# Supplementary material for: Predicting sequence-specific amplification efficiency in multi-template PCR with deep learning
Source: Nat Commun. 2025 Oct 16;16:9187. doi: 10.1038/s41467-025-64221-4 (PMC12533003; doi:10.1038/s41467-025-64221-4)
Supplement: Supplementary file 4 — Source data [file 41467_2025_64221_MOESM4_ESM.zip]

Archive with 239 entries (165 files):
- Fig. 2a/
- Fig. 2a/cov_dist.csv
- Fig. 2b/
- Fig. 2b/dropout.csv
- Fig. 2c/
- Fig. 2c/eff_dist.csv
- Fig. 2d/
- Fig. 2d/qpcr_efficiency.csv
- Fig. 2e/
- Fig. 2e/pool_evolution.csv
- Fig. 3b/
- Fig. 3b/pr_curve_internal_data_GCall.csv
- Fig. 3b/pr_curve_internal_data_GCall_baseline.csv
- Fig. 3b/pr_curve_internal_data_GCall_kmer.csv
- Fig. 3b/pr_curve_internal_data_GCfix.csv
- Fig. 3b/pr_curve_internal_data_GCfix_baseline.csv
- Fig. 3b/pr_curve_internal_data_GCfix_kmer.csv
- Fig. 3b/roc_curve_internal_data_GCall.csv
- Fig. 3b/roc_curve_internal_data_GCall_baseline.csv
- Fig. 3b/roc_curve_internal_data_GCall_kmer.csv
- Fig. 3b/roc_curve_internal_data_GCfix.csv
- Fig. 3b/roc_curve_internal_data_GCfix_baseline.csv
- Fig. 3b/roc_curve_internal_data_GCfix_kmer.csv
- Fig. 3c/
- Fig. 3c/pr_curve_external_data_GCall_GCfix.csv
- Fig. 3c/pr_curve_external_data_GCall_GCfix_baseline.csv
- Fig. 3c/pr_curve_external_data_GCall_GCfix_kmer.csv
- Fig. 3c/pr_curve_external_data_GCfix_GCall.csv
- Fig. 3c/pr_curve_external_data_GCfix_GCall_baseline.csv
- Fig. 3c/pr_curve_external_data_GCfix_GCall_kmer.csv
- Fig. 3c/roc_curve_external_data_GCall_GCfix.csv
- Fig. 3c/roc_curve_external_data_GCall_GCfix_baseline.csv
- Fig. 3c/roc_curve_external_data_GCall_GCfix_kmer.csv
- Fig. 3c/roc_curve_external_data_GCfix_GCall.csv
- Fig. 3c/roc_curve_external_data_GCfix_GCall_baseline.csv
- Fig. 3c/roc_curve_external_data_GCfix_GCall_kmer.csv
- Fig. 4c/
- Fig. 4c/GCall_motif_positions_histogram_data.csv
- Fig. 4c/GCfix_motif_positions_histogram_data.csv
- Fig. 4e/
- Fig. 4e/substitution_external_auroc.csv
- Fig. 4e/substitution_internal_auroc.csv
- Fig. 5/
- Fig. 5/auroc_external.csv
- Fig. 6b/
- Fig. 6b/pr_curve_Q5_data_Erlich_et_al 2perc_Q5.csv
- Fig. 6b/pr_curve_Q5_data_Erlich_et_al 2perc_Taq.csv
- Fig. 6b/pr_curve_Q5_data_GCall 2perc_Q5.csv
- Fig. 6b/pr_curve_Q5_data_GCall 2perc_Taq.csv
- Fig. 6b/pr_curve_Q5_data_GCfix 2perc_Q5.csv
- Fig. 6b/pr_curve_Q5_data_GCfix 2perc_Taq.csv
- Fig. 6b/pr_curve_Taq_data_Erlich_et_al 2perc_Taq.csv
- Fig. 6b/pr_curve_Taq_data_GCall 2perc_Taq.csv
- Fig. 6b/pr_curve_Taq_data_GCfix 2perc_Taq.csv
- Fig. 6b/roc_curve_Q5_data_Erlich_et_al 2perc_Q5.csv
- Fig. 6b/roc_curve_Q5_data_Erlich_et_al 2perc_Taq.csv
- Fig. 6b/roc_curve_Q5_data_GCall 2perc_Q5.csv
- Fig. 6b/roc_curve_Q5_data_GCall 2perc_Taq.csv
- Fig. 6b/roc_curve_Q5_data_GCfix 2perc_Q5.csv
- Fig. 6b/roc_curve_Q5_data_GCfix 2perc_Taq.csv
- Fig. 6b/roc_curve_Taq_data_Erlich_et_al 2perc_Taq.csv
- Fig. 6b/roc_curve_Taq_data_GCall 2perc_Taq.csv
- Fig. 6b/roc_curve_Taq_data_GCfix 2perc_Taq.csv
- Fig. 6c/
- Fig. 6c/heatmap_Erlich_et_al.csv
- Fig. 6c/heatmap_GCall_fix.csv
- Fig. 6d/
- Fig. 6d/low_coverage.csv
- Fig. 6d/sequencing_depth.csv
- Supp.Fig. 1/
- Supp.Fig. 1/cov_dist.csv
- Supp.Fig. 1/params.csv
- Supp.Fig. 10/
- Supp.Fig. 10/comp_Erlich_et_al.csv
- Supp.Fig. 11/
- Supp.Fig. 11/comp_Erlich_et_al_internalrepeat.csv
- Supp.Fig. 12/
- Supp.Fig. 12/Erlich_et_al_0_motif_positions_histogram_data.csv
- Supp.Fig. 12/Erlich_et_al_1_motif_positions_histogram_data.csv
- Supp.Fig. 12/Erlich_et_al_2_motif_positions_histogram_data.csv
- Supp.Fig. 12/Gao_et_al_0_motif_positions_histogram_data.csv
- Supp.Fig. 12/Gao_et_al_1_motif_positions_histogram_data.csv
- Supp.Fig. 12/Gao_et_al_2_motif_positions_histogram_data.csv
- Supp.Fig. 12/GCall_0_motif_positions_histogram_data.csv
- Supp.Fig. 12/GCall_1_motif_positions_histogram_data.csv
- Supp.Fig. 12/GCall_2_motif_positions_histogram_data.csv
- Supp.Fig. 12/GCfix_0_motif_positions_histogram_data.csv
- Supp.Fig. 12/GCfix_1_motif_positions_histogram_data.csv
- Supp.Fig. 12/GCfix_2_motif_positions_histogram_data.csv
- Supp.Fig. 12/Koch_et_al_0_motif_positions_histogram_data.csv
- Supp.Fig. 12/Song_et_al_0_motif_positions_histogram_data.csv
- Supp.Fig. 12/Song_et_al_1_motif_positions_histogram_data.csv
- Supp.Fig. 12/Song_et_al_2_motif_positions_histogram_data.csv
- Supp.Fig. 13/
- Supp.Fig. 13/literature_datasets.csv
- Supp.Fig. 14/
- Supp.Fig. 14/validation_datasets.csv
- Supp.Fig. 15/
- Supp.Fig. 15/distribution.csv
- Supp.Fig. 15/Erlich_data.csv
- Supp.Fig. 15/GCall_data.csv
- Supp.Fig. 16/
- Supp.Fig. 16/individuals.csv
- Supp.Fig. 16/individuals2.csv
- Supp.Fig. 18/
- Supp.Fig. 18/cov_dist.csv
- Supp.Fig. 19/
- Supp.Fig. 19/cov_dist.csv
- Supp.Fig. 2/
- Supp.Fig. 2/qpcr_ct.csv
- Supp.Fig. 20/
- Supp.Fig. 20/efficiency_histogram.csv
- Supp.Fig. 20/pool_evolution_full.csv
- Supp.Fig. 21/
- Supp.Fig. 21/pool_evolution.csv
- Supp.Fig. 27/
- Supp.Fig. 27/pr_data_external_kmer_GCall2GCfix.csv
- Supp.Fig. 27/pr_data_external_kmer_GCfix2GCall.csv
- Supp.Fig. 27/pr_data_internal_kmer_GCall.csv
- Supp.Fig. 27/pr_data_internal_kmer_GCfix.csv
- Supp.Fig. 27/roc_data_external_kmer_GCall2GCfix.csv
- Supp.Fig. 27/roc_data_external_kmer_GCfix2GCall.csv
- Supp.Fig. 27/roc_data_internal_kmer_GCall.csv
- Supp.Fig. 27/roc_data_internal_kmer_GCfix.csv
- Supp.Fig. 28/
- Supp.Fig. 28/pr_data_external_sampling_GCall2GCfix.csv
- Supp.Fig. 28/pr_data_external_sampling_GCfix2GCall.csv
- Supp.Fig. 28/pr_data_internal_sampling_GCall.csv
- Supp.Fig. 28/pr_data_internal_sampling_GCfix.csv
- Supp.Fig. 28/roc_data_external_sampling_GCall2GCfix.csv
- Supp.Fig. 28/roc_data_external_sampling_GCfix2GCall.csv
- Supp.Fig. 28/roc_data_internal_sampling_GCall.csv
- Supp.Fig. 28/roc_data_internal_sampling_GCfix.csv
- Supp.Fig. 29/
- Supp.Fig. 29/pr_data_external_regression_GCall2GCfix.csv
- Supp.Fig. 29/pr_data_external_regression_GCfix2GCall.csv
- Supp.Fig. 29/pr_data_internal_regression_GCall.csv
- Supp.Fig. 29/pr_data_internal_regression_GCfix.csv
- Supp.Fig. 29/roc_data_external_regression_GCall2GCfix.csv
- Supp.Fig. 29/roc_data_external_regression_GCfix2GCall.csv
- Supp.Fig. 29/roc_data_internal_regression_GCall.csv
- Supp.Fig. 29/roc_data_internal_regression_GCfix.csv
- Supp.Fig. 29/xy_data_external_GCall2GCfix.csv
- Supp.Fig. 29/xy_data_external_GCfix2GCall.csv
- Supp.Fig. 29/xy_data_internal_GCall.csv
- Supp.Fig. 29/xy_data_internal_GCfix.csv
- Supp.Fig. 3/
- Supp.Fig. 3/qpcr_ct.csv
- Supp.Fig. 30/
- Supp.Fig. 30/basic/
- Supp.Fig. 30/basic/gaussian_outlier/
- Supp.Fig. 30/basic/gaussian_outlier/data.csv
- Supp.Fig. 30/basic/lognormal/
- Supp.Fig. 30/basic/lognormal/data.csv
- Supp.Fig. 30/basic/uniform/
- Supp.Fig. 30/basic/uniform/data.csv
- Supp.Fig. 30/dt4dds/
- Supp.Fig. 30/dt4dds/gaussian_outlier/
- Supp.Fig. 30/dt4dds/gaussian_outlier/data.csv
- Supp.Fig. 30/dt4dds/lognormal/
- Supp.Fig. 30/dt4dds/lognormal/data.csv
- Supp.Fig. 30/dt4dds/uniform/
- Supp.Fig. 30/dt4dds/uniform/data.csv
- Supp.Fig. 31/
- Supp.Fig. 31/qpcr_efficiency.csv
- Supp.Fig. 32/
- Supp.Fig. 32/melting_curve_qpcr.csv
- Supp.Fig. 33/
- Supp.Fig. 33/F_and_T_vs_t.csv
- Supp.Fig. 34/
- Supp.Fig. 34/melting_curves_onlyextension.csv
- Supp.Fig. 36/
- Supp.Fig. 36/qpcr_deltact.csv
- Supp.Fig. 37/
- Supp.Fig. 37/curves_high.csv
- Supp.Fig. 37/curves_high_model.csv
- Supp.Fig. 37/curves_low.csv
- Supp.Fig. 37/curves_low_model.csv
- Supp.Fig. 37/curves_medium.csv
- Supp.Fig. 37/curves_medium_model.csv
- Supp.Fig. 38/
- Supp.Fig. 38/quality.csv
- Supp.Fig. 39/
- Supp.Fig. 39/params.csv
- Supp.Fig. 4/
- Supp.Fig. 4/substitution_external_auprc.csv
- Supp.Fig. 4/substitution_internal_auprc.csv
- Supp.Fig. 40/
- Supp.Fig. 40/params.csv
- Supp.Fig. 41/
- Supp.Fig. 41/params.csv
- Supp.Fig. 42/
- Supp.Fig. 42/params.csv
- Supp.Fig. 43/
- Supp.Fig. 43/params.csv
- Supp.Fig. 44/
- Supp.Fig. 44/params.csv
- Supp.Fig. 45/
- Supp.Fig. 45/params.csv
- Supp.Fig. 46/
- Supp.Fig. 46/params.csv
- Supp.Fig. 47/
- Supp.Fig. 47/params.csv
- Supp.Fig. 48/
- Supp.Fig. 48/params.csv
- Supp.Fig. 49/
- Supp.Fig. 49/unmapped_data.csv
- Supp.Fig. 5/
- Supp.Fig. 5/auprc_external.csv
- Supp.Fig. 50/
- Supp.Fig. 50/unmapped_data.csv
- Supp.Fig. 51/
- Supp.Fig. 51/unmapped_data.csv
- Supp.Fig. 52/
- Supp.Fig. 52/unmapped_data.csv
- Supp.Fig. 53/
- Supp.Fig. 53/unmapped_data.csv
- Supp.Fig. 54-55/
- Supp.Fig. 54-55/data.csv
- Supp.Fig. 56-57/
- Supp.Fig. 56-57/data.csv
- Supp.Fig. 58-59/
- Supp.Fig. 58-59/data.csv
- Supp.Fig. 6/
- Supp.Fig. 6/kmer_position_analysis.csv
- Supp.Fig. 60-61/
- Supp.Fig. 60-61/data.csv
- Supp.Fig. 62-63/
- Supp.Fig. 62-63/data.csv
- Supp.Fig. 64-65/
- Supp.Fig. 64-65/data.csv
- Supp.Fig. 66-67/
- Supp.Fig. 66-67/data.csv
- Supp.Fig. 7/
- Supp.Fig. 7/kmers.csv
- Supp.Fig. 8/
- Supp.Fig. 8/qpcr_efficiency.csv
- Supp.Fig. 9/
- Supp.Fig. 9/comp_GCall_fix.csv
