# Supplementary material for: Predicting sequence-specific amplification efficiency in multi-template PCR with deep learning
Source: Nat Commun. 2025 Oct 16;16:9187. doi: 10.1038/s41467-025-64221-4 (PMC12533003; doi:10.1038/s41467-025-64221-4)
Supplement: Supplementary file 4 — Source data [file 41467_2025_64221_MOESM4_ESM.zip › Fig. 2a/cov_dist.csv]

index	PCR	n_cycles	x
GCall_000000	PCR1	15	1.0957147408127363
GCall_000001	PCR1	15	1.107889349043989
GCall_000002	PCR1	15	0.8887464008814416
GCall_000003	PCR1	15	0.6939526691813996
GCall_000004	PCR1	15	0.8035241432626733
GCall_000005	PCR1	15	0.8887464008814416
GCall_000006	PCR1	15	1.107889349043989
GCall_000007	PCR1	15	1.1200639572752416
GCall_000008	PCR1	15	0.7670003185689154
GCall_000009	PCR1	15	1.1809369984315048
GCall_000010	PCR1	15	0.6696034527188944
GCall_000011	PCR1	15	0.38958746340008404
GCall_000012	PCR1	15	1.2539846478190204
GCall_000013	PCR1	15	0.876571792650189
GCall_000014	PCR1	15	0.9739686585002101
GCall_000015	PCR1	15	1.266159256050273
GCall_000016	PCR1	15	1.0835401325814837
GCall_000017	PCR1	15	0.4748097210188524
GCall_000018	PCR1	15	0.6939526691813996
GCall_000019	PCR1	15	1.5461752453690834
GCall_000020	PCR1	15	1.3148576889752837
GCall_000021	PCR1	15	1.034841699656473
GCall_000022	PCR1	15	1.2783338642815256
GCall_000023	PCR1	15	0.6087304115626313
GCall_000024	PCR1	15	1.266159256050273
GCall_000025	PCR1	15	1.010492483193968
GCall_000026	PCR1	15	0.7304764938751576
GCall_000027	PCR1	15	0.4626351127875998
GCall_000028	PCR1	15	0.9374448338064522
GCall_000029	PCR1	15	0.718301885643905
GCall_000030	PCR1	15	1.2418100395877678
GCall_000031	PCR1	15	0.6574288444876418
GCall_000032	PCR1	15	0.9617940502689575
GCall_000033	PCR1	15	0.6939526691813996
GCall_000034	PCR1	15	0.876571792650189
GCall_000035	PCR1	15	0.7913495350314207
GCall_000036	PCR1	15	0.8643971844189364
GCall_000037	PCR1	15	1.2783338642815256
GCall_000038	PCR1	15	0.7670003185689154
GCall_000039	PCR1	15	0.7670003185689154
GCall_000040	PCR1	15	0.718301885643905
GCall_000041	PCR1	15	0.8522225761876838
GCall_000042	PCR1	15	0.584381195100126
GCall_000043	PCR1	15	0.8035241432626733
GCall_000044	PCR1	15	1.0835401325814837
GCall_000045	PCR1	15	1.1444131737377468
GCall_000046	PCR1	15	1.266159256050273
GCall_000047	PCR1	15	1.3757307301315467
GCall_000048	PCR1	15	0.6574288444876418
GCall_000049	PCR1	15	1.302683080744031
GCall_000050	PCR1	15	0.9983178749627153
GCall_000051	PCR1	15	1.010492483193968
GCall_000052	PCR1	15	1.2418100395877678
GCall_000053	PCR1	15	0.9252702255751996
GCall_000054	PCR1	15	0.9374448338064522
GCall_000055	PCR1	15	0.9374448338064522
GCall_000056	PCR1	15	1.363556121900294
GCall_000057	PCR1	15	0.681778060950147
GCall_000058	PCR1	15	0.9374448338064522
GCall_000059	PCR1	15	1.034841699656473
GCall_000060	PCR1	15	0.9617940502689575
GCall_000061	PCR1	15	1.20528621489401
GCall_000062	PCR1	15	0.9374448338064522
GCall_000063	PCR1	15	0.5722065868688734
GCall_000064	PCR1	15	1.2174608231252626
GCall_000065	PCR1	15	0.8522225761876838
GCall_000066	PCR1	15	0.7670003185689154
GCall_000067	PCR1	15	1.266159256050273
GCall_000068	PCR1	15	0.5600319786376208
GCall_000069	PCR1	15	1.692270544144115
GCall_000070	PCR1	15	0.5722065868688734
GCall_000071	PCR1	15	1.0713655243502311
GCall_000072	PCR1	15	0.9496194420377048
GCall_000073	PCR1	15	0.7426511021064102
GCall_000074	PCR1	15	1.1444131737377468
GCall_000075	PCR1	15	0.8522225761876838
GCall_000076	PCR1	15	0.8400479679564312
GCall_000077	PCR1	15	1.655746719450357
GCall_000078	PCR1	15	1.4000799465940519
GCall_000079	PCR1	15	0.6452542362563891
GCall_000080	PCR1	15	0.6087304115626313
GCall_000081	PCR1	15	0.8035241432626733
GCall_000082	PCR1	15	0.7670003185689154
GCall_000083	PCR1	15	0.718301885643905
GCall_000084	PCR1	15	0.7426511021064102
GCall_000085	PCR1	15	1.43660377128781
GCall_000086	PCR1	15	1.2783338642815256
GCall_000087	PCR1	15	0.6452542362563891
GCall_000088	PCR1	15	0.681778060950147
GCall_000089	PCR1	15	1.168762390200252
GCall_000090	PCR1	15	0.9739686585002101
GCall_000091	PCR1	15	0.8643971844189364
GCall_000092	PCR1	15	0.9617940502689575
GCall_000093	PCR1	15	0.8156987514939259
GCall_000094	PCR1	15	1.010492483193968
GCall_000095	PCR1	15	1.0713655243502311
GCall_000096	PCR1	15	0.913095617343947
GCall_000097	PCR1	15	1.266159256050273
GCall_000098	PCR1	15	0.8522225761876838
GCall_000099	PCR1	15	1.3879053383627993
GCall_000100	PCR1	15	0.8522225761876838
GCall_000101	PCR1	15	1.2296354313565152
GCall_000102	PCR1	15	0.8156987514939259
GCall_000103	PCR1	15	1.0591909161189785
GCall_000104	PCR1	15	0.7791749268001681
GCall_000105	PCR1	15	1.0591909161189785
GCall_000106	PCR1	15	0.9009210091126943
GCall_000107	PCR1	15	1.2418100395877678
GCall_000108	PCR1	15	0.8887464008814416
GCall_000109	PCR1	15	1.3148576889752837
GCall_000110	PCR1	15	0.7670003185689154
GCall_000111	PCR1	15	0.9861432667314627
GCall_000112	PCR1	15	0.6330796280251365
GCall_000113	PCR1	15	0.9374448338064522
GCall_000114	PCR1	15	1.3392069054377889
GCall_000115	PCR1	15	0.7913495350314207
GCall_000116	PCR1	15	1.1322385655064942
GCall_000117	PCR1	15	1.0835401325814837
GCall_000118	PCR1	15	1.034841699656473
GCall_000119	PCR1	15	0.718301885643905
GCall_000120	PCR1	15	0.8887464008814416
GCall_000121	PCR1	15	1.2905084725127782
GCall_000122	PCR1	15	0.9617940502689575
GCall_000123	PCR1	15	0.8156987514939259
GCall_000124	PCR1	15	1.0591909161189785
GCall_000125	PCR1	15	0.9252702255751996
GCall_000126	PCR1	15	0.876571792650189
GCall_000127	PCR1	15	0.8156987514939259
GCall_000128	PCR1	15	0.9739686585002101
GCall_000129	PCR1	15	0.8035241432626733
GCall_000130	PCR1	15	1.168762390200252
GCall_000131	PCR1	15	0.718301885643905
GCall_000132	PCR1	15	0.5965558033313787
GCall_000133	PCR1	15	0.8035241432626733
GCall_000134	PCR1	15	0.9374448338064522
GCall_000135	PCR1	15	0.9739686585002101
GCall_000136	PCR1	15	1.6435721112191044
GCall_000137	PCR1	15	0.4748097210188524
GCall_000138	PCR1	15	1.363556121900294
GCall_000139	PCR1	15	1.2296354313565152
GCall_000140	PCR1	15	0.5600319786376208
GCall_000141	PCR1	15	0.9983178749627153
GCall_000142	PCR1	15	1.0470163078877257
GCall_000143	PCR1	15	1.2539846478190204
GCall_000144	PCR1	15	1.4731275959815677
GCall_000145	PCR1	15	0.8035241432626733
GCall_000146	PCR1	15	1.5705244618315888
GCall_000147	PCR1	15	0.9861432667314627
GCall_000148	PCR1	15	0.9496194420377048
GCall_000149	PCR1	15	1.010492483193968
GCall_000150	PCR1	15	1.010492483193968
GCall_000151	PCR1	15	1.1809369984315048
GCall_000152	PCR1	15	1.2174608231252626
GCall_000153	PCR1	15	0.6452542362563891
GCall_000154	PCR1	15	0.7061272774126522
GCall_000155	PCR1	15	1.0835401325814837
GCall_000156	PCR1	15	1.1809369984315048
GCall_000157	PCR1	15	0.9617940502689575
GCall_000158	PCR1	15	0.6209050197938839
GCall_000159	PCR1	15	1.0957147408127363
GCall_000160	PCR1	15	0.8887464008814416
GCall_000161	PCR1	15	1.2783338642815256
GCall_000162	PCR1	15	1.4487783795190625
GCall_000163	PCR1	15	1.010492483193968
GCall_000164	PCR1	15	0.7791749268001681
GCall_000165	PCR1	15	0.9496194420377048
GCall_000166	PCR1	15	0.9983178749627153
GCall_000167	PCR1	15	1.010492483193968
GCall_000168	PCR1	15	1.5340006371378307
GCall_000169	PCR1	15	1.1322385655064942
GCall_000170	PCR1	15	1.1200639572752416
GCall_000171	PCR1	15	0.8887464008814416
GCall_000172	PCR1	15	1.3392069054377889
GCall_000173	PCR1	15	1.6192228947565992
GCall_000174	PCR1	15	1.1565877819689994
GCall_000175	PCR1	15	0.7304764938751576
GCall_000176	PCR1	15	1.0957147408127363
GCall_000177	PCR1	15	1.4487783795190625
GCall_000178	PCR1	15	1.4487783795190625
GCall_000179	PCR1	15	0.8643971844189364
GCall_000180	PCR1	15	0.7426511021064102
GCall_000181	PCR1	15	0.9617940502689575
GCall_000182	PCR1	15	1.0835401325814837
GCall_000183	PCR1	15	0.9374448338064522
GCall_000184	PCR1	15	0.7548257103376628
GCall_000185	PCR1	15	0.9617940502689575
GCall_000186	PCR1	15	1.107889349043989
GCall_000187	PCR1	15	1.2905084725127782
GCall_000188	PCR1	15	1.010492483193968
GCall_000189	PCR1	15	0.9617940502689575
GCall_000190	PCR1	15	0.7670003185689154
GCall_000191	PCR1	15	0.9252702255751996
GCall_000192	PCR1	15	0.6939526691813996
GCall_000193	PCR1	15	1.4244291630565573
GCall_000194	PCR1	15	0.7061272774126522
GCall_000195	PCR1	15	0.8156987514939259
GCall_000196	PCR1	15	0.681778060950147
GCall_000197	PCR1	15	1.0713655243502311
GCall_000198	PCR1	15	0.6939526691813996
GCall_000199	PCR1	15	0.718301885643905
GCall_000200	PCR1	15	1.20528621489401
GCall_000201	PCR1	15	1.1322385655064942
GCall_000202	PCR1	15	1.168762390200252
GCall_000203	PCR1	15	0.718301885643905
GCall_000204	PCR1	15	0.7548257103376628
GCall_000205	PCR1	15	1.7166197606066202
GCall_000206	PCR1	15	0.8278733597251785
GCall_000207	PCR1	15	1.4122545548253045
GCall_000208	PCR1	15	1.0226670914252205
GCall_000209	PCR1	15	0.7791749268001681
GCall_000210	PCR1	15	1.9114134923066621
GCall_000211	PCR1	15	1.4244291630565573
GCall_000212	PCR1	15	1.0591909161189785
GCall_000213	PCR1	15	1.010492483193968
GCall_000214	PCR1	15	0.876571792650189
GCall_000215	PCR1	15	0.9252702255751996
GCall_000216	PCR1	15	1.363556121900294
GCall_000217	PCR1	15	1.363556121900294
GCall_000218	PCR1	15	1.0591909161189785
GCall_000219	PCR1	15	0.7913495350314207
GCall_000220	PCR1	15	0.6574288444876418
GCall_000221	PCR1	15	1.1931116066627574
GCall_000222	PCR1	15	0.8643971844189364
GCall_000223	PCR1	15	1.034841699656473
GCall_000224	PCR1	15	0.584381195100126
GCall_000225	PCR1	15	1.363556121900294
GCall_000226	PCR1	15	1.3513815136690415
GCall_000227	PCR1	15	1.0835401325814837
GCall_000228	PCR1	15	0.6209050197938839
GCall_000229	PCR1	15	1.2418100395877678
GCall_000230	PCR1	15	1.4122545548253045
GCall_000231	PCR1	15	0.718301885643905
GCall_000232	PCR1	15	0.9739686585002101
GCall_000233	PCR1	15	1.107889349043989
GCall_000234	PCR1	15	0.718301885643905
GCall_000235	PCR1	15	1.20528621489401
GCall_000236	PCR1	15	1.1931116066627574
GCall_000237	PCR1	15	0.6574288444876418
GCall_000238	PCR1	15	1.034841699656473
GCall_000239	PCR1	15	0.6087304115626313
GCall_000240	PCR1	15	1.4244291630565573
GCall_000241	PCR1	15	1.6679213276816096
GCall_000242	PCR1	15	1.5583498536003362
GCall_000243	PCR1	15	1.1809369984315048
GCall_000244	PCR1	15	1.302683080744031
GCall_000245	PCR1	15	1.0957147408127363
GCall_000246	PCR1	15	0.5478573704063682
GCall_000247	PCR1	15	1.1322385655064942
GCall_000248	PCR1	15	0.8400479679564312
GCall_000249	PCR1	15	1.0591909161189785
GCall_000250	PCR1	15	1.6192228947565992
GCall_000251	PCR1	15	0.7548257103376628
GCall_000252	PCR1	15	1.5096514206753255
GCall_000253	PCR1	15	1.3148576889752837
GCall_000254	PCR1	15	0.7426511021064102
GCall_000255	PCR1	15	1.6800959359128624
GCall_000256	PCR1	15	0.7791749268001681
GCall_000257	PCR1	15	0.9617940502689575
GCall_000258	PCR1	15	1.1931116066627574
GCall_000259	PCR1	15	1.497476812444073
GCall_000260	PCR1	15	1.2174608231252626
GCall_000261	PCR1	15	0.5600319786376208
GCall_000262	PCR1	15	0.8643971844189364
GCall_000263	PCR1	15	0.9496194420377048
GCall_000264	PCR1	15	0.7913495350314207
GCall_000265	PCR1	15	1.2539846478190204
GCall_000266	PCR1	15	1.3513815136690415
GCall_000267	PCR1	15	0.9983178749627153
GCall_000268	PCR1	15	1.1200639572752416
GCall_000269	PCR1	15	1.302683080744031
GCall_000270	PCR1	15	0.6452542362563891
GCall_000271	PCR1	15	0.718301885643905
GCall_000272	PCR1	15	0.8522225761876838
GCall_000273	PCR1	15	0.9617940502689575
GCall_000274	PCR1	15	0.6452542362563891
GCall_000275	PCR1	15	0.8278733597251785
GCall_000276	PCR1	15	1.20528621489401
GCall_000277	PCR1	15	0.5356827621751156
GCall_000278	PCR1	15	1.0591909161189785
GCall_000279	PCR1	15	0.9009210091126943
GCall_000280	PCR1	15	1.1565877819689994
GCall_000281	PCR1	15	0.4261112880938419
GCall_000282	PCR1	15	1.4609529877503151
GCall_000283	PCR1	15	1.2539846478190204
GCall_000284	PCR1	15	1.107889349043989
GCall_000285	PCR1	15	1.3392069054377889
GCall_000286	PCR1	15	0.9374448338064522
GCall_000287	PCR1	15	1.1931116066627574
GCall_000288	PCR1	15	0.4748097210188524
GCall_000289	PCR1	15	1.0713655243502311
GCall_000290	PCR1	15	0.9496194420377048
GCall_000291	PCR1	15	0.8278733597251785
GCall_000292	PCR1	15	0.7791749268001681
GCall_000293	PCR1	15	0.6939526691813996
GCall_000294	PCR1	15	1.3148576889752837
GCall_000295	PCR1	15	0.9496194420377048
GCall_000296	PCR1	15	1.8140166264566413
GCall_000297	PCR1	15	1.2174608231252626
GCall_000298	PCR1	15	1.20528621489401
GCall_000299	PCR1	15	0.6696034527188944
GCall_000300	PCR1	15	1.1809369984315048
GCall_000301	PCR1	15	1.1809369984315048
GCall_000302	PCR1	15	0.9617940502689575
GCall_000303	PCR1	15	0.876571792650189
GCall_000304	PCR1	15	0.8643971844189364
GCall_000305	PCR1	15	0.8278733597251785
GCall_000306	PCR1	15	1.5583498536003362
GCall_000307	PCR1	15	0.3774128551688314
GCall_000308	PCR1	15	1.107889349043989
GCall_000309	PCR1	15	1.594873678294094
GCall_000310	PCR1	15	1.5705244618315888
GCall_000311	PCR1	15	0.8035241432626733
GCall_000312	PCR1	15	1.2905084725127782
GCall_000313	PCR1	15	1.4609529877503151
GCall_000314	PCR1	15	1.2783338642815256
GCall_000315	PCR1	15	0.8400479679564312
GCall_000316	PCR1	15	1.20528621489401
GCall_000317	PCR1	15	1.2539846478190204
GCall_000318	PCR1	15	1.43660377128781
GCall_000319	PCR1	15	1.1809369984315048
GCall_000320	PCR1	15	0.6452542362563891
GCall_000321	PCR1	15	1.034841699656473
GCall_000322	PCR1	15	0.718301885643905
GCall_000323	PCR1	15	0.7791749268001681
GCall_000324	PCR1	15	0.718301885643905
GCall_000325	PCR1	15	1.4609529877503151
GCall_000326	PCR1	15	0.9617940502689575
GCall_000327	PCR1	15	1.6313975029878518
GCall_000328	PCR1	15	0.6330796280251365
GCall_000329	PCR1	15	0.718301885643905
GCall_000330	PCR1	15	0.8156987514939259
GCall_000331	PCR1	15	0.7061272774126522
GCall_000332	PCR1	15	0.9009210091126943
GCall_000333	PCR1	15	0.9617940502689575
GCall_000334	PCR1	15	0.9983178749627153
GCall_000335	PCR1	15	0.6452542362563891
GCall_000336	PCR1	15	0.7670003185689154
GCall_000337	PCR1	15	0.876571792650189
GCall_000338	PCR1	15	1.1931116066627574
GCall_000339	PCR1	15	0.4504605045563472
GCall_000340	PCR1	15	0.8643971844189364
GCall_000341	PCR1	15	0.6087304115626313
GCall_000342	PCR1	15	0.876571792650189
GCall_000343	PCR1	15	0.9009210091126943
GCall_000344	PCR1	15	1.3513815136690415
GCall_000345	PCR1	15	0.4504605045563472
GCall_000346	PCR1	15	1.4609529877503151
GCall_000347	PCR1	15	0.7304764938751576
GCall_000348	PCR1	15	0.8156987514939259
GCall_000349	PCR1	15	1.4487783795190625
GCall_000350	PCR1	15	0.876571792650189
GCall_000351	PCR1	15	0.8035241432626733
GCall_000352	PCR1	15	1.1565877819689994
GCall_000353	PCR1	15	0.7061272774126522
GCall_000354	PCR1	15	0.9009210091126943
GCall_000355	PCR1	15	1.0226670914252205
GCall_000356	PCR1	15	0.9374448338064522
GCall_000357	PCR1	15	0.5113335457126102
GCall_000358	PCR1	15	1.0835401325814837
GCall_000359	PCR1	15	0.9861432667314627
GCall_000360	PCR1	15	0.9252702255751996
GCall_000361	PCR1	15	1.0226670914252205
GCall_000362	PCR1	15	1.5705244618315888
GCall_000363	PCR1	15	0.718301885643905
GCall_000364	PCR1	15	0.8156987514939259
GCall_000365	PCR1	15	0.9374448338064522
GCall_000366	PCR1	15	0.7061272774126522
GCall_000367	PCR1	15	0.9496194420377048
GCall_000368	PCR1	15	1.1200639572752416
GCall_000369	PCR1	15	0.6087304115626313
GCall_000370	PCR1	15	1.4122545548253045
GCall_000371	PCR1	15	0.9983178749627153
GCall_000372	PCR1	15	1.4609529877503151
GCall_000373	PCR1	15	1.2783338642815256
GCall_000374	PCR1	15	1.2418100395877678
GCall_000375	PCR1	15	1.7653181935316307
GCall_000376	PCR1	15	0.3774128551688314
GCall_000377	PCR1	15	0.7061272774126522
GCall_000378	PCR1	15	0.7061272774126522
GCall_000379	PCR1	15	1.5218260289065781
GCall_000380	PCR1	15	1.5705244618315888
GCall_000381	PCR1	15	1.3148576889752837
GCall_000382	PCR1	15	0.9617940502689575
GCall_000383	PCR1	15	1.5705244618315888
GCall_000384	PCR1	15	0.7426511021064102
GCall_000385	PCR1	15	1.4000799465940519
GCall_000386	PCR1	15	1.3392069054377889
GCall_000387	PCR1	15	0.8400479679564312
GCall_000388	PCR1	15	0.8887464008814416
GCall_000389	PCR1	15	1.0591909161189785
GCall_000390	PCR1	15	1.010492483193968
GCall_000391	PCR1	15	1.107889349043989
GCall_000392	PCR1	15	0.9009210091126943
GCall_000393	PCR1	15	1.0835401325814837
GCall_000394	PCR1	15	1.168762390200252
GCall_000395	PCR1	15	0.9983178749627153
GCall_000396	PCR1	15	1.2905084725127782
GCall_000397	PCR1	15	1.2905084725127782
GCall_000398	PCR1	15	0.9739686585002101
GCall_000399	PCR1	15	0.6209050197938839
GCall_000400	PCR1	15	0.9496194420377048
GCall_000401	PCR1	15	1.0226670914252205
GCall_000402	PCR1	15	0.7548257103376628
GCall_000403	PCR1	15	0.8400479679564312
GCall_000404	PCR1	15	1.9966357499254306
GCall_000405	PCR1	15	0.7791749268001681
GCall_000406	PCR1	15	0.7913495350314207
GCall_000407	PCR1	15	1.3513815136690415
GCall_000408	PCR1	15	0.6209050197938839
GCall_000409	PCR1	15	0.7061272774126522
GCall_000410	PCR1	15	1.0713655243502311
GCall_000411	PCR1	15	0.913095617343947
GCall_000412	PCR1	15	1.20528621489401
GCall_000413	PCR1	15	0.9252702255751996
GCall_000414	PCR1	15	0.584381195100126
GCall_000415	PCR1	15	0.9617940502689575
GCall_000416	PCR1	15	0.8887464008814416
GCall_000417	PCR1	15	1.1322385655064942
GCall_000418	PCR1	15	1.4244291630565573
GCall_000419	PCR1	15	1.107889349043989
GCall_000420	PCR1	15	0.913095617343947
GCall_000421	PCR1	15	0.8156987514939259
GCall_000422	PCR1	15	0.9861432667314627
GCall_000423	PCR1	15	1.0226670914252205
GCall_000424	PCR1	15	0.5356827621751156
GCall_000425	PCR1	15	0.9496194420377048
GCall_000426	PCR1	15	1.266159256050273
GCall_000427	PCR1	15	0.9009210091126943
GCall_000428	PCR1	15	1.0713655243502311
GCall_000429	PCR1	15	0.8522225761876838
GCall_000430	PCR1	15	1.010492483193968
GCall_000431	PCR1	15	0.7304764938751576
GCall_000432	PCR1	15	0.4382858963250945
GCall_000433	PCR1	15	0.49915893748135765
GCall_000434	PCR1	15	0.7791749268001681
GCall_000435	PCR1	15	1.010492483193968
GCall_000436	PCR1	15	0.9252702255751996
GCall_000437	PCR1	15	0.5235081539438629
GCall_000438	PCR1	15	0.7913495350314207
GCall_000439	PCR1	15	0.9617940502689575
GCall_000440	PCR1	15	1.0226670914252205
GCall_000441	PCR1	15	0.9983178749627153
GCall_000442	PCR1	15	1.168762390200252
GCall_000443	PCR1	15	1.034841699656473
GCall_000444	PCR1	15	1.1809369984315048
GCall_000445	PCR1	15	1.4853022042128203
GCall_000446	PCR1	15	1.107889349043989
GCall_000447	PCR1	15	0.9617940502689575
GCall_000448	PCR1	15	1.010492483193968
GCall_000449	PCR1	15	1.302683080744031
GCall_000450	PCR1	15	1.5218260289065781
GCall_000451	PCR1	15	1.1931116066627574
GCall_000452	PCR1	15	1.0226670914252205
GCall_000453	PCR1	15	0.8278733597251785
GCall_000454	PCR1	15	1.2418100395877678
GCall_000455	PCR1	15	1.1809369984315048
GCall_000456	PCR1	15	1.168762390200252
GCall_000457	PCR1	15	0.9374448338064522
GCall_000458	PCR1	15	1.0470163078877257
GCall_000459	PCR1	15	1.7409689770691255
GCall_000460	PCR1	15	0.9617940502689575
GCall_000461	PCR1	15	1.302683080744031
GCall_000462	PCR1	15	1.2174608231252626
GCall_000463	PCR1	15	1.1991989107783836
GCall_000464	PCR1	15	0.6209050197938839
GCall_000465	PCR1	15	1.034841699656473
GCall_000466	PCR1	15	1.8018420182253887
GCall_000467	PCR1	15	1.0591909161189785
GCall_000468	PCR1	15	0.7913495350314207
GCall_000469	PCR1	15	0.6452542362563891
GCall_000470	PCR1	15	0.7670003185689154
GCall_000471	PCR1	15	0.9739686585002101
GCall_000472	PCR1	15	0.8400479679564312
GCall_000473	PCR1	15	1.6800959359128624
GCall_000474	PCR1	15	1.107889349043989
GCall_000475	PCR1	15	1.3392069054377889
GCall_000476	PCR1	15	0.718301885643905
GCall_000477	PCR1	15	0.7304764938751576
GCall_000478	PCR1	15	0.9617940502689575
GCall_000479	PCR1	15	0.8887464008814416
GCall_000480	PCR1	15	1.107889349043989
GCall_000481	PCR1	15	1.0226670914252205
GCall_000482	PCR1	15	1.2905084725127782
GCall_000483	PCR1	15	0.9617940502689575
GCall_000484	PCR1	15	0.9496194420377048
GCall_000485	PCR1	15	1.20528621489401
GCall_000486	PCR1	15	0.9983178749627153
GCall_000487	PCR1	15	1.1809369984315048
GCall_000488	PCR1	15	0.9861432667314627
GCall_000489	PCR1	15	1.0835401325814837
GCall_000490	PCR1	15	1.0835401325814837
GCall_000491	PCR1	15	1.4609529877503151
GCall_000492	PCR1	15	0.8522225761876838
GCall_000493	PCR1	15	0.8887464008814416
GCall_000494	PCR1	15	1.20528621489401
GCall_000495	PCR1	15	1.1200639572752416
GCall_000496	PCR1	15	1.20528621489401
GCall_000497	PCR1	15	0.7061272774126522
GCall_000498	PCR1	15	1.2539846478190204
GCall_000499	PCR1	15	1.1931116066627574
GCall_000500	PCR1	15	1.1444131737377468
GCall_000501	PCR1	15	0.913095617343947
GCall_000502	PCR1	15	0.6209050197938839
GCall_000503	PCR1	15	1.3757307301315467
GCall_000504	PCR1	15	1.5705244618315888
GCall_000505	PCR1	15	0.7548257103376628
GCall_000506	PCR1	15	0.7670003185689154
GCall_000507	PCR1	15	0.8278733597251785
GCall_000508	PCR1	15	1.2296354313565152
GCall_000509	PCR1	15	1.4000799465940519
GCall_000510	PCR1	15	0.8278733597251785
GCall_000511	PCR1	15	1.2174608231252626
GCall_000512	PCR1	15	0.9496194420377048
GCall_000513	PCR1	15	1.0957147408127363
GCall_000514	PCR1	15	0.9617940502689575
GCall_000515	PCR1	15	0.8400479679564312
GCall_000516	PCR1	15	0.9861432667314627
GCall_000517	PCR1	15	0.4748097210188524
GCall_000518	PCR1	15	1.1809369984315048
GCall_000519	PCR1	15	1.010492483193968
GCall_000520	PCR1	15	0.7670003185689154
GCall_000521	PCR1	15	0.7304764938751576
GCall_000522	PCR1	15	1.1444131737377468
GCall_000523	PCR1	15	0.876571792650189
GCall_000524	PCR1	15	0.6209050197938839
GCall_000525	PCR1	15	0.913095617343947
GCall_000526	PCR1	15	1.0713655243502311
GCall_000527	PCR1	15	1.0470163078877257
GCall_000528	PCR1	15	0.8522225761876838
GCall_000529	PCR1	15	1.0226670914252205
GCall_000530	PCR1	15	1.3270322972065363
GCall_000531	PCR1	15	0.8156987514939259
GCall_000532	PCR1	15	0.681778060950147
GCall_000533	PCR1	15	0.8156987514939259
GCall_000534	PCR1	15	0.7791749268001681
GCall_000535	PCR1	15	0.876571792650189
GCall_000536	PCR1	15	0.913095617343947
GCall_000537	PCR1	15	0.5722065868688734
GCall_000538	PCR1	15	1.5096514206753255
GCall_000539	PCR1	15	0.6696034527188944
GCall_000540	PCR1	15	1.0226670914252205
GCall_000541	PCR1	15	1.363556121900294
GCall_000542	PCR1	15	1.4122545548253045
GCall_000543	PCR1	15	1.363556121900294
GCall_000544	PCR1	15	0.7548257103376628
GCall_000545	PCR1	15	0.8156987514939259
GCall_000546	PCR1	15	1.2174608231252626
GCall_000547	PCR1	15	0.7791749268001681
GCall_000548	PCR1	15	1.5583498536003362
GCall_000549	PCR1	15	1.3513815136690415
GCall_000550	PCR1	15	1.2418100395877678
GCall_000551	PCR1	15	1.2296354313565152
GCall_000552	PCR1	15	0.6696034527188944
GCall_000553	PCR1	15	0.6939526691813996
GCall_000554	PCR1	15	0.7913495350314207
GCall_000555	PCR1	15	0.8400479679564312
GCall_000556	PCR1	15	1.1322385655064942
GCall_000557	PCR1	15	1.1200639572752416
GCall_000558	PCR1	15	1.3513815136690415
GCall_000559	PCR1	15	0.9983178749627153
GCall_000560	PCR1	15	1.6800959359128624
GCall_000561	PCR1	15	1.168762390200252
GCall_000562	PCR1	15	0.6087304115626313
GCall_000563	PCR1	15	0.7548257103376628
GCall_000564	PCR1	15	0.8278733597251785
GCall_000565	PCR1	15	1.010492483193968
GCall_000566	PCR1	15	0.7548257103376628
GCall_000567	PCR1	15	1.2418100395877678
GCall_000568	PCR1	15	0.8400479679564312
GCall_000569	PCR1	15	0.718301885643905
GCall_000570	PCR1	15	0.7670003185689154
GCall_000571	PCR1	15	0.8887464008814416
GCall_000572	PCR1	15	1.4000799465940519
GCall_000573	PCR1	15	0.8522225761876838
GCall_000574	PCR1	15	0.9374448338064522
GCall_000575	PCR1	15	1.2418100395877678
GCall_000576	PCR1	15	1.7409689770691255
GCall_000577	PCR1	15	1.2783338642815256
GCall_000578	PCR1	15	0.6939526691813996
GCall_000579	PCR1	15	0.8400479679564312
GCall_000580	PCR1	15	1.20528621489401
GCall_000581	PCR1	15	0.8156987514939259
GCall_000582	PCR1	15	0.7913495350314207
GCall_000583	PCR1	15	0.9252702255751996
GCall_000584	PCR1	15	0.6696034527188944
GCall_000585	PCR1	15	0.7791749268001681
GCall_000586	PCR1	15	0.9496194420377048
GCall_000587	PCR1	15	0.6939526691813996
GCall_000588	PCR1	15	0.9252702255751996
GCall_000589	PCR1	15	0.7913495350314207
GCall_000590	PCR1	15	1.3148576889752837
GCall_000591	PCR1	15	1.1322385655064942
GCall_000592	PCR1	15	0.8643971844189364
GCall_000593	PCR1	15	1.0713655243502311
GCall_000594	PCR1	15	0.6330796280251365
GCall_000595	PCR1	15	1.1931116066627574
GCall_000596	PCR1	15	1.3879053383627993
GCall_000597	PCR1	15	0.9252702255751996
GCall_000598	PCR1	15	0.6696034527188944
GCall_000599	PCR1	15	1.594873678294094
GCall_000600	PCR1	15	0.913095617343947
GCall_000601	PCR1	15	0.9252702255751996
GCall_000602	PCR1	15	0.7670003185689154
GCall_000603	PCR1	15	1.0226670914252205
GCall_000604	PCR1	15	0.9739686585002101
GCall_000605	PCR1	15	0.7426511021064102
GCall_000606	PCR1	15	0.876571792650189
GCall_000607	PCR1	15	0.9496194420377048
GCall_000608	PCR1	15	1.3757307301315467
GCall_000609	PCR1	15	1.1809369984315048
GCall_000610	PCR1	15	1.010492483193968
GCall_000611	PCR1	15	0.913095617343947
GCall_000612	PCR1	15	1.0226670914252205
GCall_000613	PCR1	15	0.7670003185689154
GCall_000614	PCR1	15	1.0835401325814837
GCall_000615	PCR1	15	1.0591909161189785
GCall_000616	PCR1	15	1.0957147408127363
GCall_000617	PCR1	15	0.7670003185689154
GCall_000618	PCR1	15	0.9009210091126943
GCall_000619	PCR1	15	1.0470163078877257
GCall_000620	PCR1	15	1.4609529877503151
GCall_000621	PCR1	15	1.2418100395877678
GCall_000622	PCR1	15	0.6452542362563891
GCall_000623	PCR1	15	0.9374448338064522
GCall_000624	PCR1	15	0.9252702255751996
GCall_000625	PCR1	15	0.6330796280251365
GCall_000626	PCR1	15	0.6087304115626313
GCall_000627	PCR1	15	1.266159256050273
GCall_000628	PCR1	15	1.266159256050273
GCall_000629	PCR1	15	0.8278733597251785
GCall_000630	PCR1	15	1.168762390200252
GCall_000631	PCR1	15	0.7548257103376628
GCall_000632	PCR1	15	1.5705244618315888
GCall_000633	PCR1	15	0.9617940502689575
GCall_000634	PCR1	15	0.4626351127875998
GCall_000635	PCR1	15	0.584381195100126
GCall_000636	PCR1	15	1.0591909161189785
GCall_000637	PCR1	15	1.2539846478190204
GCall_000638	PCR1	15	1.3757307301315467
GCall_000639	PCR1	15	0.6696034527188944
GCall_000640	PCR1	15	0.7426511021064102
GCall_000641	PCR1	15	1.4244291630565573
GCall_000642	PCR1	15	0.6209050197938839
GCall_000643	PCR1	15	1.1809369984315048
GCall_000644	PCR1	15	1.2418100395877678
GCall_000645	PCR1	15	1.2905084725127782
GCall_000646	PCR1	15	0.9252702255751996
GCall_000647	PCR1	15	1.0713655243502311
GCall_000648	PCR1	15	1.0835401325814837
GCall_000649	PCR1	15	1.0957147408127363
GCall_000650	PCR1	15	0.9983178749627153
GCall_000651	PCR1	15	0.7791749268001681
GCall_000652	PCR1	15	0.7670003185689154
GCall_000653	PCR1	15	0.6939526691813996
GCall_000654	PCR1	15	1.010492483193968
GCall_000655	PCR1	15	1.4122545548253045
GCall_000656	PCR1	15	0.913095617343947
GCall_000657	PCR1	15	0.7913495350314207
GCall_000658	PCR1	15	0.7913495350314207
GCall_000659	PCR1	15	0.9617940502689575
GCall_000660	PCR1	15	0.9009210091126943
GCall_000661	PCR1	15	1.2174608231252626
GCall_000662	PCR1	15	0.7304764938751576
GCall_000663	PCR1	15	1.3879053383627993
GCall_000664	PCR1	15	0.7426511021064102
GCall_000665	PCR1	15	0.718301885643905
GCall_000666	PCR1	15	1.4853022042128203
GCall_000667	PCR1	15	0.8156987514939259
GCall_000668	PCR1	15	0.8156987514939259
GCall_000669	PCR1	15	1.2783338642815256
GCall_000670	PCR1	15	0.4382858963250945
GCall_000671	PCR1	15	1.2783338642815256
GCall_000672	PCR1	15	0.9374448338064522
GCall_000673	PCR1	15	1.1200639572752416
GCall_000674	PCR1	15	0.6939526691813996
GCall_000675	PCR1	15	1.7409689770691255
GCall_000676	PCR1	15	1.1809369984315048
GCall_000677	PCR1	15	0.6574288444876418
GCall_000678	PCR1	15	0.876571792650189
GCall_000679	PCR1	15	1.20528621489401
GCall_000680	PCR1	15	0.8035241432626733
GCall_000681	PCR1	15	1.1322385655064942
GCall_000682	PCR1	15	0.876571792650189
GCall_000683	PCR1	15	0.9617940502689575
GCall_000684	PCR1	15	1.1322385655064942
GCall_000685	PCR1	15	0.7548257103376628
GCall_000686	PCR1	15	0.8156987514939259
GCall_000687	PCR1	15	0.876571792650189
GCall_000688	PCR1	15	1.2539846478190204
GCall_000689	PCR1	15	1.3270322972065363
GCall_000690	PCR1	15	1.1931116066627574
GCall_000691	PCR1	15	0.9983178749627153
GCall_000692	PCR1	15	0.9983178749627153
GCall_000693	PCR1	15	0.9983178749627153
GCall_000694	PCR1	15	1.0835401325814837
GCall_000695	PCR1	15	0.7304764938751576
GCall_000696	PCR1	15	0.8400479679564312
GCall_000697	PCR1	15	1.0957147408127363
GCall_000698	PCR1	15	1.6800959359128624
GCall_000699	PCR1	15	1.2174608231252626
GCall_000700	PCR1	15	1.2296354313565152
GCall_000701	PCR1	15	0.6696034527188944
GCall_000702	PCR1	15	1.7653181935316307
GCall_000703	PCR1	15	0.6635161486032681
GCall_000704	PCR1	15	0.718301885643905
GCall_000705	PCR1	15	0.9983178749627153
GCall_000706	PCR1	15	0.7913495350314207
GCall_000707	PCR1	15	1.1809369984315048
GCall_000708	PCR1	15	0.8156987514939259
GCall_000709	PCR1	15	0.8887464008814416
GCall_000710	PCR1	15	0.8522225761876838
GCall_000711	PCR1	15	1.302683080744031
GCall_000712	PCR1	15	0.8887464008814416
GCall_000713	PCR1	15	0.7548257103376628
GCall_000714	PCR1	15	0.9983178749627153
GCall_000715	PCR1	15	1.1565877819689994
GCall_000716	PCR1	15	1.0226670914252205
GCall_000717	PCR1	15	1.0226670914252205
GCall_000718	PCR1	15	1.1931116066627574
GCall_000719	PCR1	15	0.9374448338064522
GCall_000720	PCR1	15	0.681778060950147
GCall_000721	PCR1	15	1.0835401325814837
GCall_000722	PCR1	15	0.9252702255751996
GCall_000723	PCR1	15	1.168762390200252
GCall_000724	PCR1	15	1.168762390200252
GCall_000725	PCR1	15	0.7304764938751576
GCall_000726	PCR1	15	0.9374448338064522
GCall_000727	PCR1	15	1.0957147408127363
GCall_000728	PCR1	15	1.2418100395877678
GCall_000729	PCR1	15	1.4609529877503151
GCall_000730	PCR1	15	1.107889349043989
GCall_000731	PCR1	15	1.0591909161189785
GCall_000732	PCR1	15	1.010492483193968
GCall_000733	PCR1	15	0.9496194420377048
GCall_000734	PCR1	15	1.2783338642815256
GCall_000735	PCR1	15	1.010492483193968
GCall_000736	PCR1	15	1.8018420182253887
GCall_000737	PCR1	15	0.8400479679564312
GCall_000738	PCR1	15	0.6574288444876418
GCall_000739	PCR1	15	0.5356827621751156
GCall_000740	PCR1	15	0.7548257103376628
GCall_000741	PCR1	15	0.9496194420377048
GCall_000742	PCR1	15	1.4122545548253045
GCall_000743	PCR1	15	1.1565877819689994
GCall_000744	PCR1	15	0.8278733597251785
GCall_000745	PCR1	15	0.6574288444876418
GCall_000746	PCR1	15	0.584381195100126
GCall_000747	PCR1	15	0.876571792650189
GCall_000748	PCR1	15	1.3270322972065363
GCall_000749	PCR1	15	0.7670003185689154
GCall_000750	PCR1	15	0.9009210091126943
GCall_000751	PCR1	15	0.8400479679564312
GCall_000752	PCR1	15	0.7061272774126522
GCall_000753	PCR1	15	0.5478573704063682
GCall_000754	PCR1	15	0.7304764938751576
GCall_000755	PCR1	15	0.9374448338064522
GCall_000756	PCR1	15	0.8156987514939259
GCall_000757	PCR1	15	1.0835401325814837
GCall_000758	PCR1	15	1.0226670914252205
GCall_000759	PCR1	15	1.0591909161189785
GCall_000760	PCR1	15	0.9739686585002101
GCall_000761	PCR1	15	1.1565877819689994
GCall_000762	PCR1	15	1.1322385655064942
GCall_000763	PCR1	15	0.7670003185689154
GCall_000764	PCR1	15	0.8643971844189364
GCall_000765	PCR1	15	0.6330796280251365
GCall_000766	PCR1	15	1.1200639572752416
GCall_000767	PCR1	15	0.9861432667314627
GCall_000768	PCR1	15	0.8400479679564312
GCall_000769	PCR1	15	1.2539846478190204
GCall_000770	PCR1	15	0.6574288444876418
GCall_000771	PCR1	15	1.0226670914252205
GCall_000772	PCR1	15	1.497476812444073
GCall_000773	PCR1	15	0.8400479679564312
GCall_000774	PCR1	15	1.2905084725127782
GCall_000775	PCR1	15	1.302683080744031
GCall_000776	PCR1	15	0.9861432667314627
GCall_000777	PCR1	15	0.8887464008814416
GCall_000778	PCR1	15	0.7791749268001681
GCall_000779	PCR1	15	1.4244291630565573
GCall_000780	PCR1	15	0.6574288444876418
GCall_000781	PCR1	15	1.2296354313565152
GCall_000782	PCR1	15	0.7913495350314207
GCall_000783	PCR1	15	0.9739686585002101
GCall_000784	PCR1	15	1.20528621489401
GCall_000785	PCR1	15	1.107889349043989
GCall_000786	PCR1	15	1.1200639572752416
GCall_000787	PCR1	15	1.3148576889752837
GCall_000788	PCR1	15	0.584381195100126
GCall_000789	PCR1	15	1.0226670914252205
GCall_000790	PCR1	15	0.9252702255751996
GCall_000791	PCR1	15	0.7670003185689154
GCall_000792	PCR1	15	0.5722065868688734
GCall_000793	PCR1	15	0.8400479679564312
GCall_000794	PCR1	15	0.8522225761876838
GCall_000795	PCR1	15	1.4487783795190625
GCall_000796	PCR1	15	1.5461752453690834
GCall_000797	PCR1	15	1.5096514206753255
GCall_000798	PCR1	15	0.681778060950147
GCall_000799	PCR1	15	0.7670003185689154
GCall_000800	PCR1	15	1.0591909161189785
GCall_000801	PCR1	15	1.4244291630565573
GCall_000802	PCR1	15	1.4487783795190625
GCall_000803	PCR1	15	1.266159256050273
GCall_000804	PCR1	15	0.8156987514939259
GCall_000805	PCR1	15	1.0835401325814837
GCall_000806	PCR1	15	0.8643971844189364
GCall_000807	PCR1	15	1.2296354313565152
GCall_000808	PCR1	15	0.876571792650189
GCall_000809	PCR1	15	0.6574288444876418
GCall_000810	PCR1	15	0.8643971844189364
GCall_000811	PCR1	15	0.718301885643905
GCall_000812	PCR1	15	1.0713655243502311
GCall_000813	PCR1	15	1.497476812444073
GCall_000814	PCR1	15	1.1444131737377468
GCall_000815	PCR1	15	0.718301885643905
GCall_000816	PCR1	15	1.0591909161189785
GCall_000817	PCR1	15	0.8035241432626733
GCall_000818	PCR1	15	0.7061272774126522
GCall_000819	PCR1	15	1.2174608231252626
GCall_000820	PCR1	15	1.0591909161189785
GCall_000821	PCR1	15	0.9496194420377048
GCall_000822	PCR1	15	0.6330796280251365
GCall_000823	PCR1	15	1.0226670914252205
GCall_000824	PCR1	15	1.010492483193968
GCall_000825	PCR1	15	0.7426511021064102
GCall_000826	PCR1	15	1.1809369984315048
GCall_000827	PCR1	15	1.1809369984315048
GCall_000828	PCR1	15	1.107889349043989
GCall_000829	PCR1	15	1.1322385655064942
GCall_000830	PCR1	15	0.7304764938751576
GCall_000831	PCR1	15	0.9009210091126943
GCall_000832	PCR1	15	1.034841699656473
GCall_000833	PCR1	15	1.2296354313565152
GCall_000834	PCR1	15	0.7913495350314207
GCall_000835	PCR1	15	0.8887464008814416
GCall_000836	PCR1	15	0.876571792650189
GCall_000837	PCR1	15	1.6679213276816096
GCall_000838	PCR1	15	0.7061272774126522
GCall_000839	PCR1	15	0.9983178749627153
GCall_000840	PCR1	15	0.9374448338064522
GCall_000841	PCR1	15	0.9009210091126943
GCall_000842	PCR1	15	1.5340006371378307
GCall_000843	PCR1	15	1.1565877819689994
GCall_000844	PCR1	15	1.107889349043989
GCall_000845	PCR1	15	1.168762390200252
GCall_000846	PCR1	15	0.681778060950147
GCall_000847	PCR1	15	1.010492483193968
GCall_000848	PCR1	15	1.0957147408127363
GCall_000849	PCR1	15	1.0713655243502311
GCall_000850	PCR1	15	0.7304764938751576
GCall_000851	PCR1	15	1.1322385655064942
GCall_000852	PCR1	15	0.718301885643905
GCall_000853	PCR1	15	1.2296354313565152
GCall_000854	PCR1	15	0.9617940502689575
GCall_000855	PCR1	15	1.2418100395877678
GCall_000856	PCR1	15	0.8887464008814416
GCall_000857	PCR1	15	1.6192228947565992
GCall_000858	PCR1	15	0.8522225761876838
GCall_000859	PCR1	15	1.0591909161189785
GCall_000860	PCR1	15	1.7166197606066202
GCall_000861	PCR1	15	1.4731275959815677
GCall_000862	PCR1	15	0.9617940502689575
GCall_000863	PCR1	15	1.1322385655064942
GCall_000864	PCR1	15	1.1444131737377468
GCall_000865	PCR1	15	0.876571792650189
GCall_000866	PCR1	15	0.9739686585002101
GCall_000867	PCR1	15	0.5722065868688734
GCall_000868	PCR1	15	0.6939526691813996
GCall_000869	PCR1	15	0.7426511021064102
GCall_000870	PCR1	15	0.718301885643905
GCall_000871	PCR1	15	0.7426511021064102
GCall_000872	PCR1	15	1.5705244618315888
GCall_000873	PCR1	15	0.6330796280251365
GCall_000874	PCR1	15	1.1931116066627574
GCall_000875	PCR1	15	0.7304764938751576
GCall_000876	PCR1	15	1.0226670914252205
GCall_000877	PCR1	15	1.107889349043989
GCall_000878	PCR1	15	1.168762390200252
GCall_000879	PCR1	15	0.6939526691813996
GCall_000880	PCR1	15	1.0957147408127363
GCall_000881	PCR1	15	1.010492483193968
GCall_000882	PCR1	15	1.1200639572752416
GCall_000883	PCR1	15	0.8278733597251785
GCall_000884	PCR1	15	0.5113335457126102
GCall_000885	PCR1	15	1.168762390200252
GCall_000886	PCR1	15	0.8400479679564312
GCall_000887	PCR1	15	1.0591909161189785
GCall_000888	PCR1	15	1.266159256050273
GCall_000889	PCR1	15	1.2174608231252626
GCall_000890	PCR1	15	0.913095617343947
GCall_000891	PCR1	15	0.9496194420377048
GCall_000892	PCR1	15	1.5826990700628414
GCall_000893	PCR1	15	0.8035241432626733
GCall_000894	PCR1	15	0.4261112880938419
GCall_000895	PCR1	15	0.7304764938751576
GCall_000896	PCR1	15	1.3392069054377889
GCall_000897	PCR1	15	0.9739686585002101
GCall_000898	PCR1	15	1.4000799465940519
GCall_000899	PCR1	15	1.107889349043989
GCall_000900	PCR1	15	0.9252702255751996
GCall_000901	PCR1	15	1.0470163078877257
GCall_000902	PCR1	15	1.107889349043989
GCall_000903	PCR1	15	0.6209050197938839
GCall_000904	PCR1	15	0.9496194420377048
GCall_000905	PCR1	15	0.8522225761876838
GCall_000906	PCR1	15	0.8278733597251785
GCall_000907	PCR1	15	0.7670003185689154
GCall_000908	PCR1	15	0.7426511021064102
GCall_000909	PCR1	15	0.7426511021064102
GCall_000910	PCR1	15	1.0470163078877257
GCall_000911	PCR1	15	0.5600319786376208
GCall_000912	PCR1	15	0.7061272774126522
GCall_000913	PCR1	15	1.3392069054377889
GCall_000914	PCR1	15	0.6696034527188944
GCall_000915	PCR1	15	0.7304764938751576
GCall_000916	PCR1	15	0.8643971844189364
GCall_000917	PCR1	15	0.9496194420377048
GCall_000918	PCR1	15	0.4626351127875998
GCall_000919	PCR1	15	1.0713655243502311
GCall_000920	PCR1	15	0.8887464008814416
GCall_000921	PCR1	15	0.9983178749627153
GCall_000922	PCR1	15	1.3148576889752837
GCall_000923	PCR1	15	1.010492483193968
GCall_000924	PCR1	15	0.9496194420377048
GCall_000925	PCR1	15	1.20528621489401
GCall_000926	PCR1	15	1.2539846478190204
GCall_000927	PCR1	15	0.8887464008814416
GCall_000928	PCR1	15	0.5235081539438629
GCall_000929	PCR1	15	1.3392069054377889
GCall_000930	PCR1	15	1.0957147408127363
GCall_000931	PCR1	15	0.6087304115626313
GCall_000932	PCR1	15	0.9009210091126943
GCall_000933	PCR1	15	1.034841699656473
GCall_000934	PCR1	15	0.8156987514939259
GCall_000935	PCR1	15	0.876571792650189
GCall_000936	PCR1	15	1.0226670914252205
GCall_000937	PCR1	15	1.266159256050273
GCall_000938	PCR1	15	0.5113335457126102
GCall_000939	PCR1	15	1.1322385655064942
GCall_000940	PCR1	15	0.8400479679564312
GCall_000941	PCR1	15	1.2296354313565152
GCall_000942	PCR1	15	1.0226670914252205
GCall_000943	PCR1	15	1.3148576889752837
GCall_000944	PCR1	15	0.876571792650189
GCall_000945	PCR1	15	1.302683080744031
GCall_000946	PCR1	15	0.5478573704063682
GCall_000947	PCR1	15	0.7304764938751576
GCall_000948	PCR1	15	0.8400479679564312
GCall_000949	PCR1	15	1.2539846478190204
GCall_000950	PCR1	15	0.718301885643905
GCall_000951	PCR1	15	1.20528621489401
GCall_000952	PCR1	15	1.1931116066627574
GCall_000953	PCR1	15	1.5705244618315888
GCall_000954	PCR1	15	0.6330796280251365
GCall_000955	PCR1	15	0.4504605045563472
GCall_000956	PCR1	15	0.8156987514939259
GCall_000957	PCR1	15	1.010492483193968
GCall_000958	PCR1	15	1.923588100537915
GCall_000959	PCR1	15	1.594873678294094
GCall_000960	PCR1	15	0.6452542362563891
GCall_000961	PCR1	15	1.0591909161189785
GCall_000962	PCR1	15	1.3270322972065363
GCall_000963	PCR1	15	0.913095617343947
GCall_000964	PCR1	15	1.363556121900294
GCall_000965	PCR1	15	0.9496194420377048
GCall_000966	PCR1	15	0.6696034527188944
GCall_000967	PCR1	15	1.2296354313565152
GCall_000968	PCR1	15	0.9496194420377048
GCall_000969	PCR1	15	0.7426511021064102
GCall_000970	PCR1	15	0.584381195100126
GCall_000971	PCR1	15	0.9009210091126943
GCall_000972	PCR1	15	0.8156987514939259
GCall_000973	PCR1	15	0.7913495350314207
GCall_000974	PCR1	15	0.8278733597251785
GCall_000975	PCR1	15	0.876571792650189
GCall_000976	PCR1	15	0.8400479679564312
GCall_000977	PCR1	15	0.8887464008814416
GCall_000978	PCR1	15	0.9496194420377048
GCall_000979	PCR1	15	0.876571792650189
GCall_000980	PCR1	15	1.302683080744031
GCall_000981	PCR1	15	0.7061272774126522
GCall_000982	PCR1	15	1.0835401325814837
GCall_000983	PCR1	15	1.3392069054377889
GCall_000984	PCR1	15	0.9496194420377048
GCall_000985	PCR1	15	1.010492483193968
GCall_000986	PCR1	15	0.8035241432626733
GCall_000987	PCR1	15	1.0713655243502311
GCall_000988	PCR1	15	0.7913495350314207
GCall_000989	PCR1	15	0.3774128551688314
GCall_000990	PCR1	15	1.4122545548253045
GCall_000991	PCR1	15	0.9252702255751996
GCall_000992	PCR1	15	0.8035241432626733
GCall_000993	PCR1	15	0.8035241432626733
GCall_000994	PCR1	15	1.168762390200252
GCall_000995	PCR1	15	1.2783338642815256
GCall_000996	PCR1	15	1.1565877819689994
GCall_000997	PCR1	15	1.5340006371378307
GCall_000998	PCR1	15	1.034841699656473
GCall_000999	PCR1	15	0.6696034527188944
GCall_001000	PCR1	15	0.9739686585002101
GCall_001001	PCR1	15	0.8035241432626733
GCall_001002	PCR1	15	0.7548257103376628
GCall_001003	PCR1	15	0.6452542362563891
GCall_001004	PCR1	15	1.010492483193968
GCall_001005	PCR1	15	1.3757307301315467
GCall_001006	PCR1	15	0.8887464008814416
GCall_001007	PCR1	15	0.8887464008814416
GCall_001008	PCR1	15	1.1322385655064942
GCall_001009	PCR1	15	0.9861432667314627
GCall_001010	PCR1	15	0.9374448338064522
GCall_001011	PCR1	15	0.8643971844189364
GCall_001012	PCR1	15	1.4487783795190625
GCall_001013	PCR1	15	0.9861432667314627
GCall_001014	PCR1	15	1.0591909161189785
GCall_001015	PCR1	15	0.7548257103376628
GCall_001016	PCR1	15	1.1565877819689994
GCall_001017	PCR1	15	0.913095617343947
GCall_001018	PCR1	15	0.8643971844189364
GCall_001019	PCR1	15	0.9009210091126943
GCall_001020	PCR1	15	1.0957147408127363
GCall_001021	PCR1	15	0.584381195100126
GCall_001022	PCR1	15	1.1748496943158784
GCall_001023	PCR1	15	1.0591909161189785
GCall_001024	PCR1	15	0.4748097210188524
GCall_001025	PCR1	15	0.8643971844189364
GCall_001026	PCR1	15	0.6696034527188944
GCall_001027	PCR1	15	0.5356827621751156
GCall_001028	PCR1	15	0.9739686585002101
GCall_001029	PCR1	15	1.20528621489401
GCall_001030	PCR1	15	0.8887464008814416
GCall_001031	PCR1	15	0.913095617343947
GCall_001032	PCR1	15	0.9861432667314627
GCall_001033	PCR1	15	0.8522225761876838
GCall_001034	PCR1	15	0.6330796280251365
GCall_001035	PCR1	15	0.7670003185689154
GCall_001036	PCR1	15	0.876571792650189
GCall_001037	PCR1	15	0.9374448338064522
GCall_001038	PCR1	15	0.9739686585002101
GCall_001039	PCR1	15	0.7913495350314207
GCall_001040	PCR1	15	0.9009210091126943
GCall_001041	PCR1	15	0.9496194420377048
GCall_001042	PCR1	15	1.0957147408127363
GCall_001043	PCR1	15	0.49915893748135765
GCall_001044	PCR1	15	0.9496194420377048
GCall_001045	PCR1	15	0.7913495350314207
GCall_001046	PCR1	15	1.5826990700628414
GCall_001047	PCR1	15	1.1444131737377468
GCall_001048	PCR1	15	0.8156987514939259
GCall_001049	PCR1	15	0.913095617343947
GCall_001050	PCR1	15	1.0713655243502311
GCall_001051	PCR1	15	0.8643971844189364
GCall_001052	PCR1	15	1.0591909161189785
GCall_001053	PCR1	15	0.8887464008814416
GCall_001054	PCR1	15	1.5218260289065781
GCall_001055	PCR1	15	0.876571792650189
GCall_001056	PCR1	15	0.49915893748135765
GCall_001057	PCR1	15	0.9252702255751996
GCall_001058	PCR1	15	1.363556121900294
GCall_001059	PCR1	15	0.8522225761876838
GCall_001060	PCR1	15	0.8400479679564312
GCall_001061	PCR1	15	1.1565877819689994
GCall_001062	PCR1	15	0.8643971844189364
GCall_001063	PCR1	15	1.107889349043989
GCall_001064	PCR1	15	1.5218260289065781
GCall_001065	PCR1	15	1.0226670914252205
GCall_001066	PCR1	15	0.5965558033313787
GCall_001067	PCR1	15	1.2783338642815256
GCall_001068	PCR1	15	0.681778060950147
GCall_001069	PCR1	15	0.8522225761876838
GCall_001070	PCR1	15	1.497476812444073
GCall_001071	PCR1	15	0.8400479679564312
GCall_001072	PCR1	15	1.1565877819689994
GCall_001073	PCR1	15	1.3392069054377889
GCall_001074	PCR1	15	1.0957147408127363
GCall_001075	PCR1	15	0.8278733597251785
GCall_001076	PCR1	15	0.5356827621751156
GCall_001077	PCR1	15	1.655746719450357
GCall_001078	PCR1	15	0.6269923239095102
GCall_001079	PCR1	15	0.8522225761876838
GCall_001080	PCR1	15	0.49915893748135765
GCall_001081	PCR1	15	1.034841699656473
GCall_001082	PCR1	15	0.8522225761876838
GCall_001083	PCR1	15	0.8643971844189364
GCall_001084	PCR1	15	0.718301885643905
GCall_001085	PCR1	15	0.8643971844189364
GCall_001086	PCR1	15	1.266159256050273
GCall_001087	PCR1	15	1.0835401325814837
GCall_001088	PCR1	15	0.8887464008814416
GCall_001089	PCR1	15	0.7791749268001681
GCall_001090	PCR1	15	0.9496194420377048
GCall_001091	PCR1	15	1.0591909161189785
GCall_001092	PCR1	15	1.497476812444073
GCall_001093	PCR1	15	0.6087304115626313
GCall_001094	PCR1	15	1.5096514206753255
GCall_001095	PCR1	15	0.9009210091126943
GCall_001096	PCR1	15	0.876571792650189
GCall_001097	PCR1	15	0.7061272774126522
GCall_001098	PCR1	15	0.9496194420377048
GCall_001099	PCR1	15	1.0835401325814837
GCall_001100	PCR1	15	1.7166197606066202
GCall_001101	PCR1	15	1.594873678294094
GCall_001102	PCR1	15	0.913095617343947
GCall_001103	PCR1	15	0.8643971844189364
GCall_001104	PCR1	15	0.876571792650189
GCall_001105	PCR1	15	0.876571792650189
GCall_001106	PCR1	15	0.8035241432626733
GCall_001107	PCR1	15	0.9252702255751996
GCall_001108	PCR1	15	0.7548257103376628
GCall_001109	PCR1	15	1.2905084725127782
GCall_001110	PCR1	15	0.6939526691813996
GCall_001111	PCR1	15	1.2174608231252626
GCall_001112	PCR1	15	0.6209050197938839
GCall_001113	PCR1	15	0.7791749268001681
GCall_001114	PCR1	15	1.168762390200252
GCall_001115	PCR1	15	0.9496194420377048
GCall_001116	PCR1	15	0.5478573704063682
GCall_001117	PCR1	15	0.584381195100126
GCall_001118	PCR1	15	1.0591909161189785
GCall_001119	PCR1	15	0.9252702255751996
GCall_001120	PCR1	15	0.9739686585002101
GCall_001121	PCR1	15	1.0835401325814837
GCall_001122	PCR1	15	1.3392069054377889
GCall_001123	PCR1	15	0.5965558033313787
GCall_001124	PCR1	15	1.1809369984315048
GCall_001125	PCR1	15	1.2783338642815256
GCall_001126	PCR1	15	1.0226670914252205
GCall_001127	PCR1	15	1.5096514206753255
GCall_001128	PCR1	15	0.876571792650189
GCall_001129	PCR1	15	1.0470163078877257
GCall_001130	PCR1	15	0.9496194420377048
GCall_001131	PCR1	15	1.6070482865253466
GCall_001132	PCR1	15	0.5965558033313787
GCall_001133	PCR1	15	0.876571792650189
GCall_001134	PCR1	15	0.9009210091126943
GCall_001135	PCR1	15	0.5356827621751156
GCall_001136	PCR1	15	0.41393667986258925
GCall_001137	PCR1	15	0.7913495350314207
GCall_001138	PCR1	15	0.6087304115626313
GCall_001139	PCR1	15	1.0226670914252205
GCall_001140	PCR1	15	1.4000799465940519
GCall_001141	PCR1	15	1.2418100395877678
GCall_001142	PCR1	15	0.4626351127875998
GCall_001143	PCR1	15	0.9252702255751996
GCall_001144	PCR1	15	0.6452542362563891
GCall_001145	PCR1	15	0.913095617343947
GCall_001146	PCR1	15	1.0957147408127363
GCall_001147	PCR1	15	1.0713655243502311
GCall_001148	PCR1	15	0.8278733597251785
GCall_001149	PCR1	15	0.9496194420377048
GCall_001150	PCR1	15	0.6452542362563891
GCall_001151	PCR1	15	0.6574288444876418
GCall_001152	PCR1	15	1.5583498536003362
GCall_001153	PCR1	15	0.9496194420377048
GCall_001154	PCR1	15	0.8522225761876838
GCall_001155	PCR1	15	0.8887464008814416
GCall_001156	PCR1	15	0.9435321379220785
GCall_001157	PCR1	15	0.8643971844189364
GCall_001158	PCR1	15	1.3879053383627993
GCall_001159	PCR1	15	0.9252702255751996
GCall_001160	PCR1	15	0.7304764938751576
GCall_001161	PCR1	15	1.010492483193968
GCall_001162	PCR1	15	0.8400479679564312
GCall_001163	PCR1	15	0.7913495350314207
GCall_001164	PCR1	15	0.913095617343947
GCall_001165	PCR1	15	1.2296354313565152
GCall_001166	PCR1	15	0.913095617343947
GCall_001167	PCR1	15	1.9479373170004202
GCall_001168	PCR1	15	0.5478573704063682
GCall_001169	PCR1	15	0.913095617343947
GCall_001170	PCR1	15	0.8643971844189364
GCall_001171	PCR1	15	1.0470163078877257
GCall_001172	PCR1	15	0.9739686585002101
GCall_001173	PCR1	15	1.3270322972065363
GCall_001174	PCR1	15	0.5235081539438629
GCall_001175	PCR1	15	0.5722065868688734
GCall_001176	PCR1	15	0.8400479679564312
GCall_001177	PCR1	15	0.8643971844189364
GCall_001178	PCR1	15	0.9374448338064522
GCall_001179	PCR1	15	0.5965558033313787
GCall_001180	PCR1	15	0.7548257103376628
GCall_001181	PCR1	15	0.49915893748135765
GCall_001182	PCR1	15	1.363556121900294
GCall_001183	PCR1	15	0.9496194420377048
GCall_001184	PCR1	15	0.8156987514939259
GCall_001185	PCR1	15	0.913095617343947
GCall_001186	PCR1	15	1.3513815136690415
GCall_001187	PCR1	15	0.876571792650189
GCall_001188	PCR1	15	0.7791749268001681
GCall_001189	PCR1	15	1.4122545548253045
GCall_001190	PCR1	15	1.4913895083284467
GCall_001191	PCR1	15	0.9861432667314627
GCall_001192	PCR1	15	1.4000799465940519
GCall_001193	PCR1	15	0.9374448338064522
GCall_001194	PCR1	15	1.168762390200252
GCall_001195	PCR1	15	0.5965558033313787
GCall_001196	PCR1	15	0.913095617343947
GCall_001197	PCR1	15	1.5096514206753255
GCall_001198	PCR1	15	1.168762390200252
GCall_001199	PCR1	15	1.5826990700628414
GCall_001200	PCR1	15	0.8278733597251785
GCall_001201	PCR1	15	0.5722065868688734
GCall_001202	PCR1	15	1.168762390200252
GCall_001203	PCR1	15	0.8400479679564312
GCall_001204	PCR1	15	0.9496194420377048
GCall_001205	PCR1	15	1.655746719450357
GCall_001206	PCR1	15	1.1444131737377468
GCall_001207	PCR1	15	0.5722065868688734
GCall_001208	PCR1	15	0.9009210091126943
GCall_001209	PCR1	15	0.9374448338064522
GCall_001210	PCR1	15	0.913095617343947
GCall_001211	PCR1	15	0.913095617343947
GCall_001212	PCR1	15	2.17925487339422
GCall_001213	PCR1	15	1.0835401325814837
GCall_001214	PCR1	15	0.7426511021064102
GCall_001215	PCR1	15	1.4609529877503151
GCall_001216	PCR1	15	0.9374448338064522
GCall_001217	PCR1	15	1.1444131737377468
GCall_001218	PCR1	15	1.0957147408127363
GCall_001219	PCR1	15	1.2296354313565152
GCall_001220	PCR1	15	0.8643971844189364
GCall_001221	PCR1	15	0.681778060950147
GCall_001222	PCR1	15	1.302683080744031
GCall_001223	PCR1	15	0.876571792650189
GCall_001224	PCR1	15	1.1200639572752416
GCall_001225	PCR1	15	1.4000799465940519
GCall_001226	PCR1	15	0.9496194420377048
GCall_001227	PCR1	15	0.6452542362563891
GCall_001228	PCR1	15	1.2783338642815256
GCall_001229	PCR1	15	0.7670003185689154
GCall_001230	PCR1	15	1.034841699656473
GCall_001231	PCR1	15	0.9496194420377048
GCall_001232	PCR1	15	1.4853022042128203
GCall_001233	PCR1	15	0.681778060950147
GCall_001234	PCR1	15	1.2418100395877678
GCall_001235	PCR1	15	1.034841699656473
GCall_001236	PCR1	15	1.034841699656473
GCall_001237	PCR1	15	0.9861432667314627
GCall_001238	PCR1	15	1.0470163078877257
GCall_001239	PCR1	15	1.010492483193968
GCall_001240	PCR1	15	1.497476812444073
GCall_001241	PCR1	15	1.497476812444073
GCall_001242	PCR1	15	1.0226670914252205
GCall_001243	PCR1	15	0.584381195100126
GCall_001244	PCR1	15	0.7670003185689154
GCall_001245	PCR1	15	0.9374448338064522
GCall_001246	PCR1	15	0.7913495350314207
GCall_001247	PCR1	15	0.7304764938751576
GCall_001248	PCR1	15	0.7670003185689154
GCall_001249	PCR1	15	1.2539846478190204
GCall_001250	PCR1	15	1.0591909161189785
GCall_001251	PCR1	15	0.8887464008814416
GCall_001252	PCR1	15	1.3757307301315467
GCall_001253	PCR1	15	0.913095617343947
GCall_001254	PCR1	15	0.8887464008814416
GCall_001255	PCR1	15	0.9009210091126943
GCall_001256	PCR1	15	1.43660377128781
GCall_001257	PCR1	15	1.6679213276816096
GCall_001258	PCR1	15	1.1931116066627574
GCall_001259	PCR1	15	0.9861432667314627
GCall_001260	PCR1	15	1.266159256050273
GCall_001261	PCR1	15	0.9374448338064522
GCall_001262	PCR1	15	0.7304764938751576
GCall_001263	PCR1	15	1.8748896676129043
GCall_001264	PCR1	15	0.48698432925010504
GCall_001265	PCR1	15	0.6209050197938839
GCall_001266	PCR1	15	0.7670003185689154
GCall_001267	PCR1	15	0.6574288444876418
GCall_001268	PCR1	15	0.913095617343947
GCall_001269	PCR1	15	1.2905084725127782
GCall_001270	PCR1	15	1.2296354313565152
GCall_001271	PCR1	15	1.0226670914252205
GCall_001272	PCR1	15	1.363556121900294
GCall_001273	PCR1	15	0.9496194420377048
GCall_001274	PCR1	15	0.8522225761876838
GCall_001275	PCR1	15	0.7304764938751576
GCall_001276	PCR1	15	1.4487783795190625
GCall_001277	PCR1	15	1.0835401325814837
GCall_001278	PCR1	15	1.1322385655064942
GCall_001279	PCR1	15	0.6696034527188944
GCall_001280	PCR1	15	1.3148576889752837
GCall_001281	PCR1	15	1.4731275959815677
GCall_001282	PCR1	15	1.0713655243502311
GCall_001283	PCR1	15	0.8278733597251785
GCall_001284	PCR1	15	0.6087304115626313
GCall_001285	PCR1	15	1.168762390200252
GCall_001286	PCR1	15	1.0226670914252205
GCall_001287	PCR1	15	1.5218260289065781
GCall_001288	PCR1	15	1.20528621489401
GCall_001289	PCR1	15	0.8522225761876838
GCall_001290	PCR1	15	0.8522225761876838
GCall_001291	PCR1	15	1.7166197606066202
GCall_001292	PCR1	15	1.2539846478190204
GCall_001293	PCR1	15	1.3148576889752837
GCall_001294	PCR1	15	1.010492483193968
GCall_001295	PCR1	15	1.2539846478190204
GCall_001296	PCR1	15	0.681778060950147
GCall_001297	PCR1	15	0.8522225761876838
GCall_001298	PCR1	15	0.8643971844189364
GCall_001299	PCR1	15	1.1322385655064942
GCall_001300	PCR1	15	1.5583498536003362
GCall_001301	PCR1	15	1.010492483193968
GCall_001302	PCR1	15	0.9009210091126943
GCall_001303	PCR1	15	0.9496194420377048
GCall_001304	PCR1	15	1.034841699656473
GCall_001305	PCR1	15	1.034841699656473
GCall_001306	PCR1	15	1.0835401325814837
GCall_001307	PCR1	15	1.1322385655064942
GCall_001308	PCR1	15	1.0957147408127363
GCall_001309	PCR1	15	1.6679213276816096
GCall_001310	PCR1	15	1.2905084725127782
GCall_001311	PCR1	15	0.7791749268001681
GCall_001312	PCR1	15	1.4000799465940519
GCall_001313	PCR1	15	0.9739686585002101
GCall_001314	PCR1	15	1.5705244618315888
GCall_001315	PCR1	15	1.2905084725127782
GCall_001316	PCR1	15	1.1809369984315048
GCall_001317	PCR1	15	0.9496194420377048
GCall_001318	PCR1	15	0.8887464008814416
GCall_001319	PCR1	15	0.8400479679564312
GCall_001320	PCR1	15	0.9374448338064522
GCall_001321	PCR1	15	0.6452542362563891
GCall_001322	PCR1	15	1.107889349043989
GCall_001323	PCR1	15	0.718301885643905
GCall_001324	PCR1	15	1.20528621489401
GCall_001325	PCR1	15	0.9009210091126943
GCall_001326	PCR1	15	1.107889349043989
GCall_001327	PCR1	15	0.8522225761876838
GCall_001328	PCR1	15	0.8156987514939259
GCall_001329	PCR1	15	1.6435721112191044
GCall_001330	PCR1	15	1.168762390200252
GCall_001331	PCR1	15	1.0957147408127363
GCall_001332	PCR1	15	0.7913495350314207
GCall_001333	PCR1	15	0.584381195100126
GCall_001334	PCR1	15	1.0226670914252205
GCall_001335	PCR1	15	1.0591909161189785
GCall_001336	PCR1	15	0.6452542362563891
GCall_001337	PCR1	15	0.5965558033313787
GCall_001338	PCR1	15	1.107889349043989
GCall_001339	PCR1	15	1.0957147408127363
GCall_001340	PCR1	15	1.2418100395877678
GCall_001341	PCR1	15	0.8643971844189364
GCall_001342	PCR1	15	0.7548257103376628
GCall_001343	PCR1	15	0.8278733597251785
GCall_001344	PCR1	15	1.1931116066627574
GCall_001345	PCR1	15	0.8278733597251785
GCall_001346	PCR1	15	0.5965558033313787
GCall_001347	PCR1	15	0.8400479679564312
GCall_001348	PCR1	15	0.9252702255751996
GCall_001349	PCR1	15	0.681778060950147
GCall_001350	PCR1	15	0.718301885643905
GCall_001351	PCR1	15	0.9252702255751996
GCall_001352	PCR1	15	0.9009210091126943
GCall_001353	PCR1	15	0.7670003185689154
GCall_001354	PCR1	15	1.034841699656473
GCall_001355	PCR1	15	0.7791749268001681
GCall_001356	PCR1	15	1.0835401325814837
GCall_001357	PCR1	15	0.9739686585002101
GCall_001358	PCR1	15	0.5113335457126102
GCall_001359	PCR1	15	0.9009210091126943
GCall_001360	PCR1	15	1.2174608231252626
GCall_001361	PCR1	15	1.2418100395877678
GCall_001362	PCR1	15	1.1200639572752416
GCall_001363	PCR1	15	1.1444131737377468
GCall_001364	PCR1	15	1.034841699656473
GCall_001365	PCR1	15	1.5096514206753255
GCall_001366	PCR1	15	0.7791749268001681
GCall_001367	PCR1	15	0.7670003185689154
GCall_001368	PCR1	15	1.107889349043989
GCall_001369	PCR1	15	1.2174608231252626
GCall_001370	PCR1	15	0.7913495350314207
GCall_001371	PCR1	15	1.984461141694178
GCall_001372	PCR1	15	0.8400479679564312
GCall_001373	PCR1	15	1.1444131737377468
GCall_001374	PCR1	15	0.9009210091126943
GCall_001375	PCR1	15	0.6209050197938839
GCall_001376	PCR1	15	0.9617940502689575
GCall_001377	PCR1	15	0.6574288444876418
GCall_001378	PCR1	15	0.9617940502689575
GCall_001379	PCR1	15	0.8522225761876838
GCall_001380	PCR1	15	0.8278733597251785
GCall_001381	PCR1	15	0.7426511021064102
GCall_001382	PCR1	15	1.0713655243502311
GCall_001383	PCR1	15	0.7426511021064102
GCall_001384	PCR1	15	1.4000799465940519
GCall_001385	PCR1	15	0.876571792650189
GCall_001386	PCR1	15	1.266159256050273
GCall_001387	PCR1	15	1.266159256050273
GCall_001388	PCR1	15	0.6939526691813996
GCall_001389	PCR1	15	2.2279533063192303
GCall_001390	PCR1	15	1.302683080744031
GCall_001391	PCR1	15	0.8156987514939259
GCall_001392	PCR1	15	0.584381195100126
GCall_001393	PCR1	15	0.9861432667314627
GCall_001394	PCR1	15	1.2296354313565152
GCall_001395	PCR1	15	0.8643971844189364
GCall_001396	PCR1	15	0.9983178749627153
GCall_001397	PCR1	15	0.6209050197938839
GCall_001398	PCR1	15	1.1809369984315048
GCall_001399	PCR1	15	0.9496194420377048
GCall_001400	PCR1	15	0.9374448338064522
GCall_001401	PCR1	15	1.0591909161189785
GCall_001402	PCR1	15	0.8278733597251785
GCall_001403	PCR1	15	0.6209050197938839
GCall_001404	PCR1	15	0.9374448338064522
GCall_001405	PCR1	15	1.1322385655064942
GCall_001406	PCR1	15	0.8156987514939259
GCall_001407	PCR1	15	1.4487783795190625
GCall_001408	PCR1	15	0.8035241432626733
GCall_001409	PCR1	15	0.913095617343947
GCall_001410	PCR1	15	0.8643971844189364
GCall_001411	PCR1	15	0.5356827621751156
GCall_001412	PCR1	15	0.913095617343947
GCall_001413	PCR1	15	1.168762390200252
GCall_001414	PCR1	15	1.0713655243502311
GCall_001415	PCR1	15	0.7791749268001681
GCall_001416	PCR1	15	1.1322385655064942
GCall_001417	PCR1	15	1.0591909161189785
GCall_001418	PCR1	15	0.7913495350314207
GCall_001419	PCR1	15	1.0470163078877257
GCall_001420	PCR1	15	0.7548257103376628
GCall_001421	PCR1	15	0.8522225761876838
GCall_001422	PCR1	15	1.3148576889752837
GCall_001423	PCR1	15	0.8400479679564312
GCall_001424	PCR1	15	1.1931116066627574
GCall_001425	PCR1	15	0.7304764938751576
GCall_001426	PCR1	15	0.7670003185689154
GCall_001427	PCR1	15	0.8887464008814416
GCall_001428	PCR1	15	1.0226670914252205
GCall_001429	PCR1	15	0.9617940502689575
GCall_001430	PCR1	15	0.6209050197938839
GCall_001431	PCR1	15	0.7791749268001681
GCall_001432	PCR1	15	1.594873678294094
GCall_001433	PCR1	15	0.8887464008814416
GCall_001434	PCR1	15	1.984461141694178
GCall_001435	PCR1	15	0.7548257103376628
GCall_001436	PCR1	15	0.9252702255751996
GCall_001437	PCR1	15	0.8156987514939259
GCall_001438	PCR1	15	0.876571792650189
GCall_001439	PCR1	15	0.7670003185689154
GCall_001440	PCR1	15	0.718301885643905
GCall_001441	PCR1	15	1.2296354313565152
GCall_001442	PCR1	15	1.2905084725127782
GCall_001443	PCR1	15	0.8887464008814416
GCall_001444	PCR1	15	1.1565877819689994
GCall_001445	PCR1	15	1.0591909161189785
GCall_001446	PCR1	15	1.2418100395877678
GCall_001447	PCR1	15	0.5600319786376208
GCall_001448	PCR1	15	1.0591909161189785
GCall_001449	PCR1	15	1.5583498536003362
GCall_001450	PCR1	15	1.2539846478190204
GCall_001451	PCR1	15	1.2296354313565152
GCall_001452	PCR1	15	0.8887464008814416
GCall_001453	PCR1	15	0.9983178749627153
GCall_001454	PCR1	15	1.1809369984315048
GCall_001455	PCR1	15	0.7548257103376628
GCall_001456	PCR1	15	0.8035241432626733
GCall_001457	PCR1	15	1.1200639572752416
GCall_001458	PCR1	15	0.7426511021064102
GCall_001459	PCR1	15	1.034841699656473
GCall_001460	PCR1	15	1.034841699656473
GCall_001461	PCR1	15	0.4504605045563472
GCall_001462	PCR1	15	0.8278733597251785
GCall_001463	PCR1	15	1.302683080744031
GCall_001464	PCR1	15	1.0713655243502311
GCall_001465	PCR1	15	0.9739686585002101
GCall_001466	PCR1	15	0.913095617343947
GCall_001467	PCR1	15	0.876571792650189
GCall_001468	PCR1	15	1.0835401325814837
GCall_001469	PCR1	15	0.718301885643905
GCall_001470	PCR1	15	0.8643971844189364
GCall_001471	PCR1	15	1.0713655243502311
GCall_001472	PCR1	15	1.2418100395877678
GCall_001473	PCR1	15	1.1809369984315048
GCall_001474	PCR1	15	1.0470163078877257
GCall_001475	PCR1	15	0.9739686585002101
GCall_001476	PCR1	15	1.4853022042128203
GCall_001477	PCR1	15	1.1200639572752416
GCall_001478	PCR1	15	0.9983178749627153
GCall_001479	PCR1	15	1.1322385655064942
GCall_001480	PCR1	15	0.9252702255751996
GCall_001481	PCR1	15	1.2296354313565152
GCall_001482	PCR1	15	1.2296354313565152
GCall_001483	PCR1	15	0.9252702255751996
GCall_001484	PCR1	15	0.7061272774126522
GCall_001485	PCR1	15	1.0591909161189785
GCall_001486	PCR1	15	1.4000799465940519
GCall_001487	PCR1	15	0.9861432667314627
GCall_001488	PCR1	15	1.0591909161189785
GCall_001489	PCR1	15	0.8156987514939259
GCall_001490	PCR1	15	0.5965558033313787
GCall_001491	PCR1	15	0.8278733597251785
GCall_001492	PCR1	15	0.40176207163133665
GCall_001493	PCR1	15	1.034841699656473
GCall_001494	PCR1	15	0.9496194420377048
GCall_001495	PCR1	15	0.5965558033313787
GCall_001496	PCR1	15	1.302683080744031
GCall_001497	PCR1	15	1.0591909161189785
GCall_001498	PCR1	15	1.1322385655064942
GCall_001499	PCR1	15	0.876571792650189
GCall_001500	PCR1	15	0.7791749268001681
GCall_001501	PCR1	15	1.43660377128781
GCall_001502	PCR1	15	0.8522225761876838
GCall_001503	PCR1	15	1.3148576889752837
GCall_001504	PCR1	15	0.8643971844189364
GCall_001505	PCR1	15	0.9617940502689575
GCall_001506	PCR1	15	1.0470163078877257
GCall_001507	PCR1	15	0.8887464008814416
GCall_001508	PCR1	15	0.6330796280251365
GCall_001509	PCR1	15	0.913095617343947
GCall_001510	PCR1	15	0.8400479679564312
GCall_001511	PCR1	15	0.7670003185689154
GCall_001512	PCR1	15	0.9739686585002101
GCall_001513	PCR1	15	0.8522225761876838
GCall_001514	PCR1	15	0.876571792650189
GCall_001515	PCR1	15	1.4000799465940519
GCall_001516	PCR1	15	0.6452542362563891
GCall_001517	PCR1	15	1.0957147408127363
GCall_001518	PCR1	15	1.034841699656473
GCall_001519	PCR1	15	0.9374448338064522
GCall_001520	PCR1	15	0.4626351127875998
GCall_001521	PCR1	15	1.1444131737377468
GCall_001522	PCR1	15	1.0713655243502311
GCall_001523	PCR1	15	0.8887464008814416
GCall_001524	PCR1	15	0.5235081539438629
GCall_001525	PCR1	15	2.215778698087978
GCall_001526	PCR1	15	0.4504605045563472
GCall_001527	PCR1	15	0.7791749268001681
GCall_001528	PCR1	15	1.1931116066627574
GCall_001529	PCR1	15	0.7426511021064102
GCall_001530	PCR1	15	0.6939526691813996
GCall_001531	PCR1	15	0.718301885643905
GCall_001532	PCR1	15	0.5722065868688734
GCall_001533	PCR1	15	1.4609529877503151
GCall_001534	PCR1	15	1.2783338642815256
GCall_001535	PCR1	15	1.107889349043989
GCall_001536	PCR1	15	1.1200639572752416
GCall_001537	PCR1	15	0.7670003185689154
GCall_001538	PCR1	15	0.718301885643905
GCall_001539	PCR1	15	1.1322385655064942
GCall_001540	PCR1	15	1.0226670914252205
GCall_001541	PCR1	15	0.718301885643905
GCall_001542	PCR1	15	0.9252702255751996
GCall_001543	PCR1	15	1.1931116066627574
GCall_001544	PCR1	15	0.9617940502689575
GCall_001545	PCR1	15	1.692270544144115
GCall_001546	PCR1	15	1.2905084725127782
GCall_001547	PCR1	15	0.8887464008814416
GCall_001548	PCR1	15	0.913095617343947
GCall_001549	PCR1	15	1.034841699656473
GCall_001550	PCR1	15	0.41393667986258925
GCall_001551	PCR1	15	1.5583498536003362
GCall_001552	PCR1	15	0.5235081539438629
GCall_001553	PCR1	15	0.9252702255751996
GCall_001554	PCR1	15	0.8035241432626733
GCall_001555	PCR1	15	1.4487783795190625
GCall_001556	PCR1	15	1.0835401325814837
GCall_001557	PCR1	15	1.3270322972065363
GCall_001558	PCR1	15	0.7670003185689154
GCall_001559	PCR1	15	0.4382858963250945
GCall_001560	PCR1	15	1.107889349043989
GCall_001561	PCR1	15	0.9252702255751996
GCall_001562	PCR1	15	0.5600319786376208
GCall_001563	PCR1	15	1.126151261390868
GCall_001564	PCR1	15	0.6696034527188944
GCall_001565	PCR1	15	0.7730876226845417
GCall_001566	PCR1	15	1.3392069054377889
GCall_001567	PCR1	15	1.2539846478190204
GCall_001568	PCR1	15	0.876571792650189
GCall_001569	PCR1	15	1.6192228947565992
GCall_001570	PCR1	15	0.9739686585002101
GCall_001571	PCR1	15	1.0713655243502311
GCall_001572	PCR1	15	0.718301885643905
GCall_001573	PCR1	15	0.48698432925010504
GCall_001574	PCR1	15	1.0470163078877257
GCall_001575	PCR1	15	1.0713655243502311
GCall_001576	PCR1	15	0.8278733597251785
GCall_001577	PCR1	15	0.7304764938751576
GCall_001578	PCR1	15	1.034841699656473
GCall_001579	PCR1	15	0.8278733597251785
GCall_001580	PCR1	15	0.8887464008814416
GCall_001581	PCR1	15	0.876571792650189
GCall_001582	PCR1	15	1.1809369984315048
GCall_001583	PCR1	15	0.8278733597251785
GCall_001584	PCR1	15	1.363556121900294
GCall_001585	PCR1	15	0.8887464008814416
GCall_001586	PCR1	15	0.6452542362563891
GCall_001587	PCR1	15	0.9374448338064522
GCall_001588	PCR1	15	1.107889349043989
GCall_001589	PCR1	15	1.266159256050273
GCall_001590	PCR1	15	1.3392069054377889
GCall_001591	PCR1	15	1.0470163078877257
GCall_001592	PCR1	15	1.010492483193968
GCall_001593	PCR1	15	0.4626351127875998
GCall_001594	PCR1	15	0.6209050197938839
GCall_001595	PCR1	15	1.1444131737377468
GCall_001596	PCR1	15	0.6330796280251365
GCall_001597	PCR1	15	1.1565877819689994
GCall_001598	PCR1	15	0.7670003185689154
GCall_001599	PCR1	15	0.7304764938751576
GCall_001600	PCR1	15	1.0226670914252205
GCall_001601	PCR1	15	0.5600319786376208
GCall_001602	PCR1	15	0.8887464008814416
GCall_001603	PCR1	15	0.8035241432626733
GCall_001604	PCR1	15	0.8278733597251785
GCall_001605	PCR1	15	0.718301885643905
GCall_001606	PCR1	15	0.7670003185689154
GCall_001607	PCR1	15	0.7670003185689154
GCall_001608	PCR1	15	1.6679213276816096
GCall_001609	PCR1	15	1.0713655243502311
GCall_001610	PCR1	15	1.034841699656473
GCall_001611	PCR1	15	1.302683080744031
GCall_001612	PCR1	15	0.6452542362563891
GCall_001613	PCR1	15	0.6209050197938839
GCall_001614	PCR1	15	0.718301885643905
GCall_001615	PCR1	15	0.7670003185689154
GCall_001616	PCR1	15	0.6087304115626313
GCall_001617	PCR1	15	1.0591909161189785
GCall_001618	PCR1	15	0.8400479679564312
GCall_001619	PCR1	15	1.0713655243502311
GCall_001620	PCR1	15	0.8522225761876838
GCall_001621	PCR1	15	0.8035241432626733
GCall_001622	PCR1	15	1.266159256050273
GCall_001623	PCR1	15	0.8278733597251785
GCall_001624	PCR1	15	0.8522225761876838
GCall_001625	PCR1	15	0.8035241432626733
GCall_001626	PCR1	15	1.1200639572752416
GCall_001627	PCR1	15	1.0591909161189785
GCall_001628	PCR1	15	0.9861432667314627
GCall_001629	PCR1	15	0.718301885643905
GCall_001630	PCR1	15	0.913095617343947
GCall_001631	PCR1	15	0.6939526691813996
GCall_001632	PCR1	15	0.41393667986258925
GCall_001633	PCR1	15	0.7426511021064102
GCall_001634	PCR1	15	0.7913495350314207
GCall_001635	PCR1	15	1.2905084725127782
GCall_001636	PCR1	15	0.9252702255751996
GCall_001637	PCR1	15	0.7061272774126522
GCall_001638	PCR1	15	0.6574288444876418
GCall_001639	PCR1	15	0.9861432667314627
GCall_001640	PCR1	15	1.0713655243502311
GCall_001641	PCR1	15	0.9496194420377048
GCall_001642	PCR1	15	1.3757307301315467
GCall_001643	PCR1	15	0.718301885643905
GCall_001644	PCR1	15	0.6452542362563891
GCall_001645	PCR1	15	0.9252702255751996
GCall_001646	PCR1	15	0.9374448338064522
GCall_001647	PCR1	15	1.2539846478190204
GCall_001648	PCR1	15	1.4244291630565573
GCall_001649	PCR1	15	1.0470163078877257
GCall_001650	PCR1	15	0.9739686585002101
GCall_001651	PCR1	15	1.1809369984315048
GCall_001652	PCR1	15	0.7670003185689154
GCall_001653	PCR1	15	1.3148576889752837
GCall_001654	PCR1	15	0.8643971844189364
GCall_001655	PCR1	15	1.5461752453690834
GCall_001656	PCR1	15	1.034841699656473
GCall_001657	PCR1	15	0.6330796280251365
GCall_001658	PCR1	15	0.7548257103376628
GCall_001659	PCR1	15	1.6313975029878518
GCall_001660	PCR1	15	1.3879053383627993
GCall_001661	PCR1	15	0.9374448338064522
GCall_001662	PCR1	15	0.5600319786376208
GCall_001663	PCR1	15	1.1565877819689994
GCall_001664	PCR1	15	1.1931116066627574
GCall_001665	PCR1	15	0.9983178749627153
GCall_001666	PCR1	15	0.8156987514939259
GCall_001667	PCR1	15	1.0713655243502311
GCall_001668	PCR1	15	1.2539846478190204
GCall_001669	PCR1	15	1.1444131737377468
GCall_001670	PCR1	15	1.4609529877503151
GCall_001671	PCR1	15	0.9374448338064522
GCall_001672	PCR1	15	1.1200639572752416
GCall_001673	PCR1	15	1.302683080744031
GCall_001674	PCR1	15	1.1200639572752416
GCall_001675	PCR1	15	0.8278733597251785
GCall_001676	PCR1	15	0.876571792650189
GCall_001677	PCR1	15	0.5478573704063682
GCall_001678	PCR1	15	1.497476812444073
GCall_001679	PCR1	15	1.1200639572752416
GCall_001680	PCR1	15	1.266159256050273
GCall_001681	PCR1	15	0.8278733597251785
GCall_001682	PCR1	15	1.010492483193968
GCall_001683	PCR1	15	0.8035241432626733
GCall_001684	PCR1	15	1.4244291630565573
GCall_001685	PCR1	15	0.7791749268001681
GCall_001686	PCR1	15	0.9496194420377048
GCall_001687	PCR1	15	1.1200639572752416
GCall_001688	PCR1	15	0.4504605045563472
GCall_001689	PCR1	15	1.302683080744031
GCall_001690	PCR1	15	0.9252702255751996
GCall_001691	PCR1	15	0.8887464008814416
GCall_001692	PCR1	15	0.7426511021064102
GCall_001693	PCR1	15	1.1565877819689994
GCall_001694	PCR1	15	0.9861432667314627
GCall_001695	PCR1	15	0.7791749268001681
GCall_001696	PCR1	15	0.6574288444876418
GCall_001697	PCR1	15	1.010492483193968
GCall_001698	PCR1	15	0.9252702255751996
GCall_001699	PCR1	15	0.7548257103376628
GCall_001700	PCR1	15	1.1200639572752416
GCall_001701	PCR1	15	0.8522225761876838
GCall_001702	PCR1	15	0.9252702255751996
GCall_001703	PCR1	15	1.4609529877503151
GCall_001704	PCR1	15	1.2905084725127782
GCall_001705	PCR1	15	1.0591909161189785
GCall_001706	PCR1	15	0.8035241432626733
GCall_001707	PCR1	15	1.0713655243502311
GCall_001708	PCR1	15	0.48698432925010504
GCall_001709	PCR1	15	0.8643971844189364
GCall_001710	PCR1	15	0.8643971844189364
GCall_001711	PCR1	15	1.655746719450357
GCall_001712	PCR1	15	1.3757307301315467
GCall_001713	PCR1	15	0.9861432667314627
GCall_001714	PCR1	15	0.6452542362563891
GCall_001715	PCR1	15	1.1322385655064942
GCall_001716	PCR1	15	1.2905084725127782
GCall_001717	PCR1	15	0.7304764938751576
GCall_001718	PCR1	15	0.8156987514939259
GCall_001719	PCR1	15	1.107889349043989
GCall_001720	PCR1	15	0.9983178749627153
GCall_001721	PCR1	15	1.107889349043989
GCall_001722	PCR1	15	1.0591909161189785
GCall_001723	PCR1	15	0.8035241432626733
GCall_001724	PCR1	15	1.034841699656473
GCall_001725	PCR1	15	1.302683080744031
GCall_001726	PCR1	15	0.4261112880938419
GCall_001727	PCR1	15	1.0226670914252205
GCall_001728	PCR1	15	0.6452542362563891
GCall_001729	PCR1	15	0.681778060950147
GCall_001730	PCR1	15	1.0470163078877257
GCall_001731	PCR1	15	1.034841699656473
GCall_001732	PCR1	15	0.9252702255751996
GCall_001733	PCR1	15	0.9374448338064522
GCall_001734	PCR1	15	0.7791749268001681
GCall_001735	PCR1	15	0.4748097210188524
GCall_001736	PCR1	15	0.7913495350314207
GCall_001737	PCR1	15	0.8035241432626733
GCall_001738	PCR1	15	0.8887464008814416
GCall_001739	PCR1	15	1.034841699656473
GCall_001740	PCR1	15	1.1444131737377468
GCall_001741	PCR1	15	0.9983178749627153
GCall_001742	PCR1	15	0.9739686585002101
GCall_001743	PCR1	15	0.6209050197938839
GCall_001744	PCR1	15	0.9374448338064522
GCall_001745	PCR1	15	0.8887464008814416
GCall_001746	PCR1	15	0.8887464008814416
GCall_001747	PCR1	15	0.718301885643905
GCall_001748	PCR1	15	0.5600319786376208
GCall_001749	PCR1	15	1.3392069054377889
GCall_001750	PCR1	15	0.9252702255751996
GCall_001751	PCR1	15	1.2783338642815256
GCall_001752	PCR1	15	0.8643971844189364
GCall_001753	PCR1	15	1.2296354313565152
GCall_001754	PCR1	15	1.0835401325814837
GCall_001755	PCR1	15	1.43660377128781
GCall_001756	PCR1	15	0.7304764938751576
GCall_001757	PCR1	15	0.876571792650189
GCall_001758	PCR1	15	1.5340006371378307
GCall_001759	PCR1	15	1.1322385655064942
GCall_001760	PCR1	15	0.913095617343947
GCall_001761	PCR1	15	0.9252702255751996
GCall_001762	PCR1	15	1.2174608231252626
GCall_001763	PCR1	15	1.20528621489401
GCall_001764	PCR1	15	0.913095617343947
GCall_001765	PCR1	15	1.7287943688378729
GCall_001766	PCR1	15	1.0591909161189785
GCall_001767	PCR1	15	0.9374448338064522
GCall_001768	PCR1	15	1.6800959359128624
GCall_001769	PCR1	15	1.594873678294094
GCall_001770	PCR1	15	0.9374448338064522
GCall_001771	PCR1	15	0.8035241432626733
GCall_001772	PCR1	15	1.4731275959815677
GCall_001773	PCR1	15	1.5461752453690834
GCall_001774	PCR1	15	1.9114134923066621
GCall_001775	PCR1	15	0.7670003185689154
GCall_001776	PCR1	15	0.913095617343947
GCall_001777	PCR1	15	0.7913495350314207
GCall_001778	PCR1	15	0.8522225761876838
GCall_001779	PCR1	15	0.9374448338064522
GCall_001780	PCR1	15	1.4244291630565573
GCall_001781	PCR1	15	0.9496194420377048
GCall_001782	PCR1	15	1.107889349043989
GCall_001783	PCR1	15	1.3513815136690415
GCall_001784	PCR1	15	0.7548257103376628
GCall_001785	PCR1	15	1.0470163078877257
GCall_001786	PCR1	15	1.6070482865253466
GCall_001787	PCR1	15	1.107889349043989
GCall_001788	PCR1	15	0.876571792650189
GCall_001789	PCR1	15	1.010492483193968
GCall_001790	PCR1	15	0.7913495350314207
GCall_001791	PCR1	15	1.2418100395877678
GCall_001792	PCR1	15	0.8400479679564312
GCall_001793	PCR1	15	0.9252702255751996
GCall_001794	PCR1	15	0.41393667986258925
GCall_001795	PCR1	15	0.8643971844189364
GCall_001796	PCR1	15	1.3757307301315467
GCall_001797	PCR1	15	0.8887464008814416
GCall_001798	PCR1	15	1.3148576889752837
GCall_001799	PCR1	15	1.2296354313565152
GCall_001800	PCR1	15	1.0835401325814837
GCall_001801	PCR1	15	1.010492483193968
GCall_001802	PCR1	15	0.5965558033313787
GCall_001803	PCR1	15	1.0470163078877257
GCall_001804	PCR1	15	0.6696034527188944
GCall_001805	PCR1	15	0.5356827621751156
GCall_001806	PCR1	15	1.2905084725127782
GCall_001807	PCR1	15	0.8522225761876838
GCall_001808	PCR1	15	0.9496194420377048
GCall_001809	PCR1	15	0.8400479679564312
GCall_001810	PCR1	15	0.9617940502689575
GCall_001811	PCR1	15	1.4122545548253045
GCall_001812	PCR1	15	0.7670003185689154
GCall_001813	PCR1	15	1.0835401325814837
GCall_001814	PCR1	15	0.7304764938751576
GCall_001815	PCR1	15	0.913095617343947
GCall_001816	PCR1	15	1.034841699656473
GCall_001817	PCR1	15	1.20528621489401
GCall_001818	PCR1	15	0.7791749268001681
GCall_001819	PCR1	15	0.8156987514939259
GCall_001820	PCR1	15	1.4487783795190625
GCall_001821	PCR1	15	1.8383658429191465
GCall_001822	PCR1	15	0.8400479679564312
GCall_001823	PCR1	15	1.107889349043989
GCall_001824	PCR1	15	0.876571792650189
GCall_001825	PCR1	15	1.0957147408127363
GCall_001826	PCR1	15	1.168762390200252
GCall_001827	PCR1	15	1.3148576889752837
GCall_001828	PCR1	15	0.8887464008814416
GCall_001829	PCR1	15	0.8156987514939259
GCall_001830	PCR1	15	0.9983178749627153
GCall_001831	PCR1	15	0.8522225761876838
GCall_001832	PCR1	15	0.7913495350314207
GCall_001833	PCR1	15	0.8522225761876838
GCall_001834	PCR1	15	1.2418100395877678
GCall_001835	PCR1	15	1.0957147408127363
GCall_001836	PCR1	15	0.876571792650189
GCall_001837	PCR1	15	0.9861432667314627
GCall_001838	PCR1	15	1.107889349043989
GCall_001839	PCR1	15	1.20528621489401
GCall_001840	PCR1	15	1.1200639572752416
GCall_001841	PCR1	15	1.302683080744031
GCall_001842	PCR1	15	0.5356827621751156
GCall_001843	PCR1	15	0.9374448338064522
GCall_001844	PCR1	15	1.034841699656473
GCall_001845	PCR1	15	0.8400479679564312
GCall_001846	PCR1	15	1.1809369984315048
GCall_001847	PCR1	15	1.0835401325814837
GCall_001848	PCR1	15	0.913095617343947
GCall_001849	PCR1	15	1.0591909161189785
GCall_001850	PCR1	15	0.7913495350314207
GCall_001851	PCR1	15	0.8035241432626733
GCall_001852	PCR1	15	1.168762390200252
GCall_001853	PCR1	15	1.363556121900294
GCall_001854	PCR1	15	1.0835401325814837
GCall_001855	PCR1	15	1.5218260289065781
GCall_001856	PCR1	15	0.6452542362563891
GCall_001857	PCR1	15	0.9983178749627153
GCall_001858	PCR1	15	0.8278733597251785
GCall_001859	PCR1	15	0.7426511021064102
GCall_001860	PCR1	15	0.5600319786376208
GCall_001861	PCR1	15	1.010492483193968
GCall_001862	PCR1	15	1.0835401325814837
GCall_001863	PCR1	15	0.681778060950147
GCall_001864	PCR1	15	1.2783338642815256
GCall_001865	PCR1	15	0.4748097210188524
GCall_001866	PCR1	15	1.4244291630565573
GCall_001867	PCR1	15	1.4731275959815677
GCall_001868	PCR1	15	1.5583498536003362
GCall_001869	PCR1	15	1.302683080744031
GCall_001870	PCR1	15	0.8156987514939259
GCall_001871	PCR1	15	0.584381195100126
GCall_001872	PCR1	15	0.8156987514939259
GCall_001873	PCR1	15	1.1809369984315048
GCall_001874	PCR1	15	0.7670003185689154
GCall_001875	PCR1	15	0.9617940502689575
GCall_001876	PCR1	15	0.8156987514939259
GCall_001877	PCR1	15	1.0226670914252205
GCall_001878	PCR1	15	1.4853022042128203
GCall_001879	PCR1	15	0.7426511021064102
GCall_001880	PCR1	15	1.0226670914252205
GCall_001881	PCR1	15	0.7913495350314207
GCall_001882	PCR1	15	0.8400479679564312
GCall_001883	PCR1	15	1.497476812444073
GCall_001884	PCR1	15	0.5965558033313787
GCall_001885	PCR1	15	0.7426511021064102
GCall_001886	PCR1	15	0.9617940502689575
GCall_001887	PCR1	15	0.9739686585002101
GCall_001888	PCR1	15	1.3392069054377889
GCall_001889	PCR1	15	0.5478573704063682
GCall_001890	PCR1	15	0.9983178749627153
GCall_001891	PCR1	15	1.2174608231252626
GCall_001892	PCR1	15	1.43660377128781
GCall_001893	PCR1	15	0.5356827621751156
GCall_001894	PCR1	15	1.010492483193968
GCall_001895	PCR1	15	0.7304764938751576
GCall_001896	PCR1	15	1.5218260289065781
GCall_001897	PCR1	15	0.8522225761876838
GCall_001898	PCR1	15	1.0713655243502311
GCall_001899	PCR1	15	0.8156987514939259
GCall_001900	PCR1	15	1.0591909161189785
GCall_001901	PCR1	15	0.8156987514939259
GCall_001902	PCR1	15	1.655746719450357
GCall_001903	PCR1	15	1.20528621489401
GCall_001904	PCR1	15	0.8400479679564312
GCall_001905	PCR1	15	0.9374448338064522
GCall_001906	PCR1	15	1.107889349043989
GCall_001907	PCR1	15	1.7896674099941359
GCall_001908	PCR1	15	1.0713655243502311
GCall_001909	PCR1	15	1.1931116066627574
GCall_001910	PCR1	15	1.363556121900294
GCall_001911	PCR1	15	0.4748097210188524
GCall_001912	PCR1	15	1.497476812444073
GCall_001913	PCR1	15	0.9861432667314627
GCall_001914	PCR1	15	1.1200639572752416
GCall_001915	PCR1	15	1.2783338642815256
GCall_001916	PCR1	15	1.010492483193968
GCall_001917	PCR1	15	0.8156987514939259
GCall_001918	PCR1	15	1.20528621489401
GCall_001919	PCR1	15	0.8887464008814416
GCall_001920	PCR1	15	0.876571792650189
GCall_001921	PCR1	15	1.7774928017628833
GCall_001922	PCR1	15	0.913095617343947
GCall_001923	PCR1	15	0.9009210091126943
GCall_001924	PCR1	15	1.010492483193968
GCall_001925	PCR1	15	1.5218260289065781
GCall_001926	PCR1	15	0.9861432667314627
GCall_001927	PCR1	15	1.107889349043989
GCall_001928	PCR1	15	1.1931116066627574
GCall_001929	PCR1	15	0.6574288444876418
GCall_001930	PCR1	15	0.7304764938751576
GCall_001931	PCR1	15	1.2418100395877678
GCall_001932	PCR1	15	0.8156987514939259
GCall_001933	PCR1	15	1.2174608231252626
GCall_001934	PCR1	15	1.1565877819689994
GCall_001935	PCR1	15	1.3148576889752837
GCall_001936	PCR1	15	0.8278733597251785
GCall_001937	PCR1	15	1.2539846478190204
GCall_001938	PCR1	15	1.0835401325814837
GCall_001939	PCR1	15	0.8643971844189364
GCall_001940	PCR1	15	1.0470163078877257
GCall_001941	PCR1	15	0.7791749268001681
GCall_001942	PCR1	15	1.3148576889752837
GCall_001943	PCR1	15	0.9983178749627153
GCall_001944	PCR1	15	0.718301885643905
GCall_001945	PCR1	15	0.584381195100126
GCall_001946	PCR1	15	0.913095617343947
GCall_001947	PCR1	15	1.5218260289065781
GCall_001948	PCR1	15	1.497476812444073
GCall_001949	PCR1	15	1.4122545548253045
GCall_001950	PCR1	15	1.0470163078877257
GCall_001951	PCR1	15	0.48698432925010504
GCall_001952	PCR1	15	1.1322385655064942
GCall_001953	PCR1	15	1.4122545548253045
GCall_001954	PCR1	15	0.9252702255751996
GCall_001955	PCR1	15	1.7409689770691255
GCall_001956	PCR1	15	0.876571792650189
GCall_001957	PCR1	15	1.7896674099941359
GCall_001958	PCR1	15	1.0835401325814837
GCall_001959	PCR1	15	1.4122545548253045
GCall_001960	PCR1	15	0.7304764938751576
GCall_001961	PCR1	15	0.8035241432626733
GCall_001962	PCR1	15	1.010492483193968
GCall_001963	PCR1	15	1.6679213276816096
GCall_001964	PCR1	15	0.6087304115626313
GCall_001965	PCR1	15	0.9252702255751996
GCall_001966	PCR1	15	0.48698432925010504
GCall_001967	PCR1	15	0.9496194420377048
GCall_001968	PCR1	15	1.2418100395877678
GCall_001969	PCR1	15	1.3148576889752837
GCall_001970	PCR1	15	0.7670003185689154
GCall_001971	PCR1	15	0.9374448338064522
GCall_001972	PCR1	15	0.9496194420377048
GCall_001973	PCR1	15	1.4487783795190625
GCall_001974	PCR1	15	0.9374448338064522
GCall_001975	PCR1	15	1.010492483193968
GCall_001976	PCR1	15	0.48698432925010504
GCall_001977	PCR1	15	0.3652382469375788
GCall_001978	PCR1	15	0.718301885643905
GCall_001979	PCR1	15	1.43660377128781
GCall_001980	PCR1	15	0.7304764938751576
GCall_001981	PCR1	15	1.5096514206753255
GCall_001982	PCR1	15	1.1809369984315048
GCall_001983	PCR1	15	1.20528621489401
GCall_001984	PCR1	15	1.6009609824097202
GCall_001985	PCR1	15	1.0835401325814837
GCall_001986	PCR1	15	0.681778060950147
GCall_001987	PCR1	15	1.2539846478190204
GCall_001988	PCR1	15	1.0591909161189785
GCall_001989	PCR1	15	0.9374448338064522
GCall_001990	PCR1	15	0.8400479679564312
GCall_001991	PCR1	15	0.5113335457126102
GCall_001992	PCR1	15	1.0713655243502311
GCall_001993	PCR1	15	1.266159256050273
GCall_001994	PCR1	15	1.0470163078877257
GCall_001995	PCR1	15	0.6939526691813996
GCall_001996	PCR1	15	0.6209050197938839
GCall_001997	PCR1	15	0.9374448338064522
GCall_001998	PCR1	15	0.876571792650189
[truncated: 21,997 more rows]
