# Supplementary material for: Predicting sequence-specific amplification efficiency in multi-template PCR with deep learning
Source: Nat Commun. 2025 Oct 16;16:9187. doi: 10.1038/s41467-025-64221-4 (PMC12533003; doi:10.1038/s41467-025-64221-4)
Supplement: Supplementary file 4 — Source data [file 41467_2025_64221_MOESM4_ESM.zip › Fig. 2b/dropout.csv]

<0.05	<0.1	<0.2	<0.3	n_cycles
0.0	0.0001666944490748458	0.0004167361226871145	0.0010001666944490749	15
0.0014169028171361893	0.00258376396066011	0.004667444574095682	0.00775129188198033	30
0.003500583430571762	0.005500916819469912	0.008501416902817137	0.014752458743123854	45
0.005334222370395066	0.008084680780130022	0.013168861476912819	0.019919986664444073	60
0.007584597432905484	0.011001833638939824	0.018503083847307884	0.027337889648274712	75
0.010168361393565594	0.014419069844974163	0.023670611768628103	0.03408901483580597	90
