# Supplementary material for: Predicting sequence-specific amplification efficiency in multi-template PCR with deep learning
Source: Nat Commun. 2025 Oct 16;16:9187. doi: 10.1038/s41467-025-64221-4 (PMC12533003; doi:10.1038/s41467-025-64221-4)
Supplement: Supplementary file 4 — Source data [file 41467_2025_64221_MOESM4_ESM.zip › Fig. 2d/qpcr_efficiency.csv]

seq_id	exp	slope	intercept	R2	eff_exp
#11493	Exp1	3.623503565594227	6.399616100616203	0.9993596236172552	0.8878869937058564
#11493	Exp2	3.610418208148272	6.325534869793375	0.9997007619218695	0.8922400198984843
#11493	Exp3	3.599073327890469	6.343817494365956	0.9997478646899733	0.8960478734158828
#00006	Exp1	3.5938499196738656	4.014523880367045	0.9998991452927207	0.8978117583716154
#00006	Exp2	3.558725587477694	4.464172048548463	0.9998625658285607	0.9098509229505061
#00006	Exp3	3.5362248207627776	4.074366145963394	0.9998692455922946	0.9177299465771191
#09807	Exp1	4.491879738066226	6.312915652531808	0.9940536389387293	0.6696442560011675
#09807	Exp2	4.439556405112782	6.291366066847264	0.9913180248489899	0.6797619115449975
#09807	Exp3	4.40765523592877	6.237638386385505	0.9931603600440352	0.6860793091753068
#01634	Exp1	3.50351821316995	4.345465711505057	0.9999135970701678	0.929422652352617
#01634	Exp2	3.5491801133974556	4.195885262383466	0.999950191647908	0.9131772737392272
#01634	Exp3	3.494101241538289	4.329725604334635	0.9993415475161397	0.9328432275714589
GCall	Exp1	3.524787519799837	12.489694614476283	0.9998309192701047	0.9217860848899542
GCall	Exp2	3.502561615605103	12.648835148178271	0.9991810824602959	0.9297690071016953
GCall	Exp3	3.4235576807027557	12.740219703087348	0.99985574716336	0.9592678316017968
