# Supplementary material for: Predicting sequence-specific amplification efficiency in multi-template PCR with deep learning
Source: Nat Commun. 2025 Oct 16;16:9187. doi: 10.1038/s41467-025-64221-4 (PMC12533003; doi:10.1038/s41467-025-64221-4)
Supplement: Supplementary file 4 — Source data [file 41467_2025_64221_MOESM4_ESM.zip › Fig. 2e/pool_evolution.csv]

index	group	type	PCR	x	n_cycles
GCfix_000952	Model1	top	PCR01	1.5599427168576103	15
GCall_004481	normal	normal	PCR01	1.4795709609539396	15
GCfix_003584	normal	normal	PCR01	1.402852466682254	15
GCfix_010434	normal	normal	PCR01	1.3882394201543138	15
GCfix_003591	Model1	bottom	PCR01	1.3772796352583587	15
GCfix_009396	normal	normal	PCR01	1.3772796352583587	15
GCfix_002516	Model1	bottom	PCR01	1.3699731119943885	15
GCfix_001509	Model1	top	PCR01	1.3480535422024784	15
GCall_002279	normal	normal	PCR01	1.3480535422024784	15
GCall_004087	Model1	bottom	PCR01	1.3334404956745383	15
GCall_002336	normal	normal	PCR01	1.304214402618658	15
GCfix_011533	normal	normal	PCR01	1.3005611409866729	15
GCfix_001298	normal	normal	PCR01	1.2969078793546878	15
GCfix_009581	Model1	top	PCR01	1.2822948328267476	15
GCfix_003565	normal	normal	PCR01	1.2786415711947627	15
GCall_002499	normal	normal	PCR01	1.2786415711947627	15
GCall_004897	normal	normal	PCR01	1.2786415711947627	15
GCfix_002813	Model1	top	PCR01	1.2676817862988075	15
GCall_006666	Model1	bottom	PCR01	1.2676817862988075	15
GCfix_003995	normal	normal	PCR01	1.2567220014028524	15
GCfix_001628	normal	normal	PCR01	1.2530687397708673	15
GCall_004840	normal	normal	PCR01	1.2603752630348375	15
GCall_011180	normal	normal	PCR01	1.2603752630348375	15
GCfix_010086	normal	normal	PCR01	1.2494154781388824	15
GCfix_007286	normal	normal	PCR01	1.2567220014028524	15
GCall_004867	normal	normal	PCR01	1.2457622165068973	15
GCfix_001855	normal	normal	PCR01	1.2530687397708673	15
GCall_010027	Model1	top	PCR01	1.2494154781388824	15
GCall_008247	Model1	top	PCR01	1.2494154781388824	15
GCall_001472	normal	normal	PCR01	1.2421089548749122	15
GCall_008070	Model1	top	PCR01	1.2311491699789572	15
GCall_002094	normal	normal	PCR01	1.2421089548749122	15
GCfix_007895	normal	normal	PCR01	1.2348024316109423	15
GCall_011315	normal	normal	PCR01	1.2348024316109423	15
GCall_006502	normal	normal	PCR01	1.2348024316109423	15
GCfix_006160	Model1	top	PCR01	1.227495908346972	15
GCfix_006950	normal	normal	PCR01	1.227495908346972	15
GCfix_007750	Model1	top	PCR01	1.227495908346972	15
GCfix_001486	normal	normal	PCR01	1.227495908346972	15
GCall_009600	normal	normal	PCR01	1.209229600187047	15
GCall_006055	normal	normal	PCR01	1.2019230769230769	15
GCfix_008712	normal	normal	PCR01	1.2019230769230769	15
GCall_004436	Model1	top	PCR01	1.1982698152910918	15
GCall_000431	Model1	bottom	PCR01	1.1982698152910918	15
GCall_009881	normal	normal	PCR01	1.1909632920271218	15
GCfix_000633	normal	normal	PCR01	1.194616553659107	15
GCfix_004079	normal	normal	PCR01	1.1909632920271218	15
GCall_005872	Model1	top	PCR01	1.1909632920271218	15
GCall_005457	Model1	bottom	PCR01	1.1873100303951367	15
GCfix_008180	normal	normal	PCR01	1.1800035071311668	15
GCall_000675	normal	normal	PCR01	1.1909632920271218	15
GCfix_001327	Model1	bottom	PCR01	1.1836567687631516	15
GCfix_006640	Model1	bottom	PCR01	1.1873100303951367	15
GCall_002196	normal	normal	PCR01	1.1800035071311668	15
GCfix_006220	Model1	top	PCR01	1.1763502454991817	15
GCall_010490	Model1	bottom	PCR01	1.1726969838671966	15
GCfix_009000	normal	normal	PCR01	1.1763502454991817	15
GCfix_001044	Model1	bottom	PCR01	1.1800035071311668	15
GCfix_005060	Model1	top	PCR01	1.1763502454991817	15
GCfix_003433	normal	normal	PCR01	1.1726969838671966	15
GCall_010012	normal	normal	PCR01	1.1726969838671966	15
GCfix_002883	Model1	top	PCR01	1.1690437222352115	15
GCfix_007545	normal	normal	PCR01	1.1653904606032266	15
GCfix_003384	normal	normal	PCR01	1.1617371989712415	15
GCall_004726	normal	normal	PCR01	1.1653904606032266	15
GCfix_008919	Model1	top	PCR01	1.1580839373392564	15
GCfix_009792	normal	normal	PCR01	1.1580839373392564	15
GCfix_004146	Model1	top	PCR01	1.1544306757072713	15
GCfix_001892	Model1	top	PCR01	1.1544306757072713	15
GCall_006257	normal	normal	PCR01	1.1544306757072713	15
GCall_002135	normal	normal	PCR01	1.1544306757072713	15
GCfix_002677	Model1	top	PCR01	1.1507774140752864	15
GCall_000608	normal	normal	PCR01	1.1544306757072713	15
GCfix_009103	Model1	top	PCR01	1.1580839373392564	15
GCfix_009039	Model1	bottom	PCR01	1.1434708908113163	15
GCall_008607	normal	normal	PCR01	1.1434708908113163	15
GCall_003487	normal	normal	PCR01	1.1507774140752864	15
GCfix_003910	Model1	top	PCR01	1.1471241524433013	15
GCfix_001594	normal	normal	PCR01	1.1434708908113163	15
GCfix_010314	normal	normal	PCR01	1.1398176291793314	15
GCfix_008163	normal	normal	PCR01	1.1471241524433013	15
GCfix_010331	normal	normal	PCR01	1.1434708908113163	15
GCall_008358	normal	normal	PCR01	1.1398176291793314	15
GCfix_009734	Model1	top	PCR01	1.1361643675473463	15
GCfix_005310	normal	normal	PCR01	1.1325111059153612	15
GCall_010726	normal	normal	PCR01	1.1398176291793314	15
GCfix_005235	Model1	top	PCR01	1.1325111059153612	15
GCfix_001630	normal	normal	PCR01	1.128857844283376	15
GCall_009124	normal	normal	PCR01	1.128857844283376	15
GCfix_008339	Model1	bottom	PCR01	1.1252045826513912	15
GCfix_003906	normal	normal	PCR01	1.1252045826513912	15
GCall_002013	normal	normal	PCR01	1.128857844283376	15
GCfix_008370	Model1	top	PCR01	1.1252045826513912	15
GCall_002565	Model1	bottom	PCR01	1.1252045826513912	15
GCfix_010076	Model1	bottom	PCR01	1.128857844283376	15
GCfix_008874	Model1	top	PCR01	1.1215513210194061	15
GCfix_007349	Model1	top	PCR01	1.1215513210194061	15
GCfix_009292	normal	normal	PCR01	1.1215513210194061	15
GCfix_005482	Model1	bottom	PCR01	1.1252045826513912	15
GCfix_001025	Model1	bottom	PCR01	1.1325111059153612	15
GCall_005641	Model1	bottom	PCR01	1.117898059387421	15
GCfix_009936	normal	normal	PCR01	1.114244797755436	15
GCfix_008718	normal	normal	PCR01	1.1215513210194061	15
GCfix_007366	Model1	bottom	PCR01	1.1215513210194061	15
GCall_003002	Model1	top	PCR01	1.114244797755436	15
GCall_001972	Model1	bottom	PCR01	1.117898059387421	15
GCfix_011050	normal	normal	PCR01	1.110591536123451	15
GCfix_005569	Model1	top	PCR01	1.117898059387421	15
GCall_010222	Model1	bottom	PCR01	1.114244797755436	15
GCall_009362	Model1	bottom	PCR01	1.1160714285714286	15
GCfix_009515	Model1	bottom	PCR01	1.114244797755436	15
GCfix_007239	normal	normal	PCR01	1.110591536123451	15
GCall_003996	Model1	top	PCR01	1.117898059387421	15
GCall_001158	Model1	bottom	PCR01	1.114244797755436	15
GCfix_003501	normal	normal	PCR01	1.114244797755436	15
GCall_006853	Model1	top	PCR01	1.110591536123451	15
GCall_000727	Model1	bottom	PCR01	1.117898059387421	15
GCfix_000287	Model1	top	PCR01	1.110591536123451	15
GCall_011608	normal	normal	PCR01	1.106938274491466	15
GCall_010527	normal	normal	PCR01	1.106938274491466	15
GCall_009919	Model1	top	PCR01	1.106938274491466	15
GCall_009628	Model1	top	PCR01	1.110591536123451	15
GCall_008840	normal	normal	PCR01	1.117898059387421	15
GCall_006861	normal	normal	PCR01	1.110591536123451	15
GCall_005204	Model1	top	PCR01	1.106938274491466	15
GCfix_007482	normal	normal	PCR01	1.110591536123451	15
GCall_009688	normal	normal	PCR01	1.110591536123451	15
GCall_007257	normal	normal	PCR01	1.1032850128594809	15
GCall_007045	normal	normal	PCR01	1.106938274491466	15
GCfix_009101	Model1	bottom	PCR01	1.1032850128594809	15
GCall_005896	Model1	bottom	PCR01	1.106938274491466	15
GCfix_006032	Model1	bottom	PCR01	1.1032850128594809	15
GCall_001380	Model1	bottom	PCR01	1.1032850128594809	15
GCall_011924	normal	normal	PCR01	1.0996317512274958	15
GCall_007113	normal	normal	PCR01	1.0996317512274958	15
GCall_005056	Model1	top	PCR01	1.1032850128594809	15
GCall_001634	Model1	top	PCR01	1.095978489595511	15
GCall_000558	Model1	bottom	PCR01	1.095978489595511	15
GCfix_010226	Model1	bottom	PCR01	1.0996317512274958	15
GCfix_005857	normal	normal	PCR01	1.0923252279635258	15
GCfix_004762	normal	normal	PCR01	1.0923252279635258	15
GCfix_004297	Model1	top	PCR01	1.0923252279635258	15
GCall_001433	normal	normal	PCR01	1.0923252279635258	15
GCfix_008799	normal	normal	PCR01	1.0923252279635258	15
GCfix_011770	normal	normal	PCR01	1.0923252279635258	15
GCfix_002038	Model1	top	PCR01	1.095978489595511	15
GCall_011889	normal	normal	PCR01	1.0923252279635258	15
GCall_006870	Model1	top	PCR01	1.106938274491466	15
GCfix_006706	Model1	top	PCR01	1.0923252279635258	15
GCall_009169	normal	normal	PCR01	1.095978489595511	15
GCfix_005505	normal	normal	PCR01	1.0813654430675708	15
GCfix_004611	Model1	top	PCR01	1.0850187046995556	15
GCall_003902	normal	normal	PCR01	1.0813654430675708	15
GCall_002482	Model1	top	PCR01	1.0850187046995556	15
GCall_000303	normal	normal	PCR01	1.0886719663315407	15
GCfix_010422	Model1	top	PCR01	1.0850187046995556	15
GCfix_008068	Model1	bottom	PCR01	1.0813654430675708	15
GCfix_006035	normal	normal	PCR01	1.0886719663315407	15
GCfix_005658	Model1	bottom	PCR01	1.0813654430675708	15
GCall_007207	Model1	top	PCR01	1.0813654430675708	15
GCfix_011464	Model1	top	PCR01	1.0850187046995556	15
GCfix_006001	normal	normal	PCR01	1.0850187046995556	15
GCfix_007281	Model1	bottom	PCR01	1.0813654430675708	15
GCfix_009899	normal	normal	PCR01	1.0777121814355857	15
GCall_010467	Model1	bottom	PCR01	1.0777121814355857	15
GCfix_007957	normal	normal	PCR01	1.0740589198036006	15
GCfix_000352	normal	normal	PCR01	1.0704056581716155	15
GCall_011936	normal	normal	PCR01	1.0777121814355857	15
GCall_010100	normal	normal	PCR01	1.0740589198036006	15
GCall_003891	Model1	top	PCR01	1.0740589198036006	15
GCfix_010025	normal	normal	PCR01	1.0740589198036006	15
GCfix_009938	Model1	top	PCR01	1.0704056581716155	15
GCfix_008538	Model1	top	PCR01	1.0704056581716155	15
GCfix_006020	normal	normal	PCR01	1.0704056581716155	15
GCall_003213	normal	normal	PCR01	1.0704056581716155	15
GCall_004876	normal	normal	PCR01	1.0630991349076455	15
GCall_001903	normal	normal	PCR01	1.0667523965396306	15
GCall_008616	normal	normal	PCR01	1.0667523965396306	15
GCall_008503	Model1	top	PCR01	1.0630991349076455	15
GCall_008285	normal	normal	PCR01	1.0630991349076455	15
GCfix_008301	Model1	bottom	PCR01	1.0704056581716155	15
GCfix_010019	Model1	bottom	PCR01	1.0594458732756604	15
GCfix_007613	normal	normal	PCR01	1.0704056581716155	15
GCfix_001552	normal	normal	PCR01	1.0630991349076455	15
GCall_008633	normal	normal	PCR01	1.0630991349076455	15
GCall_005748	Model1	top	PCR01	1.0557926116436755	15
GCfix_008258	normal	normal	PCR01	1.0557926116436755	15
GCfix_003779	normal	normal	PCR01	1.0557926116436755	15
GCall_011861	normal	normal	PCR01	1.0557926116436755	15
GCall_001851	Model1	top	PCR01	1.0594458732756604	15
GCfix_001904	normal	normal	PCR01	1.0557926116436755	15
GCall_006718	normal	normal	PCR01	1.0557926116436755	15
GCall_001390	normal	normal	PCR01	1.0521393500116905	15
GCfix_009534	normal	normal	PCR01	1.0521393500116905	15
GCfix_004351	normal	normal	PCR01	1.0521393500116905	15
GCall_005749	Model1	top	PCR01	1.0630991349076455	15
GCfix_011128	Model1	bottom	PCR01	1.0594458732756604	15
GCfix_003459	normal	normal	PCR01	1.0484860883797054	15
GCfix_001675	normal	normal	PCR01	1.0594458732756604	15
GCall_010153	normal	normal	PCR01	1.0557926116436755	15
GCfix_001881	Model1	top	PCR01	1.0484860883797054	15
GCall_006897	Model1	top	PCR01	1.0448328267477203	15
GCfix_006841	normal	normal	PCR01	1.0484860883797054	15
GCall_004208	normal	normal	PCR01	1.0484860883797054	15
GCfix_011715	Model1	top	PCR01	1.0411795651157354	15
GCfix_003152	Model1	top	PCR01	1.0411795651157354	15
GCall_002628	Model1	top	PCR01	1.0411795651157354	15
GCall_001164	normal	normal	PCR01	1.0484860883797054	15
GCfix_007621	normal	normal	PCR01	1.0484860883797054	15
GCfix_007507	Model1	top	PCR01	1.0448328267477203	15
GCfix_001349	normal	normal	PCR01	1.0375263034837503	15
GCall_010902	Model1	top	PCR01	1.0411795651157354	15
GCall_004880	Model1	bottom	PCR01	1.0448328267477203	15
GCall_003345	normal	normal	PCR01	1.0484860883797054	15
GCfix_011878	Model1	top	PCR01	1.0375263034837503	15
GCall_011702	Model1	top	PCR01	1.0375263034837503	15
GCall_009055	normal	normal	PCR01	1.0411795651157354	15
GCall_006119	Model1	bottom	PCR01	1.0411795651157354	15
GCfix_006033	normal	normal	PCR01	1.0411795651157354	15
GCall_005303	normal	normal	PCR01	1.0375263034837503	15
GCall_005095	Model1	bottom	PCR01	1.0375263034837503	15
GCfix_011936	normal	normal	PCR01	1.0338730418517652	15
GCall_010506	Model1	top	PCR01	1.0338730418517652	15
GCfix_008578	Model1	top	PCR01	1.0338730418517652	15
GCfix_007505	Model1	top	PCR01	1.0302197802197801	15
GCfix_009017	normal	normal	PCR01	1.0302197802197801	15
GCall_008868	normal	normal	PCR01	1.0338730418517652	15
GCall_011713	Model1	top	PCR01	1.0302197802197801	15
GCall_006217	Model1	top	PCR01	1.0302197802197801	15
GCfix_007936	Model1	top	PCR01	1.0338730418517652	15
GCfix_005653	normal	normal	PCR01	1.0302197802197801	15
GCall_011899	normal	normal	PCR01	1.0265665185877952	15
GCall_006039	normal	normal	PCR01	1.0411795651157354	15
GCall_005327	normal	normal	PCR01	1.0265665185877952	15
GCfix_010586	normal	normal	PCR01	1.0229132569558101	15
GCall_008380	Model1	top	PCR01	1.0265665185877952	15
GCfix_007047	Model1	top	PCR01	1.0229132569558101	15
GCfix_002612	normal	normal	PCR01	1.019259995323825	15
GCall_010748	Model1	top	PCR01	1.019259995323825	15
GCall_000021	normal	normal	PCR01	1.0265665185877952	15
GCfix_000485	normal	normal	PCR01	1.019259995323825	15
GCall_010305	Model1	bottom	PCR01	1.0229132569558101	15
GCall_009244	normal	normal	PCR01	1.019259995323825	15
GCall_006949	normal	normal	PCR01	1.0229132569558101	15
GCfix_000986	normal	normal	PCR01	1.019259995323825	15
GCall_010069	normal	normal	PCR01	1.0265665185877952	15
GCfix_002975	normal	normal	PCR01	1.01560673369184	15
GCall_007925	Model1	top	PCR01	1.019259995323825	15
GCall_006830	Model1	top	PCR01	1.019259995323825	15
GCall_004934	normal	normal	PCR01	1.019259995323825	15
GCfix_006872	normal	normal	PCR01	1.019259995323825	15
GCfix_004183	Model1	top	PCR01	1.01560673369184	15
GCfix_002652	normal	normal	PCR01	1.019259995323825	15
GCfix_002088	Model1	top	PCR01	1.00830021042787	15
GCall_010387	Model1	top	PCR01	1.011953472059855	15
GCall_009395	Model1	bottom	PCR01	1.011953472059855	15
GCall_001837	normal	normal	PCR01	1.011953472059855	15
GCfix_001936	normal	normal	PCR01	1.011953472059855	15
GCfix_001010	Model1	top	PCR01	1.011953472059855	15
GCall_011744	Model1	top	PCR01	1.01560673369184	15
GCall_007142	normal	normal	PCR01	1.004646948795885	15
GCall_002405	Model1	top	PCR01	1.00830021042787	15
GCall_000208	normal	normal	PCR01	1.00830021042787	15
GCfix_005481	Model1	top	PCR01	1.00830021042787	15
GCall_011851	normal	normal	PCR01	1.00830021042787	15
GCall_002470	normal	normal	PCR01	1.00830021042787	15
GCall_000282	normal	normal	PCR01	1.004646948795885	15
GCall_004014	normal	normal	PCR01	1.00830021042787	15
GCall_001193	normal	normal	PCR01	1.004646948795885	15
GCfix_006749	Model1	top	PCR01	1.004646948795885	15
GCfix_002254	Model1	bottom	PCR01	1.0009936871638998	15
GCall_006349	normal	normal	PCR01	1.0009936871638998	15
GCall_004501	Model1	bottom	PCR01	1.00830021042787	15
GCfix_005405	Model1	top	PCR01	1.0009936871638998	15
GCfix_001586	Model1	top	PCR01	1.0009936871638998	15
GCall_000331	Model1	top	PCR01	1.0009936871638998	15
GCall_000198	Model1	bottom	PCR01	1.00830021042787	15
GCfix_009466	normal	normal	PCR01	1.004646948795885	15
GCfix_001845	Model1	bottom	PCR01	1.0009936871638998	15
GCall_009627	normal	normal	PCR01	1.004646948795885	15
GCall_005062	Model1	top	PCR01	1.004646948795885	15
GCall_001646	normal	normal	PCR01	1.004646948795885	15
GCfix_009199	normal	normal	PCR01	1.0009936871638998	15
GCfix_007942	Model1	top	PCR01	0.9936871638999298	15
GCfix_000386	Model1	bottom	PCR01	0.9973404255319148	15
GCall_007891	Model1	bottom	PCR01	0.9936871638999298	15
GCfix_007382	Model1	top	PCR01	0.9936871638999298	15
GCfix_003707	Model1	bottom	PCR01	0.9900339022679447	15
GCfix_001377	Model1	bottom	PCR01	0.9900339022679447	15
GCall_006461	Model1	top	PCR01	0.9900339022679447	15
GCall_003083	Model1	top	PCR01	0.9900339022679447	15
GCfix_007077	Model1	bottom	PCR01	0.9900339022679447	15
GCall_011987	Model1	bottom	PCR01	0.9936871638999298	15
GCall_008522	normal	normal	PCR01	0.9863806406359598	15
GCall_006793	Model1	bottom	PCR01	0.9900339022679447	15
GCall_003551	Model1	top	PCR01	0.9973404255319148	15
GCfix_002463	Model1	bottom	PCR01	0.9900339022679447	15
GCfix_010714	Model1	top	PCR01	0.9936871638999298	15
GCfix_004846	Model1	bottom	PCR01	0.9863806406359598	15
GCall_009888	normal	normal	PCR01	0.9863806406359598	15
GCall_007688	Model1	top	PCR01	0.9863806406359598	15
GCfix_000183	Model1	bottom	PCR01	0.9827273790039747	15
GCall_005273	normal	normal	PCR01	0.9936871638999298	15
GCall_004085	normal	normal	PCR01	0.9827273790039747	15
GCfix_010475	Model1	top	PCR01	0.9827273790039747	15
GCfix_002692	normal	normal	PCR01	0.9900339022679447	15
GCfix_002268	Model1	bottom	PCR01	0.9827273790039747	15
GCfix_000833	Model1	top	PCR01	0.9827273790039747	15
GCall_003919	Model1	top	PCR01	0.9790741173719897	15
GCfix_008379	normal	normal	PCR01	0.9827273790039747	15
GCfix_008279	Model1	bottom	PCR01	0.9790741173719897	15
GCall_003354	normal	normal	PCR01	0.9827273790039747	15
GCfix_010820	normal	normal	PCR01	0.9790741173719897	15
GCfix_008218	Model1	top	PCR01	0.9827273790039747	15
GCfix_006164	normal	normal	PCR01	0.9790741173719897	15
GCall_010677	Model1	top	PCR01	0.9827273790039747	15
GCfix_009109	normal	normal	PCR01	0.9754208557400047	15
GCfix_003507	Model1	bottom	PCR01	0.9754208557400047	15
GCfix_008067	normal	normal	PCR01	0.9827273790039747	15
GCfix_005933	Model1	top	PCR01	0.9790741173719897	15
GCfix_002881	normal	normal	PCR01	0.9754208557400047	15
GCall_008236	Model1	top	PCR01	0.9717675941080196	15
GCfix_007615	normal	normal	PCR01	0.9681143324760346	15
GCall_011452	Model1	top	PCR01	0.9754208557400047	15
GCall_008965	normal	normal	PCR01	0.9717675941080196	15
GCall_008824	Model1	bottom	PCR01	0.9717675941080196	15
GCall_000610	normal	normal	PCR01	0.9754208557400047	15
GCfix_005163	Model1	top	PCR01	0.9681143324760346	15
GCall_010368	Model1	top	PCR01	0.9717675941080196	15
GCfix_011817	Model1	top	PCR01	0.9681143324760346	15
GCall_002328	Model1	top	PCR01	0.9681143324760346	15
GCall_001493	normal	normal	PCR01	0.9717675941080196	15
GCall_006679	Model1	bottom	PCR01	0.9644610708440495	15
GCfix_011891	Model1	top	PCR01	0.9644610708440495	15
GCfix_009699	Model1	bottom	PCR01	0.9644610708440495	15
GCfix_002479	normal	normal	PCR01	0.9644610708440495	15
GCall_010777	normal	normal	PCR01	0.9644610708440495	15
GCall_006778	Model1	bottom	PCR01	0.9717675941080196	15
GCfix_001825	normal	normal	PCR01	0.9608078092120645	15
GCall_010169	Model1	top	PCR01	0.9608078092120645	15
GCall_003473	Model1	top	PCR01	0.9644610708440495	15
GCall_000439	normal	normal	PCR01	0.9681143324760346	15
GCfix_006194	normal	normal	PCR01	0.9571545475800795	15
GCfix_004724	normal	normal	PCR01	0.9681143324760346	15
GCfix_002058	normal	normal	PCR01	0.9571545475800795	15
GCfix_000668	Model1	top	PCR01	0.9681143324760346	15
GCfix_000122	normal	normal	PCR01	0.9571545475800795	15
GCfix_006854	normal	normal	PCR01	0.9644610708440495	15
GCall_010616	normal	normal	PCR01	0.9571545475800795	15
GCall_005933	Model1	top	PCR01	0.9571545475800795	15
GCall_005618	Model1	bottom	PCR01	0.9644610708440495	15
GCall_002957	Model1	bottom	PCR01	0.9644610708440495	15
GCfix_009277	normal	normal	PCR01	0.9535012859480945	15
GCfix_006994	Model1	bottom	PCR01	0.9535012859480945	15
GCfix_000026	Model1	bottom	PCR01	0.9644610708440495	15
GCall_001919	Model1	top	PCR01	0.9535012859480945	15
GCall_001761	normal	normal	PCR01	0.9498480243161094	15
GCfix_008380	normal	normal	PCR01	0.9535012859480945	15
GCall_011248	normal	normal	PCR01	0.9498480243161094	15
GCall_005302	normal	normal	PCR01	0.9535012859480945	15
GCfix_005618	Model1	bottom	PCR01	0.9498480243161094	15
GCall_011186	Model1	top	PCR01	0.9498480243161094	15
GCall_002345	Model1	bottom	PCR01	0.9498480243161094	15
GCfix_009378	normal	normal	PCR01	0.9535012859480945	15
GCfix_004976	Model1	top	PCR01	0.9461947626841244	15
GCfix_004038	Model1	top	PCR01	0.9535012859480945	15
GCall_006565	normal	normal	PCR01	0.9498480243161094	15
GCfix_005179	Model1	top	PCR01	0.9388882394201543	15
GCfix_004719	Model1	top	PCR01	0.9425415010521393	15
GCfix_003449	Model1	bottom	PCR01	0.9388882394201543	15
GCall_010815	Model1	top	PCR01	0.9352349777881692	15
GCall_009233	normal	normal	PCR01	0.9352349777881692	15
GCall_006378	Model1	top	PCR01	0.9461947626841244	15
GCfix_009278	Model1	bottom	PCR01	0.9352349777881692	15
GCfix_007078	Model1	bottom	PCR01	0.9388882394201543	15
GCall_008351	normal	normal	PCR01	0.9352349777881692	15
GCall_009948	Model1	top	PCR01	0.9315817161561842	15
GCfix_009494	Model1	top	PCR01	0.9279284545241991	15
GCall_007232	Model1	top	PCR01	0.9388882394201543	15
GCall_006291	Model1	bottom	PCR01	0.9279284545241991	15
GCfix_008415	Model1	top	PCR01	0.9242751928922142	15
GCfix_005996	normal	normal	PCR01	0.9279284545241991	15
GCall_009068	Model1	top	PCR01	0.9279284545241991	15
GCall_002500	Model1	bottom	PCR01	0.9279284545241991	15
GCfix_010952	Model1	bottom	PCR01	0.9206219312602291	15
GCfix_003977	Model1	bottom	PCR01	0.9206219312602291	15
GCall_006159	Model1	bottom	PCR01	0.9242751928922142	15
GCfix_009390	normal	normal	PCR01	0.9206219312602291	15
GCfix_008132	Model1	top	PCR01	0.9242751928922142	15
GCfix_007042	Model1	top	PCR01	0.9279284545241991	15
GCfix_000328	normal	normal	PCR01	0.9242751928922142	15
GCall_005051	normal	normal	PCR01	0.9242751928922142	15
GCfix_009379	Model1	bottom	PCR01	0.9169686696282441	15
GCall_010229	Model1	bottom	PCR01	0.9206219312602291	15
GCall_009878	Model1	top	PCR01	0.9279284545241991	15
GCall_008336	Model1	top	PCR01	0.9169686696282441	15
GCall_000369	Model1	top	PCR01	0.9169686696282441	15
GCfix_007959	normal	normal	PCR01	0.9169686696282441	15
GCfix_006392	Model1	top	PCR01	0.9242751928922142	15
GCfix_006223	Model1	bottom	PCR01	0.9169686696282441	15
GCall_011934	Model1	top	PCR01	0.9169686696282441	15
GCall_006957	Model1	top	PCR01	0.913315407996259	15
GCall_009088	Model1	top	PCR01	0.9169686696282441	15
GCfix_000310	normal	normal	PCR01	0.909662146364274	15
GCall_007808	Model1	top	PCR01	0.909662146364274	15
GCfix_005219	normal	normal	PCR01	0.913315407996259	15
GCfix_005031	normal	normal	PCR01	0.909662146364274	15
GCall_002161	Model1	top	PCR01	0.909662146364274	15
GCall_000900	normal	normal	PCR01	0.913315407996259	15
GCfix_009922	Model1	bottom	PCR01	0.9060088847322889	15
GCall_007752	normal	normal	PCR01	0.909662146364274	15
GCall_001408	Model1	bottom	PCR01	0.9023556231003039	15
GCfix_002364	Model1	bottom	PCR01	0.9060088847322889	15
GCfix_000077	Model1	top	PCR01	0.9023556231003039	15
GCall_010923	normal	normal	PCR01	0.909662146364274	15
GCfix_007384	Model1	bottom	PCR01	0.909662146364274	15
GCfix_000590	Model1	top	PCR01	0.909662146364274	15
GCfix_000458	Model1	top	PCR01	0.9023556231003039	15
GCall_004601	Model1	top	PCR01	0.9060088847322889	15
GCfix_010181	Model1	bottom	PCR01	0.9060088847322889	15
GCfix_002984	Model1	bottom	PCR01	0.9023556231003039	15
GCfix_001606	normal	normal	PCR01	0.8987023614683188	15
GCfix_007930	normal	normal	PCR01	0.8987023614683188	15
GCall_003813	normal	normal	PCR01	0.8987023614683188	15
GCfix_006793	Model1	top	PCR01	0.8950490998363339	15
GCall_008165	normal	normal	PCR01	0.8950490998363339	15
GCall_009033	normal	normal	PCR01	0.8950490998363339	15
GCall_007674	Model1	bottom	PCR01	0.8987023614683188	15
GCall_003903	Model1	top	PCR01	0.8913958382043489	15
GCall_003527	normal	normal	PCR01	0.8913958382043489	15
GCfix_011395	Model1	top	PCR01	0.8913958382043489	15
GCfix_005155	Model1	top	PCR01	0.8950490998363339	15
GCall_010052	Model1	bottom	PCR01	0.8877425765723638	15
GCall_007354	Model1	top	PCR01	0.8877425765723638	15
GCfix_009774	normal	normal	PCR01	0.8877425765723638	15
GCfix_004814	Model1	top	PCR01	0.8913958382043489	15
GCfix_002262	Model1	bottom	PCR01	0.8913958382043489	15
GCall_010081	normal	normal	PCR01	0.8877425765723638	15
GCall_008864	normal	normal	PCR01	0.8877425765723638	15
GCall_001267	Model1	bottom	PCR01	0.8877425765723638	15
GCfix_002668	normal	normal	PCR01	0.8877425765723638	15
GCfix_008116	Model1	bottom	PCR01	0.8804360533083937	15
GCfix_000661	Model1	top	PCR01	0.8840893149403788	15
GCall_004890	Model1	bottom	PCR01	0.8840893149403788	15
GCall_004494	normal	normal	PCR01	0.8840893149403788	15
GCfix_008688	Model1	bottom	PCR01	0.8804360533083937	15
GCfix_007304	Model1	top	PCR01	0.8840893149403788	15
GCall_007709	Model1	top	PCR01	0.8804360533083937	15
GCall_009905	normal	normal	PCR01	0.8767827916764087	15
GCfix_003988	Model1	bottom	PCR01	0.8767827916764087	15
GCall_003628	normal	normal	PCR01	0.8731295300444236	15
GCall_008397	normal	normal	PCR01	0.8731295300444236	15
GCall_006946	Model1	bottom	PCR01	0.8804360533083937	15
GCall_003089	Model1	top	PCR01	0.8767827916764087	15
GCall_001203	Model1	top	PCR01	0.8694762684124386	15
GCfix_004364	Model1	top	PCR01	0.8731295300444236	15
GCall_009972	Model1	bottom	PCR01	0.8694762684124386	15
GCall_005210	Model1	top	PCR01	0.8694762684124386	15
GCall_005173	normal	normal	PCR01	0.8694762684124386	15
GCfix_009764	normal	normal	PCR01	0.8694762684124386	15
GCfix_005845	Model1	bottom	PCR01	0.8694762684124386	15
GCfix_006390	Model1	bottom	PCR01	0.8694762684124386	15
GCall_000070	Model1	bottom	PCR01	0.8658230067804535	15
GCfix_006179	Model1	top	PCR01	0.8658230067804535	15
GCfix_001888	normal	normal	PCR01	0.8658230067804535	15
GCall_001778	Model1	top	PCR01	0.8694762684124386	15
GCall_001613	normal	normal	PCR01	0.8658230067804535	15
GCfix_008531	Model1	top	PCR01	0.8621697451484686	15
GCall_004301	Model1	bottom	PCR01	0.8621697451484686	15
GCfix_001959	Model1	bottom	PCR01	0.8621697451484686	15
GCfix_001921	normal	normal	PCR01	0.8694762684124386	15
GCfix_006675	Model1	bottom	PCR01	0.8548632218844985	15
GCall_007967	normal	normal	PCR01	0.8512099602525134	15
GCall_002038	normal	normal	PCR01	0.8548632218844985	15
GCall_000011	Model1	top	PCR01	0.8512099602525134	15
GCfix_010919	normal	normal	PCR01	0.8548632218844985	15
GCfix_003752	Model1	bottom	PCR01	0.8512099602525134	15
GCall_010192	normal	normal	PCR01	0.8548632218844985	15
GCall_001080	Model1	top	PCR01	0.8548632218844985	15
GCfix_000494	normal	normal	PCR01	0.8475566986205284	15
GCall_011282	Model1	top	PCR01	0.8439034369885433	15
GCall_010980	normal	normal	PCR01	0.8475566986205284	15
GCfix_004354	normal	normal	PCR01	0.8439034369885433	15
GCfix_000543	Model1	top	PCR01	0.8439034369885433	15
GCall_002983	Model1	top	PCR01	0.8439034369885433	15
GCall_000870	Model1	bottom	PCR01	0.8512099602525134	15
GCfix_002715	normal	normal	PCR01	0.8566898527004909	15
GCall_010329	Model1	top	PCR01	0.8475566986205284	15
GCall_004377	Model1	top	PCR01	0.8439034369885433	15
GCall_004213	Model1	top	PCR01	0.8475566986205284	15
GCfix_003192	Model1	top	PCR01	0.8475566986205284	15
GCall_002199	Model1	bottom	PCR01	0.8475566986205284	15
GCfix_008946	normal	normal	PCR01	0.8475566986205284	15
GCall_001056	Model1	top	PCR01	0.8439034369885433	15
GCall_000414	Model1	top	PCR01	0.8402501753565583	15
GCfix_002543	Model1	top	PCR01	0.8365969137245732	15
GCall_009332	Model1	bottom	PCR01	0.8402501753565583	15
GCall_008498	Model1	bottom	PCR01	0.8329436520925882	15
GCall_006488	Model1	top	PCR01	0.8402501753565583	15
GCfix_008283	Model1	bottom	PCR01	0.8329436520925882	15
GCfix_006775	Model1	top	PCR01	0.8329436520925882	15
GCall_011896	Model1	bottom	PCR01	0.8292903904606032	15
GCall_003077	Model1	bottom	PCR01	0.8365969137245732	15
GCall_007880	Model1	top	PCR01	0.8475566986205284	15
GCall_002225	Model1	bottom	PCR01	0.8256371288286182	15
GCall_001387	Model1	bottom	PCR01	0.8329436520925882	15
GCfix_009230	normal	normal	PCR01	0.8292903904606032	15
GCfix_006184	Model1	top	PCR01	0.8292903904606032	15
GCall_009745	Model1	top	PCR01	0.8219838671966331	15
GCall_009612	normal	normal	PCR01	0.8256371288286182	15
GCfix_002051	Model1	top	PCR01	0.8256371288286182	15
GCall_003620	Model1	top	PCR01	0.8183306055646481	15
GCall_000634	Model1	top	PCR01	0.8219838671966331	15
GCall_001978	normal	normal	PCR01	0.8183306055646481	15
GCall_009985	Model1	top	PCR01	0.8219838671966331	15
GCfix_007100	Model1	bottom	PCR01	0.814677343932663	15
GCfix_005473	Model1	top	PCR01	0.811024082300678	15
GCfix_002954	Model1	top	PCR01	0.814677343932663	15
GCall_007316	normal	normal	PCR01	0.8183306055646481	15
GCall_009992	Model1	bottom	PCR01	0.807370820668693	15
GCall_010523	Model1	bottom	PCR01	0.814677343932663	15
GCall_002517	Model1	top	PCR01	0.811024082300678	15
GCall_001015	Model1	bottom	PCR01	0.807370820668693	15
GCfix_011522	Model1	top	PCR01	0.811024082300678	15
GCfix_001516	Model1	bottom	PCR01	0.807370820668693	15
GCfix_011811	Model1	bottom	PCR01	0.807370820668693	15
GCall_003795	normal	normal	PCR01	0.814677343932663	15
GCfix_005198	normal	normal	PCR01	0.807370820668693	15
GCall_005373	Model1	bottom	PCR01	0.811024082300678	15
GCfix_009836	normal	normal	PCR01	0.811024082300678	15
GCfix_001590	Model1	bottom	PCR01	0.800064297404723	15
GCall_001445	normal	normal	PCR01	0.7964110357727379	15
GCfix_000939	Model1	top	PCR01	0.8037175590367079	15
GCall_005548	Model1	bottom	PCR01	0.7964110357727379	15
GCall_005171	normal	normal	PCR01	0.800064297404723	15
GCfix_004694	Model1	bottom	PCR01	0.7927577741407529	15
GCall_008497	Model1	bottom	PCR01	0.7964110357727379	15
GCall_000366	Model1	top	PCR01	0.800064297404723	15
GCfix_008425	Model1	bottom	PCR01	0.7964110357727379	15
GCfix_003573	normal	normal	PCR01	0.7964110357727379	15
GCfix_007548	Model1	top	PCR01	0.7927577741407529	15
GCfix_003389	normal	normal	PCR01	0.7927577741407529	15
GCfix_002838	Model1	top	PCR01	0.7927577741407529	15
GCall_003974	Model1	bottom	PCR01	0.7927577741407529	15
GCall_005924	normal	normal	PCR01	0.7854512508767828	15
GCall_002015	normal	normal	PCR01	0.7891045125087678	15
GCfix_007512	normal	normal	PCR01	0.7854512508767828	15
GCfix_001049	Model1	top	PCR01	0.7817979892447977	15
GCall_003959	Model1	bottom	PCR01	0.7854512508767828	15
GCfix_011795	Model1	bottom	PCR01	0.7781447276128127	15
GCfix_000253	Model1	bottom	PCR01	0.7781447276128127	15
GCall_010694	normal	normal	PCR01	0.7744914659808276	15
GCall_006569	Model1	bottom	PCR01	0.7781447276128127	15
GCfix_003579	normal	normal	PCR01	0.7744914659808276	15
GCfix_001592	Model1	bottom	PCR01	0.7781447276128127	15
GCall_002159	Model1	bottom	PCR01	0.7708382043488426	15
GCall_001865	Model1	top	PCR01	0.7671849427168576	15
GCall_000123	Model1	bottom	PCR01	0.7635316810848726	15
GCall_010215	normal	normal	PCR01	0.7635316810848726	15
GCfix_004076	Model1	top	PCR01	0.7525718961889174	15
GCfix_005678	Model1	top	PCR01	0.7562251578209025	15
GCall_011701	Model1	top	PCR01	0.7525718961889174	15
GCall_003582	Model1	bottom	PCR01	0.7562251578209025	15
GCall_011580	Model1	bottom	PCR01	0.7452653729249473	15
GCall_003922	Model1	top	PCR01	0.7525718961889174	15
GCfix_009804	Model1	top	PCR01	0.7489186345569324	15
GCall_008239	normal	normal	PCR01	0.7452653729249473	15
GCall_011014	Model1	bottom	PCR01	0.7379588496609772	15
GCfix_002913	Model1	bottom	PCR01	0.7416121112929623	15
GCall_002851	Model1	bottom	PCR01	0.7343055880289923	15
GCfix_001324	Model1	bottom	PCR01	0.7379588496609772	15
GCfix_011289	normal	normal	PCR01	0.7343055880289923	15
GCall_011257	Model1	bottom	PCR01	0.7269990647650222	15
GCall_009760	Model1	top	PCR01	0.7379588496609772	15
GCall_009296	Model1	bottom	PCR01	0.7343055880289923	15
GCfix_000276	Model1	bottom	PCR01	0.7306523263970073	15
GCall_006538	Model1	bottom	PCR01	0.7269990647650222	15
GCfix_006046	Model1	top	PCR01	0.7233458031330372	15
GCfix_010822	normal	normal	PCR01	0.7233458031330372	15
GCall_001437	Model1	bottom	PCR01	0.7160392798690671	15
GCfix_001423	Model1	top	PCR01	0.7160392798690671	15
GCfix_006557	Model1	bottom	PCR01	0.712386018237082	15
GCfix_001301	Model1	top	PCR01	0.7160392798690671	15
GCall_008644	Model1	top	PCR01	0.712386018237082	15
GCall_008392	Model1	bottom	PCR01	0.7160392798690671	15
GCall_000918	normal	normal	PCR01	0.712386018237082	15
GCall_005091	Model1	bottom	PCR01	0.705079494973112	15
GCfix_009980	normal	normal	PCR01	0.701426233341127	15
GCall_010217	Model1	top	PCR01	0.7160392798690671	15
GCfix_003441	Model1	bottom	PCR01	0.6977729717091419	15
GCall_005804	Model1	top	PCR01	0.701426233341127	15
GCfix_009530	normal	normal	PCR01	0.6941197100771569	15
GCall_006409	Model1	bottom	PCR01	0.6904664484451718	15
GCall_005534	Model1	bottom	PCR01	0.6941197100771569	15
GCfix_009682	normal	normal	PCR01	0.6941197100771569	15
GCall_002469	Model1	bottom	PCR01	0.6904664484451718	15
GCfix_008651	Model1	bottom	PCR01	0.6831599251812017	15
GCall_002631	Model1	bottom	PCR01	0.6795066635492167	15
GCall_009970	Model1	bottom	PCR01	0.6795066635492167	15
GCall_003265	normal	normal	PCR01	0.6758534019172316	15
GCfix_000468	Model1	bottom	PCR01	0.6685468786532616	15
GCall_007574	Model1	top	PCR01	0.6685468786532616	15
GCfix_008322	Model1	bottom	PCR01	0.6648936170212766	15
GCall_000432	Model1	bottom	PCR01	0.6648936170212766	15
GCfix_007293	normal	normal	PCR01	0.6612403553892915	15
GCfix_010724	Model1	bottom	PCR01	0.6539338321253214	15
GCfix_010995	Model1	bottom	PCR01	0.6502805704933364	15
GCfix_006748	Model1	top	PCR01	0.6502805704933364	15
GCall_011870	Model1	bottom	PCR01	0.6466273088613514	15
GCall_007900	Model1	bottom	PCR01	0.6466273088613514	15
GCall_005794	Model1	bottom	PCR01	0.6466273088613514	15
GCfix_005514	Model1	bottom	PCR01	0.6429740472293664	15
GCfix_008713	Model1	bottom	PCR01	0.6466273088613514	15
GCall_010756	Model1	top	PCR01	0.6356675239653963	15
GCall_002145	Model1	bottom	PCR01	0.6356675239653963	15
GCfix_002761	Model1	bottom	PCR01	0.6356675239653963	15
GCfix_003914	Model1	bottom	PCR01	0.613747954173486	15
GCall_000765	Model1	bottom	PCR01	0.6174012158054711	15
GCall_001874	Model1	bottom	PCR01	0.602788169277531	15
GCfix_001024	Model1	bottom	PCR01	0.5991349076455459	15
GCall_010432	Model1	bottom	PCR01	0.5954816460135609	15
GCfix_000338	Model1	bottom	PCR01	0.5881751227495908	15
GCall_011493	Model1	bottom	PCR01	0.5552957680617255	15
GCfix_010005	Model1	bottom	PCR01	0.5406827215337854	15
GCfix_006234	Model1	bottom	PCR01	0.5406827215337854	15
GCall_001350	Model1	bottom	PCR01	0.5333761982698153	15
GCall_009982	Model1	bottom	PCR01	0.5260696750058452	15
GCall_002337	Model1	bottom	PCR01	0.5224164133738601	15
GCfix_002574	Model1	bottom	PCR01	0.504150105213935	15
GCall_006796	Model1	bottom	PCR01	0.4968435819499649	15
GCfix_008854	Model1	bottom	PCR01	0.4931903203179799	15
GCall_007775	Model1	top	PCR01	0.48953705868599484	15
GCall_001492	Model1	bottom	PCR01	0.4858837970540098	15
GCall_003056	Model1	bottom	PCR01	0.47127075052606965	15
GCfix_005042	Model1	bottom	PCR01	0.47127075052606965	15
GCall_009316	Model1	bottom	PCR01	0.47127075052606965	15
GCall_007813	Model1	bottom	PCR01	0.46031096563011453	15
GCfix_008711	Model1	bottom	PCR01	0.4566577039981295	15
GCfix_010726	Model1	bottom	PCR01	0.4493511807341594	15
GCall_005716	Model1	bottom	PCR01	0.4347381342062193	15
GCfix_000658	Model1	bottom	PCR01	0.42012508767827916	15
GCfix_000120	Model1	bottom	PCR01	0.42012508767827916	15
GCfix_008781	Model1	bottom	PCR01	0.37993920972644374	15
GCfix_006126	Model1	bottom	PCR01	0.3762859480944587	15
GCfix_009742	Model1	bottom	PCR01	0.36532616319850364	15
GCfix_003525	Model1	bottom	PCR01	0.33610007014262333	15
GCall_009807	Model1	bottom	PCR01	0.24476852934299742	15
GCfix_004141	Model1	bottom	PCR01	0.19727612812719195	15
GCfix_001579	Model1	top	PCR01	0.24842179097498246	15
GCall_006686	Model1	bottom	PCR01	0.16805003507131167	15
GCfix_000666	Model1	bottom	PCR01	0.14613046527940143	15
GCall_002398	Model1	bottom	PCR01	0.12055763385550619	15
GCfix_001405	Model1	bottom	PCR01	0.11325111059153611	15
GCfix_009551	Model1	top	PCR01	0.043839139583820436	15
GCfix_000952	Model1	top	PCR02	3.286918738813782	30
GCall_004481	normal	normal	PCR02	1.7597772699813514	30
GCfix_003584	normal	normal	PCR02	1.59468089497244	30
GCfix_010434	normal	normal	PCR02	1.5984330853135515	30
GCfix_003591	Model1	bottom	PCR02	0.378971224452274	30
GCfix_009396	normal	normal	PCR02	1.564663372243547	30
GCfix_002516	Model1	bottom	PCR02	0.7729512102689945	30
GCfix_001509	Model1	top	PCR02	1.467106423374645	30
GCall_002279	normal	normal	PCR02	1.2870012870012868	30
GCall_004087	Model1	bottom	PCR02	0.48403255400339945	30
GCall_002336	normal	normal	PCR02	1.185692147791273	30
GCfix_011533	normal	normal	PCR02	1.5308936591735425	30
GCfix_001298	normal	normal	PCR02	1.2682403352957288	30
GCfix_009581	Model1	top	PCR02	1.3582929034824078	30
GCfix_003565	normal	normal	PCR02	1.4746108040568682	30
GCall_002499	normal	normal	PCR02	1.425832329622417	30
GCall_004897	normal	normal	PCR02	1.6096896563368865	30
GCfix_002813	Model1	top	PCR02	1.425832329622417	30
GCall_006666	Model1	bottom	PCR02	0.787959971633441	30
GCfix_003995	normal	normal	PCR02	1.4070713779168589	30
GCfix_001628	normal	normal	PCR02	1.3320275710946263	30
GCall_004840	normal	normal	PCR02	1.307638333877401	30
GCall_011180	normal	normal	PCR02	1.4145757585990821	30
GCfix_010086	normal	normal	PCR02	1.4408410909868634	30
GCfix_007286	normal	normal	PCR02	1.3470363324590728	30
GCall_004867	normal	normal	PCR02	1.483991279909647	30
GCfix_001855	normal	normal	PCR02	1.275744715977952	30
GCall_010027	Model1	top	PCR02	1.4746108040568682	30
GCall_008247	Model1	top	PCR02	1.564663372243547	30
GCall_001472	normal	normal	PCR02	1.4033191875757471	30
GCall_008070	Model1	top	PCR02	1.6359549887246678	30
GCall_002094	normal	normal	PCR02	1.3432841421179613	30
GCfix_007895	normal	normal	PCR02	1.2682403352957288	30
GCall_011315	normal	normal	PCR02	1.3320275710946263	30
GCall_006502	normal	normal	PCR02	1.3958148068935239	30
GCfix_006160	Model1	top	PCR02	1.4445932813279752	30
GCfix_006950	normal	normal	PCR02	1.1444180540390452	30
GCfix_007750	Model1	top	PCR02	1.4408410909868634	30
GCfix_001486	normal	normal	PCR02	1.3920626165524124	30
GCall_009600	normal	normal	PCR02	1.4333367103046402	30
GCall_006055	normal	normal	PCR02	1.335779761435738	30
GCfix_008712	normal	normal	PCR02	1.3582929034824078	30
GCall_004436	Model1	top	PCR02	1.4520976620101984	30
GCall_000431	Model1	bottom	PCR02	0.46902379263895294	30
GCall_009881	normal	normal	PCR02	1.2232140512023892	30
GCfix_000633	normal	normal	PCR02	1.264488144954617	30
GCfix_004079	normal	normal	PCR02	1.3132666193890683	30
GCall_005872	Model1	top	PCR02	1.3920626165524124	30
GCall_005457	Model1	bottom	PCR02	0.4615194119567297	30
GCfix_008180	normal	normal	PCR02	1.4596020426924217	30
GCall_000675	normal	normal	PCR02	1.4708586137157564	30
GCfix_001327	Model1	bottom	PCR02	0.6716420710589807	30
GCfix_006640	Model1	bottom	PCR02	0.48403255400339945	30
GCall_002196	normal	normal	PCR02	1.166931196085715	30
GCfix_006220	Model1	top	PCR02	1.4033191875757471	30
GCall_010490	Model1	bottom	PCR02	0.4877847443445111	30
GCfix_009000	normal	normal	PCR02	1.2344706222257242	30
GCfix_001044	Model1	bottom	PCR02	0.2926708466067066	30
GCfix_005060	Model1	top	PCR02	1.5571589915613238	30
GCfix_003433	normal	normal	PCR02	1.2832490966601753	30
GCall_010012	normal	normal	PCR02	1.3095144290479566	30
GCfix_002883	Model1	top	PCR02	1.3995669972346356	30
GCfix_007545	normal	normal	PCR02	1.2982578580246218	30
GCfix_003384	normal	normal	PCR02	1.4033191875757471	30
GCall_004726	normal	normal	PCR02	1.2682403352957288	30
GCfix_008919	Model1	top	PCR02	1.3808060455290774	30
GCfix_009792	normal	normal	PCR02	1.3132666193890683	30
GCfix_004146	Model1	top	PCR02	1.2719925256368403	30
GCfix_001892	Model1	top	PCR02	1.4408410909868634	30
GCall_006257	normal	normal	PCR02	1.1931965284734962	30
GCall_002135	normal	normal	PCR02	1.0993917699457056	30
GCfix_002677	Model1	top	PCR02	1.324523190412403	30
GCall_000608	normal	normal	PCR02	1.185692147791273	30
GCfix_009103	Model1	top	PCR02	1.5534068012202122	30
GCfix_009039	Model1	bottom	PCR02	0.378971224452274	30
GCall_008607	normal	normal	PCR02	1.1894443381323847	30
GCall_003487	normal	normal	PCR02	1.3170188097301798	30
GCfix_003910	Model1	top	PCR02	1.2044530994968312	30
GCfix_001594	normal	normal	PCR02	1.2194618608612777	30
GCfix_010314	normal	normal	PCR02	1.2419750029079475	30
GCfix_008163	normal	normal	PCR02	1.504628326785761	30
GCfix_010331	normal	normal	PCR02	1.226966241543501	30
GCall_008358	normal	normal	PCR02	1.1219049119923754	30
GCfix_009734	Model1	top	PCR02	1.335779761435738	30
GCfix_005310	normal	normal	PCR02	1.3095144290479566	30
GCall_010726	normal	normal	PCR02	1.2007009091557195	30
GCfix_005235	Model1	top	PCR02	1.3845582358701891	30
GCfix_001630	normal	normal	PCR02	1.2044530994968312	30
GCall_009124	normal	normal	PCR02	1.3920626165524124	30
GCfix_008339	Model1	bottom	PCR02	0.926791014254571	30
GCfix_003906	normal	normal	PCR02	1.3507885228001846	30
GCall_002013	normal	normal	PCR02	1.2307184318846125	30
GCfix_008370	Model1	top	PCR02	1.256983764272394	30
GCall_002565	Model1	bottom	PCR02	0.637872357988976	30
GCfix_010076	Model1	bottom	PCR02	0.6603855000356458	30
GCfix_008874	Model1	top	PCR02	1.583424323949105	30
GCfix_007349	Model1	top	PCR02	1.3507885228001846	30
GCfix_009292	normal	normal	PCR02	1.264488144954617	30
GCfix_005482	Model1	bottom	PCR02	0.5853416932134132	30
GCfix_001025	Model1	bottom	PCR02	0.667889880717869	30
GCall_005641	Model1	bottom	PCR02	0.2851664659244834	30
GCfix_009936	normal	normal	PCR02	1.3095144290479566	30
GCfix_008718	normal	normal	PCR02	1.2119574801790545	30
GCfix_007366	Model1	bottom	PCR02	0.6828986420823155	30
GCall_003002	Model1	top	PCR02	1.5121327074679842	30
GCall_001972	Model1	bottom	PCR02	0.7654468295867712	30
GCfix_011050	normal	normal	PCR02	1.354540713141296	30
GCfix_005569	Model1	top	PCR02	1.3808060455290774	30
GCall_010222	Model1	bottom	PCR02	0.34895370172338097	30
GCall_009362	Model1	bottom	PCR02	0.5328110284378506	30
GCfix_009515	Model1	bottom	PCR02	0.5778373125311901	30
GCfix_007239	normal	normal	PCR02	1.3207710000712916	30
GCall_003996	Model1	top	PCR02	1.2832490966601753	30
GCall_001158	Model1	bottom	PCR02	0.44651065059228323	30
GCfix_003501	normal	normal	PCR02	1.1894443381323847	30
GCall_006853	Model1	top	PCR02	1.3395319517768496	30
GCall_000727	Model1	bottom	PCR02	0.6866508324234271	30
GCfix_000287	Model1	top	PCR02	1.3432841421179613	30
GCall_011608	normal	normal	PCR02	1.3095144290479566	30
GCall_010527	normal	normal	PCR02	1.196948718814608	30
GCall_009919	Model1	top	PCR02	1.256983764272394	30
GCall_009628	Model1	top	PCR02	1.305762238706845	30
GCall_008840	normal	normal	PCR02	1.3170188097301798	30
GCall_006861	normal	normal	PCR02	1.4145757585990821	30
GCall_005204	Model1	top	PCR02	1.3395319517768496	30
GCfix_007482	normal	normal	PCR02	1.1781877671090497	30
GCall_009688	normal	normal	PCR02	1.148170244380157	30
GCall_007257	normal	normal	PCR02	1.1444180540390452	30
GCall_007045	normal	normal	PCR02	1.324523190412403	30
GCfix_009101	Model1	bottom	PCR02	0.16134418466779982	30
GCall_005896	Model1	bottom	PCR02	0.6341201676478644	30
GCfix_006032	Model1	bottom	PCR02	0.42024531820450184	30
GCall_001380	Model1	bottom	PCR02	0.4014843664989437	30
GCall_011924	normal	normal	PCR02	1.3020100483657333	30
GCall_007113	normal	normal	PCR02	1.3470363324590728	30
GCall_005056	Model1	top	PCR02	1.3170188097301798	30
GCall_001634	Model1	top	PCR02	1.4333367103046402	30
GCall_000558	Model1	bottom	PCR02	0.5853416932134132	30
GCfix_010226	Model1	bottom	PCR02	0.46902379263895294	30
GCfix_005857	normal	normal	PCR02	1.3395319517768496	30
GCfix_004762	normal	normal	PCR02	1.2832490966601753	30
GCfix_004297	Model1	top	PCR02	1.305762238706845	30
GCall_001433	normal	normal	PCR02	1.3395319517768496	30
GCfix_008799	normal	normal	PCR02	1.4033191875757471	30
GCfix_011770	normal	normal	PCR02	1.215709670520166	30
GCfix_002038	Model1	top	PCR02	1.3958148068935239	30
GCall_011889	normal	normal	PCR02	1.3320275710946263	30
GCall_006870	Model1	top	PCR02	1.3733016648468541	30
GCfix_006706	Model1	top	PCR02	1.3207710000712916	30
GCall_009169	normal	normal	PCR02	1.1144005313101522	30
GCfix_005505	normal	normal	PCR02	1.2194618608612777	30
GCfix_004611	Model1	top	PCR02	1.2532315739312823	30
GCall_003902	normal	normal	PCR02	1.45584985235131	30
GCall_002482	Model1	top	PCR02	1.4070713779168589	30
GCall_000303	normal	normal	PCR02	1.1519224347212684	30
GCfix_010422	Model1	top	PCR02	1.3170188097301798	30
GCfix_008068	Model1	bottom	PCR02	0.21012265910225092	30
GCfix_006035	normal	normal	PCR02	1.1819399574501614	30
GCfix_005658	Model1	bottom	PCR02	0.7541902585634364	30
GCall_007207	Model1	top	PCR02	1.2194618608612777	30
GCfix_011464	Model1	top	PCR02	1.4070713779168589	30
GCfix_006001	normal	normal	PCR02	1.2044530994968312	30
GCfix_007281	Model1	bottom	PCR02	0.3902277954756089	30
GCfix_009899	normal	normal	PCR02	1.2494793835901707	30
GCall_010467	Model1	bottom	PCR02	0.49904131536784596	30
GCfix_007957	normal	normal	PCR02	1.335779761435738	30
GCfix_000352	normal	normal	PCR02	1.3320275710946263	30
GCall_011936	normal	normal	PCR02	1.196948718814608	30
GCall_010100	normal	normal	PCR02	1.1706833864268265	30
GCall_003891	Model1	top	PCR02	1.264488144954617	30
GCfix_010025	normal	normal	PCR02	1.2232140512023892	30
GCfix_009938	Model1	top	PCR02	1.1031439602868174	30
GCfix_008538	Model1	top	PCR02	1.1744355767679382	30
GCfix_006020	normal	normal	PCR02	1.1294092926745987	30
GCall_003213	normal	normal	PCR02	1.3020100483657333	30
GCall_004876	normal	normal	PCR02	1.1819399574501614	30
GCall_001903	normal	normal	PCR02	1.0918873892634824	30
GCall_008616	normal	normal	PCR02	1.0843830085812591	30
GCall_008503	Model1	top	PCR02	1.4333367103046402	30
GCall_008285	normal	normal	PCR02	1.0506132955112546	30
GCfix_008301	Model1	bottom	PCR02	0.25139675285447877	30
GCfix_010019	Model1	bottom	PCR02	0.5628285511667436	30
GCfix_007613	normal	normal	PCR02	1.4445932813279752	30
GCfix_001552	normal	normal	PCR02	1.2082052898379427	30
GCall_008633	normal	normal	PCR02	1.3733016648468541	30
GCall_005748	Model1	top	PCR02	1.4596020426924217	30
GCfix_008258	normal	normal	PCR02	1.1331614830157104	30
GCfix_003779	normal	normal	PCR02	1.1631790057446032	30
GCall_011861	normal	normal	PCR02	1.335779761435738	30
GCall_001851	Model1	top	PCR02	1.4520976620101984	30
GCfix_001904	normal	normal	PCR02	1.2044530994968312	30
GCall_006718	normal	normal	PCR02	1.1144005313101522	30
GCall_001390	normal	normal	PCR02	1.2194618608612777	30
GCfix_009534	normal	normal	PCR02	1.118152721651264	30
GCfix_004351	normal	normal	PCR02	1.0956395796045941	30
GCall_005749	Model1	top	PCR02	1.3995669972346356	30
GCfix_011128	Model1	bottom	PCR02	0.3301927500178229	30
GCfix_003459	normal	normal	PCR02	1.1894443381323847	30
GCfix_001675	normal	normal	PCR02	1.0843830085812591	30
GCall_010153	normal	normal	PCR02	1.0693742472168126	30
GCfix_001881	Model1	top	PCR02	1.2794969063190635	30
GCall_006897	Model1	top	PCR02	1.185692147791273	30
GCfix_006841	normal	normal	PCR02	1.0768786278990359	30
GCall_004208	normal	normal	PCR02	1.3432841421179613	30
GCfix_011715	Model1	top	PCR02	1.2194618608612777	30
GCfix_003152	Model1	top	PCR02	1.2494793835901707	30
GCall_002628	Model1	top	PCR02	1.354540713141296	30
GCall_001164	normal	normal	PCR02	1.1294092926745987	30
GCfix_007621	normal	normal	PCR02	1.2907534773423985	30
GCfix_007507	Model1	top	PCR02	1.5008761364446495	30
GCfix_001349	normal	normal	PCR02	1.0243479631234733	30
GCall_010902	Model1	top	PCR02	1.5496546108791005	30
GCall_004880	Model1	bottom	PCR02	0.3151839886533764	30
GCall_003345	normal	normal	PCR02	1.2607359546135055	30
GCfix_011878	Model1	top	PCR02	1.2082052898379427	30
GCall_011702	Model1	top	PCR02	1.1256571023334871	30
GCall_009055	normal	normal	PCR02	1.3095144290479566	30
GCall_006119	Model1	bottom	PCR02	0.27766208524226016	30
GCfix_006033	normal	normal	PCR02	1.2719925256368403	30
GCall_005303	normal	normal	PCR02	1.185692147791273	30
GCall_005095	Model1	bottom	PCR02	0.27766208524226016	30
GCfix_011936	normal	normal	PCR02	1.3958148068935239	30
GCall_010506	Model1	top	PCR02	1.3770538551879659	30
GCfix_008578	Model1	top	PCR02	1.3733016648468541	30
GCfix_007505	Model1	top	PCR02	1.45584985235131	30
GCfix_009017	normal	normal	PCR02	1.118152721651264	30
GCall_008868	normal	normal	PCR02	1.3995669972346356	30
GCall_011713	Model1	top	PCR02	1.305762238706845	30
GCall_006217	Model1	top	PCR02	1.4896195654213145	30
GCfix_007936	Model1	top	PCR02	1.196948718814608	30
GCfix_005653	normal	normal	PCR02	1.2607359546135055	30
GCall_011899	normal	normal	PCR02	1.2307184318846125	30
GCall_006039	normal	normal	PCR02	1.3020100483657333	30
GCall_005327	normal	normal	PCR02	1.2870012870012868	30
GCfix_010586	normal	normal	PCR02	1.1256571023334871	30
GCall_008380	Model1	top	PCR02	1.2719925256368403	30
GCfix_007047	Model1	top	PCR02	1.185692147791273	30
GCfix_002612	normal	normal	PCR02	1.1781877671090497	30
GCall_010748	Model1	top	PCR02	1.5271414688324307	30
GCall_000021	normal	normal	PCR02	1.2794969063190635	30
GCfix_000485	normal	normal	PCR02	1.0693742472168126	30
GCall_010305	Model1	bottom	PCR02	0.3939799858167205	30
GCall_009244	normal	normal	PCR02	1.275744715977952	30
GCall_006949	normal	normal	PCR02	1.1106483409690406	30
GCfix_000986	normal	normal	PCR02	0.8742603494790083	30
GCall_010069	normal	normal	PCR02	1.2307184318846125	30
GCfix_002975	normal	normal	PCR02	1.1519224347212684	30
GCall_007925	Model1	top	PCR02	1.3958148068935239	30
GCall_006830	Model1	top	PCR02	1.3020100483657333	30
GCall_004934	normal	normal	PCR02	0.8104731136801107	30
GCfix_006872	normal	normal	PCR02	0.9342953949367943	30
GCfix_004183	Model1	top	PCR02	1.2794969063190635	30
GCfix_002652	normal	normal	PCR02	1.275744715977952	30
GCfix_002088	Model1	top	PCR02	1.1706833864268265	30
GCall_010387	Model1	top	PCR02	1.2344706222257242	30
GCall_009395	Model1	bottom	PCR02	0.5965982642367481	30
GCall_001837	normal	normal	PCR02	0.9793216790301338	30
GCfix_001936	normal	normal	PCR02	1.1406658636979337	30
GCfix_001010	Model1	top	PCR02	1.1744355767679382	30
GCall_011744	Model1	top	PCR02	1.046861105170143	30
GCall_007142	normal	normal	PCR02	1.185692147791273	30
GCall_002405	Model1	top	PCR02	1.2719925256368403	30
GCall_000208	normal	normal	PCR02	1.2119574801790545	30
GCfix_005481	Model1	top	PCR02	1.1106483409690406	30
GCall_011851	normal	normal	PCR02	0.9943304403945803	30
GCall_002470	normal	normal	PCR02	1.0731264375579244	30
GCall_000282	normal	normal	PCR02	1.4896195654213145	30
GCall_004014	normal	normal	PCR02	1.035604534146808	30
GCall_001193	normal	normal	PCR02	1.335779761435738	30
GCfix_006749	Model1	top	PCR02	1.1219049119923754	30
GCfix_002254	Model1	bottom	PCR02	0.7091639744700968	30
GCall_006349	normal	normal	PCR02	1.1331614830157104	30
GCall_004501	Model1	bottom	PCR02	0.2851664659244834	30
GCfix_005405	Model1	top	PCR02	1.4183279489401937	30
GCfix_001586	Model1	top	PCR02	1.2307184318846125	30
GCall_000331	Model1	top	PCR02	1.2382228125668358	30
GCall_000198	Model1	bottom	PCR02	0.1275744715977952	30
GCfix_009466	normal	normal	PCR02	1.3395319517768496	30
GCfix_001845	Model1	bottom	PCR02	0.5253066477556273	30
GCall_009627	normal	normal	PCR02	1.1631790057446032	30
GCall_005062	Model1	top	PCR02	1.3507885228001846	30
GCall_001646	normal	normal	PCR02	1.005587011417915	30
GCfix_009199	normal	normal	PCR02	1.354540713141296	30
GCfix_007942	Model1	top	PCR02	1.2194618608612777	30
GCfix_000386	Model1	bottom	PCR02	0.30017522728892987	30
GCall_007891	Model1	bottom	PCR02	0.19886608807891604	30
GCfix_007382	Model1	top	PCR02	1.1706833864268265	30
GCfix_003707	Model1	bottom	PCR02	0.16884856535002307	30
GCfix_001377	Model1	bottom	PCR02	0.1763529460322463	30
GCall_006461	Model1	top	PCR02	1.1256571023334871	30
GCall_003083	Model1	top	PCR02	1.1406658636979337	30
GCfix_007077	Model1	bottom	PCR02	0.517802267073404	30
GCall_011987	Model1	bottom	PCR02	0.26265332387781365	30
GCall_008522	normal	normal	PCR02	1.0130913921001383	30
GCall_006793	Model1	bottom	PCR02	0.21387484944336255	30
GCall_003551	Model1	top	PCR02	1.1331614830157104	30
GCfix_002463	Model1	bottom	PCR02	0.4652716022978413	30
GCfix_010714	Model1	top	PCR02	1.2044530994968312	30
GCfix_004846	Model1	bottom	PCR02	0.517802267073404	30
GCall_009888	normal	normal	PCR02	1.0393567244879198	30
GCall_007688	Model1	top	PCR02	1.2307184318846125	30
GCfix_000183	Model1	bottom	PCR02	0.21762703978447417	30
GCall_005273	normal	normal	PCR02	1.354540713141296	30
GCall_004085	normal	normal	PCR02	1.256983764272394	30
GCfix_010475	Model1	top	PCR02	1.2307184318846125	30
GCfix_002692	normal	normal	PCR02	0.9830738693712454	30
GCfix_002268	Model1	bottom	PCR02	0.44651065059228323	30
GCfix_000833	Model1	top	PCR02	1.185692147791273	30
GCall_003919	Model1	top	PCR02	1.0843830085812591	30
GCfix_008379	normal	normal	PCR02	1.1931965284734962	30
GCfix_008279	Model1	bottom	PCR02	0.34895370172338097	30
GCall_003354	normal	normal	PCR02	1.2119574801790545	30
GCfix_010820	normal	normal	PCR02	1.1594268154034917	30
GCfix_008218	Model1	top	PCR02	1.2870012870012868	30
GCfix_006164	normal	normal	PCR02	1.0205957727823616	30
GCall_010677	Model1	top	PCR02	1.0806308182401476	30
GCfix_009109	normal	normal	PCR02	1.0618698665345894	30
GCfix_003507	Model1	bottom	PCR02	0.1913617073966928	30
GCfix_008067	normal	normal	PCR02	1.1706833864268265	30
GCfix_005933	Model1	top	PCR02	1.4033191875757471	30
GCfix_002881	normal	normal	PCR02	1.1631790057446032	30
GCall_008236	Model1	top	PCR02	1.106896150627929	30
GCfix_007615	normal	normal	PCR02	1.0693742472168126	30
GCall_011452	Model1	top	PCR02	1.166931196085715	30
GCall_008965	normal	normal	PCR02	1.01684358244125	30
GCall_008824	Model1	bottom	PCR02	0.46902379263895294	30
GCall_000610	normal	normal	PCR02	1.1594268154034917	30
GCfix_005163	Model1	top	PCR02	0.9680651080067989	30
GCall_010368	Model1	top	PCR02	1.0693742472168126	30
GCfix_011817	Model1	top	PCR02	1.0918873892634824	30
GCall_002328	Model1	top	PCR02	1.2532315739312823	30
GCall_001493	normal	normal	PCR02	1.2870012870012868	30
GCall_006679	Model1	bottom	PCR02	0.49904131536784596	30
GCfix_011891	Model1	top	PCR02	1.215709670520166	30
GCfix_009699	Model1	bottom	PCR02	0.31143179831226475	30
GCfix_002479	normal	normal	PCR02	1.0956395796045941	30
GCall_010777	normal	normal	PCR02	1.245727193249059	30
GCall_006778	Model1	bottom	PCR02	0.6566333096945342	30
GCfix_001825	normal	normal	PCR02	1.2119574801790545	30
GCall_010169	Model1	top	PCR02	1.3845582358701891	30
GCall_003473	Model1	top	PCR02	1.1819399574501614	30
GCall_000439	normal	normal	PCR02	1.305762238706845	30
GCfix_006194	normal	normal	PCR02	0.9943304403945803	30
GCfix_004724	normal	normal	PCR02	1.1931965284734962	30
GCfix_002058	normal	normal	PCR02	1.275744715977952	30
GCfix_000668	Model1	top	PCR02	1.3320275710946263	30
GCfix_000122	normal	normal	PCR02	1.2532315739312823	30
GCfix_006854	normal	normal	PCR02	1.1931965284734962	30
GCall_010616	normal	normal	PCR02	1.118152721651264	30
GCall_005933	Model1	top	PCR02	1.136913673356822	30
GCall_005618	Model1	bottom	PCR02	0.559076360825632	30
GCall_002957	Model1	bottom	PCR02	0.6566333096945342	30
GCfix_009277	normal	normal	PCR02	1.264488144954617	30
GCfix_006994	Model1	bottom	PCR02	0.1763529460322463	30
GCfix_000026	Model1	bottom	PCR02	0.3977321761578321	30
GCall_001919	Model1	top	PCR02	1.2982578580246218	30
GCall_001761	normal	normal	PCR02	0.9342953949367943	30
GCfix_008380	normal	normal	PCR02	1.1819399574501614	30
GCall_011248	normal	normal	PCR02	1.2194618608612777	30
GCall_005302	normal	normal	PCR02	0.9980826307356919	30
GCfix_005618	Model1	bottom	PCR02	1.035604534146808	30
GCall_011186	Model1	top	PCR02	1.1256571023334871	30
GCall_002345	Model1	bottom	PCR02	0.4315018892278367	30
GCfix_009378	normal	normal	PCR02	1.1931965284734962	30
GCfix_004976	Model1	top	PCR02	1.3470363324590728	30
GCfix_004038	Model1	top	PCR02	1.1519224347212684	30
GCall_006565	normal	normal	PCR02	1.1406658636979337	30
GCfix_005179	Model1	top	PCR02	1.1031439602868174	30
GCfix_004719	Model1	top	PCR02	1.2907534773423985	30
GCfix_003449	Model1	bottom	PCR02	0.19511389773780444	30
GCall_010815	Model1	top	PCR02	1.2232140512023892	30
GCall_009233	normal	normal	PCR02	1.4145757585990821	30
GCall_006378	Model1	top	PCR02	1.3920626165524124	30
GCfix_009278	Model1	bottom	PCR02	0.29642303694781824	30
GCfix_007078	Model1	bottom	PCR02	0.6716420710589807	30
GCall_008351	normal	normal	PCR02	1.1144005313101522	30
GCall_009948	Model1	top	PCR02	1.1444180540390452	30
GCfix_009494	Model1	top	PCR02	1.1556746250623802	30
GCall_007232	Model1	top	PCR02	1.1406658636979337	30
GCall_006291	Model1	bottom	PCR02	0.5403154091200738	30
GCfix_008415	Model1	top	PCR02	1.0768786278990359	30
GCfix_005996	normal	normal	PCR02	1.035604534146808	30
GCall_009068	Model1	top	PCR02	1.1406658636979337	30
GCall_002500	Model1	bottom	PCR02	0.3677146534289391	30
GCfix_010952	Model1	bottom	PCR02	0.4427584602511716	30
GCfix_003977	Model1	bottom	PCR02	0.7391814971989898	30
GCall_006159	Model1	bottom	PCR02	0.16884856535002307	30
GCfix_009390	normal	normal	PCR02	1.1331614830157104	30
GCfix_008132	Model1	top	PCR02	1.1556746250623802	30
GCfix_007042	Model1	top	PCR02	1.2719925256368403	30
GCfix_000328	normal	normal	PCR02	1.0243479631234733	30
GCall_005051	normal	normal	PCR02	1.1106483409690406	30
GCfix_009379	Model1	bottom	PCR02	0.4315018892278367	30
GCall_010229	Model1	bottom	PCR02	0.4802803636622878	30
GCall_009878	Model1	top	PCR02	1.215709670520166	30
GCall_008336	Model1	top	PCR02	1.2382228125668358	30
GCall_000369	Model1	top	PCR02	1.1556746250623802	30
GCfix_007959	normal	normal	PCR02	1.226966241543501	30
GCfix_006392	Model1	top	PCR02	1.2344706222257242	30
GCfix_006223	Model1	bottom	PCR02	0.48403255400339945	30
GCall_011934	Model1	top	PCR02	1.0731264375579244	30
GCall_006957	Model1	top	PCR02	1.1781877671090497	30
GCall_009088	Model1	top	PCR02	1.0956395796045941	30
GCfix_000310	normal	normal	PCR02	1.01684358244125	30
GCall_007808	Model1	top	PCR02	1.0806308182401476	30
GCfix_005219	normal	normal	PCR02	1.0130913921001383	30
GCfix_005031	normal	normal	PCR02	1.0693742472168126	30
GCall_002161	Model1	top	PCR02	1.2382228125668358	30
GCall_000900	normal	normal	PCR02	1.01684358244125	30
GCfix_009922	Model1	bottom	PCR02	0.7129161648112085	30
GCall_007752	normal	normal	PCR02	1.0881351989223709	30
GCall_001408	Model1	bottom	PCR02	0.6416245483300876	30
GCfix_002364	Model1	bottom	PCR02	0.5815895028723016	30
GCfix_000077	Model1	top	PCR02	1.0956395796045941	30
GCall_010923	normal	normal	PCR02	1.0993917699457056	30
GCfix_007384	Model1	bottom	PCR02	0.5140500767322924	30
GCfix_000590	Model1	top	PCR02	1.335779761435738	30
GCfix_000458	Model1	top	PCR02	1.2307184318846125	30
GCall_004601	Model1	top	PCR02	1.256983764272394	30
GCfix_010181	Model1	bottom	PCR02	0.37146684377005074	30
GCfix_002984	Model1	bottom	PCR02	0.40898874718116696	30
GCfix_001606	normal	normal	PCR02	0.9605607273245756	30
GCfix_007930	normal	normal	PCR02	0.9680651080067989	30
GCall_003813	normal	normal	PCR02	1.1219049119923754	30
GCfix_006793	Model1	top	PCR02	0.8930213011845665	30
GCall_008165	normal	normal	PCR02	1.1819399574501614	30
GCall_009033	normal	normal	PCR02	0.9042778722079012	30
GCall_007674	Model1	bottom	PCR02	0.5253066477556273	30
GCall_003903	Model1	top	PCR02	1.1894443381323847	30
GCall_003527	normal	normal	PCR02	1.0393567244879198	30
GCfix_011395	Model1	top	PCR02	1.1744355767679382	30
GCfix_005155	Model1	top	PCR02	1.0843830085812591	30
GCall_010052	Model1	bottom	PCR02	0.5665807415078552	30
GCall_007354	Model1	top	PCR02	0.9718172983479105	30
GCfix_009774	normal	normal	PCR02	0.9380475852779059	30
GCfix_004814	Model1	top	PCR02	1.0843830085812591	30
GCfix_002262	Model1	bottom	PCR02	0.23263580114892066	30
GCall_010081	normal	normal	PCR02	1.065622056875701	30
GCall_008864	normal	normal	PCR02	0.7466858778812131	30
GCall_001267	Model1	bottom	PCR02	0.43525407956894835	30
GCfix_002668	normal	normal	PCR02	1.2119574801790545	30
GCfix_008116	Model1	bottom	PCR02	0.49904131536784596	30
GCfix_000661	Model1	top	PCR02	1.1744355767679382	30
GCall_004890	Model1	bottom	PCR02	0.6003504545778597	30
GCall_004494	normal	normal	PCR02	0.9417997756190175	30
GCfix_008688	Model1	bottom	PCR02	0.5890938835545249	30
GCfix_007304	Model1	top	PCR02	1.0881351989223709	30
GCall_007709	Model1	top	PCR02	1.0731264375579244	30
GCall_009905	normal	normal	PCR02	1.0618698665345894	30
GCfix_003988	Model1	bottom	PCR02	0.25139675285447877	30
GCall_003628	normal	normal	PCR02	0.9417997756190175	30
GCall_008397	normal	normal	PCR02	1.005587011417915	30
GCall_006946	Model1	bottom	PCR02	0.6904030227645387	30
GCall_003089	Model1	top	PCR02	1.1819399574501614	30
GCall_001203	Model1	top	PCR02	1.1144005313101522	30
GCfix_004364	Model1	top	PCR02	1.1819399574501614	30
GCall_009972	Model1	bottom	PCR02	0.34520151138226934	30
GCall_005210	Model1	top	PCR02	1.3132666193890683	30
GCall_005173	normal	normal	PCR02	0.9005256818667896	30
GCfix_009764	normal	normal	PCR02	0.8630037784556734	30
GCfix_005845	Model1	bottom	PCR02	0.49528912502673433	30
GCfix_006390	Model1	bottom	PCR02	0.16884856535002307	30
GCall_000070	Model1	bottom	PCR02	0.21762703978447417	30
GCfix_006179	Model1	top	PCR02	1.01684358244125	30
GCfix_001888	normal	normal	PCR02	0.9417997756190175	30
GCall_001778	Model1	top	PCR02	0.9793216790301338	30
GCall_001613	normal	normal	PCR02	0.8554993977734502	30
GCfix_008531	Model1	top	PCR02	1.0318523438056966	30
GCall_004301	Model1	bottom	PCR02	0.1763529460322463	30
GCfix_001959	Model1	bottom	PCR02	0.32268836933559963	30
GCfix_001921	normal	normal	PCR02	0.9718172983479105	30
GCfix_006675	Model1	bottom	PCR02	0.12007009091557196	30
GCall_007967	normal	normal	PCR02	0.9005256818667896	30
GCall_002038	normal	normal	PCR02	0.9755694886890222	30
GCall_000011	Model1	top	PCR02	1.0543654858523661	30
GCfix_010919	normal	normal	PCR02	0.9680651080067989	30
GCfix_003752	Model1	bottom	PCR02	0.21762703978447417	30
GCall_010192	normal	normal	PCR02	1.1781877671090497	30
GCall_001080	Model1	top	PCR02	0.9117822528901245	30
GCfix_000494	normal	normal	PCR02	0.9342953949367943	30
GCall_011282	Model1	top	PCR02	1.118152721651264	30
GCall_010980	normal	normal	PCR02	0.9493041563012408	30
GCfix_004354	normal	normal	PCR02	1.0843830085812591	30
GCfix_000543	Model1	top	PCR02	0.9943304403945803	30
GCall_002983	Model1	top	PCR02	1.3995669972346356	30
GCall_000870	Model1	bottom	PCR02	0.5328110284378506	30
GCfix_002715	normal	normal	PCR02	1.0693742472168126	30
GCall_010329	Model1	top	PCR02	1.148170244380157	30
GCall_004377	Model1	top	PCR02	1.2007009091557195	30
GCall_004213	Model1	top	PCR02	1.0130913921001383	30
GCfix_003192	Model1	top	PCR02	1.1444180540390452	30
GCall_002199	Model1	bottom	PCR02	0.3301927500178229	30
GCfix_008946	normal	normal	PCR02	1.0018348210768035	30
GCall_001056	Model1	top	PCR02	1.106896150627929	30
GCall_000414	Model1	top	PCR02	1.1256571023334871	30
GCfix_002543	Model1	top	PCR02	1.1219049119923754	30
GCall_009332	Model1	bottom	PCR02	0.5365632187789622	30
GCall_008498	Model1	bottom	PCR02	0.4652716022978413	30
GCall_006488	Model1	top	PCR02	1.0018348210768035	30
GCfix_008283	Model1	bottom	PCR02	0.8667559687967851	30
GCfix_006775	Model1	top	PCR02	1.0243479631234733	30
GCall_011896	Model1	bottom	PCR02	0.17260075569113467	30
GCall_003077	Model1	bottom	PCR02	0.5703329318489668	30
GCall_007880	Model1	top	PCR02	1.0768786278990359	30
GCall_002225	Model1	bottom	PCR02	0.637872357988976	30
GCall_001387	Model1	bottom	PCR02	0.29642303694781824	30
GCfix_009230	normal	normal	PCR02	0.9680651080067989	30
GCfix_006184	Model1	top	PCR02	1.0918873892634824	30
GCall_009745	Model1	top	PCR02	1.0318523438056966	30
GCall_009612	normal	normal	PCR02	1.035604534146808	30
GCfix_002051	Model1	top	PCR02	1.0205957727823616	30
GCall_003620	Model1	top	PCR02	1.046861105170143	30
GCall_000634	Model1	top	PCR02	1.0881351989223709	30
GCall_001978	normal	normal	PCR02	1.1106483409690406	30
GCall_009985	Model1	top	PCR02	1.005587011417915	30
GCfix_007100	Model1	bottom	PCR02	0.9042778722079012	30
GCfix_005473	Model1	top	PCR02	1.196948718814608	30
GCfix_002954	Model1	top	PCR02	1.0693742472168126	30
GCall_007316	normal	normal	PCR02	0.896773491525678	30
GCall_009992	Model1	bottom	PCR02	0.21762703978447417	30
GCall_010523	Model1	bottom	PCR02	0.5778373125311901	30
GCall_002517	Model1	top	PCR02	1.0731264375579244	30
GCall_001015	Model1	bottom	PCR02	0.2251314204666974	30
GCfix_011522	Model1	top	PCR02	0.8892691108434548	30
GCfix_001516	Model1	bottom	PCR02	0.2664055142189253	30
GCfix_011811	Model1	bottom	PCR02	0.2851664659244834	30
GCall_003795	normal	normal	PCR02	1.0881351989223709	30
GCfix_005198	normal	normal	PCR02	1.0243479631234733	30
GCall_005373	Model1	bottom	PCR02	0.1575919943266882	30
GCfix_009836	normal	normal	PCR02	1.0018348210768035	30
GCfix_001590	Model1	bottom	PCR02	0.2401401818311439	30
GCall_001445	normal	normal	PCR02	1.0431089148290313	30
GCfix_000939	Model1	top	PCR02	1.046861105170143	30
GCall_005548	Model1	bottom	PCR02	0.13883104262113008	30
GCall_005171	normal	normal	PCR02	0.7954643523156641	30
GCfix_004694	Model1	bottom	PCR02	0.09005256818667896	30
GCall_008497	Model1	bottom	PCR02	0.34895370172338097	30
GCall_000366	Model1	top	PCR02	1.0881351989223709	30
GCfix_008425	Model1	bottom	PCR02	0.5328110284378506	30
GCfix_003573	normal	normal	PCR02	1.0130913921001383	30
GCfix_007548	Model1	top	PCR02	0.8667559687967851	30
GCfix_003389	normal	normal	PCR02	1.005587011417915	30
GCfix_002838	Model1	top	PCR02	1.0281001534645848	30
GCall_003974	Model1	bottom	PCR02	0.5815895028723016	30
GCall_005924	normal	normal	PCR02	1.1631790057446032	30
GCall_002015	normal	normal	PCR02	0.926791014254571	30
GCfix_007512	normal	normal	PCR02	0.9192866335723477	30
GCfix_001049	Model1	top	PCR02	0.9455519659601291	30
GCall_003959	Model1	bottom	PCR02	0.26265332387781365	30
GCfix_011795	Model1	bottom	PCR02	0.5478197898022971	30
GCfix_000253	Model1	bottom	PCR02	0.5440675994611854	30
GCall_010694	normal	normal	PCR02	0.9230388239134594	30
GCall_006569	Model1	bottom	PCR02	0.5102978863911808	30
GCfix_003579	normal	normal	PCR02	1.1294092926745987	30
GCfix_001592	Model1	bottom	PCR02	0.19886608807891604	30
GCall_002159	Model1	bottom	PCR02	0.45401503127450643	30
GCall_001865	Model1	top	PCR02	1.0318523438056966	30
GCall_000123	Model1	bottom	PCR02	0.4164931278633902	30
GCall_010215	normal	normal	PCR02	1.0018348210768035	30
GCfix_004076	Model1	top	PCR02	1.1894443381323847	30
GCfix_005678	Model1	top	PCR02	1.046861105170143	30
GCall_011701	Model1	top	PCR02	0.9718172983479105	30
GCall_003582	Model1	bottom	PCR02	0.04877847443445111	30
GCall_011580	Model1	bottom	PCR02	0.05253066477556273	30
GCall_003922	Model1	top	PCR02	1.0618698665345894	30
GCfix_009804	Model1	top	PCR02	1.005587011417915	30
GCall_008239	normal	normal	PCR02	0.7316771165167666	30
GCall_011014	Model1	bottom	PCR02	0.037521903411116234	30
GCfix_002913	Model1	bottom	PCR02	0.3151839886533764	30
GCall_002851	Model1	bottom	PCR02	0.24389237217225554	30
GCfix_001324	Model1	bottom	PCR02	0.17260075569113467	30
GCfix_011289	normal	normal	PCR02	0.9718172983479105	30
GCall_011257	Model1	bottom	PCR02	0.27390989490114853	30
GCall_009760	Model1	top	PCR02	1.01684358244125	30
GCall_009296	Model1	bottom	PCR02	0.10130913921001383	30
GCfix_000276	Model1	bottom	PCR02	0.018760951705558117	30
GCall_006538	Model1	bottom	PCR02	0.07129161648112085	30
GCfix_006046	Model1	top	PCR02	1.0130913921001383	30
GCfix_010822	normal	normal	PCR02	0.9755694886890222	30
GCall_001437	Model1	bottom	PCR02	0.6603855000356458	30
GCfix_001423	Model1	top	PCR02	0.9155344432312361	30
GCfix_006557	Model1	bottom	PCR02	0.2664055142189253	30
GCfix_001301	Model1	top	PCR02	0.8179774943623339	30
GCall_008644	Model1	top	PCR02	0.9755694886890222	30
GCall_008392	Model1	bottom	PCR02	0.15383980398557656	30
GCall_000918	normal	normal	PCR02	0.8892691108434548	30
GCall_005091	Model1	bottom	PCR02	0.6491289290123109	30
GCfix_009980	normal	normal	PCR02	1.01684358244125	30
GCall_010217	Model1	top	PCR02	1.01684358244125	30
GCfix_003441	Model1	bottom	PCR02	0.1125657102333487	30
GCall_005804	Model1	top	PCR02	1.035604534146808	30
GCfix_009530	normal	normal	PCR02	0.8142253040212223	30
GCall_006409	Model1	bottom	PCR02	0.5440675994611854	30
GCall_005534	Model1	bottom	PCR02	0.23263580114892066	30
GCfix_009682	normal	normal	PCR02	0.896773491525678	30
GCall_002469	Model1	bottom	PCR02	0.09755694886890222	30
GCfix_008651	Model1	bottom	PCR02	0.3639624630878275	30
GCall_002631	Model1	bottom	PCR02	0.3639624630878275	30
GCall_009970	Model1	bottom	PCR02	0.378971224452274	30
GCall_003265	normal	normal	PCR02	0.7054117841289852	30
GCfix_000468	Model1	bottom	PCR02	0.32644055967671126	30
GCall_007574	Model1	top	PCR02	0.8554993977734502	30
GCfix_008322	Model1	bottom	PCR02	0.15008761364446493	30
GCall_000432	Model1	bottom	PCR02	0.23263580114892066	30
GCfix_007293	normal	normal	PCR02	0.5965982642367481	30
GCfix_010724	Model1	bottom	PCR02	0.258901133536702	30
GCfix_010995	Model1	bottom	PCR02	0.5253066477556273	30
GCfix_006748	Model1	top	PCR02	0.9342953949367943	30
GCall_011870	Model1	bottom	PCR02	0.37146684377005074	30
GCall_007900	Model1	bottom	PCR02	0.49528912502673433	30
GCall_005794	Model1	bottom	PCR02	0.12007009091557196	30
GCfix_005514	Model1	bottom	PCR02	0.10130913921001383	30
GCfix_008713	Model1	bottom	PCR02	0.1463354233033533	30
GCall_010756	Model1	top	PCR02	0.8329862557267804	30
GCall_002145	Model1	bottom	PCR02	0.19511389773780444	30
GCfix_002761	Model1	bottom	PCR02	0.1463354233033533	30
GCfix_003914	Model1	bottom	PCR02	0.026265332387781365	30
GCall_000765	Model1	bottom	PCR02	0.21012265910225092	30
GCall_001874	Model1	bottom	PCR02	0.08630037784556734	30
GCfix_001024	Model1	bottom	PCR02	0.24389237217225554	30
GCall_010432	Model1	bottom	PCR02	0.09380475852779059	30
GCfix_000338	Model1	bottom	PCR02	0.07129161648112085	30
GCall_011493	Model1	bottom	PCR02	0.018760951705558117	30
GCfix_010005	Model1	bottom	PCR02	0.03376971307000461	30
GCfix_006234	Model1	bottom	PCR02	0.03376971307000461	30
GCall_001350	Model1	bottom	PCR02	0.10130913921001383	30
GCall_009982	Model1	bottom	PCR02	0.026265332387781365	30
GCall_002337	Model1	bottom	PCR02	0.05628285511667435	30
GCfix_002574	Model1	bottom	PCR02	0.03376971307000461	30
GCall_006796	Model1	bottom	PCR02	0.01125657102333487	30
GCfix_008854	Model1	bottom	PCR02	0.04127409375222786	30
GCall_007775	Model1	top	PCR02	0.559076360825632	30
GCall_001492	Model1	bottom	PCR02	0.037521903411116234	30
GCall_003056	Model1	bottom	PCR02	0.07129161648112085	30
GCfix_005042	Model1	bottom	PCR02	0.026265332387781365	30
GCall_009316	Model1	bottom	PCR02	0.0787959971633441	30
GCall_007813	Model1	bottom	PCR02	0.018760951705558117	30
GCfix_008711	Model1	bottom	PCR02	0.03001752272889299	30
GCfix_010726	Model1	bottom	PCR02	0.026265332387781365	30
GCall_005716	Model1	bottom	PCR02	0.34144932104115777	30
GCfix_000658	Model1	bottom	PCR02	0.03001752272889299	30
GCfix_000120	Model1	bottom	PCR02	0.018760951705558117	30
GCfix_008781	Model1	bottom	PCR02	0.15008761364446493	30
GCfix_006126	Model1	bottom	PCR02	0.01125657102333487	30
GCfix_009742	Model1	bottom	PCR02	0.16509637500891144	30
GCfix_003525	Model1	bottom	PCR02	0.04127409375222786	30
GCall_009807	Model1	bottom	PCR02	0.01125657102333487	30
GCfix_004141	Model1	bottom	PCR02	0.08630037784556734	30
GCfix_001579	Model1	top	PCR02	0.33769713070004614	30
GCall_006686	Model1	bottom	PCR02	0.007504380682223247	30
GCfix_000666	Model1	bottom	PCR02	0.0037521903411116236	30
GCall_002398	Model1	bottom	PCR02	0.04502628409333948	30
GCfix_001405	Model1	bottom	PCR02	0.026265332387781365	30
GCfix_009551	Model1	top	PCR02	0.05628285511667435	30
GCfix_000952	Model1	top	PCR04	5.509470482510715	60
GCall_004481	normal	normal	PCR04	1.9355730678833127	60
GCfix_003584	normal	normal	PCR04	1.6383243467440896	60
GCfix_010434	normal	normal	PCR04	1.475874464261026	60
GCfix_003591	Model1	bottom	PCR04	0.06912760956726116	60
GCfix_009396	normal	normal	PCR04	1.5726531176551914	60
GCfix_002516	Model1	bottom	PCR04	0.3041614820959491	60
GCfix_001509	Model1	top	PCR04	1.6417807272224527	60
GCall_002279	normal	normal	PCR04	1.7281902391815291	60
GCall_004087	Model1	bottom	PCR04	0.09332227291580257	60
GCall_002336	normal	normal	PCR04	0.5841283008433569	60
GCfix_011533	normal	normal	PCR04	1.4482234204341213	60
GCfix_001298	normal	normal	PCR04	1.420572376607217	60
GCfix_009581	Model1	top	PCR04	1.5519148347850131	60
GCfix_003565	normal	normal	PCR04	1.6763445320060832	60
GCall_002499	normal	normal	PCR04	1.251209733167427	60
GCall_004897	normal	normal	PCR04	1.7281902391815291	60
GCfix_002813	Model1	top	PCR04	1.8076869901838795	60
GCall_006666	Model1	bottom	PCR04	0.2834231992257708	60
GCfix_003995	normal	normal	PCR04	1.4516798009124845	60
GCfix_001628	normal	normal	PCR04	1.655606249135905	60
GCall_004840	normal	normal	PCR04	1.2304714502972487	60
GCall_011180	normal	normal	PCR04	1.420572376607217	60
GCfix_010086	normal	normal	PCR04	1.5933914005253698	60
GCfix_007286	normal	normal	PCR04	1.2615788746025163	60
GCall_004867	normal	normal	PCR04	1.5795658786119176	60
GCfix_001855	normal	normal	PCR04	1.1440619383381723	60
GCall_010027	Model1	top	PCR04	1.9113784045347713	60
GCall_008247	Model1	top	PCR04	1.9528549702751279	60
GCall_001472	normal	normal	PCR04	1.773123185400249	60
GCall_008070	Model1	top	PCR04	1.9735932531453062	60
GCall_002094	normal	normal	PCR04	1.2684916355592424	60
GCfix_007895	normal	normal	PCR04	1.2339278307756119	60
GCall_011315	normal	normal	PCR04	1.5138946495230194	60
GCall_006502	normal	normal	PCR04	1.5864786395686437	60
GCfix_006160	Model1	top	PCR04	1.8111433706622426	60
GCfix_006950	normal	normal	PCR04	1.0818470897276373	60
GCfix_007750	Model1	top	PCR04	1.7385593806166184	60
GCfix_001486	normal	normal	PCR04	1.4516798009124845	60
GCall_009600	normal	normal	PCR04	1.29959905986451	60
GCall_006055	normal	normal	PCR04	1.2062767869487074	60
GCfix_008712	normal	normal	PCR04	1.2270150698188858	60
GCall_004436	Model1	top	PCR04	1.7420157610949814	60
GCall_000431	Model1	bottom	PCR04	0.0829531314807134	60
GCall_009881	normal	normal	PCR04	0.9919811972901977	60
GCfix_000633	normal	normal	PCR04	1.2201023088621596	60
GCfix_004079	normal	normal	PCR04	1.247753352689064	60
GCall_005872	Model1	top	PCR04	1.5899350200470068	60
GCall_005457	Model1	bottom	PCR04	0.07604037052398728	60
GCfix_008180	normal	normal	PCR04	1.3549011475183188	60
GCall_000675	normal	normal	PCR04	1.1509746992948984	60
GCfix_001327	Model1	bottom	PCR04	0.1901009263099682	60
GCfix_006640	Model1	bottom	PCR04	0.07949675100235035	60
GCall_002196	normal	normal	PCR04	1.3307064841697775	60
GCfix_006220	Model1	top	PCR04	1.6244988248306373	60
GCall_010490	Model1	bottom	PCR04	0.12097331674270705	60
GCfix_009000	normal	normal	PCR04	1.0541960459007327	60
GCfix_001044	Model1	bottom	PCR04	0.08640951195907645	60
GCfix_005060	Model1	top	PCR04	1.6867136734411725	60
GCfix_003433	normal	normal	PCR04	1.4067468546937647	60
GCall_010012	normal	normal	PCR04	1.2201023088621596	60
GCfix_002883	Model1	top	PCR04	1.6175860638739112	60
GCfix_007545	normal	normal	PCR04	1.2097331674270704	60
GCfix_003384	normal	normal	PCR04	1.4620489423475738	60
GCall_004726	normal	normal	PCR04	1.2823171574726946	60
GCfix_008919	Model1	top	PCR04	1.6244988248306373	60
GCfix_009792	normal	normal	PCR04	1.4309415180423062	60
GCfix_004146	Model1	top	PCR04	1.4620489423475738	60
GCfix_001892	Model1	top	PCR04	1.5277201714364717	60
GCall_006257	normal	normal	PCR04	1.6279552053090005	60
GCall_002135	normal	normal	PCR04	1.2373842112539748	60
GCfix_002677	Model1	top	PCR04	1.5899350200470068	60
GCall_000608	normal	normal	PCR04	1.3998340937370386	60
GCfix_009103	Model1	top	PCR04	1.8526199364025993	60
GCfix_009039	Model1	bottom	PCR04	0.09677865339416564	60
GCall_008607	normal	normal	PCR04	1.247753352689064	60
GCall_003487	normal	normal	PCR04	1.2684916355592424	60
GCfix_003910	Model1	top	PCR04	1.2201023088621596	60
GCfix_001594	normal	normal	PCR04	1.1786257431218028	60
GCfix_010314	normal	normal	PCR04	1.240840591732338	60
GCfix_008163	normal	normal	PCR04	1.2684916355592424	60
GCfix_010331	normal	normal	PCR04	1.427485137563943	60
GCall_008358	normal	normal	PCR04	1.3514447670399559	60
GCfix_009734	Model1	top	PCR04	1.5622839762201024	60
GCfix_005310	normal	normal	PCR04	1.5657403566984653	60
GCall_010726	normal	normal	PCR04	0.9055716853311213	60
GCfix_005235	Model1	top	PCR04	1.603760541960459	60
GCfix_001630	normal	normal	PCR04	1.188994884556892	60
GCall_009124	normal	normal	PCR04	1.6728881515277203	60
GCfix_008339	Model1	bottom	PCR04	0.27651043826904464	60
GCfix_003906	normal	normal	PCR04	1.3134245817779622	60
GCall_002013	normal	normal	PCR04	1.3134245817779622	60
GCfix_008370	Model1	top	PCR04	1.600304161482096	60
GCall_002565	Model1	bottom	PCR04	0.13479883865615927	60
GCfix_010076	Model1	bottom	PCR04	0.25577215539886633	60
GCfix_008874	Model1	top	PCR04	1.8629890778376885	60
GCfix_007349	Model1	top	PCR04	1.6867136734411725	60
GCfix_009292	normal	normal	PCR04	1.3168809622563251	60
GCfix_005482	Model1	bottom	PCR04	0.13479883865615927	60
GCfix_001025	Model1	bottom	PCR04	0.2592285358772294	60
GCall_005641	Model1	bottom	PCR04	0.0414765657403567	60
GCfix_009936	normal	normal	PCR04	1.5484584543066502	60
GCfix_008718	normal	normal	PCR04	1.0887598506843634	60
GCfix_007366	Model1	bottom	PCR04	0.3041614820959491	60
GCall_003002	Model1	top	PCR04	1.6659753905709942	60
GCall_001972	Model1	bottom	PCR04	0.2834231992257708	60
GCfix_011050	normal	normal	PCR04	1.4516798009124845	60
GCfix_005569	Model1	top	PCR04	1.8733582192727776	60
GCall_010222	Model1	bottom	PCR04	0.03456380478363058	60
GCall_009362	Model1	bottom	PCR04	0.08986589243743952	60
GCfix_009515	Model1	bottom	PCR04	0.17627540439651598	60
GCfix_007239	normal	normal	PCR04	1.3376192451265037	60
GCall_003996	Model1	top	PCR04	1.3929213327803125	60
GCall_001158	Model1	bottom	PCR04	0.08986589243743952	60
GCfix_003501	normal	normal	PCR04	1.3860085718235864	60
GCall_006853	Model1	top	PCR04	1.6210424443522744	60
GCall_000727	Model1	bottom	PCR04	0.2799668187474077	60
GCfix_000287	Model1	top	PCR04	1.6141296833955483	60
GCall_011608	normal	normal	PCR04	1.6244988248306373	60
GCall_010527	normal	normal	PCR04	1.2270150698188858	60
GCall_009919	Model1	top	PCR04	1.773123185400249	60
GCall_009628	Model1	top	PCR04	1.6590626296142679	60
GCall_008840	normal	normal	PCR04	1.064565187335822	60
GCall_006861	normal	normal	PCR04	1.4413106594773952	60
GCall_005204	Model1	top	PCR04	1.3998340937370386	60
GCfix_007482	normal	normal	PCR04	1.365270288953408	60
GCall_009688	normal	normal	PCR04	1.185538504078529	60
GCall_007257	normal	normal	PCR04	1.0853034702060003	60
GCall_007045	normal	normal	PCR04	1.538089312871561	60
GCfix_009101	Model1	bottom	PCR04	0.003456380478363058	60
GCall_005896	Model1	bottom	PCR04	0.2315774920503249	60
GCfix_006032	Model1	bottom	PCR04	0.07258399004562423	60
GCall_001380	Model1	bottom	PCR04	0.09332227291580257	60
GCall_011924	normal	normal	PCR04	1.3894649523019493	60
GCall_007113	normal	normal	PCR04	1.4931563666528411	60
GCall_005056	Model1	top	PCR04	1.8284252730540578	60
GCall_001634	Model1	top	PCR04	1.773123185400249	60
GCall_000558	Model1	bottom	PCR04	0.2419466334854141	60
GCfix_010226	Model1	bottom	PCR04	0.09677865339416564	60
GCfix_005857	normal	normal	PCR04	1.482787225217752	60
GCfix_004762	normal	normal	PCR04	1.5069818885662933	60
GCfix_004297	Model1	top	PCR04	1.5035255080879304	60
GCall_001433	normal	normal	PCR04	1.2615788746025163	60
GCfix_008799	normal	normal	PCR04	1.2097331674270704	60
GCfix_011770	normal	normal	PCR04	1.1198672749896308	60
GCfix_002038	Model1	top	PCR04	1.7109083367897138	60
GCall_011889	normal	normal	PCR04	1.2857735379510578	60
GCall_006870	Model1	top	PCR04	1.7074519563113508	60
GCfix_006706	Model1	top	PCR04	1.7281902391815291	60
GCall_009169	normal	normal	PCR04	0.9712429144200194	60
GCfix_005505	normal	normal	PCR04	1.5069818885662933	60
GCfix_004611	Model1	top	PCR04	1.4378542789990323	60
GCall_003902	normal	normal	PCR04	1.3376192451265037	60
GCall_002482	Model1	top	PCR04	1.6106733029171851	60
GCall_000303	normal	normal	PCR04	1.123323655467994	60
GCfix_010422	Model1	top	PCR04	1.831881653532421	60
GCfix_008068	Model1	bottom	PCR04	0.027651043826904465	60
GCfix_006035	normal	normal	PCR04	1.2028204064703443	60
GCfix_005658	Model1	bottom	PCR04	0.4043965159684778	60
GCall_007207	Model1	top	PCR04	1.4413106594773952	60
GCfix_011464	Model1	top	PCR04	1.4896999861744782	60
GCfix_006001	normal	normal	PCR04	1.126780035946357	60
GCfix_007281	Model1	bottom	PCR04	0.07604037052398728	60
GCfix_009899	normal	normal	PCR04	1.4067468546937647	60
GCall_010467	Model1	bottom	PCR04	0.11060417530761786	60
GCfix_007957	normal	normal	PCR04	1.303055440342873	60
GCfix_000352	normal	normal	PCR04	1.7454721415733445	60
GCall_011936	normal	normal	PCR04	1.247753352689064	60
GCall_010100	normal	normal	PCR04	1.1336927969030832	60
GCall_003891	Model1	top	PCR04	1.365270288953408	60
GCfix_010025	normal	normal	PCR04	1.185538504078529	60
GCfix_009938	Model1	top	PCR04	1.3825521913452232	60
GCfix_008538	Model1	top	PCR04	1.3445320060832298	60
GCfix_006020	normal	normal	PCR04	1.361813908475045	60
GCall_003213	normal	normal	PCR04	1.306511820821236	60
GCall_004876	normal	normal	PCR04	1.29959905986451	60
GCall_001903	normal	normal	PCR04	1.2926862989077839	60
GCall_008616	normal	normal	PCR04	1.0196322411171022	60
GCall_008503	Model1	top	PCR04	1.4585925618692106	60
GCall_008285	normal	normal	PCR04	1.2304714502972487	60
GCfix_008301	Model1	bottom	PCR04	0.07604037052398728	60
GCfix_010019	Model1	bottom	PCR04	0.16936264343978985	60
GCfix_007613	normal	normal	PCR04	1.3756394303884971	60
GCfix_001552	normal	normal	PCR04	1.479330844739389	60
GCall_008633	normal	normal	PCR04	1.3168809622563251	60
GCall_005748	Model1	top	PCR04	1.6072169224388222	60
GCfix_008258	normal	normal	PCR04	1.071477948292548	60
GCfix_003779	normal	normal	PCR04	1.192451265035255	60
GCall_011861	normal	normal	PCR04	1.5899350200470068	60
GCall_001851	Model1	top	PCR04	2.008157057928937	60
GCfix_001904	normal	normal	PCR04	1.3514447670399559	60
GCall_006718	normal	normal	PCR04	1.3721830499101342	60
GCall_001390	normal	normal	PCR04	1.2166459283837965	60
GCfix_009534	normal	normal	PCR04	1.2650352550808794	60
GCfix_004351	normal	normal	PCR04	1.1509746992948984	60
GCall_005749	Model1	top	PCR04	1.5519148347850131	60
GCfix_011128	Model1	bottom	PCR04	0.09332227291580257	60
GCfix_003459	normal	normal	PCR04	1.2754043965159685	60
GCfix_001675	normal	normal	PCR04	1.1717129821650767	60
GCall_010153	normal	normal	PCR04	1.1060417530761786	60
GCfix_001881	Model1	top	PCR04	1.2961426793861468	60
GCall_006897	Model1	top	PCR04	1.3237937232130512	60
GCfix_006841	normal	normal	PCR04	1.2270150698188858	60
GCall_004208	normal	normal	PCR04	1.240840591732338	60
GCfix_011715	Model1	top	PCR04	1.7281902391815291	60
GCfix_003152	Model1	top	PCR04	1.9148347850131342	60
GCall_002628	Model1	top	PCR04	1.5830222590902807	60
GCall_001164	normal	normal	PCR04	1.2201023088621596	60
GCfix_007621	normal	normal	PCR04	1.3237937232130512	60
GCfix_007507	Model1	top	PCR04	1.5726531176551914	60
GCfix_001349	normal	normal	PCR04	0.9988939582469238	60
GCall_010902	Model1	top	PCR04	1.6417807272224527	60
GCall_004880	Model1	bottom	PCR04	0.07949675100235035	60
GCall_003345	normal	normal	PCR04	1.475874464261026	60
GCfix_011878	Model1	top	PCR04	1.482787225217752	60
GCall_011702	Model1	top	PCR04	1.306511820821236	60
GCall_009055	normal	normal	PCR04	1.3998340937370386	60
GCall_006119	Model1	bottom	PCR04	0.03802018526199364	60
GCfix_006033	normal	normal	PCR04	1.0922162311627264	60
GCall_005303	normal	normal	PCR04	1.240840591732338	60
GCall_005095	Model1	bottom	PCR04	0.013825521913452233	60
GCfix_011936	normal	normal	PCR04	1.5173510300013826	60
GCall_010506	Model1	top	PCR04	1.6348679662657266	60
GCfix_008578	Model1	top	PCR04	1.6279552053090005	60
GCfix_007505	Model1	top	PCR04	1.6348679662657266	60
GCfix_009017	normal	normal	PCR04	1.247753352689064	60
GCall_008868	normal	normal	PCR04	1.5208074104797455	60
GCall_011713	Model1	top	PCR04	1.482787225217752	60
GCall_006217	Model1	top	PCR04	1.6970828148762616	60
GCfix_007936	Model1	top	PCR04	1.4413106594773952	60
GCfix_005653	normal	normal	PCR04	1.123323655467994	60
GCall_011899	normal	normal	PCR04	1.368726669431771	60
GCall_006039	normal	normal	PCR04	1.482787225217752	60
GCall_005327	normal	normal	PCR04	1.3825521913452232	60
GCfix_010586	normal	normal	PCR04	1.3860085718235864	60
GCall_008380	Model1	top	PCR04	1.603760541960459	60
GCfix_007047	Model1	top	PCR04	1.3410756256048666	60
GCfix_002612	normal	normal	PCR04	1.251209733167427	60
GCall_010748	Model1	top	PCR04	1.7109083367897138	60
GCall_000021	normal	normal	PCR04	1.3168809622563251	60
GCfix_000485	normal	normal	PCR04	1.0783907092492742	60
GCall_010305	Model1	bottom	PCR04	0.03802018526199364	60
GCall_009244	normal	normal	PCR04	1.427485137563943	60
GCall_006949	normal	normal	PCR04	1.1544310797732615	60
GCfix_000986	normal	normal	PCR04	0.8122494124153187	60
GCall_010069	normal	normal	PCR04	1.368726669431771	60
GCfix_002975	normal	normal	PCR04	0.9988939582469238	60
GCall_007925	Model1	top	PCR04	1.4447670399557584	60
GCall_006830	Model1	top	PCR04	1.534632932393198	60
GCall_004934	normal	normal	PCR04	0.591041061800083	60
GCfix_006872	normal	normal	PCR04	1.1786257431218028	60
GCfix_004183	Model1	top	PCR04	1.5899350200470068	60
GCfix_002652	normal	normal	PCR04	1.5864786395686437	60
GCfix_002088	Model1	top	PCR04	1.655606249135905	60
GCall_010387	Model1	top	PCR04	1.4516798009124845	60
GCall_009395	Model1	bottom	PCR04	0.1831881653532421	60
GCall_001837	normal	normal	PCR04	0.7534909442831467	60
GCfix_001936	normal	normal	PCR04	1.3410756256048666	60
GCfix_001010	Model1	top	PCR04	1.2823171574726946	60
GCall_011744	Model1	top	PCR04	1.2062767869487074	60
GCall_007142	normal	normal	PCR04	1.0265450020738283	60
GCall_002405	Model1	top	PCR04	1.2857735379510578	60
GCall_000208	normal	normal	PCR04	1.6486934881791788	60
GCfix_005481	Model1	top	PCR04	1.4309415180423062	60
GCall_011851	normal	normal	PCR04	1.1060417530761786	60
GCall_002470	normal	normal	PCR04	1.1717129821650767	60
GCall_000282	normal	normal	PCR04	1.6590626296142679	60
GCall_004014	normal	normal	PCR04	1.2546661136457902	60
GCall_001193	normal	normal	PCR04	1.4689617033042999	60
GCfix_006749	Model1	top	PCR04	1.1371491773814462	60
GCfix_002254	Model1	bottom	PCR04	0.1486243605696115	60
GCall_006349	normal	normal	PCR04	1.0472832849440066	60
GCall_004501	Model1	bottom	PCR04	0.0414765657403567	60
GCfix_005405	Model1	top	PCR04	1.6659753905709942	60
GCfix_001586	Model1	top	PCR04	1.5899350200470068	60
GCall_000331	Model1	top	PCR04	1.6486934881791788	60
GCall_000198	Model1	bottom	PCR04	0.02419466334854141	60
GCfix_009466	normal	normal	PCR04	1.1475183188165354	60
GCfix_001845	Model1	bottom	PCR04	0.15208074104797456	60
GCall_009627	normal	normal	PCR04	1.2166459283837965	60
GCall_005062	Model1	top	PCR04	1.5208074104797455	60
GCall_001646	normal	normal	PCR04	0.9608737729849302	60
GCfix_009199	normal	normal	PCR04	1.3721830499101342	60
GCfix_007942	Model1	top	PCR04	1.2131895479054335	60
GCfix_000386	Model1	bottom	PCR04	0.0414765657403567	60
GCall_007891	Model1	bottom	PCR04	0.02419466334854141	60
GCfix_007382	Model1	top	PCR04	1.2857735379510578	60
GCfix_003707	Model1	bottom	PCR04	0.03456380478363058	60
GCfix_001377	Model1	bottom	PCR04	0.02073828287017835	60
GCall_006461	Model1	top	PCR04	1.5519148347850131	60
GCall_003083	Model1	top	PCR04	1.3963777132586757	60
GCfix_007077	Model1	bottom	PCR04	0.11060417530761786	60
GCall_011987	Model1	bottom	PCR04	0.0414765657403567	60
GCall_008522	normal	normal	PCR04	1.064565187335822	60
GCall_006793	Model1	bottom	PCR04	0.0414765657403567	60
GCall_003551	Model1	top	PCR04	1.303055440342873	60
GCfix_002463	Model1	bottom	PCR04	0.1486243605696115	60
GCfix_010714	Model1	top	PCR04	1.4689617033042999	60
GCfix_004846	Model1	bottom	PCR04	0.1486243605696115	60
GCall_009888	normal	normal	PCR04	1.123323655467994	60
GCall_007688	Model1	top	PCR04	1.5484584543066502	60
GCfix_000183	Model1	bottom	PCR04	0.02419466334854141	60
GCall_005273	normal	normal	PCR04	1.4447670399557584	60
GCall_004085	normal	normal	PCR04	1.3341628646481405	60
GCfix_010475	Model1	top	PCR04	1.6348679662657266	60
GCfix_002692	normal	normal	PCR04	0.953961012028204	60
GCfix_002268	Model1	bottom	PCR04	0.12097331674270705	60
GCfix_000833	Model1	top	PCR04	1.420572376607217	60
GCall_003919	Model1	top	PCR04	1.4585925618692106	60
GCfix_008379	normal	normal	PCR04	1.1993640259919813	60
GCfix_008279	Model1	bottom	PCR04	0.03456380478363058	60
GCall_003354	normal	normal	PCR04	1.3549011475183188	60
GCfix_010820	normal	normal	PCR04	1.4585925618692106	60
GCfix_008218	Model1	top	PCR04	1.4620489423475738	60
GCfix_006164	normal	normal	PCR04	0.9988939582469238	60
GCall_010677	Model1	top	PCR04	1.3272501036914144	60
GCfix_009109	normal	normal	PCR04	0.8779206415042168	60
GCfix_003507	Model1	bottom	PCR04	0.02073828287017835	60
GCfix_008067	normal	normal	PCR04	1.29959905986451	60
GCfix_005933	Model1	top	PCR04	1.596847781003733	60
GCfix_002881	normal	normal	PCR04	1.188994884556892	60
GCall_008236	Model1	top	PCR04	1.5899350200470068	60
GCfix_007615	normal	normal	PCR04	1.1164108945112678	60
GCall_011452	Model1	top	PCR04	1.309968201299599	60
GCall_008965	normal	normal	PCR04	1.3549011475183188	60
GCall_008824	Model1	bottom	PCR04	0.09332227291580257	60
GCall_000610	normal	normal	PCR04	1.2719480160376055	60
GCfix_005163	Model1	top	PCR04	1.427485137563943	60
GCall_010368	Model1	top	PCR04	1.3998340937370386	60
GCfix_011817	Model1	top	PCR04	1.1544310797732615	60
GCall_002328	Model1	top	PCR04	1.4551361813908474	60
GCall_001493	normal	normal	PCR04	1.2131895479054335	60
GCall_006679	Model1	bottom	PCR04	0.1417115996128854	60
GCfix_011891	Model1	top	PCR04	1.4102032351721279	60
GCfix_009699	Model1	bottom	PCR04	0.07258399004562423	60
GCfix_002479	normal	normal	PCR04	1.0472832849440066	60
GCall_010777	normal	normal	PCR04	1.2615788746025163	60
GCall_006778	Model1	bottom	PCR04	0.3110742430526752	60
GCfix_001825	normal	normal	PCR04	1.0161758606387392	60
GCall_010169	Model1	top	PCR04	1.538089312871561	60
GCall_003473	Model1	top	PCR04	1.306511820821236	60
GCall_000439	normal	normal	PCR04	1.5657403566984653	60
GCfix_006194	normal	normal	PCR04	1.1959076455136182	60
GCfix_004724	normal	normal	PCR04	1.188994884556892	60
GCfix_002058	normal	normal	PCR04	1.2926862989077839	60
GCfix_000668	Model1	top	PCR04	1.5933914005253698	60
GCfix_000122	normal	normal	PCR04	1.1578874602516245	60
GCfix_006854	normal	normal	PCR04	1.0818470897276373	60
GCall_010616	normal	normal	PCR04	0.9781556753767455	60
GCall_005933	Model1	top	PCR04	1.3998340937370386	60
GCall_005618	Model1	bottom	PCR04	0.1555371215263376	60
GCall_002957	Model1	bottom	PCR04	0.2488593944421402	60
GCfix_009277	normal	normal	PCR04	1.3410756256048666	60
GCfix_006994	Model1	bottom	PCR04	0.027651043826904465	60
GCfix_000026	Model1	bottom	PCR04	0.07604037052398728	60
GCall_001919	Model1	top	PCR04	1.5726531176551914	60
GCall_001761	normal	normal	PCR04	0.8122494124153187	60
GCfix_008380	normal	normal	PCR04	1.1578874602516245	60
GCall_011248	normal	normal	PCR04	1.0783907092492742	60
GCall_005302	normal	normal	PCR04	0.9055716853311213	60
GCfix_005618	Model1	bottom	PCR04	0.4838932669708282	60
GCall_011186	Model1	top	PCR04	1.4032904742154018	60
GCall_002345	Model1	bottom	PCR04	0.10369141435089174	60
GCfix_009378	normal	normal	PCR04	1.6417807272224527	60
GCfix_004976	Model1	top	PCR04	1.6348679662657266	60
GCfix_004038	Model1	top	PCR04	1.2546661136457902	60
GCall_006565	normal	normal	PCR04	1.1682566016867137	60
GCfix_005179	Model1	top	PCR04	1.2857735379510578	60
GCfix_004719	Model1	top	PCR04	1.3341628646481405	60
GCfix_003449	Model1	bottom	PCR04	0.031107424305267525	60
GCall_010815	Model1	top	PCR04	1.5519148347850131	60
GCall_009233	normal	normal	PCR04	1.5069818885662933	60
GCall_006378	Model1	top	PCR04	1.8526199364025993	60
GCfix_009278	Model1	bottom	PCR04	0.05184570717544587	60
GCfix_007078	Model1	bottom	PCR04	0.2246647310935988	60
GCall_008351	normal	normal	PCR04	1.13023641642472	60
GCall_009948	Model1	top	PCR04	1.3479883865615927	60
GCfix_009494	Model1	top	PCR04	1.4309415180423062	60
GCall_007232	Model1	top	PCR04	1.4620489423475738	60
GCall_006291	Model1	bottom	PCR04	0.2488593944421402	60
GCfix_008415	Model1	top	PCR04	0.8986589243743952	60
GCfix_005996	normal	normal	PCR04	1.2062767869487074	60
GCall_009068	Model1	top	PCR04	1.368726669431771	60
GCall_002500	Model1	bottom	PCR04	0.10023503387252869	60
GCfix_010952	Model1	bottom	PCR04	0.07258399004562423	60
GCfix_003977	Model1	bottom	PCR04	0.3076178625743122	60
GCall_006159	Model1	bottom	PCR04	0.03456380478363058	60
GCfix_009390	normal	normal	PCR04	1.240840591732338	60
GCfix_008132	Model1	top	PCR04	1.3341628646481405	60
GCfix_007042	Model1	top	PCR04	1.42402875708558	60
GCfix_000328	normal	normal	PCR04	1.071477948292548	60
GCall_005051	normal	normal	PCR04	1.0853034702060003	60
GCfix_009379	Model1	bottom	PCR04	0.14516798009124846	60
GCall_010229	Model1	bottom	PCR04	0.12788607769943316	60
GCall_009878	Model1	top	PCR04	1.3514447670399559	60
GCall_008336	Model1	top	PCR04	1.4689617033042999	60
GCall_000369	Model1	top	PCR04	1.4655053228259367	60
GCfix_007959	normal	normal	PCR04	1.2339278307756119	60
GCfix_006392	Model1	top	PCR04	1.4067468546937647	60
GCfix_006223	Model1	bottom	PCR04	0.12097331674270705	60
GCall_011934	Model1	top	PCR04	1.3963777132586757	60
GCall_006957	Model1	top	PCR04	1.3272501036914144	60
GCall_009088	Model1	top	PCR04	1.2546661136457902	60
GCfix_000310	normal	normal	PCR04	0.9643301534632933	60
GCall_007808	Model1	top	PCR04	1.1786257431218028	60
GCfix_005219	normal	normal	PCR04	1.1025853725978156	60
GCfix_005031	normal	normal	PCR04	1.3134245817779622	60
GCall_002161	Model1	top	PCR04	1.6072169224388222	60
GCall_000900	normal	normal	PCR04	0.953961012028204	60
GCfix_009922	Model1	bottom	PCR04	0.1555371215263376	60
GCall_007752	normal	normal	PCR04	1.071477948292548	60
GCall_001408	Model1	bottom	PCR04	0.3629199502281211	60
GCfix_002364	Model1	bottom	PCR04	0.14516798009124846	60
GCfix_000077	Model1	top	PCR04	1.5277201714364717	60
GCall_010923	normal	normal	PCR04	1.0991289921194525	60
GCfix_007384	Model1	bottom	PCR04	0.20392644822342043	60
GCfix_000590	Model1	top	PCR04	1.6106733029171851	60
GCfix_000458	Model1	top	PCR04	1.4931563666528411	60
GCall_004601	Model1	top	PCR04	1.420572376607217	60
GCfix_010181	Model1	bottom	PCR04	0.06221484861053505	60
GCfix_002984	Model1	bottom	PCR04	0.08640951195907645	60
GCfix_001606	normal	normal	PCR04	1.3929213327803125	60
GCfix_007930	normal	normal	PCR04	1.0438269044656436	60
GCall_003813	normal	normal	PCR04	1.2201023088621596	60
GCfix_006793	Model1	top	PCR04	1.2373842112539748	60
GCall_008165	normal	normal	PCR04	1.2097331674270704	60
GCall_009033	normal	normal	PCR04	0.9297663486796627	60
GCall_007674	Model1	bottom	PCR04	0.19355730678833127	60
GCall_003903	Model1	top	PCR04	1.3134245817779622	60
GCall_003527	normal	normal	PCR04	1.00580671920365	60
GCfix_011395	Model1	top	PCR04	1.3721830499101342	60
GCfix_005155	Model1	top	PCR04	1.534632932393198	60
GCall_010052	Model1	bottom	PCR04	0.2523157749205033	60
GCall_007354	Model1	top	PCR04	1.2650352550808794	60
GCfix_009774	normal	normal	PCR04	1.1751693626434399	60
GCfix_004814	Model1	top	PCR04	1.1094981335545417	60
GCfix_002262	Model1	bottom	PCR04	0.05530208765380893	60
GCall_010081	normal	normal	PCR04	1.2892299184294207	60
GCall_008864	normal	normal	PCR04	0.44241670123047144	60
GCall_001267	Model1	bottom	PCR04	0.11751693626434398	60
GCfix_002668	normal	normal	PCR04	1.247753352689064	60
GCfix_008116	Model1	bottom	PCR04	0.10023503387252869	60
GCfix_000661	Model1	top	PCR04	1.5069818885662933	60
GCall_004890	Model1	bottom	PCR04	0.17627540439651598	60
GCall_004494	normal	normal	PCR04	1.1198672749896308	60
GCfix_008688	Model1	bottom	PCR04	0.3836582330982995	60
GCfix_007304	Model1	top	PCR04	1.443038849716577	60
GCall_007709	Model1	top	PCR04	1.384280381584405	60
GCall_009905	normal	normal	PCR04	1.0680215678141851	60
GCfix_003988	Model1	bottom	PCR04	0.04493294621871976	60
GCall_003628	normal	normal	PCR04	1.0922162311627264	60
GCall_008397	normal	normal	PCR04	1.0922162311627264	60
GCall_006946	Model1	bottom	PCR04	0.356007189271395	60
GCall_003089	Model1	top	PCR04	1.1544310797732615	60
GCall_001203	Model1	top	PCR04	1.417115996128854	60
GCfix_004364	Model1	top	PCR04	1.3341628646481405	60
GCall_009972	Model1	bottom	PCR04	0.0829531314807134	60
GCall_005210	Model1	top	PCR04	1.6175860638739112	60
GCall_005173	normal	normal	PCR04	1.0472832849440066	60
GCfix_009764	normal	normal	PCR04	1.0196322411171022	60
GCfix_005845	Model1	bottom	PCR04	0.12097331674270705	60
GCfix_006390	Model1	bottom	PCR04	0.03802018526199364	60
GCall_000070	Model1	bottom	PCR04	0.010369141435089175	60
GCfix_006179	Model1	top	PCR04	1.2339278307756119	60
GCfix_001888	normal	normal	PCR04	0.8399004562422232	60
GCall_001778	Model1	top	PCR04	1.4413106594773952	60
GCall_001613	normal	normal	PCR04	0.8986589243743952	60
GCfix_008531	Model1	top	PCR04	1.3790958108668603	60
GCall_004301	Model1	bottom	PCR04	0.02073828287017835	60
GCfix_001959	Model1	bottom	PCR04	0.10714779482925481	60
GCfix_001921	normal	normal	PCR04	1.0369141435089175	60
GCfix_006675	Model1	bottom	PCR04	0.013825521913452233	60
GCall_007967	normal	normal	PCR04	1.0611088068574588	60
GCall_002038	normal	normal	PCR04	1.2201023088621596	60
GCall_000011	Model1	top	PCR04	1.1786257431218028	60
GCfix_010919	normal	normal	PCR04	0.9401354901147518	60
GCfix_003752	Model1	bottom	PCR04	0.04838932669708282	60
GCall_010192	normal	normal	PCR04	1.3825521913452232	60
GCall_001080	Model1	top	PCR04	1.4136596156504908	60
GCfix_000494	normal	normal	PCR04	0.8260749343287709	60
GCall_011282	Model1	top	PCR04	1.3514447670399559	60
GCall_010980	normal	normal	PCR04	0.8329876952854971	60
GCfix_004354	normal	normal	PCR04	1.149246509055717	60
GCfix_000543	Model1	top	PCR04	1.2926862989077839	60
GCall_002983	Model1	top	PCR04	1.7523849025300706	60
GCall_000870	Model1	bottom	PCR04	0.20738282870178348	60
GCfix_002715	normal	normal	PCR04	1.0887598506843634	60
GCall_010329	Model1	top	PCR04	1.4378542789990323	60
GCall_004377	Model1	top	PCR04	1.244296972210701	60
GCall_004213	Model1	top	PCR04	1.2339278307756119	60
GCfix_003192	Model1	top	PCR04	1.2650352550808794	60
GCall_002199	Model1	bottom	PCR04	0.0414765657403567	60
GCfix_008946	normal	normal	PCR04	0.9643301534632933	60
GCall_001056	Model1	top	PCR04	1.3929213327803125	60
GCall_000414	Model1	top	PCR04	1.2097331674270704	60
GCfix_002543	Model1	top	PCR04	1.3514447670399559	60
GCall_009332	Model1	bottom	PCR04	0.18664454583160514	60
GCall_008498	Model1	bottom	PCR04	0.05875846813217199	60
GCall_006488	Model1	top	PCR04	1.2684916355592424	60
GCfix_008283	Model1	bottom	PCR04	0.5391953546246371	60
GCfix_006775	Model1	top	PCR04	1.251209733167427	60
GCall_011896	Model1	bottom	PCR04	0.013825521913452233	60
GCall_003077	Model1	bottom	PCR04	0.14516798009124846	60
GCall_007880	Model1	top	PCR04	1.5242637909581087	60
GCall_002225	Model1	bottom	PCR04	0.17627540439651598	60
GCall_001387	Model1	bottom	PCR04	0.06912760956726116	60
GCfix_009230	normal	normal	PCR04	1.071477948292548	60
GCfix_006184	Model1	top	PCR04	1.4413106594773952	60
GCall_009745	Model1	top	PCR04	1.3756394303884971	60
GCall_009612	normal	normal	PCR04	1.0472832849440066	60
GCfix_002051	Model1	top	PCR04	1.2062767869487074	60
GCall_003620	Model1	top	PCR04	1.4620489423475738	60
GCall_000634	Model1	top	PCR04	1.0334577630305544	60
GCall_001978	normal	normal	PCR04	1.2788607769943316	60
GCall_009985	Model1	top	PCR04	1.1475183188165354	60
GCfix_007100	Model1	bottom	PCR04	0.5426517351030001	60
GCfix_005473	Model1	top	PCR04	1.4966127471312043	60
GCfix_002954	Model1	top	PCR04	1.2166459283837965	60
GCall_007316	normal	normal	PCR04	1.3410756256048666	60
GCall_009992	Model1	bottom	PCR04	0.03456380478363058	60
GCall_010523	Model1	bottom	PCR04	0.32144338448776444	60
GCall_002517	Model1	top	PCR04	1.247753352689064	60
GCall_001015	Model1	bottom	PCR04	0.0414765657403567	60
GCfix_011522	Model1	top	PCR04	1.1440619383381723	60
GCfix_001516	Model1	bottom	PCR04	0.04493294621871976	60
GCfix_011811	Model1	bottom	PCR04	0.03802018526199364	60
GCall_003795	normal	normal	PCR04	1.1993640259919813	60
GCfix_005198	normal	normal	PCR04	1.1751693626434399	60
GCall_005373	Model1	bottom	PCR04	0.03802018526199364	60
GCfix_009836	normal	normal	PCR04	0.8157057928936817	60
GCfix_001590	Model1	bottom	PCR04	0.06567122908889811	60
GCall_001445	normal	normal	PCR04	0.9729711046592009	60
GCfix_000939	Model1	top	PCR04	1.1060417530761786	60
GCall_005548	Model1	bottom	PCR04	0.01728190239181529	60
GCall_005171	normal	normal	PCR04	0.9297663486796627	60
GCfix_004694	Model1	bottom	PCR04	0.04493294621871976	60
GCall_008497	Model1	bottom	PCR04	0.0829531314807134	60
GCall_000366	Model1	top	PCR04	1.3929213327803125	60
GCfix_008425	Model1	bottom	PCR04	0.1589935020047007	60
GCfix_003573	normal	normal	PCR04	1.0369141435089175	60
GCfix_007548	Model1	top	PCR04	1.3307064841697775	60
GCfix_003389	normal	normal	PCR04	1.0161758606387392	60
GCfix_002838	Model1	top	PCR04	1.244296972210701	60
GCall_003974	Model1	bottom	PCR04	0.30070510161758607	60
GCall_005924	normal	normal	PCR04	1.2892299184294207	60
GCall_002015	normal	normal	PCR04	0.8260749343287709	60
GCfix_007512	normal	normal	PCR04	0.9816120558551086	60
GCfix_001049	Model1	top	PCR04	1.2235586893405226	60
GCall_003959	Model1	bottom	PCR04	0.07258399004562423	60
GCfix_011795	Model1	bottom	PCR04	0.1901009263099682	60
GCfix_000253	Model1	bottom	PCR04	0.15208074104797456	60
GCall_010694	normal	normal	PCR04	0.895202543896032	60
GCall_006569	Model1	bottom	PCR04	0.14516798009124846	60
GCfix_003579	normal	normal	PCR04	1.2857735379510578	60
GCfix_001592	Model1	bottom	PCR04	0.02419466334854141	60
GCall_002159	Model1	bottom	PCR04	0.13825521913452232	60
GCall_001865	Model1	top	PCR04	1.0438269044656436	60
GCall_000123	Model1	bottom	PCR04	0.07604037052398728	60
GCall_010215	normal	normal	PCR04	1.0369141435089175	60
GCfix_004076	Model1	top	PCR04	1.5864786395686437	60
GCfix_005678	Model1	top	PCR04	1.3514447670399559	60
GCall_011701	Model1	top	PCR04	1.0991289921194525	60
GCall_003582	Model1	bottom	PCR04	0.01728190239181529	60
GCall_011580	Model1	bottom	PCR04	0.006912760956726116	60
GCall_003922	Model1	top	PCR04	1.4032904742154018	60
GCfix_009804	Model1	top	PCR04	1.251209733167427	60
GCall_008239	normal	normal	PCR04	0.8157057928936817	60
GCall_011014	Model1	bottom	PCR04	0.013825521913452233	60
GCfix_002913	Model1	bottom	PCR04	0.05530208765380893	60
GCall_002851	Model1	bottom	PCR04	0.02419466334854141	60
GCfix_001324	Model1	bottom	PCR04	0.01728190239181529	60
GCfix_011289	normal	normal	PCR04	0.9297663486796627	60
GCall_011257	Model1	bottom	PCR04	0.07258399004562423	60
GCall_009760	Model1	top	PCR04	1.2373842112539748	60
GCall_009296	Model1	bottom	PCR04	0.02073828287017835	60
GCfix_000276	Model1	bottom	PCR04	0.003456380478363058	60
GCall_006538	Model1	bottom	PCR04	0.013825521913452233	60
GCfix_006046	Model1	top	PCR04	1.2166459283837965	60
GCfix_010822	normal	normal	PCR04	1.0230886215954653	60
GCall_001437	Model1	bottom	PCR04	0.532282593667911	60
GCfix_001423	Model1	top	PCR04	1.2926862989077839	60
GCfix_006557	Model1	bottom	PCR04	0.03456380478363058	60
GCfix_001301	Model1	top	PCR04	1.002350338725287	60
GCall_008644	Model1	top	PCR04	1.182082123600166	60
GCall_008392	Model1	bottom	PCR04	0.04493294621871976	60
GCall_000918	normal	normal	PCR04	0.7984238905018665	60
GCall_005091	Model1	bottom	PCR04	0.3179870040094014	60
GCfix_009980	normal	normal	PCR04	1.0956726116410895	60
GCall_010217	Model1	top	PCR04	1.1993640259919813	60
GCfix_003441	Model1	bottom	PCR04	0.010369141435089175	60
GCall_005804	Model1	top	PCR04	1.2235586893405226	60
GCfix_009530	normal	normal	PCR04	0.8848334024609429	60
GCall_006409	Model1	bottom	PCR04	0.34218166735794275	60
GCall_005534	Model1	bottom	PCR04	0.04493294621871976	60
GCfix_009682	normal	normal	PCR04	1.1509746992948984	60
GCall_002469	Model1	bottom	PCR04	0.010369141435089175	60
GCfix_008651	Model1	bottom	PCR04	0.05530208765380893	60
GCall_002631	Model1	bottom	PCR04	0.06912760956726116	60
GCall_009970	Model1	bottom	PCR04	0.07949675100235035	60
GCall_003265	normal	normal	PCR04	1.0507396654223697	60
GCfix_000468	Model1	bottom	PCR04	0.05184570717544587	60
GCall_007574	Model1	top	PCR04	1.0887598506843634	60
GCfix_008322	Model1	bottom	PCR04	0.03456380478363058	60
GCall_000432	Model1	bottom	PCR04	0.02073828287017835	60
GCfix_007293	normal	normal	PCR04	0.5564772570164523	60
GCfix_010724	Model1	bottom	PCR04	0.01728190239181529	60
GCfix_010995	Model1	bottom	PCR04	0.2419466334854141	60
GCfix_006748	Model1	top	PCR04	1.0749343287709112	60
GCall_011870	Model1	bottom	PCR04	0.04838932669708282	60
GCall_007900	Model1	bottom	PCR04	0.22120835061523572	60
GCall_005794	Model1	bottom	PCR04	0.010369141435089175	60
GCfix_005514	Model1	bottom	PCR04	0.006912760956726116	60
GCfix_008713	Model1	bottom	PCR04	0.010369141435089175	60
GCall_010756	Model1	top	PCR04	1.0369141435089175	60
GCall_002145	Model1	bottom	PCR04	0.02419466334854141	60
GCfix_002761	Model1	bottom	PCR04	0.031107424305267525	60
GCfix_003914	Model1	bottom	PCR04	0.006912760956726116	60
GCall_000765	Model1	bottom	PCR04	0.06221484861053505	60
GCall_001874	Model1	bottom	PCR04	0.003456380478363058	60
GCfix_001024	Model1	bottom	PCR04	0.01728190239181529	60
GCall_010432	Model1	bottom	PCR04	0.006912760956726116	60
GCfix_000338	Model1	bottom	PCR04	0.0	60
GCall_011493	Model1	bottom	PCR04	0.013825521913452233	60
GCfix_010005	Model1	bottom	PCR04	0.013825521913452233	60
GCfix_006234	Model1	bottom	PCR04	0.0	60
GCall_001350	Model1	bottom	PCR04	0.0	60
GCall_009982	Model1	bottom	PCR04	0.013825521913452233	60
GCall_002337	Model1	bottom	PCR04	0.006912760956726116	60
GCfix_002574	Model1	bottom	PCR04	0.031107424305267525	60
GCall_006796	Model1	bottom	PCR04	0.0	60
GCfix_008854	Model1	bottom	PCR04	0.0	60
GCall_007775	Model1	top	PCR04	0.708557998064427	60
GCall_001492	Model1	bottom	PCR04	0.010369141435089175	60
GCall_003056	Model1	bottom	PCR04	0.01728190239181529	60
GCfix_005042	Model1	bottom	PCR04	0.0	60
GCall_009316	Model1	bottom	PCR04	0.013825521913452233	60
GCall_007813	Model1	bottom	PCR04	0.006912760956726116	60
GCfix_008711	Model1	bottom	PCR04	0.003456380478363058	60
GCfix_010726	Model1	bottom	PCR04	0.02073828287017835	60
GCall_005716	Model1	bottom	PCR04	0.1486243605696115	60
GCfix_000658	Model1	bottom	PCR04	0.006912760956726116	60
GCfix_000120	Model1	bottom	PCR04	0.003456380478363058	60
GCfix_008781	Model1	bottom	PCR04	0.08986589243743952	60
GCfix_006126	Model1	bottom	PCR04	0.006912760956726116	60
GCfix_009742	Model1	bottom	PCR04	0.08986589243743952	60
GCfix_003525	Model1	bottom	PCR04	0.0	60
GCall_009807	Model1	bottom	PCR04	0.003456380478363058	60
GCfix_004141	Model1	bottom	PCR04	0.04493294621871976	60
GCfix_001579	Model1	top	PCR04	0.44241670123047144	60
GCall_006686	Model1	bottom	PCR04	0.003456380478363058	60
GCfix_000666	Model1	bottom	PCR04	0.003456380478363058	60
GCall_002398	Model1	bottom	PCR04	0.010369141435089175	60
GCfix_001405	Model1	bottom	PCR04	0.010369141435089175	60
GCfix_009551	Model1	top	PCR04	0.1244296972210701	60
