# Supplementary material for: Predicting sequence-specific amplification efficiency in multi-template PCR with deep learning
Source: Nat Commun. 2025 Oct 16;16:9187. doi: 10.1038/s41467-025-64221-4 (PMC12533003; doi:10.1038/s41467-025-64221-4)
Supplement: Supplementary file 4 — Source data [file 41467_2025_64221_MOESM4_ESM.zip › Fig. 3b/pr_curve_internal_data_GCall.csv]

recall	mean_precision	std_precision
0.0	0.8	0.4000000000000001
0.010101010101010102	0.8484848484848484	0.30303030303030304
0.020202020202020204	0.8969696969696969	0.20606060606060608
0.030303030303030304	0.8818181818181818	0.23636363636363633
0.04040404040404041	0.8979797979797979	0.20404040404040402
0.05050505050505051	0.9084848484848486	0.183030303030303
0.06060606060606061	0.9181818181818182	0.16363636363636364
0.07070707070707072	0.9056277056277058	0.18874458874458877
0.08080808080808081	0.9125541125541126	0.1748917748917749
0.09090909090909091	0.9181818181818182	0.16363636363636364
0.10101010101010102	0.9233766233766234	0.15324675324675324
0.11111111111111112	0.8412698412698413	0.14463183379511851
0.12121212121212122	0.8510822510822511	0.13622717008559704
0.13131313131313133	0.8092408937863483	0.1626050734886556
0.14141414141414144	0.8186929905111724	0.15483423136837599
0.15151515151515152	0.778317440135622	0.1858402562926732
0.16161616161616163	0.7871780744508018	0.17860398737836808
0.17171717171717174	0.7453827653827654	0.17244659162391637
0.18181818181818182	0.7544388944388944	0.16705059653172774
0.19191919191919193	0.7478317038477467	0.17638109985669675
0.20202020202020204	0.7558038465792476	0.1715207190547947
0.21212121212121213	0.7481111139540635	0.177383672322457
0.22222222222222224	0.7553016230415611	0.1729216080542615
0.23232323232323235	0.690450425391602	0.17680796128389029
0.24242424242424243	0.6980866584395997	0.17402338364964304
0.25252525252525254	0.6810841993551441	0.14510823874064963
0.26262626262626265	0.6886272023348672	0.14324519126726662
0.27272727272727276	0.6852495368562623	0.12946085986658173
0.2828282828282829	0.6923267525026806	0.12796154470029508
0.29292929292929293	0.6243386228613088	0.09641958794264477
0.30303030303030304	0.6318195355763414	0.09553252104250841
0.31313131313131315	0.5976354212859422	0.12566503169342286
0.32323232323232326	0.6046297480679117	0.12467473822586798
0.33333333333333337	0.5650786203044268	0.1023750040246061
0.3434343434343435	0.5719688709060123	0.10178530222946179
0.3535353535353536	0.5788591215075979	0.1011959448541978
0.36363636363636365	0.5629932223753734	0.11684700994399329
0.37373737373737376	0.5694309093622595	0.11622970483366066
0.38383838383838387	0.5732179274618299	0.1178185281511597
0.393939393939394	0.5792636412148607	0.11717432350218
0.4040404040404041	0.524702233793143	0.12250473893304578
0.4141414141414142	0.5305296723478542	0.12216755556648998
0.42424242424242425	0.5125862292575486	0.1136795156617336
0.43434343434343436	0.5181898863579242	0.11337278154477155
0.4444444444444445	0.47710099033652975	0.12005208752736492
0.4545454545454546	0.48240441561076136	0.12004770716517749
0.4646464646464647	0.46453151741329873	0.1303460001388314
0.4747474747474748	0.46952910276641513	0.13034015139830363
0.48484848484848486	0.3945006558622767	0.13070792101804563
0.494949494949495	0.39908534435898557	0.13105633723959048
0.5050505050505051	0.3407604557410625	0.1164363927252409
0.5151515151515152	0.3449507984124912	0.11696238261942636
0.5252525252525253	0.3207380838415861	0.12857786439213081
0.5353535353535354	0.3245803097115051	0.1291314372729363
0.5454545454545455	0.2925050951900037	0.09015103420737217
0.5555555555555556	0.2961599107662219	0.0906931450689577
0.5656565656565657	0.27749572522695487	0.09745799243812327
0.5757575757575758	0.28088097034422604	0.0980013941331822
0.5858585858585859	0.2661435683826508	0.10646770367642502
0.595959595959596	0.26929143081261475	0.10704110017189297
0.6060606060606061	0.2530635313045245	0.11391135565463753
0.6161616161616162	0.255974958267097	0.11453971476013344
0.6262626262626263	0.22420250890961807	0.10396990400414763
0.6363636363636365	0.22681445176238055	0.10463803157246701
0.6464646464646465	0.21754237648314198	0.10376663655122334
0.6565656565656566	0.22001535992214777	0.10445172879481007
0.6666666666666667	0.19146554655465547	0.09257174583948537
0.6767676767676768	0.1936660077195281	0.09329232358196457
0.686868686868687	0.1958664688844007	0.0940130081116415
0.696969696969697	0.1656204794390858	0.06028640591065208
0.7070707070707072	0.1675696630082504	0.06081679034993508
0.7171717171717172	0.12944000414913126	0.03388621415297118
0.7272727272727273	0.13101004084337814	0.034224386479041316
0.7373737373737375	0.11259417351201499	0.02066680790582482
0.7474747474747475	0.11395612497837418	0.02088748593866473
0.7575757575757577	0.10296745207136904	0.015501723063950186
0.7676767676767677	0.10419483672498231	0.01566497272772061
0.7777777777777778	0.09414636798273501	0.017796740814391844
0.787878787878788	0.09524888298682516	0.017982330396031723
0.797979797979798	0.07545616036530609	0.022439578530606148
0.8080808080808082	0.0763321305110596	0.022680331284009057
0.8181818181818182	0.07408190851119824	0.02222192860873605
0.8282828282828284	0.07492187635183366	0.022455903022032726
0.8383838383838385	0.06448493786757749	0.014208835935285545
0.8484848484848485	0.0652087127889532	0.014358422482077027
0.8585858585858587	0.053466925343083935	0.00896825227782289
0.8686868686868687	0.05406091735092518	0.009062759726194603
0.8787878787878789	0.04368876278988053	0.00869378688308527
0.888888888888889	0.04416779867362952	0.008784294122109728
0.8989898989898991	0.04162968484500743	0.006861324335821766
0.9090909090909092	0.04207712549345076	0.006931774223722021
0.9191919191919192	0.034268983251197	0.0036766878122709667
0.9292929292929294	0.034632296351297866	0.0037143994982168052
0.9393939393939394	0.02802425258229819	0.004113741279871987
0.9494949494949496	0.02831681041070727	0.004155272350051718
0.9595959595959597	0.026643448742025864	0.003824137385135268
0.9696969696969697	0.026916138617852647	0.003862077634276158
0.9797979797979799	0.024044953262325624	0.003853095738831154
0.98989898989899	0.024286607027321144	0.0038907982731464772
1.0	0.020008336807002917	0.0
