# Supplementary material for: Predicting sequence-specific amplification efficiency in multi-template PCR with deep learning
Source: Nat Commun. 2025 Oct 16;16:9187. doi: 10.1038/s41467-025-64221-4 (PMC12533003; doi:10.1038/s41467-025-64221-4)
Supplement: Supplementary file 4 — Source data [file 41467_2025_64221_MOESM4_ESM.zip › Fig. 3b/pr_curve_internal_data_GCall_baseline.csv]

recall	mean_precision	std_precision
0.0	0.0	0.0
0.010101010101010102	0.018279686143463238	0.009600142084026408
0.020202020202020204	0.036559372286926475	0.019200284168052816
0.030303030303030304	0.03966660210108879	0.031133862863357897
0.04040404040404041	0.05154254724342165	0.03970333549422063
0.05050505050505051	0.02221445997569493	0.00702094138543883
0.06060606060606061	0.02644705353862935	0.008304994221954066
0.07070707070707072	0.02585021856557434	0.005655109317550312
0.08080808080808081	0.02943005401563608	0.006419714514371
0.09090909090909091	0.024715047168330506	0.0050102612518878415
0.10101010101010102	0.02735474598575428	0.005521205224611333
0.11111111111111112	0.024544729090594138	0.0031526124824724005
0.12121212121212122	0.02666584376534715	0.0034397322784988716
0.13131313131313133	0.0244516309659018	0.003440114663669371
0.14141414141414144	0.026283007776107026	0.0036912241205491144
0.15151515151515152	0.02514818501737228	0.003244510122222624
0.16161616161616163	0.0267794134619098	0.0034490669877504272
0.17171717171717174	0.0238324218489257	0.005285358171492996
0.18181818181818182	0.02517973731349955	0.005584619256426046
0.19191919191919193	0.025419030820809395	0.005334589945928465
0.20202020202020204	0.026693097563233282	0.005578125918402923
0.21212121212121213	0.025643388725599285	0.004210734545295145
0.22222222222222224	0.026804534607516833	0.004401636623693178
0.23232323232323235	0.024763369497625438	0.002140334048348324
0.24242424242424243	0.02577431822457766	0.002232918718784984
0.25252525252525254	0.02520319700296834	0.001844433545765714
0.26262626262626265	0.026149204931990234	0.001892639269552066
0.27272727272727276	0.024238676880527422	0.0021417033109693805
0.2828282828282829	0.02510583089827966	0.0022257958600912365
0.29292929292929293	0.024001274850292215	0.001420613138489398
0.30303030303030304	0.024791636183805588	0.0014709810846052628
0.31313131313131315	0.024434001475257438	0.0024272035199699323
0.32323232323232326	0.025196553144812173	0.002507541852636142
0.33333333333333337	0.025260715931706007	0.0023318556454235907
0.3434343434343435	0.0259747395222295	0.0023673068155320386
0.3535353535353536	0.02668876311275299	0.0024030320480282973
0.36363636363636365	0.026157832252195784	0.0022460132922792193
0.37373737373737376	0.02684571591382178	0.002299242329881591
0.38383838383838387	0.02624843001480091	0.0026023086608829593
0.393939393939394	0.026908256665421782	0.002657654016667917
0.4040404040404041	0.02637144283084105	0.0022588159059184123
0.4141414141414142	0.027002996074179664	0.002313484384137563
0.42424242424242425	0.026044395451678453	0.0030358403246351848
0.43434343434343436	0.026636908652441428	0.0030968652993236838
0.4444444444444445	0.026219473669293662	0.002575596225982875
0.4545454545454546	0.026789305320939316	0.0026274623863736277
0.4646464646464647	0.02589931759646774	0.002232523998787952
0.4747474747474748	0.026440748565544896	0.002272844711454712
0.48484848484848486	0.026207366554508404	0.002329157337841261
0.494949494949495	0.026728880463346438	0.002384167965526232
0.5050505050505051	0.02630945646593736	0.0023688215503655657
0.5151515151515152	0.02680829764340941	0.0024184022720761117
0.5252525252525253	0.02629661465428973	0.0027633815643923437
0.5353535353535354	0.026769884443571347	0.0027961257008993555
0.5454545454545455	0.02595655469998572	0.0029806433958321733
0.5555555555555556	0.02640220139445896	0.003021315080682146
0.5656565656565657	0.02572596151191655	0.0036947859847663894
0.5757575757575758	0.02615564848485834	0.003762790547059732
0.5858585858585859	0.024458861064184673	0.002445750110731972
0.595959595959596	0.02485891499773209	0.0024920982491041213
0.6060606060606061	0.024536265495297836	0.0026100766071354494
0.6161616161616162	0.02492090467609444	0.00264164845997166
0.6262626262626263	0.02447115866806799	0.0027934720815236637
0.6363636363636365	0.024843132495501786	0.002838850337490234
0.6464646464646465	0.02354431363669037	0.0015250364107731427
0.6565656565656566	0.023892441398892402	0.0015460085594267835
0.6666666666666667	0.02357596924793018	0.002006110558828319
0.6767676767676768	0.0239174601211992	0.002033628594758369
0.686868686868687	0.024258950994468224	0.00206117314050206
0.696969696969697	0.02358457395877397	0.0017043032424368272
0.7070707070707072	0.02391108392427802	0.0017223063182891878
0.7171717171717172	0.02390005113048922	0.0018378921278783004
0.7272727272727273	0.02422578548100616	0.0018651438927335482
0.7373737373737375	0.023953205988135017	0.0018955295650892174
0.7474747474747475	0.02426237571486999	0.0019196362043593606
0.7575757575757577	0.023916617170002315	0.001825200351973724
0.7676767676767677	0.024217970978427695	0.0018535910823021054
0.7777777777777778	0.023680138286015156	0.001990180083438928
0.787878787878788	0.023977567429180897	0.002016045686225312
0.797979797979798	0.023806486762446698	0.0019865923526006897
0.8080808080808082	0.02409811332501951	0.0020129246387788533
0.8181818181818182	0.022266344947116525	0.001064852601391326
0.8282828282828284	0.022532738990273932	0.0010790186108280784
0.8383838383838385	0.02235950250172989	0.0011105290329856206
0.8484848484848485	0.02261904667923314	0.001122505410039533
0.8585858585858587	0.02136838341608622	0.0013290049102763954
0.8686868686868687	0.02161330972775829	0.0013446216408218937
0.8787878787878789	0.021487122777300957	0.0013200856348211966
0.888888888888889	0.02172655591949082	0.0013346305622717058
0.8989898989898991	0.02164253036150405	0.001283764427124065
0.9090909090909092	0.021877271476809082	0.0012984424376684001
0.9191919191919192	0.021426398744410276	0.0014389642144231865
0.9292929292929294	0.021654443673404054	0.0014522209137091395
0.9393939393939394	0.020905952005202004	0.0013584894633596374
0.9494949494949496	0.021121776034408825	0.0013691993705661205
0.9595959595959597	0.020558972216511977	0.0012397972952728606
0.9696969696969697	0.0207688660775504	0.0012506459989206377
0.9797979797979799	0.020752340459656217	0.00125304569835526
0.98989898989899	0.02096061637427946	0.0012632760945405705
1.0	0.02000333472280117	4.084184648241646e-06
