# Supplementary material for: Predicting sequence-specific amplification efficiency in multi-template PCR with deep learning
Source: Nat Commun. 2025 Oct 16;16:9187. doi: 10.1038/s41467-025-64221-4 (PMC12533003; doi:10.1038/s41467-025-64221-4)
Supplement: Supplementary file 4 — Source data [file 41467_2025_64221_MOESM4_ESM.zip › Fig. 3b/pr_curve_internal_data_GCall_kmer.csv]

recall	mean_precision	std_precision
0.0	0.4	0.48989794855663565
0.010101010101010102	0.43440115440115445	0.46232308437040925
0.020202020202020204	0.4688023088023088	0.435904100013892
0.030303030303030304	0.2936970436970437	0.35584579078391104
0.04040404040404041	0.3207712041045374	0.3439915267294536
0.05050505050505051	0.11549169149300902	0.04233413709531576
0.06060606060606061	0.13549428978282735	0.04885452507020239
0.07070707070707072	0.09229471569845829	0.03246834820853174
0.08080808080808081	0.10405895987014317	0.03607885943094736
0.09090909090909091	0.09476326856018846	0.03349198803416437
0.10101010101010102	0.10411905421620786	0.03643218980716802
0.11111111111111112	0.08870073210937224	0.03137502918152671
0.12121212121212122	0.09592018860407717	0.033612045531414454
0.13131313131313133	0.07326168574625316	0.019344670292382512
0.14141414141414144	0.0784323013162532	0.020608644077372052
0.15151515151515152	0.06458071336776103	0.023339497984930114
0.16161616161616163	0.06855476101397825	0.024654680855056198
0.17171717171717174	0.05582633830554752	0.012624249633892753
0.18181818181818182	0.05890672904745505	0.013278585516257239
0.19191919191919193	0.05005204474553539	0.012199817486195058
0.20202020202020204	0.05253870435537008	0.012772722109008329
0.21212121212121213	0.05319084908364071	0.014161413144689104
0.22222222222222224	0.05557121092326447	0.014756905937127158
0.23232323232323235	0.05304733880397929	0.019076709446461743
0.24242424242424243	0.05520765315254972	0.01981637279704805
0.25252525252525254	0.052440051434539836	0.020534234817384797
0.26262626262626265	0.054403498028119744	0.02126294362126584
0.27272727272727276	0.05366489448697227	0.019961535161489345
0.2828282828282829	0.05552405833551464	0.02061726520032257
0.29292929292929293	0.051519784890926325	0.02096626192042926
0.30303030303030304	0.0531834687864321	0.02161088527562482
0.31313131313131315	0.046294893893113025	0.01773445059892779
0.32323232323232326	0.047704356877921184	0.018248738891889785
0.33333333333333337	0.04536697414214313	0.015344765275217031
0.3434343434343435	0.04666813409437065	0.0157657272236534
0.3535353535353536	0.04796929404659818	0.016186690860561306
0.36363636363636365	0.04763407337010716	0.015588767925325627
0.37373737373737376	0.04888717162503734	0.015981767954867086
0.38383838383838387	0.04556356144199358	0.014541497759905719
0.393939393939394	0.04670197592455366	0.014889353740406945
0.4040404040404041	0.04097061468159371	0.012442614673825715
0.4141414141414142	0.04194859433536961	0.012725791067421803
0.42424242424242425	0.03888564022695392	0.010849902891235066
0.43434343434343436	0.039772207231550234	0.01108746750483849
0.4444444444444445	0.03624346698433682	0.009267814254518489
0.4545454545454546	0.037034913565251834	0.009462977451085057
0.4646464646464647	0.037336369933455314	0.00948482178455247
0.4747474747474748	0.03811523700571436	0.009675355231913272
0.48484848484848486	0.035996378479006226	0.007696318834750974
0.494949494949495	0.03671755455125531	0.007845270425778757
0.5050505050505051	0.03648645055208284	0.007812716121414837
0.5151515151515152	0.037187773775129045	0.00795755992426693
0.5252525252525253	0.03620624191482792	0.008017007943873632
0.5353535353535354	0.03687549721270202	0.008159907451294815
0.5454545454545455	0.034674252691604804	0.0072553862323101745
0.5555555555555556	0.035292590314868026	0.00738012886890217
0.5656565656565657	0.032525462559465076	0.005175503856757492
0.5757575757575758	0.03308642823316328	0.005261700546018554
0.5858585858585859	0.0307761837114079	0.004084805631686077
0.595959595959596	0.03128975835013483	0.004150666533138272
0.6060606060606061	0.029758690870400905	0.004843835109604898
0.6161616161616162	0.030239107347920836	0.004919378697216365
0.6262626262626263	0.028676832907525974	0.00496085764964351
0.6363636363636365	0.02912531558957183	0.005035946809399127
0.6464646464646465	0.028439976801555633	0.004755369621405403
0.6565656565656566	0.028870979356645197	0.004825047980704614
0.6666666666666667	0.028093550697126518	0.0033124901096157045
0.6767676767676768	0.028506718389650194	0.003359717029571141
0.686868686868687	0.028919886082173874	0.003406943954174695
0.696969696969697	0.028161302172112358	0.003784394012297819
0.7070707070707072	0.02855770739469148	0.0038360679785006935
0.7171717171717172	0.028115651645895513	0.0043977141730735456
0.7272727272727273	0.028500194184206146	0.004456080801568753
0.7373737373737375	0.026477507565672916	0.004356895317666718
0.7474747474747475	0.026827284268914214	0.004415518089754938
0.7575757575757577	0.026001918279005564	0.004335809703532929
0.7676767676767677	0.026339279166096147	0.004390532128371803
0.7777777777777778	0.02530364012971653	0.0038712169080940065
0.787878787878788	0.025623676289797448	0.003918866549512095
0.797979797979798	0.024874397207371286	0.00316558602656987
0.8080808080808082	0.025181225403043954	0.0032036597914080573
0.8181818181818182	0.024682139810584907	0.0025482038515553754
0.8282828282828284	0.02497917152570296	0.002578154130855542
0.8383838383838385	0.02363894286844665	0.002193252331372817
0.8484848484848485	0.023915929207166432	0.0022201614880566515
0.8585858585858587	0.023112928524922687	0.0019886639161889245
0.8686868686868687	0.023378428253112423	0.0020110151590917247
0.8787878787878789	0.0225644719792558	0.002040214554281931
0.888888888888889	0.02281784705030541	0.0020626012967951773
0.8989898989898991	0.022582788408763394	0.002005347286297801
0.9090909090909092	0.02283066155377461	0.0020268411084215943
0.9191919191919192	0.021819365618886605	0.0014887929806150983
0.9292929292929294	0.022052686398251507	0.001504067640708229
0.9393939393939394	0.021618923109584142	0.0016016807225834031
0.9494949494949496	0.021846242041948672	0.0016181114780836577
0.9595959595959597	0.021120434985663745	0.0020074912982371604
0.9696969696969697	0.021254437066521196	0.002075413907961266
0.9797979797979799	0.02031052348121252	0.00025523471372617567
0.98989898989899	0.020161100287631913	0.00012847500559741705
1.0	0.02000333472280117	4.084184648241646e-06
