# Supplementary material for: Predicting sequence-specific amplification efficiency in multi-template PCR with deep learning
Source: Nat Commun. 2025 Oct 16;16:9187. doi: 10.1038/s41467-025-64221-4 (PMC12533003; doi:10.1038/s41467-025-64221-4)
Supplement: Supplementary file 4 — Source data [file 41467_2025_64221_MOESM4_ESM.zip › Fig. 3b/pr_curve_internal_data_GCfix.csv]

recall	mean_precision	std_precision
0.0	1.0	0.0
0.010101010101010102	1.0	0.0
0.020202020202020204	1.0	0.0
0.030303030303030304	1.0	0.0
0.04040404040404041	1.0	0.0
0.05050505050505051	1.0	0.0
0.06060606060606061	1.0	0.0
0.07070707070707072	1.0	0.0
0.08080808080808081	1.0	0.0
0.09090909090909091	1.0	0.0
0.10101010101010102	1.0	0.0
0.11111111111111112	1.0	0.0
0.12121212121212122	1.0	0.0
0.13131313131313133	0.9725108225108225	0.054978354978354994
0.14141414141414144	0.9742424242424242	0.051515151515151514
0.15151515151515152	0.8856932966023876	0.14675484318444462
0.16161616161616163	0.8907866544230181	0.1404340891133228
0.17171717171717174	0.885290467108649	0.15186522023390986
0.18181818181818182	0.8897175551721007	0.14631025678529738
0.19191919191919193	0.8346524064171124	0.20285265022200644
0.20202020202020204	0.8395721925133689	0.19683096759124258
0.21212121212121213	0.7887906364517678	0.1894427520473342
0.22222222222222224	0.7947747860441359	0.1849581149292222
0.23232323232323235	0.7740154531458879	0.21288304974722844
0.24242424242424243	0.7794446133576569	0.20867193293044775
0.25252525252525254	0.7077846597846598	0.21343728525200353
0.26262626262626265	0.7139987062745684	0.21064290171739986
0.27272727272727276	0.6297438812299494	0.18373121407732348
0.2828282828282829	0.6368649980311487	0.18241117530217435
0.29292929292929293	0.6312032943971829	0.17886014507515693
0.30303030303030304	0.6378800295352434	0.17744968466318262
0.31313131313131315	0.5482952530730312	0.155107116948962
0.32323232323232326	0.5552772799383128	0.15429468169436925
0.33333333333333337	0.5329693961952027	0.16487366527097883
0.3434343434343435	0.5394789118343875	0.16416955948460674
0.3535353535353536	0.5459884274735722	0.16346824872305388
0.36363636363636365	0.5448825092350522	0.15132090056039074
0.37373737373737376	0.551118823254613	0.15078323314574105
0.38383838383838387	0.462640406073518	0.16960339283747453
0.393939393939394	0.46840482089975843	0.16946902514938122
0.4040404040404041	0.455863755427103	0.17860932251753683
0.4141414141414142	0.46124167510572134	0.17849837077816555
0.42424242424242425	0.4398218747175628	0.18093105624223071
0.43434343434343436	0.4448791185063241	0.18105892164530382
0.4444444444444445	0.4223644965541872	0.14798093366971785
0.4545454545454546	0.4273779476617337	0.14848201978004044
0.4646464646464647	0.40257758978194486	0.15354122786942115
0.4747474747474748	0.4072595615957682	0.1539573232314707
0.48484848484848486	0.36888447066072877	0.17504659532393374
0.494949494949495	0.3730637797602821	0.17584340074385235
0.5050505050505051	0.34398127121851496	0.16833254255444566
0.5151515151515152	0.3478959479339138	0.1692862241973591
0.5252525252525253	0.32845877742273094	0.16621093576186502
0.5353535353535354	0.3321383679046931	0.16714321917099959
0.5454545454545455	0.3273379924795958	0.1779232067071664
0.5555555555555556	0.33079755165067753	0.17893834083389573
0.5656565656565657	0.3130077325483131	0.17020556748004334
0.5757575757575758	0.3162993036167471	0.17127479676846025
0.5858585858585859	0.2315187557401101	0.09599340935390063
0.595959595959596	0.23440706303048658	0.09693094476575898
0.6060606060606061	0.21610045743855794	0.09041092385757017
0.6161616161616162	0.21876921923680342	0.09126806838566444
0.6262626262626263	0.19576834597977405	0.07513681965821346
0.6363636363636365	0.19820107706484244	0.07591968041311609
0.6464646464646465	0.1930413650456591	0.07378768899808755
0.6565656565656566	0.19537502061959922	0.07452735313201372
0.6666666666666667	0.16775275026999426	0.06839927783541329
0.6767676767676768	0.16978506221710638	0.06909082471992532
0.686868686868687	0.17181737416421855	0.06978241780363434
0.696969696969697	0.1580323853825343	0.06914854612929876
0.7070707070707072	0.15989059764532493	0.06984927072337897
0.7171717171717172	0.14675029928520295	0.06863944698141292
0.7272727272727273	0.14844627089549953	0.06933949435119195
0.7373737373737375	0.13872068559761264	0.06702842607534741
0.7474747474747475	0.14029427595093333	0.06770470100435423
0.7575757575757577	0.12146125051293274	0.05574438083766862
0.7676767676767677	0.12284112988925391	0.056316771332429766
0.7777777777777778	0.10817031971917826	0.04926054485240096
0.787878787878788	0.10939027837614967	0.049762672354956315
0.797979797979798	0.10133237738035976	0.04685451783802884
0.8080808080808082	0.10245591849242013	0.04732370519312584
0.8181818181818182	0.09108488823573915	0.038447770136770684
0.8282828282828284	0.09208750227763371	0.03883119308838422
0.8383838383838385	0.06936163529095682	0.022537115103440575
0.8484848484848485	0.07013248835680512	0.022769725973177505
0.8585858585858587	0.051879988407467624	0.0234887325409297
0.8686868686868687	0.0524516948857785	0.023730244500741297
0.8787878787878789	0.050255821431611045	0.023350855693333516
0.888888888888889	0.05079768548234169	0.02358637291161947
0.8989898989898991	0.042621914600794356	0.017053505674278335
0.9090909090909092	0.04307677368140857	0.017227596281636882
0.9191919191919192	0.03218160860519364	0.008161463985004629
0.9292929292929294	0.03252294015893033	0.008244923725508738
0.9393939393939394	0.02809020661686922	0.0074890444702482815
0.9494949494949496	0.028383005138784924	0.007564328004758616
0.9595959595959597	0.026020742806144997	0.006827217325526303
0.9696969696969697	0.02628688684952672	0.006894691334364848
0.9797979797979799	0.02365456499305325	0.005429414736391192
0.98989898989899	0.02389223619608274	0.005482276399230747
1.0	0.020016680567139282	0.0
