# Supplementary material for: Predicting sequence-specific amplification efficiency in multi-template PCR with deep learning
Source: Nat Commun. 2025 Oct 16;16:9187. doi: 10.1038/s41467-025-64221-4 (PMC12533003; doi:10.1038/s41467-025-64221-4)
Supplement: Supplementary file 4 — Source data [file 41467_2025_64221_MOESM4_ESM.zip › Fig. 3b/pr_curve_internal_data_GCfix_baseline.csv]

recall	mean_precision	std_precision
0.0	0.0	0.0
0.010101010101010102	0.024186453277362373	0.015538691102999656
0.020202020202020204	0.048372906554724746	0.031077382205999312
0.030303030303030304	0.04457960242149307	0.02284241738466939
0.04040404040404041	0.05648763311822112	0.028173339396177933
0.05050505050505051	0.044902366773477156	0.021031776993956287
0.06060606060606061	0.052092078031799625	0.02423648301235451
0.07070707070707072	0.04058131689429349	0.01876498328370079
0.08080808080808081	0.045399642101909596	0.02102189569966935
0.09090909090909091	0.04395299108962915	0.017652646810555526
0.10101010101010102	0.04811506279066887	0.01937154674366316
0.11111111111111112	0.04646018797259361	0.01756048016835096
0.12121212121212122	0.049186481037124655	0.018348385376729753
0.13131313131313133	0.047764555636666386	0.018131298810726913
0.14141414141414144	0.050081213344751074	0.018723847836741178
0.15151515151515152	0.0418240699162206	0.013677271397874072
0.16161616161616163	0.04343969554774292	0.013717815045970316
0.17171717171717174	0.040363289795115706	0.014952445909071651
0.18181818181818182	0.04211594034456993	0.01568866380585702
0.19191919191919193	0.04188822509373254	0.017240611172286
0.20202020202020204	0.043389984139249396	0.01777046615359175
0.21212121212121213	0.04110861110219694	0.017179143458251212
0.22222222222222224	0.04238317325746801	0.01772054838420817
0.23232323232323235	0.036343328631060476	0.008319614214641587
0.24242424242424243	0.03766120001650176	0.008590223906028859
0.25252525252525254	0.036487558055678035	0.01035643139374104
0.26262626262626265	0.037530100223191205	0.010676515705444048
0.27272727272727276	0.036658195322325844	0.01010195947010785
0.2828282828282829	0.03717228800566803	0.010170375366683674
0.29292929292929293	0.031891033256109445	0.005043179389803262
0.30303030303030304	0.03253929562816473	0.0050207693970690005
0.31313131313131315	0.03177259796390515	0.004367454455320922
0.32323232323232326	0.03234720336679717	0.004522634057657527
0.33333333333333337	0.030824475085366683	0.0033570901831713115
0.3434343434343435	0.031298621227154474	0.0033211510962553718
0.3535353535353536	0.031772767368942266	0.003293650428430901
0.36363636363636365	0.030900296392208277	0.003831168127548049
0.37373737373737376	0.031460484811470374	0.0038178419238362603
0.38383838383838387	0.0311468518780804	0.003077600350696176
0.393939393939394	0.03172068028704826	0.003132287760398523
0.4040404040404041	0.03135845205320736	0.003662918274432614
0.4141414141414142	0.03172981863044917	0.0037089197197253537
0.42424242424242425	0.03155996860315889	0.003572590738243008
0.43434343434343436	0.03197263503225099	0.0035981977537668445
0.4444444444444445	0.03138106981793506	0.004141667166940524
0.4545454545454546	0.03168826371866934	0.004182071370161129
0.4646464646464647	0.030971582626544997	0.0042543246370090595
0.4747474747474748	0.031299487804699724	0.004192245302306482
0.48484848484848486	0.029439941615681132	0.0028762970297363673
0.494949494949495	0.02960342945109585	0.00281683669523593
0.5050505050505051	0.029104197514698477	0.0028335611218255246
0.5151515151515152	0.02929665810509808	0.002770567172519769
0.5252525252525253	0.028423621280762867	0.0031067761750288177
0.5353535353535354	0.028721189225305404	0.0032589060227966944
0.5454545454545455	0.02707103961366722	0.0030329986292335553
0.5555555555555556	0.02733910380535869	0.00307511001105556
0.5656565656565657	0.0274058983026819	0.00317817691324544
0.5757575757575758	0.027691157873606393	0.003146668713505102
0.5858585858585859	0.026924729964995307	0.0020969504549672078
0.595959595959596	0.027131348214543338	0.002084032014403672
0.6060606060606061	0.025771492995999366	0.001297395185768737
0.6161616161616162	0.02593103696204647	0.0012523107262421402
0.6262626262626263	0.025240621453104677	0.0006851293036723994
0.6363636363636365	0.02553475867235317	0.000669802338335314
0.6464646464646465	0.025262618444679103	0.0006647527776770794
0.6565656565656566	0.02547719199575063	0.0006434710255853907
0.6666666666666667	0.02513487407012862	0.0007730284707761461
0.6767676767676768	0.025373876293043912	0.0007654488332743256
0.686868686868687	0.025612878515959208	0.0007650543325033099
0.696969696969697	0.02432019430091173	0.0010956887193642895
0.7070707070707072	0.024550441835791425	0.0011409987215376751
0.7171717171717172	0.02410821616145408	0.0016045031653692974
0.7272727272727273	0.024338274550200805	0.0016025440148404236
0.7373737373737375	0.024176260414236716	0.0016064502824061882
0.7474747474747475	0.02438368257523429	0.001566966688520244
0.7575757575757577	0.02435663969162686	0.0014495039663798878
0.7676767676767677	0.024528247651255847	0.0014526416413729183
0.7777777777777778	0.02369738298909006	0.0012106127714958395
0.787878787878788	0.02389239110355217	0.0011653255321056413
0.797979797979798	0.023410286582349452	0.0010491985655190527
0.8080808080808082	0.02359801881750918	0.0010721562822544127
0.8181818181818182	0.023231173345960563	0.0010565614990321209
0.8282828282828284	0.02342050026386125	0.0010886725856801404
0.8383838383838385	0.02337687294531031	0.0011315440218781642
0.8484848484848485	0.023580716687552704	0.0011819734223743976
0.8585858585858587	0.02329910165897646	0.001120302131395821
0.8686868686868687	0.023479572055456227	0.0011460297267721104
0.8787878787878789	0.02336450431775409	0.0012776775249878174
0.888888888888889	0.02354922181518731	0.0012572635700706344
0.8989898989898991	0.023603044903311776	0.0012765837826704024
0.9090909090909092	0.023755458305874232	0.0012768402769268658
0.9191919191919192	0.022901329715282897	0.00044346411573439377
0.9292929292929294	0.023052906427222717	0.0004461624081556308
0.9393939393939394	0.022568971246282675	0.0008697130679663394
0.9494949494949496	0.022752347657524093	0.0008699958524487013
0.9595959595959597	0.022182666114042175	0.0008303399684892335
0.9696969696969697	0.022354829734380292	0.0008437807860589166
0.9797979797979799	0.021126788805341322	0.0012922064821204173
0.98989898989899	0.0213031135785252	0.0012739579994362053
1.0	0.02001000555903019	3.3375040545458034e-06
