# Supplementary material for: Predicting sequence-specific amplification efficiency in multi-template PCR with deep learning
Source: Nat Commun. 2025 Oct 16;16:9187. doi: 10.1038/s41467-025-64221-4 (PMC12533003; doi:10.1038/s41467-025-64221-4)
Supplement: Supplementary file 4 — Source data [file 41467_2025_64221_MOESM4_ESM.zip › Fig. 3b/pr_curve_internal_data_GCfix_kmer.csv]

recall	mean_precision	std_precision
0.0	0.8	0.4
0.010101010101010102	0.8484848484848484	0.30303030303030304
0.020202020202020204	0.8969696969696969	0.20606060606060608
0.030303030303030304	0.796969696969697	0.2541844481880093
0.04040404040404041	0.8292929292929294	0.21561338956999176
0.05050505050505051	0.48316498316498324	0.15417831584678302
0.06060606060606061	0.5274170274170273	0.15545553062506282
0.07070707070707072	0.4188770825134462	0.16317343178397228
0.08080808080808081	0.44914338187065467	0.1680821543776776
0.09090909090909091	0.2872513008876645	0.1715276271982002
0.10101010101010102	0.3063729648578134	0.17706082134533518
0.11111111111111112	0.23281614614099028	0.15215375911840534
0.12121212121212122	0.2467178765749228	0.15720157368550583
0.13131313131313133	0.24236995770061145	0.15173407696028685
0.14141414141414144	0.25450990515685273	0.1561660466431545
0.15151515151515152	0.1919953544673524	0.08287175246103945
0.16161616161616163	0.2017507109468033	0.0863422952509727
0.17171717171717174	0.1849177803425809	0.0758827737255855
0.18181818181818182	0.1933384294318712	0.07862204464597879
0.19191919191919193	0.1564671795712483	0.07030861357639279
0.20202020202020204	0.1630802194449486	0.07271228073542958
0.21212121212121213	0.14389090347998312	0.08460073259545509
0.22222222222222224	0.14935455020078345	0.08715562856691068
0.23232323232323235	0.13172387037891467	0.08278315964318131
0.24242424242424243	0.13634837859732776	0.08526548515324725
0.25252525252525254	0.12712436068804306	0.08668644246787509
0.26262626262626265	0.13121708766006362	0.08911083259951755
0.27272727272727276	0.12931576158859043	0.0863280100900068
0.2828282828282829	0.13316690273327797	0.08856897566999185
0.29292929292929293	0.1110231603847501	0.06921717608208977
0.30303030303030304	0.11423171612728233	0.07093458284448753
0.31313131313131315	0.10200616597961791	0.07454185591047725
0.32323232323232326	0.1047563432470265	0.07625012713580147
0.33333333333333337	0.09087017098995824	0.06378950450999639
0.3434343434343435	0.09323110509213196	0.06523652406738334
0.3535353535353536	0.09559203919430566	0.06668364879178316
0.36363636363636365	0.061292539022084494	0.026813826400152365
0.37373737373737376	0.06287027456128103	0.027456807857219132
0.38383838383838387	0.06008396720258382	0.027746056016479094
0.393939393939394	0.06154906547489841	0.028373008127297518
0.4040404040404041	0.05809619655647711	0.026223518741041753
0.4141414141414142	0.059446064746424464	0.026789595888016472
0.42424242424242425	0.0561719335791104	0.02742471049737535
0.43434343434343436	0.057415227527961674	0.027991318817170836
0.4444444444444445	0.05184538615804577	0.02280680752247806
0.4545454545454546	0.052949752984147114	0.023261945071911646
0.4646464646464647	0.051326268055244886	0.023403860791743863
0.4747474747474748	0.05237177352916782	0.023848179887989727
0.48484848484848486	0.05116237954606717	0.023254596975530326
0.494949494949495	0.05216129354612716	0.023677626537105652
0.5050505050505051	0.048605784800837486	0.01803829576610995
0.5151515151515152	0.04952308713755034	0.0183581399431705
0.5252525252525253	0.046878572047847476	0.01866528351839466
0.5353535353535354	0.04773008645740491	0.018981717069120035
0.5454545454545455	0.04076967835094536	0.0103767206024639
0.5555555555555556	0.041491145189324195	0.010550646318285428
0.5656565656565657	0.04081373218146296	0.01154325862158871
0.5757575757575758	0.04150964439247844	0.011729820925175648
0.5858585858585859	0.03911958830917368	0.011303458532679176
0.595959595959596	0.03976474547167221	0.01148070961190663
0.6060606060606061	0.03581791177657168	0.008437163701622051
0.6161616161616162	0.036391701894829	0.008566138238270378
0.6262626262626263	0.03495945811380247	0.009196613845052586
0.6363636363636365	0.035501654488054486	0.009332280388072342
0.6464646464646465	0.03478892469271665	0.008854873862381998
0.6565656565656566	0.035311781954999885	0.008981683476347037
0.6666666666666667	0.03274516101901065	0.006980316941493187
0.6767676767676768	0.03322380433245632	0.007077966688447586
0.686868686868687	0.033702447645901995	0.00717561646010229
0.696969696969697	0.032751568347292384	0.00672954770518031
0.7070707070707072	0.033207541271901085	0.006821197220633796
0.7171717171717172	0.03228367254219934	0.007340802110477991
0.7272727272727273	0.0327201607224812	0.007437063806331654
0.7373737373737375	0.02948561094585529	0.003950991733957937
0.7474747474747475	0.029877331725099775	0.004001757946112645
0.7575757575757577	0.02876487030550301	0.002168580843831705
0.7676767676767677	0.02913722802528057	0.0021957905937040213
0.7777777777777778	0.027891710497614308	0.0017884408204841748
0.787878787878788	0.02824370926752968	0.0018103930708788577
0.797979797979798	0.027848950792853162	0.0016749975093095896
0.8080808080808082	0.028191519251601106	0.0016950428772932275
0.8181818181818182	0.026368298142845876	0.002197400271911822
0.8282828282828284	0.026685093000423644	0.0022230994205993475
0.8383838383838385	0.02534423246214912	0.0021813306814414788
0.8484848484848485	0.025641692050525945	0.0022062922285150466
0.8585858585858587	0.02505920590747083	0.0022487303778470683
0.8686868686868687	0.025344282544509423	0.0022774063977276547
0.8787878787878789	0.02429357200950146	0.002324729946732197
0.888888888888889	0.024565862557468305	0.002350157211991567
0.8989898989898991	0.023629660510753235	0.001992857662049797
0.9090909090909092	0.02388335205712209	0.0020123222441532067
0.9191919191919192	0.022074858627540925	0.0011792530535694337
0.9292929292929294	0.022311979425296533	0.0011916241827330646
0.9393939393939394	0.021295541034741024	0.0009424080618268813
0.9494949494949496	0.021519552915973454	0.000952099623515406
0.9595959595959597	0.020768357995588585	0.0005985201204791957
0.9696969696969697	0.020885052859086997	0.0006998498564099911
0.9797979797979799	0.020475161523482003	0.00029567418916894613
0.98989898989899	0.02026685305235589	0.00014970165755547925
1.0	0.02001000555903019	3.3375040545458034e-06
