# Supplementary material for: Predicting sequence-specific amplification efficiency in multi-template PCR with deep learning
Source: Nat Commun. 2025 Oct 16;16:9187. doi: 10.1038/s41467-025-64221-4 (PMC12533003; doi:10.1038/s41467-025-64221-4)
Supplement: Supplementary file 4 — Source data [file 41467_2025_64221_MOESM4_ESM.zip › Fig. 3b/roc_curve_internal_data_GCall.csv]

fpr	mean_tpr	std_tpr
0.0	0.0	0.0
0.010101010101010102	0.45	0.048591265790377494
0.020202020202020204	0.5291666666666666	0.07637626158259732
0.030303030303030304	0.5541666666666667	0.07168604389202188
0.04040404040404041	0.6000000000000001	0.06770032003863301
0.05050505050505051	0.625	0.04370036867375633
0.06060606060606061	0.6583333333333333	0.03864007706456545
0.07070707070707072	0.6791666666666666	0.0338501600193165
0.08080808080808081	0.6916666666666667	0.03061862178478972
0.09090909090909091	0.6916666666666667	0.03061862178478972
0.10101010101010102	0.7041666666666666	0.03333333333333335
0.11111111111111112	0.725	0.03333333333333334
0.12121212121212122	0.75	0.02946278254943947
0.13131313131313133	0.7541666666666667	0.03333333333333331
0.14141414141414144	0.7583333333333333	0.038640077064565424
0.15151515151515152	0.7708333333333333	0.03952847075210477
0.16161616161616163	0.7833333333333334	0.028259708263021956
0.17171717171717174	0.7875000000000001	0.02429563289518875
0.18181818181818182	0.8041666666666666	0.02124591463996994
0.19191919191919193	0.8166666666666667	0.03061862178478972
0.20202020202020204	0.8208333333333334	0.025000000000000015
0.21212121212121213	0.8208333333333334	0.025000000000000015
0.22222222222222224	0.825	0.028259708263021956
0.23232323232323235	0.825	0.028259708263021956
0.24242424242424243	0.8291666666666666	0.030618621784789725
0.25252525252525254	0.8291666666666666	0.030618621784789725
0.26262626262626265	0.8333333333333334	0.034860834438919824
0.27272727272727276	0.8375	0.03818813079129868
0.2828282828282829	0.8458333333333334	0.031180478223116186
0.29292929292929293	0.8541666666666666	0.03486083443891984
0.30303030303030304	0.8541666666666666	0.03486083443891984
0.31313131313131315	0.8541666666666666	0.03486083443891984
0.32323232323232326	0.8583333333333334	0.03584302194601097
0.33333333333333337	0.8625	0.03632415786283897
0.3434343434343435	0.8666666666666668	0.03864007706456546
0.3535353535353536	0.8791666666666667	0.03818813079129865
0.36363636363636365	0.8791666666666667	0.03818813079129865
0.37373737373737376	0.8791666666666667	0.03818813079129865
0.38383838383838387	0.8833333333333332	0.03118047822311615
0.393939393939394	0.8875	0.024999999999999994
0.4040404040404041	0.8875	0.024999999999999994
0.4141414141414142	0.8875	0.024999999999999994
0.42424242424242425	0.8875	0.024999999999999994
0.43434343434343436	0.8875	0.024999999999999994
0.4444444444444445	0.8916666666666666	0.02041241452319313
0.4545454545454546	0.8958333333333333	0.01863389981249823
0.4646464646464647	0.9041666666666666	0.016666666666666646
0.4747474747474748	0.9083333333333332	0.02124591463996993
0.48484848484848486	0.9083333333333332	0.02124591463996993
0.494949494949495	0.9166666666666666	0.013176156917368235
0.5050505050505051	0.9208333333333334	0.015590239111558081
0.5151515151515152	0.9208333333333334	0.015590239111558081
0.5252525252525253	0.9291666666666668	0.02124591463996994
0.5353535353535354	0.9375	0.013176156917368271
0.5454545454545455	0.9375	0.013176156917368271
0.5555555555555556	0.9375	0.013176156917368271
0.5656565656565657	0.9375	0.013176156917368271
0.5757575757575758	0.9416666666666667	0.020412414523193145
0.5858585858585859	0.9416666666666667	0.020412414523193145
0.595959595959596	0.9416666666666667	0.020412414523193145
0.6060606060606061	0.9416666666666667	0.020412414523193145
0.6161616161616162	0.9416666666666667	0.020412414523193145
0.6262626262626263	0.9416666666666667	0.020412414523193145
0.6363636363636365	0.9416666666666667	0.020412414523193145
0.6464646464646465	0.9416666666666667	0.020412414523193145
0.6565656565656566	0.95	0.02825970826302196
0.6666666666666667	0.9541666666666666	0.02429563289518875
0.6767676767676768	0.9583333333333334	0.026352313834736487
0.686868686868687	0.9583333333333334	0.026352313834736487
0.696969696969697	0.9625	0.024295632895188747
0.7070707070707072	0.9625	0.024295632895188747
0.7171717171717172	0.9666666666666668	0.02825970826302195
0.7272727272727273	0.9666666666666668	0.02825970826302195
0.7373737373737375	0.9666666666666668	0.02825970826302195
0.7474747474747475	0.9708333333333334	0.024999999999999994
0.7575757575757577	0.9708333333333334	0.024999999999999994
0.7676767676767677	0.9708333333333334	0.024999999999999994
0.7777777777777778	0.975	0.024295632895188747
0.787878787878788	0.9791666666666667	0.01863389981249823
0.797979797979798	0.9791666666666667	0.01863389981249823
0.8080808080808082	0.9791666666666667	0.01863389981249823
0.8181818181818182	0.9875	0.010206207261596593
0.8282828282828284	0.9875	0.010206207261596593
0.8383838383838385	0.9875	0.010206207261596593
0.8484848484848485	0.9875	0.010206207261596593
0.8585858585858587	0.9875	0.010206207261596593
0.8686868686868687	0.9875	0.010206207261596593
0.8787878787878789	0.9875	0.010206207261596593
0.888888888888889	0.9875	0.010206207261596593
0.8989898989898991	0.9916666666666666	0.010206207261596593
0.9090909090909092	0.9916666666666666	0.010206207261596593
0.9191919191919192	0.9916666666666666	0.010206207261596593
0.9292929292929294	0.9916666666666666	0.010206207261596593
0.9393939393939394	0.9958333333333332	0.008333333333333349
0.9494949494949496	0.9958333333333332	0.008333333333333349
0.9595959595959597	0.9958333333333332	0.008333333333333349
0.9696969696969697	0.9958333333333332	0.008333333333333349
0.9797979797979799	1.0	0.0
0.98989898989899	1.0	0.0
1.0	1.0	0.0
