# Supplementary material for: Predicting sequence-specific amplification efficiency in multi-template PCR with deep learning
Source: Nat Commun. 2025 Oct 16;16:9187. doi: 10.1038/s41467-025-64221-4 (PMC12533003; doi:10.1038/s41467-025-64221-4)
Supplement: Supplementary file 4 — Source data [file 41467_2025_64221_MOESM4_ESM.zip › Fig. 3b/roc_curve_internal_data_GCall_baseline.csv]

fpr	mean_tpr	std_tpr
0.0	0.0	0.0
0.010101010101010102	0.016666666666666666	0.02041241452319315
0.020202020202020204	0.020833333333333332	0.018633899812498245
0.030303030303030304	0.03749999999999999	0.01559023911155809
0.04040404040404041	0.03749999999999999	0.01559023911155809
0.05050505050505051	0.0625	0.02282177322938192
0.06060606060606061	0.07499999999999998	0.028259708263021953
0.07070707070707072	0.0875	0.024295632895188757
0.08080808080808081	0.09166666666666666	0.02825970826302195
0.09090909090909091	0.10416666666666667	0.03486083443891982
0.10101010101010102	0.12916666666666668	0.02429563289518876
0.11111111111111112	0.15416666666666667	0.03118047822311618
0.12121212121212122	0.15416666666666667	0.03118047822311618
0.13131313131313133	0.16666666666666666	0.03486083443891981
0.14141414141414144	0.17916666666666664	0.025
0.15151515151515152	0.19166666666666665	0.024295632895188754
0.16161616161616163	0.2	0.02124591463996994
0.17171717171717174	0.22032828282828304	0.02775193931422545
0.18181818181818182	0.225	0.030618621784789732
0.19191919191919193	0.24166666666666664	0.038640077064565424
0.20202020202020204	0.25416666666666665	0.035843021946010946
0.21212121212121213	0.26249999999999996	0.028259708263021946
0.22222222222222224	0.2731481481481482	0.018691323368691
0.23232323232323235	0.29166666666666663	0.03227486121839516
0.24242424242424243	0.3125	0.029462782549439487
0.25252525252525254	0.32904040404040424	0.03347602988832391
0.26262626262626265	0.3416666666666667	0.038640077064565424
0.27272727272727276	0.35416666666666663	0.03726779962499649
0.2828282828282829	0.3791666666666667	0.04448782605013046
0.29292929292929293	0.3875	0.053683744694688014
0.30303030303030304	0.4	0.040397332145136064
0.31313131313131315	0.4125	0.04448782605013046
0.32323232323232326	0.4291666666666667	0.044876373392787536
0.33333333333333337	0.4458333333333334	0.052041649986653296
0.3434343434343435	0.4583333333333333	0.06846531968814579
0.3535353535353536	0.4666666666666667	0.06263873490988713
0.36363636363636365	0.4791666666666667	0.05892556509887897
0.37373737373737376	0.5	0.04564354645876387
0.38383838383838387	0.5083333333333333	0.04289845892077918
0.393939393939394	0.5125	0.04487637339278754
0.4040404040404041	0.525	0.035843021946010946
0.4141414141414142	0.5458333333333334	0.040397332145136064
0.42424242424242425	0.5625	0.04370036867375633
0.43434343434343436	0.5625	0.04370036867375633
0.4444444444444445	0.5708333333333334	0.04289845892077918
0.4545454545454546	0.5833333333333334	0.03486083443891984
0.4646464646464647	0.5875	0.03584302194601096
0.4747474747474748	0.5916666666666667	0.031180478223116186
0.48484848484848486	0.5958333333333334	0.03385016001931651
0.494949494949495	0.6041666666666667	0.029462782549439487
0.5050505050505051	0.6166666666666667	0.038640077064565424
0.5151515151515152	0.6315025252525258	0.03368255238653915
0.5252525252525253	0.6416666666666667	0.04249182927993987
0.5353535353535354	0.6458333333333334	0.03952847075210473
0.5454545454545455	0.6500000000000001	0.04448782605013046
0.5555555555555556	0.6791666666666666	0.056825757070774405
0.5656565656565657	0.6875	0.0574335364670426
0.5757575757575758	0.6946969696969699	0.049798722513771966
0.5858585858585859	0.7083333333333333	0.05432668671002206
0.595959595959596	0.7166666666666667	0.0568257570707744
0.6060606060606061	0.7375	0.0503460248899774
0.6161616161616162	0.7458333333333333	0.05335936864527374
0.6262626262626263	0.7499999999999999	0.051031036307982884
0.6363636363636365	0.7541666666666667	0.05496210815947051
0.6464646464646465	0.7541666666666667	0.05496210815947051
0.6565656565656566	0.7666666666666667	0.04639803635691685
0.6666666666666667	0.7666666666666667	0.04639803635691685
0.6767676767676768	0.7833333333333334	0.04082482904638629
0.686868686868687	0.7875	0.03333333333333334
0.696969696969697	0.8041666666666668	0.02124591463996994
0.7070707070707072	0.8125	0.02635231383473647
0.7171717171717172	0.8166666666666668	0.027638539919628315
0.7272727272727273	0.8208333333333332	0.02825970826302194
0.7373737373737375	0.8291666666666668	0.035843021946010925
0.7474747474747475	0.8458333333333334	0.03385016001931652
0.7575757575757577	0.85	0.033333333333333354
0.7676767676767677	0.8565656565656568	0.03585591823908664
0.7777777777777778	0.8625	0.04082482904638631
0.787878787878788	0.8666666666666666	0.040824829046386304
0.797979797979798	0.875	0.045643546458763846
0.8080808080808082	0.8833333333333334	0.038640077064565424
0.8181818181818182	0.8875	0.044876373392787536
0.8282828282828284	0.8958333333333334	0.03952847075210476
0.8383838383838385	0.9041666666666666	0.04289845892077916
0.8484848484848485	0.9166666666666666	0.05103103630798289
0.8585858585858587	0.925	0.046770717334674285
0.8686868686868687	0.9291666666666666	0.04677071733467428
0.8787878787878789	0.9333333333333332	0.04639803635691686
0.888888888888889	0.9416666666666668	0.040397332145136085
0.8989898989898991	0.95	0.03385016001931649
0.9090909090909092	0.9541666666666666	0.027638539919628346
0.9191919191919192	0.9541666666666666	0.027638539919628346
0.9292929292929294	0.9541666666666666	0.027638539919628346
0.9393939393939394	0.9625	0.03333333333333334
0.9494949494949496	0.9625	0.03333333333333334
0.9595959595959597	0.975	0.024295632895188747
0.9696969696969697	0.9833333333333332	0.02429563289518875
0.9797979797979799	0.9875	0.016666666666666656
0.98989898989899	0.9916666666666668	0.016666666666666653
1.0	1.0	0.0
