# Supplementary material for: Predicting sequence-specific amplification efficiency in multi-template PCR with deep learning
Source: Nat Commun. 2025 Oct 16;16:9187. doi: 10.1038/s41467-025-64221-4 (PMC12533003; doi:10.1038/s41467-025-64221-4)
Supplement: Supplementary file 4 — Source data [file 41467_2025_64221_MOESM4_ESM.zip › Fig. 3b/roc_curve_internal_data_GCall_kmer.csv]

fpr	mean_tpr	std_tpr
0.0	0.0	0.0
0.010101010101010102	0.05416666666666666	0.021245914639969932
0.020202020202020204	0.09166666666666667	0.025
0.030303030303030304	0.12916666666666665	0.027638539919628332
0.04040404040404041	0.14166666666666666	0.024295632895188747
0.05050505050505051	0.15833333333333335	0.024999999999999998
0.06060606060606061	0.1875	0.04370036867375631
0.07070707070707072	0.2125	0.06095307849303248
0.08080808080808081	0.2375	0.056825757070774405
0.09090909090909091	0.25833333333333336	0.0568257570707744
0.10101010101010102	0.275	0.059511903571190426
0.11111111111111112	0.2875	0.06373774391990981
0.12121212121212122	0.30416666666666664	0.06795627679291703
0.13131313131313133	0.3291666666666667	0.07500000000000001
0.14141414141414144	0.3416666666666667	0.07046472718869902
0.15151515151515152	0.35	0.07728015412913086
0.16161616161616163	0.35	0.07728015412913086
0.17171717171717174	0.35416666666666663	0.07453559924999299
0.18181818181818182	0.3666666666666667	0.08700255424092125
0.19191919191919193	0.3708333333333334	0.08878031563609383
0.20202020202020204	0.3875	0.08079466429027217
0.21212121212121213	0.4083333333333333	0.08186201126828543
0.22222222222222224	0.4208333333333334	0.08057949835755715
0.23232323232323235	0.4416666666666667	0.09446486707295527
0.24242424242424243	0.4541666666666667	0.10408329997330662
0.25252525252525254	0.4583333333333333	0.10120798167909265
0.26262626262626265	0.4666666666666666	0.09646530752325189
0.27272727272727276	0.4833333333333333	0.07383352144445562
0.2828282828282829	0.4958333333333333	0.07383352144445562
0.29292929292929293	0.5041666666666667	0.08057949835755716
0.30303030303030304	0.5166666666666667	0.07383352144445564
0.31313131313131315	0.5208333333333333	0.07795119555779044
0.32323232323232326	0.525	0.08270597183866336
0.33333333333333337	0.5291666666666667	0.07750448015724282
0.3434343434343435	0.5458333333333333	0.07728015412913086
0.3535353535353536	0.5583333333333333	0.07264831572567787
0.36363636363636365	0.5708333333333333	0.06400954789890506
0.37373737373737376	0.5833333333333334	0.05743353646704256
0.38383838383838387	0.5916666666666667	0.0568257570707744
0.393939393939394	0.5916666666666667	0.0568257570707744
0.4040404040404041	0.6	0.058034951154933845
0.4141414141414142	0.625	0.05892556509887895
0.42424242424242425	0.6333333333333332	0.05833333333333333
0.43434343434343436	0.6458333333333333	0.06038073644245599
0.4444444444444445	0.6625	0.06373774391990981
0.4545454545454546	0.6666666666666667	0.06972166887783965
0.4646464646464647	0.6708333333333333	0.06640573937712178
0.4747474747474748	0.6708333333333333	0.06640573937712178
0.48484848484848486	0.675	0.06400954789890508
0.494949494949495	0.6916666666666667	0.0637377439199098
0.5050505050505051	0.6916666666666667	0.0637377439199098
0.5151515151515152	0.7041666666666666	0.05951190357119041
0.5252525252525253	0.7125	0.05170697352496188
0.5353535353535354	0.7208333333333333	0.050346024889977366
0.5454545454545455	0.7291666666666667	0.05743353646704258
0.5555555555555556	0.7416666666666667	0.04289845892077916
0.5656565656565657	0.7500000000000001	0.04564354645876384
0.5757575757575758	0.7541666666666667	0.04823265376162593
0.5858585858585859	0.7625	0.038640077064565424
0.595959595959596	0.7666666666666667	0.04448782605013047
0.6060606060606061	0.7708333333333334	0.04750730937913076
0.6161616161616162	0.7708333333333334	0.04750730937913076
0.6262626262626263	0.7833333333333333	0.0467707173346743
0.6363636363636365	0.8	0.0503460248899774
0.6464646464646465	0.8041666666666666	0.04677071733467428
0.6565656565656566	0.8041666666666666	0.04677071733467428
0.6666666666666667	0.8041666666666666	0.04677071733467428
0.6767676767676768	0.8125	0.04750730937913076
0.686868686868687	0.8166666666666667	0.04639803635691686
0.696969696969697	0.8375	0.058034951154933845
0.7070707070707072	0.8416666666666666	0.06263873490988713
0.7171717171717172	0.8416666666666666	0.06263873490988713
0.7272727272727273	0.8541666666666666	0.055901699437494734
0.7373737373737375	0.8541666666666666	0.055901699437494734
0.7474747474747475	0.8625	0.058333333333333334
0.7575757575757577	0.8708333333333333	0.06373774391990981
0.7676767676767677	0.8875	0.06795627679291702
0.7777777777777778	0.8958333333333333	0.06180165405913052
0.787878787878788	0.8958333333333333	0.06180165405913052
0.797979797979798	0.8958333333333333	0.06180165405913052
0.8080808080808082	0.9	0.05496210815947048
0.8181818181818182	0.9041666666666666	0.04859126579037748
0.8282828282828284	0.9083333333333334	0.05034602488997736
0.8383838383838385	0.9125	0.04823265376162591
0.8484848484848485	0.9125	0.04823265376162591
0.8585858585858587	0.925	0.040824829046386304
0.8686868686868687	0.9291666666666666	0.04289845892077918
0.8787878787878789	0.9291666666666666	0.04289845892077918
0.888888888888889	0.9333333333333332	0.035843021946010946
0.8989898989898991	0.9375	0.03486083443891981
0.9090909090909092	0.95	0.021245914639969943
0.9191919191919192	0.9583333333333334	0.013176156917368235
0.9292929292929294	0.9625	0.008333333333333304
0.9393939393939394	0.9625	0.008333333333333304
0.9494949494949496	0.9671085858585865	0.009878386360640186
0.9595959595959597	0.9735888979972689	0.010319000982125568
0.9696969696969697	0.9795162625236526	0.008896234449727538
0.9797979797979799	0.9864230289117915	0.005952274738879034
0.98989898989899	0.9933297952999303	0.0030101680537867955
1.0	1.0	0.0
