# Supplementary material for: Predicting sequence-specific amplification efficiency in multi-template PCR with deep learning
Source: Nat Commun. 2025 Oct 16;16:9187. doi: 10.1038/s41467-025-64221-4 (PMC12533003; doi:10.1038/s41467-025-64221-4)
Supplement: Supplementary file 4 — Source data [file 41467_2025_64221_MOESM4_ESM.zip › Fig. 3b/roc_curve_internal_data_GCfix.csv]

fpr	mean_tpr	std_tpr
0.0	0.0	0.0
0.010101010101010102	0.4208333333333333	0.10655593210453686
0.020202020202020204	0.4875	0.08897565210026095
0.030303030303030304	0.5416666666666666	0.08014743359029727
0.04040404040404041	0.5791666666666666	0.07839536550927824
0.05050505050505051	0.6208333333333333	0.10069204977995476
0.06060606060606061	0.6541666666666666	0.0839560069983745
0.07070707070707072	0.6833333333333333	0.08057949835755718
0.08080808080808081	0.6958333333333333	0.09090593428863097
0.09090909090909091	0.7083333333333333	0.09592387027684451
0.10101010101010102	0.7291666666666667	0.09592387027684449
0.11111111111111112	0.7416666666666667	0.08994597143717875
0.12121212121212122	0.7458333333333333	0.08878031563609382
0.13131313131313133	0.75	0.09033118078616166
0.14141414141414144	0.7541666666666667	0.08270597183866339
0.15151515151515152	0.7708333333333333	0.08122328620674137
0.16161616161616163	0.7708333333333333	0.08122328620674137
0.17171717171717174	0.7833333333333334	0.08897565210026094
0.18181818181818182	0.8	0.07750448015724283
0.19191919191919193	0.8041666666666666	0.07637626158259737
0.20202020202020204	0.8125	0.06846531968814579
0.21212121212121213	0.8166666666666668	0.06897060565519522
0.22222222222222224	0.825	0.07168604389202189
0.23232323232323235	0.825	0.07168604389202189
0.24242424242424243	0.825	0.07168604389202189
0.25252525252525254	0.825	0.07168604389202189
0.26262626262626265	0.8333333333333334	0.06846531968814575
0.27272727272727276	0.8416666666666666	0.07046472718869899
0.2828282828282829	0.8416666666666666	0.07046472718869899
0.29292929292929293	0.85	0.0761486120104044
0.30303030303030304	0.85	0.0761486120104044
0.31313131313131315	0.85	0.0761486120104044
0.32323232323232326	0.85	0.0761486120104044
0.33333333333333337	0.85	0.0761486120104044
0.3434343434343435	0.85	0.0761486120104044
0.3535353535353536	0.8541666666666666	0.06846531968814576
0.36363636363636365	0.8541666666666666	0.06846531968814576
0.37373737373737376	0.8541666666666666	0.06846531968814576
0.38383838383838387	0.8583333333333332	0.06095307849303246
0.393939393939394	0.8666666666666666	0.05833333333333331
0.4040404040404041	0.8666666666666666	0.05833333333333331
0.4141414141414142	0.8708333333333333	0.05803495115493381
0.42424242424242425	0.8708333333333333	0.05803495115493381
0.43434343434343436	0.875	0.05103103630798289
0.4444444444444445	0.8875	0.0503460248899774
0.4545454545454546	0.8875	0.0503460248899774
0.4646464646464647	0.8958333333333334	0.03952847075210476
0.4747474747474748	0.8958333333333334	0.03952847075210476
0.48484848484848486	0.9	0.04639803635691685
0.494949494949495	0.9	0.04639803635691685
0.5050505050505051	0.9	0.04639803635691685
0.5151515151515152	0.9	0.04639803635691685
0.5252525252525253	0.9041666666666666	0.04677071733467427
0.5353535353535354	0.9125	0.04448782605013046
0.5454545454545455	0.9166666666666666	0.03952847075210473
0.5555555555555556	0.9208333333333332	0.035843021946010925
0.5656565656565657	0.925	0.04289845892077916
0.5757575757575758	0.9291666666666666	0.04082482904638631
0.5858585858585859	0.9333333333333332	0.040397332145136085
0.595959595959596	0.9333333333333332	0.040397332145136085
0.6060606060606061	0.9375	0.03486083443891981
0.6161616161616162	0.9375	0.03486083443891981
0.6262626262626263	0.9375	0.03486083443891981
0.6363636363636365	0.9375	0.03486083443891981
0.6464646464646465	0.9416666666666668	0.033333333333333326
0.6565656565656566	0.9416666666666668	0.033333333333333326
0.6666666666666667	0.9416666666666668	0.033333333333333326
0.6767676767676768	0.9458333333333334	0.0338501600193165
0.686868686868687	0.9458333333333334	0.0338501600193165
0.696969696969697	0.9458333333333334	0.0338501600193165
0.7070707070707072	0.9458333333333334	0.0338501600193165
0.7171717171717172	0.95	0.03385016001931649
0.7272727272727273	0.95	0.03385016001931649
0.7373737373737375	0.95	0.03385016001931649
0.7474747474747475	0.95	0.03385016001931649
0.7575757575757577	0.9541666666666668	0.03584302194601093
0.7676767676767677	0.9541666666666668	0.03584302194601093
0.7777777777777778	0.9541666666666668	0.03584302194601093
0.787878787878788	0.9583333333333334	0.0348608344389198
0.797979797979798	0.9625	0.035843021946010925
0.8080808080808082	0.9625	0.035843021946010925
0.8181818181818182	0.9666666666666666	0.028259708263021956
0.8282828282828284	0.9666666666666666	0.028259708263021956
0.8383838383838385	0.9666666666666666	0.028259708263021956
0.8484848484848485	0.9708333333333332	0.031180478223116186
0.8585858585858587	0.975	0.03061862178478974
0.8686868686868687	0.9791666666666666	0.02282177322938192
0.8787878787878789	0.9791666666666666	0.02282177322938192
0.888888888888889	0.9791666666666666	0.02282177322938192
0.8989898989898991	0.9791666666666666	0.02282177322938192
0.9090909090909092	0.9791666666666666	0.02282177322938192
0.9191919191919192	0.9791666666666666	0.02282177322938192
0.9292929292929294	0.9791666666666666	0.02282177322938192
0.9393939393939394	0.9875	0.016666666666666656
0.9494949494949496	0.9875	0.016666666666666656
0.9595959595959597	0.9875	0.016666666666666656
0.9696969696969697	0.9875	0.016666666666666656
0.9797979797979799	0.9916666666666668	0.016666666666666653
0.98989898989899	0.9916666666666668	0.016666666666666653
1.0	1.0	0.0
