# Supplementary material for: Predicting sequence-specific amplification efficiency in multi-template PCR with deep learning
Source: Nat Commun. 2025 Oct 16;16:9187. doi: 10.1038/s41467-025-64221-4 (PMC12533003; doi:10.1038/s41467-025-64221-4)
Supplement: Supplementary file 4 — Source data [file 41467_2025_64221_MOESM4_ESM.zip › Fig. 3b/roc_curve_internal_data_GCfix_baseline.csv]

fpr	mean_tpr	std_tpr
0.0	0.0	0.0
0.010101010101010102	0.019093714927048262	0.01693644622576671
0.020202020202020204	0.0375	0.024295632895188754
0.030303030303030304	0.0627020202020202	0.037495161746177376
0.04040404040404041	0.09166666666666667	0.044876373392787536
0.05050505050505051	0.1093574635241302	0.04949814254164155
0.06060606060606061	0.14232603815937148	0.05609572769430083
0.07070707070707072	0.15	0.0565194165260439
0.08080808080808081	0.1666561447811448	0.051048219920913455
0.09090909090909091	0.17835497835497835	0.047015184349883526
0.10101010101010102	0.18749999999999997	0.057433536467042585
0.11111111111111112	0.20833333333333331	0.06319062870042959
0.12121212121212122	0.22261002886002884	0.05542779614139747
0.13131313131313133	0.23349116161616168	0.051061751035673876
0.14141414141414144	0.2541666666666667	0.04639803635691686
0.15151515151515152	0.2577841911175245	0.04751726033757977
0.16161616161616163	0.2745276842499065	0.0513719744464357
0.17171717171717174	0.275	0.0517069735249619
0.18181818181818182	0.28132409622541205	0.053801874999151345
0.19191919191919193	0.3023492500765228	0.03741993586373025
0.20202020202020204	0.3115420073753407	0.04314950461496968
0.21212121212121213	0.325	0.0485912657903775
0.22222222222222224	0.34328968556657347	0.0443533903762077
0.23232323232323235	0.3637851731601732	0.04463680991347507
0.24242424242424243	0.3895101600803355	0.04660813405142267
0.25252525252525254	0.4107075658546247	0.04691625799538099
0.26262626262626265	0.4188322620140802	0.040799965495947464
0.27272727272727276	0.43185171088879226	0.04202420679016956
0.2828282828282829	0.44494063441431864	0.04656576180483546
0.29292929292929293	0.45446887741512487	0.039686570483668346
0.30303030303030304	0.4661638312954103	0.03973590761079125
0.31313131313131315	0.475	0.048232653761625936
0.32323232323232326	0.47885824186133785	0.04716732767070826
0.33333333333333337	0.4917723429951691	0.037590451176467615
0.3434343434343435	0.49913259579926256	0.03981289958815477
0.3535353535353536	0.5092743984410653	0.04484030907949687
0.36363636363636365	0.5207149621212122	0.04745596229749743
0.37373737373737376	0.5365319865319866	0.048060324355719164
0.38383838383838387	0.5454438389745409	0.03951072257759452
0.393939393939394	0.55	0.038640077064565424
0.4040404040404041	0.55	0.038640077064565424
0.4141414141414142	0.5584755541526376	0.02978314564870961
0.42424242424242425	0.5666666666666667	0.030618621784789725
0.43434343434343436	0.5717893217893217	0.03139848423688558
0.4444444444444445	0.5833333333333333	0.029462782549439487
0.4545454545454546	0.5891287878787879	0.028118105725762232
0.4646464646464647	0.6025401966525156	0.017737765467488287
0.4747474747474748	0.6177311307519642	0.01599057568697559
0.48484848484848486	0.6208333333333333	0.015590239111558117
0.494949494949495	0.6264047185331251	0.017098796187962676
0.5050505050505051	0.6504121071829405	0.016045927551079666
0.5151515151515152	0.6673779461279461	0.017877618742170198
0.5252525252525253	0.6706762065095399	0.015635335017480635
0.5353535353535354	0.6736335578002244	0.01159350509858436
0.5454545454545455	0.6825841750841752	0.006499624787616708
0.5555555555555556	0.7034496062154109	0.01770897148866486
0.5656565656565657	0.711761291071636	0.02317449830468507
0.5757575757575758	0.7125	0.024295632895188747
0.5858585858585859	0.7240164959783015	0.028994766995883346
0.595959595959596	0.7315867003367004	0.03150105623091624
0.6060606060606061	0.7333333333333334	0.03333333333333335
0.6161616161616162	0.7436175480293129	0.034707483909081925
0.6262626262626263	0.7593899176954733	0.029063921226193237
0.6363636363636365	0.768252840909091	0.032044851490224346
0.6464646464646465	0.775	0.035843021946010925
0.6565656565656566	0.775	0.035843021946010925
0.6666666666666667	0.7905555555555556	0.04335825494187847
0.6767676767676768	0.7999999999999999	0.04677071733467428
0.686868686868687	0.8127732349954575	0.049807432327318296
0.696969696969697	0.8255537834485203	0.0534636060826838
0.7070707070707072	0.8345128367003367	0.050114265755246495
0.7171717171717172	0.8404671717171718	0.04874572147533824
0.7272727272727273	0.8537337662337661	0.03512925998301867
0.7373737373737375	0.8552953780226508	0.034777675945907124
0.7474747474747475	0.866523569023569	0.033816124561470366
0.7575757575757577	0.883905723905724	0.0375935820985842
0.7676767676767677	0.8884307821807822	0.029577912499753303
0.7777777777777778	0.8940446127946128	0.025153777184755338
0.787878787878788	0.9062018999519001	0.018407565784703386
0.797979797979798	0.9220996852941298	0.022557917656088302
0.8080808080808082	0.9375	0.018633899812498283
0.8181818181818182	0.9416666666666668	0.015590239111558117
0.8282828282828284	0.9473667837798272	0.019270274879482574
0.8383838383838385	0.9666666666666668	0.021245914639969925
0.8484848484848485	0.9666666666666668	0.021245914639969925
0.8585858585858587	0.9666666666666668	0.021245914639969925
0.8686868686868687	0.968815469509914	0.020833744809915736
0.8787878787878789	0.9708333333333332	0.02124591463996993
0.888888888888889	0.9708333333333332	0.02124591463996993
0.8989898989898991	0.975	0.01559023911155807
0.9090909090909092	0.9833333333333332	0.008333333333333349
0.9191919191919192	0.9833333333333332	0.008333333333333349
0.9292929292929294	0.9875	0.010206207261596593
0.9393939393939394	0.9875	0.010206207261596593
0.9494949494949496	0.9916666666666666	0.010206207261596593
0.9595959595959597	0.9958333333333333	0.008333333333333349
0.9696969696969697	0.9958333333333333	0.008333333333333349
0.9797979797979799	0.9958333333333333	0.008333333333333349
0.98989898989899	0.9958333333333333	0.008333333333333349
1.0	1.0	0.0
