# Supplementary material for: Predicting sequence-specific amplification efficiency in multi-template PCR with deep learning
Source: Nat Commun. 2025 Oct 16;16:9187. doi: 10.1038/s41467-025-64221-4 (PMC12533003; doi:10.1038/s41467-025-64221-4)
Supplement: Supplementary file 4 — Source data [file 41467_2025_64221_MOESM4_ESM.zip › Fig. 3b/roc_curve_internal_data_GCfix_kmer.csv]

fpr	mean_tpr	std_tpr
0.0	0.0	0.0
0.010101010101010102	0.1375	0.038640077064565424
0.020202020202020204	0.20416666666666666	0.08680277773333192
0.030303030303030304	0.2375	0.07523112535528245
0.04040404040404041	0.2625	0.06263873490988713
0.05050505050505051	0.27083333333333337	0.06319062870042959
0.06060606060606061	0.2916666666666667	0.061801654059130524
0.07070707070707072	0.3041666666666667	0.06666666666666667
0.08080808080808081	0.31250000000000006	0.07905694150420949
0.09090909090909091	0.3375	0.07728015412913086
0.10101010101010102	0.35416666666666663	0.09033118078616166
0.11111111111111112	0.3625	0.08700255424092125
0.12121212121212122	0.3791666666666667	0.10155048005794949
0.13131313131313133	0.3791666666666667	0.10155048005794949
0.14141414141414144	0.3916666666666667	0.09982623792259115
0.15151515151515152	0.39583333333333337	0.09409658158863511
0.16161616161616163	0.4125	0.0887803156360938
0.17171717171717174	0.425	0.08897565210026091
0.18181818181818182	0.4416666666666667	0.0980716857994985
0.19191919191919193	0.4541666666666667	0.0980716857994985
0.20202020202020204	0.4625	0.09260879487872027
0.21212121212121213	0.4666666666666666	0.08897565210026093
0.22222222222222224	0.4833333333333334	0.07949493345141213
0.23232323232323235	0.5083333333333333	0.08599903100229289
0.24242424242424243	0.5125	0.09279607271383368
0.25252525252525254	0.5208333333333333	0.08936504412303005
0.26262626262626265	0.525	0.08579691784155832
0.27272727272727276	0.5375	0.08579691784155832
0.2828282828282829	0.5458333333333333	0.09260879487872029
0.29292929292929293	0.5583333333333333	0.09260879487872027
0.30303030303030304	0.5791666666666667	0.09718253158075499
0.31313131313131315	0.5833333333333333	0.09501461875826149
0.32323232323232326	0.5916666666666666	0.08291561975888498
0.33333333333333337	0.6083333333333333	0.07021791477646963
0.3434343434343435	0.6166666666666666	0.06263873490988711
0.3535353535353536	0.6208333333333333	0.05803495115493381
0.36363636363636365	0.625	0.05743353646704257
0.37373737373737376	0.625	0.05743353646704257
0.38383838383838387	0.625	0.05743353646704257
0.393939393939394	0.6416666666666666	0.05170697352496188
0.4040404040404041	0.6625	0.05335936864527372
0.4141414141414142	0.6666666666666666	0.05270462766947298
0.42424242424242425	0.675	0.04677071733467428
0.43434343434343436	0.6791666666666666	0.046770717334674285
0.4444444444444445	0.6916666666666667	0.035843021946010946
0.4545454545454546	0.6958333333333334	0.03632415786283895
0.4646464646464647	0.7125	0.04823265376162594
0.4747474747474748	0.7166666666666667	0.04487637339278753
0.48484848484848486	0.725	0.03584302194601096
0.494949494949495	0.7291666666666667	0.029462782549439487
0.5050505050505051	0.7333333333333334	0.03333333333333335
0.5151515151515152	0.7333333333333334	0.03333333333333335
0.5252525252525253	0.7458333333333333	0.03061862178478972
0.5353535353535354	0.7625	0.038640077064565424
0.5454545454545455	0.7666666666666666	0.04039733214513606
0.5555555555555556	0.7749999999999999	0.03818813079129868
0.5656565656565657	0.7916666666666667	0.03726779962499651
0.5757575757575758	0.8083333333333333	0.020412414523193145
0.5858585858585859	0.8125	0.02282177322938192
0.595959595959596	0.8166666666666668	0.02429563289518875
0.6060606060606061	0.8208333333333334	0.028259708263021936
0.6161616161616162	0.825	0.031180478223116155
0.6262626262626263	0.8333333333333333	0.029462782549439483
0.6363636363636365	0.8375	0.030618621784789732
0.6464646464646465	0.8458333333333334	0.02825970826302195
0.6565656565656566	0.85	0.03061862178478973
0.6666666666666667	0.8583333333333334	0.03818813079129868
0.6767676767676768	0.8583333333333334	0.03818813079129868
0.686868686868687	0.8708333333333333	0.04039733214513607
0.696969696969697	0.875	0.0348608344389198
0.7070707070707072	0.875	0.0348608344389198
0.7171717171717172	0.8833333333333332	0.03385016001931649
0.7272727272727273	0.8833333333333332	0.03385016001931649
0.7373737373737375	0.890446127946128	0.032496815754124546
0.7474747474747475	0.8916666666666666	0.033333333333333305
0.7575757575757577	0.8916666666666666	0.033333333333333305
0.7676767676767677	0.9	0.030618621784789732
0.7777777777777778	0.9	0.030618621784789732
0.787878787878788	0.9	0.030618621784789732
0.797979797979798	0.9	0.030618621784789732
0.8080808080808082	0.9083333333333334	0.02825970826302195
0.8181818181818182	0.9166666666666667	0.01863389981249823
0.8282828282828284	0.9166666666666667	0.01863389981249823
0.8383838383838385	0.9291666666666668	0.025000000000000015
0.8484848484848485	0.9333333333333333	0.024295632895188757
0.8585858585858587	0.9375	0.018633899812498283
0.8686868686868687	0.9416666666666668	0.015590239111558117
0.8787878787878789	0.9458333333333332	0.02124591463996994
0.888888888888889	0.9458333333333332	0.02124591463996994
0.8989898989898991	0.9541666666666666	0.015590239111558081
0.9090909090909092	0.9541666666666666	0.015590239111558081
0.9191919191919192	0.9583333333333333	0.01863389981249823
0.9292929292929294	0.9708333333333334	0.010206207261596538
0.9393939393939394	0.9709974747474748	0.010344569904916385
0.9494949494949496	0.97267576102651	0.010182905338348295
0.9595959595959597	0.977886880094411	0.00884901762703009
0.9696969696969697	0.9837784799829796	0.006521902721134826
0.9797979797979799	0.9896700798715482	0.004213499504492682
0.98989898989899	0.995561679760117	0.001990025596501692
1.0	1.0	0.0
