# Supplementary material for: Predicting sequence-specific amplification efficiency in multi-template PCR with deep learning
Source: Nat Commun. 2025 Oct 16;16:9187. doi: 10.1038/s41467-025-64221-4 (PMC12533003; doi:10.1038/s41467-025-64221-4)
Supplement: Supplementary file 4 — Source data [file 41467_2025_64221_MOESM4_ESM.zip › Fig. 3c/pr_curve_external_data_GCall_GCfix.csv]

precision	recall
0.02001000500250125	1.0
0.020011673476194446	1.0
0.0200133422281521	1.0
0.02001501125844383	1.0
0.020016680567139282	1.0
0.020018350154308116	1.0
0.02002002002002002	1.0
0.020021690164344706	1.0
0.02002336058735191	1.0
0.02002503128911139	1.0
0.020026702269692925	1.0
0.02002837352916632	1.0
0.020030045067601403	1.0
0.020031716885068024	1.0
0.02003338898163606	1.0
0.020035061357375407	1.0
0.020036734012355985	1.0
0.02003840694664774	1.0
0.02004008016032064	1.0
0.020041753653444676	1.0
0.02004342742608986	1.0
0.020045101478326235	1.0
0.020046775810223856	1.0
0.020048450421852812	1.0
0.020050125313283207	1.0
0.02005180048458518	1.0
0.020053475935828877	1.0
0.02005515166708448	1.0
0.020056827678422196	1.0
0.020058503969912243	1.0
0.020060180541624874	1.0
0.02006185739363036	1.0
0.020063534525998995	1.0
0.020065211938801102	1.0
0.020066889632107024	1.0
0.020068567605987124	1.0
0.02007024586051179	1.0
0.020071924395751443	1.0
0.020073603211776515	1.0
0.020075282308657464	1.0
0.02007696168646478	1.0
0.02007864134526897	1.0
0.020080321285140562	1.0
0.020082001506150114	1.0
0.0200836820083682	1.0
0.020085362791865426	1.0
0.020087043856712422	1.0
0.02008872520297983	1.0
0.020090406830738324	1.0
0.020092088740058602	1.0
0.020093770931011386	1.0
0.02009545340366742	1.0
0.02009713615809747	1.0
0.02009881919437233	1.0
0.020100502512562814	1.0
0.02010218611273976	1.0
0.020103869994974034	1.0
0.020105554159336517	1.0
0.020107238605898123	1.0
0.020108923334729786	1.0
0.020110608345902465	1.0
0.020112293639487137	1.0
0.02011397921555481	1.0
0.020115665074176513	1.0
0.020117351215423303	1.0
0.02011903763936625	1.0
0.02012072434607646	1.0
0.020122411335625052	1.0
0.02012409860808318	1.0
0.02012578616352201	1.0
0.020127474002012747	1.0
0.020129162123626605	1.0
0.020130850528434826	1.0
0.020132539216508684	1.0
0.020134228187919462	1.0
0.020135917442738484	1.0
0.020137606981037087	1.0
0.020139296802886633	1.0
0.02014098690835851	1.0
0.020142677297524128	1.0
0.020144367970454928	1.0
0.020146058927222363	1.0
0.020147750167897917	1.0
0.020149441692553102	1.0
0.020151133501259445	1.0
0.020152825594088503	1.0
0.020154517971111858	1.0
0.020156210632401108	1.0
0.020157903578027884	1.0
0.02015959680806384	1.0
0.020161290322580645	1.0
0.020162984121650004	1.0
0.02016467820534364	1.0
0.0201663725737333	1.0
0.020168067226890758	1.0
0.020169762164887806	1.0
0.020171457387796268	1.0
0.02017315289568799	1.0
0.020174848688634835	1.0
0.0201765447667087	1.0
0.020178241129981504	1.0
0.020179937778525184	1.0
0.020181634712411706	1.0
0.02018333193171306	1.0
0.020185029436501262	1.0
0.020186727226848347	1.0
0.020188425302826378	1.0
0.020190123664507446	1.0
0.020191822311963654	1.0
0.020193521245267142	1.0
0.02019522046449007	1.0
0.02019691996970462	1.0
0.020198619760983	1.0
0.02020031983839744	1.0
0.020202020202020204	1.0
0.02020372085192356	1.0
0.020205421788179828	1.0
0.02020712301086133	1.0
0.020208824520040417	1.0
0.020210526315789474	1.0
0.0202122283981809	1.0
0.02021393076728712	1.0
0.02021563342318059	1.0
0.02021733636593379	1.0
0.020219039595619208	1.0
0.020220743112309376	1.0
0.020222446916076844	1.0
0.020224151006994186	1.0
0.020225855385133995	1.0
0.020227560050568902	1.0
0.020229265003371546	1.0
0.0202309702436146	1.0
0.020232675771370764	1.0
0.020234381586712757	1.0
0.02023608768971332	1.0
0.02023779408044523	1.0
0.020239500758981278	1.0
0.020241207725394283	1.0
0.020242914979757085	1.0
0.020244622522142555	1.0
0.020246330352623586	1.0
0.020248038471273096	1.0
0.020249746878164023	1.0
0.020251455573369336	1.0
0.020253164556962026	1.0
0.020254873829015106	1.0
0.02025658338960162	1.0
0.02025829323879463	1.0
0.02026000337666723	1.0
0.020261713803292527	1.0
0.020263424518743668	1.0
0.02026513552309381	1.0
0.020266846816416145	1.0
0.020268558398783887	1.0
0.02027027027027027	1.0
0.02027198243094856	1.0
0.02027369488089204	1.0
0.02027540762017403	1.0
0.02027712064886786	1.0
0.020278833967046894	1.0
0.020280547574784518	1.0
0.020282261472154145	1.0
0.02028397565922921	1.0
0.02028569013608317	1.0
0.02028740490278952	1.0
0.02028911995942176	1.0
0.020290835306053433	1.0
0.020292550942758097	1.0
0.020294266869609334	1.0
0.02029598308668076	1.0
0.02029769959404601	1.0
0.020299416391778735	1.0
0.020301133479952632	1.0
0.020302850858641402	1.0
0.02030456852791878	1.0
0.020306286487858535	1.0
0.02030800473853444	1.0
0.02030972328002031	1.0
0.020311442112389978	1.0
0.02031316123571731	1.0
0.02031488065007618	1.0
0.020316600355540507	1.0
0.02031832035218422	1.0
0.02032004064008128	1.0
0.02032176121930567	1.0
0.02032348208993141	1.0
0.02032520325203252	1.0
0.02032692470568307	1.0
0.020328646450957142	1.0
0.020330368487928845	1.0
0.020332090816672314	1.0
0.020333813437261712	1.0
0.020335536349771224	1.0
0.02033725955427506	1.0
0.020338983050847456	1.0
0.020340706839562676	1.0
0.020342430920494998	1.0
0.020344155293718743	1.0
0.02034587995930824	1.0
0.020347604917337857	1.0
0.020349330167881974	1.0
0.02035105571101501	1.0
0.0203527815468114	1.0
0.020354507675345603	1.0
0.020356234096692113	1.0
0.02035796081092544	1.0
0.02035968781812012	1.0
0.020361415118350726	1.0
0.020363142711691838	1.0
0.020364870598218072	1.0
0.020366598778004074	1.0
0.0203683272511245	1.0
0.02037005601765405	1.0
0.02037178507766743	1.0
0.02037351443123939	1.0
0.02037524407844469	1.0
0.020376974019358125	1.0
0.020378704254054514	1.0
0.020380434782608696	1.0
0.02038216560509554	1.0
0.020383896721589943	1.0
0.020385628132166822	1.0
0.020387359836901122	1.0
0.02038909183586781	1.0
0.020390824129141887	1.0
0.02039255671679837	1.0
0.020394289598912305	1.0
0.020396022775558766	1.0
0.02039775624681285	1.0
0.020399490012749683	1.0
0.020401224073444406	1.0
0.0204029584289722	1.0
0.020404693079408263	1.0
0.02040642802482782	1.0
0.02040816326530612	1.0
0.020409898800918445	1.0
0.020411634631740092	1.0
0.02041337075784639	1.0
0.02041510717931269	1.0
0.020416843896214378	1.0
0.02041858090862685	1.0
0.020420318216625544	1.0
0.02042205582028591	1.0
0.02042379371968343	1.0
0.020425531914893616	1.0
0.020427270405991998	1.0
0.020429009193054137	1.0
0.020430748276155614	1.0
0.02043248765537204	1.0
0.020434227330779056	1.0
0.020435967302452316	1.0
0.020437707570467513	1.0
0.020439448134900357	1.0
0.02044118899582659	1.0
0.020442930153321975	1.0
0.020444671607462304	1.0
0.020446413358323395	1.0
0.020448155405981085	1.0
0.02044989775051125	1.0
0.020451640391989774	1.0
0.020453383330492587	1.0
0.02045512656609563	1.0
0.020456870098874872	1.0
0.020458613928906317	1.0
0.020460358056265986	1.0
0.020462102481029927	1.0
0.020463847203274217	1.0
0.020465592223074956	1.0
0.020467337540508272	1.0
0.02046908315565032	1.0
0.02047082906857728	1.0
0.02047257527936535	1.0
0.02047432178809077	1.0
0.020476068594829793	1.0
0.020477815699658702	1.0
0.020479563102653812	1.0
0.02048131080389145	1.0
0.02048305880344798	1.0
0.020484807101399796	1.0
0.020486555697823303	1.0
0.020488304592794947	1.0
0.02049005378639119	1.0
0.020491803278688523	1.0
0.02049355306976347	1.0
0.02049530315969257	1.0
0.020497053548552396	1.0
0.020498804236419543	1.0
0.020500555223370635	1.0
0.020502306509482315	1.0
0.02050405809483127	1.0
0.02050580997949419	1.0
0.020507562163547807	1.0
0.02050931464706888	1.0
0.020511067430134176	1.0
0.020512820512820513	1.0
0.020514573895204717	1.0
0.02051632757736365	1.0
0.020518081559374197	1.0
0.02051983584131327	1.0
0.020521590423257803	1.0
0.02052334530528476	1.0
0.020525100487471137	1.0
0.020526855969893943	1.0
0.020528611752630228	1.0
0.020530367835757058	1.0
0.020532124219351525	1.0
0.02053388090349076	1.0
0.020535637888251905	1.0
0.020537395173712135	1.0
0.02053915275994865	1.0
0.020540910647038686	1.0
0.020542668835059487	1.0
0.02054442732408834	1.0
0.02054618611420255	1.0
0.02054794520547945	1.0
0.020549704597996404	1.0
0.020551464291830794	1.0
0.020553224287060034	1.0
0.020554984583761562	1.0
0.020556745182012847	1.0
0.020558506081891383	1.0
0.020560267283474685	1.0
0.0205620287868403	1.0
0.020563790592065805	1.0
0.02056555269922879	1.0
0.02056731510840689	1.0
0.02056907781967775	1.0
0.020570840833119053	1.0
0.020572604148808505	1.0
0.020574367766823833	1.0
0.0205761316872428	1.0
0.02057789591014319	1.0
0.020579660435602814	1.0
0.02058142526369951	1.0
0.02058319039451115	1.0
0.02058495582811562	1.0
0.020586721564590838	1.0
0.020588487604014754	1.0
0.02059025394646534	1.0
0.02059202059202059	1.0
0.020593787540758537	1.0
0.02059555479275723	1.0
0.02059732234809475	1.0
0.020599090206849198	1.0
0.020600858369098713	1.0
0.020602626834921454	1.0
0.020604395604395604	1.0
0.020606164677599383	1.0
0.020607934054611025	1.0
0.020609703735508803	1.0
0.020611473720371008	1.0
0.02061324400927596	1.0
0.02061501460230201	1.0
0.020616785499527533	1.0
0.020618556701030927	1.0
0.020620328206890626	1.0
0.020622100017185084	1.0
0.020623872131992783	1.0
0.020625644551392232	1.0
0.020627417275461968	1.0
0.020629190304280558	1.0
0.02063096363792659	1.0
0.02063273727647868	1.0
0.020634511220015476	1.0
0.02063628546861565	1.0
0.0206380600223579	1.0
0.02063983488132095	1.0
0.020641610045583555	1.0
0.020643385515224495	1.0
0.02064516129032258	1.0
0.02064693737095664	1.0
0.02064871375720554	1.0
0.020650490449148167	1.0
0.020652267446863437	1.0
0.020654044750430294	1.0
0.020655822359927703	1.0
0.02065760027543467	1.0
0.020659378497030215	1.0
0.02066115702479339	1.0
0.020662935858803272	1.0
0.02066471499913897	1.0
0.02066649444587962	1.0
0.020668274199104376	1.0
0.02067005425889243	1.0
0.020671834625323	1.0
0.02067361529847532	1.0
0.02067539627842867	1.0
0.020677177565262342	1.0
0.02067895915905566	1.0
0.02068074105988798	1.0
0.020682523267838676	1.0
0.020684305782987158	1.0
0.02068608860541286	1.0
0.02068787173519524	1.0
0.020689655172413793	1.0
0.02069143891714803	1.0
0.020693222969477496	1.0
0.020695007329481763	1.0
0.020696791997240428	1.0
0.02069857697283312	1.0
0.020700362256339484	1.0
0.020702147847839213	1.0
0.020703933747412008	1.0
0.020705719955137605	1.0
0.02070750647109577	1.0
0.020709293295366294	1.0
0.020711080428028994	1.0
0.02071286786916372	1.0
0.020714655618850338	1.0
0.020716443677168753	1.0
0.020718232044198894	1.0
0.02072002072002072	1.0
0.02072180970471421	1.0
0.02072359899835938	1.0
0.02072538860103627	1.0
0.02072717851282494	1.0
0.020728968733805492	1.0
0.020730759264058048	1.0
0.02073255010366275	1.0
0.020734341252699785	1.0
0.020736132711249352	1.0
0.020737924479391687	1.0
0.020739716557207053	1.0
0.020741508944775732	1.0
0.020743301642178046	1.0
0.02074509464949434	1.0
0.02074688796680498	1.0
0.02074868159419037	1.0
0.020750475531730934	1.0
0.020752269779507133	1.0
0.020754064337599448	1.0
0.020755859206088384	1.0
0.02075765438505449	1.0
0.020759449874578322	1.0
0.020761245674740483	1.0
0.020763041785621595	1.0
0.0207648382073023	1.0
0.020766634939863287	1.0
0.020768431983385256	1.0
0.02077022933794894	1.0
0.020772027003635105	1.0
0.02077382498052454	1.0
0.02077562326869806	1.0
0.020777421868236515	1.0
0.02077922077922078	1.0
0.02078102000173175	1.0
0.020782819535850365	1.0
0.020784619381657574	1.0
0.020786419539234366	1.0
0.02078822000866176	1.0
0.02079002079002079	1.0
0.02079182188339253	1.0
0.020793623288858084	1.0
0.020795425006498572	1.0
0.02079722703639515	1.0
0.020799029378628996	1.0
0.02080083203328133	1.0
0.02080263500043339	1.0
0.020804438280166437	1.0
0.02080624187256177	1.0
0.02080804577770071	1.0
0.020809849995664615	1.0
0.02081165452653486	1.0
0.020813459370392855	1.0
0.020815264527320035	1.0
0.020817069997397866	1.0
0.020818875780707843	1.0
0.020820681877331482	1.0
0.020822488287350338	1.0
0.020824295010845987	1.0
0.020826102047900034	1.0
0.020827909398594115	1.0
0.020829717063009894	1.0
0.02083152504122906	1.0
0.020833333333333332	1.0
0.020835141939404462	1.0
0.020836950859524223	1.0
0.02083876009377442	1.0
0.02084056964223689	1.0
0.020842379504993486	1.0
0.020844189682126108	1.0
0.02084600017371667	1.0
0.020847810979847115	1.0
0.020849622100599426	1.0
0.020851433536055605	1.0
0.02085324528629768	1.0
0.020855057351407715	1.0
0.020856869731467803	1.0
0.020858682426560055	1.0
0.020860495436766623	1.0
0.02086230876216968	1.0
0.02086412240285143	1.0
0.020865936358894107	1.0
0.020867750630379968	1.0
0.020869565217391306	1.0
0.020871380120010434	1.0
0.020873195338319706	1.0
0.020875010872401498	1.0
0.020876826722338204	1.0
0.020878642888212267	1.0
0.02088045937010614	1.0
0.020882276168102322	1.0
0.020884093282283328	1.0
0.020885910712731704	1.0
0.020887728459530026	1.0
0.020889546522760902	1.0
0.020891364902506964	1.0
0.020893183598850874	1.0
0.020895002611875328	1.0
0.020809751850239443	0.9958333333333333
0.02081156391501219	0.9958333333333333
0.02081337629539319	0.9958333333333333
0.0208151889914649	0.9958333333333333
0.020817002003309815	0.9958333333333333
0.020818815331010453	0.9958333333333333
0.02082062897464936	0.9958333333333333
0.020822442934309113	0.9958333333333333
0.02082425721007232	0.9958333333333333
0.02082607180202161	0.9958333333333333
0.020827886710239652	0.9958333333333333
0.020829701934809135	0.9958333333333333
0.02083151747581278	0.9958333333333333
0.020833333333333332	0.9958333333333333
0.02083514950745358	0.9958333333333333
0.02083696599825632	0.9958333333333333
0.020838782805824397	0.9958333333333333
0.02084059993024067	0.9958333333333333
0.020842417371588037	0.9958333333333333
0.020844235129949415	0.9958333333333333
0.020846053205407764	0.9958333333333333
0.020847871598046058	0.9958333333333333
0.020849690307947307	0.9958333333333333
0.020851509335194557	0.9958333333333333
0.020853328679870865	0.9958333333333333
0.020855148342059336	0.9958333333333333
0.020856968321843094	0.9958333333333333
0.020858788619305287	0.9958333333333333
0.02086060923452911	0.9958333333333333
0.020862430167597767	0.9958333333333333
0.0208642514185945	0.9958333333333333
0.020866072987602586	0.9958333333333333
0.020867894874705317	0.9958333333333333
0.020869717079986028	0.9958333333333333
0.020871539603528076	0.9958333333333333
0.020873362445414847	0.9958333333333333
0.02087518560572976	0.9958333333333333
0.020877009084556253	0.9958333333333333
0.02087883288197781	0.9958333333333333
0.02088065699807793	0.9958333333333333
0.020882481432940147	0.9958333333333333
0.020884306186648025	0.9958333333333333
0.02088613125928515	0.9958333333333333
0.020887956650935152	0.9958333333333333
0.02088978236168167	0.9958333333333333
0.02089160839160839	0.9958333333333333
0.020893434740799022	0.9958333333333333
0.020895261409337295	0.9958333333333333
0.020897088397306987	0.9958333333333333
0.020898915704791885	0.9958333333333333
0.02090074333187582	0.9958333333333333
0.020902571278642645	0.9958333333333333
0.020904399545176245	0.9958333333333333
0.020906228131560532	0.9958333333333333
0.02090805703787945	0.9958333333333333
0.020909886264216974	0.9958333333333333
0.0209117158106571	0.9958333333333333
0.020913545677283863	0.9958333333333333
0.020915375864181324	0.9958333333333333
0.020917206371433572	0.9958333333333333
0.020919037199124725	0.9958333333333333
0.020920868347338934	0.9958333333333333
0.02092269981616038	0.9958333333333333
0.02092453160567326	0.9958333333333333
0.020926363715961824	0.9958333333333333
0.020928196147110334	0.9958333333333333
0.020930028899203083	0.9958333333333333
0.0209318619723244	0.9958333333333333
0.02093369536655864	0.9958333333333333
0.02093552908199019	0.9958333333333333
0.02093736311870346	0.9958333333333333
0.020939197476782898	0.9958333333333333
0.020941032156312975	0.9958333333333333
0.020942867157378198	0.9958333333333333
0.020944702480063096	0.9958333333333333
0.020946538124452234	0.9958333333333333
0.020948374090630204	0.9958333333333333
0.020950210378681628	0.9958333333333333
0.020952046988691155	0.9958333333333333
0.020953883920743467	0.9958333333333333
0.02095572117492328	0.9958333333333333
0.020959396650004385	0.9958333333333333
0.02096123487107525	0.9958333333333333
0.020963073414612753	0.9958333333333333
0.020964912280701756	0.9958333333333333
0.020966751469427142	0.9958333333333333
0.02096859098087384	0.9958333333333333
0.020970430815126787	0.9958333333333333
0.020972270972270973	0.9958333333333333
0.0209741114523914	0.9958333333333333
0.02097595225557311	0.9958333333333333
0.02097779338190117	0.9958333333333333
0.020979634831460675	0.9958333333333333
0.020981476604336757	0.9958333333333333
0.020983318700614574	0.9958333333333333
0.020985161120379313	0.9958333333333333
0.020987003863716193	0.9958333333333333
0.02098884693071046	0.9958333333333333
0.020990690321447392	0.9958333333333333
0.020992534036012298	0.9958333333333333
0.020994378074490512	0.9958333333333333
0.02099622243696741	0.9958333333333333
0.020998067123528377	0.9958333333333333
0.020999912134258853	0.9958333333333333
0.02100175746924429	0.9958333333333333
0.021003603128570175	0.9958333333333333
0.021005449112322026	0.9958333333333333
0.02100729542058539	0.9958333333333333
0.02100914205344585	0.9958333333333333
0.021010989010989013	0.9958333333333333
0.02101283629330051	0.9958333333333333
0.021014683900466017	0.9958333333333333
0.02101653183257123	0.9958333333333333
0.021018380089701874	0.9958333333333333
0.02102022867194371	0.9958333333333333
0.02102207757938253	0.9958333333333333
0.021023926812104153	0.9958333333333333
0.021025776370194423	0.9958333333333333
0.02102762625373922	0.9958333333333333
0.02102947646282446	0.9958333333333333
0.021031326997536078	0.9958333333333333
0.021033177857960047	0.9958333333333333
0.021035029044182363	0.9958333333333333
0.021036880556289057	0.9958333333333333
0.021038732394366197	0.9958333333333333
0.02104058455849987	0.9958333333333333
0.021042437048776192	0.9958333333333333
0.021044289865281323	0.9958333333333333
0.021046143008101443	0.9958333333333333
0.021047996477322764	0.9958333333333333
0.02104985027303153	0.9958333333333333
0.021051704395314015	0.9958333333333333
0.02105355884425652	0.9958333333333333
0.02105541361994538	0.9958333333333333
0.021057268722466962	0.9958333333333333
0.02105912415190766	0.9958333333333333
0.021060979908353896	0.9958333333333333
0.02106283599189213	0.9958333333333333
0.02106469240260885	0.9958333333333333
0.021066549140590567	0.9958333333333333
0.021068406205923835	0.9958333333333333
0.02107026359869523	0.9958333333333333
0.02107212131899136	0.9958333333333333
0.02107397936689886	0.9958333333333333
0.02107583774250441	0.9958333333333333
0.0210776964458947	0.9958333333333333
0.021079555477156463	0.9958333333333333
0.021081414836376468	0.9958333333333333
0.021083274523641497	0.9958333333333333
0.02108513453903838	0.9958333333333333
0.02108699488265396	0.9958333333333333
0.021088855554575136	0.9958333333333333
0.02109071655488881	0.9958333333333333
0.021092577883681934	0.9958333333333333
0.021094439541041482	0.9958333333333333
0.02109630152705446	0.9958333333333333
0.02109816384180791	0.9958333333333333
0.021100026485388893	0.9958333333333333
0.021101889457884514	0.9958333333333333
0.021103752759381898	0.9958333333333333
0.021105616389968208	0.9958333333333333
0.021107480349730638	0.9958333333333333
0.021109344638756404	0.9958333333333333
0.021111209257132762	0.9958333333333333
0.021113074204946996	0.9958333333333333
0.021114939482286422	0.9958333333333333
0.021116805089238383	0.9958333333333333
0.021118671025890254	0.9958333333333333
0.021120537292329444	0.9958333333333333
0.021122403888643393	0.9958333333333333
0.02112427081491957	0.9958333333333333
0.02112613807124547	0.9958333333333333
0.02112800565770863	0.9958333333333333
0.021129873574396604	0.9958333333333333
0.021131741821396995	0.9958333333333333
0.02113361039879742	0.9958333333333333
0.021135479306685533	0.9958333333333333
0.021137348545149023	0.9958333333333333
0.021139218114275604	0.9958333333333333
0.02114108801415303	0.9958333333333333
0.021142958244869073	0.9958333333333333
0.021144828806511546	0.9958333333333333
0.021146699699168287	0.9958333333333333
0.021148570922927174	0.9958333333333333
0.021150442477876105	0.9958333333333333
0.021152314364103017	0.9958333333333333
0.021154186581695874	0.9958333333333333
0.021156059130742675	0.9958333333333333
0.021157932011331444	0.9958333333333333
0.021159805223550245	0.9958333333333333
0.02116167876748716	0.9958333333333333
0.02116355264323032	0.9958333333333333
0.02116542685086787	0.9958333333333333
0.021167301390488	0.9958333333333333
0.02116917626217892	0.9958333333333333
0.02117105146602888	0.9958333333333333
0.02117292700212615	0.9958333333333333
0.02117480287055905	0.9958333333333333
0.021176679071415915	0.9958333333333333
0.021178555604785113	0.9958333333333333
0.021180432470755052	0.9958333333333333
0.021182309669414163	0.9958333333333333
0.021184187200850912	0.9958333333333333
0.0211860650651538	0.9958333333333333
0.021187943262411347	0.9958333333333333
0.02118982179271212	0.9958333333333333
0.021191700656144705	0.9958333333333333
0.02119357985279773	0.9958333333333333
0.021195459382759844	0.9958333333333333
0.021197339246119735	0.9958333333333333
0.021199219442966117	0.9958333333333333
0.02120109997338774	0.9958333333333333
0.021202980837473386	0.9958333333333333
0.021204862035311862	0.9958333333333333
0.021206743566992012	0.9958333333333333
0.021208625432602716	0.9958333333333333
0.02121050763223287	0.9958333333333333
0.021212390165971422	0.9958333333333333
0.02121427303390733	0.9958333333333333
0.021216156236129605	0.9958333333333333
0.021218039772727272	0.9958333333333333
0.0212199236437894	0.9958333333333333
0.02122180784940508	0.9958333333333333
0.02122369238966344	0.9958333333333333
0.02122557726465364	0.9958333333333333
0.021227462474464873	0.9958333333333333
0.021229348019186356	0.9958333333333333
0.021231233898907347	0.9958333333333333
0.021233120113717127	0.9958333333333333
0.02123500666370502	0.9958333333333333
0.02123689354896037	0.9958333333333333
0.021238780769572557	0.9958333333333333
0.021240668325631	0.9958333333333333
0.021242556217225136	0.9958333333333333
0.021244444444444444	0.9958333333333333
0.021246333007378434	0.9958333333333333
0.021248221906116645	0.9958333333333333
0.021250111140748644	0.9958333333333333
0.02125200071136404	0.9958333333333333
0.021253890618052468	0.9958333333333333
0.021255780860903593	0.9958333333333333
0.021257671440007116	0.9958333333333333
0.021259562355452767	0.9958333333333333
0.021261453607330307	0.9958333333333333
0.021263345195729536	0.9958333333333333
0.021265237120740278	0.9958333333333333
0.021267129382452395	0.9958333333333333
0.02126902198095577	0.9958333333333333
0.021270914916340335	0.9958333333333333
0.02127280818869604	0.9958333333333333
0.02127470179811287	0.9958333333333333
0.02127659574468085	0.9958333333333333
0.021278490028490027	0.9958333333333333
0.021280384649630488	0.9958333333333333
0.02128227960819234	0.9958333333333333
0.02128417490426574	0.9958333333333333
0.021286070537940863	0.9958333333333333
0.021287966509307917	0.9958333333333333
0.021289862818457152	0.9958333333333333
0.021291759465478843	0.9958333333333333
0.021293656450463293	0.9958333333333333
0.021295553773500845	0.9958333333333333
0.021297451434681876	0.9958333333333333
0.02129934943409678	0.9958333333333333
0.021301247771836007	0.9958333333333333
0.02121401194402353	0.9916666666666667
0.0212159030130148	0.9916666666666667
0.021217794419185164	0.9916666666666667
0.02121968616262482	0.9916666666666667
0.021221578243423987	0.9916666666666667
0.02122347066167291	0.9916666666666667
0.021225363417461875	0.9916666666666667
0.0212272565108812	0.9916666666666667
0.021229149942021228	0.9916666666666667
0.021231043710972345	0.9916666666666667
0.02123293781782496	0.9916666666666667
0.02123483226266952	0.9916666666666667
0.021236727045596503	0.9916666666666667
0.021238622166696412	0.9916666666666667
0.021240517626059795	0.9916666666666667
0.021242413423777223	0.9916666666666667
0.021244309559939303	0.9916666666666667
0.021246206034636672	0.9916666666666667
0.021248102847960002	0.9916666666666667
0.02125	0.9916666666666667
0.021251897490847396	0.9916666666666667
0.021253795320592964	0.9916666666666667
0.021255693489327498	0.9916666666666667
0.021257591997141837	0.9916666666666667
0.021259490844126844	0.9916666666666667
0.021261390030373414	0.9916666666666667
0.021263289555972485	0.9916666666666667
0.02126518942101501	0.9916666666666667
0.021267089625591994	0.9916666666666667
0.021268990169794458	0.9916666666666667
0.021270891053713468	0.9916666666666667
0.021272792277440115	0.9916666666666667
0.021274693841065524	0.9916666666666667
0.02127659574468085	0.9916666666666667
0.02127849798837729	0.9916666666666667
0.021280400572246064	0.9916666666666667
0.02128230349637843	0.9916666666666667
0.021284206760865676	0.9916666666666667
0.021286110365799124	0.9916666666666667
0.021288014311270125	0.9916666666666667
0.021289918597370068	0.9916666666666667
0.021291823224190373	0.9916666666666667
0.021293728191822493	0.9916666666666667
0.02129563350035791	0.9916666666666667
0.021297539149888144	0.9916666666666667
0.021299445140504743	0.9916666666666667
0.021301351472299293	0.9916666666666667
0.021303258145363407	0.9916666666666667
0.02130516515978874	0.9916666666666667
0.021307072515666964	0.9916666666666667
0.0213089802130898	0.9916666666666667
0.021310888252148996	0.9916666666666667
0.02131279663293633	0.9916666666666667
0.021314705355543615	0.9916666666666667
0.021316614420062698	0.9916666666666667
0.021318523826585452	0.9916666666666667
0.021320433575203798	0.9916666666666667
0.021322343666009675	0.9916666666666667
0.021324254099095063	0.9916666666666667
0.02132616487455197	0.9916666666666667
0.021328075992472443	0.9916666666666667
0.02132998745294856	0.9916666666666667
0.02133189925607242	0.9916666666666667
0.021333811401936176	0.9916666666666667
0.021335723890632003	0.9916666666666667
0.021337636722252105	0.9916666666666667
0.02133954989688873	0.9916666666666667
0.021341463414634148	0.9916666666666667
0.021343377275580666	0.9916666666666667
0.021345291479820627	0.9916666666666667
0.021347206027446407	0.9916666666666667
0.021349120918550412	0.9916666666666667
0.021351036153225082	0.9916666666666667
0.021352951731562892	0.9916666666666667
0.021354867653656347	0.9916666666666667
0.02135678391959799	0.9916666666666667
0.02135870052948039	0.9916666666666667
0.02136061748339616	0.9916666666666667
0.02136253478143793	0.9916666666666667
0.021364452423698384	0.9916666666666667
0.021366370410270223	0.9916666666666667
0.021368288741246185	0.9916666666666667
0.021370207416719043	0.9916666666666667
0.02137212643678161	0.9916666666666667
0.021374045801526718	0.9916666666666667
0.021375965511047243	0.9916666666666667
0.02137788556543609	0.9916666666666667
0.0213798059647862	0.9916666666666667
0.02138172670919055	0.9916666666666667
0.021383647798742137	0.9916666666666667
0.02138556923353401	0.9916666666666667
0.02138749101365924	0.9916666666666667
0.021389413139210927	0.9916666666666667
0.02139133561028222	0.9916666666666667
0.02139325842696629	0.9916666666666667
0.021395181589356348	0.9916666666666667
0.021397105097545627	0.9916666666666667
0.021399028951627406	0.9916666666666667
0.02140095315169499	0.9916666666666667
0.021402877697841726	0.9916666666666667
0.021404802590160987	0.9916666666666667
0.021406727828746176	0.9916666666666667
0.021408653413690745	0.9916666666666667
0.021410579345088162	0.9916666666666667
0.02141250562303194	0.9916666666666667
0.02141443224761562	0.9916666666666667
0.02141635921893278	0.9916666666666667
0.021418286537077034	0.9916666666666667
0.021420214202142022	0.9916666666666667
0.021422142214221424	0.9916666666666667
0.02142407057340895	0.9916666666666667
0.021425999279798342	0.9916666666666667
0.02142792833348339	0.9916666666666667
0.021429857734557897	0.9916666666666667
0.021431787483115715	0.9916666666666667
0.021433717579250722	0.9916666666666667
0.021435648023056832	0.9916666666666667
0.021437578814627996	0.9916666666666667
0.021439509954058193	0.9916666666666667
0.02144144144144144	0.9916666666666667
0.02144337327687179	0.9916666666666667
0.021445305460443324	0.9916666666666667
0.021447237992250158	0.9916666666666667
0.021449170872386444	0.9916666666666667
0.02145110410094637	0.9916666666666667
0.02145303767802416	0.9916666666666667
0.021454971603714054	0.9916666666666667
0.02145690587811035	0.9916666666666667
0.021458840501307367	0.9916666666666667
0.02146077547339946	0.9916666666666667
0.02146271079448102	0.9916666666666667
0.021464646464646464	0.9916666666666667
0.02146658248399026	0.9916666666666667
0.02146851885260689	0.9916666666666667
0.02147045557059089	0.9916666666666667
0.02147239263803681	0.9916666666666667
0.02147433005503925	0.9916666666666667
0.021476267821692836	0.9916666666666667
0.02147820593809223	0.9916666666666667
0.02148014440433213	0.9916666666666667
0.021482083220507264	0.9916666666666667
0.021484022386712404	0.9916666666666667
0.02148596190304234	0.9916666666666667
0.02148790176959191	0.9916666666666667
0.021489841986455982	0.9916666666666667
0.021491782553729456	0.9916666666666667
0.02149372347150727	0.9916666666666667
0.021495664739884394	0.9916666666666667
0.02149760635895583	0.9916666666666667
0.02149954832881662	0.9916666666666667
0.02150149064956184	0.9916666666666667
0.021503433321286593	0.9916666666666667
0.021505376344086023	0.9916666666666667
0.021507319718055303	0.9916666666666667
0.021509263443289652	0.9916666666666667
0.02151120751988431	0.9916666666666667
0.021513151947934555	0.9916666666666667
0.021515096727535706	0.9916666666666667
0.02151704185878311	0.9916666666666667
0.021518987341772152	0.9916666666666667
0.021520933176598245	0.9916666666666667
0.021522879363356846	0.9916666666666667
0.021524825902143437	0.9916666666666667
0.021526772793053546	0.9916666666666667
0.02152872003618272	0.9916666666666667
0.02153066763162656	0.9916666666666667
0.021532615579480684	0.9916666666666667
0.021534563879840752	0.9916666666666667
0.021536512532802463	0.9916666666666667
0.021538461538461538	0.9916666666666667
0.021540410896913748	0.9916666666666667
0.021542360608254887	0.9916666666666667
0.02154431067258079	0.9916666666666667
0.021546261089987327	0.9916666666666667
0.021548211860570394	0.9916666666666667
0.021550162984425934	0.9916666666666667
0.021552114461649913	0.9916666666666667
0.021554066292338345	0.9916666666666667
0.021556018476587266	0.9916666666666667
0.021557971014492753	0.9916666666666667
0.02155992390615092	0.9916666666666667
0.02156187715165791	0.9916666666666667
0.021563830751109903	0.9916666666666667
0.021565784704603116	0.9916666666666667
0.021567739012233803	0.9916666666666667
0.021569693674098243	0.9916666666666667
0.02157164869029276	0.9916666666666667
0.021573604060913704	0.9916666666666667
0.021575559786057474	0.9916666666666667
0.02157751586582049	0.9916666666666667
0.02157947230029921	0.9916666666666667
0.021581429089590133	0.9916666666666667
0.02158338623378979	0.9916666666666667
0.02158534373299474	0.9916666666666667
0.02158730158730159	0.9916666666666667
0.021589259796806967	0.9916666666666667
0.02159121836160755	0.9916666666666667
0.021593177281800036	0.9916666666666667
0.021595136557481173	0.9916666666666667
0.021597096188747732	0.9916666666666667
0.021599056175696525	0.9916666666666667
0.021601016518424398	0.9916666666666667
0.021602977217028228	0.9916666666666667
0.021604938271604937	0.9916666666666667
0.021606899682251476	0.9916666666666667
0.021608861449064827	0.9916666666666667
0.021610823572142016	0.9916666666666667
0.021612786051580093	0.9916666666666667
0.02161474888747616	0.9916666666666667
0.02161671207992734	0.9916666666666667
0.021618675629030793	0.9916666666666667
0.02162063953488372	0.9916666666666667
0.021622603797583358	0.9916666666666667
0.02162456841722697	0.9916666666666667
0.021626533393911858	0.9916666666666667
0.021628498727735368	0.9916666666666667
0.021539580114514224	0.9875
0.0215415379021996	0.9875
0.021543496045814018	0.9875
0.021545454545454545	0.9875
0.021547413401218293	0.9875
0.0215493726132024	0.9875
0.021551332181504047	0.9875
0.021553292106220444	0.9875
0.02155525238744884	0.9875
0.02155721302528652	0.9875
0.0215591740198308	0.9875
0.02156113537117904	0.9875
0.021563097079428623	0.9875
0.02156505914467698	0.9875
0.021567021567021567	0.9875
0.021568984346559884	0.9875
0.02157094748338946	0.9875
0.021572910977607863	0.9875
0.0215748748293127	0.9875
0.0215768390386016	0.9875
0.02157880360557225	0.9875
0.021580768530322345	0.9875
0.02158273381294964	0.9875
0.021584699453551914	0.9875
0.02158666545222698	0.9875
0.02158863180907269	0.9875
0.021590598524186936	0.9875
0.02159256559766764	0.9875
0.021594533029612756	0.9875
0.021596500820120285	0.9875
0.021598468969288253	0.9875
0.02160043747721473	0.9875
0.021602406343997814	0.9875
0.021604375569735643	0.9875
0.021606345154526394	0.9875
0.02160831509846827	0.9875
0.021610285401659525	0.9875
0.02161225606419843	0.9875
0.02161422708618331	0.9875
0.021616198467712514	0.9875
0.02161817020888443	0.9875
0.02162014230979748	0.9875
0.021622114770550132	0.9875
0.021624087591240876	0.9875
0.021626060771968245	0.9875
0.021628034312830807	0.9875
0.02163000821392717	0.9875
0.02163198247535597	0.9875
0.021633957097215883	0.9875
0.021635932079605624	0.9875
0.021637907422623937	0.9875
0.02163988312636961	0.9875
0.021641859190941467	0.9875
0.021643835616438355	0.9875
0.021645812402959173	0.9875
0.02164778955060285	0.9875
0.021649767059468347	0.9875
0.02165174492965467	0.9875
0.021653723161260848	0.9875
0.021655701754385966	0.9875
0.021657680709129122	0.9875
0.021659660025589472	0.9875
0.02166163970386619	0.9875
0.0216636197440585	0.9875
0.021665600146265656	0.9875
0.021667580910586945	0.9875
0.021669562037121698	0.9875
0.021671543525969277	0.9875
0.02167352537722908	0.9875
0.021675507591000547	0.9875
0.021677490167383153	0.9875
0.0216794731064764	0.9875
0.02168145640837984	0.9875
0.021683440073193047	0.9875
0.021685424101015646	0.9875
0.02168740849194729	0.9875
0.021689393246087672	0.9875
0.021691378363536518	0.9875
0.021693363844393593	0.9875
0.021695349688758695	0.9875
0.021697335896731666	0.9875
0.02169932246841238	0.9875
0.02170130940390074	0.9875
0.021703296703296703	0.9875
0.02170528436670025	0.9875
0.021707272394211392	0.9875
0.0217092607859302	0.9875
0.02171124954195676	0.9875
0.021713238662391204	0.9875
0.0217152281473337	0.9875
0.02171721799688445	0.9875
0.021719208211143697	0.9875
0.021721198790211713	0.9875
0.021723189734188818	0.9875
0.02172518104317536	0.9875
0.021727172717271728	0.9875
0.021729164756578344	0.9875
0.021731157161195672	0.9875
0.02173314993122421	0.9875
0.02173514306676449	0.9875
0.021737136567917086	0.9875
0.021739130434782608	0.9875
0.0217411246674617	0.9875
0.021743119266055044	0.9875
0.021745114230663363	0.9875
0.02174710956138741	0.9875
0.021749105258327982	0.9875
0.021751101321585902	0.9875
0.021753097751262048	0.9875
0.021755094547457315	0.9875
0.021757091710272652	0.9875
0.021759089239809033	0.9875
0.02176108713616748	0.9875
0.021763085399449034	0.9875
0.0217650840297548	0.9875
0.021767083027185892	0.9875
0.021769082391843483	0.9875
0.02177108212382877	0.9875
0.021681212677997243	0.9833333333333333
0.021683204704152886	0.9833333333333333
0.021685197096388862	0.9833333333333333
0.021687189854806103	0.9833333333333333
0.02168918297950556	0.9833333333333333
0.021691176470588235	0.9833333333333333
0.02169317032815516	0.9833333333333333
0.02169516455230741	0.9833333333333333
0.02169715914314609	0.9833333333333333
0.021699154100772344	0.9833333333333333
0.021701149425287357	0.9833333333333333
0.02170314511679235	0.9833333333333333
0.021705141175388576	0.9833333333333333
0.021707137601177335	0.9833333333333333
0.021709134394259956	0.9833333333333333
0.02171113155473781	0.9833333333333333
0.0217131290827123	0.9833333333333333
0.021715126978284875	0.9833333333333333
0.021717125241557007	0.9833333333333333
0.02171912387263022	0.9833333333333333
0.021721122871606074	0.9833333333333333
0.021723122238586155	0.9833333333333333
0.021725121973672098	0.9833333333333333
0.021727122076965567	0.9833333333333333
0.02172912254856827	0.9833333333333333
0.021731123388581953	0.9833333333333333
0.02173312459710839	0.9833333333333333
0.0217351261742494	0.9833333333333333
0.021737128120106843	0.9833333333333333
0.021739130434782608	0.9833333333333333
0.021741133118378626	0.9833333333333333
0.02174313617099687	0.9833333333333333
0.021745139592739333	0.9833333333333333
0.021747143383708072	0.9833333333333333
0.02174914754400516	0.9833333333333333
0.02175115207373272	0.9833333333333333
0.021753156972992904	0.9833333333333333
0.021755162241887907	0.9833333333333333
0.02175716788051996	0.9833333333333333
0.02175917388899133	0.9833333333333333
0.021761180267404333	0.9833333333333333
0.021763187015861305	0.9833333333333333
0.021765194134464632	0.9833333333333333
0.02176720162331673	0.9833333333333333
0.021769209482520063	0.9833333333333333
0.021771217712177122	0.9833333333333333
0.021773226312390443	0.9833333333333333
0.021775235283262594	0.9833333333333333
0.021777244624896188	0.9833333333333333
0.02177925433739387	0.9833333333333333
0.02178126442085833	0.9833333333333333
0.021783274875392285	0.9833333333333333
0.021785285701098497	0.9833333333333333
0.021787296898079764	0.9833333333333333
0.021789308466438926	0.9833333333333333
0.021791320406278854	0.9833333333333333
0.021793332717702465	0.9833333333333333
0.021795345400812707	0.9833333333333333
0.02179735845571257	0.9833333333333333
0.02179937188250508	0.9833333333333333
0.021801385681293303	0.9833333333333333
0.02180339985218034	0.9833333333333333
0.021805414395269333	0.9833333333333333
0.021807429310663463	0.9833333333333333
0.021809444598465944	0.9833333333333333
0.021811460258780037	0.9833333333333333
0.02181347629170903	0.9833333333333333
0.02181549269735626	0.9833333333333333
0.02181750947582509	0.9833333333333333
0.021819526627218935	0.9833333333333333
0.02182154415164124	0.9833333333333333
0.021823562049195486	0.9833333333333333
0.021825580319985202	0.9833333333333333
0.02182759896411395	0.9833333333333333
0.02182961798168532	0.9833333333333333
0.02183163737280296	0.9833333333333333
0.021833657137570545	0.9833333333333333
0.021835677276091783	0.9833333333333333
0.021837697788470434	0.9833333333333333
0.021839718674810292	0.9833333333333333
0.02184173993521518	0.9833333333333333
0.021843761569788966	0.9833333333333333
0.021845783578635564	0.9833333333333333
0.021847805961858913	0.9833333333333333
0.021849828719563005	0.9833333333333333
0.02185185185185185	0.9833333333333333
0.02185387535882952	0.9833333333333333
0.02185589924060011	0.9833333333333333
0.02185792349726776	0.9833333333333333
0.021859948128936643	0.9833333333333333
0.021861973135710977	0.9833333333333333
0.021863998517695014	0.9833333333333333
0.02186602427499305	0.9833333333333333
0.021868050407709415	0.9833333333333333
0.021870076915948475	0.9833333333333333
0.021872103799814642	0.9833333333333333
0.021874131059412365	0.9833333333333333
0.021876158694846125	0.9833333333333333
0.02187818670622045	0.9833333333333333
0.021880215093639903	0.9833333333333333
0.021882243857209088	0.9833333333333333
0.02188427299703264	0.9833333333333333
0.021886302513215248	0.9833333333333333
0.021888332405861622	0.9833333333333333
0.021890362675076522	0.9833333333333333
0.02189239332096475	0.9833333333333333
0.021894424343631133	0.9833333333333333
0.021896455743180554	0.9833333333333333
0.02189848751971792	0.9833333333333333
0.02190051967334818	0.9833333333333333
0.021902552204176334	0.9833333333333333
0.021904585112307407	0.9833333333333333
0.021906618397846467	0.9833333333333333
0.021908652060898627	0.9833333333333333
0.02191068610156903	0.9833333333333333
0.02191272051996286	0.9833333333333333
0.021914755316185346	0.9833333333333333
0.021916790490341752	0.9833333333333333
0.021918826042537382	0.9833333333333333
0.021920861972877577	0.9833333333333333
0.02192289828146772	0.9833333333333333
0.021924934968413228	0.9833333333333333
0.021926972033819568	0.9833333333333333
0.021929009477792232	0.9833333333333333
0.02193104730043676	0.9833333333333333
0.021933085501858737	0.9833333333333333
0.02193512408216377	0.9833333333333333
0.02193716304145752	0.9833333333333333
0.02193920237984568	0.9833333333333333
0.02194124209743399	0.9833333333333333
0.021943282194328218	0.9833333333333333
0.021945322670634183	0.9833333333333333
0.021947363526457733	0.9833333333333333
0.02194940476190476	0.9833333333333333
0.021951446377081203	0.9833333333333333
0.021953488372093023	0.9833333333333333
0.021955530747046238	0.9833333333333333
0.02195757350204689	0.9833333333333333
0.021959616637201078	0.9833333333333333
0.021961660152614925	0.9833333333333333
0.0219637040483946	0.9833333333333333
0.021965748324646314	0.9833333333333333
0.02196779298147631	0.9833333333333333
0.021969838018990877	0.9833333333333333
0.021971883437296343	0.9833333333333333
0.02197392923649907	0.9833333333333333
0.021975975416705467	0.9833333333333333
0.02197802197802198	0.9833333333333333
0.02198006892055509	0.9833333333333333
0.021982116244411327	0.9833333333333333
0.021984163949697252	0.9833333333333333
0.02198621203651947	0.9833333333333333
0.021988260504984626	0.9833333333333333
0.021990309355199404	0.9833333333333333
0.021992358587270524	0.9833333333333333
0.021994408201304754	0.9833333333333333
0.02199645819740889	0.9833333333333333
0.021998508575689784	0.9833333333333333
0.022000559336254312	0.9833333333333333
0.022002610479209397	0.9833333333333333
0.022004662004662005	0.9833333333333333
0.022006713912719134	0.9833333333333333
0.02200876620348783	0.9833333333333333
0.02201081887707517	0.9833333333333333
0.022012871933588286	0.9833333333333333
0.022014925373134327	0.9833333333333333
0.022016979195820505	0.9833333333333333
0.022019033401754057	0.9833333333333333
0.02202108799104227	0.9833333333333333
0.02202314296379246	0.9833333333333333
0.022025198320111992	0.9833333333333333
0.02202725406010827	0.9833333333333333
0.022029310183888734	0.9833333333333333
0.022031366691560868	0.9833333333333333
0.02203342358323219	0.9833333333333333
0.022035480859010272	0.9833333333333333
0.022037538519002708	0.9833333333333333
0.022039596563317145	0.9833333333333333
0.022041654992061267	0.9833333333333333
0.0220437138053428	0.9833333333333333
0.0220457730032695	0.9833333333333333
0.022047832585949178	0.9833333333333333
0.022049892553489676	0.9833333333333333
0.02205195290599888	0.9833333333333333
0.02205401364358471	0.9833333333333333
0.02205607476635514	0.9833333333333333
0.02205813627441817	0.9833333333333333
0.022060198167881847	0.9833333333333333
0.02206226044685426	0.9833333333333333
0.022064323111443532	0.9833333333333333
0.02206638616175783	0.9833333333333333
0.022068449597905368	0.9833333333333333
0.02207051341999439	0.9833333333333333
0.022072577628133184	0.9833333333333333
0.02207464222243008	0.9833333333333333
0.022076707202993453	0.9833333333333333
0.022078772569931706	0.9833333333333333
0.022080838323353294	0.9833333333333333
0.022082904463366707	0.9833333333333333
0.02208497099008048	0.9833333333333333
0.022087037903603182	0.9833333333333333
0.02208910520404343	0.9833333333333333
0.022091172891509876	0.9833333333333333
0.022093240966111215	0.9833333333333333
0.022095309427956185	0.9833333333333333
0.022097378277153558	0.9833333333333333
0.022099447513812154	0.9833333333333333
0.022101517138040833	0.9833333333333333
0.02210358714994849	0.9833333333333333
0.02210565754964406	0.9833333333333333
0.022107728337236534	0.9833333333333333
0.022109799512834927	0.9833333333333333
0.0221118710765483	0.9833333333333333
0.022113943028485756	0.9833333333333333
0.02211601536875644	0.9833333333333333
0.02211808809746954	0.9833333333333333
0.02212016121473428	0.9833333333333333
0.022122234720659918	0.9833333333333333
0.02212430861535577	0.9833333333333333
0.022126382898931183	0.9833333333333333
0.022128457571495546	0.9833333333333333
0.02213053263315829	0.9833333333333333
0.022132608084028886	0.9833333333333333
0.022134683924216844	0.9833333333333333
0.022136760153831724	0.9833333333333333
0.022138836772983114	0.9833333333333333
0.022140913781780656	0.9833333333333333
0.022142991180334023	0.9833333333333333
0.022145068968752932	0.9833333333333333
0.022147147147147148	0.9833333333333333
0.022149225715626466	0.9833333333333333
0.022151304674300733	0.9833333333333333
0.022153384023279828	0.9833333333333333
0.022155463762673678	0.9833333333333333
0.022157543892592245	0.9833333333333333
0.02215962441314554	0.9833333333333333
0.02216170532444361	0.9833333333333333
0.022163786626596543	0.9833333333333333
0.022165868319714472	0.9833333333333333
0.02216795040390757	0.9833333333333333
0.02217003287928605	0.9833333333333333
0.022172115745960164	0.9833333333333333
0.022174199004040215	0.9833333333333333
0.022176282653636536	0.9833333333333333
0.022178366694859505	0.9833333333333333
0.02218045112781955	0.9833333333333333
0.022182535952627126	0.9833333333333333
0.022184621169392744	0.9833333333333333
0.022186706778226945	0.9833333333333333
0.022188792779240317	0.9833333333333333
0.02219087917254349	0.9833333333333333
0.022192965958247133	0.9833333333333333
0.02219505313646196	0.9833333333333333
0.02219714070729872	0.9833333333333333
0.022199228670868217	0.9833333333333333
0.02220131702728128	0.9833333333333333
0.02220340577664879	0.9833333333333333
0.02220549491908167	0.9833333333333333
0.02220758445469088	0.9833333333333333
0.022209674383587428	0.9833333333333333
0.022211764705882354	0.9833333333333333
0.022213855421686746	0.9833333333333333
0.022215946531111738	0.9833333333333333
0.0222180380342685	0.9833333333333333
0.02222012993126824	0.9833333333333333
0.022222222222222223	0.9833333333333333
0.022224314907241735	0.9833333333333333
0.022226407986438122	0.9833333333333333
0.022228501459922764	0.9833333333333333
0.022230595327807082	0.9833333333333333
0.022232689590202543	0.9833333333333333
0.02223478424722065	0.9833333333333333
0.02223687929897296	0.9833333333333333
0.02223897474557105	0.9833333333333333
0.022241070587126568	0.9833333333333333
0.022243166823751177	0.9833333333333333
0.022245263455556604	0.9833333333333333
0.0222473604826546	0.9833333333333333
0.02224945790515697	0.9833333333333333
0.02225155572317556	0.9833333333333333
0.022253653936822253	0.9833333333333333
0.022255752546208978	0.9833333333333333
0.022257851551447702	0.9833333333333333
0.022259950952650442	0.9833333333333333
0.022262050749929253	0.9833333333333333
0.022264150943396226	0.9833333333333333
0.022266251533163507	0.9833333333333333
0.02226835251934327	0.9833333333333333
0.022270453902047748	0.9833333333333333
0.022272555681389205	0.9833333333333333
0.022274657857479944	0.9833333333333333
0.02227676043043232	0.9833333333333333
0.022278863400358728	0.9833333333333333
0.0222809667673716	0.9833333333333333
0.022283070531583418	0.9833333333333333
0.022285174693106705	0.9833333333333333
0.022287279252054017	0.9833333333333333
0.022289384208537967	0.9833333333333333
0.0222914895626712	0.9833333333333333
0.022293595314566407	0.9833333333333333
0.022295701464336324	0.9833333333333333
0.022297808012093728	0.9833333333333333
0.02229991495795143	0.9833333333333333
0.0223020223020223	0.9833333333333333
0.02230413004441924	0.9833333333333333
0.0223062381852552	0.9833333333333333
0.02230834672464316	0.9833333333333333
0.02231045566269616	0.9833333333333333
0.022312564999527277	0.9833333333333333
0.02231467473524962	0.9833333333333333
0.02231678486997636	0.9833333333333333
0.022318895403820694	0.9833333333333333
0.022321006336895866	0.9833333333333333
0.022323117669315173	0.9833333333333333
0.02232522940119194	0.9833333333333333
0.022327341532639548	0.9833333333333333
0.022329454063771407	0.9833333333333333
0.022331566994700985	0.9833333333333333
0.022333680325541783	0.9833333333333333
0.022335794056407343	0.9833333333333333
0.022337908187411264	0.9833333333333333
0.022340022718667172	0.9833333333333333
0.022342137650288744	0.9833333333333333
0.0223442529823897	0.9833333333333333
0.0223463687150838	0.9833333333333333
0.02234848484848485	0.9833333333333333
0.022350601382706697	0.9833333333333333
0.022352718317863233	0.9833333333333333
0.02235483565406839	0.9833333333333333
0.02235695339143615	0.9833333333333333
0.02235907153008053	0.9833333333333333
0.022361190070115597	0.9833333333333333
0.022363309011655452	0.9833333333333333
0.022365428354814254	0.9833333333333333
0.02236754809970619	0.9833333333333333
0.022369668246445498	0.9833333333333333
0.02237178879514646	0.9833333333333333
0.022373909745923397	0.9833333333333333
0.02237603109889068	0.9833333333333333
0.022378152854162715	0.9833333333333333
0.02238027501185396	0.9833333333333333
0.022382397572078907	0.9833333333333333
0.0223845205349521	0.9833333333333333
0.022386643900588123	0.9833333333333333
0.022388767669101604	0.9833333333333333
0.022390891840607212	0.9833333333333333
0.02239301641521966	0.9833333333333333
0.02239514139305371	0.9833333333333333
0.022397266774224163	0.9833333333333333
0.022399392558845863	0.9833333333333333
0.022401518747033698	0.9833333333333333
0.0224036453389026	0.9833333333333333
0.022405772334567548	0.9833333333333333
0.022407899734143564	0.9833333333333333
0.022410027537745705	0.9833333333333333
0.02241215574548908	0.9833333333333333
0.02241428435748884	0.9833333333333333
0.022416413373860182	0.9833333333333333
0.022418542794718343	0.9833333333333333
0.022420672620178606	0.9833333333333333
0.022422802850356294	0.9833333333333333
0.02242493348536678	0.9833333333333333
0.022427064525325478	0.9833333333333333
0.022429195970347843	0.9833333333333333
0.022431327820549376	0.9833333333333333
0.022433460076045627	0.9833333333333333
0.02243559273695218	0.9833333333333333
0.022437725803384673	0.9833333333333333
0.0223447751259865	0.9791666666666666
0.022346899961962725	0.9791666666666666
0.02234902520209225	0.9791666666666666
0.022351150846490395	0.9791666666666666
0.02235327689527252	0.9791666666666666
0.022355403348554032	0.9791666666666666
0.022357530206450385	0.9791666666666666
0.02235965746907707	0.9791666666666666
0.022361785136549624	0.9791666666666666
0.02236391320898363	0.9791666666666666
0.02236604168649472	0.9791666666666666
0.022368170569198553	0.9791666666666666
0.02237029985721085	0.9791666666666666
0.022372429550647374	0.9791666666666666
0.022374559649623916	0.9791666666666666
0.02237669015425633	0.9791666666666666
0.02237882106466051	0.9791666666666666
0.02238095238095238	0.9791666666666666
0.02238308410324793	0.9791666666666666
0.022385216231663174	0.9791666666666666
0.022387348766314184	0.9791666666666666
0.022389481707317072	0.9791666666666666
0.022391615054787994	0.9791666666666666
0.022393748808843147	0.9791666666666666
0.02239588296959878	0.9791666666666666
0.02239801753717118	0.9791666666666666
0.022400152511676676	0.9791666666666666
0.022402287893231648	0.9791666666666666
0.022404423681952522	0.9791666666666666
0.02240655987795576	0.9791666666666666
0.022408696481357872	0.9791666666666666
0.022410833492275416	0.9791666666666666
0.02241297091082499	0.9791666666666666
0.022415108737123237	0.9791666666666666
0.022417246971286844	0.9791666666666666
0.02241938561343255	0.9791666666666666
0.02242152466367713	0.9791666666666666
0.022423664122137404	0.9791666666666666
0.02242580398893024	0.9791666666666666
0.022427944264172554	0.9791666666666666
0.022334637777989882	0.975
0.022336769759450172	0.975
0.02233890214797136	0.975
0.02234103494367004	0.975
0.02234316814666285	0.975
0.022345301757066463	0.975
0.022347435774997614	0.975
0.022349570200573064	0.975
0.02235170503390964	0.975
0.022353840275124187	0.975
0.02235597592433362	0.975
0.022358111981654882	0.975
0.02236024844720497	0.975
0.02236238532110092	0.975
0.02236452260345981	0.975
0.022366660294398776	0.975
0.022368798394034987	0.975
0.02237093690248566	0.975
0.022373075819868055	0.975
0.022375215146299483	0.975
0.022377354881897293	0.975
0.022379495026778884	0.975
0.022381635581061692	0.975
0.02238377654486321	0.975
0.022385917918300965	0.975
0.022388059701492536	0.975
0.022390201894555546	0.975
0.022392344497607655	0.975
0.02239448751076658	0.975
0.022396630934150077	0.975
0.022398774767875947	0.975
0.022400919012062034	0.975
0.022403063666826234	0.975
0.02240520873228648	0.975
0.02240735420856076	0.975
0.022409500095767095	0.975
0.02241164639402356	0.975
0.022413793103448276	0.975
0.0224159402241594	0.975
0.02241808775627515	0.975
0.02242023569991377	0.975
0.02242238405519356	0.975
0.02242453282223287	0.975
0.022426682001150087	0.975
0.022428831592063644	0.975
0.022430981595092023	0.975
0.022433132010353754	0.975
0.0224352828379674	0.975
0.02243743407805159	0.975
0.02243958573072497	0.975
0.022441737796106264	0.975
0.022443890274314215	0.975
0.022446043165467625	0.975
0.022448196469685343	0.975
0.02245035018708625	0.975
0.022452504317789293	0.975
0.022454658861913446	0.975
0.022456813819577735	0.975
0.022458969190901238	0.975
0.022461124976003072	0.975
0.0224632811750024	0.975
0.022465437788018433	0.975
0.022467594815170428	0.975
0.022469752256577685	0.975
0.02247191011235955	0.975
0.02247406838263542	0.975
0.022476227067524734	0.975
0.022478386167146973	0.975
0.022480545681621673	0.975
0.02248270561106841	0.975
0.022484865955606802	0.975
0.022487026715356524	0.975
0.02248918789043729	0.975
0.02249134948096886	0.975
0.022493511487071037	0.975
0.02249567390886368	0.975
0.022497836746466687	0.975
0.0225	0.975
0.022502163669583613	0.975
0.022504327755337564	0.975
0.022506492257381938	0.975
0.02250865717583686	0.975
0.022510822510822513	0.975
0.02251298826245911	0.975
0.022515154430866928	0.975
0.022517321016166283	0.975
0.02251948801847753	0.975
0.02252165543792108	0.975
0.022523823274617383	0.975
0.022525991528686947	0.975
0.02252816020025031	0.975
0.022530329289428077	0.975
0.022532498796340877	0.975
0.0225346687211094	0.975
0.022536839063854376	0.975
0.02253900982469659	0.975
0.022541181003756863	0.975
0.02254335260115607	0.975
0.022545524617015127	0.975
0.022547697051455002	0.975
0.022549869904596703	0.975
0.022552043176561294	0.975
0.02255421686746988	0.975
0.022556390977443608	0.975
0.022558565506603682	0.975
0.022560740455071344	0.975
0.02256291582296789	0.975
0.02256509161041466	0.975
0.022567267817533033	0.975
0.022569444444444444	0.975
0.02257162149127038	0.975
0.022573798958132357	0.975
0.022575976845151953	0.975
0.02257815515245079	0.975
0.022580333880150537	0.975
0.0225825130283729	0.975
0.02258469259723965	0.975
0.022586872586872586	0.975
0.022589052997393572	0.975
0.022591233828924504	0.975
0.022593415081587333	0.975
0.022595596755504054	0.975
0.022597778850796717	0.975
0.022599961367587407	0.975
0.022602144305998263	0.975
0.022604327666151468	0.975
0.022606511448169258	0.975
0.022608695652173914	0.975
0.022610880278287757	0.975
0.022613065326633167	0.975
0.02261525079733256	0.975
0.02261743669050841	0.975
0.02261962300628323	0.975
0.02262180974477958	0.975
0.022623996906120082	0.975
0.022626184490427383	0.975
0.022628372497824196	0.975
0.02263056092843327	0.975
0.022632749782377407	0.975
0.022634939059779455	0.975
0.02263712876076231	0.975
0.022639318885448918	0.975
0.022641509433962263	0.975
0.022643700406425393	0.975
0.022645891802961386	0.975
0.02264808362369338	0.975
0.022650275868744556	0.975
0.02265246853823814	0.975
0.022654661632297415	0.975
0.0226568551510457	0.975
0.022659049094606372	0.975
0.02266124346310285	0.975
0.022663438256658595	0.975
0.022665633475397132	0.975
0.022667829119442023	0.975
0.022670025188916875	0.975
0.022672221683945355	0.975
0.022674418604651164	0.975
0.02267661595115806	0.975
0.022678813723589843	0.975
0.02268101192207037	0.975
0.022683210546723537	0.975
0.022685409597673293	0.975
0.02268760907504363	0.975
0.022689808978958597	0.975
0.02269200930954228	0.975
0.022694210066918824	0.975
0.022696411251212415	0.975
0.02269861286254729	0.975
0.02270081490104773	0.975
0.022703017366838073	0.975
0.022705220260042694	0.975
0.022707423580786028	0.975
0.022709627329192548	0.975
0.02271183150538678	0.975
0.022714036109493303	0.975
0.022619163188039994	0.9708333333333333
0.022621359223300972	0.9708333333333333
0.022623555685017963	0.9708333333333333
0.022625752573315207	0.9708333333333333
0.022627949888316984	0.9708333333333333
0.022630147630147632	0.9708333333333333
0.02263234579893152	0.9708333333333333
0.022634544394793083	0.9708333333333333
0.022636743417856795	0.9708333333333333
0.02263894286824718	0.9708333333333333
0.022641142746088815	0.9708333333333333
0.022643343051506316	0.9708333333333333
0.022645543784624356	0.9708333333333333
0.022647744945567653	0.9708333333333333
0.02264994653446097	0.9708333333333333
0.02265214855142913	0.9708333333333333
0.022654350996596986	0.9708333333333333
0.022656553870089458	0.9708333333333333
0.02265875717203151	0.9708333333333333
0.02266096090254814	0.9708333333333333
0.02266316506176442	0.9708333333333333
0.022665369649805447	0.9708333333333333
0.02266757466679638	0.9708333333333333
0.022669780112862425	0.9708333333333333
0.02267198598812883	0.9708333333333333
0.022674192292720902	0.9708333333333333
0.02267639902676399	0.9708333333333333
0.02267860619038349	0.9708333333333333
0.02268081378370486	0.9708333333333333
0.02268302180685358	0.9708333333333333
0.022685230259955214	0.9708333333333333
0.022687439143135344	0.9708333333333333
0.02268964845651962	0.9708333333333333
0.022691858200233735	0.9708333333333333
0.02269406837440343	0.9708333333333333
0.02269627897915449	0.9708333333333333
0.02269849001461276	0.9708333333333333
0.02270070148090413	0.9708333333333333
0.022702913378154537	0.9708333333333333
0.022705125706489963	0.9708333333333333
0.02270733846603645	0.9708333333333333
0.02270955165692008	0.9708333333333333
0.022711765279266986	0.9708333333333333
0.022713979333203353	0.9708333333333333
0.022716193818855417	0.9708333333333333
0.022718408736349453	0.9708333333333333
0.0227206240858118	0.9708333333333333
0.02272283986736883	0.9708333333333333
0.022725056081146982	0.9708333333333333
0.022727272727272728	0.9708333333333333
0.022729489805872596	0.9708333333333333
0.02273170731707317	0.9708333333333333
0.022733925261001073	0.9708333333333333
0.022736143637782983	0.9708333333333333
0.022738362447545624	0.9708333333333333
0.022740581690415772	0.9708333333333333
0.022742801366520255	0.9708333333333333
0.022745021475985942	0.9708333333333333
0.022747242018939764	0.9708333333333333
0.02274946299550869	0.9708333333333333
0.022751684405819744	0.9708333333333333
0.02275390625	0.9708333333333333
0.02275612852817658	0.9708333333333333
0.022758351240476656	0.9708333333333333
0.02276057438702745	0.9708333333333333
0.022762797967956234	0.9708333333333333
0.022765021983390327	0.9708333333333333
0.022767246433457105	0.9708333333333333
0.022769471318283982	0.9708333333333333
0.022771696637998436	0.9708333333333333
0.022773922392727984	0.9708333333333333
0.022776148582600197	0.9708333333333333
0.02277837520774269	0.9708333333333333
0.022780602268283143	0.9708333333333333
0.022782829764349272	0.9708333333333333
0.022785057696068846	0.9708333333333333
0.02278728606356968	0.9708333333333333
0.022789514866979655	0.9708333333333333
0.022791744106426686	0.9708333333333333
0.02279397378203874	0.9708333333333333
0.02279620389394384	0.9708333333333333
0.02279843444227006	0.9708333333333333
0.022800665427145515	0.9708333333333333
0.022802896848698375	0.9708333333333333
0.022805128707056865	0.9708333333333333
0.022807361002349254	0.9708333333333333
0.022809593734703867	0.9708333333333333
0.02281182690424907	0.9708333333333333
0.022814060511113288	0.9708333333333333
0.02281629455542499	0.9708333333333333
0.022818529037312702	0.9708333333333333
0.022820763956904994	0.9708333333333333
0.022822999314330492	0.9708333333333333
0.02282523510971787	0.9708333333333333
0.022827471343195845	0.9708333333333333
0.0228297080148932	0.9708333333333333
0.022831945124938757	0.9708333333333333
0.02283418267346139	0.9708333333333333
0.022836420660590023	0.9708333333333333
0.022838659086453637	0.9708333333333333
0.022840897951181258	0.9708333333333333
0.02284313725490196	0.9708333333333333
0.022845376997744877	0.9708333333333333
0.022847617179839186	0.9708333333333333
0.022849857801314113	0.9708333333333333
0.022852098862298942	0.9708333333333333
0.022854340362923	0.9708333333333333
0.022856582303315675	0.9708333333333333
0.022858824683606397	0.9708333333333333
0.022861067503924647	0.9708333333333333
0.02286331076439996	0.9708333333333333
0.022865554465161923	0.9708333333333333
0.02286779860634017	0.9708333333333333
0.02287004318806439	0.9708333333333333
0.022872288210464317	0.9708333333333333
0.022874533673669744	0.9708333333333333
0.022876779577810504	0.9708333333333333
0.022879025923016497	0.9708333333333333
0.022881272709417658	0.9708333333333333
0.02288351993714398	0.9708333333333333
0.02288576760632551	0.9708333333333333
0.022888015717092338	0.9708333333333333
0.022890264269574613	0.9708333333333333
0.022892513263902535	0.9708333333333333
0.022894762700206347	0.9708333333333333
0.02289701257861635	0.9708333333333333
0.0228992628992629	0.9708333333333333
0.022901513662276392	0.9708333333333333
0.02290376486778728	0.9708333333333333
0.02290601651592607	0.9708333333333333
0.02290826860682332	0.9708333333333333
0.022910521140609635	0.9708333333333333
0.022912774117415675	0.9708333333333333
0.022915027537372148	0.9708333333333333
0.022917281400609817	0.9708333333333333
0.022919535707259492	0.9708333333333333
0.022921790457452042	0.9708333333333333
0.022924045651318378	0.9708333333333333
0.02292630128898947	0.9708333333333333
0.02292855737059634	0.9708333333333333
0.022930813896270053	0.9708333333333333
0.02293307086614173	0.9708333333333333
0.022935328280342553	0.9708333333333333
0.022937586139003742	0.9708333333333333
0.022939844442256573	0.9708333333333333
0.022942103190232373	0.9708333333333333
0.022944362383062532	0.9708333333333333
0.022946622020878472	0.9708333333333333
0.022948882103811682	0.9708333333333333
0.022951142631993694	0.9708333333333333
0.022953403605556102	0.9708333333333333
0.02295566502463054	0.9708333333333333
0.022957926889348706	0.9708333333333333
0.022960189199842333	0.9708333333333333
0.022962451956243225	0.9708333333333333
0.022964715158683226	0.9708333333333333
0.022966978807294234	0.9708333333333333
0.0229692429022082	0.9708333333333333
0.022971507443557134	0.9708333333333333
0.022973772431473083	0.9708333333333333
0.022976037866088157	0.9708333333333333
0.022978303747534515	0.9708333333333333
0.022980570075944375	0.9708333333333333
0.02298283685144999	0.9708333333333333
0.022985104074183683	0.9708333333333333
0.022987371744277823	0.9708333333333333
0.022989639861864825	0.9708333333333333
0.022991908427077167	0.9708333333333333
0.02299417744004737	0.9708333333333333
0.022996446900908015	0.9708333333333333
0.02299871680979173	0.9708333333333333
0.023000987166831195	0.9708333333333333
0.023003257972159147	0.9708333333333333
0.023005529225908372	0.9708333333333333
0.02300780092821171	0.9708333333333333
0.023010073079202054	0.9708333333333333
0.023012345679012346	0.9708333333333333
0.023014618727775583	0.9708333333333333
0.023016892225624815	0.9708333333333333
0.023019166172693145	0.9708333333333333
0.023021440569113726	0.9708333333333333
0.023023715415019762	0.9708333333333333
0.02302599071054452	0.9708333333333333
0.02302826645582131	0.9708333333333333
0.023030542650983494	0.9708333333333333
0.023032819296164492	0.9708333333333333
0.023035096391497777	0.9708333333333333
0.023037373937116867	0.9708333333333333
0.023039651933155346	0.9708333333333333
0.023041930379746837	0.9708333333333333
0.023044209277025024	0.9708333333333333
0.02304648862512364	0.9708333333333333
0.023048768424176476	0.9708333333333333
0.023051048674317374	0.9708333333333333
0.02305332937568022	0.9708333333333333
0.02305561052839897	0.9708333333333333
0.02305789213260762	0.9708333333333333
0.02306017418844022	0.9708333333333333
0.02306245669603088	0.9708333333333333
0.02306473965551376	0.9708333333333333
0.023067023067023067	0.9708333333333333
0.02306930693069307	0.9708333333333333
0.023071591246658085	0.9708333333333333
0.023073876015052487	0.9708333333333333
0.023076161236010695	0.9708333333333333
0.023078446909667195	0.9708333333333333
0.023080733036156514	0.9708333333333333
0.023083019615613237	0.9708333333333333
0.023085306648172002	0.9708333333333333
0.0230875941339675	0.9708333333333333
0.023089882073134477	0.9708333333333333
0.02309217046580773	0.9708333333333333
0.023094459312122114	0.9708333333333333
0.02309674861221253	0.9708333333333333
0.02309903836621394	0.9708333333333333
0.02310132857426135	0.9708333333333333
0.023103619236489837	0.9708333333333333
0.02310591035303451	0.9708333333333333
0.023108201924030545	0.9708333333333333
0.023110493949613172	0.9708333333333333
0.023112786429917667	0.9708333333333333
0.023115079365079366	0.9708333333333333
0.023117372755233654	0.9708333333333333
0.023119666600515974	0.9708333333333333
0.023121960901061823	0.9708333333333333
0.023124255657006747	0.9708333333333333
0.02312655086848635	0.9708333333333333
0.02312884653563629	0.9708333333333333
0.023131142658592275	0.9708333333333333
0.02313343923749007	0.9708333333333333
0.023135736272465495	0.9708333333333333
0.02313803376365442	0.9708333333333333
0.02314033171119277	0.9708333333333333
0.023142630115216528	0.9708333333333333
0.023144928975861727	0.9708333333333333
0.023147228293264453	0.9708333333333333
0.023149528067560855	0.9708333333333333
0.023151828298887123	0.9708333333333333
0.023154128987379508	0.9708333333333333
0.02315643013317432	0.9708333333333333
0.023158731736407912	0.9708333333333333
0.0231610337972167	0.9708333333333333
0.02316333631573715	0.9708333333333333
0.023165639292105786	0.9708333333333333
0.02316794272645918	0.9708333333333333
0.02317024661893397	0.9708333333333333
0.023172550969666833	0.9708333333333333
0.02317485577879451	0.9708333333333333
0.023177161046453794	0.9708333333333333
0.023179466772781536	0.9708333333333333
0.023181772957914636	0.9708333333333333
0.02318407960199005	0.9708333333333333
0.02318638670514479	0.9708333333333333
0.023188694267515922	0.9708333333333333
0.023191002289240568	0.9708333333333333
0.023193310770455902	0.9708333333333333
0.023195619711299152	0.9708333333333333
0.023197929111907607	0.9708333333333333
0.0232002389724186	0.9708333333333333
0.023202549292969527	0.9708333333333333
0.02320486007369784	0.9708333333333333
0.023207171314741037	0.9708333333333333
0.023209483016236678	0.9708333333333333
0.023211795178322375	0.9708333333333333
0.023214107801135798	0.9708333333333333
0.023216420884814667	0.9708333333333333
0.023218734429496762	0.9708333333333333
0.023221048435319913	0.9708333333333333
0.023223362902422006	0.9708333333333333
0.02322567783094099	0.9708333333333333
0.023227993221014855	0.9708333333333333
0.023230309072781653	0.9708333333333333
0.0232326253863795	0.9708333333333333
0.023234942161946548	0.9708333333333333
0.023237259399621023	0.9708333333333333
0.023239577099541192	0.9708333333333333
0.023241895261845388	0.9708333333333333
0.023244213886671986	0.9708333333333333
0.023246532974159434	0.9708333333333333
0.02324885252444622	0.9708333333333333
0.02325117253767089	0.9708333333333333
0.023253493013972056	0.9708333333333333
0.023255813953488372	0.9708333333333333
0.023258135356358553	0.9708333333333333
0.023260457222721374	0.9708333333333333
0.023262779552715655	0.9708333333333333
0.02326510234648028	0.9708333333333333
0.023267425604154183	0.9708333333333333
0.02326974932587636	0.9708333333333333
0.023272073511785858	0.9708333333333333
0.023274398162021776	0.9708333333333333
0.023276723276723275	0.9708333333333333
0.023279048856029574	0.9708333333333333
0.023281374900079935	0.9708333333333333
0.02328370140901369	0.9708333333333333
0.02328602838297022	0.9708333333333333
0.023288355822088956	0.9708333333333333
0.023290683726509397	0.9708333333333333
0.02329301209637109	0.9708333333333333
0.023195360927814438	0.9666666666666667
0.0231976802319768	0.9666666666666667
0.0232	0.9666666666666667
0.0232023202320232	0.9666666666666667
0.023204640928185638	0.9666666666666667
0.023206962088626586	0.9666666666666667
0.023209283713485393	0.9666666666666667
0.02321160580290145	0.9666666666666667
[truncated: 9,984 more rows]
