# Supplementary material for: Predicting sequence-specific amplification efficiency in multi-template PCR with deep learning
Source: Nat Commun. 2025 Oct 16;16:9187. doi: 10.1038/s41467-025-64221-4 (PMC12533003; doi:10.1038/s41467-025-64221-4)
Supplement: Supplementary file 4 — Source data [file 41467_2025_64221_MOESM4_ESM.zip › Fig. 3c/pr_curve_external_data_GCall_GCfix_baseline.csv]

precision	recall
0.02001000500250125	1.0
0.020011673476194446	1.0
0.0200133422281521	1.0
0.020016680567139282	1.0
0.020018350154308116	1.0
0.02002002002002002	1.0
0.020021690164344706	1.0
0.02002336058735191	1.0
0.02002503128911139	1.0
0.020026702269692925	1.0
0.02002837352916632	1.0
0.020030045067601403	1.0
0.020031716885068024	1.0
0.020035061357375407	1.0
0.019958246346555325	0.9958333333333333
0.01995991314514782	0.9958333333333333
0.01996158022216654	0.9958333333333333
0.01996658312447786	0.9958333333333333
0.01997492687003761	0.9958333333333333
0.01997659645603477	0.9958333333333333
0.0199782663211569	0.9958333333333333
0.019983277591973245	0.9958333333333333
0.01998494857429551	0.9958333333333333
0.019993307679437845	0.9958333333333333
0.020003347840642786	0.9958333333333333
0.020005022181300746	0.9958333333333333
0.020006696802276912	0.9958333333333333
0.020011722347818808	0.9958333333333333
0.02001507411439578	0.9958333333333333
0.02001675041876047	0.9958333333333333
0.020023458445040214	0.9958333333333333
0.02003352891869237	0.9958333333333333
0.020035208315868892	0.9958333333333333
0.020038567955059948	0.9958333333333333
0.02004529061477816	0.9958333333333333
0.020048653636439897	0.9958333333333333
0.020057066129573684	0.9958333333333333
0.020065485685500796	0.9958333333333333
0.0200671704450042	0.9958333333333333
0.020073912313119436	0.9958333333333333
0.020080658712821376	0.9958333333333333
0.020082346021342744	0.9958333333333333
0.020085721489200774	0.9958333333333333
0.020100925147182508	0.9958333333333333
0.02010768971899714	0.9958333333333333
0.020109381573411862	0.9958333333333333
0.02012462108454025	0.9958333333333333
0.02013988371113171	0.9958333333333333
0.020148372955656718	0.9958333333333333
0.020172180958811615	0.9958333333333333
0.020173883683632987	0.9958333333333333
0.020201166427182823	0.9958333333333333
0.020206290158944876	0.9958333333333333
0.020214835490146323	0.9958333333333333
0.020231947854059087	0.9958333333333333
0.02023366068405012	0.9958333333333333
0.020238800914556695	0.9958333333333333
0.020254237288135593	0.9958333333333333
0.02025595389439783	0.9958333333333333
0.020278296283726457	0.9958333333333333
0.020290347228117837	0.9958333333333333
0.02030068801494946	0.9958333333333333
0.02032140124139104	0.9958333333333333
0.02032312925170068	0.9958333333333333
0.020324857555914618	0.9958333333333333
0.0203456201583383	0.9958333333333333
0.02036468984321745	0.9958333333333333
0.020389012113973724	0.9958333333333333
0.02040642076502732	0.9958333333333333
0.02040816326530612	0.9958333333333333
0.02041862451943614	0.9958333333333333
0.020476353666895132	0.9958333333333333
0.02049039780521262	0.9958333333333333
0.02049215467718426	0.9958333333333333
0.020527355492570645	0.9958333333333333
0.020553835569315445	0.9958333333333333
0.02055560333706029	0.9958333333333333
0.02049956933677864	0.9916666666666667
0.020531400966183576	0.9916666666666667
0.020538488091128754	0.9916666666666667
0.020549127957174926	0.9916666666666667
0.020598926778604813	0.9916666666666667
0.02061141422014376	0.9916666666666667
0.020616770616770617	0.9916666666666667
0.02065972222222222	0.9916666666666667
0.02070285316631872	0.9916666666666667
0.02072448624172762	0.9916666666666667
0.020787841732902438	0.9916666666666667
0.020800559342772244	0.9916666666666667
0.02081329252295584	0.9916666666666667
0.020774894810659188	0.9875
0.020820521830800316	0.9875
0.0208241806519638	0.9875
0.02087737843551797	0.9875
0.020936395759717313	0.9875
0.02095120226308345	0.9875
0.021034880624833587	0.9875
0.021061050386563585	0.9875
0.021062922147173837	0.9875
0.021149384258432984	0.9875
0.0212194466827827	0.9875
0.021223247067251722	0.9875
0.021253699219800914	0.9875
0.02132829373650108	0.9875
0.021337895021157828	0.9875
0.021368677305923723	0.9875
0.021461559358869873	0.9875
0.021463502988589022	0.9875
0.02149854862119013	0.9875
0.02140977955184614	0.9833333333333333
0.021429874156483678	0.9791666666666666
0.021438387540082454	0.975
0.021442316503253	0.975
0.021469859620148638	0.975
0.021550930189721863	0.975
0.021572785101871484	0.975
0.02158671586715867	0.975
0.021606083086053413	0.9708333333333333
0.021656287759085416	0.9708333333333333
0.021658300799405093	0.9708333333333333
0.021664342166434217	0.9708333333333333
0.021749276579856248	0.9708333333333333
0.02177790293813949	0.9666666666666667
0.021788129226145755	0.9666666666666667
0.021833239224543572	0.9666666666666667
0.021963457351131307	0.9666666666666667
0.022003034901365705	0.9666666666666667
0.022011385199240986	0.9666666666666667
0.022013473764114243	0.9666666666666667
0.022105764649833253	0.9666666666666667
0.022211584490186693	0.9666666666666667
0.0222712873188058	0.9666666666666667
0.022355559856769572	0.9625
0.022390229717941263	0.9625
0.02241412769260625	0.9625
0.022482893450635387	0.9583333333333334
0.02254238949328629	0.9583333333333334
0.0225534418513434	0.9583333333333334
0.02255565362361479	0.9583333333333334
0.02255490987885354	0.9541666666666667
0.02269573835480674	0.9541666666666667
0.022718253968253967	0.9541666666666667
0.022684310018903593	0.95
0.0226520998296081	0.9416666666666667
0.022724987430869783	0.9416666666666667
0.022747861097131353	0.9416666666666667
0.02275015099657741	0.9416666666666667
0.02279866247846793	0.9375
0.02292643162828612	0.9375
0.022933442054836408	0.9375
0.022945135631246175	0.9375
0.02305564094681832	0.9375
0.023030052669627182	0.9291666666666667
0.02306339849001965	0.9291666666666667
0.023017107309486782	0.925
0.022836790278650744	0.9083333333333333
0.022810890360559236	0.9041666666666667
0.022825286630903545	0.9041666666666667
0.022827687776141383	0.9041666666666667
0.02290319160216308	0.9
0.022972539801260818	0.8958333333333334
0.022977450037405152	0.8958333333333334
0.022984819328629464	0.8958333333333334
0.022881082823074442	0.8875
0.02291485664639444	0.8791666666666667
0.02297223734349483	0.8791666666666667
0.023009814612868048	0.8791666666666667
0.023012324135674556	0.8791666666666667
0.023045539750799426	0.8708333333333333
0.023082898679391853	0.8666666666666667
0.023090586145648313	0.8666666666666667
0.023095713968465468	0.8666666666666667
0.02323503127792672	0.8666666666666667
0.023373983739837397	0.8625
0.02341893879398122	0.8625
0.02339579784213515	0.8583333333333333
0.02362840018441678	0.8541666666666666
0.02360837865987733	0.85
0.023638470451911937	0.85
0.023446658851113716	0.8333333333333334
0.023671440407148775	0.8333333333333334
0.023679848448969927	0.8333333333333334
0.023682652457075192	0.8333333333333334
0.02371871275327771	0.8291666666666667
0.02382680212868892	0.8208333333333333
0.02378063576801747	0.8166666666666667
0.023823994165552448	0.8166666666666667
0.024209486166007904	0.8166666666666667
0.024238657551274082	0.8125
0.024253731343283583	0.8125
0.024262784621127288	0.8125
0.024246231155778893	0.8041666666666667
0.02425704851409703	0.7958333333333333
0.024260129556712817	0.7958333333333333
0.024290983085336386	0.7958333333333333
0.02445895761301063	0.7958333333333333
0.024853610930383865	0.7958333333333333
0.024856845393024466	0.7958333333333333
0.024555903866248695	0.7833333333333333
0.02448605473353411	0.7791666666666667
0.024489261393399686	0.7791666666666667
0.02444533014481201	0.7666666666666667
0.024279007377598926	0.7541666666666667
0.02428552260834563	0.7541666666666667
0.024298563565579273	0.7541666666666667
0.024390243902439025	0.75
0.024393549261417537	0.75
0.024376807602258643	0.7375
0.024306035078027897	0.7333333333333333
0.024397005822012752	0.7333333333333333
0.024555461473327687	0.725
0.024594825135058288	0.7208333333333333
0.02462282949046399	0.7208333333333333
0.02462984054669704	0.7208333333333333
0.024552281917966493	0.7083333333333334
0.02460456942003515	0.7
0.024615384615384615	0.7
0.024626209322779244	0.7
0.024235259346830205	0.6833333333333333
0.024238841265149275	0.6833333333333333
0.024588927440036205	0.6791666666666667
0.024704455895725976	0.6791666666666667
0.02480219111381619	0.6791666666666667
0.024549409571162212	0.6583333333333333
0.024842767295597486	0.6583333333333333
0.024854491112159822	0.6583333333333333
0.024862313139260427	0.6583333333333333
0.025144138372837924	0.6541666666666667
0.025289606787404145	0.6458333333333334
0.025347506132461162	0.6458333333333334
0.025379037574159526	0.6416666666666667
0.025753981701118266	0.6333333333333333
0.02561038074099368	0.625
0.02566295979469632	0.625
0.025676138308798356	0.625
0.025878650113656233	0.6166666666666667
0.025918693413811467	0.6083333333333333
0.02577319587628866	0.6041666666666666
0.025809896760412957	0.6041666666666666
0.026121419564042514	0.6041666666666666
0.026126126126126126	0.6041666666666666
0.026335174953959484	0.5958333333333333
0.026486386367845897	0.5958333333333333
0.02644320297951583	0.5916666666666667
0.026804518475971664	0.5833333333333334
0.027042688815916555	0.5833333333333334
0.027121270825261525	0.5833333333333334
0.027131782945736434	0.5833333333333334
0.027618859735648055	0.5833333333333334
0.027624309392265192	0.5833333333333334
0.027598710717163577	0.5708333333333333
0.02727823802788442	0.5625
0.027363692056361036	0.5583333333333333
0.027637130801687764	0.5458333333333333
0.02759499044788792	0.5416666666666666
0.027689030883919063	0.5416666666666666
0.027133479212253828	0.5166666666666667
0.027400311873468478	0.5125
0.027412525072431467	0.5125
0.027436984162391254	0.5125
0.02760180995475113	0.5083333333333333
0.027803521779425393	0.5
0.027932960893854747	0.5
0.028169014084507043	0.5
0.028468033775633294	0.49166666666666664
0.028766455387615797	0.49166666666666664
0.028829709259711702	0.49166666666666664
0.028836754643206255	0.49166666666666664
0.02920443101711984	0.48333333333333334
0.02972834443874936	0.48333333333333334
0.029751218261092588	0.48333333333333334
0.029797071667094787	0.48333333333333334
0.029827315541601257	0.475
0.029983792544570502	0.4625
0.030146659424225963	0.4625
0.030071077091306724	0.4583333333333333
0.030251625671473	0.44583333333333336
0.030582804385458743	0.44166666666666665
0.030600461893764433	0.44166666666666665
0.030635838150289016	0.44166666666666665
0.03015966883500887	0.425
0.03066180935033394	0.42083333333333334
0.030680437424058325	0.42083333333333334
0.030736457699330495	0.42083333333333334
0.030191004313000615	0.4083333333333333
0.030293367346938774	0.3958333333333333
0.03057611844222723	0.3958333333333333
0.030714516650501133	0.3958333333333333
0.030595277685400733	0.38333333333333336
0.03036506311838963	0.37083333333333335
0.03037542662116041	0.37083333333333335
0.030416951469583047	0.37083333333333335
0.030598052851182198	0.36666666666666664
0.030652722683014784	0.3541666666666667
0.030774800868935553	0.3541666666666667
0.030303030303030304	0.3458333333333333
0.03031409788166545	0.3458333333333333
0.029924242424242423	0.32916666666666666
0.030384615384615385	0.32916666666666666
0.030466640956421133	0.32916666666666666
0.030478395061728395	0.32916666666666666
0.031026252983293555	0.325
0.03034030340303403	0.30833333333333335
0.030352748154224774	0.30833333333333335
0.03042763157894737	0.30833333333333335
0.030012505210504376	0.3
0.03034243606415258	0.2916666666666667
0.030355594102341718	0.2916666666666667
0.030688294607628234	0.2916666666666667
0.030850594975760245	0.2916666666666667
0.031149793861658268	0.2833333333333333
0.03136704119850187	0.2791666666666667
0.03139643861293346	0.2791666666666667
0.03216514642342775	0.2791666666666667
0.03283582089552239	0.275
0.03285216525634644	0.275
0.03301650825412707	0.275
0.03294475418144957	0.2708333333333333
0.03271767810026385	0.25833333333333336
0.031982942430703626	0.25
0.03210272873194221	0.25
0.032119914346895075	0.25
0.032832498608792435	0.24583333333333332
0.03335250143760782	0.24166666666666667
0.0333716915995397	0.24166666666666667
0.03342939481268011	0.24166666666666667
0.03419811320754717	0.24166666666666667
0.03527980535279805	0.24166666666666667
0.035452322738386305	0.24166666666666667
0.03514180024660912	0.2375
0.036410923276983094	0.23333333333333334
0.037308461025982675	0.23333333333333334
0.037358238825883926	0.23333333333333334
0.037383177570093455	0.23333333333333334
0.03787878787878788	0.22916666666666666
0.03793843951324266	0.22083333333333333
0.03807471264367816	0.22083333333333333
0.03897058823529412	0.22083333333333333
0.03935185185185185	0.2125
0.03975058456742011	0.2125
0.03990610328638498	0.2125
0.040983606557377046	0.20833333333333334
0.04078164825828377	0.2
0.04081632653061224	0.2
0.04203152364273205	0.2
0.04087193460490463	0.1875
0.04090909090909091	0.1875
0.04132231404958678	0.1875
0.04108309990662932	0.18333333333333332
0.043222003929273084	0.18333333333333332
0.04308617234468938	0.17916666666666667
0.043259557344064385	0.17916666666666667
0.0433031218529708	0.17916666666666667
0.043933054393305436	0.175
0.04427645788336933	0.17083333333333334
0.044420368364030335	0.17083333333333334
0.04456521739130435	0.17083333333333334
0.044444444444444446	0.16666666666666666
0.04423748544819558	0.15833333333333333
0.043683589138134596	0.15416666666666667
0.04389086595492289	0.15416666666666667
0.043640897755610975	0.14583333333333334
0.04381443298969072	0.14166666666666666
0.04387096774193548	0.14166666666666666
0.04336399474375821	0.1375
0.043835616438356165	0.13333333333333333
0.0440771349862259	0.13333333333333333
0.04360056258790436	0.12916666666666668
0.04491017964071856	0.125
0.04573170731707317	0.125
0.046012269938650305	0.125
0.04595879556259905	0.12083333333333333
0.04597701149425287	0.11666666666666667
0.04745762711864407	0.11666666666666667
0.04684684684684685	0.10833333333333334
0.045454545454545456	0.10416666666666667
0.04411764705882353	0.1
0.040776699029126215	0.0875
0.039761431411530816	0.08333333333333333
0.0398406374501992	0.08333333333333333
0.04	0.08333333333333333
0.041407867494824016	0.08333333333333333
0.04405286343612335	0.08333333333333333
0.04415011037527594	0.08333333333333333
0.04090909090909091	0.075
0.038929440389294405	0.06666666666666667
0.03759398496240601	0.0625
0.037783375314861464	0.0625
0.03926701570680628	0.0625
0.03814713896457766	0.058333333333333334
0.03825136612021858	0.058333333333333334
0.036827195467422094	0.05416666666666667
0.036585365853658534	0.05
0.036923076923076927	0.05
0.0379746835443038	0.05
0.04081632653061224	0.05
0.041811846689895474	0.05
0.04195804195804196	0.05
0.04428044280442804	0.05
0.04230769230769231	0.04583333333333333
0.04247104247104247	0.04583333333333333
0.04263565891472868	0.04583333333333333
0.044	0.04583333333333333
0.04219409282700422	0.041666666666666664
0.03862660944206009	0.0375
0.0391304347826087	0.0375
0.03773584905660377	0.03333333333333333
0.0392156862745098	0.03333333333333333
0.041025641025641026	0.03333333333333333
0.045454545454545456	0.03333333333333333
0.045714285714285714	0.03333333333333333
0.046511627906976744	0.03333333333333333
0.04294478527607362	0.029166666666666667
0.04375	0.029166666666666667
0.0440251572327044	0.029166666666666667
0.034722222222222224	0.020833333333333332
0.03731343283582089	0.020833333333333332
0.03759398496240601	0.020833333333333332
0.03875968992248062	0.020833333333333332
0.03389830508474576	0.016666666666666666
0.034482758620689655	0.016666666666666666
0.037383177570093455	0.016666666666666666
0.03773584905660377	0.016666666666666666
0.0380952380952381	0.016666666666666666
0.04040404040404041	0.016666666666666666
0.03225806451612903	0.0125
0.03296703296703297	0.0125
0.02247191011235955	0.008333333333333333
0.022727272727272728	0.008333333333333333
0.022988505747126436	0.008333333333333333
0.025	0.008333333333333333
0.02531645569620253	0.008333333333333333
0.025974025974025976	0.008333333333333333
0.02666666666666667	0.008333333333333333
0.013888888888888888	0.004166666666666667
0.014705882352941176	0.004166666666666667
0.014925373134328358	0.004166666666666667
0.017241379310344827	0.004166666666666667
0.018518518518518517	0.004166666666666667
0.0196078431372549	0.004166666666666667
0.022222222222222223	0.004166666666666667
0.022727272727272728	0.004166666666666667
0.023809523809523808	0.004166666666666667
0.024390243902439025	0.004166666666666667
0.02631578947368421	0.004166666666666667
0.0	0.0
0.0	0.0
0.0	0.0
0.0	0.0
0.0	0.0
0.0	0.0
0.0	0.0
0.0	0.0
0.0	0.0
0.0	0.0
0.0	0.0
0.0	0.0
0.0	0.0
0.0	0.0
0.0	0.0
0.0	0.0
0.0	0.0
0.0	0.0
0.0	0.0
0.0	0.0
0.0	0.0
0.0	0.0
1.0	0.0
