# Supplementary material for: Predicting sequence-specific amplification efficiency in multi-template PCR with deep learning
Source: Nat Commun. 2025 Oct 16;16:9187. doi: 10.1038/s41467-025-64221-4 (PMC12533003; doi:10.1038/s41467-025-64221-4)
Supplement: Supplementary file 4 — Source data [file 41467_2025_64221_MOESM4_ESM.zip › Fig. 3c/pr_curve_external_data_GCall_GCfix_kmer.csv]

precision	recall
0.02001000500250125	1.0
0.020630222841225627	0.9875
0.020633815079226885	0.9875
0.02063920578246103	0.9875
0.020641003309527957	0.9875
0.020648196549921588	0.9875
0.020651795050540257	0.9875
0.020655394805647553	0.9875
0.020660796791910033	0.9875
0.020669806384092097	0.9875
0.02067341242149337	0.9875
0.020675215912064903	0.9875
0.020680628272251308	0.9875
0.020682433022078714	0.9875
0.020684238086926165	0.9875
0.020687849162011173	0.9875
0.020689655172413793	0.9875
0.02069146149816658	0.9875
0.020698689956331878	0.9875
0.020700497860075117	0.9875
0.02070230607966457	0.9875
0.02070773263433814	0.9875
0.020713162034609333	0.9875
0.020720405665326107	0.9875
0.020722217364693537	0.9875
0.020727654364177017	0.9875
0.020731280615815254	0.9875
0.02073490813648294	0.9875
0.020742166987572204	0.9875
0.02074398249452954	0.9875
0.020749430922780598	0.9875
0.02075306479859895	0.9875
0.02075669994745139	0.9875
0.02075851799947447	0.9875
0.02076033637000701	0.9875
0.020763974066935344	0.9875
0.020767613038906414	0.9875
0.02077125328659071	0.9875
0.020774894810659188	0.9875
0.020782181690634866	0.9875
0.020789473684210528	0.9875
0.020791297482235283	0.9875
0.020794946038431166	0.9875
0.020798595875383942	0.9875
0.020800421274354924	0.9875
0.02080772607550483	0.9875
0.020815036009134025	0.9875
0.020816864295125165	0.9875
0.020820521830800316	0.9875
0.0208241806519638	0.9875
0.020826010544815466	0.9875
0.02082967129548251	0.9875
0.020833333333333332	0.9875
0.020838828805064626	0.9875
0.02084066127330285	0.9875
0.020846160612191047	0.9875
0.020849828450778568	0.9875
0.020857168001408077	0.9875
0.020864512721190245	0.9875
0.020868187021220393	0.9875
0.020871862615587846	0.9875
0.02087553950497666	0.9875
0.020882897171556964	0.9875
0.020892101551480958	0.9875
0.02089394340121661	0.9875
0.02089762807512565	0.9875
0.02090315752337273	0.9875
0.02090868989854433	0.9875
0.020916070955785016	0.9875
0.020919763438961955	0.9875
0.020923457226096936	0.9875
0.020925304608864558	0.9875
0.020929000353232072	0.9875
0.020934546418160938	0.9875
0.020936395759717313	0.9875
0.020945647370746796	0.9875
0.020949350304958897	0.9875
0.02095120226308345	0.9875
0.02095305454866944	0.9875
0.020960466967365348	0.9875
0.020964175143741708	0.9875
0.020966029723991506	0.9875
0.020971595434032386	0.9875
0.02097345132743363	0.9875
0.02097716409984068	0.9875
0.02098273572377158	0.9875
0.020988310308182784	0.9875
0.020990169161278896	0.9875
0.020993887855434493	0.9875
0.020997607867458138	0.9875
0.02100132919805051	0.9875
0.0210069136677894	0.9875
0.021008775817746652	0.9875
0.02101063829787234	0.9875
0.021012501108254276	0.9875
0.021016227720138336	0.9875
0.021018091521816246	0.9875
0.021019955654101995	0.9875
0.021021820117083555	0.9875
0.02102555003548616	0.9875
0.021029281277728483	0.9875
0.021031147395509805	0.9875
0.021033013844515443	0.9875
0.021034880624833587	0.9875
0.02103861517976032	0.9875
0.021040482954545456	0.9875
0.02104982680522249	0.9875
0.02105543710021322	0.9875
0.021059178958592502	0.9875
0.021062922147173837	0.9875
0.021066666666666668	0.9875
0.021068539425726732	0.9875
0.02107228594291811	0.9875
0.021076033792796798	0.9875
0.021083533493461436	0.9875
0.021085409252669038	0.9875
0.021089161772557395	0.9875
0.021092915628337486	0.9875
0.02109854891836553	0.9875
0.021102306116997597	0.9875
0.021107944424652653	0.9875
0.021111704970603957	0.9875
0.02111734830259289	0.9875
0.021119230083764037	0.9875
0.02112111220033865	0.9875
0.021122994652406416	0.9875
0.021124877440057047	0.9875
0.0211286440224659	0.9875
0.02113429641519529	0.9875
0.02114749710002677	0.9875
0.021149384258432984	0.9875
0.021153159585862193	0.9875
0.021155047755065607	0.9875
0.021160714285714286	0.9875
0.02116827438370847	0.9875
0.021172056458817222	0.9875
0.021175839885632593	0.9875
0.02118151756189114	0.9875
0.021183410797282802	0.9875
0.021187198283568746	0.9875
0.021192882053116337	0.9875
0.021194777320693973	0.9875
0.02119667292728736	0.9875
0.02119856887298748	0.9875
0.02120046515788532	0.9875
0.021204258745638364	0.9875
0.021208053691275167	0.9875
0.02121374865735768	0.9875
0.02121564765911736	0.9875
0.021217547000895256	0.9875
0.0212194466827827	0.9875
0.021223247067251722	0.9875
0.02122704881325571	0.9875
0.021228950197061985	0.9875
0.02123085192152647	0.9875
0.021232753986740727	0.9875
0.021234656392796345	0.9875
0.021236559139784946	0.9875
0.02123846222779819	0.9875
0.021240365656927766	0.9875
0.021242269427265394	0.9875
0.021244173538902834	0.9875
0.02124607799193187	0.9875
0.021247982786444325	0.9875
0.021257511884473945	0.9875
0.021259418729817008	0.9875
0.021261325917287164	0.9875
0.021263233446976493	0.9875
0.02126514131897712	0.9875
0.021268958090280895	0.9875
0.021270866989768444	0.9875
0.021274685816876124	0.9875
0.02127659574468085	0.9875
0.02127850601544263	0.9875
0.02128041662925384	0.9875
0.021286150529908388	0.9875
0.021288062516841823	0.9875
0.0212899748472871	0.9875
0.021291887521336806	0.9875
0.021295713900620003	0.9875
0.02129762760603882	0.9875
0.02129954165543273	0.9875
0.021301456048894482	0.9875
0.021303370786516854	0.9875
0.021305285868392664	0.9875
0.02130911706527603	0.9875
0.021311033180469383	0.9875
0.021318701088423136	0.9875
0.021320618927671824	0.9875
0.021322537112010796	0.9875
0.0213244556415332	0.9875
0.021326374516332222	0.9875
0.02132829373650108	0.9875
0.021332133213321332	0.9875
0.02133405347015933	0.9875
0.021335974072740366	0.9875
0.021337895021157828	0.9875
0.021339816315505133	0.9875
0.021341737955875732	0.9875
0.021343659942363112	0.9875
0.021347504954062332	0.9875
0.02134942797946131	0.9875
0.021351351351351352	0.9875
0.02135712354690457	0.9875
0.021359048305695745	0.9875
0.021362898864250947	0.9875
0.02136482466420265	0.9875
0.0213667508113956	0.9875
0.02137638675926761	0.9875
0.021378314991881652	0.9875
0.021380243572395128	0.9875
0.021382172500902203	0.9875
0.021387961375327138	0.9875
0.0213898916967509	0.9875
0.021391822366639588	0.9875
0.02139375338508756	0.9875
0.021395684752189222	0.9875
0.021397616468039005	0.9875
0.021399548532731377	0.9875
0.021401480946360844	0.9875
0.021403413709021945	0.9875
0.02140534682080925	0.9875
0.021409214092140923	0.9875
0.02141308276111312	0.9875
0.021415017619951206	0.9875
0.02141888838680524	0.9875
0.021420824295010847	0.9875
0.021422760553195336	0.9875
0.021424697161453624	0.9875
0.021430509087620942	0.9875
0.021432447097124253	0.9875
0.02143438545717645	0.9875
0.02143632416787265	0.9875
0.021442142404776984	0.9875
0.021444082519001085	0.9875
0.02144602298434531	0.9875
0.021449904968775454	0.9875
0.021453788358830453	0.9875
0.021455730581205867	0.9875
0.021463502988589022	0.9875
0.021465446970383117	0.9875
0.021469335990578858	0.9875
0.02147128102917195	0.9875
0.021475172163827473	0.9875
0.021479064709081022	0.9875
0.02148880224861728	0.9875
0.02149075081610446	0.9875
0.02149854862119013	0.9875
0.021500498956726843	0.9875
0.02150244964616222	0.9875
0.02150830383882385	0.9875
0.02151025594481757	0.9875
0.021512208405191975	0.9875
0.021514161220043574	0.9875
0.02152002179242713	0.9875
0.021521976026153286	0.9875
0.021437006085929695	0.9833333333333333
0.021438953488372093	0.9833333333333333
0.02144284935489733	0.9833333333333333
0.021444797819173102	0.9833333333333333
0.021446746637586334	0.9833333333333333
0.02144869581023357	0.9833333333333333
0.02145259521861649	0.9833333333333333
0.021454545454545455	0.9833333333333333
0.02146039829044285	0.9833333333333333
0.021462349945434705	0.9833333333333333
0.021470160116448325	0.9833333333333333
0.02147211354744791	0.9833333333333333
0.021474067333939945	0.9833333333333333
0.021476021476021477	0.9833333333333333
0.021479930827341405	0.9833333333333333
0.021481886036774075	0.9833333333333333
0.0214838416021848	0.9833333333333333
0.021487753801329328	0.9833333333333333
0.021489710435257693	0.9833333333333333
0.021491667425553227	0.9833333333333333
0.021495582475635305	0.9833333333333333
0.02149754053561669	0.9833333333333333
0.021499498952354923	0.9833333333333333
0.021501457725947522	0.9833333333333333
0.021513217866909753	0.9833333333333333
0.021521065110341055	0.9833333333333333
0.021523027815777473	0.9833333333333333
0.021524990879241153	0.9833333333333333
0.0214357383927757	0.9791666666666666
0.021443562368829272	0.9791666666666666
0.021445519255338566	0.9791666666666666
0.021447476499041707	0.9791666666666666
0.02144943410003651	0.9791666666666666
0.021451392058420813	0.9791666666666666
0.021453350374292496	0.9791666666666666
0.021455309047749473	0.9791666666666666
0.021457268078889702	0.9791666666666666
0.021461187214611873	0.9791666666666666
0.0214631473193899	0.9791666666666666
0.021469029782568975	0.9791666666666666
0.02147099132023755	0.9791666666666666
0.021476878084445258	0.9791666666666666
0.02147884105657618	0.9791666666666666
0.021480804387568556	0.9791666666666666
0.021482768077520798	0.9791666666666666
0.021484732126531358	0.9791666666666666
0.02148669653469873	0.9791666666666666
0.021488661302121435	0.9791666666666666
0.021490626428898034	0.9791666666666666
0.021492591915127125	0.9791666666666666
0.021494557760907345	0.9791666666666666
0.021496523966337357	0.9791666666666666
0.02149849053151587	0.9791666666666666
0.021500457456541628	0.9791666666666666
0.021502424741513405	0.9791666666666666
0.021504392386530014	0.9791666666666666
0.021506360391690307	0.9791666666666666
0.021510297482837528	0.9791666666666666
0.02151423601574659	0.9791666666666666
0.02151620582310932	0.9791666666666666
0.021518175991209598	0.9791666666666666
0.02152014652014652	0.9791666666666666
0.02152408866092691	0.9791666666666666
0.021526060272968765	0.9791666666666666
0.021528032246244045	0.9791666666666666
0.02153000458085204	0.9791666666666666
0.021531977276892066	0.9791666666666666
0.021533950334463484	0.9791666666666666
0.02153987167736022	0.9791666666666666
0.021543821048771544	0.9791666666666666
0.021545796277619877	0.9791666666666666
0.02154777186869613	0.9791666666666666
0.021549747822099955	0.9791666666666666
0.021551724137931036	0.9791666666666666
0.021559633027522937	0.9791666666666666
0.02156161115698688	0.9791666666666666
0.021571507251698183	0.9791666666666666
0.021573487560818873	0.9791666666666666
0.021577449270039482	0.9791666666666666
0.02157943067033976	0.9791666666666666
0.021583394562821455	0.9791666666666666
0.021589343132751494	0.9791666666666666
0.02159132671811834	0.9791666666666666
0.021595294982539974	0.9791666666666666
0.021597279661795792	0.9791666666666666
0.021601250114900265	0.9791666666666666
0.021603235888950176	0.9791666666666666
0.02160919540229885	0.9791666666666666
0.021611182637483906	0.9791666666666666
0.021613170238204728	0.9791666666666666
0.02161515820456218	0.9791666666666666
0.02161714653665716	0.9791666666666666
0.02152713891444342	0.975
0.02152911951421474	0.975
0.0215311004784689	0.975
0.021537045559134837	0.975
0.02153902798232695	0.975
0.021544977442224472	0.975
0.02154696132596685	0.975
0.021548945575098996	0.975
0.021554900515843772	0.975
0.02155688622754491	0.975
0.02156085874873307	0.975
0.02156284555842241	0.975
0.021564832734310202	0.975
0.021474654377880185	0.9708333333333333
0.021478613569321535	0.9708333333333333
0.0214845550945136	0.9708333333333333
0.02148653633345629	0.9708333333333333
0.021488517937840082	0.9708333333333333
0.021490499907766095	0.9708333333333333
0.021492482243335484	0.9708333333333333
0.021494464944649447	0.9708333333333333
0.021502399409376153	0.9708333333333333
0.021504383940932164	0.9708333333333333
0.021506368838840686	0.9708333333333333
0.02151033973412112	0.9708333333333333
0.021512325731696057	0.9708333333333333
0.021518285925378647	0.9708333333333333
0.021524249422632796	0.9708333333333333
0.02153021622620588	0.9708333333333333
0.021532205895943075	0.9708333333333333
0.02153419593345656	0.9708333333333333
0.021536186338848323	0.9708333333333333
0.021538177112220374	0.9708333333333333
0.02154016825367477	0.9708333333333333
0.02154215976331361	0.9708333333333333
0.02154614388755317	0.9708333333333333
0.021552122837850338	0.9708333333333333
0.02155611064853363	0.9708333333333333
0.021558105107327905	0.9708333333333333
0.02156009993522717	0.9708333333333333
0.02156209513233389	0.9708333333333333
0.02156409069875058	0.9708333333333333
0.021568082939924096	0.9708333333333333
0.02157007961488613	0.9708333333333333
0.02157207665956856	0.9708333333333333
0.021574074074074075	0.9708333333333333
0.02157607185850542	0.9708333333333333
0.021578070012965363	0.9708333333333333
0.02158006853755673	0.9708333333333333
0.021582067432382362	0.9708333333333333
0.021588066339293988	0.9708333333333333
0.02159006671608599	0.9708333333333333
0.021592067463627098	0.9708333333333333
0.02159807193177605	0.9708333333333333
0.021600074163344765	0.9708333333333333
0.02160207676617838	0.9708333333333333
0.021604079740380158	0.9708333333333333
0.021610090892227787	0.9708333333333333
0.02161209535293572	0.9708333333333333
0.021614100185528756	0.9708333333333333
0.0216161053901104	0.9708333333333333
0.02161811096678419	0.9708333333333333
0.02162212323682257	0.9708333333333333
0.02162412993039443	0.9708333333333333
0.021630152246565167	0.9708333333333333
0.02163818722139673	0.9708333333333333
0.021642206947798625	0.9708333333333333
0.0216462281679673	0.9708333333333333
0.021648239338474404	0.9708333333333333
0.02165025088273555	0.9708333333333333
0.021658300799405093	0.9708333333333333
0.021660314214000186	0.9708333333333333
0.021662328002975084	0.9708333333333333
0.021666356704482054	0.9708333333333333
0.0216683716172231	0.9708333333333333
0.021670386904761904	0.9708333333333333
0.021672402567203052	0.9708333333333333
0.021676435017210904	0.9708333333333333
0.02168248650660711	0.9708333333333333
0.021684504420660774	0.9708333333333333
0.021686522710349963	0.9708333333333333
0.021688541375779576	0.9708333333333333
0.02169056041705455	0.9708333333333333
0.021694599627560523	0.9708333333333333
0.021696619797001583	0.9708333333333333
0.021698640342708138	0.9708333333333333
0.02170066126478532	0.9708333333333333
0.0217026825633383	0.9708333333333333
0.021704704238472285	0.9708333333333333
0.02170672629029253	0.9708333333333333
0.021708748718904314	0.9708333333333333
0.02171077152441297	0.9708333333333333
0.021712794706923864	0.9708333333333333
0.021714818266542403	0.9708333333333333
0.021716842203374033	0.9708333333333333
0.021718866517524235	0.9708333333333333
0.021720891209098536	0.9708333333333333
0.021722916278202498	0.9708333333333333
0.02172696754942186	0.9708333333333333
0.02172899375174858	0.9708333333333333
0.021731020332027607	0.9708333333333333
0.021733047290364706	0.9708333333333333
0.02173507462686567	0.9708333333333333
0.021739130434782608	0.9708333333333333
0.021741158906410377	0.9708333333333333
0.021743187756625607	0.9708333333333333
0.021745216985534298	0.9708333333333333
0.021747246593242488	0.9708333333333333
0.021749276579856248	0.9708333333333333
0.0217513069454817	0.9708333333333333
0.021753337690225003	0.9708333333333333
0.021755368814192343	0.9708333333333333
0.02175740031748996	0.9708333333333333
0.021765530126109295	0.9708333333333333
0.021769597309165653	0.9708333333333333
0.02177163147075313	0.9708333333333333
0.021773666012522196	0.9708333333333333
0.021777736237031498	0.9708333333333333
0.021779771919985043	0.9708333333333333
0.02178180798354679	0.9708333333333333
0.021783844427823485	0.9708333333333333
0.021785881252921926	0.9708333333333333
0.021791994014216238	0.9708333333333333
0.021794032363670376	0.9708333333333333
0.021796071094480823	0.9708333333333333
0.02179811020675461	0.9708333333333333
0.021800149700598802	0.9708333333333333
0.02180218957612052	0.9708333333333333
0.021804229833426912	0.9708333333333333
0.021806270472625174	0.9708333333333333
0.02180831149382254	0.9708333333333333
0.021810352897126274	0.9708333333333333
0.0218123946826437	0.9708333333333333
0.021816479400749062	0.9708333333333333
0.021818522333551832	0.9708333333333333
0.02182056564899794	0.9708333333333333
0.021826697892271662	0.9708333333333333
0.021828742739366684	0.9708333333333333
0.021830787969643023	0.9708333333333333
0.021832833583208394	0.9708333333333333
0.021834879580170555	0.9708333333333333
0.021836925960637302	0.9708333333333333
0.02183897272471647	0.9708333333333333
0.021841019872515934	0.9708333333333333
0.021843067404143622	0.9708333333333333
0.02184511531970748	0.9708333333333333
0.02184716361931552	0.9708333333333333
0.02184921230307577	0.9708333333333333
0.021851261371096314	0.9708333333333333
0.021857410881801126	0.9708333333333333
0.02185946148794446	0.9708333333333333
0.021861512478889098	0.9708333333333333
0.021863563854743362	0.9708333333333333
0.021865615615615615	0.9708333333333333
0.021867667761614265	0.9708333333333333
0.021869720292847755	0.9708333333333333
0.021873826511453247	0.9708333333333333
0.021875880199042342	0.9708333333333333
0.02187793427230047	0.9708333333333333
0.02188615442419688	0.9708333333333333
0.021888210427430718	0.9708333333333333
0.021890266816986095	0.9708333333333333
0.021892323592971906	0.9708333333333333
0.021894380755497087	0.9708333333333333
0.021896438304670612	0.9708333333333333
0.021898496240601504	0.9708333333333333
0.021900554563398816	0.9708333333333333
0.021906731854080482	0.9708333333333333
0.021908791725434886	0.9708333333333333
0.021910851984201618	0.9708333333333333
0.021912912630489983	0.9708333333333333
0.02191497366440933	0.9708333333333333
0.021927348014304536	0.9708333333333333
0.02192941176470588	0.9708333333333333
0.021931475903614456	0.9708333333333333
0.02193354043113998	0.9708333333333333
0.021935605347392206	0.9708333333333333
0.021939736346516008	0.9708333333333333
0.02194386890186476	0.9708333333333333
0.02194800301431801	0.9708333333333333
0.021950070654733866	0.9708333333333333
0.021952138684755984	0.9708333333333333
0.02195420710449449	0.9708333333333333
0.021956275914059555	0.9708333333333333
0.021958345113561397	0.9708333333333333
0.021964555052790345	0.9708333333333333
0.021966625813142265	0.9708333333333333
0.02196869696398265	0.9708333333333333
0.02197491276053947	0.9708333333333333
0.021976985474438784	0.9708333333333333
0.021979058579379304	0.9708333333333333
0.0219811320754717	0.9708333333333333
0.02198320596282668	0.9708333333333333
0.021989429973574934	0.9708333333333333
0.021991505427088248	0.9708333333333333
0.021995657509676202	0.9708333333333333
0.02199773413897281	0.9708333333333333
0.021999811160419224	0.9708333333333333
0.02200812316992538	0.9708333333333333
0.022016441462723236	0.9708333333333333
0.02202476604594007	0.9708333333333333
0.0220268481754585	0.9708333333333333
0.022028930698685827	0.9708333333333333
0.022031013615733737	0.9708333333333333
0.022033096926713947	0.9708333333333333
0.022035180631738226	0.9708333333333333
0.022037264730918375	0.9708333333333333
0.02203934922436625	0.9708333333333333
0.02204143411219374	0.9708333333333333
0.02204351939451277	0.9708333333333333
0.02204560507143533	0.9708333333333333
0.02204769114307343	0.9708333333333333
0.02204977760953913	0.9708333333333333
0.022053951727401797	0.9708333333333333
0.022058127425920667	0.9708333333333333
0.02206021586820678	0.9708333333333333
0.02206230470599375	0.9708333333333333
0.022068573593483614	0.9708333333333333
0.022070664014398028	0.9708333333333333
0.02207275483137552	0.9708333333333333
0.02207484604452866	0.9708333333333333
0.02207693765397006	0.9708333333333333
0.022079029659812375	0.9708333333333333
0.02208112206216831	0.9708333333333333
0.022083214861150603	0.9708333333333333
0.022087401649445445	0.9708333333333333
0.022091590025599697	0.9708333333333333
0.02209368480940641	0.9708333333333333
0.02209577999051683	0.9708333333333333
0.022097875569044006	0.9708333333333333
0.02200512188181732	0.9666666666666667
0.022007209258205273	0.9666666666666667
0.022009297030642253	0.9666666666666667
0.022015562725374836	0.9666666666666667
0.02201765208313562	0.9666666666666667
0.02201974183750949	0.9666666666666667
0.022021831988609398	0.9666666666666667
0.02202392253654832	0.9666666666666667
0.022026013481439285	0.9666666666666667
0.022028104823395366	0.9666666666666667
0.022030196562529674	0.9666666666666667
0.02193940545160984	0.9625
0.021941489361702128	0.9625
0.0219435736677116	0.9625
0.021945658369751094	0.9625
0.021947743467933493	0.9625
0.02194982896237172	0.9625
0.021951914853178753	0.9625
0.021958174904942965	0.9625
0.02196026238235574	0.9625
0.021962350256702796	0.9625
0.021964438528097367	0.9625
0.021968616262482168	0.9625
0.021970705725699067	0.9625
0.021972795586416818	0.9625
0.021974885844748857	0.9625
0.021976976500808678	0.9625
0.0219790675547098	0.9625
0.0219811590065658	0.9625
0.021983250856490295	0.9625
0.021985343104596936	0.9625
0.02198743575099943	0.9625
0.02198952879581152	0.9625
0.021991622239146993	0.9625
0.02199371608111968	0.9625
0.02190059036374024	0.9583333333333334
0.021902675935625178	0.9583333333333334
0.021904761904761906	0.9583333333333334
0.02190684827126393	0.9583333333333334
0.02191519771319676	0.9583333333333334
0.021923553522066534	0.9583333333333334
0.0219256434699714	0.9583333333333334
0.021931915705158768	0.9583333333333334
0.021934007247758916	0.9583333333333334
0.021936099189318072	0.9583333333333334
0.021938191529950402	0.9583333333333334
0.021940284269770103	0.9583333333333334
0.021942377408891434	0.9583333333333334
0.02194447094742868	0.9583333333333334
0.02194656488549618	0.9583333333333334
0.02195075396067952	0.9583333333333334
0.021952849098024245	0.9583333333333334
0.021961233648429293	0.9583333333333334
0.021963330786860198	0.9583333333333334
0.021965428325852354	0.9583333333333334
0.021967526265520534	0.9583333333333334
0.021973822489729625	0.9583333333333334
0.021975922033250526	0.9583333333333334
0.02197802197802198	0.9583333333333334
0.02198642577191473	0.9583333333333334
0.02198852772466539	0.9583333333333334
0.02199063007935749	0.9583333333333334
0.02199273283610633	0.9583333333333334
0.021994835995027256	0.9583333333333334
0.021996939556235655	0.9583333333333334
0.021999043519846963	0.9583333333333334
0.02200114788597666	0.9583333333333334
0.02200746340063152	0.9583333333333334
0.02200956937799043	0.9583333333333334
0.022011675758445783	0.9583333333333334
0.022013782542113322	0.9583333333333334
0.022015889729108836	0.9583333333333334
0.022017997319548153	0.9583333333333334
0.02202010531354715	0.9583333333333334
0.022022213711221754	0.9583333333333334
0.022024322512687926	0.9583333333333334
0.022026431718061675	0.9583333333333334
0.022028541327459055	0.9583333333333334
0.022030651340996167	0.9583333333333334
0.022032761758789154	0.9583333333333334
0.02203698380760755	0.9583333333333334
0.022039095438865466	0.9583333333333334
0.022041207474844275	0.9583333333333334
0.02204331991566034	0.9583333333333334
0.02204754601226994	0.9583333333333334
0.022049659668296424	0.9583333333333334
0.022053888196375493	0.9583333333333334
0.022062350119904078	0.9583333333333334
0.022064466615502685	0.9583333333333334
0.02206870082517751	0.9583333333333334
0.021974858458881107	0.9541666666666667
0.02197696737044146	0.9541666666666667
0.02197907668682215	0.9541666666666667
0.021981186408139758	0.9541666666666667
0.021983296534510897	0.9541666666666667
0.021985407066052228	0.9541666666666667
0.02198751800288046	0.9541666666666667
0.02198962934511235	0.9541666666666667
0.021991741092864687	0.9541666666666667
0.021993853246254323	0.9541666666666667
0.021995965805398136	0.9541666666666667
0.021998078770413064	0.9541666666666667
0.022000192141416082	0.9541666666666667
0.02200230591852421	0.9541666666666667
0.02200442010185452	0.9541666666666667
0.022008649687650168	0.9541666666666667
0.022014997115939242	0.9541666666666667
0.02201711373906355	0.9541666666666667
0.02201923076923077	0.9541666666666667
0.022021348206558322	0.9541666666666667
0.022023466051163686	0.9541666666666667
0.022025584303164373	0.9541666666666667
0.022027702962677954	0.9541666666666667
0.02202982202982203	0.9541666666666667
0.02203194150471426	0.9541666666666667
0.022034061387472336	0.9541666666666667
0.02203618167821401	0.9541666666666667
0.02204678925580052	0.9541666666666667
0.02204891199691893	0.9541666666666667
0.022051035146846414	0.9541666666666667
0.022053158705701077	0.9541666666666667
0.02205528267360108	0.9541666666666667
0.022057407050664612	0.9541666666666667
0.0220616570327553	0.9541666666666667
0.021967434242219867	0.95
0.021969550973212564	0.95
0.021971668112171147	0.95
0.02197378565921357	0.95
0.02197590361445783	0.95
0.02197802197802198	0.95
0.02198437951981487	0.95
0.0218900675024108	0.9458333333333333
0.02189217860931623	0.9458333333333333
0.02189429012345679	0.9458333333333333
0.021896402044950324	0.9458333333333333
0.02189851437391472	0.9458333333333333
0.021900627110467922	0.9458333333333333
0.021902740254727906	0.9458333333333333
0.0219048538068127	0.9458333333333333
0.02191119691119691	0.9458333333333333
0.02191331209576214	0.9458333333333333
0.021915427688743	0.9458333333333333
0.021917543690257797	0.9458333333333333
0.021919660100424874	0.9458333333333333
0.021921776919362628	0.9458333333333333
0.021923894147189493	0.9458333333333333
0.021926011784023956	0.9458333333333333
0.021928129829984544	0.9458333333333333
0.021930248285189836	0.9458333333333333
0.021940846704040208	0.9458333333333333
0.02194296761720638	0.9458333333333333
0.021945088940448568	0.9458333333333333
0.02194721067388572	0.9458333333333333
0.02194933281763682	0.9458333333333333
0.021951455371820906	0.9458333333333333
0.02195357833655706	0.9458333333333333
0.02195782549816212	0.9458333333333333
0.02195994969526942	0.9458333333333333
0.021962074303405573	0.9458333333333333
0.02196419932268989	0.9458333333333333
0.02196845059518049	0.9458333333333333
0.02197057684862563	0.9458333333333333
0.02197270351369664	0.9458333333333333
0.0219769580791945	0.9458333333333333
0.021979085979860574	0.9458333333333333
0.021981214292630967	0.9458333333333333
0.02198334301762541	0.9458333333333333
0.02198547215496368	0.9458333333333333
0.02198973166715102	0.9458333333333333
0.021991862042239876	0.9458333333333333
0.021993992830152118	0.9458333333333333
0.021998255644926835	0.9458333333333333
0.022000387672029463	0.9458333333333333
0.022002520112435784	0.9458333333333333
0.022004652966265994	0.9458333333333333
0.02200678623364033	0.9458333333333333
0.02201105400950257	0.9458333333333333
0.022013188518231187	0.9458333333333333
0.021918339637280574	0.9416666666666667
0.021920465567410282	0.9416666666666667
0.02192259190998157	0.9416666666666667
0.021924718665114473	0.9416666666666667
0.021928973413545508	0.9416666666666667
0.02193110140708394	0.9416666666666667
0.021933229813664596	0.9416666666666667
0.021935358633407745	0.9416666666666667
0.02193961751286283	0.9416666666666667
0.021941747572815536	0.9416666666666667
0.021846781240897173	0.9375
0.02184890269955331	0.9375
0.021853146853146852	0.9375
0.021855269548324428	0.9375
0.021857392655916068	0.9375
0.02185951617604197	0.9375
0.021863764454377613	0.9375
0.021865889212827987	0.9375
0.021868014384293907	0.9375
0.0218701399688958	0.9375
0.021872265966754154	0.9375
0.0218743923779895	0.9375
0.021876519202722412	0.9375
0.021878646441073513	0.9375
0.021882902159113014	0.9375
0.021885030639042895	0.9375
0.02188715953307393	0.9375
0.021889288841326977	0.9375
0.021891418563922942	0.9375
0.021893548700982778	0.9375
0.021895679252627483	0.9375
0.021897810218978103	0.9375
0.021899941600155733	0.9375
0.021902073396281516	0.9375
0.021904205607476634	0.9375
0.02190633823386233	0.9375
0.021910604732690624	0.9375
0.021912738605375924	0.9375
0.021914872893737215	0.9375
0.021917007597895968	0.9375
0.021919142717973697	0.9375
0.021921278254091972	0.9375
0.021923414206372407	0.9375
0.02192555057493666	0.9375
0.021927687359906443	0.9375
0.021929824561403508	0.9375
0.02193623866627669	0.9375
0.021940516821062895	0.9375
0.021942656524283205	0.9375
0.021944796644884423	0.9375
0.02195121951219512	0.9375
0.021953361303541807	0.9375
0.021955503512880562	0.9375
0.021957646140333756	0.9375
0.021959789186023815	0.9375
0.021966220833740117	0.9375
0.021968365553602813	0.9375
0.021970510692315204	0.9375
0.02197265625	0.9375
0.021974802226779958	0.9375
0.021979095438116637	0.9375
0.021983390327308255	0.9375
0.021985538401407073	0.9375
0.02198768689533861	0.9375
0.021989835809225956	0.9375
0.02199628507185453	0.9375
0.021998435666797028	0.9375
0.02200058668231153	0.9375
0.022007042253521125	0.9375
0.02200919495255796	0.9375
0.022011348072784192	0.9375
0.02201350161432345	0.9375
0.022017809961835794	0.9375
0.02201996476805637	0.9375
0.022024275646045418	0.9375
0.022026431718061675	0.9375
0.022028588212257685	0.9375
0.022030745128757467	0.9375
0.022032902467685075	0.9375
0.022035060229164627	0.9375
0.02204153605015674	0.9375
0.022043695503086116	0.9375
0.02204585537918871	0.9375
0.022052337547780066	0.9375
0.022054499117820037	0.9375
0.022058823529411766	0.9375
0.02206314963718376	0.9375
0.02206531332744925	0.9375
0.02206747744213417	0.9375
0.022069641981363415	0.9375
0.02207180694526192	0.9375
0.022073972333954674	0.9375
0.022076138147566718	0.9375
0.022078304386223137	0.9375
0.02208263813916969	0.9375
0.022084805653710248	0.9375
0.022086973593796015	0.9375
0.022089141959552326	0.9375
0.022091310751104567	0.9375
0.022095649612098596	0.9375
0.022099990177782143	0.9375
0.022102161100196464	0.9375
0.022006090971608213	0.9333333333333333
0.02200825309491059	0.9333333333333333
0.022010415643116833	0.9333333333333333
0.0220125786163522	0.9333333333333333
0.022014742014742014	0.9333333333333333
0.02202123476209202	0.9333333333333333
0.02202339986235375	0.9333333333333333
0.022029897718332022	0.9333333333333333
0.02203206452247467	0.9333333333333333
0.02203423175290183	0.9333333333333333
0.022036399409739303	0.9333333333333333
0.02203856749311295	0.9333333333333333
0.022040736003148678	0.9333333333333333
0.022042904939972446	0.9333333333333333
0.022045074303710263	0.9333333333333333
0.022053756030323914	0.9333333333333333
0.02205592753052383	0.9333333333333333
0.022060271814063424	0.9333333333333333
0.022062444597655866	0.9333333333333333
0.02206461780929866	0.9333333333333333
0.022066791449118314	0.9333333333333333
0.022068965517241378	0.9333333333333333
0.02207114001379446	0.9333333333333333
0.02207331493890422	0.9333333333333333
0.02207549029269735	0.9333333333333333
0.022077666075300612	0.9333333333333333
0.022079842286840807	0.9333333333333333
0.022082018927444796	0.9333333333333333
0.022084195997239476	0.9333333333333333
0.022088551424908787	0.9333333333333333
0.022090729783037475	0.9333333333333333
0.022092908570864978	0.9333333333333333
0.022099447513812154	0.9333333333333333
0.022101628021706957	0.9333333333333333
0.022103808959936848	0.9333333333333333
0.02210599032862923	0.9333333333333333
0.022108172127911566	0.9333333333333333
0.022110354357911362	0.9333333333333333
0.02211253701875617	0.9333333333333333
0.022116903633491312	0.9333333333333333
0.02211908758763701	0.9333333333333333
0.022123456790123456	0.9333333333333333
0.022125642038719872	0.9333333333333333
0.022127827719055616	0.9333333333333333
0.022134387351778657	0.9333333333333333
0.022140950874765246	0.9333333333333333
0.022143139580862	0.9333333333333333
0.02214751829147716	0.9333333333333333
0.02214970829625235	0.9333333333333333
0.022151898734177215	0.9333333333333333
0.02215408960538028	0.9333333333333333
0.0221606648199446	0.9333333333333333
0.02216285742554665	0.9333333333333333
0.022165050465070255	0.9333333333333333
0.022167243938644235	0.9333333333333333
0.022169437846397466	0.9333333333333333
0.022171632188458874	0.9333333333333333
0.022173826964957434	0.9333333333333333
0.022176022176022176	0.9333333333333333
0.022178217821782177	0.9333333333333333
0.02218041390236657	0.9333333333333333
0.022184807368525305	0.9333333333333333
0.022187004754358162	0.9333333333333333
0.022189202575532443	0.9333333333333333
0.022191400832177532	0.9333333333333333
0.022193599524422868	0.9333333333333333
0.02219579865239794	0.9333333333333333
0.022197998216232286	0.9333333333333333
0.0222001982160555	0.9333333333333333
0.022202398651997225	0.9333333333333333
0.022204599524187154	0.9333333333333333
0.02220680083275503	0.9333333333333333
0.022209002577830657	0.9333333333333333
0.022211204759543877	0.9333333333333333
0.022213407378024592	0.9333333333333333
0.02221561043340276	0.9333333333333333
0.02221781392580837	0.9333333333333333
0.02222001785537149	0.9333333333333333
0.022222222222222223	0.9333333333333333
0.022224427026490724	0.9333333333333333
0.022226632268307202	0.9333333333333333
0.022235457613658922	0.9333333333333333
0.022237665045170257	0.9333333333333333
0.022239872915011914	0.9333333333333333
0.022242081223314468	0.9333333333333333
0.02224428997020854	0.9333333333333333
0.022250918843746897	0.9333333333333333
0.022253129346314324	0.9333333333333333
0.022255340288127173	0.9333333333333333
0.022257551669316374	0.9333333333333333
0.022259763490012918	0.9333333333333333
0.022261975750347843	0.9333333333333333
0.022264188450452242	0.9333333333333333
0.022266401590457258	0.9333333333333333
0.022268615170494086	0.9333333333333333
0.022270829190693973	0.9333333333333333
0.022273043651188228	0.9333333333333333
0.022286339667694756	0.9333333333333333
0.02228855721393035	0.9333333333333333
0.022290775201512587	0.9333333333333333
0.022292993630573247	0.9333333333333333
0.02229965156794425	0.9333333333333333
0.022306313483369845	0.9333333333333333
0.022308535006473458	0.9333333333333333
0.022310756972111555	0.9333333333333333
0.022312979380416376	0.9333333333333333
0.022315202231520222	0.9333333333333333
0.022317425525555445	0.9333333333333333
0.022319649262654444	0.9333333333333333
0.022321873442949676	0.9333333333333333
0.02232409806657365	0.9333333333333333
0.022326323133658926	0.9333333333333333
0.022328548644338118	0.9333333333333333
0.022330774598743892	0.9333333333333333
0.022333000997008974	0.9333333333333333
0.022335227839266128	0.9333333333333333
0.022337455125648185	0.9333333333333333
0.022339682856288023	0.9333333333333333
0.0223463687150838	0.9333333333333333
0.022348598224084606	0.9333333333333333
0.022350828178008382	0.9333333333333333
0.022353058576988324	0.9333333333333333
0.022357520710649767	0.9333333333333333
0.022359752445597923	0.9333333333333333
0.02236198462613557	0.9333333333333333
0.022364217252396165	0.9333333333333333
0.022366450324513232	0.9333333333333333
0.02236868384262033	0.9333333333333333
0.022370917806851093	0.9333333333333333
0.022373152217339192	0.9333333333333333
0.02237538707421836	0.9333333333333333
0.022377622377622378	0.9333333333333333
0.022379858127685084	0.9333333333333333
0.022384330968322173	0.9333333333333333
0.0223888055972014	0.9333333333333333
0.022391043582566973	0.9333333333333333
0.02239328201539538	0.9333333333333333
0.022395520895820836	0.9333333333333333
0.022397760223977603	0.9333333333333333
0.0224	0.9333333333333333
0.0224022402240224	0.9333333333333333
0.02240672201660498	0.9333333333333333
0.022408963585434174	0.9333333333333333
0.0224112056028014	0.9333333333333333
0.022413448068841303	0.9333333333333333
0.02241569098368858	0.9333333333333333
0.02241793434747798	0.9333333333333333
0.022426912294753704	0.9333333333333333
0.02242915790527686	0.9333333333333333
0.022431403965551773	0.9333333333333333
0.022435897435897436	0.9333333333333333
0.022438144846238607	0.9333333333333333
0.02244039270687237	0.9333333333333333
0.022442641017934074	0.9333333333333333
0.022444889779559118	0.9333333333333333
0.022447138991882953	0.9333333333333333
0.02245614035087719	0.9333333333333333
0.022458391818728694	0.9333333333333333
0.02246064373809285	0.9333333333333333
0.02246740220661986	0.9333333333333333
0.02246965593339352	0.9333333333333333
0.02247191011235955	0.9333333333333333
0.022476419827413205	0.9333333333333333
0.022478675363773206	0.9333333333333333
0.022487702037947997	0.9333333333333333
0.02248995983935743	0.9333333333333333
0.022492218094186164	0.9333333333333333
0.022494476802570797	0.9333333333333333
0.022496735964647987	0.9333333333333333
0.02249899558055444	0.9333333333333333
0.02250351617440225	0.9333333333333333
0.022505777152617302	0.9333333333333333
0.022508038585209004	0.9333333333333333
0.02251030047231434	0.9333333333333333
0.022512562814070353	0.9333333333333333
0.02251482561061413	0.9333333333333333
0.02251708886208283	0.9333333333333333
0.022519352568613652	0.9333333333333333
0.022521616730343856	0.9333333333333333
0.02252388134741076	0.9333333333333333
0.02252614641995173	0.9333333333333333
0.022535211267605635	0.9333333333333333
0.022537478619579436	0.9333333333333333
0.022539746427852687	0.9333333333333333
0.02254201469256315	0.9333333333333333
0.02254428341384863	0.9333333333333333
0.022546552591847006	0.9333333333333333
0.022548822226696196	0.9333333333333333
0.02255109231853418	0.9333333333333333
0.022560177258535603	0.9333333333333333
0.022573818401693035	0.9333333333333333
0.022576093529530338	0.9333333333333333
0.02257836911601653	0.9333333333333333
0.022582921665490474	0.9333333333333333
0.022585198628755798	0.9333333333333333
0.02258747605122517	0.9333333333333333
0.022589753933037516	0.9333333333333333
0.02259203227433182	0.9333333333333333
0.022594311075247127	0.9333333333333333
0.022596590335922526	0.9333333333333333
0.022598870056497175	0.9333333333333333
0.022605711979008982	0.9333333333333333
0.022607993540573273	0.9333333333333333
0.02261027556273342	0.9333333333333333
0.02261255804562891	0.9333333333333333
0.022614840989399292	0.9333333333333333
0.022617124394184167	0.9333333333333333
0.022619408260123194	0.9333333333333333
0.02262169258735609	0.9333333333333333
0.022623977376022623	0.9333333333333333
0.02263083451202263	0.9333333333333333
0.022633121147822573	0.9333333333333333
0.02263540824575586	0.9333333333333333
0.02263769580596261	0.9333333333333333
0.02263998382858298	0.9333333333333333
0.022642272313757202	0.9333333333333333
0.022644561261625555	0.9333333333333333
0.02264685067232838	0.9333333333333333
0.02264914054600607	0.9333333333333333
0.02265143088279907	0.9333333333333333
0.022653721682847898	0.9333333333333333
0.022656012946293113	0.9333333333333333
0.02265830467327534	0.9333333333333333
0.022660596863935255	0.9333333333333333
0.0226628895184136	0.9333333333333333
0.022667476219388787	0.9333333333333333
0.022669770266167392	0.9333333333333333
0.022672064777327937	0.9333333333333333
0.02267435975301144	0.9333333333333333
0.02267665519335898	0.9333333333333333
0.022678951098511695	0.9333333333333333
0.022681247468610773	0.9333333333333333
0.02268354430379747	0.9333333333333333
0.022685841604213084	0.9333333333333333
0.022688139369998986	0.9333333333333333
0.022690437601296597	0.9333333333333333
0.02269273629824739	0.9333333333333333
0.022701935745414008	0.9333333333333333
0.022704236772754915	0.9333333333333333
0.02270653826659909	0.9333333333333333
0.0227088402270884	0.9333333333333333
0.0227111426543648	0.9333333333333333
0.02271344554857027	0.9333333333333333
0.022715748909846872	0.9333333333333333
0.022718052738336714	0.9333333333333333
0.022720357034181966	0.9333333333333333
0.022722661797524853	0.9333333333333333
0.02272496702850766	0.9333333333333333
0.022727272727272728	0.9333333333333333
0.022729578893962456	0.9333333333333333
0.0227318855287193	0.9333333333333333
0.02273419263168578	0.9333333333333333
0.022736500203004467	0.9333333333333333
0.022738808242817987	0.9333333333333333
0.022741116751269035	0.9333333333333333
0.022743425728500355	0.9333333333333333
0.022745735174654752	0.9333333333333333
0.022748045089875088	0.9333333333333333
0.022750355474304287	0.9333333333333333
0.022752666328085324	0.9333333333333333
0.022754977651361235	0.9333333333333333
0.02275728944427512	0.9333333333333333
0.02275960170697013	0.9333333333333333
0.022761914439589474	0.9333333333333333
0.022764227642276424	0.9333333333333333
0.022766541315174308	0.9333333333333333
0.02276885545842651	0.9333333333333333
0.022771170072176477	0.9333333333333333
0.02277348515656771	0.9333333333333333
0.022775800711743774	0.9333333333333333
0.02277811673784828	0.9333333333333333
0.022780433235024915	0.9333333333333333
0.022785067643169565	0.9333333333333333
0.022787385554425228	0.9333333333333333
0.022789703937328314	0.9333333333333333
0.022792022792022793	0.9333333333333333
0.02279434211865269	0.9333333333333333
0.022796661917362102	0.9333333333333333
0.022798982188295167	0.9333333333333333
0.02280130293159609	0.9333333333333333
0.022803624147409142	0.9333333333333333
0.022805945835878638	0.9333333333333333
0.022808267997148968	0.9333333333333333
0.022810590631364563	0.9333333333333333
0.022812913738669924	0.9333333333333333
0.022815237319209616	0.9333333333333333
0.022817561373128247	0.9333333333333333
0.02282453637660485	0.9333333333333333
0.0228268623254866	0.9333333333333333
0.02282918874847126	0.9333333333333333
0.022831515645703803	0.9333333333333333
0.022833843017329256	0.9333333333333333
0.02283617086349271	0.9333333333333333
0.022838499184339316	0.9333333333333333
0.022840827980014276	0.9333333333333333
0.022843157250662858	0.9333333333333333
0.02284548699643039	0.9333333333333333
0.02284781721746226	0.9333333333333333
0.022852479085900837	0.9333333333333333
0.022854810733598612	0.9333333333333333
0.022857142857142857	0.9333333333333333
0.022859475456679254	0.9333333333333333
0.02286180853235354	0.9333333333333333
0.022864142084311524	0.9333333333333333
0.02287114559934654	0.9333333333333333
0.0228734810578985	0.9333333333333333
0.02287581699346405	0.9333333333333333
0.022878153406189358	0.9333333333333333
0.022880490296220635	0.9333333333333333
0.02288282766370416	0.9333333333333333
0.02288516550878627	0.9333333333333333
0.022887503831613365	0.9333333333333333
0.022889842632331903	0.9333333333333333
0.0228921819110884	0.9333333333333333
0.022894521668029435	0.9333333333333333
0.022896861903301646	0.9333333333333333
0.022899202617051726	0.9333333333333333
0.02290154380942644	0.9333333333333333
0.022903885480572598	0.9333333333333333
0.02290622763063708	0.9333333333333333
0.022908570259766822	0.9333333333333333
0.022910913368108826	0.9333333333333333
0.022913256955810146	0.9333333333333333
0.022915601023017904	0.9333333333333333
0.02291794556987927	0.9333333333333333
0.022920290596541493	0.9333333333333333
0.022922636103151862	0.9333333333333333
0.022924982089857743	0.9333333333333333
0.02292732855680655	0.9333333333333333
0.022827310881359402	0.9291666666666667
0.022831985256475888	0.9291666666666667
0.02283432316199058	0.9291666666666667
0.022836661546338965	0.9291666666666667
0.02283900040966817	0.9291666666666667
0.02284133975212537	0.9291666666666667
0.022843679573857818	0.9291666666666667
0.022846019875012807	0.9291666666666667
0.022848360655737705	0.9291666666666667
0.022850701916179935	0.9291666666666667
0.022853043656486986	0.9291666666666667
0.022855385876806394	0.9291666666666667
0.022857728577285772	0.9291666666666667
0.022860071758072784	0.9291666666666667
0.022862415419315153	0.9291666666666667
0.02286475956116067	0.9291666666666667
0.02286710418375718	0.9291666666666667
0.02286944928725259	0.9291666666666667
0.022871794871794873	0.9291666666666667
0.022874140937532053	0.9291666666666667
0.02287648748461223	0.9291666666666667
0.022878834513183545	0.9291666666666667
0.022881182023394214	0.9291666666666667
0.02288353001539251	0.9291666666666667
0.022885878489326765	0.9291666666666667
0.022888227445345376	0.9291666666666667
0.022890576883596796	0.9291666666666667
0.022899979461901827	0.9291666666666667
0.022902331313546267	0.9291666666666667
0.02290468364831553	0.9291666666666667
0.0229070364663585	0.9291666666666667
0.022909389767824122	0.9291666666666667
0.0229117435528614	0.9291666666666667
0.0229140978216194	0.9291666666666667
0.02291645257424725	0.9291666666666667
0.022918807810894143	0.9291666666666667
0.022921163531709324	0.9291666666666667
0.022923519736842105	0.9291666666666667
0.022925876426441862	0.9291666666666667
0.02292823360065803	0.9291666666666667
0.0229305912596401	0.9291666666666667
0.02293294940353764	0.9291666666666667
0.022935308032500257	0.9291666666666667
0.02294238683127572	0.9291666666666667
0.02294474740199609	0.9291666666666667
0.02294710845853056	0.9291666666666667
0.022949470001029124	0.9291666666666667
0.02295183202964183	0.9291666666666667
0.022954194544518785	0.9291666666666667
0.02295655754581017	0.9291666666666667
0.02295892103366622	0.9291666666666667
0.022961285008237232	0.9291666666666667
0.022963649469673567	0.9291666666666667
0.022966014418125645	0.9291666666666667
0.022975479085102	0.9291666666666667
0.022977846470891294	0.9291666666666667
0.022980214344600163	0.9291666666666667
0.02298258270637947	0.9291666666666667
0.022989690721649483	0.9291666666666667
0.022992061037220332	0.9291666666666667
0.022891317797484018	0.925
0.02289367845725482	0.925
0.022896039603960396	0.925
0.022898401237751418	0.925
0.022900763358778626	0.925
0.02290312596719282	0.925
0.022905489063144862	0.925
0.022907852646785676	0.925
0.022910216718266253	0.925
0.02291258127773764	0.925
0.022917311861257356	0.925
0.022926778890839616	0.925
0.022929146870481306	0.925
0.02293151533932445	0.925
0.022933884297520662	0.925
0.022940994109744754	0.925
0.022943365026870607	0.925
0.022945736434108528	0.925
0.0229481083316105	0.925
0.022950480719528585	0.925
0.02295285359801489	0.925
0.02295522696722159	0.925
0.02295760082730093	0.925
0.022964725354298127	0.925
0.022967101179391682	0.925
0.022969477496120022	0.925
0.02297185430463576	0.925
0.022974231605091586	0.925
0.02297660939764024	0.925
0.022978987682434532	0.925
0.02298136645962733	0.925
0.02298374572937157	0.925
0.022986125491820254	0.925
0.022988505747126436	0.925
0.023000414421881474	0.925
0.023002797637550514	0.925
0.02300518134715026	0.925
0.02300756555083428	0.925
0.023012335441069762	0.925
0.023014721127928676	0.925
0.023017107309486782	0.925
0.023026656985789856	0.925
0.02302904564315353	0.925
0.023031434796140678	0.925
0.023033824444905582	0.925
0.023036214589602574	0.925
0.02303860523038605	0.925
0.02304099636741048	0.925
0.023043388000830393	0.925
0.02305056588100924	0.925
0.023052959501557634	0.925
0.023055353619275108	0.925
0.023057748234316576	0.925
0.023060143346837023	0.925
0.023062538956991483	0.925
0.023064935064935066	0.925
0.023067331670822942	0.925
0.02306972877481035	0.925
0.02307212637705259	0.925
0.02307452447770502	0.925
0.023076923076923078	0.925
0.023079322174862252	0.925
0.023081721771678103	0.925
0.023084121867526255	0.925
0.023086522462562396	0.925
0.023088923556942278	0.925
0.02309132515082172	0.925
0.0230937272443566	0.925
0.023096129837702872	0.925
0.023103340618170466	0.925
0.023105745212323066	0.925
0.023108150307067764	0.925
0.0231105559025609	0.925
0.023112961998958875	0.925
0.02311536859641816	0.925
0.023117775695095284	0.925
0.023120183295146843	0.925
0.023122591396729508	0.925
0.023125	0.925
0.023127409105115116	0.925
0.023129818712231714	0.925
0.02313222882150672	0.925
0.023134639433097123	0.925
0.02313705054715998	0.925
0.023035230352303523	0.9208333333333333
0.02303763160637965	0.9208333333333333
0.02304003336113428	0.9208333333333333
0.023042435616724012	0.9208333333333333
0.023044838373305527	0.9208333333333333
0.02304724163103556	0.9208333333333333
0.02304964539007092	0.9208333333333333
0.02305204965056848	0.9208333333333333
0.023054454412685166	0.9208333333333333
0.023056859676577987	0.9208333333333333
0.023059265442404008	0.9208333333333333
0.02306167171032036	0.9208333333333333
0.02306407848048424	0.9208333333333333
0.023066485753052916	0.9208333333333333
0.023068893528183716	0.9208333333333333
0.023071301806034034	0.9208333333333333
0.023073710586761328	0.9208333333333333
0.02307611987052313	0.9208333333333333
0.02308093994778068	0.9208333333333333
0.02308335074159181	0.9208333333333333
0.023085762039068213	0.9208333333333333
0.02308817384036774	0.9208333333333333
0.023090586145648313	0.9208333333333333
0.02309299895506792	0.9208333333333333
0.023095412268784615	0.9208333333333333
0.02309782608695652	0.9208333333333333
0.02310024040974182	0.9208333333333333
0.023107486407360937	0.9208333333333333
0.02311715481171548	0.9208333333333333
0.023119573177110577	0.9208333333333333
0.02312199204854572	0.9208333333333333
0.023124411426179763	0.9208333333333333
0.02312683131017162	0.9208333333333333
0.02312925170068027	0.9208333333333333
0.023131672597864767	0.9208333333333333
0.02313893833106481	0.9208333333333333
0.023141361256544504	0.9208333333333333
0.023143784689496284	0.9208333333333333
0.023146208630079598	0.9208333333333333
0.023148633078453964	0.9208333333333333
0.023151058034778967	0.9208333333333333
0.02315348349921425	0.9208333333333333
0.02315590947191953	0.9208333333333333
0.023158335953054596	0.9208333333333333
0.02316076294277929	0.9208333333333333
0.023163190441253537	0.9208333333333333
0.023165618448637317	0.9208333333333333
0.02306805074971165	0.9166666666666666
0.02307046979865772	0.9166666666666666
0.023072889355007866	0.9166666666666666
0.02308015107007973	0.9166666666666666
0.02308257265764348	0.9166666666666666
0.023084994753410283	0.9166666666666666
0.023087417357540142	0.9166666666666666
0.023089840470193114	0.9166666666666666
0.023092264091529337	0.9166666666666666
0.023094688221709007	0.9166666666666666
0.023097112860892388	0.9166666666666666
0.023099538009239817	0.9166666666666666
0.023109243697478993	0.9166666666666666
0.023111671394053998	0.9166666666666666
0.02311409960075646	0.9166666666666666
0.02311652831774719	0.9166666666666666
0.023118957545187054	0.9166666666666666
0.02312381753205802	0.9166666666666666
0.023126248291811206	0.9166666666666666
0.023128679562657694	0.9166666666666666
0.0231311113447587	0.9166666666666666
0.023133543638275498	0.9166666666666666
0.02313597644336944	0.9166666666666666
0.023138409760201935	0.9166666666666666
0.02314084358893447	0.9166666666666666
0.023143277929728593	0.9166666666666666
0.023145712782745922	0.9166666666666666
0.023148148148148147	0.9166666666666666
0.023150584026097022	0.9166666666666666
0.023153020416754367	0.9166666666666666
0.023155457320282076	0.9166666666666666
0.023157894736842106	0.9166666666666666
0.023160332666596485	0.9166666666666666
0.023162771109707308	0.9166666666666666
0.023165210066336737	0.9166666666666666
0.02316764953664701	0.9166666666666666
0.02306477093206951	0.9125
0.02306720033705498	0.9125
0.023069630253871272	0.9125
0.02307206068268015	0.9125
0.023074491623643452	0.9125
0.023076923076923078	0.9125
0.023079355042681	0.9125
0.02308178752107926	0.9125
0.02308422051227996	0.9125
0.023086654016445288	0.9125
0.02308908803373748	0.9125
0.023091522564318852	0.9125
0.023093957608351787	0.9125
0.023096393165998735	0.9125
0.02309882923742221	0.9125
0.023101265822784812	0.9125
0.023103702922249184	0.9125
0.023106140535978054	0.9125
0.023003060040097077	0.9083333333333333
0.022902374670184696	0.9041666666666667
0.022904792062486808	0.9041666666666667
0.02290720996516415	0.9041666666666667
0.02290962837837838	0.9041666666666667
0.022912047302291204	0.9041666666666667
0.02291688668285986	0.9041666666666667
0.02291930713983946	0.9041666666666667
0.022921728108165205	0.9041666666666667
0.022924149587999154	0.9041666666666667
0.022926571579503435	0.9041666666666667
0.022928994082840236	0.9041666666666667
0.022931417098171827	0.9041666666666667
0.022933840625660538	0.9041666666666667
0.022936264665468768	0.9041666666666667
0.022938689217758986	0.9041666666666667
0.02294111428269373	0.9041666666666667
0.02294353986043561	0.9041666666666667
0.0229459659511473	0.9041666666666667
0.02294839255499154	0.9041666666666667
0.022950819672131147	0.9041666666666667
0.022953247302729005	0.9041666666666667
0.022958104104951332	0.9041666666666667
0.022960533276901916	0.9041666666666667
0.022857142857142857	0.9
0.022859561858397714	0.9
0.02286198137171888	0.9
0.022864401397268974	0.9
0.022866821935210672	0.9
0.022869242985706723	0.9
0.022871664548919948	0.9
0.022874086625013237	0.9
0.022876509214149545	0.9
0.022878932316491896	0.9
0.02288135593220339	0.9
0.022883780061447187	0.9
0.022893481717011128	0.9
0.022895908416366333	0.9
0.022898335630234284	0.9
0.022900763358778626	0.9
0.02290319160216308	0.9
0.02290562036055143	0.9
0.02290804963410754	0.9
0.022910479422995334	0.9
0.022912909727378805	0.9
0.022915340547422024	0.9
0.022917771883289126	0.9
0.022920203735144314	0.9
0.022922636103151862	0.9
0.022925068987476118	0.9
0.0229275023882815	0.9
0.022929936305732482	0.9
0.02293237073999363	0.9
0.02293480569122956	0.9
0.02293724115960497	0.9
0.022942113648433352	0.9
0.022944550669216062	0.9
0.022946988207797725	0.9
0.022954303931987247	0.9
0.02295674354341588	0.9
0.02295918367346939	0.9
0.022961624322313173	0.9
0.022964065490112696	0.9
0.022966507177033493	0.9
0.022968949383241174	0.9
0.022971392108901416	0.9
0.02297383535417996	0.9
0.022976279119242635	0.9
0.02297872340425532	0.9
0.02298116820938398	0.9
0.022983613534794636	0.9
0.0229860593806534	0.9
0.022988505747126436	0.9
0.022990952634379988	0.9
0.02299340004258037	0.9
0.022995847971893964	0.9
0.022998296422487224	0.9
0.023000745394526675	0.9
0.023003194888178913	0.9
0.02300564490361061	0.9
0.023008095440988495	0.9
0.022904016192606798	0.8958333333333334
0.022906456424461964	0.8958333333333334
0.02290889717634523	0.8958333333333334
0.022911338448422847	0.8958333333333334
0.02291378024086113	0.8958333333333334
0.022916222553826478	0.8958333333333334
0.022918665387485344	0.8958333333333334
0.022921108742004266	0.8958333333333334
0.022928441932387758	0.8958333333333334
0.022930887372013653	0.8958333333333334
0.022933333333333333	0.8958333333333334
0.022935779816513763	0.8958333333333334
0.022938226821721967	0.8958333333333334
0.022940674349125053	0.8958333333333334
0.02294312239889019	0.8958333333333334
0.02294557097118463	0.8958333333333334
0.022948020066175686	0.8958333333333334
0.022950469684030743	0.8958333333333334
0.02295291982491726	0.8958333333333334
0.022955370489002775	0.8958333333333334
0.022957821676454885	0.8958333333333334
0.022960273387441263	0.8958333333333334
0.022965178380687887	0.8958333333333334
0.022967631663283836	0.8958333333333334
0.022970085470085472	0.8958333333333334
0.022972539801260818	0.8958333333333334
0.022974994656977988	0.8958333333333334
0.022977450037405152	0.8958333333333334
0.02297990594271056	0.8958333333333334
0.022982362373062535	0.8958333333333334
0.022882805816937555	0.8916666666666667
0.02288525291412683	0.8916666666666667
0.02288770053475936	0.8916666666666667
0.022890148679003103	0.8916666666666667
0.022892597347026103	0.8916666666666667
0.022895046538996468	0.8916666666666667
0.02289749625508239	0.8916666666666667
0.022899946495452114	0.8916666666666667
0.022902397260273974	0.8916666666666667
0.022904848549716365	0.8916666666666667
0.022907300363947763	0.8916666666666667
0.02291220556745182	0.8916666666666667
0.022914658957061785	0.8916666666666667
0.02291711287213536	0.8916666666666667
0.022919567312841383	0.8916666666666667
0.022922022279348756	0.8916666666666667
0.02292447777182646	0.8916666666666667
0.02292693379044354	0.8916666666666667
0.02292939033536912	0.8916666666666667
0.022931847406772395	0.8916666666666667
0.022934305004822634	0.8916666666666667
0.022936763129689175	0.8916666666666667
0.02293922178154143	0.8916666666666667
0.022941680960548886	0.8916666666666667
0.022944140666881097	0.8916666666666667
0.0229466009007077	0.8916666666666667
0.022949061662198393	0.8916666666666667
0.022951522951522953	0.8916666666666667
0.02295398476885123	0.8916666666666667
0.022956447114353143	0.8916666666666667
0.022958909988198693	0.8916666666666667
0.02296137339055794	0.8916666666666667
0.02296383732160103	0.8916666666666667
0.022966301781498177	0.8916666666666667
0.022968766770419664	0.8916666666666667
0.02297616491303414	0.8916666666666667
0.02297863201975733	0.8916666666666667
0.02298109965635739	0.8916666666666667
0.02298356782300505	0.8916666666666667
0.022988505747126436	0.8916666666666667
0.022990975504941984	0.8916666666666667
0.022993445793488772	0.8916666666666667
0.02299591661293789	0.8916666666666667
0.022998387963460504	0.8916666666666667
0.02300085984522786	0.8916666666666667
0.023003332258411266	0.8916666666666667
0.02300580520318211	0.8916666666666667
0.02300827867971186	0.8916666666666667
0.023010752688172043	0.8916666666666667
0.023013227228734272	0.8916666666666667
0.02302065404475043	0.8916666666666667
0.023033042729523195	0.8916666666666667
0.02303552206673843	0.8916666666666667
0.023038001937775863	0.8916666666666667
0.023040482342807925	0.8916666666666667
0.02304296328200711	0.8916666666666667
0.02304544475554598	0.8916666666666667
0.0230479267635972	0.8916666666666667
0.023050409306333477	0.8916666666666667
0.02305289238392761	0.8916666666666667
0.02305537599655247	0.8916666666666667
0.023057860144380993	0.8916666666666667
0.0230628300463412	0.8916666666666667
0.023065315800819143	0.8916666666666667
0.023067802091193274	0.8916666666666667
0.023070288917636912	0.8916666666666667
0.02307277628032345	0.8916666666666667
0.023075264179426354	0.8916666666666667
0.023077752615119164	0.8916666666666667
0.023080241587575497	0.8916666666666667
0.02308771172726292	0.8916666666666667
0.023090202848511005	0.8916666666666667
0.02309269450739182	0.8916666666666667
0.0229872652708828	0.8875
0.0229897463572585	0.8875
0.02299222797927461	0.8875
0.02299471013710461	0.8875
0.022997192830922046	0.8875
0.0230096143459004	0.8875
0.02301210025929127	0.8875
0.02301458670988655	0.8875
0.023017073697860383	0.8875
0.02301956122338701	0.8875
0.023022049286640728	0.8875
0.023039480800432666	0.8875
0.023041973171787106	0.8875
0.023044466082440766	0.8875
0.023046959532568707	0.8875
0.023049453522346067	0.8875
0.023051948051948053	0.8875
0.02305444312154995	0.8875
0.023056938731327126	0.8875
0.023059434881455017	0.8875
0.02306193157210914	0.8875
0.023064428803465077	0.8875
0.023066926575698504	0.8875
0.02306942488898516	0.8875
0.023071923743500866	0.8875
0.023074423139421516	0.8875
0.023076923076923078	0.8875
0.023079423556181602	0.8875
0.023081924577373212	0.8875
0.02308442614067411	0.8875
0.023086928246260567	0.8875
0.023089430894308944	0.8875
0.023091934084995665	0.8875
0.023094437818497234	0.8875
0.02309694209499024	0.8875
0.02309944691465134	0.8875
0.023104458184184835	0.8875
0.023106964634410934	0.8875
0.02310947162851253	0.8875
0.023111979166666668	0.8875
0.02311448724905046	0.8875
0.023116995875841113	0.8875
0.02311950504721589	0.8875
0.02312201476335215	0.8875
0.023124525024427314	0.8875
0.023127035830618894	0.8875
0.023129547182104464	0.8875
0.023132059079061684	0.8875
0.023134571521668295	0.8875
0.02313708451010211	0.8875
0.02313959804454101	0.8875
0.023142112125162973	0.8875
0.023144626752146038	0.8875
0.023147141925668333	0.8875
0.023149657645908053	0.8875
0.02315217391304348	0.8875
0.02315469072725296	0.8875
0.023157208088714937	0.8875
0.023159725997607915	0.8875
0.023162244454110484	0.8875
0.023164763458401304	0.8875
0.023167283010659127	0.8875
0.023169803111062766	0.8875
0.023172323759791124	0.8875
0.023174844957023176	0.8875
0.023177366702937977	0.8875
0.023187459177008492	0.8875
0.023189983669025586	0.8875
0.023192508710801394	0.8875
0.02319503430251552	0.8875
0.023200087136477508	0.8875
0.023202614379084968	0.8875
0.023207670516452387	0.8875
0.02321019941157241	0.8875
0.02321272885789015	0.8875
0.02321525885558583	0.8875
0.023217789404839765	0.8875
0.023220320505832334	0.8875
0.023222852158744003	0.8875
0.023225384363755316	0.8875
0.023227917121046892	0.8875
0.023230450430799434	0.8875
0.023232984293193717	0.8875
0.023235518708410605	0.8875
0.023238053676631027	0.8875
0.023240589198036007	0.8875
0.023245661901124086	0.8875
0.023248199083169614	0.8875
0.02325073681912455	0.8875
0.023253275109170305	0.8875
0.023255813953488372	0.8875
0.02325835335226032	0.8875
0.023260893305667794	0.8875
0.02326343381389253	0.8875
0.02326597487711633	0.8875
0.023268516495521082	0.8875
0.023271058669288757	0.8875
0.0232736013986014	0.8875
0.023276144683641132	0.8875
0.023278688524590165	0.8875
0.02328123292163078	0.8875
0.023283777874945344	0.8875
0.0232863233847163	0.8875
0.023288869451126175	0.8875
0.02329141607435757	0.8875
0.023293963254593177	0.8875
0.023299059286808137	0.8875
0.023301608139153267	0.8875
0.023304157549234136	0.8875
0.02330670751723383	0.8875
0.023309258043335522	0.8875
0.023311809127722447	0.8875
0.023314360770577934	0.8875
0.023316912972085387	0.8875
0.02331946573242829	0.8875
0.02332201905179021	0.8875
0.023324572930354795	0.8875
0.02332712736830577	0.8875
0.023329682365826943	0.8875
0.0233322379231022	0.8875
0.023334794040315514	0.8875
0.023337350717650925	0.8875
0.02333990795529257	0.8875
0.02334246575342466	0.8875
0.023345024112231477	0.8875
0.023347583031897403	0.8875
0.023350142512606885	0.8875
0.02335270255454446	0.8875
0.023355263157894737	0.8875
0.023357824322842415	0.8875
0.023360386049572274	0.8875
0.023362948338269168	0.8875
0.023365511189118036	0.8875
0.023368074602303893	0.8875
0.02337063857801185	0.8875
0.023373203116427082	0.8875
0.023375768217734856	0.8875
0.023378333882120513	0.8875
0.023380900109769485	0.8875
0.023383466900867275	0.8875
0.023386034255599472	0.8875
0.02338860217415175	0.8875
0.023391170656709863	0.8875
0.023393739703459638	0.8875
0.023396309314586996	0.8875
0.023404021536094936	0.8875
0.023406593406593408	0.8875
0.023409165842400263	0.8875
0.023411738843701912	0.8875
0.02341431241068484	0.8875
0.02341688654353562	0.8875
0.023419461242440903	0.8875
0.02342203650758742	0.8875
0.02342461233916199	0.8875
0.023427188737351518	0.8875
0.023429765702342977	0.8875
0.023432343234323433	0.8875
0.02343492133348003	0.8875
0.0234375	0.8875
0.02344007923407065	0.8875
0.023442659035879373	0.8875
0.02344523940561365	0.8875
0.02344782034346103	0.8875
0.02345040184960916	0.8875
0.02345298392424576	0.8875
0.02345556656755864	0.8875
0.023458149779735683	0.8875
0.023460733560964862	0.8875
0.023463317911434238	0.8875
0.023465902831331938	0.8875
0.02346848832084619	0.8875
0.02347107438016529	0.8875
0.023473661009477627	0.8875
0.023476248208971675	0.8875
0.023478835978835978	0.8875
0.02348142431925918	0.8875
0.023373759647188533	0.8833333333333333
0.023376336972102767	0.8833333333333333
0.02337891486546096	0.8833333333333333
0.023381493327451198	0.8833333333333333
0.023384072358261638	0.8833333333333333
0.02338665195808053	0.8833333333333333
0.023389232127096204	0.8833333333333333
0.023391812865497075	0.8833333333333333
0.02339439417347164	0.8833333333333333
0.023396976051208475	0.8833333333333333
0.023399558498896248	0.8833333333333333
0.0234021415167237	0.8833333333333333
0.023404725104879665	0.8833333333333333
0.023407309263553052	0.8833333333333333
0.023415065164568146	0.8833333333333333
0.023417651607202033	0.8833333333333333
0.02342023862129916	0.8833333333333333
0.02342800309426456	0.8833333333333333
0.023430592396109638	0.8833333333333333
0.023433182270365865	0.8833333333333333
0.023435772717223084	0.8833333333333333
0.0234383637368712	0.8833333333333333
0.023330384785493145	0.8791666666666667
0.023332964724095986	0.8791666666666667
0.023335545233355452	0.8791666666666667
0.0233381263134609	0.8791666666666667
0.02334070796460177	0.8791666666666667
0.023343290186967586	0.8791666666666667
0.023345872980747952	0.8791666666666667
0.023348456346132567	0.8791666666666667
0.0233510402833112	0.8791666666666667
0.023353624792473715	0.8791666666666667
0.02335620987381005	0.8791666666666667
0.02335879552751024	0.8791666666666667
0.02336138175376439	0.8791666666666667
0.023363968552762706	0.8791666666666667
0.02336655592469546	0.8791666666666667
0.023369143869753018	0.8791666666666667
0.02337173238812583	0.8791666666666667
0.023374321480004432	0.8791666666666667
0.023376911145579438	0.8791666666666667
0.02337950138504155	0.8791666666666667
0.02338209219858156	0.8791666666666667
0.023384683586390335	0.8791666666666667
0.023389868085578094	0.8791666666666667
0.023392461197339245	0.8791666666666667
0.023395054884133498	0.8791666666666667
0.02339764914615214	0.8791666666666667
0.023405435385468663	0.8791666666666667
0.023299678242538556	0.875
0.02330226364846871	0.875
0.023310023310023312	0.875
0.02331261101243339	0.875
0.023315199289441545	0.875
0.023317788141239172	0.875
0.023320377568017768	0.875
0.023322967569968902	0.875
0.02332555814728424	0.875
0.02332814930015552	0.875
0.023330741028774582	0.875
0.023333333333333334	0.875
0.02333592621402378	0.875
0.02333851967103801	0.875
0.02334889926617745	0.875
0.023351495607694873	0.875
0.023354092526690393	0.875
0.02335669002335669	0.875
0.02335928809788654	0.875
0.0233618867504728	0.875
0.02336448598130841	0.875
0.0233670857905864	0.875
0.02336968617849989	0.875
0.02337228714524207	0.875
0.023374888691006235	0.875
0.023377490815985752	0.875
0.02338009352037408	0.875
0.02338269680436477	0.875
0.02338530066815145	0.875
0.023387905111927832	0.875
0.023390510135887724	0.875
0.02339311574022502	0.875
0.02339572192513369	0.875
0.0233983286908078	0.875
0.0234009360374415	0.875
0.023411371237458192	0.875
0.023413981491805107	0.875
0.023416592328278325	0.875
0.0234192037470726	0.875
0.023421815748382778	0.875
0.023424428332403793	0.875
0.023427041499330656	0.875
0.023429655249358472	0.875
0.023432269582682436	0.875
0.023434884499497825	0.875
0.0234375	0.875
0.023440116084384417	0.875
0.02344273275284662	0.875
0.023445350005582226	0.875
0.02344796784278696	0.875
0.023450586264656615	0.875
0.02345320527138709	0.875
0.023455824863174355	0.875
0.023458445040214475	0.875
0.023461065802703608	0.875
0.02335195530726257	0.8708333333333333
0.02335456475583864	0.8708333333333333
0.023357174787662048	0.8708333333333333
0.023359785402928355	0.8708333333333333
0.023362396601833223	0.8708333333333333
0.023365008384572387	0.8708333333333333
0.023367620751341682	0.8708333333333333
0.023370233702337023	0.8708333333333333
0.02337284723775442	0.8708333333333333
0.023375461357789958	0.8708333333333333
0.02337807606263982	0.8708333333333333
0.02338069135250028	0.8708333333333333
0.02338330722756769	0.8708333333333333
0.02338592368803849	0.8708333333333333
0.02338854073410922	0.8708333333333333
0.023391158365976498	0.8708333333333333
0.023393776583837025	0.8708333333333333
0.023396395387887608	0.8708333333333333
0.023399014778325122	0.8708333333333333
0.023401634755346547	0.8708333333333333
0.023404255319148935	0.8708333333333333
0.023406876469929443	0.8708333333333333
0.023409498207885304	0.8708333333333333
0.023412120533213846	0.8708333333333333
0.023414743446112482	0.8708333333333333
0.02330532212885154	0.8666666666666667
0.02330793366203496	0.8666666666666667
0.023310545780567075	0.8666666666666667
0.0233131584846447	0.8666666666666667
0.023315771774464745	0.8666666666666667
0.023318385650224215	0.8666666666666667
0.023321000112120193	0.8666666666666667
0.023323615160349854	0.8666666666666667
0.023326230795110463	0.8666666666666667
0.02332884701659937	0.8666666666666667
0.023331463825014023	0.8666666666666667
0.02333408122055194	0.8666666666666667
0.02333669920341075	0.8666666666666667
0.02333931777378815	0.8666666666666667
0.023341936931881944	0.8666666666666667
0.02334455667789001	0.8666666666666667
0.023347177012010327	0.8666666666666667
0.02334979793444095	0.8666666666666667
0.023352419445380038	0.8666666666666667
0.023355041545025827	0.8666666666666667
0.02335766423357664	0.8666666666666667
0.0233655358346439	0.8666666666666667
0.02336816088079991	0.8666666666666667
0.023370786516853932	0.8666666666666667
0.02337341274300483	0.8666666666666667
0.023376039559451563	0.8666666666666667
0.023378666966393166	0.8666666666666667
0.023381294964028777	0.8666666666666667
0.023383923552557615	0.8666666666666667
0.023386552732178996	0.8666666666666667
0.02338918250309232	0.8666666666666667
0.023391812865497075	0.8666666666666667
0.023394443819592846	0.8666666666666667
0.02328458942632171	0.8625
0.023287208909888626	0.8625
0.02328982898289829	0.8625
0.02329244964554968	0.8625
0.02330031517334534	0.8625
0.02330293819655522	0.8625
0.023305561810403063	0.8625
0.02330818601508839	0.8625
0.023310810810810812	0.8625
0.02331343619777002	0.8625
0.023321315908066697	0.8625
0.02332394366197183	0.8625
0.023329200946692212	0.8625
0.023331830477908027	0.8625
0.023334460601961447	0.8625
0.023337091319052986	0.8625
0.023339722629383244	0.8625
0.02334235453315291	0.8625
0.02334498703056276	0.8625
0.023350253807106598	0.8625
0.023352888086642598	0.8625
0.023355522960622814	0.8625
0.023358158429248477	0.8625
0.023360794492720913	0.8625
0.023363431151241534	0.8625
0.02336606840501185	0.8625
0.02336870625423346	0.8625
0.02337134469910805	0.8625
0.023373983739837397	0.8625
0.023376623376623377	0.8625
0.023379263609667945	0.8625
0.02338190443917316	0.8625
0.023397761953204477	0.8625
0.02328999434708875	0.8583333333333333
0.023292627770239712	0.8583333333333333
0.02329526178898564	0.8583333333333333
0.023305803823961985	0.8583333333333333
0.023308440823715772	0.8583333333333333
0.023311078420278374	0.8583333333333333
0.023313716613852422	0.8583333333333333
0.023316355404640634	0.8583333333333333
0.023205795788997056	0.8541666666666666
0.023208422959356958	0.8541666666666666
0.02321105072463768	0.8541666666666666
0.023213679085041333	0.8541666666666666
[truncated: 8,606 more rows]
