# Supplementary material for: Predicting sequence-specific amplification efficiency in multi-template PCR with deep learning
Source: Nat Commun. 2025 Oct 16;16:9187. doi: 10.1038/s41467-025-64221-4 (PMC12533003; doi:10.1038/s41467-025-64221-4)
Supplement: Supplementary file 4 — Source data [file 41467_2025_64221_MOESM4_ESM.zip › Fig. 3c/pr_curve_external_data_GCfix_GCall.csv]

precision	recall
0.020003333888981498	1.0
0.020005001250312578	1.0
0.020006668889629875	1.0
0.020008336807002917	1.0
0.02001000500250125	1.0
0.020011673476194446	1.0
0.0200133422281521	1.0
0.02001501125844383	1.0
0.020016680567139282	1.0
0.020018350154308116	1.0
0.02002002002002002	1.0
0.020021690164344706	1.0
0.02002336058735191	1.0
0.02002503128911139	1.0
0.020026702269692925	1.0
0.02002837352916632	1.0
0.020030045067601403	1.0
0.020031716885068024	1.0
0.02003338898163606	1.0
0.020035061357375407	1.0
0.020036734012355985	1.0
0.02003840694664774	1.0
0.02004008016032064	1.0
0.020041753653444676	1.0
0.02004342742608986	1.0
0.020045101478326235	1.0
0.020046775810223856	1.0
0.020048450421852812	1.0
0.020050125313283207	1.0
0.02005180048458518	1.0
0.020053475935828877	1.0
0.02005515166708448	1.0
0.020056827678422196	1.0
0.020058503969912243	1.0
0.020060180541624874	1.0
0.02006185739363036	1.0
0.020063534525998995	1.0
0.020065211938801102	1.0
0.020066889632107024	1.0
0.020068567605987124	1.0
0.02007024586051179	1.0
0.020071924395751443	1.0
0.020073603211776515	1.0
0.020075282308657464	1.0
0.02007696168646478	1.0
0.02007864134526897	1.0
0.020080321285140562	1.0
0.020082001506150114	1.0
0.0200836820083682	1.0
0.020085362791865426	1.0
0.020087043856712422	1.0
0.02008872520297983	1.0
0.020090406830738324	1.0
0.020092088740058602	1.0
0.020093770931011386	1.0
0.02009545340366742	1.0
0.02009713615809747	1.0
0.02009881919437233	1.0
0.020100502512562814	1.0
0.02010218611273976	1.0
0.020103869994974034	1.0
0.020105554159336517	1.0
0.020107238605898123	1.0
0.020108923334729786	1.0
0.020110608345902465	1.0
0.020112293639487137	1.0
0.02011397921555481	1.0
0.020115665074176513	1.0
0.020117351215423303	1.0
0.02011903763936625	1.0
0.02012072434607646	1.0
0.020122411335625052	1.0
0.02012409860808318	1.0
0.02012578616352201	1.0
0.020127474002012747	1.0
0.020129162123626605	1.0
0.020130850528434826	1.0
0.020132539216508684	1.0
0.020134228187919462	1.0
0.020135917442738484	1.0
0.020137606981037087	1.0
0.020139296802886633	1.0
0.02014098690835851	1.0
0.020142677297524128	1.0
0.020144367970454928	1.0
0.020146058927222363	1.0
0.020147750167897917	1.0
0.020149441692553102	1.0
0.020151133501259445	1.0
0.020152825594088503	1.0
0.020154517971111858	1.0
0.020156210632401108	1.0
0.020157903578027884	1.0
0.02015959680806384	1.0
0.020161290322580645	1.0
0.020162984121650004	1.0
0.02016467820534364	1.0
0.0201663725737333	1.0
0.020168067226890758	1.0
0.020169762164887806	1.0
0.020171457387796268	1.0
0.02017315289568799	1.0
0.020174848688634835	1.0
0.0201765447667087	1.0
0.020178241129981504	1.0
0.020179937778525184	1.0
0.020181634712411706	1.0
0.02018333193171306	1.0
0.020185029436501262	1.0
0.020186727226848347	1.0
0.020188425302826378	1.0
0.020190123664507446	1.0
0.020191822311963654	1.0
0.020193521245267142	1.0
0.02019522046449007	1.0
0.02019691996970462	1.0
0.020198619760983	1.0
0.02020031983839744	1.0
0.020202020202020204	1.0
0.02020372085192356	1.0
0.020205421788179828	1.0
0.02020712301086133	1.0
0.020208824520040417	1.0
0.020210526315789474	1.0
0.0202122283981809	1.0
0.02021393076728712	1.0
0.02021563342318059	1.0
0.02021733636593379	1.0
0.020219039595619208	1.0
0.020220743112309376	1.0
0.020222446916076844	1.0
0.020224151006994186	1.0
0.020225855385133995	1.0
0.020227560050568902	1.0
0.020229265003371546	1.0
0.0202309702436146	1.0
0.020232675771370764	1.0
0.020234381586712757	1.0
0.02023608768971332	1.0
0.02023779408044523	1.0
0.020239500758981278	1.0
0.020241207725394283	1.0
0.020242914979757085	1.0
0.020244622522142555	1.0
0.020246330352623586	1.0
0.020248038471273096	1.0
0.020249746878164023	1.0
0.020251455573369336	1.0
0.020253164556962026	1.0
0.020254873829015106	1.0
0.02025658338960162	1.0
0.02025829323879463	1.0
0.02026000337666723	1.0
0.020261713803292527	1.0
0.020263424518743668	1.0
0.02026513552309381	1.0
0.020266846816416145	1.0
0.020268558398783887	1.0
0.02027027027027027	1.0
0.02027198243094856	1.0
0.02027369488089204	1.0
0.02027540762017403	1.0
0.02027712064886786	1.0
0.020278833967046894	1.0
0.020280547574784518	1.0
0.020282261472154145	1.0
0.02028397565922921	1.0
0.02028569013608317	1.0
0.02028740490278952	1.0
0.02028911995942176	1.0
0.020290835306053433	1.0
0.020292550942758097	1.0
0.020294266869609334	1.0
0.02029598308668076	1.0
0.02029769959404601	1.0
0.020299416391778735	1.0
0.020301133479952632	1.0
0.020302850858641402	1.0
0.02030456852791878	1.0
0.020306286487858535	1.0
0.02030800473853444	1.0
0.02030972328002031	1.0
0.020311442112389978	1.0
0.02031316123571731	1.0
0.02031488065007618	1.0
0.020316600355540507	1.0
0.02031832035218422	1.0
0.02032004064008128	1.0
0.02032176121930567	1.0
0.02032348208993141	1.0
0.02032520325203252	1.0
0.02032692470568307	1.0
0.020328646450957142	1.0
0.020330368487928845	1.0
0.020332090816672314	1.0
0.020333813437261712	1.0
0.020335536349771224	1.0
0.02033725955427506	1.0
0.020338983050847456	1.0
0.020340706839562676	1.0
0.020342430920494998	1.0
0.020344155293718743	1.0
0.02034587995930824	1.0
0.020347604917337857	1.0
0.020349330167881974	1.0
0.02035105571101501	1.0
0.0203527815468114	1.0
0.020354507675345603	1.0
0.020356234096692113	1.0
0.02035796081092544	1.0
0.02035968781812012	1.0
0.020361415118350726	1.0
0.020363142711691838	1.0
0.020364870598218072	1.0
0.020366598778004074	1.0
0.0203683272511245	1.0
0.02037005601765405	1.0
0.02037178507766743	1.0
0.02037351443123939	1.0
0.02037524407844469	1.0
0.020376974019358125	1.0
0.020378704254054514	1.0
0.020380434782608696	1.0
0.02038216560509554	1.0
0.020383896721589943	1.0
0.020385628132166822	1.0
0.020387359836901122	1.0
0.02038909183586781	1.0
0.020390824129141887	1.0
0.02039255671679837	1.0
0.020394289598912305	1.0
0.020396022775558766	1.0
0.02039775624681285	1.0
0.020399490012749683	1.0
0.020401224073444406	1.0
0.0204029584289722	1.0
0.020404693079408263	1.0
0.02040642802482782	1.0
0.02040816326530612	1.0
0.020409898800918445	1.0
0.020411634631740092	1.0
0.02041337075784639	1.0
0.02041510717931269	1.0
0.020416843896214378	1.0
0.02041858090862685	1.0
0.020420318216625544	1.0
0.02042205582028591	1.0
0.02042379371968343	1.0
0.020425531914893616	1.0
0.020427270405991998	1.0
0.020429009193054137	1.0
0.020430748276155614	1.0
0.02043248765537204	1.0
0.020434227330779056	1.0
0.020435967302452316	1.0
0.020437707570467513	1.0
0.020439448134900357	1.0
0.02044118899582659	1.0
0.020442930153321975	1.0
0.020444671607462304	1.0
0.020446413358323395	1.0
0.020448155405981085	1.0
0.02044989775051125	1.0
0.020451640391989774	1.0
0.020453383330492587	1.0
0.02045512656609563	1.0
0.020456870098874872	1.0
0.020458613928906317	1.0
0.020460358056265986	1.0
0.020462102481029927	1.0
0.020463847203274217	1.0
0.020465592223074956	1.0
0.020467337540508272	1.0
0.02046908315565032	1.0
0.02047082906857728	1.0
0.02047257527936535	1.0
0.02047432178809077	1.0
0.020476068594829793	1.0
0.020477815699658702	1.0
0.020479563102653812	1.0
0.02048131080389145	1.0
0.02048305880344798	1.0
0.020484807101399796	1.0
0.020486555697823303	1.0
0.020488304592794947	1.0
0.02049005378639119	1.0
0.020491803278688523	1.0
0.02049355306976347	1.0
0.02049530315969257	1.0
0.020497053548552396	1.0
0.020498804236419543	1.0
0.020500555223370635	1.0
0.020502306509482315	1.0
0.02050405809483127	1.0
0.02050580997949419	1.0
0.020507562163547807	1.0
0.02050931464706888	1.0
0.020511067430134176	1.0
0.020512820512820513	1.0
0.020514573895204717	1.0
0.02051632757736365	1.0
0.020518081559374197	1.0
0.02051983584131327	1.0
0.020521590423257803	1.0
0.02052334530528476	1.0
0.020525100487471137	1.0
0.020526855969893943	1.0
0.020528611752630228	1.0
0.020530367835757058	1.0
0.020532124219351525	1.0
0.02053388090349076	1.0
0.020535637888251905	1.0
0.020537395173712135	1.0
0.02053915275994865	1.0
0.020540910647038686	1.0
0.020542668835059487	1.0
0.02054442732408834	1.0
0.02054618611420255	1.0
0.02054794520547945	1.0
0.020549704597996404	1.0
0.020551464291830794	1.0
0.020553224287060034	1.0
0.020554984583761562	1.0
0.020556745182012847	1.0
0.020558506081891383	1.0
0.020560267283474685	1.0
0.0205620287868403	1.0
0.020563790592065805	1.0
0.02056555269922879	1.0
0.02056731510840689	1.0
0.02056907781967775	1.0
0.020570840833119053	1.0
0.020572604148808505	1.0
0.020574367766823833	1.0
0.0205761316872428	1.0
0.02057789591014319	1.0
0.020579660435602814	1.0
0.02058142526369951	1.0
0.02058319039451115	1.0
0.02058495582811562	1.0
0.020586721564590838	1.0
0.020588487604014754	1.0
0.02059025394646534	1.0
0.02059202059202059	1.0
0.020593787540758537	1.0
0.02059555479275723	1.0
0.02059732234809475	1.0
0.020599090206849198	1.0
0.020600858369098713	1.0
0.020602626834921454	1.0
0.020604395604395604	1.0
0.020606164677599383	1.0
0.020607934054611025	1.0
0.020609703735508803	1.0
0.020611473720371008	1.0
0.02061324400927596	1.0
0.02061501460230201	1.0
0.020616785499527533	1.0
0.020618556701030927	1.0
0.020620328206890626	1.0
0.020622100017185084	1.0
0.020623872131992783	1.0
0.020625644551392232	1.0
0.020627417275461968	1.0
0.020629190304280558	1.0
0.02063096363792659	1.0
0.02063273727647868	1.0
0.020634511220015476	1.0
0.02063628546861565	1.0
0.0206380600223579	1.0
0.02063983488132095	1.0
0.020641610045583555	1.0
0.020643385515224495	1.0
0.02064516129032258	1.0
0.02064693737095664	1.0
0.02064871375720554	1.0
0.020650490449148167	1.0
0.020652267446863437	1.0
0.020654044750430294	1.0
0.020655822359927703	1.0
0.02065760027543467	1.0
0.020659378497030215	1.0
0.02066115702479339	1.0
0.020662935858803272	1.0
0.02066471499913897	1.0
0.02066649444587962	1.0
0.020668274199104376	1.0
0.02067005425889243	1.0
0.020671834625323	1.0
0.02067361529847532	1.0
0.02067539627842867	1.0
0.020677177565262342	1.0
0.02067895915905566	1.0
0.02068074105988798	1.0
0.020682523267838676	1.0
0.020684305782987158	1.0
0.02068608860541286	1.0
0.02068787173519524	1.0
0.020689655172413793	1.0
0.02069143891714803	1.0
0.020693222969477496	1.0
0.020695007329481763	1.0
0.020696791997240428	1.0
0.02069857697283312	1.0
0.020700362256339484	1.0
0.020702147847839213	1.0
0.020703933747412008	1.0
0.020705719955137605	1.0
0.02070750647109577	1.0
0.020709293295366294	1.0
0.020711080428028994	1.0
0.02071286786916372	1.0
0.020714655618850338	1.0
0.020716443677168753	1.0
0.020718232044198894	1.0
0.02072002072002072	1.0
0.02072180970471421	1.0
0.02072359899835938	1.0
0.02072538860103627	1.0
0.02072717851282494	1.0
0.020728968733805492	1.0
0.020730759264058048	1.0
0.02073255010366275	1.0
0.020734341252699785	1.0
0.020736132711249352	1.0
0.020737924479391687	1.0
0.020739716557207053	1.0
0.020741508944775732	1.0
0.02074509464949434	1.0
0.02074688796680498	1.0
0.02074868159419037	1.0
0.020750475531730934	1.0
0.020752269779507133	1.0
0.020754064337599448	1.0
0.020755859206088384	1.0
0.02075765438505449	1.0
0.020759449874578322	1.0
0.020761245674740483	1.0
0.020763041785621595	1.0
0.0207648382073023	1.0
0.020766634939863287	1.0
0.020768431983385256	1.0
0.02077022933794894	1.0
0.020772027003635105	1.0
0.02077382498052454	1.0
0.02077562326869806	1.0
0.020777421868236515	1.0
0.02077922077922078	1.0
0.02078102000173175	1.0
0.020782819535850365	1.0
0.020784619381657574	1.0
0.020786419539234366	1.0
0.02078822000866176	1.0
0.02079002079002079	1.0
0.02079182188339253	1.0
0.020793623288858084	1.0
0.020795425006498572	1.0
0.02079722703639515	1.0
0.020799029378628996	1.0
0.02080083203328133	1.0
0.02080263500043339	1.0
0.020804438280166437	1.0
0.02080624187256177	1.0
0.02080804577770071	1.0
0.020809849995664615	1.0
0.02081165452653486	1.0
0.020813459370392855	1.0
0.020815264527320035	1.0
0.020817069997397866	1.0
0.020818875780707843	1.0
0.020820681877331482	1.0
0.020822488287350338	1.0
0.020824295010845987	1.0
0.020826102047900034	1.0
0.020827909398594115	1.0
0.020829717063009894	1.0
0.02083152504122906	1.0
0.020833333333333332	1.0
0.020835141939404462	1.0
0.020836950859524223	1.0
0.02083876009377442	1.0
0.02084056964223689	1.0
0.020842379504993486	1.0
0.020844189682126108	1.0
0.02084600017371667	1.0
0.020847810979847115	1.0
0.020849622100599426	1.0
0.020851433536055605	1.0
0.02085324528629768	1.0
0.020855057351407715	1.0
0.020856869731467803	1.0
0.020858682426560055	1.0
0.020860495436766623	1.0
0.02086230876216968	1.0
0.02086412240285143	1.0
0.020865936358894107	1.0
0.020867750630379968	1.0
0.020869565217391306	1.0
0.020871380120010434	1.0
0.020873195338319706	1.0
0.020875010872401498	1.0
0.020876826722338204	1.0
0.020878642888212267	1.0
0.02088045937010614	1.0
0.020882276168102322	1.0
0.020884093282283328	1.0
0.020885910712731704	1.0
0.020887728459530026	1.0
0.020889546522760902	1.0
0.020891364902506964	1.0
0.020893183598850874	1.0
0.020895002611875328	1.0
0.02089682194166304	1.0
0.02089864158829676	1.0
0.02090046155185927	1.0
0.020902281832433374	1.0
0.020904102430101906	1.0
0.020905923344947737	1.0
0.02090774457705375	1.0
0.020909566126502875	1.0
0.02091138799337806	1.0
0.020913210177762286	1.0
0.02091503267973856	1.0
0.020916855499389923	1.0
0.020918678636799443	1.0
0.02092050209205021	1.0
0.02092232586522535	1.0
0.020924149956408022	1.0
0.020925974365681402	1.0
0.020927799093128707	1.0
0.020929624138833175	1.0
0.020931449502878074	1.0
0.020933275185346708	1.0
0.0209351011863224	1.0
0.02093692750588851	1.0
0.020938754144128425	1.0
0.020940581101125556	1.0
0.020942408376963352	1.0
0.020944235971725282	1.0
0.020946063885494852	1.0
0.020947892118355592	1.0
0.02094972067039106	1.0
0.020951549541684853	1.0
0.020953378732320588	1.0
0.02095520824238191	1.0
0.020957038071952497	1.0
0.020958868221116058	1.0
0.02096069868995633	1.0
0.02096252947855708	1.0
0.020964360587002098	1.0
0.020966192015375206	1.0
0.020968023763760266	1.0
0.020969855832241154	1.0
0.02097168822090178	1.0
0.020973520929826094	1.0
0.02097535395909806	1.0
0.020977187308801677	1.0
0.02097902097902098	1.0
0.02098085496984002	1.0
0.020982689281342892	1.0
0.02098452391361371	1.0
0.02098635886673662	1.0
0.020988194140795804	1.0
0.020990029735875458	1.0
0.020991865652059828	1.0
0.02099370188943317	1.0
0.020995538448079783	1.0
0.02099737532808399	1.0
0.02099921252953014	1.0
0.021001050052502624	1.0
0.021002887897085848	1.0
0.021004726063364256	1.0
0.02100656455142232	1.0
0.02100840336134454	1.0
0.021010242493215443	1.0
0.021012081947119593	1.0
0.021013921723141583	1.0
0.021015761821366025	1.0
0.021017602241877573	1.0
0.021019442984760904	1.0
0.021021284050100727	1.0
0.02102312543798178	1.0
0.02102496714848883	1.0
0.021026809181706674	1.0
0.021028651537720145	1.0
0.02103049421661409	1.0
0.021032337218473404	1.0
0.021034180543382998	1.0
0.02103602419142782	1.0
0.021037868162692847	1.0
0.021039712457263084	1.0
0.021041557075223566	1.0
0.02104340201665936	1.0
0.02104524728165556	1.0
0.02104709287029729	1.0
0.021048938782669706	1.0
0.021050785018857994	1.0
0.021052631578947368	1.0
0.021054478463023073	1.0
0.02105632567117038	1.0
0.021058173203474598	1.0
0.02106002106002106	1.0
0.02106186924089513	1.0
0.021063717746182202	1.0
0.021065566575967698	1.0
0.021067415730337078	1.0
0.021069265209375822	1.0
0.021071115013169446	1.0
0.021072965141803495	1.0
0.02107481559536354	1.0
0.02107666637393519	1.0
0.021078517477604076	1.0
0.021080368906455864	1.0
0.02108222066057625	1.0
0.021084072740050953	1.0
0.021085925144965736	1.0
0.021087777875406378	1.0
0.0210896309314587	1.0
0.021091484313208543	1.0
0.021093338020741783	1.0
0.021095192054144327	1.0
0.02109704641350211	1.0
0.0210989010989011	1.0
0.02110075611042729	1.0
0.021102611448166712	1.0
0.021104467112205417	1.0
0.021106323102629495	1.0
0.021108179419525065	1.0
0.021110036062978274	1.0
0.0211118930330753	1.0
0.02111375032990235	1.0
0.021115607953545664	1.0
0.02111746590409151	1.0
0.021119324181626188	1.0
0.02112118278623603	1.0
0.021123041718007392	1.0
0.02112490097702667	1.0
0.02112676056338028	1.0
0.021128620477154678	1.0
0.021130480718436345	1.0
0.02113234128731179	1.0
0.021134202183867558	1.0
0.021136063408190225	1.0
0.02113792496036639	1.0
0.02113978684048269	1.0
0.021141649048625793	1.0
0.02114351158488239	1.0
0.021145374449339206	1.0
0.021147237642083004	1.0
0.021149101163200564	1.0
0.02115096501277871	1.0
0.021152829190904283	1.0
0.021154693697664168	1.0
0.021156558533145273	1.0
0.02115842369743454	1.0
0.02116028919061894	1.0
0.02116215501278547	1.0
0.021164021164021163	1.0
0.021165887644413087	1.0
0.021167754454048334	1.0
0.021169621593014026	1.0
0.02117148906139732	1.0
0.0211733568592854	1.0
0.021175224986765485	1.0
0.02117709344392482	1.0
0.02117896223085069	1.0
0.021180831347630394	1.0
0.02118270079435128	1.0
0.021184570571100715	1.0
0.0211864406779661	1.0
0.021188311115034872	1.0
0.02119018188239449	1.0
0.02119205298013245	1.0
0.021193924408336277	1.0
0.021195796167093526	1.0
0.021197668256491786	1.0
0.021199540676618674	1.0
0.02120141342756184	1.0
0.021203286509408958	1.0
0.021205159922247748	1.0
0.021207033666165945	1.0
0.021208907741251327	1.0
0.021210782147591693	1.0
0.02121265688527488	1.0
0.021214531954388757	1.0
0.021216407355021217	1.0
0.02121828308726019	1.0
0.021220159151193633	1.0
0.021222035546909542	1.0
0.02122391227449593	1.0
0.02122578933404086	1.0
0.021227666725632408	1.0
0.021229544449358692	1.0
0.021231422505307854	1.0
0.02123330089356808	1.0
0.02123517961422757	1.0
0.02123705866737457	1.0
0.021238938053097345	1.0
0.0212408177714842	1.0
0.021242697822623474	1.0
0.021244578206603523	1.0
0.021246458923512748	1.0
0.021248339973439574	1.0
0.021250221356472462	1.0
0.021252103072699903	1.0
0.021253985122210415	1.0
0.021255867505092552	1.0
0.021257750221434897	1.0
0.02125963327132607	1.0
0.021261516654854713	1.0
0.021263400372109508	1.0
0.02126528442317916	1.0
0.021267168808152416	1.0
0.021269053527118043	1.0
0.02127093858016485	1.0
0.02127282396738167	1.0
0.02127470968885737	1.0
0.02127659574468085	1.0
0.021278482134941042	1.0
0.0212803688597269	1.0
0.021282255919127427	1.0
0.021284143313231644	1.0
0.021286031042128603	1.0
0.021287919105907396	1.0
0.021289807504657147	1.0
0.021291696238467	1.0
0.021293585307426137	1.0
0.02129547471162378	1.0
0.02129736445114917	1.0
0.021299254526091587	1.0
0.02130114493654034	1.0
0.021303035682584768	1.0
0.02130492676431425	1.0
0.02130681818181818	1.0
0.021308709935186007	1.0
0.021310602024507193	1.0
0.021312494449871235	1.0
0.021314387211367674	1.0
0.021316280309086066	1.0
0.021318173743116006	1.0
0.021320067513547127	1.0
0.021321961620469083	1.0
0.02132385606397157	1.0
0.021325750844144304	1.0
0.021327645961077047	1.0
0.02132954141485958	1.0
0.021331437205581727	1.0
0.021333333333333333	1.0
0.021335229798204285	1.0
0.021337126600284494	1.0
0.021339023739663912	1.0
0.02134092121643251	1.0
0.0213428190306803	1.0
0.021344717182497332	1.0
0.021346615671973674	1.0
0.02134851449919943	1.0
0.021350413664264746	1.0
0.021352313167259787	1.0
0.021354213008274756	1.0
0.021356113187399894	1.0
0.02135801370472546	1.0
0.02135991456034176	1.0
0.021361815754339118	1.0
0.021363717286807905	1.0
0.021365619157838512	1.0
0.021367521367521368	1.0
0.02136942391594693	1.0
0.0213713268032057	1.0
0.02137323002938819	1.0
0.021375133594584966	1.0
0.021377037498886614	1.0
0.021378941742383754	1.0
0.021380846325167038	1.0
0.021382751247327157	1.0
0.021384656508954825	1.0
0.021386562110140794	1.0
0.02138846805097585	1.0
0.0213903743315508	1.0
0.021392280951956503	1.0
0.02139418791228383	1.0
0.021396095212623697	1.0
0.021398002853067047	1.0
0.02139991083370486	1.0
0.021401819154628143	1.0
0.02140372781592794	1.0
0.021405636817695327	1.0
0.02140754616002141	1.0
0.021409455842997322	1.0
0.021411365866714247	1.0
0.021413276231263382	1.0
0.02141518693673597	1.0
0.021417097983223273	1.0
0.0214190093708166	1.0
0.021420921099607283	1.0
0.02142283316968669	1.0
0.021424745581146223	1.0
0.021426658334077316	1.0
0.02142857142857143	1.0
0.021430484864720063	1.0
0.02143239864261475	1.0
0.021434312762347058	1.0
0.021436227224008574	1.0
0.021438142027690933	1.0
0.021440057173485797	1.0
0.021441972661484857	1.0
0.021443888491779844	1.0
0.021445804664462515	1.0
0.021447721179624665	1.0
0.02144963803735812	1.0
0.021451555237754737	1.0
0.02145347278090641	1.0
0.02145539066690506	1.0
0.021457308895842648	1.0
0.02145922746781116	1.0
0.02146114638290262	1.0
0.021463065641209086	1.0
0.021464985242822646	1.0
0.02146690518783542	1.0
0.021468825476339565	1.0
0.02147074610842727	1.0
0.02147266708419075	1.0
0.021474588403722263	1.0
0.021476510067114093	1.0
0.021478432074458563	1.0
0.021480354425848027	1.0
0.021482277121374866	1.0
0.021484200161131502	1.0
0.021486123545210387	1.0
0.021488047273704004	1.0
0.02148997134670487	1.0
0.021491895764305543	1.0
0.021493820526598602	1.0
0.021495745633676667	1.0
0.02149767108563239	1.0
0.021499596882558453	1.0
0.02150152302454757	1.0
0.021503449511692502	1.0
0.021505376344086023	1.0
0.021507303521820953	1.0
0.02150923104499014	1.0
0.021511158913686476	1.0
0.02151308712800287	1.0
0.021515015688032272	1.0
0.02151694459386767	1.0
0.02151887384560208	1.0
0.021520803443328552	1.0
0.021522733387140166	1.0
0.021524663677130046	1.0
0.021526594313391337	1.0
0.021528525296017224	1.0
0.021530456625100922	1.0
0.02153238830073569	1.0
0.021534320323014805	1.0
0.021536252692031587	1.0
0.021538185407879388	1.0
0.021540118470651588	1.0
0.02154205188044161	1.0
0.02154398563734291	1.0
0.02154591974144896	1.0
0.021547854192853294	1.0
0.021549788991649457	1.0
0.021551724137931036	1.0
0.02155365963179165	1.0
0.02155559547332495	1.0
0.02155753166262463	1.0
0.021559468199784406	1.0
0.021561405084898032	1.0
0.0215633423180593	1.0
0.021565279899362026	1.0
0.021567217828900073	1.0
0.021569156106767323	1.0
0.021571094733057704	1.0
0.021573033707865168	1.0
0.021574973031283712	1.0
0.021576912703407353	1.0
0.021578852724330157	1.0
0.02158079309414621	1.0
0.02158273381294964	1.0
0.021584674880834608	1.0
0.021586616297895305	1.0
0.02158855806422596	1.0
0.021590500179920834	1.0
0.021592442645074223	1.0
0.021594385459780457	1.0
0.0215963286241339	1.0
0.02159827213822894	1.0
0.02160021600216002	1.0
0.021602160216021602	1.0
0.021604104779908182	1.0
0.021606049693914296	1.0
0.02160799495813451	1.0
0.021609940572663425	1.0
0.021611886537595677	1.0
0.021613832853025938	1.0
0.021615779519048906	1.0
0.021617726535759323	1.0
0.02161967390325196	1.0
0.021621621621621623	1.0
0.02162356969096315	1.0
0.02162551811137142	1.0
0.021627466882941336	1.0
0.021629416005767843	1.0
0.021631365479945923	1.0
0.02163331530557058	1.0
0.02163526548273686	1.0
0.02163721601153985	1.0
0.021639166892074655	1.0
0.02164111812443643	1.0
0.021643069708720354	1.0
0.021645021645021644	1.0
0.021646973933435554	1.0
0.02164892657405737	1.0
0.02165087956698241	1.0
0.021652832912306026	1.0
0.021654786610123614	1.0
0.02165674066053059	1.0
0.02165869506362242	1.0
0.021660649819494584	1.0
0.02166260492824262	1.0
0.021664560389962086	1.0
0.02166651620474858	1.0
0.021668472372697724	1.0
0.02167042889390519	1.0
0.021672385768466678	1.0
0.02167434299647792	1.0
0.02167630057803468	1.0
0.02167825851323277	1.0
0.02168021680216802	1.0
0.021682175444936308	1.0
0.02168413444163354	1.0
0.021686093792355653	1.0
0.021688053497198625	1.0
0.021690013556258474	1.0
0.021691973969631236	1.0
0.021693934737412997	1.0
0.021695895859699874	1.0
0.021697857336588012	1.0
0.0216998191681736	1.0
0.021701781354552852	1.0
0.02170374389582203	1.0
0.021705706792077416	1.0
0.02170767004341534	1.0
0.021709633649932156	1.0
0.021711597611724264	1.0
0.021713561928888084	1.0
0.021715526601520086	1.0
0.021717491629716767	1.0
0.02171945701357466	1.0
0.021721422753190334	1.0
0.02172338884866039	1.0
0.02172535530008147	1.0
0.021727322107550243	1.0
0.021729289271163424	1.0
0.02164070988772184	0.9958333333333333
0.021642669564429954	0.9958333333333333
0.021644629596087664	0.9958333333333333
0.021646589982791415	0.9958333333333333
0.021648550724637682	0.9958333333333333
0.021650511821722982	0.9958333333333333
0.021652473274143866	0.9958333333333333
0.02165443508199692	0.9958333333333333
0.02165639724537876	0.9958333333333333
0.021658359764386046	0.9958333333333333
0.02166032263911546	0.9958333333333333
0.021662285869663737	0.9958333333333333
0.02166424945612763	0.9958333333333333
0.021666213398603935	0.9958333333333333
0.021668177697189483	0.9958333333333333
0.021670142351981142	0.9958333333333333
0.02167210736307581	0.9958333333333333
0.02167407273057042	0.9958333333333333
0.021676038454561945	0.9958333333333333
0.021678004535147392	0.9958333333333333
0.0216799709724238	0.9958333333333333
0.021681937766488253	0.9958333333333333
0.021683904917437852	0.9958333333333333
0.021685872425369748	0.9958333333333333
0.021687840290381125	0.9958333333333333
0.0216898085125692	0.9958333333333333
0.021691777092031222	0.9958333333333333
0.021693746028864484	0.9958333333333333
0.021695715323166304	0.9958333333333333
0.021697684975034045	0.9958333333333333
0.0216996549845651	0.9958333333333333
0.021701625351856896	0.9958333333333333
0.021703596077006903	0.9958333333333333
0.021705567160112616	0.9958333333333333
0.021707538601271573	0.9958333333333333
0.021709510400581344	0.9958333333333333
0.021711482558139535	0.9958333333333333
0.02171345507404379	0.9958333333333333
0.021715427948391788	0.9958333333333333
0.021717401181281237	0.9958333333333333
0.02171937477280989	0.9958333333333333
0.021721348723075525	0.9958333333333333
0.02172332303217597	0.9958333333333333
0.021725297700209072	0.9958333333333333
0.021727272727272727	0.9958333333333333
0.021729248113464862	0.9958333333333333
0.021731223858883434	0.9958333333333333
0.021733199963626444	0.9958333333333333
0.021735176427791925	0.9958333333333333
0.021737153251477945	0.9958333333333333
0.021739130434782608	0.9958333333333333
0.021741107977804056	0.9958333333333333
0.021743085880640466	0.9958333333333333
0.021745064143390048	0.9958333333333333
0.021747042766151047	0.9958333333333333
0.021749021749021748	0.9958333333333333
0.021751001092100472	0.9958333333333333
0.021752980795485575	0.9958333333333333
0.021754960859275443	0.9958333333333333
0.021756941283568504	0.9958333333333333
0.021758922068463218	0.9958333333333333
0.02176090321405809	0.9958333333333333
0.02176288472045165	0.9958333333333333
0.021764866587742463	0.9958333333333333
0.021766848816029145	0.9958333333333333
0.02176883140541033	0.9958333333333333
0.021770814355984696	0.9958333333333333
0.021772797667850962	0.9958333333333333
0.02177478134110787	0.9958333333333333
0.021776765375854216	0.9958333333333333
0.02177874977218881	0.9958333333333333
0.021780734530210517	0.9958333333333333
0.02178271965001823	0.9958333333333333
0.021784705131710873	0.9958333333333333
0.02178669097538742	0.9958333333333333
0.021788677181146868	0.9958333333333333
0.021790663749088255	0.9958333333333333
0.02179265067931066	0.9958333333333333
0.021794637971913187	0.9958333333333333
0.021796625626994984	0.9958333333333333
0.021798613644655237	0.9958333333333333
0.02180060202499316	0.9958333333333333
0.021802590768108008	0.9958333333333333
0.02180457987409908	0.9958333333333333
0.021806569343065692	0.9958333333333333
0.02180855917510722	0.9958333333333333
0.021810549370323052	0.9958333333333333
0.02181253992881263	0.9958333333333333
0.021814530850675428	0.9958333333333333
0.021816522136010954	0.9958333333333333
0.021818513784918753	0.9958333333333333
0.0218205057974984	0.9958333333333333
0.021822498173849524	0.9958333333333333
0.021824490914071775	0.9958333333333333
0.02182648401826484	0.9958333333333333
0.02182847748652845	0.9958333333333333
0.021830471318962368	0.9958333333333333
0.021832465515666394	0.9958333333333333
0.02183446007674036	0.9958333333333333
0.02183645500228415	0.9958333333333333
0.02183845029239766	0.9958333333333333
0.021840445947180848	0.9958333333333333
0.021842441966733687	0.9958333333333333
0.021844438351156202	0.9958333333333333
0.021846435100548445	0.9958333333333333
0.021848432215010514	0.9958333333333333
0.021850429694642532	0.9958333333333333
0.021852427539544667	0.9958333333333333
0.02185442574981712	0.9958333333333333
0.021856424325560127	0.9958333333333333
0.021858423266873973	0.9958333333333333
0.021860422573858958	0.9958333333333333
0.02186242224661544	0.9958333333333333
0.021864422285243802	0.9958333333333333
0.021866422689844466	0.9958333333333333
0.02186842346051789	0.9958333333333333
0.021870424597364567	0.9958333333333333
0.021872426100485037	0.9958333333333333
0.021874427969979866	0.9958333333333333
0.021876430205949655	0.9958333333333333
0.021878432808495055	0.9958333333333333
0.021880435777716745	0.9958333333333333
0.021882439113715436	0.9958333333333333
0.02188444281659189	0.9958333333333333
0.021886446886446885	0.9958333333333333
0.021888451323381262	0.9958333333333333
0.021890456127495878	0.9958333333333333
0.021892461298891636	0.9958333333333333
0.021894466837669477	0.9958333333333333
0.021896472743930372	0.9958333333333333
0.021898479017775335	0.9958333333333333
0.021900485659305417	0.9958333333333333
0.021902492668621702	0.9958333333333333
0.021904500045825313	0.9958333333333333
0.021906507791017417	0.9958333333333333
0.0219085159042992	0.9958333333333333
0.02191052438577191	0.9958333333333333
0.02191253323553681	0.9958333333333333
0.021914542453695212	0.9958333333333333
0.021916552040348463	0.9958333333333333
0.021918561995597947	0.9958333333333333
0.02192057231954508	0.9958333333333333
0.021922583012291323	0.9958333333333333
0.02192459407393817	0.9958333333333333
0.021926605504587155	0.9958333333333333
0.02192861730433985	0.9958333333333333
0.021930629473297852	0.9958333333333333
0.021932642011562815	0.9958333333333333
0.021934654919236417	0.9958333333333333
0.021936668196420376	0.9958333333333333
0.02193868184321645	0.9958333333333333
0.02194069585972643	0.9958333333333333
0.021942710246052148	0.9958333333333333
0.021944725002295475	0.9958333333333333
0.02194674012855831	0.9958333333333333
0.0219487556249426	0.9958333333333333
0.02195077149155033	0.9958333333333333
0.02195278772848351	0.9958333333333333
0.021954804335844205	0.9958333333333333
0.021956821313734498	0.9958333333333333
0.021958838662256522	0.9958333333333333
0.02196085638151245	0.9958333333333333
0.021962874471604485	0.9958333333333333
0.02196489293263487	0.9958333333333333
0.02196691176470588	0.9958333333333333
0.021968930967919846	0.9958333333333333
0.021970950542379113	0.9958333333333333
0.02197297048818608	0.9958333333333333
0.021974990805443177	0.9958333333333333
0.021977011494252872	0.9958333333333333
0.021979032554717674	0.9958333333333333
0.021981053986940127	0.9958333333333333
0.02198307579102281	0.9958333333333333
0.021985097967068348	0.9958333333333333
0.021987120515179395	0.9958333333333333
0.021989143435458644	0.9958333333333333
0.021991166728008833	0.9958333333333333
0.02199319039293273	0.9958333333333333
0.02199521443033315	0.9958333333333333
0.021997238840312933	0.9958333333333333
0.021999263622974965	0.9958333333333333
0.022001288778422168	0.9958333333333333
0.022003314306757504	0.9958333333333333
0.022005340208083972	0.9958333333333333
0.022007366482504603	0.9958333333333333
0.022009393130122477	0.9958333333333333
0.022011420151040708	0.9958333333333333
0.022013447545362438	0.9958333333333333
0.022015475313190862	0.9958333333333333
0.022017503454629203	0.9958333333333333
0.022019531969780726	0.9958333333333333
0.022021560858748734	0.9958333333333333
0.022023590121636565	0.9958333333333333
0.0220256197585476	0.9958333333333333
0.022027649769585253	0.9958333333333333
0.02202968015485298	0.9958333333333333
0.022031710914454276	0.9958333333333333
0.02203374204849267	0.9958333333333333
0.02203577355707173	0.9958333333333333
0.02203780544029507	0.9958333333333333
0.022039837698266323	0.9958333333333333
0.022041870331089182	0.9958333333333333
0.02204390333886737	0.9958333333333333
0.02204593672170464	0.9958333333333333
0.022047970479704797	0.9958333333333333
0.022050004612971675	0.9958333333333333
0.022052039121609152	0.9958333333333333
0.022054074005721142	0.9958333333333333
0.02205610926541159	0.9958333333333333
0.022058144900784494	0.9958333333333333
0.02206018091194388	0.9958333333333333
0.022062217298993814	0.9958333333333333
0.022064254062038404	0.9958333333333333
0.022066291201181792	0.9958333333333333
0.02206832871652816	0.9958333333333333
0.022070366608181735	0.9958333333333333
0.022072404876246766	0.9958333333333333
0.02207444352082756	0.9958333333333333
0.02207648254202845	0.9958333333333333
0.02207852193995381	0.9958333333333333
0.022080561714708055	0.9958333333333333
0.02208260186639564	0.9958333333333333
0.02208464239512105	0.9958333333333333
0.022086683300988817	0.9958333333333333
0.022088724584103513	0.9958333333333333
0.022090766244569737	0.9958333333333333
0.022092808282492143	0.9958333333333333
0.02209485069797541	0.9958333333333333
0.02209689349112426	0.9958333333333333
0.022098936662043458	0.9958333333333333
0.0221009802108378	0.9958333333333333
0.022103024137612132	0.9958333333333333
0.02210506844247133	0.9958333333333333
0.022107113125520304	0.9958333333333333
0.022109158186864014	0.9958333333333333
0.022111203626607456	0.9958333333333333
0.02211324944485566	0.9958333333333333
0.022115295641713703	0.9958333333333333
0.022117342217286694	0.9958333333333333
0.022119389171679778	0.9958333333333333
0.02212143650499815	0.9958333333333333
0.02212348421734703	0.9958333333333333
0.022125532308831696	0.9958333333333333
0.0220349967595593	0.9916666666666667
0.022037037037037036	0.9916666666666667
0.022039077692378926	0.9916666666666667
0.022041118725689944	0.9916666666666667
0.022043160137075114	0.9916666666666667
0.022045201926639495	0.9916666666666667
0.02204724409448819	0.9916666666666667
0.02204928664072633	0.9916666666666667
0.022051329565459094	0.9916666666666667
0.022053372868791696	0.9916666666666667
0.022055416550829394	0.9916666666666667
0.02205746061167748	0.9916666666666667
0.022059505051441282	0.9916666666666667
0.022061549870226176	0.9916666666666667
0.022063595068137574	0.9916666666666667
0.02206564064528092	0.9916666666666667
0.022067686601761706	0.9916666666666667
0.02206973293768546	0.9916666666666667
0.02207177965315775	0.9916666666666667
0.02207382674828418	0.9916666666666667
0.02207587422317039	0.9916666666666667
0.02207792207792208	0.9916666666666667
0.02207997031264496	0.9916666666666667
0.022082018927444796	0.9916666666666667
0.02208406792242739	0.9916666666666667
0.02208611729769859	0.9916666666666667
0.02208816705336427	0.9916666666666667
0.022090217189530352	0.9916666666666667
0.022092267706302793	0.9916666666666667
0.022094318603787598	0.9916666666666667
0.0220963698820908	0.9916666666666667
0.022098421541318476	0.9916666666666667
0.022100473581576748	0.9916666666666667
0.02210252600297177	0.9916666666666667
0.022104578805609735	0.9916666666666667
0.022106631989596878	0.9916666666666667
0.02210868555503948	0.9916666666666667
0.022110739502043848	0.9916666666666667
0.02211279383071634	0.9916666666666667
0.022114848541163353	0.9916666666666667
0.022116903633491312	0.9916666666666667
0.02211895910780669	0.9916666666666667
0.022121014964216004	0.9916666666666667
0.022123071202825802	0.9916666666666667
0.02212512782374268	0.9916666666666667
0.02212718482707326	0.9916666666666667
0.02212924221292422	0.9916666666666667
0.02213129998140227	0.9916666666666667
0.022133358132614155	0.9916666666666667
0.022135416666666668	0.9916666666666667
0.022137475583666636	0.9916666666666667
0.02213953488372093	0.9916666666666667
0.02214159456693646	0.9916666666666667
0.022143654633420173	0.9916666666666667
0.022145715083279054	0.9916666666666667
0.02214777591662014	0.9916666666666667
0.02214983713355049	0.9916666666666667
0.022151898734177215	0.9916666666666667
0.022153960718607466	0.9916666666666667
0.022156023086948428	0.9916666666666667
0.022158085839307326	0.9916666666666667
0.022160148975791435	0.9916666666666667
0.022162212496508054	0.9916666666666667
0.02216427640156454	0.9916666666666667
0.022166340691068268	0.9916666666666667
0.022168405365126678	0.9916666666666667
0.02217047042384723	0.9916666666666667
0.02217253586733743	0.9916666666666667
0.022174601695704836	0.9916666666666667
0.022176667909057025	0.9916666666666667
0.02217873450750163	0.9916666666666667
0.022180801491146318	0.9916666666666667
0.0221828688600988	0.9916666666666667
0.022184936614466817	0.9916666666666667
0.022187004754358162	0.9916666666666667
0.022189073279880664	0.9916666666666667
0.022191142191142193	0.9916666666666667
0.022193211488250653	0.9916666666666667
0.022195281171314	0.9916666666666667
0.022197351240440217	0.9916666666666667
0.022199421695737336	0.9916666666666667
0.022201492537313433	0.9916666666666667
0.022203563765276612	0.9916666666666667
0.022205635379735026	0.9916666666666667
0.022207707380796866	0.9916666666666667
0.022209779768570363	0.9916666666666667
0.02221185254316379	0.9916666666666667
0.022213925704685458	0.9916666666666667
0.02221599925324372	0.9916666666666667
0.022218073188946974	0.9916666666666667
0.02222014751190365	0.9916666666666667
0.022222222222222223	0.9916666666666667
0.022224297320011206	0.9916666666666667
0.022226372805379157	0.9916666666666667
0.022228448678434667	0.9916666666666667
0.022230524939286383	0.9916666666666667
0.02223260158804297	0.9916666666666667
0.022234678624813153	0.9916666666666667
0.02223675604970569	0.9916666666666667
0.022238833862829377	0.9916666666666667
0.022240912064293055	0.9916666666666667
0.022242990654205607	0.9916666666666667
0.022245069632675953	0.9916666666666667
0.02224714899981305	0.9916666666666667
0.022249228755725905	0.9916666666666667
0.02225130890052356	0.9916666666666667
0.0222533894343151	0.9916666666666667
0.02225547035720965	0.9916666666666667
0.022257551669316374	0.9916666666666667
0.02225963337074448	0.9916666666666667
0.02226171546160322	0.9916666666666667
0.02226379794200187	0.9916666666666667
0.02226588081204977	0.9916666666666667
0.022267964071856286	0.9916666666666667
0.022270047721530833	0.9916666666666667
0.022272131761182857	0.9916666666666667
0.022274216190921854	0.9916666666666667
0.02227630101085736	0.9916666666666667
0.022278386221098942	0.9916666666666667
0.022280471821756225	0.9916666666666667
0.022282557812938864	0.9916666666666667
0.022284644194756554	0.9916666666666667
0.02228673096731904	0.9916666666666667
0.022288818130736094	0.9916666666666667
0.022290905685117542	0.9916666666666667
0.022292993630573247	0.9916666666666667
0.022295081967213116	0.9916666666666667
0.022297170695147087	0.9916666666666667
0.022299259814485148	0.9916666666666667
0.02230134932533733	0.9916666666666667
0.0223034392278137	0.9916666666666667
0.022305529522024366	0.9916666666666667
0.02230762020807948	0.9916666666666667
0.02230971128608924	0.9916666666666667
0.02231180275616387	0.9916666666666667
0.02231389461841365	0.9916666666666667
0.022315986872948897	0.9916666666666667
0.02231807951987997	0.9916666666666667
0.022320172559317265	0.9916666666666667
0.022322265991371226	0.9916666666666667
0.02232435981615233	0.9916666666666667
0.022326454033771106	0.9916666666666667
0.022328548644338118	0.9916666666666667
0.02233064364796397	0.9916666666666667
0.02233273904475931	0.9916666666666667
0.022334834834834835	0.9916666666666667
0.022336931018301268	0.9916666666666667
0.022339027595269383	0.9916666666666667
0.022341124565849996	0.9916666666666667
0.02234322193015396	0.9916666666666667
0.02234531968829218	0.9916666666666667
0.022347417840375586	0.9916666666666667
0.022349516386515167	0.9916666666666667
0.02235161532682194	0.9916666666666667
0.022353714661406968	0.9916666666666667
0.022355814390381364	0.9916666666666667
0.02235791451385627	0.9916666666666667
0.02236001503194288	0.9916666666666667
0.02236211594475242	0.9916666666666667
0.022364217252396165	0.9916666666666667
0.022366318954985434	0.9916666666666667
0.02236842105263158	0.9916666666666667
0.022370523545446	0.9916666666666667
0.022372626433540137	0.9916666666666667
0.022374729717025477	0.9916666666666667
0.02237683339601354	0.9916666666666667
0.02237893747061589	0.9916666666666667
0.022381041940944143	0.9916666666666667
0.02238314680710994	0.9916666666666667
0.02238525206922498	0.9916666666666667
0.022387357727400997	0.9916666666666667
0.022389463781749764	0.9916666666666667
0.022391570232383102	0.9916666666666667
0.022393677079412873	0.9916666666666667
0.022395784322950973	0.9916666666666667
0.022397891963109356	0.9916666666666667
0.0224	0.9916666666666667
0.02240210843373494	0.9916666666666667
0.022404217264426245	0.9916666666666667
0.02240632649218603	0.9916666666666667
0.022408436117126448	0.9916666666666667
0.022410546139359697	0.9916666666666667
0.02241265655899802	0.9916666666666667
0.0224147673761537	0.9916666666666667
0.02241687859093906	0.9916666666666667
0.022418990203466466	0.9916666666666667
0.022421102213848326	0.9916666666666667
0.0224232146221971	0.9916666666666667
0.022425327428625273	0.9916666666666667
0.022427440633245383	0.9916666666666667
0.02242955423617001	0.9916666666666667
0.022431668237511783	0.9916666666666667
0.022433782637383354	0.9916666666666667
0.022435897435897436	0.9916666666666667
0.022438012633166776	0.9916666666666667
0.022440128229304166	0.9916666666666667
0.022442244224422443	0.9916666666666667
0.022444360618634477	0.9916666666666667
0.022446477412053193	0.9916666666666667
0.02244859460479155	0.9916666666666667
0.02245071219696255	0.9916666666666667
0.022452830188679246	0.9916666666666667
0.022454948580054722	0.9916666666666667
0.022457067371202115	0.9916666666666667
0.022459186562234595	0.9916666666666667
0.022461306153265383	0.9916666666666667
0.02246342614440774	0.9916666666666667
0.022465546535774965	0.9916666666666667
0.02246766732748041	0.9916666666666667
0.022469788519637462	0.9916666666666667
0.02247191011235955	0.9916666666666667
0.022474032105760152	0.9916666666666667
0.022476154499952782	0.9916666666666667
0.022478277295051002	0.9916666666666667
0.022480400491168413	0.9916666666666667
0.022482524088418665	0.9916666666666667
0.022484648086915447	0.9916666666666667
0.022486772486772486	0.9916666666666667
0.022488897288103563	0.9916666666666667
0.02249102249102249	0.9916666666666667
0.022493148095643133	0.9916666666666667
0.022495274102079396	0.9916666666666667
0.02249740051044522	0.9916666666666667
0.022499527320854605	0.9916666666666667
0.022501654533421574	0.9916666666666667
0.022503782148260213	0.9916666666666667
0.022505910165484633	0.9916666666666667
0.022508038585209004	0.9916666666666667
0.022510167407547528	0.9916666666666667
0.022512296632614455	0.9916666666666667
0.022514426260524075	0.9916666666666667
0.022516556291390728	0.9916666666666667
0.022518686725328793	0.9916666666666667
0.022520817562452687	0.9916666666666667
0.02252294880287688	0.9916666666666667
0.022525080446715882	0.9916666666666667
0.02252721249408424	0.9916666666666667
0.022529344945096553	0.9916666666666667
0.02253147779986746	0.9916666666666667
0.022533611058511645	0.9916666666666667
0.022535744721143832	0.9916666666666667
0.022537878787878787	0.9916666666666667
0.02254001325883133	0.9916666666666667
0.02254214813411631	0.9916666666666667
0.02254428341384863	0.9916666666666667
0.022546419098143235	0.9916666666666667
0.022548555187115113	0.9916666666666667
0.022550691680879288	0.9916666666666667
0.02255282857955084	0.9916666666666667
0.022554965883244883	0.9916666666666667
0.02255710359207658	0.9916666666666667
0.022559241706161137	0.9916666666666667
0.0225613802256138	0.9916666666666667
0.02256351915054987	0.9916666666666667
0.022565658481084667	0.9916666666666667
0.022567798217333585	0.9916666666666667
0.022569938359412043	0.9916666666666667
0.022572078907435508	0.9916666666666667
0.02257421986151949	0.9916666666666667
0.02257636122177955	0.9916666666666667
0.022578502988331278	0.9916666666666667
0.02258064516129032	0.9916666666666667
0.02258278774077237	0.9916666666666667
0.02258493072689315	0.9916666666666667
0.022587074119768433	0.9916666666666667
0.022589217919514046	0.9916666666666667
0.022591362126245847	0.9916666666666667
0.022593506740079743	0.9916666666666667
0.02259565176113168	0.9916666666666667
0.02259779718951766	0.9916666666666667
0.022599943025353716	0.9916666666666667
0.022602089268755936	0.9916666666666667
0.02260423591984044	0.9916666666666667
0.022606382978723406	0.9916666666666667
0.022608530445521042	0.9916666666666667
0.02261067832034961	0.9916666666666667
0.022612826603325416	0.9916666666666667
0.022614975294564806	0.9916666666666667
0.022617124394184167	0.9916666666666667
0.022619273902299942	0.9916666666666667
0.02262142381902861	0.9916666666666667
0.02262357414448669	0.9916666666666667
0.02262572487879076	0.9916666666666667
0.022627876022057427	0.9916666666666667
0.02263002757440335	0.9916666666666667
0.022632179535945228	0.9916666666666667
0.02263433190679981	0.9916666666666667
0.022636484687083888	0.9916666666666667
0.022638637876914298	0.9916666666666667
0.022640791476407914	0.9916666666666667
0.022642945485681666	0.9916666666666667
0.02264509990485252	0.9916666666666667
0.022647254734037493	0.9916666666666667
0.022649409973353636	0.9916666666666667
0.022651565622918056	0.9916666666666667
0.022653721682847898	0.9916666666666667
0.022655878153260353	0.9916666666666667
0.022658035034272658	0.9916666666666667
0.022660192326002096	0.9916666666666667
0.022662350028565988	0.9916666666666667
0.022664508142081707	0.9916666666666667
0.02266666666666667	0.9916666666666667
0.02266882560243833	0.9916666666666667
0.022670984949514195	0.9916666666666667
0.02267314470801181	0.9916666666666667
0.02267530487804878	0.9916666666666667
0.022677465459742734	0.9916666666666667
0.02267962645321136	0.9916666666666667
0.02268178785857238	0.9916666666666667
0.022683949675943577	0.9916666666666667
0.02268611190544276	0.9916666666666667
0.022688274547187796	0.9916666666666667
0.022690437601296597	0.9916666666666667
0.02269260106788711	0.9916666666666667
0.022694764947077332	0.9916666666666667
0.022696929238985315	0.9916666666666667
0.022699093943729137	0.9916666666666667
0.022701259061426938	0.9916666666666667
0.02270342459219689	0.9916666666666667
0.02270559053615722	0.9916666666666667
0.0227077568934262	0.9916666666666667
0.022709923664122136	0.9916666666666667
0.022712090848363394	0.9916666666666667
0.02271425844626837	0.9916666666666667
0.022716426457955522	0.9916666666666667
0.022718594883543337	0.9916666666666667
0.022720763723150357	0.9916666666666667
0.02272293297689517	0.9916666666666667
0.0227251026448964	0.9916666666666667
0.022727272727272728	0.9916666666666667
0.02272944322414287	0.9916666666666667
0.022731614135625598	0.9916666666666667
0.02273378546183972	0.9916666666666667
0.022735957202904087	0.9916666666666667
0.022738129358937615	0.9916666666666667
0.02274030193005924	0.9916666666666667
0.02274247491638796	0.9916666666666667
0.022744648318042814	0.9916666666666667
0.022746822135142883	0.9916666666666667
0.022748996367807302	0.9916666666666667
0.022751171016155244	0.9916666666666667
0.022753346080305926	0.9916666666666667
0.022755521560378623	0.9916666666666667
0.022757697456492636	0.9916666666666667
0.022759873768767334	0.9916666666666667
0.022762050497322113	0.9916666666666667
0.022764227642276424	0.9916666666666667
0.02276640520374976	0.9916666666666667
0.022768583181861667	0.9916666666666667
0.022770761576731725	0.9916666666666667
0.02277294038847957	0.9916666666666667
0.02277511961722488	0.9916666666666667
0.022777299263087376	0.9916666666666667
0.02277947932618683	0.9916666666666667
0.022781659806643057	0.9916666666666667
0.022783840704575915	0.9916666666666667
0.022786022020105313	0.9916666666666667
0.022788203753351208	0.9916666666666667
0.02279038590443359	0.9916666666666667
0.022792568473472514	0.9916666666666667
0.022794751460588066	0.9916666666666667
0.022796934865900384	0.9916666666666667
0.02279911868952965	0.9916666666666667
0.02280130293159609	0.9916666666666667
0.022803487592219986	0.9916666666666667
0.022805672671521657	0.9916666666666667
0.022807858169621466	0.9916666666666667
0.022810044086639832	0.9916666666666667
0.02281223042269721	0.9916666666666667
0.02281441717791411	0.9916666666666667
0.022816604352411084	0.9916666666666667
0.022818791946308724	0.9916666666666667
0.02282097995972768	0.9916666666666667
0.022823168392788647	0.9916666666666667
0.02282535724561235	0.9916666666666667
0.022827546518319586	0.9916666666666667
0.022829736211031175	0.9916666666666667
0.022831926323867997	0.9916666666666667
0.022834116856950974	0.9916666666666667
0.022836307810401076	0.9916666666666667
0.022838499184339316	0.9916666666666667
0.022840690978886757	0.9916666666666667
0.02284288319416451	0.9916666666666667
0.022845075830293722	0.9916666666666667
0.022847268887395602	0.9916666666666667
0.0228494623655914	0.9916666666666667
0.0228516562650024	0.9916666666666667
0.02285385058574995	0.9916666666666667
0.02285604532795544	0.9916666666666667
0.0228582404917403	0.9916666666666667
0.02286043607722601	0.9916666666666667
0.022862632084534103	0.9916666666666667
0.022864828513786146	0.9916666666666667
0.022867025365103766	0.9916666666666667
0.02286922263860863	0.9916666666666667
0.022871420334422448	0.9916666666666667
0.022873618452666986	0.9916666666666667
0.02287581699346405	0.9916666666666667
0.022878015956935498	0.9916666666666667
0.02288021534320323	0.9916666666666667
0.022882415152389195	0.9916666666666667
0.022884615384615385	0.9916666666666667
0.022886816040003848	0.9916666666666667
0.02288901711867667	0.9916666666666667
0.022891218620755986	0.9916666666666667
0.022893420546363986	0.9916666666666667
0.022895622895622896	0.9916666666666667
0.022897825668654993	0.9916666666666667
0.022900028865582605	0.9916666666666667
0.022902232486528097	0.9916666666666667
0.022904436531613896	0.9916666666666667
0.022906641000962465	0.9916666666666667
0.022908845894696314	0.9916666666666667
0.022911051212938006	0.9916666666666667
0.022913256955810146	0.9916666666666667
0.022915463123435394	0.9916666666666667
0.022917669715936447	0.9916666666666667
0.022919876733436057	0.9916666666666667
0.022922084176057015	0.9916666666666667
0.022924292043922174	0.9916666666666667
0.022926500337154418	0.9916666666666667
0.022928709055876687	0.9916666666666667
0.022930918200211967	0.9916666666666667
0.022933127770283293	0.9916666666666667
0.022935337766213742	0.9916666666666667
0.022937548188126447	0.9916666666666667
0.022939759036144577	0.9916666666666667
0.022941970310391364	0.9916666666666667
0.02294418201099007	0.9916666666666667
0.022946394138064017	0.9916666666666667
0.022948606691736574	0.9916666666666667
0.022950819672131147	0.9916666666666667
0.022953033079371202	0.9916666666666667
0.022955246913580248	0.9916666666666667
0.022957461174881837	0.9916666666666667
0.022959675863399576	0.9916666666666667
0.022961890979257115	0.9916666666666667
0.022964106522578156	0.9916666666666667
0.022966322493486444	0.9916666666666667
0.02296853889210577	0.9916666666666667
0.022970755718559985	0.9916666666666667
0.022972972972972974	0.9916666666666667
0.022975190655468675	0.9916666666666667
0.022977408766171076	0.9916666666666667
0.022979627305204208	0.9916666666666667
0.02298184627269216	0.9916666666666667
0.022984065668759053	0.9916666666666667
0.02298628549352907	0.9916666666666667
0.022988505747126436	0.9916666666666667
0.022990726429675427	0.9916666666666667
0.02299294754130036	0.9916666666666667
0.022995169082125604	0.9916666666666667
0.022997391052275582	0.9916666666666667
0.02299961345187476	0.9916666666666667
0.023001836281047648	0.9916666666666667
0.023004059539918808	0.9916666666666667
0.023006283228612857	0.9916666666666667
0.02300850734725445	0.9916666666666667
0.02301073189596829	0.9916666666666667
0.023012956874879132	0.9916666666666667
0.023015182284111788	0.9916666666666667
0.023017408123791102	0.9916666666666667
0.023019634394041977	0.9916666666666667
0.02302186109498936	0.9916666666666667
0.023024088226758246	0.9916666666666667
0.023026315789473683	0.9916666666666667
0.023028543783260764	0.9916666666666667
0.023030772208244628	0.9916666666666667
0.02303300106455047	0.9916666666666667
0.023035230352303523	0.9916666666666667
0.023037460071629077	0.9916666666666667
0.023039690222652467	0.9916666666666667
0.02304192080549908	0.9916666666666667
0.023044151820294345	0.9916666666666667
0.023046383267163746	0.9916666666666667
0.023048615146232812	0.9916666666666667
0.02305084745762712	0.9916666666666667
0.023053080201472297	0.9916666666666667
0.023055313377894023	0.9916666666666667
0.02305754698701802	0.9916666666666667
0.02305978102897006	0.9916666666666667
0.02306201550387597	0.9916666666666667
0.023064250411861616	0.9916666666666667
0.023066485753052916	0.9916666666666667
0.023068721527575844	0.9916666666666667
0.023070957735556417	0.9916666666666667
0.023073194377120698	0.9916666666666667
0.023075431452394803	0.9916666666666667
0.023077668961504896	0.9916666666666667
0.02307990690457719	0.9916666666666667
0.02308214528173795	0.9916666666666667
0.02308438409311348	0.9916666666666667
0.02308662333883015	0.9916666666666667
0.023088863019014357	0.9916666666666667
0.02309110313379257	0.9916666666666667
0.023093343683291287	0.9916666666666667
0.02309558466763707	0.9916666666666667
0.02309782608695652	0.9916666666666667
0.023100067941376298	0.9916666666666667
0.0231023102310231	0.9916666666666667
0.023104552956023688	0.9916666666666667
0.023106796116504853	0.9916666666666667
0.023109039712593454	0.9916666666666667
0.023111283744416393	0.9916666666666667
0.023113528212100613	0.9916666666666667
0.023115773115773116	0.9916666666666667
0.02311801845556095	0.9916666666666667
0.02312026423159122	0.9916666666666667
0.02312251044399106	0.9916666666666667
0.02312475709288768	0.9916666666666667
0.02312700417840832	0.9916666666666667
0.02312925170068027	0.9916666666666667
0.023131499659830888	0.9916666666666667
0.023133748055987557	0.9916666666666667
0.02313599688927773	0.9916666666666667
0.023138246159828894	0.9916666666666667
0.023140495867768594	0.9916666666666667
0.023142746013224427	0.9916666666666667
0.02314499659632403	0.9916666666666667
0.0231472476171951	0.9916666666666667
0.023149499075965373	0.9916666666666667
0.023151750972762647	0.9916666666666667
0.02315400330771476	0.9916666666666667
0.0231562560809496	0.9916666666666667
0.023158509292595116	0.9916666666666667
0.02316076294277929	0.9916666666666667
0.02316301703163017	0.9916666666666667
0.023165271559275842	0.9916666666666667
0.023167526525844445	0.9916666666666667
0.023169781931464174	0.9916666666666667
0.023172037776263265	0.9916666666666667
0.02317429406037001	0.9916666666666667
0.023176550783912748	0.9916666666666667
0.023178807947019868	0.9916666666666667
0.023181065549819812	0.9916666666666667
0.023183323592441067	0.9916666666666667
0.023185582075012177	0.9916666666666667
0.02318784099766173	0.9916666666666667
0.023190100360518367	0.9916666666666667
0.023192360163710776	0.9916666666666667
0.023194620407367705	0.9916666666666667
0.023196881091617935	0.9916666666666667
0.02319914221659031	0.9916666666666667
0.023201403782413726	0.9916666666666667
0.02320366578921712	0.9916666666666667
0.023205928237129487	0.9916666666666667
0.023208191126279865	0.9916666666666667
0.02321045445679735	0.9916666666666667
0.023212718228811078	0.9916666666666667
0.023214982442450252	0.9916666666666667
0.02321724709784411	0.9916666666666667
0.02321951219512195	0.9916666666666667
0.023221777734413113	0.9916666666666667
0.023224043715846996	0.9916666666666667
0.02322631013955304	0.9916666666666667
0.023228577005660746	0.9916666666666667
0.02323084431429966	0.9916666666666667
0.023233112065599377	0.9916666666666667
0.023235380259689544	0.9916666666666667
0.023237648896699863	0.9916666666666667
0.02323991797676008	0.9916666666666667
0.0232421875	0.9916666666666667
0.02324445746654947	0.9916666666666667
0.023246727876538385	0.9916666666666667
0.02324899873009671	0.9916666666666667
0.023251270027354436	0.9916666666666667
0.023253541768441622	0.9916666666666667
0.023255813953488372	0.9916666666666667
0.02325808658262484	0.9916666666666667
0.023260359655981236	0.9916666666666667
0.023262633173687812	0.9916666666666667
0.02326490713587488	0.9916666666666667
0.023267181542672793	0.9916666666666667
0.023269456394211966	0.9916666666666667
0.02327173169062286	0.9916666666666667
0.023274007432035986	0.9916666666666667
0.023276283618581906	0.9916666666666667
0.023278560250391236	0.9916666666666667
0.02328083732759464	0.9916666666666667
0.023283114850322834	0.9916666666666667
0.023285392818706584	0.9916666666666667
0.023287671232876714	0.9916666666666667
0.023289950092964088	0.9916666666666667
0.02329222939909963	0.9916666666666667
0.02329450915141431	0.9916666666666667
0.023296789350039156	0.9916666666666667
0.023299069995105236	0.9916666666666667
0.023301351086743687	0.9916666666666667
0.023303632625085675	0.9916666666666667
0.023305914610262435	0.9916666666666667
0.02330819704240525	0.9916666666666667
0.023310479921645446	0.9916666666666667
0.023312763248114408	0.9916666666666667
0.023315047021943574	0.9916666666666667
0.023317331243264426	0.9916666666666667
0.023319615912208505	0.9916666666666667
0.0233219010289074	0.9916666666666667
0.023324186593492748	0.9916666666666667
0.023326472606096247	0.9916666666666667
0.023328759066849638	0.9916666666666667
0.02333104597588472	0.9916666666666667
0.023333333333333334	0.9916666666666667
0.023335621139327384	0.9916666666666667
0.023337909393998824	0.9916666666666667
0.023340198097479652	0.9916666666666667
0.02334248724990192	0.9916666666666667
0.023344776851397745	0.9916666666666667
0.023347066902099273	0.9916666666666667
0.023349357402138723	0.9916666666666667
0.023351648351648352	0.9916666666666667
0.023353939750760475	0.9916666666666667
0.02335623159960746	0.9916666666666667
0.023358523898321718	0.9916666666666667
0.023360816647035727	0.9916666666666667
0.023363109845882007	0.9916666666666667
0.023365403494993126	0.9916666666666667
0.02336769759450172	0.9916666666666667
0.023369992144540455	0.9916666666666667
0.02337228714524207	0.9916666666666667
0.023374582596739343	0.9916666666666667
0.023376878499165112	0.9916666666666667
0.02337917485265226	0.9916666666666667
0.023381471657333727	0.9916666666666667
0.023383768913342505	0.9916666666666667
0.023386066620811635	0.9916666666666667
0.023388364779874212	0.9916666666666667
0.02339066339066339	0.9916666666666667
0.023392962453312363	0.9916666666666667
0.02339526196795439	0.9916666666666667
0.02339756193472277	0.9916666666666667
0.02339986235375086	0.9916666666666667
0.023402163225172076	0.9916666666666667
0.023404464549119874	0.9916666666666667
0.023406766325727774	0.9916666666666667
0.02340906855512934	0.9916666666666667
0.023411371237458192	0.9916666666666667
0.02341367437284801	0.9916666666666667
0.023415977961432508	0.9916666666666667
0.02341828200334547	0.9916666666666667
0.023420586498720725	0.9916666666666667
0.023422891447692155	0.9916666666666667
0.023425196850393702	0.9916666666666667
0.023427502706959348	0.9916666666666667
0.023429809017523135	0.9916666666666667
0.02343211578221916	0.9916666666666667
0.023434423001181568	0.9916666666666667
0.02343673067454456	0.9916666666666667
0.023439038802442386	0.9916666666666667
0.023441347385009356	0.9916666666666667
0.023443656422379826	0.9916666666666667
0.02344596591468821	0.9916666666666667
0.023448275862068966	0.9916666666666667
0.023450586264656615	0.9916666666666667
0.02345289712258573	0.9916666666666667
0.023455208435990933	0.9916666666666667
0.0234575202050069	0.9916666666666667
0.02345983242976836	0.9916666666666667
0.023462145110410094	0.9916666666666667
0.023464458247066944	0.9916666666666667
0.023466771839873793	0.9916666666666667
0.023469085888965586	0.9916666666666667
0.02347140039447732	0.9916666666666667
0.023473715356544037	0.9916666666666667
0.02347603077530085	0.9916666666666667
0.023478346650882904	0.9916666666666667
0.023480662983425413	0.9916666666666667
0.023482979773063642	0.9916666666666667
0.023485297019932898	0.9916666666666667
0.02348761472416856	0.9916666666666667
0.02348993288590604	0.9916666666666667
0.023492251505280823	0.9916666666666667
0.02349457058242843	0.9916666666666667
0.023496890117484452	0.9916666666666667
0.023499210110584517	0.9916666666666667
0.023501530561864322	0.9916666666666667
0.02350385147145961	0.9916666666666667
0.02350617283950617	0.9916666666666667
0.023508494666139867	0.9916666666666667
0.02351081695149659	0.9916666666666667
0.02351313969571231	0.9916666666666667
0.02351546289892303	0.9916666666666667
0.02351778656126482	0.9916666666666667
0.023520110682873803	0.9916666666666667
0.023522435263886143	0.9916666666666667
0.023524760304438074	0.9916666666666667
0.023527085804665875	0.9916666666666667
0.023529411764705882	0.9916666666666667
0.023531738184694482	0.9916666666666667
0.02353406506476812	0.9916666666666667
0.02353639240506329	0.9916666666666667
0.023538720205716547	0.9916666666666667
0.02354104846686449	0.9916666666666667
0.023543377188643782	0.9916666666666667
0.023545706371191136	0.9916666666666667
0.023548036014643316	0.9916666666666667
0.023550366119137148	0.9916666666666667
0.0235526966848095	0.9916666666666667
0.023555027711797308	0.9916666666666667
0.023557359200237552	0.9916666666666667
0.023559691150267275	0.9916666666666667
0.02356202356202356	0.9916666666666667
0.023564356435643564	0.9916666666666667
0.02356668977126448	0.9916666666666667
0.02356902356902357	0.9916666666666667
0.023571357829058136	0.9916666666666667
0.023573692551505546	0.9916666666666667
0.02357602773650322	0.9916666666666667
0.023578363384188627	0.9916666666666667
0.023580699494699296	0.9916666666666667
0.02358303606817281	0.9916666666666667
0.023585373104746805	0.9916666666666667
0.02358771060455897	0.9916666666666667
0.02359004856774705	0.9916666666666667
0.02359238699444885	0.9916666666666667
0.02359472588480222	0.9916666666666667
0.023597065238945072	0.9916666666666667
0.02359940505701537	0.9916666666666667
0.02360174533915113	0.9916666666666667
0.02360408608549043	0.9916666666666667
0.023606427296171396	0.9916666666666667
0.023608768971332208	0.9916666666666667
0.02361111111111111	0.9916666666666667
0.023613453715646392	0.9916666666666667
0.023615796785076405	0.9916666666666667
0.023618140319539547	0.9916666666666667
0.023620484319174274	0.9916666666666667
0.02362282878411911	0.9916666666666667
0.023625173714512608	0.9916666666666667
0.0236275191104934	0.9916666666666667
0.023629864972200158	0.9916666666666667
0.02363221129977162	0.9916666666666667
0.023634558093346573	0.9916666666666667
0.02363690535306386	0.9916666666666667
0.023639253079062377	0.9916666666666667
0.023641601271481075	0.9916666666666667
0.02364394993045897	0.9916666666666667
0.023646299056135123	0.9916666666666667
0.02364864864864865	0.9916666666666667
0.023650998708138728	0.9916666666666667
0.023653349234744582	0.9916666666666667
0.023655700228605508	0.9916666666666667
0.023658051689860835	0.9916666666666667
0.023660403618649965	0.9916666666666667
0.02366275601511235	0.9916666666666667
0.02366510887938749	0.9916666666666667
0.023667462211614955	0.9916666666666667
0.02366981601193436	0.9916666666666667
0.023672170280485377	0.9916666666666667
0.02367452501740774	0.9916666666666667
0.023676880222841225	0.9916666666666667
0.02367923589692568	0.9916666666666667
0.023681592039800994	0.9916666666666667
0.023683948651607126	0.9916666666666667
0.023686305732484078	0.9916666666666667
0.023688663282571912	0.9916666666666667
0.02369102130201075	0.9916666666666667
0.023693379790940768	0.9916666666666667
0.02369573874950219	0.9916666666666667
0.02369809817783531	0.9916666666666667
0.023700458076080462	0.9916666666666667
0.02370281844437805	0.9916666666666667
0.023705179282868527	0.9916666666666667
0.0237075405916924	0.9916666666666667
0.023709902370990237	0.9916666666666667
0.02371226462090266	0.9916666666666667
0.023714627341570347	0.9916666666666667
0.02371699053313403	0.9916666666666667
0.023719354195734503	0.9916666666666667
0.023721718329512607	0.9916666666666667
0.02372408293460925	0.9916666666666667
0.02372644801116539	0.9916666666666667
0.023728813559322035	0.9916666666666667
0.02373117957922026	0.9916666666666667
0.023733546071001196	0.9916666666666667
0.023735913034806023	0.9916666666666667
0.02373828047077598	0.9916666666666667
0.02374064837905237	0.9916666666666667
0.023743016759776536	0.9916666666666667
0.023745385613089892	0.9916666666666667
0.023747754939133905	0.9916666666666667
0.023750124738050094	0.9916666666666667
0.02375249500998004	0.9916666666666667
0.023754865755065375	0.9916666666666667
0.023757236973447796	0.9916666666666667
0.023759608665269043	0.9916666666666667
0.023761980830670926	0.9916666666666667
0.02376435346979531	0.9916666666666667
0.0237667265827841	0.9916666666666667
0.023769100169779286	0.9916666666666667
0.023771474230922893	0.9916666666666667
0.023773848766357006	0.9916666666666667
0.023776223776223775	0.9916666666666667
0.0237785992606654	0.9916666666666667
0.02378097521982414	0.9916666666666667
0.02378335165384231	0.9916666666666667
0.023785728562862284	0.9916666666666667
0.023788105947026485	0.9916666666666667
0.02379048380647741	0.9916666666666667
0.023792862141357594	0.9916666666666667
0.023795240951809637	0.9916666666666667
0.023797620237976203	0.9916666666666667
0.0238	0.9916666666666667
0.023802380238023804	0.9916666666666667
[truncated: 9,998 more rows]
