# Supplementary material for: Predicting sequence-specific amplification efficiency in multi-template PCR with deep learning
Source: Nat Commun. 2025 Oct 16;16:9187. doi: 10.1038/s41467-025-64221-4 (PMC12533003; doi:10.1038/s41467-025-64221-4)
Supplement: Supplementary file 4 — Source data [file 41467_2025_64221_MOESM4_ESM.zip › Fig. 3c/pr_curve_external_data_GCfix_GCall_baseline.csv]

precision	recall
0.020003333888981498	1.0
0.020005001250312578	1.0
0.020006668889629875	1.0
0.020008336807002917	1.0
0.02001000500250125	1.0
0.020011673476194446	1.0
0.0200133422281521	1.0
0.02001501125844383	1.0
0.020016680567139282	1.0
0.020018350154308116	1.0
0.02002002002002002	1.0
0.020021690164344706	1.0
0.02002336058735191	1.0
0.02002503128911139	1.0
0.020026702269692925	1.0
0.02002837352916632	1.0
0.020030045067601403	1.0
0.020031716885068024	1.0
0.02003338898163606	1.0
0.020035061357375407	1.0
0.020036734012355985	1.0
0.02003840694664774	1.0
0.02004008016032064	1.0
0.020041753653444676	1.0
0.02004342742608986	1.0
0.020045101478326235	1.0
0.020046775810223856	1.0
0.020048450421852812	1.0
0.020050125313283207	1.0
0.02005180048458518	1.0
0.020053475935828877	1.0
0.02005515166708448	1.0
0.020056827678422196	1.0
0.020058503969912243	1.0
0.02006185739363036	1.0
0.020065211938801102	1.0
0.020066889632107024	1.0
0.020068567605987124	1.0
0.02007024586051179	1.0
0.020071924395751443	1.0
0.020073603211776515	1.0
0.020075282308657464	1.0
0.02007696168646478	1.0
0.02007864134526897	1.0
0.020080321285140562	1.0
0.020082001506150114	1.0
0.0200836820083682	1.0
0.020085362791865426	1.0
0.020087043856712422	1.0
0.02008872520297983	1.0
0.020090406830738324	1.0
0.020092088740058602	1.0
0.020093770931011386	1.0
0.02009545340366742	1.0
0.02009881919437233	1.0
0.020100502512562814	1.0
0.020103869994974034	1.0
0.020105554159336517	1.0
0.020107238605898123	1.0
0.020025136154168413	0.9958333333333333
0.020026814144461204	0.9958333333333333
0.020028492415989273	0.9958333333333333
0.02003017096882333	0.9958333333333333
0.020031849803034112	0.9958333333333333
0.02003352891869237	0.9958333333333333
0.020035208315868892	0.9958333333333333
0.020036887994634475	0.9958333333333333
0.020038567955059948	0.9958333333333333
0.020041928721174003	0.9958333333333333
0.02004529061477816	0.9958333333333333
0.02004697198456635	0.9958333333333333
0.020048653636439897	0.9958333333333333
0.0200503355704698	0.9958333333333333
0.020052017786727074	0.9958333333333333
0.020053700285282767	0.9958333333333333
0.020055383066207938	0.9958333333333333
0.020057066129573684	0.9958333333333333
0.020058749475451113	0.9958333333333333
0.020060433103911365	0.9958333333333333
0.020062117015025603	0.9958333333333333
0.02006380120886501	0.9958333333333333
0.020065485685500796	0.9958333333333333
0.0200671704450042	0.9958333333333333
0.02006885548744647	0.9958333333333333
0.020070540812898892	0.9958333333333333
0.02007222642143277	0.9958333333333333
0.020073912313119436	0.9958333333333333
0.020075598488030238	0.9958333333333333
0.02007728494623656	0.9958333333333333
0.020078971687809796	0.9958333333333333
0.020080658712821376	0.9958333333333333
0.020082346021342744	0.9958333333333333
0.02008403361344538	0.9958333333333333
0.020085721489200774	0.9958333333333333
0.02008740964868045	0.9958333333333333
0.020089098091955956	0.9958333333333333
0.020090786819098858	0.9958333333333333
0.02009247583018075	0.9958333333333333
0.020095854704447996	0.9958333333333333
0.020099234715330924	0.9958333333333333
0.020100925147182508	0.9958333333333333
0.020102615863403145	0.9958333333333333
0.020104306864064603	0.9958333333333333
0.020105998149238663	0.9958333333333333
0.02010768971899714	0.9958333333333333
0.020109381573411862	0.9958333333333333
0.020111073712554696	0.9958333333333333
0.02011276613649752	0.9958333333333333
0.02011445884531224	0.9958333333333333
0.020116151839070784	0.9958333333333333
0.020119538681707214	0.9958333333333333
0.020121232530729078	0.9958333333333333
0.02012292666498274	0.9958333333333333
0.02012462108454025	0.9958333333333333
0.020128010779855144	0.9958333333333333
0.020129706055756758	0.9958333333333333
0.020131401617250674	0.9958333333333333
0.020133097464409062	0.9958333333333333
0.020134793597304128	0.9958333333333333
0.02013818672059319	0.9958333333333333
0.02013988371113171	0.9958333333333333
0.020143278550358197	0.9958333333333333
0.020144976399190828	0.9958333333333333
0.020146674534266207	0.9958333333333333
0.020148372955656718	0.9958333333333333
0.020150071663434785	0.9958333333333333
0.02015177065767285	0.9958333333333333
0.020153469938443375	0.9958333333333333
0.020156869359871807	0.9958333333333333
0.020158569500674763	0.9958333333333333
0.020160269928300296	0.9958333333333333
0.02016197064282099	0.9958333333333333
0.02007930481734582	0.9916666666666667
0.020080998987512658	0.9916666666666667
0.02008269344359126	0.9916666666666667
0.020084388185654008	0.9916666666666667
0.020086083213773313	0.9916666666666667
0.020087778528021606	0.9916666666666667
0.020092866188265092	0.9916666666666667
0.02009456264775414	0.9916666666666667
0.020096259393734696	0.9916666666666667
0.02009965374546069	0.9916666666666667
0.02010135135135135	0.9916666666666667
0.020104747423551277	0.9916666666666667
0.020106445890005913	0.9916666666666667
0.02010814464346063	0.9916666666666667
0.02010984368398817	0.9916666666666667
0.020111543011661313	0.9916666666666667
0.02011324262655286	0.9916666666666667
0.020114942528735632	0.9916666666666667
0.02011664271828248	0.9916666666666667
0.020118343195266272	0.9916666666666667
0.02012004395975991	0.9916666666666667
0.020123446351568444	0.9916666666666667
0.020125147979029256	0.9916666666666667
0.020126849894291754	0.9916666666666667
0.020128552097428958	0.9916666666666667
0.020130254588513915	0.9916666666666667
0.02013366043481939	0.9916666666666667
0.020135363790186125	0.9916666666666667
0.020137067433793045	0.9916666666666667
0.020138771365713317	0.9916666666666667
0.02014218009478673	0.9916666666666667
0.02014388489208633	0.9916666666666667
0.020147295352577668	0.9916666666666667
0.020149001015916018	0.9916666666666667
0.020066040132080264	0.9875
0.020067739204064353	0.9875
0.019984757388432552	0.9833333333333333
0.019986449864498646	0.9833333333333333
0.01998814262725502	0.9833333333333333
0.019989835676774523	0.9833333333333333
0.01999152901313003	0.9833333333333333
0.019993222636394442	0.9833333333333333
0.019996610743941705	0.9833333333333333
0.019998305228370476	0.9833333333333333
0.020001695058903295	0.9833333333333333
0.020003390405153417	0.9833333333333333
0.020006781959986435	0.9833333333333333
0.02000847816871556	0.9833333333333333
0.02001017466508394	0.9833333333333333
0.020011871449164758	0.9833333333333333
0.020013568521031207	0.9833333333333333
0.02001526588075651	0.9833333333333333
0.02001866146407668	0.9833333333333333
0.020022058199711548	0.9833333333333333
0.02002715546503734	0.9833333333333333
0.020030555084026482	0.9833333333333333
0.020032255326372973	0.9833333333333333
0.020033955857385398	0.9833333333333333
0.02003735778570216	0.9833333333333333
0.020039059183153605	0.9833333333333333
0.020040760869565216	0.9833333333333333
0.020042462845010614	0.9833333333333333
0.020044165109563444	0.9833333333333333
0.020047570506286104	0.9833333333333333
0.020049273638603347	0.9833333333333333
0.020050977060322855	0.9833333333333333
0.020052680771518394	0.9833333333333333
0.020056089062632787	0.9833333333333333
0.020057793642699304	0.9833333333333333
0.02006632089108069	0.9833333333333333
0.020068027210884354	0.9833333333333333
0.020069733820903136	0.9833333333333333
0.02007144072121109	0.9833333333333333
0.020073147911882284	0.9833333333333333
0.020074855392990813	0.9833333333333333
0.020076563164610803	0.9833333333333333
0.020078271226816404	0.9833333333333333
0.019996596324029954	0.9791666666666666
0.02000340483486551	0.9791666666666666
0.020010217983651227	0.9791666666666666
0.020011921996082774	0.9791666666666666
0.0200136262987566	0.9791666666666666
0.02001533089174687	0.9791666666666666
0.02001703577512777	0.9791666666666666
0.020018740948973508	0.9791666666666666
0.020020446413358324	0.9791666666666666
0.02002215216835648	0.9791666666666666
0.020025564550489986	0.9791666666666666
0.02002727117777399	0.9791666666666666
0.020028978095968635	0.9791666666666666
0.020030685305148312	0.9791666666666666
0.020034100596760442	0.9791666666666666
0.020035808679341804	0.9791666666666666
0.020040934675081015	0.9791666666666666
0.020042643923240937	0.9791666666666666
0.020044353462981918	0.9791666666666666
0.020046063294378573	0.9791666666666666
0.020047773417505545	0.9791666666666666
0.020049483832437504	0.9791666666666666
0.020051194539249147	0.9791666666666666
0.020052905538015187	0.9791666666666666
0.02005461682881038	0.9791666666666666
0.02005632841170948	0.9791666666666666
0.020058040286787298	0.9791666666666666
0.020059752454118653	0.9791666666666666
0.020063177665841373	0.9791666666666666
0.020066604047476733	0.9791666666666666
0.020071745814827468	0.9791666666666666
0.020073460322883745	0.9791666666666666
0.02007689021785562	0.9791666666666666
0.020078605604921394	0.9791666666666666
0.020080321285140562	0.9791666666666666
0.020082037258588276	0.9791666666666666
0.020083753525339716	0.9791666666666666
0.020085470085470087	0.9791666666666666
0.02008718693905462	0.9791666666666666
0.020090621526887235	0.9791666666666666
0.02009233926128591	0.9791666666666666
0.020097494227315486	0.9791666666666666
0.0201009323411171	0.9791666666666666
0.020102651839178785	0.9791666666666666
0.02010437163144837	0.9791666666666666
0.02010609171800137	0.9791666666666666
0.02010781209891332	0.9791666666666666
0.020109532774259798	0.9791666666666666
0.02011125374411639	0.9791666666666666
0.020112975008558714	0.9791666666666666
0.020114696567662415	0.9791666666666666
0.020118140570156665	0.9791666666666666
0.020041109969167522	0.975
0.0200445434298441	0.975
0.020046260601387818	0.975
0.02004969582726416	0.975
0.02005141388174807	0.975
0.020053132230696716	0.975
0.020054850874185806	0.975
0.020056569812291078	0.975
0.02005828904508829	0.975
0.020061728395061727	0.975
0.020063448512389608	0.975
0.02006516892471274	0.975
0.020070331932412727	0.975
0.02007205352547607	0.975
0.020075497597803707	0.975
0.02008238928939238	0.975
0.020085836909871244	0.975
0.020087561164048418	0.975
0.020089285714285716	0.975
0.020091010560659397	0.975
0.02009273570324575	0.975
0.020094461142121083	0.975
0.02009618687736173	0.975
0.02009791290904406	0.975
0.020103092783505156	0.975
0.020106547516755457	0.975
0.020108275328692964	0.975
0.020110003437607424	0.975
0.020113460546673543	0.975
0.02011864843951509	0.975
0.02012037833190026	0.975
0.02012210852179895	0.975
0.020123839009287926	0.975
0.02012556979444397	0.975
0.020127300877343886	0.975
0.020129032258064516	0.975
0.020134228187919462	0.975
0.020137693631669534	0.975
0.020141160268548803	0.975
0.02014289403460446	0.975
0.020144628099173553	0.975
0.02014636246233319	0.975
0.020148097124160495	0.975
0.020149832084732627	0.975
0.020151567344126764	0.975
0.02015330290242012	0.975
0.020068906115417742	0.9708333333333333
0.02007063485226979	0.9708333333333333
0.0200723638869745	0.9708333333333333
0.020074093219608857	0.9708333333333333
0.02007582285024987	0.9708333333333333
0.02007755277897458	0.9708333333333333
0.02007928300586005	0.9708333333333333
0.020081013530983367	0.9708333333333333
0.020086206896551724	0.9708333333333333
0.020087938615397878	0.9708333333333333
0.020089670632867734	0.9708333333333333
0.02009313556398758	0.9708333333333333
0.020098335202277235	0.9708333333333333
0.020100069013112492	0.9708333333333333
0.02010353753235548	0.9708333333333333
0.020105272240918112	0.9708333333333333
0.02010700724887815	0.9708333333333333
0.02010874255631311	0.9708333333333333
0.020110478163300534	0.9708333333333333
0.020113950276243093	0.9708333333333333
0.02011568678235345	0.9708333333333333
0.020119160694240565	0.9708333333333333
0.020120898100172712	0.9708333333333333
0.02012263580620088	0.9708333333333333
0.020124373812402833	0.9708333333333333
0.020127850725639253	0.9708333333333333
0.020129589632829372	0.9708333333333333
0.020133068348742764	0.9708333333333333
0.020134808157621847	0.9708333333333333
0.02013828867761452	0.9708333333333333
0.02014002938888409	0.9708333333333333
0.020143511714359817	0.9708333333333333
0.02014699524427151	0.9708333333333333
0.02014873746108613	0.9708333333333333
0.020152222798823734	0.9708333333333333
0.020157453066874297	0.9708333333333333
0.020159197092922652	0.9708333333333333
0.02016094142078394	0.9708333333333333
0.02016268605053652	0.9708333333333333
0.02016443098225876	0.9708333333333333
0.02016617621602908	0.9708333333333333
0.020167921751925905	0.9708333333333333
0.020169667590027703	0.9708333333333333
0.020173160173160173	0.9708333333333333
0.02017665396605473	0.9708333333333333
0.02018189692507579	0.9708333333333333
0.020185393745126918	0.9708333333333333
0.020187142609599723	0.9708333333333333
0.02018889177714236	0.9708333333333333
0.020190641247833624	0.9708333333333333
0.02019239102175232	0.9708333333333333
0.020195891479587415	0.9708333333333333
0.020197642163661583	0.9708333333333333
0.020199393151278718	0.9708333333333333
0.02020289603745773	0.9708333333333333
0.020204647936177593	0.9708333333333333
0.020206400138756395	0.9708333333333333
0.020209905455807094	0.9708333333333333
0.020211658570437198	0.9708333333333333
0.02021516571230262	0.9708333333333333
0.02021691973969631	0.9708333333333333
0.020218674071502952	0.9708333333333333
0.020222183648672107	0.9708333333333333
0.020223938894193213	0.9708333333333333
0.020225694444444445	0.9708333333333333
0.020227450299505165	0.9708333333333333
0.020229206459454765	0.9708333333333333
0.020230962924372667	0.9708333333333333
0.020232719694338312	0.9708333333333333
0.020234476769431176	0.9708333333333333
0.02023623414973076	0.9708333333333333
0.020237991835316597	0.9708333333333333
0.020239749826268243	0.9708333333333333
0.020241508122665276	0.9708333333333333
0.020243266724587317	0.9708333333333333
0.02024678484532499	0.9708333333333333
0.02024854436429999	0.9708333333333333
0.02025206431986093	0.9708333333333333
0.0202538247566064	0.9708333333333333
0.02025558549943493	0.9708333333333333
0.02026086956521739	0.9708333333333333
0.020262631533176798	0.9708333333333333
0.02026615638862312	0.9708333333333333
0.020267919276270006	0.9708333333333333
0.02026968247063941	0.9708333333333333
0.020274973894883398	0.9708333333333333
0.020278503046127067	0.9708333333333333
0.020283799077217723	0.9708333333333333
0.020289097875304772	0.9708333333333333
0.020290864756596708	0.9708333333333333
0.020292631945654067	0.9708333333333333
0.02029439944255727	0.9708333333333333
0.02029616724738676	0.9708333333333333
0.020297935360223018	0.9708333333333333
0.020299703781146542	0.9708333333333333
0.020301472510237867	0.9708333333333333
0.020303241547577552	0.9708333333333333
0.020306780547324387	0.9708333333333333
0.02031386224934612	0.9708333333333333
0.02031563344668236	0.9708333333333333
0.020322721325774094	0.9708333333333333
0.020324494068388	0.9708333333333333
0.020326267120300095	0.9708333333333333
0.020328040481591345	0.9708333333333333
0.020331588132635255	0.9708333333333333
0.02033691193157022	0.9708333333333333
0.02034401466864577	0.9708333333333333
0.02035112236876583	0.9708333333333333
0.02035467808159343	0.9708333333333333
0.02035823503713412	0.9708333333333333
0.020363572801957698	0.9708333333333333
0.02036891336655302	0.9708333333333333
0.020370694177303725	0.9708333333333333
0.020372475299466643	0.9708333333333333
0.02037425673312347	0.9708333333333333
0.020376038478355923	0.9708333333333333
0.02037782053524576	0.9708333333333333
0.02037960290387475	0.9708333333333333
0.0203813855843247	0.9708333333333333
0.020384951881014874	0.9708333333333333
0.020386735497418845	0.9708333333333333
0.020392088219849468	0.9708333333333333
0.020397443753829993	0.9708333333333333
0.02039922955699527	0.9708333333333333
0.020401015672883285	0.9708333333333333
0.020402802101576183	0.9708333333333333
0.020404588843156143	0.9708333333333333
0.020406375897705376	0.9708333333333333
0.02040816326530612	0.9708333333333333
0.020413527247240233	0.9708333333333333
0.020415315867869974	0.9708333333333333
0.020417104801962845	0.9708333333333333
0.020422473485844507	0.9708333333333333
0.020426054177259578	0.9708333333333333
0.020427844993862878	0.9708333333333333
0.020429636124506795	0.9708333333333333
0.02043142756927394	0.9708333333333333
0.020433219328246953	0.9708333333333333
0.02043859649122807	0.9708333333333333
0.020442182839094578	0.9708333333333333
0.020443976485039924	0.9708333333333333
0.020445770445770447	0.9708333333333333
0.020451154217501974	0.9708333333333333
0.02045474497410236	0.9708333333333333
0.02045654082528534	0.9708333333333333
0.020463727384507288	0.9708333333333333
0.020467322557976106	0.9708333333333333
0.020470918994904233	0.9708333333333333
0.02047631602073996	0.9708333333333333
0.02047811566180348	0.9708333333333333
0.020479915619231782	0.9708333333333333
0.020481715893108297	0.9708333333333333
0.02048531739053983	0.9708333333333333
0.02048711861426185	0.9708333333333333
0.020490722012136135	0.9708333333333333
0.020492524186455585	0.9708333333333333
0.02049612948627727	0.9708333333333333
0.020497932611946865	0.9708333333333333
0.02049973605490058	0.9708333333333333
0.020503343892995424	0.9708333333333333
0.020508758031863392	0.9708333333333333
0.020514175030815283	0.9708333333333333
0.020521402149022372	0.9708333333333333
0.020523209724301945	0.9708333333333333
0.02052863436123348	0.9708333333333333
0.020530443210855582	0.9708333333333333
0.02053225237927388	0.9708333333333333
0.020534061866572664	0.9708333333333333
0.020537681798148966	0.9708333333333333
0.020543114089225885	0.9708333333333333
0.02054673721340388	0.9708333333333333
0.020550361615805257	0.9708333333333333
0.020552174296551116	0.9708333333333333
0.020553987297106564	0.9708333333333333
0.02055580061755624	0.9708333333333333
0.020559428218477015	0.9708333333333333
0.020563057099991174	0.9708333333333333
0.020566687262776943	0.9708333333333333
0.02057213491082465	0.9708333333333333
0.020577585445553298	0.9708333333333333
0.02058667609118219	0.9708333333333333
0.020590314598798162	0.9708333333333333
0.02059577477238575	0.9708333333333333
0.02060305951012468	0.9708333333333333
0.020604881499823133	0.9708333333333333
0.020606703811798	0.9708333333333333
0.020610349402919063	0.9708333333333333
0.020612172682236377	0.9708333333333333
0.020613996284172344	0.9708333333333333
0.0206158202088126	0.9708333333333333
0.020617644456242812	0.9708333333333333
0.02061946902654867	0.9708333333333333
0.020621293919815913	0.9708333333333333
0.02062311913613029	0.9708333333333333
0.020624944675577586	0.9708333333333333
0.020626770538243626	0.9708333333333333
0.020628596724214254	0.9708333333333333
0.02063407722281261	0.9708333333333333
0.020637732506643046	0.9708333333333333
0.02065236660166637	0.9708333333333333
0.020656028368794325	0.9708333333333333
0.020657859739338594	0.9708333333333333
0.020659691434651534	0.9708333333333333
0.020661523454819544	0.9708333333333333
0.02066335579992905	0.9708333333333333
0.020665188470066518	0.9708333333333333
0.02066702146531843	0.9708333333333333
0.020668854785771313	0.9708333333333333
0.020583799130511934	0.9666666666666667
0.020585625554569654	0.9666666666666667
0.02058745230277753	0.9666666666666667
0.020589279375221866	0.9666666666666667
0.020594762538837106	0.9666666666666667
0.020602077968208864	0.9666666666666667
0.020605737632116528	0.9666666666666667
0.020526035187488894	0.9625
0.020535158680771624	0.9625
0.02054246331702979	0.9625
0.02054429028815368	0.9625
0.02054611758427466	0.9625
0.02054794520547945	0.9625
0.020551601423487543	0.9625
0.020553430020464454	0.9625
0.020555258942872398	0.9625
0.020557088190798257	0.9625
0.020558917764328943	0.9625
0.020560747663551402	0.9625
0.02056257788855261	0.9625
0.020566239316239316	0.9625
0.02056807051909892	0.9625
0.020571733903286135	0.9625
0.020575398592678363	0.9625
0.02057723142704436	0.9625
0.02058273188986902	0.9625
0.020586400499064253	0.9625
0.020595577746077034	0.9625
0.020604763179020606	0.9625
0.020610278372591006	0.9625
0.02052838272045698	0.9583333333333334
0.02053388090349076	0.9583333333333334
0.020537547995356727	0.9583333333333334
0.020539382032505805	0.9583333333333334
0.020541216397249262	0.9583333333333334
0.020543051089674885	0.9583333333333334
0.02054855713392299	0.9583333333333334
0.02055222947010991	0.9583333333333334
0.020555903119134866	0.9583333333333334
0.020557740436181624	0.9583333333333334
0.020559578081701977	0.9583333333333334
0.020561416055784015	0.9583333333333334
0.020570610857705035	0.9583333333333334
0.02058165548098434	0.9583333333333334
0.02058718224131758	0.9583333333333334
0.020592711970633	0.9583333333333334
0.020594555873925502	0.9583333333333334
0.020600089565606806	0.9583333333333334
0.020603780345785184	0.9583333333333334
0.02060562623185809	0.9583333333333334
0.020607472448705314	0.9583333333333334
0.02060931899641577	0.9583333333333334
0.020616708497669417	0.9583333333333334
0.020618556701030927	0.9583333333333334
0.02062040523578985	0.9583333333333334
0.020622254102035328	0.9583333333333334
0.020624103299856526	0.9583333333333334
0.02062780269058296	0.9583333333333334
0.020631503408683173	0.9583333333333334
0.02063705697622252	0.9583333333333334
0.020640761015884412	0.9583333333333334
0.020651881116997395	0.9583333333333334
0.020657445661936412	0.9583333333333334
0.020659301176681938	0.9583333333333334
0.020573174018506873	0.9541666666666667
0.020578720345075484	0.9541666666666667
0.020582419557792556	0.9541666666666667
0.020586120100683208	0.9541666666666667
0.02058797087116785	0.9541666666666667
0.020591673410664507	0.9541666666666667
0.02059537728212969	0.9541666666666667
0.02059908248628227	0.9541666666666667
0.02060093558834113	0.9541666666666667
0.020602789023841654	0.9541666666666667
0.020604642792873853	0.9541666666666667
0.020608351331893447	0.9541666666666667
0.020610206102061022	0.9541666666666667
0.020617628522553343	0.9541666666666667
0.020625056291092497	0.9541666666666667
0.020636207984139857	0.9541666666666667
0.020639927895448402	0.9541666666666667
0.02064178835406526	0.9541666666666667
0.020645510277677605	0.9541666666666667
0.020647371742854567	0.9541666666666667
0.020649233543733093	0.9541666666666667
0.020652958152958152	0.9541666666666667
0.020654820961486426	0.9541666666666667
0.02065668410607974	0.9541666666666667
0.020660411403825334	0.9541666666666667
0.020669735535698168	0.9541666666666667
0.020679068087411955	0.9541666666666667
0.0206846716647096	0.9541666666666667
0.02068654019873532	0.9541666666666667
0.020688409070376727	0.9541666666666667
0.020690278279725333	0.9541666666666667
0.020692147826872686	0.9541666666666667
0.02069775849602314	0.9541666666666667
0.020701500632796962	0.9541666666666667
0.02070898896726352	0.9541666666666667
0.02071273516642547	0.9541666666666667
0.02071835700714738	0.9541666666666667
0.02062975027144408	0.95
0.020631617048230928	0.95
0.020633484162895926	0.95
0.020635351615530817	0.95
0.020637219406227373	0.95
0.020639087535077396	0.95
0.020640956002172733	0.95
0.02064282480760525	0.95
0.020559731908341636	0.9458333333333333
0.02056718311135272	0.9458333333333333
0.020572775058908827	0.9458333333333333
0.02058210173179799	0.9458333333333333
0.020583968081247732	0.9458333333333333
0.020585834769202865	0.9458333333333333
0.02058956916099773	0.9458333333333333
0.020593304907919805	0.9458333333333333
0.02059517328978407	0.9458333333333333
0.020600780470097106	0.9458333333333333
0.02060265020874932	0.9458333333333333
0.020604520286829447	0.9458333333333333
0.02060639070442992	0.9458333333333333
0.020608261461643212	0.9458333333333333
0.020610132558561832	0.9458333333333333
0.020612003995278308	0.9458333333333333
0.020613875771885216	0.9458333333333333
0.020615747888475162	0.9458333333333333
0.02061762034514078	0.9458333333333333
0.020621366279069766	0.9458333333333333
0.020625113574413954	0.9458333333333333
0.020630737071707716	0.9458333333333333
0.020636363636363637	0.9458333333333333
0.020647625977806075	0.9458333333333333
0.0205622782276408	0.9416666666666667
0.020566020566020565	0.9416666666666667
0.02056789224608664	0.9416666666666667
0.020569764266860836	0.9416666666666667
0.020571636628436193	0.9416666666666667
0.02048807138954653	0.9375
0.020489937164192697	0.9375
0.020491803278688523	0.9375
0.020493669733126878	0.9375
0.020495536527600656	0.9375
0.020497403662202787	0.9375
0.02050300710770913	0.9375
0.02050487560375467	0.9375
0.020517964617909903	0.9375
0.02052919708029197	0.9375
0.020540441847726857	0.9375
0.020544192841490137	0.9375
0.02054794520547945	0.9375
0.02054982190154352	0.9375
0.020551698940445742	0.9375
0.020553576322280078	0.9375
0.020555454047140508	0.9375
0.02056108928081879	0.9375
0.02056296837872418	0.9375
0.02056484782012613	0.9375
0.02056860773379651	0.9375
0.020574250182882226	0.9375
0.0205761316872428	0.9375
0.020578013535760015	0.9375
0.020579895728528308	0.9375
0.02058554437328454	0.9375
0.020591196119703486	0.9375
0.020596850970340533	0.9375
0.02060250892775387	0.9375
0.02061572292468389	0.9375
0.020621391256530106	0.9375
0.020628953882827542	0.9375
0.020630845406198424	0.9375
0.02063273727647868	0.9375
0.020634629493763757	0.9375
0.020638414969730325	0.9375
0.020642201834862386	0.9375
0.02064409578860446	0.9375
0.020645990089924758	0.9375
0.02064788473891897	0.9375
0.020655466813549985	0.9375
0.020663054458627973	0.9375
0.020672546857772877	0.9375
0.020674446384269043	0.9375
0.020691557844399484	0.9375
0.020699172033118676	0.9375
0.02070488635317935	0.9375
0.020706791827719492	0.9375
0.020708697653014266	0.9375
0.02071060382916053	0.9375
0.020712510356255178	0.9375
0.020718232044198894	0.9375
0.02072395689416966	0.9375
0.020727775218793182	0.9375
0.020729684908789386	0.9375
0.020731594950704875	0.9375
0.020737327188940093	0.9375
0.020739238639505945	0.9375
0.02075071474684128	0.9375
0.020762203561871365	0.9375
0.02076603599446239	0.9375
0.02076986984214899	0.9375
0.02077178729689808	0.9375
0.020773705105715076	0.9375
0.02077562326869806	0.9375
0.020777541785945146	0.9375
0.020781379883624274	0.9375
0.020783299464252725	0.9375
0.020792902689215416	0.9375
0.02080059166127392	0.9375
0.020802514792899407	0.9375
0.020806362123173664	0.9375
0.020812135787623715	0.9375
0.02081983899324512	0.9375
0.020825620140688634	0.9375
0.020827547903360177	0.9375
0.020833333333333332	0.9375
0.020839121978327314	0.9375
0.020846845177429817	0.9375
0.02085650723025584	0.9375
0.020866178243531486	0.9375
0.020870049160560244	0.9375
0.020871985157699443	0.9375
0.020877795304815813	0.9375
0.020879732739420936	0.9375
0.02088167053364269	0.9375
0.020883608687581216	0.9375
0.02079272254710851	0.9333333333333333
0.0207946528035648	0.9333333333333333
0.0207965834184384	0.9333333333333333
0.02080044572383694	0.9333333333333333
0.020802377414561663	0.9333333333333333
0.020808174640037157	0.9333333333333333
0.02082752208275221	0.9333333333333333
0.020833333333333332	0.9333333333333333
0.02083720930232558	0.9333333333333333
0.020846905537459284	0.9333333333333333
0.02084884586746091	0.9333333333333333
0.02085078655868938	0.9333333333333333
0.020852727611245576	0.9333333333333333
0.020854669025230425	0.9333333333333333
0.020856610800744878	0.9333333333333333
0.020860495436766623	0.9333333333333333
0.020864381520119227	0.9333333333333333
0.020874103065883887	0.9333333333333333
0.0208838336751818	0.9333333333333333
0.020887728459530026	0.9333333333333333
0.02088967639653082	0.9333333333333333
0.02089162469688491	0.9333333333333333
0.020893573360693966	0.9333333333333333
0.020895522388059702	0.9333333333333333
0.02089942153386826	0.9333333333333333
0.020903322135125045	0.9333333333333333
0.020909175767758796	0.9333333333333333
0.020918939110945087	0.9333333333333333
0.020835279828085584	0.9291666666666667
0.020841121495327103	0.9291666666666667
0.020848915482423337	0.9291666666666667
0.020856715301159744	0.9291666666666667
0.020858666167804695	0.9291666666666667
0.020860617399438727	0.9291666666666667
0.02086256899616428	0.9291666666666667
0.020864520958083832	0.9291666666666667
0.02087037903603182	0.9291666666666667
0.020874286249180942	0.9291666666666667
0.020878194925568767	0.9291666666666667
0.020880149812734082	0.9291666666666667
0.02088601667134963	0.9291666666666667
0.02088992974238876	0.9291666666666667
0.020893844279958773	0.9291666666666667
0.020897760284884267	0.9291666666666667
0.02089971883786317	0.9291666666666667
0.02090363704536933	0.9291666666666667
0.020907556722295145	0.9291666666666667
0.020913438994654414	0.9291666666666667
0.020921287175157142	0.9291666666666667
0.020925213474711456	0.9291666666666667
0.020931105688004506	0.9291666666666667
0.020933070496573735	0.9291666666666667
0.02093700122054267	0.9291666666666667
0.020938967136150236	0.9291666666666667
0.020940933420978497	0.9291666666666667
0.020944867098713252	0.9291666666666667
0.020948802254579613	0.9291666666666667
0.02095273888941088	0.9291666666666667
0.020960616599304444	0.9291666666666667
0.020968500235072872	0.9291666666666667
0.02097047207071657	0.9291666666666667
0.02097244427725007	0.9291666666666667
0.02097441685477803	0.9291666666666667
0.020976389803405136	0.9291666666666667
0.020978363123236123	0.9291666666666667
0.020980336814375763	0.9291666666666667
0.020982310876928867	0.9291666666666667
0.0209862601166949	0.9291666666666667
0.020894117647058823	0.925
0.020898051397910195	0.925
0.020901986630260803	0.925
0.02091183119819141	0.925
0.020915771622385528	0.925
0.020925629182769346	0.925
0.020933521923620933	0.925
0.02094142062069616	0.925
0.020945372204924994	0.925
0.020947348556331385	0.925
0.020949325280739832	0.925
0.020951302378255945	0.925
0.02095327984898537	0.925
0.02095723591050694	0.925
0.020961193466150507	0.925
0.020963172804532578	0.925
0.02096515251676268	0.925
0.020872686059690216	0.9208333333333333
0.0208746575989421	0.9208333333333333
0.020876629510674476	0.9208333333333333
0.020878601794992915	0.9208333333333333
0.020884520884520884	0.9208333333333333
0.020886494660240052	0.9208333333333333
0.020890443331127707	0.9208333333333333
0.020894393495320036	0.9208333333333333
0.020898345153664302	0.9208333333333333
0.02091614612909332	0.9208333333333333
0.020926048669633556	0.9208333333333333
0.020845177184006063	0.9166666666666666
0.02084715246849237	0.9166666666666666
0.02084912812736922	0.9166666666666666
0.020851104160743057	0.9166666666666666
0.02085308056872038	0.9166666666666666
0.020855057351407715	0.9166666666666666
0.02085901204133877	0.9166666666666666
0.02086098994879575	0.9166666666666666
0.0208649468892261	0.9166666666666666
0.020868905331056724	0.9166666666666666
0.020872865275142316	0.9166666666666666
0.020874845810797987	0.9166666666666666
0.020878808009869982	0.9166666666666666
0.020884754129485476	0.9166666666666666
0.020888720091150777	0.9166666666666666
0.02089070363688159	0.9166666666666666
0.020892687559354226	0.9166666666666666
0.020894671858676037	0.9166666666666666
0.020896656534954407	0.9166666666666666
0.02089864158829676	0.9166666666666666
0.020900627018810566	0.9166666666666666
0.020902612826603325	0.9166666666666666
0.02091055983271552	0.9166666666666666
0.020916524054002662	0.9166666666666666
0.020928462709284626	0.9166666666666666
0.02093244529019981	0.9166666666666666
0.020938422004378034	0.9166666666666666
0.020940415000951836	0.9166666666666666
0.020942408376963352	0.9166666666666666
0.020944402132520943	0.9166666666666666
0.02094639626773303	0.9166666666666666
0.020950385677554518	0.9166666666666666
0.02095238095238095	0.9166666666666666
0.020954376607295933	0.9166666666666666
0.02095637264240808	0.9166666666666666
0.020960365853658538	0.9166666666666666
0.02096236303001429	0.9166666666666666
0.02097035554284625	0.9166666666666666
0.02097435408523215	0.9166666666666666
0.020978354152760562	0.9166666666666666
0.02098035475872592	0.9166666666666666
0.020982355746304245	0.9166666666666666
0.020984357115604733	0.9166666666666666
0.02098635886673662	0.9166666666666666
0.02099236641221374	0.9166666666666666
0.021000381825124093	0.9166666666666666
0.02100840336134454	0.9166666666666666
0.02101442353615436	0.9166666666666666
0.020926899187768754	0.9125
0.020944912012241777	0.9125
0.02085924791885944	0.9083333333333333
0.020863240501483395	0.9083333333333333
0.020867234612807505	0.9083333333333333
0.02086923224200651	0.9083333333333333
0.02087123025370991	0.9083333333333333
0.020873228648027577	0.9083333333333333
0.020875227425069424	0.9083333333333333
0.02087922612776554	0.9083333333333333
0.020881226053639845	0.9083333333333333
0.02088522705499138	0.9083333333333333
0.020891231432678486	0.9083333333333333
0.020893233659191105	0.9083333333333333
0.020899242642124435	0.9083333333333333
0.020903250551347206	0.9083333333333333
0.02090525508247027	0.9083333333333333
0.020907259998081903	0.9083333333333333
0.02090926529829273	0.9083333333333333
0.02091929757220996	0.9083333333333333
0.020931349015842534	0.9083333333333333
0.02094542659492698	0.9083333333333333
0.020955493607613188	0.9083333333333333
0.020969603693728356	0.9083333333333333
0.020977675134719015	0.9083333333333333
0.020979693965932057	0.9083333333333333
0.020983732794301664	0.9083333333333333
0.020889487870619946	0.9041666666666667
0.020891498989121016	0.9041666666666667
0.020893510494896978	0.9041666666666667
0.020895522388059702	0.9041666666666667
0.020899547336993163	0.9041666666666667
0.020901560392987864	0.9041666666666667
0.020905587668593448	0.9041666666666667
0.020909616496434767	0.9041666666666667
0.020911631492724295	0.9041666666666667
0.020919695362961534	0.9041666666666667
0.020929783950617283	0.9041666666666667
0.020937861829409495	0.9041666666666667
0.0209419031075082	0.9041666666666667
0.02094392433162822	0.9041666666666667
0.020945945945945947	0.9041666666666667
0.02094796795057438	0.9041666666666667
0.020949990345626567	0.9041666666666667
0.020960108181203516	0.9041666666666667
0.020966183574879227	0.9041666666666667
0.020879652005799904	0.9
0.020889748549323017	0.9
0.02090390012581051	0.9
0.02091199535288992	0.9
0.020918070889018012	0.9
0.020920096852300243	0.9
0.02092212320805889	0.9
0.020924149956408022	0.9
0.020926177097461734	0.9
0.020932260877992055	0.9
0.020940378090159962	0.9
0.02094850160023276	0.9
0.02096069868995633	0.9
0.020972909991261286	0.9
0.020983096949679425	0.9
0.02098717450446949	0.9
0.02099125364431487	0.9
0.02099329380892215	0.9
0.020995334370139968	0.9
0.021007586072748493	0.9
0.021017806752943465	0.9
0.02103008470450784	0.9
0.021034180543382998	0.9
0.02104032729398013	0.9
0.021050579865510184	0.9
0.021054683692367678	0.9
0.02096129472555328	0.8958333333333334
0.020965382740126767	0.8958333333333334
0.020967427345426174	0.8958333333333334
0.02097151775263363	0.8958333333333334
0.020975609756097562	0.8958333333333334
0.020983798555533867	0.8958333333333334
0.020987895353377587	0.8958333333333334
0.020994043550434528	0.8958333333333334
0.021000195350654425	0.8958333333333334
0.021010456366656896	0.8958333333333334
0.02102483864658713	0.8958333333333334
0.02103100851022205	0.8958333333333334
0.021035123764797964	0.8958333333333334
0.02103924063019865	0.8958333333333334
0.021041299667253866	0.8958333333333334
0.021049539847268456	0.8958333333333334
0.021053662358010185	0.8958333333333334
0.021063975702948958	0.8958333333333334
0.021070168561348492	0.8958333333333334
0.021082565208864482	0.8958333333333334
0.021084632735118174	0.8958333333333334
0.021086700666928207	0.8958333333333334
0.021088769004413928	0.8958333333333334
0.021090837747694723	0.8958333333333334
0.021092906896890022	0.8958333333333334
0.02109497645211931	0.8958333333333334
0.02109704641350211	0.8958333333333334
0.021099116781157997	0.8958333333333334
0.021103258735767568	0.8958333333333334
0.021107402316905558	0.8958333333333334
0.02111362074044977	0.8958333333333334
0.02113022113022113	0.8958333333333334
0.02115100836202656	0.8958333333333334
0.021159334711150477	0.8958333333333334
0.021165583776333922	0.8958333333333334
0.02116975187081528	0.8958333333333334
0.02117600709150005	0.8958333333333334
0.021178092986603624	0.8958333333333334
0.02118435313824022	0.8958333333333334
0.021192705766387383	0.8958333333333334
0.021201064983729416	0.8958333333333334
0.021207338725586902	0.8958333333333334
0.021213616181549086	0.8958333333333334
0.021215709492796525	0.8958333333333334
0.02121989735491512	0.8958333333333334
0.021221991906030992	0.8958333333333334
0.021224086870681145	0.8958333333333334
0.02123456790123457	0.8958333333333334
0.021240861489824146	0.8958333333333334
0.021261867088607594	0.8958333333333334
0.021270280965571823	0.8958333333333334
0.02128712871287129	0.8958333333333334
0.021295562599049127	0.8958333333333334
0.02129767211490837	0.8958333333333334
0.021299782048741826	0.8958333333333334
0.021301892400673733	0.8958333333333334
0.021306114359330094	0.8958333333333334
0.02130822596630327	0.8958333333333334
0.021312450436161777	0.8958333333333334
0.02131667658139996	0.8958333333333334
0.021320904403014675	0.8958333333333334
0.02132301894277497	0.8958333333333334
0.021325133902003572	0.8958333333333334
0.021327249280825314	0.8958333333333334
0.02132936507936508	0.8958333333333334
0.02133148129774779	0.8958333333333334
0.02133359793609843	0.8958333333333334
0.021346306592533757	0.8958333333333334
0.021352666600456847	0.8958333333333334
0.021354787445371472	0.8958333333333334
0.021268137547207314	0.8916666666666667
0.021287177956828808	0.8916666666666667
0.02129777070063694	0.8916666666666667
0.02130837399183511	0.8916666666666667
0.021219366407650927	0.8875
0.02122359505779195	0.8875
0.021229941194059604	0.8875
0.021232057416267942	0.8875
0.02123629112662014	0.8875
0.02124052652572796	0.8875
0.021246882793017455	0.8875
0.021255363736154078	0.8875
0.021259606747180356	0.8875
0.021261728888001596	0.8875
0.021263851452530697	0.8875
0.02126809785322017	0.8875
0.02127022168963451	0.8875
0.021274470635237713	0.8875
0.02127872127872128	0.8875
0.021280847237486262	0.8875
0.02128510042969921	0.8875
0.021287227663401957	0.8875
0.021289355322338832	0.8875
0.02129361191642507	0.8875
0.02131065532766383	0.8875
0.02132345580138152	0.8875
0.021240356677687606	0.8833333333333333
0.021255263685582514	0.8833333333333333
0.021265924365533154	0.8833333333333333
0.0212744606121425	0.8833333333333333
0.02128086729572375	0.8833333333333333
0.021283003714486496	0.8833333333333333
0.021285140562248995	0.8833333333333333
0.021287277839140476	0.8833333333333333
0.021289415545290218	0.8833333333333333
0.02129155368082756	0.8833333333333333
0.02130225080385852	0.8833333333333333
0.021308674238616945	0.8833333333333333
0.021310816244471252	0.8833333333333333
0.02131295868100935	0.8833333333333333
0.02131510154836115	0.8833333333333333
0.021319388576025743	0.8833333333333333
0.021321532736598613	0.8833333333333333
0.021332260012074864	0.8833333333333333
0.021334406762604407	0.8833333333333333
0.02134514699959726	0.8833333333333333
0.021362353889560662	0.8833333333333333
0.021381744831064045	0.8833333333333333
0.02138605871078382	0.8833333333333333
0.0213903743315508	0.8833333333333333
0.021394691694419214	0.8833333333333333
0.021396851029471135	0.8833333333333333
0.02139901080044413	0.8833333333333333
0.02140117100747022	0.8833333333333333
0.021405492730210016	0.8833333333333333
0.021407654246188023	0.8833333333333333
0.021409816198747728	0.8833333333333333
0.02141197858802141	0.8833333333333333
0.021414141414141413	0.8833333333333333
0.021416304677240126	0.8833333333333333
0.021420632514903507	0.8833333333333333
0.021422797089733225	0.8833333333333333
0.02142712755205175	0.8833333333333333
0.021431459765467044	0.8833333333333333
0.02143362652916793	0.8833333333333333
0.021440129449838186	0.8833333333333333
0.02144663631765301	0.8833333333333333
0.021450976424162705	0.8833333333333333
0.021453147136207246	0.8833333333333333
0.02145531828762271	0.8833333333333333
0.02145748987854251	0.8833333333333333
0.02147052866113024	0.8833333333333333
0.02148140642415645	0.8833333333333333
0.02150319505020793	0.8833333333333333
0.02150974025974026	0.8833333333333333
0.02152939981720321	0.8833333333333333
0.021538148938331808	0.8833333333333333
0.021544715447154472	0.8833333333333333
0.021555668530757497	0.8833333333333333
0.02145835452049222	0.8791666666666667
0.02146053702196908	0.8791666666666667
0.021462719967449903	0.8791666666666667
0.021464903357070193	0.8791666666666667
0.02146708719096551	0.8791666666666667
0.02146927146927147	0.8791666666666667
0.02147145619212374	0.8791666666666667
0.02147364135965805	0.8791666666666667
0.021475826972010177	0.8791666666666667
0.02148019953171129	0.8791666666666667
0.021488949994907833	0.8791666666666667
0.021493327900580627	0.8791666666666667
0.02150647232697992	0.8791666666666667
0.02151305057096248	0.8791666666666667
0.02151743830307975	0.8791666666666667
0.02151963284038756	0.8791666666666667
0.0215218278253774	0.8791666666666667
0.021528415467809408	0.8791666666666667
0.02153061224489796	0.8791666666666667
0.021537205266918446	0.8791666666666667
0.021543802327955892	0.8791666666666667
0.021563617782319876	0.8791666666666667
0.021568026167842175	0.8791666666666667
0.021585677749360613	0.8791666666666667
0.02159451437928564	0.8791666666666667
0.021601146601146603	0.8791666666666667
0.0216033582471588	0.8791666666666667
0.02160557034609871	0.8791666666666667
0.021607782898105478	0.8791666666666667
0.021612209361876474	0.8791666666666667
0.02152521525215252	0.875
0.021536252692031587	0.875
0.02154509079716836	0.875
0.021551724137931036	0.875
0.021556148634777252	0.875
0.021565003080714726	0.875
0.02157164869029276	0.875
0.02157829839704069	0.875
0.021580515877093823	0.875
0.02158273381294964	0.875
0.021584952204748688	0.875
0.02158717105263158	0.875
0.021607161230579278	0.875
0.021622734761120265	0.875
0.021631644004944377	0.875
0.021653949267890285	0.875
0.021662884258304104	0.875
0.021671826625386997	0.875
0.021674063370832903	0.875
0.02167630057803468	0.875
0.021678538247135337	0.875
0.021683014971605574	0.875
0.02168525402726146	0.875
0.021687493545388827	0.875
0.021691973969631236	0.875
0.02170318313352625	0.875
0.021709914194148663	0.875
0.021725636250775917	0.875
0.02173238124805961	0.875
0.021649057385539672	0.8708333333333333
0.021653543307086614	0.8708333333333333
0.021655786965081338	0.8708333333333333
0.021658031088082903	0.8708333333333333
0.02166027567623588	0.8708333333333333
0.021664766248574687	0.8708333333333333
0.021671505599336376	0.8708333333333333
0.02167375298143731	0.8708333333333333
0.021680497925311203	0.8708333333333333
0.021682747172943252	0.8708333333333333
0.021696252465483234	0.8708333333333333
0.021707519734108848	0.8708333333333333
0.021718798711420555	0.8708333333333333
0.02172105591353149	0.8708333333333333
0.021725571725571727	0.8708333333333333
0.021732348965373818	0.8708333333333333
0.021736869474778993	0.8708333333333333
0.02174591613775882	0.8708333333333333
0.021757235061419945	0.8708333333333333
0.02167118149614503	0.8666666666666667
0.021682476806004377	0.8666666666666667
0.02169378389653734	0.8666666666666667
0.021702838063439065	0.8666666666666667
0.02171416640567909	0.8666666666666667
0.021723237597911227	0.8666666666666667
0.021725506580321706	0.8666666666666667
0.021727776036770084	0.8666666666666667
0.02173004596740493	0.8666666666666667
0.021732316372374882	0.8666666666666667
0.021743675517457664	0.8666666666666667
0.02174594877156299	0.8666666666666667
0.021654984831049273	0.8625
0.02156164957086037	0.8583333333333333
0.021566164154103853	0.8583333333333333
0.02157293957482459	0.8583333333333333
0.021579719254137857	0.8583333333333333
0.021581980094290205	0.8583333333333333
0.021584241408214584	0.8583333333333333
0.02158650319605994	0.8583333333333333
0.021588765457975268	0.8583333333333333
0.021591028194109633	0.8583333333333333
0.021597819249318514	0.8583333333333333
0.021604614577871002	0.8583333333333333
0.02162048698572628	0.8583333333333333
0.021636382732906207	0.8583333333333333
0.021645476515708733	0.8583333333333333
0.021663687033336838	0.8583333333333333
0.021675084175084174	0.8583333333333333
0.02168192821808231	0.8583333333333333
0.02169334456613311	0.8583333333333333
0.021697914472298293	0.8583333333333333
0.02170020014747709	0.8583333333333333
0.0217093476657182	0.8583333333333333
0.021713924317487088	0.8583333333333333
0.021720792914382118	0.8583333333333333
0.021727665858031854	0.8583333333333333
0.021732250237366812	0.8583333333333333
0.021736836551651366	0.8583333333333333
0.02174371965378932	0.8583333333333333
0.02174831081081081	0.8583333333333333
0.021755201182807056	0.8583333333333333
0.02175749894381073	0.8583333333333333
0.021762095922248044	0.8583333333333333
0.021764395139989436	0.8583333333333333
0.02176669484361792	0.8583333333333333
0.021773596871366662	0.8583333333333333
0.021785109983079528	0.8583333333333333
0.021796635276690297	0.8583333333333333
0.02180586429554356	0.8583333333333333
0.021831284442560408	0.8583333333333333
0.021845174973488864	0.8583333333333333
0.021847491780676635	0.8583333333333333
0.021854445151708042	0.8583333333333333
0.021856763925729442	0.8583333333333333
0.021861402950228166	0.8583333333333333
0.02186372320101889	0.8583333333333333
0.021866043944379576	0.8583333333333333
0.02186836518046709	0.8583333333333333
0.021873009131450415	0.8583333333333333
0.021884627642621907	0.8583333333333333
0.021886952826179345	0.8583333333333333
0.02188927850387844	0.8583333333333333
0.02189393134233181	0.8583333333333333
0.02189625850340136	0.8583333333333333
0.021903242955874536	0.8583333333333333
0.02190557209698001	0.8583333333333333
0.021912562493351773	0.8583333333333333
0.021919557352628218	0.8583333333333333
0.02192188996488241	0.8583333333333333
0.02192422307364836	0.8583333333333333
0.021928890781349797	0.8583333333333333
0.021935896070705996	0.8583333333333333
0.021949920085242408	0.8583333333333333
0.021961620469083155	0.8583333333333333
0.021973333333333334	0.8583333333333333
0.021994448003416614	0.8583333333333333
0.022010898600277808	0.8583333333333333
0.021913415285943347	0.8541666666666666
0.021922789006523367	0.8541666666666666
0.021925133689839574	0.8541666666666666
0.021927478874745963	0.8541666666666666
0.021929824561403508	0.8541666666666666
0.021932170749973254	0.8541666666666666
0.021934517440616308	0.8541666666666666
0.021941560526597452	0.8541666666666666
0.021950958346718064	0.8541666666666666
0.021958011996572407	0.8541666666666666
0.02196742391770253	0.8541666666666666
0.02196977815882542	0.8541666666666666
0.02197213290460879	0.8541666666666666
0.02197448815521492	0.8541666666666666
0.021976843910806176	0.8541666666666666
0.021981556937593825	0.8541666666666666
0.021988630269226643	0.8541666666666666
0.02200515242593388	0.8541666666666666
0.022024065320154707	0.8541666666666666
0.022038271339496884	0.8541666666666666
0.02204775220477522	0.8541666666666666
0.022064363362393716	0.8541666666666666
0.022066738428417654	0.8541666666666666
0.022071490094745908	0.8541666666666666
0.022076243807882836	0.8541666666666666
0.02207862143241788	0.8541666666666666
0.022080999569151227	0.8541666666666666
0.02208337821824841	0.8541666666666666
0.02208575737987503	0.8541666666666666
0.02199223803363519	0.85
0.021994609164420486	0.85
0.021896235573293066	0.8458333333333333
0.021900960189880248	0.8458333333333333
0.021908050938916467	0.8458333333333333
0.021910415542363733	0.8458333333333333
0.021912780656303973	0.8458333333333333
0.021922246220302376	0.8458333333333333
0.021823681936041485	0.8416666666666667
0.02183547724570317	0.8416666666666667
0.021856740965159056	0.8416666666666667
0.021873308067135895	0.8416666666666667
0.021793342730131195	0.8375
0.021798069623685065	0.8375
0.021802798568174422	0.8375
0.02180752956493436	0.8375
0.021809895833333332	0.8375
0.02181226261530114	0.8375
0.021814629911004992	0.8375
0.02181699772061218	0.8375
0.021819366044290057	0.8375
0.021821734882206057	0.8375
0.021824104234527686	0.8375
0.02182647410142252	0.8375
0.02182884448305821	0.8375
0.021835958718087994	0.8375
0.021838331160365057	0.8375
0.021850201108816174	0.8375
0.02186921988902187	0.8375
0.021878741700228584	0.8375
0.02188827180659915	0.8375
0.021900196121159295	0.8375
0.021912133435081218	0.8375
0.021914522459659833	0.8375
0.02191691200523389	0.8375
0.021924083769633507	0.8375
0.02193365342645133	0.8375
0.021843599825251202	0.8333333333333334
0.02185792349726776	0.8333333333333334
0.021874658208465493	0.8333333333333334
0.0218842324105482	0.8333333333333334
0.02189860943830067	0.8333333333333334
0.021901007446342532	0.8333333333333334
0.021903405979629833	0.8333333333333334
0.02190580503833516	0.8333333333333334
0.021908204622631176	0.8333333333333334
0.021910604732690624	0.8333333333333334
0.021803440341842884	0.8291666666666667
0.02180582949813719	0.8291666666666667
0.02180821917808219	0.8291666666666667
0.021810609381850067	0.8291666666666667
0.021813000109613064	0.8291666666666667
0.02181539136154352	0.8291666666666667
0.021817783137813837	0.8291666666666667
0.02182017543859649	0.8291666666666667
0.021829749890302765	0.8291666666666667
0.02183454026771999	0.8291666666666667
0.021846525414425295	0.8291666666666667
0.02186092496979018	0.8291666666666667
0.021872939107496152	0.8291666666666667
0.02177259731691225	0.825
0.021789369428854406	0.825
0.021796565389696168	0.825
0.02180376610505451	0.825
0.021808569225685647	0.825
0.021810971579643092	0.825
0.02181337446292828	0.825
0.021815777875716175	0.825
0.021825396825396824	0.825
0.02183020948180816	0.825
0.021837432447336495	0.825
0.021851892727072067	0.825
0.021863957597173144	0.825
0.021878453038674032	0.825
0.02188570796949265	0.825
0.021888127349104575	0.825
0.021890547263681594	0.825
0.021895388698440783	0.825
0.021897810218978103	0.825
0.021900232275190796	0.825
0.02190265486725664	0.825
0.021907501659659216	0.825
0.021909925860351887	0.825
0.021806508744742086	0.8208333333333333
0.021811337466784764	0.8208333333333333
0.021710234824988923	0.8166666666666667
0.021729490022172948	0.8166666666666667
0.021741541874653356	0.8166666666666667
0.021756021756021756	0.8166666666666667
0.021765685730149916	0.8166666666666667
0.021777777777777778	0.8166666666666667
0.021780197799755527	0.8166666666666667
0.021785039457596977	0.8166666666666667
0.021787461093819474	0.8166666666666667
0.02178988326848249	0.8166666666666667
0.021802002224694104	0.8166666666666667
0.021806853582554516	0.8166666666666667
0.021816562778272486	0.8166666666666667
0.02182142061901581	0.8166666666666667
0.021836007130124777	0.8166666666666667
0.021848177460706723	0.8166666666666667
0.021746403479424557	0.8125
0.021756108445832867	0.8125
0.021758536041062263	0.8125
0.02176096417810512	0.8125
0.021763392857142856	0.8125
0.02176582207835696	0.8125
0.021768251841929	0.8125
0.02177068214804064	0.8125
0.021775544388609715	0.8125
0.021780408801519043	0.8125
0.0217828418230563	0.8125
0.02178527538822478	0.8125
0.021787709497206705	0.8125
0.02179014415018438	0.8125
0.021792579347340187	0.8125
0.021683245780708616	0.8083333333333333
0.021692944202169294	0.8083333333333333
0.02169779666703948	0.8083333333333333
0.021709937332139658	0.8083333333333333
0.021734259466726417	0.8083333333333333
0.021748878923766816	0.8083333333333333
0.021753756447634	0.8083333333333333
0.02176595983395041	0.8083333333333333
0.021661054994388328	0.8041666666666667
0.021678086038414018	0.8041666666666667
0.021680521231184004	0.8041666666666667
0.02168295697112684	0.8041666666666667
0.021690267475837268	0.8041666666666667
0.021695143884892087	0.8041666666666667
0.021700022487069936	0.8041666666666667
0.021714671467146715	0.8041666666666667
0.021722003376477207	0.8041666666666667
0.021726894067319598	0.8041666666666667
0.021731786960927823	0.8041666666666667
0.021734234234234234	0.8041666666666667
0.021736682058790403	0.8041666666666667
0.021739130434782608	0.8041666666666667
0.021741579362397206	0.8041666666666667
0.021748929456840208	0.8041666666666667
0.021751380592809646	0.8041666666666667
0.021753832281334536	0.8041666666666667
0.021756284522601737	0.8041666666666667
0.021758737316798196	0.8041666666666667
0.02176609901883388	0.8041666666666667
0.02177346570397112	0.8041666666666667
0.02179067404312973	0.8041666666666667
0.021815304623036057	0.8041666666666667
0.021717000339328132	0.8
0.021736669308275784	0.8
0.021756373937677053	0.8
0.0217613056783407	0.8
0.021763772387213783	0.8
0.02176623965536787	0.8
0.021768707482993196	0.8
0.021778584392014518	0.8
0.021788470267816613	0.8
0.021793416572077184	0.8
0.021798365122615803	0.8
0.02180084024071761	0.8
0.02180579216354344	0.8
0.021808268968650613	0.8
0.0218107463364762	0.8
0.02170207930916941	0.7958333333333333
0.021709479427142533	0.7958333333333333
0.021714415643474306	0.7958333333333333
0.021716884593519045	0.7958333333333333
0.021721824178323666	0.7958333333333333
0.0217292377701934	0.7958333333333333
0.021751508939756293	0.7958333333333333
0.021766381766381765	0.7958333333333333
0.02178375912408759	0.7958333333333333
0.021684546907098836	0.7916666666666666
0.021711804365215404	0.7916666666666666
0.021729185727355903	0.7916666666666666
0.021736643404644776	0.7916666666666666
0.021741618034100012	0.7916666666666666
0.0217441062027924	0.7916666666666666
0.021746594941055283	0.7916666666666666
0.021749084249084248	0.7916666666666666
0.021754064575223265	0.7916666666666666
0.021761539342572443	0.7916666666666666
0.021764032073310423	0.7916666666666666
0.021766525375186162	0.7916666666666666
0.021769019248395968	0.7916666666666666
0.021771513693136242	0.7916666666666666
0.021774008709603485	0.7916666666666666
0.02177650429799427	0.7916666666666666
0.02178649237472767	0.7916666666666666
0.021681771251577376	0.7875
0.021684258834327674	0.7875
0.021686746987951807	0.7875
0.021689235712646315	0.7875
0.021691725008607828	0.7875
0.021696705315118817	0.7875
0.021704180064308683	0.7875
0.021714154411764705	0.7875
0.021729133134053804	0.7875
0.021746634449430445	0.7875
0.02175414364640884	0.7875
0.021779211799953905	0.7875
0.021784232365145227	0.7875
0.021789255245561447	0.7875
0.021801822586226784	0.7875
0.02180433779418551	0.7875
0.021806853582554516	0.7875
0.021814404432132964	0.7875
0.021816922544153294	0.7875
0.021824480369515013	0.7875
0.02182952182952183	0.7875
0.02183456561922366	0.7875
0.02184213567548827	0.7875
0.021847185296497516	0.7875
0.02184971098265896	0.7875
0.021852237252861603	0.7875
0.02186234817813765	0.7875
0.02188006482982172	0.7875
0.021887666473653734	0.7875
0.02189020152883947	0.7875
0.021897810218978103	0.7875
0.02190034762456547	0.7875
0.021902885618263992	0.7875
0.021905424200278165	0.7875
0.02191304347826087	0.7875
0.021918125942247478	0.7875
0.021953769311185967	0.7875
0.021969080553295363	0.7875
0.021986970684039087	0.7875
0.02201001513916385	0.7875
0.02201514269073966	0.7875
0.02203053968994055	0.7875
0.02203310795057123	0.7875
0.022043386983904827	0.7875
0.022045958240989153	0.7875
0.022048530097993468	0.7875
0.022051102555127756	0.7875
0.0220536756126021	0.7875
0.022056249270626677	0.7875
0.022063973850105067	0.7875
0.022066549912434327	0.7875
0.022069126576366185	0.7875
0.022076860179885527	0.7875
0.02208976157082749	0.7875
0.022102678049350954	0.7875
0.022107848871213007	0.7875
0.02212337586327988	0.7875
0.022128556375131718	0.7875
0.022131147540983605	0.7875
0.02213892468080122	0.7875
0.022146707288493085	0.7875
0.022162288930581614	0.7875
0.022175290390707498	0.7875
0.022203947368421052	0.7875
0.022216997766545198	0.7875
0.022240527182866558	0.7875
0.022256241168158268	0.7875
0.02225886232481451	0.7875
0.02226148409893993	0.7875
0.02226410649075274	0.7875
0.022266729500471254	0.7875
0.022269353128313893	0.7875
0.022271977374499177	0.7875
0.022277227722772276	0.7875
0.022279853825297655	0.7875
0.02228248054704079	0.7875
0.022290364429767662	0.7875
0.02229825389334592	0.7875
0.02232459248759745	0.7875
0.02233514535570787	0.7875
0.02223799384906553	0.7833333333333333
0.022240624630308767	0.7833333333333333
0.022248520710059172	0.7833333333333333
0.02225115398271985	0.7833333333333333
0.02225642239848467	0.7833333333333333
0.022266966717991235	0.7833333333333333
0.02227488151658768	0.7833333333333333
0.022293371279497213	0.7833333333333333
0.02231983853733824	0.7833333333333333
0.02235168232077042	0.7833333333333333
0.022362317116688474	0.7833333333333333
0.022383617097273486	0.7833333333333333
0.022394282310899346	0.7833333333333333
0.02239961872989396	0.7833333333333333
0.02240495769276606	0.7833333333333333
0.02241297091082499	0.7833333333333333
0.0224156432574222	0.7833333333333333
0.02241831624135464	0.7833333333333333
0.022420989862850328	0.7833333333333333
0.022426339019444113	0.7833333333333333
0.022431690729029948	0.7833333333333333
0.02244240181449206	0.7833333333333333
0.022458487635885795	0.7833333333333333
0.022461170848267622	0.7833333333333333
0.022482659650801245	0.7833333333333333
0.02249611104463324	0.7833333333333333
0.02251497005988024	0.7833333333333333
0.022520364159080018	0.7833333333333333
0.022523062178028033	0.7833333333333333
0.02252576084351785	0.7833333333333333
0.022528460155781905	0.7833333333333333
0.022533860721562986	0.7833333333333333
0.02254737347085632	0.7833333333333333
0.022571737303397767	0.7833333333333333
0.02258800913132284	0.7833333333333333
0.022484068774798607	0.7791666666666667
0.02250300842358604	0.7791666666666667
0.02251926782273603	0.7791666666666667
0.022527406336585953	0.7791666666666667
0.02253012048192771	0.7791666666666667
0.0225328352813592	0.7791666666666667
0.022535550735116896	0.7791666666666667
0.022538266843437387	0.7791666666666667
0.022540983606557378	0.7791666666666667
0.022543701024713682	0.7791666666666667
0.022546419098143235	0.7791666666666667
0.02255729794933655	0.7791666666666667
0.022562741312741313	0.7791666666666667
0.02257636122177955	0.7791666666666667
0.02246376811594203	0.775
0.022488211824446862	0.775
0.022499092778516996	0.775
0.0225099842672153	0.775
0.022515433966832102	0.775
0.022520886305848167	0.775
0.02252906976744186	0.775
0.022534528713351102	0.775
0.022539990305380515	0.775
0.022559126743480897	0.775
0.022567338024751273	0.775
0.022467816371144037	0.7708333333333334
0.0224896669097982	0.7708333333333334
0.022500608124543908	0.7708333333333334
0.022511559990265273	0.7708333333333334
0.02251978088861838	0.7708333333333334
0.022525264824059418	0.7708333333333334
0.022530751431007186	0.7708333333333334
0.02253349573690621	0.7708333333333334
0.022538986354775827	0.7708333333333334
0.022541732667235286	0.7708333333333334
0.02254447964903729	0.7708333333333334
0.022549975621647976	0.7708333333333334
0.0225637272838151	0.7708333333333334
0.022585764863874983	0.7708333333333334
0.02259128098668946	0.7708333333333334
0.02249113800268916	0.7666666666666667
0.022504892367906065	0.7666666666666667
0.02239902080783354	0.7625
0.022412737293325168	0.7625
0.022423722583016788	0.7625
0.022426470588235294	0.7625
0.02243746934771947	0.7625
0.022442972774098603	0.7625
0.02245398773006135	0.7625
0.022459499263622975	0.7625
0.02247605011053795	0.7625
0.02248157248157248	0.7625
0.02248433468485072	0.7625
0.02248709756696977	0.7625
0.022489861128179918	0.7625
0.022492625368731565	0.7625
0.02249815588886157	0.7625
0.02250092216894135	0.7625
0.022506456770384948	0.7625
0.022509225092250923	0.7625
0.02252030519320699	0.7625
0.02255083179297597	0.7625
0.022567517573066964	0.7625
0.022584228063680118	0.7625
0.022620519159456117	0.7625
0.022659732540861812	0.7625
0.02268782544011902	0.7625
0.022701898027540007	0.7625
0.0227244505153359	0.7625
0.022727272727272728	0.7625
0.022732919254658385	0.7625
0.022735743570629893	0.7625
0.02274422073079791	0.7625
0.022749875683739432	0.7625
0.02263681592039801	0.7583333333333333
0.022659362549800798	0.7583333333333333
0.022673477015074123	0.7583333333333333
0.02268760907504363	0.7583333333333333
0.022693266832917707	0.7583333333333333
0.022696096770170843	0.7583333333333333
0.02269892741332003	0.7583333333333333
0.022704590818363273	0.7583333333333333
0.022707423580786028	0.7583333333333333
0.022710257050162216	0.7583333333333333
0.02271309122675652	0.7583333333333333
0.02271592611083375	0.7583333333333333
0.022718761702658845	0.7583333333333333
0.022727272727272728	0.7583333333333333
0.02273011115274135	0.7583333333333333
0.022732950287284538	0.7583333333333333
0.02273579013116802	0.7583333333333333
0.02273863068465767	0.7583333333333333
0.022741471948019492	0.7583333333333333
0.02275284410551319	0.7583333333333333
0.022764227642276424	0.7583333333333333
0.022784176264396595	0.7583333333333333
0.02280701754385965	0.7583333333333333
0.022824178580386257	0.7583333333333333
0.022838499184339316	0.7583333333333333
0.022861449566637358	0.7583333333333333
0.022872942063591806	0.7583333333333333
0.022884446120960644	0.7583333333333333
0.0228902024902528	0.7583333333333333
0.022895961756195748	0.7583333333333333
0.022898842476094614	0.7583333333333333
0.022904606091115026	0.7583333333333333
0.022910372608257804	0.7583333333333333
0.022916142029715435	0.7583333333333333
0.022933467741935484	0.7583333333333333
0.022813208974035794	0.7541666666666667
0.022821838355818937	0.7541666666666667
0.02282471626733922	0.7541666666666667
0.022701475595913734	0.75
0.022704339051463168	0.75
0.022707203229468904	0.75
0.022718667171525937	0.75
0.022733013387218996	0.75
0.022741629816803537	0.75
0.022744503411675512	0.75
0.022756005056890013	0.75
0.02276176024279211	0.75
0.022764638927532565	0.75
0.022770398481973434	0.75
0.02278192633843817	0.75
0.022793465873116373	0.75
0.022810797110632365	0.75
0.022836843440751077	0.75
0.02286294932046234	0.75
0.02289785014629182	0.75
0.022921176620399848	0.75
0.022953328232593728	0.75
0.022962112514351322	0.75
0.022967972438433074	0.75
0.02297970126388357	0.75
0.022985570169837825	0.75
0.022988505747126436	0.75
0.023000255558395095	0.75
0.023006134969325152	0.75
0.022881247603221272	0.7458333333333333
0.02289881028527568	0.7458333333333333
0.02290467050543826	0.7458333333333333
0.02290760174046583	0.7458333333333333
0.022910533725841547	0.7458333333333333
0.02291346646185356	0.7458333333333333
0.02291639994879017	0.7458333333333333
0.02291933418693982	0.7458333333333333
0.022922269176591112	0.7458333333333333
0.022928141411553735	0.7458333333333333
0.02293401665598975	0.7458333333333333
0.02293989491221325	0.7458333333333333
0.0229457761825407	0.7458333333333333
0.022951660469290935	0.7458333333333333
0.022963438101347017	0.7458333333333333
0.02296933145130245	0.7458333333333333
0.02297522782697985	0.7458333333333333
0.02298407806882383	0.7458333333333333
0.022998843633560324	0.7458333333333333
0.022899781294223594	0.7416666666666667
0.022935188764334494	0.7416666666666667
0.022964778738227325	0.7416666666666667
0.022988505747126436	0.7416666666666667
0.02301228183581125	0.7416666666666667
0.023027166882276844	0.7416666666666667
0.023030146202613535	0.7416666666666667
0.02303312629399586	0.7416666666666667
0.02303610715672318	0.7416666666666667
0.023039088791095005	0.7416666666666667
0.023045054375971	0.7416666666666667
0.02304803832707497	0.7416666666666667
0.02305102305102305	0.7416666666666667
0.02305400854811553	0.7416666666666667
0.02305699481865285	0.7416666666666667
0.023062969681264575	0.7416666666666667
0.02307193778353856	0.7416666666666667
0.023074928701063	0.7416666666666667
0.023089894928006227	0.7416666666666667
0.023104880581516097	0.7416666666666667
0.02312589320514486	0.7416666666666667
0.023143934468859706	0.7416666666666667
0.02315296566077003	0.7416666666666667
0.023155977624560946	0.7416666666666667
0.023158990372105125	0.7416666666666667
0.02316200390370852	0.7416666666666667
0.023177083333333334	0.7416666666666667
0.023070907194994786	0.7375
0.023088964257761545	0.7375
0.023116102912367768	0.7375
0.023167539267015706	0.7375
0.023185747969609642	0.7375
0.023066841415465267	0.7333333333333333
0.023088023088023088	0.7333333333333333
0.023097112860892388	0.7333333333333333
0.02296889355558472	0.7291666666666666
0.022971908637437647	0.7291666666666666
0.022983976884686105	0.7291666666666666
0.022990015764582237	0.7291666666666666
0.022996057818659658	0.7291666666666666
0.022999080036798528	0.7291666666666666
0.02300815145937418	0.7291666666666666
0.02302025782688766	0.7291666666666666
0.023050579557428872	0.7291666666666666
0.02306577039673125	0.7291666666666666
0.02307793749175788	0.7291666666666666
0.02308707124010554	0.7291666666666666
0.02309011742974007	0.7291666666666666
0.023093164423330693	0.7291666666666666
0.023114515915995244	0.7291666666666666
0.023120623596247853	0.7291666666666666
0.023132848645076007	0.7291666666666666
0.02315427361735909	0.7291666666666666
0.02318494965553789	0.7291666666666666
0.023197242841993638	0.7291666666666666
0.023209549071618037	0.7291666666666666
0.023224950232249502	0.7291666666666666
0.023240371845949535	0.7291666666666666
0.023243458626643645	0.7291666666666666
0.023249634648598378	0.7291666666666666
0.02325272389051289	0.7291666666666666
0.02326199654393194	0.7291666666666666
0.02326818242255019	0.7291666666666666
0.02327127659574468	0.7291666666666666
0.023274371591967016	0.7291666666666666
0.023277467411545624	0.7291666666666666
0.0232805640548091	0.7291666666666666
0.023283661522086215	0.7291666666666666
0.023286759813705923	0.7291666666666666
0.023292958871289765	0.7291666666666666
0.02330847096430474	0.7291666666666666
0.023330222636981736	0.7291666666666666
0.023355131456025625	0.7291666666666666
0.023373848003205557	0.7291666666666666
0.023255813953488372	0.725
0.023262032085561497	0.725
0.023265142398716406	0.725
0.02326825354372827	0.725
0.023271365520930856	0.725
0.023274478330658106	0.725
0.023280706449023282	0.725
0.023286937901498928	0.725
0.02329941081949652	0.725
0.023318145269364782	0.725
0.02334317145156963	0.725
0.023368251410153102	0.725
0.02338709677419355	0.725
0.02340282447881641	0.725
0.02328711805088168	0.7208333333333333
0.023174346537321477	0.7166666666666667
0.023180592991913745	0.7166666666666667
0.02318371748214045	0.7166666666666667
0.023189968990157746	0.7166666666666667
0.02319309600862999	0.7166666666666667
0.023196223870532703	0.7166666666666667
0.023199352576207175	0.7166666666666667
0.023202482125994874	0.7166666666666667
0.02320874375927675	0.7166666666666667
0.023218142548596114	0.7166666666666667
0.023246384646573862	0.7166666666666667
0.023262104408980255	0.7166666666666667
0.023158179848320692	0.7125
0.023189585028478437	0.7125
0.023195876288659795	0.7125
0.02321477056747217	0.7125
0.023227383863080684	0.7125
0.02323053932889553	0.7125
0.023233695652173914	0.7125
0.0232431697702868	0.7125
0.02311981504147967	0.7083333333333334
0.023126105291797035	0.7083333333333334
0.02314184590253199	0.7083333333333334
0.02315760795531944	0.7083333333333334
0.023040218132242673	0.7041666666666667
0.02304335969457322	0.7041666666666667
0.02306222707423581	0.7041666666666667
0.02306852306852307	0.7041666666666667
0.023071672354948804	0.7041666666666667
0.023074822501365375	0.7041666666666667
0.023077973508125085	0.7041666666666667
0.023081125375580443	0.7041666666666667
0.02308427810408414	0.7041666666666667
0.02308743169398907	0.7041666666666667
0.02310637134263057	0.7041666666666667
0.023128506911181058	0.7041666666666667
0.02301685162351007	0.7
0.0230484291397997	0.7
0.023070585004119747	0.7
0.023099133782483156	0.7
0.023115024766097964	0.7
0.023124569855471438	0.7
0.023127753303964757	0.7
0.023130937629078894	0.7
0.023146872416643705	0.7
0.023153252480705624	0.7
0.023172413793103447	0.7
0.02319160684704583	0.7
0.023207625362619146	0.7
0.023223666021564834	0.7
0.023230088495575223	0.7
0.02323972886982985	0.7
0.02324294410625346	0.7
0.023246160232461604	0.7
0.023249377248823692	0.7
0.023252595155709342	0.7
0.023255813953488372	0.7
0.023259033642530805	0.7
0.02326225422320687	0.7
0.023265475695886995	0.7
0.023271921318742207	0.7
0.023284823284823286	0.7
0.023297739564554155	0.7
0.023310670181767724	0.7
0.023336574524239477	0.7
0.02337553916794212	0.7
0.023401587964897618	0.7
0.02328499721137758	0.6958333333333333
0.023294741247035847	0.6958333333333333
0.023310999441652706	0.6958333333333333
0.023314253804271955	0.6958333333333333
0.023317509075677183	0.6958333333333333
0.023320765256249126	0.6958333333333333
0.0233272803464171	0.6958333333333333
0.023340321453529	0.6958333333333333
0.02322003077353476	0.6916666666666667
0.023236282194848825	0.6916666666666667
0.023249299719887956	0.6916666666666667
0.023268853378188955	0.6916666666666667
0.023278642546627402	0.6916666666666667
0.023281907433380083	0.6916666666666667
0.02328517323607799	0.6916666666666667
0.023288439955106623	0.6916666666666667
0.02329497614369913	0.6916666666666667
0.02329824561403509	0.6916666666666667
0.023304787308718235	0.6916666666666667
0.023314606741573034	0.6916666666666667
0.023321157628547345	0.6916666666666667
0.023324434452718843	0.6916666666666667
0.02332771219786397	0.6916666666666667
0.023330990864371046	0.6916666666666667
0.023347398030942334	0.6916666666666667
0.023353967360720315	0.6916666666666667
0.023367117117117118	0.6916666666666667
0.023403355420837445	0.6916666666666667
0.02342647473892182	0.6916666666666667
0.023308376889391157	0.6875
0.02334795528512806	0.6875
0.0233843537414966	0.6875
0.023410896708286038	0.6875
0.02341754186772637	0.6875
0.023424190800681432	0.6875
0.023427516683231578	0.6875
0.023434171282488283	0.6875
0.023440829663304446	0.6875
0.023450824332006823	0.6875
0.02345749218083594	0.6875
0.02332859174964438	0.6833333333333333
0.023331910655854316	0.6833333333333333
0.023338551302120394	0.6833333333333333
0.02334851936218679	0.6833333333333333
0.02335184394133561	0.6833333333333333
0.02335849594074918	0.6833333333333333
0.023361823361823363	0.6833333333333333
0.023365151731015815	0.6833333333333333
0.023371811315376943	0.6833333333333333
0.023375142531356898	0.6833333333333333
0.02338514187936689	0.6833333333333333
0.02338847689674843	0.6833333333333333
0.023395149786019972	0.6833333333333333
0.023401826484018264	0.6833333333333333
0.02340516626230912	0.6833333333333333
0.023408506994005138	0.6833333333333333
0.023415191319246145	0.6833333333333333
0.023425224967861733	0.6833333333333333
0.023435267219205486	0.6833333333333333
0.023448670288818987	0.6833333333333333
0.023488971641363505	0.6833333333333333
0.02351928868492758	0.6833333333333333
0.023426271917217592	0.6791666666666667
0.02344986332901741	0.6791666666666667
0.02346674344946732	0.6791666666666667
0.023487031700288184	0.6791666666666667
0.023490416486525435	0.6791666666666667
0.023493802248486597	0.6791666666666667
0.023500576701268743	0.6791666666666667
0.023510745708928315	0.6791666666666667
0.02351752993795989	0.6791666666666667
0.023520923520923522	0.6791666666666667
0.023534507652324572	0.6791666666666667
0.023548107483386305	0.6791666666666667
0.023554913294797687	0.6791666666666667
0.023558317675964734	0.6791666666666667
0.023561723041341427	0.6791666666666667
0.023565129391354633	0.6791666666666667
0.023568536726431465	0.6791666666666667
0.023585588192736217	0.6791666666666667
0.023592415689680128	0.6791666666666667
0.023606082548877624	0.6791666666666667
0.023616343088959723	0.6791666666666667
0.0236231884057971	0.6791666666666667
0.023626612552543846	0.6791666666666667
0.023640319071791153	0.6791666666666667
0.023643748186829128	0.6791666666666667
0.023664343786295006	0.6791666666666667
0.023691860465116277	0.6791666666666667
0.023556783481169113	0.675
0.023587652882935354	0.675
0.023611718408395276	0.675
[truncated: 2,493 more rows]
