# Supplementary material for: Predicting sequence-specific amplification efficiency in multi-template PCR with deep learning
Source: Nat Commun. 2025 Oct 16;16:9187. doi: 10.1038/s41467-025-64221-4 (PMC12533003; doi:10.1038/s41467-025-64221-4)
Supplement: Supplementary file 4 — Source data [file 41467_2025_64221_MOESM4_ESM.zip › Fig. 3c/pr_curve_external_data_GCfix_GCall_kmer.csv]

precision	recall
0.020003333888981498	1.0
0.020005001250312578	1.0
0.02001000500250125	1.0
0.020011673476194446	1.0
0.0200133422281521	1.0
0.02001501125844383	1.0
0.020018350154308116	1.0
0.02002002002002002	1.0
0.020021690164344706	1.0
0.020026702269692925	1.0
0.020035061357375407	1.0
0.020036734012355985	1.0
0.02003840694664774	1.0
0.020045101478326235	1.0
0.020046775810223856	1.0
0.020048450421852812	1.0
0.020050125313283207	1.0
0.02005180048458518	1.0
0.020053475935828877	1.0
0.02005515166708448	1.0
0.0206158202088126	0.9708333333333333
0.020617644456242812	0.9708333333333333
0.02061946902654867	0.9708333333333333
0.020621293919815913	0.9708333333333333
0.02062311913613029	0.9708333333333333
0.02053642559971674	0.9666666666666667
0.020538243626062325	0.9666666666666667
0.02054369963694324	0.9666666666666667
0.020545518951470068	0.9666666666666667
0.020547338588256133	0.9666666666666667
0.020550978828948532	0.9666666666666667
0.02055644160907319	0.9666666666666667
0.020563729835135613	0.9666666666666667
0.02056737588652482	0.9666666666666667
0.02056919939710967	0.9666666666666667
0.020572847388489846	0.9666666666666667
0.02057649667405765	0.9666666666666667
0.02057832180237715	0.9666666666666667
0.020580147254501906	0.9666666666666667
0.020583799130511934	0.9666666666666667
0.020589279375221866	0.9666666666666667
0.020596590909090908	0.9666666666666667
0.020600248623690285	0.9666666666666667
0.020602077968208864	0.9666666666666667
0.020603907637655416	0.9666666666666667
0.020607567951678805	0.9666666666666667
0.02061122956645345	0.9666666666666667
0.020614892482672828	0.9666666666666667
0.020616724429041146	0.9666666666666667
0.020624055471597475	0.9666666666666667
0.02062772294834178	0.9666666666666667
0.02063322660974742	0.9666666666666667
0.020636897349226118	0.9666666666666667
0.020640569395017794	0.9666666666666667
0.020646079914567947	0.9666666666666667
0.020651593377247642	0.9666666666666667
0.020653431852577227	0.9666666666666667
0.020655270655270654	0.9666666666666667
0.020658949243098843	0.9666666666666667
0.020662629141432135	0.9666666666666667
0.020671834625323	0.9666666666666667
0.020673676706469434	0.9666666666666667
0.02067551911594332	0.9666666666666667
0.02067736185383244	0.9666666666666667
0.020684736091298145	0.9666666666666667
0.020686580472581366	0.9666666666666667
0.020688425182807207	0.9666666666666667
0.02069950035688794	0.9666666666666667
0.02070319471711583	0.9666666666666667
0.02070504239178938	0.9666666666666667
0.020708738730697136	0.9666666666666667
0.020626841682293062	0.9625
0.0206286836935167	0.9625
0.02064158698954517	0.9625
0.02064527661095719	0.9625
0.02064896755162242	0.9625
0.020652659812248546	0.9625
0.020656353393543773	0.9625
0.020658200679663747	0.9625
0.02066189624329159	0.9625
0.020663744520976832	0.9625
0.02066929133858268	0.9625
0.02067854265508907	0.9625
0.020682245500940104	0.9625
0.020687802256851157	0.9625
0.020695215911127038	0.9625
0.020700779639752667	0.9625
0.02070449045442323	0.9625
0.02070634636070276	0.9625
0.020711916076392	0.9625
0.020717488789237667	0.9625
0.020719347026639162	0.9625
0.02072678331090175	0.9625
0.02073050345508391	0.9625
0.020734224934925053	0.9625
0.02073608617594255	0.9625
0.020737947751144625	0.9625
0.020739809660621295	0.9625
0.020743534482758622	0.9625
0.020747260643075267	0.9625
0.020752852394214358	0.9625
0.020754716981132074	0.9625
0.02075658190313595	0.9625
0.02076031275276355	0.9625
0.02076777847702958	0.9625
0.020771513353115726	0.9625
0.02077711818672423	0.9625
0.020778987136817487	0.9625
0.02070020700207002	0.9583333333333334
0.020703933747412008	0.9583333333333334
0.020715122039088534	0.9583333333333334
0.02071885415728313	0.9583333333333334
0.020722587620506352	0.9583333333333334
0.020731927167838473	0.9583333333333334
0.020743145743145744	0.9583333333333334
0.02074875958502481	0.9583333333333334
0.020754376466341814	0.9583333333333334
0.020756249435971482	0.9583333333333334
0.020759996389565844	0.9583333333333334
0.020761870373713666	0.9583333333333334
0.02076749435665914	0.9583333333333334
0.020771245371624673	0.9583333333333334
0.020778751468063964	0.9583333333333334
0.020784384601482016	0.9583333333333334
0.02078626299141437	0.9583333333333334
0.02079002079002079	0.9583333333333334
0.020793779947563512	0.9583333333333334
0.020795660036166366	0.9583333333333334
0.02079942123349611	0.9583333333333334
0.020805065581184983	0.9583333333333334
0.020810712993123415	0.9583333333333334
0.020812596145145235	0.9583333333333334
0.020818247646632874	0.9583333333333334
0.020820132162578074	0.9583333333333334
0.020827673639409582	0.9583333333333334
0.020829559862343777	0.9583333333333334
0.02083522058157442	0.9583333333333334
0.02084088437839797	0.9583333333333334
0.02084277299501586	0.9583333333333334
0.020846551255324933	0.9583333333333334
0.02085222121486854	0.9583333333333334
0.020767207762764126	0.9541666666666667
0.020769091238889897	0.9541666666666667
0.020772859216255442	0.9541666666666667
0.02077474371768121	0.9541666666666667
0.020780399274047186	0.9541666666666667
0.020782285143842453	0.9541666666666667
0.020784171355962968	0.9541666666666667
0.020791719629562375	0.9541666666666667
0.02079549582273883	0.9541666666666667
0.020803052325581394	0.9541666666666667
0.020804942309439446	0.9541666666666667
0.02081818181818182	0.9541666666666667
0.020827648931332425	0.9541666666666667
0.020835228823582932	0.9541666666666667
0.02083712465878071	0.9541666666666667
0.02083902083902084	0.9541666666666667
0.020840917364397523	0.9541666666666667
0.020842814235005006	0.9541666666666667
0.020846609012289484	0.9541666666666667
0.020848506919155133	0.9541666666666667
0.02085040517162888	0.9541666666666667
0.020858001639493577	0.9541666666666667
0.0208694067255992	0.9541666666666667
0.02087701704804449	0.9541666666666667
0.020884632922936616	0.9541666666666667
0.020886537759941627	0.9541666666666667
0.020892254356354348	0.9541666666666667
0.020894160583941605	0.9541666666666667
0.020896067159412356	0.9541666666666667
0.020899881354385325	0.9541666666666667
0.0209036969420356	0.9541666666666667
0.020907513923126085	0.9541666666666667
0.020911332298420234	0.9541666666666667
0.020918973234676168	0.9541666666666667
0.02093235831809872	0.9541666666666667
0.020938100027429827	0.9541666666666667
0.02094001463057791	0.9541666666666667
0.020947676545920235	0.9541666666666667
0.020949592900923977	0.9541666666666667
0.020955344070278183	0.9541666666666667
0.020959179937763132	0.9541666666666667
0.020961098398169335	0.9541666666666667
0.020964936372791357	0.9541666666666667
0.02096877575313616	0.9541666666666667
0.02097069597069597	0.9541666666666667
0.020976458734084456	0.9541666666666667
0.02098222466556716	0.9541666666666667
0.020984147347200586	0.9541666666666667
0.02098799376775731	0.9541666666666667
0.020989917506874428	0.9541666666666667
0.020991841598679988	0.9541666666666667
0.02099954149472719	0.9541666666666667
0.02100146735143067	0.9541666666666667
0.02100339356140512	0.9541666666666667
0.02100532012474775	0.9541666666666667
0.02101495824538864	0.9541666666666667
0.021016886930983848	0.9541666666666667
0.021020745364420782	0.9541666666666667
0.02102267511245754	0.9541666666666667
0.021024605214836577	0.9541666666666667
0.021026535671655494	0.9541666666666667
0.02102846648301194	0.9541666666666667
0.02103619327576704	0.9541666666666667
0.021038125861276985	0.9541666666666667
0.021040058801911062	0.9541666666666667
0.02104779411764706	0.9541666666666667
0.021049728835370898	0.9541666666666667
0.021051663908806768	0.9541666666666667
0.021053599338052773	0.9541666666666667
0.021055535123207063	0.9541666666666667
0.02106328182487123	0.9541666666666667
0.021065219391040384	0.9541666666666667
0.021071034228928965	0.9541666666666667
0.02107685227795674	0.9541666666666667
0.02107879234167894	0.9541666666666667
0.021080732762588605	0.9541666666666667
0.021082673540784386	0.9541666666666667
0.021084614676364976	0.9541666666666667
0.0210865561694291	0.9541666666666667
0.021088498020075515	0.9541666666666667
0.02109044022840302	0.9541666666666667
0.021092382794510454	0.9541666666666667
0.021094325718496683	0.9541666666666667
0.02109626900046062	0.9541666666666667
0.0210982126405012	0.9541666666666667
0.021102100995208258	0.9541666666666667
0.021104045710072804	0.9541666666666667
0.021105990783410137	0.9541666666666667
0.021107936215319385	0.9541666666666667
0.021109882005899704	0.9541666666666667
0.0211118281552503	0.9541666666666667
0.021113774663470405	0.9541666666666667
0.02111766875691627	0.9541666666666667
0.02111961634234068	0.9541666666666667
0.021121564287031915	0.9541666666666667
0.021123512591089383	0.9541666666666667
0.021127410277700896	0.9541666666666667
0.02112935966045396	0.9541666666666667
0.021131309402971303	0.9541666666666667
0.02113325950535253	0.9541666666666667
0.02113520996769728	0.9541666666666667
0.021137160790105223	0.9541666666666667
0.02113911197267608	0.9541666666666667
0.021141063515509602	0.9541666666666667
0.021143015418705568	0.9541666666666667
0.02114692030658417	0.9541666666666667
0.021148873291466568	0.9541666666666667
0.021150826637110928	0.9541666666666667
0.021152780343617218	0.9541666666666667
0.021154734411085452	0.9541666666666667
0.021160598780262427	0.9541666666666667
0.021164510166358595	0.9541666666666667
0.021166466401700713	0.9541666666666667
0.02116842299870586	0.9541666666666667
0.021170379957474346	0.9541666666666667
0.02117233727810651	0.9541666666666667
0.02117429496070273	0.9541666666666667
0.021176253005363417	0.9541666666666667
0.021178211412189032	0.9541666666666667
0.021186048663151078	0.9541666666666667
0.0211880088823094	0.9541666666666667
0.02119585338763421	0.9541666666666667
0.021201740579575964	0.9541666666666667
0.021203703703703704	0.9541666666666667
0.02120566719140661	0.9541666666666667
0.02120959525794202	0.9541666666666667
0.02121155983697666	0.9541666666666667
0.021213524779990736	0.9541666666666667
0.02121549008708542	0.9541666666666667
0.0212174557583619	0.9541666666666667
0.021219421793921424	0.9541666666666667
0.021221388193865258	0.9541666666666667
0.021223354958294718	0.9541666666666667
0.021227289581015944	0.9541666666666667
0.021229257439510523	0.9541666666666667
0.02123122566289635	0.9541666666666667
0.021233194251274918	0.9541666666666667
0.021235163204747776	0.9541666666666667
0.021239102207382676	0.9541666666666667
0.021248956110234758	0.9541666666666667
0.021256845818249326	0.9541666666666667
0.021258819160787226	0.9541666666666667
0.021262766945218198	0.9541666666666667
0.021270666914360022	0.9541666666666667
0.02127264282396656	0.9541666666666667
0.02127857275599331	0.9541666666666667
0.02128055013474584	0.9541666666666667
0.021282527881040892	0.9541666666666667
0.021284505994980947	0.9541666666666667
0.021286484476668525	0.9541666666666667
0.02128846332620619	0.9541666666666667
0.021290442543696542	0.9541666666666667
0.021296382404910257	0.9541666666666667
0.021298363095238096	0.9541666666666667
0.02130034415403218	0.9541666666666667
0.02130232558139535	0.9541666666666667
0.02130628954224042	0.9541666666666667
0.021308272075928166	0.9541666666666667
0.021310254978596687	0.9541666666666667
0.021312238250349	0.9541666666666667
0.02131422189128816	0.9541666666666667
0.02131620590151727	0.9541666666666667
0.021318190281139453	0.9541666666666667
0.021324145637396406	0.9541666666666667
0.02132613149562302	0.9541666666666667
0.021328117723758963	0.9541666666666667
0.0213301043219076	0.9541666666666667
0.021338054416697727	0.9541666666666667
0.021340042866461652	0.9541666666666667
0.021342031686859272	0.9541666666666667
0.021348000372890835	0.9541666666666667
0.02126270633218316	0.95
0.02126865671641791	0.95
0.021270640917996082	0.95
0.021278581427904807	0.95
0.021280567481799514	0.95
0.02129249159506911	0.95
0.02120900682051761	0.9458333333333333
0.021210988600261632	0.9458333333333333
0.02121297075039716	0.9458333333333333
0.021216936162258154	0.9458333333333333
0.02122090305693185	0.9458333333333333
0.021222887060583395	0.9458333333333333
0.021224871435250117	0.9458333333333333
0.02122884129804545	0.9458333333333333
0.021230826786382342	0.9458333333333333
0.02123281264615097	0.9458333333333333
0.021234798877455566	0.9458333333333333
0.02123678548040041	0.9458333333333333
0.02123877245508982	0.9458333333333333
0.021240759801628147	0.9458333333333333
0.021242747520119783	0.9458333333333333
0.021246724073380758	0.9458333333333333
0.021252691695534127	0.9458333333333333
0.021254681647940074	0.9458333333333333
0.02125667197303118	0.9458333333333333
0.021266629192430206	0.9458333333333333
0.021268621755832474	0.9458333333333333
0.021270614692653674	0.9458333333333333
0.02127260800299878	0.9458333333333333
0.021278590176227973	0.9458333333333333
0.021284575714955463	0.9458333333333333
0.02128657164291073	0.9458333333333333
0.021288567945231172	0.9458333333333333
0.02129256167338899	0.9458333333333333
0.02129655690027207	0.9458333333333333
0.021300553626724218	0.9458333333333333
0.02130255255255255	0.9458333333333333
0.021304551853589863	0.9458333333333333
0.021306551529941806	0.9458333333333333
0.02131055200901239	0.9458333333333333
0.02131255281194254	0.9458333333333333
0.02131655554512161	0.9458333333333333
0.021322562464775503	0.9458333333333333
0.021326568959037957	0.9458333333333333
0.021328572770835292	0.9458333333333333
0.02133057695921819	0.9458333333333333
0.021340603553633545	0.9458333333333333
0.02134461683121768	0.9458333333333333
0.02134662403611059	0.9458333333333333
0.021348631618546037	0.9458333333333333
0.021354656632173095	0.9458333333333333
0.02135666572584439	0.9458333333333333
0.021362695275738752	0.9458333333333333
0.02136872823119646	0.9458333333333333
0.021370739973639617	0.9458333333333333
0.021278599001977216	0.9416666666666667
0.021284611037860238	0.9416666666666667
0.021286615804841293	0.9416666666666667
0.021288620949510173	0.9416666666666667
0.021290626471973623	0.9416666666666667
0.021294638650711392	0.9416666666666667
0.021296645307199397	0.9416666666666667
0.021300659754948163	0.9416666666666667
0.02130266754642285	0.9416666666666667
0.021308693192532528	0.9416666666666667
0.02131070249882131	0.9416666666666667
0.02131271218408148	0.9416666666666667
0.021314722248420258	0.9416666666666667
0.02132075471698113	0.9416666666666667
0.021322766298707427	0.9416666666666667
0.021326790601113522	0.9416666666666667
0.021328803322008306	0.9416666666666667
0.021334843764750307	0.9416666666666667
0.021336858006042295	0.9416666666666667
0.02134088762983947	0.9416666666666667
0.021346934920185134	0.9416666666666667
0.021350968351440718	0.9416666666666667
0.021352985638699924	0.9416666666666667
0.021355003307190777	0.9416666666666667
0.021357021357021357	0.9416666666666667
0.021359039788299783	0.9416666666666667
0.021361058601134214	0.9416666666666667
0.021363077795632856	0.9416666666666667
0.021369137670196672	0.9416666666666667
0.02137115839243499	0.9416666666666667
0.021278607906184983	0.9375
0.021284646674865196	0.9375
0.02128666035950804	0.9375
0.02128867442520579	0.9375
0.021290688872066615	0.9375
0.021298750473305567	0.9375
0.02130480068175362	0.9375
0.02130681818181818	0.9375
0.021312872975277068	0.9375
0.021314892004547177	0.9375
0.021316911416390336	0.9375
0.02131893121091529	0.9375
0.021320951388230834	0.9375
0.021322971948445794	0.9375
0.021324992891669035	0.9375
0.02132701421800948	0.9375
0.021331058020477817	0.9375
0.021333080496823743	0.9375
0.021335103356722927	0.9375
0.021337126600284494	0.9375
0.021339150227617603	0.9375
0.021341174238831452	0.9375
0.021343198634035287	0.9375
0.021347248576850095	0.9375
0.02134927412467976	0.9375
0.021355353075170842	0.9375
0.02135940763242833	0.9375
0.021361435488464826	0.9375
0.021363463729586023	0.9375
0.021365492355901624	0.9375
0.021367521367521368	0.9375
0.02136955076455504	0.9375
0.02137158054711246	0.9375
0.021373610715303505	0.9375
0.021375641269238077	0.9375
0.021377672209026127	0.9375
0.021383767344611292	0.9375
0.0213857998289136	0.9375
0.02138783269961977	0.9375
0.021389865956840004	0.9375
0.02139189960068454	0.9375
0.021393933631263667	0.9375
0.021395968048687715	0.9375
0.021408182683158895	0.9375
0.02141429523175026	0.9375
0.02141633352370074	0.9375
0.021418372203712517	0.9375
0.02142041127189642	0.9375
0.021422450728363324	0.9375
0.021424490573224146	0.9375
0.02142653080658985	0.9375
0.02142857142857143	0.9375
0.021434695627322094	0.9375
0.02144286667302011	0.9375
0.02144491040792985	0.9375
0.021446954532456392	0.9375
0.02145308924485126	0.9375
0.02145718100324242	0.9375
0.02145922746781116	0.9375
0.021461274322777567	0.9375
0.02146332156825336	0.9375
0.021465369204350316	0.9375
0.02146741723118023	0.9375
0.02147766323024055	0.9375
0.0214817643689135	0.9375
0.021483815525637353	0.9375
0.02148791901442078	0.9375
0.02148997134670487	0.9375
0.02149202407106696	0.9375
0.02149407718761941	0.9375
0.021496130696474634	0.9375
0.02149818459774508	0.9375
0.02150023889154324	0.9375
0.02150229357798165	0.9375
0.021504348657172895	0.9375
0.021506404129229592	0.9375
0.02150845999426441	0.9375
0.021510516252390057	0.9375
0.021512572903719284	0.9375
0.021516687386439706	0.9375
0.021518745218056617	0.9375
0.021522862062368472	0.9375
0.021526980482204364	0.9375
0.021529040283226487	0.9375
0.0215311004784689	0.9375
0.02153316106804479	0.9375
0.02153522205206738	0.9375
0.021537283430649947	0.9375
0.0215393452039058	0.9375
0.0215414073719483	0.9375
0.021543469934890848	0.9375
0.021545532892846882	0.9375
0.0215475962459299	0.9375
0.021549659994253425	0.9375
0.021551724137931036	0.9375
0.021553788677076347	0.9375
0.021555853611803028	0.9375
0.021557918942224776	0.9375
0.021559984668455347	0.9375
0.021572387344199424	0.9375
0.02157445584428037	0.9375
0.021576524741081703	0.9375
0.02158066372530213	0.9375
0.02158273381294964	0.9375
0.021584804297774367	0.9375
0.021586875179890625	0.9375
0.02158894645941278	0.9375
0.021591018136455236	0.9375
0.021593090211132437	0.9375
0.02159723555384911	0.9375
0.02160553101594008	0.9375
0.021607605877268798	0.9375
0.021609681137149443	0.9375
0.021613832853025938	0.9375
0.02161590930925161	0.9375
0.021617986164488855	0.9375
0.021620063418852694	0.9375
0.021622141072458197	0.9375
0.02162421912542047	0.9375
0.021630455681599693	0.9375
0.021632535333141044	0.9375
0.021634615384615384	0.9375
0.02163669583613809	0.9375
0.02163877668782458	0.9375
0.02164293959215083	0.9375
0.021645021645021644	0.9375
0.021647104098518374	0.9375
0.021649186952756663	0.9375
0.021651270207852194	0.9375
0.02165543792107796	0.9375
0.02165752237943979	0.9375
0.021659607239122063	0.9375
0.021661692500240685	0.9375
0.021663778162911613	0.9375
0.021667950693374422	0.9375
0.02157372628334778	0.9333333333333333
0.02157788267026298	0.9333333333333333
0.02157996146435453	0.9333333333333333
0.021582040659023027	0.9333333333333333
0.021584120254384276	0.9333333333333333
0.02158620025055411	0.9333333333333333
0.02158828064764842	0.9333333333333333
0.021596606247589665	0.9333333333333333
0.021598688651046187	0.9333333333333333
0.021602854662937602	0.9333333333333333
0.021609106694964308	0.9333333333333333
0.02161119150988905	0.9333333333333333
0.021613276727132383	0.9333333333333333
0.02161536234681077	0.9333333333333333
0.021629972962533797	0.9333333333333333
0.021632061805890872	0.9333333333333333
0.021634151052733242	0.9333333333333333
0.021636240703177823	0.9333333333333333
0.021638330757341576	0.9333333333333333
0.021640421215341512	0.9333333333333333
0.021642512077294687	0.9333333333333333
0.021644603343318195	0.9333333333333333
0.021646695013529185	0.9333333333333333
0.02165297245045916	0.9333333333333333
0.021657159431499564	0.9333333333333333
0.021659253529298008	0.9333333333333333
0.02166134803210521	0.9333333333333333
0.021663442940038684	0.9333333333333333
0.021669730095772468	0.9333333333333333
0.021673923560716013	0.9333333333333333
0.02167811864898868	0.9333333333333333
0.02168021680216802	0.9333333333333333
0.02168231536153325	0.9333333333333333
0.021684414327202323	0.9333333333333333
0.021686513699293253	0.9333333333333333
0.021688613477924088	0.9333333333333333
0.021690713663212936	0.9333333333333333
0.02169281425527794	0.9333333333333333
0.02169911847331202	0.9333333333333333
0.02170122069366402	0.9333333333333333
0.021703323321383586	0.9333333333333333
0.021705426356589147	0.9333333333333333
0.021707529799399168	0.9333333333333333
0.021711737908306678	0.9333333333333333
0.021715947649054775	0.9333333333333333
0.021722265321955005	0.9333333333333333
0.02172437202987101	0.9333333333333333
0.021726479146459747	0.9333333333333333
0.02172858667184014	0.9333333333333333
0.02173069460613116	0.9333333333333333
0.02173280294945183	0.9333333333333333
0.02173491170192121	0.9333333333333333
0.02173702086365842	0.9333333333333333
0.021739130434782608	0.9333333333333333
0.021741240415412987	0.9333333333333333
0.02174757281553398	0.9333333333333333
0.021749684435382076	0.9333333333333333
0.021751796465333074	0.9333333333333333
0.021753908905506457	0.9333333333333333
0.021756021756021756	0.9333333333333333
0.02176024868855644	0.9333333333333333
0.0217708232092526	0.9333333333333333
0.02177293934681182	0.9333333333333333
0.02177717285630955	0.9333333333333333
0.02177929022848809	0.9333333333333333
0.021781408012446518	0.9333333333333333
0.021783526208304968	0.9333333333333333
0.02178564481618362	0.9333333333333333
0.021787763836202702	0.9333333333333333
0.021798365122615803	0.9333333333333333
0.021800486618004867	0.9333333333333333
0.021806853582554516	0.9333333333333333
0.02180897673060072	0.9333333333333333
0.021819598675238652	0.9333333333333333
0.021821724305893814	0.9333333333333333
0.021828103683492497	0.9333333333333333
0.02183023097164019	0.9333333333333333
0.02183235867446394	0.9333333333333333
0.021834486792085	0.9333333333333333
0.02183874427220435	0.9333333333333333
0.021847264215351603	0.9333333333333333
0.02184939523995318	0.9333333333333333
0.02185152668032387	0.9333333333333333
0.0218557908088594	0.9333333333333333
0.02185792349726776	0.9333333333333333
0.021860056601932274	0.9333333333333333
0.021862190122974818	0.9333333333333333
0.021864324060517325	0.9333333333333333
0.021866458414681766	0.9333333333333333
0.02186859318559016	0.9333333333333333
0.021870728373364578	0.9333333333333333
0.021872863978127138	0.9333333333333333
0.021875	0.9333333333333333
0.021877136439105382	0.9333333333333333
0.02187927329556554	0.9333333333333333
0.021881410569502786	0.9333333333333333
0.02188782489740082	0.9333333333333333
0.02188996384247044	0.9333333333333333
0.021894242987000292	0.9333333333333333
0.021896383186705767	0.9333333333333333
0.02189852380486851	0.9333333333333333
0.021900664841611264	0.9333333333333333
0.02190280629705681	0.9333333333333333
0.02190709046454768	0.9333333333333333
0.02190923317683881	0.9333333333333333
0.021911376308324366	0.9333333333333333
0.021913519859127373	0.9333333333333333
0.021915663829370904	0.9333333333333333
0.021917808219178082	0.9333333333333333
0.02191995302867208	0.9333333333333333
0.02192209825797612	0.9333333333333333
0.021924243907213467	0.9333333333333333
0.021930683375758764	0.9333333333333333
0.02193283070596299	0.9333333333333333
0.021939275220372183	0.9333333333333333
0.021941424233519444	0.9333333333333333
0.0219457235230724	0.9333333333333333
0.02195217561740494	0.9333333333333333
0.02195432715867882	0.9333333333333333
0.021956479121740834	0.9333333333333333
0.021958631506715027	0.9333333333333333
0.02196078431372549	0.9333333333333333
0.02196293754289636	0.9333333333333333
0.021965091194351832	0.9333333333333333
0.021967245268216144	0.9333333333333333
0.021980178588951037	0.9333333333333333
0.02198233562315996	0.9333333333333333
0.021984493080773382	0.9333333333333333
0.02198665096191598	0.9333333333333333
0.021988809266712477	0.9333333333333333
0.02199096799528765	0.9333333333333333
0.021993127147766325	0.9333333333333333
0.021997446724933714	0.9333333333333333
0.021999607149872324	0.9333333333333333
0.022001767999214224	0.9333333333333333
0.02200392927308448	0.9333333333333333
0.022006090971608213	0.9333333333333333
0.02200825309491059	0.9333333333333333
0.022010415643116833	0.9333333333333333
0.0220125786163522	0.9333333333333333
0.022014742014742014	0.9333333333333333
0.02201690583841164	0.9333333333333333
0.022019070087486485	0.9333333333333333
0.02202123476209202	0.9333333333333333
0.02202339986235375	0.9333333333333333
0.022027731340348116	0.9333333333333333
0.022029897718332022	0.9333333333333333
0.02203206452247467	0.9333333333333333
0.022036399409739303	0.9333333333333333
0.02203856749311295	0.9333333333333333
0.02204724409448819	0.9333333333333333
0.022051584957668832	0.9333333333333333
0.022053756030323914	0.9333333333333333
0.02205592753052383	0.9333333333333333
0.02205809945839488	0.9333333333333333
0.022060271814063424	0.9333333333333333
0.02206461780929866	0.9333333333333333
0.022066791449118314	0.9333333333333333
0.022068965517241378	0.9333333333333333
0.02207114001379446	0.9333333333333333
0.02207331493890422	0.9333333333333333
0.02207549029269735	0.9333333333333333
0.022077666075300612	0.9333333333333333
0.022079842286840807	0.9333333333333333
0.022082018927444796	0.9333333333333333
0.022084195997239476	0.9333333333333333
0.022090729783037475	0.9333333333333333
0.022092908570864978	0.9333333333333333
0.02210599032862923	0.9333333333333333
0.022108172127911566	0.9333333333333333
0.022110354357911362	0.9333333333333333
0.02211253701875617	0.9333333333333333
0.0221147201105736	0.9333333333333333
0.022116903633491312	0.9333333333333333
0.022123456790123456	0.9333333333333333
0.022132200375456972	0.9333333333333333
0.022134387351778657	0.9333333333333333
0.022136574760351812	0.9333333333333333
0.022138762601304606	0.9333333333333333
0.022140950874765246	0.9333333333333333
0.022143139580862	0.9333333333333333
0.022145328719723183	0.9333333333333333
0.02214751829147716	0.9333333333333333
0.022055187419641974	0.9291666666666667
0.02205736894164194	0.9291666666666667
0.022059550895241864	0.9291666666666667
0.022061733280569845	0.9291666666666667
0.022063916097754033	0.9291666666666667
0.02206609934692262	0.9291666666666667
0.022072651687617538	0.9291666666666667
0.022074836666006733	0.9291666666666667
0.02208139419744529	0.9291666666666667
0.02208358090711032	0.9291666666666667
0.022085768049915817	0.9291666666666667
0.02208795562599049	0.9291666666666667
0.022090143635463102	0.9291666666666667
0.022092332078462455	0.9291666666666667
0.022094520955117408	0.9291666666666667
0.022096710265556877	0.9291666666666667
0.02209890000990982	0.9291666666666667
0.022101090188305254	0.9291666666666667
0.022103280800872236	0.9291666666666667
0.02210547184773989	0.9291666666666667
0.022107663329037373	0.9291666666666667
0.022109855244893912	0.9291666666666667
0.02211204759543877	0.9291666666666667
0.02211424038080127	0.9291666666666667
0.02211643360111078	0.9291666666666667
0.02211862725649673	0.9291666666666667
0.022127406231395117	0.9291666666666667
0.02212960206410638	0.9291666666666667
0.022133995037220845	0.9291666666666667
0.02213619217788366	0.9291666666666667
0.022138389754790034	0.9291666666666667
0.022140587768069896	0.9291666666666667
0.02214498510427011	0.9291666666666667
0.022147184427450593	0.9291666666666667
0.02214938418752483	0.9291666666666667
0.022151584384623026	0.9291666666666667
0.02215818759936407	0.9291666666666667
0.022160389545861074	0.9291666666666667
0.022162591930033792	0.9291666666666667
0.02216479475201272	0.9291666666666667
0.02216699801192843	0.9291666666666667
0.02216920170991152	0.9291666666666667
0.022171405846092663	0.9291666666666667
0.022173610420602567	0.9291666666666667
0.022175815433571996	0.9291666666666667
0.022178020885131777	0.9291666666666667
0.022080763875074596	0.925
0.02208735449209034	0.925
0.02208955223880597	0.925
0.022091750422927655	0.925
0.022093949044585986	0.925
0.022096148103911615	0.925
0.022098347601035236	0.925
0.022100547536087606	0.925
0.022102747909199524	0.925
0.022107149970125473	0.925
0.022109351658201375	0.925
0.022111553784860558	0.925
0.022113756350234087	0.925
0.0221181627976487	0.925
0.022120366679952173	0.925
0.022122571001494767	0.925
0.022124775762407813	0.925
0.022126980962822684	0.925
0.02213139268268368	0.925
0.02213359920239282	0.925
0.022135806162129824	0.925
0.022138013562026326	0.925
0.02214022140221402	0.925
0.022142429682824656	0.925
0.022144638403990027	0.925
0.022146847565841978	0.925
0.022149057168512423	0.925
0.022151267212133306	0.925
0.022153477696836642	0.925
0.02215568862275449	0.925
0.022157899990018964	0.925
0.02216011179876223	0.925
0.022162324049116503	0.925
0.022164536741214057	0.925
0.02216674987518722	0.925
0.022168963451168363	0.925
0.022171177469289923	0.925
0.02217339192968438	0.925
0.022180037965830752	0.925
0.022182254196642687	0.925
0.022184470870390726	0.925
0.022186687987207677	0.925
0.022188905547226388	0.925
0.02219112355057977	0.925
0.02219334199740078	0.925
0.0221977802219778	0.925
0.0222	0.925
0.0222022202220222	0.925
0.02220888355342137	0.925
0.022215550885619936	0.925
0.0222177742193755	0.925
0.02221999799819838	0.925
0.022222222222222223	0.925
0.022224446891580738	0.925
0.02222667200640769	0.925
0.022228897566836887	0.925
0.022231123573002203	0.925
0.022233350025037558	0.925
0.022235576923076924	0.925
0.022237804267254333	0.925
0.022240032057703866	0.925
0.022242260294559665	0.925
0.02224448897795591	0.925
0.022248947684906796	0.925
0.02225117770873008	0.925
0.022253408179631114	0.925
0.022255639097744362	0.925
0.02225787046320433	0.925
0.022260102276145593	0.925
0.022262334536702767	0.925
0.02226456724501053	0.925
0.022266800401203612	0.925
0.022273502558442862	0.925
0.022275737507525588	0.925
0.02228020875150542	0.925
0.022282445046672688	0.925
0.02228468179080506	0.925
0.022286918984037746	0.925
0.022289156626506025	0.925
0.022291394718345216	0.925
0.022193211488250653	0.9208333333333333
0.02219544039369288	0.9208333333333333
0.0221976697468863	0.9208333333333333
0.022199899547965845	0.9208333333333333
0.022202129797066508	0.9208333333333333
0.02220436049432332	0.9208333333333333
0.022206591639871383	0.9208333333333333
0.022208823233845845	0.9208333333333333
0.02221105527638191	0.9208333333333333
0.022213287767614835	0.9208333333333333
0.022215520707679935	0.9208333333333333
0.022217754096712578	0.9208333333333333
0.02221998793484818	0.9208333333333333
0.022222222222222223	0.9208333333333333
0.022226692145227798	0.9208333333333333
0.02222892778113056	0.9208333333333333
0.022231163866814205	0.9208333333333333
0.022233400402414488	0.9208333333333333
0.022244589833920483	0.9208333333333333
0.02224682907187437	0.9208333333333333
0.02224906876069667	0.9208333333333333
0.02225130890052356	0.9208333333333333
0.02225354949149129	0.9208333333333333
0.022255790533736153	0.9208333333333333
0.0222580320273945	0.9208333333333333
0.02226027397260274	0.9208333333333333
0.02226251636949733	0.9208333333333333
0.02226475921821479	0.9208333333333333
0.022267002518891688	0.9208333333333333
0.022269246271664652	0.9208333333333333
0.022278225806451613	0.9208333333333333
0.02228271828997782	0.9208333333333333
0.02228721258572005	0.9208333333333333
0.022289460413514876	0.9208333333333333
0.022291708694775064	0.9208333333333333
0.022296206618240517	0.9208333333333333
0.022298456260720412	0.9208333333333333
0.022300706357214935	0.9208333333333333
0.02230295690786154	0.9208333333333333
0.02230520791279774	0.9208333333333333
0.0223074593721611	0.9208333333333333
0.02230971128608924	0.9208333333333333
0.022311963654719838	0.9208333333333333
0.02231421647819063	0.9208333333333333
0.022329998989592807	0.9208333333333333
0.022332255456750202	0.9208333333333333
0.022334512379989895	0.9208333333333333
0.022336769759450172	0.9208333333333333
0.022341285887585927	0.9208333333333333
0.022343544636538266	0.9208333333333333
0.022345803842264915	0.9208333333333333
0.02234806350490444	0.9208333333333333
0.02235032362459547	0.9208333333333333
0.02235484523568683	0.9208333333333333
0.0223638939485934	0.9208333333333333
0.02236842105263158	0.9208333333333333
0.022370685292033607	0.9208333333333333
0.022372949989876493	0.9208333333333333
0.022388815722824435	0.9208333333333333
0.02239562221321443	0.9208333333333333
0.022397891963109356	0.9208333333333333
0.02240243284338571	0.9208333333333333
0.02240470397404704	0.9208333333333333
0.02240697556524384	0.9208333333333333
0.022416066538188457	0.9208333333333333
0.022418340434165147	0.9208333333333333
0.022420614791518717	0.9208333333333333
0.022422889610389612	0.9208333333333333
0.022425164890918316	0.9208333333333333
0.022427440633245383	0.9208333333333333
0.022429716837511417	0.9208333333333333
0.022431993503857085	0.9208333333333333
0.022434270632423103	0.9208333333333333
0.022436548223350252	0.9208333333333333
0.02243882627677937	0.9208333333333333
0.02244110479285134	0.9208333333333333
0.02244338377170712	0.9208333333333333
0.02244566321348771	0.9208333333333333
0.02244794311833418	0.9208333333333333
0.022450223486387647	0.9208333333333333
0.022452504317789293	0.9208333333333333
0.02245478561268035	0.9208333333333333
0.022457067371202115	0.9208333333333333
0.022459349593495936	0.9208333333333333
0.02246391542996544	0.9208333333333333
0.022466199044424113	0.9208333333333333
0.022477624084621645	0.9208333333333333
0.02247991048723426	0.9208333333333333
0.022484484688167668	0.9208333333333333
0.022489060750992166	0.9208333333333333
0.022389578668837777	0.9166666666666666
0.022391857506361322	0.9166666666666666
0.02239413680781759	0.9166666666666666
0.022400977497199877	0.9166666666666666
0.02240325865580448	0.9166666666666666
0.02240554027905082	0.9166666666666666
0.022407822367080873	0.9166666666666666
0.022410104920036672	0.9166666666666666
0.02241238793806031	0.9166666666666666
0.022414671421293938	0.9166666666666666
0.022416955369879765	0.9166666666666666
0.022419239783960054	0.9166666666666666
0.0224283820980732	0.9166666666666666
0.022430668841761828	0.9166666666666666
0.022435243728329595	0.9166666666666666
0.022437531871494134	0.9166666666666666
0.022439820481436147	0.9166666666666666
0.02244210955829848	0.9166666666666666
0.022444399102224035	0.9166666666666666
0.02244668911335578	0.9166666666666666
0.022346938775510205	0.9125
0.022349219308092663	0.9125
0.022351500306184935	0.9125
0.02235378176992957	0.9125
0.022358346094946403	0.9125
0.02236062895650398	0.9125
0.02236291228428469	0.9125
0.022367480339086917	0.9125
0.02236976506639428	0.9125
0.022372050260496476	0.9125
0.022374335921536575	0.9125
0.02237662204965771	0.9125
0.022378908645003064	0.9125
0.022381195707715892	0.9125
0.022383483237939494	0.9125
0.022385771235817233	0.9125
0.022388059701492536	0.9125
0.022392638036809815	0.9125
0.02239492790673893	0.9125
0.022397218245039884	0.9125
0.02240180032733224	0.9125
0.022404092071611252	0.9125
0.022406384284837322	0.9125
0.022408676967154404	0.9125
0.02241097011870651	0.9125
0.02241555783009212	0.9125
0.022417852390213943	0.9125
0.02242014742014742	0.9125
0.02242244292003686	0.9125
0.02242473889002662	0.9125
0.022427035330261136	0.9125
0.022429332240884885	0.9125
0.022431629622042405	0.9125
0.022433927473878304	0.9125
0.02243622579653724	0.9125
0.022447724477244774	0.9125
0.022450025627883136	0.9125
0.02245232725035883	0.9125
0.02245462934481698	0.9125
0.02245693191140279	0.9125
0.022356681366013743	0.9083333333333333
0.022358974358974357	0.9083333333333333
0.022363561756257692	0.9083333333333333
0.02236585616087001	0.9083333333333333
0.022368151036322594	0.9083333333333333
0.02237044638276039	0.9083333333333333
0.022270114942528736	0.9041666666666667
0.02227240069793698	0.9041666666666667
0.022274686922603162	0.9041666666666667
0.0222769736166718	0.9041666666666667
0.022279260780287476	0.9041666666666667
0.022281548413594823	0.9041666666666667
0.02228383651673855	0.9041666666666667
0.02228612508986341	0.9041666666666667
0.022288414133114217	0.9041666666666667
0.02229070364663585	0.9041666666666667
0.022292993630573247	0.9041666666666667
0.022295284085071407	0.9041666666666667
0.02229757501027538	0.9041666666666667
0.022299866406330283	0.9041666666666667
0.022304450611573646	0.9041666666666667
0.02230674342105263	0.9041666666666667
0.022309036701963606	0.9041666666666667
0.022311330454451984	0.9041666666666667
0.022313624678663237	0.9041666666666667
0.022315919374742903	0.9041666666666667
0.022322806295648596	0.9041666666666667
0.022327399938265255	0.9041666666666667
0.022341192216616904	0.9041666666666667
0.02234349258649094	0.9041666666666667
0.02234579343013078	0.9041666666666667
0.0223480947476828	0.9041666666666667
0.022350396539293438	0.9041666666666667
0.02235269880510919	0.9041666666666667
0.022355001545276604	0.9041666666666667
0.022357304759942305	0.9041666666666667
0.02235960844925296	0.9041666666666667
0.02236191261335532	0.9041666666666667
0.022364217252396165	0.9041666666666667
0.022366522366522368	0.9041666666666667
0.022368827955880837	0.9041666666666667
0.022373440560882564	0.9041666666666667
0.02238036303630363	0.9041666666666667
0.022382671480144403	0.9041666666666667
0.022387289796760548	0.9041666666666667
0.022389599669830788	0.9041666666666667
0.022396532149860666	0.9041666666666667
0.022398843930635837	0.9041666666666667
0.022401156188706514	0.9041666666666667
0.022403468924220526	0.9041666666666667
0.02240578213732576	0.9041666666666667
0.022408095828170178	0.9041666666666667
0.022410409996901786	0.9041666666666667
0.022412724643668662	0.9041666666666667
0.022415039768618944	0.9041666666666667
0.022417355371900826	0.9041666666666667
0.022419671453662568	0.9041666666666667
0.022435897435897436	0.9041666666666667
0.022438217350842726	0.9041666666666667
0.022440537745604963	0.9041666666666667
0.022442858620333024	0.9041666666666667
0.022447501810282405	0.9041666666666667
0.02244982412580178	0.9041666666666667
0.022452146921883083	0.9041666666666667
0.022454470198675497	0.9041666666666667
0.022456793956328262	0.9041666666666667
0.022459118194990683	0.9041666666666667
0.02246144291481213	0.9041666666666667
0.02246376811594203	0.9041666666666667
0.02236256341236153	0.9
0.022364878856906193	0.9
0.022367194780987885	0.9
0.02236951118475559	0.9
0.022371828068358364	0.9
0.022374145431945307	0.9
0.022376463275665597	0.9
0.02237878159966846	0.9
0.022388059701492536	0.9
0.022390380429148957	0.9
0.022392701637984656	0.9
0.0223950233281493	0.9
0.022397345499792616	0.9
0.022404314905092832	0.9
0.022406639004149378	0.9
0.0224159402241594	0.9
0.022427577613954936	0.9
0.022429906542056073	0.9
0.022432235953889292	0.9
0.022434565849605317	0.9
0.02243689622935494	0.9
0.02244622259170737	0.9
0.022448555393889003	0.9
0.02245088868101029	0.9
0.022453222453222454	0.9
0.022455556710676786	0.9
0.02246022668191744	0.9
0.022462562396006656	0.9
0.022464898595943836	0.9
0.02246723528188059	0.9
0.022469572453968585	0.9
0.02247191011235955	0.9
0.022476586888657647	0.9
0.02247892600686856	0.9
0.022481265611990008	0.9
0.02248360570417404	0.9
0.022488287350338365	0.9
0.022490628904623073	0.9
0.0225	0.9
0.02250234399416606	0.9
0.022405168820341808	0.8958333333333334
0.022407503908285567	0.8958333333333334
0.022419186652763295	0.8958333333333334
0.02242152466367713	0.8958333333333334
0.02242386316228619	0.8958333333333334
0.02232189423177219	0.8916666666666667
0.022324222824953055	0.8916666666666667
0.02232655190401669	0.8916666666666667
0.022328881469115193	0.8916666666666667
0.02233121152040071	0.8916666666666667
0.022333542058025464	0.8916666666666667
0.02233587308214174	0.8916666666666667
0.022338204592901877	0.8916666666666667
0.022340536590458294	0.8916666666666667
0.022345202046569906	0.8916666666666667
0.02234753550543024	0.8916666666666667
0.02234986945169713	0.8916666666666667
0.02235220388552329	0.8916666666666667
0.02235453880706153	0.8916666666666667
0.02235687421646469	0.8916666666666667
0.022359210113885697	0.8916666666666667
0.022361546499477535	0.8916666666666667
0.022363883373393248	0.8916666666666667
0.022366220735785952	0.8916666666666667
0.02236855858680882	0.8916666666666667
0.022370896926615095	0.8916666666666667
0.022373235755358076	0.8916666666666667
0.022375575073191132	0.8916666666666667
0.022377914880267698	0.8916666666666667
0.02238025517674127	0.8916666666666667
0.0223825959627654	0.8916666666666667
0.022384937238493725	0.8916666666666667
0.022387279004079923	0.8916666666666667
0.022389621259677757	0.8916666666666667
0.022391964005441037	0.8916666666666667
0.02239430724152365	0.8916666666666667
0.02239665096807954	0.8916666666666667
0.022398995185262716	0.8916666666666667
0.02240133989322726	0.8916666666666667
0.022403685092127302	0.8916666666666667
0.022406030782117056	0.8916666666666667
0.022408376963350785	0.8916666666666667
0.022410723635982826	0.8916666666666667
0.022413070800167575	0.8916666666666667
0.022415418456059495	0.8916666666666667
0.022417766603813116	0.8916666666666667
0.022420115243583026	0.8916666666666667
0.02242246437552389	0.8916666666666667
0.022424813999790422	0.8916666666666667
0.022427164116537415	0.8916666666666667
0.022431865828092243	0.8916666666666667
0.02243421742320998	0.8916666666666667
0.022436569511427973	0.8916666666666667
0.022438922092901332	0.8916666666666667
0.022441275167785234	0.8916666666666667
0.022443628736234924	0.8916666666666667
0.022445982798405706	0.8916666666666667
0.022448337354452952	0.8916666666666667
0.022450692404532104	0.8916666666666667
0.022453047948798658	0.8916666666666667
0.022455403987408185	0.8916666666666667
0.022457760520516318	0.8916666666666667
0.022460117548278757	0.8916666666666667
0.022462475070851265	0.8916666666666667
0.02246483308838967	0.8916666666666667
0.022467191601049867	0.8916666666666667
0.02246955060898782	0.8916666666666667
0.02247191011235955	0.8916666666666667
0.02247427011132115	0.8916666666666667
0.02247663060602878	0.8916666666666667
0.022478991596638655	0.8916666666666667
0.02248135308330707	0.8916666666666667
0.022483715066190377	0.8916666666666667
0.022486077545444995	0.8916666666666667
0.022488440521227407	0.8916666666666667
0.02249080399369417	0.8916666666666667
0.02249316796300189	0.8916666666666667
0.022500262853538008	0.8916666666666667
0.022502628811777076	0.8916666666666667
0.022504995267641183	0.8916666666666667
0.02250736222128734	0.8916666666666667
0.02250972967287262	0.8916666666666667
0.022512097622554177	0.8916666666666667
0.022514466070489215	0.8916666666666667
0.02251683501683502	0.8916666666666667
0.02251920446174892	0.8916666666666667
0.02252157440538834	0.8916666666666667
0.022523944847910746	0.8916666666666667
0.02252868723023476	0.8916666666666667
0.022531059170351652	0.8916666666666667
0.0225334316099821	0.8916666666666667
0.02253580454928391	0.8916666666666667
0.022538177988414954	0.8916666666666667
0.022540551927533178	0.8916666666666667
0.022542926366796587	0.8916666666666667
0.022545301306363254	0.8916666666666667
0.02254767674639132	0.8916666666666667
0.02255005268703899	0.8916666666666667
0.022552429128464536	0.8916666666666667
0.022456510279388508	0.8875
0.022458878110501897	0.8875
0.022461246440999685	0.8875
0.022463615271039863	0.8875
0.02247072475999578	0.8875
0.022473095589786874	0.8875
0.022475466919911365	0.8875
0.02247783875052765	0.8875
0.022480211081794196	0.8875
0.02248495724691228	0.8875
0.022487331081081082	0.8875
0.022489705416534684	0.8875
0.02249208025343189	0.8875
0.022494455591931566	0.8875
0.022496831432192648	0.8875
0.02249920777437414	0.8875
0.022501584618635113	0.8875
0.022503961965134708	0.8875
0.022506339814032123	0.8875
0.022508718165486632	0.8875
0.02251109701965758	0.8875
0.022513476376704367	0.8875
0.02251585623678647	0.8875
0.02251823660006343	0.8875
0.022520617466694863	0.8875
0.022522998836840436	0.8875
0.022537297640461328	0.8875
0.02253968253968254	0.8875
0.022542067943697747	0.8875
0.02254445385266723	0.8875
0.02254684026675135	0.8875
0.022549227186110524	0.8875
0.02255161461090524	0.8875
0.02255400254129606	0.8875
0.022556390977443608	0.8875
0.022558779919508578	0.8875
0.02256116936765173	0.8875
0.0225635593220339	0.8875
0.022565949782815977	0.8875
0.0225707322242238	0.8875
0.02257312420517168	0.8875
0.022575516693163752	0.8875
0.022577909688361247	0.8875
0.022474292377822537	0.8833333333333333
0.022476675148430873	0.8833333333333333
0.022495755517826826	0.8833333333333333
0.022498142841982382	0.8833333333333333
0.02250053067289323	0.8833333333333333
0.02250291901072073	0.8833333333333333
0.022505307855626325	0.8833333333333333
0.022507697207771526	0.8833333333333333
0.022510087067317903	0.8833333333333333
0.0225124774344271	0.8833333333333333
0.022514868309260833	0.8833333333333333
0.02251725969198088	0.8833333333333333
0.022519651582749097	0.8833333333333333
0.0225220439817274	0.8833333333333333
0.02252683030496228	0.8833333333333333
0.022529224229543038	0.8833333333333333
0.022531618662982252	0.8833333333333333
0.022534013605442178	0.8833333333333333
0.02253880501807357	0.8833333333333333
0.02254120148856991	0.8833333333333333
0.0225531914893617	0.8833333333333333
0.02255559102032131	0.8833333333333333
0.02255799106192807	0.8833333333333333
0.022560391614345005	0.8833333333333333
0.022562792677735206	0.8833333333333333
0.02256519425226184	0.8833333333333333
0.022567596338088143	0.8833333333333333
0.02256999893537741	0.8833333333333333
0.022572402044293016	0.8833333333333333
0.022574805664998403	0.8833333333333333
0.022577209797657084	0.8833333333333333
0.022579614442432634	0.8833333333333333
0.02258201959948871	0.8833333333333333
0.022584425268989027	0.8833333333333333
0.02258683145109738	0.8833333333333333
0.022589238145977623	0.8833333333333333
0.022591645353793693	0.8833333333333333
0.022489874227243658	0.8791666666666667
0.02249227161283445	0.8791666666666667
0.022494669509594882	0.8791666666666667
0.022390446742723103	0.875
0.022286201748773726	0.8708333333333333
0.022288578436600193	0.8708333333333333
0.022290955631399316	0.8708333333333333
0.02229333333333333	0.8708333333333333
0.02229571154256454	0.8708333333333333
0.022298090259255308	0.8708333333333333
0.022300469483568074	0.8708333333333333
0.02230284921566535	0.8708333333333333
0.022305229455709712	0.8708333333333333
0.022307610203863806	0.8708333333333333
0.02230999146029035	0.8708333333333333
0.02231713828083289	0.8708333333333333
0.022319521571977786	0.8708333333333333
0.022321905372209763	0.8708333333333333
0.022326674500587545	0.8708333333333333
0.02232905982905983	0.8708333333333333
0.022331445667272146	0.8708333333333333
0.022333832015387904	0.8708333333333333
0.02233621887357059	0.8708333333333333
0.022338606241983753	0.8708333333333333
0.022340994120791022	0.8708333333333333
0.022343382510156082	0.8708333333333333
0.0223457714102427	0.8708333333333333
0.022348160821214713	0.8708333333333333
0.022350550743236018	0.8708333333333333
0.02235294117647059	0.8708333333333333
0.02235533212108247	0.8708333333333333
0.022357723577235773	0.8708333333333333
0.022360115545094685	0.8708333333333333
0.022362508024823455	0.8708333333333333
0.02236490101658641	0.8708333333333333
0.022367294520547944	0.8708333333333333
0.022369688536872524	0.8708333333333333
0.022372083065724684	0.8708333333333333
0.02237447810726903	0.8708333333333333
0.022381666309702293	0.8708333333333333
0.022384063403662845	0.8708333333333333
0.022386461011139676	0.8708333333333333
0.022388859132297805	0.8708333333333333
0.022391257767302334	0.8708333333333333
0.02239365691631844	0.8708333333333333
0.02240325865580448	0.8708333333333333
0.02240566037735849	0.8708333333333333
0.022408062613916587	0.8708333333333333
0.022410465365644436	0.8708333333333333
0.022412868632707774	0.8708333333333333
0.022415272415272414	0.8708333333333333
0.02242008152756919	0.8708333333333333
0.0224224868576333	0.8708333333333333
0.02242489270386266	0.8708333333333333
0.022427299066423437	0.8708333333333333
0.022429705945481864	0.8708333333333333
0.02243211334120425	0.8708333333333333
0.022434521253756976	0.8708333333333333
0.022436929683306496	0.8708333333333333
0.022439338630019325	0.8708333333333333
0.022441748094062065	0.8708333333333333
0.022444158075601375	0.8708333333333333
0.022446568574803996	0.8708333333333333
0.022448979591836733	0.8708333333333333
0.022451391126866473	0.8708333333333333
0.022453803180060163	0.8708333333333333
0.022456215751584827	0.8708333333333333
0.022458628841607566	0.8708333333333333
0.02246104245029554	0.8708333333333333
0.022463456577815993	0.8708333333333333
0.022465871224336235	0.8708333333333333
0.02246828639002365	0.8708333333333333
0.022470702075045694	0.8708333333333333
0.022365591397849462	0.8666666666666667
0.02236799655876976	0.8666666666666667
0.022370402237040225	0.8666666666666667
0.022372808432827795	0.8666666666666667
0.022375215146299483	0.8666666666666667
0.022377622377622378	0.8666666666666667
0.022380030126963633	0.8666666666666667
0.022382438394490476	0.8666666666666667
0.02238484718037021	0.8666666666666667
0.022387256484770208	0.8666666666666667
0.022389666307857912	0.8666666666666667
0.02239207664980084	0.8666666666666667
0.02239448751076658	0.8666666666666667
0.022396898890922796	0.8666666666666667
0.022408963585434174	0.8666666666666667
0.022411378084258162	0.8666666666666667
0.022413793103448276	0.8666666666666667
0.022416208643172755	0.8666666666666667
0.022418624703599913	0.8666666666666667
0.022421041284898136	0.8666666666666667
0.02242345838723588	0.8666666666666667
0.02242587601078167	0.8666666666666667
0.022428294155704118	0.8666666666666667
0.0224307128221719	0.8666666666666667
0.022442813983599482	0.8666666666666667
0.022445235782885507	0.8666666666666667
0.022447658104899633	0.8666666666666667
0.022450080949811116	0.8666666666666667
0.022452504317789293	0.8666666666666667
0.022454928209003563	0.8666666666666667
0.022457352623623406	0.8666666666666667
0.022459777561818377	0.8666666666666667
0.0224622030237581	0.8666666666666667
0.02246462900961227	0.8666666666666667
0.02246705551955066	0.8666666666666667
0.022469482553743113	0.8666666666666667
0.02247191011235955	0.8666666666666667
0.022474338195569963	0.8666666666666667
0.022476766803544414	0.8666666666666667
0.02247919593645304	0.8666666666666667
0.022488917720834684	0.8666666666666667
0.02249134948096886	0.8666666666666667
0.022493781767059587	0.8666666666666667
0.022496214579277526	0.8666666666666667
0.0224986479177934	0.8666666666666667
0.02250108178277802	0.8666666666666667
0.022508386538253437	0.8666666666666667
0.022510822510822513	0.8666666666666667
0.022513259010715447	0.8666666666666667
0.022515696038103484	0.8666666666666667
0.022518133593157953	0.8666666666666667
0.02252057167605024	0.8666666666666667
0.022523010286951813	0.8666666666666667
0.02252544942603422	0.8666666666666667
0.02252788909346908	0.8666666666666667
0.022530329289428077	0.8666666666666667
0.022532770014082982	0.8666666666666667
0.022535211267605635	0.8666666666666667
0.022537653050167947	0.8666666666666667
0.022547425474254743	0.8666666666666667
0.022549869904596703	0.8666666666666667
0.022552314865011386	0.8666666666666667
0.02255476035567122	0.8666666666666667
0.022557206376748726	0.8666666666666667
0.022559652928416486	0.8666666666666667
0.022562100010847165	0.8666666666666667
0.022569444444444444	0.8666666666666667
0.02257189365165491	0.8666666666666667
0.02257434339049273	0.8666666666666667
0.02257679366113101	0.8666666666666667
0.02258169579850179	0.8666666666666667
0.02258414766558089	0.8666666666666667
0.022586600065153655	0.8666666666666667
0.022591506462474206	0.8666666666666667
0.022593960460569194	0.8666666666666667
0.022596414991852255	0.8666666666666667
0.022598870056497175	0.8666666666666667
0.02260132565467782	0.8666666666666667
0.022603781786568137	0.8666666666666667
0.022606238452342137	0.8666666666666667
0.022608695652173914	0.8666666666666667
0.022611153386237634	0.8666666666666667
0.022613611654707544	0.8666666666666667
0.022616070457757965	0.8666666666666667
0.022618529795563287	0.8666666666666667
0.022620989668297987	0.8666666666666667
0.02262345007613661	0.8666666666666667
0.02262591101925378	0.8666666666666667
0.022628372497824196	0.8666666666666667
0.02263083451202263	0.8666666666666667
0.022633297062023938	0.8666666666666667
0.02263576014800305	0.8666666666666667
0.022638223770134958	0.8666666666666667
0.022640687928594753	0.8666666666666667
0.022534291312867407	0.8625
0.022536744692433316	0.8625
0.022541653054557333	0.8625
0.022544108037464605	0.8625
0.02254656355516828	0.8625
0.02255393331880584	0.8625
0.022556390977443608	0.8625
0.022558849171752396	0.8625
0.022561307901907357	0.8625
0.022563767168083716	0.8625
0.022566226970456776	0.8625
0.022568687309201918	0.8625
0.022571148184494603	0.8625
0.02257360959651036	0.8625
0.022576071545424802	0.8625
0.022578534031413612	0.8625
0.02258099705465256	0.8625
0.022583460615317477	0.8625
0.02258592471358429	0.8625
0.022588389349628982	0.8625
0.02259085452362763	0.8625
0.022593320235756387	0.8625
0.022595786486191465	0.8625
0.02259825327510917	0.8625
0.02260072060268588	0.8625
0.022603188469098055	0.8625
0.022605656874522224	0.8625
0.022608125819134992	0.8625
0.022610595303113053	0.8625
0.022613065326633167	0.8625
0.02261553588987217	0.8625
0.022618006993006992	0.8625
0.022620478636214622	0.8625
0.02262295081967213	0.8625
0.022625423543556674	0.8625
0.022627896808045476	0.8625
0.022630370613315843	0.8625
0.022632844959545158	0.8625
0.02263531984691088	0.8625
0.022637795275590553	0.8625
0.022640271245761786	0.8625
0.022642747757602274	0.8625
0.022645224811289794	0.8625
0.022647702407002188	0.8625
0.022650180544917388	0.8625
0.022652659225213395	0.8625
0.022655138448068293	0.8625
0.022657618213660247	0.8625
0.022660098522167486	0.8625
0.022662579373768338	0.8625
0.02266506076864119	0.8625
0.02266754270696452	0.8625
0.022670025188916875	0.8625
0.02267250821467689	0.8625
0.022674991784423268	0.8625
0.022677475898334794	0.8625
0.022679960556590335	0.8625
0.022682445759368838	0.8625
0.022684931506849314	0.8625
0.022687417799210872	0.8625
0.022689904636632688	0.8625
0.022692392019294013	0.8625
0.02269487994737419	0.8625
0.022697368421052633	0.8625
0.022699857440508828	0.8625
0.02270234700592235	0.8625
0.022704837117472853	0.8625
0.022707327775340062	0.8625
0.022709818979703787	0.8625
0.02271231073074391	0.8625
0.022714803028640405	0.8625
0.02271729587357331	0.8625
0.022719789265722753	0.8625
0.022722283205268937	0.8625
0.022724777692392138	0.8625
0.022727272727272728	0.8625
0.022729768310091138	0.8625
0.022732264441027893	0.8625
0.02273476112026359	0.8625
0.02273725834797891	0.8625
0.02273975612435461	0.8625
0.022742254449571522	0.8625
0.02274725274725275	0.8625
0.02274975272007913	0.8625
0.022752253242470873	0.8625
0.022754754314609212	0.8625
0.022757255936675463	0.8625
0.022759758108851016	0.8625
0.02276226083131735	0.8625
0.02276476410425602	0.8625
0.02276726792784866	0.8625
0.022777288732394367	0.8625
0.022779795311984152	0.8625
0.022782302443319392	0.8625
0.02278481012658228	0.8625
0.022787318361955085	0.8625
0.02278982714962017	0.8625
0.022792336489759965	0.8625
0.022797356828193834	0.8625
0.022799867826853178	0.8625
0.022807404142794183	0.8625
0.0228099173553719	0.8625
0.02281243112188671	0.8625
0.02281494544252177	0.8625
0.022817460317460316	0.8625
0.02281997574688568	0.8625
0.02282249173098126	0.8625
0.022825008269930534	0.8625
0.02282752536391707	0.8625
0.022830043013124517	0.8625
0.022832561217736597	0.8625
0.022845160578302614	0.8625
0.0228476821192053	0.8625
0.022850204216800972	0.8625
0.02285272687127401	0.8625
0.02286029817780232	0.8625
0.02286282306163022	0.8625
0.022865348503258588	0.8625
0.022867874502872292	0.8625
0.02275991603137775	0.8583333333333333
0.02276243093922652	0.8583333333333333
0.02276494640291745	0.8583333333333333
0.022767462422634836	0.8583333333333333
0.02276997899856306	0.8583333333333333
0.02277249613088658	0.8583333333333333
0.022775013819789938	0.8583333333333333
0.02277753206545776	0.8583333333333333
0.022780050868074754	0.8583333333333333
0.0227825702278257	0.8583333333333333
0.022785090144895475	0.8583333333333333
0.022787610619469028	0.8583333333333333
0.022790131651731386	0.8583333333333333
0.02279265324186767	0.8583333333333333
0.02280022136137244	0.8583333333333333
0.022802745184857205	0.8583333333333333
0.0228052695671427	0.8583333333333333
0.022807794508414525	0.8583333333333333
0.022810320008858378	0.8583333333333333
0.022812846068660023	0.8583333333333333
0.022815372688005316	0.8583333333333333
0.022817899867080195	0.8583333333333333
0.022820427606070677	0.8583333333333333
0.022822955905162864	0.8583333333333333
0.022825484764542936	0.8583333333333333
0.022828014184397165	0.8583333333333333
0.02283054416491189	0.8583333333333333
0.022833074706273552	0.8583333333333333
0.02283560580866866	0.8583333333333333
0.022838137472283814	0.8583333333333333
0.022840669697305686	0.8583333333333333
0.022843202483921046	0.8583333333333333
0.02273483420206277	0.8541666666666666
0.022737355811889973	0.8541666666666666
0.02273987798114254	0.8541666666666666
0.022742400710006657	0.8541666666666666
0.02274492399866859	0.8541666666666666
0.02274744784731469	0.8541666666666666
0.022749972256131394	0.8541666666666666
0.022752497225305215	0.8541666666666666
0.022755022755022756	0.8541666666666666
0.022757548845470692	0.8541666666666666
0.022760075496835796	0.8541666666666666
0.022762602709304906	0.8541666666666666
0.022765130483064965	0.8541666666666666
0.022767658818302977	0.8541666666666666
0.02277018771520604	0.8541666666666666
0.022772717173961343	0.8541666666666666
0.022775247194756137	0.8541666666666666
0.02277777777777778	0.8541666666666666
0.022780308923213692	0.8541666666666666
0.02278284063125139	0.8541666666666666
0.02278537290207847	0.8541666666666666
0.022787905735882616	0.8541666666666666
0.022790439132851583	0.8541666666666666
0.022792973093173227	0.8541666666666666
0.02279550761703547	0.8541666666666666
0.022798042704626334	0.8541666666666666
0.022803114571746386	0.8541666666666666
0.02280565135165202	0.8541666666666666
0.022808188696039164	0.8541666666666666
0.02281072660509625	0.8541666666666666
0.022813265079011796	0.8541666666666666
0.022815804117974403	0.8541666666666666
0.02281834372217275	0.8541666666666666
0.022820883891795613	0.8541666666666666
0.02282342462703184	0.8541666666666666
0.02282596592807037	0.8541666666666666
0.022828507795100223	0.8541666666666666
0.0228310502283105	0.8541666666666666
0.022841225626740947	0.8541666666666666
0.02284377089369289	0.8541666666666666
0.02284631672796166	0.8541666666666666
0.022848863129736958	0.8541666666666666
0.02285141009920856	0.8541666666666666
0.022853957636566332	0.8541666666666666
0.022856505742000224	0.8541666666666666
0.022859054415700266	0.8541666666666666
0.022861603657856586	0.8541666666666666
0.02286415346865938	0.8541666666666666
0.02286670384829894	0.8541666666666666
0.02286925479696564	0.8541666666666666
0.02287180631484994	0.8541666666666666
0.02287435840214238	0.8541666666666666
0.02287691105903359	0.8541666666666666
0.022879464285714284	0.8541666666666666
0.022882018082375267	0.8541666666666666
0.022884572449207413	0.8541666666666666
0.022887127386401696	0.8541666666666666
0.022889682894149173	0.8541666666666666
0.022892238972640984	0.8541666666666666
0.02289479562206835	0.8541666666666666
0.022897352842622586	0.8541666666666666
0.022907587439937423	0.8541666666666666
0.02291014751899866	0.8541666666666666
0.022912708170336426	0.8541666666666666
0.022915269394142634	0.8541666666666666
0.022806036892118502	0.85
0.022811137202281114	0.85
0.022813688212927757	0.85
0.022816239794206463	0.85
0.022818791946308724	0.85
0.02282134466942611	0.85
0.02282389796375028	0.85
0.022826451829472977	0.85
0.022829006266786033	0.85
0.022831561275881367	0.85
0.022834116856950974	0.85
0.022836673010186947	0.85
0.02283922973578146	0.85
0.022841787033926773	0.85
0.02284434490481523	0.85
0.022846903348639265	0.85
0.0228494623655914	0.85
0.02285202195586423	0.85
0.022854582119650458	0.85
0.02285970416853429	0.85
0.022862266054017706	0.85
0.022864828513786146	0.85
0.02286739154803273	0.85
0.022869955156950672	0.85
0.022875084099573895	0.85
0.02287764943366603	0.85
0.022768057424854195	0.8458333333333333
0.022770611329220414	0.8458333333333333
0.022773165806596364	0.8458333333333333
0.022775720857174914	0.8458333333333333
0.022778276481149013	0.8458333333333333
0.022780832678711706	0.8458333333333333
0.022783389450056115	0.8458333333333333
0.02278594679537546	0.8458333333333333
0.022788504714863045	0.8458333333333333
0.022678791961378692	0.8416666666666667
0.022681338423534696	0.8416666666666667
0.022683885457608084	0.8416666666666667
0.022686433063791554	0.8416666666666667
0.022696629213483147	0.8416666666666667
0.022701730726005846	0.8416666666666667
0.022704282342362596	0.8416666666666667
0.022706834532374102	0.8416666666666667
0.02270938729623384	0.8416666666666667
0.022711940634135373	0.8416666666666667
0.02271449454627235	0.8416666666666667
0.022717049032838506	0.8416666666666667
0.02271960409402767	0.8416666666666667
0.022722159730033747	0.8416666666666667
0.022724715941050737	0.8416666666666667
0.022727272727272728	0.8416666666666667
0.022729830088893888	0.8416666666666667
0.022732388026108486	0.8416666666666667
0.022734946539110863	0.8416666666666667
0.022737505628095452	0.8416666666666667
0.022740065293256784	0.8416666666666667
0.022630038279666743	0.8375
0.022635135135135136	0.8375
0.022640234287001577	0.8375
0.022642784724569112	0.8375
0.022645335736818387	0.8375
0.022647887323943662	0.8375
0.022650439486139283	0.8375
0.022652992223599684	0.8375
0.022655545536519387	0.8375
0.022658099425093	0.8375
0.02266065388951522	0.8375
0.022663208929980833	0.8375
0.02266576454668471	0.8375
0.02266832073982181	0.8375
0.022670877509587187	0.8375
0.022673434856175973	0.8375
0.022675992779783393	0.8375
0.02267855128060476	0.8375
0.022681110358835476	0.8375
0.02268367001467103	0.8375
0.022686230248306998	0.8375
0.022688791059939047	0.8375
0.022696476964769646	0.8375
0.022699040090344437	0.8375
0.022701603794894963	0.8375
0.02270416807861742	0.8375
0.02270673294170809	0.8375
0.02270929838436335	0.8375
0.02271186440677966	0.8375
0.022714431009153577	0.8375
0.022716998191681735	0.8375
0.02271956595456087	0.8375
0.022722134297987792	0.8375
0.02272984281352482	0.8375
0.02273241348111287	0.8375
0.022742701968771217	0.8375
0.022745275545999772	0.8375
0.022747849705749206	0.8375
0.02275042444821732	0.8375
0.02275299977360199	0.8375
0.022755575682101212	0.8375
0.022758152173913044	0.8375
0.022760729249235646	0.8375
0.02276330690826727	0.8375
0.022765885151206252	0.8375
0.02276846397825102	0.8375
0.02277104338960009	0.8375
0.022773623385452073	0.8375
0.022776203966005666	0.8375
0.022778785131459655	0.8375
0.022781366882012922	0.8375
0.02278394921786443	0.8375
0.02278653213921324	0.8375
0.022789115646258504	0.8375
0.022791699739199457	0.8375
0.022794284418235427	0.8375
0.02279686968356584	0.8375
0.022804628999319263	0.8375
0.022807216611823444	0.8375
0.022809804811620517	0.8375
0.022812393598910453	0.8375
0.022814982973893304	0.8375
0.022817572936769212	0.8375
0.02282016348773842	0.8375
0.02282275462700125	0.8375
0.02282534635475812	0.8375
0.02282793867120954	0.8375
0.02283053157655611	0.8375
0.022833125070998522	0.8375
0.02283571915473756	0.8375
0.022838313827974095	0.8375
0.022840909090909092	0.8375
0.022851296043656207	0.8375
0.022853894258101193	0.8375
0.022856493063452353	0.8375
0.022859092459911294	0.8375
0.02286169244767971	0.8375
0.02286689419795222	0.8375
0.022877304803095834	0.8375
0.02287990893568583	0.8375
0.022882513661202187	0.8375
0.022885118979847432	0.8375
0.022887724891824186	0.8375
0.022890331397335154	0.8375
0.022892938496583144	0.8375
0.022895546189771045	0.8375
0.022898154477101845	0.8375
0.022903372835004557	0.8375
0.022905982905982905	0.8375
0.02279462046956918	0.8333333333333334
0.022797218739313802	0.8333333333333334
0.022799817601459188	0.8333333333333334
0.022802417056207957	0.8333333333333334
0.02280501710376283	0.8333333333333334
0.022807617744326606	0.8333333333333334
0.02281021897810219	0.8333333333333334
0.022812820805292573	0.8333333333333334
0.022823234052265207	0.8333333333333334
0.022825838849577722	0.8333333333333334
0.02282844424152494	0.8333333333333334
0.0228310502283105	0.8333333333333334
0.022833656810138145	0.8333333333333334
0.022836263987211693	0.8333333333333334
0.02283887175973507	0.8333333333333334
0.02284148012791229	0.8333333333333334
0.022854530910753058	0.8333333333333334
0.022857142857142857	0.8333333333333334
0.022864982279638735	0.8333333333333334
0.022872827081427266	0.8333333333333334
0.022880677268047135	0.8333333333333334
0.02288329519450801	0.8333333333333334
0.022885913720105275	0.8333333333333334
0.02288853284504463	0.8333333333333334
0.022891152569531874	0.8333333333333334
0.022893772893772892	0.8333333333333334
0.02289901534234028	0.8333333333333334
0.022901637467078895	0.8333333333333334
0.022904260192395786	0.8333333333333334
0.022906883518497307	0.8333333333333334
0.022909507445589918	0.8333333333333334
0.02291213197388017	0.8333333333333334
0.022914757103574702	0.8333333333333334
0.022917382834880255	0.8333333333333334
0.022920009168003668	0.8333333333333334
0.022922636103151862	0.8333333333333334
0.022925263640531865	0.8333333333333334
0.022927891780350797	0.8333333333333334
0.022930520522815866	0.8333333333333334
0.022933149868134387	0.8333333333333334
0.022935779816513763	0.8333333333333334
0.022938410368161487	0.8333333333333334
0.022941041523285157	0.8333333333333334
0.022943673282092462	0.8333333333333334
0.02294630564479119	0.8333333333333334
0.022948938611589215	0.8333333333333334
0.022951572182694516	0.8333333333333334
0.02295420635831516	0.8333333333333334
0.02295684113865932	0.8333333333333334
0.022959476523935256	0.8333333333333334
0.022962112514351322	0.8333333333333334
0.02296474911011597	0.8333333333333334
0.022967386311437757	0.8333333333333334
0.022970024118525324	0.8333333333333334
0.02297266253158741	0.8333333333333334
0.022975301550832855	0.8333333333333334
0.02297794117647059	0.8333333333333334
0.02298058140870964	0.8333333333333334
0.022983222247759137	0.8333333333333334
0.022985863693828296	0.8333333333333334
0.022988505747126436	0.8333333333333334
0.022991148407862972	0.8333333333333334
0.022993791676247412	0.8333333333333334
0.022999080036798528	0.8333333333333334
0.023001725129384705	0.8333333333333334
0.023004370830457786	0.8333333333333334
0.023007017140227768	0.8333333333333334
0.02300966405890474	0.8333333333333334
0.023012311586698884	0.8333333333333334
0.023014959723820484	0.8333333333333334
0.023017608470479917	0.8333333333333334
0.02302025782688766	0.8333333333333334
0.023022907793254287	0.8333333333333334
0.023028209556706966	0.8333333333333334
0.023030861354214647	0.8333333333333334
0.023033513762524473	0.8333333333333334
0.0230361667818475	0.8333333333333334
0.023038820412394884	0.8333333333333334
0.02304147465437788	0.8333333333333334
0.023044129508007834	0.8333333333333334
0.023046784973496198	0.8333333333333334
0.02304944105105451	0.8333333333333334
0.023052097740894423	0.8333333333333334
0.023054755043227664	0.8333333333333334
0.023057412958266084	0.8333333333333334
0.023060071486221606	0.8333333333333334
0.023062730627306273	0.8333333333333334
0.02306539038173221	0.8333333333333334
0.02306805074971165	0.8333333333333334
0.023070711731456917	0.8333333333333334
0.023073373327180433	0.8333333333333334
0.023076035537094728	0.8333333333333334
0.023078698361412416	0.8333333333333334
0.02308136180034622	0.8333333333333334
0.023084025854108958	0.8333333333333334
0.02308669052291354	0.8333333333333334
0.023089355806972984	0.8333333333333334
0.023092021706500404	0.8333333333333334
0.023094688221709007	0.8333333333333334
0.0231000231000231	0.8333333333333334
0.023102691463555505	0.8333333333333334
0.02310536044362292	0.8333333333333334
0.023108030040439053	0.8333333333333334
0.023110700254217704	0.8333333333333334
0.023113371085172772	0.8333333333333334
0.02311604253351826	0.8333333333333334
0.02311871459946827	0.8333333333333334
0.023121387283236993	0.8333333333333334
0.02312673450508788	0.8333333333333334
0.023129409043598937	0.8333333333333334
0.023132084200786492	0.8333333333333334
0.02313475997686524	0.8333333333333334
0.02313743637204998	0.8333333333333334
0.023140113386555593	0.8333333333333334
0.023142791020597082	0.8333333333333334
0.023145469274389537	0.8333333333333334
0.02315886984715146	0.8333333333333334
0.023161551823972205	0.8333333333333334
0.023048413249942088	0.8291666666666667
0.023051083053399746	0.8291666666666667
0.02305642451627853	0.8291666666666667
0.02305909617612978	0.8291666666666667
0.02306176845520918	0.8291666666666667
0.02295386042198006	0.825
0.022956521739130435	0.825
0.02295918367346939	0.825
0.022961846225211642	0.825
0.022964509394572025	0.825
0.022967173181765457	0.825
0.02296983758700696	0.825
0.02297250261051166	0.825
0.02297516825249478	0.825
0.022977834513171636	0.825
0.02298050139275766	0.825
0.02298316889146837	0.825
0.022985837009519387	0.825
0.022988505747126436	0.825
0.02299117510450534	0.825
0.022993845081872025	0.825
0.022996515679442508	0.825
0.022999186897432917	0.825
0.02300185873605948	0.825
0.023004531195538514	0.825
0.023007204276086452	0.825
0.02301255230125523	0.825
0.023015227246309427	0.825
0.023017902813299233	0.825
0.023020579002441578	0.825
0.023025933248052098	0.825
0.023028611304954642	0.825
0.023031289984878446	0.825
0.02303396928804095	0.825
0.023036649214659685	0.825
0.023039329764952293	0.825
0.023042010939136506	0.825
0.023044692737430168	0.825
0.023047375160051217	0.825
0.023050058207217696	0.825
0.023052741879147746	0.825
0.02305542617605962	0.825
0.023058111098171654	0.825
0.023060796645702306	0.825
0.02306348281887012	0.825
0.023066169617893754	0.825
0.023068857042991962	0.825
0.023071545094383594	0.825
0.023074233772287612	0.825
0.023076923076923078	0.825
0.02307961300850915	0.825
0.023082303567265098	0.825
0.023084994753410283	0.825
0.02308768656716418	0.825
0.023090379008746355	0.825
0.02309307207837649	0.825
0.02309576577627435	0.825
0.023098460102659823	0.825
0.023101155057752887	0.825
0.02310385064177363	0.825
0.023106546854942234	0.825
0.023109243697478993	0.825
0.023111941169604296	0.825
0.02311463927153864	0.825
0.023117338003502626	0.825
0.02312273735840243	0.825
0.023125437981779958	0.825
0.02312813923607055	0.825
0.023130841121495327	0.825
0.023133543638275498	0.825
0.02313624678663239	0.825
0.023138950566787424	0.825
0.02314165497896213	0.825
0.023144360023378142	0.825
[truncated: 8,318 more rows]
