# Supplementary material for: Predicting sequence-specific amplification efficiency in multi-template PCR with deep learning
Source: Nat Commun. 2025 Oct 16;16:9187. doi: 10.1038/s41467-025-64221-4 (PMC12533003; doi:10.1038/s41467-025-64221-4)
Supplement: Supplementary file 4 — Source data [file 41467_2025_64221_MOESM4_ESM.zip › Fig. 3c/roc_curve_external_data_GCall_GCfix.csv]

fpr	tpr
0.0	0.0
0.0	0.004166666666666667
0.0	0.020833333333333332
0.00017015484090522376	0.020833333333333332
0.00017015484090522376	0.0375
0.00025523226135783564	0.0375
0.00025523226135783564	0.041666666666666664
0.0004253871022630594	0.041666666666666664
0.0004253871022630594	0.0625
0.0005104645227156713	0.0625
0.0005104645227156713	0.1
0.0005955419431682832	0.1
0.0005955419431682832	0.10833333333333334
0.0007656967840735069	0.10833333333333334
0.0007656967840735069	0.1125
0.0008507742045261188	0.1125
0.0008507742045261188	0.13333333333333333
0.0009358516249787307	0.13333333333333333
0.0009358516249787307	0.15
0.0010209290454313426	0.15
0.0010209290454313426	0.1625
0.0011910838863365663	0.1625
0.0011910838863365663	0.17083333333333334
0.001276161306789178	0.17083333333333334
0.001276161306789178	0.175
0.00136123872724179	0.175
0.00136123872724179	0.19166666666666668
0.0015313935681470138	0.19166666666666668
0.0015313935681470138	0.20833333333333334
0.0016164709885996256	0.20833333333333334
0.0016164709885996256	0.225
0.0017866258295048494	0.225
0.0017866258295048494	0.23333333333333334
0.0018717032499574614	0.23333333333333334
0.0018717032499574614	0.24583333333333332
0.0019567806704100734	0.24583333333333332
0.0019567806704100734	0.25833333333333336
0.002041858090862685	0.25833333333333336
0.002041858090862685	0.2625
0.002126935511315297	0.2625
0.002126935511315297	0.26666666666666666
0.002552322613578356	0.26666666666666666
0.002552322613578356	0.275
0.0026374000340309684	0.275
0.0026374000340309684	0.2791666666666667
0.003318019397651863	0.2791666666666667
0.003318019397651863	0.2875
0.0037434064999149227	0.2875
0.0037434064999149227	0.2916666666666667
0.003998638761272758	0.2916666666666667
0.003998638761272758	0.29583333333333334
0.004594180704441042	0.29583333333333334
0.004594180704441042	0.3125
0.004764335545346265	0.3125
0.004764335545346265	0.31666666666666665
0.004849412965798877	0.31666666666666665
0.004849412965798877	0.32083333333333336
0.005019567806704101	0.32083333333333336
0.005019567806704101	0.32916666666666666
0.005359877488514548	0.32916666666666666
0.005359877488514548	0.3416666666666667
0.00587034201123022	0.3416666666666667
0.00587034201123022	0.3458333333333333
0.005955419431682831	0.3458333333333333
0.005955419431682831	0.3541666666666667
0.006295729113493279	0.3541666666666667
0.006295729113493279	0.35833333333333334
0.006380806533945891	0.35833333333333334
0.006380806533945891	0.36666666666666664
0.007061425897566786	0.36666666666666664
0.007061425897566786	0.37083333333333335
0.007401735579377233	0.37083333333333335
0.007401735579377233	0.375
0.00808235494299813	0.375
0.00808235494299813	0.37916666666666665
0.008337587204355963	0.37916666666666665
0.008337587204355963	0.38333333333333336
0.008762974306619023	0.38333333333333336
0.008762974306619023	0.3875
0.008933129147524248	0.3875
0.008933129147524248	0.3958333333333333
0.009273438829334695	0.3958333333333333
0.009273438829334695	0.4
0.010039135613408202	0.4
0.010039135613408202	0.4041666666666667
0.010209290454313425	0.4041666666666667
0.010209290454313425	0.4083333333333333
0.010719754977029096	0.4083333333333333
0.010719754977029096	0.4125
0.011230219499744768	0.4125
0.011230219499744768	0.4166666666666667
0.01182576144291305	0.4166666666666667
0.01182576144291305	0.42083333333333334
0.013442232431512676	0.42083333333333334
0.013442232431512676	0.425
0.013782542113323124	0.425
0.013782542113323124	0.42916666666666664
0.014293006636038795	0.42916666666666664
0.014293006636038795	0.43333333333333335
0.015058703420112302	0.43333333333333335
0.015058703420112302	0.4375
0.015228858261017527	0.4375
0.015228858261017527	0.44166666666666665
0.01539901310192275	0.44166666666666665
0.01539901310192275	0.44583333333333336
0.01727071635188021	0.44583333333333336
0.01727071635188021	0.45
0.018631955079122003	0.45
0.018631955079122003	0.45416666666666666
0.01948272928364812	0.45416666666666666
0.01948272928364812	0.4583333333333333
0.019737961545005955	0.4583333333333333
0.019737961545005955	0.4708333333333333
0.021439509954058193	0.4708333333333333
0.021439509954058193	0.475
0.021524587374510806	0.475
0.021524587374510806	0.4791666666666667
0.02356644546537349	0.4791666666666667
0.02356644546537349	0.48333333333333334
0.023906755147183937	0.48333333333333334
0.023906755147183937	0.4875
0.02407690998808916	0.4875
0.02407690998808916	0.49166666666666664
0.024332142249446995	0.49166666666666664
0.024332142249446995	0.49583333333333335
0.024672451931257444	0.49583333333333335
0.024672451931257444	0.5
0.028756168112982813	0.5
0.028756168112982813	0.5041666666666667
0.028841245533435426	0.5041666666666667
0.028841245533435426	0.5083333333333333
0.029947251999319382	0.5083333333333333
0.029947251999319382	0.5125
0.030117406840224605	0.5125
0.030117406840224605	0.5208333333333334
0.03037263910158244	0.5208333333333334
0.03037263910158244	0.525
0.030883103624298112	0.525
0.030883103624298112	0.5291666666666667
0.031053258465203334	0.5291666666666667
0.031053258465203334	0.5333333333333333
0.031223413306108557	0.5333333333333333
0.031223413306108557	0.5375
0.03139356814701378	0.5375
0.03139356814701378	0.5416666666666666
0.03173387782882423	0.5416666666666666
0.03173387782882423	0.5458333333333333
0.03207418751063468	0.5458333333333333
0.03207418751063468	0.55
0.03335034881742385	0.55
0.03335034881742385	0.5541666666666667
0.03403096818104475	0.5541666666666667
0.03403096818104475	0.5625
0.0358175940105496	0.5625
0.0358175940105496	0.5666666666666667
0.03624298111281266	0.5666666666666667
0.03624298111281266	0.5708333333333333
0.036498213374170495	0.5708333333333333
0.036498213374170495	0.575
0.03709375531733878	0.575
0.03709375531733878	0.5791666666666667
0.03760421984005445	0.5791666666666667
0.03760421984005445	0.5833333333333334
0.03854007146503318	0.5833333333333334
0.03854007146503318	0.5875
0.03922069082865408	0.5875
0.03922069082865408	0.5916666666666667
0.039816232771822356	0.5916666666666667
0.039816232771822356	0.5958333333333333
0.04032669729453803	0.5958333333333333
0.04032669729453803	0.6
0.04168793602177982	0.6
0.04168793602177982	0.6041666666666666
0.042198400544495494	0.6041666666666666
0.042198400544495494	0.6083333333333333
0.04253871022630594	0.6083333333333333
0.04253871022630594	0.6125
0.045005955419431684	0.6125
0.045005955419431684	0.6166666666666667
0.05053598774885146	0.6166666666666667
0.05053598774885146	0.6208333333333333
0.0508762974306619	0.6208333333333333
0.0508762974306619	0.625
0.05393908456695593	0.625
0.05393908456695593	0.6291666666666667
0.055640632976008166	0.6291666666666667
0.055640632976008166	0.6333333333333333
0.05955419431682831	0.6333333333333333
0.05955419431682831	0.6375
0.06117066530542794	0.6375
0.06117066530542794	0.6416666666666667
0.06210651693040667	0.6416666666666667
0.06210651693040667	0.6458333333333334
0.062446826612217114	0.6458333333333334
0.062446826612217114	0.65
0.06363791049855369	0.65
0.06363791049855369	0.6541666666666667
0.06559469116896376	0.6541666666666667
0.06559469116896376	0.6583333333333333
0.06746639441892122	0.6583333333333333
0.06746639441892122	0.6625
0.06789178152118427	0.6625
0.06789178152118427	0.6666666666666666
0.07325165900969882	0.6666666666666666
0.07325165900969882	0.6708333333333333
0.07486812999829845	0.6708333333333333
0.07486812999829845	0.675
0.07563382678237196	0.675
0.07563382678237196	0.6791666666666667
0.07690998808916114	0.6791666666666667
0.07690998808916114	0.6833333333333333
0.07827122681640293	0.6833333333333333
0.07827122681640293	0.6875
0.07963246554364471	0.6875
0.07963246554364471	0.6916666666666667
0.080228007486813	0.6916666666666667
0.080228007486813	0.6958333333333333
0.08422664624808576	0.6958333333333333
0.08422664624808576	0.7
0.08635358175940105	0.7
0.08635358175940105	0.7041666666666667
0.0902671431002212	0.7041666666666667
0.0902671431002212	0.7083333333333334
0.09069253020248426	0.7083333333333334
0.09069253020248426	0.7125
0.09137314956610515	0.7125
0.09137314956610515	0.7166666666666667
0.09179853666836822	0.7166666666666667
0.09179853666836822	0.7208333333333333
0.09843457546367194	0.7208333333333333
0.09843457546367194	0.725
0.1003062787136294	0.725
0.1003062787136294	0.7291666666666666
0.10107197549770292	0.7291666666666666
0.10107197549770292	0.7333333333333333
0.10226305938403947	0.7333333333333333
0.10226305938403947	0.7375
0.1024332142249447	0.7375
0.1024332142249447	0.7416666666666667
0.10438999489535478	0.7416666666666667
0.10438999489535478	0.7458333333333333
0.11077080142930067	0.7458333333333333
0.11077080142930067	0.75
0.11859792411094096	0.75
0.11859792411094096	0.7541666666666667
0.12259656287221371	0.7541666666666667
0.12259656287221371	0.7583333333333333
0.1239578015994555	0.7583333333333333
0.1239578015994555	0.7625
0.12429811128126596	0.7625
0.12429811128126596	0.7666666666666667
0.12616981453122342	0.7666666666666667
0.12616981453122342	0.7708333333333334
0.13365662753105326	0.7708333333333334
0.13365662753105326	0.775
0.1362089501446316	0.775
0.1362089501446316	0.7791666666666667
0.1461630083375872	0.7791666666666667
0.1461630083375872	0.7833333333333333
0.15135273098519653	0.7833333333333333
0.15135273098519653	0.7875
0.17032499574612897	0.7875
0.17032499574612897	0.7916666666666666
0.18674493789348307	0.7916666666666666
0.18674493789348307	0.7958333333333333
0.19652884124553344	0.7958333333333333
0.19652884124553344	0.8
0.23881231921048154	0.8
0.23881231921048154	0.8041666666666667
0.24298111281265952	0.8041666666666667
0.24298111281265952	0.8083333333333333
0.25795473881231923	0.8083333333333333
0.25795473881231923	0.8125
0.26425046792581247	0.8125
0.26425046792581247	0.8166666666666667
0.26459077760762295	0.8166666666666667
0.26459077760762295	0.8208333333333333
0.28126595201633486	0.8208333333333333
0.28126595201633486	0.825
0.2986217457886677	0.825
0.2986217457886677	0.8291666666666667
0.2988769780500255	0.8291666666666667
0.2988769780500255	0.8333333333333334
0.3056831716862345	0.8333333333333334
0.3056831716862345	0.8375
0.3180193976518632	0.8375
0.3180193976518632	0.8416666666666667
0.3460098689807725	0.8416666666666667
0.34618002382167773	0.8416666666666667
0.346775565764846	0.8416666666666667
0.346775565764846	0.8458333333333333
0.3670239918325676	0.8458333333333333
0.3670239918325676	0.85
0.3725540241619874	0.85
0.3727241790028926	0.85
0.405308831036243	0.85
0.405308831036243	0.8541666666666666
0.41373149566105155	0.8541666666666666
0.41373149566105155	0.8583333333333333
0.42147354092223926	0.8583333333333333
0.42147354092223926	0.8625
0.4218138506040497	0.8625
0.4218138506040497	0.8666666666666667
0.45150587034201123	0.8666666666666667
0.45150587034201123	0.8708333333333333
0.4540581929555896	0.8708333333333333
0.4542283477964948	0.8708333333333333
0.4578015994555045	0.8708333333333333
0.45797175429640974	0.8708333333333333
0.4604389994895355	0.8708333333333333
0.4604389994895355	0.875
0.47081844478475415	0.875
0.47081844478475415	0.8791666666666667
0.4888548579207078	0.8791666666666667
0.4888548579207078	0.8833333333333333
0.50195678067041	0.8833333333333333
0.50195678067041	0.8875
0.5032329419771993	0.8875
0.5032329419771993	0.8916666666666667
0.5392206908286541	0.8916666666666667
0.5392206908286541	0.8958333333333334
0.5605751233622597	0.8958333333333334
0.5605751233622597	0.9
0.5696784073506891	0.9
0.5698485621915943	0.9
0.5731665815892462	0.9
0.5731665815892462	0.9041666666666667
0.5769950655096138	0.9041666666666667
0.5769950655096138	0.9083333333333333
0.5798876978050026	0.9083333333333333
0.5798876978050026	0.9125
0.598434575463672	0.9125
0.598434575463672	0.9166666666666666
0.6035392206908287	0.9166666666666666
0.6035392206908287	0.9208333333333333
0.6155351369746469	0.9208333333333333
0.6155351369746469	0.925
0.619023311213204	0.925
0.619023311213204	0.9291666666666667
0.6930406670069763	0.9291666666666667
0.6932108218478815	0.9291666666666667
0.7008677896886166	0.9291666666666667
0.7010379445295218	0.9291666666666667
0.7050365832907947	0.9291666666666667
0.7050365832907947	0.9333333333333333
0.7083546026884465	0.9333333333333333
0.7083546026884465	0.9375
0.7109920027224774	0.9375
0.7109920027224774	0.9416666666666667
0.744427428960354	0.9416666666666667
0.744427428960354	0.9458333333333333
0.7538710226305938	0.9458333333333333
0.754041177471499	0.9458333333333333
0.7601667517440871	0.9458333333333333
0.7601667517440871	0.95
0.769610345414327	0.95
0.769610345414327	0.9541666666666667
0.7956440360728263	0.9541666666666667
0.7958141909137315	0.9541666666666667
0.8002382167772674	0.9541666666666667
0.8002382167772674	0.9583333333333334
0.8051727071635189	0.9583333333333334
0.8051727071635189	0.9625
0.8184447847541263	0.9625
0.8186149395950315	0.9625
0.8258465203335035	0.9625
0.8258465203335035	0.9666666666666667
0.8279734558448187	0.9666666666666667
0.8281436106857241	0.9666666666666667
0.831206397822018	0.9666666666666667
0.831206397822018	0.9708333333333333
0.8565594691168964	0.9708333333333333
0.8565594691168964	0.975
0.8714480176961035	0.975
0.8714480176961035	0.9791666666666666
0.8747660370937553	0.9791666666666666
0.8747660370937553	0.9833333333333333
0.9059894503998639	0.9833333333333333
0.9059894503998639	0.9875
0.9159435085928195	0.9875
0.9159435085928195	0.9916666666666667
0.934235153990131	0.9916666666666667
0.934235153990131	0.9958333333333333
0.9498043219329589	0.9958333333333333
0.9499744767738643	0.9958333333333333
0.9567806704100732	0.9958333333333333
0.9567806704100732	1.0
1.0	1.0
