# Supplementary material for: Predicting sequence-specific amplification efficiency in multi-template PCR with deep learning
Source: Nat Commun. 2025 Oct 16;16:9187. doi: 10.1038/s41467-025-64221-4 (PMC12533003; doi:10.1038/s41467-025-64221-4)
Supplement: Supplementary file 4 — Source data [file 41467_2025_64221_MOESM4_ESM.zip › Fig. 3c/roc_curve_external_data_GCall_GCfix_baseline.csv]

fpr	tpr
0.0	0.0
8.507742045261188e-05	0.0
0.0011910838863365663	0.0
0.0015313935681470138	0.0
0.0016164709885996256	0.0
0.002126935511315297	0.0
0.002297090352220521	0.0
0.0024672451931257444	0.0
0.002807554874936192	0.0
0.0031478645567466395	0.004166666666666667
0.003403096818104475	0.004166666666666667
0.003488174238557087	0.004166666666666667
0.0036583290794623105	0.004166666666666667
0.0037434064999149227	0.004166666666666667
0.004253871022630594	0.004166666666666667
0.0045091032839884295	0.004166666666666667
0.004849412965798877	0.004166666666666667
0.005615109749872384	0.004166666666666667
0.005700187170324996	0.004166666666666667
0.006040496852135443	0.004166666666666667
0.006210651693040667	0.008333333333333333
0.006550961374851115	0.008333333333333333
0.006636038795303726	0.008333333333333333
0.00723158073847201	0.008333333333333333
0.007401735579377233	0.008333333333333333
0.0074868129998298455	0.0125
0.007656967840735069	0.0125
0.00808235494299813	0.016666666666666666
0.008592819465713799	0.016666666666666666
0.008762974306619023	0.016666666666666666
0.00952867109069253	0.016666666666666666
0.009698825931597753	0.016666666666666666
0.010549600136123874	0.020833333333333332
0.01088990981793432	0.020833333333333332
0.010974987238386932	0.020833333333333332
0.01182576144291305	0.020833333333333332
0.012931767908797005	0.029166666666666667
0.013016845329249618	0.029166666666666667
0.013272077590607452	0.029166666666666667
0.013952696954228348	0.03333333333333333
0.014207929215586184	0.03333333333333333
0.014293006636038795	0.03333333333333333
0.015909477624638423	0.03333333333333333
0.016675174408711926	0.03333333333333333
0.017355793772332824	0.03333333333333333
0.018802109920027225	0.0375
0.01905734218138506	0.0375
0.019312574442742897	0.041666666666666664
0.02033350348817424	0.04583333333333333
0.021014122851795134	0.04583333333333333
0.021184277692700357	0.04583333333333333
0.022035051897226477	0.05
0.023311213204015656	0.05
0.023396290624468265	0.05
0.02399183256763655	0.05
0.02586353581759401	0.05
0.026629232601667517	0.05
0.026884464863025353	0.05
0.02892632295388804	0.05416666666666667
0.029947251999319382	0.058333333333333334
0.03003232941977199	0.058333333333333334
0.031223413306108557	0.0625
0.032499574612897736	0.0625
0.03266972945380296	0.0625
0.03360558107878169	0.06666666666666667
0.03590267143100221	0.075
0.03683852305598094	0.08333333333333333
0.03692360047643355	0.08333333333333333
0.0393908456695593	0.08333333333333333
0.0408371618172537	0.08333333333333333
0.041007316658158925	0.08333333333333333
0.04109239407861154	0.08333333333333333
0.04202824570359027	0.0875
0.04424025863535817	0.1
0.04466564573762124	0.10416666666666667
0.045005955419431684	0.10833333333333334
0.047813510294367874	0.11666666666666667
0.0494299812829675	0.11666666666666667
0.05121660711247235	0.12083333333333333
0.05291815552152459	0.125
0.053258465203335034	0.125
0.05427939424876638	0.125
0.05785264590777608	0.12916666666666668
0.05904372979411264	0.13333333333333333
0.05938403947592309	0.13333333333333333
0.06193636208950145	0.1375
0.0630423685553854	0.14166666666666666
0.06312744597583801	0.14166666666666666
0.0652543814871533	0.14583333333333334
0.06857240088480518	0.15416666666666667
0.06891271056661562	0.15416666666666667
0.06984856219159435	0.15833333333333333
0.07316658158924622	0.16666666666666666
0.07478305257784584	0.17083333333333334
0.07529351710056151	0.17083333333333334
0.07776076229368725	0.175
0.08082354942998128	0.17916666666666667
0.0809086268504339	0.17916666666666667
0.08124893653224434	0.17916666666666667
0.08286540752084397	0.18333333333333332
0.0873745108048324	0.18333333333333332
0.0888208269525268	0.1875
0.08975667857750554	0.1875
0.08984175599795814	0.1875
0.0930746979751574	0.2
0.0959673302705462	0.2
0.0960524076909988	0.2
0.0995405819295559	0.20833333333333334
0.10438999489535478	0.2125
0.10481538199761783	0.2125
0.10592138846350178	0.2125
0.11119618853156372	0.22083333333333333
0.1139186659860473	0.22083333333333333
0.11434405308831036	0.22083333333333333
0.11885315637229879	0.22916666666666666
0.12268164029266633	0.23333333333333334
0.12276671771311894	0.23333333333333334
0.12293687255402416	0.23333333333333334
0.1260847371107708	0.23333333333333334
0.1331461630083376	0.2375
0.13425216947422156	0.24166666666666667
0.13493278883784243	0.24166666666666667
0.13935681470137826	0.24166666666666667
0.14267483409903012	0.24166666666666667
0.14293006636038796	0.24166666666666667
0.14301514378084057	0.24166666666666667
0.14786455674663945	0.24583333333333332
0.15381997617832227	0.25
0.15390505359877488	0.25
0.15450059554194318	0.25
0.15594691168963756	0.25833333333333336
0.16232771822358347	0.2708333333333333
0.16445465373489876	0.275
0.16530542793942488	0.275
0.16539050535987748	0.275
0.17151607963246554	0.2791666666666667
0.17585502807554876	0.2791666666666667
0.17602518291645397	0.2791666666666667
0.17993874425727413	0.2833333333333333
0.18708524757529352	0.2916666666666667
0.18810617662072485	0.2916666666666667
0.19023311213204017	0.2916666666666667
0.19031818955249277	0.2916666666666667
0.19797515739322782	0.3
0.2006125574272588	0.30833333333333335
0.20112302194997447	0.30833333333333335
0.20120809937042708	0.30833333333333335
0.20724859622256253	0.325
0.21379955759741365	0.32916666666666666
0.21388463501786625	0.32916666666666666
0.21448017696103455	0.32916666666666666
0.21788327377913902	0.32916666666666666
0.22588055130168452	0.3458333333333333
0.22596562872213716	0.3458333333333333
0.227752254551642	0.3541666666666667
0.22868810617662072	0.3541666666666667
0.23719584822188192	0.36666666666666664
0.2413646418240599	0.37083333333333335
0.24170495150587035	0.37083333333333335
0.24179002892632295	0.37083333333333335
0.24800068061936362	0.38333333333333336
0.2550621065169304	0.3958333333333333
0.256253190403267	0.3958333333333333
0.25872043559639274	0.3958333333333333
0.2678237195848222	0.4083333333333333
0.27097158414156886	0.42083333333333334
0.2714820486642845	0.42083333333333334
0.2716522035051897	0.42083333333333334
0.27905393908456694	0.425
0.28534966819806024	0.44166666666666665
0.28568997787987066	0.44166666666666665
0.28586013272077593	0.44166666666666665
0.29181555215245875	0.44583333333333336
0.30185468776586694	0.4583333333333333
0.303811468436277	0.4625
0.3055130168453293	0.4625
0.31546707503828486	0.475
0.3213374170495151	0.48333333333333334
0.3218478815722307	0.48333333333333334
0.3221031138335886	0.48333333333333334
0.3280585332652714	0.48333333333333334
0.3380976688786796	0.49166666666666664
0.3381827462991322	0.49166666666666664
0.3389484430832057	0.49166666666666664
0.34260677216266805	0.49166666666666664
0.35222052067381315	0.5
0.3552833078101072	0.5
0.35698485621915943	0.5
0.36566275310532587	0.5083333333333333
0.3709375531733878	0.5125
0.3712778628551982	0.5125
0.37144801769610347	0.5125
0.3782542113323124	0.5166666666666667
0.3883784243661732	0.5416666666666666
0.389739663093415	0.5416666666666666
0.39212183086608815	0.5458333333333333
0.4052237536157904	0.5583333333333333
0.4095627020588736	0.5625
0.4106687085247575	0.5708333333333333
0.41926152799047134	0.5833333333333334
0.41934660541092394	0.5833333333333334
0.4270886506721116	0.5833333333333334
0.42725880551301687	0.5833333333333334
0.428534966819806	0.5833333333333334
0.4324485281606262	0.5833333333333334
0.4447847541262549	0.5916666666666667
0.44716692189892804	0.5958333333333333
0.449804321932959	0.5958333333333333
0.4598434575463672	0.6041666666666666
0.4599285349668198	0.6041666666666666
0.4656287221371448	0.6041666666666666
0.4663093415007657	0.6041666666666666
0.4668198060234814	0.6083333333333333
0.47396630934150075	0.6166666666666667
0.4842606772162668	0.625
0.48451590947762463	0.625
0.48553683852305596	0.625
0.4891951676025183	0.6333333333333333
0.5031478645567466	0.6416666666666667
0.5070614258975668	0.6458333333333334
0.5082525097839034	0.6458333333333334
0.5178662582950485	0.6541666666666667
0.5272247745448359	0.6583333333333333
0.5273949293857411	0.6583333333333333
0.5276501616470989	0.6583333333333333
0.5341160456014974	0.6583333333333333
0.5452611876807896	0.6791666666666667
0.5474732006125574	0.6791666666666667
0.5501106006465883	0.6791666666666667
0.5616811298281437	0.6833333333333333
0.5617662072485963	0.6833333333333333
0.5661051556916794	0.7
0.5666156202143952	0.7
0.5746128977369406	0.7083333333333334
0.5828654075208439	0.7208333333333333
0.5830355623617491	0.7208333333333333
0.5837161817253701	0.7208333333333333
0.5880551301684533	0.725
0.5987748851454824	0.7333333333333333
0.6010719754977029	0.7333333333333333
0.6026884464863025	0.7375
0.6124723498383529	0.75
0.6125574272588055	0.75
0.6183426918495831	0.7541666666666667
0.6186830015313936	0.7541666666666667
0.6188531563722988	0.7541666666666667
0.624723498383529	0.7666666666666667
0.6337417049515058	0.7791666666666667
0.6338267823719584	0.7791666666666667
0.6353581759401055	0.7833333333333333
0.6374851114514208	0.7958333333333333
0.6375701888718734	0.7958333333333333
0.6481197890079973	0.7958333333333333
0.6527139697124383	0.7958333333333333
0.6535647439169644	0.7958333333333333
0.653649821337417	0.7958333333333333
0.6607963246554365	0.8041666666666667
0.6671771311893824	0.8125
0.6674323634507402	0.8125
0.6678577505530032	0.8125
0.6721116215756339	0.8166666666666667
0.6832567636549259	0.8166666666666667
0.6845329249617151	0.8166666666666667
0.6866598604730304	0.8208333333333333
0.6968691509273439	0.8291666666666667
0.7014633316317849	0.8333333333333334
0.7015484090522376	0.8333333333333334
0.7018036413135954	0.8333333333333334
0.708694912370257	0.8333333333333334
0.7168623447337077	0.85
0.7177981963586864	0.85
0.7206908286540752	0.8541666666666666
0.7315807384720096	0.8583333333333333
0.7343882933469458	0.8625
0.7358346094946401	0.8625
0.7439169644376382	0.8666666666666667
0.7485111451420793	0.8666666666666667
0.7486812999829845	0.8666666666666667
0.7489365322443423	0.8666666666666667
0.7537859452101412	0.8708333333333333
0.7621235324144972	0.8791666666666667
0.7622086098349498	0.8791666666666667
0.763484771141739	0.8791666666666667
0.765441551812149	0.8791666666666667
0.7738642164369577	0.8875
0.77752254551642	0.8958333333333334
0.7777777777777778	0.8958333333333334
0.777947932618683	0.8958333333333334
0.7839884294708185	0.9
0.7902841585843117	0.9041666666666667
0.7903692360047644	0.9041666666666667
0.79087970052748	0.9041666666666667
0.7936021779819636	0.9083333333333333
0.8016845329249617	0.925
0.8036413135953718	0.9291666666666667
0.8048323974817083	0.9291666666666667
0.8111281265952016	0.9375
0.8151267653564744	0.9375
0.8155521524587375	0.9375
0.8158073847200953	0.9375
0.820486642844989	0.9375
0.8259315977539561	0.9416666666666667
0.8260166751744087	0.9416666666666667
0.8268674493789349	0.9416666666666667
0.8295899268334184	0.9416666666666667
0.8357155011060065	0.95
0.8380976688786796	0.9541666666666667
0.8389484430832057	0.9541666666666667
0.8443083205717202	0.9541666666666667
0.8479666496511826	0.9583333333333334
0.8480517270716352	0.9583333333333334
0.8484771141738983	0.9583333333333334
0.8507742045261187	0.9583333333333334
0.8571550110600646	0.9625
0.8580908626850434	0.9625
0.8594521014122852	0.9625
0.866513527309852	0.9666666666666667
0.8688956950825251	0.9666666666666667
0.8731495661051557	0.9666666666666667
0.8768929726050706	0.9666666666666667
0.8769780500255232	0.9666666666666667
0.8773183597073336	0.9666666666666667
0.8789348306959333	0.9666666666666667
0.8842947081844479	0.9666666666666667
0.8861664114344053	0.9666666666666667
0.8865917985366684	0.9666666666666667
0.8916113663433725	0.9708333333333333
0.8951846180023821	0.9708333333333333
0.89543985026374	0.9708333333333333
0.8955249276841926	0.9708333333333333
0.8976518631955079	0.9708333333333333
0.9023311213204016	0.975
0.9029266632635699	0.975
0.9038625148885486	0.975
0.9073506891271057	0.975
0.9085417730134422	0.975
0.9087119278543474	0.975
0.912965798876978	0.9791666666666666
0.9177301344223243	0.9833333333333333
0.9177301344223243	0.9875
0.9192615279904713	0.9875
0.919346605410924	0.9875
0.9234303215926493	0.9875
0.9247915603198911	0.9875
0.9252169474221542	0.9875
0.9285349668198061	0.9875
0.9298962055470478	0.9875
0.930066360387953	0.9875
0.9332142249446996	0.9875
0.9371277862855198	0.9875
0.9372128637059725	0.9875
0.938403947592309	0.9875
0.9422324315126765	0.9875
0.9429130508762974	0.9875
0.945635528330781	0.9875
0.9481027735239067	0.9875
0.948272928364812	0.9875
0.9503998638761273	0.9875
0.9526118768078952	0.9916666666666667
0.9538029606942318	0.9916666666666667
0.9567806704100732	0.9916666666666667
0.9578015994555045	0.9916666666666667
0.9618853156372299	0.9916666666666667
0.9621405478985877	0.9916666666666667
0.962736089841756	0.9916666666666667
0.9651182576144292	0.9916666666666667
0.9656287221371448	0.9916666666666667
0.9659690318189552	0.9916666666666667
0.9675004253871022	0.9916666666666667
0.968861664114344	0.9958333333333333
0.9689467415347967	0.9958333333333333
0.9702229028415859	0.9958333333333333
0.9719244512506381	0.9958333333333333
0.9720095286710907	0.9958333333333333
0.9726901480347115	0.9958333333333333
0.9754977029096478	0.9958333333333333
0.9760081674323634	0.9958333333333333
0.976093244852816	0.9958333333333333
0.9769440190573422	0.9958333333333333
0.9781351029436788	0.9958333333333333
0.9790709545686574	0.9958333333333333
0.9800918836140888	0.9958333333333333
0.980262038454994	0.9958333333333333
0.9812829675004254	0.9958333333333333
0.9817934320231411	0.9958333333333333
0.9823889739663093	0.9958333333333333
0.9834949804321933	0.9958333333333333
0.9835800578526459	0.9958333333333333
0.9843457546367194	0.9958333333333333
0.9846009868980773	0.9958333333333333
0.9846860643185299	0.9958333333333333
0.985536838523056	0.9958333333333333
0.985962225625319	0.9958333333333333
0.9862174578866769	0.9958333333333333
0.9875786966139186	0.9958333333333333
0.9876637740343712	0.9958333333333333
0.9888548579207078	0.9958333333333333
0.9892802450229708	0.9958333333333333
0.9908116385911179	0.9958333333333333
0.9908967160115705	0.9958333333333333
0.991237025693381	0.9958333333333333
0.9920027224774545	0.9958333333333333
0.9921728773183597	0.9958333333333333
0.9922579547388123	0.9958333333333333
0.9929385741024332	0.9958333333333333
0.9930236515228859	0.9958333333333333
0.9938744257274119	0.9958333333333333
0.9940445805683171	0.9958333333333333
0.9943848902501277	0.9958333333333333
0.9945550450910329	0.9958333333333333
0.9946401225114855	0.9958333333333333
0.9951505870342011	0.9958333333333333
0.9954908967160115	0.9958333333333333
0.9955759741364641	0.9958333333333333
0.9957461289773694	0.9958333333333333
0.9960013612387273	0.9958333333333333
0.9961715160796325	0.9958333333333333
0.9966819806023481	0.9958333333333333
0.9971073677046112	0.9958333333333333
0.9971924451250638	0.9958333333333333
0.9974476773864216	0.9958333333333333
0.9976178322273269	0.9958333333333333
0.99804321932959	0.9958333333333333
0.9982984515909478	0.9958333333333333
0.998468606431853	0.9958333333333333
0.9987238386932108	1.0
0.998893993534116	1.0
0.9996596903181896	1.0
0.9998298451590948	1.0
1.0	1.0
