# Supplementary material for: Predicting sequence-specific amplification efficiency in multi-template PCR with deep learning
Source: Nat Commun. 2025 Oct 16;16:9187. doi: 10.1038/s41467-025-64221-4 (PMC12533003; doi:10.1038/s41467-025-64221-4)
Supplement: Supplementary file 4 — Source data [file 41467_2025_64221_MOESM4_ESM.zip › Fig. 3c/roc_curve_external_data_GCall_GCfix_kmer.csv]

fpr	tpr
0.0	0.0
8.507742045261188e-05	0.0
8.507742045261188e-05	0.008333333333333333
0.00017015484090522376	0.008333333333333333
0.00017015484090522376	0.0125
0.0005104645227156713	0.0125
0.0005104645227156713	0.020833333333333332
0.0005955419431682832	0.020833333333333332
0.0005955419431682832	0.025
0.0007656967840735069	0.025
0.0007656967840735069	0.029166666666666667
0.0009358516249787307	0.029166666666666667
0.0009358516249787307	0.03333333333333333
0.00136123872724179	0.03333333333333333
0.00136123872724179	0.0375
0.0015313935681470138	0.0375
0.0015313935681470138	0.04583333333333333
0.0019567806704100734	0.04583333333333333
0.0019567806704100734	0.05
0.002126935511315297	0.05
0.002126935511315297	0.05416666666666667
0.002297090352220521	0.05416666666666667
0.002297090352220521	0.058333333333333334
0.0030627871362940277	0.058333333333333334
0.0030627871362940277	0.06666666666666667
0.0032329419771992512	0.06666666666666667
0.0032329419771992512	0.07083333333333333
0.003318019397651863	0.07083333333333333
0.003318019397651863	0.075
0.00408371618172537	0.075
0.00408371618172537	0.07916666666666666
0.004338948443083206	0.07916666666666666
0.004338948443083206	0.08333333333333333
0.004764335545346265	0.08333333333333333
0.004764335545346265	0.0875
0.004934490386251489	0.0875
0.004934490386251489	0.09166666666666666
0.005359877488514548	0.09166666666666666
0.005359877488514548	0.09583333333333334
0.00544495490896716	0.09583333333333334
0.00544495490896716	0.1
0.00723158073847201	0.1
0.00723158073847201	0.10416666666666667
0.007401735579377233	0.10416666666666667
0.007401735579377233	0.10833333333333334
0.008848051727071635	0.10833333333333334
0.008848051727071635	0.1125
0.00952867109069253	0.1125
0.00952867109069253	0.11666666666666667
0.01037944529521865	0.11666666666666667
0.01037944529521865	0.12083333333333333
0.01046452271567126	0.12083333333333333
0.01046452271567126	0.125
0.010549600136123874	0.125
0.010549600136123874	0.12916666666666668
0.011910838863365662	0.12916666666666668
0.011910838863365662	0.13333333333333333
0.012591458226986558	0.13333333333333333
0.012591458226986558	0.1375
0.014378084056491406	0.1375
0.014378084056491406	0.14166666666666666
0.015484090522375362	0.14166666666666666
0.015484090522375362	0.14583333333333334
0.017100561510974988	0.14583333333333334
0.017100561510974988	0.15
0.01761102603369066	0.15
0.01761102603369066	0.15416666666666667
0.018376722817764167	0.15416666666666667
0.018376722817764167	0.15833333333333333
0.02033350348817424	0.15833333333333333
0.02033350348817424	0.1625
0.02186489705632125	0.1625
0.02186489705632125	0.16666666666666666
0.022120129317679087	0.16666666666666666
0.022120129317679087	0.17083333333333334
0.02254551641994215	0.17083333333333334
0.02254551641994215	0.175
0.023396290624468265	0.175
0.023396290624468265	0.18333333333333332
0.02535307129487834	0.18333333333333332
0.02535307129487834	0.1875
0.027735239067551473	0.1875
0.027735239067551473	0.19166666666666668
0.028415858431172367	0.19166666666666668
0.028415858431172367	0.19583333333333333
0.028841245533435426	0.19583333333333333
0.028841245533435426	0.2
0.030202484260677218	0.2
0.030202484260677218	0.20416666666666666
0.031053258465203334	0.20416666666666666
0.031053258465203334	0.20833333333333334
0.03173387782882423	0.20833333333333334
0.03173387782882423	0.2125
0.03266972945380296	0.2125
0.03266972945380296	0.21666666666666667
0.033435426237876466	0.21666666666666667
0.033435426237876466	0.22083333333333333
0.03411604560149736	0.22083333333333333
0.03411604560149736	0.225
0.034201123021949976	0.225
0.034201123021949976	0.22916666666666666
0.03624298111281266	0.22916666666666666
0.03624298111281266	0.23333333333333334
0.03692360047643355	0.23333333333333334
0.03692360047643355	0.2375
0.037008677896886166	0.2375
0.037008677896886166	0.24166666666666667
0.03709375531733878	0.24166666666666667
0.03709375531733878	0.24583333333333332
0.040496852135443254	0.24583333333333332
0.040496852135443254	0.25416666666666665
0.04066700697634848	0.25416666666666665
0.04066700697634848	0.25833333333333336
0.04330440701037944	0.25833333333333336
0.04330440701037944	0.2625
0.0444104134762634	0.2625
0.0444104134762634	0.26666666666666666
0.05028075548749362	0.26666666666666666
0.05028075548749362	0.2708333333333333
0.05274800068061936	0.2708333333333333
0.05274800068061936	0.275
0.05436447166921899	0.275
0.05436447166921899	0.2791666666666667
0.055130168453292494	0.2791666666666667
0.055130168453292494	0.2833333333333333
0.055640632976008166	0.2833333333333333
0.055640632976008166	0.2875
0.05615109749872384	0.2875
0.05615109749872384	0.2916666666666667
0.05717202654415518	0.2916666666666667
0.05717202654415518	0.29583333333333334
0.061085587884975326	0.29583333333333334
0.061085587884975326	0.3
0.06610515569167943	0.3
0.06610515569167943	0.30416666666666664
0.06644546537348987	0.30416666666666664
0.06644546537348987	0.30833333333333335
0.07027394929385741	0.30833333333333335
0.07027394929385741	0.31666666666666665
0.07044410413476264	0.31666666666666665
0.07044410413476264	0.32083333333333336
0.07189042028245704	0.32083333333333336
0.07189042028245704	0.325
0.07444274289603539	0.325
0.07444274289603539	0.32916666666666666
0.07546367194146673	0.32916666666666666
0.07546367194146673	0.3375
0.08124893653224434	0.3375
0.08124893653224434	0.3416666666666667
0.08490726561170665	0.3416666666666667
0.08490726561170665	0.3458333333333333
0.08652373660030628	0.3458333333333333
0.08652373660030628	0.35
0.08788497532754806	0.35
0.08788497532754806	0.3541666666666667
0.08822528500935851	0.3541666666666667
0.08822528500935851	0.35833333333333334
0.09230900119108389	0.35833333333333334
0.09230900119108389	0.3625
0.0930746979751574	0.3625
0.0930746979751574	0.36666666666666664
0.09520163348647269	0.36666666666666664
0.09520163348647269	0.37083333333333335
0.09809426578186149	0.37083333333333335
0.09809426578186149	0.375
0.10430491747490216	0.375
0.10430491747490216	0.37916666666666665
0.10796324655436447	0.37916666666666665
0.10796324655436447	0.38333333333333336
0.11306789178152118	0.38333333333333336
0.11306789178152118	0.3875
0.11425897566785775	0.3875
0.11425897566785775	0.39166666666666666
0.11434405308831036	0.39166666666666666
0.11434405308831036	0.3958333333333333
0.11715160796324656	0.3958333333333333
0.11715160796324656	0.4
0.12242640803130848	0.4
0.12242640803130848	0.4041666666666667
0.12446826612217117	0.4041666666666667
0.12446826612217117	0.4083333333333333
0.12906244682661222	0.4083333333333333
0.12906244682661222	0.4125
0.12999829845159094	0.4125
0.12999829845159094	0.4166666666666667
0.1311893823379275	0.4166666666666667
0.1311893823379275	0.425
0.13995235664454653	0.425
0.14012251148545177	0.425
0.14054789858771483	0.425
0.14054789858771483	0.42916666666666664
0.14088820826952528	0.42916666666666664
0.14088820826952528	0.43333333333333335
0.14437638250808235	0.43333333333333335
0.14437638250808235	0.4375
0.153224434235154	0.4375
0.153224434235154	0.44166666666666665
0.15960524076909988	0.44166666666666665
0.15960524076909988	0.44583333333333336
0.1618172537008678	0.44583333333333336
0.1618172537008678	0.45
0.17372809256423347	0.45
0.17372809256423347	0.45416666666666666
0.177556576484601	0.45416666666666666
0.177556576484601	0.4583333333333333
0.18206567976858942	0.4583333333333333
0.18206567976858942	0.4625
0.18300153139356815	0.4625
0.18300153139356815	0.4666666666666667
0.18674493789348307	0.4666666666666667
0.18674493789348307	0.4708333333333333
0.1933809766887868	0.4708333333333333
0.1933809766887868	0.475
0.1941466734728603	0.475
0.1941466734728603	0.4791666666666667
0.19891100901820657	0.4791666666666667
0.19891100901820657	0.48333333333333334
0.2077590607452782	0.48333333333333334
0.2077590607452782	0.4875
0.2082695252679939	0.4875
0.2084396801088991	0.4875
0.20937553173387782	0.4875
0.20937553173387782	0.49166666666666664
0.21822358346094947	0.49166666666666664
0.21822358346094947	0.49583333333333335
0.22086098349498043	0.49583333333333335
0.22086098349498043	0.5
0.22596562872213716	0.5
0.22596562872213716	0.5041666666666667
0.2307299642674834	0.5041666666666667
0.2307299642674834	0.5083333333333333
0.23515399013101923	0.5083333333333333
0.23515399013101923	0.5125
0.24366173217628043	0.5125
0.24366173217628043	0.5166666666666667
0.24604389994895354	0.5166666666666667
0.24604389994895354	0.5208333333333334
0.2471499064148375	0.5208333333333334
0.2471499064148375	0.525
0.255147183937383	0.525
0.255147183937383	0.5291666666666667
0.25693380976688784	0.5291666666666667
0.25693380976688784	0.5333333333333333
0.25803981623277183	0.5333333333333333
0.25803981623277183	0.5375
0.2605921388463502	0.5375
0.2605921388463502	0.5416666666666666
0.2765016164709886	0.5416666666666666
0.2765016164709886	0.5458333333333333
0.2792240939254722	0.5458333333333333
0.27947932618683	0.5458333333333333
0.2829675004253871	0.5458333333333333
0.2829675004253871	0.55
0.28568997787987066	0.55
0.28568997787987066	0.5541666666666667
0.29130508762974305	0.5541666666666667
0.29130508762974305	0.5583333333333333
0.2956440360728263	0.5583333333333333
0.2956440360728263	0.5625
0.30347115875446656	0.5625
0.30347115875446656	0.5666666666666667
0.30866088140207587	0.5666666666666667
0.30883103624298114	0.5666666666666667
0.31912540411774715	0.5666666666666667
0.31912540411774715	0.5708333333333333
0.3225285009358516	0.5708333333333333
0.3225285009358516	0.575
0.32559128807214566	0.575
0.32559128807214566	0.5791666666666667
0.33086608814020757	0.5791666666666667
0.33086608814020757	0.5833333333333334
0.3431172366853837	0.5833333333333334
0.3432873915262889	0.5833333333333334
0.3565594691168964	0.5833333333333334
0.3568997787987068	0.5833333333333334
0.3613238046622426	0.5833333333333334
0.3613238046622426	0.5875
0.37136294027565087	0.5875
0.37136294027565087	0.5916666666666667
0.3746809596733027	0.5916666666666667
0.37485111451420794	0.5916666666666667
0.37510634677556576	0.5916666666666667
0.37510634677556576	0.5958333333333333
0.3761272758209971	0.5958333333333333
0.3761272758209971	0.6
0.3774034371277863	0.6
0.3774034371277863	0.6041666666666666
0.3889739663093415	0.6041666666666666
0.3889739663093415	0.6083333333333333
0.39016505019567804	0.6083333333333333
0.39016505019567804	0.6125
0.39195167602518294	0.6125
0.39195167602518294	0.6166666666666667
0.39739663093415006	0.6166666666666667
0.3975667857750553	0.6166666666666667
0.3998638761272758	0.6166666666666667
0.4002041858090863	0.6166666666666667
0.40139526969542283	0.6166666666666667
0.40139526969542283	0.6208333333333333
0.4052237536157904	0.6208333333333333
0.4052237536157904	0.625
0.41228517951335714	0.625
0.41228517951335714	0.6291666666666667
0.41407180534286203	0.6291666666666667
0.41458226986557767	0.6291666666666667
0.4153479666496512	0.6291666666666667
0.4153479666496512	0.6333333333333333
0.4209630763995236	0.6333333333333333
0.4209630763995236	0.6375
0.4217287731835971	0.6375
0.4217287731835971	0.6416666666666667
0.4227497022290284	0.6416666666666667
0.4227497022290284	0.6458333333333334
0.4281946571379956	0.6458333333333334
0.4281946571379956	0.65
0.43151267653564745	0.65
0.43151267653564745	0.6541666666666667
0.444104134762634	0.6541666666666667
0.444104134762634	0.6583333333333333
0.44818785094435937	0.6583333333333333
0.44818785094435937	0.6625
0.4510804832397482	0.6625
0.4510804832397482	0.6666666666666666
0.4554194316828314	0.6666666666666666
0.4554194316828314	0.6708333333333333
0.45669559298962054	0.6708333333333333
0.45669559298962054	0.675
0.45678067041007314	0.675
0.45678067041007314	0.6833333333333333
0.45720605751233623	0.6833333333333333
0.45720605751233623	0.6875
0.45865237366003064	0.6875
0.45865237366003064	0.6916666666666667
0.47583801259145825	0.6916666666666667
0.47583801259145825	0.6958333333333333
0.4763484771141739	0.6958333333333333
0.4765186319550791	0.6958333333333333
0.4773694061596052	0.6958333333333333
0.4775395610005105	0.6958333333333333
0.48068742555725713	0.6958333333333333
0.48068742555725713	0.7
0.4819635868640463	0.7
0.4821337417049515	0.7
0.4914071805342862	0.7
0.49166241279564404	0.7
0.49625659350008505	0.7
0.49625659350008505	0.7041666666666667
0.5003403096818104	0.7041666666666667
0.5007656967840735	0.7041666666666667
0.5035732516590097	0.7041666666666667
0.5037434064999149	0.7041666666666667
0.5038284839203675	0.7041666666666667
0.5039986387612727	0.7041666666666667
0.5060404968521355	0.7041666666666667
0.5060404968521355	0.7083333333333334
0.5061255742725881	0.7083333333333334
0.5064658839543985	0.7083333333333334
0.5075718904202825	0.7083333333333334
0.5077420452611877	0.7083333333333334
0.5138676195337757	0.7083333333333334
0.514037774374681	0.7083333333333334
0.5175259486132381	0.7083333333333334
0.5176961034541433	0.7083333333333334
0.5203335034881742	0.7083333333333334
0.5205887357495321	0.7083333333333334
0.5207588905904373	0.7083333333333334
0.5207588905904373	0.7125
0.5210141228517952	0.7125
0.5210141228517952	0.7166666666666667
0.5213544325336056	0.7166666666666667
0.5213544325336056	0.7208333333333333
0.5267143100221201	0.7208333333333333
0.5267143100221201	0.7291666666666666
0.5285009358516249	0.7291666666666666
0.5285009358516249	0.7333333333333333
0.5313084907265612	0.7333333333333333
0.5314786455674664	0.7333333333333333
0.534626510124213	0.7333333333333333
0.534626510124213	0.7375
0.5390505359877489	0.7375
0.5390505359877489	0.7416666666666667
0.543389484430832	0.7416666666666667
0.5437297941126426	0.7416666666666667
0.5462821167262208	0.7416666666666667
0.5466224264080313	0.7458333333333333
0.5479836651352731	0.7458333333333333
0.5479836651352731	0.75
0.553258465203335	0.75
0.5534286200442402	0.75
0.5575123362259656	0.75
0.5580228007486813	0.75
0.558533265271397	0.75
0.5587034201123022	0.75
0.5604900459418071	0.75
0.5607452782031649	0.75
0.5623617491917645	0.75
0.5626169814531223	0.75
0.5660200782712268	0.75
0.566190233112132	0.75
0.5716351880210992	0.75
0.5718053428620045	0.75
0.5730815041687936	0.75
0.5734218138506041	0.75
0.5781861493959504	0.75
0.5781861493959504	0.7541666666666667
0.5798876978050026	0.7541666666666667
0.5798876978050026	0.7583333333333333
0.5821847881572231	0.7583333333333333
0.5821847881572231	0.7625
0.5864386591798537	0.7625
0.5866088140207589	0.7625
0.5902671431002212	0.7625
0.5904372979411264	0.7625
0.5990301174068402	0.7625
0.5992002722477454	0.7625
0.5996256593500086	0.7625
0.5997958141909138	0.7625
0.6010719754977029	0.7625
0.6014122851795134	0.7625
0.6072826271907436	0.7625
0.6072826271907436	0.7666666666666667
0.6077930917134593	0.7666666666666667
0.6082184788157223	0.7666666666666667
0.6125574272588055	0.7666666666666667
0.6127275820997108	0.7666666666666667
0.6134932788837842	0.7666666666666667
0.6134932788837842	0.7708333333333334
0.6151948272928365	0.7708333333333334
0.6153649821337417	0.7708333333333334
0.6163008337587205	0.7708333333333334
0.6164709885996257	0.775
0.6167262208609835	0.775
0.6191083886336566	0.775
0.6192785434745619	0.775
0.6200442402586354	0.775
0.6202143950995406	0.775
0.6206397822018036	0.775
0.6206397822018036	0.7791666666666667
0.6218308660881402	0.7791666666666667
0.6218308660881402	0.7833333333333333
0.622511485451761	0.7833333333333333
0.622766717713119	0.7833333333333333
0.6230219499744768	0.7833333333333333
0.623192104815382	0.7833333333333333
0.6239578015994555	0.7833333333333333
0.6239578015994555	0.7875
0.6276161306789179	0.7875
0.6277862855198231	0.7875
0.6329760081674324	0.7875
0.6332312404287902	0.7875
0.6335715501106006	0.7875
0.6346775565764846	0.7875
0.6348477114173898	0.7875
0.6374000340309682	0.7875
0.6375701888718734	0.7875
0.637655266292326	0.7875
0.6379104985536839	0.7875
0.6383358856559469	0.7875
0.6387612727582099	0.7875
0.6395269695422835	0.7875
0.6397822018036413	0.7875
0.6403777437468096	0.7875
0.6405478985877148	0.7875
0.6412285179513357	0.7875
0.6412285179513357	0.7916666666666666
0.6425046792581249	0.7916666666666666
0.6425046792581249	0.7958333333333333
0.643780840564914	0.7958333333333333
0.6439509954058193	0.7958333333333333
0.644036072826272	0.7958333333333333
0.644036072826272	0.8
0.6470988599625659	0.8
0.647524247064829	0.8
0.6484600986898077	0.8
0.6484600986898077	0.8041666666666667
0.6523736600306279	0.8041666666666667
0.6523736600306279	0.8083333333333333
0.6530542793942488	0.8083333333333333
0.6541602858601328	0.8083333333333333
0.6546707503828484	0.8083333333333333
0.655181214905564	0.8083333333333333
0.655181214905564	0.8125
0.655861834269185	0.8125
0.655861834269185	0.8166666666666667
0.6565424536328058	0.8166666666666667
0.6567976858941637	0.8166666666666667
0.657393227837332	0.8166666666666667
0.6577335375191424	0.8166666666666667
0.6590096988259316	0.8166666666666667
0.6592649310872895	0.8166666666666667
0.6594350859281947	0.8166666666666667
0.6597753956100051	0.8166666666666667
0.6600306278713629	0.8166666666666667
0.6602007827122681	0.8166666666666667
0.6607112472349839	0.8166666666666667
0.6607112472349839	0.8208333333333333
0.6607963246554365	0.8208333333333333
0.6609664794963417	0.8208333333333333
0.6611366343372469	0.8208333333333333
0.6613067891781521	0.8208333333333333
0.6616470988599625	0.8208333333333333
0.6618172537008677	0.8208333333333333
0.6627531053258465	0.8208333333333333
0.6629232601667517	0.8208333333333333
0.6631784924281096	0.8208333333333333
0.6631784924281096	0.825
0.6641143440530883	0.825
0.6644546537348988	0.825
0.666581589246214	0.825
0.6668368215075718	0.825
0.6670920537689298	0.825
0.667262208609835	0.825
0.6698145312234133	0.825
0.6699846860643185	0.825
0.6762804151778118	0.825
0.6762804151778118	0.8291666666666667
0.6773013442232432	0.8291666666666667
0.677556576484601	0.8291666666666667
0.6787476603709376	0.8291666666666667
0.6787476603709376	0.8333333333333334
0.6790028926322954	0.8333333333333334
0.6793432023141058	0.8333333333333334
0.6808745958822529	0.8333333333333334
0.6810447507231581	0.8333333333333334
0.6813850604049685	0.8333333333333334
0.6816402926663263	0.8333333333333334
0.6855538540071465	0.8333333333333334
0.685894163688957	0.8333333333333334
0.6867449378934831	0.8333333333333334
0.6870001701548409	0.8333333333333334
0.6890420282457036	0.8333333333333334
0.6892121830866088	0.8333333333333334
0.6897226476093244	0.8333333333333334
0.6899778798706824	0.8333333333333334
0.6902331121320402	0.8333333333333334
0.690488344393398	0.8333333333333334
0.6927854347456185	0.8333333333333334
0.6930406670069763	0.8333333333333334
0.6931257444274289	0.8333333333333334
0.6932958992683342	0.8333333333333334
0.6943168283137655	0.8333333333333334
0.6944869831546707	0.8333333333333334
0.6957631444614599	0.8333333333333334
0.6957631444614599	0.8375
0.6972094606091543	0.8375
0.6974646928705122	0.8375
0.699251318700017	0.8375
0.6995065509613748	0.8375
0.700357325165901	0.8375
0.7006125574272588	0.8375
0.7006125574272588	0.8416666666666667
0.7026544155181215	0.8416666666666667
0.7029947251999319	0.8416666666666667
0.7041858090862685	0.8416666666666667
0.7041858090862685	0.8458333333333333
0.7044410413476263	0.8458333333333333
0.7046111961885315	0.8458333333333333
0.7066530542793943	0.8458333333333333
0.7068232091202995	0.8458333333333333
0.7071635188021099	0.8458333333333333
0.7075038284839203	0.8458333333333333
0.7085247575293517	0.8458333333333333
0.7087799897907096	0.8458333333333333
0.7097158414156883	0.8458333333333333
0.7101412285179514	0.8458333333333333
0.7109069253020248	0.8458333333333333
0.7111621575633826	0.8458333333333333
0.7113323124042878	0.8458333333333333
0.7115875446656458	0.8458333333333333
0.711757699506551	0.85
0.7139697124383189	0.85
0.7141398672792241	0.85
0.7149055640632976	0.85
0.7150757189042029	0.85
0.7150757189042029	0.8541666666666666
0.7153309511655607	0.8541666666666666
0.7155861834269185	0.8541666666666666
0.7170324995746129	0.8541666666666666
0.7172877318359707	0.8541666666666666
0.7175429640973285	0.8541666666666666
0.7177981963586864	0.8541666666666666
0.7199251318700017	0.8541666666666666
0.720095286710907	0.8541666666666666
0.7210311383358856	0.8541666666666666
0.7212012931767908	0.8541666666666666
0.7214565254381488	0.8541666666666666
0.721626680279054	0.8541666666666666
0.7219669899608644	0.8541666666666666
0.7222222222222222	0.8541666666666666
0.7244342351539901	0.8541666666666666
0.725114854517611	0.8541666666666666
0.7259656287221371	0.8541666666666666
0.7261357835630423	0.8541666666666666
0.7276671771311893	0.8541666666666666
0.7278373319720947	0.8541666666666666
0.7280074868129999	0.8541666666666666
0.7283477964948103	0.8541666666666666
0.7289433384379785	0.8541666666666666
0.7291134932788838	0.8541666666666666
0.7293687255402416	0.8541666666666666
0.7311553513697465	0.8541666666666666
0.731495661051557	0.8541666666666666
0.7317508933129148	0.8541666666666666
0.7320912029947252	0.8541666666666666
0.7326016675174408	0.8541666666666666
0.7328568997787988	0.8541666666666666
0.7341330610855878	0.8541666666666666
0.7341330610855878	0.8583333333333333
0.7344733707673984	0.8583333333333333
0.7348136804492088	0.8583333333333333
0.734983835290114	0.8583333333333333
0.7350689127105666	0.8625
0.7355793772332823	0.8625
0.7366003062787136	0.8625
0.7367704611196189	0.8625
0.7372809256423345	0.8625
0.7374510804832397	0.8625
0.7375361579036923	0.8625
0.7377913901650502	0.8625
0.7382167772673133	0.8625
0.7384720095286711	0.8625
0.7387272417900289	0.8625
0.7387272417900289	0.8666666666666667
0.7396630934150077	0.8666666666666667
0.7399183256763655	0.8666666666666667
0.7416198740854177	0.8666666666666667
0.7416198740854177	0.8708333333333333
0.7436617321762804	0.8708333333333333
0.7436617321762804	0.875
0.74527820316488	0.875
0.7456185128466905	0.875
0.7473200612557427	0.875
0.7476603709375532	0.875
0.7485962225625319	0.875
0.7488514548238897	0.875
0.7489365322443423	0.875
0.7490216096647949	0.8791666666666667
0.7492768419261528	0.8791666666666667
0.7495320741875107	0.8791666666666667
0.7497022290284159	0.8791666666666667
0.7514888548579207	0.8791666666666667
0.7514888548579207	0.8833333333333333
0.7518291645397311	0.8833333333333333
0.752084396801089	0.8833333333333333
0.7522545516419942	0.8833333333333333
0.7525097839033521	0.8833333333333333
0.753615790369236	0.8833333333333333
0.753615790369236	0.8875
0.7561681129828144	0.8875
0.7564233452441722	0.8875
0.7596562872213715	0.8875
0.7598264420622767	0.8875
0.7614429130508763	0.8875
0.7616130678917815	0.8875
0.7627190743576655	0.8875
0.7628892291985707	0.8875
0.7629743066190233	0.8875
0.7631444614599285	0.8875
0.7633996937212864	0.8875
0.7637400034030968	0.8875
0.7662072485962226	0.8875
0.7663774034371278	0.8875
0.7684192615279904	0.8875
0.7690148034711588	0.8875
0.7694401905734218	0.8875
0.7698655776756849	0.8875
0.7702058873574953	0.8875
0.7702058873574953	0.8916666666666667
0.7703760421984005	0.8916666666666667
0.7706312744597584	0.8916666666666667
0.7712268164029267	0.8916666666666667
0.7713969712438319	0.8916666666666667
0.7722477454483581	0.8916666666666667
0.7726731325506211	0.8916666666666667
0.7729283648119789	0.8916666666666667
0.773779139016505	0.8916666666666667
0.7739492938574103	0.8916666666666667
0.7742045261187681	0.8916666666666667
0.7744597583801259	0.8916666666666667
0.776416539050536	0.8916666666666667
0.7765866938914412	0.8916666666666667
0.7774374680959674	0.8916666666666667
0.7776076229368726	0.8958333333333334
0.7782031648800408	0.8958333333333334
0.778373319720946	0.8958333333333334
0.77947932618683	0.8958333333333334
0.7797345584481878	0.8958333333333334
0.7803301003913561	0.8958333333333334
0.7803301003913561	0.9
0.7822018036413136	0.9
0.7824570359026715	0.9
0.7826271907435767	0.9
0.7827973455844819	0.9
0.7843287391526289	0.9
0.7846690488344393	0.9
0.7856049004594181	0.9
0.7856049004594181	0.9041666666666667
0.7856899778798707	0.9041666666666667
0.7858601327207759	0.9041666666666667
0.7871362940275651	0.9041666666666667
0.7873064488684703	0.9041666666666667
0.7876467585502808	0.9041666666666667
0.7877318359707334	0.9083333333333333
0.7877318359707334	0.9125
0.7891781521184278	0.9125
0.7891781521184278	0.9166666666666666
0.7907095456865748	0.9166666666666666
0.79087970052748	0.9166666666666666
0.7912200102092904	0.9166666666666666
0.7915603198911009	0.9166666666666666
0.7922409392547218	0.9166666666666666
0.7924961715160797	0.9166666666666666
0.7926663263569849	0.9166666666666666
0.7928364811978901	0.9208333333333333
0.7937723328228689	0.9208333333333333
0.7940275650842267	0.9208333333333333
0.7945380296069423	0.9208333333333333
0.7948783392887527	0.9208333333333333
0.7951335715501106	0.9208333333333333
0.7958141909137315	0.9208333333333333
0.7959843457546367	0.9208333333333333
0.7974306619023311	0.9208333333333333
0.7974306619023311	0.925
0.7986217457886677	0.925
0.7988769780500256	0.925
0.8004934490386252	0.925
0.800748681299983	0.925
0.8013442232431512	0.925
0.8016845329249617	0.925
0.801854687765867	0.925
0.8020248426067722	0.925
0.80228007486813	0.925
0.802705461970393	0.925
0.8035562361749192	0.925
0.803811468436277	0.925
0.8044070103794453	0.925
0.8046622426408031	0.925
0.8049174749021609	0.925
0.8052577845839715	0.925
0.8054279394248767	0.925
0.8061936362089501	0.925
0.8061936362089501	0.9291666666666667
0.8062787136294027	0.9291666666666667
0.8065339458907606	0.9291666666666667
0.8067891781521185	0.9291666666666667
0.8071294878339289	0.9291666666666667
0.807980262038455	0.9291666666666667
0.8082354942998128	0.9291666666666667
0.809511655606602	0.9291666666666667
0.8098519652884124	0.9291666666666667
0.8119789007997278	0.9291666666666667
0.812149055640633	0.9291666666666667
0.812149055640633	0.9333333333333333
0.8141909137314957	0.9333333333333333
0.8144461459928535	0.9333333333333333
0.8148715330951165	0.9333333333333333
0.8150416879360218	0.9333333333333333
0.8158924621405479	0.9333333333333333
0.8161476944019057	0.9333333333333333
0.8173387782882423	0.9333333333333333
0.8175089331291475	0.9333333333333333
0.8204015654245363	0.9333333333333333
0.8207418751063468	0.9333333333333333
0.8216777267313256	0.9333333333333333
0.8218478815722308	0.9333333333333333
0.8230389654585673	0.9333333333333333
0.8232941977199252	0.9333333333333333
0.823974817083546	0.9333333333333333
0.8242300493449038	0.9333333333333333
0.8248255912880721	0.9333333333333333
0.8249957461289774	0.9333333333333333
0.8251659009698826	0.9333333333333333
0.8256763654925983	0.9333333333333333
0.8260166751744087	0.9333333333333333
0.826612217117577	0.9333333333333333
0.8269525267993875	0.9333333333333333
0.8278033010039135	0.9333333333333333
0.8279734558448187	0.9333333333333333
0.8283988429470819	0.9333333333333333
0.8287391526288923	0.9333333333333333
0.8288242300493449	0.9333333333333333
0.8289943848902501	0.9333333333333333
0.8291645397311553	0.9333333333333333
0.8294197719925132	0.9333333333333333
0.8295899268334184	0.9333333333333333
0.8299302365152289	0.9333333333333333
0.8303556236174919	0.9333333333333333
0.8305257784583971	0.9333333333333333
0.8306959332993024	0.9333333333333333
0.8310362429811128	0.9333333333333333
0.8314616300833759	0.9333333333333333
0.8316317849242811	0.9333333333333333
0.8321422494469968	0.9333333333333333
0.8324825591288072	0.9333333333333333
0.8333333333333334	0.9333333333333333
0.8335034881742386	0.9333333333333333
0.8337587204355964	0.9333333333333333
0.8340139526969542	0.9333333333333333
0.8352901140037434	0.9333333333333333
0.8358005785264591	0.9333333333333333
0.8360558107878169	0.9333333333333333
0.8365662753105326	0.9333333333333333
0.8374170495150587	0.9333333333333333
0.8376722817764165	0.9333333333333333
0.838012591458227	0.9333333333333333
0.8383529011400375	0.9333333333333333
0.8399693721286371	0.9333333333333333
0.8401395269695423	0.9333333333333333
0.8409052237536158	0.9333333333333333
0.8411604560149736	0.9333333333333333
0.8414156882763315	0.9333333333333333
0.8415858431172367	0.9333333333333333
0.8416709205376893	0.9333333333333333
0.842181385060405	0.9333333333333333
0.8423515399013102	0.9333333333333333
0.8425216947422154	0.9333333333333333
0.842606772162668	0.9333333333333333
0.8427769270035732	0.9333333333333333
0.843287391526289	0.9333333333333333
0.8435426237876468	0.9333333333333333
0.843712778628552	0.9333333333333333
0.8438829334694572	0.9333333333333333
0.844818785094436	0.9333333333333333
0.8449889399353412	0.9333333333333333
0.8450740173557938	0.9333333333333333
0.8454143270376042	0.9333333333333333
0.8460098689807725	0.9333333333333333
0.8462651012421304	0.9333333333333333
0.846350178662583	0.9333333333333333
0.8466054109239408	0.9333333333333333
0.8469457206057512	0.9333333333333333
0.8469457206057512	0.9375
0.8470307980262038	0.9375
0.8473711077080143	0.9375
0.8477114173898247	0.9375
0.84788157223073	0.9375
0.8484771141738983	0.9375
0.8488174238557087	0.9375
0.8489025012761613	0.9375
0.8491577335375191	0.9375
0.8493278883784243	0.9375
0.8495831206397823	0.9375
0.8500085077420453	0.9375
0.8501786625829505	0.9375
0.8502637400034031	0.9375
0.8504338948443083	0.9375
0.8506891271056661	0.9375
0.850944359367024	0.9375
0.8511145142079292	0.9375
0.8513697464692871	0.9375
0.8516249787306449	0.9375
0.8519652884124553	0.9375
0.8523055980942658	0.9375
0.8525608303556236	0.9375
0.8529011400374341	0.9375
0.8531563722987919	0.9375
0.8533265271396971	0.9375
0.8534966819806024	0.9375
0.8537519142419602	0.9375
0.8545176110260337	0.9375
0.854687765866939	0.9375
0.8556236174919176	0.9375
0.8557937723328228	0.9375
0.8563893142759912	0.9375
0.8565594691168964	0.9375
0.8568147013782542	0.9375
0.8569848562191594	0.9375
0.857069933639612	0.9375
0.857069933639612	0.9416666666666667
0.8571550110600646	0.9416666666666667
0.8573251659009699	0.9416666666666667
0.8575803981623277	0.9416666666666667
0.857750553003233	0.9416666666666667
0.8580057852645908	0.9416666666666667
0.8580057852645908	0.9458333333333333
0.8580908626850434	0.9458333333333333
0.8582610175259486	0.9458333333333333
0.8586013272077591	0.9458333333333333
0.8587714820486643	0.9458333333333333
0.8589416368895695	0.9458333333333333
0.8591117917304747	0.9458333333333333
0.8594521014122852	0.9458333333333333
0.8596222562531904	0.9458333333333333
0.8597924110940957	0.9458333333333333
0.8599625659350009	0.9458333333333333
0.8602177981963587	0.9458333333333333
0.8603879530372639	0.9458333333333333
0.8608984175599795	0.9458333333333333
0.8613238046622427	0.9458333333333333
0.8620895014463161	0.9458333333333333
0.862344733707674	0.9458333333333333
0.8629402756508423	0.9458333333333333
0.8629402756508423	0.95
0.8631955079122001	0.95
0.8636208950144632	0.95
0.8636208950144632	0.9541666666666667
0.8637910498553684	0.9541666666666667
0.8642164369576314	0.9541666666666667
0.8646418240598945	0.9541666666666667
0.8654925982644206	0.9541666666666667
0.8657478305257784	0.9541666666666667
0.8659179853666836	0.9541666666666667
0.8671090692530202	0.9541666666666667
0.8671090692530202	0.9583333333333334
0.8672792240939254	0.9583333333333334
0.867364301514378	0.9583333333333334
0.8677046111961886	0.9583333333333334
0.8678747660370938	0.9583333333333334
0.8679598434575464	0.9583333333333334
0.8681299982984516	0.9583333333333334
0.8683852305598094	0.9583333333333334
0.8685553854007146	0.9583333333333334
0.869576314446146	0.9583333333333334
0.8698315467075038	0.9583333333333334
0.8704270886506721	0.9583333333333334
0.8707673983324825	0.9583333333333334
0.8709375531733878	0.9583333333333334
0.8711927854347457	0.9583333333333334
0.8714480176961035	0.9583333333333334
0.8717883273779139	0.9583333333333334
0.8718734047983665	0.9583333333333334
0.8720435596392717	0.9583333333333334
0.8726391015824401	0.9583333333333334
0.8728943338437979	0.9583333333333334
0.8729794112642505	0.9583333333333334
0.8736600306278713	0.9583333333333334
0.8739152628892292	0.9583333333333334
0.8739152628892292	0.9625
0.8749361919346605	0.9625
0.8751063467755658	0.9625
0.8753615790369236	0.9625
0.8756168112982814	0.9625
0.8761272758209971	0.9625
0.8762123532414497	0.9666666666666667
0.876807895184618	0.9666666666666667
0.8770631274459758	0.9666666666666667
0.877233282286881	0.9666666666666667
0.877233282286881	0.9708333333333333
0.877488514548239	0.9708333333333333
0.8778288242300494	0.9708333333333333
0.8784243661732176	0.9708333333333333
0.8786795984345754	0.9708333333333333
0.8788497532754806	0.9708333333333333
0.8791900629572912	0.9708333333333333
0.8802109920027225	0.9708333333333333
0.8812319210481538	0.9708333333333333
0.8814020758890591	0.9708333333333333
0.8815722307299643	0.9708333333333333
0.8816573081504169	0.9708333333333333
0.8819125404117747	0.9708333333333333
0.8822528500935851	0.9708333333333333
0.882508082354943	0.9708333333333333
0.8826782371958483	0.9708333333333333
0.8829334694572061	0.9708333333333333
0.8833588565594691	0.9708333333333333
0.8838693210821847	0.9708333333333333
0.8842096307639953	0.9708333333333333
0.8847200952867109	0.9708333333333333
0.8850604049685213	0.9708333333333333
0.8853156372298792	0.9708333333333333
0.8859111791730475	0.9708333333333333
0.8862514888548579	0.9708333333333333
0.8864216436957632	0.9708333333333333
0.8865917985366684	0.9708333333333333
0.887102263059384	0.9708333333333333
0.8873574953207419	0.9708333333333333
0.8883784243661732	0.9708333333333333
0.888633656627531	0.9708333333333333
0.8888038114684362	0.9708333333333333
0.8889739663093414	0.9708333333333333
0.8898247405138676	0.9708333333333333
0.8900799727752254	0.9708333333333333
0.8904202824570359	0.9708333333333333
0.8905904372979411	0.9708333333333333
0.8907605921388464	0.9708333333333333
0.8909307469797516	0.9708333333333333
0.891271056661562	0.9708333333333333
0.8920367534456355	0.9708333333333333
0.8922069082865407	0.9708333333333333
0.8925472179683512	0.9708333333333333
0.8927173728092564	0.9708333333333333
0.8939084566955929	0.9708333333333333
0.8940786115364983	0.9708333333333333
0.8944189212183087	0.9708333333333333
0.8946741534796665	0.9708333333333333
0.8948443083205717	0.9708333333333333
0.8950995405819295	0.9708333333333333
0.8952696954228347	0.9708333333333333
0.89543985026374	0.9708333333333333
0.8957801599455505	0.9708333333333333
0.8959503147864557	0.9708333333333333
0.8962906244682661	0.9708333333333333
0.8966309341500766	0.9708333333333333
0.8968861664114344	0.9708333333333333
0.896971243831887	0.9708333333333333
0.8971413986727922	0.9708333333333333
0.8974817083546027	0.9708333333333333
0.8977369406159605	0.9708333333333333
0.8979921728773184	0.9708333333333333
0.8982474051386762	0.9708333333333333
0.8984175599795814	0.9708333333333333
0.8986727922409392	0.9708333333333333
0.8992683341841076	0.9708333333333333
0.8994384890250128	0.9708333333333333
0.8997787987068232	0.9708333333333333
0.8999489535477284	0.9708333333333333
0.9002041858090862	0.9708333333333333
0.9003743406499914	0.9708333333333333
0.9008848051727072	0.9708333333333333
0.9016505019567806	0.9708333333333333
0.9017355793772333	0.9708333333333333
0.9019057342181385	0.9708333333333333
0.9020758890590437	0.9708333333333333
0.9024161987408542	0.9708333333333333
0.9028415858431172	0.9708333333333333
0.9030968181044751	0.9708333333333333
0.9032669729453803	0.9708333333333333
0.9032669729453803	0.975
0.9034371277862855	0.975
0.9036072826271907	0.975
0.9036923600476433	0.975
0.9039475923090012	0.975
0.9041177471499064	0.975
0.9043729794112643	0.975
0.9044580568317169	0.975
0.9047132890930747	0.975
0.9048834439339799	0.975
0.9048834439339799	0.9791666666666666
0.9052237536157903	0.9791666666666666
0.9054789858771483	0.9791666666666666
0.9055640632976009	0.9791666666666666
0.9057342181385061	0.9791666666666666
0.9058192955589587	0.9791666666666666
0.9059894503998639	0.9791666666666666
0.9060745278203165	0.9791666666666666
0.9063297600816743	0.9791666666666666
0.9064999149225795	0.9791666666666666
0.9065849923430321	0.9791666666666666
0.9067551471839373	0.9791666666666666
0.90684022460439	0.9791666666666666
0.9072656117066531	0.9791666666666666
0.9073506891271057	0.9791666666666666
0.9076909988089161	0.9791666666666666
0.9080313084907266	0.9791666666666666
0.9082014633316318	0.9791666666666666
0.9084566955929896	0.9791666666666666
0.9088820826952527	0.9791666666666666
0.9090522375361579	0.9791666666666666
0.9093074697975158	0.9791666666666666
0.9096477794793262	0.9791666666666666
0.9109239407861154	0.9791666666666666
0.9111791730474732	0.9791666666666666
0.9112642504679258	0.9791666666666666
0.9115194827292836	0.9791666666666666
0.9116045601497362	0.9791666666666666
0.9117747149906414	0.9791666666666666
0.9123702569338098	0.9791666666666666
0.9127105666156202	0.9791666666666666
0.9127105666156202	0.9833333333333333
0.9128807214565254	0.9833333333333333
0.9132210311383359	0.9833333333333333
0.9137314956610516	0.9833333333333333
0.9139867279224094	0.9833333333333333
0.9141568827633146	0.9833333333333333
0.9143270376042198	0.9833333333333333
0.9144971924451251	0.9833333333333333
0.9146673472860303	0.9833333333333333
0.9148375021269355	0.9833333333333333
0.9150927343882933	0.9833333333333333
0.9154330440701038	0.9833333333333333
0.9155181214905564	0.9833333333333333
0.9157733537519143	0.9833333333333333
0.9158584311723669	0.9833333333333333
0.9160285860132721	0.9833333333333333
0.9162838182746299	0.9833333333333333
0.9164539731155351	0.9833333333333333
0.9165390505359877	0.9833333333333333
0.9167092053768929	0.9875
0.9167942827973455	0.9875
0.9170495150587035	0.9875
0.9173047473200613	0.9875
0.9175599795814191	0.9875
0.9177301344223243	0.9875
0.9180704441041347	0.9875
0.9181555215245873	0.9875
0.9185809086268504	0.9875
0.9189212183086609	0.9875
0.9190062957291135	0.9875
0.9191764505700187	0.9875
0.9192615279904713	0.9875
0.9196018376722818	0.9875
0.9196869150927344	0.9875
0.9200272247745448	0.9875
0.92019737961545	0.9875
0.9204526118768079	0.9875
0.9207078441381658	0.9875
0.9209630763995236	0.9875
0.9212183086608814	0.9875
0.9213884635017866	0.9875
0.9214735409222392	0.9875
0.9218138506040496	0.9875
0.9225795473881232	0.9875
0.922834779649481	0.9875
0.9230900119108388	0.9875
0.9235153990131019	0.9875
0.9236855538540072	0.9875
0.9238557086949124	0.9875
0.923940786115365	0.9875
0.9241960183767228	0.9875
0.924366173217628	0.9875
0.9245363280585333	0.9875
0.9250467925812489	0.9875
0.9252169474221542	0.9875
0.9256423345244172	0.9875
0.9259826442062277	0.9875
0.9260677216266803	0.9875
0.9262378764675855	0.9875
0.9266632635698485	0.9875
0.9268334184107538	0.9875
0.9270886506721117	0.9875
0.9273438829334695	0.9875
0.9275991151948273	0.9875
0.9277692700357325	0.9875
0.9278543474561851	0.9875
0.9280245022970903	0.9875
0.9283648119789008	0.9875
0.9287901990811639	0.9875
0.9297260507061426	0.9875
0.930066360387953	0.9875
0.9303215926493109	0.9875
0.9305768249106687	0.9875
0.9309171345924792	0.9875
0.9312574442742896	0.9875
0.9315126765356474	0.9875
0.9316828313765526	0.9875
0.9317679087970053	0.9875
0.9320231410583631	0.9875
0.9323634507401736	0.9875
0.932703760421984	0.9875
0.9329589926833418	0.9875
0.9330440701037944	0.9875
0.9332142249446996	0.9875
0.9332993023651522	0.9875
0.9338948443083206	0.9875
0.9341500765696784	0.9875
0.9343202314105836	0.9875
0.934660541092394	0.9875
0.9349157733537519	0.9875
0.9350859281946572	0.9875
0.935341160456015	0.9875
0.9355113152969202	0.9875
0.935766547558278	0.9875
0.9361068572400885	0.9875
0.9361919346605411	0.9875
0.9365322443423515	0.9875
0.936872554024162	0.9875
0.9369576314446146	0.9875
0.9374680959673303	0.9875
0.9377233282286881	0.9875
0.9381487153309511	0.9875
0.9382337927514037	0.9875
0.938403947592309	0.9875
0.9386591798536669	0.9875
0.9389994895354773	0.9875
0.9392547217968351	0.9875
0.9394248766377403	0.9875
0.9396801088990981	0.9875
0.939935341160456	0.9875
0.9404458056831717	0.9875
0.9405308831036243	0.9875
0.94104134762634	0.9875
0.9412115024672452	0.9875
0.9412965798876978	0.9875
0.9415518121490556	0.9875
0.9416368895695083	0.9875
0.9418070444104135	0.9875
0.9421473540922239	0.9875
0.9423175089331292	0.9875
0.9424876637740344	0.9875
0.9429130508762974	0.9875
0.94299812829675	0.9875
0.9432533605581078	0.9875
0.9434235153990131	0.9875
0.9435085928194658	0.9875
0.9438489025012762	0.9875
0.9441892121830866	0.9875
0.9446996767058022	0.9875
0.9448698315467075	0.9875
0.9449549089671602	0.9875
0.9453802960694232	0.9875
0.9457206057512336	0.9875
0.9462310702739493	0.9875
0.9469116896375702	0.9875
0.9470818444784754	0.9875
0.9473370767398333	0.9875
0.9474221541602859	0.9875
0.9476773864216437	0.9875
0.9480176961034541	0.9875
0.9481027735239067	0.9875
0.9484430832057172	0.9875
0.9485281606261698	0.9875
0.9492087799897907	0.9875
0.9492938574102433	0.9875
0.9496341670920537	0.9875
0.9497192445125063	0.9875
0.9503998638761273	0.9875
0.9510804832397481	0.9875
0.9512506380806534	0.9875
0.9515909477624639	0.9875
0.9518461800238217	0.9875
0.9519312574442743	0.9875
0.9522715671260847	0.9875
0.9526118768078952	0.9875
0.952867109069253	0.9875
0.9529521864897056	0.9875
0.9532924961715161	0.9875
0.9538029606942318	0.9875
0.953973115535137	0.9875
0.9543134252169474	0.9875
0.9544835800578526	0.9875
0.9546537348987578	0.9875
0.9548238897396631	0.9875
0.955079122001021	0.9875
0.9551641994214736	0.9875
0.9553343542623788	0.9875
0.9557597413646418	0.9875
0.9560149736259996	0.9875
0.9563552833078101	0.9875
0.9566955929896206	0.9875
0.9567806704100732	0.9875
0.957035902671431	0.9875
0.9572060575123362	0.9875
1.0	1.0
