# Supplementary material for: Predicting sequence-specific amplification efficiency in multi-template PCR with deep learning
Source: Nat Commun. 2025 Oct 16;16:9187. doi: 10.1038/s41467-025-64221-4 (PMC12533003; doi:10.1038/s41467-025-64221-4)
Supplement: Supplementary file 4 — Source data [file 41467_2025_64221_MOESM4_ESM.zip › Fig. 3c/roc_curve_external_data_GCfix_GCall.csv]

fpr	tpr
0.0	0.0
0.0	0.004166666666666667
0.0	0.008333333333333333
8.504847763225038e-05	0.008333333333333333
8.504847763225038e-05	0.0125
0.00017009695526450075	0.0125
0.00017009695526450075	0.058333333333333334
0.0003401939105290015	0.058333333333333334
0.0003401939105290015	0.125
0.00042524238816125194	0.125
0.00042524238816125194	0.14583333333333334
0.0005102908657935023	0.14583333333333334
0.0005102908657935023	0.16666666666666666
0.0005953393434257526	0.16666666666666666
0.0005953393434257526	0.17083333333333334
0.000680387821058003	0.17083333333333334
0.000680387821058003	0.17916666666666667
0.0009355332539547543	0.17916666666666667
0.0009355332539547543	0.18333333333333332
0.0010205817315870045	0.18333333333333332
0.0010205817315870045	0.1875
0.001105630209219255	0.1875
0.001105630209219255	0.19583333333333333
0.0012757271644837558	0.19583333333333333
0.0012757271644837558	0.20416666666666666
0.001360775642116006	0.20416666666666666
0.001360775642116006	0.2125
0.001786018030277258	0.2125
0.001786018030277258	0.21666666666666667
0.001956114985541759	0.21666666666666667
0.001956114985541759	0.22916666666666666
0.002041163463174009	0.22916666666666666
0.002041163463174009	0.23333333333333334
0.002466405851335261	0.23333333333333334
0.002466405851335261	0.2375
0.002636502806599762	0.2375
0.002636502806599762	0.25833333333333336
0.0034869875829222656	0.25833333333333336
0.0034869875829222656	0.2625
0.003827181493451267	0.2625
0.003827181493451267	0.2708333333333333
0.003912229971083518	0.2708333333333333
0.003912229971083518	0.275
0.004082326926348018	0.275
0.004082326926348018	0.2791666666666667
0.0043374723592447696	0.2791666666666667
0.0043374723592447696	0.2833333333333333
0.00442252083687702	0.2833333333333333
0.00442252083687702	0.2916666666666667
0.004762714747406021	0.2916666666666667
0.004762714747406021	0.30416666666666664
0.005443102568464024	0.30416666666666664
0.005443102568464024	0.30833333333333335
0.005528151046096275	0.30833333333333335
0.005528151046096275	0.31666666666666665
0.005953393434257527	0.31666666666666665
0.005953393434257527	0.32083333333333336
0.006208538867154278	0.32083333333333336
0.006208538867154278	0.325
0.006293587344786528	0.325
0.006293587344786528	0.32916666666666666
0.006888926688212281	0.32916666666666666
0.006888926688212281	0.3333333333333333
0.007059023643476782	0.3333333333333333
0.007059023643476782	0.3416666666666667
0.007229120598741283	0.3416666666666667
0.007229120598741283	0.3458333333333333
0.007654362986902534	0.3458333333333333
0.007654362986902534	0.35
0.008504847763225038	0.35
0.008504847763225038	0.3541666666666667
0.008589896240857289	0.3541666666666667
0.008589896240857289	0.35833333333333334
0.009440381017179792	0.35833333333333334
0.009440381017179792	0.3625
0.009865623405341044	0.3625
0.009865623405341044	0.36666666666666664
0.010120768838237796	0.36666666666666664
0.010120768838237796	0.37083333333333335
0.010205817315870046	0.37083333333333335
0.010205817315870046	0.375
0.010460962748766798	0.375
0.010460962748766798	0.37916666666666665
0.010886205136928048	0.37916666666666665
0.010886205136928048	0.38333333333333336
0.01122639904745705	0.38333333333333336
0.01122639904745705	0.3958333333333333
0.012332029256676305	0.3958333333333333
0.012332029256676305	0.4
0.012502126211940806	0.4
0.012502126211940806	0.4083333333333333
0.01326756251063106	0.4083333333333333
0.01326756251063106	0.4125
0.01335261098826331	0.4125
0.01335261098826331	0.4166666666666667
0.014118047286953563	0.4166666666666667
0.014118047286953563	0.42083333333333334
0.014203095764585814	0.42083333333333334
0.014203095764585814	0.425
0.014373192719850315	0.425
0.014373192719850315	0.43333333333333335
0.014543289675114816	0.43333333333333335
0.014543289675114816	0.4375
0.014883483585643818	0.4375
0.014883483585643818	0.44166666666666665
0.015308725973805068	0.44166666666666665
0.015308725973805068	0.44583333333333336
0.015733968361966322	0.44583333333333336
0.015733968361966322	0.45
0.01598911379486307	0.45
0.01598911379486307	0.45416666666666666
0.017009695526450076	0.45416666666666666
0.017009695526450076	0.4583333333333333
0.017264840959346828	0.4583333333333333
0.017264840959346828	0.4625
0.01743493791461133	0.4625
0.01743493791461133	0.4708333333333333
0.01769008334750808	0.4708333333333333
0.01769008334750808	0.475
0.01777513182514033	0.475
0.01777513182514033	0.4791666666666667
0.018455519646198335	0.4791666666666667
0.018455519646198335	0.48333333333333334
0.019135907467256335	0.48333333333333334
0.019135907467256335	0.49166666666666664
0.019306004422520836	0.49166666666666664
0.019306004422520836	0.49583333333333335
0.020751828542269094	0.49583333333333335
0.020751828542269094	0.5
0.020836877019901345	0.5
0.020836877019901345	0.5041666666666667
0.021347167885694848	0.5041666666666667
0.021347167885694848	0.5125
0.021432216363327098	0.5125
0.021432216363327098	0.5166666666666667
0.02151726484095935	0.5166666666666667
0.02151726484095935	0.5208333333333334
0.021602313318591596	0.5208333333333334
0.021602313318591596	0.525
0.02406871916992686	0.525
0.02406871916992686	0.5291666666666667
0.02415376764755911	0.5291666666666667
0.02415376764755911	0.5333333333333333
0.027045415887055623	0.5333333333333333
0.027045415887055623	0.5416666666666666
0.028321143051539377	0.5416666666666666
0.028321143051539377	0.5458333333333333
0.030192209559448884	0.5458333333333333
0.030192209559448884	0.55
0.030617451947610137	0.55
0.030617451947610137	0.5541666666666667
0.030872597380506888	0.5541666666666667
0.030872597380506888	0.5583333333333333
0.03104269433577139	0.5583333333333333
0.03104269433577139	0.5625
0.03231842150025514	0.5625
0.03231842150025514	0.5666666666666667
0.032573566933151894	0.5666666666666667
0.032573566933151894	0.5708333333333333
0.0332539547542099	0.5708333333333333
0.0332539547542099	0.575
0.03350910018710665	0.575
0.03350910018710665	0.5791666666666667
0.0335941486647389	0.5791666666666667
0.0335941486647389	0.5833333333333334
0.03384929409763565	0.5833333333333334
0.03384929409763565	0.5875
0.03529511821738391	0.5875
0.03529511821738391	0.5916666666666667
0.03572036060554516	0.5916666666666667
0.03572036060554516	0.5958333333333333
0.03699608777002892	0.5958333333333333
0.03699608777002892	0.6
0.039122299710835175	0.6
0.039122299710835175	0.6041666666666666
0.04039802687531893	0.6041666666666666
0.04039802687531893	0.6083333333333333
0.040738220785847934	0.6083333333333333
0.040738220785847934	0.6125
0.04167375403980269	0.6125
0.04167375403980269	0.6166666666666667
0.04448035380166695	0.6166666666666667
0.04448035380166695	0.6208333333333333
0.0447354992345637	0.6208333333333333
0.0447354992345637	0.625
0.04694675965300221	0.625
0.04694675965300221	0.6291666666666667
0.047457050518795715	0.6291666666666667
0.047457050518795715	0.6333333333333333
0.04983840789249872	0.6333333333333333
0.04983840789249872	0.6375
0.050263650280659974	0.6375
0.050263650280659974	0.6416666666666667
0.05068889266882123	0.6416666666666667
0.05068889266882123	0.6458333333333334
0.051879571355672734	0.6458333333333334
0.051879571355672734	0.65
0.052134716788569485	0.65
0.052134716788569485	0.6541666666666667
0.055111413505698245	0.6541666666666667
0.055111413505698245	0.6583333333333333
0.05562170437149175	0.6583333333333333
0.05562170437149175	0.6625
0.056897431535975505	0.6625
0.056897431535975505	0.6666666666666666
0.058683449566252766	0.6666666666666666
0.058683449566252766	0.6708333333333333
0.06004422520836877	0.6708333333333333
0.06004422520836877	0.675
0.06046946759653002	0.675
0.06046946759653002	0.6791666666666667
0.06523218234393605	0.6791666666666667
0.06523218234393605	0.6833333333333333
0.06863412144922607	0.6833333333333333
0.06863412144922607	0.6875
0.07314169076373533	0.6875
0.07314169076373533	0.6916666666666667
0.07433236945058684	0.6916666666666667
0.07433236945058684	0.6958333333333333
0.07543799965980609	0.6958333333333333
0.07543799965980609	0.7
0.07577819357033509	0.7
0.07577819357033509	0.7041666666666667
0.0769688722571866	0.7041666666666667
0.0769688722571866	0.7083333333333334
0.0771389692124511	0.7083333333333334
0.0771389692124511	0.7125
0.07909508419799285	0.7125
0.07909508419799285	0.7166666666666667
0.07977547201905086	0.7166666666666667
0.07977547201905086	0.7208333333333333
0.07994556897431536	0.7208333333333333
0.07994556897431536	0.725
0.08156149004932811	0.725
0.08156149004932811	0.7291666666666666
0.0886205136928049	0.7291666666666666
0.0886205136928049	0.7333333333333333
0.09363837387310767	0.7333333333333333
0.09363837387310767	0.7375
0.09576458581391394	0.7375
0.09576458581391394	0.7416666666666667
0.0994216703521007	0.7416666666666667
0.0994216703521007	0.7458333333333333
0.10435448205477121	0.7458333333333333
0.10435448205477121	0.75
0.10520496683109372	0.75
0.10520496683109372	0.7541666666666667
0.1115836026535125	0.7541666666666667
0.1115836026535125	0.7583333333333333
0.11983330498384079	0.7583333333333333
0.11983330498384079	0.7625
0.12816805579180132	0.7625
0.12816805579180132	0.7666666666666667
0.1333560129273686	0.7666666666666667
0.1333560129273686	0.7708333333333334
0.13854397006293587	0.7708333333333334
0.13854397006293587	0.775
0.15657424732097294	0.775
0.15657424732097294	0.7791666666666667
0.15759482905255995	0.7791666666666667
0.15759482905255995	0.7833333333333333
0.16261268923286273	0.7833333333333333
0.16261268923286273	0.7875
0.1669501615921075	0.7875
0.1669501615921075	0.7916666666666666
0.17060724613029427	0.7916666666666666
0.17060724613029427	0.7958333333333333
0.1767307365198163	0.7958333333333333
0.1767307365198163	0.8
0.17979248171457732	0.8
0.17979248171457732	0.8041666666666667
0.18625616601462833	0.8041666666666667
0.18625616601462833	0.8083333333333333
0.1868515053580541	0.8083333333333333
0.1868515053580541	0.8125
0.19323014118047288	0.8125
0.19323014118047288	0.8166666666666667
0.19943868004762716	0.8166666666666667
0.19943868004762716	0.8208333333333333
0.20250042524238815	0.8208333333333333
0.20250042524238815	0.825
0.20658275216873617	0.825
0.20658275216873617	0.8291666666666667
0.2132165334240517	0.8291666666666667
0.2132165334240517	0.8333333333333334
0.22784487157679878	0.8333333333333334
0.22784487157679878	0.8375
0.22810001700969554	0.8375
0.22810001700969554	0.8416666666666667
0.23873107671372681	0.8416666666666667
0.23873107671372681	0.8458333333333333
0.2440891308045586	0.8458333333333333
0.2440891308045586	0.85
0.2454499064466746	0.85
0.2454499064466746	0.8541666666666666
0.27445143731927196	0.8541666666666666
0.27445143731927196	0.8583333333333333
0.27521687361796227	0.8583333333333333
0.27521687361796227	0.8625
0.27870386120088453	0.8625
0.27870386120088453	0.8666666666666667
0.28227589726143903	0.8666666666666667
0.28227589726143903	0.8708333333333333
0.30591937404320463	0.8708333333333333
0.30591937404320463	0.875
0.3575437999659806	0.875
0.3575437999659806	0.8791666666666667
0.3788909678516755	0.8791666666666667
0.3788909678516755	0.8833333333333333
0.3811872767477462	0.8833333333333333
0.3811872767477462	0.8875
0.38169756761353973	0.8875
0.38169756761353973	0.8916666666666667
0.3869705732267392	0.8916666666666667
0.3869705732267392	0.8958333333333334
0.3887565912570165	0.8958333333333334
0.3887565912570165	0.9
0.4216703521006974	0.9
0.4216703521006974	0.9041666666666667
0.4350229630889607	0.9041666666666667
0.4350229630889607	0.9083333333333333
0.43553325395475423	0.9083333333333333
0.43553325395475423	0.9125
0.44573907127062423	0.9125
0.44573907127062423	0.9166666666666666
0.4494812042864433	0.9166666666666666
0.4494812042864433	0.9208333333333333
0.4535635312127913	0.9208333333333333
0.4535635312127913	0.925
0.4624936213641776	0.925
0.4624936213641776	0.9291666666666667
0.4772070079945569	0.9291666666666667
0.4772070079945569	0.9333333333333333
0.4895390372512332	0.9333333333333333
0.4895390372512332	0.9375
0.491495152236775	0.9375
0.491495152236775	0.9416666666666667
0.49838407892498726	0.9416666666666667
0.49838407892498726	0.9458333333333333
0.5168395985711856	0.9458333333333333
0.5168395985711856	0.95
0.5194761013777853	0.95
0.5194761013777853	0.9541666666666667
0.5389522027555707	0.9541666666666667
0.5389522027555707	0.9583333333333334
0.5617451947610138	0.9583333333333334
0.5617451947610138	0.9625
0.5931280830073141	0.9625
0.5931280830073141	0.9666666666666667
0.608691954414016	0.9666666666666667
0.608691954414016	0.9708333333333333
0.6465385269603674	0.9708333333333333
0.6465385269603674	0.975
0.6812383058343255	0.975
0.68140840278959	0.975
0.7513182514032999	0.975
0.7513182514032999	0.9791666666666666
0.7528491240006804	0.9791666666666666
0.7528491240006804	0.9833333333333333
0.7608436808981119	0.9833333333333333
0.7608436808981119	0.9875
0.7944378295628508	0.9875
0.7944378295628508	0.9916666666666667
0.8983670692294607	0.9916666666666667
0.8983670692294607	0.9958333333333333
0.9189488008164653	0.9958333333333333
0.9189488008164653	1.0
0.9635142030957646	1.0
0.9636843000510291	1.0
1.0	1.0
