# Supplementary material for: Predicting sequence-specific amplification efficiency in multi-template PCR with deep learning
Source: Nat Commun. 2025 Oct 16;16:9187. doi: 10.1038/s41467-025-64221-4 (PMC12533003; doi:10.1038/s41467-025-64221-4)
Supplement: Supplementary file 4 — Source data [file 41467_2025_64221_MOESM4_ESM.zip › Fig. 3c/roc_curve_external_data_GCfix_GCall_baseline.csv]

fpr	tpr
0.0	0.0
8.504847763225038e-05	0.0
0.0003401939105290015	0.0
0.0005102908657935023	0.0
0.002891648239496513	0.0
0.002891648239496513	0.004166666666666667
0.004252423881612519	0.004166666666666667
0.00442252083687702	0.004166666666666667
0.00442252083687702	0.008333333333333333
0.005273005613199524	0.008333333333333333
0.005273005613199524	0.0125
0.005443102568464024	0.0125
0.006208538867154278	0.0125
0.006378635822418779	0.0125
0.00654873277768328	0.0125
0.0067188297329477805	0.0125
0.007484266031638034	0.0125
0.007654362986902534	0.0125
0.007739411464534785	0.0125
0.007739411464534785	0.016666666666666666
0.009440381017179792	0.016666666666666666
0.009695526450076543	0.016666666666666666
0.010375914271134547	0.016666666666666666
0.010631059704031299	0.016666666666666666
0.010801156659295798	0.016666666666666666
0.010886205136928048	0.016666666666666666
0.01122639904745705	0.016666666666666666
0.011566592957986052	0.016666666666666666
0.011821738390882804	0.016666666666666666
0.012672223167205307	0.016666666666666666
0.012842320122469808	0.016666666666666666
0.01309746555536656	0.016666666666666666
0.01318251403299881	0.016666666666666666
0.013437659465895561	0.016666666666666666
0.013437659465895561	0.020833333333333332
0.013522707943527812	0.020833333333333332
0.01369280489879231	0.020833333333333332
0.014288144242218064	0.020833333333333332
0.014458241197482565	0.020833333333333332
0.014543289675114816	0.020833333333333332
0.014713386630379317	0.020833333333333332
0.01590406531723082	0.020833333333333332
0.01607416227249532	0.020833333333333332
0.01615921075012757	0.020833333333333332
0.016499404660656573	0.020833333333333332
0.016669501615921074	0.020833333333333332
0.017349889436979078	0.020833333333333332
0.01769008334750808	0.020833333333333332
0.01794522878040483	0.020833333333333332
0.01794522878040483	0.025
0.018200374213301583	0.025
0.018370471168566084	0.025
0.018625616601462835	0.025
0.018795713556727333	0.025
0.019135907467256335	0.025
0.019306004422520836	0.025
0.019391052900153086	0.025
0.01973124681068209	0.025
0.01981629528831434	0.029166666666666667
0.01998639224357884	0.029166666666666667
0.021006973975165846	0.029166666666666667
0.021177070930430347	0.029166666666666667
0.021432216363327098	0.029166666666666667
0.021602313318591596	0.029166666666666667
0.021857458751488347	0.029166666666666667
0.0221126041843851	0.029166666666666667
0.0222827011396496	0.029166666666666667
0.022792992005443102	0.029166666666666667
0.022963088960707603	0.029166666666666667
0.023303282871236605	0.029166666666666667
0.023558428304133357	0.029166666666666667
0.023643476781765607	0.029166666666666667
0.02398367069229461	0.029166666666666667
0.02440891308045586	0.029166666666666667
0.02457901003572036	0.029166666666666667
0.02483415546861711	0.029166666666666667
0.02491920394624936	0.029166666666666667
0.025089300901513862	0.029166666666666667
0.025684640244939615	0.029166666666666667
0.026024834155468617	0.029166666666666667
0.02627997958836537	0.029166666666666667
0.02662017349889437	0.03333333333333333
0.026875318931791122	0.03333333333333333
0.027130464364687874	0.03333333333333333
0.02730056131995237	0.03333333333333333
0.027725803708113624	0.03333333333333333
0.027980949141010375	0.03333333333333333
0.028406191529171627	0.03333333333333333
0.02857628848443613	0.03333333333333333
0.02874638543970063	0.03333333333333333
0.02900153087259738	0.03333333333333333
0.029511821738390884	0.03333333333333333
0.029766967171287635	0.03333333333333333
0.030532403469977886	0.03333333333333333
0.030787548902874638	0.03333333333333333
0.030872597380506888	0.03333333333333333
0.03104269433577139	0.03333333333333333
0.03172308215682939	0.03333333333333333
0.03206327606735839	0.03333333333333333
0.03223337302262289	0.03333333333333333
0.032488518455519644	0.03333333333333333
0.032658615410784145	0.03333333333333333
0.03299880932131315	0.03333333333333333
0.03316890627657765	0.03333333333333333
0.03350910018710665	0.03333333333333333
0.03367919714237115	0.03333333333333333
0.0337642456200034	0.03333333333333333
0.034274536485796904	0.03333333333333333
0.034359584963429154	0.03333333333333333
0.034529681918693655	0.03333333333333333
0.03478482735159041	0.03333333333333333
0.03495492430685491	0.03333333333333333
0.03512502126211941	0.03333333333333333
0.03538016669501616	0.03333333333333333
0.03555026365028066	0.03333333333333333
0.03580540908317741	0.03333333333333333
0.036315699948970916	0.03333333333333333
0.036400748426603166	0.03333333333333333
0.03657084538186767	0.03333333333333333
0.03682599081476442	0.03333333333333333
0.03708113624766117	0.03333333333333333
0.03725123320292567	0.03333333333333333
0.037506378635822415	0.03333333333333333
0.03776152406871917	0.03333333333333333
0.03793162102398367	0.03333333333333333
0.03827181493451267	0.03333333333333333
0.03852696036740942	0.03333333333333333
0.03869705732267392	0.03333333333333333
0.039037251233202924	0.03333333333333333
0.039292396666099676	0.03333333333333333
0.03980268753189318	0.03333333333333333
0.04014288144242218	0.03333333333333333
0.04056812383058343	0.03333333333333333
0.040823269263480184	0.03333333333333333
0.041163463174009186	0.03333333333333333
0.04184385099506719	0.03333333333333333
0.04218404490559619	0.03333333333333333
0.042524238816125194	0.03333333333333333
0.04320462663718319	0.03333333333333333
0.04337472359244769	0.03333333333333333
0.043714917502976694	0.03333333333333333
0.043799965980608944	0.03333333333333333
0.043970062935873445	0.03333333333333333
0.0442252083687702	0.03333333333333333
0.0447354992345637	0.03333333333333333
0.0449055961898282	0.03333333333333333
0.04499064466746045	0.03333333333333333
0.04533083857798945	0.03333333333333333
0.04533083857798945	0.0375
0.04601122639904746	0.0375
0.04618132335431196	0.0375
0.04643646878720871	0.0375
0.04652151726484096	0.041666666666666664
0.04669161422010546	0.041666666666666664
0.04686171117536996	0.041666666666666664
0.047201905085898964	0.041666666666666664
0.04771219595169247	0.04583333333333333
0.04779724442932472	0.04583333333333333
0.04796734138458922	0.04583333333333333
0.04822248681748597	0.04583333333333333
0.04847763225038272	0.04583333333333333
0.04864772920564722	0.04583333333333333
0.04881782616091172	0.04583333333333333
0.04890287463854397	0.04583333333333333
0.04924306854907297	0.04583333333333333
0.04966831093723422	0.04583333333333333
0.04983840789249872	0.04583333333333333
0.04992345637013097	0.04583333333333333
0.05009355332539547	0.04583333333333333
0.050263650280659974	0.04583333333333333
0.050433747235924475	0.04583333333333333
0.05085898962408573	0.04583333333333333
0.05102908657935023	0.04583333333333333
0.05119918353461473	0.04583333333333333
0.05136928048987923	0.04583333333333333
0.05153937744514373	0.04583333333333333
0.05179452287804048	0.04583333333333333
0.051879571355672734	0.04583333333333333
0.052049668310937235	0.04583333333333333
0.052134716788569485	0.04583333333333333
0.05247491069909849	0.04583333333333333
0.05264500765436299	0.04583333333333333
0.05307025004252424	0.04583333333333333
0.05341044395305324	0.04583333333333333
0.053665589385949994	0.04583333333333333
0.053750637863582244	0.04583333333333333
0.054005783296478996	0.04583333333333333
0.054345977207008	0.04583333333333333
0.05468617111753699	0.04583333333333333
0.055026365028065995	0.04583333333333333
0.0555366558938595	0.04583333333333333
0.055706752849124	0.04583333333333333
0.05579180132675625	0.04583333333333333
0.05596189828202075	0.04583333333333333
0.056387140670182	0.04583333333333333
0.056642286103078754	0.04583333333333333
0.056982480013607756	0.04583333333333333
0.05723762544650451	0.05
0.05749277087940126	0.05
0.05800306174519476	0.05
0.058428304133356014	0.05
0.058598401088620515	0.05
0.058853546521517267	0.05
0.05927878890967852	0.05
0.05995917673073652	0.05
0.060214322163633274	0.05416666666666667
0.06080966150705902	0.05416666666666667
0.06123490389522027	0.05416666666666667
0.061405000850484774	0.058333333333333334
0.06183024323864603	0.058333333333333334
0.06217043714917503	0.0625
0.06234053410443953	0.0625
0.06259567953733629	0.0625
0.06268072801496853	0.06666666666666667
0.06293587344786529	0.06666666666666667
0.06344616431365878	0.06666666666666667
0.06353121279129104	0.06666666666666667
0.06353121279129104	0.07083333333333333
0.06378635822418778	0.07083333333333333
0.06395645517945228	0.07083333333333333
0.06404150365708454	0.07083333333333333
0.06421160061234904	0.07083333333333333
0.06429664908998128	0.07083333333333333
0.06472189147814254	0.07083333333333333
0.06506208538867155	0.07083333333333333
0.06540227929920055	0.07083333333333333
0.06591257016499405	0.07083333333333333
0.06625276407552305	0.07083333333333333
0.06659295798605205	0.07083333333333333
0.06710324885184556	0.07083333333333333
0.06744344276237456	0.07083333333333333
0.0675284912400068	0.07083333333333333
0.0676985881952713	0.07083333333333333
0.06795373362816806	0.07083333333333333
0.06812383058343256	0.07083333333333333
0.0682088790610648	0.07083333333333333
0.06837897601632931	0.07083333333333333
0.06863412144922607	0.07083333333333333
0.06871916992685831	0.07083333333333333
0.06888926688212281	0.07083333333333333
0.06905936383738731	0.07083333333333333
0.06931450927028406	0.07083333333333333
0.06965470318081306	0.07083333333333333
0.07016499404660656	0.07083333333333333
0.07050518795713556	0.07083333333333333
0.07067528491240006	0.07083333333333333
0.07084538186766456	0.07083333333333333
0.07110052730056132	0.07083333333333333
0.07127062425582582	0.07083333333333333
0.07135567273345807	0.07083333333333333
0.07178091512161933	0.07916666666666666
0.07212110903214833	0.07916666666666666
0.07229120598741283	0.07916666666666666
0.07254635142030957	0.07916666666666666
0.07305664228610308	0.07916666666666666
0.07356693315189658	0.07916666666666666
0.07382207858479334	0.07916666666666666
0.07399217554005784	0.07916666666666666
0.07424732097295458	0.07916666666666666
0.07441741792821908	0.07916666666666666
0.07450246640585134	0.07916666666666666
0.07518285422690933	0.07916666666666666
0.07552304813743833	0.08333333333333333
0.07569314509270283	0.08333333333333333
0.0759482905255996	0.08333333333333333
0.0761183874808641	0.08333333333333333
0.07620343595849634	0.08333333333333333
0.07654362986902534	0.08333333333333333
0.0766286783466576	0.08333333333333333
0.0767987753019221	0.08333333333333333
0.07705392073481884	0.08333333333333333
0.0773090661677156	0.08333333333333333
0.0774791631229801	0.08333333333333333
0.07773430855587685	0.08333333333333333
0.07790440551114135	0.08333333333333333
0.07824459942167035	0.08333333333333333
0.07926518115325736	0.08333333333333333
0.07952032658615411	0.08333333333333333
0.07969042354141861	0.08333333333333333
0.07986052049668312	0.08333333333333333
0.08020071440721212	0.08333333333333333
0.08037081136247662	0.08333333333333333
0.08079605375063786	0.08333333333333333
0.08096615070590236	0.08333333333333333
0.08139139309406361	0.08333333333333333
0.08190168395985711	0.08333333333333333
0.08224187787038612	0.08333333333333333
0.08241197482565062	0.08333333333333333
0.08249702330328287	0.08333333333333333
0.08266712025854737	0.0875
0.08275216873617962	0.0875
0.08309236264670862	0.0875
0.08351760503486988	0.0875
0.08385779894539888	0.0875
0.08419799285592788	0.0875
0.08428304133356013	0.0875
0.08445313828882463	0.0875
0.08462323524408913	0.0875
0.08479333219935363	0.0875
0.08504847763225039	0.0875
0.0860690593638374	0.0875
0.08649430175199864	0.0875
0.08683449566252764	0.0875
0.08725973805068889	0.0875
0.08742983500595339	0.0875
0.08751488348358565	0.0875
0.08777002891648239	0.0875
0.08794012587174689	0.0875
0.08819527130464365	0.0875
0.08836536825990815	0.0875
0.0886205136928049	0.0875
0.0887906106480694	0.0875
0.0891308045585984	0.0875
0.0896410954243919	0.0875
0.08989624085728866	0.09166666666666666
0.0904915802007144	0.09166666666666666
0.09117196802177241	0.09166666666666666
0.09168225888756591	0.09166666666666666
0.09193740432046267	0.09166666666666666
0.09219254975335942	0.09166666666666666
0.09227759823099166	0.09583333333333334
0.09244769518625616	0.09583333333333334
0.09270284061915292	0.09583333333333334
0.09287293757441742	0.09583333333333334
0.09329817996257866	0.09583333333333334
0.09346827691784317	0.09583333333333334
0.09355332539547542	0.09583333333333334
0.09406361626126893	0.09583333333333334
0.09448885864943017	0.09583333333333334
0.09465895560469467	0.09583333333333334
0.09491410103759143	0.09583333333333334
0.09491410103759143	0.1
0.09533934342575268	0.1
0.09601973124681068	0.1
0.09627487667970744	0.10416666666666667
0.09644497363497194	0.10416666666666667
0.09670011906786868	0.10416666666666667
0.09772070079945569	0.10416666666666667
0.09797584623235243	0.10833333333333334
0.0984010886205137	0.10833333333333334
0.0985711855757782	0.10833333333333334
0.09865623405341044	0.10833333333333334
0.0989113794863072	0.10833333333333334
0.0990814764415717	0.10833333333333334
0.0992515733968362	0.10833333333333334
0.09950671882973294	0.10833333333333334
0.10035720360605545	0.10833333333333334
0.10078244599421671	0.10833333333333334
0.10129273686001021	0.10833333333333334
0.10146283381527471	0.10833333333333334
0.10171797924817146	0.10833333333333334
0.10205817315870046	0.1125
0.10239836706922946	0.1125
0.10256846402449396	0.1125
0.10273856097975846	0.1125
0.10290865793502296	0.1125
0.10316380336791972	0.1125
0.10324885184555196	0.1125
0.10350399727844871	0.1125
0.10358904575608097	0.1125
0.10460962748766797	0.1125
0.10477972444293247	0.1125
0.10503486987582922	0.1125
0.10520496683109372	0.1125
0.10537506378635822	0.11666666666666667
0.10580030617451948	0.11666666666666667
0.10648069399557748	0.11666666666666667
0.10665079095084198	0.11666666666666667
0.10690593638373873	0.12083333333333333
0.10741622724953223	0.12083333333333333
0.10758632420479673	0.12083333333333333
0.10809661507059024	0.12083333333333333
0.10843680898111924	0.12083333333333333
0.1085218574587515	0.12083333333333333
0.109032148324545	0.12083333333333333
0.10937234223507399	0.12083333333333333
0.10945739071270624	0.12083333333333333
0.10954243919033849	0.125
0.10971253614560299	0.125
0.10988263310086749	0.125
0.10996768157849975	0.125
0.11047797244429325	0.125
0.11064806939955775	0.125
0.11098826331008675	0.125
0.11149855417588025	0.12916666666666668
0.11183874808640926	0.12916666666666668
0.11200884504167376	0.12916666666666668
0.11217894199693826	0.13333333333333333
0.11268923286273176	0.14166666666666666
0.11285932981799626	0.14166666666666666
0.11345466916142201	0.14166666666666666
0.11370981459431877	0.14166666666666666
0.11387991154958327	0.14166666666666666
0.11396496002721551	0.14166666666666666
0.11413505698248001	0.14166666666666666
0.11439020241537677	0.14166666666666666
0.11447525089300901	0.14166666666666666
0.11481544480353802	0.14166666666666666
0.11532573566933152	0.14166666666666666
0.11549583262459602	0.14166666666666666
0.11583602653512502	0.14166666666666666
0.11660146283381527	0.14166666666666666
0.11762204456540228	0.14166666666666666
0.11804728695356353	0.14166666666666666
0.11813233543119578	0.14583333333333334
0.11830243238646028	0.14583333333333334
0.11872767477462154	0.14583333333333334
0.11898282020751828	0.14583333333333334
0.11932301411804729	0.14583333333333334
0.12008845041673755	0.14583333333333334
0.12059874128253105	0.14583333333333334
0.1210239836706923	0.14583333333333334
0.12110903214832454	0.15
0.12127912910358904	0.15
0.12161932301411804	0.15
0.12195951692464704	0.15
0.1223847593128083	0.15
0.1225548562680728	0.15
0.12263990474570505	0.15
0.1228950501786018	0.15
0.12340534104439531	0.15
0.12383058343255655	0.15
0.12400068038782106	0.15
0.12459601973124682	0.15
0.12493621364177582	0.15416666666666667
0.12536145602993706	0.15833333333333333
0.12561660146283382	0.15833333333333333
0.1257866984180983	0.15833333333333333
0.12604184385099507	0.15833333333333333
0.12638203776152407	0.15833333333333333
0.1264670862391563	0.15833333333333333
0.12663718319442083	0.15833333333333333
0.12689232862731756	0.15833333333333333
0.12740261949311107	0.15833333333333333
0.12748766797074332	0.15833333333333333
0.12765776492600783	0.15833333333333333
0.12791291035890456	0.15833333333333333
0.12808300731416908	0.15833333333333333
0.12859329817996257	0.15833333333333333
0.12893349209049157	0.15833333333333333
0.12969892838918184	0.1625
0.1301241707773431	0.1625
0.13020921925497533	0.1625
0.13054941316550434	0.1625
0.13097465555366558	0.1625
0.13097465555366558	0.16666666666666666
0.13131484946419458	0.16666666666666666
0.13156999489709134	0.16666666666666666
0.1318251403299881	0.16666666666666666
0.13191018880762034	0.16666666666666666
0.13208028576288486	0.16666666666666666
0.13225038271814935	0.16666666666666666
0.13242047967341383	0.16666666666666666
0.1328457220615751	0.16666666666666666
0.1331859159721041	0.16666666666666666
0.13361115836026535	0.16666666666666666
0.13378125531552984	0.16666666666666666
0.13429154618132336	0.16666666666666666
0.13463174009185236	0.16666666666666666
0.1350569824800136	0.16666666666666666
0.13522707943527812	0.16666666666666666
0.13599251573396837	0.16666666666666666
0.1364177581221296	0.16666666666666666
0.13658785507739413	0.16666666666666666
0.13692804898792313	0.17083333333333334
0.13726824289845213	0.17083333333333334
0.13735329137608437	0.17083333333333334
0.13769348528661338	0.17083333333333334
0.13820377615240687	0.17083333333333334
0.13905426092872938	0.17083333333333334
0.1397346487497874	0.17083333333333334
0.13981969722741963	0.17083333333333334
0.13998979418268412	0.17083333333333334
0.14015989113794863	0.17083333333333334
0.14032998809321312	0.17083333333333334
0.14050008504847764	0.17083333333333334
0.14067018200374212	0.17083333333333334
0.1407552304813744	0.17083333333333334
0.14126552134716788	0.17083333333333334
0.14135056982480013	0.17083333333333334
0.14152066678006464	0.17083333333333334
0.1419459091682259	0.17083333333333334
0.14220105460112265	0.17083333333333334
0.14237115155638713	0.17083333333333334
0.1424562000340194	0.17083333333333334
0.14373192719850314	0.17083333333333334
0.1443272665419289	0.17083333333333334
0.1444973634971934	0.17083333333333334
0.1448375574077224	0.17083333333333334
0.1450076543629869	0.17083333333333334
0.14543289675114815	0.17083333333333334
0.14577309066167715	0.17083333333333334
0.1461983330498384	0.17083333333333334
0.1465385269603674	0.175
0.1467086239156319	0.17916666666666667
0.14679367239326416	0.17916666666666667
0.14696376934852867	0.17916666666666667
0.1472189147814254	0.17916666666666667
0.1472189147814254	0.18333333333333332
0.14738901173668992	0.18333333333333332
0.14747406021432216	0.18333333333333332
0.14764415716958668	0.1875
0.14815444803538017	0.1875
0.14883483585643817	0.1875
0.14926007824459941	0.1875
0.14985541758802517	0.1875
0.15019561149855418	0.1875
0.15045075693145094	0.19166666666666668
0.15121619323014118	0.19166666666666668
0.15164143561830243	0.19583333333333333
0.15249192039462495	0.19583333333333333
0.1529171627827862	0.19583333333333333
0.15300221126041844	0.19583333333333333
0.15334240517094744	0.19583333333333333
0.15368259908147644	0.19583333333333333
0.15410784146963769	0.19583333333333333
0.1544480353801667	0.19583333333333333
0.15453308385779896	0.19583333333333333
0.15470318081306345	0.19583333333333333
0.1547882292906957	0.19583333333333333
0.1549583262459602	0.19583333333333333
0.1551284232012247	0.19583333333333333
0.1552985201564892	0.19583333333333333
0.15572376254465045	0.19583333333333333
0.15606395645517945	0.19583333333333333
0.1564891988433407	0.19583333333333333
0.1568293927538697	0.19583333333333333
0.15725463514203095	0.19583333333333333
0.15759482905255995	0.19583333333333333
0.15802007144072122	0.19583333333333333
0.15904065317230823	0.19583333333333333
0.15912570164994047	0.19583333333333333
0.15963599251573396	0.19583333333333333
0.15997618642626296	0.19583333333333333
0.16014628338152748	0.19583333333333333
0.16040142881442424	0.19583333333333333
0.16048647729205648	0.19583333333333333
0.16065657424732097	0.19583333333333333
0.16099676815784997	0.19583333333333333
0.16116686511311448	0.2
0.16150705902364348	0.2
0.16193230141180473	0.20416666666666666
0.16261268923286273	0.20416666666666666
0.16312298009865622	0.20416666666666666
0.16431365878550774	0.20416666666666666
0.1645688042184045	0.20416666666666666
0.16482394965130123	0.20833333333333334
0.16516414356183023	0.20833333333333334
0.1652491920394625	0.20833333333333334
0.1655893859499915	0.20833333333333334
0.16567443442762375	0.2125
0.16584453138288824	0.2125
0.1659295798605205	0.2125
0.1662697737710495	0.2125
0.16652491920394624	0.2125
0.166780064636843	0.2125
0.1672903555026365	0.2125
0.16737540398026876	0.2125
0.1676305494131655	0.2125
0.168140840278959	0.2125
0.16839598571185577	0.2125
0.16873617962238477	0.2125
0.1693315189658105	0.2125
0.16950161592107502	0.2125
0.17009695526450078	0.2125
0.1703521006973975	0.2125
0.17052219765266202	0.21666666666666667
0.1706922946079265	0.21666666666666667
0.17086239156319102	0.21666666666666667
0.17094744004082327	0.21666666666666667
0.17120258547372003	0.21666666666666667
0.1713726824289845	0.21666666666666667
0.17162782786188127	0.21666666666666667
0.1717979248171458	0.21666666666666667
0.1721381187276748	0.21666666666666667
0.17247831263820376	0.21666666666666667
0.17264840959346828	0.21666666666666667
0.17290355502636504	0.21666666666666667
0.17290355502636504	0.22083333333333333
0.17298860350399728	0.22083333333333333
0.17307365198162952	0.225
0.17341384589215852	0.225
0.17366899132505528	0.225
0.1743493791461133	0.225
0.1750297669671713	0.225
0.17511481544480353	0.22916666666666666
0.1753699608777003	0.22916666666666666
0.1757101547882293	0.22916666666666666
0.1760503486987583	0.22916666666666666
0.1763905426092873	0.22916666666666666
0.1767307365198163	0.22916666666666666
0.17698588195271306	0.22916666666666666
0.17732607586324206	0.22916666666666666
0.1775812212961388	0.22916666666666666
0.1779214152066678	0.22916666666666666
0.17817656063956455	0.22916666666666666
0.17868685150535804	0.22916666666666666
0.17911209389351931	0.22916666666666666
0.17936723932641604	0.23333333333333334
0.17953733628168056	0.23333333333333334
0.1799625786698418	0.23333333333333334
0.18021772410273856	0.23333333333333334
0.18021772410273856	0.2375
0.18038782105800305	0.2375
0.18081306344616432	0.2375
0.1813233543119578	0.2375
0.18157849974485457	0.2375
0.18174859670011906	0.2375
0.18183364517775133	0.24583333333333332
0.18217383908828033	0.24583333333333332
0.18268412995407382	0.24583333333333332
0.18344956625276407	0.25
0.18387480864092534	0.25416666666666665
0.1843000510290866	0.25416666666666665
0.18447014798435107	0.25416666666666665
0.18472529341724783	0.25416666666666665
0.18523558428304132	0.25416666666666665
0.18557577819357032	0.25416666666666665
0.18591597210409933	0.25416666666666665
0.1860010205817316	0.25833333333333336
0.18625616601462833	0.25833333333333336
0.1863412144922606	0.25833333333333336
0.18651131144752509	0.25833333333333336
0.18676645688042184	0.25833333333333336
0.18693655383568633	0.25833333333333336
0.18727674774621533	0.25833333333333336
0.1877019901343766	0.25833333333333336
0.1880421840449056	0.25833333333333336
0.1883823779554346	0.26666666666666666
0.1887225718659636	0.26666666666666666
0.1892328627317571	0.26666666666666666
0.1892328627317571	0.2708333333333333
0.18965810511991835	0.2708333333333333
0.18982820207518286	0.2708333333333333
0.19050858989624087	0.2708333333333333
0.1905936383738731	0.275
0.19067868685150535	0.275
0.19135907467256336	0.275
0.19152917162782787	0.275
0.1921245109712536	0.275
0.1924647048817826	0.275
0.19263480183704712	0.275
0.19288994726994388	0.275
0.19297499574757612	0.275
0.19331518965810512	0.275
0.1934852866133696	0.2791666666666667
0.19399557747916313	0.2833333333333333
0.19450586834495662	0.2833333333333333
0.1949311107331179	0.2833333333333333
0.19544140159891138	0.2833333333333333
0.19578159550944038	0.2833333333333333
0.19603674094233714	0.2833333333333333
0.19654703180813063	0.2833333333333333
0.19671712876339514	0.2833333333333333
0.19697227419629187	0.2833333333333333
0.19765266201734988	0.2833333333333333
0.1981629528831434	0.2833333333333333
0.19858819527130464	0.2833333333333333
0.1988433407042014	0.2833333333333333
0.19901343765946589	0.2833333333333333
0.1991835346147304	0.2833333333333333
0.19943868004762716	0.2833333333333333
0.19994897091342065	0.2833333333333333
0.20062935873447865	0.2833333333333333
0.20079945568974317	0.2833333333333333
0.2012246980779044	0.2833333333333333
0.20130974655553666	0.2875
0.2013947950331689	0.2875
0.2013947950331689	0.2916666666666667
0.20147984351080114	0.2916666666666667
0.20164994046606566	0.2916666666666667
0.20216023133185915	0.2916666666666667
0.20258547372002042	0.2916666666666667
0.20292566763054942	0.2916666666666667
0.2037761524068719	0.2916666666666667
0.20428644327266543	0.2916666666666667
0.20437149175029767	0.2916666666666667
0.20462663718319443	0.2916666666666667
0.20471168566082668	0.2916666666666667
0.20488178261609116	0.2916666666666667
0.20496683109372343	0.2916666666666667
0.20522197652662016	0.2916666666666667
0.20530702500425244	0.2916666666666667
0.20590236434767817	0.2916666666666667
0.20607246130294268	0.2916666666666667
0.20632760673583944	0.2916666666666667
0.20641265521347169	0.29583333333333334
0.20666780064636844	0.29583333333333334
0.20692294607926517	0.29583333333333334
0.20700799455689742	0.3
0.20717809151216193	0.3
0.2074332369450587	0.3
0.20802857628848442	0.3
0.20836877019901343	0.3
0.20955944888586495	0.3
0.2099846912740262	0.3
0.2103248851845552	0.3
0.21075012757271644	0.3
0.21109032148324544	0.3
0.21126041843850996	0.3
0.21151556387140671	0.3
0.2116856608266712	0.3
0.21194080625956796	0.3
0.21211090321483245	0.3
0.2123660486477292	0.3
0.2127062425582582	0.3
0.21279129103589045	0.3
0.21330158190168397	0.30416666666666664
0.21415206667800646	0.30833333333333335
0.21474740602143222	0.30833333333333335
0.21542779384249022	0.30833333333333335
0.21585303623065147	0.3125
0.21610818166354823	0.3125
0.21619323014118047	0.3125
0.21636332709644499	0.3125
0.21653342405170947	0.3125
0.21678856948460623	0.3125
0.217383908828032	0.3125
0.21780915121619324	0.3125
0.21797924817145772	0.3125
0.21874468447014797	0.3125
0.21891478142541249	0.3125
0.21899982990304473	0.3125
0.21916992685830924	0.31666666666666665
0.21968021772410273	0.31666666666666665
0.22010546011226398	0.31666666666666665
0.22121109032148326	0.31666666666666665
0.2216363327096445	0.31666666666666665
0.2223167205307025	0.31666666666666665
0.223167205307025	0.31666666666666665
0.22342235073992175	0.31666666666666665
0.22393264160571527	0.31666666666666665
0.22427283551624425	0.31666666666666665
0.22435788399387652	0.31666666666666665
0.224527980949141	0.32083333333333336
0.22478312638203776	0.32083333333333336
0.22503827181493452	0.32083333333333336
0.22512332029256676	0.32083333333333336
0.225548562680728	0.32083333333333336
0.22605885354652153	0.32083333333333336
0.22614390202415377	0.32083333333333336
0.22682428984521177	0.32083333333333336
0.22758972614390202	0.32083333333333336
0.22835516244259227	0.32916666666666666
0.2292056472189148	0.3333333333333333
0.23031127742813404	0.3333333333333333
0.23073651981629528	0.3333333333333333
0.2309066167715598	0.3333333333333333
0.23107671372682428	0.3333333333333333
0.2312468106820888	0.3333333333333333
0.2315870045926178	0.3333333333333333
0.23184215002551453	0.3333333333333333
0.2320972954584113	0.3333333333333333
0.2327776832794693	0.3333333333333333
0.2332879741452628	0.3333333333333333
0.23371321653342406	0.3333333333333333
0.23396836196632081	0.3333333333333333
0.23405341044395306	0.3333333333333333
0.23422350739921755	0.3333333333333333
0.23439360435448206	0.3333333333333333
0.23464874978737882	0.3333333333333333
0.23498894369790782	0.3333333333333333
0.23575437999659807	0.3333333333333333
0.23643476781765607	0.3333333333333333
0.23686001020581732	0.3333333333333333
0.23754039802687532	0.3333333333333333
0.23779554345977208	0.3333333333333333
0.23788059193740432	0.3333333333333333
0.2380506888926688	0.3333333333333333
0.23847593128083008	0.3333333333333333
0.23864602823609457	0.3333333333333333
0.23890117366899133	0.3333333333333333
0.23941146453478482	0.3333333333333333
0.2398367069229461	0.3333333333333333
0.24000680387821058	0.3333333333333333
0.24026194931110734	0.3333333333333333
0.24043204626637182	0.3333333333333333
0.24060214322163634	0.3333333333333333
0.24094233713216534	0.3333333333333333
0.24145262799795883	0.3333333333333333
0.24179282190848783	0.3416666666666667
0.24213301581901683	0.3458333333333333
0.24264330668481035	0.3458333333333333
0.24289845211770708	0.3458333333333333
0.24298350059533935	0.3458333333333333
0.24315359755060384	0.3458333333333333
0.24357883993876508	0.3458333333333333
0.24383398537166184	0.3458333333333333
0.24434427623745536	0.3458333333333333
0.24502466405851336	0.3458333333333333
0.2456200034019391	0.3458333333333333
0.24638543970062937	0.3458333333333333
0.24681068208879062	0.35
0.24715087599931962	0.35
0.24749106990984862	0.35
0.2476611668651131	0.35
0.24791631229800987	0.35
0.24808640925327435	0.35
0.2483415546861711	0.35
0.24868174859670011	0.35
0.24961728185065488	0.35
0.25012757271644837	0.35
0.25055281510460964	0.35
0.2507229120598741	0.35
0.25123320292566764	0.35
0.2514883483585644	0.35
0.25165844531382886	0.35
0.2518285422690934	0.35
0.2519986392243579	0.35
0.25208368770199013	0.35
0.25233883313488686	0.35
0.2525089300901514	0.3541666666666667
0.2531893179112094	0.3541666666666667
0.25395475420989966	0.3541666666666667
0.25429494812042863	0.3541666666666667
0.25480523898622215	0.3541666666666667
0.2551454328967511	0.3541666666666667
0.2554005783296479	0.3541666666666667
0.2555706752849124	0.3541666666666667
0.2559108691954414	0.3541666666666667
0.2560809661507059	0.3541666666666667
0.2567613539717639	0.3541666666666667
0.25701649940466065	0.3541666666666667
0.2576118387480864	0.3541666666666667
0.25769688722571865	0.35833333333333334
0.2580370811362477	0.35833333333333334
0.25854737200204114	0.35833333333333334
0.25880251743493793	0.35833333333333334
0.25922775982309915	0.35833333333333334
0.2593978567783637	0.35833333333333334
0.2598230991665249	0.35833333333333334
0.2600782445994217	0.35833333333333334
0.26041843850995067	0.35833333333333334
0.2605034869875829	0.3625
0.26126892328627316	0.36666666666666664
0.2620343595849634	0.36666666666666664
0.2625446504507569	0.36666666666666664
0.2627147474060214	0.36666666666666664
0.26288484436128595	0.36666666666666664
0.26305494131655044	0.36666666666666664
0.26331008674944717	0.36666666666666664
0.26373532913760844	0.36666666666666664
0.26424562000340196	0.36666666666666664
0.26441571695866645	0.36666666666666664
0.26492600782445996	0.36666666666666664
0.2651811532573567	0.36666666666666664
0.26560639564551797	0.36666666666666664
0.2658615410784147	0.36666666666666664
0.2660316380336792	0.36666666666666664
0.26628678346657597	0.36666666666666664
0.2663718319442082	0.36666666666666664
0.2670522197652662	0.36666666666666664
0.2673924136757952	0.36666666666666664
0.26798775301922095	0.36666666666666664
0.269008334750808	0.36666666666666664
0.2696036740942337	0.36666666666666664
0.27002891648239497	0.36666666666666664
0.2701139649600272	0.36666666666666664
0.2702840619152917	0.36666666666666664
0.2702840619152917	0.37083333333333335
0.27045415887055624	0.37083333333333335
0.2706242558258207	0.37083333333333335
0.2706242558258207	0.375
0.2707943527810852	0.375
0.27104949821398194	0.37916666666666665
0.27172988603503995	0.37916666666666665
0.2718999829903045	0.37916666666666665
0.27241027385609795	0.37916666666666665
0.2725803708113625	0.37916666666666665
0.272750467766627	0.37916666666666665
0.2728355162442592	0.37916666666666665
0.2730056131995237	0.37916666666666665
0.27317571015478825	0.38333333333333336
0.2732607586324205	0.38333333333333336
0.273430855587685	0.38333333333333336
0.2736860010205817	0.38333333333333336
0.2739411464534785	0.38333333333333336
0.2746215342745365	0.38333333333333336
0.27513182514032997	0.3875
0.276492600782446	0.3875
0.27691784317060725	0.3875
0.2772580370811362	0.3875
0.2776832794692975	0.3875
0.2779384249021942	0.3875
0.27810852185745877	0.3875
0.2783636672903555	0.3875
0.27853376424562	0.3875
0.27861881272325223	0.3875
0.27878890967851677	0.3875
0.278873958156149	0.3875
0.27938424902194253	0.3875
0.2794692974995748	0.3875
0.2797244429324715	0.3875
0.279894539887736	0.3875
0.28006463684300054	0.3875
0.28031978227589727	0.3875
0.280915121619323	0.3875
0.28100017009695527	0.3875
0.28117026705221976	0.3875
0.28142541248511654	0.3875
0.28159550944038103	0.3875
0.2821058003061745	0.3875
0.2827861881272325	0.3875
0.2835516244259228	0.3875
0.284657254635142	0.39166666666666666
0.28542269093383227	0.39166666666666666
0.2859329817996258	0.39166666666666666
0.28669841809831603	0.39166666666666666
0.2868685150535805	0.39166666666666666
0.28720870896410955	0.39166666666666666
0.2874638543970063	0.39166666666666666
0.28763395135227077	0.39166666666666666
0.2879741452627998	0.39166666666666666
0.2881442422180643	0.39166666666666666
0.28839938765096107	0.39166666666666666
0.28873958156149004	0.39166666666666666
0.28924987242728356	0.39166666666666666
0.28959006633781254	0.39166666666666666
0.2897601632930771	0.39166666666666666
0.2901854056812383	0.39166666666666666
0.2903555026365028	0.39166666666666666
0.29095084197992854	0.39166666666666666
0.29146113284572206	0.39166666666666666
0.2924817145773091	0.39166666666666666
0.2934172478312638	0.39166666666666666
0.2942677326075863	0.39166666666666666
0.29503316890627657	0.3958333333333333
0.29545841129443784	0.3958333333333333
0.2955434597720701	0.3958333333333333
0.2960537506378636	0.3958333333333333
0.2962238475931281	0.3958333333333333
0.2964789930260248	0.3958333333333333
0.29656404150365706	0.3958333333333333
0.2967341384589216	0.3958333333333333
0.2969042354141861	0.3958333333333333
0.2970743323694506	0.3958333333333333
0.2978397686681408	0.3958333333333333
0.2982650110563021	0.3958333333333333
0.29852015648919883	0.3958333333333333
0.29886035039972786	0.3958333333333333
0.2994556897431536	0.3958333333333333
0.29971083517605035	0.3958333333333333
0.29988093213131484	0.3958333333333333
0.2999659806089471	0.3958333333333333
0.3004762714747406	0.3958333333333333
0.3008164653852696	0.3958333333333333
0.3013267562510631	0.3958333333333333
0.3020071440721211	0.3958333333333333
0.30353801666950164	0.3958333333333333
0.30464364687872086	0.4
0.30506888926688214	0.4
0.3052389862221466	0.4
0.30532403469977887	0.4
0.3056642286103079	0.4
0.30600442252083687	0.4
0.30617451947610136	0.4
0.3062595679537336	0.4
0.3069399557747916	0.4
0.30753529511821737	0.4
0.3076203435958496	0.4
0.3080455859840109	0.4
0.3083857798945399	0.4
0.30881102228270113	0.4
0.30932131314849465	0.4
0.3094063616261269	0.4
0.3099166524919204	0.4041666666666667
0.3103418948800816	0.4041666666666667
0.31068208879061066	0.4041666666666667
0.3112774281340364	0.4041666666666667
0.3122980098656234	0.4041666666666667
0.3124681068208879	0.4041666666666667
0.31272325225378467	0.4041666666666667
0.3129783976866814	0.4083333333333333
0.3132335431195782	0.4083333333333333
0.31340364007484267	0.4083333333333333
0.3136587855077394	0.4083333333333333
0.3140840278959007	0.4083333333333333
0.31467936723932644	0.4083333333333333
0.3148494641945909	0.4125
0.31510460962748765	0.4125
0.3152747065827522	0.4125
0.31561490049328117	0.4125
0.3158700459261779	0.4125
0.3161251913590747	0.4125
0.31646538526960366	0.4125
0.3172308215682939	0.4166666666666667
0.3181663548222487	0.4166666666666667
0.3185065487327777	0.4166666666666667
0.3190168395985712	0.4166666666666667
0.3191869365538357	0.42083333333333334
0.3195271304643647	0.42083333333333334
0.3196972274196292	0.42083333333333334
0.32012246980779047	0.42083333333333334
0.3205477121959517	0.42083333333333334
0.3212281000170097	0.42083333333333334
0.3219084878380677	0.42083333333333334
0.3224187787038612	0.42083333333333334
0.32352440891308043	0.425
0.3239496513012417	0.425
0.32428984521177073	0.425
0.32471508759993195	0.425
0.32497023303282874	0.425
0.3259908147644157	0.425
0.32607586324204796	0.425
0.326416057152577	0.425
0.3266712025854737	0.425
0.32718149345126724	0.425
0.32760673583942845	0.425
0.32786188127232524	0.42916666666666664
0.3279469297499575	0.42916666666666664
0.3286273175710155	0.42916666666666664
0.32964789930260247	0.42916666666666664
0.33007314169076374	0.42916666666666664
0.3306684810341895	0.43333333333333335
0.3310086749447185	0.43333333333333335
0.33143391733287975	0.43333333333333335
0.3317741112434087	0.43333333333333335
0.3320292566763055	0.43333333333333335
0.3320292566763055	0.4375
0.3324544990644667	0.4375
0.3327096444973635	0.4375
0.332879741452628	0.4375
0.33313488688552473	0.44166666666666665
0.33347508079605376	0.44166666666666665
0.33364517775131824	0.44166666666666665
0.3337302262289505	0.44166666666666665
0.333900323184215	0.44166666666666665
0.3340704201394795	0.44166666666666665
0.334240517094744	0.44166666666666665
0.3346657594829053	0.44166666666666665
0.334920904915802	0.44166666666666665
0.3350910018710665	0.44166666666666665
0.33517605034869874	0.44583333333333336
0.335941486647389	0.44583333333333336
0.33832284402109203	0.44583333333333336
0.3390882803197823	0.44583333333333336
0.33993876509610477	0.44583333333333336
0.3404490559618983	0.44583333333333336
0.34087429835005956	0.44583333333333336
0.34104439530532404	0.44583333333333336
0.341384589215853	0.44583333333333336
0.3416397346487498	0.44583333333333336
0.3418098316040143	0.44583333333333336
0.3423201224698078	0.44583333333333336
0.3430005102908658	0.44583333333333336
0.34325565572376254	0.45
0.3435108011566593	0.45
0.3438509950671883	0.45
0.34461643136587855	0.45
0.3447014798435108	0.45
0.3450416737540398	0.45
0.34512672223167207	0.45
0.34563701309746553	0.45
0.3458921585303623	0.45
0.34640244939615583	0.45
0.34733798265011057	0.45416666666666666
0.34767817656063954	0.45416666666666666
0.3486987582922266	0.45416666666666666
0.34903895220275555	0.45416666666666666
0.3496342915461813	0.45416666666666666
0.3501445824119748	0.45416666666666666
0.35048477632250385	0.45416666666666666
0.35065487327776834	0.45416666666666666
0.3509100187106651	0.45416666666666666
0.35108011566592956	0.45416666666666666
0.3511651641435618	0.45416666666666666
0.35133526109882635	0.45416666666666666
0.3515904065317231	0.45416666666666666
0.3516754550093553	0.45416666666666666
0.3519306004422521	0.45416666666666666
0.3521006973975166	0.45416666666666666
0.35244089130804557	0.45416666666666666
0.35269603674094235	0.45416666666666666
0.35286613369620684	0.45416666666666666
0.35303623065147133	0.45416666666666666
0.3532063276067358	0.45416666666666666
0.3539717639054261	0.45416666666666666
0.3548222486817486	0.45416666666666666
0.3556727334580711	0.4583333333333333
0.3570335091001871	0.4583333333333333
0.3573737030107161	0.4583333333333333
0.35762884844361287	0.4583333333333333
0.35779894539887735	0.4583333333333333
0.35796904235414184	0.4583333333333333
0.3581391393094064	0.4625
0.35830923626467087	0.4625
0.35864943017519985	0.4625
0.3588195271304644	0.4625
0.35890457560809663	0.4625
0.35915972104099336	0.4625
0.35932981799625785	0.4625
0.3594999149515224	0.4666666666666667
0.35958496342915464	0.4666666666666667
0.35984010886205137	0.4666666666666667
0.36001020581731585	0.4708333333333333
0.3603503997278449	0.4708333333333333
0.3604354482054771	0.4708333333333333
0.3606055451607416	0.4708333333333333
0.36094573907127064	0.4708333333333333
0.3612008845041674	0.4708333333333333
0.36137098145943186	0.4708333333333333
0.3621364177581221	0.4708333333333333
0.3632420479673414	0.4708333333333333
0.36383738731076715	0.4708333333333333
0.3646028236094574	0.4708333333333333
0.3651131144752509	0.4708333333333333
0.3664738901173669	0.4708333333333333
0.3666439870726314	0.4708333333333333
0.3669841809831604	0.4708333333333333
0.3670692294607927	0.4708333333333333
0.36723932641605717	0.4708333333333333
0.36740942337132165	0.4708333333333333
0.36757952032658614	0.4708333333333333
0.36757952032658614	0.475
0.3678346657594829	0.475
0.3680047627147474	0.475
0.3686851505358054	0.475
0.36911039292396663	0.48333333333333334
0.3693655383568634	0.48333333333333334
0.3695356353121279	0.48333333333333334
0.36987582922265694	0.48333333333333334
0.37047116856608264	0.48333333333333334
0.37123660486477295	0.48333333333333334
0.3721721381187277	0.48333333333333334
0.3728525259397857	0.48333333333333334
0.3737880591937404	0.48333333333333334
0.3740432046266372	0.48333333333333334
0.3747235924476952	0.48333333333333334
0.37497873788059194	0.48333333333333334
0.3751488348358564	0.48333333333333334
0.3754039802687532	0.48333333333333334
0.3757441741792822	0.48333333333333334
0.3762544650450757	0.48333333333333334
0.3766797074332369	0.4875
0.37701990134376595	0.4875
0.3773600952542949	0.4875
0.3776152406871917	0.4875
0.3779554345977207	0.4875
0.37804048307535293	0.4875
0.3784657254635142	0.4875
0.37880591937404323	0.4875
0.37940125871746894	0.4875
0.3805068889266882	0.4875
0.38127232522537846	0.4875
0.3818676645688042	0.4875
0.3828882463003912	0.4875
0.3835686341214492	0.4875
0.38390882803197823	0.4875
0.38416397346487496	0.4875
0.3842490219425072	0.4875
0.38441911889777175	0.4875
0.38458921585303624	0.4875
0.3850144582411975	0.4875
0.38526960367409424	0.4875
0.38543970062935873	0.4875
0.3856097975846232	0.4875
0.38577989453988776	0.4875
0.386205136928049	0.4875
0.387565912570165	0.4875
0.387906106480694	0.4875
0.38833134886885523	0.4875
0.3884163973464875	0.4875
0.388926688212281	0.4875
0.3891818336451778	0.4875
0.38926688212281	0.4875
0.38969212451097124	0.49166666666666664
0.39122299710835173	0.49166666666666664
0.391648239496513	0.49166666666666664
0.39190338492940974	0.49166666666666664
0.39241367579520325	0.49166666666666664
0.3928389181833645	0.49166666666666664
0.39309406361626126	0.49166666666666664
0.3934342575267903	0.49166666666666664
0.39402959687021605	0.49166666666666664
0.39445483925837727	0.49166666666666664
0.3952202755570675	0.49166666666666664
0.3959006633781255	0.49166666666666664
0.39666609967681576	0.49166666666666664
0.396751148154448	0.49166666666666664
0.39734648749787377	0.49166666666666664
0.39760163293077055	0.49166666666666664
0.39794182684129953	0.49166666666666664
0.39802687531893177	0.49166666666666664
0.3981969722741963	0.49583333333333335
0.39845211770709305	0.49583333333333335
0.3990474570505188	0.49583333333333335
0.39947269943868	0.49583333333333335
0.400153087259738	0.49583333333333335
0.40091852355842833	0.49583333333333335
0.4010886205136928	0.49583333333333335
0.4021092022452798	0.49583333333333335
0.40253444463344107	0.49583333333333335
0.4032148324544991	0.49583333333333335
0.4036400748426603	0.49583333333333335
0.40449055961898284	0.49583333333333335
0.4055111413505698	0.5
0.40653172308215685	0.5
0.40670182003742134	0.5
0.40721211090321485	0.5
0.4075523048137438	0.5
0.4077224017690083	0.5
0.4079775472019051	0.5
0.40848783806769856	0.5
0.40891308045585983	0.5
0.40916822588875656	0.5
0.4100187106650791	0.5
0.4101888076203436	0.5
0.41044395305324033	0.5
0.4108691954414016	0.5
0.41112434087429833	0.5
0.4113794863071951	0.5
0.41146453478482736	0.5
0.41163463174009185	0.5
0.41231501956114985	0.5
0.41384589215853035	0.5
0.41520666780064636	0.5041666666666667
0.4158020071440721	0.5041666666666667
0.41614220105460115	0.5041666666666667
0.41631229800986563	0.5041666666666667
0.4163973464874979	0.5041666666666667
0.41673754039802685	0.5041666666666667
0.4169076373532914	0.5041666666666667
0.41750297669671715	0.5041666666666667
0.41792821908487837	0.5041666666666667
0.41809831604014286	0.5083333333333333
0.4186936553835686	0.5083333333333333
0.4189488008164654	0.5083333333333333
0.41920394624936214	0.5083333333333333
0.4193740432046266	0.5083333333333333
0.4195441401598911	0.5083333333333333
0.41971423711515565	0.5083333333333333
0.4200544310256846	0.5083333333333333
0.4203095764585814	0.5083333333333333
0.4204796734138459	0.5083333333333333
0.4209049158020071	0.5083333333333333
0.42192549753359415	0.5083333333333333
0.42294607926518113	0.5125
0.42311617622044567	0.5125
0.42430685490729714	0.5125
0.42507229120598744	0.5125
0.4254124851165164	0.5125
0.4257526790270454	0.5125
0.4260928729375744	0.5125
0.42617792141520666	0.5125
0.42634801837047115	0.5125
0.42660316380336794	0.5125
0.4269433577138969	0.5125
0.42728355162442594	0.5125
0.4276237455349549	0.5125
0.42770879401258716	0.5125
0.4280489879231162	0.5125
0.4282190848783807	0.5125
0.4287293757441742	0.5125
0.4289845211770709	0.5125
0.42974995747576117	0.5125
0.43034529681918693	0.5125
0.4307705392073482	0.5166666666666667
0.4316210239836707	0.5166666666666667
0.43221636332709645	0.5166666666666667
0.43289675114815446	0.5166666666666667
0.4333219935363157	0.5166666666666667
0.43357713896921246	0.5166666666666667
0.4340023813573737	0.5166666666666667
0.4345126722231672	0.5166666666666667
0.4346827691784317	0.5166666666666667
0.43510801156659296	0.5166666666666667
0.4356183024323865	0.5166666666666667
0.4358734478652832	0.5166666666666667
0.4360435448205477	0.5166666666666667
0.43689402959687024	0.5166666666666667
0.4370641265521347	0.5166666666666667
0.4374043204626637	0.5166666666666667
0.43757441741792824	0.5166666666666667
0.43782956285082497	0.5166666666666667
0.43816975676135395	0.5166666666666667
0.4387650961047797	0.5166666666666667
0.44046606565742474	0.5166666666666667
0.4410614050008505	0.5166666666666667
0.441911889777173	0.5166666666666667
0.44267732607586324	0.5166666666666667
0.4431025684640245	0.5208333333333334
0.44318761694165676	0.5208333333333334
0.44335771389692125	0.5208333333333334
0.44352781085218573	0.5208333333333334
0.44386800476271476	0.5208333333333334
0.44420819867324374	0.5208333333333334
0.444293247150876	0.525
0.4443782956285082	0.525
0.44454839258377277	0.5291666666666667
0.44471848953903725	0.5291666666666667
0.4451437319271985	0.5291666666666667
0.44573907127062423	0.5291666666666667
0.44607926518115326	0.5291666666666667
0.44650450756931453	0.5291666666666667
0.4465895560469468	0.5291666666666667
0.44709984691274024	0.5291666666666667
0.4472699438680048	0.5291666666666667
0.4479503316890628	0.5333333333333333
0.44871576798775303	0.5375
0.4495662527640755	0.5375
0.45024664058513353	0.5375
0.4505868344956625	0.5375
0.4510120768838238	0.5375
0.4515223677496173	0.5375
0.4526279979588365	0.5375
0.4530532403469978	0.5375
0.45364857969042355	0.5375
0.4539037251233203	0.5375
0.45432896751148155	0.5375
0.45500935533253956	0.5375
0.4552645007654363	0.5375
0.4557747916312298	0.5375
0.45637013097465556	0.5375
0.4568804218404491	0.5375
0.4574757611838748	0.5416666666666666
0.4586664398707263	0.5416666666666666
0.45926177921415207	0.5416666666666666
0.4596019731246811	0.5416666666666666
0.4598571185575778	0.5416666666666666
0.4600272155128423	0.5416666666666666
0.4601973124681068	0.5416666666666666
0.4601973124681068	0.5458333333333333
0.46036740942337134	0.5458333333333333
0.46053750637863583	0.5458333333333333
0.4607076033339003	0.5458333333333333
0.4608777002891648	0.5458333333333333
0.4615580881102228	0.5458333333333333
0.46215342745364857	0.5458333333333333
0.4628338152747066	0.5458333333333333
0.46300391222997106	0.5458333333333333
0.4641945909168226	0.5458333333333333
0.46444973634971937	0.5458333333333333
0.4648749787378806	0.5458333333333333
0.46513012417077737	0.5458333333333333
0.46530022112604186	0.5458333333333333
0.4658955604694676	0.5458333333333333
0.4660656574247321	0.5458333333333333
0.4664058513352611	0.5458333333333333
0.46683109372342235	0.5458333333333333
0.46700119067868684	0.5458333333333333
0.46734138458921587	0.5458333333333333
0.4677666269773771	0.5458333333333333
0.46819186936553836	0.5458333333333333
0.46853206327606733	0.5458333333333333
0.4687872087089641	0.5458333333333333
0.4698077904405511	0.5458333333333333
0.4704881782616091	0.5458333333333333
0.47108351760503486	0.5458333333333333
0.4721040993366219	0.55
0.4726994386800476	0.55
0.4732097295458411	0.55
0.4734648749787379	0.55
0.4738050688892669	0.55
0.47440040823269264	0.55
0.4753359414866474	0.55
0.4755060384419119	0.55
0.47627147474060216	0.5541666666666667
0.47661166865113114	0.5541666666666667
0.4767817656063956	0.5541666666666667
0.4768668140840279	0.5541666666666667
0.4770369110392924	0.5541666666666667
0.47746215342745363	0.5541666666666667
0.47763225038271817	0.5583333333333333
0.47780234733798266	0.5583333333333333
0.4780574927708794	0.5583333333333333
0.4782275897261439	0.5583333333333333
0.47865283211430515	0.5583333333333333
0.47916312298009867	0.5583333333333333
0.47984351080115667	0.5583333333333333
0.48043885014458243	0.5583333333333333
0.4809491410103759	0.5625
0.4818846742643307	0.5625
0.48265011056302093	0.5625
0.4829903044735499	0.5666666666666667
0.4832454499064467	0.5666666666666667
0.4834155468617112	0.5666666666666667
0.48426603163803367	0.5666666666666667
0.4847763225038272	0.5666666666666667
0.48494641945909167	0.5666666666666667
0.48520156489198846	0.5666666666666667
0.48554175880251743	0.5666666666666667
0.4856268072801497	0.5666666666666667
0.4859670011906787	0.5666666666666667
0.4863922435788399	0.5666666666666667
0.48656234053410446	0.5666666666666667
0.48690253444463344	0.5666666666666667
0.48724272835516247	0.5666666666666667
0.4879231161762205	0.5666666666666667
0.48843340704201393	0.5666666666666667
0.48894369790780745	0.5708333333333333
0.48962408572886545	0.5708333333333333
0.4903895220275557	0.5708333333333333
0.49072971593808473	0.5708333333333333
0.4908998128933492	0.5708333333333333
0.49115495832624595	0.5708333333333333
0.491495152236775	0.5708333333333333
0.4915802007144072	0.5708333333333333
0.4917502976696717	0.575
0.4926007824459942	0.575
0.49277087940125874	0.575
0.4932811702670522	0.575
0.49336621874468445	0.575
0.49387650961047797	0.575
0.4946419459091682	0.575
0.4948120428644327	0.575
0.494897091342065	0.575
0.4953223337302262	0.5791666666666667
0.495577479163123	0.5791666666666667
0.49676815784997447	0.5791666666666667
0.497618642626297	0.5791666666666667
0.498299030447355	0.5791666666666667
0.4988943697907807	0.5791666666666667
0.49923456370130975	0.5791666666666667
0.4995747576118387	0.5791666666666667
0.5	0.5791666666666667
0.5001700969552645	0.5791666666666667
0.5005102908657935	0.5791666666666667
0.5011056302092193	0.5791666666666667
0.5011906786868515	0.5791666666666667
0.501700969552645	0.5791666666666667
0.5018710665079095	0.5791666666666667
0.502041163463174	0.5791666666666667
0.5022112604184386	0.5791666666666667
0.502381357373703	0.5791666666666667
0.5025514543289675	0.5791666666666667
0.502721551284232	0.5833333333333334
0.5031467936723932	0.5833333333333334
0.5034869875829223	0.5875
0.504082326926348	0.5875
0.504762714747406	0.5875
0.5055281510460963	0.5875
0.506123490389522	0.5875
0.5069739751658445	0.5875
0.507144072121109	0.5875
0.5075693145092702	0.5875
0.5077394114645348	0.5875
0.5079095084197993	0.5875
0.5079945568974316	0.5875
0.508504847763225	0.5875
0.5086749447184895	0.5875
0.508845041673754	0.5875
0.5089300901513862	0.5875
0.5092702840619153	0.5875
0.509525429494812	0.5875
0.51020581731587	0.5875
0.5108862051369281	0.5875
0.5113964960027215	0.5875
0.5114815444803538	0.5875
0.5121619323014118	0.5916666666666667
0.5126722231672053	0.5958333333333333
0.5134376594658956	0.6
0.513947950331689	0.6083333333333333
0.5146283381527471	0.6083333333333333
0.5151386290185406	0.6083333333333333
0.5153087259738051	0.6125
0.515648919884334	0.6125
0.5159040653172309	0.6125
0.5160741622724954	0.6125
0.5161592107501276	0.6125
0.5163293077053921	0.6125
0.5165844531382888	0.6125
0.5167545500935533	0.6125
0.5168395985711856	0.6125
0.5168395985711856	0.6166666666666667
0.5171797924817145	0.6166666666666667
0.5172648409593468	0.6166666666666667
0.5175199863922436	0.6208333333333333
0.5176050348698759	0.6208333333333333
0.5181153257356693	0.6208333333333333
0.518370471168566	0.6208333333333333
0.5187106650790951	0.6208333333333333
0.5189658105119919	0.6208333333333333
0.5195611498554176	0.6208333333333333
0.5204116346317401	0.6291666666666667
0.5229630889607076	0.6291666666666667
0.5233032828712366	0.6333333333333333
0.5235584283041333	0.6333333333333333
0.5237285252593978	0.6333333333333333
0.5239836706922946	0.6333333333333333
0.524153767647559	0.6333333333333333
0.5244939615580881	0.6333333333333333
0.5247491069909849	0.6333333333333333
0.5249192039462494	0.6333333333333333
0.5250893009015138	0.6333333333333333
0.5255145432896751	0.6375
0.5256846402449397	0.6375
0.5259397856778364	0.6375
0.5265351250212621	0.6375
0.5268753189317911	0.6375
0.5273005613199524	0.6375
0.5273856097975846	0.6416666666666667
0.5274706582752169	0.6416666666666667
0.5276407552304814	0.6416666666666667
0.5278959006633781	0.6416666666666667
0.5280659976186426	0.6416666666666667
0.5285762884844362	0.6416666666666667
0.5291716278278619	0.6416666666666667
0.5296819186936553	0.6416666666666667
0.5302772580370811	0.6416666666666667
0.5309576458581391	0.6416666666666667
0.5315529852015649	0.6458333333333334
0.5323184215002551	0.6458333333333334
0.5326586154107842	0.6458333333333334
0.5327436638884164	0.6458333333333334
0.5330838577989454	0.6458333333333334
0.5332539547542099	0.6458333333333334
0.5334240517094744	0.6458333333333334
0.5335941486647389	0.6458333333333334
0.533934342575268	0.6458333333333334
0.5341044395305324	0.6458333333333334
0.5347848273515904	0.6458333333333334
0.535295118217384	0.6458333333333334
0.5355502636502807	0.6458333333333334
0.5359755060384419	0.6458333333333334
0.5362306514713386	0.6458333333333334
0.5366558938595	0.6458333333333334
0.5371661847252934	0.6458333333333334
0.5372512332029257	0.6458333333333334
0.5374213301581902	0.6458333333333334
0.5379316210239836	0.6458333333333334
0.5381017179792482	0.6458333333333334
0.5386120088450417	0.6458333333333334
0.5392923966660996	0.65
0.5396325905766287	0.65
0.5405681238305834	0.65
0.5407382207858479	0.65
0.5407382207858479	0.6541666666666667
0.5409933662187447	0.6541666666666667
0.5411634631740092	0.6541666666666667
0.5413335601292737	0.6541666666666667
0.5415036570845382	0.6541666666666667
0.5421840449055962	0.6541666666666667
0.5430345296819187	0.6541666666666667
0.5437149175029767	0.6541666666666667
0.5438850144582412	0.6541666666666667
0.5447354992345637	0.6541666666666667
0.545160741622725	0.6541666666666667
0.5458411294437829	0.6541666666666667
0.5460962748766797	0.6541666666666667
0.5464364687872088	0.6541666666666667
0.5469467596530022	0.6541666666666667
0.5475420989964279	0.6541666666666667
0.5480523898622215	0.6583333333333333
0.5488178261609117	0.6583333333333333
0.5490729715938085	0.6583333333333333
0.549243068549073	0.6583333333333333
0.5494131655043375	0.6583333333333333
0.5494982139819697	0.6583333333333333
0.5496683109372342	0.6583333333333333
0.5498384078924987	0.6583333333333333
0.5500085048477632	0.6583333333333333
0.5504337472359245	0.6583333333333333
0.550603844191189	0.6583333333333333
0.5510290865793502	0.6583333333333333
0.5523898622214662	0.6583333333333333
0.552985201564892	0.6583333333333333
0.5541758802517435	0.6583333333333333
0.5549413165504338	0.6583333333333333
0.5554516074162272	0.6625
0.5555366558938595	0.6625
0.5557918013267562	0.6625
0.5561319952372853	0.6625
0.5565572376254465	0.6625
0.556727334580711	0.6625
0.5574077224017691	0.6625
0.557747916312298	0.6666666666666666
0.558088110222827	0.6666666666666666
0.558428304133356	0.6666666666666666
0.5585984010886205	0.6666666666666666
0.5588535465215173	0.6666666666666666
0.5590236434767818	0.6666666666666666
0.559448885864943	0.6666666666666666
0.5597040312978397	0.6666666666666666
0.5609797584623235	0.6666666666666666
0.5616601462833816	0.6666666666666666
0.5624255825820718	0.6666666666666666
0.5631059704031298	0.6666666666666666
0.5637013097465555	0.6666666666666666
0.5640415036570845	0.6666666666666666
0.564211600612349	0.6666666666666666
0.5643816975676136	0.6666666666666666
0.5644667460452458	0.6666666666666666
0.565232182343936	0.6666666666666666
0.5656574247320973	0.6708333333333333
0.5661677155978908	0.6708333333333333
0.566252764075523	0.6708333333333333
0.5665079095084198	0.6708333333333333
0.5667630549413165	0.6708333333333333
0.5672733458071101	0.6708333333333333
0.567953733628168	0.6708333333333333
0.5682088790610648	0.6708333333333333
0.5683789760163294	0.6708333333333333
0.5684640244939616	0.6708333333333333
0.5686341214492261	0.6708333333333333
0.5688042184044906	0.675
0.569314509270284	0.675
0.5697397516584453	0.675
0.5703350910018711	0.675
0.5711005273005613	0.675
0.5712706242558259	0.6791666666666667
0.5719510120768838	0.6791666666666667
0.5724613029426773	0.6791666666666667
0.5725463514203096	0.6791666666666667
0.5728865453308386	0.6791666666666667
0.5729715938084708	0.6791666666666667
0.5731416907637353	0.6791666666666667
0.5733968361966321	0.6791666666666667
0.573737030107161	0.6791666666666667
0.5739071270624256	0.6791666666666667
0.5743323694505869	0.6791666666666667
0.5746725633611158	0.6791666666666667
0.5748426603163803	0.6791666666666667
0.5755230481374384	0.6791666666666667
0.5756080966150706	0.6791666666666667
0.5757781935703351	0.6791666666666667
0.5760333390032318	0.6791666666666667
0.5762034359584963	0.6791666666666667
0.5763735329137608	0.6791666666666667
0.5768838237795544	0.6791666666666667
0.5773090661677156	0.6791666666666667
0.5779044055111413	0.6791666666666667
0.5790950841979928	0.6833333333333333
0.5798605204966831	0.6833333333333333
0.5808811022282702	0.6833333333333333
0.5812212961387991	0.6833333333333333
0.5817315870045926	0.6833333333333333
0.5819016839598571	0.6833333333333333
0.5820717809151216	0.6833333333333333
0.5824119748256507	0.6833333333333333
0.5824970233032829	0.6833333333333333
0.5827521687361796	0.6833333333333333
0.5828372172138119	0.6833333333333333
0.5830073141690764	0.6833333333333333
0.5831774111243408	0.6833333333333333
0.5833475080796053	0.6833333333333333
0.5834325565572376	0.6833333333333333
0.5836877019901344	0.6833333333333333
0.5838577989453989	0.6833333333333333
0.5839428474230312	0.6833333333333333
0.5841979928559279	0.6875
0.5843680898111924	0.6875
0.5846232352440891	0.6875
0.5849634291546182	0.6875
0.5850484776322504	0.6875
0.5853886715427794	0.6875
0.5860690593638374	0.6875
0.5870045926177921	0.6875
0.5880251743493792	0.6875
0.5885354652151726	0.6916666666666667
0.5891308045585985	0.6916666666666667
0.5900663378125531	0.6916666666666667
0.5904065317230821	0.6916666666666667
0.5905766286783467	0.6916666666666667
0.5910018710665079	0.6916666666666667
0.5912570164994047	0.6916666666666667
0.5914271134546691	0.6916666666666667
0.5916822588875659	0.6916666666666667
0.5918523558428305	0.6916666666666667
0.5919374043204627	0.6916666666666667
0.5921075012757272	0.6916666666666667
0.5923626467086239	0.6916666666666667
0.5926177921415207	0.6916666666666667
0.5931280830073141	0.6916666666666667
0.5934682769178432	0.6916666666666667
0.5938935193060044	0.6916666666666667
0.5943187616941656	0.6958333333333333
0.5946589556046947	0.6958333333333333
0.5948290525599592	0.6958333333333333
0.595084197992856	0.6958333333333333
0.5955094403810172	0.6958333333333333
0.5957645858139139	0.6958333333333333
0.5962748766797075	0.7
0.5969552645007654	0.7
0.5979758462323524	0.7
0.5986562340534104	0.7
0.5996768157849974	0.7
0.5998469127402619	0.7
0.60052730056132	0.7
0.6007824459942167	0.7
0.6009525429494812	0.7
0.6018030277258037	0.7
0.6028236094573907	0.7
0.6029937064126553	0.7
0.6034189488008165	0.7
0.603589045756081	0.7
0.6038441911889777	0.7
0.6042694335771389	0.7
0.6050348698758292	0.7
0.6056302092192549	0.7
0.6064806939955775	0.7
0.6070760333390033	0.7041666666666667
0.607671372682429	0.7041666666666667
0.6081816635482225	0.7041666666666667
0.608691954414016	0.7041666666666667
0.6088620513692805	0.7041666666666667
0.609372342235074	0.7041666666666667
0.6094573907127062	0.7041666666666667
0.6098826331008675	0.7083333333333334
0.61073311787719	0.7083333333333334
0.6109032148324545	0.7083333333333334
0.6111583602653512	0.7125
0.611413505698248	0.7125
0.6115836026535125	0.7125
0.6119237965640415	0.7125
0.612434087429835	0.7125
0.6126041843850996	0.7125
0.613454669161422	0.7125
0.6142201054601123	0.7166666666666667
0.6146453478482735	0.7166666666666667
0.6154107841469638	0.7166666666666667
0.6156659295798605	0.7166666666666667
0.615836026535125	0.7166666666666667
0.616176220445654	0.7166666666666667
0.6163463174009185	0.7166666666666667
0.6164313658785507	0.7166666666666667
0.6166014628338152	0.7166666666666667
0.6171117536996088	0.7208333333333333
0.61753699608777	0.725
0.6179622384759312	0.725
0.6184725293417248	0.725
0.6198333049838408	0.725
0.6203435958496343	0.725
0.6206837897601633	0.725
0.6210239836706923	0.725
0.6213641775812213	0.725
0.6215342745364858	0.725
0.6218744684470148	0.7291666666666666
0.6223847593128083	0.7291666666666666
0.6230651471338663	0.7291666666666666
0.6236604864772921	0.7291666666666666
0.6240857288654533	0.7291666666666666
0.6242558258207178	0.7291666666666666
0.6247661166865113	0.7291666666666666
0.6249362136417758	0.7291666666666666
0.6251913590746726	0.7291666666666666
0.6252764075523048	0.7291666666666666
0.6254465045075693	0.7291666666666666
0.6255315529852016	0.7291666666666666
0.6263820377615241	0.7291666666666666
0.6270624255825821	0.7291666666666666
0.6279129103589046	0.7291666666666666
0.6285082497023303	0.7291666666666666
0.6288484436128593	0.7291666666666666
0.6290185405681238	0.7291666666666666
0.6296138799115496	0.7291666666666666
0.6297839768668141	0.7291666666666666
0.6300391222997108	0.7291666666666666
0.6303793162102398	0.7291666666666666
0.6308045585984011	0.7291666666666666
0.6316550433747236	0.7291666666666666
0.6319952372852526	0.7291666666666666
0.6322503827181494	0.7291666666666666
0.6323354311957816	0.7291666666666666
0.6326756251063106	0.7291666666666666
0.6330158190168396	0.7291666666666666
0.6331008674944718	0.7291666666666666
0.6331008674944718	0.7333333333333333
0.6333560129273687	0.7333333333333333
0.6339513522707944	0.7333333333333333
0.6342064977036911	0.7375
0.6347167885694847	0.7375
0.6361626126892329	0.7375
0.6369280489879231	0.7375
0.6374383398537167	0.7375
0.6380336791971424	0.7416666666666667
0.6384589215853036	0.7416666666666667
0.6387140670182003	0.7416666666666667
0.6389692124510972	0.7416666666666667
0.6394795033168906	0.7416666666666667
0.6400748426603163	0.7416666666666667
0.6409253274366389	0.7416666666666667
0.6410103759142711	0.7416666666666667
0.6412655213471679	0.7416666666666667
0.6414356183024323	0.7416666666666667
0.6417758122129614	0.7416666666666667
0.6419459091682259	0.7416666666666667
0.6422861030787549	0.7416666666666667
0.6427113454669161	0.7416666666666667
0.6440721211090321	0.7416666666666667
0.6449226058853547	0.7416666666666667
0.6459431876169417	0.7416666666666667
0.6467086239156319	0.7458333333333333
0.6471338663037932	0.7458333333333333
0.64738901173669	0.7458333333333333
0.6477292056472189	0.7458333333333333
0.6480693995577479	0.7458333333333333
0.6489198843340704	0.7458333333333333
0.6494301751998639	0.7458333333333333
0.6496002721551284	0.7458333333333333
0.650110563020922	0.7458333333333333
0.650110563020922	0.75
0.6502806599761864	0.75
0.6506208538867154	0.75
0.6507059023643477	0.75
0.6508759993196122	0.75
0.6512161932301411	0.75
0.6513862901854057	0.75
0.6516414356183025	0.75
0.6525769688722571	0.75
0.6532573566933152	0.75
0.6542779384249022	0.75
0.6558088110222827	0.75
0.6563191018880762	0.75
0.6569994897091342	0.75
0.6571695866643987	0.75
0.657254635142031	0.75
0.6574247320972955	0.75
0.6577649260078244	0.75
0.6578499744854567	0.75
0.6581051199183534	0.75
0.6585303623065147	0.75
0.6588705562170437	0.75
0.6590406531723082	0.75
0.6590406531723082	0.7541666666666667
0.6591257016499404	0.7541666666666667
0.6593808470828372	0.7541666666666667
0.6594658955604694	0.7583333333333333
0.659976186426263	0.7583333333333333
0.6604864772920565	0.7583333333333333
0.6605715257696887	0.7583333333333333
0.6609117196802178	0.7583333333333333
0.6615921075012757	0.7583333333333333
0.6622724953223337	0.7583333333333333
0.662697737710495	0.7583333333333333
0.6632080285762885	0.7583333333333333
0.6638884163973465	0.7583333333333333
0.6644837557407722	0.7583333333333333
0.6651641435618303	0.7583333333333333
0.6655893859499915	0.7583333333333333
0.6658445313828882	0.7583333333333333
0.6662697737710495	0.7583333333333333
0.666439870726314	0.7583333333333333
0.6666099676815785	0.7583333333333333
0.666780064636843	0.7583333333333333
0.6676305494131655	0.7583333333333333
0.6683109372342235	0.7583333333333333
0.6685660826671203	0.7625
0.6687361796223847	0.7625
0.6689913250552815	0.7625
0.6690763735329137	0.7625
0.6692464704881783	0.7625
0.6693315189658106	0.7625
0.6700119067868685	0.7625
0.6704371491750297	0.7625
0.6712876339513523	0.7625
0.6724783126382038	0.7625
0.6735839428474231	0.7625
0.67460452457901	0.7625
0.6755400578329648	0.7625
0.6758802517434938	0.7625
0.675965300221126	0.7625
0.6761353971763906	0.7625
0.6762204456540228	0.7625
0.6763905426092873	0.7625
0.6767307365198163	0.7625
0.6769008334750808	0.7625
0.6774111243408742	0.7625
0.6775812212961388	0.7625
0.6779214152066678	0.7625
0.6780915121619323	0.7625
0.6784317060724613	0.7625
0.6785167545500935	0.7625
0.6788569484606225	0.7625
0.6792821908487838	0.7625
0.679707433236945	0.7666666666666667
0.6801326756251063	0.7666666666666667
0.6807280149685321	0.7708333333333334
0.6808981119237966	0.7708333333333334
0.6815784997448545	0.7708333333333334
0.6820037421330158	0.7708333333333334
0.6821738390882803	0.7708333333333334
0.6823439360435448	0.7708333333333334
0.6825140329988093	0.7708333333333334
0.6825990814764415	0.7708333333333334
0.6829392753869705	0.7708333333333334
0.6831944208198674	0.7708333333333334
0.6838748086409253	0.7708333333333334
0.6845551964619834	0.7708333333333334
0.6851505358054091	0.775
0.6854056812383058	0.775
0.6860010205817316	0.775
0.6863412144922606	0.775
0.6865963599251573	0.775
0.6869365538356863	0.775
0.6876169416567444	0.775
0.6883823779554346	0.775
0.6885524749106992	0.7791666666666667
0.6889777172988604	0.7791666666666667
0.6891478142541249	0.7791666666666667
0.6894880081646538	0.7791666666666667
0.6900833475080796	0.7791666666666667
0.6903384929409764	0.7791666666666667
0.6908487838067698	0.7791666666666667
0.6914441231501957	0.7791666666666667
0.6918693655383569	0.7833333333333333
0.6923796564041503	0.7833333333333333
0.6931450927028406	0.7833333333333333
0.6935703350910019	0.7833333333333333
0.6937404320462663	0.7833333333333333
0.6939955774791631	0.7833333333333333
0.6941656744344277	0.7833333333333333
0.6947610137778534	0.7833333333333333
0.6951862561660146	0.7833333333333333
0.6958666439870727	0.7833333333333333
0.6959516924647049	0.7833333333333333
0.6964619833304984	0.7833333333333333
0.6968021772410273	0.7833333333333333
0.6971423711515564	0.7833333333333333
0.6973975165844531	0.7833333333333333
0.6976526620173499	0.7833333333333333
0.6979928559278789	0.7833333333333333
0.6983330498384079	0.7833333333333333
0.6990134376594659	0.7833333333333333
0.6993536315699949	0.7833333333333333
0.7003742133015819	0.7833333333333333
0.7012246980779044	0.7833333333333333
0.7018200374213301	0.7833333333333333
0.7020751828542269	0.7833333333333333
0.702415376764756	0.7833333333333333
0.7025854737200204	0.7833333333333333
0.7026705221976527	0.7833333333333333
0.7029256676305494	0.7833333333333333
0.7030107161081817	0.7833333333333333
0.7036060554516074	0.7875
0.7039462493621365	0.7875
0.7047967341384589	0.7875
0.7053070250042525	0.7875
0.705477121959517	0.7875
0.7056472189147814	0.7875
0.7061575097805749	0.7875
0.7066678006463685	0.7875
0.7074332369450587	0.7875
0.7078584793332199	0.7875
0.7087940125871747	0.7875
0.7092192549753359	0.7875
0.7097295458411295	0.7875
0.7102398367069229	0.7875
0.7103248851845552	0.7875
0.7104949821398197	0.7875
0.7110052730056132	0.7875
0.7111753699608777	0.7875
0.7120258547372003	0.7875
0.712281000170097	0.7875
0.7124510971253615	0.7875
0.7127062425582582	0.7875
0.7131314849464194	0.7875
0.7134716788569485	0.7875
0.7135567273345808	0.7875
0.7140670182003742	0.7875
0.7142371151556387	0.7875
0.715002551454329	0.7875
0.7155978907977547	0.7875
0.7161081816635482	0.7875
0.7172988603503997	0.7875
0.7174689573056642	0.7875
0.717724102738561	0.7875
0.7179792481714578	0.7875
0.7182343936043545	0.7875
0.7183194420819867	0.7875
0.7185745875148835	0.7875
0.7191699268583093	0.7875
0.7195101207688382	0.7875
0.7196802177241027	0.7875
0.7198503146793672	0.7875
0.720105460112264	0.7875
0.720445654022793	0.7875
0.7207007994556898	0.7875
0.720785847933322	0.7875
0.7210409933662187	0.7875
0.7212110903214832	0.7875
0.7216363327096444	0.7875
0.7219765266201735	0.7875
0.722827011396496	0.7875
0.7230821568293928	0.7875
0.7236774961728185	0.7875
0.724187787038612	0.7875
0.7245279809491411	0.7875
0.7247831263820378	0.7875
0.7249532233373023	0.7875
0.7252934172478313	0.7875
0.725548562680728	0.7916666666666666
0.7258887565912571	0.7916666666666666
0.7263990474570505	0.7916666666666666
0.7266541928899473	0.7916666666666666
0.7268242898452117	0.7916666666666666
0.7270794352781085	0.7916666666666666
0.7272495322333731	0.7916666666666666
0.7275046776662698	0.7916666666666666
0.7281000170096955	0.7916666666666666
0.7290355502636503	0.7916666666666666
0.7294607926518115	0.7958333333333333
0.7300561319952373	0.7958333333333333
0.7305664228610308	0.7958333333333333
0.731331859159721	0.7958333333333333
0.7315870045926178	0.7958333333333333
0.7317571015478823	0.7958333333333333
0.7318421500255146	0.7958333333333333
0.732012246980779	0.7958333333333333
0.7322673924136758	0.7958333333333333
[truncated: 824 more rows]
