# Supplementary material for: Predicting sequence-specific amplification efficiency in multi-template PCR with deep learning
Source: Nat Commun. 2025 Oct 16;16:9187. doi: 10.1038/s41467-025-64221-4 (PMC12533003; doi:10.1038/s41467-025-64221-4)
Supplement: Supplementary file 4 — Source data [file 41467_2025_64221_MOESM4_ESM.zip › Fig. 3c/roc_curve_external_data_GCfix_GCall_kmer.csv]

fpr	tpr
0.0	0.0
0.0	0.004166666666666667
8.504847763225038e-05	0.004166666666666667
8.504847763225038e-05	0.0125
0.00042524238816125194	0.0125
0.00042524238816125194	0.020833333333333332
0.0009355332539547543	0.020833333333333332
0.0009355332539547543	0.029166666666666667
0.0011906786868515053	0.029166666666666667
0.0011906786868515053	0.03333333333333333
0.0016159210750127573	0.03333333333333333
0.0016159210750127573	0.04583333333333333
0.001786018030277258	0.04583333333333333
0.001786018030277258	0.05
0.002041163463174009	0.05
0.002041163463174009	0.05416666666666667
0.0023813573737030106	0.05416666666666667
0.0023813573737030106	0.058333333333333334
0.002466405851335261	0.058333333333333334
0.002466405851335261	0.0625
0.0034019391052900155	0.0625
0.0034019391052900155	0.06666666666666667
0.004252423881612519	0.06666666666666667
0.004252423881612519	0.07083333333333333
0.00442252083687702	0.07083333333333333
0.00442252083687702	0.075
0.004762714747406021	0.075
0.004762714747406021	0.07916666666666666
0.0058683449566252766	0.07916666666666666
0.0058683449566252766	0.08333333333333333
0.0060384419118897775	0.08333333333333333
0.0060384419118897775	0.0875
0.006463684300051029	0.0875
0.006463684300051029	0.09166666666666666
0.00663378125531553	0.09166666666666666
0.00663378125531553	0.09583333333333334
0.006888926688212281	0.09583333333333334
0.006888926688212281	0.1
0.006973975165844531	0.1
0.006973975165844531	0.10416666666666667
0.007059023643476782	0.10416666666666667
0.007059023643476782	0.10833333333333334
0.007824459942167036	0.10833333333333334
0.007824459942167036	0.1125
0.00893009015138629	0.1125
0.00893009015138629	0.11666666666666667
0.009100187106650792	0.11666666666666667
0.009100187106650792	0.12083333333333333
0.009185235584283042	0.12083333333333333
0.009185235584283042	0.125
0.009270284061915293	0.125
0.009270284061915293	0.12916666666666668
0.010460962748766798	0.12916666666666668
0.010460962748766798	0.13333333333333333
0.010546011226399048	0.13333333333333333
0.010546011226399048	0.1375
0.010886205136928048	0.1375
0.010886205136928048	0.14166666666666666
0.010971253614560299	0.14166666666666666
0.010971253614560299	0.14583333333333334
0.014118047286953563	0.14583333333333334
0.014118047286953563	0.15
0.014628338152747066	0.15
0.014628338152747066	0.15833333333333333
0.01598911379486307	0.15833333333333333
0.01598911379486307	0.1625
0.016839598571185575	0.1625
0.016839598571185575	0.16666666666666666
0.018370471168566084	0.16666666666666666
0.018370471168566084	0.17083333333333334
0.020496683109372343	0.17083333333333334
0.020496683109372343	0.175
0.02253784657254635	0.175
0.02253784657254635	0.17916666666666667
0.02457901003572036	0.17916666666666667
0.02457901003572036	0.18333333333333332
0.03384929409763565	0.18333333333333332
0.03384929409763565	0.1875
0.03563531212791291	0.1875
0.03563531212791291	0.19166666666666668
0.03844191188977717	0.19166666666666668
0.03844191188977717	0.19583333333333333
0.04014288144242218	0.19583333333333333
0.04014288144242218	0.2
0.043885014458241195	0.2
0.043885014458241195	0.20416666666666666
0.047542098996427966	0.20416666666666666
0.047542098996427966	0.20833333333333334
0.050518795713556726	0.20833333333333334
0.050518795713556726	0.2125
0.05298520156489199	0.2125
0.05298520156489199	0.21666666666666667
0.05315529852015649	0.21666666666666667
0.05315529852015649	0.22083333333333333
0.055706752849124	0.22083333333333333
0.055706752849124	0.225
0.05715257696887226	0.225
0.05715257696887226	0.22916666666666666
0.05774791631229801	0.22916666666666666
0.05774791631229801	0.23333333333333334
0.06242558258207178	0.23333333333333334
0.06242558258207178	0.2375
0.0668481034189488	0.2375
0.0668481034189488	0.24166666666666667
0.06914441231501955	0.24166666666666667
0.06914441231501955	0.24583333333333332
0.07144072121109032	0.24583333333333332
0.07144072121109032	0.25
0.07535295118217383	0.25
0.07535295118217383	0.25416666666666665
0.0771389692124511	0.25416666666666665
0.0771389692124511	0.25833333333333336
0.07790440551114135	0.25833333333333336
0.07790440551114135	0.2625
0.07849974485456711	0.2625
0.07849974485456711	0.26666666666666666
0.08088110222827011	0.26666666666666666
0.08088110222827011	0.2708333333333333
0.08411294437829563	0.2708333333333333
0.08411294437829563	0.275
0.0860690593638374	0.275
0.0860690593638374	0.2791666666666667
0.08708964109542439	0.2791666666666667
0.08708964109542439	0.2833333333333333
0.0901513862901854	0.2833333333333333
0.0901513862901854	0.2875
0.0904915802007144	0.2875
0.0904915802007144	0.29583333333333334
0.09117196802177241	0.29583333333333334
0.09117196802177241	0.3
0.10231331859159722	0.3
0.10231331859159722	0.30416666666666664
0.10367409423371321	0.30416666666666664
0.10367409423371321	0.30833333333333335
0.10494982139819697	0.30833333333333335
0.10494982139819697	0.3125
0.10546011226399048	0.3125
0.10546011226399048	0.31666666666666665
0.11498554175880252	0.31666666666666665
0.11498554175880252	0.32083333333333336
0.1311447525089301	0.32083333333333336
0.1311447525089301	0.325
0.1379486307195101	0.325
0.1379486307195101	0.32916666666666666
0.13990474570505188	0.32916666666666666
0.13990474570505188	0.3333333333333333
0.14594318761694167	0.3333333333333333
0.14594318761694167	0.3375
0.15436298690253444	0.3375
0.15436298690253444	0.3416666666666667
0.15725463514203095	0.3416666666666667
0.15725463514203095	0.3458333333333333
0.15802007144072122	0.3458333333333333
0.15802007144072122	0.35
0.16329307705392074	0.35
0.16329307705392074	0.3541666666666667
0.16397346487497874	0.3541666666666667
0.16397346487497874	0.35833333333333334
0.16635482224868176	0.35833333333333334
0.16635482224868176	0.3625
0.16856608266712025	0.3625
0.16856608266712025	0.36666666666666664
0.17086239156319102	0.36666666666666664
0.17086239156319102	0.37083333333333335
0.17205307025004252	0.37083333333333335
0.17205307025004252	0.375
0.17341384589215852	0.375
0.17341384589215852	0.37916666666666665
0.17800646368430006	0.37916666666666665
0.17800646368430006	0.38333333333333336
0.17851675455009355	0.38333333333333336
0.17851675455009355	0.3875
0.18174859670011906	0.3875
0.18174859670011906	0.39166666666666666
0.19408062595679537	0.39166666666666666
0.19408062595679537	0.3958333333333333
0.19578159550944038	0.3958333333333333
0.19578159550944038	0.4
0.21398196972274197	0.4
0.21398196972274197	0.4041666666666667
0.2149175029766967	0.4041666666666667
0.2149175029766967	0.4083333333333333
0.21806429664909	0.4083333333333333
0.21806429664909	0.4125
0.21823439360435448	0.4125
0.21823439360435448	0.4166666666666667
0.2209559448885865	0.4166666666666667
0.22112604184385098	0.42083333333333334
0.2229971083517605	0.42083333333333334
0.2229971083517605	0.425
0.223167205307025	0.425
0.223167205307025	0.42916666666666664
0.22971593808470828	0.42916666666666664
0.22971593808470828	0.43333333333333335
0.23107671372682428	0.43333333333333335
0.23107671372682428	0.4375
0.23396836196632081	0.4375
0.23396836196632081	0.44166666666666665
0.24187787038612008	0.44166666666666665
0.2420479673413846	0.44166666666666665
0.24289845211770708	0.44166666666666665
0.24289845211770708	0.44583333333333336
0.24366388841639736	0.44583333333333336
0.24366388841639736	0.45
0.25038271814934515	0.45
0.25038271814934515	0.45416666666666666
0.2562510631059704	0.45416666666666666
0.2562510631059704	0.4583333333333333
0.25769688722571865	0.4583333333333333
0.25786698418098314	0.4583333333333333
0.25905766286783466	0.4583333333333333
0.2593128083007314	0.4583333333333333
0.2607586324204797	0.4583333333333333
0.2607586324204797	0.4625
0.26424562000340196	0.4625
0.26424562000340196	0.4666666666666667
0.2656914441231502	0.4666666666666667
0.2656914441231502	0.4708333333333333
0.26909338322844023	0.4708333333333333
0.26909338322844023	0.475
0.271389692124511	0.475
0.271389692124511	0.4791666666666667
0.28031978227589727	0.4791666666666667
0.28048987923116175	0.4791666666666667
0.2987753019220956	0.4791666666666667
0.2987753019220956	0.48333333333333334
0.30277258037081134	0.48333333333333334
0.3029426773260759	0.48333333333333334
0.3031978227589726	0.48333333333333334
0.3033679197142371	0.48333333333333334
0.3077053920734819	0.48333333333333334
0.3077053920734819	0.4875
0.30932131314849465	0.4875
0.3095764585813914	0.4875
0.3109372342235074	0.4875
0.3109372342235074	0.49166666666666664
0.31119237965640417	0.49166666666666664
0.31119237965640417	0.49583333333333335
0.31646538526960366	0.49583333333333335
0.31646538526960366	0.5
0.31978227589726144	0.5
0.31978227589726144	0.5041666666666667
0.32097295458411296	0.5041666666666667
0.32097295458411296	0.5083333333333333
0.3225888756591257	0.5083333333333333
0.3227589726143902	0.5083333333333333
0.3265861541078415	0.5083333333333333
0.3268412995407382	0.5083333333333333
0.3288824630039122	0.5083333333333333
0.3288824630039122	0.5125
0.3290525599591767	0.5125
0.3290525599591767	0.5166666666666667
0.3299880932131315	0.5166666666666667
0.3299880932131315	0.5208333333333334
0.3327096444973635	0.5208333333333334
0.3327096444973635	0.525
0.33636672903555026	0.525
0.33653682599081475	0.525
0.336962068378976	0.525
0.336962068378976	0.5291666666666667
0.3391733287974145	0.5291666666666667
0.33942847423031125	0.5291666666666667
0.34563701309746553	0.5291666666666667
0.34563701309746553	0.5333333333333333
0.3469127402619493	0.5333333333333333
0.34708283721721384	0.5333333333333333
0.35133526109882635	0.5333333333333333
0.35133526109882635	0.5375
0.3544820547712196	0.5375
0.3544820547712196	0.5416666666666666
0.3588195271304644	0.5416666666666666
0.3589896240857289	0.5416666666666666
0.3617111753699609	0.5416666666666666
0.3617111753699609	0.5458333333333333
0.36825990814764414	0.5458333333333333
0.36825990814764414	0.55
0.3683449566252764	0.55
0.36851505358054093	0.55
0.3703861200884504	0.55
0.37055621704371494	0.55
0.3754039802687532	0.55
0.3754039802687532	0.5541666666666667
0.3836536825990815	0.5541666666666667
0.3836536825990815	0.5583333333333333
0.38799115495832626	0.5583333333333333
0.38799115495832626	0.5625
0.38884163973464875	0.5625
0.38884163973464875	0.5666666666666667
0.39037251233202924	0.5666666666666667
0.39037251233202924	0.5708333333333333
0.39156319101888076	0.5708333333333333
0.39156319101888076	0.575
0.39419969382548053	0.575
0.39419969382548053	0.5791666666666667
0.395050178601803	0.5791666666666667
0.3952202755570675	0.5791666666666667
0.3952202755570675	0.5833333333333334
0.3954754209899643	0.5833333333333334
0.3954754209899643	0.5875
0.39845211770709305	0.5875
0.3988773600952543	0.5875
0.3988773600952543	0.5916666666666667
0.3990474570505188	0.5916666666666667
0.3990474570505188	0.5958333333333333
0.39947269943868	0.5958333333333333
0.39947269943868	0.6
0.4010035720360606	0.6
0.40117366899132506	0.6
0.40202415376764755	0.6
0.4023643476781766	0.6
0.40287463854397004	0.6
0.40287463854397004	0.6041666666666666
0.40491580200714405	0.6041666666666666
0.40491580200714405	0.6083333333333333
0.4110392923966661	0.6083333333333333
0.4110392923966661	0.6125
0.4120598741282531	0.6125
0.4124000680387821	0.6125
0.4142711345466916	0.6125
0.4144412315019561	0.6125
0.42013947950331687	0.6125
0.42039462493621366	0.6125
0.4206497703691104	0.6125
0.4206497703691104	0.6166666666666667
0.4223507399217554	0.6166666666666667
0.4225208368770199	0.6166666666666667
0.4226909338322844	0.6166666666666667
0.4226909338322844	0.6208333333333333
0.4249021942507229	0.6208333333333333
0.4249021942507229	0.625
0.4274536485796904	0.625
0.4274536485796904	0.6291666666666667
0.43153597550603845	0.6291666666666667
0.43153597550603845	0.6333333333333333
0.43510801156659296	0.6333333333333333
0.43510801156659296	0.6375
0.4367239326416057	0.6375
0.43714917502976697	0.6375
0.44021092022452796	0.6375
0.44021092022452796	0.6416666666666667
0.44744004082326927	0.6416666666666667
0.44744004082326927	0.6458333333333334
0.4523728525259398	0.6458333333333334
0.45254294948120427	0.6458333333333334
0.45585984010886205	0.6458333333333334
0.45585984010886205	0.65
0.46478993026024834	0.65
0.46478993026024834	0.6541666666666667
0.4658955604694676	0.6541666666666667
0.4660656574247321	0.6541666666666667
0.4687021602313319	0.6541666666666667
0.46887225718659636	0.6541666666666667
0.47057322673924135	0.6541666666666667
0.47057322673924135	0.6583333333333333
0.4716788569484606	0.6583333333333333
0.47193400238135735	0.6583333333333333
0.4745705051879571	0.6583333333333333
0.4747406021432216	0.6583333333333333
0.4748256506208539	0.6583333333333333
0.4748256506208539	0.6625
0.47559108691954416	0.6625
0.4758462323524409	0.6625
0.47729205647218914	0.6625
0.47746215342745363	0.6625
0.48137438339853716	0.6625
0.48154448035380165	0.6625
0.4832454499064467	0.6625
0.4834155468617112	0.6625
0.4839258377275047	0.6625
0.4839258377275047	0.6666666666666666
0.4852866133696207	0.6666666666666666
0.4852866133696207	0.6708333333333333
0.4854567103248852	0.6708333333333333
0.4854567103248852	0.675
0.4861370981459432	0.675
0.4861370981459432	0.6791666666666667
0.4988943697907807	0.6791666666666667
0.49906446674604527	0.6791666666666667
0.499319612178942	0.6791666666666667
0.499319612178942	0.6833333333333333
0.4995747576118387	0.6833333333333333
0.4998299030447355	0.6833333333333333
0.5028065997618643	0.6833333333333333
0.5032318421500255	0.6833333333333333
0.504422520836877	0.6833333333333333
0.5045926177921415	0.6833333333333333
0.507144072121109	0.6833333333333333
0.5073992175540057	0.6833333333333333
0.51020581731587	0.6833333333333333
0.5103759142711346	0.6833333333333333
0.5128423201224698	0.6833333333333333
0.5130124170777343	0.6833333333333333
0.5134376594658956	0.6833333333333333
0.5137778533764246	0.6833333333333333
0.5147133866303794	0.6833333333333333
0.5147133866303794	0.6875
0.5155638714067018	0.6875
0.5158190168395985	0.6875
0.5176900833475081	0.6875
0.5179452287804048	0.6875
0.5180302772580371	0.6875
0.5182003742133016	0.6875
0.5186256166014628	0.6875
0.5188807620343596	0.6875
0.5206667800646368	0.6875
0.5210069739751658	0.6875
0.5214322163633272	0.6875
0.5217724102738561	0.6875
0.5242388161251914	0.6875
0.5242388161251914	0.6916666666666667
0.5278959006633781	0.6916666666666667
0.5280659976186426	0.6916666666666667
0.5292566763054941	0.6916666666666667
0.5294267732607586	0.6916666666666667
0.5311277428134037	0.6916666666666667
0.5312978397686682	0.6916666666666667
0.5324885184555197	0.6916666666666667
0.5324885184555197	0.6958333333333333
0.5336791971423711	0.6958333333333333
0.5336791971423711	0.7
0.5337642456200034	0.7
0.533934342575268	0.7
0.5346147303963259	0.7
0.5351250212621194	0.7
0.5355502636502807	0.7
0.5355502636502807	0.7041666666666667
0.5373362816805579	0.7041666666666667
0.5373362816805579	0.7083333333333334
0.5375063786358224	0.7083333333333334
0.5375914271134546	0.7125
0.5436298690253445	0.7125
0.543799965980609	0.7125
0.5490729715938085	0.7125
0.549583262459602	0.7125
0.5505187957135568	0.7125
0.5505187957135568	0.7166666666666667
0.5528151046096275	0.7166666666666667
0.5528151046096275	0.7208333333333333
0.5532403469977888	0.7208333333333333
0.5534104439530533	0.7208333333333333
0.554005783296479	0.7208333333333333
0.554005783296479	0.725
0.5542609287293757	0.725
0.5545160741622724	0.725
0.5581731587004592	0.725
0.558428304133356	0.725
0.5620853886715428	0.725
0.5620853886715428	0.7291666666666666
0.5639564551794523	0.7291666666666666
0.5641265521347167	0.7291666666666666
0.5661677155978908	0.7291666666666666
0.5664228610307875	0.7291666666666666
0.5693995577479163	0.7291666666666666
0.5693995577479163	0.7333333333333333
0.5702500425242388	0.7333333333333333
0.5704201394795033	0.7333333333333333
0.5766286783466575	0.7333333333333333
0.5766286783466575	0.7375
0.5780745024664059	0.7375
0.5780745024664059	0.7416666666666667
0.5830073141690764	0.7416666666666667
0.5831774111243408	0.7416666666666667
0.5836026535125022	0.7416666666666667
0.5838577989453989	0.7416666666666667
0.5847933321993536	0.7416666666666667
0.5847933321993536	0.7458333333333333
0.5861541078414696	0.7458333333333333
0.5861541078414696	0.75
0.5972104099336621	0.75
0.5972104099336621	0.7541666666666667
0.5987412825310426	0.7541666666666667
0.5989113794863072	0.7541666666666667
0.5996768157849974	0.7541666666666667
0.5998469127402619	0.7541666666666667
0.605290015308726	0.7541666666666667
0.605290015308726	0.7583333333333333
0.6053750637863582	0.7583333333333333
0.6055451607416227	0.7583333333333333
0.6057152576968873	0.7583333333333333
0.6060554516074163	0.7583333333333333
0.607671372682429	0.7583333333333333
0.6078414696376935	0.7625
0.609372342235074	0.7625
0.609712536145603	0.7625
0.610052730056132	0.7625
0.610392923966661	0.7625
0.6109032148324545	0.7625
0.6109032148324545	0.7666666666666667
0.611413505698248	0.7666666666666667
0.6116686511311448	0.7666666666666667
0.6133696206837898	0.7666666666666667
0.6135397176390542	0.7666666666666667
0.6172818506548733	0.7666666666666667
0.6174519476101378	0.7708333333333334
0.620258547372002	0.7708333333333334
0.620598741282531	0.7708333333333334
0.621619323014118	0.7708333333333334
0.621619323014118	0.775
0.6266371831944209	0.775
0.6268072801496853	0.775
0.6285082497023303	0.775
0.6286783466575948	0.775
0.6310597040312979	0.775
0.6313148494641946	0.775
0.6314849464194591	0.775
0.6317400918523558	0.775
0.6325055281510461	0.775
0.6326756251063106	0.775
0.6348018370471169	0.775
0.6348018370471169	0.7791666666666667
0.6357373703010716	0.7791666666666667
0.6359925157339683	0.7791666666666667
0.6360775642116007	0.7791666666666667
0.6360775642116007	0.7833333333333333
0.6365028065997619	0.7833333333333333
0.6365028065997619	0.7875
0.6382888246300391	0.7875
0.6382888246300391	0.7916666666666666
0.6397346487497874	0.7916666666666666
0.6399047457050518	0.7916666666666666
0.6400748426603163	0.7916666666666666
0.6403299880932132	0.7916666666666666
0.6410954243919034	0.7916666666666666
0.6412655213471679	0.7916666666666666
0.6418608606905937	0.7916666666666666
0.6418608606905937	0.7958333333333333
0.6421160061234904	0.7958333333333333
0.6422861030787549	0.7958333333333333
0.6435618302432387	0.7958333333333333
0.6437319271985031	0.7958333333333333
0.6452627997958836	0.7958333333333333
0.6454328967511481	0.7958333333333333
0.6455179452287804	0.7958333333333333
0.6456880421840449	0.7958333333333333
0.6461983330498384	0.7958333333333333
0.6463684300051029	0.7958333333333333
0.6471338663037932	0.7958333333333333
0.6476441571695867	0.7958333333333333
0.6494301751998639	0.7958333333333333
0.6496002721551284	0.7958333333333333
0.6506208538867154	0.7958333333333333
0.6507909508419799	0.7958333333333333
0.6524068719169926	0.7958333333333333
0.652832114305154	0.7958333333333333
0.6530872597380507	0.7958333333333333
0.6534274536485797	0.7958333333333333
0.6535125021262119	0.7958333333333333
0.6536825990814764	0.7958333333333333
0.657254635142031	0.7958333333333333
0.6574247320972955	0.7958333333333333
0.659976186426263	0.7958333333333333
0.660316380336792	0.7958333333333333
0.6632080285762885	0.7958333333333333
0.6634631740091852	0.7958333333333333
0.6635482224868174	0.7958333333333333
0.6638033679197143	0.7958333333333333
0.6639734648749788	0.7958333333333333
0.6641435618302433	0.7958333333333333
0.6645688042184045	0.7958333333333333
0.664738901173669	0.7958333333333333
0.6666950161592108	0.7958333333333333
0.6670352100697398	0.7958333333333333
0.6672053070250042	0.7958333333333333
0.6687361796223847	0.7958333333333333
0.6689062765776492	0.7958333333333333
0.6723082156829393	0.7958333333333333
0.6724783126382038	0.7958333333333333
0.6738390882803198	0.7958333333333333
0.674264330668481	0.7958333333333333
0.6769008334750808	0.7958333333333333
0.6772410273856098	0.7958333333333333
0.6780064636843001	0.7958333333333333
0.678346657594829	0.7958333333333333
0.6795373362816806	0.7958333333333333
0.6795373362816806	0.8
0.6798775301922095	0.8
0.680047627147474	0.8
0.6802177241027385	0.8
0.6804728695356353	0.8
0.6814934512672223	0.8
0.6819186936553836	0.8
0.6837897601632931	0.8
0.6840449055961898	0.8
0.6854056812383058	0.8
0.6855757781935703	0.8
0.6862561660146284	0.8
0.6862561660146284	0.8041666666666667
0.6868515053580541	0.8041666666666667
0.6874468447014799	0.8041666666666667
0.6876169416567444	0.8041666666666667
0.6877870386120088	0.8041666666666667
0.6885524749106992	0.8041666666666667
0.6887225718659636	0.8041666666666667
0.6888926688212281	0.8041666666666667
0.6891478142541249	0.8041666666666667
0.6903384929409764	0.8041666666666667
0.6903384929409764	0.8083333333333333
0.6905936383738731	0.8083333333333333
0.6907637353291376	0.8083333333333333
0.6915291716278279	0.8083333333333333
0.6916992685830924	0.8083333333333333
0.6941656744344277	0.8083333333333333
0.6941656744344277	0.8125
0.6943357713896922	0.8125
0.6945058683449566	0.8125
0.6967171287633951	0.8125
0.6968872257186597	0.8125
0.6981629528831433	0.8125
0.6981629528831433	0.8166666666666667
0.6991835346147304	0.8166666666666667
0.6993536315699949	0.8166666666666667
0.6995237285252593	0.8166666666666667
0.699693825480524	0.8166666666666667
0.7004592617792141	0.8166666666666667
0.7004592617792141	0.8208333333333333
0.7006293587344786	0.8208333333333333
0.7007994556897431	0.8208333333333333
0.7013097465555367	0.8208333333333333
0.7016499404660657	0.8208333333333333
0.7028406191529172	0.8208333333333333
0.7030107161081817	0.8208333333333333
0.7047967341384589	0.8208333333333333
0.7050518795713556	0.8208333333333333
0.7052219765266202	0.8208333333333333
0.7059023643476782	0.8208333333333333
0.7061575097805749	0.8208333333333333
0.7080285762884845	0.8208333333333333
0.7082837217213812	0.8208333333333333
0.7084538186766457	0.8208333333333333
0.7087089641095424	0.8208333333333333
0.7093043034529682	0.8208333333333333
0.7096444973634972	0.825
0.7103248851845552	0.825
0.7104949821398197	0.825
0.7114305153937744	0.825
0.7116006123490389	0.825
0.7144922605885354	0.825
0.7146623575437999	0.825
0.7149175029766968	0.825
0.7150875999319612	0.825
0.7167885694846062	0.825
0.7169586664398707	0.8291666666666667
0.7171287633951352	0.8291666666666667
0.7172988603503997	0.8291666666666667
0.7173839088280319	0.8291666666666667
0.7173839088280319	0.8333333333333334
0.7174689573056642	0.8333333333333334
0.7178941996938255	0.8333333333333334
0.7184895390372512	0.8333333333333334
0.7186596359925157	0.8333333333333334
0.7193400238135738	0.8333333333333334
0.7195101207688382	0.8333333333333334
0.7216363327096444	0.8333333333333334
0.721806429664909	0.8333333333333334
0.7225718659635992	0.8333333333333334
0.7227419629188637	0.8333333333333334
0.7258037081136247	0.8333333333333334
0.7259738050688893	0.8333333333333334
0.7263990474570505	0.8333333333333334
0.7271644837557407	0.8333333333333334
0.7272495322333731	0.8333333333333334
0.7276747746215343	0.8333333333333334
0.72827011396496	0.8333333333333334
0.7286103078754891	0.8333333333333334
0.7292056472189148	0.8333333333333334
0.7292056472189148	0.8375
0.729290695696547	0.8375
0.7294607926518115	0.8375
0.7301411804728696	0.8375
0.7304813743833986	0.8375
0.730651471338663	0.8375
0.730991665249192	0.8375
0.731331859159721	0.8375
0.7325225378465725	0.8375
0.7327776832794693	0.8375
0.7345637013097466	0.8375
0.7349038952202755	0.8375
0.7349889436979078	0.8375
0.7352440891308045	0.8375
0.7360945739071271	0.8375
0.7363497193400238	0.8375
0.7379656404150365	0.8375
0.7383058343255656	0.8375
0.7383058343255656	0.8416666666666667
0.7395815614900493	0.8416666666666667
0.7397516584453139	0.8416666666666667
0.7400918523558428	0.8416666666666667
0.7403469977887396	0.8416666666666667
0.7403469977887396	0.8458333333333333
0.7410273856097976	0.8458333333333333
0.7410273856097976	0.85
0.7411124340874299	0.85
0.7412825310426944	0.85
0.7416227249532233	0.85
0.7417928219084878	0.85
0.7432386460282361	0.85
0.7434087429835006	0.85
0.7434087429835006	0.8541666666666666
0.7436638884163973	0.8541666666666666
0.7440040823269264	0.8541666666666666
0.7458751488348359	0.8541666666666666
0.7462153427453648	0.8541666666666666
0.7471508759993196	0.8541666666666666
0.7473209729545841	0.8541666666666666
0.7494471848953904	0.8541666666666666
0.7494471848953904	0.8583333333333333
0.7508930090151387	0.8583333333333333
0.7511481544480354	0.8583333333333333
0.7522537846572547	0.8583333333333333
0.7522537846572547	0.8625
0.7525089300901514	0.8625
0.7527640755230481	0.8625
0.7530192209559449	0.8625
0.7534444633441061	0.8625
0.7542949481204286	0.8625
0.7545500935533254	0.8625
0.7546351420309576	0.8625
0.7548052389862221	0.8625
0.7553155298520157	0.8625
0.7556557237625446	0.8625
0.7563361115836027	0.8625
0.7565062085388672	0.8625
0.7629698928389181	0.8625
0.763225038271815	0.8625
0.7633951352270795	0.8625
0.763565232182344	0.8625
0.7636502806599762	0.8625
0.7636502806599762	0.8666666666666667
0.7653512502126212	0.8666666666666667
0.7655213471678857	0.8666666666666667
0.7656914441231502	0.8666666666666667
0.7658615410784146	0.8666666666666667
0.7661166865113115	0.8666666666666667
0.7663718319442082	0.8666666666666667
0.7668821228100017	0.8666666666666667
0.7672223167205307	0.8666666666666667
0.7682428984521177	0.8666666666666667
0.7684980438850144	0.8666666666666667
0.7689232862731757	0.8666666666666667
0.7692634801837047	0.8666666666666667
0.7705392073481885	0.8666666666666667
0.7709644497363497	0.8666666666666667
0.77172988603504	0.8666666666666667
0.7721551284232012	0.8666666666666667
0.7732607586324205	0.8666666666666667
0.7732607586324205	0.8708333333333333
0.7750467766626977	0.8708333333333333
0.7752168736179622	0.8708333333333333
0.7756421160061235	0.8708333333333333
0.7759823099166525	0.8708333333333333
0.7764075523048137	0.8708333333333333
0.7766626977377105	0.8708333333333333
0.7783636672903556	0.8708333333333333
0.77853376424562	0.8708333333333333
0.7787038612008845	0.8708333333333333
0.7789590066337813	0.8708333333333333
0.7798094914101038	0.8708333333333333
0.7798094914101038	0.8791666666666667
0.7799795883653683	0.8791666666666667
0.7800646368430005	0.8833333333333333
0.7814254124851165	0.8833333333333333
0.7818506548732778	0.8833333333333333
0.78193570335091	0.8833333333333333
0.7821058003061745	0.8833333333333333
0.7823609457390712	0.8833333333333333
0.7825310426943358	0.8833333333333333
0.7834665759482905	0.8833333333333333
0.7841469637693486	0.8833333333333333
0.7842320122469808	0.8833333333333333
0.7842320122469808	0.8875
0.7844871576798775	0.8875
0.784657254635142	0.8875
0.785677836366729	0.8875
0.7861881272325225	0.8875
0.7875489028746385	0.8875
0.787718999829903	0.8875
0.7880591937404321	0.8875
0.7883143391733288	0.8875
0.7885694846062256	0.8875
0.7888246300391223	0.8916666666666667
0.7896751148154448	0.8916666666666667
0.7898452117707093	0.8916666666666667
0.7906956965470318	0.8916666666666667
0.7909508419799286	0.8916666666666667
0.793162102398367	0.8916666666666667
0.7933321993536315	0.8916666666666667
0.7963088960707604	0.8916666666666667
0.7964789930260249	0.8916666666666667
0.7971593808470828	0.8916666666666667
0.7971593808470828	0.8958333333333334
0.7973294778023473	0.8958333333333334
0.7977547201905086	0.8958333333333334
0.7978397686681409	0.8958333333333334
0.7980098656234054	0.9
0.7980949141010376	0.9
0.7984351080115666	0.9
0.7985201564891988	0.9
0.7986902534444633	0.9
0.79894539887736	0.9
0.7991154958326246	0.9
0.7995407382207859	0.9
0.7997108351760503	0.9
0.8000510290865793	0.9
0.8003912229971083	0.9
0.8007314169076374	0.9
0.8011566592957986	0.9
0.8014968532063276	0.9
0.8015819016839598	0.9
0.8018370471168567	0.9
0.8021772410273856	0.9
0.8025174349379146	0.9
0.8031127742813403	0.9
0.8031127742813403	0.9041666666666667
0.8037081136247661	0.9041666666666667
0.8038782105800306	0.9041666666666667
0.8041333560129273	0.9041666666666667
0.8047286953563532	0.9041666666666667
0.8055791801326756	0.9041666666666667
0.8058343255655723	0.9041666666666667
0.8059193740432046	0.9041666666666667
0.8060894709984692	0.9041666666666667
0.8061745194761014	0.9041666666666667
0.8064296649089981	0.9041666666666667
0.8065997618642626	0.9041666666666667
0.8076203435958497	0.9041666666666667
0.8081306344616431	0.9041666666666667
0.8083007314169076	0.9041666666666667
0.8085558768498043	0.9041666666666667
0.8089811192379657	0.9041666666666667
0.8091512161932302	0.9041666666666667
0.8102568464024494	0.9041666666666667
0.8102568464024494	0.9083333333333333
0.8105119918353462	0.9083333333333333
0.8106820887906107	0.9083333333333333
0.8107671372682429	0.9083333333333333
0.8107671372682429	0.9125
0.8111073311787719	0.9125
0.8115325735669332	0.9125
0.8122980098656234	0.9125
0.8124681068208879	0.9125
0.8128083007314169	0.9125
0.8129783976866815	0.9125
0.8131484946419459	0.9125
0.8133185915972104	0.9125
0.8140840278959006	0.9125
0.8142541248511652	0.9125
0.8144242218064297	0.9125
0.8145943187616942	0.9125
0.8148494641945909	0.9125
0.8148494641945909	0.9166666666666666
0.8152747065827521	0.9166666666666666
0.8154448035380166	0.9166666666666666
0.8155298520156489	0.9166666666666666
0.815870045926178	0.9166666666666666
0.8165504337472359	0.9166666666666666
0.8168055791801326	0.9166666666666666
0.8169756761353971	0.9166666666666666
0.8169756761353971	0.9208333333333333
0.8173158700459262	0.9208333333333333
0.8174009185235585	0.9208333333333333
0.8178261609117197	0.9208333333333333
0.8179112093893519	0.9208333333333333
0.8180813063446164	0.9208333333333333
0.8196972274196291	0.9208333333333333
0.8200374213301582	0.9208333333333333
0.8202075182854227	0.9208333333333333
0.8203776152406872	0.9208333333333333
0.8204626637183194	0.9208333333333333
0.8207178091512162	0.9208333333333333
0.821313148494642	0.9208333333333333
0.8214832454499065	0.9208333333333333
0.821653342405171	0.9208333333333333
0.8219935363156999	0.9208333333333333
0.8221636332709644	0.9208333333333333
0.8225038271814934	0.9208333333333333
0.822673924136758	0.9208333333333333
0.8229290695696547	0.9208333333333333
0.8235244089130804	0.9208333333333333
0.8242047967341385	0.9208333333333333
0.824374893689403	0.9208333333333333
0.8245449906446675	0.9208333333333333
0.8248851845551964	0.9208333333333333
0.8252253784657254	0.9208333333333333
0.8261609117196802	0.9208333333333333
0.8265861541078414	0.9208333333333333
0.8268412995407383	0.9208333333333333
0.8270113964960027	0.9208333333333333
0.828117026705222	0.9208333333333333
0.828117026705222	0.925
0.8285422690933832	0.925
0.8287123660486477	0.925
0.82879741452628	0.925
0.8290525599591767	0.925
0.8297329477802348	0.925
0.8299030447354993	0.925
0.8310086749447185	0.925
0.831518965810512	0.925
0.8316890627657765	0.925
0.831859159721041	0.925
0.8323694505868345	0.925
0.8326245960197313	0.925
0.834240517094744	0.925
0.8344106140500085	0.925
0.8347508079605375	0.925
0.834920904915802	0.925
0.8351760503486988	0.925
0.8353461473039633	0.925
0.835941486647389	0.925
0.8361966320802857	0.925
0.8361966320802857	0.9291666666666667
0.836962068378976	0.9291666666666667
0.8372172138118728	0.9291666666666667
0.8374723592447695	0.9291666666666667
0.837642456200034	0.9291666666666667
0.8378976016329308	0.9291666666666667
0.8380676985881953	0.9291666666666667
0.8381527470658275	0.9291666666666667
0.8384929409763565	0.9291666666666667
0.8399387650961048	0.9291666666666667
0.8401939105290015	0.9291666666666667
0.8402789590066337	0.9291666666666667
0.8405341044395306	0.9291666666666667
0.8409593468276918	0.9291666666666667
0.8411294437829563	0.9333333333333333
0.841724783126382	0.9333333333333333
0.8420649770369111	0.9333333333333333
0.8423201224698078	0.9333333333333333
0.842745364857969	0.9333333333333333
0.8432556557237626	0.9333333333333333
0.8433407042013948	0.9333333333333333
0.8435958496342916	0.9333333333333333
0.8443612859329818	0.9333333333333333
0.8445313828882463	0.9333333333333333
0.8448715767987753	0.9333333333333333
0.8450416737540398	0.9333333333333333
0.8453818676645688	0.9333333333333333
0.845466916142201	0.9333333333333333
0.8456370130974655	0.9333333333333333
0.84580711005273	0.9333333333333333
0.8459772070079945	0.9333333333333333
0.8469977887395815	0.9333333333333333
0.847167885694846	0.9333333333333333
0.8476781765606396	0.9333333333333333
0.8481884674264331	0.9333333333333333
0.8487838067698589	0.9333333333333333
0.8490389522027556	0.9333333333333333
0.8492090491580201	0.9333333333333333
0.8492940976356523	0.9333333333333333
0.8495492430685491	0.9333333333333333
0.8496342915461813	0.9333333333333333
0.849889436979078	0.9333333333333333
0.8505698248001361	0.9333333333333333
0.8507399217554006	0.9333333333333333
0.8510801156659296	0.9333333333333333
0.851250212621194	0.9333333333333333
0.8513352610988263	0.9333333333333333
0.8515904065317231	0.9333333333333333
0.85261098826331	0.9333333333333333
0.8527810852185745	0.9333333333333333
0.8529511821738391	0.9333333333333333
0.8532913760843681	0.9333333333333333
0.8534614730396326	0.9333333333333333
0.8537166184725293	0.9333333333333333
0.8539717639054261	0.9333333333333333
0.8540568123830583	0.9333333333333333
0.8544820547712196	0.9333333333333333
0.8545671032488519	0.9333333333333333
0.8548222486817486	0.9333333333333333
0.8549072971593809	0.9333333333333333
0.8553325395475421	0.9333333333333333
0.8557577819357034	0.9333333333333333
0.8559278788909679	0.9333333333333333
0.8560129273686001	0.9333333333333333
0.8564381697567613	0.9333333333333333
0.8566082667120258	0.9333333333333333
0.8569484606225548	0.9333333333333333
0.8572036060554517	0.9333333333333333
0.8579690423541418	0.9333333333333333
0.8582241877870386	0.9333333333333333
0.8585643816975677	0.9333333333333333
0.8589045756080966	0.9333333333333333
0.8591597210409934	0.9333333333333333
0.8597550603844191	0.9333333333333333
0.8600952542949482	0.9333333333333333
0.8603503997278449	0.9333333333333333
0.8606055451607416	0.9333333333333333
0.8607756421160061	0.9333333333333333
0.8610307875489028	0.9333333333333333
0.8617111753699609	0.9333333333333333
0.8623065147133866	0.9333333333333333
0.8625616601462833	0.9333333333333333
0.8628168055791802	0.9333333333333333
0.8629869025344447	0.9333333333333333
0.8630719510120769	0.9333333333333333
0.8634121449226059	0.9333333333333333
0.8638373873107671	0.9333333333333333
0.8640074842660317	0.9333333333333333
0.8640074842660317	0.9375
0.8641775812212962	0.9375
0.8645177751318252	0.9375
0.8646878720870896	0.9375
0.8650280659976186	0.9375
0.8651981629528831	0.9375
0.8655383568634122	0.9375
0.8657935022963089	0.9375
0.8662187446844701	0.9375
0.8663888416397346	0.9375
0.8665589385949991	0.9375
0.8668991325055282	0.9375
0.8670692294607927	0.9375
0.8675795203265861	0.9375
0.8677496172818506	0.9375
0.8679197142371151	0.9375
0.8684300051029087	0.9375
0.8697907807450247	0.9375
0.8701309746555537	0.9375
0.8702160231331859	0.9375
0.8703861200884504	0.9375
0.8714067018200374	0.9375
0.8715767987753019	0.9375
0.8716618472529342	0.9375
0.8718319442081987	0.9375
0.87225718659636	0.9375
0.8726824289845212	0.9375
0.8728525259397857	0.9375
0.8731076713726824	0.9375
0.8732777683279469	0.9375
0.8736179622384759	0.9375
0.8738731076713727	0.9375
0.8744684470147984	0.9375
0.8747235924476952	0.9375
0.8752338833134887	0.9375
0.8757441741792822	0.9375
0.8759993196121789	0.9375
0.8767647559108692	0.9375
0.8769348528661337	0.9375
0.8771899982990304	0.9375
0.8772750467766627	0.9375
0.8774451437319272	0.9375
0.8779554345977207	0.9375
0.8781255315529852	0.9375
0.8787208708964109	0.9375
0.8789760163293077	0.9375
0.8790610648069399	0.9375
0.8793162102398367	0.9375
0.8796564041503657	0.9375
0.8799115495832625	0.9375
0.8801666950161592	0.9375
0.8801666950161592	0.9416666666666667
0.8802517434937914	0.9416666666666667
0.8805068889266882	0.9416666666666667
0.8810171797924817	0.9416666666666667
0.8811872767477462	0.9416666666666667
0.881442422180643	0.9416666666666667
0.8816125191359074	0.9416666666666667
0.8816975676135397	0.9416666666666667
0.8819527130464365	0.9416666666666667
0.8820377615240688	0.9416666666666667
0.8822078584793333	0.9416666666666667
0.8822929069569655	0.9416666666666667
0.8825480523898622	0.9416666666666667
0.882803197822759	0.9416666666666667
0.8830583432556557	0.9416666666666667
0.8831433917332879	0.9416666666666667
0.8833134886885525	0.9416666666666667
0.8833985371661848	0.9416666666666667
0.8835686341214493	0.9416666666666667
0.883823779554346	0.9416666666666667
0.8840789249872427	0.9416666666666667
0.8840789249872427	0.9458333333333333
0.884163973464875	0.9458333333333333
0.8846742643306685	0.9458333333333333
0.8847593128083008	0.9458333333333333
0.8850144582411975	0.9458333333333333
0.885184555196462	0.9458333333333333
0.8853546521517265	0.9458333333333333
0.8857798945398877	0.9458333333333333
0.8859499914951522	0.9458333333333333
0.8861200884504168	0.9458333333333333
0.8863752338833135	0.9458333333333333
0.886545330838578	0.9458333333333333
0.8866303793162102	0.9458333333333333
0.8868004762714747	0.9458333333333333
0.8870556217043715	0.9458333333333333
0.887565912570165	0.9458333333333333
0.8877360095254295	0.9458333333333333
0.888246300391223	0.9458333333333333
0.8885014458241197	0.9458333333333333
0.888926688212281	0.9458333333333333
0.8890967851675455	0.9458333333333333
0.8893519306004423	0.9458333333333333
0.8895220275557068	0.9458333333333333
0.8901173668991325	0.9458333333333333
0.890287463854397	0.9458333333333333
0.8904575608096615	0.9458333333333333
0.8907977547201905	0.9458333333333333
0.890967851675455	0.9458333333333333
0.891308045585984	0.95
0.8918183364517775	0.95
0.8919033849294098	0.95
0.8922435788399388	0.95
0.892328627317571	0.95
0.8925837727504677	0.95
0.8928389181833645	0.9541666666666667
0.8930940636162613	0.9541666666666667
0.8932641605715258	0.9541666666666667
0.8936043544820548	0.9541666666666667
0.8938594999149515	0.9541666666666667
0.8941146453478482	0.9541666666666667
0.8946249362136418	0.9541666666666667
0.8947950331689063	0.9541666666666667
0.895050178601803	0.9541666666666667
0.8953053240346998	0.9541666666666667
0.8958156149004933	0.9541666666666667
0.8960707603333901	0.9541666666666667
0.8961558088110223	0.9541666666666667
0.8964960027215513	0.9541666666666667
0.8966660996768158	0.9541666666666667
0.896751148154448	0.9541666666666667
0.897091342064977	0.9541666666666667
0.8975165844531383	0.9541666666666667
0.8976866814084028	0.9541666666666667
0.8980268753189318	0.9541666666666667
0.8981969722741963	0.9541666666666667
0.8987923116176221	0.9541666666666667
0.8989624085728866	0.9541666666666667
0.899132505528151	0.9541666666666667
0.8993876509610478	0.9541666666666667
0.8997278448715768	0.9541666666666667
0.899812893349209	0.9541666666666667
0.9001530872597381	0.9541666666666667
0.9007484266031638	0.9541666666666667
0.9009185235584283	0.9541666666666667
0.901173668991325	0.9541666666666667
0.9015138629018541	0.9541666666666667
0.9016839598571186	0.9541666666666667
0.9023643476781765	0.9541666666666667
0.902534444633441	0.9541666666666667
0.9027895900663379	0.9541666666666667
0.9029596870216023	0.9541666666666667
0.9034699778873958	0.9541666666666667
0.9036400748426603	0.9541666666666667
0.9045756080966151	0.9541666666666667
0.9050858989624085	0.9541666666666667
0.9051709474400408	0.9541666666666667
0.9055111413505699	0.9541666666666667
0.9058513352610988	0.9541666666666667
0.9061915291716278	0.9541666666666667
0.9063616261268923	0.9541666666666667
0.9067018200374213	0.9541666666666667
0.9070420139479504	0.9541666666666667
0.9072121109032149	0.9541666666666667
0.9072971593808471	0.9541666666666667
0.9077224017690083	0.9541666666666667
0.907977547201905	0.9541666666666667
0.9083177411124341	0.9541666666666667
0.9084878380676986	0.9541666666666667
0.9086579350229631	0.9541666666666667
0.9087429835005953	0.9541666666666667
0.9092532743663888	0.9541666666666667
0.909338322844021	0.9541666666666667
0.9096785167545501	0.9541666666666667
0.9097635652321824	0.9541666666666667
0.9099336621874469	0.9541666666666667
0.9101888076203436	0.9541666666666667
0.9102738560979758	0.9541666666666667
0.9106140500085048	0.9541666666666667
0.9106990984861371	0.9541666666666667
0.9109542439190339	0.9541666666666667
0.9115495832624596	0.9541666666666667
0.9118897771729886	0.9541666666666667
0.9125701649940466	0.9541666666666667
0.9127402619493111	0.9541666666666667
0.9129954073822079	0.9541666666666667
0.9130804558598401	0.9541666666666667
0.9137608436808982	0.9541666666666667
0.9142711345466916	0.9541666666666667
0.9146113284572206	0.9541666666666667
0.9147814254124851	0.9541666666666667
0.9149515223677496	0.9541666666666667
0.9152917162782787	0.9541666666666667
0.9156319101888076	0.9541666666666667
0.9160571525769688	0.9541666666666667
0.9166524919203947	0.9541666666666667
0.9167375403980269	0.9541666666666667
0.9170777343085559	0.9541666666666667
0.9172478312638204	0.9541666666666667
0.9175880251743493	0.9541666666666667
0.9177581221296138	0.9541666666666667
0.9180132675625107	0.9541666666666667
0.9180983160401429	0.9541666666666667
0.9182684129954074	0.9541666666666667
0.9183534614730396	0.9541666666666667
0.9185235584283041	0.9583333333333334
0.9187787038612009	0.9583333333333334
0.9189488008164653	0.9583333333333334
0.9190338492940976	0.9583333333333334
0.9195441401598912	0.9583333333333334
0.9196291886375234	0.9583333333333334
0.9199693825480524	0.9583333333333334
0.9200544310256846	0.9583333333333334
0.9203095764585814	0.9583333333333334
0.9203946249362136	0.9583333333333334
0.9209049158020072	0.9583333333333334
0.9210750127572717	0.9583333333333334
0.9211600612349039	0.9583333333333334
0.9215002551454329	0.9583333333333334
0.9215853036230651	0.9583333333333334
0.9218404490559619	0.9583333333333334
0.9221806429664909	0.9583333333333334
0.9223507399217554	0.9583333333333334
0.9226058853546522	0.9583333333333334
0.9226909338322844	0.9583333333333334
0.9228610307875489	0.9583333333333334
0.9229460792651811	0.9583333333333334
0.9234563701309747	0.9583333333333334
0.9239666609967682	0.9583333333333334
0.9243919033849294	0.9583333333333334
0.9247320972954585	0.9583333333333334
0.9252423881612519	0.9583333333333334
0.9254124851165164	0.9583333333333334
0.9258377275046776	0.9625
0.9259227759823099	0.9625
0.9261779214152067	0.9625
0.9263480183704712	0.9625
0.9266882122810002	0.9625
0.9268583092362647	0.9625
0.9270284061915292	0.9625
0.9272835516244259	0.9625
0.927623745534955	0.9625
0.9278788909678517	0.9625
0.9282190848783807	0.9625
0.9285592787889096	0.9625
0.9286443272665419	0.9625
0.9291546181323355	0.9625
0.9292396666099677	0.9625
0.9294097635652322	0.9625
0.9296649089981289	0.9625
0.9300051029086579	0.9625
0.9302602483415547	0.9625
0.9304303452968192	0.9625
0.9308555876849804	0.9625
0.9311107331178772	0.9625
0.9311957815955094	0.9625
0.9313658785507739	0.9625
0.9314509270284062	0.9625
0.9321313148494642	0.9625
0.9327266541928899	0.9625
0.9328117026705222	0.9625
0.933066848103419	0.9666666666666667
0.9332369450586835	0.9666666666666667
0.9333219935363157	0.9666666666666667
0.9334920904915802	0.9666666666666667
0.9340023813573737	0.9666666666666667
0.9341724783126382	0.9666666666666667
0.9345126722231673	0.9666666666666667
0.934767817656064	0.9666666666666667
0.9351930600442252	0.9666666666666667
0.9355332539547542	0.9666666666666667
0.9357033509100187	0.9666666666666667
0.9362136417758122	0.9666666666666667
0.9365538356863412	0.9666666666666667
0.9368089811192379	0.9666666666666667
0.9369790780745024	0.9666666666666667
0.9373192719850315	0.9666666666666667
0.9374043204626638	0.9666666666666667
0.9379146113284572	0.9666666666666667
0.9380847082837217	0.9666666666666667
0.9382548052389862	0.9666666666666667
0.9385949991495153	0.9666666666666667
0.938850144582412	0.9666666666666667
0.9390202415376765	0.9666666666666667
0.939190338492941	0.9666666666666667
0.93953053240347	0.9666666666666667
0.9396155808811022	0.9666666666666667
0.9397856778363667	0.9666666666666667
0.9401258717468958	0.9666666666666667
0.9403810171797925	0.9666666666666667
0.940551114135057	0.9666666666666667
0.9407212110903215	0.9666666666666667
0.9409763565232182	0.9666666666666667
0.9410614050008504	0.9666666666666667
0.9410614050008504	0.9708333333333333
0.9414015989113795	0.9708333333333333
0.9973634971934002	1.0
0.9978737880591937	1.0
0.9982139819697228	1.0
0.9983840789249873	1.0
0.9988093213131485	1.0
0.9990644667460452	1.0
0.9992345637013097	1.0
0.9994046606565743	1.0
0.999659806089471	1.0
0.9999149515223678	1.0
1.0	1.0
