# Supplementary material for: Predicting sequence-specific amplification efficiency in multi-template PCR with deep learning
Source: Nat Commun. 2025 Oct 16;16:9187. doi: 10.1038/s41467-025-64221-4 (PMC12533003; doi:10.1038/s41467-025-64221-4)
Supplement: Supplementary file 4 — Source data [file 41467_2025_64221_MOESM4_ESM.zip › Fig. 4c/GCall_motif_positions_histogram_data.csv]

val	cat
33	bot
5	bot
31	bot
2	bot
88	bot
24	bot
35	bot
1	bot
35	bot
39	bot
84	bot
63	bot
2	bot
30	bot
29	bot
1	bot
41	bot
2	bot
29	bot
19	bot
0	bot
1	bot
2	bot
31	bot
1	bot
7	bot
44	bot
0	bot
39	bot
31	bot
27	bot
11	bot
17	bot
14	bot
56	bot
6	bot
7	bot
9	bot
6	bot
92	bot
36	bot
9	bot
13	bot
24	bot
81	bot
2	bot
11	bot
1	bot
38	bot
72	bot
21	bot
0	bot
13	bot
18	bot
9	bot
3	bot
21	bot
18	bot
1	bot
80	normal
46	normal
17	normal
28	normal
91	normal
66	normal
70	normal
27	normal
33	normal
74	normal
13	normal
92	normal
19	normal
3	normal
59	normal
61	normal
76	normal
32	normal
74	normal
33	normal
34	normal
33	normal
95	normal
12	normal
78	normal
47	normal
55	normal
63	normal
43	normal
51	normal
79	normal
54	normal
85	normal
39	normal
7	normal
56	normal
54	normal
60	normal
77	normal
30	normal
35	normal
84	normal
82	normal
84	normal
31	normal
50	normal
53	normal
62	normal
88	normal
40	normal
72	normal
36	normal
36	normal
30	normal
16	normal
65	normal
85	normal
96	normal
35	normal
34	normal
93	normal
11	normal
78	normal
5	normal
6	normal
86	normal
82	normal
90	normal
40	normal
88	normal
23	normal
81	normal
21	normal
52	normal
76	normal
45	normal
39	normal
89	normal
38	normal
26	normal
16	normal
36	normal
59	normal
67	normal
60	normal
31	normal
86	normal
2	normal
15	normal
65	normal
76	normal
77	normal
57	normal
71	normal
9	normal
14	normal
0	normal
1	normal
3	normal
88	normal
68	normal
89	normal
42	normal
82	normal
5	normal
4	normal
48	normal
69	normal
18	normal
17	normal
74	normal
73	normal
5	normal
36	normal
50	normal
50	normal
11	normal
87	normal
23	normal
37	normal
60	normal
80	normal
26	normal
66	normal
39	normal
86	normal
21	normal
28	normal
62	normal
46	normal
39	normal
47	normal
58	normal
3	normal
23	normal
50	normal
85	normal
57	normal
83	normal
5	normal
30	normal
43	normal
65	normal
69	normal
54	normal
61	normal
60	normal
71	normal
6	normal
57	normal
5	normal
7	normal
7	normal
25	normal
86	normal
35	normal
65	normal
87	normal
68	normal
45	normal
67	normal
15	normal
90	normal
86	normal
38	normal
15	normal
75	normal
30	normal
92	normal
48	normal
64	normal
61	normal
34	normal
92	normal
14	normal
27	normal
40	normal
73	normal
12	normal
48	normal
60	normal
49	normal
51	normal
60	normal
77	normal
95	normal
42	normal
84	normal
37	normal
68	normal
46	normal
9	normal
71	normal
66	normal
60	normal
64	normal
38	normal
36	normal
30	normal
94	normal
87	normal
5	normal
40	normal
96	normal
94	normal
82	normal
96	normal
22	normal
95	normal
89	normal
90	normal
47	normal
65	normal
1	normal
14	normal
52	normal
65	normal
51	normal
90	normal
49	normal
56	normal
90	normal
75	normal
67	normal
59	normal
70	normal
54	normal
59	normal
7	normal
89	normal
40	normal
20	normal
78	normal
68	normal
78	normal
42	normal
18	normal
80	normal
76	normal
17	normal
33	normal
66	normal
41	normal
29	normal
0	normal
15	normal
37	normal
8	normal
87	normal
71	normal
27	normal
75	normal
30	normal
24	normal
28	normal
13	normal
28	normal
20	normal
14	normal
37	normal
36	normal
23	normal
35	normal
93	normal
81	normal
8	normal
92	normal
87	normal
28	normal
94	normal
32	normal
89	normal
26	normal
40	normal
22	normal
30	normal
9	normal
46	normal
70	normal
88	normal
26	normal
39	normal
32	normal
37	normal
4	normal
91	normal
28	normal
36	normal
90	normal
55	normal
82	normal
37	normal
80	normal
32	normal
39	normal
41	normal
82	normal
59	normal
69	normal
64	normal
81	normal
89	normal
77	normal
85	normal
0	normal
23	normal
69	normal
87	normal
91	normal
68	normal
38	normal
10	normal
58	normal
18	normal
51	normal
80	normal
23	normal
91	normal
22	normal
84	normal
27	normal
70	normal
13	normal
64	normal
77	normal
40	normal
76	normal
92	normal
90	normal
83	normal
54	normal
51	normal
69	normal
39	normal
28	normal
38	normal
26	normal
18	normal
71	normal
68	normal
51	normal
91	normal
70	normal
31	normal
86	normal
58	normal
67	normal
61	normal
74	normal
55	normal
26	normal
11	normal
59	normal
36	normal
52	normal
25	normal
13	normal
34	normal
81	normal
89	normal
42	normal
70	normal
6	normal
71	normal
24	normal
68	normal
73	normal
26	normal
90	normal
8	normal
69	normal
96	normal
14	normal
62	normal
14	normal
56	normal
24	normal
52	normal
40	normal
78	normal
40	normal
23	normal
38	normal
80	normal
40	normal
69	normal
82	normal
49	normal
7	normal
80	normal
95	normal
9	normal
41	normal
96	normal
78	normal
38	normal
16	normal
80	normal
34	normal
58	normal
79	normal
29	normal
96	normal
48	normal
15	normal
53	normal
30	normal
69	normal
18	normal
60	normal
65	normal
49	normal
96	normal
46	normal
1	normal
44	normal
49	normal
76	normal
45	normal
48	normal
87	normal
