# Supplementary material for: Predicting sequence-specific amplification efficiency in multi-template PCR with deep learning
Source: Nat Commun. 2025 Oct 16;16:9187. doi: 10.1038/s41467-025-64221-4 (PMC12533003; doi:10.1038/s41467-025-64221-4)
Supplement: Supplementary file 4 — Source data [file 41467_2025_64221_MOESM4_ESM.zip › Fig. 4c/GCfix_motif_positions_histogram_data.csv]

val	cat
45	bot
2	bot
4	bot
15	bot
0	bot
21	bot
7	bot
0	bot
64	bot
1	bot
10	bot
28	bot
44	bot
15	bot
0	bot
62	bot
21	bot
73	bot
46	bot
20	bot
65	bot
0	bot
0	bot
1	bot
10	bot
6	bot
7	bot
32	bot
0	bot
50	bot
3	bot
14	bot
0	bot
16	bot
15	bot
35	bot
75	bot
93	bot
79	bot
90	bot
86	bot
37	bot
10	bot
3	bot
75	bot
3	bot
24	bot
22	bot
21	bot
14	bot
39	bot
5	bot
96	bot
26	bot
18	bot
21	bot
84	bot
1	bot
0	bot
0	bot
28	bot
68	bot
0	bot
16	bot
28	bot
44	bot
5	bot
11	bot
57	bot
28	bot
13	bot
0	bot
19	bot
12	bot
0	bot
3	bot
1	bot
21	bot
81	bot
44	bot
17	bot
52	bot
0	bot
66	bot
92	bot
2	bot
32	bot
65	bot
26	bot
20	bot
10	bot
94	bot
46	bot
7	bot
4	bot
36	bot
16	bot
12	bot
74	bot
9	bot
20	bot
48	bot
35	bot
92	bot
23	bot
53	normal
57	normal
16	normal
81	normal
81	normal
54	normal
43	normal
11	normal
86	normal
87	normal
84	normal
20	normal
40	normal
46	normal
82	normal
74	normal
77	normal
61	normal
96	normal
49	normal
57	normal
5	normal
46	normal
26	normal
31	normal
3	normal
14	normal
79	normal
63	normal
35	normal
60	normal
37	normal
67	normal
46	normal
54	normal
47	normal
29	normal
94	normal
20	normal
18	normal
57	normal
79	normal
10	normal
54	normal
9	normal
17	normal
94	normal
35	normal
68	normal
90	normal
4	normal
85	normal
1	normal
38	normal
44	normal
43	normal
28	normal
74	normal
50	normal
47	normal
52	normal
59	normal
72	normal
67	normal
53	normal
31	normal
96	normal
11	normal
55	normal
67	normal
46	normal
33	normal
66	normal
51	normal
50	normal
82	normal
41	normal
87	normal
26	normal
88	normal
91	normal
66	normal
42	normal
96	normal
70	normal
23	normal
75	normal
22	normal
55	normal
5	normal
22	normal
46	normal
79	normal
95	normal
25	normal
61	normal
12	normal
89	normal
96	normal
40	normal
17	normal
55	normal
90	normal
77	normal
36	normal
69	normal
17	normal
95	normal
42	normal
80	normal
51	normal
52	normal
32	normal
76	normal
93	normal
7	normal
63	normal
45	normal
31	normal
42	normal
22	normal
1	normal
94	normal
83	normal
89	normal
67	normal
41	normal
46	normal
76	normal
80	normal
61	normal
23	normal
29	normal
23	normal
88	normal
23	normal
21	normal
47	normal
62	normal
67	normal
92	normal
73	normal
92	normal
4	normal
76	normal
79	normal
81	normal
42	normal
3	normal
42	normal
55	normal
87	normal
41	normal
47	normal
85	normal
15	normal
39	normal
28	normal
20	normal
42	normal
9	normal
8	normal
42	normal
52	normal
18	normal
71	normal
32	normal
51	normal
4	normal
44	normal
80	normal
54	normal
86	normal
70	normal
45	normal
51	normal
19	normal
20	normal
80	normal
68	normal
47	normal
42	normal
64	normal
11	normal
43	normal
83	normal
92	normal
79	normal
33	normal
13	normal
90	normal
27	normal
42	normal
33	normal
35	normal
38	normal
53	normal
16	normal
28	normal
94	normal
47	normal
65	normal
45	normal
58	normal
48	normal
75	normal
44	normal
18	normal
56	normal
77	normal
63	normal
75	normal
79	normal
64	normal
73	normal
47	normal
72	normal
87	normal
37	normal
50	normal
76	normal
3	normal
35	normal
17	normal
45	normal
23	normal
82	normal
62	normal
57	normal
45	normal
14	normal
64	normal
22	normal
64	normal
45	normal
18	normal
38	normal
72	normal
1	normal
30	normal
3	normal
83	normal
46	normal
41	normal
14	normal
21	normal
44	normal
96	normal
36	normal
41	normal
9	normal
61	normal
50	normal
88	normal
30	normal
58	normal
22	normal
60	normal
92	normal
36	normal
27	normal
71	normal
8	normal
75	normal
83	normal
95	normal
95	normal
28	normal
82	normal
80	normal
52	normal
38	normal
20	normal
93	normal
46	normal
15	normal
13	normal
35	normal
35	normal
96	normal
18	normal
67	normal
69	normal
57	normal
69	normal
19	normal
67	normal
47	normal
67	normal
89	normal
96	normal
49	normal
53	normal
48	normal
71	normal
57	normal
38	normal
15	normal
41	normal
23	normal
35	normal
93	normal
4	normal
78	normal
6	normal
48	normal
88	normal
88	normal
27	normal
46	normal
47	normal
20	normal
85	normal
5	normal
13	normal
69	normal
83	normal
72	normal
91	normal
51	normal
6	normal
52	normal
47	normal
33	normal
89	normal
45	normal
39	normal
11	normal
4	normal
2	normal
82	normal
46	normal
77	normal
25	normal
61	normal
59	normal
52	normal
52	normal
64	normal
27	normal
50	normal
41	normal
81	normal
42	normal
79	normal
94	normal
6	normal
30	normal
71	normal
29	normal
51	normal
32	normal
69	normal
67	normal
62	normal
94	normal
4	normal
64	normal
28	normal
81	normal
87	normal
27	normal
80	normal
81	normal
21	normal
50	normal
1	normal
15	normal
92	normal
15	normal
46	normal
68	normal
39	normal
34	normal
18	normal
94	normal
37	normal
46	normal
63	normal
69	normal
31	normal
18	normal
5	normal
51	normal
82	normal
46	normal
86	normal
17	normal
4	normal
2	normal
78	normal
21	normal
21	normal
62	normal
77	normal
24	normal
38	normal
81	normal
58	normal
69	normal
13	normal
82	normal
81	normal
86	normal
90	normal
2	normal
9	normal
20	normal
55	normal
51	normal
71	normal
47	normal
46	normal
96	normal
11	normal
51	normal
18	normal
88	normal
21	normal
35	normal
36	normal
68	normal
65	normal
96	normal
92	normal
11	normal
67	normal
13	normal
51	normal
57	normal
48	normal
31	normal
48	normal
39	normal
0	normal
7	normal
33	normal
62	normal
19	normal
17	normal
7	normal
58	normal
29	normal
78	normal
86	normal
0	normal
22	normal
6	normal
29	normal
42	normal
85	normal
91	normal
43	normal
63	normal
53	normal
96	normal
55	normal
81	normal
95	normal
43	normal
34	normal
27	normal
25	normal
80	normal
19	normal
63	normal
6	normal
75	normal
66	normal
30	normal
56	normal
78	normal
9	normal
33	normal
67	normal
17	normal
48	normal
73	normal
22	normal
30	normal
62	normal
81	normal
83	normal
59	normal
88	normal
37	normal
49	normal
92	normal
21	normal
64	normal
83	normal
56	normal
37	normal
68	normal
12	normal
39	normal
50	normal
36	normal
4	normal
75	normal
50	normal
94	normal
77	normal
38	normal
63	normal
7	normal
38	normal
10	normal
72	normal
57	normal
29	normal
61	normal
31	normal
81	normal
5	normal
25	normal
51	normal
38	normal
4	normal
21	normal
85	normal
11	normal
64	normal
3	normal
52	normal
23	normal
23	normal
62	normal
87	normal
1	normal
85	normal
93	normal
88	normal
21	normal
79	normal
92	normal
29	normal
65	normal
68	normal
6	normal
89	normal
28	normal
84	normal
30	normal
11	normal
20	normal
61	normal
28	normal
63	normal
33	normal
43	normal
27	normal
28	normal
94	normal
43	normal
20	normal
25	normal
6	normal
14	normal
46	normal
20	normal
84	normal
31	normal
30	normal
34	normal
33	normal
48	normal
62	normal
15	normal
56	normal
11	normal
16	normal
15	normal
94	normal
38	normal
66	normal
85	normal
51	normal
18	normal
47	normal
80	normal
36	normal
66	normal
21	normal
77	normal
58	normal
74	normal
14	normal
11	normal
3	normal
88	normal
68	normal
40	normal
91	normal
33	normal
10	normal
30	normal
53	normal
90	normal
14	normal
41	normal
77	normal
38	normal
54	normal
93	normal
77	normal
6	normal
62	normal
2	normal
17	normal
52	normal
87	normal
53	normal
72	normal
83	normal
7	normal
66	normal
94	normal
69	normal
86	normal
50	normal
20	normal
18	normal
75	normal
80	normal
26	normal
51	normal
17	normal
29	normal
34	normal
65	normal
33	normal
71	normal
64	normal
67	normal
19	normal
82	normal
13	normal
18	normal
1	normal
6	normal
70	normal
30	normal
74	normal
31	normal
32	normal
27	normal
1	normal
88	normal
77	normal
65	normal
77	normal
26	normal
27	normal
71	normal
87	normal
37	normal
48	normal
75	normal
50	normal
74	normal
20	normal
24	normal
14	normal
76	normal
19	normal
86	normal
48	normal
63	normal
87	normal
9	normal
6	normal
94	normal
75	normal
49	normal
41	normal
40	normal
73	normal
51	normal
14	normal
42	normal
39	normal
62	normal
13	normal
94	normal
26	normal
89	normal
63	normal
73	normal
58	normal
79	normal
10	normal
52	normal
47	normal
19	normal
81	normal
25	normal
26	normal
79	normal
15	normal
37	normal
21	normal
1	normal
67	normal
90	normal
17	normal
48	normal
13	normal
51	normal
25	normal
57	normal
56	normal
36	normal
43	normal
25	normal
29	normal
54	normal
45	normal
54	normal
28	normal
47	normal
91	normal
92	normal
5	normal
37	normal
51	normal
10	normal
30	normal
7	normal
72	normal
81	normal
5	normal
50	normal
4	normal
93	normal
43	normal
75	normal
90	normal
21	normal
84	normal
35	normal
20	normal
0	normal
8	normal
46	normal
20	normal
65	normal
60	normal
50	normal
34	normal
95	normal
35	normal
41	normal
19	normal
69	normal
80	normal
66	normal
81	normal
41	normal
34	normal
63	normal
15	normal
64	normal
31	normal
7	normal
29	normal
40	normal
49	normal
28	normal
72	normal
93	normal
27	normal
76	normal
94	normal
83	normal
87	normal
35	normal
56	normal
79	normal
22	normal
28	normal
55	normal
61	normal
61	normal
2	normal
90	normal
28	normal
93	normal
83	normal
76	normal
64	normal
27	normal
47	normal
75	normal
77	normal
15	normal
16	normal
54	normal
27	normal
95	normal
69	normal
69	normal
28	normal
62	normal
81	normal
29	normal
65	normal
81	normal
41	normal
47	normal
52	normal
64	normal
65	normal
87	normal
46	normal
83	normal
23	normal
7	normal
35	normal
53	normal
65	normal
89	normal
52	normal
35	normal
96	normal
43	normal
50	normal
19	normal
11	normal
84	normal
4	normal
34	normal
14	normal
93	normal
10	normal
94	normal
60	normal
82	normal
43	normal
23	normal
29	normal
73	normal
55	normal
91	normal
40	normal
35	normal
41	normal
50	normal
82	normal
59	normal
1	normal
71	normal
2	normal
61	normal
94	normal
64	normal
79	normal
38	normal
59	normal
88	normal
16	normal
64	normal
52	normal
42	normal
17	normal
51	normal
35	normal
74	normal
61	normal
56	normal
45	normal
78	normal
55	normal
83	normal
44	normal
22	normal
14	normal
22	normal
89	normal
30	normal
13	normal
67	normal
14	normal
64	normal
65	normal
9	normal
92	normal
33	normal
43	normal
58	normal
53	normal
53	normal
72	normal
5	normal
19	normal
85	normal
14	normal
86	normal
86	normal
62	normal
24	normal
18	normal
72	normal
44	normal
58	normal
79	normal
6	normal
72	normal
50	normal
23	normal
18	normal
82	normal
6	normal
49	normal
76	normal
55	normal
71	normal
13	normal
11	normal
10	normal
18	normal
88	normal
59	normal
17	normal
4	normal
75	normal
77	normal
73	normal
3	normal
41	normal
14	normal
49	normal
51	normal
53	normal
3	normal
86	normal
83	normal
58	normal
46	normal
87	normal
1	normal
75	normal
52	normal
81	normal
90	normal
41	normal
92	normal
43	normal
28	normal
70	normal
6	normal
14	normal
91	normal
41	normal
15	normal
35	normal
62	normal
62	normal
91	normal
5	normal
22	normal
65	normal
19	normal
10	normal
93	normal
5	normal
82	normal
34	normal
92	normal
46	normal
19	normal
85	normal
91	normal
80	normal
17	normal
34	normal
51	normal
85	normal
2	normal
66	normal
95	normal
56	normal
58	normal
0	normal
6	normal
52	normal
22	normal
28	normal
20	normal
38	normal
32	normal
46	normal
38	normal
95	normal
57	normal
16	normal
90	normal
46	normal
49	normal
43	normal
90	normal
5	normal
55	normal
72	normal
26	normal
72	normal
31	normal
81	normal
76	normal
25	normal
65	normal
59	normal
22	normal
12	normal
77	normal
31	normal
53	normal
79	normal
51	normal
90	normal
3	normal
60	normal
12	normal
18	normal
38	normal
88	normal
49	normal
79	normal
34	normal
56	normal
12	normal
70	normal
41	normal
33	normal
0	normal
62	normal
18	normal
28	normal
44	normal
34	normal
71	normal
62	normal
75	normal
91	normal
54	normal
15	normal
36	normal
62	normal
9	normal
70	normal
52	normal
64	normal
