# Supplementary material for: Predicting sequence-specific amplification efficiency in multi-template PCR with deep learning
Source: Nat Commun. 2025 Oct 16;16:9187. doi: 10.1038/s41467-025-64221-4 (PMC12533003; doi:10.1038/s41467-025-64221-4)
Supplement: Supplementary file 4 — Source data [file 41467_2025_64221_MOESM4_ESM.zip › Fig. 4e/substitution_external_auroc.csv]

	GCall	GCfix
0	0.8925139621250779	0.8925139621250779
1	0.760066904802404	0.760066904802404
2	0.7329814452571299	0.7329814452571299
3	0.7321001304076658	0.7321001304076658
4	0.7215310852185746	0.7215310852185746
5	0.7220973663321428	0.7220973663321428
6	0.7214722600215456	0.7214722600215456
7	0.7152247406021432	0.7152247406021432
8	0.7021340080512558	0.7021340080512558
9	0.6685143448432274	0.6685143448432274
10	0.667465767987753	0.667465767987753
11	0.6554725151669785	0.6554725151669785
12	0.6557017916879287	0.6557017916879287
13	0.6492483840789249	0.6492483840789249
14	0.6493706412655214	0.6493706412655214
15	0.6323995719226626	0.6323995719226626
16	0.6256263466008958	0.6256263466008958
17	0.6178461827408289	0.6178461827408289
18	0.6202534090264784	0.6202534090264784
19	0.6248786287350456	0.6248786287350456
20	0.6199876325338777	0.6199876325338777
21	0.6139991566025967	0.6139991566025967
22	0.6144438892668822	0.6144438892668822
23	0.6065793856664966	0.6065793856664966
24	0.6034648395418722	0.6034648395418722
25	0.605161733854964	0.605161733854964
26	0.5994712819640529	0.5994712819640529
27	0.595221338663038	0.595221338663038
28	0.5967805607529626	0.5967805607529626
29	0.5841792113171174	0.5841792113171174
30	0.5831277995123887	0.5831277995123887
31	0.5821892541248511	0.5821892541248511
32	0.5730624893689403	0.5730624893689403
33	0.5730624893689403	0.5730624893689403
34	0.5730624893689403	0.5730624893689403
35	0.5730624893689403	0.5730624893689403
36	0.5730624893689403	0.5730624893689403
37	0.5730624893689403	0.5730624893689403
38	0.5730624893689403	0.5730624893689403
39	0.5730624893689403	0.5730624893689403
40	0.5730624893689403	0.5730624893689403
41	0.5730624893689403	0.5730624893689403
42	0.5730624893689403	0.5730624893689403
43	0.5730624893689403	0.5730624893689403
44	0.5730624893689403	0.5730624893689403
45	0.5730624893689403	0.5730624893689403
46	0.5730624893689403	0.5730624893689403
47	0.5730624893689403	0.5730624893689403
48	0.5730624893689403	0.5730624893689403
49	0.5730624893689403	0.5730624893689403
50	0.5730624893689403	0.5730624893689403
51	0.5730624893689403	0.5730624893689403
52	0.5730624893689403	0.5730624893689403
53	0.5730624893689403	0.5730624893689403
54	0.5730624893689403	0.5730624893689403
55	0.5730624893689403	0.5730624893689403
56	0.5730624893689403	0.5730624893689403
57	0.5730624893689403	0.5730624893689403
58	0.5730624893689403	0.5730624893689403
59	0.5730624893689403	0.5730624893689403
60	0.5730624893689403	0.5730624893689403
61	0.5730624893689403	0.5730624893689403
62	0.5730624893689403	0.5730624893689403
63	0.5730624893689403	0.5730624893689403
64	0.5730624893689403	0.5730624893689403
65	0.5730624893689403	0.5730624893689403
66	0.5730624893689403	0.5730624893689403
67	0.5730624893689403	0.5730624893689403
68	0.5730624893689403	0.5730624893689403
69	0.5730624893689403	0.5730624893689403
70	0.5730624893689403	0.5730624893689403
71	0.5730624893689403	0.5730624893689403
72	0.5730624893689403	0.5730624893689403
73	0.5730624893689403	0.5730624893689403
74	0.5730624893689403	0.5730624893689403
75	0.5730624893689403	0.5730624893689403
76	0.5730624893689403	0.5730624893689403
77	0.5730624893689403	0.5730624893689403
78	0.5730624893689403	0.5730624893689403
79	0.5730624893689403	0.5730624893689403
80	0.5730624893689403	0.5730624893689403
81	0.5730624893689403	0.5730624893689403
82	0.5730624893689403	0.5730624893689403
83	0.5730624893689403	0.5730624893689403
84	0.5730624893689403	0.5730624893689403
85	0.5730624893689403	0.5730624893689403
86	0.5730624893689403	0.5730624893689403
87	0.5730624893689403	0.5730624893689403
88	0.5730624893689403	0.5730624893689403
89	0.5730624893689403	0.5730624893689403
90	0.5730624893689403	0.5730624893689403
91	0.5730624893689403	0.5730624893689403
92	0.5730624893689403	0.5730624893689403
93	0.5730624893689403	0.5730624893689403
94	0.5730624893689403	0.5730624893689403
95	0.5730624893689403	0.5730624893689403
96	0.5730624893689403	0.5730624893689403
97	0.5730624893689403	0.5730624893689403
98	0.5730624893689403	0.5730624893689403
99	0.5730624893689403	0.5730624893689403
100	0.5730624893689403	0.5730624893689403
