# Supplementary material for: Predicting sequence-specific amplification efficiency in multi-template PCR with deep learning
Source: Nat Commun. 2025 Oct 16;16:9187. doi: 10.1038/s41467-025-64221-4 (PMC12533003; doi:10.1038/s41467-025-64221-4)
Supplement: Supplementary file 4 — Source data [file 41467_2025_64221_MOESM4_ESM.zip › Fig. 4e/substitution_internal_auroc.csv]

top_k	GCall	GCfix
0	0.8680834871836641	0.8680834871836641
1	0.7084649817038773	0.7084649817038773
2	0.6980862361270743	0.6980862361270743
3	0.6954595577255491	0.6954595577255491
4	0.6973344638315973	0.6973344638315973
5	0.696264115767849	0.696264115767849
6	0.6962782933774975	0.6962782933774975
7	0.6805418608650008	0.6805418608650008
8	0.6780852647583192	0.6780852647583192
9	0.6547168203661637	0.6547168203661637
10	0.6524942456959615	0.6524942456959615
11	0.6474855637106287	0.6474855637106287
12	0.6482227074038208	0.6482227074038208
13	0.643922949642675	0.643922949642675
14	0.6431394653248506	0.6431394653248506
15	0.6403940363388447	0.6403940363388447
16	0.6382293320180639	0.6382293320180639
17	0.6415098139919334	0.6415098139919334
18	0.6424445618433079	0.6424445618433079
19	0.6459523976518217	0.6459523976518217
20	0.6459677125472487	0.6459677125472487
21	0.6430113796452995	0.6430113796452995
22	0.641302818176059	0.641302818176059
23	0.6368715983239364	0.6368715983239364
24	0.6346956704706915	0.6346956704706915
25	0.6308664910962891	0.6308664910962891
26	0.6310429400798212	0.6310429400798212
27	0.6284223025662838	0.6284223025662838
28	0.6254976334199119	0.6254976334199119
29	0.624358831763155	0.624358831763155
30	0.6213869471569364	0.6213869471569364
31	0.6145140878636223	0.6145140878636223
32	0.6151486955905289	0.6151486955905289
33	0.6151486955905289	0.6151486955905289
34	0.6151486955905289	0.6151486955905289
35	0.6151486955905289	0.6151486955905289
36	0.6151486955905289	0.6151486955905289
37	0.6151486955905289	0.6151486955905289
38	0.6151486955905289	0.6151486955905289
39	0.6151486955905289	0.6151486955905289
40	0.6151486955905289	0.6151486955905289
41	0.6151486955905289	0.6151486955905289
42	0.6151486955905289	0.6151486955905289
43	0.6151486955905289	0.6151486955905289
44	0.6151486955905289	0.6151486955905289
45	0.6151486955905289	0.6151486955905289
46	0.6151486955905289	0.6151486955905289
47	0.6151486955905289	0.6151486955905289
48	0.6151486955905289	0.6151486955905289
49	0.6151486955905289	0.6151486955905289
50	0.6151486955905289	0.6151486955905289
51	0.6151486955905289	0.6151486955905289
52	0.6151486955905289	0.6151486955905289
53	0.6151486955905289	0.6151486955905289
54	0.6151486955905289	0.6151486955905289
55	0.6151486955905289	0.6151486955905289
56	0.6151486955905289	0.6151486955905289
57	0.6151486955905289	0.6151486955905289
58	0.6151486955905289	0.6151486955905289
59	0.6151486955905289	0.6151486955905289
60	0.6151486955905289	0.6151486955905289
61	0.6151486955905289	0.6151486955905289
62	0.6151486955905289	0.6151486955905289
63	0.6151486955905289	0.6151486955905289
64	0.6151486955905289	0.6151486955905289
65	0.6151486955905289	0.6151486955905289
66	0.6151486955905289	0.6151486955905289
67	0.6151486955905289	0.6151486955905289
68	0.6151486955905289	0.6151486955905289
69	0.6151486955905289	0.6151486955905289
70	0.6151486955905289	0.6151486955905289
71	0.6151486955905289	0.6151486955905289
72	0.6151486955905289	0.6151486955905289
73	0.6151486955905289	0.6151486955905289
74	0.6151486955905289	0.6151486955905289
75	0.6151486955905289	0.6151486955905289
76	0.6151486955905289	0.6151486955905289
77	0.6151486955905289	0.6151486955905289
78	0.6151486955905289	0.6151486955905289
79	0.6151486955905289	0.6151486955905289
80	0.6151486955905289	0.6151486955905289
81	0.6151486955905289	0.6151486955905289
82	0.6151486955905289	0.6151486955905289
83	0.6151486955905289	0.6151486955905289
84	0.6151486955905289	0.6151486955905289
85	0.6151486955905289	0.6151486955905289
86	0.6151486955905289	0.6151486955905289
87	0.6151486955905289	0.6151486955905289
88	0.6151486955905289	0.6151486955905289
89	0.6151486955905289	0.6151486955905289
90	0.6151486955905289	0.6151486955905289
91	0.6151486955905289	0.6151486955905289
92	0.6151486955905289	0.6151486955905289
93	0.6151486955905289	0.6151486955905289
94	0.6151486955905289	0.6151486955905289
95	0.6151486955905289	0.6151486955905289
96	0.6151486955905289	0.6151486955905289
97	0.6151486955905289	0.6151486955905289
98	0.6151486955905289	0.6151486955905289
99	0.6151486955905289	0.6151486955905289
100	0.6151486955905289	0.6151486955905289
