# Supplementary material for: Predicting sequence-specific amplification efficiency in multi-template PCR with deep learning
Source: Nat Commun. 2025 Oct 16;16:9187. doi: 10.1038/s41467-025-64221-4 (PMC12533003; doi:10.1038/s41467-025-64221-4)
Supplement: Supplementary file 4 — Source data [file 41467_2025_64221_MOESM4_ESM.zip › Fig. 5/auroc_external.csv]

	GCall	GCfix	Koch et al.	Erlich et al.	Song et al.	Choi et al.	Gao et al.
GCall	0.880325	0.8618371050989733	0.647857853589197	0.3917316920981355	0.5598238803035576	0.4857660455486542	0.3407641379967085
GCfix	0.8925139621250779	0.86845	0.666911158493248	0.4930198934319098	0.4869902852463171	0.4372166595273792	0.3994967542067063
Koch et al.	0.5568552616658162	0.6271255175543078	0.6654442075337597	0.5601884773006425	0.5380181606353802	0.4549589044763333	0.4842715530581417
Erlich et al.	0.3951954697510914	0.4482431512676536	0.5064019189765459	0.9742000503905268	0.6142017086935292	0.5317118226600986	0.8729866904427841
Song et al.	0.4917091909054827	0.4749695139243378	0.5834504264392324	0.6923781031509826	0.8079015010380625	0.4876423395445134	0.6279164333980727
Choi et al.	0.521478638657368	0.4967138846350178	0.5139017412935323	0.5041972257653061	0.463214272302245	0.5613421668080568	0.5196469753414937
Gao et al.	0.4293020354935647	0.5278153536384776	0.5479785003553661	0.8628341128117915	0.5576114006436672	0.4980233097736846	0.9026454489403688
