# Supplementary material for: Predicting sequence-specific amplification efficiency in multi-template PCR with deep learning
Source: Nat Commun. 2025 Oct 16;16:9187. doi: 10.1038/s41467-025-64221-4 (PMC12533003; doi:10.1038/s41467-025-64221-4)
Supplement: Supplementary file 4 — Source data [file 41467_2025_64221_MOESM4_ESM.zip › Fig. 6b/pr_curve_Q5_data_Erlich_et_al 2perc_Q5.csv]

precision	recall
0.020090406830738324	1.0
0.020092425155716295	1.0
0.020094443886265446	1.0
0.02009646302250804	1.0
0.020098482564566374	1.0
0.020100502512562814	1.0
0.02000201025228666	0.995
0.020004020908725374	0.995
0.02000603196943802	0.995
0.01990750050271466	0.99
0.019909502262443438	0.99
0.01991150442477876	0.99
0.0199135069898421	0.99
0.019915509957754977	0.99
0.01991751332863897	0.99
0.019919517102615695	0.99
0.01992152127980682	0.99
0.019923525860334072	0.99
0.019925530844319212	0.99
0.019927536231884056	0.99
0.01992954202315048	0.99
0.019931548218240388	0.99
0.019933554817275746	0.99
0.019935561820378575	0.99
0.01993756922767093	0.99
0.019939577039274924	0.99
0.01994158525531272	0.99
0.019943593875906527	0.99
0.019945602901178604	0.99
0.01994761233125126	0.99
0.01994962216624685	0.99
0.01995163240628779	0.99
0.019953643051496522	0.99
0.019955654101995565	0.99
0.01995766555790747	0.99
0.019959677419354838	0.99
0.019961689686460327	0.99
0.019963702359346643	0.99
0.019965715438136532	0.99
0.019967728922952805	0.99
0.019969742813918306	0.99
0.019971757111155942	0.99
0.01997377181478866	0.99
0.019975786924939468	0.99
0.01997780244173141	0.99
0.019979818365287588	0.99
0.019981834695731154	0.99
0.019983851433185304	0.99
0.01998586857777329	0.99
0.019987886129618413	0.99
0.0198889449772842	0.985
0.019890953150242325	0.985
0.01989296172876906	0.985
0.019894970712987275	0.985
0.019896980103019896	0.985
0.0198989898989899	0.985
0.019901000101020305	0.985
0.019903010709234187	0.985
0.019905021723754673	0.985
0.01990703314470493	0.985
0.019909044972208186	0.985
0.01991105720638771	0.985
0.019913069847366825	0.985
0.019915082895268905	0.985
0.019917096350217368	0.985
0.01991911021233569	0.985
0.019921124481747397	0.985
0.01992313915857605	0.985
0.019925154242945282	0.985
0.019927169734978756	0.985
0.019929185634800204	0.985
0.019931201942533387	0.985
0.019933218658302134	0.985
0.019935235782230318	0.985
0.019937253314441856	0.985
0.019939271255060727	0.985
0.019941289604210953	0.985
0.019943308362016604	0.985
0.019945327528601803	0.985
0.019947347104090726	0.985
0.019949367088607596	0.985
0.019951387482276685	0.985
0.019953408285222324	0.985
0.019955429497568882	0.985
0.019856144260966466	0.98
0.019858156028368795	0.98
0.0198601682034654	0.98
0.019862180786380218	0.98
0.019864193777237256	0.98
0.01986620717616055	0.98
0.0198682209832742	0.98
0.019870235198702353	0.98
0.0198722498225692	0.98
0.019874264854998987	0.98
0.019876280296116013	0.98
0.019878296146044624	0.98
0.01977888223957805	0.975
0.01978088861838101	0.975
0.01978289540428122	0.975
0.019784902597402596	0.975
0.0197869101978691	0.975
0.01978891820580475	0.975
0.01968943468994215	0.97
0.019691433211530655	0.97
0.01969343213886915	0.97
0.019695431472081217	0.97
0.019697431211290486	0.97
0.019699431356620632	0.97
0.01970143190819539	0.97
0.019703432866138532	0.97
0.019705434230573894	0.97
0.019707436001625354	0.97
0.019709438179416845	0.97
0.019711440764072344	0.97
0.019713443755715883	0.97
0.019715447154471544	0.97
0.019717450960463463	0.97
0.019719455173815816	0.97
0.01972145979465284	0.97
0.01972346482309882	0.97
0.019725470259278087	0.97
0.01972747610331503	0.97
0.019729482355334078	0.97
0.01973148901545972	0.97
0.0197334960838165	0.97
0.019735503560528993	0.97
0.019737511445721844	0.97
0.01973951973951974	0.97
0.01974152844204742	0.97
0.019743537553429676	0.97
0.01974554707379135	0.97
0.019747557003257327	0.97
0.01974956734195256	0.97
0.019751578090002036	0.97
0.0197535892475308	0.97
0.019755600814663953	0.97
0.019757612791526633	0.97
0.01975962517824404	0.97
0.019761637974941428	0.97
0.019763651181744092	0.97
0.019765664798777383	0.97
0.0197676788261667	0.97
0.0197696932640375	0.97
0.019771708112515288	0.97
0.019773723371725616	0.97
0.019775739041794086	0.97
0.019777755122846366	0.97
0.019779771615008157	0.97
0.01978178851840522	0.97
0.01978380583316337	0.97
0.019785823559408465	0.97
0.019787841697266422	0.97
0.019789860246863206	0.97
0.019689859212405632	0.965
0.01969186817671666	0.965
0.01969387755102041	0.965
0.01969588733544239	0.965
0.019697897530108185	0.965
0.019699908135143412	0.965
0.019701919150673746	0.965
0.019703930576824912	0.965
0.01970594241372269	0.965
0.019707954661492902	0.965
0.019709967320261437	0.965
0.019711980390154222	0.965
0.019713993871297242	0.965
0.019716007763816528	0.965
0.01971802206783817	0.965
0.019720036783488302	0.965
0.019722051910893112	0.965
0.019724067450178843	0.965
0.01972608340147179	0.965
0.019728099764898293	0.965
0.019730116540584746	0.965
0.019732133728657602	0.965
0.019734151329243353	0.965
0.019736169342468555	0.965
0.019738187768459807	0.965
0.019740206607343765	0.965
0.019742225859247137	0.965
0.019744245524296676	0.965
0.019746265602619193	0.965
0.019748286094341552	0.965
0.019750306999590666	0.965
0.019752328318493502	0.965
0.019754350051177073	0.965
0.019756372197768452	0.965
0.01975839475839476	0.965
0.01976041773318317	0.965
0.019762441122260905	0.965
0.01976446492575525	0.965
0.019766489143793527	0.965
0.019768513776503124	0.965
0.019770538824011474	0.965
0.01977256428644606	0.965
0.019672131147540985	0.96
0.019674146941284967	0.96
0.019676163148186102	0.96
0.019678179768371426	0.96
0.01968019680196802	0.96
0.019682214249103023	0.96
0.01968423210990363	0.96
0.01968625038449708	0.96
0.019688269073010665	0.96
0.019690288175571738	0.96
0.019692307692307693	0.96
0.019694327623345984	0.96
0.019696347968814115	0.96
0.019698368728839642	0.96
0.019700389903550174	0.96
0.01970241149307337	0.96
0.019704433497536946	0.96
0.019706455917068665	0.96
0.019708478751796345	0.96
0.01971050200184786	0.96
0.01971252566735113	0.96
0.019714549748434132	0.96
0.019716574245224893	0.96
0.019718599157851496	0.96
0.01972062448644207	0.96
0.019722650231124808	0.96
0.019724676392027945	0.96
0.01972670296927977	0.96
0.01972872996300863	0.96
0.019730757373342924	0.96
0.0197327852004111	0.96
0.019734813444341658	0.96
0.019736842105263157	0.96
0.019738871183304203	0.96
0.01974090067859346	0.96
0.01974293059125964	0.96
0.01974496092143151	0.96
0.01974699166923789	0.96
0.01974902283480765	0.96
0.019751054418269725	0.96
0.019753086419753086	0.96
0.019755118839386767	0.96
0.019757151677299856	0.96
0.019759184933621488	0.96
0.019761218608480857	0.96
0.019763252702007204	0.96
0.019765287214329835	0.96
0.01976732214557809	0.96
0.019769357495881382	0.96
0.01977139326536917	0.96
0.019773429454170956	0.96
0.019775466062416314	0.96
0.019777503090234856	0.96
0.019779540537756258	0.96
0.01978157840511024	0.96
0.019783616692426585	0.96
0.01978565539983512	0.96
0.019787694527465732	0.96
0.019789734075448363	0.96
0.019791774043913	0.96
0.01979381443298969	0.96
0.019795855242808538	0.96
0.01979789647349969	0.96
0.01979993812519336	0.96
0.019801980198019802	0.96
0.019804022692109336	0.96
0.019806065607592325	0.96
0.019808108944599195	0.96
0.01981015270326042	0.96
0.019812196883706532	0.96
0.019814241486068113	0.96
0.019816286510475796	0.96
0.01981833195706028	0.96
0.019820377825952307	0.96
0.019822424117282675	0.96
0.01982447083118224	0.96
0.01982651796778191	0.96
0.01982856552721264	0.96
0.019830613509605452	0.96
0.019832661915091417	0.96
0.019834710743801654	0.96
0.019836759995867342	0.96
0.019838809671419714	0.96
0.01984085977059006	0.96
0.019842910293509715	0.96
0.01984496124031008	0.96
0.019847012611122598	0.96
0.019849064406078774	0.96
0.019851116625310174	0.96
0.019853169268948402	0.96
0.01985522233712513	0.96
0.019857275829972074	0.96
0.019755895738518825	0.955
0.019757939381400642	0.955
0.019759983447134286	0.955
0.01976202793585101	0.955
0.01976407284768212	0.955
0.019766118182758977	0.955
0.019768163941212998	0.955
0.019770210123175654	0.955
0.019772256728778467	0.955
0.01977430375815302	0.955
0.01977635121143094	0.955
0.019778399088743917	0.955
0.019780447390223697	0.955
0.019782496116002073	0.955
0.019784545266210898	0.955
0.019786594840982077	0.955
0.019788644840447577	0.955
0.019790695264739405	0.955
0.019792746113989637	0.955
0.0197947973883304	0.955
0.019796849087893864	0.955
0.019798901212812272	0.955
0.019800953763217916	0.955
0.01980300673924313	0.955
0.019805060141020323	0.955
0.019807113968681945	0.955
0.019809168222360507	0.955
0.01981122290218857	0.955
0.019813278008298754	0.955
0.019815333540823737	0.955
0.019817389499896244	0.955
0.019819445885649063	0.955
0.019821502698215025	0.955
0.019823559937727036	0.955
0.01982561760431804	0.955
0.019827675698121043	0.955
0.019829734219269105	0.955
0.019831793167895337	0.955
0.01983385254413292	0.955
0.01983591234811507	0.955
0.019837972579975074	0.955
0.019840033239846264	0.955
0.01984209432786204	0.955
0.019844155844155845	0.955
0.01984621778886118	0.955
0.019848280162111608	0.955
0.01985034296404074	0.955
0.01985240619478225	0.955
0.019854469854469856	0.955
0.01985653394323734	0.955
0.019858598461218548	0.955
0.019860663408547363	0.955
0.019862728785357737	0.955
0.019864794591783672	0.955
0.019866860827959226	0.955
0.019868927494018515	0.955
0.019870994590095715	0.955
0.019873062116325044	0.955
0.01987513007284079	0.955
0.019773129357893642	0.95
0.0197751873438801	0.95
0.01977724575830124	0.95
0.01977930460129086	0.95
0.01978136387298282	0.95
0.01978342357351104	0.95
0.019785483703009477	0.95
0.019787544261612163	0.95
0.019789605249453182	0.95
0.019791666666666666	0.95
0.019793728513386812	0.95
0.019795790789747865	0.95
0.01979785349588413	0.95
0.01979991663192997	0.95
0.019801980198019802	0.95
0.019804044194288096	0.95
0.019806108620869383	0.95
0.019808173477898247	0.95
0.01981023876550933	0.95
0.01981230448383733	0.95
0.019814370633016998	0.95
0.019816437213183144	0.95
0.019818504224470637	0.95
0.019820571667014397	0.95
0.0198226395409494	0.95
0.019824707846410685	0.95
0.01982677658353334	0.95
0.019828845752452515	0.95
0.019830915353303412	0.95
0.019832985386221295	0.95
0.01973066082054494	0.945
0.019732720818542493	0.945
0.019734781246736974	0.945
0.019736842105263157	0.945
0.019738903394255873	0.945
0.019740965113850012	0.945
0.019743027264180507	0.945
0.019745089845382365	0.945
0.019747152857590638	0.945
0.01974921630094044	0.945
0.019751280175566936	0.945
0.019753344481605352	0.945
0.01975540921919097	0.945
0.01965293748693289	0.94
0.019654992158912702	0.94
0.019657047260560435	0.94
0.019659102792010875	0.94
0.01966115875339887	0.94
0.019663215144859324	0.94
0.019665271966527197	0.94
0.019667329218537505	0.94
0.01966938690102532	0.94
0.019671445014125773	0.94
0.019673503557974047	0.94
0.01967556253270539	0.94
0.019677621938455098	0.94
0.019679681775358525	0.94
0.01968174204355109	0.94
0.019683802743168256	0.94
0.01968586387434555	0.94
0.01968792543721856	0.94
0.019689987431922917	0.94
0.019692049858594324	0.94
0.019694112717368532	0.94
0.01969617600838135	0.94
0.019698239731768652	0.94
0.019700303887666352	0.94
0.019702368476210437	0.94
0.019704433497536946	0.94
0.019706498951781972	0.94
0.019708564839081663	0.94
0.019710631159572237	0.94
0.019712697913389955	0.94
0.01971476510067114	0.94
0.019716832721552176	0.94
0.019718900776169498	0.94
0.019720969264659605	0.94
0.019723038187159043	0.94
0.019725107543804427	0.94
0.019727177334732424	0.94
0.019729247560079755	0.94
0.019731318219983206	0.94
0.019733389314579616	0.94
0.01973546084400588	0.94
0.01973753280839895	0.94
0.019739605207895843	0.94
0.019741678042633624	0.94
0.019743751312749424	0.94
0.019745825018380424	0.94
0.019747899159663865	0.94
0.019749973736737054	0.94
0.01975204874973734	0.94
0.019754124198802143	0.94
0.019756200084068937	0.94
0.01975827640567525	0.94
0.01976035316375867	0.94
0.01976243035845685	0.94
0.019764507989907486	0.94
0.019766586058248343	0.94
0.019768664563617245	0.94
0.019770743506152065	0.94
0.019772822885990745	0.94
0.019774902703271275	0.94
0.019776982958131708	0.94
0.019779063650710152	0.94
0.01978114478114478	0.94
0.01978322634957382	0.94
0.01978530835613555	0.94
0.019787390800968318	0.94
0.019789473684210527	0.94
0.019791557006000632	0.94
0.019793640766477154	0.94
0.019795724965778666	0.94
0.019797809604043808	0.94
0.01979989468141127	0.94
0.019801980198019802	0.94
0.019804066154008218	0.94
0.01980615254951538	0.94
0.019808239384680223	0.94
0.01981032665964173	0.94
0.01981241437453894	0.94
0.01981450252951096	0.94
0.019816591124696952	0.94
0.01981868016023614	0.94
0.01982076963626779	0.94
0.01982285955293125	0.94
0.01982494991036592	0.94
0.019827040708711243	0.94
0.01982913194810674	0.94
0.019831223628691982	0.94
0.019833315750606605	0.94
0.019835408313990294	0.94
0.0198375013189828	0.94
0.019839594765723934	0.94
0.01984168865435356	0.94
0.01984378298501161	0.94
0.019845877757838064	0.94
0.01984797297297297	0.94
0.019850068630556435	0.94
0.019852164730728615	0.94
0.01985426127362974	0.94
0.019856358259400086	0.94
0.019858455688179993	0.94
0.019860553560109868	0.94
0.019756999471737983	0.935
0.019759087066779375	0.935
0.019761175103032866	0.935
0.019763263580638343	0.935
0.019765352499735756	0.935
0.019767441860465116	0.935
0.019769531662966487	0.935
0.019771621907379997	0.935
0.01977371259384583	0.935
0.01977580372250423	0.935
0.019777895293495506	0.935
0.019779987306960015	0.935
0.01978207976303819	0.935
0.019784172661870502	0.935
0.019786266003597505	0.935
0.01978835978835979	0.935
0.01979045401629802	0.935
0.01979254868755292	0.935
0.01979464380226527	0.935
0.019796739360575907	0.935
0.01979883536262573	0.935
0.019800931808555695	0.935
0.01980302869850683	0.935
0.019805126032620208	0.935
0.019807223811036966	0.935
0.019809322033898305	0.935
0.01981142070134548	0.935
0.019813519813519812	0.935
0.019815619370562677	0.935
0.019817719372615516	0.935
0.01981981981981982	0.935
0.01982192071231715	0.935
0.019824022050249124	0.935
0.019826123833757422	0.935
0.019828226062983775	0.935
0.01983032873806999	0.935
0.019832431859157916	0.935
0.01983453542638948	0.935
0.019836639439906652	0.935
0.019838743899851474	0.935
0.019840848806366048	0.935
0.01984295415959253	0.935
0.01984505995967314	0.935
0.019847166206750158	0.935
0.019849272900965928	0.935
0.019851380042462844	0.935
0.019853487631383376	0.935
0.019855595667870037	0.935
0.019857704152065413	0.935
0.01985981308411215	0.935
0.019861922464152946	0.935
0.019864032292330573	0.935
0.019866142568787847	0.935
0.01986825329366766	0.935
0.019870364467112954	0.935
0.019872476089266736	0.935
0.01987458816027208	0.935
0.01987670068027211	0.935
0.019878813649410014	0.935
0.019880927067829044	0.935
0.019883040935672516	0.935
0.019885155253083795	0.935
0.019887270020206318	0.935
0.019889385237183577	0.935
0.019891500904159132	0.935
0.019893617021276597	0.935
0.019895733588679645	0.935
0.019897850606512023	0.935
0.019899968074917528	0.935
0.019902085994040017	0.935
0.019904204364023417	0.935
0.01990632318501171	0.935
0.019908442457148942	0.935
0.019910562180579218	0.935
0.019912682355446704	0.935
0.019914802981895633	0.935
0.019916924060070295	0.935
0.01991904559011504	0.935
0.019921167572174284	0.935
0.0199232900063925	0.935
0.019925412892914225	0.935
0.019927536231884056	0.935
0.01992966002344666	0.935
0.019825197186101044	0.93
0.01982731052126639	0.93
0.01982942430703625	0.93
0.01983153854355475	0.93
0.01983365323096609	0.93
0.019835768369414523	0.93
0.01983788395904437	0.93
0.01984	0.93
0.01984211649242586	0.93
0.019844233436466446	0.93
0.019846350832266324	0.93
0.01984846867997012	0.93
0.01985058697972252	0.93
0.01985270573166827	0.93
0.019854824935952177	0.93
0.01985694459271912	0.93
0.01985906470211403	0.93
0.019861185264281902	0.93
0.01986330627936779	0.93
0.01986542774751682	0.93
0.019867549668874173	0.93
0.01986967204358509	0.93
0.01987179487179487	0.93
0.019873918153648893	0.93
0.019876041889292585	0.93
0.019878166078871433	0.93
0.019880290722530995	0.93
0.019882415820416888	0.93
0.019884541372674792	0.93
0.019886667379450444	0.93
0.019888793840889648	0.93
0.019890920757138275	0.93
0.019893048128342247	0.93
0.019895175954647557	0.93
0.01989730423620026	0.93
0.019899432973146464	0.93
0.019901562165632356	0.93
0.019903691813804174	0.93
0.01990582191780822	0.93
0.01990795247779086	0.93
0.01991008349389852	0.93
0.019805160047104163	0.925
0.01980728051391863	0.925
0.01980940143484313	0.925
0.01981152281002356	0.925
0.01981364463960587	0.925
0.019815766923736076	0.925
0.01981788966256026	0.925
0.019820012856224554	0.925
0.019822136504875174	0.925
0.01982426060865838	0.925
0.019826385167720503	0.925
0.01982851018220793	0.925
0.019830635652267125	0.925
0.019832761578044596	0.925
0.01983488795968693	0.925
0.019837014797340766	0.925
0.019839142091152815	0.925
0.01984126984126984	0.925
0.01984339804783868	0.925
0.01984552671100622	0.925
0.01984765583091943	0.925
0.01984978540772532	0.925
0.019744607790535464	0.92
0.0197467267654003	0.92
0.019641515509284103	0.915
0.019643623872906826	0.915
0.01964573268921095	0.915
0.01964784195834228	0.915
0.019649951680446687	0.915
0.019652061855670103	0.915
0.019654172484158523	0.915
0.019656283566058003	0.915
0.019658395101514663	0.915
0.019660507090674687	0.915
0.019662619533684325	0.915
0.019664732430689877	0.915
0.019666845781837722	0.915
0.01966895958727429	0.915
0.019671073847146083	0.915
0.019673188561599657	0.915
0.019675303730781635	0.915
0.01967741935483871	0.915
0.019679535433917626	0.915
0.019681651968165195	0.915
0.0196837689577283	0.915
0.01968588640275387	0.915
0.01968800430338892	0.915
0.019690122659780502	0.915
0.019692241472075756	0.915
0.019694360740421867	0.915
0.019696480464966096	0.915
0.019698600645855758	0.915
0.01970072128323824	0.915
0.01970284237726098	0.915
0.019704963928071497	0.915
0.01970708593581736	0.915
0.019709208400646203	0.915
0.01971133132270573	0.915
0.019713454702143703	0.915
0.01971557853910795	0.915
0.019717702833746364	0.915
0.019719827586206898	0.915
0.01972195279663757	0.915
0.01972407846518646	0.915
0.019726204592001726	0.915
0.019728331177231564	0.915
0.019730458221024257	0.915
0.019732585723528144	0.915
0.01973471368489162	0.915
0.019736842105263157	0.915
0.019738970984791285	0.915
0.019741100323624597	0.915
0.01974323012191175	0.915
0.019745360379801468	0.915
0.01974749109744254	0.915
0.01974962227498381	0.915
0.019751753912574204	0.915
0.019753886010362695	0.915
0.019756018568498325	0.915
0.01975815158713021	0.915
0.019760285066407514	0.915
0.01976241900647948	0.915
0.01976455340749541	0.915
0.019766688269604666	0.915
0.01976882359295668	0.915
0.01977095937770095	0.915
0.019773095623987033	0.915
0.019775232331964557	0.915
0.019777369501783205	0.915
0.019779507133592736	0.915
0.019781645227542968	0.915
0.019783783783783784	0.915
0.01978592280246513	0.915
0.019788062283737026	0.915
0.01979020222774954	0.915
0.019792342634652824	0.915
0.01979448350459708	0.915
0.019796624837732583	0.915
0.019798766634209673	0.915
0.01980090889417875	0.915
0.019803051617790283	0.915
0.019805194805194805	0.915
0.019807338456542915	0.915
0.01980948257198528	0.915
0.01981162715167262	0.915
0.01981377219575574	0.915
0.01981591770438549	0.915
0.0198180636777128	0.915
0.01982021011588866	0.915
0.019822357019064124	0.915
0.019824504387390314	0.915
0.01982665222101842	0.915
0.019828800520099686	0.915
0.019830949284785435	0.915
0.019833098515227052	0.915
0.019835248211575982	0.915
0.01983739837398374	0.915
0.01983954900260191	0.915
0.01984170009758213	0.915
0.019843851659076123	0.915
0.019846003687235658	0.915
0.01984815618221258	0.915
0.019850309144158803	0.915
0.019852462573226298	0.915
0.019854616469567106	0.915
0.019856770833333332	0.915
0.019858925664677157	0.915
0.019861080963750815	0.915
0.01986323673070661	0.915
0.019865392965696917	0.915
0.019867549668874173	0.915
0.01986970684039088	0.915
0.01987186448039961	0.915
0.019765421372719374	0.91
0.01976756815466493	0.91
0.019769715402998045	0.91
0.01977186311787072	0.91
0.01977401129943503	0.91
0.019776159947843094	0.91
0.01977830906324712	0.91
0.01978045864579937	0.91
0.019782608695652175	0.91
0.01978475921295793	0.91
0.0197869101978691	0.91
0.01978906165053822	0.91
0.019791213571117877	0.91
0.01979336595976074	0.91
0.019795518816619534	0.91
0.019797672141847057	0.91
0.01979982593559617	0.91
0.019801980198019802	0.91
0.019804134929270946	0.91
0.019806290129502666	0.91
0.019808445798868087	0.91
0.01981060193752041	0.91
0.019812758545612888	0.91
0.019814915623298856	0.91
0.019817073170731708	0.91
0.019819231188064904	0.91
0.01982138967545197	0.91
0.019823548633046507	0.91
0.01982570806100218	0.91
0.01982786795947271	0.91
0.019830028328611898	0.91
0.019832189168573607	0.91
0.01983435047951177	0.91
0.019836512261580383	0.91
0.019838674514933506	0.91
0.01984083723972528	0.91
0.0198430004361099	0.91
0.01984516410424163	0.91
0.01984732824427481	0.91
0.019849492856363834	0.91
0.019851657940663178	0.91
0.01985382349732737	0.91
0.01985598952651102	0.91
0.019749045280960175	0.905
0.01975120034919249	0.905
0.01975335588780967	0.905
0.019755511896965727	0.905
0.01975766837681476	0.905
0.019650655021834062	0.9
0.01965280052407468	0.9
0.019654946494867875	0.9
0.01965709293436715	0.9
0.019659239842726082	0.9
0.019661387220098307	0.9
0.019663535066637535	0.9
0.01966568338249754	0.9
0.019667832167832168	0.9
0.019669981422795323	0.9
0.019672131147540985	0.9
0.019674281342223193	0.9
0.019676432006996064	0.9
0.019678583142013775	0.9
0.01968073474743057	0.9
0.019682886823400764	0.9
0.01968503937007874	0.9
0.019577819096576615	0.895
0.01957996062130825	0.895
0.01958210261459359	0.895
0.019584245076586432	0.895
0.019586388007440638	0.895
0.019588531407310133	0.895
0.01959067527634891	0.895
0.019592819614711033	0.895
0.01959496442255063	0.895
0.019597109700021896	0.895
0.0195992554472791	0.895
0.019601401664476565	0.895
0.0196035483517687	0.895
0.01960569550930997	0.895
0.0196078431372549	0.895
0.019609991235758108	0.895
0.01961213980497425	0.895
0.019614288845058076	0.895
0.019616438356164383	0.895
0.019508987286277948	0.89
0.019511125726186563	0.89
0.019513264634948475	0.89
0.019515404012717903	0.89
0.019517543859649124	0.89
0.01951968417589648	0.89
0.01952182496161439	0.89
0.01952396621695733	0.89
0.0194164107064502	0.885
0.019418540866703235	0.885
0.019420671494404212	0.885
0.019422802589707012	0.885
0.019424934152765583	0.885
0.019427066183733948	0.885
0.019429198682766192	0.885
0.019431331650016467	0.885
0.019433465085639	0.885
0.019435598989788076	0.885
0.019437733362618052	0.885
0.01943986820428336	0.885
0.019442003514938487	0.885
0.019444139294737997	0.885
0.01944627554383652	0.885
0.019448412262388748	0.885
0.01945054945054945	0.885
0.01945268710847346	0.885
0.019454825236315674	0.885
0.019456963834231067	0.885
0.01945910290237467	0.885
0.019461242440901593	0.885
0.019463382449967013	0.885
0.019465522929726163	0.885
0.01946766388033436	0.885
0.01946980530194698	0.885
0.019471947194719473	0.885
0.01947408955880735	0.885
0.019476232394366196	0.885
0.019478375701551667	0.885
0.01948051948051948	0.885
0.019482663731425428	0.885
0.019484808454425365	0.885
0.019486953649675218	0.885
0.019489099317330984	0.885
0.01949124545754873	0.885
0.01949339207048458	0.885
0.019495539156294747	0.885
0.019497686715135493	0.885
0.01949983474716316	0.885
0.019501983252534157	0.885
0.019504132231404958	0.885
0.019506281683932113	0.885
0.019508431610272235	0.885
0.01951058201058201	0.885
0.01951273288501819	0.885
0.019514884233737595	0.885
0.01951703605689712	0.885
0.019519188354653726	0.885
0.019521341127164443	0.885
0.019523494374586368	0.885
0.019415333701047987	0.88
0.019417475728155338	0.88
0.019419618227959838	0.88
0.019421761200617966	0.88
0.01942390464628628	0.88
0.019426048565121413	0.88
0.019428192957280054	0.88
0.019430337822918968	0.88
0.019432483162194987	0.88
0.019434628975265017	0.88
0.01943677526228603	0.88
0.019438922023415066	0.88
0.019441069258809233	0.88
0.019443216968625717	0.88
0.019445365153021765	0.88
0.019447513812154697	0.88
0.0194496629461819	0.88
0.019451812555260833	0.88
0.019453962639549023	0.88
0.019456113199204067	0.88
0.019458264234383637	0.88
0.019460415745245468	0.88
0.019462567731947364	0.88
0.019464720194647202	0.88
0.01946687313350293	0.88
0.019469026548672566	0.88
0.019471180440314192	0.88
0.01947333480858597	0.88
0.019475489653646122	0.88
0.019477644975652943	0.88
0.019479800774764803	0.88
0.01948195705114014	0.88
0.01948411380493745	0.88
0.01948627103631532	0.88
0.0194884287454324	0.88
0.019490586932447398	0.88
0.019492745597519106	0.88
0.01949490474080638	0.88
0.01949706436246815	0.88
0.019499224462663417	0.88
0.019501385041551248	0.88
0.01950354609929078	0.88
0.019505707636041227	0.88
0.01950786965196187	0.88
0.019510032147212062	0.88
0.01951219512195122	0.88
0.01951435857633884	0.88
0.019516522510534488	0.88
0.019518686924697794	0.88
0.019520851818988466	0.88
0.019523017193566278	0.88
0.01952518304859108	0.88
0.01952734938422279	0.88
0.019529516200621395	0.88
0.019531683497946952	0.88
0.0195338512763596	0.88
0.019536019536019536	0.88
0.019538188277087035	0.88
0.01954035749972244	0.88
0.019542527204086165	0.88
0.019544697390338702	0.88
0.019546868058640605	0.88
0.019549039209152505	0.88
0.019551210842035104	0.88
0.019553382957449173	0.88
0.019555555555555555	0.88
0.019557728636515167	0.88
0.019559902200488997	0.88
0.019562076247638102	0.88
0.01956425077812361	0.88
0.019566425792106726	0.88
0.019568601289748723	0.88
0.01957077727121094	0.88
0.019572953736654804	0.88
0.019575130686241796	0.88
0.01957730812013348	0.88
0.019579486038491488	0.88
0.019581664441477527	0.88
0.019583843329253364	0.88
0.01958602270198086	0.88
0.019588202559821924	0.88
0.019590382902938557	0.88
0.019592563731492818	0.88
0.019594745045646848	0.88
0.019596926845562856	0.88
0.019599109131403118	0.88
0.01960129190332999	0.88
0.019603475161505905	0.88
0.01960565890609335	0.88
0.0196078431372549	0.88
0.019610027855153204	0.88
0.01961221305995097	0.88
0.01961439875181099	0.88
0.01961658493089612	0.88
0.0196187715973693	0.88
0.019620958751393535	0.88
0.0196231463931319	0.88
0.019625334522747548	0.88
0.019627523140403703	0.88
0.019629712246263663	0.88
0.0196319018404908	0.88
0.01963409192324855	0.88
0.019636282494700435	0.88
0.01952689131890203	0.875
0.019529070416248188	0.875
0.01953125	0.875
0.019533430070320348	0.875
0.01953561062737218	0.875
0.01953779167131852	0.875
0.019539973202322466	0.875
0.01954215522054718	0.875
0.019544337726155908	0.875
0.019546520719311962	0.875
0.01954870420017873	0.875
0.019550888168919672	0.875
0.019553072625698324	0.875
0.01955525757067829	0.875
0.019557443004023244	0.875
0.01955962892589695	0.875
0.019561815336463225	0.875
0.01956400223588597	0.875
0.01956618962432916	0.875
0.01956837750195684	0.875
0.019570565868933125	0.875
0.019572754725422213	0.875
0.019574944071588368	0.875
0.01957713390759593	0.875
0.019579324233609308	0.875
0.019581515049792997	0.875
0.01958370635631155	0.875
0.019585898153329603	0.875
0.019588090441011865	0.875
0.019590283219523115	0.875
0.019592476489028215	0.875
0.019594670249692085	0.875
0.01959686450167973	0.875
0.019599059245156234	0.875
0.01960125448028674	0.875
0.019603450207236472	0.875
0.01960564642617074	0.875
0.0196078431372549	0.875
0.019610040340654417	0.875
0.019612238036534797	0.875
0.019614436225061645	0.875
0.01961663490640063	0.875
0.01961883408071749	0.875
0.019621033748178047	0.875
0.019623233908948195	0.875
0.0196254345631939	0.875
0.019627635711081202	0.875
0.0195176668536175	0.87
0.019519856405654026	0.87
0.01952204644900707	0.87
0.01952423698384201	0.87
0.01952642801032432	0.87
0.019528619528619527	0.87
0.019530811538893255	0.87
0.01953300404131118	0.87
0.01953519703603907	0.87
0.019537390523242756	0.87
0.019539584503088153	0.87
0.01954177897574124	0.87
0.019543973941368076	0.87
0.019546169400134802	0.87
0.01943601842489608	0.865
0.019438202247191012	0.865
0.019440386560287674	0.865
0.01944257136435154	0.865
0.019444756659548163	0.865
0.019446942446043166	0.865
0.01944912872400225	0.865
0.019451315493591186	0.865
0.019453502754975822	0.865
0.019455690508322087	0.865
0.019457878753795975	0.865
0.019460067491563555	0.865
0.01946225672179098	0.865
0.019464446444644463	0.865
0.01946663666029031	0.865
0.01946882736889489	0.865
0.019471018570624648	0.865
0.019473210265646107	0.865
0.019475402454125858	0.865
0.01947759513623058	0.865
0.019479788312127013	0.865
0.01948198198198198	0.865
0.019484176145962383	0.865
0.019486370804235188	0.865
0.019488565956967446	0.865
0.019490761604326272	0.865
0.019492957746478873	0.865
0.019495154383592516	0.865
0.019497351515834555	0.865
0.01949954914337241	0.865
0.01938902040356217	0.86
0.01939120631341601	0.86
0.019393392716202502	0.86
0.019395579612088407	0.86
0.019397767001240556	0.86
0.019399954883825853	0.86
0.01940214326001128	0.86
0.0194043321299639	0.86
0.01940652149385084	0.86
0.019408711351839313	0.86
0.0194109017040966	0.86
0.019413092550790066	0.86
0.019415283892087142	0.86
0.019417475728155338	0.86
0.019419668059162246	0.86
0.01942186088527552	0.86
0.0194240542066629	0.86
0.01942624802349221	0.86
0.01942844233593132	0.86
0.019317668323542703	0.855
0.019319850864309117	0.855
0.019322033898305085	0.855
0.01932421742569782	0.855
0.019326401446654613	0.855
0.019328585961342827	0.855
0.01933077096992991	0.855
0.01933295647258338	0.855
0.019335142469470826	0.855
0.019337328960759924	0.855
0.019339515946618414	0.855
0.019341703427214117	0.855
0.019343891402714933	0.855
0.019346079873288832	0.855
0.019348268839103868	0.855
0.019350458300328166	0.855
0.01935264825712992	0.855
0.01935483870967742	0.855
0.01935702965813901	0.855
0.019359221102683122	0.855
0.01936141304347826	0.855
0.019363605480693012	0.855
0.019365798414496035	0.855
0.019367991845056064	0.855
0.01937018577254191	0.855
0.019372380197122466	0.855
0.01937457511896669	0.855
0.019376770538243625	0.855
0.01926563916591115	0.85
0.019267822736030827	0.85
0.019270006801178872	0.85
0.01927219136152364	0.85
0.01927437641723356	0.85
0.01927656196847715	0.85
0.019278748015422998	0.85
0.019280934558239763	0.85
0.01928312159709619	0.85
0.019285309132161088	0.85
0.019287497163603357	0.85
0.019289685691591965	0.85
0.01929187471629596	0.85
0.019294064237884462	0.85
0.019296254256526674	0.85
0.01929844477239187	0.85
0.01930063578564941	0.85
0.01930282729646872	0.85
0.019305019305019305	0.85
0.019307211811470756	0.85
0.01930940481599273	0.85
0.01931159831875497	0.85
0.01931379231992729	0.85
0.01931598681967958	0.85
0.019318181818181818	0.85
0.019320377315604046	0.85
0.01932257331211639	0.85
0.019324769807889053	0.85
0.019326966803092316	0.85
0.019329164297896533	0.85
0.01933136229247214	0.85
0.01933356078698965	0.85
0.019222020018198362	0.845
0.019224206574906155	0.845
0.019226393629124004	0.845
0.01922858118102173	0.845
0.019230769230769232	0.845
0.019232957778536473	0.845
0.019235146824493513	0.845
0.019237336368810472	0.845
0.01923952641165756	0.845
0.019241716953205056	0.845
0.01924390799362332	0.845
0.019246099533082792	0.845
0.019248291571753985	0.845
0.019250484109807495	0.845
0.01925267714741399	0.845
0.019254870684744217	0.845
0.019257064721969006	0.845
0.01925925925925926	0.845
0.019261454296785958	0.845
0.019263649834720165	0.845
0.019265845873233014	0.845
0.019268042412495724	0.845
0.01927023945267959	0.845
0.01927243699395598	0.845
0.01927463503649635	0.845
0.019276833580472226	0.845
0.019279032626055213	0.845
0.019281232173417	0.845
0.01928343222272935	0.845
0.019285632774164098	0.845
0.019287833827893175	0.845
0.019290035384088574	0.845
0.019292237442922376	0.845
0.019294440004566732	0.845
0.01929664306919388	0.845
0.019298846636976133	0.845
0.019301050708085885	0.845
0.0193032552826956	0.845
0.019305460360977838	0.845
0.01930766594310522	0.845
0.01930987202925046	0.845
0.019312078619586334	0.845
0.019314285714285714	0.845
0.019316493313521546	0.845
0.01931870141746685	0.845
0.01932091002629473	0.845
0.01932311914017837	0.845
0.019325328759291025	0.845
0.019327538883806037	0.845
0.01932974951389683	0.845
0.019331960649736902	0.845
0.019334172291499828	0.845
0.01933638443935927	0.845
0.01933859709348896	0.845
0.019340810254062715	0.845
0.019343023921254435	0.845
0.019345238095238096	0.845
0.01934745277618775	0.845
0.019349667964277537	0.845
0.019351883659681667	0.845
0.01935409986257444	0.845
0.019356316573130226	0.845
0.019358533791523483	0.845
0.019360751517928744	0.845
0.019362969752520623	0.845
0.019365188495473817	0.845
0.0193674077469631	0.845
0.019369627507163322	0.845
0.019371847776249427	0.845
0.019374068554396422	0.845
0.019376289841779408	0.845
0.01937851163857356	0.845
0.01938073394495413	0.845
0.019382956761096456	0.845
0.01938518008717596	0.845
0.019387403923368133	0.845
0.019389628269848556	0.845
0.019391853126792886	0.845
0.019394078494376864	0.845
0.019396304372776313	0.845
0.019398530762167125	0.845
0.01940075766272529	0.845
0.019402985074626865	0.845
0.019405212998047996	0.845
0.019407441433164904	0.845
0.0194096703801539	0.845
0.019297036526533425	0.84
0.019299253302699597	0.84
0.019301470588235295	0.84
0.019303688383316097	0.84
0.019305906688117675	0.84
0.019308125502815767	0.84
0.019310344827586208	0.84
0.0193125646626049	0.84
0.019314785008047827	0.84
0.019317005864091064	0.84
0.019319227230910764	0.84
0.01932144910868315	0.84
0.01932367149758454	0.84
0.019325894397791327	0.84
0.019328117809479982	0.84
0.019330341732827064	0.84
0.019332566168009206	0.84
0.01933479111520313	0.84
0.019221915285451197	0.835
0.01922412800736733	0.835
0.01922634123877504	0.835
0.019228554979850317	0.835
0.019230769230769232	0.835
0.019232983991707937	0.835
0.019235199262842662	0.835
0.01923741504434973	0.835
0.01923963133640553	0.835
0.019241848139186543	0.835
0.019244065452869323	0.835
0.01924628327763052	0.835
0.019248501613646843	0.835
0.019250720461095102	0.835
0.01925293982015218	0.835
0.019255159690995043	0.835
0.019257380073800737	0.835
0.019259600968746397	0.835
0.01926182237600923	0.835
0.019264044295766523	0.835
0.01926626672819566	0.835
0.019268489673474096	0.835
0.019270713131779367	0.835
0.019272937103289093	0.835
0.01927516158818098	0.835
0.019277386586632805	0.835
0.01927961209882244	0.835
0.019281838124927838	0.835
0.01928406466512702	0.835
0.019286291719598107	0.835
0.01928851928851929	0.835
0.019290747372068845	0.835
0.01929297597042514	0.835
0.019295205083766608	0.835
0.019297434712271782	0.835
0.019299664856119263	0.835
0.01930189551548775	0.835
0.019304126690556006	0.835
0.01930635838150289	0.835
0.01930859058850734	0.835
0.019310823311748382	0.835
0.01931305655140511	0.835
0.01931529030765672	0.835
0.019317524580682477	0.835
0.01931975937066173	0.835
0.019206294110841144	0.83
0.01920851654709558	0.83
0.019210739497743316	0.83
0.019212962962962963	0.83
0.019099432804722767	0.825
0.019101643899050707	0.825
0.019103855505383814	0.825
0.019106067623899953	0.825
0.01910828025477707	0.825
0.01911049339819319	0.825
0.01911270705432642	0.825
0.01911492122335496	0.825
0.019117135905457074	0.825
0.019119351100811123	0.825
0.01912156680959555	0.825
0.01912378303198887	0.825
0.0191259997681697	0.825
0.019128217018316716	0.825
0.019130434782608695	0.825
0.01913265306122449	0.825
0.019134871854343035	0.825
0.019137091162143353	0.825
0.019139310984804547	0.825
0.0191415313225058	0.825
0.019143752175426385	0.825
0.01914597354374565	0.825
0.019148195427643032	0.825
0.01915041782729805	0.825
0.019152640742890307	0.825
0.019154864174599488	0.825
0.019157088122605363	0.825
0.019159312587087786	0.825
0.019161537568226687	0.825
0.01916376306620209	0.825
0.019165989081194098	0.825
0.0191682156133829	0.825
0.01917044266294876	0.825
0.019172670230072044	0.825
0.01917489831493318	0.825
0.019177126917712693	0.825
0.01917935603859119	0.825
0.01918158567774936	0.825
0.01918381583536798	0.825
0.01918604651162791	0.825
0.019188277706710083	0.825
0.019190509420795535	0.825
0.01919274165406537	0.825
0.01919497440670079	0.825
0.019197207678883072	0.825
0.019199441470793575	0.825
0.019201675782613756	0.825
0.01920391061452514	0.825
0.019206145966709345	0.825
0.01920838183934808	0.825
0.01921061823262312	0.825
0.01921285514671635	0.825
0.01921509258180971	0.825
0.019217330538085255	0.825
0.0192195690157251	0.825
0.019221808014911464	0.825
0.019224047535826634	0.825
0.019226287578652995	0.825
0.019111991609369536	0.82
0.019114219114219115	0.82
0.019116447138361116	0.82
0.01911867568197715	0.82
0.019120904745248923	0.82
0.01912313432835821	0.82
0.01912536443148688	0.82
0.019127595054816888	0.82
0.01912982619853027	0.82
0.019132057862809144	0.82
0.019134290047835727	0.82
0.0191365227537923	0.82
0.019138755980861243	0.82
0.019140989729225025	0.82
0.019143223999066185	0.82
0.01914545879056736	0.82
0.01914769410391127	0.82
0.01914992993928071	0.82
0.019152166296858578	0.82
0.019154403176827844	0.82
0.019156640579371567	0.82
0.019158878504672898	0.82
0.01916111695291506	0.82
0.019163355924281374	0.82
0.019165595418955243	0.82
0.01916783543712015	0.82
0.019170075978959672	0.82
0.01917231704465747	0.82
0.019174558634397286	0.82
0.019176800748362956	0.82
0.019179043386738395	0.82
0.0191812865497076	0.82
0.019183530237454675	0.82
0.01918577445016378	0.82
0.019188019188019188	0.82
0.019190264451205242	0.82
0.01919251023990638	0.82
0.019194756554307114	0.82
0.019079948495844552	0.815
0.019082182158745024	0.815
0.019084416344690318	0.815
0.018969555035128805	0.81
0.01897177655463169	0.81
0.018973998594518624	0.81
0.018976221154972474	0.81
0.018978444236176194	0.81
0.01898066783831283	0.81
0.018982891961565503	0.81
0.018985116606117427	0.81
0.0189873417721519	0.81
0.018989567459852304	0.81
0.01899179366940211	0.81
0.018994020400984874	0.81
0.018878986866791746	0.805
0.0188812008912865	0.805
0.018883415435139574	0.805
0.018885630498533725	0.805
0.018887846081651807	0.805
0.018890062184676756	0.805
0.0188922788077916	0.805
0.018894495951179438	0.805
0.018896713615023476	0.805
0.018898931799506986	0.805
0.018901150504813335	0.805
0.018903369731125982	0.805
0.018788163457022077	0.8
0.018790369935408103	0.8
0.018792576932111817	0.8
0.01879478444731587	0.8
0.018796992481203006	0.8
0.018799201033956058	0.8
0.01880141010575793	0.8
0.018803619696791632	0.8
0.018805829807240243	0.8
0.01880804043728694	0.8
0.018810251587114978	0.8
0.0188124632569077	0.8
0.01881467544684854	0.8
0.018816888157121014	0.8
0.018819101387908727	0.8
0.018821315139395365	0.8
0.018823529411764704	0.8
0.018825744205200612	0.8
0.01882795951988703	0.8
0.018830175356008002	0.8
0.018832391713747645	0.8
0.01883460859329017	0.8
0.018836825994819874	0.8
0.018839043918521134	0.8
0.018841262364578427	0.8
0.018843481333176305	0.8
0.01884570082449941	0.8
0.018847920838732476	0.8
0.01885014137606032	0.8
0.018852362436667845	0.8
0.018854584020740042	0.8
0.01885680612846199	0.8
0.01885902876001886	0.8
0.018861251915595897	0.8
0.01886347559537845	0.8
0.018865699799551938	0.8
0.018867924528301886	0.8
0.018870149781813894	0.8
0.01887237556027365	0.8
0.018874601863866934	0.8
0.018876828692779613	0.8
0.01887905604719764	0.8
0.018881283927307056	0.8
0.01888351233329399	0.8
0.018767705382436262	0.795
0.018769920906622595	0.795
0.018772136953955135	0.795
0.0187743535246192	0.795
0.018776570618800188	0.795
0.018778788236683594	0.795
0.018781006378454996	0.795
0.01878322504430006	0.795
0.018785444234404536	0.795
0.018787663948954272	0.795
0.01878988418813519	0.795
0.018673915612811724	0.79
0.01867612293144208	0.79
0.01856011348859203	0.785
0.01856230787420194	0.785
0.018564502778763155	0.785
0.01856669820245979	0.785
0.01856889414547605	0.785
0.018571090607996214	0.785
0.01857328759020466	0.785
0.018457169900615238	0.78
0.01845935392261271	0.78
0.018461538461538463	0.78
0.018463723517576046	0.78
0.018465909090909092	0.78
0.018468095181721322	0.78
0.01847028179019654	0.78
0.01847246891651865	0.78
0.018474656560871626	0.78
0.018476844723439537	0.78
0.01847903340440654	0.78
0.018481222603956876	0.78
0.01848341232227488	0.78
0.01848560255954497	0.78
0.018487793315951646	0.78
0.01848998459167951	0.78
0.01849217638691323	0.78
0.01849436870183758	0.78
0.01849656153663742	0.78
0.018498754891497687	0.78
0.018500948766603416	0.78
0.01850314316213972	0.78
0.018505338078291814	0.78
0.01850753351524499	0.78
0.018509729473184623	0.78
0.018511925952296192	0.78
0.01851412295276525	0.78
0.01851632047477745	0.78
0.018518518518518517	0.78
0.018520717084174285	0.78
0.018522916171930658	0.78
0.018525115781973637	0.78
0.01852731591448931	0.78
0.018529516569663857	0.78
0.018531717747683536	0.78
0.018533919448734705	0.78
0.0185361216730038	0.78
0.018538324420677363	0.78
0.018540527691942	0.78
0.01854273148698443	0.78
0.018544935805991442	0.78
0.01854714064914992	0.78
0.018430439952437573	0.775
0.018432631704126533	0.775
0.018434823977164606	0.775
0.018437016771737837	0.775
0.018439210088032357	0.775
0.018441403926234383	0.775
0.01832460732984293	0.77
0.01832678805188623	0.77
0.01832896929302547	0.77
0.01833115105344602	0.77
0.018333333333333333	0.77
0.018335516132872962	0.77
0.018337699452250535	0.77
0.01822079314040729	0.765
0.018222963315864697	0.765
0.018225134008338296	0.765
0.018227305218012867	0.765
0.018229476945073275	0.765
0.01823164918970448	0.765
0.018233821952091528	0.765
0.018235995232419547	0.765
0.018238169030873764	0.765
0.018240343347639486	0.765
0.01824251818290211	0.765
0.018244693536847125	0.765
0.018246869409660107	0.765
0.01824904580152672	0.765
0.01825122271263271	0.765
0.01825340014316392	0.765
0.018255578093306288	0.765
0.018257756563245825	0.765
0.018259935553168637	0.765
0.018262115063260923	0.765
0.018264295093708964	0.765
0.018266475644699142	0.765
0.01826865671641791	0.765
0.018270838309051827	0.765
0.01827302042278753	0.765
0.018275203057811752	0.765
0.01827738621431131	0.765
0.01827956989247312	0.765
0.018281754092484167	0.765
0.01828393881453155	0.765
0.01828612405880244	0.765
0.018288309825484104	0.765
0.01817095038852361	0.76
0.018173122907699665	0.76
0.018055721630993664	0.755
0.018057880889739298	0.755
0.018060040664992227	0.755
0.0180622009569378	0.755
0.018064361765761455	0.755
0.01806652309164872	0.755
0.01806868493478521	0.755
0.01807084729535663	0.755
0.018073010173548773	0.755
0.018075173569547524	0.755
0.018077337483538847	0.755
0.018079501915708812	0.755
0.018081666866243563	0.755
0.018083832335329342	0.755
0.017966223499820338	0.75
0.017968375658840442	0.75
0.017970528333533006	0.75
0.017972681524083392	0.75
0.017974835230677052	0.75
0.01797698945349952	0.75
0.017979144192736426	0.75
0.017981299448573483	0.75
0.017983455221196498	0.75
0.017985611510791366	0.75
0.017867849862093776	0.745
0.017869992804029743	0.745
0.01787213626004558	0.745
0.017874280230326296	0.745
0.017876424715056988	0.745
0.017878569714422848	0.745
0.017880715228609144	0.745
0.01788286125780125	0.745
0.017885007802184612	0.745
0.01788715486194478	0.745
0.017889302437267378	0.745
0.017891450528338137	0.745
0.01789359913534286	0.745
0.017895748258467452	0.745
0.017897897897897898	0.745
0.01790004805382028	0.745
0.01790219872642076	0.745
0.017904349915885603	0.745
0.017906501622401153	0.745
0.017788461538461538	0.74
0.01779059983171054	0.74
0.017792738639095935	0.74
0.017794877960803174	0.74
0.017797017797017797	0.74
0.017799158147925435	0.74
0.017801299013711813	0.74
0.017803440394562733	0.74
0.0178055822906641	0.74
0.0178077247022019	0.74
0.017809867629362215	0.74
0.017812011072331206	0.74
0.01781415503129514	0.74
0.017816299506440352	0.74
0.017818444497953285	0.74
0.01782059000602047	0.74
0.017822736030828516	0.74
0.017824882572564132	0.74
0.017827029631414117	0.74
0.017829177207565352	0.74
0.01783132530120482	0.74
0.01783347391251958	0.74
0.017835623041696794	0.74
0.017837772688923708	0.74
0.017839922854387655	0.74
0.01784207353827607	0.74
0.017844224740776463	0.74
0.01784637646207645	0.74
0.017848528702363725	0.74
0.017850681461826078	0.74
0.01785283474065139	0.74
0.017854988539027627	0.74
0.017857142857142856	0.74
0.01785929769518523	0.74
0.01774076755973932	0.735
0.017742908871454435	0.735
0.017745050700144857	0.735
0.01774719304599783	0.735
0.017749335909200675	0.735
0.01775147928994083	0.735
0.017753623188405798	0.735
0.017755767604783187	0.735
0.017757912539260692	0.735
0.017760057992026096	0.735
0.01776220396326728	0.735
0.017764350453172206	0.735
0.017766497461928935	0.735
0.017768644989725614	0.735
0.017770793036750485	0.735
0.017772941603191875	0.735
0.017775090689238212	0.735
0.017777240295078003	0.735
0.017779390420899856	0.735
0.017781541066892465	0.735
0.017783692233244615	0.735
0.017785843920145192	0.735
0.017787996127783156	0.735
0.017790148856347575	0.735
0.017792302106027596	0.735
0.017794455877012467	0.735
0.017796610169491526	0.735
0.017798764983654194	0.735
0.017800920319689998	0.735
0.017803076177788542	0.735
0.017805232558139535	0.735
0.017807389460932768	0.735
0.01780954688635813	0.735
0.01769053677450624	0.73
0.01769268056228793	0.73
0.01769482486971276	0.73
0.017696969696969697	0.73
0.017699115044247787	0.73
0.01770126091173618	0.73
0.017703407299624104	0.73
0.017705554208100896	0.73
0.017707701637355973	0.73
0.017709849587578846	0.73
0.01771199805895912	0.73
0.017714147051686484	0.73
0.017716296565950734	0.73
0.01771844660194175	0.73
0.017720597159849496	0.73
0.017722748239864045	0.73
0.01772489984217555	0.73
0.017727051966974258	0.73
0.017729204614450517	0.73
0.017731357784794753	0.73
0.0177335114781975	0.73
0.017735665694849367	0.73
0.017737820434941078	0.73
0.01761846901579587	0.725
0.01762061003767165	0.725
0.01762275157997083	0.725
0.01762489364288319	0.725
0.01762703622659859	0.725
0.01762917933130699	0.725
0.017631322957198443	0.725
0.01763346710446309	0.725
0.01763561177329117	0.725
0.017637756963873007	0.725
0.017639902676399026	0.725
0.01764204891105974	0.725
0.017644195668045752	0.725
0.01764634294754777	0.725
0.017648490749756572	0.725
0.017650639074863056	0.725
0.017652787923058192	0.725
0.017654937294533057	0.725
0.017657087189478813	0.725
0.017659237608086714	0.725
0.01766138855054811	0.725
0.017663540017054453	0.725
0.01766569200779727	0.725
0.0176678445229682	0.725
0.017669997562758957	0.725
0.017672151127361365	0.725
0.017674305216967334	0.725
0.017676459831768864	0.725
0.017678614971958058	0.725
0.017680770637727106	0.725
0.01768292682926829	0.725
0.017685083546774	0.725
0.01768724079043669	0.725
0.017689398560448946	0.725
0.017691556857003417	0.725
0.017693715680292862	0.725
0.01769587503051013	0.725
0.017698034907848163	0.725
0.0177001953125	0.725
0.017580271029178366	0.72
0.01746031746031746	0.715
0.017462449627549153	0.715
0.01746458231558378	0.715
0.01746671552461219	0.715
0.01746884925482531	0.715
0.017470983506414173	0.715
0.01747311827956989	0.715
0.017475253574483686	0.715
0.01747738939134686	0.715
0.017479525730350814	0.715
0.01748166259168704	0.715
0.017483799975547134	0.715
0.017485937882122767	0.715
0.017488076311605722	0.715
0.017490215264187866	0.715
0.017492354740061163	0.715
0.017494494739417665	0.715
0.017496635262449527	0.715
0.017498776309348995	0.715
0.017500917880308407	0.715
0.017503059975520197	0.715
0.017505202595176888	0.715
0.017507345739471106	0.715
0.017509489408595567	0.715
0.01751163360274308	0.715
0.017513778322106554	0.715
0.01751592356687898	0.715
0.017518069337253462	0.715
0.01752021563342318	0.715
0.017522362455581423	0.715
0.01752450980392157	0.715
0.01752665767863709	0.715
0.01752880607992155	0.715
0.017530955007968616	0.715
0.017533104462972043	0.715
0.01753525444512569	0.715
0.017537404954623498	0.715
0.017539555991659513	0.715
0.01754170755642787	0.715
0.017543859649122806	0.715
0.01754601226993865	0.715
0.017548165419069825	0.715
0.01755031909671085	0.715
0.01755247330305634	0.715
0.017554628038301007	0.715
0.017556783302639656	0.715
0.01755893909626719	0.715
0.017561095419378607	0.715
0.017563252272169	0.715
0.01756540965483356	0.715
0.01756756756756757	0.715
0.01756972601056641	0.715
0.01757188498402556	0.715
0.01757404448814059	0.715
0.017453294001966567	0.71
0.01745543945912723	0.71
0.017457585443816082	0.71
0.017459731956227714	0.71
0.017461878996556813	0.71
0.017464026564998156	0.71
0.017466174661746617	0.71
0.01746832328699717	0.71
0.017470472440944882	0.71
0.017472622123784913	0.71
0.017474772335712527	0.71
0.017476923076923077	0.71
0.017479074347612013	0.71
0.017481226147974885	0.71
0.01748337847820734	0.71
0.01748553133850511	0.71
0.017487684729064038	0.71
0.01748983865008006	0.71
0.0174919931017492	0.71
0.017494148084267587	0.71
0.017496303597831445	0.71
0.01749845964263709	0.71
0.017500616218880948	0.71
0.01750277332675952	0.71
0.017504930966469427	0.71
0.017507089138207373	0.71
0.01750924784217016	0.71
0.017511407078554694	0.71
0.017513566847557966	0.71
0.017515727149377082	0.71
0.017517887984209227	0.71
0.017520049352251696	0.71
0.017522211253701875	0.71
0.017524373688757252	0.71
0.017526536657615402	0.71
0.017528700160474017	0.71
0.017530864197530863	0.71
0.017533028768983824	0.71
0.01753519387503087	0.71
0.017537359515870075	0.71
0.017539525691699604	0.71
0.01754169240271773	0.71
0.017543859649122806	0.71
0.017546027431113307	0.71
0.01754819574888779	0.71
0.017550364602644915	0.71
0.017552533992583438	0.71
0.017554703918902213	0.71
0.0175568743818002	0.71
0.017559045381476443	0.71
0.0175612169181301	0.71
0.01756338899196042	0.71
0.01756556160316675	0.71
0.017567734751948533	0.71
0.01756990843850532	0.71
0.017572082663036753	0.71
0.017574257425742576	0.71
0.017576432726822626	0.71
0.01757860856647685	0.71
0.017580784944905288	0.71
0.017582961862308073	0.71
0.01758513931888545	0.71
0.01758731731483775	0.71
0.017589495850365417	0.71
0.01759167492566898	0.71
0.017593854540949076	0.71
0.017596034696406443	0.71
0.017598215392241913	0.71
0.01760039662865642	0.71
0.017602578405851	0.71
0.01760476072402678	0.71
0.017606943583384996	0.71
0.017609126984126984	0.71
0.017611310926454172	0.71
0.017613495410568097	0.71
0.01761568043667039	0.71
0.01761786600496278	0.71
0.017620052115647104	0.71
0.017622238768925293	0.71
0.017624425964999378	0.71
0.0176266137040715	0.71
0.017628801986343885	0.71
0.01763099081201887	0.71
0.017633180181298894	0.71
0.01763537009438649	0.71
0.01763756055148429	0.71
0.01763975155279503	0.71
0.017641943098521556	0.71
0.017519880715705767	0.705
0.017522057909780044	0.705
0.017524235645041013	0.705
0.017526413921690492	0.705
0.017528592739930383	0.705
0.0175307720999627	0.705
0.017532952001989555	0.705
0.01753513244621316	0.705
0.01753731343283582	0.705
0.01753949496205996	0.705
0.01754167703408808	0.705
0.017543859649122806	0.705
0.017546042807366848	0.705
0.017548226509023025	0.705
0.01755041075429425	0.705
0.017552595543383544	0.705
0.017554780876494022	0.705
0.017556966753828913	0.705
0.017559153175591532	0.705
0.017561340141985304	0.705
0.017563527653213753	0.705
0.017565715709480505	0.705
0.017567904310989285	0.705
0.017570093457943924	0.705
0.017572283150548356	0.705
0.017574473389006605	0.705
0.017576664173522813	0.705
0.01757885550430121	0.705
0.017581047381546134	0.705
0.017583239805462027	0.705
0.01758543277625343	0.705
0.017587626294124983	0.705
0.017589820359281437	0.705
0.017592014971927635	0.705
0.01759421013226853	0.705
0.01759640584050917	0.705
0.017598602096854717	0.705
0.017600798901510423	0.705
0.017602996254681647	0.705
0.017605194156573856	0.705
0.017607392607392608	0.705
0.017609591607343576	0.705
0.017611791156632525	0.705
0.017613991255465335	0.705
0.017616191904047975	0.705
0.01761839310258653	0.705
0.01762059485128718	0.705
0.017622797150356206	0.705
0.017625	0.705
0.017627203400425052	0.705
0.017629407351837958	0.705
0.017631611854445416	0.705
0.01763381690845423	0.705
0.017636022514071294	0.705
0.01763822867150363	0.705
0.017640435380958337	0.705
0.017642642642642644	0.705
0.01764485045676386	0.705
0.01764705882352941	0.705
0.01764926774314683	0.705
0.017651477215823736	0.705
0.017653687241767874	0.705
0.017655897821187077	0.705
0.017658108954289292	0.705
0.017660320641282565	0.705
0.017662532882375046	0.705
0.017664745677774995	0.705
0.017666959027690766	0.705
0.017669172932330827	0.705
0.017671387391903746	0.705
0.0176736024066182	0.705
0.017675817976682964	0.705
0.017678034102306922	0.705
0.01768025078369906	0.705
0.017682468021068473	0.705
0.017684685814624356	0.705
0.017686904164576016	0.705
0.017689123071132858	0.705
0.01769134253450439	0.705
0.01769356255490024	0.705
0.017695783132530122	0.705
0.017698004267603866	0.705
0.017700225960331408	0.705
0.017576898932831136	0.7
0.01757910597689603	0.7
0.017581313575285695	0.7
0.017583521728208994	0.7
0.01758573043587489	0.7
0.017587939698492462	0.7
0.01759014951627089	0.7
0.017592359889419453	0.7
0.017594570818147543	0.7
[truncated: 7,957 more rows]
