# Supplementary material for: Predicting sequence-specific amplification efficiency in multi-template PCR with deep learning
Source: Nat Commun. 2025 Oct 16;16:9187. doi: 10.1038/s41467-025-64221-4 (PMC12533003; doi:10.1038/s41467-025-64221-4)
Supplement: Supplementary file 4 — Source data [file 41467_2025_64221_MOESM4_ESM.zip › Fig. 6b/pr_curve_Q5_data_Erlich_et_al 2perc_Taq.csv]

precision	recall
0.02001000500250125	1.0
0.020012007204322592	1.0
0.020014009806864807	1.0
0.020016012810248198	1.0
0.020018016214593135	1.0
0.02002002002002002	1.0
0.020022024226649313	1.0
0.020024028834601523	1.0
0.020026033843997197	1.0
0.02002803925495694	1.0
0.020030045067601403	1.0
0.020032051282051284	1.0
0.020034057898427327	1.0
0.02003606491685033	1.0
0.020038072337441138	1.0
0.02004008016032064	1.0
0.02004208838560978	1.0
0.020044097013429546	1.0
0.02004610604390097	1.0
0.020048115477145148	1.0
0.020050125313283207	1.0
0.020052135552436335	1.0
0.020054146194725758	1.0
0.020056157240272765	1.0
0.020058168689198675	1.0
0.020060180541624874	1.0
0.020062192797672785	1.0
0.020064205457463884	1.0
0.020066218521119696	1.0
0.01996789082881798	0.995
0.019969894631209233	0.995
0.019971898835808913	0.995
0.01987353206865402	0.99
0.019875527002609916	0.99
0.019877522337114747	0.99
0.019879518072289156	0.99
0.01988151420825384	0.99
0.019883510745129545	0.99
0.019885507683037058	0.99
0.019887505022097227	0.99
0.019889502762430938	0.99
0.019891500904159132	0.99
0.019893499447402794	0.99
0.019895498392282957	0.99
0.019897497738920713	0.99
0.019899497487437186	0.99
0.019901497637953562	0.99
0.019903498190591073	0.99
0.019905499145470996	0.99
0.01990750050271466	0.99
0.019808949220713926	0.985
0.019810941271118262	0.985
0.019812933722216635	0.985
0.019814926574129955	0.985
0.01981691982697918	0.985
0.01981891348088531	0.985
0.019820907535969413	0.985
0.019822901992352586	0.985
0.019724262855992755	0.98
0.019726247987117553	0.98
0.01972823351786613	0.98
0.01973021944835917	0.98
0.019732205778717406	0.98
0.01973419250906162	0.98
0.019736179639512637	0.98
0.019637462235649546	0.975
0.019639440024171617	0.975
0.019641418211120063	0.975
0.019542661428427522	0.97
0.019544630263953255	0.97
0.019546599496221662	0.97
0.01954856912535268	0.97
0.01955053915146629	0.97
0.019552509574682523	0.97
0.01955448039512146	0.97
0.019556451612903227	0.97
0.019457606613569916	0.965
0.019459568461383345	0.965
0.019461530704850256	0.965
0.01946349334409036	0.965
0.019465456379223398	0.965
0.019467419810369174	0.965
0.019469383637647532	0.965
0.019471347861178368	0.965
0.019473312481081625	0.965
0.019475277497477295	0.965
0.01947724291048542	0.965
0.01947920872022608	0.965
0.01948117492681942	0.965
0.019483141530385623	0.965
0.019485108531044928	0.965
0.01948707592891761	0.965
0.019489043724124	0.965
0.019491011916784488	0.965
0.019492980507019492	0.965
0.019494949494949496	0.965
0.01949691888069502	0.965
0.019498888664376643	0.965
0.019500858846114983	0.965
0.01950282942603072	0.965
0.019504800404244568	0.965
0.0195067717808773	0.965
0.019508743556049733	0.965
0.019510715729882732	0.965
0.01951268830249722	0.965
0.019514661274014154	0.965
0.019516634644554557	0.965
0.019518608414239483	0.965
0.019520582583190046	0.965
0.01952255715152741	0.965
0.019524532119372787	0.965
0.01952650748684743	0.965
0.01952848325407265	0.965
0.019530459421169804	0.965
0.019532435988260297	0.965
0.019433198380566803	0.96
0.019435165502581234	0.96
0.019437133022879124	0.96
0.019439100941581453	0.96
0.019441069258809233	0.96
0.019443037974683545	0.96
0.019445007089325502	0.96
0.019446976602856273	0.96
0.019448946515397084	0.96
0.019450916827069193	0.96
0.019452887537993922	0.96
0.019454858648292633	0.96
0.019456830158086746	0.96
0.01945880206749772	0.96
0.01946077437664707	0.96
0.01946274708565636	0.96
0.019464720194647202	0.96
0.019466693703741256	0.96
0.01946866761306023	0.96
0.01947064192272589	0.96
0.01947261663286004	0.96
0.019373161578253372	0.955
0.019375126800568066	0.955
0.0193770924216293	0.955
0.01937905844155844	0.955
0.019381024860476916	0.955
0.01928151004668155	0.95
0.01928346696437633	0.95
0.019285424279334145	0.95
0.019287381991675973	0.95
0.019289340101522844	0.95
0.019291298608995838	0.95
0.019293257514216084	0.95
0.019295216817304763	0.95
0.0192971765183831	0.95
0.019299136617572373	0.95
0.019301097114993906	0.95
0.019303058010769075	0.95
0.019305019305019305	0.95
0.019205365308403617	0.945
0.01920731707317073	0.945
0.01920926923467832	0.945
0.019211221793047368	0.945
0.0192131747483989	0.945
0.019215128100854007	0.945
0.019217081850533807	0.945
0.01921903599755949	0.945
0.01911929217939591	0.94
0.019121236777868186	0.94
0.019123181771945885	0.94
0.019125127161749744	0.94
0.01912707294740055	0.94
0.01912901912901913	0.94
0.019130965706726365	0.94
0.019132912680643193	0.94
0.019134860050890587	0.94
0.019136807817589578	0.94
0.019138755980861243	0.94
0.019140704540826715	0.94
0.01914265349760717	0.94
0.019144602851323828	0.94
0.019146552602097973	0.94
0.019148502750050925	0.94
0.019150453295304064	0.94
0.01915240423797881	0.94
0.019154355578196638	0.94
0.01915630731607907	0.94
0.01915825945174768	0.94
0.019160211985324093	0.94
0.019162164916929975	0.94
0.019164118246687054	0.94
0.019166071974717095	0.94
0.019168026101141926	0.94
0.01916998062608341	0.94
0.019171935549663472	0.94
0.01917389087200408	0.94
0.019175846593227255	0.94
0.019177802713455063	0.94
0.01917975923280963	0.94
0.01918171615141312	0.94
0.019183673469387756	0.94
0.019185631186855803	0.94
0.01918758930393958	0.94
0.019189547820761457	0.94
0.019191506737443853	0.94
0.01919346605410924	0.94
0.01919542577088013	0.94
0.019197385887879097	0.94
0.01919934640522876	0.94
0.01920130732305178	0.94
0.01920326864147089	0.94
0.019205230360608845	0.94
0.019207192480588477	0.94
0.019209155001532644	0.94
0.019211117923564277	0.94
0.019213081246806336	0.94
0.019215044971381847	0.94
0.019217009097413883	0.94
0.019218973625025556	0.94
0.019220938554340046	0.94
0.019222903885480574	0.94
0.019224869618570405	0.94
0.01922683575373287	0.94
0.019228802291091338	0.94
0.01912847790507365	0.935
0.019130434782608695	0.935
0.019132392060568857	0.935
0.019134349739077048	0.935
0.019136307818256242	0.935
0.019138266298229456	0.935
0.019140225179119754	0.935
0.01914218446105026	0.935
0.019144144144144143	0.935
0.019146104228524623	0.935
0.01914806471431497	0.935
0.019150025601638504	0.935
0.0191519868906186	0.935
0.019153948581378675	0.935
0.019155910674042206	0.935
0.01915787316873271	0.935
0.01915983606557377	0.935
0.019161799364689005	0.935
0.01916376306620209	0.935
0.019165727170236752	0.935
0.01916769167691677	0.935
0.019169656586365966	0.935
0.01906909985646914	0.93
0.019071055059981544	0.93
0.01907301066447908	0.93
0.019074966670085118	0.93
0.019076923076923078	0.93
0.01907887988511642	0.93
0.019080837094788673	0.93
0.019082794706063406	0.93
0.019084752719064232	0.93
0.019086711133914826	0.93
0.019088669950738917	0.93
0.01909062916966027	0.93
0.01909258879080271	0.93
0.019094548814290114	0.93
0.019096509240246407	0.93
0.019098470068795566	0.93
0.019100431300061615	0.93
0.019102392934168634	0.93
0.019104354971240755	0.93
0.019106317411402157	0.93
0.01910828025477707	0.93
0.019110243501489776	0.93
0.01911220715166461	0.93
0.019114171205425957	0.93
0.019116135662898253	0.93
0.019118100524205983	0.93
0.019120065789473683	0.93
0.019122031458825947	0.93
0.019123997532387416	0.93
0.019125964010282777	0.93
0.019127930892636775	0.93
0.019129898179574206	0.93
0.019131865871219914	0.93
0.019133833967698795	0.93
0.019135802469135803	0.93
0.01913777137565593	0.93
0.019139740687384235	0.93
0.019141710404445816	0.93
0.01914368052696583	0.93
0.01914565105506948	0.93
0.019147621988882025	0.93
0.019149593328528777	0.93
0.01915156507413509	0.93
0.019153537225826384	0.93
0.019155509783728115	0.93
0.019157482747965804	0.93
0.019159456118665017	0.93
0.019161429895951376	0.93
0.019163404079950545	0.93
0.019165378670788255	0.93
0.01916735366859027	0.93
0.019169329073482427	0.93
0.0191713048855906	0.93
0.019173281105040716	0.93
0.019175257731958762	0.93
0.01917723476647077	0.93
0.019179212208702827	0.93
0.019181190058781068	0.93
0.019183168316831683	0.93
0.01918514698298092	0.93
0.019187126057355064	0.93
0.019085938305994015	0.925
0.019087907552620718	0.925
0.01908987720565473	0.925
0.019091847265221878	0.925
0.019093817731448033	0.925
0.019095788604459124	0.925
0.01909775988438113	0.925
0.019099731571340078	0.925
0.019101703665462055	0.925
0.019103676166873192	0.925
0.019002375296912115	0.92
0.019004337946705228	0.92
0.019006301001962607	0.92
0.019008264462809916	0.92
0.01901022832937287	0.92
0.019012192601777226	0.92
0.019014157280148807	0.92
0.018912773873501446	0.915
0.01891472868217054	0.915
0.018916683894976225	0.915
0.018918639512043832	0.915
0.01892059553349876	0.915
0.018819150036190672	0.91
0.018821096173733197	0.91
0.018823042713827697	0.91
0.01882498965659909	0.91
0.01882693700217234	0.91
0.01882888475067246	0.91
0.018830832902224523	0.91
0.01883278145695364	0.91
0.018834730414984995	0.91
0.0188366797764438	0.91
0.018838629541455335	0.91
0.01884057971014493	0.91
0.018842530282637954	0.91
0.018844481259059846	0.91
0.018846432639536087	0.91
0.018848384424192212	0.91
0.018850336613153808	0.91
0.01885228920654651	0.91
0.01885424220449601	0.91
0.018856195607128055	0.91
0.01885814941456844	0.91
0.018860103626943004	0.91
0.018862058244377655	0.91
0.018864013266998342	0.91
0.018865968694931068	0.91
0.018867924528301886	0.91
0.01886988076723691	0.91
0.018871837411862297	0.91
0.018873794462304264	0.91
0.01887575191868907	0.91
0.018877709781143035	0.91
0.01887966804979253	0.91
0.01888162672476398	0.91
0.018883585806183857	0.91
0.018885545294178685	0.91
0.018887505188875053	0.91
0.018889465490399583	0.91
0.01889142619887897	0.91
0.018893387314439947	0.91
0.01879152823920266	0.905
0.0187934793894715	0.905
0.018795430944963654	0.905
0.01879738290580538	0.905
0.018799335272122974	0.905
0.018801288044042797	0.905
0.018803241221691254	0.905
0.018805194805194804	0.905
0.018807148794679967	0.905
0.018809103190273305	0.905
0.018811057992101435	0.905
0.01881301320029103	0.905
0.018814968814968816	0.905
0.018816924836261566	0.905
0.018818881264296112	0.905
0.018820838099199336	0.905
0.01882279534109817	0.905
0.0187207488299532	0.9
0.018722696068233825	0.9
0.018724643711640485	0.9
0.018726591760299626	0.9
0.018728540214337737	0.9
0.018730489073881373	0.9
0.018732438339057134	0.9
0.018734388009991675	0.9
0.0187363380868117	0.9
0.018738288569643973	0.9
0.018740239458615304	0.9
0.018742190753852563	0.9
0.01874414245548266	0.9
0.01864194959383462	0.895
0.018643891261326945	0.895
0.018645833333333334	0.895
0.018647775809980206	0.895
0.018649718691394042	0.895
0.018651661977701364	0.895
0.018653605669028763	0.895
0.018655549765502866	0.895
0.018657494267250364	0.895
0.018659439174398	0.895
0.01866138448707256	0.895
0.018663330205400896	0.895
0.018665276329509907	0.895
0.01866722285952654	0.895
0.018669169795577804	0.895
0.01867111713779076	0.895
0.01867306488629251	0.895
0.018675013041210223	0.895
0.01867696160267112	0.895
0.018678910570802464	0.895
0.01868085994573158	0.895
0.018682809727585847	0.895
0.018684759916492693	0.895
0.018686710512579603	0.895
0.018688661515974106	0.895
0.0186906129268038	0.895
0.018692564745196323	0.895
0.018694516971279374	0.895
0.018696469605180698	0.895
0.0186984226470281	0.895
0.018700376096949436	0.895
0.018702329955072615	0.895
0.0187042842215256	0.895
0.018706238896436408	0.895
0.018708193979933112	0.895
0.018710149472143826	0.895
0.018712105373196737	0.895
0.018714061683220075	0.895
0.018716018402342115	0.895
0.018717975530691204	0.895
0.018719933068395735	0.895
0.018721891015584143	0.895
0.018723849372384936	0.895
0.018725808138926665	0.895
0.018727767315337936	0.895
0.01872972690174741	0.895
0.018731686898283802	0.895
0.018733647305075877	0.895
0.01873560812225246	0.895
0.018737569349942425	0.895
0.018739530988274706	0.895
0.018741493037378286	0.895
0.0187434554973822	0.895
0.01874541836841554	0.895
0.018747381650607457	0.895
0.018749345344087148	0.895
0.018751309448983868	0.895
0.018753273965426927	0.895
0.018755238893545682	0.895
0.01875720423346956	0.895
0.018759169985328023	0.895
0.018761136149250603	0.895
0.018763102725366878	0.895
0.018765069713806478	0.895
0.018767037114699098	0.895
0.018769004928174477	0.895
0.018770973154362415	0.895
0.018772941793392763	0.895
0.018774910845395426	0.895
0.018776880310500368	0.895
0.018778850188837598	0.895
0.018780820480537194	0.895
0.018782791185729276	0.895
0.018784762304544022	0.895
0.01878673383711167	0.895
0.018788705783562506	0.895
0.018790678144026875	0.895
0.01879265091863517	0.895
0.018794624107517848	0.895
0.01879659771080542	0.895
0.01879857172862844	0.895
0.01880054616111753	0.895
0.01880252100840336	0.895
0.01880449627061666	0.895
0.01880647194788821	0.895
0.018808448040348848	0.895
0.018810424548129465	0.895
0.01881240147136101	0.895
0.01881437881017448	0.895
0.018816356564700935	0.895
0.01881833473507149	0.895
0.018820313321417308	0.895
0.018822292323869613	0.895
0.01882427174255968	0.895
0.018826251577618847	0.895
0.0188282318291785	0.895
0.01883021249737008	0.895
0.01883219358232509	0.895
0.018834175084175085	0.895
0.01883615700305167	0.895
0.01883813933908651	0.895
0.018840122092411326	0.895
0.018842105263157896	0.895
0.01884408885145805	0.895
0.018846072857443674	0.895
0.018848057281246708	0.895
0.018850042122999157	0.895
0.01885202738283307	0.895
0.018854013060880557	0.895
0.01885599915727378	0.895
0.018857985672144965	0.895
0.01885997260562638	0.895
0.01886195995785037	0.895
0.01886394772894931	0.895
0.018865935919055648	0.895
0.018867924528301886	0.895
0.018869913556820578	0.895
0.018871903004744332	0.895
0.01887389287220582	0.895
0.01887588315933776	0.895
0.01887787386627294	0.895
0.018879864993144185	0.895
0.01888185654008439	0.895
0.018883848507226502	0.895
0.018885840894703524	0.895
0.01888783370264852	0.895
0.018889826931194596	0.895
0.018891820580474936	0.895
0.018893814650622755	0.895
0.01889580914177135	0.895
0.018897804054054054	0.895
0.018899799387604267	0.895
0.01890179514255544	0.895
0.01890379131904108	0.895
0.01890578791719476	0.895
0.0189077849371501	0.895
0.018909782379040778	0.895
0.01891178024300053	0.895
0.018913778529163143	0.895
0.018915777237662475	0.895
0.018917776368632424	0.895
0.018919775922206956	0.895
0.018921775898520083	0.895
0.018923776297705888	0.895
0.0189257771198985	0.895
0.018927778365232104	0.895
0.018929780033840948	0.895
0.018931782125859335	0.895
0.01893378464142162	0.895
0.018935787580662222	0.895
0.018937790943715616	0.895
0.01883398582160618	0.89
0.018835978835978835	0.89
0.018837972272198116	0.89
0.018839966130397966	0.89
0.018841960410712396	0.89
0.01884395511327546	0.89
0.01884595023822128	0.89
0.018847945785684033	0.89
0.018849941755797947	0.89
0.01885193814869731	0.89
0.01885393496451647	0.89
0.01885593220338983	0.89
0.018857929865451848	0.89
0.018859927950837043	0.89
0.018861926459679983	0.89
0.018863925392115302	0.89
0.01886592474827769	0.89
0.018867924528301886	0.89
0.018869924732322695	0.89
0.018871925360474977	0.89
0.01887392641289365	0.89
0.01887592788971368	0.89
0.018877929791070103	0.89
0.018879932117098007	0.89
0.018881934867932534	0.89
0.01888393804370889	0.89
0.018885941644562334	0.89
0.018887945670628185	0.89
0.018889950122041813	0.89
0.018891954998938653	0.89
0.0188939603014542	0.89
0.01889596602972399	0.89
0.01889797218388364	0.89
0.01879379910809089	0.885
0.01879579483912074	0.885
0.018797790994052675	0.885
0.018693574083908655	0.88
0.01869555980454642	0.88
0.018697545947094444	0.88
0.018699532511687208	0.88
0.01870151949845925	0.88
0.018703506907545166	0.88
0.018705494739079606	0.88
0.01870748299319728	0.88
0.018709471670032955	0.88
0.018711460769721456	0.88
0.01871345029239766	0.88
0.01871544023819651	0.88
0.018717430607253005	0.88
0.01871942139970219	0.88
0.018721412615679184	0.88
0.01872340425531915	0.88
0.018725396318757314	0.88
0.018727388806128963	0.88
0.018729381717569438	0.88
0.018731375053214133	0.88
0.01873336881319851	0.88
0.01873536299765808	0.88
0.018737357606728414	0.88
0.018739352640545145	0.88
0.018741348099243958	0.88
0.018743343982960597	0.88
0.018745340291830864	0.88
0.018747337025990626	0.88
0.018749334185575797	0.88
0.018751331770722354	0.88
0.018753329781566328	0.88
0.01875532821824382	0.88
0.01875732708089097	0.88
0.018759326369644	0.88
0.018761326084639166	0.88
0.018763326226012792	0.88
0.01876532679390127	0.88
0.01876732778844103	0.88
0.01866268529380399	0.875
0.01866467576791809	0.875
0.018666666666666668	0.875
0.01866865799018562	0.875
0.018670649738610903	0.875
0.01867264191207853	0.875
0.018567922313520436	0.87
0.018569903948772677	0.87
0.01857188600704451	0.87
0.018573868488471392	0.87
0.018575851393188854	0.87
0.018577834721332478	0.87
0.018579818473037905	0.87
0.018581802648440837	0.87
0.018583787247677026	0.87
0.01858577227088229	0.87
0.018480931524409785	0.865
0.018482905982905983	0.865
0.0184848808633401	0.865
0.018486856165847405	0.865
0.018488831890563214	0.865
0.01838392475416845	0.86
0.018278995189738106	0.855
0.018280949326491342	0.855
0.018282903881107666	0.855
0.01828485885372113	0.855
0.01828681424446583	0.855
0.018288770053475935	0.855
0.018290726280885655	0.855
0.018292682926829267	0.855
0.018294639991441104	0.855
0.018296597474855552	0.855
0.018298555377207062	0.855
0.018300513698630137	0.855
0.018302472439259337	0.855
0.018304431599229287	0.855
0.01830639117867466	0.855
0.018308351177730192	0.855
0.01831031159653068	0.855
0.018312272435210965	0.855
0.018314233693905967	0.855
0.018316195372750643	0.855
0.018318157471880023	0.855
0.018320119991429185	0.855
0.01832208293153327	0.855
0.018324046292327475	0.855
0.018326010073947057	0.855
0.018327974276527333	0.855
0.018329938900203666	0.855
0.018331903945111493	0.855
0.0183338694113863	0.855
0.01833583529916363	0.855
0.018337801608579087	0.855
0.01833976833976834	0.855
0.018341735492867103	0.855
0.018343703068011155	0.855
0.018345671065336338	0.855
0.018347639484978542	0.855
0.01834960832707372	0.855
0.018351577591757887	0.855
0.018353547279167114	0.855
0.018355517389437526	0.855
0.018357487922705314	0.855
0.01835945887910672	0.855
0.018361430258778053	0.855
0.01836340206185567	0.855
0.018365374288475997	0.855
0.018367346938775512	0.855
0.018369320012890752	0.855
0.018371293510958314	0.855
0.01837326743311486	0.855
0.0183752417794971	0.855
0.018377216550241805	0.855
0.01837919174548581	0.855
0.018381167365366012	0.855
0.01838314341001935	0.855
0.01838511987958284	0.855
0.018387096774193548	0.855
0.0183890740939886	0.855
0.018391051839105183	0.855
0.018393030009680542	0.855
0.01839500860585198	0.855
0.018396987627756857	0.855
0.018398967075532603	0.855
0.01840094694931669	0.855
0.01829530779164873	0.85
0.01829727693466796	0.85
0.01829924650161464	0.85
0.018301216492625685	0.85
0.01830318690783807	0.85
0.018305157747388823	0.85
0.018307129011415034	0.85
0.01830910070005385	0.85
0.01831107281344248	0.85
0.018313045351718196	0.85
0.018315018315018316	0.85
0.01831699170348023	0.85
0.018318965517241378	0.85
0.01832093975643927	0.85
0.018322914421211468	0.85
0.018324889511695593	0.85
0.018326865028029323	0.85
0.018328840970350403	0.85
0.018330817338796636	0.85
0.018332794133505876	0.85
0.018334771354616048	0.85
0.01833674900226513	0.85
0.018338727076591153	0.85
0.018340705577732225	0.85
0.0183426845058265	0.85
0.018344663861012193	0.85
0.018238722210230953	0.845
0.018240690771721534	0.845
0.0182426597582038	0.845
0.018244629169815396	0.845
0.01824659900669402	0.845
0.018248569268977433	0.845
0.018250539956803456	0.845
0.01825251107030997	0.845
0.01825448260963491	0.845
0.01825645457491628	0.845
0.018258426966292134	0.845
0.018260399783900594	0.845
0.018262373027879836	0.845
0.018264346698368097	0.845
0.018266320795503676	0.845
0.018268295319424928	0.845
0.01827027027027027	0.845
0.01827224564817818	0.845
0.018274221453287196	0.845
0.018276197685735913	0.845
0.01827817434566299	0.845
0.018280151433207138	0.845
0.01828212894850714	0.845
0.01828410689170183	0.845
0.018286085262930102	0.845
0.018288064062330918	0.845
0.01829004329004329	0.845
0.0182920229462063	0.845
0.018294003030959082	0.845
0.018295983544440834	0.845
0.01829796448679082	0.845
0.01829994585814835	0.845
0.018301927658652805	0.845
0.018303909888443628	0.845
0.018305892547660314	0.845
0.01830787563644242	0.845
0.018309859154929577	0.845
0.01831184310326146	0.845
0.018313827481577807	0.845
0.018315812290018423	0.845
0.018317797528723173	0.845
0.01831978319783198	0.845
0.018321769297484823	0.845
0.01832375582782175	0.845
0.018325742788982868	0.845
0.01832773018110834	0.845
0.018329718004338396	0.845
0.01833170625881332	0.845
0.018333694944673466	0.845
0.018335684062059238	0.845
0.018337673611111112	0.845
0.018339663591969615	0.845
0.018341654004775342	0.845
0.018343644849668946	0.845
0.018345636126791142	0.845
0.018347627836282705	0.845
0.018349619978284472	0.845
0.018351612552937345	0.845
0.018353605560382277	0.845
0.01835559900076029	0.845
0.01835759287421247	0.845
0.018359587180879957	0.845
0.018361581920903956	0.845
0.01836357709442573	0.845
0.018365572701586612	0.845
0.018367568742527988	0.845
0.018369565217391304	0.845
0.01837156212631808	0.845
0.01837355946944988	0.845
0.018375557246928347	0.845
0.018377555458895172	0.845
0.018379554105492114	0.845
0.018381553186860997	0.845
0.018383552703143697	0.845
0.01838555265448216	0.845
0.018387553041018388	0.845
0.01838955386289445	0.845
0.018391555120252475	0.845
0.018393556813234655	0.845
0.018395558941983237	0.845
0.01839756150664054	0.845
0.018399564507348937	0.845
0.018401567944250873	0.845
0.018403571817488838	0.845
0.018405576127205402	0.845
0.018407580873543185	0.845
0.018409586056644882	0.845
0.01841159167665323	0.845
0.018413597733711047	0.845
0.018415604227961208	0.845
0.018417611159546644	0.845
0.018419618528610356	0.845
0.0184216263352954	0.845
0.018423634579744903	0.845
0.01842564326210205	0.845
0.018427652382510085	0.845
0.018429661941112323	0.845
0.018431671938052133	0.845
0.01843368237347295	0.845
0.018435693247518273	0.845
0.018437704560331662	0.845
0.018439716312056736	0.845
0.01844172850283719	0.845
0.018443741132816764	0.845
0.018445754202139272	0.845
0.018447767710948585	0.845
0.018449781659388646	0.845
0.01845179604760345	0.845
0.01845381087573706	0.845
0.018455826143933603	0.845
0.018457841852337266	0.845
0.0184598580010923	0.845
0.01846187459034302	0.845
0.0184638916202338	0.845
0.018465909090909092	0.845
0.018467927002513387	0.845
0.018469945355191256	0.845
0.018471964149087333	0.845
0.018473983384346304	0.845
0.018476003061112932	0.845
0.018478023179532035	0.845
0.018480043739748497	0.845
0.01848206474190726	0.845
0.018484086186153343	0.845
0.018486108072631808	0.845
0.018488130401487803	0.845
0.018490153172866522	0.845
0.01849217638691323	0.845
0.018494200043773255	0.845
0.018496224143591988	0.845
0.018498248686514885	0.845
0.01839080459770115	0.84
0.01839281804247865	0.84
0.01839483192817256	0.84
0.018396846254927726	0.84
0.018398861022889058	0.84
0.018400876232201532	0.84
0.018402891883010187	0.84
0.018404907975460124	0.84
0.018406924509696505	0.84
0.018408941485864562	0.84
0.018410958904109587	0.84
0.01841297676457694	0.84
0.018414995067412034	0.84
0.01841701381276036	0.84
0.01841903300076746	0.84
0.018421052631578946	0.84
0.018423072705340496	0.84
0.01842509322219785	0.84
0.018427114182296808	0.84
0.018429135585783237	0.84
0.01843115743280307	0.84
0.018433179723502304	0.84
0.018435202458026996	0.84
0.018437225636523266	0.84
0.018439249259137307	0.84
0.01844127332601537	0.84
0.018443297837303765	0.84
0.01844532279314888	0.84
0.018447348193697154	0.84
0.018449374039095103	0.84
0.018341570565623282	0.835
0.018343585237258347	0.835
0.018345600351532463	0.835
0.01834761590859152	0.835
0.018349631908581476	0.835
0.01835164835164835	0.835
0.018353665237938233	0.835
0.018245768300725433	0.83
0.018247773991425745	0.83
0.018249780123131047	0.83
0.018251786695986805	0.83
0.018253793710138553	0.83
0.01825580116573188	0.83
0.01825780906291245	0.83
0.018259817401825983	0.83
0.018261826182618263	0.83
0.018263835405435143	0.83
0.018265845070422535	0.83
0.018267855177726423	0.83
0.018269865727492847	0.83
0.018271876719867915	0.83
0.018273888154997798	0.83
0.018275900033028734	0.83
0.018277912354107025	0.83
0.018279925118379035	0.83
0.01828193832599119	0.83
0.01828395197708999	0.83
0.018285966071821987	0.83
0.01828798061033381	0.83
0.018289995592772147	0.83
0.018292011019283745	0.83
0.018294026890015427	0.83
0.018296043205114076	0.83
0.01829805996472663	0.83
0.01830007716900011	0.83
0.018302094818081587	0.83
0.018304112912118205	0.83
0.018306131451257167	0.83
0.018308150435645747	0.83
0.018310169865431283	0.83
0.01831218974076117	0.83
0.01831421006178288	0.83
0.018316230828643938	0.83
0.018318252041491945	0.83
0.018320273700474562	0.83
0.018322295805739516	0.83
0.018324318357434595	0.83
0.01832634135570766	0.83
0.018328364800706636	0.83
0.018330388692579504	0.83
0.018332413031474322	0.83
0.01833443781753921	0.83
0.018336463050922347	0.83
0.018338488731771983	0.83
0.018340514860236436	0.83
0.018342541436464087	0.83
0.01834456846060338	0.83
0.01834659593280283	0.83
0.01834862385321101	0.83
0.018350652221976564	0.83
0.018352681039248205	0.83
0.0183547103051747	0.83
0.0183567400199049	0.83
0.0183587701835877	0.83
0.018360800796372083	0.83
0.01836283185840708	0.83
0.018364863369841798	0.83
0.018366895330825403	0.83
0.018368927741507137	0.83
0.018370960602036298	0.83
0.01837299391256226	0.83
0.018375027673234446	0.83
0.018377061884202368	0.83
0.01837909654561559	0.83
0.018381131657623742	0.83
0.01838316722037652	0.83
0.018385203234023702	0.83
0.01838723969871511	0.83
0.018389276614600644	0.83
0.01839131398183027	0.83
0.018393351800554018	0.83
0.018395390070921985	0.83
0.01839742879308434	0.83
0.01839946796719131	0.83
0.018401507593393193	0.83
0.018403547671840353	0.83
0.018405588202683225	0.83
0.018407629186072298	0.83
0.018409670622158147	0.83
0.01841171251109139	0.83
0.01841375485302274	0.83
0.01841579764810295	0.83
0.018417840896482858	0.83
0.01841988459831336	0.83
0.01842192875374542	0.83
0.018423973362930078	0.83
0.018426018426018428	0.83
0.018428063943161634	0.83
0.018430109914510936	0.83
0.018432156340217633	0.83
0.01843420322043309	0.83
0.01843625055530875	0.83
0.018438298344996114	0.83
0.018440346589646744	0.83
0.018442395289412286	0.83
0.018444444444444444	0.83
0.01833537059673297	0.825
0.018337408312958436	0.825
0.01833944648216072	0.825
0.018341485104490886	0.825
0.018343524180100056	0.825
0.018345563709139426	0.825
0.018347603691760257	0.825
0.01834964412811388	0.825
0.018351685018351684	0.825
0.01835372636262514	0.825
0.01835576816108577	0.825
0.018357810413885182	0.825
0.01835985312117503	0.825
0.018361896283107054	0.825
0.018363939899833055	0.825
0.018365983971504896	0.825
0.018368028498274517	0.825
0.01837007348029392	0.825
0.018372118917715178	0.825
0.018374164810690423	0.825
0.018376211159371866	0.825
0.018378257963911786	0.825
0.018380305224462514	0.825
0.01838235294117647	0.825
0.01838440111420613	0.825
0.018386449743704035	0.825
0.0183884988298228	0.825
0.018390548372715115	0.825
0.01839259837253372	0.825
0.01839464882943144	0.825
0.018396699743561156	0.825
0.018398751115075825	0.825
0.01840080294412847	0.825
0.018402855230872185	0.825
0.018404907975460124	0.825
0.018406961178045515	0.825
0.018409014838781657	0.825
0.018411068957821915	0.825
0.01841312353531972	0.825
0.018415178571428572	0.825
0.01841723406630204	0.825
0.018419290020093772	0.825
0.018421346432957463	0.825
0.018423403305046895	0.825
0.018425460636515914	0.825
0.018427518427518427	0.825
0.018429576678208423	0.825
0.018431635388739945	0.825
0.018433694559267123	0.825
0.018435754189944135	0.825
0.01843781428092524	0.825
0.018439874832364773	0.825
0.018441935844417123	0.825
0.018443997317236754	0.825
0.0184460592509782	0.825
0.018448121645796064	0.825
0.01845018450184502	0.825
0.0184522478192798	0.825
0.018454311598255228	0.825
0.018456375838926176	0.825
0.018458440541447588	0.825
0.01846050570597449	0.825
0.018462571332661968	0.825
0.018464637421665174	0.825
0.01846670397313934	0.825
0.018468770987239758	0.825
0.018470838464121796	0.825
0.01847290640394089	0.825
0.018474974806852538	0.825
0.018477043673012318	0.825
0.018479113002575875	0.825
0.018481182795698926	0.825
0.018483253052537247	0.825
0.018485323773246694	0.825
0.018487394957983194	0.825
0.018489466606902732	0.825
0.01849153872016138	0.825
0.018493611297915265	0.825
0.018383589283712587	0.82
0.018385650224215247	0.82
0.018387711626864	0.82
0.01838977349181431	0.82
0.01839183581922171	0.82
0.018393898609241812	0.82
0.018395961862030286	0.82
0.018398025577742876	0.82
0.018400089756535398	0.82
0.018402154398563735	0.82
0.01840421950398384	0.82
0.01840628507295174	0.82
0.018408351105623527	0.82
0.018410417602155366	0.82
0.01841248456270349	0.82
0.01841455198742421	0.82
0.018416619876473892	0.82
0.018418688230008983	0.82
0.018420757048186003	0.82
0.018422826331161535	0.82
0.018424896079092236	0.82
0.018426966292134833	0.82
0.01842903697044612	0.82
0.018431108114182963	0.82
0.018433179723502304	0.82
0.01843525179856115	0.82
0.018437324339516583	0.82
0.01843939734652575	0.82
0.018441470819745866	0.82
0.018443544759334234	0.82
0.018445619165448207	0.82
0.01844769403824522	0.82
0.018449769377882775	0.82
0.01845184518451845	0.82
0.01845392145830989	0.82
0.01845599819941481	0.82
0.018458075407990996	0.82
0.01846015308419631	0.82
0.018462231228188675	0.82
0.0184643098401261	0.82
0.018466388920166648	0.82
0.018468468468468467	0.82
0.018470548485189774	0.82
0.01847262897048885	0.82
0.01847470992452405	0.82
0.018476791347453808	0.82
0.01847887323943662	0.82
0.018480955600631056	0.82
0.018483038431195763	0.82
0.01848512173128945	0.82
0.018487205501070907	0.82
0.018489289740698984	0.82
0.01849137445033262	0.82
0.01849345963013081	0.82
0.018495545280252622	0.82
0.01849763140085721	0.82
0.01849971799210378	0.82
0.018501805054151624	0.82
0.01839106397382376	0.815
0.018393139246219815	0.815
0.01839521498702178	0.815
0.018397291196388263	0.815
0.01839936787447793	0.815
0.018401445021449536	0.815
0.018403522637461894	0.815
0.018405600722673894	0.815
0.018407679277244494	0.815
0.01840975830133273	0.815
0.018411837795097707	0.815
0.0184139177586986	0.815
0.018415998192294655	0.815
0.018418079096045196	0.815
0.018420160470109616	0.815
0.01842224231464738	0.815
0.018424324629818016	0.815
0.018426407415781144	0.815
0.01842849067269644	0.815
0.018430574400723654	0.815
0.018432658600022616	0.815
0.018434743270753222	0.815
0.018436828413075444	0.815
0.01843891402714932	0.815
0.01844100011313497	0.815
0.018443086671192578	0.815
0.018445173701482402	0.815
0.018447261204164782	0.815
0.018449349179400113	0.815
0.01845143762734888	0.815
0.018453526548171627	0.815
0.018455615942028984	0.815
0.018344468350130223	0.81
0.018346545866364666	0.81
0.01834862385321101	0.81
0.01835070231082918	0.81
0.018352781239379178	0.81
0.018354860639021073	0.81
0.018356940509915015	0.81
0.018359020852221214	0.81
0.018361101666099965	0.81
0.018249829970528226	0.805
0.01825189887767827	0.805
0.018253968253968255	0.805
0.018256038099557774	0.805
0.018258108414606487	0.805
0.01826017919927413	0.805
0.01826225045372051	0.805
0.018264322178105502	0.805
0.018266394372589062	0.805
0.018268467037331215	0.805
0.018270540172492057	0.805
0.018272613778231757	0.805
0.018274687854710557	0.805
0.018276762402088774	0.805
0.018278837420526793	0.805
0.01828091291018508	0.805
0.018282988871224166	0.805
0.018285065303804658	0.805
0.018287142208087234	0.805
0.018289219584232647	0.805
0.018291297432401727	0.805
0.01829337575275537	0.805
0.018295454545454545	0.805
0.01818388453233322	0.8
0.01818595135258013	0.8
0.018188018642719107	0.8
0.018190086402910415	0.8
0.018192154633314382	0.8
0.018194223334091427	0.8
0.018196292505402025	0.8
0.018198362147406732	0.8
0.018200432260266183	0.8
0.01820250284414107	0.8
0.01820457389919217	0.8
0.018206645425580335	0.8
0.018208717423466483	0.8
0.01821078989301161	0.8
0.01821286283437678	0.8
0.018214936247723135	0.8
0.018217010133211888	0.8
0.018219084491004327	0.8
0.018221159321261816	0.8
0.018223234624145785	0.8
0.018225310399817746	0.8
0.01822738664843928	0.8
0.01822946337017204	0.8
0.018231540565177756	0.8
0.018233618233618232	0.8
0.018235696375655346	0.8
0.018237774991451045	0.8
0.01823985408116735	0.8
0.018241933644966367	0.8
0.018244013683010263	0.8
0.018246094195461283	0.8
0.01824817518248175	0.8
0.018250256644234058	0.8
0.018252338580880677	0.8
0.01825442099258414	0.8
0.018256503879507075	0.8
0.018258587241812164	0.8
0.01826067107966218	0.8
0.01826275539321995	0.8
0.0182648401826484	0.8
0.018266925448110514	0.8
0.018269011189769355	0.8
0.018271097407788057	0.8
0.01827318410232983	0.8
0.018275271273557967	0.8
0.018277358921635824	0.8
0.018279447046726835	0.8
0.018281535648994516	0.8
0.018283624728602444	0.8
0.018285714285714287	0.8
0.01828780432049377	0.8
0.01828989483310471	0.8
0.018291985823710985	0.8
0.01829407729247656	0.8
0.018296169239565466	0.8
0.018298261665141813	0.8
0.018300354569369782	0.8
0.018302447952413637	0.8
0.01830454181443771	0.8
0.018306636155606407	0.8
0.01830873097608422	0.8
0.018310826276035707	0.8
0.0183129220556255	0.8
0.018315018315018316	0.8
0.018317115054378934	0.8
0.018319212273872225	0.8
0.018321309973663116	0.8
0.01832340815391663	0.8
0.018325506814797846	0.8
0.018327605956471937	0.8
0.018329705579104134	0.8
0.01833180568285976	0.8
0.018333906267904206	0.8
0.018336007334402934	0.8
0.01833810888252149	0.8
0.018340210912425492	0.8
0.018342313424280637	0.8
0.018344416418252695	0.8
0.018346519894507512	0.8
0.01834862385321101	0.8
0.01835072829452919	0.8
0.018352833218628125	0.8
0.01835493862567397	0.8
0.018357044515832952	0.8
0.01835915088927137	0.8
0.018361257746155612	0.8
0.01836336508665213	0.8
0.018365472910927456	0.8
0.018367581219148204	0.8
0.018369690011481057	0.8
0.018371799288092776	0.8
0.018373909049150206	0.8
0.01837601929482026	0.8
0.018378130025269928	0.8
0.018380241240666284	0.8
0.01838235294117647	0.8
0.018384465126967713	0.8
0.018386577798207307	0.8
0.018388690955062636	0.8
0.01839080459770115	0.8
0.01839291872629038	0.8
0.01839503334099793	0.8
0.01839714844199149	0.8
0.01839926402943882	0.8
0.018401380103507763	0.8
0.01840349666436623	0.8
0.018405613712182217	0.8
0.01840773124712379	0.8
0.018409849269359107	0.8
0.018411967779056387	0.8
0.018414086776383932	0.8
0.01841620626151013	0.8
0.01841832623460343	0.8
0.018420446695832374	0.8
0.018422567645365574	0.8
0.018309534776600644	0.795
0.018311643441206955	0.795
0.018313752591568762	0.795
0.018315862227853932	0.795
0.018202764976958524	0.79
0.01820486231132619	0.79
0.018206960129061995	0.79
0.018209058430333065	0.79
0.018211157215306594	0.79
0.018213256484149856	0.79
0.018215356237030206	0.79
0.01821745647411507	0.79
0.018219557195571955	0.79
0.018221658401568447	0.79
0.018108419838523643	0.785
0.01811050870919368	0.785
0.01811259806183664	0.785
0.01811468789661936	0.785
0.018116778213708745	0.785
0.018118869013271782	0.785
0.018005540166204988	0.78
0.01800761860787256	0.78
0.01800969752943893	0.78
0.018011776931070315	0.78
0.018013856812933025	0.78
0.01801593717519344	0.78
0.018018018018018018	0.78
0.01802009934157329	0.78
0.018022181146025877	0.78
0.01802426343154246	0.78
0.018026346198289807	0.78
0.018028429446434763	0.78
0.018030513176144243	0.78
0.01803259738758525	0.78
0.018034682080924857	0.78
0.018036767256330213	0.78
0.018038852913968548	0.78
0.01804093905400717	0.78
0.018043025676613464	0.78
0.01804511278195489	0.78
0.018047200370198982	0.78
0.018049288441513364	0.78
0.018051376996065724	0.78
0.01805346603402384	0.78
0.018055555555555554	0.78
0.0180576455608288	0.78
0.018059736050011578	0.78
0.01806182702327197	0.78
0.018063918480778138	0.78
0.01806601042269832	0.78
0.018068102849200834	0.78
0.018070195760454072	0.78
0.018072289156626505	0.78
0.018074383037886686	0.78
0.018076477404403244	0.78
0.018078572256344884	0.78
0.01808066759388039	0.78
0.018082763417178627	0.78
0.018084859726408532	0.78
0.01808695652173913	0.78
0.018089053803339517	0.78
0.01809115157137887	0.78
0.018093249826026444	0.78
0.018095348567451573	0.78
0.018097447795823667	0.78
0.01809954751131222	0.78
0.017985611510791366	0.775
0.017987698735058604	0.775
0.017989786443825442	0.775
0.017991874637260593	0.775
0.017993963315532855	0.775
0.0179960524788111	0.775
0.01799814212726428	0.775
0.018000232261061434	0.775
0.018002322880371662	0.775
0.018004413985364155	0.775
0.018006505576208177	0.775
0.01800859765307308	0.775
0.01801069021612828	0.775
0.01801278326554329	0.775
0.01801487680148768	0.775
0.018016970824131118	0.775
0.01801906533364334	0.775
0.018021160330194165	0.775
0.01802325581395349	0.775
0.01802535178509129	0.775
0.01802744824377762	0.775
0.01802954519018262	0.775
0.018031642624476502	0.775
0.018033740546829553	0.775
0.018035838957412148	0.775
0.01803793785639474	0.775
0.018040037243947857	0.775
0.018042137120242115	0.775
0.018044237485448197	0.775
0.018046338339736873	0.775
0.018048439683278995	0.775
0.018050541516245487	0.775
0.01805264383880736	0.775
0.0180547466511357	0.775
0.018056849953401677	0.775
0.018058953745776533	0.775
0.018061058028431602	0.775
0.01806316280153828	0.775
0.018065268065268064	0.775
0.018067373819792516	0.775
0.01806948006528328	0.775
0.01807158680191209	0.775
0.018073694029850745	0.775
0.018075801749271137	0.775
0.01807790996034523	0.775
0.018080018663245073	0.775
0.01808212785814279	0.775
0.018084237545210595	0.775
0.01808634772462077	0.775
0.018088458396545687	0.775
0.018090569561157798	0.775
0.018092681218629624	0.775
0.018094793369133784	0.775
0.018096906012842966	0.775
0.01809901914992994	0.775
0.018101132780567557	0.775
0.018103246904928753	0.775
0.018105361523186543	0.775
0.018107476635514017	0.775
0.018109592242084357	0.775
0.018111708343070812	0.775
0.018113824938646723	0.775
0.018115942028985508	0.775
0.018118059614260665	0.775
0.01812017769464578	0.775
0.01812229627031451	0.775
0.0181244153414406	0.775
0.01812653490819787	0.775
0.018128654970760234	0.775
0.018130775529301674	0.775
0.018132896583996257	0.775
0.018135018135018135	0.775
0.01813714018254154	0.775
0.018139262726740785	0.775
0.01814138576779026	0.775
0.01814350930586445	0.775
0.018145633341137907	0.775
0.01814775787378527	0.775
0.018149882903981264	0.775
0.01815200843190069	0.775
0.018154134457718435	0.775
0.018156260981609464	0.775
0.01815838800374883	0.775
0.01816051552431166	0.775
0.018162643543473165	0.775
0.018164772061408648	0.775
0.018166901078293482	0.775
0.01816903059430313	0.775
0.01817116060961313	0.775
0.01817329112439911	0.775
0.018175422138836772	0.775
0.018177553653101912	0.775
0.018179685667370396	0.775
0.01818181818181818	0.775
0.018183951196621303	0.775
0.018186084711955885	0.775
0.018188218727998123	0.775
0.018190353244924306	0.775
0.018192488262910797	0.775
0.018194623782134052	0.775
0.018196759802770603	0.775
0.018198896324997063	0.775
0.018201033348990137	0.775
0.0182031708749266	0.775
0.01820530890298332	0.775
0.01820744743333725	0.775
0.018209586466165415	0.775
0.01821172600164493	0.775
0.018213866039952998	0.775
0.018216006581266896	0.775
0.018218147625763986	0.775
0.018220289173621722	0.775
0.018222431225017634	0.775
0.018224573780129337	0.775
0.018226716839134526	0.775
0.018228860402210983	0.775
0.01823100446953658	0.775
0.01823314904128926	0.775
0.018235294117647058	0.775
0.01823743969878809	0.775
0.01823958578489056	0.775
0.018241732376132754	0.775
0.01824387947269303	0.775
0.018246027074749854	0.775
0.018130445020014128	0.77
0.018132579771576594	0.77
0.018134715025906734	0.77
0.018136850783182192	0.77
0.018138987043580683	0.77
0.01814112380728001	0.77
0.01814326107445806	0.77
0.0181453988452928	0.77
0.018147537119962292	0.77
0.018149675898644666	0.77
0.018151815181518153	0.77
0.018036072144288578	0.765
0.017920301815609527	0.76
0.017922414809574343	0.76
0.017924528301886792	0.76
0.0179266422927232	0.76
0.017928756782259966	0.76
0.01793087177067359	0.76
0.01793298725814063	0.76
0.01793510324483776	0.76
0.017937219730941704	0.76
0.017939336716629294	0.76
0.01794145420207743	0.76
0.01794357218746311	0.76
0.0179456906729634	0.76
0.017947809658755462	0.76
0.017949929145016533	0.76
0.01795204913192394	0.76
0.01795416961965509	0.76
0.01795629060838748	0.76
0.017958412098298678	0.76
0.017960534089566348	0.76
0.017962656582368234	0.76
0.017964779576882164	0.76
0.017966903073286054	0.76
0.01796902707175789	0.76
0.017971151572475762	0.76
0.01797327657561783	0.76
0.017975402081362345	0.76
0.017977528089887642	0.76
0.01797965460137213	0.76
0.01798178161599432	0.76
0.017983909133932798	0.76
0.01798603715536623	0.76
0.0178698224852071	0.755
0.017871937507397326	0.755
0.017874053030303032	0.755
0.017876169054102047	0.755
0.017878285578972294	0.755
0.017880402605091772	0.755
0.01788252013263856	0.755
0.017884638161790832	0.755
0.01788675669272684	0.755
0.017888875725624927	0.755
0.017890995260663508	0.755
0.01789311529802109	0.755
0.017895235837876274	0.755
0.01789735688040773	0.755
0.017899478425794216	0.755
0.01790160047421458	0.755
0.017903723025847758	0.755
0.017905846080872763	0.755
0.01790796963946869	0.755
0.01791009370181473	0.755
0.017912218268090155	0.755
0.017914343338474314	0.755
0.017916468913146653	0.755
0.017918594992286697	0.755
0.017920721576074057	0.755
0.017922848664688427	0.755
0.01792497625830959	0.755
0.017927104357117418	0.755
0.017929232961291855	0.755
0.017931362071012945	0.755
0.017933491686460808	0.755
0.017935621807815653	0.755
0.017937752435257782	0.755
0.017939883568967564	0.755
0.017942015209125476	0.755
0.01794414735591206	0.755
0.017946280009507962	0.755
0.0179484131700939	0.755
0.01795054683785069	0.755
0.01795268101295922	0.755
0.017954815695600475	0.755
0.017956950885955524	0.755
0.01795908658420552	0.755
0.017961222790531698	0.755
0.017963359505115392	0.755
0.017965496728138013	0.755
0.017967634459781057	0.755
0.017969772700226108	0.755
0.017971911449654845	0.755
0.017974050708249017	0.755
0.017976190476190475	0.755
0.01797833075366115	0.755
0.01798047154084306	0.755
0.017982612837918303	0.755
0.01786565030967127	0.75
0.01786777843954735	0.75
0.01775077436263998	0.745
0.01775288931252234	0.745
0.017755004766444232	0.745
0.017757120724585865	0.745
0.017759237187127533	0.745
0.017761354154249613	0.745
0.01776347162613257	0.745
0.017765589602956957	0.745
0.01776770808490341	0.745
0.017769827072152654	0.745
0.017771946564885496	0.745
0.017774066563282835	0.745
0.01777618706752565	0.745
0.017778308077795013	0.745
0.017780429594272076	0.745
0.017782551617138084	0.745
0.01778467414657436	0.745
0.017786797182762326	0.745
0.017788920725883478	0.745
0.017791044776119404	0.745
0.01779316933365178	0.745
0.017795294398662367	0.745
0.017797419971333016	0.745
0.01779954605184566	0.745
0.017682198327359618	0.74
0.01768431114828534	0.74
0.01768642447418738	0.74
0.017688538305246804	0.74
0.017690652641644752	0.74
0.017692767483562463	0.74
0.017694882831181254	0.74
0.01769699868468253	0.74
0.017699115044247787	0.74
0.017701231910058606	0.74
0.01770334928229665	0.74
0.017705467161143677	0.74
0.017707585546781528	0.74
0.017709704439392127	0.74
0.01771182383915749	0.74
0.017713943746259724	0.74
0.017716064160881013	0.74
0.01771818508320364	0.74
0.017720306513409962	0.74
0.017722428451682433	0.74
0.017724550898203593	0.74
0.017726673853156065	0.74
0.01772879731672257	0.74
0.017730921289085898	0.74
0.01773304577042895	0.74
0.017735170760934692	0.74
0.017737296260786194	0.74
0.017739422270166606	0.74
0.01774154878925917	0.74
0.017743675818247213	0.74
0.017745803357314148	0.74
0.01774793140664348	0.74
0.017750059966418805	0.74
0.0177521890368238	0.74
0.017754318618042227	0.74
0.017756448710257947	0.74
0.017758579313654908	0.74
0.017640705628225128	0.735
0.017642822851656265	0.735
0.01764494058336334	0.735
0.01764705882352941	0.735
0.017649177572337617	0.735
0.017651296829971182	0.735
0.017653416596613427	0.735
0.017655536872447752	0.735
0.017657657657657658	0.735
0.01765977895242672	0.735
0.017661900756938603	0.735
0.017664023071377072	0.735
0.01766614589592597	0.735
0.01766826923076923	0.735
0.017670393076090876	0.735
0.017672517432075017	0.735
0.017674642298905856	0.735
0.017676767676767676	0.735
0.017678893565844858	0.735
0.017681019966321865	0.735
0.017683146878383255	0.735
0.017685274302213668	0.735
0.017687402237997835	0.735
0.01768953068592058	0.735
0.017691659646166806	0.735
0.01769378911892152	0.735
0.01769591910436981	0.735
0.017698049602696844	0.735
0.017700180614087898	0.735
0.017702312138728325	0.735
0.017704444176803565	0.735
0.01770657672849916	0.735
0.017708709794000722	0.735
0.017710843373493976	0.735
0.017712977467164718	0.735
0.017715112075198842	0.735
0.01771724719778233	0.735
0.017719382835101254	0.735
0.017721518987341773	0.735
0.017723655654690137	0.735
0.01772579283733269	0.735
0.01772793053545586	0.735
0.01773006874924617	0.735
0.01773220747889023	0.735
0.01773434672457474	0.735
0.017736486486486486	0.735
0.017738626764812356	0.735
0.01774076755973932	0.735
0.017742908871454435	0.735
0.017745050700144857	0.735
0.01774719304599783	0.735
0.017749335909200675	0.735
0.01775147928994083	0.735
0.017753623188405798	0.735
0.017755767604783187	0.735
0.017757912539260692	0.735
0.017760057992026096	0.735
0.01776220396326728	0.735
0.017764350453172206	0.735
0.017766497461928935	0.735
0.017768644989725614	0.735
0.017770793036750485	0.735
0.017772941603191875	0.735
0.017775090689238212	0.735
0.017777240295078003	0.735
0.017779390420899856	0.735
0.017781541066892465	0.735
0.017783692233244615	0.735
0.017785843920145192	0.735
0.017787996127783156	0.735
0.017790148856347575	0.735
0.017792302106027596	0.735
0.017794455877012467	0.735
0.017796610169491526	0.735
0.017798764983654194	0.735
0.017800920319689998	0.735
0.017803076177788542	0.735
0.017805232558139535	0.735
0.017807389460932768	0.735
0.01780954688635813	0.735
0.017811704834605598	0.735
0.017813863305865246	0.735
0.017816022300327233	0.735
0.01781818181818182	0.735
0.017820341859619348	0.735
0.01782250242483026	0.735
0.017824663514005093	0.735
0.017826825127334467	0.735
0.017828987265009096	0.735
0.017831149927219795	0.735
0.017833313114157468	0.735
0.017835476826013105	0.735
0.017837641062977794	0.735
0.017839805825242718	0.735
0.01784197111299915	0.735
0.017844136926438457	0.735
0.017846303265752095	0.735
0.017848470131131618	0.735
0.01785063752276867	0.735
0.01785280544085499	0.735
0.017854973885582413	0.735
0.017857142857142856	0.735
0.017859312355728345	0.735
0.017861482381530985	0.735
0.01786365293474298	0.735
0.017865824015556635	0.735
0.017867995624164336	0.735
0.01787016776075857	0.735
0.017872340425531916	0.735
0.017874513618677042	0.735
0.01787668734038672	0.735
0.017878861590853806	0.735
0.017881036370271258	0.735
0.017761557177615572	0.73
0.017763718213894636	0.73
0.01776587977610124	0.73
0.017768041864427406	0.73
0.01777020447906524	0.73
0.01777236762020694	0.73
0.017774531288044803	0.73
0.017776695482771217	0.73
0.017778860204578667	0.73
0.017781025453659723	0.73
0.017783191230207065	0.73
0.01778535753441345	0.73
0.017787524366471734	0.73
0.017789691726574876	0.73
0.017791859614915913	0.73
0.017794028031687996	0.73
0.017674305216967334	0.725
0.017676459831768864	0.725
0.017678614971958058	0.725
0.017680770637727106	0.725
0.01768292682926829	0.725
0.017685083546774	0.725
0.01768724079043669	0.725
0.017689398560448946	0.725
0.017691556857003417	0.725
0.017693715680292862	0.725
0.01769587503051013	0.725
0.01757597949469059	0.72
0.017578125	0.72
0.017580271029178366	0.72
0.017582417582417582	0.72
0.017584564659909634	0.72
0.017586712261846604	0.72
0.01758886038842067	0.72
0.01759100903982409	0.72
0.017593158216249235	0.72
0.017595307917888565	0.72
0.01759745814493462	0.72
0.017599608897580055	0.72
0.0176017601760176	0.72
0.017603911980440097	0.72
0.01760606431104047	0.72
0.01760821716801174	0.72
0.017610370551547024	0.72
0.01761252446183953	0.72
0.01761467889908257	0.72
0.017494494739417665	0.715
0.017496635262449527	0.715
0.017498776309348995	0.715
0.017500917880308407	0.715
0.017503059975520197	0.715
0.017505202595176888	0.715
0.017507345739471106	0.715
0.017509489408595567	0.715
0.017389174626500123	0.71
0.017391304347826087	0.71
0.01739343459088682	0.71
0.017395565355874065	0.71
0.017397696642979663	0.71
0.01739982845239554	0.71
0.017401960784313726	0.71
0.017404093638926338	0.71
0.017406227016425593	0.71
0.0174083609170038	0.71
0.01741049534085336	0.71
0.01741263028816677	0.71
0.01741476575913662	0.71
0.017416901753955598	0.71
0.017296368989205103	0.705
0.01729849098270151	0.705
0.017300613496932515	0.705
0.017302736532089826	0.705
0.017304860088365244	0.705
0.017306984165950657	0.705
0.017309108765038054	0.705
0.01731123388581952	0.705
0.01731335952848723	0.705
0.017315485693233452	0.705
0.017317612380250553	0.705
0.01731973958973099	0.705
0.017321867321867322	0.705
0.017323995576852193	0.705
0.017326124354878347	0.705
0.017328253656138624	0.705
0.01733038348082596	0.705
0.017332513829133374	0.705
0.017334644701253996	0.705
0.01733677609738104	0.705
0.01733890801770782	0.705
0.017341040462427744	0.705
0.01734317343173432	0.705
0.017345306925821133	0.705
0.01734744094488189	0.705
0.017349575489110373	0.705
0.017351710558700467	0.705
0.017353846153846154	0.705
0.017355982274741506	0.705
0.017358118921580696	0.705
0.01736025609455799	0.705
0.01736239379386775	0.705
0.017364532019704434	0.705
0.017366670772262595	0.705
0.01736881005173688	0.705
0.01737094985832204	0.705
0.017373090192212913	0.705
0.017375231053604435	0.705
0.017377372442691646	0.705
0.017379514359669664	0.705
0.017381656804733726	0.705
0.01738379977807915	0.705
0.017385943279901356	0.705
0.017388087310395855	0.705
0.017390231869758264	0.705
0.017392376958184286	0.705
0.017394522575869726	0.705
0.01739666872301049	0.705
0.017398815399802568	0.705
0.01740096260644206	0.705
0.017403110343125153	0.705
0.017405258610048144	0.705
0.017407407407407406	0.705
0.017409556735399432	0.705
0.017411706594220797	0.705
0.017413856984068173	0.705
0.01741600790513834	0.705
0.017418159357628166	0.705
0.017420311341734617	0.705
0.017422463857654762	0.705
0.017424616905585763	0.705
0.017426770485724878	0.705
0.017428924598269467	0.705
0.017431079243416987	0.705
0.017433234421364987	0.705
0.017435390132311115	0.705
0.017437546376453127	0.705
0.017316017316017316	0.7
0.017318159327065808	0.7
0.017196585426203143	0.695
0.017198713189804503	0.695
0.01720084148001485	0.695
0.017202970297029704	0.695
0.017205099641044684	0.695
0.01720722951225551	0.695
0.01720935991085799	0.695
0.017211490837048045	0.695
0.017213622291021673	0.695
0.017215754272974983	0.695
0.017217886783104173	0.695
0.01722001982160555	0.695
0.017222153388675505	0.695
0.017224287484510534	0.695
0.017226422109307225	0.695
0.01722855726326227	0.695
0.017230692946572455	0.695
0.017232829159434665	0.695
0.017234965902045877	0.695
0.017237103174603176	0.695
0.017239240977303734	0.695
0.017241379310344827	0.695
0.01724351817392383	0.695
0.017245657568238214	0.695
0.017247797493485543	0.695
0.01724993794986349	0.695
0.017252078937569814	0.695
0.017254220456802385	0.695
0.017256362507759155	0.695
0.017258505090638192	0.695
0.01726064820563765	0.695
0.01726279185295579	0.695
0.01726493603279096	0.695
0.017267080745341615	0.695
0.01726922599080631	0.695
0.017271371769383696	0.695
0.017273518081272525	0.695
0.01727566492667164	0.695
0.017277812305779988	0.695
0.01727996021879662	0.695
0.017282108665920677	0.695
0.017284257647351406	0.695
0.017286407163288147	0.695
0.01728855721393035	0.695
0.017290707799477546	0.695
0.017292858920129387	0.695
0.017295010576085602	0.695
0.017297162767546042	0.695
0.01729931549471064	0.695
0.017301468757779437	0.695
0.017303622556952572	0.695
0.017305776892430277	0.695
0.0173079317644129	0.695
0.017310087173100872	0.695
0.017312243118694733	0.695
0.017314399601395115	0.695
0.017316556621402766	0.695
0.017318714178918514	0.695
0.017320872274143303	0.695
0.017323030907278165	0.695
0.017325190078524243	0.695
0.01732734978808277	0.695
0.017329510036155092	0.695
0.017331670822942645	0.695
0.017333832148646963	0.695
0.017335994013469695	0.695
0.017338156417612573	0.695
0.017340319361277445	0.695
0.01734248284466625	0.695
0.017344646867981033	0.695
0.017346811431423935	0.695
0.017348976535197205	0.695
0.017351142179503183	0.695
0.01735330836454432	0.695
0.01735547509052316	0.695
0.017357642357642356	0.695
0.017359810166104658	0.695
0.017361978516112916	0.695
0.01736414740787008	0.695
0.01736631684157921	0.695
0.01736848681744346	0.695
0.017370657335666083	0.695
0.017372828396450445	0.695
0.017375	0.695
0.017377172146518315	0.695
0.01737934483620905	0.695
0.01738151806927598	0.695
[truncated: 7,997 more rows]
