# Supplementary material for: Predicting sequence-specific amplification efficiency in multi-template PCR with deep learning
Source: Nat Commun. 2025 Oct 16;16:9187. doi: 10.1038/s41467-025-64221-4 (PMC12533003; doi:10.1038/s41467-025-64221-4)
Supplement: Supplementary file 4 — Source data [file 41467_2025_64221_MOESM4_ESM.zip › Fig. 6b/pr_curve_Q5_data_GCall 2perc_Q5.csv]

precision	recall
0.020090406830738324	1.0
0.020092425155716295	1.0
0.020094443886265446	1.0
0.02009646302250804	1.0
0.020098482564566374	1.0
0.020100502512562814	1.0
0.02010252286661976	1.0
0.02010454362685967	1.0
0.020106564793405047	1.0
0.020108586366378443	1.0
0.020110608345902465	1.0
0.02011263073209976	1.0
0.02011465352509303	1.0
0.020116676725005028	1.0
0.020118700331958554	1.0
0.02012072434607646	1.0
0.02002213502364423	0.995
0.020024149728315555	0.995
0.02002616483848244	0.995
0.02002818035426731	0.995
0.020030196275792653	0.995
0.020032212603180995	0.995
0.020034229336554917	0.995
0.02003624647603705	0.995
0.020038264021750074	0.995
0.02004028197381672	0.995
0.020042300332359753	0.995
0.020044319097502015	0.995
0.020046338269366373	0.995
0.02004835784807576	0.995
0.020050377833753148	0.995
0.020052398226521564	0.995
0.02005441902650408	0.995
0.020056440233823827	0.995
0.02005846184860397	0.995
0.020060483870967743	0.995
0.02006250630103841	0.995
0.020064529138939302	0.995
0.02006655238479379	0.995
0.02006857603872529	0.995
0.020070600100857285	0.995
0.020072624571313296	0.995
0.020074649450216888	0.995
0.020076674737691688	0.995
0.020078700433861365	0.995
0.020080726538849646	0.995
0.0200827530527803	0.995
0.02008477997577715	0.995
0.020086807307964066	0.995
0.02008883504946497	0.995
0.020090863200403836	0.995
0.020092891760904685	0.995
0.02009492073109159	0.995
0.02009695011108867	0.995
0.0200989799010201	0.995
0.020101010101010102	0.995
0.02010304071118295	0.995
0.02010507173166296	0.995
0.020107103162574518	0.995
0.020109135004042038	0.995
0.020111167256189996	0.995
0.020113199919142916	0.995
0.02011523299302537	0.995
0.02011726647796199	0.995
0.020119300374077446	0.995
0.02012133468149646	0.995
0.020123369400343816	0.995
0.020125404530744337	0.995
0.0201274400728229	0.995
0.02012947602670443	0.995
0.02013151239251391	0.995
0.020133549170376366	0.995
0.020034402509359506	0.99
0.020036429872495445	0.99
0.02003845764598725	0.99
0.020040485829959515	0.99
0.019941289604210953	0.985
0.019943308362016604	0.985
0.019945327528601803	0.985
0.019947347104090726	0.985
0.019949367088607596	0.985
0.019951387482276685	0.985
0.019953408285222324	0.985
0.019955429497568882	0.985
0.019957451119440785	0.985
0.01995947315096251	0.985
0.01996149559225859	0.985
0.019963518443453586	0.985
0.01996554170467214	0.985
0.019967565376038922	0.985
0.01996958945767866	0.985
0.019971613949716138	0.985
0.019973638852276182	0.985
0.019975664165483676	0.985
0.019977689889463544	0.985
0.01997971602434077	0.985
0.01998174257024039	0.985
0.019983769527287483	0.985
0.019985796895607182	0.985
0.019987824675324676	0.985
0.019989852866565197	0.985
0.019991881469454027	0.985
0.019993910484116514	0.985
0.019995939910678034	0.985
0.019997969749264034	0.985
0.02	0.985
0.020002030663011473	0.985
0.020004061738424044	0.985
0.020006093226363358	0.985
0.020008125126955108	0.985
0.020010157440325037	0.985
0.020012190166598942	0.985
0.020014223305902672	0.985
0.02001625685836212	0.985
0.02001829082410324	0.985
0.020020325203252032	0.985
0.020022359995934547	0.985
0.020024395202276887	0.985
0.020026430822405204	0.985
0.02002846685644571	0.985
0.0199288256227758	0.98
0.019930852145617246	0.98
0.019932879080646802	0.98
0.019934906427990236	0.98
0.01993693418777337	0.98
0.019938962360122076	0.98
0.019940990945162274	0.98
0.019943019943019943	0.98
0.019945049353821104	0.98
0.019947079177691836	0.98
0.01994910941475827	0.98
0.019951140065146578	0.98
0.019953171128983	0.98
0.01995520260639381	0.98
0.019957234497505347	0.98
0.019959266802443993	0.98
0.019961299521336184	0.98
0.019963332654308413	0.98
0.019965366201487218	0.98
0.019967400162999183	0.98
0.019969434538970963	0.98
0.019971469329529243	0.98
0.019973504534800776	0.98
0.019975540154912354	0.98
0.019977576189990826	0.98
0.0199796126401631	0.98
0.019981649505556122	0.98
0.0199836867862969	0.98
0.01998572448251249	0.98
0.01998776259433	0.98
0.019989801121876594	0.98
0.019991840065279477	0.98
0.01999387942466592	0.98
0.01999591920016323	0.98
0.019997959391898787	0.98
0.02	0.98
0.020002041024594346	0.98
0.02000408246580935	0.98
0.020006124323772582	0.98
0.02000816659861168	0.98
0.020010209290454314	0.98
0.02001225239942822	0.98
0.020014295925661188	0.98
0.020016339869281044	0.98
0.020018384230415687	0.98
0.020020429009193055	0.98
0.020022474205741138	0.98
0.020024519820187985	0.98
0.020026565852661694	0.98
0.020028612303290415	0.98
0.02003065917220235	0.98
0.020032706459525755	0.98
0.02003475416538894	0.98
0.02003680228992026	0.98
0.020038850833248134	0.98
0.020040899795501024	0.98
0.020042949176807445	0.98
0.02004499897729597	0.98
0.020047049197095223	0.98
0.020049099836333878	0.98
0.020051150895140667	0.98
0.02005320237364436	0.98
0.020055254271973806	0.98
0.02005730659025788	0.98
0.020059359328625525	0.98
0.02006141248720573	0.98
0.020063466066127546	0.98
0.020065520065520065	0.98
0.02006757448551244	0.98
0.020069629326233872	0.98
0.02007168458781362	0.98
0.02007374027038099	0.98
0.020075796374065348	0.98
0.020077852898996107	0.98
0.020079909845302734	0.98
0.020081967213114754	0.98
0.020084025002561737	0.98
0.020086083213773313	0.98
0.020088141846879164	0.98
0.02009020090200902	0.98
0.02009226037929267	0.98
0.020094320278859955	0.98
0.020096380600840767	0.98
0.020098441345365054	0.98
0.020100502512562814	0.98
0.020102564102564103	0.98
0.020104626115499024	0.98
0.020106688551497744	0.98
0.02010875141069047	0.98
0.02011081469320747	0.98
0.020112878399179066	0.98
0.020114942528735632	0.98
0.020117007082007594	0.98
0.020119072059125435	0.98
0.02012113746021969	0.98
0.020123203285420943	0.98
0.02012526953485984	0.98
0.020127336208667076	0.98
0.020129403306973402	0.98
0.020131470829909615	0.98
0.020133538777606576	0.98
0.020135607150195193	0.98
0.02013767594780643	0.98
0.02013974517057131	0.98
0.0201418148186209	0.98
0.02014388489208633	0.98
0.02014595539109878	0.98
0.020148026315789474	0.98
0.02015009766628971	0.98
0.020152169442730825	0.98
0.020154241645244216	0.98
0.020156314273961334	0.98
0.020158387329013677	0.98
0.020160460810532813	0.98
0.020162534718650343	0.98
0.020164609053497942	0.98
0.020166683815207326	0.98
0.02016875900391027	0.98
0.020170834619738603	0.98
0.020172910662824207	0.98
0.020174987133299023	0.98
0.020177064031295038	0.98
0.0201791413569443	0.98
0.02018121911037891	0.98
0.020183297291731028	0.98
0.020185375901132854	0.98
0.020187454938716654	0.98
0.02018953440461475	0.98
0.020191614298959513	0.98
0.020193694621883373	0.98
0.020195775373518805	0.98
0.02019785655399835	0.98
0.0201999381634546	0.98
0.020202020202020204	0.98
0.020204102669827854	0.98
0.02020618556701031	0.98
0.020208268893700383	0.98
0.020210352650030933	0.98
0.020212436836134887	0.98
0.020214521452145213	0.98
0.020216606498194945	0.98
0.020218691974417165	0.98
0.02022077788094501	0.98
0.02022286421791168	0.98
0.020224950985450418	0.98
0.02022703818369453	0.98
0.020229125812777377	0.98
0.02023121387283237	0.98
0.02023330236399298	0.98
0.02023539128639273	0.98
0.020237480640165204	0.98
0.020239570425444033	0.98
0.020241660642362904	0.98
0.020243751291055566	0.98
0.02024584237165582	0.98
0.02024793388429752	0.98
0.020250025829114577	0.98
0.020252118206240958	0.98
0.020254211015810684	0.98
0.020256304257957835	0.98
0.020258397932816537	0.98
0.020260492040520984	0.98
0.020262586581205416	0.98
0.020264681555004136	0.98
0.020266776962051494	0.98
0.020268872802481904	0.98
0.020270969076429828	0.98
0.02027306578402979	0.98
0.020275162925416364	0.98
0.020277260500724186	0.98
0.020279358510087945	0.98
0.020281456953642384	0.98
0.0202835558315223	0.98
0.020285655143862553	0.98
0.020287754890798055	0.98
0.020289855072463767	0.98
0.02029195568899472	0.98
0.02029405674052599	0.98
0.02029615822719271	0.98
0.020298260149130075	0.98
0.02030036250647333	0.98
0.02030246529935778	0.98
0.02030456852791878	0.98
0.020306672192291753	0.98
0.020308776292612164	0.98
0.020310880829015544	0.98
0.020312985801637474	0.98
0.0203150912106136	0.98
0.020317197056079612	0.98
0.020319303338171262	0.98
0.020321410057024366	0.98
0.020323517212774783	0.98
0.020325624805558436	0.98
0.020327732835511304	0.98
0.020329841302769422	0.98
0.02033195020746888	0.98
0.020334059549745823	0.98
0.02033616932973646	0.98
0.020338279547577047	0.98
0.020236612702366128	0.975
0.020238713025428127	0.975
0.020240813784513183	0.975
0.020242914979757085	0.975
0.020245016611295682	0.975
0.020247118679264875	0.975
0.020249221183800622	0.975
0.020251324125038946	0.975
0.02025342750311591	0.975
0.020255531318167652	0.975
0.020257635570330355	0.975
0.02025974025974026	0.975
0.020261845386533667	0.975
0.02026395095084693	0.975
0.020266056952816462	0.975
0.020268163392578736	0.975
0.02027027027027027	0.975
0.020272377586027655	0.975
0.020274485339987523	0.975
0.020276593532286575	0.975
0.020278702163061563	0.975
0.0202808112324493	0.975
0.020282920740586644	0.975
0.020285030687610527	0.975
0.02028714107365793	0.975
0.020289251898865882	0.975
0.02029136316337149	0.975
0.020293474867311895	0.975
0.020295587010824314	0.975
0.02029769959404601	0.975
0.020299812617114305	0.975
0.02030192608016658	0.975
0.020304039983340273	0.975
0.020306154326772883	0.975
0.02030826911060196	0.975
0.02031038433496511	0.975
0.0203125	0.975
0.020314616105844358	0.975
0.020316732652635967	0.975
0.02031884964051266	0.975
0.02032096706961234	0.975
0.020323084940072955	0.975
0.02032520325203252	0.975
0.020327322005629103	0.975
0.020329441201000834	0.975
0.020331560838285894	0.975
0.020333680917622523	0.975
0.020335801439149023	0.975
0.020337922403003753	0.975
0.020340043809325126	0.975
0.020342165658251615	0.975
0.02034428794992175	0.975
0.020346410684474122	0.975
0.020348533862047376	0.975
0.020350657482780213	0.975
0.0203527815468114	0.975
0.02035490605427975	0.975
0.020357031005324145	0.975
0.020359156400083525	0.975
0.02036128223869688	0.975
0.020363408521303257	0.975
0.020365535248041775	0.975
0.020367662419051597	0.975
0.020369790034471952	0.975
0.020371918094442124	0.975
0.020374046599101452	0.975
0.02037617554858934	0.975
0.02037830494304525	0.975
0.020380434782608696	0.975
0.020382565067419253	0.975
0.020384695797616557	0.975
0.020386826973340304	0.975
0.02038895859473024	0.975
0.020391090661926174	0.975
0.020393223175067976	0.975
0.020395356134295575	0.975
0.020397489539748955	0.975
0.020399623391568155	0.975
0.020401757689893284	0.975
0.0204038924348645	0.975
0.02040602762662202	0.975
0.02040816326530612	0.975
0.02041029935105715	0.975
0.020412435884015492	0.975
0.02041457286432161	0.975
0.02041671029211601	0.975
0.020418848167539267	0.975
0.020420986490732013	0.975
0.02042312526183494	0.975
0.020425264480988792	0.975
0.02042740414833438	0.975
0.020429544264012573	0.975
0.020431684828164293	0.975
0.020433825840930526	0.975
0.020435967302452316	0.975
0.02043810921287077	0.975
0.020440251572327043	0.975
0.020442394380962365	0.975
0.02044453763891801	0.975
0.020446681346335326	0.975
0.020448825503355705	0.975
0.02045097011012061	0.975
0.020453115166771556	0.975
0.02045526067345012	0.975
0.020457406630297943	0.975
0.02045955303745672	0.975
0.020461699895068207	0.975
0.020463847203274217	0.975
0.020465994962216624	0.975
0.020468143172037368	0.975
0.020470291832878438	0.975
0.02047244094488189	0.975
0.020474590508189835	0.975
0.020476740522944452	0.975
0.020478890989287964	0.975
0.020481041907362673	0.975
0.020483193277310924	0.975
0.020485345099275135	0.975
0.02048749737339777	0.975
0.02048965009982137	0.975
0.020491803278688523	0.975
0.020493956910141883	0.975
0.020496110994324152	0.975
0.020498265531378113	0.975
0.020500420521446593	0.975
0.020502575964672483	0.975
0.02050473186119874	0.975
0.02050688821116837	0.975
0.020509045014724444	0.975
0.020511202272010098	0.975
0.020513359983168524	0.975
0.020515518148342977	0.975
0.020517676767676768	0.975
0.02051983584131327	0.975
0.020521995369395918	0.975
0.020524155352068203	0.975
0.020526315789473684	0.975
0.020528476681755975	0.975
0.02053063802905875	0.975
0.020532799831525745	0.975
0.020534962089300758	0.975
0.020537124802527645	0.975
0.020539287971350326	0.975
0.020541451595912776	0.975
0.02054361567635904	0.975
0.02054578021283321	0.975
0.02054794520547945	0.975
0.020550110654441987	0.975
0.020552276559865093	0.975
0.020554442921893117	0.975
0.020556609740670462	0.975
0.02055877701634159	0.975
0.020560944749051034	0.975
0.020563112938943372	0.975
0.020565281586163258	0.975
0.020567450690855395	0.975
0.020569620253164556	0.975
0.020571790273235573	0.975
0.020573960751213337	0.975
0.0205761316872428	0.975
0.020578303081468973	0.975
0.02058047493403694	0.975
0.02058264724509183	0.975
0.020584820014778845	0.975
0.020586993243243243	0.975
0.020589166930630346	0.975
0.020591341077085535	0.975
0.020593515682754252	0.975
0.020595690747782003	0.975
0.020597866272314354	0.975
0.020600042256496937	0.975
0.020602218700475437	0.975
0.020604395604395604	0.975
0.020606572968403254	0.975
0.02060875079264426	0.975
0.02061092907726456	0.975
0.02061310782241015	0.975
0.020615287028227087	0.975
0.020617466694861492	0.975
0.020619646822459554	0.975
0.020621827411167512	0.975
0.020624008461131677	0.975
0.020626189972498415	0.975
0.020628371945414153	0.975
0.020630554380025392	0.975
0.02063273727647868	0.975
0.020634920634920634	0.975
0.020637104455497938	0.975
0.020639288738357325	0.975
0.020641473483645603	0.975
0.020643658691509633	0.975
0.020645844362096346	0.975
0.020648030495552732	0.975
0.02065021709202584	0.975
0.020652404151662782	0.975
0.02065459167461074	0.975
0.02065677966101695	0.975
0.02065896811102871	0.975
0.02066115702479339	0.975
0.02066334640245841	0.975
0.020665536244171258	0.975
0.02066772655007949	0.975
0.02066991732033072	0.975
0.020672108555072618	0.975
0.020674300254452927	0.975
0.020676492418619446	0.975
0.020678685047720042	0.975
0.020680878141902642	0.975
0.020683071701315232	0.975
0.020685265726105868	0.975
0.020687460216422662	0.975
0.020689655172413793	0.975
0.020691850594227505	0.975
0.020694046482012098	0.975
0.02069624283591594	0.975
0.020698439656087465	0.975
0.020700636942675158	0.975
0.020702834695827583	0.975
0.020705032915693353	0.975
0.020707231602421154	0.975
0.02070943075615973	0.975
0.020711630377057887	0.975
0.0207138304652645	0.975
0.020716031020928505	0.975
0.020718232044198894	0.975
0.020720433535224736	0.975
0.020722635494155154	0.975
0.020724837921139334	0.975
0.02072704081632653	0.975
0.020729244179866057	0.975
0.020731448011907294	0.975
0.02073365231259968	0.975
0.020735857082092725	0.975
0.020738062320536	0.975
0.020740268028079132	0.975
0.02074247420487182	0.975
0.02074468085106383	0.975
0.02074688796680498	0.975
0.020749095552245158	0.975
0.02075130360753432	0.975
0.020753512132822477	0.975
0.020755721128259713	0.975
0.02075793059399617	0.975
0.02076014053018205	0.975
0.02076235093696763	0.975
0.020764561814503247	0.975
0.020766773162939296	0.975
0.020768984982426242	0.975
0.020771197273114616	0.975
0.020773410035155003	0.975
0.02077562326869806	0.975
0.02077783697389451	0.975
0.02078005115089514	0.975
0.020782265799850794	0.975
0.020784480920912386	0.975
0.02078669651423089	0.975
0.020788912579957356	0.975
0.020791129118242883	0.975
0.020793346129238645	0.975
0.020795563613095872	0.975
0.02079778156996587	0.975
0.0208	0.975
0.02080221890334969	0.975
0.020804438280166437	0.975
0.020806658130601792	0.975
0.020808878454807386	0.975
0.0208110992529349	0.975
0.020813320525136087	0.975
0.020815542271562768	0.975
0.02081776449236682	0.975
0.020819987187700194	0.975
0.020822210357714897	0.975
0.020824434002563008	0.975
0.020826658122396667	0.975
0.020828882717368085	0.975
0.020831107787629526	0.975
0.020833333333333332	0.975
0.020835559354631904	0.975
0.020730925411412696	0.97
0.02073314096398418	0.97
0.020735356990166737	0.97
0.020737573490112238	0.97
0.020739790463972632	0.97
0.020742007911899923	0.97
0.020744225834046195	0.97
0.020746444230563574	0.97
0.020748663101604278	0.97
0.020750882447320568	0.97
0.020753102267864785	0.97
0.020648336364608964	0.965
0.020650545687994865	0.965
0.02065275548421616	0.965
0.020654965753424657	0.965
0.020657176495772235	0.965
0.020659387711410834	0.965
0.02066159940049245	0.965
0.020663811563169165	0.965
0.020666024199593104	0.965
0.02066823730991647	0.965
0.02067045089429153	0.965
0.02067266495287061	0.965
0.020674879485806107	0.965
0.020677094493250482	0.965
0.020679309975356264	0.965
0.02068152593227604	0.965
0.02068374236416247	0.965
0.020685959271168276	0.965
0.020688176653446244	0.965
0.020690394511149228	0.965
0.02069261284443015	0.965
0.020694831653441992	0.965
0.0206970509383378	0.965
0.0206992706992707	0.965
0.020701490936393865	0.965
0.020703711649860543	0.965
0.020705932839824054	0.965
0.02070815450643777	0.965
0.020710376649855134	0.965
0.020712599270229663	0.965
0.02071482236771493	0.965
0.02071704594246458	0.965
0.020719269994632313	0.965
0.020721494524371914	0.965
0.020723719531837218	0.965
0.02072594501718213	0.965
0.020728170980560626	0.965
0.020730397422126744	0.965
0.02073262434203459	0.965
0.020734851740438334	0.965
0.02073707961749221	0.965
0.020739307973350527	0.965
0.020741536808167652	0.965
0.020743766122098023	0.965
0.02074599591529614	0.965
0.020748226187916576	0.965
0.020750456940113966	0.965
0.02075268817204301	0.965
0.02075491988385848	0.965
0.020757152075715206	0.965
0.020759384747768096	0.965
0.020761617900172117	0.965
0.020763851533082304	0.965
0.020766085646653755	0.965
0.020768320241041645	0.965
0.020770555316401207	0.965
0.02077279087288774	0.965
0.02077502691065662	0.965
0.020777263429863278	0.965
0.02077950043066322	0.965
0.020781737913212018	0.965
0.0207839758776653	0.965
0.020786214324178782	0.965
0.020788453252908227	0.965
0.02079069266400948	0.965
0.02079293255763844	0.965
0.020795172933951084	0.965
0.020797413793103448	0.965
0.020799655135251643	0.965
0.020801896960551843	0.965
0.02080413926916029	0.965
0.02080638206123329	0.965
0.020808625336927223	0.965
0.020810869096398534	0.965
0.02081311333980373	0.965
0.020815358067299394	0.965
0.020817603279042175	0.965
0.020819848975188782	0.965
0.020822095155895996	0.965
0.020824341821320674	0.965
0.020826588971619726	0.965
0.02082883660695014	0.965
0.02083108472746897	0.965
0.020833333333333332	0.965
0.020835582424700422	0.965
0.02083783200172749	0.965
0.02084008206457186	0.965
0.02084233261339093	0.965
0.020844583648342154	0.965
0.020846835169583064	0.965
0.020849087177271255	0.965
0.02085133967156439	0.965
0.020853592652620205	0.965
0.0208558461205965	0.965
0.02085810007565114	0.965
0.020860354517942065	0.965
0.020862609447627283	0.965
0.020864864864864864	0.965
0.020867120769812952	0.965
0.02086937716262976	0.965
0.020871634043473558	0.965
0.020873891412502704	0.965
0.020876149269875608	0.965
0.020878407615750758	0.965
0.020880666450286703	0.965
0.020882925773642067	0.965
0.020885185585975543	0.965
0.02088744588744589	0.965
0.02088970667821193	0.965
0.02089196795843256	0.965
0.020894229728266753	0.965
0.02089649198787354	0.965
0.02089875473741202	0.965
0.02090101797704137	0.965
0.02079497454781761	0.96
0.02079722703639515	0.96
0.020799480012999676	0.96
0.020801733477789817	0.96
0.02080398743092426	0.96
0.02080624187256177	0.96
0.02080849680286117	0.96
0.02081075222198136	0.96
0.0208130081300813	0.96
0.020815264527320035	0.96
0.020817521413856663	0.96
0.020711342441986552	0.955
0.02071358854787984	0.955
0.02071583514099783	0.955
0.02071808222149908	0.955
0.0207203297895422	0.955
0.020722577845285885	0.955
0.020724826388888888	0.955
0.020727075420510038	0.955
0.020729324940308227	0.955
0.020731574948442417	0.955
0.020733825445071647	0.955
0.02073607643035501	0.955
0.020738327904451685	0.955
0.020740579867520904	0.955
0.02074283231972198	0.955
0.020745085261214293	0.955
0.02074733869215729	0.955
0.020749592612710484	0.955
0.020751847023033464	0.955
0.020754101923285886	0.955
0.02075635731362747	0.955
0.02075861319421802	0.955
0.02076086956521739	0.955
0.02076312642678552	0.955
0.020765383779082408	0.955
0.02076764162226813	0.955
0.020769899956502826	0.955
0.02077215878194671	0.955
0.020774418098760062	0.955
0.02077667790710323	0.955
0.02077893820713664	0.955
0.02078119899902078	0.955
0.020783460282916215	0.955
0.020785722058983568	0.955
0.020787984327383543	0.955
0.02079024708827691	0.955
0.020792510341824517	0.955
0.02079477408818726	0.955
0.02079703832752613	0.955
0.02079930306000218	0.955
0.02080156828577652	0.955
0.020803834005010347	0.955
0.020806100217864925	0.955
0.02080836692450158	0.955
0.020810634125081717	0.955
0.020812901819766808	0.955
0.020815170008718395	0.955
0.02081743869209809	0.955
0.020819707870067584	0.955
0.020821977542788618	0.955
0.020824247710423027	0.955
0.0208265183731327	0.955
0.020828789531079608	0.955
0.02083106118442578	0.955
0.020833333333333332	0.955
0.02083560597796444	0.955
0.020837879118481343	0.955
0.020840152755046373	0.955
0.02084242688782191	0.955
0.020844701516970425	0.955
0.020846976642654443	0.955
0.020849252265036568	0.955
0.020851528384279477	0.955
0.02085380500054591	0.955
0.02085608211399869	0.955
0.0208583597248007	0.955
0.020860637833114898	0.955
0.020862916439104314	0.955
0.020865195542932053	0.955
0.02086747514476128	0.955
0.020869755244755244	0.955
0.020872035843077258	0.955
0.02087431693989071	0.955
0.020876598535359055	0.955
0.020878880629645824	0.955
0.02088116322291462	0.955
0.020883446315329107	0.955
0.020885729907053036	0.955
0.02088801399825022	0.955
0.020890298589084547	0.955
0.020892583679719974	0.955
0.020894869270320533	0.955
0.02089715536105033	0.955
0.020899441952073532	0.955
0.020901729043554387	0.955
0.02090401663565722	0.955
0.02090630472854641	0.955
0.020908593322386426	0.955
0.0209108824173418	0.955
0.020913172013577137	0.955
0.020915462111257117	0.955
0.02091775271054649	0.955
0.020920043811610077	0.955
0.02092233541461277	0.955
0.020924627519719543	0.955
0.02092692012709543	0.955
0.020929213236905546	0.955
0.02093150684931507	0.955
0.020933800964489258	0.955
0.020936095582593444	0.955
0.02093839070379303	0.955
0.02094068632825348	0.955
0.02094298245614035	0.955
0.020945279087619256	0.955
0.02094757622285589	0.955
0.020949873862016015	0.955
0.020952172005265467	0.955
0.02095447065277016	0.955
0.02095676980469607	0.955
0.020959069461209262	0.955
0.020961369622475856	0.955
0.020963670288662056	0.955
0.02096597145993414	0.955
0.020968273136458448	0.955
0.020970575318401404	0.955
0.020972878005929504	0.955
0.02097518119920931	0.955
0.020977484898407468	0.955
0.020979789103690687	0.955
0.02098209381522575	0.955
0.020984399033179522	0.955
0.02098670475771893	0.955
0.02098901098901099	0.955
0.02099131772722277	0.955
0.020993624972521434	0.955
0.0209959327250742	0.955
0.020998240985048374	0.955
0.021000549752611324	0.955
0.021002859027930504	0.955
0.02100516881117343	0.955
0.0210074791025077	0.955
0.021009789902100978	0.955
0.021012101210121013	0.955
0.021014413026735613	0.955
0.021016725352112676	0.955
0.02101903818642016	0.955
0.021021351529826107	0.955
0.021023665382498623	0.955
0.0210259797446059	0.955
0.021028294616316195	0.955
0.021030609997797843	0.955
0.021032925889219248	0.955
0.0210352422907489	0.955
0.02103755920255535	0.955
0.021039876624807226	0.955
0.02104219455767324	0.955
0.02104451300132217	0.955
0.021046831955922864	0.955
0.02104915142164426	0.955
0.02105147139865535	0.955
0.02105379188712522	0.955
0.02105611288722302	0.955
0.021058434399117972	0.955
0.02106075642297938	0.955
0.021063078958976623	0.955
0.021065402007279143	0.955
0.021067725568056476	0.955
0.02107004964147821	0.955
0.021072374227714033	0.955
0.021074699326933687	0.955
0.021077024939306997	0.955
0.021079351065003863	0.955
0.021081677704194262	0.955
0.021084004857048238	0.955
0.021086332523735925	0.955
0.021088660704427515	0.955
0.021090989399293287	0.955
0.021093318608503588	0.955
0.02109564833222885	0.955
0.021097978570639567	0.955
0.02110030932390632	0.955
0.021102640592199757	0.955
0.021104972375690607	0.955
0.021107304674549673	0.955
0.021109637488947834	0.955
0.02111197081905604	0.955
0.021114304665045325	0.955
0.021116639027086787	0.955
0.021118973905351616	0.955
0.02112130930001106	0.955
0.021123645211236452	0.955
0.021125981639199203	0.955
0.021128318584070795	0.955
0.02113065604602279	0.955
0.02113299402522682	0.955
0.021135332521854597	0.955
0.02113767153607791	0.955
0.02114001106806862	0.955
0.02114235111799867	0.955
0.021144691686040076	0.955
0.021147032772364925	0.955
0.021149374377145386	0.955
0.02115171650055371	0.955
0.02115405914276221	0.955
0.02115640230394329	0.955
0.021158745984269416	0.955
0.02116109018391314	0.955
0.021052631578947368	0.95
0.02105496453900709	0.95
0.02105729801618087	0.95
0.021059632010640657	0.95
0.021061966522558474	0.95
0.02106430155210643	0.95
0.021066637099456702	0.95
0.021068973164781547	0.95
0.0210713097482533	0.95
0.021073646850044366	0.95
0.02107598447032723	0.95
0.02107832260927446	0.95
0.02108066126705869	0.95
0.02108300044385264	0.95
0.021085340139829097	0.95
0.021087680355160933	0.95
0.021090021090021092	0.95
0.02109236234458259	0.95
0.02109470411901854	0.95
0.02109704641350211	0.95
0.02109938922820655	0.95
0.0211017325633052	0.95
0.021104076418971454	0.95
0.021106420795378805	0.95
0.02110876569270081	0.95
0.021111111111111112	0.95
0.02111345705078342	0.95
0.02111580351189153	0.95
0.021118150494609314	0.95
0.021120497999110716	0.95
0.021011673151750974	0.945
0.021014009339559707	0.945
0.021016346046925385	0.945
0.021018683274021354	0.945
0.021021021021021023	0.945
0.021023359288097888	0.945
0.02102569807542552	0.945
0.02102803738317757	0.945
0.021030377211527763	0.945
0.0210327175606499	0.945
0.021035058430717863	0.945
0.02103739982190561	0.945
0.021039741734387177	0.945
0.021042084168336674	0.945
0.021044427123928292	0.945
0.021046770601336303	0.945
0.02104911460073505	0.945
0.021051459122298954	0.945
0.021053804166202516	0.945
0.021056149732620322	0.945
0.02105849582172702	0.945
0.02106084243369735	0.945
0.02106318956870612	0.945
0.02106553722692822	0.945
0.021067885408538625	0.945
0.021070234113712373	0.945
0.021072583342624594	0.945
0.021074933095450492	0.945
0.02107728337236534	0.945
0.0210796341735445	0.945
0.021081985499163413	0.945
0.02108433734939759	0.945
0.021086689724422625	0.945
0.021089042624414193	0.945
0.02109139604954804	0.945
0.02109375	0.945
0.021096104475945975	0.945
0.021098459477561955	0.945
0.021100815005024004	0.945
0.02110317105850826	0.945
0.021105527638190954	0.945
0.021107884744248382	0.945
0.02111024237685692	0.945
0.02111260053619303	0.945
0.021114959222433248	0.945
0.02111731843575419	0.945
0.021119678176332552	0.945
0.021122038444345105	0.945
0.021124399239968703	0.945
0.02112676056338028	0.945
0.021129122414756847	0.945
0.02113148479427549	0.945
0.021133847702113386	0.945
0.021136211138447776	0.945
0.02113857510345599	0.945
0.021140939597315438	0.945
0.021143304620203602	0.945
0.021145670172298053	0.945
0.021148036253776436	0.945
0.021150402864816474	0.945
0.02115277000559597	0.945
0.021155137676292814	0.945
0.021157505877084967	0.945
0.02115987460815047	0.945
0.02116224386966745	0.945
0.02116461366181411	0.945
0.021166983984768732	0.945
0.021169354838709676	0.945
0.02117172622381539	0.945
0.021174098140264396	0.945
0.021176470588235293	0.945
0.02117884356790677	0.945
0.02118121707945758	0.945
0.021183591123066576	0.945
0.02118596569891268	0.945
0.02118834080717489	0.945
0.02119071644803229	0.945
0.02119309262166405	0.945
0.021195469328249412	0.945
0.0211978465679677	0.945
0.021200224340998317	0.945
0.021202602647520753	0.945
0.021204981487714575	0.945
0.0210951526032316	0.94
0.021097519919200988	0.94
0.021099887766554432	0.94
0.02110225614547087	0.94
0.021104625056129322	0.94
0.02110699449870888	0.94
0.021109364473388726	0.94
0.02111173498034812	0.94
0.021114106019766397	0.94
0.02111647759182298	0.94
0.021118849696697372	0.94
0.02112122233456915	0.94
0.021123595505617977	0.94
0.021125969210023597	0.94
0.021128343447965835	0.94
0.021130718219624593	0.94
0.021133093525179857	0.94
0.021135469364811692	0.94
0.021137845738700246	0.94
0.02114022264702575	0.94
0.02114260008996851	0.94
0.02114497806770892	0.94
0.021147356580427448	0.94
0.021149735628304647	0.94
0.02115211521152115	0.94
0.02115449533025768	0.94
0.021156875984695026	0.94
0.02115925717501407	0.94
0.021161638901395767	0.94
0.021164021164021163	0.94
0.02116640396307138	0.94
0.02116878729872762	0.94
0.02117117117117117	0.94
0.021173555580583397	0.94
0.021175940527145755	0.94
0.021178326011039767	0.94
0.02118071203244705	0.94
0.021183098591549297	0.94
0.021185485688528283	0.94
0.021187873323565875	0.94
0.021190261496844005	0.94
0.021192650208544696	0.94
0.021195039458850057	0.94
0.02119742924794227	0.94
0.021199819576003608	0.94
0.02120221044321642	0.94
0.021204601849763142	0.94
0.021206993795826284	0.94
0.021209386281588447	0.94
0.021211779307232313	0.94
0.021214172872940647	0.94
0.021216566978896286	0.94
0.021218961625282168	0.94
0.021221356812281295	0.94
0.021223752540076767	0.94
0.021226148808851757	0.94
0.02122854561878952	0.94
0.021230942970073406	0.94
0.02123334086288683	0.94
0.021235739297413306	0.94
0.021238138273836422	0.94
0.02124053779233985	0.94
0.021242937853107345	0.94
0.02124533845632275	0.94
0.021247739602169982	0.94
0.021250141290833052	0.94
0.02125254352249604	0.94
0.021254946297343133	0.94
0.02125734961555857	0.94
0.0212597534773267	0.94
0.02126215788283194	0.94
0.021264562832258794	0.94
0.021266968325791856	0.94
0.021269374363615794	0.94
0.021271780945915364	0.94
0.02127418807287541	0.94
0.02127659574468085	0.94
0.021279003961516694	0.94
0.02128141272356803	0.94
0.021283822031020038	0.94
0.021286231884057972	0.94
0.021288642282867174	0.94
0.02129105322763307	0.94
0.021293464718541173	0.94
0.021295876755777075	0.94
0.021298289339526454	0.94
0.021300702469975074	0.94
0.02130311614730878	0.94
0.02130553037171351	0.94
0.02130794514337527	0.94
0.021310360462480162	0.94
0.021312776329214373	0.94
0.021315192743764172	0.94
0.02131760970631591	0.94
0.02132002721705602	0.94
0.021322445276171033	0.94
0.02132486388384755	0.94
0.021327283040272264	0.94
0.021329702745631948	0.94
0.02133212300011347	0.94
0.021334543803903767	0.94
0.021336965157189875	0.94
0.02133938706015891	0.94
0.02134180951299807	0.94
0.02134423251589464	0.94
0.021346656069035994	0.94
0.021349080172609586	0.94
0.02123793299261783	0.935
0.021240345297592004	0.935
0.021242758150630467	0.935
0.021245171551920017	0.935
0.02124758550164754	0.935
0.02125	0.935
0.02125241504716445	0.935
0.02125483064332803	0.935
0.021257246788677957	0.935
0.021259663483401546	0.935
0.021262080727686185	0.935
0.021264498521719355	0.935
0.021266916865688615	0.935
0.02126933575978162	0.935
0.0212717552041861	0.935
0.021274175199089876	0.935
0.02127659574468085	0.935
0.021279016841147018	0.935
0.021281438488676453	0.935
0.02128386068745732	0.935
0.02128628343767786	0.935
0.021288706739526413	0.935
0.021291130593191394	0.935
0.02129355499886131	0.935
0.021295979956724748	0.935
0.02129840546697039	0.935
0.02130083152978699	0.935
0.021303258145363407	0.935
0.021305685313888573	0.935
0.021308113035551503	0.935
0.02131054131054131	0.935
0.021312970139047184	0.935
0.021315399521258407	0.935
0.02131782945736434	0.935
0.021320259947554442	0.935
0.021322690992018244	0.935
0.021325122590945374	0.935
0.021327554744525547	0.935
0.02132998745294856	0.935
0.021332420716404288	0.935
0.021334854535082715	0.935
0.021337288909173892	0.935
0.021339723838867966	0.935
0.02134215932435517	0.935
0.02134459536582582	0.935
0.02134703196347032	0.935
0.021349469117479165	0.935
0.021351906828042933	0.935
0.02135434509535229	0.935
0.02135678391959799	0.935
0.021359223300970873	0.935
0.02136166323966187	0.935
0.021364103735861992	0.935
0.02136654478976234	0.935
0.02136898640155411	0.935
0.021371428571428572	0.935
0.021373871299577095	0.935
0.02137631458619113	0.935
0.021378758431462214	0.935
0.02138120283558198	0.935
0.021383647798742137	0.935
0.021386093321134492	0.935
0.02138853940295093	0.935
0.021390986044383435	0.935
0.02139343324562407	0.935
0.02139588100686499	0.935
0.02139832932829843	0.935
0.021400778210116732	0.935
0.021403227652512305	0.935
0.021405677655677656	0.935
0.02140812821980538	0.935
0.021410579345088162	0.935
0.02141303103171877	0.935
0.021415483279890058	0.935
0.021417936089794982	0.935
0.021420389461626575	0.935
0.02142284339557796	0.935
0.021425297891842346	0.935
0.02142775295061304	0.935
0.02143020857208343	0.935
0.021432664756446992	0.935
0.021435121503897293	0.935
0.021437578814627996	0.935
0.021440036688832837	0.935
0.021442495126705652	0.935
0.021444954128440368	0.935
0.02144741369423099	0.935
0.02144987382427162	0.935
0.021452334518756454	0.935
0.021454795777879763	0.935
0.021457257601835915	0.935
0.02145971999081937	0.935
0.021462182945024676	0.935
0.021464646464646464	0.935
0.021467110549879462	0.935
0.021469575200918484	0.935
0.021472040417958433	0.935
0.021474506201194305	0.935
0.021476972550821177	0.935
0.02147943946703423	0.935
0.021481906950028717	0.935
0.021369485294117647	0.93
0.021371940710099964	0.93
0.021374396690415996	0.93
0.021376853235260316	0.93
0.021379310344827585	0.93
0.021381768019312564	0.93
0.021384226258910094	0.93
0.02138668506381511	0.93
0.021389144434222632	0.93
0.021391604370327773	0.93
0.02139406487232574	0.93
0.021396525940411824	0.93
0.021398987574781408	0.93
0.021401449775629963	0.93
0.02140391254315305	0.93
0.021406375877546322	0.93
0.021408839779005526	0.93
0.021411304247726488	0.93
0.021413769283905135	0.93
0.02141623488773748	0.93
0.021418701059419624	0.93
0.02142116779914776	0.93
0.021423635107118175	0.93
0.021426102983527245	0.93
0.02142857142857143	0.93
0.021431040442447286	0.93
0.021433510025351463	0.93
0.021435980177480697	0.93
0.021438450899031812	0.93
0.02144092219020173	0.93
0.021443394051187458	0.93
0.021445866482186094	0.93
0.021448339483394835	0.93
0.021450813055010957	0.93
0.021453287197231833	0.93
0.02145576191025493	0.93
0.0213428703276419	0.925
0.021345332871812624	0.925
0.021347795984306486	0.925
0.021350259665320254	0.925
0.021352723915050786	0.925
0.021355188733695026	0.925
0.02135765412145001	0.925
0.021360120078512873	0.925
0.021362586605080832	0.925
0.021365053701351194	0.925
0.021367521367521368	0.925
0.02136998960378884	0.925
0.0213724584103512	0.925
0.021374927787406125	0.925
0.021377397735151377	0.925
0.021379868253784816	0.925
0.021382339343504392	0.925
0.02138481100450815	0.925
0.02138728323699422	0.925
0.021389756041160828	0.925
0.02139222941720629	0.925
0.021394703365329015	0.925
0.021397177885727505	0.925
0.021399652978600348	0.925
0.02140212864414623	0.925
0.021404604882563925	0.925
0.021407081694052303	0.925
0.021409559078810324	0.925
0.02141203703703704	0.925
0.021414515568931588	0.925
0.021416994674693216	0.925
0.021419474354521247	0.925
0.0214219546086151	0.925
0.021424435437174292	0.925
0.021426916840398425	0.925
0.0214293988184872	0.925
0.02143188137164041	0.925
0.02143436450005793	0.925
0.021436848203939745	0.925
0.02143933248348592	0.925
0.021441817338896614	0.925
0.021444302770372087	0.925
0.021446788778112683	0.925
0.021449275362318842	0.925
0.021451762523191094	0.925
0.02145425026093007	0.925
0.02145673857573649	0.925
0.02145922746781116	0.925
0.021461716937354988	0.925
0.021464206984568975	0.925
0.021466697609654212	0.925
0.021469188812811884	0.925
0.02147168059424327	0.925
0.021474172954149738	0.925
0.02147666589273276	0.925
0.021479159410193894	0.925
0.02148165350673479	0.925
0.021484148182557193	0.925
0.02148664343786295	0.925
0.02148913927285399	0.925
0.021491635687732342	0.925
0.021494132682700128	0.925
0.021496630257959563	0.925
0.02149912841371296	0.925
0.021501627150162714	0.925
0.021504126467511334	0.925
0.021506626365961404	0.925
0.021509126845715616	0.925
0.021511627906976746	0.925
0.021514129549947667	0.925
0.021516631774831357	0.925
0.02151913458183087	0.925
0.021521637971149372	0.925
0.02152414194299011	0.925
0.021526646497556434	0.925
0.021529151635051785	0.925
0.021531657355679704	0.925
0.021534163659643814	0.925
0.021536670547147845	0.925
0.02153917801839562	0.925
0.021541686073591058	0.925
0.021544194712938163	0.925
0.021546703936641043	0.925
0.021549213744903904	0.925
0.021551724137931036	0.925
0.021554235115926832	0.925
0.02155674667909578	0.925
0.021559258827642466	0.925
0.02156177156177156	0.925
0.021564284881687844	0.925
0.021566798787596177	0.925
0.02156931327970153	0.925
0.021571828358208957	0.925
0.021574344023323616	0.925
0.02157686027525076	0.925
0.02157937711419573	0.925
0.021581894540363977	0.925
0.02158441255396103	0.925
0.021586931155192533	0.925
0.021589450344264207	0.925
0.021591970121381886	0.925
0.021594490486751487	0.925
0.021597011440579034	0.925
0.021599532983070636	0.925
0.021602055114432507	0.925
0.021604577834870957	0.925
0.021607101144592383	0.925
0.021609625043803295	0.925
0.02161214953271028	0.925
0.021614674611520036	0.925
0.021500350549193737	0.92
0.021502863152974172	0.92
0.021505376344086023	0.92
0.021507890122735244	0.92
0.021510404489127895	0.92
0.021512919443470127	0.92
0.021515434985968196	0.92
0.02151795111682844	0.92
0.02152046783625731	0.92
0.02152298514446134	0.92
0.02152550304164717	0.92
0.021528021528021527	0.92
0.021530540603791247	0.92
0.021533060269163254	0.92
0.02153558052434457	0.92
0.021538101369542314	0.92
0.02154062280496371	0.92
0.021543144830816062	0.92
0.021545667447306793	0.92
0.0215481906546434	0.92
0.021550714453033498	0.92
0.021553238842684785	0.92
0.02155576382380506	0.92
0.021558289396602225	0.92
0.021560815561284273	0.92
0.0215633423180593	0.92
0.02156586966713549	0.92
0.021568397608721136	0.92
0.02157092614302462	0.92
0.021573455270254425	0.92
0.021575984990619138	0.92
0.02157851530432743	0.92
0.021581046211588083	0.92
0.02158357771260997	0.92
0.021586109807602064	0.92
0.021588642496773437	0.92
0.021591175780333254	0.92
0.021476352540781597	0.915
0.02147887323943662	0.915
0.0214813945298744	0.915
0.021483916412303357	0.915
0.021486438886932017	0.915
0.021488961953969	0.915
0.021491485613623018	0.915
0.02149400986610289	0.915
0.021496534711617526	0.915
0.02149906015037594	0.915
0.02150158618258724	0.915
0.021504112808460634	0.915
0.021506640028205428	0.915
0.02150916784203103	0.915
0.021511696250146938	0.915
0.021514225252762757	0.915
0.021516754850088183	0.915
0.021519285042333018	0.915
0.021521815829707164	0.915
0.021524347212420608	0.915
0.02152687919068345	0.915
0.021529411764705884	0.915
0.021531944934698198	0.915
0.021534478700870795	0.915
0.021537013063434154	0.915
0.02153954802259887	0.915
0.021542083578575632	0.915
0.02154461973157523	0.915
0.02154715648180855	0.915
0.021549693829486575	0.915
0.021552231774820397	0.915
0.0215547703180212	0.915
0.02155730945930027	0.915
0.021559849198868993	0.915
0.02156238953693885	0.915
0.021564930473721423	0.915
0.021567472009428403	0.915
0.02157001414427157	0.915
0.02157255687846281	0.915
0.0215751002122141	0.915
0.02157764414573753	0.915
0.02158018867924528	0.915
0.02158273381294964	0.915
0.021585279547062988	0.915
0.021587825881797806	0.915
0.02159037281736668	0.915
0.0215929203539823	0.915
0.021595468491857447	0.915
0.021598017231205004	0.915
0.02160056657223796	0.915
0.021603116515169402	0.915
0.021605667060212514	0.915
0.021608218207580587	0.915
0.021610769957487008	0.915
0.02161332231014527	0.915
0.02161587526576896	0.915
0.021618428824571767	0.915
0.021620982986767484	0.915
0.02162353775257001	0.915
0.021626093122193334	0.915
0.021628649095851556	0.915
0.021631205673758865	0.915
0.021633762856129567	0.915
0.021636320643178057	0.915
0.021638879035118838	0.915
0.021641438032166508	0.915
0.021643997634535776	0.915
0.021646557842441447	0.915
0.021649118656098428	0.915
0.021651680075721724	0.915
0.021654242101526448	0.915
0.02165680473372781	0.915
0.02165936797254113	0.915
0.02166193181818182	0.915
0.021664496270865394	0.915
0.021667061330807483	0.915
0.0216696269982238	0.915
0.021672193273330174	0.915
0.021674760156342534	0.915
0.0216773276474769	0.915
0.021679895746949413	0.915
0.0216824644549763	0.915
0.021566536319469132	0.91
0.021450580706328513	0.905
0.021453123148038402	0.905
0.0214556661925083	0.905
0.02145820983995258	0.905
0.021460754090585725	0.905
0.021463298944622317	0.905
0.02146584440227704	0.905
0.021468390463764676	0.905
0.021470937129300118	0.905
0.021473484399098353	0.905
0.021476032273374464	0.905
0.021478580752343657	0.905
0.02148112983622122	0.905
0.02148367952522255	0.905
0.021486229819563153	0.905
0.021370058174047253	0.9
0.021372595582996912	0.9
0.021375133594584966	0.9
0.021377672209026127	0.9
0.021380211426535217	0.9
0.021382751247327157	0.9
0.021385291671616964	0.9
0.02138783269961977	0.9
0.0213903743315508	0.9
0.021392916567625386	0.9
0.021395459408058957	0.9
0.021398002853067047	0.9
0.021400546902865296	0.9
0.02140309155766944	0.9
0.021405636817695327	0.9
0.021408182683158895	0.9
0.0214107291542762	0.9
0.021413276231263382	0.9
0.021415823914336704	0.9
0.021418372203712517	0.9
0.021420921099607283	0.9
0.021423470602237562	0.9
0.02142602071182002	0.9
0.02142857142857143	0.9
0.021431122752708656	0.9
0.021433674684448678	0.9
0.021436227224008574	0.9
0.021438780371605525	0.9
0.02144133412745682	0.9
0.021443888491779844	0.9
0.02144644346479209	0.9
0.021448999046711152	0.9
0.021451555237754737	0.9
0.021454112038140644	0.9
0.02145666944808678	0.9
0.02145922746781116	0.9
0.021461786097531896	0.9
0.021464345337467206	0.9
0.02146690518783542	0.9
0.021469465648854963	0.9
0.021472026720744365	0.9
0.021474588403722263	0.9
0.0214771506980074	0.9
0.021479713603818614	0.9
0.021482277121374866	0.9
0.0214848412508952	0.9
0.021487405992598782	0.9
0.02148997134670487	0.9
0.021492537313432834	0.9
0.02149510389300215	0.9
0.02149767108563239	0.9
0.02150023889154324	0.9
0.021502807310954487	0.9
0.021505376344086023	0.9
0.021507945991157844	0.9
0.021510516252390057	0.9
0.02151308712800287	0.9
0.021515658618216593	0.9
0.021518230723251645	0.9
0.021520803443328552	0.9
0.021523376778667943	0.9
0.021525950729490553	0.9
0.021528525296017224	0.9
0.0215311004784689	0.9
0.021533676277066635	0.9
0.021536252692031587	0.9
0.021538829723585017	0.9
0.0215414073719483	0.9
0.02142429682824656	0.895
0.021426861383768255	0.895
0.02142942655333413	0.895
0.02143199233716475	0.895
0.02143455873548078	0.895
0.021437125748502994	0.895
0.02143969337645227	0.895
0.021442261619549593	0.895
0.021444830478016055	0.895
0.02144739995207285	0.895
0.021449970041941283	0.895
0.021452540747842763	0.895
0.0214551120699988	0.895
0.021457684008631024	0.895
0.021460256563961156	0.895
0.021462829736211032	0.895
0.02146540352560259	0.895
0.02146797793235788	0.895
0.021470552956699054	0.895
0.021473128598848368	0.895
0.021475704859028194	0.895
0.021478281737461004	0.895
0.021480859234369376	0.895
0.021483437349975997	0.895
0.021365982475093026	0.89
0.021368547418967588	0.89
0.02137111297874895	0.89
0.021373679154658983	0.89
0.02137624594691966	0.89
0.021378813355753062	0.89
0.021381381381381383	0.89
0.02138395002402691	0.89
0.02138651928391205	0.89
0.02138908916125931	0.89
0.02139165965629131	0.89
0.02139423076923077	0.89
0.021396802500300516	0.89
0.021399374849723492	0.89
0.021401947817722738	0.89
0.021404521404521405	0.89
0.021407095610342753	0.89
0.02140967043541015	0.89
0.02141224587994707	0.89
0.021414821944177095	0.89
0.021417398628323907	0.89
0.021419975932611312	0.89
0.02142255385726321	0.89
0.02142513240250361	0.89
0.021427711568556638	0.89
0.02143029135564652	0.89
0.021432871763997594	0.89
0.021435452793834298	0.89
0.02143803444538119	0.89
0.021440616718862923	0.89
0.021443199614504277	0.89
0.021445783132530122	0.89
0.02132787082781058	0.885
0.021330441070137384	0.885
0.021333011932023624	0.885
0.021335583413693345	0.885
0.021338155515370705	0.885
0.021340728237279963	0.885
0.021343301579645483	0.885
0.02134587554269175	0.885
0.021227837414063443	0.88
0.021230398069963814	0.88
0.02123295934370853	0.88
0.021114864864864864	0.875
0.021117412815252805	0.875
0.021119961380642045	0.875
0.02112251056125528	0.875
0.021125060357315307	0.875
0.02112761076904503	0.875
0.021130161796667473	0.875
0.021132713440405747	0.875
0.021135265700483092	0.875
0.021137818577122842	0.875
0.021140372070548443	0.875
0.02114292618098345	0.875
0.021145480908651523	0.875
0.021148036253776436	0.875
0.021150592216582064	0.875
0.021153148797292395	0.875
0.02115570599613153	0.875
0.021158263813323662	0.875
0.021160822249093107	0.875
0.021163381303664287	0.875
0.02116594097726173	0.875
0.021168501270110076	0.875
0.02117106218243407	0.875
0.02117362371445856	0.875
0.021176185866408518	0.875
0.021178748638509017	0.875
0.021181312030985232	0.875
0.021183876044062463	0.875
0.0211864406779661	0.875
0.02118900593292166	0.875
0.02119157180915476	0.875
0.02119413830689112	0.875
0.02119670542635659	0.875
0.021199273167777106	0.875
0.021201841531378725	0.875
0.021204410517387615	0.875
0.021206980126030055	0.875
0.02120955035753242	0.875
0.021212121212121213	0.875
0.021214692690023032	0.875
0.0212172647914646	0.875
0.02121983751667273	0.875
0.021222410865874362	0.875
0.021224984839296544	0.875
0.021227559437166425	0.875
0.02123013465971127	0.875
0.021232710507158456	0.875
0.02123528697973547	0.875
0.021237864077669904	0.875
0.021240441801189464	0.875
0.02124302015052197	0.875
0.02124559912589535	0.875
0.02124817872753764	0.875
0.021250758955676987	0.875
0.021253339810541658	0.875
0.021255921292360015	0.875
0.021258503401360544	0.875
0.021261086137771838	0.875
0.0212636695018226	0.875
0.021266253493741647	0.875
0.0212688381137579	0.875
0.0212714233621004	0.875
0.021274009238998297	0.875
0.02127659574468085	0.875
0.021279182879377433	0.875
0.021281770643317523	0.875
0.021284359036730722	0.875
0.021286948059846735	0.875
0.021289537712895375	0.875
0.021292127996106584	0.875
0.02129471890971039	0.875
0.02129731045393696	0.875
0.02117818889970789	0.87
0.021180766889835667	0.87
0.021183345507669833	0.87
0.02118592475343967	0.87
0.021188504627374573	0.87
0.021191085129704055	0.87
0.021193666260657735	0.87
0.021196248020465342	0.87
0.021198830409356724	0.87
0.02120141342756184	0.87
0.02120399707531075	0.87
0.02120658135283364	0.87
0.0212091662603608	0.87
0.02121175179812264	0.87
0.02121433796634967	0.87
0.021216924765272527	0.87
0.021219512195121953	0.87
0.021222100256128796	0.87
0.02122468894852403	0.87
0.021227278272538733	0.87
0.0212298682284041	0.87
0.021232458816351434	0.87
0.021235050036612156	0.87
0.021237641889417794	0.87
0.021240234375	0.87
0.021242827493590525	0.87
0.021245421245421246	0.87
0.02124801563072414	0.87
0.021250610649731314	0.87
0.021253206302674972	0.87
0.021255802589787442	0.87
0.021258399511301162	0.87
0.02126099706744868	0.87
0.021263595258462668	0.87
0.021266194084575897	0.87
0.021268793546021268	0.87
0.021271393643031784	0.87
0.021273994375840568	0.87
0.02127659574468085	0.87
0.021279197749785986	0.87
0.02128180039138943	0.87
0.02128440366972477	0.87
0.02128700758502569	0.87
0.021289612137526	0.87
0.021292217327459617	0.87
0.02129482315506058	0.87
0.021297429620563035	0.87
0.02130003672420125	0.87
0.021302644466209598	0.87
0.021305252846822578	0.87
0.0213078618662748	0.87
0.02131047152480098	0.87
0.021313081822635964	0.87
0.0213156927600147	0.87
0.021318304337172262	0.87
0.02132091655434383	0.87
0.021323529411764706	0.87
0.021326142909670304	0.87
0.021328757048296152	0.87
0.021331371827877896	0.87
0.0213339872486513	0.87
0.021213979153893316	0.865
0.021216580819229825	0.865
0.021219183122776892	0.865
0.02122178606476938	0.865
0.021224389645442276	0.865
0.021226993865030675	0.865
0.021229598723769786	0.865
0.021232204221894944	0.865
0.021234810359641587	0.865
0.021237417137245272	0.865
0.021240024554941683	0.865
0.021242632612966602	0.865
0.02124524131155594	0.865
0.021247850650945713	0.865
0.021250460631372068	0.865
0.021253071253071253	0.865
0.021255682516279642	0.865
0.02125829442123372	0.865
0.02126090696817009	0.865
0.021263520157325466	0.865
0.021266133988936693	0.865
0.021268748463240717	0.865
0.02127136358047461	0.865
0.021273979340875552	0.865
0.02127659574468085	0.865
0.02127921279212792	0.865
0.0212818304834543	0.865
0.021161417322834646	0.86
0.021164021164021163	0.86
0.02116662564607433	0.86
0.02116923076923077	0.86
0.02117183653372723	0.86
0.021174442939800565	0.86
0.02117704998768776	0.86
0.021179657677625908	0.86
0.021182266009852218	0.86
0.021184874984604016	0.86
0.02118748460211875	0.86
0.021190094862633978	0.86
0.021192705766387383	0.86
0.02119531731361676	0.86
0.02119792950456002	0.86
0.021200542339455196	0.86
0.021203155818540435	0.86
0.021205769942054	0.86
0.021208384710234278	0.86
0.021087680355160933	0.855
0.02096694622594968	0.85
0.02096953250277538	0.85
0.020972119417715273	0.85
0.020974706971005553	0.85
0.020977295162882527	0.85
0.020979883993582624	0.85
0.020982473463342383	0.85
0.02098506357239847	0.85
0.020987654320987655	0.85
0.020990245709346832	0.85
0.020992837737713016	0.85
0.020995430406323328	0.85
0.02099802371541502	0.85
0.021000617665225447	0.85
0.021003212255992092	0.85
0.02100580748795255	0.85
0.02100840336134454	0.85
0.021010999876405884	0.85
0.021013597033374538	0.85
0.021016194832488566	0.85
0.02101879327398615	0.85
0.0210213923581056	0.85
0.021023992085085333	0.85
0.021026592455163882	0.85
0.021029193468579913	0.85
0.021031795125572187	0.85
0.02103439742637961	0.85
0.021037000371241184	0.85
0.02103960396039604	0.85
0.021042208194083426	0.85
0.021044813072542707	0.85
0.021047418596013372	0.85
0.02105002476473502	0.85
0.021052631578947368	0.85
0.021055239038890266	0.85
0.021057847144803667	0.85
0.021060455896927652	0.85
0.021063065295502417	0.85
0.021065675340768277	0.85
0.02106828603296567	0.85
0.02107089737233515	0.85
0.021073509359117393	0.85
0.021076121993553187	0.85
0.021078735275883446	0.85
0.021081349206349208	0.85
0.021083963785191617	0.85
0.021086579012651947	0.85
0.021089194888971593	0.85
0.02109181141439206	0.85
0.021094428589154984	0.85
0.02109704641350211	0.85
0.021099664887675312	0.85
0.021102284011916585	0.85
0.02110490378646803	0.85
0.02110752421157189	0.85
0.02111014528747051	0.85
0.02111276701440636	0.85
0.021115389392622034	0.85
0.02111801242236025	0.85
0.021120636103863832	0.85
0.021123260437375745	0.85
0.02112588542313906	0.85
0.021128511061396966	0.85
0.02113113735239279	0.85
0.021133764296369966	0.85
0.02113639189357205	0.85
0.021139020144242727	0.85
0.021141649048625793	0.85
0.021144278606965175	0.85
0.021146908819504914	0.85
0.021149539686489176	0.85
0.02115217120816225	0.85
0.021154803384768543	0.85
0.021157436216552583	0.85
0.021160069703759023	0.85
0.02116270384663264	0.85
0.021165338645418325	0.85
0.0211679741003611	0.85
0.021170610211706103	0.85
0.021173246979698593	0.85
0.021175884404583956	0.85
0.0211785224866077	0.85
0.02118116122601545	0.85
0.02118380062305296	0.85
0.0211864406779661	0.85
0.021189081391000873	0.85
0.02119172276240339	0.85
0.021194364792419897	0.85
0.021199650829280457	0.85
0.021202294836617612	0.85
0.021204939503554947	0.85
0.02120758483033932	0.85
0.021210230817217717	0.85
0.021212877464437233	0.85
0.0212155247722451	0.85
0.021218172740888667	0.85
0.021220821370615404	0.85
0.02122347066167291	0.85
0.021226120614308903	0.85
0.021228771228771228	0.85
0.021231422505307854	0.85
0.021234074444166876	0.85
0.021236727045596503	0.85
0.02123938030984508	0.85
0.021242034237161065	0.85
0.02124468882779305	0.85
0.02124734408198975	0.85
0.02125	0.85
0.02125265658207276	0.85
0.021255313828457113	0.85
0.021257971739402276	0.85
0.02126063031515758	0.85
0.021263289555972485	0.85
0.021265949462096572	0.85
0.021268610033779556	0.85
0.02127127127127127	0.85
0.021273933174821673	0.85
0.02127659574468085	0.85
0.02127925898109901	0.85
0.02128192288432649	0.85
0.021284587454613747	0.85
0.02128725269221137	0.85
0.021289918597370068	0.85
0.021292585170340682	0.85
0.02129525241137417	0.85
0.021297920320721624	0.85
0.021300588898634256	0.85
0.021303258145363407	0.85
0.021305928061160547	0.85
0.021308598646277262	0.85
0.021311269900965275	0.85
0.02131394182547643	0.85
0.021316614420062698	0.85
0.021319287684976172	0.85
0.021321961620469083	0.85
0.02132463622679378	0.85
0.021327311504202733	0.85
0.02132998745294856	0.85
0.021332664073283974	0.85
0.02133534136546185	0.85
0.02133801932973516	0.85
0.021340697966357017	0.85
0.021343377275580666	0.85
0.02134605725765947	0.85
0.021348737912846916	0.85
0.021351419241396635	0.85
0.021354101243562365	0.85
0.02135678391959799	0.85
0.021359467269757508	0.85
0.02136215129429505	0.85
0.021364835993464875	0.85
0.021367521367521368	0.85
[truncated: 7,949 more rows]
