# Supplementary material for: Predicting sequence-specific amplification efficiency in multi-template PCR with deep learning
Source: Nat Commun. 2025 Oct 16;16:9187. doi: 10.1038/s41467-025-64221-4 (PMC12533003; doi:10.1038/s41467-025-64221-4)
Supplement: Supplementary file 4 — Source data [file 41467_2025_64221_MOESM4_ESM.zip › Fig. 6b/pr_curve_Q5_data_GCall 2perc_Taq.csv]

precision	recall
0.02001000500250125	1.0
0.020012007204322592	1.0
0.020014009806864807	1.0
0.020016012810248198	1.0
0.020018016214593135	1.0
0.02002002002002002	1.0
0.020022024226649313	1.0
0.020024028834601523	1.0
0.020026033843997197	1.0
0.02002803925495694	1.0
0.020030045067601403	1.0
0.020032051282051284	1.0
0.020034057898427327	1.0
0.02003606491685033	1.0
0.020038072337441138	1.0
0.02004008016032064	1.0
0.02004208838560978	1.0
0.020044097013429546	1.0
0.02004610604390097	1.0
0.020048115477145148	1.0
0.020050125313283207	1.0
0.020052135552436335	1.0
0.020054146194725758	1.0
0.020056157240272765	1.0
0.020058168689198675	1.0
0.020060180541624874	1.0
0.020062192797672785	1.0
0.020064205457463884	1.0
0.020066218521119696	1.0
0.02006823198876179	1.0
0.02007024586051179	1.0
0.02007226013649137	1.0
0.02007427481682224	1.0
0.02007628990162618	1.0
0.020078305391024998	1.0
0.020080321285140562	1.0
0.02008233758409479	1.0
0.02008435428800964	1.0
0.02008637139700713	1.0
0.020088388911209322	1.0
0.020090406830738324	1.0
0.020092425155716295	1.0
0.020094443886265446	1.0
0.02009646302250804	1.0
0.020098482564566374	1.0
0.020100502512562814	1.0
0.02010252286661976	1.0
0.02010454362685967	1.0
0.020106564793405047	1.0
0.020108586366378443	1.0
0.020110608345902465	1.0
0.02011263073209976	1.0
0.02011465352509303	1.0
0.020116676725005028	1.0
0.020118700331958554	1.0
0.02012072434607646	1.0
0.020122748767481637	1.0
0.02012477359629704	1.0
0.02012679883264567	1.0
0.020128824476650563	1.0
0.020130850528434826	1.0
0.020132876988121603	1.0
0.020134903855834087	1.0
0.02013693113169553	1.0
0.020138958815829222	1.0
0.02014098690835851	1.0
0.020143015409406786	1.0
0.020145044319097503	1.0
0.020147073637554146	1.0
0.02014910336490026	1.0
0.020151133501259445	1.0
0.02015316404675534	1.0
0.02015519500151164	1.0
0.020157226365652085	1.0
0.020159258139300473	1.0
0.020161290322580645	1.0
0.020163322915616493	1.0
0.02016535591853196	1.0
0.020167389331451045	1.0
0.02016942315449778	1.0
0.020171457387796268	1.0
0.020173492031470647	1.0
0.02017552708564511	1.0
0.020177562550443905	1.0
0.020179598425991322	1.0
0.020181634712411706	1.0
0.02018367140982945	1.0
0.020185708518368994	1.0
0.02018774603815484	1.0
0.02018978396931153	1.0
0.020191822311963654	1.0
0.020193861066235864	1.0
0.02019590023225285	1.0
0.020197939810139367	1.0
0.0201999798000202	1.0
0.020202020202020204	1.0
0.02020406101626427	1.0
0.02020610224287735	1.0
0.020208143881984438	1.0
0.02021018593371059	1.0
0.0202122283981809	1.0
0.02021427127552052	1.0
0.020216314565854644	1.0
0.020218358269308533	1.0
0.02022040238600748	1.0
0.020222446916076844	1.0
0.020123369400343816	0.995
0.020125404530744337	0.995
0.0201274400728229	0.995
0.02012947602670443	0.995
0.02013151239251391	0.995
0.020133549170376366	0.995
0.020135586360416877	0.995
0.020137623962760576	0.995
0.020139661977532638	0.995
0.020141700404858298	0.995
0.02014373924486284	0.995
0.020145778497671595	0.995
0.020147818163409943	0.995
0.02014985824220332	0.995
0.020151898734177214	0.995
0.02015393963945716	0.995
0.020155980958168743	0.995
0.0201580226904376	0.995
0.020160064836389425	0.995
0.020162107396149948	0.995
0.02016415036984497	0.995
0.020166193757600325	0.995
0.020168237559541908	0.995
0.020170281775795662	0.995
0.020172326406487584	0.995
0.020174371451743715	0.995
0.020176416911690156	0.995
0.020178462786453053	0.995
0.020180509076158603	0.995
0.020182555780933063	0.995
0.020184602900902727	0.995
0.020186650436193953	0.995
0.020188698386933143	0.995
0.020190746753246752	0.995
0.02019279553526129	0.995
0.020194844733103307	0.995
0.020196894346899422	0.995
0.02019894437677629	0.995
0.020200994822860623	0.995
0.020203045685279187	0.995
0.020205096964158797	0.995
0.02020714865962632	0.995
0.020209200771808673	0.995
0.020211253300832826	0.995
0.0202133062468258	0.995
0.02021535960991467	0.995
0.020217413390226556	0.995
0.020219467587888642	0.995
0.02022152220302815	0.995
0.020223577235772356	0.995
0.020225632686248603	0.995
0.020227688554584265	0.995
0.02022974484090678	0.995
0.020231801545343635	0.995
0.02023385866802237	0.995
0.020235916209070573	0.995
0.020237974168615884	0.995
0.020240032546786003	0.995
0.020242091343708676	0.995
0.0202441505595117	0.995
0.020246210194322923	0.995
0.020248270248270247	0.995
0.020250330721481632	0.995
0.02025239161408508	0.995
0.02025445292620865	0.995
0.020256514657980455	0.995
0.020258576809528656	0.995
0.02026063938098147	0.995
0.020262702372467162	0.995
0.020264765784114052	0.995
0.020266829616050513	0.995
0.02026889386840497	0.995
0.020270958541305898	0.995
0.020273023634881825	0.995
0.020275089149261336	0.995
0.02027715508457306	0.995
0.020279221440945683	0.995
0.02028128821850795	0.995
0.020283355417388644	0.995
0.020285423037716615	0.995
0.020287491079620756	0.995
0.020289559543230015	0.995
0.020291628428673398	0.995
0.02029369773607995	0.995
0.020295767465578787	0.995
0.02029783761729906	0.995
0.020299908191369988	0.995
0.020301979187920833	0.995
0.02030405060708091	0.995
0.020306122448979592	0.995
0.0203081947137463	0.995
0.020310267401510512	0.995
0.020312340512401755	0.995
0.02031441404654961	0.995
0.020316488004083717	0.995
0.020318562385133757	0.995
0.02032063718982947	0.995
0.020322712418300654	0.995
0.02032478807067715	0.995
0.020326864147088865	0.995
0.020328940647665748	0.995
0.0203310175725378	0.995
0.020333094921835087	0.995
0.020335172695687718	0.995
0.020337250894225854	0.995
0.020339329517579722	0.995
0.020341408565879588	0.995
0.020343488039255776	0.995
0.020345567937838666	0.995
0.02034764826175869	0.995
0.020349729011146334	0.995
0.020351810186132132	0.995
0.02035389178684668	0.995
0.020355973813420622	0.995
0.020358056265984654	0.995
0.020360139144669533	0.995
0.020362222449606057	0.995
0.020364306180925093	0.995
0.020366390338757548	0.995
0.020368474923234393	0.995
0.02037055993448664	0.995
0.02037264537264537	0.995
0.02037473123784171	0.995
0.02037681753020684	0.995
0.02037890424987199	0.995
0.020380991396968456	0.995
0.020383078971627572	0.995
0.020385166973980743	0.995
0.02038725540415941	0.995
0.02038934426229508	0.995
0.020391433548519314	0.995
0.02039352326296372	0.995
0.020395613405759967	0.995
0.02039770397703977	0.995
0.020399794976934907	0.995
0.020401886405577198	0.995
0.020403978263098532	0.995
0.020406070549630846	0.995
0.02040816326530612	0.995
0.02041025641025641	0.995
0.020412349984613807	0.995
0.020414443988510465	0.995
0.02041653842207859	0.995
0.02041863328545044	0.995
0.02042072857875834	0.995
0.020422824302134646	0.995
0.020424920455711794	0.995
0.020427017039622256	0.995
0.020429114053998564	0.995
0.020431211498973305	0.995
0.020433309374679125	0.995
0.020435407681248716	0.995
0.02043750641881483	0.995
0.020439605587510273	0.995
0.0204417051874679	0.995
0.020443805218820627	0.995
0.02044590568170143	0.995
0.02044800657624332	0.995
0.020450107902579385	0.995
0.020452209660842754	0.995
0.020454311851166616	0.995
0.02045641447368421	0.995
0.020458517528528838	0.995
0.020460621015833846	0.995
0.02046272493573265	0.995
0.020464829288358702	0.995
0.020466934073845523	0.995
0.02046903929232668	0.995
0.020471144943935808	0.995
0.020473251028806583	0.995
0.020475357547072744	0.995
0.02047746449886808	0.995
0.020479571884326437	0.995
0.02048167970358172	0.995
0.020483787956767883	0.995
0.020485896644018942	0.995
0.02048800576546896	0.995
0.02049011532125206	0.995
0.02049222531150242	0.995
0.020494335736354275	0.995
0.02049644659594191	0.995
0.02049855789039967	0.995
0.020500669619861956	0.995
0.020502781784463218	0.995
0.02050489438433797	0.995
0.020507007419620776	0.995
0.020509120890446254	0.995
0.020511234796949083	0.995
0.020513349139263993	0.995
0.020515463917525772	0.995
0.020517579131869267	0.995
0.020519694782429366	0.995
0.020521810869341035	0.995
0.020523927392739272	0.995
0.020526044352759155	0.995
0.020528161749535794	0.995
0.020530279583204376	0.995
0.020532397853900125	0.995
0.020534516561758333	0.995
0.020536635706914344	0.995
0.020538755289503562	0.995
0.020540875309661435	0.995
0.020542995767523484	0.995
0.020545116663225272	0.995
0.020547237996902428	0.995
0.020549359768690625	0.995
0.0205514819787256	0.995
0.020553604627143153	0.995
0.020555727714079125	0.995
0.020454545454545454	0.99
0.020456658745738196	0.99
0.02045877247365158	0.99
0.020460886638420998	0.99
0.020463001240181893	0.99
0.020465116279069766	0.99
0.020467231755220177	0.99
0.020469347668768737	0.99
0.020471464019851116	0.99
0.02047358080860304	0.99
0.02047569803516029	0.99
0.020477815699658702	0.99
0.020479933802234174	0.99
0.020482052343022656	0.99
0.020484171322160148	0.99
0.020486290739782722	0.99
0.02048841059602649	0.99
0.02049053089102763	0.99
0.020492651624922375	0.99
0.020494772797847012	0.99
0.020496894409937887	0.99
0.020499016461331402	0.99
0.02050113895216401	0.99
0.02050326188257223	0.99
0.020505385252692625	0.99
0.020507509062661834	0.99
0.020509633312616533	0.99
0.02051175800269346	0.99
0.020513883133029424	0.99
0.020516008703761267	0.99
0.020518134715025907	0.99
0.020520261166960308	0.99
0.020522388059701493	0.99
0.020524515393386546	0.99
0.020526643168152604	0.99
0.02052877138413686	0.99
0.020530900041476566	0.99
0.020533029140309033	0.99
0.020535158680771624	0.99
0.020537288663001762	0.99
0.02053941908713693	0.99
0.02054154995331466	0.99
0.020543681261672546	0.99
0.02054581301234824	0.99
0.02054794520547945	0.99
0.020550077841203943	0.99
0.02055221091965954	0.99
0.020554344440984116	0.99
0.020556478405315614	0.99
0.020558612812792025	0.99
0.020560747663551402	0.99
0.020562882957731853	0.99
0.020565018695471542	0.99
0.020567154876908696	0.99
0.02056929150218159	0.99
0.02057142857142857	0.99
0.02057356608478803	0.99
0.020575704042398422	0.99
0.020577842444398253	0.99
0.0205799812909261	0.99
0.020582120582120583	0.99
0.020584260318120388	0.99
0.020586400499064253	0.99
0.020588541125090985	0.99
0.020590682196339433	0.99
0.02059282371294852	0.99
0.020594965675057208	0.99
0.020597108082804537	0.99
0.020599250936329586	0.99
0.020601394235771512	0.99
0.02060353798126951	0.99
0.020501613071079196	0.985
0.020503746877601998	0.985
0.020505881128343915	0.985
0.020508015823443682	0.985
0.020510150963040083	0.985
0.02051228654727197	0.985
0.020514422576278245	0.985
0.020516559050197874	0.985
0.02051869596916988	0.985
0.020520833333333332	0.985
0.02052297114282738	0.985
0.020525109397791206	0.985
0.020527248098364072	0.985
0.020529387244685286	0.985
0.020531526836894215	0.985
0.02053366687513029	0.985
0.020535807359532993	0.985
0.02053794829024187	0.985
0.020540089667396517	0.985
0.0205422314911366	0.985
0.020544373761601835	0.985
0.020546516478932	0.985
0.020548659643266923	0.985
0.020550803254746505	0.985
0.020552947313510695	0.985
0.0205550918196995	0.985
0.02055723677345299	0.985
0.02055938217491129	0.985
0.02056152802421459	0.985
0.02056367432150313	0.985
0.020565821066917216	0.985
0.020567968260597203	0.985
0.02057011590268351	0.985
0.020572263993316624	0.985
0.020574412532637077	0.985
0.02057656152078546	0.985
0.020578710957902435	0.985
0.020580860844128707	0.985
0.02058301117960506	0.985
0.02058516196447231	0.985
0.020587313198871356	0.985
0.020589464882943144	0.985
0.02059161701682868	0.985
0.020593769600669037	0.985
0.020595922634605333	0.985
0.020598076118778754	0.985
0.020600230053330545	0.985
0.020602384438402007	0.985
0.020604539274134505	0.985
0.020606694560669457	0.985
0.02060885029814834	0.985
0.020611006486712703	0.985
0.020613163126504134	0.985
0.020615320217664296	0.985
0.020617477760334905	0.985
0.020619635754657736	0.985
0.020621794200774625	0.985
0.02062395309882747	0.985
0.020626112448958223	0.985
0.0206282722513089	0.985
0.020630432506021572	0.985
0.020632593213238376	0.985
0.0206347543731015	0.985
0.020636915985753197	0.985
0.020639078051335778	0.985
0.020641240569991618	0.985
0.020643403541863146	0.985
0.020645566967092854	0.985
0.02064773084582329	0.985
0.020649895178197066	0.985
0.02065205996435685	0.985
0.020654225204445376	0.985
0.02065639089860543	0.985
0.020658557046979865	0.985
0.02066072364971159	0.985
0.02066289070694357	0.985
0.020665058218818838	0.985
0.020667226185480485	0.985
0.02066939460707166	0.985
0.020671563483735573	0.985
0.02067373281561549	0.985
0.020675902602854745	0.985
0.020678072845596727	0.985
0.020680243543984882	0.985
0.02068241469816273	0.985
0.020684586308273835	0.985
0.02068675837446183	0.985
0.020688930896870406	0.985
0.020691103875643314	0.985
0.02069327731092437	0.985
0.020695451202857443	0.985
0.020697625551586468	0.985
0.020699800357255438	0.985
0.020701975620008407	0.985
0.020704151339989492	0.985
0.020706327517342863	0.985
0.020708504152212762	0.985
0.02071068124474348	0.985
0.02071285879507938	0.985
0.02071503680336488	0.985
0.020717215269744453	0.985
0.020719394194362643	0.985
0.02072157357736405	0.985
0.02072375341889333	0.985
0.020725933719095212	0.985
0.020728114478114477	0.985
0.02073029569609597	0.985
0.020732477373184593	0.985
0.020734659509525313	0.985
0.020736842105263158	0.985
0.020739025160543215	0.985
0.020741208675510634	0.985
0.020743392650310624	0.985
0.02074557708508846	0.985
0.020747761979989468	0.985
0.020749947335159048	0.985
0.020752133150742653	0.985
0.020754319426885798	0.985
0.020756506163734065	0.985
0.020758693361433087	0.985
0.02076088102012857	0.985
0.020763069139966273	0.985
0.02076525772109202	0.985
0.020767446763651696	0.985
0.02076963626779125	0.985
0.020771826233656684	0.985
0.020774016661394074	0.985
0.020776207551149548	0.985
0.020778398903069296	0.985
0.02078059071729958	0.985
0.02078278299398671	0.985
0.02078497573327706	0.985
0.020787168935317082	0.985
0.020789362600253273	0.985
0.02079155672823219	0.985
0.020793751319400464	0.985
0.02079594637390478	0.985
0.020798141891891893	0.985
0.020800337873508604	0.985
0.020802534318901795	0.985
0.020804731228218395	0.985
0.020806928601605407	0.985
0.020809126439209888	0.985
0.020811324741178958	0.985
0.0208135235076598	0.985
0.020815722738799662	0.985
0.020817922434745853	0.985
0.02082012259564574	0.985
0.02082232322164676	0.985
0.020824524312896407	0.985
0.020826725869542234	0.985
0.020828927891731866	0.985
0.020831130379612987	0.985
0.020833333333333332	0.985
0.02083553675304072	0.985
0.020837740638883013	0.985
0.020839944991008146	0.985
0.020842149809564114	0.985
0.020844355094698973	0.985
0.020846560846560846	0.985
0.020848767065297914	0.985
0.020850973751058426	0.985
0.020853180903990683	0.985
0.020855388524243065	0.985
0.020857596611964003	0.985
0.02085980516730199	0.985
0.020862014190405592	0.985
0.020864223681423426	0.985
0.020866433640504185	0.985
0.02086864406779661	0.985
0.02087085496344952	0.985
0.02087306632761178	0.985
0.02087527816043234	0.985
0.020877490462060194	0.985
0.02087970323264441	0.985
0.02088191647233411	0.985
0.02088413018127849	0.985
0.0208863443596268	0.985
0.020888559007528364	0.985
0.020890774125132554	0.985
0.020892989712588822	0.985
0.02089520577004667	0.985
0.02089742229765567	0.985
0.02089963929556546	0.985
0.020901856763925728	0.985
0.020904074702886247	0.985
0.020906293112596838	0.985
0.020908511993207386	0.985
0.020910731344867848	0.985
0.020912951167728237	0.985
0.020915171461938633	0.985
0.02091739222764918	0.985
0.02091961346501009	0.985
0.02092183517417162	0.985
0.02092405735528412	0.985
0.020926280008497982	0.985
0.020928503133963668	0.985
0.020930726731831703	0.985
0.020932950802252683	0.985
0.02093517534537726	0.985
0.020937400361356148	0.985
0.020939625850340135	0.985
0.020941851812480067	0.985
0.020944078247926854	0.985
0.020946305156831473	0.985
0.02094853253934496	0.985
0.02095076039561842	0.985
0.02095298872580302	0.985
0.020955217530049995	0.985
0.020957446808510638	0.985
0.02095967656133631	0.985
0.02096190678867844	0.985
0.02096413749068852	0.985
0.020966368667518092	0.985
0.020968600319318787	0.985
0.02097083244624228	0.985
0.020973065048440327	0.985
0.020975298126064735	0.985
0.020977531679267383	0.985
0.020979765708200215	0.985
0.02098200021301523	0.985
0.020984235193864508	0.985
0.02098647065090018	0.985
0.02098870658427445	0.985
0.020990942994139585	0.985
0.020993179880647913	0.985
0.020995417243951826	0.985
0.020997655084203794	0.985
0.02099989340155634	0.985
0.021002132196162048	0.985
0.02100437146817358	0.985
0.021006611217743654	0.985
0.02100885144502506	0.985
0.02101109215017065	0.985
0.021013333333333332	0.985
0.021015574994666098	0.985
0.02101781713432199	0.985
0.021020059752454117	0.985
0.021022302849215666	0.985
0.02102454642475987	0.985
0.021026790479240047	0.985
0.021029035012809564	0.985
0.021031280025621865	0.985
0.02103352551783045	0.985
0.021035771489588895	0.985
0.021038017941050834	0.985
0.021040264872369967	0.985
0.021042512283700063	0.985
0.02104476017519496	0.985
0.02104700854700855	0.985
0.021049257399294797	0.985
0.021051506732207736	0.985
0.021053756545901463	0.985
0.02105600684053014	0.985
0.021058257616247997	0.985
0.021060508873209323	0.985
0.02106276061156848	0.985
0.021065012831479896	0.985
0.021067265533098064	0.985
0.02106951871657754	0.985
0.02107177238207295	0.985
0.02107402652973898	0.985
0.021076281159730394	0.985
0.021078536272202013	0.985
0.021080791867308723	0.985
0.02108304794520548	0.985
0.021085304506047307	0.985
0.021087561549989295	0.985
0.021089819077186597	0.985
0.021092077087794432	0.985
0.02109433558196809	0.985
0.021096594559862927	0.985
0.021098854021634358	0.985
0.021101113967437874	0.985
0.021103374397429032	0.985
0.021105635311763446	0.985
0.021107896710596808	0.985
0.02111015859408487	0.985
0.021112420962383454	0.985
0.021114683815648447	0.985
0.021116947154035802	0.985
0.021119210977701544	0.985
0.021121475286801757	0.985
0.021123740081492603	0.985
0.021126005361930295	0.985
0.021128271128271127	0.985
0.021130537380671457	0.985
0.021132804119287706	0.985
0.021135071344276366	0.985
0.021137339055793992	0.985
0.02113960725399721	0.985
0.021141875939042713	0.985
0.02114414511108726	0.985
0.021146414770287676	0.985
0.02114868491680086	0.985
0.021150955550783765	0.985
0.02115322667239343	0.985
0.021155498281786943	0.985
0.02115777037912147	0.985
0.021160042964554242	0.985
0.021162316038242562	0.985
0.02116458960034379	0.985
0.021166863651015364	0.985
0.021169138190414785	0.985
0.021171413218699624	0.985
0.021173688736027516	0.985
0.021175964742556164	0.985
0.021178241238443345	0.985
0.021180518223846898	0.985
0.02118279569892473	0.985
0.021185073663834823	0.985
0.021187352118735212	0.985
0.021189631063784017	0.985
0.021191910499139415	0.985
0.021194190424959656	0.985
0.021196470841403057	0.985
0.021198751748627998	0.985
0.02120103314679294	0.985
0.021203315036056398	0.985
0.021205597416576964	0.985
0.021207880288513295	0.985
0.021210163652024116	0.985
0.021212447507268223	0.985
0.02121473185440448	0.985
0.021217016693591814	0.985
0.02121930202498923	0.985
0.02122158784875579	0.985
0.021223874165050637	0.985
0.02122616097403297	0.985
0.02122844827586207	0.985
0.021230736070697274	0.985
0.021233024358697995	0.985
0.021235313140023714	0.985
0.02123760241483398	0.985
0.02123989218328841	0.985
0.021242182445546688	0.985
0.021244473201768574	0.985
0.021246764452113893	0.985
0.02124905619674253	0.985
0.021251348435814454	0.985
0.02114575466609127	0.98
0.021148036253776436	0.98
0.021150318333872882	0.98
0.021152600906540038	0.98
0.021154883971937398	0.98
0.021157167530224525	0.98
0.02115945158156105	0.98
0.021161736126106674	0.98
0.021164021164021163	0.98
0.021166306695464362	0.98
0.021168592720596176	0.98
0.02117087923957658	0.98
0.021173166252565625	0.98
0.021175453759723423	0.98
0.021177741761210157	0.98
0.02118003025718608	0.98
0.02118231924781152	0.98
0.021184608733246867	0.98
0.021186898713652577	0.98
0.02118918918918919	0.98
0.0211914801600173	0.98
0.021193771626297576	0.98
0.021196063588190765	0.98
0.02119835604585767	0.98
0.021200648999459167	0.98
0.02120294244915621	0.98
0.021205236395109812	0.98
0.021207530837481066	0.98
0.021209825776431122	0.98
0.021212121212121213	0.98
0.02121441714471263	0.98
0.021216713574366747	0.98
0.021219010501244993	0.98
0.02122130792550888	0.98
0.021223605847319978	0.98
0.02122590426683994	0.98
0.02122820318423048	0.98
0.02123050259965338	0.98
0.0212328025132705	0.98
0.02123510292524377	0.98
0.02123740383573518	0.98
0.021239705244906804	0.98
0.021242007152920777	0.98
0.021244309559939303	0.98
0.02124661246612466	0.98
0.021248915871639202	0.98
0.021251219776645344	0.98
0.021253524181305574	0.98
0.021255829085782454	0.98
0.02125813449023861	0.98
0.02126044039483675	0.98
0.021262746799739638	0.98
0.021265053705110122	0.98
0.021267361111111112	0.98
0.021269669017905588	0.98
0.021271977425656608	0.98
0.021274286334527298	0.98
0.02127659574468085	0.98
0.021278905656280534	0.98
0.021281216069489683	0.98
0.021283526984471713	0.98
0.021285838401390096	0.98
0.021288150320408386	0.98
0.021290462741690202	0.98
0.02129277566539924	0.98
0.021295089091699262	0.98
0.021297403020754103	0.98
0.021299717452727667	0.98
0.021302032387783935	0.98
0.021304347826086957	0.98
0.021306663767800847	0.98
0.0213089802130898	0.98
0.021311297162118083	0.98
0.021313614615050023	0.98
0.021315932572050028	0.98
0.021318251033282574	0.98
0.021320569998912214	0.98
0.02132288946910357	0.98
0.021325209444021324	0.98
0.02132752992383025	0.98
0.02132985090869518	0.98
0.02133217239878102	0.98
0.021334494394252747	0.98
0.021336816895275418	0.98
0.021339139902014154	0.98
0.021341463414634148	0.98
0.021343787433300666	0.98
0.021346111958179047	0.98
0.021348436989434703	0.98
0.021241830065359478	0.975
0.02124414424229219	0.975
0.021246458923512748	0.975
0.02124877410918601	0.975
0.021251089799476895	0.975
0.02125340599455041	0.975
0.021255722694571617	0.975
0.021258039899705657	0.975
0.02126035761011775	0.975
0.021262675825973177	0.975
0.021264994547437296	0.975
0.02126731377467554	0.975
0.021269633507853405	0.975
0.021271953747136467	0.975
0.021274274492690377	0.975
0.02127659574468085	0.975
0.02127891750327368	0.975
0.021281239768634726	0.975
0.021283562540929928	0.975
0.02128588582032529	0.975
0.0212882096069869	0.975
0.021290533901080905	0.975
0.02129285870277353	0.975
0.02129518401223108	0.975
0.02129750982961992	0.975
0.0212998361551065	0.975
0.02130216298885733	0.975
0.021304490331039004	0.975
0.02130681818181818	0.975
0.0213091465413616	0.975
0.021311475409836064	0.975
0.02131380478740846	0.975
0.021316134674245736	0.975
0.021318465070514922	0.975
0.021320795976383117	0.975
0.021323127392017496	0.975
0.021325459317585303	0.975
0.021327791753253854	0.975
0.021330124699190548	0.975
0.02133245815556285	0.975
0.021334792122538294	0.975
0.021337126600284494	0.975
0.02133946158896914	0.975
0.021341797088759988	0.975
0.02134413309982487	0.975
0.021346469622331693	0.975
0.021348806656448435	0.975
0.02135114420234315	0.975
0.021353482260183968	0.975
0.021355820830139087	0.975
0.02135815991237678	0.975
0.021360499507065395	0.975
0.021362839614373356	0.975
0.021365180234469157	0.975
0.021367521367521368	0.975
0.021369863013698632	0.975
0.02137220517316966	0.975
0.021374547846103254	0.975
0.021376891032668273	0.975
0.02137923473303366	0.975
0.02138157894736842	0.975
0.02138392367584165	0.975
0.021386268918622504	0.975
0.021388614675880224	0.975
0.021390960947784116	0.975
0.021393307734503566	0.975
0.021395655036208033	0.975
0.021398002853067047	0.975
0.02140035118525022	0.975
0.02140270003292723	0.975
0.021405049396267837	0.975
0.02140739927544187	0.975
0.021409749670619236	0.975
0.021412100581969913	0.975
0.021414452009663958	0.975
0.0214168039538715	0.975
0.021419156414762743	0.975
0.021421509392507965	0.975
0.02142386288727752	0.975
0.021426216899241842	0.975
0.02142857142857143	0.975
0.02143092647543686	0.975
0.021433282040008793	0.975
0.021435638122457953	0.975
0.021437994722955146	0.975
0.021440351841671246	0.975
0.021442709478777217	0.975
0.02144506763444408	0.975
0.02144742630884294	0.975
0.021449785502144977	0.975
0.02145214521452145	0.975
0.02145450544614369	0.975
0.021456866197183098	0.975
0.02145922746781116	0.975
0.021461589258199427	0.975
0.02146395156851954	0.975
0.021466314398943198	0.975
0.021468677749642187	0.975
0.021471041620788372	0.975
0.021473406012553684	0.975
0.021475770925110133	0.975
0.021478136358629805	0.975
0.021480502313284865	0.975
0.021482868789247548	0.975
0.021485235786690173	0.975
0.021487603305785124	0.975
0.02148997134670487	0.975
0.021492339909621957	0.975
0.021494708994708994	0.975
0.021497078602138682	0.975
0.021499448732083794	0.975
0.02150181938471717	0.975
0.021504190560211734	0.975
0.021506562258740487	0.975
0.021508934480476506	0.975
0.02151130722559294	0.975
0.02151368049426302	0.975
0.021516054286660046	0.975
0.021518428602957405	0.975
0.021520803443328552	0.975
0.02152317880794702	0.975
0.021525554696986422	0.975
0.021527931110620447	0.975
0.021530308049022857	0.975
0.02153268551236749	0.975
0.02153506350082827	0.975
0.021537442014579192	0.975
0.021539821053794324	0.975
0.02154220061864781	0.975
0.02154458070931389	0.975
0.02154696132596685	0.975
0.021549342468781083	0.975
0.021551724137931036	0.975
0.021554106333591245	0.975
0.021556489055936327	0.975
0.02155887230514096	0.975
0.02156125608137992	0.975
0.021563640384828043	0.975
0.021566025215660253	0.975
0.021568410574051542	0.975
0.02157079646017699	0.975
0.021573182874211748	0.975
0.021575569816331047	0.975
0.021577957286710192	0.975
0.02158034528552457	0.975
0.02158273381294964	0.975
0.021585122869160946	0.975
0.021587512454334108	0.975
0.02158990256864482	0.975
0.02159229321226885	0.975
0.02159468438538206	0.975
0.02159707608816037	0.975
0.021599468320779795	0.975
0.021601861083416416	0.975
0.0216042543762464	0.975
0.021606648199445983	0.975
0.02160904255319149	0.975
0.021611437437659316	0.975
0.021613832853025938	0.975
0.02161622879946791	0.975
0.021618625277161862	0.975
0.02162102228628451	0.975
0.02162341982701264	0.975
0.021625817899523125	0.975
0.0216282165039929	0.975
0.021630615640599003	0.975
0.021633015309518527	0.975
0.02163541551092866	0.975
0.021637816245006658	0.975
0.021640217511929863	0.975
0.021642619311875694	0.975
0.021534021534021536	0.97
0.021536412078152753	0.97
0.021538803153103143	0.97
0.021541194759049524	0.97
0.021543586896168795	0.97
0.02154597956463794	0.97
0.021548372764634012	0.97
0.021550766496334146	0.97
0.021553160759915566	0.97
0.021555555555555557	0.97
0.021557950883431494	0.97
0.021560346743720826	0.97
0.02156274313660109	0.97
0.02156514006224989	0.97
0.021567537520844914	0.97
0.02156993551256393	0.97
0.021572334037584788	0.97
0.02157473309608541	0.97
0.021577132688243798	0.97
0.021579532814238044	0.97
0.0215819334742463	0.97
0.02158433466844682	0.97
0.021586736397017914	0.97
0.021589138660137994	0.97
0.02159154145798553	0.97
0.021593944790739093	0.97
0.021596348658577312	0.97
0.021598753061678914	0.97
0.021601158000222692	0.97
0.02160356347438753	0.97
0.021605969484352377	0.97
0.02160837603029628	0.97
0.021610783112398353	0.97
0.02161319073083779	0.97
0.021615598885793872	0.97
0.021618007577445954	0.97
0.021620416805973475	0.97
0.021622826571555953	0.97
0.02162523687437298	0.97
0.021627647714604237	0.97
0.02163005909242948	0.97
0.021632471008028547	0.97
0.021634883461581354	0.97
0.021637296453267903	0.97
0.021639709983268265	0.97
0.021642124051762607	0.97
0.02164453865893116	0.97
0.021646953804954253	0.97
0.021649369490012275	0.97
0.021651785714285714	0.97
0.021654202477955128	0.97
0.02165661978120116	0.97
0.021659037624204534	0.97
0.021661456007146047	0.97
0.02166387493020659	0.97
0.021666294393567122	0.97
0.02166871439740869	0.97
0.02167113494191242	0.97
0.021673556027259525	0.97
0.021675977653631284	0.97
0.021678399821209074	0.97
0.02168082253017434	0.97
0.021683245780708616	0.97
0.02168566957299352	0.97
0.021688093907210732	0.97
0.02169051878354204	0.97
0.021692944202169294	0.97
0.021695370163274434	0.97
0.02169779666703948	0.97
0.021700223713646532	0.97
0.02170265130327777	0.97
0.021705079436115462	0.97
0.02170750811234195	0.97
0.021709937332139658	0.97
0.021712367095691104	0.97
0.021714797403178866	0.97
0.021717228254785625	0.97
0.021719659650694133	0.97
0.021722091591087223	0.97
0.021724524076147816	0.97
0.02172695710605891	0.97
0.021729390681003585	0.97
0.021731824801165006	0.97
0.021734259466726417	0.97
0.02173669467787115	0.97
0.021739130434782608	0.97
0.02174156673764429	0.97
0.021744003586639766	0.97
0.021746440981952695	0.97
0.021748878923766816	0.97
0.02175131741226595	0.97
0.021753756447634	0.97
0.02175619603005495	0.97
0.021758636159712876	0.97
0.021761076836791925	0.97
0.02176351806147633	0.97
0.02176595983395041	0.97
0.021768402154398563	0.97
0.021770845023005275	0.97
0.021773288439955105	0.97
0.021775732405432707	0.97
0.02177817691962281	0.97
0.02178062198271023	0.97
0.021783067594879857	0.97
0.021785513756316675	0.97
0.021787960467205752	0.97
0.021790407727732226	0.97
0.02179285553808133	0.97
0.021795303898438378	0.97
0.021797752808988765	0.97
0.021800202269917968	0.97
0.021802652281411553	0.97
0.021805102843655166	0.97
0.021807553956834532	0.97
0.02181000562113547	0.97
0.021812457836743872	0.97
0.02181491060384572	0.97
0.02181736392262708	0.97
0.021819817793274097	0.97
0.021822272215973004	0.97
0.021824727190910113	0.97
0.021827182718271828	0.97
0.02182963879824463	0.97
0.021719558856628404	0.965
0.021722003376477207	0.965
0.021724448446645655	0.965
0.021726894067319598	0.965
0.02172934023868498	0.965
0.021731786960927823	0.965
0.021734234234234234	0.965
0.021736682058790403	0.965
0.021739130434782608	0.965
0.021741579362397206	0.965
0.02174402884182064	0.965
0.021746478873239435	0.965
0.021748929456840208	0.965
0.021751380592809646	0.965
0.021753832281334536	0.965
0.021756284522601737	0.965
0.021758737316798196	0.965
0.02176119066411095	0.965
0.021763644564727107	0.965
0.02176609901883388	0.965
0.021768554026618543	0.965
0.021771009588268473	0.965
0.02177346570397112	0.965
0.021775922373914024	0.965
0.02177837959828481	0.965
0.021780837377271187	0.965
0.021783295711060947	0.965
0.02178575459984197	0.965
0.021788214043802212	0.965
0.02179067404312973	0.965
0.021793134598012645	0.965
0.021795595708639186	0.965
0.02179805737519765	0.965
0.021800519597876426	0.965
0.021802982376863986	0.965
0.021805445712348888	0.965
0.021807909604519775	0.965
0.021810374053565375	0.965
0.021812839059674502	0.965
0.021815304623036057	0.965
0.021817770743839022	0.965
0.02182023742227247	0.965
0.021822704658525555	0.965
0.021825172452787516	0.965
0.02182764080524768	0.965
0.021830109716095464	0.965
0.02183257918552036	0.965
0.02183504921371196	0.965
0.021837519800859923	0.965
0.02183999094715401	0.965
0.021842462652784066	0.965
0.021844934917940012	0.965
0.021847407742811863	0.965
0.02184988112758972	0.965
0.021852355072463768	0.965
0.021854829577624277	0.965
0.021857304643261608	0.965
0.0218597802695662	0.965
0.021862256456728592	0.965
0.02186473320493939	0.965
0.021867210514389303	0.965
0.02186968838526912	0.965
0.02187216681776972	0.965
0.02187464581208206	0.965
0.02187712536839719	0.965
0.021879605486906248	0.965
0.021882086167800453	0.965
0.02188456741127112	0.965
0.02188704921750964	0.965
0.021889531586707495	0.965
0.02189201451905626	0.965
0.02189449801474759	0.965
0.021896982073973226	0.965
0.021899466696924996	0.965
0.021901951883794825	0.965
0.021904437634774714	0.965
0.021906923950056754	0.965
0.021909410829833127	0.965
0.021911898274296095	0.965
0.021914386283638017	0.965
0.021916874858051327	0.965
0.021919363997728564	0.965
0.021921853702862336	0.965
0.021924343973645347	0.965
0.02192683481027039	0.965
0.02192932621293035	0.965
0.02193181818181818	0.965
0.021934310717126947	0.965
0.02182314162309616	0.96
0.02182562237126293	0.96
0.021828103683492497	0.96
0.02183058555997726	0.96
0.02183306800090971	0.96
0.02183555100648243	0.96
0.02183803457688808	0.96
0.02184051871231942	0.96
0.021843003412969283	0.96
0.021845488679030606	0.96
0.021847974510696404	0.96
0.021850460908159782	0.96
0.02185294787161393	0.96
0.021855435401252135	0.96
0.02185792349726776	0.96
0.021860412159854264	0.96
0.021862901389205193	0.96
0.02186539118551418	0.96
0.021867881548974944	0.96
0.021870372479781297	0.96
0.021872863978127138	0.96
0.02187535604420645	0.96
0.02187784867821331	0.96
0.02188034188034188	0.96
0.021882835650786414	0.96
0.021885329989741253	0.96
0.02188782489740082	0.96
0.02189032037395964	0.96
0.021892816419612316	0.96
0.02189531303455354	0.96
0.021897810218978103	0.96
0.02190030797308087	0.96
0.02190280629705681	0.96
0.02190530519110097	0.96
0.02190780465540849	0.96
0.021910304690174597	0.96
0.021912805295594612	0.96
0.021915306471863943	0.96
0.021917808219178082	0.96
0.021920310537732617	0.96
0.021922813427723224	0.96
0.021925316889345667	0.96
0.0219278209227958	0.96
0.02193032552826956	0.96
0.02193283070596299	0.96
0.021935336456072204	0.96
0.021937842778793418	0.96
0.021940349674322936	0.96
0.021942857142857142	0.96
0.021945365184592523	0.96
0.02194787379972565	0.96
0.021950382988453185	0.96
0.021952892750971873	0.96
0.021955403087478557	0.96
0.021957913998170174	0.96
0.02196042548324374	0.96
0.02196293754289636	0.96
0.02196545017732525	0.96
0.021967963386727688	0.96
0.021970477171301066	0.96
0.02197299153124285	0.96
0.021975506466750602	0.96
0.021863553113553112	0.955
0.021866056096164856	0.955
0.021868559651934967	0.955
0.021871063781060344	0.955
0.021873568483737976	0.955
0.02187607376016493	0.955
0.021878579610538372	0.955
0.021881086035055564	0.955
0.02188359303391384	0.955
0.021886100607310645	0.955
0.021888608755443503	0.955
0.02189111747851003	0.955
0.021893626776707933	0.955
0.021896136650235012	0.955
0.021898647099289154	0.955
0.02190115812406834	0.955
0.021903669724770643	0.955
0.02190618190159422	0.955
0.021908694654737326	0.955
0.0219112079843983	0.955
0.021913721890775586	0.955
0.0219162363740677	0.955
0.021918751434473263	0.955
0.02192126707219098	0.955
0.02192378328741965	0.955
0.021926300080358167	0.955
0.02192881745120551	0.955
0.021931335400160755	0.955
0.021933853927423058	0.955
0.021936373033191684	0.955
0.021938892717665977	0.955
0.021941412981045377	0.955
0.02194393382352941	0.955
0.021946455245317707	0.955
0.021948977246609973	0.955
0.02195149982760602	0.955
0.021954022988505746	0.955
0.021956546729509138	0.955
0.02195907105081628	0.955
0.021961595952627342	0.955
0.021964121435142595	0.955
0.02196664749856239	0.955
0.021969174143087185	0.955
0.02197170136891752	0.955
0.021974229176254027	0.955
0.021976757565297433	0.955
0.02197928653624856	0.955
0.021981816089308322	0.955
0.021984346224677716	0.955
0.021986876942557847	0.955
0.021989408243149898	0.955
0.021991940126655153	0.955
0.02199447259327499	0.955
0.021997005643210873	0.955
0.021999539276664364	0.955
0.022002073493837114	0.955
0.022004608294930877	0.955
0.022007143680147483	0.955
0.02200967964968887	0.955
0.022012216203757057	0.955
0.022014753342554174	0.955
0.022017291066282422	0.955
0.022019829375144108	0.955
0.022022368269341636	0.955
0.02202490774907749	0.955
0.022027447814554263	0.955
0.022029988465974624	0.955
0.022032529703541356	0.955
0.022035071527457314	0.955
0.022037613937925464	0.955
0.022040156935148856	0.955
0.02204270051933064	0.955
0.022045244690674055	0.955
0.022047789449382432	0.955
0.0220503347956592	0.955
0.022052880729707885	0.955
0.022055427251732103	0.955
0.02205797436193556	0.955
0.022060522060522062	0.955
0.022063070347695505	0.955
0.02206561922365989	0.955
0.022068168688619296	0.955
0.022070718742777905	0.955
0.022073269386339998	0.955
0.02207582061950994	0.955
0.022078372442492198	0.955
0.02208092485549133	0.955
0.02208347785871199	0.955
0.022086031452358927	0.955
0.022088585636636984	0.955
0.022091140411751097	0.955
0.022093695777906305	0.955
0.02209625173530773	0.955
0.022098808284160592	0.955
0.022101365424670217	0.955
0.02210392315704201	0.955
0.02210648148148148	0.955
0.022109040398194234	0.955
0.022111599907385968	0.955
0.022114160009262477	0.955
0.022116720704029643	0.955
0.022119281991893457	0.955
0.022121843873059995	0.955
0.022124406347735433	0.955
0.022126969416126043	0.955
0.022129533078438186	0.955
0.02213209733487833	0.955
0.02213466218565303	0.955
0.02213722763096894	0.955
0.022139793671032804	0.955
0.022142360306051472	0.955
0.022144927536231884	0.955
0.022147495361781077	0.955
0.022150063782906182	0.955
0.02215263279981443	0.955
0.022155202412713144	0.955
0.022157772621809745	0.955
0.022160343427311754	0.955
0.02216291482942678	0.955
0.02216548682836254	0.955
0.022168059424326834	0.955
0.02217063261752757	0.955
0.022173206408172743	0.955
0.02217578079647045	0.955
0.02217835578262889	0.955
0.022180931366856345	0.955
0.022183507549361207	0.955
0.022186084330351956	0.955
0.022188661710037173	0.955
0.022191239688625537	0.955
0.02219381826632582	0.955
0.02219639744334689	0.955
0.022198977219897723	0.955
0.022201557596187377	0.955
0.02220413857242502	0.955
0.022206720148819904	0.955
0.022209302325581395	0.955
0.022211885102918945	0.955
0.022214468481042103	0.955
0.022217052460160522	0.955
0.022219637040483946	0.955
0.022222222222222223	0.955
0.02222480800558529	0.955
0.022227394390783195	0.955
0.02222998137802607	0.955
0.022232568967524152	0.955
0.022235157159487776	0.955
0.02223774595412737	0.955
0.02224033535165347	0.955
0.022242925352276698	0.955
0.02224551595620778	0.955
0.022248107163657542	0.955
0.022250698974836905	0.955
0.02225329138995689	0.955
0.022255884409228616	0.955
0.022258478032863304	0.955
0.02226107226107226	0.955
0.022263667094066908	0.955
0.022266262532058757	0.955
0.022268858575259416	0.955
0.022271455223880597	0.955
0.02227405247813411	0.955
0.022276650338231865	0.955
0.02227924880438586	0.955
0.022281847876808213	0.955
0.02228444755571112	0.955
0.022287047841306886	0.955
0.022289648733807912	0.955
0.022292250233426705	0.955
0.02229485234037586	0.955
0.022297455054868083	0.955
0.02230005837711617	0.955
0.02230266230733302	0.955
0.022305266845731635	0.955
0.02230787199252511	0.955
0.022310477747926643	0.955
0.022313084112149533	0.955
0.022315691085407173	0.955
0.022318298667913065	0.955
0.0223209068598808	0.955
0.022323515661524077	0.955
0.02232612507305669	0.955
0.02232873509469254	0.955
0.02233134572664562	0.955
0.022333956969130028	0.955
0.02233656882235996	0.955
0.022339181286549707	0.955
0.022341794361913674	0.955
0.022344408048666355	0.955
0.022347022347022346	0.955
0.02234963725719635	0.955
0.02235225277940316	0.955
0.022354868913857677	0.955
0.022357485660774903	0.955
0.022360103020369938	0.955
0.02236272099285798	0.955
0.02236533957845433	0.955
0.0223679587773744	0.955
0.022370578589833684	0.955
0.02237319901604779	0.955
0.022375820056232426	0.955
0.022378441710603398	0.955
0.02238106397937661	0.955
0.022383686862768076	0.955
0.022386310360993904	0.955
0.02238893447427031	0.955
0.022391559202813598	0.955
0.022394184546840192	0.955
0.022396810506566604	0.955
0.022399437082209452	0.955
0.022402064273985455	0.955
0.022404692082111436	0.955
0.02240732050680432	0.955
0.02240994954828112	0.955
0.022412579206758976	0.955
0.022415209482455112	0.955
0.022417840375586855	0.955
0.02242047188637164	0.955
0.022423104015027003	0.955
0.022425736761770575	0.955
0.022428370126820103	0.955
0.022431004110393424	0.955
0.02243363871270848	0.955
0.02243627393398332	0.955
0.02243890977443609	0.955
0.022441546234285042	0.955
0.02244418331374853	0.955
0.02244682101304501	0.955
0.02244945933239304	0.955
0.022452098272011285	0.955
0.022454737832118505	0.955
0.022457378012933567	0.955
0.022460018814675447	0.955
0.022462660237563215	0.955
0.022465302281816042	0.955
0.022467944947653216	0.955
0.022470588235294117	0.955
0.02247323214495823	0.955
0.022475876676865146	0.955
0.022478521831234555	0.955
0.02248116760828625	0.955
0.022483814008240142	0.955
0.022486461031316223	0.955
0.022489108677734605	0.955
0.022491756947715498	0.955
0.022494405841479215	0.955
0.022497055359246173	0.955
0.022499705501236894	0.955
0.022502356267672007	0.955
0.02250500765877224	0.955
0.022507659674758426	0.955
0.022510312315851502	0.955
0.022512965582272514	0.955
0.022515619474242604	0.955
0.022518273991983022	0.955
0.02252092913571513	0.955
0.022523584905660376	0.955
0.022526241302040336	0.955
0.02252889832507667	0.955
0.022531555974991152	0.955
0.022534214252005663	0.955
0.02253687315634218	0.955
0.0225395326882228	0.955
0.022424170895786615	0.95
0.02242681775259679	0.95
0.022429465234328885	0.95
0.02243211334120425	0.95
0.022434762073444327	0.95
0.022437411431270666	0.95
0.022440061414904924	0.95
0.022442712024568864	0.95
0.02244536326048435	0.95
0.022448015122873345	0.95
0.022450667611957936	0.95
0.02245332072796029	0.95
0.022455974471102706	0.95
0.022458628841607566	0.95
0.022461283839697362	0.95
0.022463939465594704	0.95
0.022466595719522288	0.95
0.022469252601702933	0.95
0.02247191011235955	0.95
0.022474568251715163	0.95
0.022477227019992902	0.95
0.022479886417415995	0.95
0.022482546444207788	0.95
0.022485207100591716	0.95
0.022487868386791336	0.95
0.022490530303030304	0.95
0.022374807624008525	0.945
0.02237745678427658	0.945
0.022380106571936058	0.945
0.022382756987209852	0.945
0.022385408030320977	0.945
0.022388059701492536	0.945
0.022390712000947756	0.945
0.02239336492890995	0.945
0.02239601848560256	0.945
0.02239867267124911	0.945
0.02240132748607325	0.945
0.02240398293029872	0.945
0.022406639004149378	0.945
0.02240929570784918	0.945
0.022411953041622197	0.945
0.0224146110056926	0.945
0.022417269600284662	0.945
0.022419928825622777	0.945
0.022422588681931428	0.945
0.022425249169435217	0.945
0.022427910288358846	0.945
0.02243057203892713	0.945
0.022433234421364984	0.945
0.022435897435897436	0.945
0.022438561082749615	0.945
0.02244122536214676	0.945
0.022443890274314215	0.945
0.022446555819477434	0.945
0.02244922199786198	0.945
0.022451888809693513	0.945
0.022454556255197815	0.945
0.02245722433460076	0.945
0.022459893048128343	0.945
0.022462562396006656	0.945
0.022465232378461906	0.945
0.0224679029957204	0.945
0.02247057424800856	0.945
0.022473246135552915	0.945
0.022475918658580094	0.945
0.022478591817316842	0.945
0.022481265611990008	0.945
0.022483940042826552	0.945
0.02248661511005354	0.945
0.022489290813898145	0.945
0.022491967154587646	0.945
0.02249464413234944	0.945
0.022497321747411023	0.945
0.0225	0.945
0.02250267889034409	0.945
0.02250535841867111	0.945
0.022508038585209004	0.945
0.022510719390185802	0.945
0.02251340083382966	0.945
0.022516082916368835	0.945
0.022518765638031693	0.945
0.022521448999046713	0.945
0.022524132999642475	0.945
0.022526817640047676	0.945
0.02252950292049112	0.945
0.022532188841201718	0.945
0.022534875402408488	0.945
0.022537562604340568	0.945
0.02254025044722719	0.945
0.02254293893129771	0.945
0.02254562805678158	0.945
0.022548317823908374	0.945
0.022551008232907767	0.945
0.022553699284009545	0.945
0.022556390977443608	0.945
0.022559083313439962	0.945
0.022561776292228723	0.945
0.022564469914040115	0.945
0.02256716417910448	0.945
0.022569859087652258	0.945
0.02257255463991401	0.945
0.0225752508361204	0.945
0.02257794767650221	0.945
0.02258064516129032	0.945
0.022583343290715735	0.945
0.02258604206500956	0.945
0.022588741484403013	0.945
0.02259144154912742	0.945
0.022594142259414227	0.945
0.02259684361549498	0.945
0.02259954561760134	0.945
0.02260224826596508	0.945
0.022604951560818085	0.945
0.022607655502392344	0.945
0.022610360090919965	0.945
0.022613065326633167	0.945
0.022615771209764268	0.945
0.022618477740545716	0.945
0.022621184919210054	0.945
0.022623892745989947	0.945
0.02262660122111816	0.945
0.022629310344827586	0.945
0.022632020117351215	0.945
0.022634730538922156	0.945
0.022637441609773625	0.945
0.022640153330138954	0.945
0.022642865700251587	0.945
0.022645578720345075	0.945
0.022648292390653087	0.945
0.022651006711409395	0.945
0.022653721682847898	0.945
0.02265643730520259	0.945
0.02265915357870759	0.945
0.022661870503597123	0.945
0.02266458808010553	0.945
0.022667306308467257	0.945
0.022670025188916875	0.945
0.02267274472168906	0.945
0.022675464907018595	0.945
0.02267818574514039	0.945
0.02268090723628945	0.945
0.022683629380700912	0.945
0.022686352178610012	0.945
0.0226890756302521	0.945
0.022691799735862647	0.945
0.022694524495677233	0.945
0.02269724990993155	0.945
0.0226999759788614	0.945
0.022702702702702703	0.945
0.022705430081691496	0.945
0.022708158116063918	0.945
0.022710886806056235	0.945
0.022713616151904818	0.945
0.022716346153846153	0.945
0.02271907681211684	0.945
0.022721808126953593	0.945
0.022724540098593243	0.945
0.022727272727272728	0.945
0.022730006013229102	0.945
0.022732739956699544	0.945
0.02273547455792133	0.945
0.022738209817131858	0.945
0.022740945734568644	0.945
0.022743682310469315	0.945
0.02274641954507161	0.945
0.022749157438613384	0.945
0.02275189599133261	0.945
0.022754635203467374	0.945
0.02275737507525587	0.945
0.022760115606936415	0.945
0.02276285679874744	0.945
0.022765598650927487	0.945
0.022768341163715216	0.945
0.0227710843373494	0.945
0.022773828172068925	0.945
0.0227765726681128	0.945
0.02277931782572014	0.945
0.022782063645130184	0.945
0.02278481012658228	0.945
0.02278755727031589	0.945
0.0227903050765706	0.945
0.022793053545586108	0.945
0.022795802677602218	0.945
0.022798552472858866	0.945
0.02280130293159609	0.945
0.022804054054054054	0.945
0.02280680584047303	0.945
0.02280955829109341	0.945
0.022812311406155705	0.945
0.02281506518590053	0.945
0.022817819630568635	0.945
0.02282057474040087	0.945
0.02282333051563821	0.945
0.02282608695652174	0.945
0.022828844063292667	0.945
0.022831601836192317	0.945
0.022834360275462123	0.945
0.022837119381343644	0.945
0.02283987915407855	0.945
0.02284263959390863	0.945
0.02284540070107579	0.945
0.02284816247582205	0.945
0.022850924918389554	0.945
0.022853688029020557	0.945
0.02285645180795743	0.945
0.022859216255442672	0.945
0.02286198137171888	0.945
0.022864747157028794	0.945
0.022867513611615244	0.945
0.0228702807357212	0.945
0.022873048529589737	0.945
0.02287581699346405	0.945
0.02287858612758746	0.945
0.02288135593220339	0.945
0.022884126407555393	0.945
0.02288689755388714	0.945
0.022889669371442413	0.945
0.022892441860465115	0.945
0.02289521502119927	0.945
0.022897988853889023	0.945
0.022900763358778626	0.945
0.022903538536112458	0.945
0.022906314386135013	0.945
0.02290909090909091	0.945
0.022911868105224876	0.945
0.022914645974781767	0.945
0.022917424518006546	0.945
0.022920203735144314	0.945
0.022922983626440265	0.945
0.02292576419213974	0.945
0.022928545432488172	0.945
0.022931327347731133	0.945
0.022934109938114306	0.945
0.022936893203883497	0.945
0.022939677145284623	0.945
0.022942461762563728	0.945
0.02294524705596698	0.945
0.022948033025740652	0.945
0.022950819672131147	0.945
0.022953606995384988	0.945
0.022956394995748815	0.945
0.02295918367346939	0.945
0.022961973028793586	0.945
0.02296476306196841	0.945
0.022967553773240976	0.945
0.022970345162858532	0.945
0.022973137231068433	0.945
0.022975929978118162	0.945
0.02297872340425532	0.945
0.022981517509727628	0.945
0.022984312294782927	0.945
0.02298710775966918	0.945
0.022989903904634474	0.945
0.022992700729927006	0.945
0.02299549823579511	0.945
0.022998296422487224	0.945
0.023001095290251915	0.945
0.023003894839337877	0.945
0.023006695069993914	0.945
0.023009495982468955	0.945
0.023012297577012054	0.945
0.023015099853872383	0.945
0.023017902813299233	0.945
0.023020706455542023	0.945
0.023023510780850288	0.945
0.023026315789473683	0.945
0.023029121481661995	0.945
0.023031927857665124	0.945
0.02303473491773309	0.945
0.02303754266211604	0.945
0.023040351091064244	0.945
0.023043160204828092	0.945
0.02304597000365809	0.945
0.023048780487804878	0.945
0.02305159165751921	0.945
0.023054403513051963	0.945
0.02305721605465414	0.945
0.023060029282576867	0.945
0.023062843197071387	0.945
0.023065657798389066	0.945
0.023068473086781397	0.945
0.0230712890625	0.945
0.023074105725796604	0.945
0.023076923076923078	0.945
0.023079741116131397	0.945
0.023082559843673668	0.945
0.023085379259802124	0.945
0.023088199364769118	0.945
0.023091020158827122	0.945
0.02309384164222874	0.945
0.023096663815226688	0.945
0.02309948667807382	0.945
0.0231023102310231	0.945
0.02310513447432763	0.945
0.023107959408240616	0.945
0.023110785033015408	0.945
0.023113611348905466	0.945
0.023116438356164382	0.945
0.02311926605504587	0.945
0.023122094445803768	0.945
0.023124923528692033	0.945
0.023127753303964757	0.945
0.023130583771876146	0.945
0.02313341493268054	0.945
0.02313624678663239	0.945
0.023139079333986286	0.945
0.02314191257499694	0.945
0.023144746509919177	0.945
0.023147581139007962	0.945
0.023150416462518374	0.945
0.023153252480705624	0.945
0.023156089193825044	0.945
0.02315892660213209	0.945
0.023161764705882354	0.945
0.023164603505331536	0.945
0.023167443000735474	0.945
0.02317028319235013	0.945
0.023173124080431585	0.945
0.02317596566523605	0.945
0.023178807947019868	0.945
0.023181650926039493	0.945
0.023184494602551523	0.945
0.02318733897681266	0.945
0.023190184049079753	0.945
0.02319302981960977	0.945
0.023195876288659795	0.945
0.02319872345648705	0.945
0.023201571323348883	0.945
0.023204419889502764	0.945
0.023207269155206288	0.945
0.02321011912071718	0.945
0.023212969786293294	0.945
0.023215821152192607	0.945
0.023218673218673217	0.945
0.023221525985993367	0.945
0.023224379454411404	0.945
0.023227233624185818	0.945
0.023230088495575223	0.945
0.023232944068838354	0.945
0.02323580034423408	0.945
0.023238657322021395	0.945
0.02324151500245942	0.945
0.023244373385807402	0.945
0.023247232472324724	0.945
0.023250092262270882	0.945
0.023252952755905512	0.945
0.023255813953488372	0.945
0.02325867585527935	0.945
0.023261538461538462	0.945
0.02326440177252585	0.945
0.023267265788501783	0.945
0.023270130509726667	0.945
0.023272995936461028	0.945
0.02327586206896552	0.945
0.023278728907500924	0.945
0.02328159645232816	0.945
0.023284464703708267	0.945
0.023287333661902415	0.945
0.023290203327171903	0.945
0.02329307369977816	0.945
0.023295944779982744	0.945
0.02329881656804734	0.945
0.023301689064233758	0.945
0.023304562268803945	0.945
0.023307436182019976	0.945
0.023310310804144054	0.945
0.02331318613543851	0.945
0.023316062176165803	0.945
0.023318938926588526	0.945
0.023321816386969396	0.945
0.02332469455757127	0.945
0.023327573438657122	0.945
0.023330453030490063	0.945
0.023333333333333334	0.945
0.023336214347450302	0.945
0.02333909607310447	0.945
0.023341978510559466	0.945
0.023344861660079052	0.945
0.023347745521927116	0.945
0.02335063009636768	0.945
0.023353515383664897	0.945
0.023356401384083045	0.945
0.02335928809788654	0.945
0.023362175525339927	0.945
0.023365063666707875	0.945
0.02336795252225519	0.945
0.023370842092246817	0.945
0.02337373237694781	0.945
0.023376623376623377	0.945
0.023379515091538842	0.945
0.023382407521959667	0.945
0.02338530066815145	0.945
0.023388194530379904	0.945
0.02339108910891089	0.945
0.023393984404010398	0.945
0.02339688041594454	0.945
0.02339977714497957	0.945
0.023402674591381872	0.945
0.023405572755417957	0.945
0.02340847163735447	0.945
0.023411371237458192	0.945
0.023414271555996034	0.945
0.023417172593235037	0.945
0.02342007434944238	0.945
0.023422976824885363	0.945
0.02342588001983143	0.945
0.02342878393454816	0.945
0.02343168856930325	0.945
0.023434593924364536	0.945
0.0234375	0.945
0.02344040679647774	0.945
0.02344331431406599	0.945
0.023446222553033122	0.945
0.023449131513647643	0.945
0.023452041196178185	0.945
0.02345495160089352	0.945
0.023457862728062554	0.945
0.02346077457795432	0.945
0.02346368715083799	0.945
0.023466600446982865	0.945
0.02347242921013413	0.945
0.023475344677679793	0.945
0.023478260869565216	0.945
0.02348117778606038	0.945
0.02348409542743539	0.945
0.02348701379396048	0.945
0.02348993288590604	0.945
0.023492852703542573	0.945
0.023495773247140726	0.945
0.02349869451697128	0.945
0.023501616513305148	0.945
0.02350453923641338	0.945
0.023507462686567164	0.945
0.023510386864037815	0.945
0.023513311769096792	0.945
0.023516237402015677	0.945
0.023519163763066203	0.945
0.023522090852520224	0.945
0.02352501867064974	0.945
0.023527947217726875	0.945
0.023530876494023904	0.945
0.023533806499813223	0.945
0.023536737235367373	0.945
0.023539668700959023	0.945
0.023542600896860985	0.945
0.023545533823346208	0.945
0.023548467480687764	0.945
0.02355140186915888	0.945
0.023554336989032903	0.945
0.023557272840583322	0.945
0.02356020942408377	0.945
0.023563146739808003	0.945
0.023566084788029924	0.945
0.02356902356902357	0.945
0.023571963083063106	0.945
0.02357490333042285	0.945
0.023577844311377244	0.945
0.023580786026200874	0.945
0.023583728475168455	0.945
0.02358667165855485	0.945
0.023589615576635047	0.945
0.023592560229684183	0.945
0.02359550561797753	0.945
0.023598451741790486	0.945
0.0236013986013986	0.945
0.023604346197077557	0.945
0.023607294529103172	0.945
0.023610243597751407	0.945
0.02361319340329835	0.945
0.023616143946020244	0.945
0.023619095226193453	0.945
0.023622047244094488	0.945
0.023625	0.945
0.023627953494186775	0.945
0.023630907726931733	0.945
0.02363386269851194	0.945
0.0236368184092046	0.945
[truncated: 7,989 more rows]
