# Supplementary material for: Predicting sequence-specific amplification efficiency in multi-template PCR with deep learning
Source: Nat Commun. 2025 Oct 16;16:9187. doi: 10.1038/s41467-025-64221-4 (PMC12533003; doi:10.1038/s41467-025-64221-4)
Supplement: Supplementary file 4 — Source data [file 41467_2025_64221_MOESM4_ESM.zip › Fig. 6b/pr_curve_Q5_data_GCfix 2perc_Q5.csv]

precision	recall
0.020090406830738324	1.0
0.020092425155716295	1.0
0.020094443886265446	1.0
0.02009646302250804	1.0
0.020098482564566374	1.0
0.020100502512562814	1.0
0.02010252286661976	1.0
0.02010454362685967	1.0
0.020106564793405047	1.0
0.020108586366378443	1.0
0.020110608345902465	1.0
0.02011263073209976	1.0
0.02011465352509303	1.0
0.020116676725005028	1.0
0.020118700331958554	1.0
0.02012072434607646	1.0
0.020122748767481637	1.0
0.02012477359629704	1.0
0.02012679883264567	1.0
0.02002818035426731	0.995
0.020030196275792653	0.995
0.020032212603180995	0.995
0.020034229336554917	0.995
0.02003624647603705	0.995
0.020038264021750074	0.995
0.02004028197381672	0.995
0.020042300332359753	0.995
0.020044319097502015	0.995
0.020046338269366373	0.995
0.02004835784807576	0.995
0.020050377833753148	0.995
0.020052398226521564	0.995
0.02005441902650408	0.995
0.020056440233823827	0.995
0.02005846184860397	0.995
0.020060483870967743	0.995
0.02006250630103841	0.995
0.020064529138939302	0.995
0.02006655238479379	0.995
0.02006857603872529	0.995
0.020070600100857285	0.995
0.020072624571313296	0.995
0.020074649450216888	0.995
0.020076674737691688	0.995
0.020078700433861365	0.995
0.020080726538849646	0.995
0.0200827530527803	0.995
0.02008477997577715	0.995
0.020086807307964066	0.995
0.02008883504946497	0.995
0.020090863200403836	0.995
0.020092891760904685	0.995
0.02009492073109159	0.995
0.02009695011108867	0.995
0.0200989799010201	0.995
0.020101010101010102	0.995
0.02010304071118295	0.995
0.02010507173166296	0.995
0.020107103162574518	0.995
0.020109135004042038	0.995
0.020111167256189996	0.995
0.020113199919142916	0.995
0.02011523299302537	0.995
0.02011726647796199	0.995
0.020119300374077446	0.995
0.02012133468149646	0.995
0.020123369400343816	0.995
0.020125404530744337	0.995
0.0201274400728229	0.995
0.02012947602670443	0.995
0.02013151239251391	0.995
0.020133549170376366	0.995
0.020135586360416877	0.995
0.020137623962760576	0.995
0.020139661977532638	0.995
0.020141700404858298	0.995
0.02014373924486284	0.995
0.020145778497671595	0.995
0.020147818163409943	0.995
0.02014985824220332	0.995
0.020151898734177214	0.995
0.02015393963945716	0.995
0.020155980958168743	0.995
0.0201580226904376	0.995
0.020160064836389425	0.995
0.020162107396149948	0.995
0.02016415036984497	0.995
0.020166193757600325	0.995
0.020168237559541908	0.995
0.020170281775795662	0.995
0.020172326406487584	0.995
0.020174371451743715	0.995
0.020176416911690156	0.995
0.020178462786453053	0.995
0.020180509076158603	0.995
0.020182555780933063	0.995
0.020184602900902727	0.995
0.020186650436193953	0.995
0.020188698386933143	0.995
0.020190746753246752	0.995
0.02019279553526129	0.995
0.020194844733103307	0.995
0.020196894346899422	0.995
0.02019894437677629	0.995
0.020200994822860623	0.995
0.020203045685279187	0.995
0.020205096964158797	0.995
0.02020714865962632	0.995
0.020209200771808673	0.995
0.020211253300832826	0.995
0.0202133062468258	0.995
0.02021535960991467	0.995
0.020217413390226556	0.995
0.020219467587888642	0.995
0.02022152220302815	0.995
0.020223577235772356	0.995
0.020225632686248603	0.995
0.020227688554584265	0.995
0.02022974484090678	0.995
0.020231801545343635	0.995
0.02023385866802237	0.995
0.020235916209070573	0.995
0.020237974168615884	0.995
0.020240032546786003	0.995
0.020242091343708676	0.995
0.0202441505595117	0.995
0.020246210194322923	0.995
0.020248270248270247	0.995
0.020250330721481632	0.995
0.02025239161408508	0.995
0.02025445292620865	0.995
0.020256514657980455	0.995
0.020258576809528656	0.995
0.02026063938098147	0.995
0.020262702372467162	0.995
0.020264765784114052	0.995
0.020266829616050513	0.995
0.02026889386840497	0.995
0.020270958541305898	0.995
0.020273023634881825	0.995
0.020275089149261336	0.995
0.02027715508457306	0.995
0.020279221440945683	0.995
0.02028128821850795	0.995
0.020283355417388644	0.995
0.020285423037716615	0.995
0.020287491079620756	0.995
0.020289559543230015	0.995
0.020291628428673398	0.995
0.02029369773607995	0.995
0.020295767465578787	0.995
0.02029783761729906	0.995
0.020299908191369988	0.995
0.020301979187920833	0.995
0.02030405060708091	0.995
0.020306122448979592	0.995
0.0203081947137463	0.995
0.020310267401510512	0.995
0.020312340512401755	0.995
0.02031441404654961	0.995
0.020316488004083717	0.995
0.020318562385133757	0.995
0.02032063718982947	0.995
0.020322712418300654	0.995
0.02032478807067715	0.995
0.020326864147088865	0.995
0.020328940647665748	0.995
0.0203310175725378	0.995
0.020333094921835087	0.995
0.02023298589822195	0.99
0.020235053653551355	0.99
0.020237121831561733	0.99
0.020239190432382703	0.99
0.020241259456143936	0.99
0.020243328902975154	0.99
0.020245398773006136	0.99
0.020247469066366704	0.99
0.020249539783186745	0.99
0.020251610923596196	0.99
0.02025368248772504	0.99
0.020255754475703325	0.99
0.020257826887661142	0.99
0.02025989972372864	0.99
0.020261972984036022	0.99
0.02026404666871354	0.99
0.020266120777891503	0.99
0.020268195311700276	0.99
0.02027027027027027	0.99
0.020272345653731955	0.99
0.02027442146221585	0.99
0.020276497695852536	0.99
0.020278574354772635	0.99
0.02028065143910683	0.99
0.020282728948985862	0.99
0.02028480688454052	0.99
0.02028688524590164	0.99
0.020288964033200123	0.99
0.020291043246566918	0.99
0.020293122886133032	0.99
0.02029520295202952	0.99
0.020297283444387495	0.99
0.020299364363338117	0.99
0.02030144570901261	0.99
0.02030352748154225	0.99
0.020305609681058354	0.99
0.020307692307692308	0.99
0.020309775361575546	0.99
0.020311858842839557	0.99
0.020313942751615882	0.99
0.020316027088036117	0.99
0.020318111852231913	0.99
0.020320197044334975	0.99
0.02032228266447706	0.99
0.020324368712789982	0.99
0.020326455189405606	0.99
0.02032854209445585	0.99
0.020330629428072698	0.99
0.02033271719038817	0.99
0.020334805381534354	0.99
0.020336894001643385	0.99
0.020338983050847456	0.99
0.020341072529278817	0.99
0.020343162437069764	0.99
0.020345252774352653	0.99
0.02034734354125989	0.99
0.020349434737923947	0.99
0.020351526364477335	0.99
0.02035361842105263	0.99
0.020355710907782463	0.99
0.020357803824799507	0.99
0.02025706940874036	0.985
0.020259152612093788	0.985
0.020261236243957627	0.985
0.0202633203044641	0.985
0.0202654047937455	0.985
0.020267489711934157	0.985
0.020269575059162465	0.985
0.020271660835562873	0.985
0.02027374704126788	0.985
0.020275833676410046	0.985
0.020277920741121978	0.985
0.02028000823553634	0.985
0.020282096159785854	0.985
0.020284184514003295	0.985
0.02028627329832149	0.985
0.020288362512873328	0.985
0.02029045215779174	0.985
0.020292542233209723	0.985
0.020294632739260327	0.985
0.020296723676076652	0.985
0.02029881504379186	0.985
0.02030090684253916	0.985
0.020302999072451818	0.985
0.020202020202020204	0.98
0.020204102669827854	0.98
0.02020618556701031	0.98
0.020208268893700383	0.98
0.020210352650030933	0.98
0.020212436836134887	0.98
0.020214521452145213	0.98
0.020216606498194945	0.98
0.020218691974417165	0.98
0.02022077788094501	0.98
0.02022286421791168	0.98
0.020224950985450418	0.98
0.02022703818369453	0.98
0.020229125812777377	0.98
0.02023121387283237	0.98
0.02023330236399298	0.98
0.02023539128639273	0.98
0.020237480640165204	0.98
0.020239570425444033	0.98
0.020241660642362904	0.98
0.020243751291055566	0.98
0.02024584237165582	0.98
0.02024793388429752	0.98
0.020250025829114577	0.98
0.020252118206240958	0.98
0.020254211015810684	0.98
0.020256304257957835	0.98
0.020258397932816537	0.98
0.020260492040520984	0.98
0.020262586581205416	0.98
0.020264681555004136	0.98
0.020266776962051494	0.98
0.020268872802481904	0.98
0.020270969076429828	0.98
0.02027306578402979	0.98
0.020275162925416364	0.98
0.020277260500724186	0.98
0.020279358510087945	0.98
0.020281456953642384	0.98
0.0202835558315223	0.98
0.020285655143862553	0.98
0.020287754890798055	0.98
0.020289855072463767	0.98
0.02029195568899472	0.98
0.02029405674052599	0.98
0.02029615822719271	0.98
0.020298260149130075	0.98
0.02030036250647333	0.98
0.02030246529935778	0.98
0.02030456852791878	0.98
0.020306672192291753	0.98
0.020308776292612164	0.98
0.020310880829015544	0.98
0.020312985801637474	0.98
0.0203150912106136	0.98
0.020317197056079612	0.98
0.020319303338171262	0.98
0.020321410057024366	0.98
0.020323517212774783	0.98
0.020325624805558436	0.98
0.020327732835511304	0.98
0.020329841302769422	0.98
0.02033195020746888	0.98
0.020334059549745823	0.98
0.02033616932973646	0.98
0.020338279547577047	0.98
0.0203403902034039	0.98
0.020342501297353398	0.98
0.02034461282956197	0.98
0.020346724800166097	0.98
0.020348837209302327	0.98
0.02035095005710726	0.98
0.02035306334371755	0.98
0.020355177069269915	0.98
0.02035729123390112	0.98
0.020359405837748	0.98
0.020361520880947434	0.98
0.020363636363636365	0.98
0.020365752285951787	0.98
0.02036786864803076	0.98
0.020369985450010394	0.98
0.020372102692027855	0.98
0.020374220374220375	0.98
0.02037633849672523	0.98
0.020378457059679767	0.98
0.02038057606322138	0.98
0.02038269550748752	0.98
0.020384815392615704	0.98
0.0203869357187435	0.98
0.02038905648600853	0.98
0.02039117769454848	0.98
0.02039329934450109	0.98
0.020395421436004164	0.98
0.020397543969195547	0.98
0.020399666944213156	0.98
0.020401790361194962	0.98
0.02040391422027899	0.98
0.02040603852160333	0.98
0.02040816326530612	0.98
0.020410288451525566	0.98
0.020412414080399916	0.98
0.020414540152067492	0.98
0.020416666666666666	0.98
0.02041879362433587	0.98
0.020420921025213586	0.98
0.020423048869438368	0.98
0.02042517715714881	0.98
0.020427305888483585	0.98
0.020429435063581407	0.98
0.02043156468258105	0.98
0.02043369474562135	0.98
0.020331560838285894	0.975
0.020333680917622523	0.975
0.02023151527792262	0.97
0.020233625365039632	0.97
0.02023573589235423	0.97
0.020237846860004172	0.97
0.020239958268127283	0.97
0.020242070116861435	0.97
0.02024418240634457	0.97
0.020246295136714672	0.97
0.0202484083081098	0.97
0.02025052192066806	0.97
0.020252635974527613	0.97
0.020254750469826686	0.97
0.020256865406703562	0.97
0.020258980785296574	0.97
0.020261096605744124	0.97
0.020263212868184666	0.97
0.020265329572756712	0.97
0.02026744671959883	0.97
0.02026956430884965	0.97
0.020271682340647856	0.97
0.0202738008151322	0.97
0.020275919732441472	0.97
0.02027803909271454	0.97
0.02028015889609032	0.97
0.02028227914270779	0.97
0.020284399832705982	0.97
0.02028652096622399	0.97
0.020288642543400962	0.97
0.02029076456437611	0.97
0.020292887029288702	0.97
0.020295009938278062	0.97
0.020297133291483575	0.97
0.02029925708904468	0.97
0.02030138133110088	0.97
0.020303506017791732	0.97
0.020305631149256854	0.97
0.020307756725635926	0.97
0.020309882747068676	0.97
0.0203120092136949	0.97
0.02031413612565445	0.97
0.020316263483087234	0.97
0.020318391286133223	0.97
0.02032051953493244	0.97
0.020322648229624974	0.97
0.020324777370350967	0.97
0.020326906957250628	0.97
0.020329036990464216	0.97
0.02033116747013205	0.97
0.020333298396394507	0.97
0.020335429769392035	0.97
0.020337561589265123	0.97
0.02033969385615433	0.97
0.020341826570200273	0.97
0.020343959731543623	0.97
0.020346093340325118	0.97
0.020348227396685546	0.97
0.02035036190076576	0.97
0.020352496852706674	0.97
0.02035463225264925	0.97
0.020356768100734522	0.97
0.02035890439710358	0.97
0.020361041141897566	0.97
0.02036317833525769	0.97
0.020365315977325216	0.97
0.020367454068241468	0.97
0.020369592608147837	0.97
0.02037173159718576	0.97
0.020373871035496743	0.97
0.02037601092322235	0.97
0.020378151260504202	0.97
0.02038029204748398	0.97
0.020382433284303426	0.97
0.02038457497110434	0.97
0.020386717108028585	0.97
0.020388859695218076	0.97
0.020393146220960792	0.97
0.02039529015979815	0.97
0.020397434549469035	0.97
0.020399579390115666	0.97
0.020401724681880323	0.97
0.020403870424905345	0.97
0.020406016619333122	0.97
0.02040816326530612	0.97
0.02041031036296686	0.97
0.020412457912457913	0.97
0.02041460591392192	0.97
0.02041675436750158	0.97
0.020418903273339648	0.97
0.020421052631578947	0.97
0.020423202442362353	0.97
0.020425352705832806	0.97
0.020427503422133304	0.97
0.020429654591406908	0.97
0.020431806213796734	0.97
0.020433958289445966	0.97
0.02043611081849784	0.97
0.02043826380109566	0.97
0.020440417237382782	0.97
0.020442571127502633	0.97
0.020444725471598695	0.97
0.0204468802698145	0.97
0.020449035522293664	0.97
0.020451191229179842	0.97
0.020453347390616765	0.97
0.02045550400674821	0.97
0.02045766107771802	0.97
0.02045981860367011	0.97
0.020461976584748444	0.97
0.020464135021097046	0.97
0.020466293912860006	0.97
0.02046845326018147	0.97
0.020470613063205655	0.97
0.020472773322076827	0.97
0.020474934036939313	0.97
0.02047709520793751	0.97
0.020479256835215877	0.97
0.020481418918918918	0.97
0.020483581459191217	0.97
0.0204857444561774	0.97
0.02048790791002218	0.97
0.0204900718208703	0.97
0.02049223618886659	0.97
0.020494401014155925	0.97
0.020496566296883255	0.97
0.020498732037193577	0.97
0.020500898235231955	0.97
0.02050306489114352	0.97
0.02050523200507346	0.97
0.020507399577167018	0.97
0.02050956760756951	0.97
0.020511736096426307	0.97
0.020513905043882837	0.97
0.020516074450084604	0.97
0.020518244315177157	0.97
0.020520414639306112	0.97
0.02052258542261716	0.97
0.02052475666525603	0.97
0.02052692836736853	0.97
0.02052910052910053	0.97
0.020531273150597946	0.97
0.020533446232006775	0.97
0.02053561977347306	0.97
0.020537793775142917	0.97
0.02053996823716252	0.97
0.020542143159678103	0.97
0.020544318542835963	0.97
0.020546494386782462	0.97
0.02054867069166402	0.97
0.020550847457627117	0.97
0.020553024684818306	0.97
0.020555202373384193	0.97
0.020557380523471443	0.97
0.02055955913522679	0.97
0.02056173820879703	0.97
0.020563917744329023	0.97
0.020566097741969682	0.97
0.020568278201865988	0.97
0.020570459124164987	0.97
0.020572640509013786	0.97
0.02057482235655955	0.97
0.020577004666949512	0.97
0.020579187440330965	0.97
0.020581370676851264	0.97
0.020583554376657823	0.97
0.020585738539898132	0.97
0.02058792316671973	0.97
0.02059010825727022	0.97
0.02048614796730708	0.965
0.02048832271762208	0.965
0.02049049792971653	0.965
0.020492673603737525	0.965
0.02049484973983222	0.965
0.020497026338147834	0.965
0.020499203398831652	0.965
0.020501380922031017	0.965
0.02050355890789334	0.965
0.020505737356566085	0.965
0.020507916268196792	0.965
0.02051009564293305	0.965
0.02051227548092252	0.965
0.020514455782312924	0.965
0.020516636547252047	0.965
0.02051881777588773	0.965
0.020520999468367888	0.965
0.020523181624840493	0.965
0.02052536424545358	0.965
0.020527547330355243	0.965
0.02052973087969365	0.965
0.020531914893617022	0.965
0.020534099372273646	0.965
0.020536284315811875	0.965
0.020538469724380122	0.965
0.020540655598126862	0.965
0.02054284193720064	0.965
0.020545028741750054	0.965
0.020547216011923775	0.965
0.020549403747870527	0.965
0.02055159194973911	0.965
0.02055378061767838	0.965
0.020555969751837256	0.965
0.02055815935236472	0.965
0.02056034941940982	0.965
0.02056253995312167	0.965
0.02056473095364944	0.965
0.02056692242114237	0.965
0.02056911435574976	0.965
0.020571306757620977	0.965
0.020573499626905446	0.965
0.020575692963752664	0.965
0.02057788676831219	0.965
0.020580081040733632	0.965
0.020582275781166684	0.965
0.020584470989761093	0.965
0.020586666666666666	0.965
0.020588862812033284	0.965
0.02059105942601088	0.965
0.020593256508749467	0.965
0.020595454060399105	0.965
0.020597652081109925	0.965
0.020599850571032127	0.965
0.02060204953031597	0.965
0.020604248959111775	0.965
0.020606448857569935	0.965
0.020608649225840898	0.965
0.020610850064075183	0.965
0.02061305137242337	0.965
0.020615253151036104	0.965
0.020617455400064096	0.965
0.02061965811965812	0.965
0.020621861309969014	0.965
0.02062406497114768	0.965
0.02062626910334509	0.965
0.02062847370671227	0.965
0.02063067878140032	0.965
0.020632884327560403	0.965
0.02063509034534374	0.965
0.020637296834901626	0.965
0.020639503796385412	0.965
0.020641711229946524	0.965
0.020643919135736443	0.965
0.02064612751390672	0.965
0.020648336364608964	0.965
0.020650545687994865	0.965
0.02065275548421616	0.965
0.020654965753424657	0.965
0.020657176495772235	0.965
0.020659387711410834	0.965
0.02066159940049245	0.965
0.020663811563169165	0.965
0.020666024199593104	0.965
0.02066823730991647	0.965
0.02067045089429153	0.965
0.02067266495287061	0.965
0.020674879485806107	0.965
0.020677094493250482	0.965
0.020679309975356264	0.965
0.02068152593227604	0.965
0.02068374236416247	0.965
0.020685959271168276	0.965
0.020688176653446244	0.965
0.020690394511149228	0.965
0.02069261284443015	0.965
0.020694831653441992	0.965
0.0206970509383378	0.965
0.0206992706992707	0.965
0.020701490936393865	0.965
0.020703711649860543	0.965
0.020705932839824054	0.965
0.020600858369098713	0.96
0.020603068998819616	0.96
0.0206052801030264	0.96
0.020607491681871846	0.96
0.020609703735508803	0.96
0.020611916264090178	0.96
0.02061412926776895	0.96
0.020616342746698164	0.96
0.020618556701030927	0.96
0.020620771130920416	0.96
0.02062298603651987	0.96
0.0206252014179826	0.96
0.020627417275461968	0.96
0.020629633609111422	0.96
0.020631850419084462	0.96
0.020634067705534657	0.96
0.02063628546861565	0.96
0.020638503708481134	0.96
0.020640722425284884	0.96
0.020642941619180732	0.96
0.02064516129032258	0.96
0.020647381438864396	0.96
0.020649602064960207	0.96
0.020651823168764117	0.96
0.020654044750430294	0.96
0.020656266810112962	0.96
0.02065848934796643	0.96
0.020660712364145056	0.96
0.020662935858803272	0.96
0.020665159832095575	0.96
0.020667384284176533	0.96
0.020669609215200776	0.96
0.020671834625323	0.96
0.020674060514697966	0.96
0.02067628688348051	0.96
0.020678513731825526	0.96
0.02068074105988798	0.96
0.020682968867822903	0.96
0.02068519715578539	0.96
0.02068742592393061	0.96
0.020689655172413793	0.96
0.020691884901390237	0.96
0.020694115111015304	0.96
0.020696345801444433	0.96
0.02069857697283312	0.96
0.020700808625336926	0.96
0.020703040759111495	0.96
0.02070527337431252	0.96
0.02070750647109577	0.96
0.020709740049617086	0.96
0.020711974110032363	0.96
0.02071420865249757	0.96
0.020716443677168753	0.96
0.020718679184202008	0.96
0.020720915173753508	0.96
0.020723151645979494	0.96
0.02072538860103627	0.96
0.02072762603908021	0.96
0.020729863960267762	0.96
0.020732102364755426	0.96
0.020734341252699785	0.96
0.02073658062425748	0.96
0.020738820479585224	0.96
0.020633034460408338	0.955
0.020635263612791704	0.955
0.02063749324689357	0.955
0.02063972336287011	0.955
0.020641953960877552	0.955
0.0206441850410722	0.955
0.02064641660361042	0.955
0.020648648648648647	0.955
0.020650881176343387	0.955
0.020653114186851212	0.955
0.020655347680328756	0.955
0.020657581656932728	0.955
0.020659816116819902	0.955
0.020662051060147124	0.955
0.020664286487071297	0.955
0.020666522397749406	0.955
0.020668758792338492	0.955
0.02067099567099567	0.955
0.020564996211711224	0.95
0.020567222342498376	0.95
0.020569448955288512	0.95
0.0205716760502382	0.95
0.02057390362750406	0.95
0.0205761316872428	0.95
0.020578360229611178	0.95
0.02058058925476603	0.95
0.02058281876286426	0.95
0.020585048754062838	0.95
0.0205872792285188	0.95
0.02058951018638925	0.95
0.020591741627831363	0.95
0.020593973553002385	0.95
0.020596205962059622	0.95
0.02059843885516045	0.95
0.020600672232462324	0.95
0.02060290609412275	0.95
0.020605140440299315	0.95
0.020607375271149676	0.95
0.020609610586831542	0.95
0.020611846387502714	0.95
0.020614082673321037	0.95
0.020616319444444444	0.95
0.020618556701030927	0.95
0.02062079444323855	0.95
0.020623032671225443	0.95
0.020625271385149805	0.95
0.020627510585169907	0.95
0.02062975027144408	0.95
0.020631990444130742	0.95
0.020634231103388356	0.95
0.020636472249375475	0.95
0.020638713882250706	0.95
0.020640956002172733	0.95
0.020643198609300303	0.95
0.02064544170379224	0.95
0.020647685285807432	0.95
0.020649929355504835	0.95
0.020652173913043477	0.95
0.020654418958582454	0.95
0.02065666449228093	0.95
0.02065891051429814	0.95
0.02066115702479339	0.95
0.02066340402392605	0.95
0.020665651511855558	0.95
0.020667899488741433	0.95
0.020670147954743257	0.95
0.020672396910020673	0.95
0.020674646354733407	0.95
0.020676896289041246	0.95
0.02067914671310405	0.95
0.020681397627081745	0.95
0.020683649031134337	0.95
0.020685900925421885	0.95
0.02068815331010453	0.95
0.02069040618534248	0.95
0.020692659551296014	0.95
0.020694913408125477	0.95
0.020697167755991286	0.95
0.02069942259505393	0.95
0.02070167792547396	0.95
0.020703933747412008	0.95
0.02070619006102877	0.95
0.020708446866485014	0.95
0.020710704163941576	0.95
0.02071296195355936	0.95
0.020715220235499345	0.95
0.02071747900992258	0.95
0.020719738276990186	0.95
0.020721998036863344	0.95
0.020724258289703316	0.95
0.02072651903567143	0.95
0.020728780274929085	0.95
0.020731042007637753	0.95
0.02073330423395897	0.95
0.02073556695405435	0.95
0.020737830168085572	0.95
0.020740093876214387	0.95
0.02074235807860262	0.95
0.020744622775412162	0.95
0.02074688796680498	0.95
0.020749153652943105	0.95
0.020751419833988642	0.95
0.02075368651010377	0.95
0.020755953681450733	0.95
0.02075822134819185	0.95
0.020760489510489512	0.95
0.02065348049393509	0.945
0.020655737704918034	0.945
0.020657995409334353	0.945
0.020660253607345868	0.945
0.020662512299114463	0.945
0.0206647714848021	0.945
0.020667031164570804	0.945
0.020559930008748905	0.94
0.020562178715957564	0.94
0.02056442791511704	0.94
0.0205666776063888	0.94
0.020568927789934355	0.94
0.02057117846591531	0.94
0.020573429634493323	0.94
0.02057568129583014	0.94
0.020577933450087564	0.94
0.020580186097427476	0.94
0.020582439238011823	0.94
0.020584692872002628	0.94
0.02058694699956198	0.94
0.02058920162085204	0.94
0.02059145673603505	0.94
0.020593712345273303	0.94
0.020595968448729185	0.94
0.020598225046565135	0.94
0.020600482138943676	0.94
0.020602739726027396	0.94
0.020604997807978958	0.94
0.020607256384961088	0.94
0.020609515457136594	0.94
0.020611775024668346	0.94
0.0206140350877193	0.94
0.02061629564645246	0.94
0.020618556701030927	0.94
0.020620818251617858	0.94
0.020623080298376482	0.94
0.020625342841470103	0.94
0.020627605881062102	0.94
0.020629869417315923	0.94
0.020632133450395083	0.94
0.020634397980463175	0.94
0.020636663007683863	0.94
0.02063892853222088	0.94
0.020641194554238032	0.94
0.020643461073899198	0.94
0.020645728091368328	0.94
0.020647995606809445	0.94
0.020650263620386643	0.94
0.02065253213226409	0.94
0.02065480114260602	0.94
0.02065707065157675	0.94
0.02065934065934066	0.94
0.020661611166062206	0.94
0.020663882171905915	0.94
0.020666153677036385	0.94
0.020668425681618294	0.94
0.020670698185816384	0.94
0.02067297118979547	0.94
0.020675244693720445	0.94
0.02067751869775627	0.94
0.02067979320206798	0.94
0.020682068206820683	0.94
0.02068434371217956	0.94
0.02068661971830986	0.94
0.020688896225376913	0.94
0.020691173233546113	0.94
0.020693450742982938	0.94
0.020695728753852928	0.94
0.020698007266321698	0.94
0.020700286280554942	0.94
0.020702565796718423	0.94
0.020704845814977973	0.94
0.020707126335499506	0.94
0.020709407358449	0.94
0.02060152032609893	0.935
0.020603790215954165	0.935
0.020606060606060607	0.935
0.020608331496583646	0.935
0.020610602887688748	0.935
0.020612874779541445	0.935
0.020615147172307353	0.935
0.02061742006615215	0.935
0.02061969346124159	0.935
0.020621967357741508	0.935
0.020624241755817802	0.935
0.020626516655636445	0.935
0.020628792057363485	0.935
0.02063106796116505	0.935
0.020633344367207325	0.935
0.020635621275656588	0.935
0.020637898686679174	0.935
0.02052980132450331	0.93
0.02053206755712551	0.93
0.020534334290130272	0.93
0.020536601523683338	0.93
0.02053886925795053	0.93
0.020541137493097737	0.93
0.02054340622929092	0.93
0.020545675466696122	0.93
0.02054794520547945	0.93
0.020550215445807093	0.93
0.020552486187845304	0.93
0.020554757431760416	0.93
0.020557029177718834	0.93
0.020559301425887036	0.93
0.020561574176431573	0.93
0.020563847429519073	0.93
0.02056612118531623	0.93
0.020568395443989827	0.93
0.0205706702057067	0.93
0.02057294547063378	0.93
0.020575221238938055	0.93
0.02057749751078659	0.93
0.020579774286346535	0.93
0.020582051565785107	0.93
0.020584329349269587	0.93
0.02058660763696735	0.93
0.020588886429045827	0.93
0.020591165725672534	0.93
0.02059344552701506	0.93
0.020595725833241058	0.93
0.020598006644518274	0.93
0.02060028796101451	0.93
0.02060256978289765	0.93
0.02060485211033566	0.93
0.020607134943496565	0.93
0.020609418282548475	0.93
0.020611702127659573	0.93
0.020613986478998116	0.93
0.020616271336732432	0.93
0.020618556701030927	0.93
0.020620842572062086	0.93
0.020623128949994456	0.93
0.020625415834996674	0.93
0.02062770322723744	0.93
0.020629991126885537	0.93
0.020632279534109815	0.93
0.02063456844907921	0.93
0.020525907023188728	0.925
0.020528184642698625	0.925
0.02053046276772833	0.925
0.020532741398446172	0.925
0.020535020535020536	0.925
0.020537300177619892	0.925
0.02053958032641279	0.925
0.020541860981567843	0.925
0.020544142143253747	0.925
0.02054642381163927	0.925
0.02054870598689326	0.925
0.020550988669184627	0.925
0.02055327185868237	0.925
0.020555555555555556	0.925
0.02055783975997333	0.925
0.020560124472104913	0.925
0.020562409692119595	0.925
0.02056469542018675	0.925
0.02056698165647582	0.925
0.020569268401156325	0.925
0.020571555654397864	0.925
0.020573843416370106	0.925
0.0205761316872428	0.925
0.020578420467185762	0.925
0.020580709756368894	0.925
0.02058299955496217	0.925
0.02058528986313564	0.925
0.020587580681059425	0.925
0.020589872008903727	0.925
0.020592163846838825	0.925
0.020594456195035065	0.925
0.02059674905366288	0.925
0.020599042422892774	0.925
0.02060133630289532	0.925
0.020603630693841184	0.925
0.020605925595901093	0.925
0.02060822100924585	0.925
0.020610516934046346	0.925
0.020612813370473538	0.925
0.020615110318698462	0.925
0.020617407778892233	0.925
0.020619705751226035	0.925
0.02062200423587114	0.925
0.020624303232998884	0.925
0.02062660274278069	0.925
0.020628902765388046	0.925
0.020631203300992527	0.925
0.020633504349765783	0.925
0.02063580591187953	0.925
0.020638107987505577	0.925
0.020640410576815798	0.925
0.020642713679982147	0.925
0.020645017297176653	0.925
0.020647321428571428	0.925
0.020649626074338654	0.925
0.020651931234650592	0.925
0.02065423690967958	0.925
0.020656543099598034	0.925
0.02065884980457845	0.925
0.02066115702479339	0.925
0.020663464760415504	0.925
0.020665773011617514	0.925
0.020668081778572225	0.925
0.020670391061452513	0.925
0.020672700860431333	0.925
0.020675011175681716	0.925
0.02056555269922879	0.92
0.020567851553767048	0.92
0.020570150922302962	0.92
0.020460644007155634	0.915
0.020462931902046292	0.915
0.02046522030865578	0.915
0.0204675092271558	0.915
0.02046979865771812	0.915
0.0204720886005146	0.915
0.020474379055717164	0.915
0.020476670023497817	0.915
0.02047896150402865	0.915
0.020481253497481814	0.915
0.02048354600402955	0.915
0.020485839023844172	0.915
0.020488132557098075	0.915
0.020490426603963722	0.915
0.02049272116461366	0.915
0.020495016239220516	0.915
0.02049731182795699	0.915
0.020499607930995856	0.915
0.02050190454850997	0.915
0.020504201680672268	0.915
0.02050649932765576	0.915
0.02050879748963353	0.915
0.02051109616677875	0.915
0.020513395359264656	0.915
0.020515695067264573	0.915
0.020517995290951902	0.915
0.020520296030500113	0.915
0.02052259728608276	0.915
0.020524899057873486	0.915
0.02052720134604599	0.915
0.020529504150774064	0.915
0.020531807472231572	0.915
0.02053411131059246	0.915
0.02053641566603075	0.915
0.02053872053872054	0.915
0.02054102592883601	0.915
0.020543331836551413	0.915
0.02054563826204109	0.915
0.02054794520547945	0.915
0.02055025266704099	0.915
0.02055256064690027	0.915
0.020554869145231944	0.915
0.02055717816221074	0.915
0.02055948769801146	0.915
0.02056179775280899	0.915
0.02056410832677829	0.915
0.020566419420094403	0.915
0.020568731032932448	0.915
0.020571043165467626	0.915
0.02057335581787521	0.915
0.02057566899033056	0.915
0.02057798268300911	0.915
0.02058029689608637	0.915
0.020582611629737936	0.915
0.020584926884139484	0.915
0.020587242659466758	0.915
0.02058955895589559	0.915
0.02059187577360189	0.915
0.020594193112761647	0.915
0.02059651097355093	0.915
0.02059882935614588	0.915
0.020601148260722728	0.915
0.02060346768745778	0.915
0.020605787636527418	0.915
0.02060810810810811	0.915
0.020610429102376395	0.915
0.020612750619508898	0.915
0.020615072659682324	0.915
0.020617395223073456	0.915
0.020619718309859154	0.915
0.020622041920216362	0.915
0.0206243660543221	0.915
0.02062669071235347	0.915
0.020629015894487658	0.915
0.020631341600901916	0.915
0.020633667831773592	0.915
0.020635994587280108	0.915
0.020638321867598963	0.915
0.020640649672907737	0.915
0.020642978003384094	0.915
0.020645306859205775	0.915
0.020647636240550604	0.915
0.02064996614759648	0.915
0.020652296580521385	0.915
0.020654627539503385	0.915
0.020656959024720624	0.915
0.02065929103635132	0.915
0.020661623574573785	0.915
0.020663956639566397	0.915
0.020666290231507622	0.915
0.02066862435057601	0.915
0.020670958996950185	0.915
0.02067329417080886	0.915
0.02067562987233081	0.915
0.020677966101694915	0.915
0.02068030285908012	0.915
0.020682640144665462	0.915
0.020684977958630044	0.915
0.020687316301153065	0.915
0.020689655172413793	0.915
0.020691994572591587	0.915
0.020694334501865884	0.915
0.020696674960416196	0.915
0.020699015948422123	0.915
0.020701357466063348	0.915
0.02070369951351963	0.915
0.020706042090970808	0.915
0.02070838519859681	0.915
0.020710728836577638	0.915
0.02071307300509338	0.915
0.020715417704324203	0.915
0.020717762934450358	0.915
0.020720108695652172	0.915
0.020722454988110067	0.915
0.02072480181200453	0.915
0.02072714916751614	0.915
0.020729497054825553	0.915
0.020731845474113515	0.915
0.020734194425560844	0.915
0.020736543909348443	0.915
0.0207388939256573	0.915
0.02074124447466848	0.915
0.020743595556563136	0.915
0.020745947171522502	0.915
0.02074829931972789	0.915
0.020750652001360698	0.915
0.020753005216602404	0.915
0.02064194170352728	0.91
0.020644283121597096	0.91
0.020646625070901873	0.91
0.02064896755162242	0.91
0.020651310563939634	0.91
0.0206536541080345	0.91
0.020655998184088073	0.91
0.020658342792281497	0.91
0.020660687932796004	0.91
0.020663033605812897	0.91
0.02066537981151357	0.91
0.02066772655007949	0.91
0.020670073821692222	0.91
0.020672421626533394	0.91
0.020561172327615587	0.905
0.020563508293569642	0.905
0.020565844790364732	0.905
0.02056818181818182	0.905
0.020570519377201956	0.905
0.020572857467606273	0.905
0.020575196089575993	0.905
0.020577535243292405	0.905
0.020579874928936898	0.905
0.020582215146690924	0.905
0.02058455589673604	0.905
0.02058689717925387	0.905
0.020589238994426117	0.905
0.020591581342434585	0.905
0.020593924223461145	0.905
0.020596267637687755	0.905
0.02059861158529646	0.905
0.020600956066469382	0.905
0.02060330108138873	0.905
0.020605646630236795	0.905
0.020607992713195945	0.905
0.020610339330448646	0.905
0.020612686482177428	0.905
0.02061503416856492	0.905
0.020617382389793826	0.905
0.020619731146046937	0.905
0.020622080437507122	0.905
0.020624430264357337	0.905
0.020626780626780628	0.905
0.02062913152496011	0.905
0.020631482959078993	0.905
0.020633834929320565	0.905
0.020636187435868203	0.905
0.02063854047890536	0.905
0.020640894058615578	0.905
0.020643248175182483	0.905
0.02064560282878978	0.905
0.020647958019621264	0.905
0.02065031374786081	0.905
0.02065267001369238	0.905
0.020655026817300012	0.905
0.02065738415886784	0.905
0.02065974203858007	0.905
0.020662100456621004	0.905
0.02066445941317502	0.905
0.02066681890842658	0.905
0.020669178942560238	0.905
0.02067153951576062	0.905
0.020559680182752713	0.9
0.0205620287868403	0.9
0.02056437792756769	0.9
0.02056672760511883	0.9
0.02056907781967775	0.9
0.02057142857142857	0.9
0.020573779860555492	0.9
0.0205761316872428	0.9
0.02057848405167486	0.9
0.02058083695403613	0.9
0.02058319039451115	0.9
0.02058554437328454	0.9
0.020587898890541006	0.9
0.02059025394646534	0.9
0.02059260954124242	0.9
0.020594965675057208	0.9
0.02059732234809475	0.9
0.02059967956054017	0.9
0.02060203731257869	0.9
0.020604395604395604	0.9
0.0206067544361763	0.9
0.02060911380810625	0.9
0.020611473720371008	0.9
0.020613834173156206	0.9
0.020616195166647578	0.9
0.020618556701030927	0.9
0.020620918776492154	0.9
0.020623281393217233	0.9
0.020625644551392232	0.9
0.0206280082512033	0.9
0.020630372492836675	0.9
0.02063273727647868	0.9
0.020635102602315717	0.9
0.02063746847053428	0.9
0.02063983488132095	0.9
0.020642201834862386	0.9
0.020644569331345338	0.9
0.02064693737095664	0.9
0.020649305953883215	0.9
0.02065167508031207	0.9
0.020654044750430294	0.9
0.020656414964425062	0.9
0.020658785722483645	0.9
0.02066115702479339	0.9
0.020663528871541728	0.9
0.02066590126291619	0.9
0.020668274199104376	0.9
0.02067064768029398	0.9
0.020673021706672793	0.9
0.02067539627842867	0.9
0.02067777139574957	0.9
0.02068014705882353	0.9
0.020682523267838676	0.9
0.020684900022983222	0.9
0.020687277324445467	0.9
0.020689655172413793	0.9
0.020692033567076676	0.9
0.02069441250862267	0.9
0.020696791997240428	0.9
0.020699172033118676	0.9
0.020701552616446232	0.9
0.020703933747412008	0.9
0.02070631542620499	0.9
0.020708697653014266	0.9
0.020711080428028994	0.9
0.020713463751438434	0.9
0.020715847623431927	0.9
0.020718232044198894	0.9
0.02072061701392886	0.9
0.02072300253281142	0.9
0.02072538860103627	0.9
0.020727775218793182	0.9
0.020730162386272025	0.9
0.02073255010366275	0.9
0.020734938371155396	0.9
0.020737327188940093	0.9
0.020739716557207053	0.9
0.020742106476146577	0.9
0.02074449694594906	0.9
0.02074688796680498	0.9
0.0207492795389049	0.9
0.020751671662439474	0.9
0.020754064337599448	0.9
0.020756457564575646	0.9
0.02075885134355899	0.9
0.020761245674740483	0.9
0.020763640558311224	0.9
0.02076603599446239	0.9
0.020768431983385256	0.9
0.020770828525271175	0.9
0.0207732256203116	0.9
0.02077562326869806	0.9
0.020778021470622188	0.9
0.020780420226275687	0.9
0.020782819535850365	0.9
0.020785219399538105	0.9
0.020787619817530894	0.9
0.02079002079002079	0.9
0.020792422317199955	0.9
0.020794824399260628	0.9
0.02079722703639515	0.9
0.020799630228795933	0.9
0.020802033976655494	0.9
0.020804438280166437	0.9
0.02080684313952144	0.9
0.020809248554913295	0.9
0.02081165452653486	0.9
0.020814061054579093	0.9
0.02081646813923904	0.9
0.020818875780707843	0.9
0.020821283979178717	0.9
0.020823692734844978	0.9
0.020826102047900034	0.9
0.020828511918537376	0.9
0.020830922346950585	0.9
0.020833333333333332	0.9
0.020835744877879384	0.9
0.020838156980782587	0.9
0.02084056964223689	0.9
0.020842982862436313	0.9
0.020845396641574986	0.9
0.020847810979847115	0.9
0.020850225877447004	0.9
0.020852641334569044	0.9
0.020855057351407715	0.9
0.02085747392815759	0.9
0.020859891065013327	0.9
0.02086230876216968	0.9
0.02086472701982149	0.9
0.02086714583816369	0.9
0.020869565217391306	0.9
0.020871985157699443	0.9
0.02087440565928331	0.9
0.020876826722338204	0.9
0.020879248347059506	0.9
0.02088167053364269	0.9
0.020884093282283328	0.9
0.02088651659317707	0.9
0.020888940466519672	0.9
0.020891364902506964	0.9
0.02089378990133488	0.9
0.020896215463199443	0.9
0.02089864158829676	0.9
0.02090106827682304	0.9
0.020903495528974567	0.9
0.020905923344947737	0.9
0.020908351724939017	0.9
0.020910780669144983	0.9
0.020913210177762286	0.9
0.020915640250987685	0.9
0.020918070889018012	0.9
0.02092050209205021	0.9
0.0209229338602813	0.9
0.020925366193908394	0.9
0.020927799093128707	0.9
0.020930232558139535	0.9
0.020816373996976393	0.895
0.02081879506862061	0.895
0.020821216703501223	0.895
0.0208236389018148	0.895
0.020826061663758	0.895
0.020828484989527576	0.895
0.020830908879320376	0.895
0.020833333333333332	0.895
0.020835758351763472	0.895
0.020721769499417928	0.89
0.020724182093375246	0.89
0.02072659524918491	0.89
0.020729008967043206	0.89
0.020731423247146517	0.89
0.02073383808969132	0.89
0.020736253494874183	0.89
0.020738669462891764	0.89
0.020741085993940808	0.89
0.020743503088218155	0.89
0.020745920745920746	0.89
0.0207483389672456	0.89
0.020750757752389836	0.89
0.020753177101550658	0.89
0.020755597014925374	0.89
0.020758017492711372	0.89
0.020760438535106136	0.89
0.020762860142307243	0.89
0.020765282314512367	0.89
0.02076770505191926	0.89
0.02077012835472579	0.89
0.020772552223129886	0.89
0.020774976657329598	0.89
0.020777401657523054	0.89
0.020779827223908476	0.89
0.02078225335668418	0.89
0.020784680056048575	0.89
0.020787107322200165	0.89
0.02078953515533754	0.89
0.020791963555659387	0.89
0.020794392523364486	0.89
0.02079682205865171	0.89
0.020799252161720027	0.89
0.020801682832768495	0.89
0.020804114071996258	0.89
0.02080654587960257	0.89
0.020808978255786766	0.89
0.020811411200748274	0.89
0.020813844714686624	0.89
0.020816278797801426	0.89
0.020818713450292396	0.89
0.02082114867235934	0.89
0.02082358446420215	0.89
0.020826020826020825	0.89
0.020828457758015447	0.89
0.02083089526038619	0.89
0.020833333333333332	0.89
0.02083577197705724	0.89
0.020838211191758372	0.89
0.02084065097763728	0.89
0.020843091334894613	0.89
0.020845532263731117	0.89
0.020847973764347622	0.89
0.020850415836945062	0.89
0.02085285848172446	0.89
0.020855301698886938	0.89
0.0208577454886337	0.89
0.020860189851166062	0.89
0.02086263478668542	0.89
0.02086508029539327	0.89
0.020867526377491206	0.89
0.020869973033180913	0.89
0.020872420262664164	0.89
0.02087486806614284	0.89
0.020877316443818905	0.89
0.02087976539589443	0.89
0.020882214922571564	0.89
0.020884665024052562	0.89
0.02088711570053978	0.89
0.020889566952235653	0.89
0.020892018779342724	0.89
0.020894471182063622	0.89
0.020779525710260625	0.885
0.020781965480803098	0.885
0.020784405824330672	0.885
0.020786846741045216	0.885
0.020789288231148697	0.885
0.020791730294843182	0.885
0.020794172932330827	0.885
0.02079661614381389	0.885
0.020799059929494712	0.885
0.020801504289575744	0.885
0.02080394922425952	0.885
0.02080639473374868	0.885
0.020808840818245945	0.885
0.020811287477954146	0.885
0.0208137347130762	0.885
0.020816182523815126	0.885
0.02081863091037403	0.885
0.020821079872956123	0.885
0.020823529411764706	0.885
0.020825979527003175	0.885
0.020828430218875028	0.885
0.020830881487583854	0.885
0.020833333333333332	0.885
0.02083578575632725	0.885
0.020838238756769486	0.885
0.020840692334864006	0.885
0.020843146490814885	0.885
0.020845601224826288	0.885
0.020848056537102474	0.885
0.020850512427847804	0.885
0.02085296889726673	0.885
0.020855425945563805	0.885
0.020857883572943672	0.885
0.020860341779611078	0.885
0.02086280056577086	0.885
0.020865259931627963	0.885
0.02086771987738741	0.885
0.020870180403254335	0.885
0.02087264150943396	0.885
0.02087510319613162	0.885
0.020877565463552725	0.885
0.020880028311902797	0.885
0.020882491741387448	0.885
0.02088495575221239	0.885
0.02088742034458343	0.885
0.02088988551870648	0.885
0.020892351274787536	0.885
0.0208948176130327	0.885
0.02089728453364817	0.885
0.02089975203684024	0.885
0.020784128483703354	0.88
0.020786583205385616	0.88
0.020789038506969053	0.88
0.020791494388659185	0.88
0.020793950850661626	0.88
0.020796407893182087	0.88
0.020798865516426377	0.88
0.020801323720600402	0.88
0.020803782505910164	0.88
0.02080624187256177	0.88
0.02080870182076141	0.88
0.020811162350715385	0.88
0.020813623462630087	0.88
0.020816085156712006	0.88
0.02081854743316773	0.88
0.020821010292203953	0.88
0.02082347373402745	0.88
0.020825937758845108	0.88
0.020828402366863907	0.88
0.020830867558290923	0.88
0.020833333333333332	0.88
0.020835799692198415	0.88
0.020838266635093534	0.88
0.02084073416222617	0.88
0.020843202273803884	0.88
0.020845670970034348	0.88
0.020848140251125327	0.88
0.02085061011728468	0.88
0.02085308056872038	0.88
0.02085555160564048	0.88
0.020858023228253142	0.88
0.020860495436766623	0.88
0.020862968231389285	0.88
0.020865441612329578	0.88
0.020867915579796063	0.88
0.020870390133997392	0.88
0.020872865275142316	0.88
0.020875341003439688	0.88
0.02087781731909846	0.88
0.020880294222327678	0.88
0.0208827717133365	0.88
0.020885249792334165	0.88
0.020887728459530026	0.88
0.02089020771513353	0.88
0.020892687559354226	0.88
0.020895167992401757	0.88
0.02089764901448587	0.88
0.020900130625816412	0.88
0.020902612826603325	0.88
0.020905095617056658	0.88
0.02090757899738655	0.88
0.020910062967803254	0.88
0.02091254752851711	0.88
0.02091503267973856	0.88
0.020917518421678154	0.88
0.020920004754546535	0.88
0.020922491678554447	0.88
0.020924979193912733	0.88
0.020927467300832343	0.88
0.020929955999524318	0.88
0.02093244529019981	0.88
0.02093493517307006	0.88
0.02093742564834642	0.88
0.020939916716240334	0.88
0.020942408376963352	0.88
0.020944900630727122	0.88
0.020947393477743395	0.88
0.020949886918224022	0.88
0.02095238095238095	0.88
0.02095487558042624	0.88
0.02095737080257204	0.88
0.020959866619030605	0.88
0.02096236303001429	0.88
0.020964860035735555	0.88
0.020967357636406957	0.88
0.020969855832241154	0.88
0.020972354623450904	0.88
0.020974854010249077	0.88
0.02097735399284863	0.88
0.02097985457146263	0.88
0.020982355746304245	0.88
0.02098485751758674	0.88
0.020987359885523492	0.88
0.020989862850327966	0.88
0.02099236641221374	0.88
0.02099487057139449	0.88
0.02099737532808399	0.88
0.02099988068249612	0.88
0.02100238663484487	0.88
0.021004893185344313	0.88
0.021007400334208642	0.88
0.021009908081652144	0.88
0.021012416427889206	0.88
0.02101492537313433	0.88
0.021017434917602103	0.88
0.021019945061507225	0.88
0.0210224558050645	0.88
0.02102496714848883	0.88
0.021027479091995222	0.88
0.02102999163579878	0.88
0.021032504780114723	0.88
0.02103501852515836	0.88
0.021037532871145112	0.88
0.021040047818290497	0.88
0.021042563366810138	0.88
0.021045079516919765	0.88
0.021047596268835206	0.88
0.021050113622772395	0.88
0.021052631578947368	0.88
0.021055150137576265	0.88
0.02105766929887533	0.88
0.021060189063060907	0.88
0.02106270943034945	0.88
0.02106523040095751	0.88
0.02106775197510175	0.88
0.021070274152998923	0.88
0.0210727969348659	0.88
0.02107532032091965	0.88
0.020958083832335328	0.875
0.020960594083123726	0.875
0.020963104935313847	0.875
0.020965616389121842	0.875
0.020968128444763957	0.875
0.020970641102456562	0.875
0.02097315436241611	0.875
0.020975668224859162	0.875
0.020978182690002397	0.875
0.02098069775806258	0.875
0.020983213429256596	0.875
0.020985729703801415	0.875
0.020988246581914127	0.875
0.020990764063811923	0.875
0.020993282149712092	0.875
0.020995800839832032	0.875
0.020998320134389247	0.875
0.021000840033601344	0.875
0.02100336053768603	0.875
0.02100588164686112	0.875
0.02100840336134454	0.875
0.021010925681354303	0.875
0.021013448607108548	0.875
0.021015972138825507	0.875
0.021018496276723517	0.875
0.021021021021021023	0.875
0.02102354637193657	0.875
0.021026072329688814	0.875
0.021028598894496514	0.875
0.021031126066578535	0.875
0.021033653846153848	0.875
0.02103618223344152	0.875
0.021038711228660734	0.875
0.02104124083203078	0.875
0.021043771043771045	0.875
0.021046301864101023	0.875
0.021048833293240317	0.875
0.021051365331408636	0.875
0.021053897978825793	0.875
0.021056431235711708	0.875
0.0210589651022864	0.875
0.02106149957877001	0.875
0.021064034665382765	0.875
0.02106657036234501	0.875
0.021069106669877196	0.875
0.02107164358819988	0.875
0.02107418111753372	0.875
0.021076719258099483	0.875
0.021079258010118045	0.875
0.020961329960245755	0.87
0.020963855421686748	0.87
0.020966381491745994	0.87
0.020848397204145577	0.865
0.020850909967458118	0.865
0.020853423336547734	0.865
0.020855937311633516	0.865
0.02085845189293465	0.865
0.020860967080670444	0.865
0.020863482875060298	0.865
0.020865999276323724	0.865
0.02086851628468034	0.865
0.02087103390034986	0.865
0.020873552123552123	0.865
0.02087607095450706	0.865
0.02087859039343471	0.865
0.02088111044055522	0.865
0.020883631096088845	0.865
0.020886152360255945	0.865
0.020888674233276987	0.865
0.02089119671537254	0.865
0.020893719806763286	0.865
0.02089624350767001	0.865
0.020898767818313603	0.865
0.020901292738915066	0.865
0.020903818269695507	0.865
0.020906344410876132	0.865
0.02090887116267827	0.865
0.02091139852532334	0.865
0.02091392649903288	0.865
0.020916455084028535	0.865
0.020918984280532044	0.865
0.020921514088765268	0.865
0.02092404450895017	0.865
0.020926575541308817	0.865
0.020929107186063393	0.865
0.020931639443436175	0.865
0.020934172313649566	0.865
0.020936705796926056	0.865
0.02093923989348826	0.865
0.02094177460355889	0.865
0.020944309927360776	0.865
0.02094684586511684	0.865
0.020949382417050133	0.865
0.020951919583383796	0.865
0.020954457364341084	0.865
0.020956995760145366	0.865
0.020838381390840804	0.86
0.020840906337089543	0.86
0.02084343189529811	0.86
0.020845958065689008	0.86
0.02084848484848485	0.86
0.020851012243908354	0.86
0.020853540252182348	0.86
0.020856068873529768	0.86
0.02085859810817366	0.86
0.020861127956337173	0.86
0.020863658418243572	0.86
0.02086618949411622	0.86
0.020868721184178596	0.86
0.02087125348865429	0.86
0.02087378640776699	0.86
0.020876319941740502	0.86
0.02087885409079874	0.86
0.020881388855165717	0.86
0.020883924235065566	0.86
0.020886460230722527	0.86
0.02088899684236094	0.86
0.020891534070205272	0.86
0.02089407191448008	0.86
0.020896610375410036	0.86
0.020899149453219926	0.86
0.020901689148134645	0.86
0.020904229460379193	0.86
0.02090677039017868	0.86
0.020909311937758326	0.86
0.020911854103343466	0.86
0.02091439688715953	0.86
0.02091694028943208	0.86
0.020919484310386767	0.86
0.02092202895024936	0.86
0.020924574209245744	0.86
0.0209271200876019	0.86
0.02092966658554393	0.86
0.02093221370329804	0.86
0.020934761441090556	0.86
0.020937309799147902	0.86
0.020939858777696614	0.86
0.020942408376963352	0.86
0.020944958597174865	0.86
0.020947509438558033	0.86
0.02095006090133983	0.86
0.02095261298574735	0.86
0.020955165692007796	0.86
0.020957719020348483	0.86
0.02096027297099683	0.86
0.020962827544180378	0.86
0.020965382740126767	0.86
0.020967938559063756	0.86
0.020970495001219214	0.86
0.02097305206682112	0.86
0.020975609756097562	0.86
0.020978168069276742	0.86
0.02098072700658697	0.86
0.020983286568256678	0.86
0.020985846754514398	0.86
0.020988407565588774	0.86
0.020990969001708566	0.86
0.020993531063102647	0.86
0.02099609375	0.86
0.020998657062629714	0.86
0.021001221001221003	0.86
0.021003785566003175	0.86
0.021006350757205666	0.86
0.021008916575058018	0.86
0.021011483019789886	0.86
0.021014050091631032	0.86
0.021016617790811338	0.86
0.021019186117560797	0.86
0.02102175507210951	0.86
0.02102432465468769	0.86
0.021026894865525673	0.86
0.021029465704853895	0.86
0.02103203717290291	0.86
0.021034609269903387	0.86
0.021037181996086105	0.86
0.021039755351681958	0.86
0.021042329336921947	0.86
0.021044903952037196	0.86
0.021047479197258932	0.86
0.021050055072818503	0.86
0.021052631578947368	0.86
0.021055208715877096	0.86
0.021057786483839373	0.86
0.021060364883065997	0.86
0.021062943913788882	0.86
0.021065523576240048	0.86
0.021068103870651642	0.86
0.02107068479725591	0.86
0.021073266356285224	0.86
0.02107584854797206	0.86
0.02107843137254902	0.86
0.021081014830248806	0.86
0.02108359892130424	0.86
0.021086183645948265	0.86
0.021088769004413928	0.86
0.021091354996934396	0.86
0.021093941623742948	0.86
0.02109652888507298	0.86
0.021099116781157997	0.86
0.021101705312231628	0.86
0.02110429447852761	0.86
0.02110688428027979	0.86
0.02110947471772214	0.86
0.021112065791088746	0.86
0.0211146575006138	0.86
0.021117249846531613	0.86
0.02111984282907662	0.86
0.02112243644848336	0.86
0.02112503070498649	0.86
0.021127625598820785	0.86
0.02113022113022113	0.86
0.021132817299422534	0.86
0.021135414106660113	0.86
0.021138011552169104	0.86
0.021140609636184856	0.86
0.02114320835894284	0.86
0.021145807720678634	0.86
0.021148407721627936	0.86
0.02115100836202656	0.86
0.02115360964211044	0.86
0.021156211562115623	0.86
0.021158814122278262	0.86
0.021161417322834646	0.86
0.021164021164021163	0.86
0.02116662564607433	0.86
0.02116923076923077	0.86
0.02117183653372723	0.86
0.021174442939800565	0.86
0.02117704998768776	0.86
0.021179657677625908	0.86
0.021182266009852218	0.86
0.021184874984604016	0.86
0.02118748460211875	0.86
0.021190094862633978	0.86
0.021192705766387383	0.86
0.02119531731361676	0.86
0.02119792950456002	0.86
0.021200542339455196	0.86
0.021203155818540435	0.86
0.021205769942054	0.86
0.021208384710234278	0.86
0.02121100012331977	0.86
0.021213616181549086	0.86
0.02121623288516097	0.86
0.021218850234394276	0.86
0.02122146822948797	0.86
0.021224086870681145	0.86
0.021226706158213007	0.86
0.02122932609232288	0.86
0.021231946673250218	0.86
0.02123456790123457	0.86
0.02123718977651562	0.86
0.02123981229933317	0.86
0.021242435469927132	0.86
0.021245059288537548	0.86
0.021247683755404572	0.86
0.02125030887076847	0.86
0.02125293463486964	0.86
0.021255561047948592	0.86
0.021258188110245952	0.86
0.021260815822002472	0.86
0.021263444183459018	0.86
0.02126607319485658	0.86
0.021268702856436256	0.86
0.021271333168439276	0.86
0.02127396413110699	0.86
0.02127659574468085	0.86
0.02127922800940245	0.86
0.02128186092551349	0.86
0.021284494493255784	0.86
0.02128712871287129	0.86
0.021289763584602054	0.86
0.02129239910869027	0.86
0.021295035285378235	0.86
0.02129767211490837	0.86
0.02130030959752322	0.86
0.021302947733465444	0.86
0.021305586522977826	0.86
0.02130822596630327	0.86
0.021310866063684798	0.86
0.021313506815365552	0.86
0.021316148221588796	0.86
0.021318790282597918	0.86
0.02132143299863642	0.86
0.02132407636994793	0.86
0.021326720396776192	0.86
0.02132936507936508	0.86
0.021332010417958576	0.86
0.021334656412800794	0.86
0.021213248976553776	0.855
0.02121588089330025	0.855
0.021218513463208834	0.855
0.02122114668652271	0.855
0.02122378056348517	0.855
0.02122641509433962	0.855
0.021229050279329607	0.855
0.021231686118698783	0.855
0.021234322612690922	0.855
0.021236959761549927	0.855
0.02123959756551981	0.855
0.02124223602484472	0.855
0.021244875139768915	0.855
0.02124751491053678	0.855
0.02125015533739282	0.855
0.021252796420581657	0.855
0.021255438160348042	0.855
0.021258080556936846	0.855
0.02126072361059306	0.855
0.0212633673215618	0.855
0.021266011690088297	0.855
0.02126865671641791	0.855
0.021271302400796117	0.855
0.021273948743468524	0.855
0.02127659574468085	0.855
0.021279243404678946	0.855
0.021281891723708774	0.855
0.02128454070201643	0.855
0.021287190339848126	0.855
0.021289840637450198	0.855
0.02129249159506911	0.855
0.021295143212951433	0.855
0.02129779549134388	0.855
0.021300448430493273	0.855
0.02130310203064657	0.855
0.021305756292050834	0.855
0.02130841121495327	0.855
0.021311066799601198	0.855
0.021313723046242055	0.855
0.02131637995512341	0.855
0.021319037526492956	0.855
0.021321695760598502	0.855
0.02132435465768799	0.855
0.02132701421800948	0.855
0.02132967444181115	0.855
0.02133233532934132	0.855
0.02133499688084841	0.855
0.021337659096580985	0.855
0.02134032197678772	0.855
0.021342985521717425	0.855
0.021345649731619024	0.855
0.021348314606741574	0.855
0.021350980147334248	0.855
0.021353646353646352	0.855
0.021356313225927313	0.855
0.02135898076442668	0.855
0.021361648969394128	0.855
0.02136431784107946	0.855
0.0213669873797326	0.855
0.0213696575856036	0.855
0.021372328458942633	0.855
0.021375	0.855
0.021377672209026127	0.855
0.02138034508627157	0.855
0.021383018631986994	0.855
0.02138569284642321	0.855
0.021388367729831145	0.855
0.021391043282461848	0.855
0.021393719504566495	0.855
0.021396396396396396	0.855
0.02139907395820298	0.855
0.021401752190237797	0.855
0.021404431092752536	0.855
0.021407110665999	0.855
0.021409790910229123	0.855
0.021412471825694966	0.855
0.021415153412648717	0.855
0.021417835671342686	0.855
0.02142051860202931	0.855
0.02142320220496116	0.855
0.02142588648039093	0.855
0.02142857142857143	0.855
0.021431257049755608	0.855
0.02143394334419654	0.855
0.021436630312147424	0.855
0.021439317953861586	0.855
0.021442006269592476	0.855
0.02144469525959368	0.855
0.021447384924118903	0.855
0.021450075263421978	0.855
0.021452766277756868	0.855
0.021455457967377665	0.855
0.021458150332538586	0.855
0.021460843373493976	0.855
0.021463537090498305	0.855
0.021466231483806178	0.855
0.021468926553672316	0.855
0.021471622300351583	0.855
0.021474318724098957	0.855
0.021477015825169556	0.855
0.021479713603818614	0.855
0.021482412060301506	0.855
0.021359467269757508	0.85
0.02136215129429505	0.85
0.021364835993464875	0.85
0.021367521367521368	0.85
[truncated: 7,955 more rows]
