# Supplementary material for: Predicting sequence-specific amplification efficiency in multi-template PCR with deep learning
Source: Nat Commun. 2025 Oct 16;16:9187. doi: 10.1038/s41467-025-64221-4 (PMC12533003; doi:10.1038/s41467-025-64221-4)
Supplement: Supplementary file 4 — Source data [file 41467_2025_64221_MOESM4_ESM.zip › Fig. 6b/pr_curve_Q5_data_GCfix 2perc_Taq.csv]

precision	recall
0.02001000500250125	1.0
0.020012007204322592	1.0
0.020014009806864807	1.0
0.020016012810248198	1.0
0.020018016214593135	1.0
0.02002002002002002	1.0
0.020022024226649313	1.0
0.020024028834601523	1.0
0.020026033843997197	1.0
0.02002803925495694	1.0
0.020030045067601403	1.0
0.020032051282051284	1.0
0.020034057898427327	1.0
0.02003606491685033	1.0
0.020038072337441138	1.0
0.02004008016032064	1.0
0.02004208838560978	1.0
0.020044097013429546	1.0
0.02004610604390097	1.0
0.020048115477145148	1.0
0.020050125313283207	1.0
0.019951874874674154	0.995
0.0198536047327785	0.99
0.019855595667870037	0.99
0.01985758700230669	0.99
0.019859578736208625	0.99
0.019861570869696057	0.99
0.019863563402889247	0.99
0.0198655563359085	0.99
0.019867549668874173	0.99
0.019869543401906675	0.99
0.019871537535126455	0.99
0.01987353206865402	0.99
0.019875527002609916	0.99
0.019877522337114747	0.99
0.019879518072289156	0.99
0.01988151420825384	0.99
0.019883510745129545	0.99
0.019885507683037058	0.99
0.019887505022097227	0.99
0.019889502762430938	0.99
0.019891500904159132	0.99
0.019893499447402794	0.99
0.019895498392282957	0.99
0.019897497738920713	0.99
0.019899497487437186	0.99
0.019901497637953562	0.99
0.019903498190591073	0.99
0.019905499145470996	0.99
0.01990750050271466	0.99
0.019909502262443438	0.99
0.01991150442477876	0.99
0.0199135069898421	0.99
0.019915509957754977	0.99
0.01991751332863897	0.99
0.019919517102615695	0.99
0.01992152127980682	0.99
0.019923525860334072	0.99
0.019925530844319212	0.99
0.019927536231884056	0.99
0.01992954202315048	0.99
0.019931548218240388	0.99
0.019933554817275746	0.99
0.019935561820378575	0.99
0.01993756922767093	0.99
0.019939577039274924	0.99
0.01994158525531272	0.99
0.019943593875906527	0.99
0.019945602901178604	0.99
0.01994761233125126	0.99
0.01994962216624685	0.99
0.01995163240628779	0.99
0.019953643051496522	0.99
0.019955654101995565	0.99
0.01995766555790747	0.99
0.019959677419354838	0.99
0.019961689686460327	0.99
0.019963702359346643	0.99
0.019965715438136532	0.99
0.019967728922952805	0.99
0.019969742813918306	0.99
0.019971757111155942	0.99
0.01997377181478866	0.99
0.019975786924939468	0.99
0.01997780244173141	0.99
0.019979818365287588	0.99
0.019981834695731154	0.99
0.019983851433185304	0.99
0.01998586857777329	0.99
0.019987886129618413	0.99
0.019989904088844018	0.99
0.019991922455573505	0.99
0.019993941229930322	0.99
0.019995960412037973	0.99
0.019997980002019997	0.99
0.02	0.99
0.020002020406101627	0.99
0.020004041220448576	0.99
0.020006062443164597	0.99
0.020008084074373485	0.99
0.02001010611419909	0.99
0.02001212856276531	0.99
0.020014151420196098	0.99
0.020016174686615446	0.99
0.020018198362147407	0.99
0.020020222446916078	0.99
0.020022246941045607	0.99
0.020024271844660196	0.99
0.02002629715788409	0.99
0.020028322880841595	0.99
0.020030349013657057	0.99
0.020032375556454877	0.99
0.020034402509359506	0.99
0.020036429872495445	0.99
0.02003845764598725	0.99
0.020040485829959515	0.99
0.020042514424536896	0.99
0.0200445434298441	0.99
0.02004657284600587	0.99
0.020048602673147023	0.99
0.020050632911392405	0.99
0.020052663560866924	0.99
0.020054694621695533	0.99
0.020056726094003243	0.99
0.020058757977915107	0.99
0.02006079027355623	0.99
0.02006282298105178	0.99
0.020064856100526957	0.99
0.020066889632107024	0.99
0.020068923575917292	0.99
0.020070957932083123	0.99
0.020072992700729927	0.99
0.02007502788198317	0.99
0.020077063475968365	0.99
0.020079099482811075	0.99
0.020081135902636917	0.99
0.02008317273557156	0.99
0.02008520998174072	0.99
0.020087247641270164	0.99
0.020089285714285716	0.99
0.02009132420091324	0.99
0.02009336310127867	0.99
0.020095402415507967	0.99
0.020097442143727162	0.99
0.02009948228606233	0.99
0.020101522842639594	0.99
0.020103563813585135	0.99
0.020105605199025184	0.99
0.020107646999086015	0.99
0.02010968921389397	0.99
0.02011173184357542	0.99
0.020113774888256806	0.99
0.020115818348064616	0.99
0.02011786222312538	0.99
0.020119906513565693	0.99
0.020121951219512196	0.99
0.020123996341091573	0.99
0.020126041878430576	0.99
0.020128087831655993	0.99
0.020130134200894673	0.99
0.020132180986273514	0.99
0.020134228187919462	0.99
0.020136275805959523	0.99
0.02013832384052075	0.99
0.02014037229173024	0.99
0.02014242115971516	0.99
0.020144470444602706	0.99
0.020146520146520148	0.99
0.02014857026559479	0.99
0.020150620801954	0.99
0.02015267175572519	0.99
0.02015472312703583	0.99
0.020156774916013438	0.99
0.020158827122785584	0.99
0.02016087974747989	0.99
0.020162932790224034	0.99
0.02016498625114574	0.99
0.020167040130372786	0.99
0.020169094428033003	0.99
0.020171149144254278	0.99
0.020173204279164546	0.99
0.020175259832891788	0.99
0.020177315805564047	0.99
0.020179372197309416	0.99
0.02018142900825604	0.99
0.02018348623853211	0.99
0.020185543888265878	0.99
0.020187601957585646	0.99
0.02018966044661976	0.99
0.020191719355496636	0.99
0.020193778684344722	0.99
0.020195838433292534	0.99
0.020197898602468633	0.99
0.020199959192001633	0.99
0.020202020202020204	0.99
0.02020408163265306	0.99
0.020206143484028983	0.99
0.02020820575627679	0.99
0.020210268449525365	0.99
0.020212331563903636	0.99
0.02021439509954058	0.99
0.020216459056565245	0.99
0.02021852343510671	0.99
0.02022058823529412	0.99
0.020222653457256663	0.99
0.020224719101123594	0.99
0.02022678516702421	0.99
0.02022885165508786	0.99
0.020230918565443956	0.99
0.02023298589822195	0.99
0.020235053653551355	0.99
0.020237121831561733	0.99
0.020239190432382703	0.99
0.020241259456143936	0.99
0.020243328902975154	0.99
0.020245398773006136	0.99
0.020247469066366704	0.99
0.020249539783186745	0.99
0.020251610923596196	0.99
0.02025368248772504	0.99
0.020255754475703325	0.99
0.020257826887661142	0.99
0.02025989972372864	0.99
0.020261972984036022	0.99
0.02026404666871354	0.99
0.020266120777891503	0.99
0.020268195311700276	0.99
0.02027027027027027	0.99
0.020272345653731955	0.99
0.02027442146221585	0.99
0.020276497695852536	0.99
0.020278574354772635	0.99
0.02028065143910683	0.99
0.020282728948985862	0.99
0.02028480688454052	0.99
0.02028688524590164	0.99
0.020288964033200123	0.99
0.020291043246566918	0.99
0.020293122886133032	0.99
0.02029520295202952	0.99
0.020297283444387495	0.99
0.020299364363338117	0.99
0.02030144570901261	0.99
0.02030352748154225	0.99
0.020305609681058354	0.99
0.020307692307692308	0.99
0.020309775361575546	0.99
0.020311858842839557	0.99
0.020313942751615882	0.99
0.020316027088036117	0.99
0.020318111852231913	0.99
0.020320197044334975	0.99
0.02032228266447706	0.99
0.020324368712789982	0.99
0.020326455189405606	0.99
0.02032854209445585	0.99
0.020330629428072698	0.99
0.02033271719038817	0.99
0.020334805381534354	0.99
0.020336894001643385	0.99
0.020338983050847456	0.99
0.020341072529278817	0.99
0.020343162437069764	0.99
0.020345252774352653	0.99
0.02034734354125989	0.99
0.020349434737923947	0.99
0.020351526364477335	0.99
0.02035361842105263	0.99
0.020355710907782463	0.99
0.020357803824799507	0.99
0.020359897172236505	0.99
0.020361990950226245	0.99
0.020364085158901573	0.99
0.020366179798395393	0.99
0.020368274868840654	0.99
0.020370370370370372	0.99
0.020372466303117606	0.99
0.020374562667215476	0.99
0.02037665946279716	0.99
0.020378756689995885	0.99
0.02038085434894493	0.99
0.02038295243977764	0.99
0.020385050962627407	0.99
0.020387149917627675	0.99
0.020389249304911955	0.99
0.0203913491246138	0.99
0.020393449376866823	0.99
0.0203955500618047	0.99
0.020397651179561143	0.99
0.020399752730269935	0.99
0.020401854714064915	0.99
0.020403957131079967	0.99
0.020406059981449037	0.99
0.02040816326530612	0.99
0.02041026698278528	0.99
0.02041237113402062	0.99
0.020414475719146303	0.99
0.020416580738296556	0.99
0.02041868619160565	0.99
0.02042079207920792	0.99
0.02042289840123775	0.99
0.020425005157829586	0.99
0.02042711234911792	0.99
0.02042921997523731	0.99
0.02043132803632236	0.99
0.02043343653250774	0.99
0.020435545463928166	0.99
0.020437654830718414	0.99
0.020439764633013318	0.99
0.02044187487094776	0.99
0.020443985544656686	0.99
0.020446096654275093	0.99
0.020448208199938037	0.99
0.020450320181780623	0.99
0.020452432599938022	0.99
0.020454545454545454	0.99
0.020456658745738196	0.99
0.02045877247365158	0.99
0.020460886638420998	0.99
0.020463001240181893	0.99
0.020465116279069766	0.99
0.02036386189787058	0.985
0.02036596712498708	0.985
0.020368072787427628	0.985
0.020370178885327266	0.985
0.020372285418821096	0.985
0.020374392388044265	0.985
0.020376499793131983	0.985
0.02037860763421951	0.985
0.02038071591144217	0.985
0.020382824624935333	0.985
0.020384933774834437	0.985
0.020387043361274965	0.985
0.020389153384392466	0.985
0.020391263844322535	0.985
0.02039337474120083	0.985
0.02039548607516306	0.985
0.020397597846344998	0.985
0.020399710054882468	0.985
0.02040182270091135	0.985
0.020403935784567583	0.985
0.020406049305987155	0.985
0.02040816326530612	0.985
0.020410277662660587	0.985
0.020412392498186716	0.985
0.020414507772020727	0.985
0.02041662348429889	0.985
0.020418739635157546	0.985
0.020420856224733077	0.985
0.020422973253161933	0.985
0.020425090720580612	0.985
0.020427208627125673	0.985
0.020429326972933735	0.985
0.020431445758141466	0.985
0.020433564982885594	0.985
0.020435684647302905	0.985
0.02043780475153024	0.985
0.020439925295704504	0.985
0.020442046279962645	0.985
0.020444167704441678	0.985
0.020446289569278672	0.985
0.020448411874610755	0.985
0.020450534620575108	0.985
0.02045265780730897	0.985
0.02045478143494964	0.985
0.020456905503634475	0.985
0.020459030013500884	0.985
0.020461154964686333	0.985
0.020463280357328348	0.985
0.020465406191564513	0.985
0.020467532467532468	0.985
0.020469659185369908	0.985
0.02047178634521459	0.985
0.020473913947204322	0.985
0.020476041991476977	0.985
0.02047817047817048	0.985
0.020480299407422808	0.985
0.020482428779372012	0.985
0.020484558594156183	0.985
0.020486688851913477	0.985
0.02048881955278211	0.985
0.020490950696900354	0.985
0.020493082284406532	0.985
0.020495214315439034	0.985
0.020497346790136303	0.985
0.020499479708636838	0.985
0.020501613071079196	0.985
0.020503746877601998	0.985
0.020505881128343915	0.985
0.020508015823443682	0.985
0.020510150963040083	0.985
0.02051228654727197	0.985
0.020514422576278245	0.985
0.020516559050197874	0.985
0.02051869596916988	0.985
0.020520833333333332	0.985
0.02052297114282738	0.985
0.020525109397791206	0.985
0.020527248098364072	0.985
0.020529387244685286	0.985
0.020531526836894215	0.985
0.02053366687513029	0.985
0.020535807359532993	0.985
0.02053794829024187	0.985
0.020540089667396517	0.985
0.0205422314911366	0.985
0.020544373761601835	0.985
0.020546516478932	0.985
0.020548659643266923	0.985
0.020550803254746505	0.985
0.020552947313510695	0.985
0.0205550918196995	0.985
0.02055723677345299	0.985
0.02055938217491129	0.985
0.02056152802421459	0.985
0.02056367432150313	0.985
0.020565821066917216	0.985
0.020567968260597203	0.985
0.02057011590268351	0.985
0.020572263993316624	0.985
0.020574412532637077	0.985
0.02057656152078546	0.985
0.020578710957902435	0.985
0.020580860844128707	0.985
0.02058301117960506	0.985
0.02058516196447231	0.985
0.020587313198871356	0.985
0.020589464882943144	0.985
0.02059161701682868	0.985
0.020593769600669037	0.985
0.020595922634605333	0.985
0.020598076118778754	0.985
0.020600230053330545	0.985
0.020602384438402007	0.985
0.020604539274134505	0.985
0.020606694560669457	0.985
0.02060885029814834	0.985
0.020611006486712703	0.985
0.020613163126504134	0.985
0.020615320217664296	0.985
0.020617477760334905	0.985
0.020619635754657736	0.985
0.020621794200774625	0.985
0.02062395309882747	0.985
0.020626112448958223	0.985
0.020630432506021572	0.985
0.020632593213238376	0.985
0.0206347543731015	0.985
0.020636915985753197	0.985
0.020639078051335778	0.985
0.020641240569991618	0.985
0.020643403541863146	0.985
0.020645566967092854	0.985
0.02064773084582329	0.985
0.020649895178197066	0.985
0.02065205996435685	0.985
0.020654225204445376	0.985
0.02065639089860543	0.985
0.020658557046979865	0.985
0.02066072364971159	0.985
0.02066289070694357	0.985
0.020665058218818838	0.985
0.020667226185480485	0.985
0.02066939460707166	0.985
0.020671563483735573	0.985
0.02067373281561549	0.985
0.020675902602854745	0.985
0.020678072845596727	0.985
0.020680243543984882	0.985
0.02068241469816273	0.985
0.020684586308273835	0.985
0.02068675837446183	0.985
0.020688930896870406	0.985
0.020691103875643314	0.985
0.02069327731092437	0.985
0.020695451202857443	0.985
0.020697625551586468	0.985
0.020699800357255438	0.985
0.020701975620008407	0.985
0.020704151339989492	0.985
0.020706327517342863	0.985
0.020708504152212762	0.985
0.02071068124474348	0.985
0.02071285879507938	0.985
0.02071503680336488	0.985
0.020717215269744453	0.985
0.020719394194362643	0.985
0.02072157357736405	0.985
0.02072375341889333	0.985
0.020725933719095212	0.985
0.020728114478114477	0.985
0.02073029569609597	0.985
0.020732477373184593	0.985
0.020734659509525313	0.985
0.020736842105263158	0.985
0.020739025160543215	0.985
0.020741208675510634	0.985
0.020743392650310624	0.985
0.02074557708508846	0.985
0.020747761979989468	0.985
0.020749947335159048	0.985
0.020752133150742653	0.985
0.020754319426885798	0.985
0.020756506163734065	0.985
0.020758693361433087	0.985
0.02076088102012857	0.985
0.020763069139966273	0.985
0.02076525772109202	0.985
0.020767446763651696	0.985
0.02076963626779125	0.985
0.020771826233656684	0.985
0.020774016661394074	0.985
0.020776207551149548	0.985
0.020778398903069296	0.985
0.02078059071729958	0.985
0.02078278299398671	0.985
0.02078497573327706	0.985
0.020787168935317082	0.985
0.020789362600253273	0.985
0.02079155672823219	0.985
0.020793751319400464	0.985
0.02079594637390478	0.985
0.020798141891891893	0.985
0.020800337873508604	0.985
0.020696937697993665	0.98
0.020699123455486322	0.98
0.020701309674693705	0.98
0.02070349635576212	0.98
0.020705683498837946	0.98
0.02070787110406762	0.98
0.020710059171597635	0.98
0.020712247701574555	0.98
0.020714436694145	0.98
0.02071662614945566	0.98
0.020718816067653276	0.98
0.02072100644888466	0.98
0.02072319729329668	0.98
0.02072538860103627	0.98
0.020727580372250424	0.98
0.020729772607086198	0.98
0.020731965305690714	0.98
0.02073415846821115	0.98
0.02073635209479475	0.98
0.020738546185588826	0.98
0.02074074074074074	0.98
0.020742935760397926	0.98
0.020745131244707875	0.98
0.020747327193818145	0.98
0.02074952360787635	0.98
0.020751720487030174	0.98
0.02075391783142736	0.98
0.020756115641215715	0.98
0.020758313916543106	0.98
0.02076051265755746	0.98
0.02076271186440678	0.98
0.020764911537239115	0.98
0.020767111676202585	0.98
0.020769312281445376	0.98
0.020771513353115726	0.98
0.02077371489136195	0.98
0.020775916896332413	0.98
0.020778119368175554	0.98
0.020780322307039863	0.98
0.020782525713073905	0.98
0.020784729586426298	0.98
0.020680878141902642	0.975
0.020683071701315232	0.975
0.020685265726105868	0.975
0.020687460216422662	0.975
0.020689655172413793	0.975
0.020691850594227505	0.975
0.020694046482012098	0.975
0.02069624283591594	0.975
0.020698439656087465	0.975
0.020700636942675158	0.975
0.020702834695827583	0.975
0.020705032915693353	0.975
0.020707231602421154	0.975
0.02070943075615973	0.975
0.020711630377057887	0.975
0.0207138304652645	0.975
0.020716031020928505	0.975
0.020718232044198894	0.975
0.020720433535224736	0.975
0.020722635494155154	0.975
0.020724837921139334	0.975
0.02072704081632653	0.975
0.020729244179866057	0.975
0.020731448011907294	0.975
0.02073365231259968	0.975
0.020735857082092725	0.975
0.020738062320536	0.975
0.020740268028079132	0.975
0.02074247420487182	0.975
0.02074468085106383	0.975
0.02074688796680498	0.975
0.020749095552245158	0.975
0.02075130360753432	0.975
0.020753512132822477	0.975
0.020755721128259713	0.975
0.02075793059399617	0.975
0.02076014053018205	0.975
0.02076235093696763	0.975
0.020764561814503247	0.975
0.020766773162939296	0.975
0.020768984982426242	0.975
0.020771197273114616	0.975
0.020773410035155003	0.975
0.02077562326869806	0.975
0.02077783697389451	0.975
0.02078005115089514	0.975
0.020782265799850794	0.975
0.020784480920912386	0.975
0.02078669651423089	0.975
0.020788912579957356	0.975
0.020791129118242883	0.975
0.020793346129238645	0.975
0.020795563613095872	0.975
0.02079778156996587	0.975
0.0208	0.975
0.02080221890334969	0.975
0.020804438280166437	0.975
0.020806658130601792	0.975
0.020808878454807386	0.975
0.0208110992529349	0.975
0.020813320525136087	0.975
0.020815542271562768	0.975
0.02081776449236682	0.975
0.020819987187700194	0.975
0.020822210357714897	0.975
0.020824434002563008	0.975
0.020826658122396667	0.975
0.020828882717368085	0.975
0.020831107787629526	0.975
0.020833333333333332	0.975
0.020835559354631904	0.975
0.02083778585167771	0.975
0.020840012824623277	0.975
0.020842240273621207	0.975
0.02084446819882416	0.975
0.02084669660038486	0.975
0.02084892547845611	0.975
0.02085115483319076	0.975
0.02085338466474174	0.975
0.02085561497326203	0.975
0.020857845758904696	0.975
0.02086007702182285	0.975
0.02086230876216968	0.975
0.020864540980098437	0.975
0.02086677367576244	0.975
0.02086900684931507	0.975
0.02087124050090977	0.975
0.020873474630700065	0.975
0.020875709238839524	0.975
0.0208779443254818	0.975
0.020880179890780597	0.975
0.0208824159348897	0.975
0.020884652457962942	0.975
0.020886889460154243	0.975
0.02088912694161757	0.975
0.020891364902506964	0.975
0.020893603342976536	0.975
0.020895842263180454	0.975
0.02089808166327296	0.975
0.02090032154340836	0.975
0.020902561903741023	0.975
0.020904802744425386	0.975
0.020907044065615953	0.975
0.020909285867467296	0.975
0.02091152815013405	0.975
0.020913770913770915	0.975
0.020916014158532663	0.975
0.020918257884574125	0.975
0.02092050209205021	0.975
0.02092274678111588	0.975
0.020924991951926174	0.975
0.02092723760463619	0.975
0.020929483739401095	0.975
0.020931730356376126	0.975
0.020933977455716585	0.975
0.02093622503757784	0.975
0.020938473102115322	0.975
0.020940721649484535	0.975
0.02094297067984105	0.975
0.020945220193340493	0.975
0.020947470190138574	0.975
0.02094972067039106	0.975
0.020951971634253788	0.975
0.020846765527616593	0.97
0.020849005910800644	0.97
0.020851246775580395	0.97
0.020853488122111147	0.97
0.02085572995054827	0.97
0.0208579722610472	0.97
0.02086021505376344	0.97
0.020862458328852564	0.97
0.02086470208647021	0.97
0.020866946326772075	0.97
0.02086919104991394	0.97
0.020871436256051642	0.97
0.02087368194534108	0.97
0.020875928117938234	0.97
0.02087817477399914	0.97
0.020880421913679906	0.97
0.020882669537136706	0.97
0.020884917644525783	0.97
0.020887166236003445	0.97
0.02088941531172607	0.97
0.020891664871850096	0.97
0.02089391491653204	0.97
0.02089616544592848	0.97
0.020898416460196058	0.97
0.020900667959491488	0.97
0.020902919943971556	0.97
0.020905172413793104	0.97
0.02090742536911305	0.97
0.020909678810088383	0.97
0.020911932736876145	0.97
0.020914187149633463	0.97
0.02091644204851752	0.97
0.020918697433685574	0.97
0.02092095330529494	0.97
0.02092320966350302	0.97
0.020925466508467265	0.97
0.0209277238403452	0.97
0.02092998165929442	0.97
0.020932239965472593	0.97
0.020934498759037443	0.97
0.020936758040146775	0.97
0.020939017808958446	0.97
0.020941278065630398	0.97
0.02094353881032063	0.97
0.020945800043187218	0.97
0.020948061764388296	0.97
0.020950323974082072	0.97
0.020952586672426828	0.97
0.020954849859580904	0.97
0.02095711353570271	0.97
0.020959377700950736	0.97
0.020961642355483524	0.97
0.020963907499459693	0.97
0.020966173133037933	0.97
0.020968439256376998	0.97
0.020970705869635713	0.97
0.020972972972972972	0.97
0.020975240566547735	0.97
0.02097750865051903	0.97
0.020979777225045963	0.97
0.02098204629028769	0.97
0.02098431584640346	0.97
0.020986585893552574	0.97
0.020988856431894406	0.97
0.0209911274615884	0.97
0.02099339898279407	0.97
0.020995670995670995	0.97
0.02099794350037883	0.97
0.02100021649707729	0.97
0.021002489985926166	0.97
0.021004763967085317	0.97
0.021007038440714672	0.97
0.021009313406974227	0.97
0.021011588866024045	0.97
0.021013864818024263	0.97
0.02101614126313509	0.97
0.021018418201516793	0.97
0.02102069563332972	0.97
0.02102297355873429	0.97
0.02102525197789097	0.97
0.02102753089096033	0.97
0.021029810298102983	0.97
0.021032090199479617	0.97
0.021034370595251	0.97
0.021036651485577967	0.97
0.021038932870621408	0.97
0.0210412147505423	0.97
0.02104349712550168	0.97
0.021045779995660666	0.97
0.021048063361180428	0.97
0.021050347222222224	0.97
0.021052631578947368	0.97
0.021054916431517256	0.97
0.021057201780093345	0.97
0.02105948762483717	0.97
0.021061773965910326	0.97
0.021064060803474484	0.97
0.021066348137691388	0.97
0.02106863596872285	0.97
0.02107092429673075	0.97
0.021073213121877037	0.97
0.021075502444323737	0.97
0.021077792264232943	0.97
0.021080082581766815	0.97
0.02108237339708759	0.97
0.02108466471035757	0.97
0.02108695652173913	0.97
0.02108924883139472	0.97
0.021091541639486844	0.97
0.0210938349461781	0.97
0.021096128751631145	0.97
0.0210984230560087	0.97
0.02110071785947357	0.97
0.02110301316218862	0.97
0.021105308964316796	0.97
0.021107605266021106	0.97
0.021001088139281827	0.965
0.02100337359886821	0.965
0.021005659555942535	0.965
0.021007946010667248	0.965
0.021010232963204877	0.965
0.021012520413718018	0.965
0.02101480836236934	0.965
0.021017096809321574	0.965
0.02101938575473753	0.965
0.02102167519878009	0.965
0.0210239651416122	0.965
0.021026255583396884	0.965
0.021028546524297233	0.965
0.02103083796447641	0.965
0.020924149956408022	0.96
0.020926430517711172	0.96
0.020928711576193592	0.96
0.020930993132017878	0.96
0.020933275185346708	0.96
0.02093555773634282	0.96
0.02093784078516903	0.96
0.020940124331988223	0.96
0.020942408376963352	0.96
0.020944692920257444	0.96
0.020946977962033604	0.96
0.020949263502454993	0.96
0.020951549541684853	0.96
0.0209538360798865	0.96
0.020956123117223315	0.96
0.02095841065385875	0.96
0.02096069868995633	0.96
0.020962987225679658	0.96
0.0209652762611924	0.96
0.020967565796658295	0.96
0.020969855832241154	0.96
0.02097214636810486	0.96
0.020974437404413373	0.96
0.02097672894133071	0.96
0.02097902097902098	0.96
0.020981313517648346	0.96
0.02098360655737705	0.96
0.020985900098371407	0.96
0.020988194140795804	0.96
0.020990488684814693	0.96
0.020992783730592608	0.96
0.02099507927829415	0.96
0.02099737532808399	0.96
0.02099967188012687	0.96
0.02100196893458762	0.96
0.02100426649163111	0.96
0.02100656455142232	0.96
0.021008863114126274	0.96
0.021011162179908074	0.96
0.02101346174893291	0.96
0.021015761821366025	0.96
0.021018062397372743	0.96
0.02102036347711846	0.96
0.02102266506076864	0.96
0.02102496714848883	0.96
0.02102726974044464	0.96
0.021029572836801753	0.96
0.02103187643772593	0.96
0.021034180543382998	0.96
0.021036485153938862	0.96
0.0210387902695595	0.96
0.02104109589041096	0.96
0.02104340201665936	0.96
0.0210457086484709	0.96
0.02104801578601184	0.96
0.021050323429448525	0.96
0.021052631578947368	0.96
0.021054940234674854	0.96
0.021057249396797543	0.96
0.021059559065482066	0.96
0.02106186924089513	0.96
0.02106417992320351	0.96
0.02106649111257406	0.96
0.021068802809173708	0.96
0.021071115013169446	0.96
0.02107342772472835	0.96
0.021075740944017565	0.96
0.021078054671204303	0.96
0.021080368906455864	0.96
0.021082683649939607	0.96
0.021084998901822975	0.96
0.021087314662273475	0.96
0.0210896309314587	0.96
0.021091947709546303	0.96
0.02109426499670402	0.96
0.021096582793099658	0.96
0.0210989010989011	0.96
0.021101219914276294	0.96
0.021103539239393274	0.96
0.021105859074420138	0.96
0.021108179419525065	0.96
0.021110500274876307	0.96
0.021112821640642182	0.96
0.02111514351699109	0.96
0.02111746590409151	0.96
0.021119788802111978	0.96
0.021122112211221122	0.96
0.021124436131587633	0.96
0.02112676056338028	0.96
0.02112908550676791	0.96
0.021131410961919436	0.96
0.021133736929003853	0.96
0.021136063408190225	0.96
0.021138390399647693	0.96
0.021140717903545474	0.96
0.021143045920052856	0.96
0.021145374449339206	0.96
0.021147703491573962	0.96
0.021150033046926635	0.96
0.021152363115566817	0.96
0.021154693697664168	0.96
0.02115702479338843	0.96
0.02115935640290941	0.96
0.021161688526397004	0.96
0.021164021164021163	0.96
0.021166354315951933	0.96
0.021168687982359425	0.96
0.02117102216341383	0.96
0.0211733568592854	0.96
0.02117569207014448	0.96
0.021178027796161483	0.96
0.021180364037506894	0.96
0.02118270079435128	0.96
0.021185038066865277	0.96
0.021187375855219598	0.96
0.021189714159585035	0.96
0.02119205298013245	0.96
0.021194392317032785	0.96
0.021196732170457054	0.96
0.02119907254057635	0.96
0.02120141342756184	0.96
0.02120375483158476	0.96
0.021206096752816435	0.96
0.021208439191428254	0.96
0.021210782147591693	0.96
0.02121312562147829	0.96
0.02121546961325967	0.96
0.021217814123107526	0.96
0.021220159151193633	0.96
0.021222504697689843	0.96
0.021224850762768074	0.96
0.02122719734660033	0.96
0.021229544449358692	0.96
0.021231892071215303	0.96
0.021234240212342402	0.96
0.02123658887291229	0.96
0.021238938053097345	0.96
0.02124128775307003	0.96
0.021243637973002875	0.96
0.021245988713068497	0.96
0.021248339973439574	0.96
0.021250691754288877	0.96
0.02125304405578924	0.96
0.021255396878113585	0.96
0.021257750221434897	0.96
0.021260104085926254	0.96
0.0212624584717608	0.96
0.02126481337911175	0.96
0.021267168808152416	0.96
0.021269524759056163	0.96
0.021271881231996456	0.96
0.021274238227146816	0.96
0.02127659574468085	0.96
0.02127895378477225	0.96
0.02128131234759477	0.96
0.021283671433322247	0.96
0.021286031042128603	0.96
0.021288391174187824	0.96
0.021290751829673986	0.96
0.02129311300876123	0.96
0.02129547471162378	0.96
0.02129783693843594	0.96
0.02130019968937209	0.96
0.02130256296460668	0.96
0.02130492676431425	0.96
0.021307291088669404	0.96
0.021309655937846835	0.96
0.021312021312021312	0.96
0.021203374777975133	0.955
0.02120572887753969	0.955
0.021208083499888963	0.955
0.021210438645197113	0.955
0.021212794313638383	0.955
0.021215150505387092	0.955
0.021217507220617642	0.955
0.0212198644595045	0.955
0.021222222222222222	0.955
0.021224580508945438	0.955
0.021226939319848856	0.955
0.021229298655107257	0.955
0.02123165851489551	0.955
0.02123401889938855	0.955
0.021236379808761398	0.955
0.021238741243189148	0.955
0.021241103202846976	0.955
0.02124346568791013	0.955
0.02124582869855395	0.955
0.021248192234953833	0.955
0.02125055629728527	0.955
0.021252920885723822	0.955
0.021255286000445135	0.955
0.02125765164162493	0.955
0.021260017809439	0.955
0.02126238450406323	0.955
0.021264751725673568	0.955
0.021267119474446053	0.955
0.021269487750556794	0.955
0.02127185655418198	0.955
0.021274225885497884	0.955
0.02127659574468085	0.955
0.021278966131907308	0.955
0.02128133704735376	0.955
0.02128370849119679	0.955
0.02128608046361306	0.955
0.021288452964779315	0.955
0.021290825994872368	0.955
0.02129319955406912	0.955
0.02129557364254655	0.955
0.021297948260481713	0.955
0.021300323408051745	0.955
0.021302699085433863	0.955
0.021305075292805353	0.955
0.021307452030343597	0.955
0.02130982929822604	0.955
0.021312207096630217	0.955
0.021314585425733733	0.955
0.021316964285714286	0.955
0.021319343676749637	0.955
0.02132172359901764	0.955
0.021324104052696215	0.955
0.021326485037963378	0.955
0.02132886655499721	0.955
0.021331248603975877	0.955
0.02133363118507763	0.955
0.021336014298480786	0.955
0.02133839794436376	0.955
0.02134078212290503	0.955
0.02134316683428316	0.955
0.021345552078676798	0.955
0.02134793785626467	0.955
0.021350324167225574	0.955
0.021352711011738402	0.955
0.021355098389982112	0.955
0.02135748630213575	0.955
0.02135987474837844	0.955
0.021362263728889386	0.955
0.021364653243847873	0.955
0.02136704329343327	0.955
0.021369433877825018	0.955
0.02137182499720264	0.955
0.02126230975828111	0.95
0.021264689423614997	0.95
0.021267069621670024	0.95
0.021269450352625098	0.95
0.021271831616659204	0.95
0.021274213413951405	0.95
0.02127659574468085	0.95
0.021278978609026767	0.95
0.02128136200716846	0.95
0.021283745939285316	0.95
0.0212861304055568	0.95
0.021288515406162466	0.95
0.021290900941281936	0.95
0.021293287011094925	0.95
0.021295673615781215	0.95
0.02129806075552068	0.95
0.021300448430493273	0.95
0.021302836640879022	0.95
0.02130522538685804	0.95
0.02130761466861052	0.95
0.021310004486316734	0.95
0.02131239484015704	0.95
0.02131478573031187	0.95
0.021317177156961742	0.95
0.021319569120287252	0.95
0.021321961620469083	0.95
0.02132435465768799	0.95
0.02132674823212482	0.95
0.021329142343960484	0.95
0.021331536993375998	0.95
0.021333932180552437	0.95
0.02133632790567097	0.95
0.02133872416891285	0.95
0.021341120970459395	0.95
0.021343518310492023	0.95
0.021345916189192224	0.95
0.021348314606741574	0.95
0.021350713563321723	0.95
0.021353113059114408	0.95
0.02135551309430145	0.95
0.021357913669064747	0.95
0.021360314783586284	0.95
0.021362716438048122	0.95
0.021365118632632407	0.95
0.021367521367521368	0.95
0.02136992464289731	0.95
0.021372328458942633	0.95
0.021374732815839802	0.95
0.021377137713771376	0.95
0.021379543152919997	0.95
0.021381949133468376	0.95
0.021384355655599326	0.95
0.021386762719495724	0.95
0.021389170325340538	0.95
0.02139157847331682	0.95
0.021393987163607703	0.95
0.021396396396396396	0.95
0.0213988061718662	0.95
0.021401216490200495	0.95
0.021403627351582744	0.95
0.021406038756196486	0.95
0.02140845070422535	0.95
0.021410863195853055	0.95
0.021413276231263382	0.95
0.021415689810640216	0.95
0.02141810393416751	0.95
0.02142051860202931	0.95
0.021422933814409743	0.95
0.02142534957149301	0.95
0.021427765873463404	0.95
0.0214301827205053	0.95
0.02143260011280316	0.95
0.021435018050541516	0.95
0.021437436533904997	0.95
0.02143985556307831	0.95
0.021442275138246248	0.95
0.02144469525959368	0.95
0.021447115927305565	0.95
0.021449537141566947	0.95
0.021451958902562945	0.95
0.02145438121047877	0.95
0.021456804065499716	0.95
0.02145922746781116	0.95
0.021461651417598555	0.95
0.021464075915047447	0.95
0.021466500960343464	0.95
0.021468926553672316	0.95
0.021471352695219798	0.95
0.02147377938517179	0.95
0.021476206623714255	0.95
0.021478634411033235	0.95
0.02148106274731487	0.95
0.021483491632745363	0.95
0.021485921067511026	0.95
0.021488351051798235	0.95
0.021490781585793463	0.95
0.021493212669683258	0.95
0.02149564430365426	0.95
0.02149807648789319	0.95
0.02150050922258685	0.95
0.021502942507922135	0.95
0.021505376344086023	0.95
0.021507810731265564	0.95
0.02151024566964791	0.95
0.021512681159420288	0.95
0.021515117200770015	0.95
0.021517553793884484	0.95
0.021519990938951183	0.95
0.021522428636157682	0.95
0.021524866885691628	0.95
0.021527305687740767	0.95
0.02152974504249292	0.95
0.021532184950135994	0.95
0.021534625410857985	0.95
0.021537066424846974	0.95
0.021539507992291124	0.95
0.021541950113378686	0.95
0.021544392788297992	0.95
0.021546836017237468	0.95
0.02154927980038562	0.95
0.021551724137931036	0.95
0.021554169030062395	0.95
0.02155661447696846	0.95
0.02155906047883808	0.95
0.02156150703586019	0.95
0.02156395414822381	0.95
0.021566401816118047	0.95
0.021568850039732093	0.95
0.021571298819255222	0.95
0.021573748154876803	0.95
0.02157619804678628	0.95
0.021578648495173196	0.95
0.021581099500227168	0.95
0.02158355106213791	0.95
0.021586003181095204	0.95
0.021588455857288944	0.95
0.02159090909090909	0.95
0.021593362882145698	0.95
0.021595817231188908	0.95
0.02159827213822894	0.95
0.021600727603456115	0.95
0.02160318362706083	0.95
0.021605640209233567	0.95
0.021608097350164904	0.95
0.021610555050045496	0.95
0.02161301330906609	0.95
0.02161547212741752	0.95
0.021617931505290705	0.95
0.02162039144287665	0.95
0.02162285194036645	0.95
0.021625312997951285	0.95
0.021627774615822423	0.95
0.02163023679417122	0.95
0.021632699533189116	0.95
0.02163516283306764	0.95
0.021637626693998404	0.95
0.02164009111617312	0.95
0.021642556099783574	0.95
0.021645021645021644	0.95
0.021647487752079298	0.95
0.021649954421148587	0.95
0.021652421652421653	0.95
0.021654889446090723	0.95
0.021657357802348114	0.95
0.02165982672138623	0.95
0.02166229620339756	0.95
0.021664766248574687	0.95
0.021667236857110275	0.95
0.02166970802919708	0.95
0.021672179765027947	0.95
0.021674652064795803	0.95
0.02167712492869367	0.95
0.021679598356914652	0.95
0.021682072349651946	0.95
0.021684546907098836	0.95
0.021687022029448694	0.95
0.021689497716894976	0.95
0.021691973969631236	0.95
0.021694450787851108	0.95
0.021696928171748314	0.95
0.021699406121516673	0.95
0.021701884637350087	0.95
0.02170436371944254	0.95
0.02170684336798812	0.95
0.02170932358318099	0.95
0.021711804365215404	0.95
0.021714285714285714	0.95
0.021716767630586352	0.95
0.021719250114311844	0.95
0.021721733165656797	0.95
0.021724216784815915	0.95
0.02172670097198399	0.95
0.021729185727355903	0.95
0.021731671051126614	0.95
0.021734156943491192	0.95
0.021736643404644776	0.95
0.021739130434782608	0.95
0.021741618034100012	0.95
0.0217441062027924	0.95
0.021746594941055283	0.95
0.021749084249084248	0.95
0.021751574127074985	0.95
0.021754064575223265	0.95
0.02175655559372495	0.95
0.021759047182775996	0.95
0.021761539342572443	0.95
0.021764032073310423	0.95
0.021766525375186162	0.95
0.021769019248395968	0.95
0.021771513693136242	0.95
0.021774008709603485	0.95
0.02177650429799427	0.95
0.02177900045850527	0.95
0.02178149719133326	0.95
0.021783994496675074	0.95
0.02178649237472767	0.95
0.021788990825688075	0.95
0.02179148984975341	0.95
0.0217939894471209	0.95
0.02179648961798784	0.95
0.02179899036255163	0.95
0.021801491681009755	0.95
0.021803993573559787	0.95
0.021806496040399404	0.95
0.021808999081726354	0.95
0.021811502697738492	0.95
0.021814006888633754	0.95
0.021816511654610172	0.95
0.02181901699586587	0.95
0.02182152291259906	0.95
0.02182402940500804	0.95
0.021826536473291212	0.95
0.021829044117647058	0.95
0.02183155233827416	0.95
0.021834061135371178	0.95
0.02183657050913688	0.95
0.021839080459770115	0.95
0.021841590987469826	0.95
0.021844102092435043	0.95
0.021846613774864895	0.95
0.021849126034958602	0.95
0.02185163887291547	0.95
0.0218541522889349	0.95
0.02185666628321638	0.95
0.021859180855959504	0.95
0.02186169600736394	0.95
0.02186421173762946	0.95
0.02186672804695592	0.95
0.021869244935543278	0.95
0.021871762403591573	0.95
0.021874280451300944	0.95
0.021876799078871616	0.95
0.021879318286503916	0.95
0.02188183807439825	0.95
0.021884358442755124	0.95
0.02188687939177514	0.95
0.021889400921658985	0.95
0.02189192303260744	0.95
0.02189444572482139	0.95
0.021896968998501787	0.95
0.0218994928538497	0.95
0.02190201729106628	0.95
0.021904542310352777	0.95
0.02190706791191053	0.95
0.02190959409594096	0.95
0.0219121208626456	0.95
0.02191464821222607	0.95
0.02191717614488407	0.95
0.021919704660821413	0.95
0.021922233760239992	0.95
0.021924763443341797	0.95
0.02192729371032891	0.95
0.021929824561403508	0.95
0.021932355996767863	0.95
0.021934888016624337	0.95
0.021937420621175385	0.95
0.021939953810623556	0.95
0.021942487585171498	0.95
0.021945021945021945	0.95
0.02194755689037773	0.95
0.021950092421441775	0.95
0.0219526285384171	0.95
0.021955165241506817	0.95
0.021957702530914135	0.95
0.021960240406842347	0.95
0.021962778869494857	0.95
0.021965317919075144	0.95
0.021967857555786795	0.95
0.02197039777983349	0.95
0.021972938591418988	0.95
0.021975479990747167	0.95
0.02197802197802198	0.95
0.021980564553447476	0.95
0.021983107717227814	0.95
0.02198565146956723	0.95
0.02198819581067006	0.95
0.02199074074074074	0.95
0.021993286259983796	0.95
0.021995832368603842	0.95
0.021998379066805605	0.95
0.022000926354793886	0.95
0.022003474232773594	0.95
0.022006022700949732	0.95
0.022008571759527393	0.95
0.02201112140871177	0.95
0.022013671648708145	0.95
0.0220162224797219	0.95
0.022018773901958513	0.95
0.02202132591562355	0.95
0.022023878520922684	0.95
0.022026431718061675	0.95
0.022028985507246378	0.95
0.022031539888682745	0.95
0.02203409486257683	0.95
0.02203665042913477	0.95
0.022039206588562812	0.95
0.022041763341067284	0.95
0.022044320686854624	0.95
0.022046878626131354	0.95
0.022049437159104096	0.95
0.022051996285979574	0.95
0.022054556006964595	0.95
0.02205711632226608	0.95
0.022059677232091027	0.95
0.02206223873664654	0.95
0.02206480083613982	0.95
0.022067363530778164	0.95
0.022069926820768963	0.95
0.022072490706319704	0.95
0.02207505518763797	0.95
0.022077620264931444	0.95
0.022080185938407902	0.95
0.02208275220827522	0.95
0.02208531907474137	0.95
0.022087886538014415	0.95
0.022090454598302525	0.95
0.022093023255813953	0.95
0.022095592510757066	0.95
0.02209816236334031	0.95
0.022100732813772245	0.95
0.022103303862261517	0.95
0.02210587550901687	0.95
0.02210844775424715	0.95
0.022111020598161293	0.95
0.022113594040968344	0.95
0.02211616808287743	0.95
0.02211874272409779	0.95
0.02212131796483875	0.95
0.022123893805309734	0.95
0.022126470245720276	0.95
0.02212904728627999	0.95
0.0221316249271986	0.95
0.022134203168685928	0.95
0.022136782010951882	0.95
0.022139361454206478	0.95
0.02214194149865983	0.95
0.022144522144522144	0.95
0.02214710339200373	0.95
0.02214968524131499	0.95
0.022152267692666434	0.95
0.022154850746268658	0.95
0.022157434402332362	0.95
0.022160018661068346	0.95
0.022162603522687507	0.95
0.02216518898740084	0.95
0.022167775055419437	0.95
0.022170361726954493	0.95
0.022172949002217297	0.95
0.022175536881419235	0.95
0.0221781253647718	0.95
0.022180714452486573	0.95
0.022183304144775248	0.95
0.022185894441849603	0.95
0.022188485343921524	0.95
0.02219107685120299	0.95
0.022193668963906087	0.95
0.02219626168224299	0.95
0.022198855006425985	0.95
0.022201448936667447	0.95
0.022204043473179853	0.95
0.022206638616175785	0.95
0.022209234365867914	0.95
0.02221183072246902	0.95
0.02221442768619198	0.95
0.022217025257249765	0.95
0.022219623435855457	0.95
0.022222222222222223	0.95
0.02222482161656334	0.95
0.022227421619092184	0.95
0.02223002223002223	0.95
0.02223262344956705	0.95
0.022235225277940317	0.95
0.022237827715355804	0.95
0.02224043076202739	0.95
0.022243034418169046	0.95
0.02224563868399485	0.95
0.02224824355971897	0.95
0.022250849045555687	0.95
0.02225345514171937	0.95
0.022256061848424505	0.95
0.02225866916588566	0.95
0.022261277094317515	0.95
0.02226388563393485	0.95
0.022266494784952538	0.95
0.02226910454758556	0.95
0.022271714922048998	0.95
0.022274325908558032	0.95
0.02227693750732794	0.95
0.02227954971857411	0.95
0.02228216254251202	0.95
0.02228477597935726	0.95
0.022287390029325515	0.95
0.022290004692632568	0.95
0.02229261996949431	0.95
0.02229523586012673	0.95
0.02229785236474592	0.95
0.022300469483568074	0.95
0.022303087216809486	0.95
0.022305705564686546	0.95
0.022308324527415758	0.95
0.022310944105213715	0.95
0.022313564298297124	0.95
0.022316185106882783	0.95
0.022318806531187594	0.95
0.022321428571428572	0.95
0.022324051227822817	0.95
0.022326674500587545	0.95
0.022329298389940064	0.95
0.02233192289609779	0.95
0.02233454801927824	0.95
0.022337173759699035	0.95
0.022339800117577895	0.95
0.022342427093132642	0.95
0.022345054686581208	0.95
0.022347682898141614	0.95
0.022350311728031997	0.95
0.02235294117647059	0.95
0.022355571243675727	0.95
0.022358201929865852	0.95
0.022360833235259503	0.95
0.02236346516007533	0.95
0.022366097704532076	0.95
0.0223687308688486	0.95
0.02237136465324385	0.95
0.022373999057936883	0.95
0.02237663408314686	0.95
0.02237926972909305	0.95
0.02238190599599482	0.95
0.022384542884071632	0.95
0.022387180393543066	0.95
0.0223898185246288	0.95
0.022392457277548614	0.95
0.022395096652522394	0.95
0.022397736649770128	0.95
0.02240037726951191	0.95
0.022403018511967927	0.95
0.02240566037735849	0.95
0.022408302865904	0.95
0.022410945977824958	0.95
0.022413589713341984	0.95
0.02241623407267579	0.95
0.022418879056047197	0.95
0.02242152466367713	0.95
0.022424170895786615	0.95
0.02242681775259679	0.95
0.022429465234328885	0.95
0.02243211334120425	0.95
0.022434762073444327	0.95
0.022437411431270666	0.95
0.022440061414904924	0.95
0.022442712024568864	0.95
0.02244536326048435	0.95
0.022448015122873345	0.95
0.022450667611957936	0.95
0.02245332072796029	0.95
0.022455974471102706	0.95
0.022458628841607566	0.95
0.022461283839697362	0.95
0.022463939465594704	0.95
0.022466595719522288	0.95
0.022469252601702933	0.95
0.02247191011235955	0.95
0.022474568251715163	0.95
0.022477227019992902	0.95
0.022479886417415995	0.95
0.022482546444207788	0.95
0.022485207100591716	0.95
0.022487868386791336	0.95
0.022490530303030304	0.95
0.022493192849532377	0.95
0.02249585602652143	0.95
0.022498519834221433	0.95
0.022501184272856467	0.95
0.022503849342650716	0.95
0.022506515043828477	0.95
0.022509181376614146	0.95
0.022511848341232227	0.95
0.022514515937907334	0.95
0.022517184166864185	0.95
0.022519853028327604	0.95
0.02252252252252252	0.95
0.022525192649673977	0.95
0.022527863410007114	0.95
0.022530534803747185	0.95
0.022533206831119545	0.95
0.022535879492349663	0.95
0.022538552787663108	0.95
0.022541226717285562	0.95
0.022543901281442808	0.95
0.022546576480360746	0.95
0.02254925231426537	0.95
0.022551928783382788	0.95
0.02255460588793922	0.95
0.02255728362816099	0.95
0.022559962004274518	0.95
0.022562641016506353	0.95
0.022565320665083134	0.95
0.02256800095023162	0.95
0.022570681872178665	0.95
0.022573363431151242	0.95
0.022576045627376425	0.95
0.0225787284610814	0.95
0.022581411932493464	0.95
0.02258409604184001	0.95
0.02258678078934855	0.95
0.0225894661752467	0.95
0.022592152199762187	0.95
0.022594838863122843	0.95
0.022597526165556613	0.95
0.022600214107291544	0.95
0.022602902688555793	0.95
0.022605591909577633	0.95
0.022608281770585437	0.95
0.022610972271807687	0.95
0.022613663413472984	0.95
0.022616355195810022	0.95
0.02261904761904762	0.95
0.02262174068341469	0.95
0.02262443438914027	0.95
0.022627128736453495	0.95
0.02262982372558361	0.95
0.022632519356759976	0.95
0.022635215630212056	0.95
0.022637912546169425	0.95
0.022640610104861774	0.95
0.02264330830651889	0.95
0.02264600715137068	0.95
0.022648706639647156	0.95
0.022651406771578446	0.95
0.022534875402408488	0.945
0.022537562604340568	0.945
0.02254025044722719	0.945
0.02254293893129771	0.945
0.02254562805678158	0.945
0.022548317823908374	0.945
0.022551008232907767	0.945
0.022553699284009545	0.945
0.022556390977443608	0.945
0.022559083313439962	0.945
0.022561776292228723	0.945
0.022564469914040115	0.945
0.02256716417910448	0.945
0.022569859087652258	0.945
0.02257255463991401	0.945
0.0225752508361204	0.945
0.02257794767650221	0.945
0.02258064516129032	0.945
0.022583343290715735	0.945
0.02258604206500956	0.945
0.022588741484403013	0.945
0.02259144154912742	0.945
0.022594142259414227	0.945
0.02259684361549498	0.945
0.02259954561760134	0.945
0.02260224826596508	0.945
0.022604951560818085	0.945
0.022607655502392344	0.945
0.022610360090919965	0.945
0.022613065326633167	0.945
0.022615771209764268	0.945
0.022618477740545716	0.945
0.022501496110113706	0.94
0.022504189609767775	0.94
0.02250688375433976	0.94
0.022509578544061302	0.94
0.022512273979164173	0.94
0.02251497005988024	0.94
0.02251766678644149	0.94
0.022520364159080018	0.94
0.022523062178028033	0.94
0.02252576084351785	0.94
0.022528460155781905	0.94
0.022531160115052733	0.94
0.022533860721562986	0.94
0.022536561975545433	0.94
0.022539263877232946	0.94
0.022541966426858514	0.94
0.022544669624655234	0.94
0.02254737347085632	0.94
0.022550077965695095	0.94
0.022552783109404992	0.94
0.022555488902219555	0.94
0.02255819534437245	0.94
0.022560902436097444	0.94
0.02256361017762842	0.94
0.022566318569199377	0.94
0.02256902761104442	0.94
0.022571737303397767	0.94
0.022574447646493755	0.94
0.022577158640566832	0.94
0.02257987028585155	0.94
0.022582582582582583	0.94
0.022585295530994715	0.94
0.02258800913132284	0.94
0.02259072338380197	0.94
0.022593438288667226	0.94
0.022596153846153846	0.94
0.022598870056497175	0.94
0.022601586919932675	0.94
0.022604304436695925	0.94
0.022607022607022607	0.94
0.022609741431148526	0.94
0.022612460909309597	0.94
0.02261518104174185	0.94
0.022617901828681425	0.94
0.022620623270364577	0.94
0.02262334536702768	0.94
0.02262606811890721	0.94
0.02262879152623977	0.94
0.022631515589262068	0.94
0.022634240308210932	0.94
0.0226369656833233	0.94
0.022639691714836225	0.94
0.02264241840298687	0.94
0.022645145748012525	0.94
0.022647873750150583	0.94
0.022650602409638555	0.94
0.022653331726714063	0.94
0.022656061701614848	0.94
0.022658792334578765	0.94
0.02266152362584378	0.94
0.022664255575647982	0.94
0.022666988184229565	0.94
0.022669721451826844	0.94
0.022672455378678243	0.94
0.022675189965022314	0.94
0.022677925211097707	0.94
0.022680661117143203	0.94
0.022683397683397683	0.94
0.02268613491010016	0.94
0.022688872797489743	0.94
0.022691611345805673	0.94
0.0226943505552873	0.94
0.022697090426174092	0.94
0.022699830958705626	0.94
0.022702572153121603	0.94
0.022705314009661835	0.94
0.02270805652856625	0.94
0.0227107997100749	0.94
0.022713543554427933	0.94
0.022716288061865635	0.94
0.0227190332326284	0.94
0.022721779066956733	0.94
0.02272452556509126	0.94
0.022727272727272728	0.94
0.02273002055374199	0.94
0.022732769044740024	0.94
0.022735518200507922	0.94
0.022738268021286888	0.94
0.02274101850731825	0.94
0.022743769658843456	0.94
0.022746521476104054	0.94
0.022749273959341725	0.94
0.022752027108798256	0.94
0.022754780924715567	0.94
0.022757535407335674	0.94
0.022760290556900726	0.94
0.022763046373652986	0.94
0.022765802857834826	0.94
0.02276856000968875	0.94
0.022771317829457363	0.94
0.022774076317383405	0.94
0.022776835473709716	0.94
0.02277959529867927	0.94
0.022782355792535142	0.94
0.022785116955520542	0.94
0.022787878787878788	0.94
0.022790641289853315	0.94
0.02279340446168768	0.94
0.02279616830362556	0.94
0.022798932815910746	0.94
0.022801697998787143	0.94
0.022804463852498787	0.94
0.022807230377289822	0.94
0.022809997573404513	0.94
0.022812765441087245	0.94
0.022815533980582524	0.94
0.02281830319213497	0.94
0.022821073075989316	0.94
0.022823843632390435	0.94
0.022826614861583293	0.94
0.022829386763812992	0.94
0.02283215933932475	0.94
0.0228349325883639	0.94
0.0228377065111759	0.94
0.02284048110800632	0.94
0.02284325637910085	0.94
0.02284603232470531	0.94
0.022848808945065628	0.94
0.02285158624042786	0.94
0.02285436421103817	0.94
0.022857142857142857	0.94
0.022859922178988325	0.94
0.022862702176821112	0.94
0.022865482850887863	0.94
0.022868264201435347	0.94
0.022871046228710463	0.94
0.022873828932960215	0.94
0.022876612314431735	0.94
0.022879396373372277	0.94
0.022882181110029213	0.94
0.02288496652465003	0.94
0.022887752617482347	0.94
0.022890539388773896	0.94
0.02289332683877253	0.94
0.02289611496772622	0.94
0.022898903775883068	0.94
0.02290169326349129	0.94
0.02290448343079922	0.94
0.02290727427805532	0.94
0.022910065805508164	0.94
0.02291285801340646	0.94
0.022915650901999023	0.94
0.022918444471534804	0.94
0.022921238722262864	0.94
0.022924033654432387	0.94
0.022926829268292682	0.94
0.02292962556409318	0.94
0.022932422542083435	0.94
0.022935220202513113	0.94
0.022938018545632016	0.94
0.022940817571690055	0.94
0.02294361728093727	0.94
0.022946417673623824	0.94
0.02294921875	0.94
0.0229520205103162	0.94
0.022954822954822957	0.94
0.022957626083770912	0.94
0.022960429897410845	0.94
0.02296323439599365	0.94
0.02296603957977034	0.94
0.022968845448992057	0.94
0.02297165200391007	0.94
0.022974459244775754	0.94
0.022977267171840624	0.94
0.022980075785356314	0.94
0.022982885085574573	0.94
0.02298569507274728	0.94
0.022988505747126436	0.94
0.022991317108964168	0.94
0.02299412915851272	0.94
0.022996941896024466	0.94
0.022999755321751896	0.94
0.023002569435947633	0.94
0.023005384238864415	0.94
0.02300819973075511	0.94
0.023011015911872705	0.94
0.023013832782470316	0.94
0.023016650342801176	0.94
0.02301946859311865	0.94
0.02302228753367622	0.94
0.023025107164727495	0.94
0.023027927486526212	0.94
0.023030748499326226	0.94
0.023033570203381523	0.94
0.023036392598946208	0.94
0.02303921568627451	0.94
0.023042039465620785	0.94
0.02304486393723952	0.94
0.023047689101385313	0.94
0.0230505149583129	0.94
0.02305334150827713	0.94
0.02305616875153299	0.94
0.02305899668833558	0.94
0.023061825318940136	0.94
0.023064654643602012	0.94
0.023067484662576687	0.94
0.023070315376119768	0.94
0.023073146784486992	0.94
0.02307597888793421	0.94
0.023078811686717406	0.94
0.023081645181092694	0.94
0.023084479371316306	0.94
0.0230873142576446	0.94
0.02309014984033407	0.94
0.02309298611964132	0.94
0.023095823095823097	0.94
0.023098660769136258	0.94
0.0231014991398378	0.94
0.023104338208184836	0.94
0.023107177974434612	0.94
0.0231100184388445	0.94
0.023112859601671993	0.94
0.02311570146317472	0.94
0.023118544023610427	0.94
0.023121387283236993	0.94
0.023124231242312422	0.94
0.023127075901094845	0.94
0.02312992125984252	0.94
0.02313276731881383	0.94
0.02313561407826729	0.94
0.02313846153846154	0.94
0.023141309699655343	0.94
0.023144158562107595	0.94
0.023147008126077322	0.94
0.023149858391823666	0.94
0.02315270935960591	0.94
0.02315556102968346	0.94
0.023158413402315843	0.94
0.02316126647776272	0.94
0.023164120256283883	0.94
0.023166974738139248	0.94
0.023169829923588858	0.94
0.023172685812892887	0.94
0.023175542406311637	0.94
0.023178399704105537	0.94
0.023181257706535143	0.94
0.02318411641386114	0.94
0.023186975826344353	0.94
0.023189835944245715	0.94
0.0231926967678263	0.94
0.023195558297347315	0.94
0.02319842053307009	0.94
0.023201283475256077	0.94
0.023204147124166873	0.94
0.02320701148006419	0.94
0.023209876543209877	0.94
0.02321274231386591	0.94
0.023215608792294392	0.94
0.023218475978757563	0.94
0.023221343873517788	0.94
0.023224212476837553	0.94
0.02322708178897949	0.94
0.023229951810206352	0.94
0.023232822540781017	0.94
0.023235693980966508	0.94
0.02323856613102596	0.94
0.02324143899122265	0.94
0.02324431256181998	0.94
0.02324718684308149	0.94
0.023250061835270838	0.94
0.023252937538651826	0.94
0.023255813953488372	0.94
0.02325869108004454	0.94
0.02326156891858451	0.94
0.023264447469372604	0.94
0.023267326732673267	0.94
0.023270206708751084	0.94
0.02327308739787076	0.94
0.02327596880029714	0.94
0.023278850916295196	0.94
0.02328173374613003	0.94
0.02328461729006688	0.94
0.023287501548371115	0.94
0.023290386521308225	0.94
0.02329327220914385	0.94
0.023296158612143743	0.94
0.0232990457305738	0.94
0.02330193356470005	0.94
0.023304822114788647	0.94
0.023307711381105878	0.94
0.023310601363918163	0.94
0.023313492063492064	0.94
0.02331638348009426	0.94
0.023319275613991566	0.94
0.023322168465450935	0.94
0.023325062034739455	0.94
0.023327956322124335	0.94
0.023330851327872923	0.94
0.0233337470522527	0.94
0.02333664349553128	0.94
0.023339540657976412	0.94
0.023342438539855973	0.94
0.023345337141437973	0.94
0.02334823646299056	0.94
0.023351136504782016	0.94
0.023354037267080744	0.94
0.0233569387501553	0.94
0.023359840954274354	0.94
0.023362743879706722	0.94
0.023365647526721354	0.94
0.02336855189558732	0.94
0.023371456986573842	0.94
0.02337436279995027	0.94
0.02337726933598607	0.94
0.023380176594950876	0.94
0.023383084577114428	0.94
0.02338599328274661	0.94
0.02338890271211744	0.94
0.023391812865497075	0.94
0.0233947237431558	0.94
0.023397635345364032	0.94
0.023400547672392333	0.94
0.02340346072451139	0.94
0.023406374501992032	0.94
0.023409289005105218	0.94
0.023412204234122044	0.94
0.02341512018931374	0.94
0.023418036870951668	0.94
0.02342095427930734	0.94
0.02342387241465238	0.94
0.023426791277258566	0.94
0.023429710867397806	0.94
0.02343263118534214	0.94
0.02343555223136375	0.94
0.023438474005734945	0.94
0.02344139650872818	0.94
0.023444319740616035	0.94
0.023447243701671238	0.94
0.023450168392166647	0.94
0.023453093812375248	0.94
0.02345601996257018	0.94
0.023458946843024707	0.94
0.02346187445401223	0.94
0.023464802795806292	0.94
0.023467731868680564	0.94
0.023470661672908864	0.94
0.02347359220876514	0.94
0.023476523476523476	0.94
0.0234794554764581	0.94
0.023482388208843366	0.94
0.023485321673953778	0.94
0.02348825587206397	0.94
0.023491190803448705	0.94
0.023494126468382906	0.94
0.023497062867141608	0.94
0.0235	0.94
0.023502937867233405	0.94
0.023505876469117278	0.94
0.023508815805927223	0.94
0.02351175587793897	0.94
[truncated: 7,995 more rows]
