# Supplementary material for: Predicting sequence-specific amplification efficiency in multi-template PCR with deep learning
Source: Nat Commun. 2025 Oct 16;16:9187. doi: 10.1038/s41467-025-64221-4 (PMC12533003; doi:10.1038/s41467-025-64221-4)
Supplement: Supplementary file 4 — Source data [file 41467_2025_64221_MOESM4_ESM.zip › Fig. 6b/roc_curve_Q5_data_Erlich_et_al 2perc_Q5.csv]

fpr	tpr
0.0	0.0
0.00010251153254741159	0.0
0.0046130189646335215	0.0
0.0046130189646335215	0.005
0.013634033828805741	0.005
0.013634033828805741	0.01
0.02849820604818042	0.01
0.02849820604818042	0.015
0.06068682726806766	0.015
0.06068682726806766	0.02
0.06704254228600717	0.02
0.06704254228600717	0.03
0.07104049205535623	0.03
0.07104049205535623	0.035
0.07227063044592516	0.035
0.07227063044592516	0.04
0.07719118400820092	0.04
0.07719118400820092	0.045
0.08928754484879549	0.045
0.08928754484879549	0.05
0.1000512557662737	0.05
0.1000512557662737	0.055
0.10999487442337263	0.055
0.10999487442337263	0.06
0.11440287032291133	0.06
0.11440287032291133	0.065
0.11655561250640697	0.065
0.11655561250640697	0.07
0.1177857508969759	0.07
0.1177857508969759	0.075
0.1203485392106612	0.075
0.1203485392106612	0.08
0.12280881599179908	0.08
0.12280881599179908	0.085
0.12711430035879037	0.085
0.12711430035879037	0.09
0.13521271143003588	0.09
0.13521271143003588	0.095
0.14003075345976423	0.095
0.14003075345976423	0.1
0.15017939518195797	0.1
0.15017939518195797	0.105
0.1539723218862122	0.105
0.1539723218862122	0.11
0.16135315222962585	0.11
0.16135315222962585	0.115
0.17580727831881088	0.115
0.17580727831881088	0.12
0.17672988211173757	0.12
0.17672988211173757	0.125
0.18380317785750896	0.125
0.18380317785750896	0.13
0.19343926191696567	0.13
0.19343926191696567	0.135
0.19579702716555614	0.135
0.19579702716555614	0.14
0.19897488467452587	0.14
0.19897488467452587	0.145
0.2060481804202973	0.145
0.2060481804202973	0.15
0.2169144028703229	0.15
0.2169144028703229	0.155
0.21886212198872373	0.155
0.21886212198872373	0.16
0.21998974884674527	0.16
0.21998974884674527	0.165
0.22511532547411583	0.165
0.22511532547411583	0.17
0.24120963608405946	0.17
0.24120963608405946	0.175
0.24284982060481805	0.175
0.24284982060481805	0.18
0.24295233213736545	0.18
0.24295233213736545	0.185
0.251050743208611	0.185
0.251050743208611	0.19
0.2727831881086622	0.19
0.2727831881086622	0.195
0.2788313685289595	0.195
0.2788313685289595	0.2
0.2876473603280369	0.2
0.2876473603280369	0.205
0.2889800102511533	0.205
0.2889800102511533	0.21
0.29256791389031267	0.21
0.29256791389031267	0.215
0.3045617631983598	0.215
0.3045617631983598	0.22
0.306099436186571	0.22
0.306099436186571	0.225
0.3115325474115838	0.225
0.3115325474115838	0.23
0.3193234238851871	0.23
0.3193234238851871	0.235
0.3197334700153767	0.235
0.3197334700153767	0.24
0.32147616606868273	0.24
0.32147616606868273	0.245
0.334495130702204	0.245
0.334495130702204	0.25
0.3371604305484367	0.25
0.3371604305484367	0.255
0.34033828805740646	0.255
0.34033828805740646	0.26
0.34987186058431574	0.26
0.34987186058431574	0.265
0.36217324449000515	0.265
0.36217324449000515	0.27
0.37109174782162996	0.27
0.37109174782162996	0.275
0.38646847770374165	0.275
0.38646847770374165	0.28
0.3915940543311123	0.28
0.3915940543311123	0.285
0.3948744233726294	0.285
0.3948744233726294	0.29
0.40205023065094825	0.29
0.40205023065094825	0.295
0.4042029728344439	0.295
0.4042029728344439	0.3
0.4091235263967196	0.3
0.4091235263967196	0.305
0.4120963608405946	0.305
0.4120963608405946	0.31
0.41383905689390055	0.31
0.41383905689390055	0.32
0.4183495643259867	0.32
0.4183495643259867	0.325
0.4192721681189134	0.325
0.4192721681189134	0.33
0.42111737570476676	0.33
0.42111737570476676	0.335
0.4269605330599692	0.335
0.4269605330599692	0.34
0.4321886212198872	0.34
0.4321886212198872	0.345
0.4337262942080984	0.345
0.4337262942080984	0.35
0.43567401332649924	0.35
0.43567401332649924	0.355
0.43936442849820606	0.355
0.43936442849820606	0.36
0.44202972834443877	0.36
0.44202972834443877	0.365
0.4452075858534085	0.365
0.4452075858534085	0.37
0.44623270117888264	0.37
0.44623270117888264	0.375
0.4479753972321886	0.375
0.4479753972321886	0.38
0.458534085084572	0.38
0.458534085084572	0.385
0.4609943618657099	0.385
0.4609943618657099	0.39
0.47555099948744234	0.39
0.47555099948744234	0.4
0.47749871860584314	0.4
0.47749871860584314	0.405
0.4867247565351102	0.405
0.4867247565351102	0.41
0.4949256791389031	0.41
0.4949256791389031	0.415
0.49533572526909275	0.415
0.49533572526909275	0.42
0.5022039979497693	0.42
0.5022039979497693	0.425
0.5057919015889287	0.425
0.5057919015889287	0.43
0.5127626858021528	0.43
0.5127626858021528	0.435
0.5154279856483854	0.435
0.5154279856483854	0.44
0.5187083546899026	0.44
0.5187083546899026	0.445
0.521783700666325	0.445
0.521783700666325	0.45
0.5249615581752948	0.45
0.5249615581752948	0.455
0.5263967196309585	0.455
0.5263967196309585	0.46
0.5268067657611482	0.46
0.5268067657611482	0.465
0.5290620194771912	0.465
0.5290620194771912	0.47
0.5364428498206049	0.47
0.5364428498206049	0.475
0.5383905689390056	0.475
0.5383905689390056	0.48
0.548436699128652	0.48
0.548436699128652	0.485
0.5545873910814967	0.485
0.5545873910814967	0.49
0.5679138903126602	0.49
0.5679138903126602	0.495
0.5700666324961559	0.495
0.5700666324961559	0.5
0.6032803690415172	0.5
0.6032803690415172	0.505
0.6042029728344439	0.505
0.6042029728344439	0.51
0.605228088159918	0.51
0.605228088159918	0.515
0.6110712455151205	0.515
0.6110712455151205	0.52
0.6164018452075859	0.52
0.6164018452075859	0.525
0.6197847257816504	0.525
0.6197847257816504	0.53
0.6211173757047668	0.53
0.6211173757047668	0.535
0.6227575602255254	0.535
0.6227575602255254	0.54
0.6293182983085597	0.54
0.6293182983085597	0.545
0.630138390568939	0.545
0.630138390568939	0.55
0.6321886212198873	0.55
0.6321886212198873	0.555
0.6325986673500769	0.555
0.6325986673500769	0.56
0.640594566888775	0.56
0.640594566888775	0.565
0.6406970784213224	0.565
0.6406970784213224	0.57
0.6464377242439775	0.57
0.6464377242439775	0.575
0.6543311122501282	0.575
0.6543311122501282	0.58
0.6560738083034341	0.58
0.6560738083034341	0.585
0.6596617119425935	0.585
0.6596617119425935	0.59
0.6654023577652486	0.59
0.6654023577652486	0.595
0.6881599179907739	0.595
0.6881599179907739	0.6
0.7016914402870323	0.6
0.7016914402870323	0.605
0.7029215786776012	0.605
0.7029215786776012	0.61
0.7247565351101999	0.61
0.7247565351101999	0.615
0.7290620194771912	0.615
0.7290620194771912	0.62
0.7348026652998463	0.62
0.7348026652998463	0.625
0.7378780112762686	0.625
0.7378780112762686	0.63
0.7416709379805229	0.63
0.7416709379805229	0.635
0.7467965146078934	0.635
0.7467965146078934	0.64
0.7468990261404408	0.64
0.7468990261404408	0.645
0.7480266529984624	0.645
0.7480266529984624	0.65
0.7565351101998975	0.65
0.7565351101998975	0.655
0.7571501793951819	0.655
0.7571501793951819	0.66
0.7612506406970784	0.66
0.7612506406970784	0.665
0.764633521271143	0.665
0.764633521271143	0.67
0.7857508969759098	0.67
0.7857508969759098	0.675
0.7875961045617632	0.675
0.7875961045617632	0.68
0.7876986160943106	0.68
0.7876986160943106	0.685
0.7900563813429011	0.685
0.7900563813429011	0.69
0.79128651973347	0.69
0.79128651973347	0.695
0.7962070732957458	0.695
0.7962070732957458	0.7
0.8021527421834956	0.7
0.8021527421834956	0.705
0.8105586878523834	0.705
0.8105586878523834	0.71
0.8194771911840082	0.71
0.8194771911840082	0.715
0.824910302409021	0.715
0.824910302409021	0.725
0.8288057406458227	0.725
0.8288057406458227	0.73
0.8310609943618658	0.73
0.8310609943618658	0.735
0.8343413634033828	0.735
0.8343413634033828	0.74
0.8377242439774475	0.74
0.8377242439774475	0.745
0.8395694515633009	0.745
0.8395694515633009	0.75
0.8404920553562276	0.75
0.8404920553562276	0.755
0.8418247052793439	0.755
0.8418247052793439	0.76
0.8419272168118913	0.76
0.8419272168118913	0.765
0.8451050743208611	0.765
0.8451050743208611	0.77
0.8457201435161456	0.77
0.8457201435161456	0.775
0.8462327011788826	0.775
0.8462327011788826	0.78
0.8504356740133265	0.78
0.8504356740133265	0.785
0.851050743208611	0.785
0.851050743208611	0.79
0.8511532547411583	0.79
0.8511532547411583	0.795
0.8521783700666326	0.795
0.8521783700666326	0.8
0.8565863659661712	0.8
0.8565863659661712	0.805
0.8577139928241927	0.805
0.8577139928241927	0.81
0.8588416196822143	0.81
0.8588416196822143	0.815
0.859046642747309	0.815
0.859046642747309	0.82
0.8628395694515633	0.82
0.8628395694515633	0.825
0.8686827268067657	0.825
0.8686827268067657	0.83
0.868990261404408	0.83
0.868990261404408	0.835
0.8735007688364941	0.835
0.8735007688364941	0.84
0.8752434648898001	0.84
0.8752434648898001	0.845
0.88395694515633	0.845
0.88395694515633	0.85
0.8871348026652999	0.85
0.8871348026652999	0.855
0.88990261404408	0.855
0.88990261404408	0.86
0.8917478216299334	0.86
0.8917478216299334	0.865
0.8947206560738084	0.865
0.8947206560738084	0.87
0.8960533059969247	0.87
0.8960533059969247	0.875
0.9007688364941056	0.875
0.9007688364941056	0.88
0.9112250128139415	0.88
0.9112250128139415	0.885
0.9163505894413122	0.885
0.9163505894413122	0.89
0.917068170169144	0.89
0.917068170169144	0.895
0.9189133777549975	0.895
0.9189133777549975	0.9
0.920553562275756	0.9
0.920553562275756	0.905
0.9209636084059457	0.905
0.9209636084059457	0.91
0.925269092772937	0.91
0.925269092772937	0.915
0.9363403382880574	0.915
0.9363403382880574	0.92
0.9364428498206048	0.92
0.9364428498206048	0.925
0.9385955920041005	0.925
0.9385955920041005	0.93
0.9426960533059969	0.93
0.9426960533059969	0.935
0.9511019989748847	0.935
0.9511019989748847	0.94
0.9613531522296258	0.94
0.9613531522296258	0.945
0.9625832906201948	0.945
0.9625832906201948	0.95
0.9655561250640697	0.95
0.9655561250640697	0.955
0.9715017939518196	0.955
0.9715017939518196	0.96
0.9808303434136341	0.96
0.9808303434136341	0.965
0.9850333162480779	0.965
0.9850333162480779	0.97
0.9901588928754484	0.97
0.9901588928754484	0.975
0.9906714505381855	0.975
0.9906714505381855	0.98
0.9917990773962071	0.98
0.9917990773962071	0.985
0.9951819579702716	0.985
0.9951819579702716	0.99
0.9992824192721681	0.99
0.9992824192721681	0.995
0.9994874423372629	0.995
0.9994874423372629	1.0
1.0	1.0
