# Supplementary material for: Predicting sequence-specific amplification efficiency in multi-template PCR with deep learning
Source: Nat Commun. 2025 Oct 16;16:9187. doi: 10.1038/s41467-025-64221-4 (PMC12533003; doi:10.1038/s41467-025-64221-4)
Supplement: Supplementary file 4 — Source data [file 41467_2025_64221_MOESM4_ESM.zip › Fig. 6b/roc_curve_Q5_data_Erlich_et_al 2perc_Taq.csv]

fpr	tpr
0.0	0.0
0.00010209290454313425	0.0
0.006329760081674324	0.0
0.006329760081674324	0.005
0.012149055640632976	0.005
0.012149055640632976	0.01
0.013374170495150587	0.01
0.013374170495150587	0.015
0.025319040326697295	0.015
0.025319040326697295	0.02
0.04277692700357325	0.02
0.04277692700357325	0.025
0.04369576314446146	0.025
0.04369576314446146	0.03
0.06574783052577846	0.03
0.06574783052577846	0.035
0.07820316488004084	0.035
0.07820316488004084	0.04
0.08739152628892292	0.04
0.08739152628892292	0.045
0.10321592649310873	0.045
0.10321592649310873	0.05
0.11046452271567125	0.05
0.11046452271567125	0.055
0.1111791730474732	0.055
0.1111791730474732	0.06
0.11322103113833588	0.06
0.11322103113833588	0.065
0.11393568147013783	0.065
0.11393568147013783	0.07
0.12016334864726902	0.07
0.12016334864726902	0.075
0.133843797856049	0.075
0.133843797856049	0.08
0.16845329249617153	0.08
0.16845329249617153	0.085
0.17131189382337927	0.085
0.17131189382337927	0.09
0.17641653905053598	0.09
0.17641653905053598	0.095
0.17968351199591628	0.095
0.17968351199591628	0.1
0.19152628892291987	0.1
0.19152628892291987	0.105
0.21265952016334866	0.105
0.21265952016334866	0.11
0.21807044410413476	0.11
0.21807044410413476	0.115
0.2330781010719755	0.115
0.2330781010719755	0.12
0.23777437468095966	0.12
0.23777437468095966	0.125
0.24369576314446145	0.125
0.24369576314446145	0.13
0.24451250638080654	0.13
0.24451250638080654	0.135
0.25676365492598263	0.135
0.25676365492598263	0.14
0.2641143440530883	0.14
0.2641143440530883	0.145
0.27197549770290963	0.145
0.27197549770290963	0.15
0.2720775906074528	0.15
0.2720775906074528	0.155
0.27289433384379785	0.155
0.27289433384379785	0.16
0.2737110770801429	0.16
0.2737110770801429	0.165
0.2852475752935171	0.165
0.2852475752935171	0.17
0.28637059724349156	0.17
0.28637059724349156	0.175
0.3043389484430832	0.175
0.3043389484430832	0.18
0.323226135783563	0.18
0.323226135783563	0.185
0.32383869321082187	0.185
0.32383869321082187	0.19
0.33537519142419603	0.19
0.33537519142419603	0.195
0.34497192445125063	0.195
0.34497192445125063	0.2
0.34936191934660543	0.2
0.34936191934660543	0.205
0.35068912710566613	0.205
0.35068912710566613	0.21
0.35610005104645226	0.21
0.35610005104645226	0.215
0.35773353751914244	0.215
0.35773353751914244	0.22
0.3585502807554875	0.22
0.3585502807554875	0.225
0.3621235324144972	0.225
0.3621235324144972	0.23
0.36620724859622256	0.23
0.36620724859622256	0.235
0.3689637570188872	0.235
0.3689637570188872	0.24
0.3714139867279224	0.24
0.3714139867279224	0.245
0.37478305257784583	0.245
0.37478305257784583	0.25
0.3761102603369066	0.25
0.3761102603369066	0.255
0.38519652884124556	0.255
0.38519652884124556	0.26
0.3855028075548749	0.26
0.3855028075548749	0.265
0.39479326186830016	0.265
0.39479326186830016	0.27
0.4044920877998979	0.27
0.4044920877998979	0.275
0.4064318529862175	0.275
0.4064318529862175	0.28
0.41061766207248596	0.28
0.41061766207248596	0.285
0.411434405308831	0.285
0.411434405308831	0.29
0.42021439509954056	0.29
0.42021439509954056	0.295
0.42725880551301687	0.295
0.42725880551301687	0.3
0.42756508422664624	0.3
0.42756508422664624	0.305
0.42807554874936193	0.305
0.42807554874936193	0.31
0.4298111281265952	0.31
0.4298111281265952	0.32
0.43134252169474224	0.32
0.43134252169474224	0.325
0.43195507912200104	0.325
0.43195507912200104	0.33
0.4322613578356304	0.33
0.4322613578356304	0.335
0.4368555385400715	0.335
0.4368555385400715	0.34
0.44216436957631444	0.34
0.44216436957631444	0.345
0.44379785604900457	0.345
0.44379785604900457	0.35
0.44716692189892804	0.35
0.44716692189892804	0.355
0.4474732006125574	0.355
0.4474732006125574	0.36
0.4587034201123022	0.36
0.4587034201123022	0.365
0.47585502807554875	0.365
0.47585502807554875	0.37
0.4850433894844308	0.37
0.4850433894844308	0.375
0.493517100561511	0.375
0.493517100561511	0.38
0.5009698825931598	0.38
0.5009698825931598	0.385
0.5033180193976519	0.385
0.5033180193976519	0.39
0.5070954568657479	0.39
0.5070954568657479	0.395
0.5207759060745278	0.395
0.5207759060745278	0.4
0.5359877488514548	0.4
0.5359877488514548	0.405
0.5410923940786115	0.405
0.5410923940786115	0.41
0.5423175089331291	0.41
0.5423175089331291	0.415
0.5479326186830016	0.415
0.5479326186830016	0.42
0.5576314446145992	0.42
0.5576314446145992	0.425
0.5578356304236856	0.425
0.5578356304236856	0.43
0.5630423685553854	0.43
0.5630423685553854	0.435
0.5633486472690148	0.435
0.5633486472690148	0.44
0.567330270546197	0.44
0.567330270546197	0.445
0.5792751403777437	0.445
0.5792751403777437	0.45
0.5875446656457376	0.45
0.5875446656457376	0.455
0.5946911689637571	0.455
0.5946911689637571	0.46
0.5988769780500255	0.46
0.5988769780500255	0.465
0.6059213884635017	0.465
0.6059213884635017	0.47
0.6101071975497703	0.47
0.6101071975497703	0.475
0.6132720775906074	0.475
0.6132720775906074	0.48
0.6217457886676876	0.48
0.6217457886676876	0.485
0.6225625319040327	0.485
0.6225625319040327	0.49
0.6232771822358346	0.49
0.6232771822358346	0.495
0.6338948443083205	0.495
0.6338948443083205	0.5
0.6358346094946401	0.5
0.6358346094946401	0.505
0.6388973966309341	0.505
0.6388973966309341	0.51
0.6415518121490557	0.51
0.6415518121490557	0.515
0.6453292496171517	0.515
0.6453292496171517	0.52
0.6468606431852986	0.52
0.6468606431852986	0.525
0.6539050535987749	0.525
0.6539050535987749	0.53
0.6754466564573762	0.53
0.6754466564573762	0.535
0.6763654925982644	0.535
0.6763654925982644	0.54
0.6786115364982134	0.54
0.6786115364982134	0.545
0.6804492087799898	0.545
0.6804492087799898	0.55
0.6907605921388463	0.55
0.6907605921388463	0.555
0.6911689637570189	0.555
0.6911689637570189	0.56
0.7005615109749872	0.56
0.7005615109749872	0.565
0.7025012761613068	0.565
0.7025012761613068	0.57
0.7048494129657988	0.57
0.7048494129657988	0.575
0.7071975497702909	0.575
0.7071975497702909	0.58
0.7103624298111282	0.58
0.7103624298111282	0.585
0.7139356814701379	0.585
0.7139356814701379	0.59
0.7229198570699337	0.59
0.7229198570699337	0.595
0.7239407861153649	0.595
0.7239407861153649	0.6
0.7261868300153139	0.6
0.7261868300153139	0.605
0.7267993874425728	0.605
0.7267993874425728	0.61
0.7313935681470137	0.61
0.7313935681470137	0.615
0.7321082184788157	0.615
0.7321082184788157	0.62
0.7403777437468096	0.62
0.7403777437468096	0.625
0.7419091373149566	0.625
0.7419091373149566	0.63
0.7478305257784584	0.63
0.7478305257784584	0.635
0.7501786625829505	0.635
0.7501786625829505	0.64
0.7502807554874936	0.64
0.7502807554874936	0.645
0.7607963246554365	0.645
0.7607963246554365	0.65
0.7692700357325166	0.65
0.7692700357325166	0.655
0.7782542113323124	0.655
0.7782542113323124	0.66
0.7797856049004595	0.66
0.7797856049004595	0.665
0.7834609494640122	0.665
0.7834609494640122	0.67
0.7838693210821848	0.67
0.7838693210821848	0.675
0.7859111791730474	0.675
0.7859111791730474	0.68
0.7867279224093926	0.68
0.7867279224093926	0.685
0.7944869831546707	0.685
0.7944869831546707	0.69
0.7992853496681981	0.69
0.7992853496681981	0.695
0.8110260336906585	0.695
0.8110260336906585	0.7
0.8111281265952016	0.7
0.8111281265952016	0.705
0.8178662582950484	0.705
0.8178662582950484	0.71
0.8191934660541093	0.71
0.8191934660541093	0.715
0.8199081163859112	0.715
0.8199081163859112	0.72
0.8217457886676875	0.72
0.8217457886676875	0.725
0.8227667177131189	0.725
0.8227667177131189	0.73
0.824298111281266	0.73
0.824298111281266	0.735
0.835732516590097	0.735
0.835732516590097	0.74
0.8394078611536498	0.74
0.8394078611536498	0.745
0.8417559979581419	0.745
0.8417559979581419	0.75
0.841858090862685	0.75
0.841858090862685	0.755
0.8472690148034712	0.755
0.8472690148034712	0.76
0.8504338948443083	0.76
0.8504338948443083	0.77
0.8514548238897397	0.77
0.8514548238897397	0.775
0.8640122511485452	0.775
0.8640122511485452	0.78
0.8686064318529862	0.78
0.8686064318529862	0.785
0.8691168963757019	0.785
0.8691168963757019	0.79
0.87003573251659	0.79
0.87003573251659	0.795
0.8703420112302195	0.795
0.8703420112302195	0.8
0.8819806023481368	0.8
0.8819806023481368	0.805
0.8842266462480858	0.805
0.8842266462480858	0.81
0.8850433894844308	0.81
0.8850433894844308	0.815
0.888208269525268	0.815
0.888208269525268	0.82
0.8940275650842266	0.82
0.8940275650842266	0.825
0.901888718734048	0.825
0.901888718734048	0.83
0.9118938233792752	0.83
0.9118938233792752	0.835
0.9125063808065339	0.835
0.9125063808065339	0.84
0.9154670750382848	0.84
0.9154670750382848	0.845
0.9287391526288923	0.845
0.9287391526288923	0.85
0.9312914752424707	0.85
0.9312914752424707	0.855
0.937621235324145	0.855
0.937621235324145	0.865
0.9380296069423175	0.865
0.9380296069423175	0.87
0.9389484430832057	0.87
0.9389484430832057	0.875
0.9394589076059214	0.875
0.9394589076059214	0.88
0.9432363450740173	0.88
0.9432363450740173	0.885
0.9434405308831036	0.885
0.9434405308831036	0.89
0.9467075038284839	0.89
0.9467075038284839	0.895
0.9620214395099541	0.895
0.9620214395099541	0.9
0.9632465543644717	0.9
0.9632465543644717	0.905
0.9648800408371618	0.905
0.9648800408371618	0.91
0.9687595712098009	0.91
0.9687595712098009	0.915
0.9691679428279735	0.915
0.9691679428279735	0.92
0.9697805002552322	0.92
0.9697805002552322	0.925
0.9706993363961205	0.925
0.9706993363961205	0.93
0.9768249106687086	0.93
0.9768249106687086	0.935
0.9789688616641143	0.935
0.9789688616641143	0.94
0.9846860643185299	0.94
0.9846860643185299	0.945
0.9854007146503319	0.945
0.9854007146503319	0.95
0.9866258295048494	0.95
0.9866258295048494	0.955
0.987034201123022	0.955
0.987034201123022	0.96
0.9890760592138846	0.96
0.9890760592138846	0.965
0.9929555895865237	0.965
0.9929555895865237	0.97
0.9936702399183257	0.97
0.9936702399183257	0.975
0.9938744257274119	0.975
0.9938744257274119	0.98
0.9944869831546708	0.98
0.9944869831546708	0.985
0.9952016334864727	0.985
0.9952016334864727	0.99
0.996937212863706	0.99
0.996937212863706	0.995
0.9971413986727923	0.995
0.9971413986727923	1.0
1.0	1.0
