# Supplementary material for: Predicting sequence-specific amplification efficiency in multi-template PCR with deep learning
Source: Nat Commun. 2025 Oct 16;16:9187. doi: 10.1038/s41467-025-64221-4 (PMC12533003; doi:10.1038/s41467-025-64221-4)
Supplement: Supplementary file 4 — Source data [file 41467_2025_64221_MOESM4_ESM.zip › Fig. 6b/roc_curve_Q5_data_GCall 2perc_Q5.csv]

fpr	tpr
0.0	0.0
0.00010251153254741159	0.0
0.00010251153254741159	0.005
0.0007175807278318811	0.005
0.0007175807278318811	0.01
0.002767811378780113	0.01
0.002767811378780113	0.015
0.0032803690415171708	0.015
0.0032803690415171708	0.02
0.0035879036391594054	0.02
0.0035879036391594054	0.025
0.003690415171706817	0.025
0.003690415171706817	0.03
0.004202972834443875	0.03
0.004202972834443875	0.035
0.006150691952844695	0.035
0.006150691952844695	0.04
0.006765761148129165	0.04
0.006765761148129165	0.045
0.00779087647360328	0.045
0.00779087647360328	0.05
0.009021014864172219	0.05
0.009021014864172219	0.055
0.009123526396719631	0.055
0.009123526396719631	0.06
0.01035366478728857	0.06
0.01035366478728857	0.065
0.011788826242952332	0.065
0.011788826242952332	0.07
0.013018964633521271	0.07
0.013018964633521271	0.075
0.01670937980522809	0.075
0.01670937980522809	0.08
0.017119425935417733	0.08
0.017119425935417733	0.085
0.01752947206560738	0.085
0.01752947206560738	0.09
0.025012813941568426	0.09
0.025012813941568426	0.095
0.026037929267042542	0.095
0.026037929267042542	0.1
0.026242952332137366	0.1
0.026242952332137366	0.105
0.02644797539723219	0.105
0.02644797539723219	0.11
0.027575602255253715	0.11
0.027575602255253715	0.115
0.03300871348026653	0.115
0.03300871348026653	0.12
0.036494105586878524	0.12
0.036494105586878524	0.125
0.041107124551512046	0.125
0.041107124551512046	0.13
0.04172219374679651	0.13
0.04172219374679651	0.135
0.04213223987698616	0.135
0.04213223987698616	0.14
0.0424397744746284	0.14
0.0424397744746284	0.145
0.04387493593029216	0.145
0.04387493593029216	0.15
0.04674525884161968	0.15
0.04674525884161968	0.155
0.04992311635058944	0.155
0.04992311635058944	0.16
0.050230650948231675	0.16
0.050230650948231675	0.165
0.055253716043054846	0.165
0.055253716043054846	0.17
0.05545873910814967	0.17
0.05545873910814967	0.175
0.0557662737057919	0.175
0.0557662737057919	0.18
0.06304459251665813	0.18
0.06304459251665813	0.185
0.06447975397232189	0.185
0.06447975397232189	0.19
0.06786263454638647	0.19
0.06786263454638647	0.195
0.07042542286007175	0.195
0.07042542286007175	0.2
0.07124551512045105	0.2
0.07124551512045105	0.205
0.07196309584828293	0.205
0.07196309584828293	0.21
0.08252178370066633	0.21
0.08252178370066633	0.215
0.0840594566888775	0.215
0.0840594566888775	0.22
0.08446950281906715	0.22
0.08446950281906715	0.225
0.08662224500256278	0.225
0.08662224500256278	0.23
0.09318298308559712	0.23
0.09318298308559712	0.235
0.09595079446437724	0.235
0.09595079446437724	0.24
0.09728344438749359	0.24
0.09728344438749359	0.245
0.09882111737570477	0.245
0.09882111737570477	0.25
0.10046130189646335	0.25
0.10046130189646335	0.255
0.10066632496155818	0.255
0.10066632496155818	0.26
0.10322911327524346	0.26
0.10322911327524346	0.265
0.10476678626345463	0.265
0.10476678626345463	0.27
0.12270630445925167	0.27
0.12270630445925167	0.275
0.1319323423885187	0.275
0.1319323423885187	0.28
0.13921066119938494	0.28
0.13921066119938494	0.285
0.14474628395694517	0.285
0.14474628395694517	0.29
0.14751409533572526	0.29
0.14751409533572526	0.295
0.14843669912865198	0.295
0.14843669912865198	0.3
0.1557150179395182	0.3
0.1557150179395182	0.305
0.1565351101998975	0.305
0.1565351101998975	0.31
0.15858534085084572	0.31
0.15858534085084572	0.315
0.166376217324449	0.315
0.166376217324449	0.32
0.16883649410558688	0.32
0.16883649410558688	0.325
0.17047667862634547	0.325
0.17047667862634547	0.33
0.17211686314710406	0.33
0.17211686314710406	0.335
0.17693490517683239	0.335
0.17693490517683239	0.34
0.18523833931317274	0.34
0.18523833931317274	0.345
0.1901588928754485	0.345
0.1901588928754485	0.35
0.19179907739620708	0.35
0.19179907739620708	0.355
0.20328036904151717	0.355
0.20328036904151717	0.36
0.20543311122501282	0.36
0.20543311122501282	0.365
0.22685802152742182	0.365
0.22685802152742182	0.37
0.22839569451563302	0.37
0.22839569451563302	0.375
0.22983085597129677	0.375
0.22983085597129677	0.38
0.23741670937980522	0.38
0.23741670937980522	0.385
0.23864684777037418	0.385
0.23864684777037418	0.39
0.24407995899538698	0.39
0.24407995899538698	0.395
0.24449000512557661	0.395
0.24449000512557661	0.4
0.24633521271143002	0.4
0.24654023577652487	0.4
0.2511532547411584	0.4
0.2511532547411584	0.405
0.25443362378267553	0.405
0.25443362378267553	0.41
0.2583290620194772	0.41
0.2583290620194772	0.415
0.2613018964633521	0.415
0.2613018964633521	0.42
0.2651973347001538	0.42
0.2651973347001538	0.425
0.2679651460789339	0.425
0.2679651460789339	0.43
0.27596104561763196	0.43
0.27596104561763196	0.435
0.28190671450538185	0.435
0.28190671450538185	0.44
0.28457201435161456	0.44
0.2847770374167094	0.44
0.28754484879548947	0.44
0.28754484879548947	0.445
0.2885699641209636	0.445
0.2885699641209636	0.45
0.29779600205023066	0.45
0.29779600205023066	0.455
0.2993336750384418	0.455
0.2993336750384418	0.46
0.306099436186571	0.46
0.306099436186571	0.465
0.3087647360328037	0.465
0.3087647360328037	0.47
0.320041004613019	0.47
0.320041004613019	0.475
0.32260379292670427	0.475
0.32260379292670427	0.48
0.3302921578677601	0.48
0.3302921578677601	0.49
0.3325474115838032	0.49
0.3325474115838032	0.495
0.3342901076371092	0.495
0.3342901076371092	0.5
0.33757047667862633	0.5
0.33757047667862633	0.505
0.33900563813429013	0.505
0.33900563813429013	0.51
0.3417734495130702	0.51
0.3417734495130702	0.515
0.34382368016401843	0.515
0.34382368016401843	0.52
0.3583803177857509	0.52
0.3583803177857509	0.525
0.35971296770886724	0.525
0.35971296770886724	0.53
0.36217324449000515	0.53
0.36237826755509994	0.53
0.3735520246027678	0.53
0.3735520246027678	0.535
0.37693490517683237	0.535
0.37693490517683237	0.54
0.3793951819579703	0.54
0.3793951819579703	0.545
0.3807278318810866	0.545
0.3807278318810866	0.55
0.39415684264479756	0.55
0.39415684264479756	0.555
0.39610456176319836	0.555
0.39610456176319836	0.56
0.3997949769349052	0.56
0.3997949769349052	0.565
0.40205023065094825	0.565
0.40205023065094825	0.57
0.4027678113787801	0.57
0.4027678113787801	0.575
0.4044079958995387	0.575
0.4044079958995387	0.58
0.40953357252690925	0.58
0.40953357252690925	0.585
0.4272680676576115	0.585
0.4272680676576115	0.59
0.43044592516658126	0.59
0.43044592516658126	0.595
0.4315735520246028	0.595
0.4315735520246028	0.6
0.4342388518708355	0.6
0.4342388518708355	0.605
0.4387493593029216	0.605
0.4387493593029216	0.61
0.43997949769349054	0.61
0.43997949769349054	0.615
0.4418247052793439	0.615
0.4418247052793439	0.62
0.4636596617119426	0.62
0.4636596617119426	0.625
0.46427473090722704	0.625
0.46427473090722704	0.63
0.4730907227063045	0.63
0.4730907227063045	0.635
0.4830343413634034	0.635
0.4830343413634034	0.64
0.48785238339313175	0.64
0.48785238339313175	0.645
0.49051768323936445	0.645
0.49051768323936445	0.65
0.49174782162993336	0.65
0.4919528446950282	0.65
0.49431060994361864	0.65
0.49431060994361864	0.655
0.49707842132239877	0.655
0.49707842132239877	0.66
0.4981035366478729	0.66
0.4981035366478729	0.665
0.5033316248077909	0.665
0.5033316248077909	0.67
0.5058944131214762	0.67
0.5058944131214762	0.675
0.5077396207073296	0.675
0.5077396207073296	0.68
0.5309072270630446	0.68
0.5309072270630446	0.685
0.5493593029215786	0.685
0.5493593029215786	0.69
0.5598154792414146	0.69
0.5598154792414146	0.695
0.5813429010763711	0.695
0.5813429010763711	0.7
0.5915940543311122	0.7
0.5915940543311122	0.705
0.6084059456688877	0.705
0.6084059456688877	0.71
0.6110712455151205	0.71
0.6110712455151205	0.715
0.6165043567401333	0.715
0.6165043567401333	0.72
0.6242952332137366	0.72
0.6242952332137366	0.725
0.6348539210661199	0.725
0.6348539210661199	0.73
0.6418247052793439	0.73
0.6418247052793439	0.735
0.6441824705279344	0.735
0.6441824705279344	0.74
0.6569964120963608	0.74
0.6569964120963608	0.745
0.6625320348539211	0.745
0.6625320348539211	0.75
0.673705791901589	0.75
0.673705791901589	0.755
0.6767811378780113	0.755
0.6767811378780113	0.76
0.6878523833931317	0.76
0.6878523833931317	0.765
0.6984110712455152	0.765
0.6984110712455152	0.77
0.6994361865709893	0.77
0.6994361865709893	0.775
0.7094823167606356	0.775
0.7094823167606356	0.78
0.7199384930804715	0.78
0.7199384930804715	0.785
0.7226037929267043	0.785
0.7226037929267043	0.79
0.7277293695540749	0.79
0.7277293695540749	0.795
0.7320348539210662	0.795
0.732239876986161	0.795
0.7398257303946694	0.795
0.7398257303946694	0.8
0.7422860071758073	0.8
0.7422860071758073	0.805
0.7458739108149667	0.805
0.7458739108149667	0.81
0.7498718605843158	0.81
0.7498718605843158	0.815
0.7500768836494106	0.815
0.7500768836494106	0.82
0.7509994874423372	0.82
0.7512045105074321	0.82
0.7520246027678114	0.82
0.7520246027678114	0.825
0.7522296258329062	0.825
0.752434648898001	0.825
0.7527421834956433	0.825
0.7527421834956433	0.83
0.7561250640697078	0.83
0.7561250640697078	0.835
0.7590978985135828	0.835
0.7590978985135828	0.84
0.7616606868272681	0.84
0.7616606868272681	0.845
0.7887237314197847	0.845
0.7887237314197847	0.85
0.8046130189646336	0.85
0.8048180420297284	0.85
0.8137365453613532	0.85
0.8137365453613532	0.86
0.8155817529472066	0.86
0.8155817529472066	0.865
0.8182470527934392	0.865
0.8182470527934392	0.87
0.8243977447462839	0.87
0.8243977447462839	0.875
0.8316760635571502	0.875
0.8316760635571502	0.88
0.831881086622245	0.88
0.831881086622245	0.885
0.8325986673500769	0.885
0.8325986673500769	0.89
0.8357765248590466	0.89
0.8357765248590466	0.895
0.8381342901076371	0.895
0.8381342901076371	0.9
0.8450025627883136	0.9
0.8450025627883136	0.905
0.8464377242439775	0.905
0.8464377242439775	0.915
0.8547411583803178	0.915
0.8547411583803178	0.92
0.8584315735520246	0.92
0.8584315735520246	0.925
0.8696053305996925	0.925
0.8696053305996925	0.93
0.8731932342388519	0.93
0.8731932342388519	0.935
0.883444387493593	0.935
0.883444387493593	0.94
0.8943106099436187	0.94
0.8943106099436187	0.945
0.9027165556125064	0.945
0.9027165556125064	0.95
0.9056893900563814	0.95
0.9056893900563814	0.955
0.9257816504356741	0.955
0.9257816504356741	0.96
0.9268067657611482	0.96
0.9268067657611482	0.965
0.9383905689390056	0.965
0.9383905689390056	0.97
0.9394156842644797	0.97
0.9394156842644797	0.975
0.9678113787801128	0.975
0.9678113787801128	0.98
0.9881086622245002	0.98
0.9881086622245002	0.985
0.992516658124039	0.985
0.992516658124039	0.99
0.9928241927216812	0.99
0.9928241927216812	0.995
0.9984623270117888	0.995
0.9984623270117888	1.0
1.0	1.0
