# Supplementary material for: Predicting sequence-specific amplification efficiency in multi-template PCR with deep learning
Source: Nat Commun. 2025 Oct 16;16:9187. doi: 10.1038/s41467-025-64221-4 (PMC12533003; doi:10.1038/s41467-025-64221-4)
Supplement: Supplementary file 4 — Source data [file 41467_2025_64221_MOESM4_ESM.zip › Fig. 6b/roc_curve_Q5_data_GCall 2perc_Taq.csv]

fpr	tpr
0.0	0.0
0.0	0.005
0.0	0.02
0.00010209290454313425	0.02
0.00010209290454313425	0.045
0.0002041858090862685	0.045
0.0002041858090862685	0.055
0.00030627871362940275	0.055
0.00030627871362940275	0.06
0.0005104645227156713	0.06
0.0005104645227156713	0.075
0.0007146503318019398	0.075
0.0007146503318019398	0.09
0.0009188361408882082	0.09
0.0009188361408882082	0.145
0.0010209290454313426	0.145
0.0010209290454313426	0.15
0.001225114854517611	0.15
0.001225114854517611	0.165
0.0013272077590607452	0.165
0.0013272077590607452	0.175
0.0014293006636038796	0.175
0.0014293006636038796	0.18
0.001633486472690148	0.18
0.001633486472690148	0.215
0.002041858090862685	0.215
0.002041858090862685	0.23
0.0026544155181214904	0.23
0.0026544155181214904	0.235
0.0034711587544665645	0.235
0.0034711587544665645	0.24
0.00408371618172537	0.24
0.00408371618172537	0.25
0.004185809086268504	0.25
0.004185809086268504	0.255
0.004287901990811639	0.255
0.004287901990811639	0.26
0.004594180704441042	0.26
0.004594180704441042	0.275
0.00479836651352731	0.275
0.00479836651352731	0.28
0.006227667177131189	0.28
0.006227667177131189	0.285
0.006636038795303726	0.285
0.006636038795303726	0.295
0.007248596222562532	0.295
0.007248596222562532	0.3
0.008065339458907606	0.3
0.008065339458907606	0.305
0.00888208269525268	0.305
0.00888208269525268	0.31
0.009698825931597753	0.31
0.009698825931597753	0.315
0.009800918836140888	0.315
0.009800918836140888	0.32
0.011332312404287902	0.32
0.011332312404287902	0.325
0.01225114854517611	0.325
0.01225114854517611	0.33
0.012353241449719244	0.33
0.012353241449719244	0.335
0.013169984686064319	0.335
0.013169984686064319	0.34
0.014088820826952527	0.34
0.014088820826952527	0.345
0.014293006636038795	0.345
0.014293006636038795	0.35
0.014497192445125064	0.35
0.014497192445125064	0.355
0.015007656967840736	0.355
0.015007656967840736	0.36
0.01582440020418581	0.36
0.01582440020418581	0.365
0.016845329249617153	0.365
0.016845329249617153	0.37
0.017662072485962226	0.37
0.017662072485962226	0.375
0.01796835119959163	0.375
0.01796835119959163	0.38
0.019397651863195507	0.38
0.019397651863195507	0.385
0.019499744767738643	0.385
0.019499744767738643	0.395
0.019703930576824912	0.395
0.019703930576824912	0.4
0.02021439509954058	0.4
0.02021439509954058	0.405
0.020316488004083717	0.405
0.020316488004083717	0.41
0.020520673813169986	0.41
0.020520673813169986	0.415
0.021745788667687595	0.415
0.021745788667687595	0.42
0.022664624808575805	0.42
0.022664624808575805	0.425
0.023685553854007148	0.425
0.023685553854007148	0.43
0.024400204185809085	0.43
0.024400204185809085	0.435
0.02664624808575804	0.435
0.02664624808575804	0.44
0.027156712608473712	0.44
0.027156712608473712	0.445
0.027667177131189383	0.445
0.027667177131189383	0.45
0.028483920367534457	0.45
0.028483920367534457	0.455
0.029811128126595202	0.455
0.029811128126595202	0.46
0.03072996426748341	0.46
0.03072996426748341	0.465
0.032771822358346095	0.465
0.032771822358346095	0.47
0.03430321592649311	0.47
0.03430321592649311	0.475
0.03440530883103624	0.475
0.03440530883103624	0.48
0.034507401735579375	0.48
0.034507401735579375	0.485
0.03511995916283818	0.485
0.03511995916283818	0.49
0.035426237876467585	0.49
0.035426237876467585	0.495
0.037161817253700866	0.495
0.037161817253700866	0.5
0.03736600306278714	0.5
0.03736600306278714	0.505
0.039407861153649824	0.505
0.039407861153649824	0.51
0.044716692189892805	0.51
0.044716692189892805	0.515
0.04880040837161817	0.515
0.04880040837161817	0.52
0.05043389484430832	0.52
0.05043389484430832	0.525
0.05553854007146503	0.525
0.05553854007146503	0.53
0.05737621235324145	0.53
0.05737621235324145	0.535
0.058703420112302195	0.535
0.058703420112302195	0.54
0.060949464012251146	0.54
0.060949464012251146	0.545
0.06850433894844309	0.545
0.06850433894844309	0.55
0.06952526799387443	0.55
0.06952526799387443	0.555
0.07136294027565085	0.555
0.07136294027565085	0.56
0.07646758550280755	0.56
0.07646758550280755	0.565
0.08739152628892292	0.565
0.08739152628892292	0.57
0.0903522205206738	0.57
0.0903522205206738	0.575
0.09504849412965799	0.575
0.09504849412965799	0.58
0.09668198060234813	0.58
0.09668198060234813	0.585
0.09698825931597754	0.585
0.09698825931597754	0.59
0.09984686064318529	0.59
0.09984686064318529	0.595
0.11199591628381828	0.595
0.11199591628381828	0.6
0.11618172537008678	0.6
0.11618172537008678	0.605
0.1326186830015314	0.605
0.1326186830015314	0.61
0.14354262378764676	0.61
0.14354262378764676	0.615
0.14803471158754467	0.615
0.14803471158754467	0.62
0.1495661051556917	0.62
0.1495661051556917	0.625
0.1546707503828484	0.625
0.1546707503828484	0.63
0.15957120980091882	0.63
0.15957120980091882	0.635
0.1633486472690148	0.635
0.1633486472690148	0.64
0.16681980602348137	0.64
0.16681980602348137	0.65
0.17468095967330272	0.65
0.17468095967330272	0.655
0.18131699846860644	0.655
0.18131699846860644	0.66
0.1821337417049515	0.66
0.1821337417049515	0.665
0.18928024502297092	0.665
0.18928024502297092	0.67
0.19571209800918837	0.67
0.19571209800918837	0.675
0.1981623277182236	0.675
0.1981623277182236	0.68
0.2071465033180194	0.68
0.2071465033180194	0.685
0.21868300153139356	0.685
0.21868300153139356	0.69
0.22388973966309342	0.69
0.22388973966309342	0.695
0.23256763654925983	0.695
0.23256763654925983	0.7
0.23767228177641653	0.7
0.23767228177641653	0.705
0.23818274629913222	0.705
0.23818274629913222	0.71
0.23991832567636548	0.71
0.24012251148545177	0.71
0.2521694742215416	0.71
0.2521694742215416	0.715
0.2529862174578867	0.715
0.2529862174578867	0.72
0.263093415007657	0.72
0.263093415007657	0.725
0.264624808575804	0.725
0.264624808575804	0.73
0.2667687595712098	0.73
0.2667687595712098	0.735
0.26778968861664115	0.735
0.26778968861664115	0.74
0.27850944359367025	0.74
0.2787136294027565	0.74
0.3016845329249617	0.74
0.3016845329249617	0.745
0.3028075548749362	0.745
0.3028075548749362	0.75
0.30495150587034203	0.75
0.30495150587034203	0.755
0.32465543644716693	0.755
0.32465543644716693	0.76
0.33374170495150585	0.76
0.33374170495150585	0.765
0.3355793772332823	0.765
0.3355793772332823	0.77
0.3570188871873405	0.77
0.35722307299642675	0.77
0.3615109749872384	0.77
0.3615109749872384	0.775
0.3788667687595712	0.775
0.3788667687595712	0.78
0.39938744257274117	0.78
0.39938744257274117	0.785
0.4328739152628892	0.785
0.4328739152628892	0.79
0.43889739663093413	0.79
0.43889739663093413	0.795
0.4631955079122001	0.795
0.4631955079122001	0.8
0.47228177641653907	0.8
0.47228177641653907	0.805
0.4885145482388974	0.805
0.48871873404798366	0.805
0.5022970903522205	0.805
0.5022970903522205	0.81
0.5030117406840224	0.81
0.5030117406840224	0.815
0.5048494129657989	0.815
0.5048494129657989	0.82
0.5305768249106687	0.82
0.5305768249106687	0.825
0.5448698315467075	0.825
0.5448698315467075	0.83
0.5473200612557427	0.83
0.5473200612557427	0.835
0.5544665645737621	0.835
0.5544665645737621	0.84
0.5630423685553854	0.84
0.5630423685553854	0.845
0.5656967840735069	0.845
0.5656967840735069	0.85
0.57263910158244	0.85
0.57263910158244	0.855
0.5783563042368556	0.855
0.5783563042368556	0.86
0.5842776927003573	0.86
0.5842776927003573	0.865
0.5881572230729964	0.865
0.5881572230729964	0.87
0.6058192955589586	0.87
0.6058192955589586	0.875
0.6141909137314957	0.875
0.6141909137314957	0.88
0.6318529862174579	0.88
0.6318529862174579	0.885
0.6392036753445636	0.885
0.6392036753445636	0.89
0.6436957631444614	0.89
0.6436957631444614	0.895
0.6539050535987749	0.895
0.6539050535987749	0.9
0.6558448187850945	0.9
0.6558448187850945	0.905
0.6742215416028586	0.905
0.6742215416028586	0.91
0.6773864216436958	0.91
0.6773864216436958	0.915
0.677590607452782	0.915
0.677590607452782	0.92
0.714037774374681	0.92
0.714037774374681	0.925
0.7245533435426238	0.925
0.7245533435426238	0.93
0.7294538029606943	0.93
0.7296579887697805	0.93
0.7322103113833589	0.93
0.7322103113833589	0.935
0.7489535477284329	0.935
0.7491577335375191	0.935
0.7502807554874936	0.935
0.7504849412965798	0.935
0.7535477284328739	0.935
0.7535477284328739	0.94
0.7942827973455845	0.94
0.7942827973455845	0.945
0.8027565084226647	0.945
0.8029606942317509	0.945
0.8430832057172026	0.945
0.8430832057172026	0.95
0.845635528330781	0.95
0.845635528330781	0.955
0.8723838693210821	0.955
0.8723838693210821	0.96
0.8786115364982133	0.96
0.8786115364982133	0.965
0.887493619193466	0.965
0.887493619193466	0.97
0.8999489535477284	0.97
0.8999489535477284	0.975
0.9173047473200613	0.975
0.9173047473200613	0.98
0.9262889229198571	0.98
0.9262889229198571	0.985
0.9608984175599796	0.985
0.9608984175599796	0.99
0.968044920877999	0.99
0.968044920877999	0.995
0.9892802450229708	0.995
0.9892802450229708	1.0
1.0	1.0
