# Supplementary material for: Predicting sequence-specific amplification efficiency in multi-template PCR with deep learning
Source: Nat Commun. 2025 Oct 16;16:9187. doi: 10.1038/s41467-025-64221-4 (PMC12533003; doi:10.1038/s41467-025-64221-4)
Supplement: Supplementary file 4 — Source data [file 41467_2025_64221_MOESM4_ESM.zip › Fig. 6b/roc_curve_Q5_data_GCfix 2perc_Q5.csv]

fpr	tpr
0.0	0.0
0.00010251153254741159	0.0
0.0006150691952844695	0.0
0.0006150691952844695	0.005
0.0007175807278318811	0.005
0.0007175807278318811	0.01
0.0008200922603792927	0.01
0.0008200922603792927	0.015
0.001230138390568939	0.015
0.001230138390568939	0.025
0.0025627883136852894	0.025
0.0025627883136852894	0.035
0.002665299846232701	0.035
0.002665299846232701	0.04
0.002767811378780113	0.04
0.002767811378780113	0.045
0.002972834443874936	0.045
0.002972834443874936	0.05
0.0030753459764223477	0.05
0.0030753459764223477	0.055
0.004305484366991286	0.055
0.004305484366991286	0.06
0.004818042029728345	0.06
0.004818042029728345	0.065
0.005433111225012814	0.065
0.005433111225012814	0.07
0.009021014864172219	0.07
0.009021014864172219	0.075
0.009226037929267043	0.075
0.009226037929267043	0.08
0.010046130189646335	0.08
0.010046130189646335	0.085
0.011993849308047155	0.085
0.011993849308047155	0.09
0.0124038954382368	0.09
0.0124038954382368	0.095
0.013223987698616095	0.095
0.013223987698616095	0.1
0.01927216811891338	0.1
0.01927216811891338	0.105
0.019887237314197847	0.105
0.019887237314197847	0.11
0.022142491030240904	0.11
0.022142491030240904	0.115
0.022757560225525372	0.115
0.022757560225525372	0.12
0.022860071758072784	0.12
0.022860071758072784	0.125
0.02337262942080984	0.125
0.02337262942080984	0.13
0.02860071758072783	0.13
0.02860071758072783	0.135
0.029830855971296772	0.135
0.029830855971296772	0.14
0.030138390568939005	0.14
0.030138390568939005	0.145
0.03116350589441312	0.145
0.03116350589441312	0.15
0.031881086622245	0.15
0.031881086622245	0.155
0.0327011788826243	0.155
0.0327011788826243	0.16
0.03915940543311122	0.16
0.03915940543311122	0.165
0.04100461301896463	0.165
0.04100461301896463	0.17
0.04325986673500769	0.17
0.04325986673500769	0.175
0.04797539723218862	0.175
0.04797539723218862	0.18
0.05115325474115838	0.18
0.05115325474115838	0.185
0.0557662737057919	0.185
0.0557662737057919	0.19
0.056791389031266015	0.19
0.056791389031266015	0.195
0.06140440799589954	0.195
0.06140440799589954	0.2
0.06201947719118401	0.2
0.06201947719118401	0.205
0.06704254228600717	0.205
0.06704254228600717	0.21
0.06755509994874423	0.21
0.06755509994874423	0.215
0.07196309584828293	0.215
0.07196309584828293	0.22
0.07268067657611481	0.22
0.07268067657611481	0.225
0.07616606868272681	0.225
0.07616606868272681	0.23
0.0796514607893388	0.23
0.0796514607893388	0.235
0.08026652998462327	0.235
0.08026652998462327	0.24
0.08262429523321374	0.24
0.08262429523321374	0.245
0.08703229113275243	0.245
0.08703229113275243	0.25
0.09543823680164018	0.25
0.09543823680164018	0.255
0.09964120963608405	0.255
0.09964120963608405	0.26
0.10015376729882111	0.26
0.10015376729882111	0.265
0.10486929779600206	0.265
0.10486929779600206	0.27
0.12291132752434648	0.27
0.12291132752434648	0.275
0.12506406970784215	0.275
0.12506406970784215	0.28
0.13664787288569963	0.28
0.13664787288569963	0.285
0.13931317273193233	0.285
0.13931317273193233	0.29
0.14003075345976423	0.29
0.14003075345976423	0.295
0.1470015376729882	0.295
0.1470015376729882	0.3
0.14792414146591493	0.3
0.14792414146591493	0.305
0.14976934905176834	0.305
0.14976934905176834	0.31
0.15315222962583291	0.31
0.15315222962583291	0.315
0.15602255253716044	0.315
0.15602255253716044	0.32
0.15879036391594054	0.32
0.15879036391594054	0.325
0.16442849820604818	0.325
0.16442849820604818	0.33
0.16483854433623782	0.33
0.16483854433623782	0.335
0.16781137878011276	0.335
0.16781137878011276	0.34
0.17180932854946182	0.34
0.17180932854946182	0.345
0.17467965146078934	0.345
0.17467965146078934	0.35
0.18165043567401332	0.35
0.18165043567401332	0.355
0.18534085084572013	0.355
0.18534085084572013	0.36
0.18728856996412097	0.36
0.18728856996412097	0.365
0.1884161968221425	0.365
0.1884161968221425	0.37
0.18985135827780625	0.37
0.18985135827780625	0.375
0.1903639159405433	0.375
0.1903639159405433	0.38
0.19190158892875447	0.38
0.19190158892875447	0.385
0.19764223475140955	0.385
0.19764223475140955	0.39
0.2070732957457714	0.39
0.2070732957457714	0.395
0.21035366478728856	0.395
0.21035366478728856	0.4
0.22152742183495644	0.4
0.22152742183495644	0.405
0.22347514095335724	0.405
0.22347514095335724	0.41
0.24356740133264992	0.41
0.24356740133264992	0.415
0.2450025627883137	0.415
0.2450025627883137	0.42
0.24838544336237828	0.42
0.24838544336237828	0.425
0.26376217324449003	0.425
0.26376217324449003	0.43
0.2673500768836494	0.43
0.2673500768836494	0.435
0.26776012301383906	0.435
0.26776012301383906	0.44
0.2681701691440287	0.44
0.2681701691440287	0.445
0.2691952844695028	0.445
0.2691952844695028	0.45
0.26940030753459765	0.45
0.26940030753459765	0.455
0.277703741670938	0.455
0.277703741670938	0.46
0.2796514607893388	0.46
0.2796514607893388	0.465
0.29154279856483856	0.465
0.29154279856483856	0.47
0.29584828293182985	0.47
0.29584828293182985	0.475
0.29605330599692464	0.475
0.29605330599692464	0.48
0.30333162480779086	0.48
0.30333162480779086	0.485
0.3070220399794977	0.485
0.3070220399794977	0.49
0.3096873398257304	0.49
0.3096873398257304	0.495
0.3140953357252691	0.495
0.3140953357252691	0.5
0.32783188108662226	0.5
0.32783188108662226	0.505
0.3372629420809841	0.505
0.3372629420809841	0.51
0.341465914915428	0.51
0.341465914915428	0.515
0.3504869297796002	0.515
0.3504869297796002	0.52
0.35151204510507433	0.52
0.35151204510507433	0.525
0.3622757560225525	0.525
0.3622757560225525	0.53
0.37857508969759096	0.53
0.37857508969759096	0.535
0.3824705279343926	0.535
0.3824705279343926	0.54
0.38482829318298306	0.54
0.38482829318298306	0.545
0.3875961045617632	0.545
0.3875961045617632	0.55
0.3876986160943106	0.55
0.3876986160943106	0.555
0.40061506919528445	0.555
0.40061506919528445	0.56
0.40563813429010764	0.56
0.40563813429010764	0.565
0.40850845720143514	0.565
0.40850845720143514	0.57
0.41096873398257305	0.57
0.41096873398257305	0.575
0.4167093798052281	0.575
0.4167093798052281	0.58
0.4185545873910815	0.58
0.4185545873910815	0.585
0.42798564838544334	0.585
0.42798564838544334	0.59
0.4309584828293183	0.59
0.4309584828293183	0.595
0.43300871348026654	0.595
0.43300871348026654	0.6
0.4351614556637622	0.6
0.4351614556637622	0.605
0.4375192209123526	0.605
0.4375192209123526	0.61
0.44090210148641723	0.61
0.44090210148641723	0.62
0.4469502819067145	0.62
0.4469502819067145	0.625
0.44715530497180933	0.625
0.44715530497180933	0.63
0.44787288569964123	0.63
0.44787288569964123	0.635
0.4549461814454126	0.635
0.4549461814454126	0.64
0.4589441312147617	0.64
0.4589441312147617	0.645
0.46335212711430035	0.645
0.46335212711430035	0.65
0.46776012301383907	0.65
0.46776012301383907	0.655
0.4678626345463865	0.655
0.4678626345463865	0.66
0.4714505381855459	0.66
0.4714505381855459	0.665
0.4895950794464377	0.665
0.4895950794464377	0.67
0.49933367503844184	0.67
0.49933367503844184	0.675
0.5031266017426961	0.675
0.5031266017426961	0.68
0.503844182470528	0.68
0.503844182470528	0.685
0.5090722706304459	0.685
0.5090722706304459	0.69
0.5203485392106612	0.69
0.5203485392106612	0.695
0.5208610968733982	0.695
0.5208610968733982	0.7
0.5363403382880574	0.7
0.5363403382880574	0.705
0.5433111225012814	0.705
0.5433111225012814	0.71
0.5447462839569451	0.71
0.5447462839569451	0.715
0.5481291645310098	0.715
0.5481291645310098	0.72
0.5578677601230139	0.72
0.5580727831881087	0.72
0.5697590978985135	0.72
0.5697590978985135	0.725
0.5774474628395695	0.725
0.5774474628395695	0.73
0.5810353664787289	0.73
0.5810353664787289	0.735
0.5870835468990261	0.735
0.5870835468990261	0.74
0.6014351614556638	0.74
0.6014351614556638	0.745
0.604715530497181	0.745
0.604715530497181	0.75
0.6418247052793439	0.75
0.6418247052793439	0.755
0.6423372629420809	0.755
0.6423372629420809	0.76
0.6430548436699128	0.76
0.6430548436699128	0.765
0.6680676576114813	0.765
0.6680676576114813	0.77
0.6781137878011276	0.77
0.6781137878011276	0.775
0.6879548949256792	0.775
0.6879548949256792	0.78
0.6908252178370067	0.78
0.6908252178370067	0.785
0.7014864172219375	0.785
0.7014864172219375	0.79
0.7094823167606356	0.79
0.7094823167606356	0.795
0.7112250128139416	0.795
0.7112250128139416	0.8
0.7145053818554588	0.8
0.7145053818554588	0.805
0.7160430548436699	0.805
0.7160430548436699	0.81
0.7190158892875449	0.81
0.7190158892875449	0.815
0.7208610968733983	0.815
0.7208610968733983	0.82
0.7558175294720656	0.82
0.7558175294720656	0.825
0.7622757560225525	0.825
0.7622757560225525	0.83
0.7787801127626858	0.83
0.7787801127626858	0.835
0.7788826242952333	0.835
0.7788826242952333	0.84
0.7856483854433624	0.84
0.7856483854433624	0.845
0.7957970271655561	0.845
0.7957970271655561	0.85
0.7984623270117889	0.85
0.7984623270117889	0.855
0.8088159917990774	0.855
0.8088159917990774	0.86
0.8284982060481805	0.86
0.8284982060481805	0.865
0.8329062019477191	0.865
0.8329062019477191	0.87
0.833111225012814	0.87
0.833111225012814	0.875
0.8380317785750897	0.875
0.8380317785750897	0.88
0.8500256278831368	0.88
0.8500256278831368	0.885
0.85504869297796	0.885
0.85504869297796	0.89
0.8623270117888262	0.89
0.8623270117888262	0.895
0.8631471040492056	0.895
0.8631471040492056	0.9
0.8790363915940543	0.9
0.8790363915940543	0.905
0.8838544336237827	0.905
0.8838544336237827	0.91
0.885187083546899	0.91
0.885187083546899	0.915
0.8981035366478729	0.915
0.8981035366478729	0.92
0.8983085597129677	0.92
0.8983085597129677	0.925
0.9049718093285495	0.925
0.9049718093285495	0.93
0.9096873398257304	0.93
0.9096873398257304	0.935
0.911327524346489	0.935
0.911327524346489	0.94
0.9180932854946181	0.94
0.9180932854946181	0.945
0.9187083546899026	0.945
0.9187083546899026	0.95
0.9276268580215274	0.95
0.9276268580215274	0.955
0.9293695540748335	0.955
0.9293695540748335	0.96
0.935725269092773	0.96
0.935725269092773	0.965
0.9459764223475141	0.965
0.9459764223475141	0.97
0.9553049718093285	0.97
0.9555099948744233	0.97
0.9630958482829318	0.97
0.9630958482829318	0.975
0.9631983598154792	0.975
0.9631983598154792	0.98
0.9744746283956945	0.98
0.9744746283956945	0.985
0.9767298821117376	0.985
0.9767298821117376	0.99
0.9828805740645823	0.99
0.9828805740645823	0.995
0.9981547924141466	0.995
0.9981547924141466	1.0
1.0	1.0
