# Supplementary material for: Predicting sequence-specific amplification efficiency in multi-template PCR with deep learning
Source: Nat Commun. 2025 Oct 16;16:9187. doi: 10.1038/s41467-025-64221-4 (PMC12533003; doi:10.1038/s41467-025-64221-4)
Supplement: Supplementary file 4 — Source data [file 41467_2025_64221_MOESM4_ESM.zip › Fig. 6b/roc_curve_Q5_data_GCfix 2perc_Taq.csv]

fpr	tpr
0.0	0.0
0.0	0.005
0.0	0.09
0.00010209290454313425	0.09
0.00010209290454313425	0.095
0.0002041858090862685	0.095
0.0002041858090862685	0.12
0.000408371618172537	0.12
0.000408371618172537	0.125
0.0007146503318019398	0.125
0.0007146503318019398	0.13
0.000816743236345074	0.13
0.000816743236345074	0.15
0.0009188361408882082	0.15
0.0009188361408882082	0.16
0.0011230219499744768	0.16
0.0011230219499744768	0.165
0.001225114854517611	0.165
0.001225114854517611	0.175
0.0013272077590607452	0.175
0.0013272077590607452	0.18
0.001633486472690148	0.18
0.001633486472690148	0.185
0.0017355793772332823	0.185
0.0017355793772332823	0.19
0.0018376722817764165	0.19
0.0018376722817764165	0.195
0.002041858090862685	0.195
0.002041858090862685	0.2
0.0021439509954058193	0.2
0.0021439509954058193	0.205
0.0023481368044920878	0.205
0.0023481368044920878	0.21
0.002450229709035222	0.21
0.002450229709035222	0.215
0.0027565084226646246	0.215
0.0027565084226646246	0.225
0.0029606942317508935	0.225
0.0029606942317508935	0.23
0.0030627871362940277	0.23
0.0030627871362940277	0.235
0.0034711587544665645	0.235
0.0034711587544665645	0.24
0.0035732516590096988	0.24
0.0035732516590096988	0.245
0.00408371618172537	0.245
0.00408371618172537	0.255
0.004185809086268504	0.255
0.004185809086268504	0.275
0.004492087799897907	0.275
0.004492087799897907	0.28
0.005104645227156712	0.28
0.005104645227156712	0.285
0.0054109239407861155	0.285
0.0054109239407861155	0.29
0.005615109749872384	0.29
0.005615109749872384	0.295
0.005819295558958652	0.295
0.005819295558958652	0.3
0.006227667177131189	0.3
0.006227667177131189	0.31
0.006840224604389995	0.31
0.006840224604389995	0.315
0.007044410413476264	0.315
0.007044410413476264	0.32
0.007656967840735069	0.32
0.007656967840735069	0.325
0.007861153649821337	0.325
0.007861153649821337	0.33
0.00816743236345074	0.33
0.00816743236345074	0.345
0.008984175599795814	0.345
0.008984175599795814	0.35
0.009698825931597753	0.35
0.009698825931597753	0.355
0.013169984686064319	0.355
0.013169984686064319	0.36
0.014599285349668197	0.36
0.014599285349668197	0.37
0.015211842776927003	0.37
0.015211842776927003	0.375
0.015722307299642673	0.375
0.015722307299642673	0.38
0.01776416539050536	0.38
0.01776416539050536	0.385
0.019295558958652374	0.385
0.019295558958652374	0.39
0.020520673813169986	0.39
0.020520673813169986	0.4
0.022460438999489536	0.4
0.022460438999489536	0.405
0.024400204185809085	0.405
0.024400204185809085	0.41
0.024604389994895354	0.41
0.024604389994895354	0.415
0.024808575803981624	0.415
0.024808575803981624	0.42
0.025114854517611026	0.42
0.025114854517611026	0.425
0.02572741194486983	0.425
0.02572741194486983	0.43
0.0259315977539561	0.43
0.0259315977539561	0.435
0.02613578356304237	0.435
0.02613578356304237	0.44
0.02807554874936192	0.44
0.02807554874936192	0.445
0.03164880040837162	0.445
0.03164880040837162	0.45
0.03460949464012251	0.45
0.03460949464012251	0.46
0.036753445635528334	0.46
0.036753445635528334	0.465
0.03736600306278714	0.465
0.03736600306278714	0.47
0.037570188871873404	0.47
0.037570188871873404	0.475
0.03950995405819296	0.475
0.03950995405819296	0.48
0.0405308831036243	0.48
0.0405308831036243	0.485
0.04185809086268504	0.485
0.04185809086268504	0.49
0.042470648289943846	0.49
0.042470648289943846	0.495
0.04369576314446146	0.495
0.04369576314446146	0.5
0.043797856049004595	0.5
0.043797856049004595	0.505
0.04777947932618683	0.505
0.04777947932618683	0.51
0.04788157223072997	0.51
0.04788157223072997	0.515
0.048187850944359366	0.515
0.048187850944359366	0.52
0.049515058703420115	0.52
0.049515058703420115	0.525
0.0515569167942828	0.525
0.0515569167942828	0.53
0.05421133231240429	0.53
0.05421133231240429	0.535
0.05472179683511996	0.535
0.05472179683511996	0.54
0.057886676875957124	0.54
0.057886676875957124	0.545
0.06125574272588055	0.545
0.06125574272588055	0.55
0.06421643695763145	0.55
0.06421643695763145	0.555
0.06574783052577846	0.555
0.06574783052577846	0.56
0.06952526799387443	0.56
0.06952526799387443	0.565
0.07667177131189383	0.565
0.07667177131189383	0.57
0.07820316488004084	0.57
0.07820316488004084	0.575
0.08126595201633487	0.575
0.08126595201633487	0.58
0.08412455334354263	0.58
0.08412455334354263	0.585
0.0852475752935171	0.585
0.0852475752935171	0.59
0.08759571209800919	0.59
0.08759571209800919	0.595
0.08871873404798367	0.595
0.08871873404798367	0.6
0.09606942317508933	0.6
0.09606942317508933	0.605
0.09698825931597754	0.605
0.09698825931597754	0.61
0.10148034711587545	0.61
0.10148034711587545	0.615
0.10607452782031648	0.615
0.10607452782031648	0.62
0.11301684532924962	0.62
0.11301684532924962	0.625
0.11526288922919857	0.625
0.11526288922919857	0.63
0.11975497702909647	0.63
0.11975497702909647	0.635
0.12628892291985708	0.635
0.12628892291985708	0.64
0.12659520163348648	0.64
0.12659520163348648	0.645
0.12853496681980603	0.645
0.12853496681980603	0.65
0.13200612557427258	0.65
0.13200612557427258	0.655
0.13476263399693722	0.655
0.13476263399693722	0.66
0.14037774374680959	0.66
0.14037774374680959	0.665
0.15089331291475241	0.665
0.15089331291475241	0.67
0.1532414497192445	0.67
0.1532414497192445	0.675
0.15426237876467586	0.675
0.15426237876467586	0.68
0.1579377233282287	0.68
0.1579377233282287	0.685
0.1588565594691169	0.685
0.1588565594691169	0.69
0.15926493108728942	0.69
0.15926493108728942	0.695
0.16457376212353242	0.695
0.16457376212353242	0.7
0.17886676875957122	0.7
0.17886676875957122	0.705
0.18979070954568658	0.705
0.18979070954568658	0.71
0.20010209290454314	0.71
0.20010209290454314	0.715
0.2149055640632976	0.715
0.2149055640632976	0.72
0.2155181214905564	0.72
0.2155181214905564	0.725
0.2226646248085758	0.725
0.2226646248085758	0.73
0.22930066360387952	0.73
0.22930066360387952	0.735
0.24093925472179684	0.735
0.24093925472179684	0.74
0.24185809086268503	0.74
0.24185809086268503	0.745
0.25655946911689637	0.745
0.25655946911689637	0.75
0.26094946401225116	0.75
0.26094946401225116	0.755
0.26574783052577844	0.755
0.26574783052577844	0.76
0.27575293517100563	0.76
0.27575293517100563	0.765
0.29025012761613067	0.765
0.29025012761613067	0.77
0.29709035222052066	0.77
0.29709035222052066	0.775
0.2998468606431853	0.775
0.2998468606431853	0.78
0.3079122001020929	0.78
0.3079122001020929	0.785
0.31556916794282797	0.785
0.31556916794282797	0.79
0.3175089331291475	0.79
0.3175089331291475	0.795
0.3310872894333844	0.795
0.3310872894333844	0.8
0.33986727922409393	0.8
0.33986727922409393	0.805
0.3534456355283308	0.805
0.3534456355283308	0.81
0.3586523736600306	0.81
0.3586523736600306	0.815
0.3952016334864727	0.815
0.3952016334864727	0.82
0.40275650842266464	0.82
0.40275650842266464	0.825
0.40316488004083717	0.825
0.40316488004083717	0.83
0.4063297600816743	0.83
0.4063297600816743	0.835
0.41123021949974475	0.835
0.41123021949974475	0.84
0.42052067381317	0.84
0.42052067381317	0.845
0.43818274629913223	0.845
0.43818274629913223	0.85
0.4394078611536498	0.85
0.4394078611536498	0.855
0.4440020418580909	0.855
0.4440020418580909	0.86
0.4754466564573762	0.86
0.4754466564573762	0.865
0.482899438489025	0.865
0.482899438489025	0.87
0.49678407350689124	0.87
0.49678407350689124	0.875
0.5450740173557937	0.875
0.5450740173557937	0.88
0.554364471669219	0.88
0.5545686574783053	0.88
0.5636549259826442	0.88
0.5636549259826442	0.885
0.5662072485962225	0.885
0.5662072485962225	0.89
0.5675344563552833	0.89
0.5675344563552833	0.895
0.5817253700867789	0.895
0.5817253700867789	0.9
0.6074527820316488	0.9
0.6074527820316488	0.905
0.6210311383358856	0.905
0.6210311383358856	0.91
0.6389994895354772	0.91
0.6389994895354772	0.915
0.6418580908626851	0.915
0.6418580908626851	0.92
0.6642164369576314	0.92
0.6642164369576314	0.925
0.71107708014293	0.925
0.71107708014293	0.93
0.7472179683511996	0.93
0.7472179683511996	0.935
0.7960183767228177	0.935
0.7960183767228177	0.94
0.8337927514037774	0.94
0.8337927514037774	0.945
0.8369576314446145	0.945
0.8369576314446145	0.95
0.8929045431342522	0.95
0.8929045431342522	0.955
0.9001531393568147	0.955
0.9001531393568147	0.96
0.9172026544155181	0.96
0.9172026544155181	0.965
0.9185298621745789	0.965
0.9185298621745789	0.97
0.9302705461970393	0.97
0.9302705461970393	0.975
0.9427258805513017	0.975
0.9427258805513017	0.98
0.946809596733027	0.98
0.946809596733027	0.985
0.9547728432873915	0.985
0.9549770290964777	0.985
0.9675344563552833	0.985
0.9675344563552833	0.99
0.9979581419091373	0.99
0.9979581419091373	1.0
1.0	1.0
