# Supplementary material for: Predicting sequence-specific amplification efficiency in multi-template PCR with deep learning
Source: Nat Commun. 2025 Oct 16;16:9187. doi: 10.1038/s41467-025-64221-4 (PMC12533003; doi:10.1038/s41467-025-64221-4)
Supplement: Supplementary file 4 — Source data [file 41467_2025_64221_MOESM4_ESM.zip › Fig. 6c/heatmap_Erlich_et_al.csv]

insert_motif	5' end	5' + 5 nt	Middle	3' - 5 nt	3' end
CGTGT	-2.5315879329835993	-1.1685962734369681	0.01959712464241374	-0.5462256519879125	-0.2621815997743299
GTCGTG	-3.8131925373115645	-1.0610428213664134	-0.6461823996843546	-0.9374942433608544	-1.090004630037766
TCGTGT	-3.321510363994519	-0.9717421525069667	-0.38780865059897723	-0.42715119646031974	-0.36960652856794146
CGTG	-1.3351371711771638	-0.2888991708315228	-0.4531922781736075	-0.40419837577554346	-1.3158573694317435
CGTGTG	-2.5711824337628464	-0.967740935016694	-0.5662382310781916	-1.413307386303516	-1.276180412386454
TATT	0.6573955376311835	-0.0015760132948644534	-0.15973136254014864	0.07122041043069155	0.8757503749624033
TATA	0.7793023897446841	-0.04983780474320407	0.08575410452564713	0.06570310849358357	0.7910372654980503
AACA	0.5965883712351747	-0.007858430892283275	-0.1337785825893864	-0.044163920266898915	0.27020662988732486
TATAT	0.578232670260038	-0.07932835492785562	-0.09896329361245293	0.060614848094927565	0.8316614364508303
GCAC	-1.062144287427029	-0.20756971030114732	-0.30833750100501073	-0.29007317906118935	-0.34219636022548877
