# Supplementary material for: Predicting sequence-specific amplification efficiency in multi-template PCR with deep learning
Source: Nat Commun. 2025 Oct 16;16:9187. doi: 10.1038/s41467-025-64221-4 (PMC12533003; doi:10.1038/s41467-025-64221-4)
Supplement: Supplementary file 4 — Source data [file 41467_2025_64221_MOESM4_ESM.zip › Fig. 6c/heatmap_GCall_fix.csv]

insert_motif	5' end	5' + 5 nt	Middle	3' - 5 nt	3' end
CGTGT	-4.188182195466033	-1.1043078908088042	-0.07268439039785016	-0.5382033118260376	-1.34569304440107
GTCGTG	-3.6277081093194186	-1.5952523386409596	-0.35278428479992463	-0.44731260342167295	-0.8634667648416333
TCGTGT	-4.823295525412241	-3.5530974077839326	-0.5322185107645703	-0.49066885883405104	-1.1852290810290882
CGTG	-0.5891805676865159	-0.2300255810597892	-0.05179671000437796	-0.25576311641578475	-0.6741941219246812
CGTGTG	-2.8898976138907178	-1.3252041972983009	-0.41989470272088875	-1.3421646329399708	-0.9916851006291593
TATT	-0.1935778436800606	-0.15685825425771294	-0.05364966903887991	0.007079017296405531	-0.15466907030453364
TATA	-0.22921049395195864	-0.31434010501665377	-0.0655157269446155	-0.06919801657413155	-0.0706558445357705
AACA	-0.01390092514985758	0.08006908125870155	0.00892297442399076	0.09433048595904547	-0.08298420747967661
TATAT	-0.25289905849852523	-0.17751235003806098	-0.1047629177831516	-0.08802250361196556	-0.2274714521350965
GCAC	0.06566788309200128	0.004625305969469806	0.05358587703679002	0.05345146919103095	0.0219248526086252
