# Supplementary material for: Predicting sequence-specific amplification efficiency in multi-template PCR with deep learning
Source: Nat Commun. 2025 Oct 16;16:9187. doi: 10.1038/s41467-025-64221-4 (PMC12533003; doi:10.1038/s41467-025-64221-4)
Supplement: Supplementary file 4 — Source data [file 41467_2025_64221_MOESM4_ESM.zip › Fig. 6d/low_coverage.csv]

PCR	n_seqs	p_seqs	group	n_cycles
1	33	0.0033	all	15
1	24	0.0036435403066646423	constrained	15
1	22	0.003339911947775922	1D-CNN	15
2	66	0.0066	all	30
2	47	0.007135266433884925	constrained	30
2	23	0.003491726127220282	1D-CNN	30
3	105	0.0105	all	45
3	73	0.011082435099438287	constrained	45
3	29	0.004402611203886443	1D-CNN	45
4	123	0.0123	all	60
4	83	0.012600576893881889	constrained	60
4	30	0.004554425383330803	1D-CNN	60
5	153	0.0153	all	75
5	104	0.01578867466221345	constrained	75
5	36	0.005465310459996963	1D-CNN	75
6	199	0.0199	all	90
6	132	0.020039471686655534	constrained	90
6	46	0.006983452254440564	1D-CNN	90
