# Supplementary material for: Predicting sequence-specific amplification efficiency in multi-template PCR with deep learning
Source: Nat Commun. 2025 Oct 16;16:9187. doi: 10.1038/s41467-025-64221-4 (PMC12533003; doi:10.1038/s41467-025-64221-4)
Supplement: Supplementary file 4 — Source data [file 41467_2025_64221_MOESM4_ESM.zip › Fig. 6d/sequencing_depth.csv]

depth	group	mean	std
1	1D-CNN	0.6123222508982339	0.004481154228213591
1	all	0.6059933333333334	0.003047433440571371
1	constrained	0.6057790597641819	0.0032425827743520178
2	1D-CNN	0.8339709528869997	0.003314708821062906
2	all	0.82071	0.0033632240279334673
2	constrained	0.8199787460148777	0.003218589006625425
3	1D-CNN	0.9198623551439705	0.0029756683124240514
3	all	0.90485	0.0020464856335376306
3	constrained	0.9045088811294976	0.002923468062104683
4	1D-CNN	0.9579626537118566	0.0025557295925172935
4	all	0.9417266666666666	0.0018862356844973785
4	constrained	0.9403977531501442	0.00246139885694845
5	1D-CNN	0.9748494509387177	0.0015591195336471901
5	all	0.9594900000000001	0.0012707179615992908
5	constrained	0.9588026921714489	0.002273364644553756
6	1D-CNN	0.9831385051363797	0.0012499434555760705
6	all	0.9687300000000001	0.0012393407591301843
6	constrained	0.9682151712969991	0.0015556239076354845
7	1D-CNN	0.9876676281564698	0.0010363344582295089
7	all	0.97389	0.0011600683689721293
7	constrained	0.9734426395425333	0.0011062541083929364
8	1D-CNN	0.9901675016446536	0.0009868391457853569
8	all	0.9773866666666666	0.0008135631859119882
8	constrained	0.9771519659936238	0.0010872810648751114
9	1D-CNN	0.9918475785638379	0.0008871493264088756
9	all	0.9793233333333333	0.0007677478633048566
9	constrained	0.9796265371185668	0.001141238239773246
10	1D-CNN	0.9928090683669856	0.0007527451231142601
10	all	0.9812366666666666	0.0007897984611249805
10	constrained	0.9810788927685846	0.0010058236740619706
11	1D-CNN	0.9936491068265776	0.0006719720556371716
11	all	0.9827533333333334	0.0007820103770955095
11	constrained	0.9822073781691211	0.0009801455291864973
12	1D-CNN	0.9939223723495775	0.0007516885887817396
12	all	0.9836366666666667	0.0006697829464851323
12	constrained	0.9834674358585092	0.0009301809673575521
13	1D-CNN	0.9948281969535955	0.0006682361581613849
13	all	0.98437	0.0006259613296417609
13	constrained	0.9841607206113051	0.0008105476493988492
14	1D-CNN	0.9949445878245028	0.0004530806769241052
14	all	0.98537	0.0006204281058130451
14	constrained	0.9848641263093972	0.0006430433488180291
15	1D-CNN	0.9952886999645767	0.0006471499321520857
15	all	0.9857666666666667	0.0007340644213641226
15	constrained	0.9854308992459896	0.0006910962391636033
16	1D-CNN	0.9955973887961136	0.0004767562050654603
16	all	0.9864233333333333	0.0005721606558406216
16	constrained	0.9859571884013967	0.0007891014438186682
17	1D-CNN	0.9957390820302616	0.00047996821257155844
17	all	0.9867666666666667	0.0005821087310053248
17	constrained	0.9863721471585446	0.0007150602157716814
18	1D-CNN	0.9959617428267801	0.00047105437809083674
18	all	0.9871466666666666	0.0006683656511806678
18	constrained	0.9871615808916553	0.0009406594979417799
19	1D-CNN	0.996133798896817	0.00044168189777051193
19	all	0.9874633333333332	0.000668752484150495
19	constrained	0.9873083345984515	0.0009303945418483108
20	1D-CNN	0.9963564596933353	0.0004181428529070347
20	all	0.98805	0.0005667511769301819
20	constrained	0.9875107535043773	0.000609781704625976
21	1D-CNN	0.9963918830018723	0.00046439933333692273
21	all	0.9884299999999999	0.0004778904794456941
21	constrained	0.987991498405951	0.0006651566666955926
22	1D-CNN	0.9966145437983908	0.00047198140254225393
22	all	0.9885766666666667	0.0005223840134147067
22	constrained	0.9880876473862659	0.000687926540882229
23	1D-CNN	0.9966853904154648	0.00040674191742086905
23	all	0.9886666666666667	0.00048518274789052156
23	constrained	0.9886139365416731	0.000738372299447038
24	1D-CNN	0.9966853904154648	0.00042769537281916613
24	all	0.9888999999999999	0.00045105240921878767
24	constrained	0.9886847831587471	0.000737007668769523
25	1D-CNN	0.9968270836496129	0.00038930383696638175
25	all	0.9892733333333333	0.0006096541322090393
25	constrained	0.9892616770406356	0.0007447312280761788
26	1D-CNN	0.996867567430798	0.0004016295857271943
26	all	0.9897366666666667	0.0006244905970045689
26	constrained	0.9892920398765245	0.0007206511054670526
27	1D-CNN	0.9971003491726127	0.0004300426498576261
27	all	0.9897233333333334	0.000580536810637992
27	constrained	0.9893983098021355	0.000556850250372421
28	1D-CNN	0.9970497444461314	0.0003879404854248552
28	all	0.9898833333333333	0.0005855049888378589
28	constrained	0.9896108496533577	0.0006374990548362174
29	1D-CNN	0.997145893426446	0.00047742253132363474
29	all	0.98999	0.0005523304857757076
29	constrained	0.989868933758413	0.0006811930032068816
30	1D-CNN	0.9972066190982237	0.00030778784529223975
30	all	0.9902066666666667	0.0004933581851459952
30	constrained	0.989934719902839	0.0006074529974952644
31	1D-CNN	0.9973128890238349	0.00034330799158100697
31	all	0.9904366666666667	0.0005442383690064965
31	constrained	0.9901219573908203	0.0005450943877153937
32	1D-CNN	0.9973989170588532	0.00028115908394098254
32	all	0.99049	0.000501274238385507
32	constrained	0.9900359293558019	0.000619543659153265
33	1D-CNN	0.997424219422094	0.00038957593473641915
33	all	0.99071	0.0004700330142477026
33	constrained	0.9903243762967461	0.0005594843609922476
34	1D-CNN	0.9974039775315015	0.0003726145334469269
34	all	0.9908533333333334	0.0004725085902034549
34	constrained	0.990425585749709	0.0004865464300039415
35	1D-CNN	0.9976165173827236	0.00028513541016211407
35	all	0.9909633333333333	0.0004745112427964661
35	constrained	0.9907292141085977	0.0006058591170344063
36	1D-CNN	0.9975203684024088	0.00025631767241958284
36	all	0.99117	0.0003630806882869304
36	constrained	0.9907089722180051	0.0006531600162799746
37	1D-CNN	0.997702545417742	0.00033053087899188
37	all	0.9911066666666667	0.0004479326714595673
37	constrained	0.9908000607256717	0.00047273852496507776
38	1D-CNN	0.9976266383280199	0.0003576690102756692
38	all	0.9913000000000001	0.00046830582403762776
38	constrained	0.9910227215221902	0.0005648564388336533
39	1D-CNN	0.9976367592733162	0.000260469873720313
39	all	0.99145	0.00034616121418624236
39	constrained	0.9909771772683569	0.0005633771705801257
40	1D-CNN	0.9976215778553716	0.00028841479458989726
40	all	0.9916033333333334	0.0003112636462410177
40	constrained	0.9910277819948383	0.000545701545990973
41	1D-CNN	0.9977076058903902	0.0003247497302785876
41	all	0.99176	0.0005089543032125868
41	constrained	0.9913162289357825	0.000679401719128198
42	1D-CNN	0.9977480896715752	0.00036340030843049105
42	all	0.9916233333333333	0.0004023065680704577
42	constrained	0.9913263498810789	0.0004878514294779306
43	1D-CNN	0.9978239967612975	0.00023018006484861877
43	all	0.99192	0.0004574290975772463
43	constrained	0.9912757451545975	0.00041572839291007565
44	1D-CNN	0.9978948433783715	0.0002315570266710765
44	all	0.9918366666666666	0.0003662327631187605
44	constrained	0.9915540711502454	0.0005946714337450538
45	1D-CNN	0.9979302666869087	0.0002164794254967555
45	all	0.99195	0.0003070998938905448
45	constrained	0.9916704620211528	0.000441681897770522
46	1D-CNN	0.9979505085775011	0.0002949989004246137
46	all	0.9921466666666666	0.0004875931976933114
46	constrained	0.9918475785638379	0.0004885297360671254
47	1D-CNN	0.9979049643236678	0.0003345142823256169
47	all	0.9920733333333334	0.00038050178606072947
47	constrained	0.9919083042356156	0.00036135337832138975
48	1D-CNN	0.9979049643236678	0.00030984664981848343
48	all	0.99212	0.00034977825487901814
48	constrained	0.9918273366732453	0.0005012696123227944
49	1D-CNN	0.9978948433783715	0.00025130772333222727
49	all	0.99225	0.0003104501736910839
49	constrained	0.9917868528920601	0.00048722655338943475
50	1D-CNN	0.9980567785031123	0.00029133922724281625
50	all	0.9924700000000001	0.0003878766245368238
50	constrained	0.9918779413997267	0.00045061826370815277
