# Supplementary material for: Predicting sequence-specific amplification efficiency in multi-template PCR with deep learning
Source: Nat Commun. 2025 Oct 16;16:9187. doi: 10.1038/s41467-025-64221-4 (PMC12533003; doi:10.1038/s41467-025-64221-4)
Supplement: Supplementary file 4 — Source data [file 41467_2025_64221_MOESM4_ESM.zip › Supp.Fig. 1/params.csv]

	PCR1	PCR2	PCR3	PCR4	PCR5	PCR6	x0	eff	GC
GCall_000835	0.8887464008814416	0.7403413617452743	0.522619251551163	0.41348892768538087	0.23816528670897602	0.11310389400549362	1.5577839394004682	0.9747178853314504	GCall
GCall_000006	1.107889349043989	1.2231726846226272	0.8187701607634887	0.869386976159006	1.1487972653021197	0.9371465503312328	1.0823407261106963	0.999115313791207	GCall
GCall_001634	0.7913495350314207	1.046134532900931	1.202024278567675	1.31468274443557	1.835273679933874	2.2459201809662304	0.6427510421659264	1.0143726421958126	GCall
