# Supplementary material for: Predicting sequence-specific amplification efficiency in multi-template PCR with deep learning
Source: Nat Commun. 2025 Oct 16;16:9187. doi: 10.1038/s41467-025-64221-4 (PMC12533003; doi:10.1038/s41467-025-64221-4)
Supplement: Supplementary file 4 — Source data [file 41467_2025_64221_MOESM4_ESM.zip › Supp.Fig. 10/comp_Erlich_et_al.csv]

seq_id	has_motif_internal	has_motif_dnafountain	has_motif	has_insertedmotif	source_seqid	insert_id	insert_motif_source	insert_motif	insert_motif_position	seq_id_anonymized	x0	eff	eff_sourceseq	eff_diff
Seq00221+internal_TCGTGT_5ntfront	True	False	True	True	Seq00221	internal_TCGTGT_5ntfront	internal	TCGTGT	5' + 5 nt	Seq_anonymized_000004	0.7667041449874422	0.9754106004800378	0.9877242326592564	-0.012313632179218548
Seq02655+internal_CGTG_back	True	False	True	True	Seq02655	internal_CGTG_back	internal	CGTG	3' end	Seq_anonymized_000017	1.665357995295187	0.937418156698679	1.017730067817485	-0.08031191111880598
Seq00999+dnafountain_TATAT_front	False	True	True	True	Seq00999	dnafountain_TATAT_front	dnafountain	TATAT	5' end	Seq_anonymized_000021	1.529143516251702	1.0134738533253864	1.0134026841924615	7.116913292493088e-05
Seq01164+internal_GTCGTG_front	True	False	True	True	Seq01164	internal_GTCGTG_front	internal	GTCGTG	5' end	Seq_anonymized_000024	1.2121772038050933	0.986321857337597	1.01915685634834	-0.03283499901074294
Seq08115+internal_CGTG_front	True	False	True	True	Seq08115	internal_CGTG_front	internal	CGTG	5' end	Seq_anonymized_000027	1.268963034408601	0.9650656259454354	0.977457594635171	-0.012391968689735577
Seq05019+dnafountain_TATA_5ntfront	False	True	True	True	Seq05019	dnafountain_TATA_5ntfront	dnafountain	TATA	5' + 5 nt	Seq_anonymized_000028	0.7365482612687024	1.012145203789094	1.0145905793713474	-0.0024453755822535506
Seq01820+internal_GTCGTG_back	True	False	True	True	Seq01820	internal_GTCGTG_back	internal	GTCGTG	3' end	Seq_anonymized_000031	2.321805040308088	1.0083240366919206	1.010642751271187	-0.0023187145792664676
Seq05997+internal_CGTGT_5ntfront	True	False	True	True	Seq05997	internal_CGTGT_5ntfront	internal	CGTGT	5' + 5 nt	Seq_anonymized_000033	0.9114512342208272	1.0159522222017778	1.01761818575092	-0.0016659635491420577
Seq04297+dnafountain_GCAC_front	False	True	True	True	Seq04297	dnafountain_GCAC_front	dnafountain	GCAC	5' end	Seq_anonymized_000043	0.7235760808887823	1.0165792729327052	1.0040130174623805	0.01256625547032475
Seq08563+internal_TCGTGT_back	True	False	True	True	Seq08563	internal_TCGTGT_back	internal	TCGTGT	3' end	Seq_anonymized_000044	1.1654241307040216	1.0050016191368567	1.0080505431583178	-0.0030489240214610636
Seq01820+internal_CGTGTG_back	True	False	True	True	Seq01820	internal_CGTGTG_back	internal	CGTGTG	3' end	Seq_anonymized_000046	0.910532442315504	1.008973036195297	1.010642751271187	-0.001669715075889977
Seq06105+dnafountain_TATAT_back	False	True	True	True	Seq06105	dnafountain_TATAT_back	dnafountain	TATAT	3' end	Seq_anonymized_000050	0.9654387785542732	1.0154161805663258	1.0130464273131563	0.00236975325316946
Seq03116+dnafountain_TATT_5ntback	False	True	True	True	Seq03116	dnafountain_TATT_5ntback	dnafountain	TATT	3' - 5 nt	Seq_anonymized_000055	0.2671932339302372	0.9776460512494972	0.9699466393906212	0.007699411858876015
Seq09668+dnafountain_AACA_front	False	True	True	True	Seq09668	dnafountain_AACA_front	dnafountain	AACA	5' end	Seq_anonymized_000059	0.9974763143053548	0.9858915350947852	0.9910658845422418	-0.005174349447456539
Seq08654+dnafountain_GCAC_front	False	True	True	True	Seq08654	dnafountain_GCAC_front	dnafountain	GCAC	5' end	Seq_anonymized_000060	0.0902942985864506	0.9922333671012163	1.0138731939275627	-0.021639826826346353
Seq08524+dnafountain_TATT_5ntback	False	True	True	True	Seq08524	dnafountain_TATT_5ntback	dnafountain	TATT	3' - 5 nt	Seq_anonymized_000062	1.112677077080955	1.0141762353828654	1.0077550808603568	0.0064211545225085764
Seq01053+dnafountain_AACA_5ntback	False	True	True	True	Seq01053	dnafountain_AACA_5ntback	dnafountain	AACA	3' - 5 nt	Seq_anonymized_000064	0.7303331220232182	1.010606165243092	1.0103171136054736	0.00028905163761838715
Seq03559+internal_GTCGTG_front	True	False	True	True	Seq03559	internal_GTCGTG_front	internal	GTCGTG	5' end	Seq_anonymized_000072	0.5311695265509824	0.9651206548780544	1.0094866229603292	-0.044365968082274776
Seq01156+internal_GTCGTG_back	True	False	True	True	Seq01156	internal_GTCGTG_back	internal	GTCGTG	3' end	Seq_anonymized_000086	0.7519808507222385	0.9894719593282324	1.02134579165251	-0.03187383232427754
Seq05046+dnafountain_TATA_5ntfront	False	True	True	True	Seq05046	dnafountain_TATA_5ntfront	dnafountain	TATA	5' + 5 nt	Seq_anonymized_000093	0.9681879969570946	1.005633237247033	1.0070657665102734	-0.0014325292632404452
Seq03116+internal_CGTGT_5ntback	True	False	True	True	Seq03116	internal_CGTGT_5ntback	internal	CGTGT	3' - 5 nt	Seq_anonymized_000095	2.747624099074154	0.9175666472706286	0.9699466393906212	-0.05237999211999256
Seq01293+dnafountain_AACA_front	False	True	True	True	Seq01293	dnafountain_AACA_front	dnafountain	AACA	5' end	Seq_anonymized_000098	0.7827003016950692	1.010948178933149	1.015893974992748	-0.004945796059599106
Seq00582+dnafountain_GCAC_5ntfront	False	True	True	True	Seq00582	dnafountain_GCAC_5ntfront	dnafountain	GCAC	5' + 5 nt	Seq_anonymized_000101	0.8915545003443051	1.0086211487156018	1.0109321560428548	-0.0023110073272529785
Seq00036+dnafountain_AACA_middle	False	True	True	True	Seq00036	dnafountain_AACA_middle	dnafountain	AACA	Middle	Seq_anonymized_000102	0.6836114016526795	1.0231582553778835	1.0199587013124642	0.0031995540654192745
Seq07376+internal_TCGTGT_middle	True	False	True	True	Seq07376	internal_TCGTGT_middle	internal	TCGTGT	Middle	Seq_anonymized_000111	1.146106952914059	1.0023165774967735	0.9994051161306898	0.0029114613660836675
Seq05019+dnafountain_GCAC_5ntback	False	True	True	True	Seq05019	dnafountain_GCAC_5ntback	dnafountain	GCAC	3' - 5 nt	Seq_anonymized_000115	0.8238805270792933	1.0092984805250644	1.0145905793713474	-0.005292098846283011
Seq01164+internal_CGTGTG_back	True	False	True	True	Seq01164	internal_CGTGTG_back	internal	CGTGTG	3' end	Seq_anonymized_000126	1.233804566729085	0.9686981149829684	1.01915685634834	-0.05045874136537154
Seq02085+dnafountain_TATT_back	False	True	True	True	Seq02085	dnafountain_TATT_back	dnafountain	TATT	3' end	Seq_anonymized_000127	0.7403312555930878	1.0081628501944846	0.9817589000951256	0.02640395009935903
Seq01156+internal_CGTGTG_5ntfront	True	False	True	True	Seq01156	internal_CGTGTG_5ntfront	internal	CGTGTG	5' + 5 nt	Seq_anonymized_000129	0.6691164688506076	1.0213721200445824	1.02134579165251	2.632839207250548e-05
Seq04769+internal_TCGTGT_middle	True	False	True	True	Seq04769	internal_TCGTGT_middle	internal	TCGTGT	Middle	Seq_anonymized_000151	1.1648611650552123	0.9907705833758028	0.9930152560917508	-0.0022446727159479707
Seq01820+dnafountain_AACA_back	False	True	True	True	Seq01820	dnafountain_AACA_back	dnafountain	AACA	3' end	Seq_anonymized_000154	1.208575807655783	1.0112498754477088	1.010642751271187	0.0006071241765217561
Seq00221+dnafountain_TATT_front	False	True	True	True	Seq00221	dnafountain_TATT_front	dnafountain	TATT	5' end	Seq_anonymized_000157	0.6444991675943339	1.0175257346998403	0.9877242326592564	0.02980150204058396
Seq03559+internal_CGTGT_back	True	False	True	True	Seq03559	internal_CGTGT_back	internal	CGTGT	3' end	Seq_anonymized_000159	1.3968215736768173	0.980372077821674	1.0094866229603292	-0.02911454513865519
Seq01820+dnafountain_TATAT_middle	False	True	True	True	Seq01820	dnafountain_TATAT_middle	dnafountain	TATAT	Middle	Seq_anonymized_000160	0.8903108719367453	1.015917005044835	1.010642751271187	0.0052742537736478745
Seq08654+internal_CGTG_middle	True	False	True	True	Seq08654	internal_CGTG_middle	internal	CGTG	Middle	Seq_anonymized_000167	0.7012087191507829	1.010080603648211	1.0138731939275627	-0.0037925902793516375
Seq06105+internal_TCGTGT_5ntback	True	False	True	True	Seq06105	internal_TCGTGT_5ntback	internal	TCGTGT	3' - 5 nt	Seq_anonymized_000171	0.7770935430395262	1.0170895783354803	1.0130464273131563	0.004043151022323999
Seq01955+internal_GTCGTG_back	True	False	True	True	Seq01955	internal_GTCGTG_back	internal	GTCGTG	3' end	Seq_anonymized_000175	1.277591056715334	1.0057692016931927	1.0017526851297929	0.004016516563399852
Seq01053+internal_GTCGTG_5ntback	True	False	True	True	Seq01053	internal_GTCGTG_5ntback	internal	GTCGTG	3' - 5 nt	Seq_anonymized_000186	0.8249170360709894	1.0075388268626129	1.0103171136054736	-0.002778286742860736
Seq00036+dnafountain_TATAT_middle	False	True	True	True	Seq00036	dnafountain_TATAT_middle	dnafountain	TATAT	Middle	Seq_anonymized_000194	0.7317655239346395	1.017250980133639	1.0199587013124642	-0.0027077211788253397
Seq01820+dnafountain_TATAT_front	False	True	True	True	Seq01820	dnafountain_TATAT_front	dnafountain	TATAT	5' end	Seq_anonymized_000196	0.7059688555319417	1.0114394912675744	1.010642751271187	0.0007967399963872968
Seq08115+internal_CGTGTG_back	True	False	True	True	Seq08115	internal_CGTGTG_back	internal	CGTGTG	3' end	Seq_anonymized_000208	1.509558351823463	0.958836415603244	0.977457594635171	-0.01862117903192706
Seq02764+internal_CGTGTG_5ntfront	True	False	True	True	Seq02764	internal_CGTGTG_5ntfront	internal	CGTGTG	5' + 5 nt	Seq_anonymized_000223	0.8348649850599121	1.0114102287249964	1.0119323319504747	-0.0005221032254782987
Seq00221+internal_GTCGTG_back	True	False	True	True	Seq00221	internal_GTCGTG_back	internal	GTCGTG	3' end	Seq_anonymized_000225	1.7720446845336852	0.9378327014000994	0.9877242326592564	-0.04989153125915691
Seq08654+internal_CGTGTG_back	True	False	True	True	Seq08654	internal_CGTGTG_back	internal	CGTGTG	3' end	Seq_anonymized_000233	0.6944043331829789	1.019038248550883	1.0138731939275627	0.0051650546233203976
Seq09033+internal_CGTGTG_5ntfront	True	False	True	True	Seq09033	internal_CGTGTG_5ntfront	internal	CGTGTG	5' + 5 nt	Seq_anonymized_000246	2.005484182118317	1.013182592551256	1.0121755157126069	0.0010070768386492013
Seq02910+dnafountain_TATAT_middle	False	True	True	True	Seq02910	dnafountain_TATAT_middle	dnafountain	TATAT	Middle	Seq_anonymized_000262	0.8142252372205837	1.01281807218043	1.0077011284908528	0.005116943689577269
Seq08524+dnafountain_AACA_middle	False	True	True	True	Seq08524	dnafountain_AACA_middle	dnafountain	AACA	Middle	Seq_anonymized_000264	0.5249032520861296	1.0168394755432844	1.0077550808603568	0.009084394682927543
Seq01820+internal_GTCGTG_5ntback	True	False	True	True	Seq01820	internal_GTCGTG_5ntback	internal	GTCGTG	3' - 5 nt	Seq_anonymized_000278	1.2711739834177649	1.00876664595003	1.010642751271187	-0.0018761053211571177
Seq04077+internal_CGTGTG_5ntfront	True	False	True	True	Seq04077	internal_CGTGTG_5ntfront	internal	CGTGTG	5' + 5 nt	Seq_anonymized_000280	0.4643319695321045	0.9812313393876552	0.9672505579510337	0.013980781436621514
Seq08563+internal_CGTG_back	True	False	True	True	Seq08563	internal_CGTG_back	internal	CGTG	3' end	Seq_anonymized_000289	1.2619243920039158	1.0089894343344763	1.0080505431583178	0.0009388911761585295
Seq01053+internal_GTCGTG_5ntfront	True	False	True	True	Seq01053	internal_GTCGTG_5ntfront	internal	GTCGTG	5' + 5 nt	Seq_anonymized_000298	0.8457812306893252	1.010322926735667	1.0103171136054736	5.8131301934327695e-06
Seq01955+dnafountain_GCAC_front	False	True	True	True	Seq01955	dnafountain_GCAC_front	dnafountain	GCAC	5' end	Seq_anonymized_000315	0.8156346918261329	0.9911364166236374	1.0017526851297929	-0.01061626850615549
Seq05046+internal_CGTGT_back	True	False	True	True	Seq05046	internal_CGTGT_back	internal	CGTGT	3' end	Seq_anonymized_000317	0.8772240401358598	1.0121552098279365	1.0070657665102734	0.005089443317663145
Seq07376+internal_CGTG_front	True	False	True	True	Seq07376	internal_CGTG_front	internal	CGTG	5' end	Seq_anonymized_000327	0.8949553836334014	1.0041586225283017	0.9994051161306898	0.004753506397611851
Seq06035+internal_CGTGTG_middle	True	False	True	True	Seq06035	internal_CGTGTG_middle	internal	CGTGTG	Middle	Seq_anonymized_000334	1.4813455315468649	0.9723451705370132	0.9738307564018788	-0.0014855858648655795
Seq02764+dnafountain_TATA_back	False	True	True	True	Seq02764	dnafountain_TATA_back	dnafountain	TATA	3' end	Seq_anonymized_000343	0.6665352342279351	1.0169016898194454	1.0119323319504747	0.004969357868970681
Seq01955+dnafountain_GCAC_back	False	True	True	True	Seq01955	dnafountain_GCAC_back	dnafountain	GCAC	3' end	Seq_anonymized_000350	0.3877402381627025	0.962598514258432	1.0017526851297929	-0.03915417087136086
Seq05519+dnafountain_TATAT_middle	False	True	True	True	Seq05519	dnafountain_TATAT_middle	dnafountain	TATAT	Middle	Seq_anonymized_000361	0.9798402135124792	1.0080789957113934	1.0092722171904391	-0.0011932214790457696
Seq05033+internal_TCGTGT_5ntfront	True	False	True	True	Seq05033	internal_TCGTGT_5ntfront	internal	TCGTGT	5' + 5 nt	Seq_anonymized_000381	1.0037658849163582	1.0114010359502752	1.0116608670196632	-0.0002598310693879835
Seq00036+internal_CGTGTG_front	True	False	True	True	Seq00036	internal_CGTGTG_front	internal	CGTGTG	5' end	Seq_anonymized_000382	0.7873444680049853	1.0142896193934188	1.0199587013124642	-0.005669081919045471
Seq02764+dnafountain_TATA_5ntback	False	True	True	True	Seq02764	dnafountain_TATA_5ntback	dnafountain	TATA	3' - 5 nt	Seq_anonymized_000389	0.9009860197205902	1.0151384921687905	1.0119323319504747	0.003206160218315768
Seq01293+internal_CGTGT_front	True	False	True	True	Seq01293	internal_CGTGT_front	internal	CGTGT	5' end	Seq_anonymized_000409	0.8660645160669332	1.0100576801246963	1.015893974992748	-0.005836294868051706
Seq08061+internal_GTCGTG_back	True	False	True	True	Seq08061	internal_GTCGTG_back	internal	GTCGTG	3' end	Seq_anonymized_000412	2.282961087888154	0.9708655513772788	0.9902285598255764	-0.019363008448297636
Seq00221+dnafountain_AACA_5ntfront	False	True	True	True	Seq00221	dnafountain_AACA_5ntfront	dnafountain	AACA	5' + 5 nt	Seq_anonymized_000431	0.7411771917293041	0.9811087248916284	0.9877242326592564	-0.006615507767627982
Seq03559+dnafountain_TATAT_middle	False	True	True	True	Seq03559	dnafountain_TATAT_middle	dnafountain	TATAT	Middle	Seq_anonymized_000432	1.2332128841393033	1.0073410014375606	1.0094866229603292	-0.002145621522768648
Seq04077+dnafountain_TATAT_middle	False	True	True	True	Seq04077	dnafountain_TATAT_middle	dnafountain	TATAT	Middle	Seq_anonymized_000435	0.8191943143616615	0.964584209162306	0.9672505579510337	-0.002666348788727624
Seq08563+dnafountain_GCAC_5ntfront	False	True	True	True	Seq08563	dnafountain_GCAC_5ntfront	dnafountain	GCAC	5' + 5 nt	Seq_anonymized_000438	1.1931260148660634	1.003364250566555	1.0080505431583178	-0.004686292591762786
Seq01820+internal_CGTGTG_5ntfront	True	False	True	True	Seq01820	internal_CGTGTG_5ntfront	internal	CGTGTG	5' + 5 nt	Seq_anonymized_000445	0.6669253005994131	1.017429854241105	1.010642751271187	0.006787102969918024
Seq05997+dnafountain_TATAT_5ntfront	False	True	True	True	Seq05997	dnafountain_TATAT_5ntfront	dnafountain	TATAT	5' + 5 nt	Seq_anonymized_000447	0.7362299747265002	1.021540271326478	1.01761818575092	0.003922085575558176
Seq08654+dnafountain_GCAC_back	False	True	True	True	Seq08654	dnafountain_GCAC_back	dnafountain	GCAC	3' end	Seq_anonymized_000456	0.7296706822604033	1.0180919891520377	1.0138731939275627	0.0042187952244749916
Seq00221+dnafountain_AACA_back	False	True	True	True	Seq00221	dnafountain_AACA_back	dnafountain	AACA	3' end	Seq_anonymized_000463	0.6123444029218792	1.0160238741024752	0.9877242326592564	0.028299641443218837
Seq01053+dnafountain_AACA_5ntfront	False	True	True	True	Seq01053	dnafountain_AACA_5ntfront	dnafountain	AACA	5' + 5 nt	Seq_anonymized_000466	0.5396186809010344	1.015431540295182	1.0103171136054736	0.005114426689708296
Seq00639+internal_GTCGTG_back	True	False	True	True	Seq00639	internal_GTCGTG_back	internal	GTCGTG	3' end	Seq_anonymized_000467	0.6991237301266632	1.0128370560757372	0.997021314028944	0.015815742046793146
Seq02764+internal_CGTG_5ntfront	True	False	True	True	Seq02764	internal_CGTG_5ntfront	internal	CGTG	5' + 5 nt	Seq_anonymized_000468	0.7749925624404498	1.013857225840933	1.0119323319504747	0.0019248938904583568
Seq08524+internal_CGTGTG_front	True	False	True	True	Seq08524	internal_CGTGTG_front	internal	CGTGTG	5' end	Seq_anonymized_000469	1.38510538620668	0.9591631415472904	1.0077550808603568	-0.04859193931306638
Seq09033+dnafountain_TATAT_5ntfront	False	True	True	True	Seq09033	dnafountain_TATAT_5ntfront	dnafountain	TATAT	5' + 5 nt	Seq_anonymized_000471	0.7880060516115037	1.0154885895823966	1.0121755157126069	0.00331307386978974
Seq08061+internal_CGTG_5ntfront	True	False	True	True	Seq08061	internal_CGTG_5ntfront	internal	CGTG	5' + 5 nt	Seq_anonymized_000474	1.034187026900779	0.9850475706363871	0.9902285598255764	-0.0051809891891893
Seq08524+dnafountain_TATAT_middle	False	True	True	True	Seq08524	dnafountain_TATAT_middle	dnafountain	TATAT	Middle	Seq_anonymized_000475	0.6915034916810293	1.0114644012950973	1.0077550808603568	0.003709320434740482
Seq00639+dnafountain_TATAT_5ntfront	False	True	True	True	Seq00639	dnafountain_TATAT_5ntfront	dnafountain	TATAT	5' + 5 nt	Seq_anonymized_000477	0.8036621229589397	1.011710255130729	0.997021314028944	0.014688941101785091
Seq02764+internal_TCGTGT_5ntfront	True	False	True	True	Seq02764	internal_TCGTGT_5ntfront	internal	TCGTGT	5' + 5 nt	Seq_anonymized_000478	0.9893525961953428	1.0109926310357098	1.0119323319504747	-0.0009397009147649182
Seq05997+dnafountain_GCAC_5ntfront	False	True	True	True	Seq05997	dnafountain_GCAC_5ntfront	dnafountain	GCAC	5' + 5 nt	Seq_anonymized_000491	0.945418198152652	1.0145100152341378	1.01761818575092	-0.0031081705167821383
Seq06035+internal_CGTGT_middle	True	False	True	True	Seq06035	internal_CGTGT_middle	internal	CGTGT	Middle	Seq_anonymized_000494	0.7383821664675453	0.9863277161438636	0.9738307564018788	0.012496959741984837
Seq08115+dnafountain_TATT_5ntback	False	True	True	True	Seq08115	dnafountain_TATT_5ntback	dnafountain	TATT	3' - 5 nt	Seq_anonymized_000513	1.6540415027457047	0.9546993864429668	0.977457594635171	-0.0227582081922042
Seq01053+dnafountain_TATA_5ntfront	False	True	True	True	Seq01053	dnafountain_TATA_5ntfront	dnafountain	TATA	5' + 5 nt	Seq_anonymized_000514	0.6840292344607994	1.0140228000327096	1.0103171136054736	0.00370568642723601
Seq08115+internal_TCGTGT_5ntback	True	False	True	True	Seq08115	internal_TCGTGT_5ntback	internal	TCGTGT	3' - 5 nt	Seq_anonymized_000516	1.6499558598124542	0.94725498559412	0.977457594635171	-0.030202609041050987
Seq04769+internal_GTCGTG_middle	True	False	True	True	Seq04769	internal_GTCGTG_middle	internal	GTCGTG	Middle	Seq_anonymized_000525	1.3097925306106462	0.9600608585111828	0.9930152560917508	-0.03295439758056795
Seq01955+internal_CGTGT_back	True	False	True	True	Seq01955	internal_CGTGT_back	internal	CGTGT	3' end	Seq_anonymized_000530	0.7459380958773185	1.000232571359287	1.0017526851297929	-0.001520113770505871
Seq08219+dnafountain_TATT_5ntfront	False	True	True	True	Seq08219	dnafountain_TATT_5ntfront	dnafountain	TATT	5' + 5 nt	Seq_anonymized_000537	0.7516066549894709	1.0131500194377887	1.00615306251202	0.006996956925768627
Seq02110+internal_GTCGTG_5ntback	True	False	True	True	Seq02110	internal_GTCGTG_5ntback	internal	GTCGTG	3' - 5 nt	Seq_anonymized_000567	1.639789572381822	1.000138721362979	1.0032475503166294	-0.0031088289536502778
Seq01053+internal_CGTG_back	True	False	True	True	Seq01053	internal_CGTG_back	internal	CGTG	3' end	Seq_anonymized_000568	1.0923722109608789	0.9691173329724458	1.0103171136054736	-0.04119978063302776
Seq03559+dnafountain_TATT_5ntfront	False	True	True	True	Seq03559	dnafountain_TATT_5ntfront	dnafountain	TATT	5' + 5 nt	Seq_anonymized_000569	1.2165627998518094	1.0078771983331918	1.0094866229603292	-0.0016094246271374235
Seq02085+internal_CGTG_middle	True	False	True	True	Seq02085	internal_CGTG_middle	internal	CGTG	Middle	Seq_anonymized_000574	1.2127478467749453	0.9771223126772024	0.9817589000951256	-0.004636587417923166
Seq05019+internal_CGTG_5ntback	True	False	True	True	Seq05019	internal_CGTG_5ntback	internal	CGTG	3' - 5 nt	Seq_anonymized_000578	0.6958437480208255	1.009403947554539	1.0145905793713474	-0.00518663181680834
Seq00036+dnafountain_TATT_5ntfront	False	True	True	True	Seq00036	dnafountain_TATT_5ntfront	dnafountain	TATT	5' + 5 nt	Seq_anonymized_000586	0.7650422079991969	1.0199717982454797	1.0199587013124642	1.309693301543291e-05
Seq05656+internal_CGTGTG_back	True	False	True	True	Seq05656	internal_CGTGTG_back	internal	CGTGTG	3' end	Seq_anonymized_000593	0.6692172499588539	1.014408677917261	1.018604777177636	-0.004196099260375119
Seq05046+dnafountain_TATT_5ntfront	False	True	True	True	Seq05046	dnafountain_TATT_5ntfront	dnafountain	TATT	5' + 5 nt	Seq_anonymized_000596	1.0535706981506288	1.005473665967061	1.0070657665102734	-0.0015921005432124602
Seq04297+dnafountain_AACA_5ntfront	False	True	True	True	Seq04297	dnafountain_AACA_5ntfront	dnafountain	AACA	5' + 5 nt	Seq_anonymized_000597	0.8715707909062138	1.0022649689407093	1.0040130174623805	-0.0017480485216712083
Seq02085+internal_TCGTGT_middle	True	False	True	True	Seq02085	internal_TCGTGT_middle	internal	TCGTGT	Middle	Seq_anonymized_000606	1.5079475893034298	0.973288461311174	0.9817589000951256	-0.008470438783951595
Seq08335+dnafountain_GCAC_5ntback	False	True	True	True	Seq08335	dnafountain_GCAC_5ntback	dnafountain	GCAC	3' - 5 nt	Seq_anonymized_000613	0.6769486486962351	1.0085258572171778	1.0097898270187744	-0.0012639698015965983
Seq08524+internal_TCGTGT_back	True	False	True	True	Seq08524	internal_TCGTGT_back	internal	TCGTGT	3' end	Seq_anonymized_000615	2.036313160308094	0.997312190601781	1.0077550808603568	-0.01044289025857581
Seq05019+internal_TCGTGT_5ntfront	True	False	True	True	Seq05019	internal_TCGTGT_5ntfront	internal	TCGTGT	5' + 5 nt	Seq_anonymized_000643	1.0030993154813548	1.0103349864028337	1.0145905793713474	-0.004255592968513744
Seq08061+dnafountain_TATAT_5ntfront	False	True	True	True	Seq08061	dnafountain_TATAT_5ntfront	dnafountain	TATAT	5' + 5 nt	Seq_anonymized_000646	0.7069752431971315	0.9985783104814516	0.9902285598255764	0.008349750655875177
Seq03559+internal_CGTGT_middle	True	False	True	True	Seq03559	internal_CGTGT_middle	internal	CGTGT	Middle	Seq_anonymized_000647	0.862203661387668	1.0099706679120226	1.0094866229603292	0.00048404495169340755
Seq08563+internal_TCGTGT_middle	True	False	True	True	Seq08563	internal_TCGTGT_middle	internal	TCGTGT	Middle	Seq_anonymized_000663	0.8738991183667807	1.0122019459495657	1.0080505431583178	0.004151402791247927
Seq06035+internal_TCGTGT_5ntfront	True	False	True	True	Seq06035	internal_TCGTGT_5ntfront	internal	TCGTGT	5' + 5 nt	Seq_anonymized_000665	1.0729828963890276	0.975874244061406	0.9738307564018788	0.002043487659527221
Seq08115+internal_CGTGT_5ntfront	True	False	True	True	Seq08115	internal_CGTGT_5ntfront	internal	CGTGT	5' + 5 nt	Seq_anonymized_000669	1.2878125807751386	0.9554036050704228	0.977457594635171	-0.022053989564748244
Seq02110+dnafountain_TATA_5ntback	False	True	True	True	Seq02110	dnafountain_TATA_5ntback	dnafountain	TATA	3' - 5 nt	Seq_anonymized_000673	1.0521338051634854	1.0047071945453552	1.0032475503166294	0.0014596442287257982
Seq06105+dnafountain_TATT_5ntfront	False	True	True	True	Seq06105	dnafountain_TATT_5ntfront	dnafountain	TATT	5' + 5 nt	Seq_anonymized_000675	0.6931456023596101	1.0130922415928882	1.0130464273131563	4.581427973193719e-05
Seq02910+dnafountain_TATAT_front	False	True	True	True	Seq02910	dnafountain_TATAT_front	dnafountain	TATAT	5' end	Seq_anonymized_000677	1.7153278119794453	0.9913302254383248	1.0077011284908528	-0.016370903052527974
Seq02910+dnafountain_TATT_front	False	True	True	True	Seq02910	dnafountain_TATT_front	dnafountain	TATT	5' end	Seq_anonymized_000680	1.1804962845629874	0.9895776419791588	1.0077011284908528	-0.018123486511694042
Seq08115+dnafountain_AACA_5ntback	False	True	True	True	Seq08115	dnafountain_AACA_5ntback	dnafountain	AACA	3' - 5 nt	Seq_anonymized_000684	2.155242092392041	0.9555918738592656	0.977457594635171	-0.02186572077590543
Seq01053+dnafountain_GCAC_5ntback	False	True	True	True	Seq01053	dnafountain_GCAC_5ntback	dnafountain	GCAC	3' - 5 nt	Seq_anonymized_000700	0.734004781062604	1.0095023395033504	1.0103171136054736	-0.0008147741021231614
Seq06035+dnafountain_TATA_5ntback	False	True	True	True	Seq06035	dnafountain_TATA_5ntback	dnafountain	TATA	3' - 5 nt	Seq_anonymized_000703	1.5358961013658303	0.972204834035477	0.9738307564018788	-0.0016259223664017997
Seq00582+dnafountain_TATT_back	False	True	True	True	Seq00582	dnafountain_TATT_back	dnafountain	TATT	3' end	Seq_anonymized_000712	0.9076690141802928	1.0105245523823256	1.0109321560428548	-0.0004076036605291655
Seq00639+internal_CGTG_front	True	False	True	True	Seq00639	internal_CGTG_front	internal	CGTG	5' end	Seq_anonymized_000721	1.410007152098815	0.948893149010112	0.997021314028944	-0.04812816501883199
Seq01156+internal_TCGTGT_front	True	False	True	True	Seq01156	internal_TCGTGT_front	internal	TCGTGT	5' end	Seq_anonymized_000731	1.7175621765965703	0.9683656886604968	1.02134579165251	-0.05298010299201317
Seq04077+dnafountain_GCAC_back	False	True	True	True	Seq04077	dnafountain_GCAC_back	dnafountain	GCAC	3' end	Seq_anonymized_000739	0.8637808741617904	1.0060394050146455	0.9672505579510337	0.03878884706361185
Seq00582+dnafountain_TATT_middle	False	True	True	True	Seq00582	dnafountain_TATT_middle	dnafountain	TATT	Middle	Seq_anonymized_000751	0.841898697245839	1.0098604442415622	1.0109321560428548	-0.0010717118012926186
Seq05519+dnafountain_TATA_back	False	True	True	True	Seq05519	dnafountain_TATA_back	dnafountain	TATA	3' end	Seq_anonymized_000754	1.0389452625557736	1.0071163338494225	1.0092722171904391	-0.0021558833410166844
Seq00221+internal_CGTGTG_front	True	False	True	True	Seq00221	internal_CGTGTG_front	internal	CGTGTG	5' end	Seq_anonymized_000757	0.7225395095596804	0.9715589707899288	0.9877242326592564	-0.01616526186932754
Seq05033+internal_TCGTGT_middle	True	False	True	True	Seq05033	internal_TCGTGT_middle	internal	TCGTGT	Middle	Seq_anonymized_000758	0.6998514455382282	1.014534924614485	1.0116608670196632	0.002874057594821844
Seq01164+internal_CGTGTG_front	True	False	True	True	Seq01164	internal_CGTGTG_front	internal	CGTGTG	5' end	Seq_anonymized_000762	2.140512539376775	1.0095657366174644	1.01915685634834	-0.009591119730875564
Seq08335+internal_CGTGTG_front	True	False	True	True	Seq08335	internal_CGTGTG_front	internal	CGTGTG	5' end	Seq_anonymized_000764	2.2382599762233006	1.001660385126557	1.0097898270187744	-0.008129441892217315
Seq02085+dnafountain_TATA_5ntback	False	True	True	True	Seq02085	dnafountain_TATA_5ntback	dnafountain	TATA	3' - 5 nt	Seq_anonymized_000767	1.4778561328939417	0.9731831575261392	0.9817589000951256	-0.00857574256898641
Seq02910+dnafountain_TATA_5ntback	False	True	True	True	Seq02910	dnafountain_TATA_5ntback	dnafountain	TATA	3' - 5 nt	Seq_anonymized_000780	0.7014112449676532	1.0104719748038604	1.0077011284908528	0.0027708463130076133
Seq07376+dnafountain_TATT_back	False	True	True	True	Seq07376	dnafountain_TATT_back	dnafountain	TATT	3' end	Seq_anonymized_000784	0.8463794199562615	0.996468650076874	0.9994051161306898	-0.0029364660538158116
Seq03559+internal_CGTGTG_middle	True	False	True	True	Seq03559	internal_CGTGTG_middle	internal	CGTGTG	Middle	Seq_anonymized_000786	0.9617026036152836	1.0042436607322052	1.0094866229603292	-0.005242962228124037
Seq04297+internal_GTCGTG_middle	True	False	True	True	Seq04297	internal_GTCGTG_middle	internal	GTCGTG	Middle	Seq_anonymized_000787	0.7313780310706492	1.0021030637302557	1.0040130174623805	-0.0019099537321247695
Seq00639+dnafountain_TATAT_middle	False	True	True	True	Seq00639	dnafountain_TATAT_middle	dnafountain	TATAT	Middle	Seq_anonymized_000789	0.7862905395705244	1.0008221046978607	0.997021314028944	0.003800790668916698
Seq06105+dnafountain_TATT_front	False	True	True	True	Seq06105	dnafountain_TATT_front	dnafountain	TATT	5' end	Seq_anonymized_000790	0.6020055077915507	1.0140355067595048	1.0130464273131563	0.0009890794463485175
Seq09033+dnafountain_AACA_front	False	True	True	True	Seq09033	dnafountain_AACA_front	dnafountain	AACA	5' end	Seq_anonymized_000801	0.7010837829652926	1.0137035301953845	1.0121755157126069	0.0015280144827776176
Seq08219+dnafountain_GCAC_middle	False	True	True	True	Seq08219	dnafountain_GCAC_middle	dnafountain	GCAC	Middle	Seq_anonymized_000815	0.9021763502844076	1.0092751276722345	1.00615306251202	0.0031220651602144045
Seq09668+dnafountain_TATT_back	False	True	True	True	Seq09668	dnafountain_TATT_back	dnafountain	TATT	3' end	Seq_anonymized_000820	1.04768794386036	0.9946285101315488	0.9910658845422418	0.003562625589307089
Seq04077+internal_TCGTGT_5ntfront	True	False	True	True	Seq04077	internal_TCGTGT_5ntfront	internal	TCGTGT	5' + 5 nt	Seq_anonymized_000824	1.2692547579642202	0.9507692597166988	0.9672505579510337	-0.016481298234334862
Seq03116+internal_CGTGTG_back	True	False	True	True	Seq03116	internal_CGTGTG_back	internal	CGTGTG	3' end	Seq_anonymized_000828	0.8234381427272977	1.0161244756456582	0.9699466393906212	0.04617783625503702
Seq00639+internal_CGTG_middle	True	False	True	True	Seq00639	internal_CGTG_middle	internal	CGTG	Middle	Seq_anonymized_000832	0.9301055234628642	0.9989092493040292	0.997021314028944	0.0018879352750852396
Seq08563+internal_GTCGTG_5ntback	True	False	True	True	Seq08563	internal_GTCGTG_5ntback	internal	GTCGTG	3' - 5 nt	Seq_anonymized_000833	1.2857266036123345	1.008032209072343	1.0080505431583178	-1.833408597473607e-05
Seq05046+dnafountain_AACA_5ntback	False	True	True	True	Seq05046	dnafountain_AACA_5ntback	dnafountain	AACA	3' - 5 nt	Seq_anonymized_000834	0.7592347420514213	1.0109315993702797	1.0070657665102734	0.003865832860006302
Seq08563+dnafountain_AACA_middle	False	True	True	True	Seq08563	dnafountain_AACA_middle	dnafountain	AACA	Middle	Seq_anonymized_000840	1.2330212357148642	1.008818170840318	1.0080505431583178	0.000767627682000338
Seq03559+internal_TCGTGT_5ntback	True	False	True	True	Seq03559	internal_TCGTGT_5ntback	internal	TCGTGT	3' - 5 nt	Seq_anonymized_000849	1.804862946851212	1.0101024372647505	1.0094866229603292	0.0006158143044212583
Seq05656+dnafountain_GCAC_5ntfront	False	True	True	True	Seq05656	dnafountain_GCAC_5ntfront	dnafountain	GCAC	5' + 5 nt	Seq_anonymized_000863	0.8531861800668402	1.0152429398019944	1.018604777177636	-0.003361837375641663
Seq00639+dnafountain_TATA_back	False	True	True	True	Seq00639	dnafountain_TATA_back	dnafountain	TATA	3' end	Seq_anonymized_000873	1.0157870613767948	0.987784869699576	0.997021314028944	-0.009236444329367988
Seq02655+dnafountain_GCAC_back	False	True	True	True	Seq02655	dnafountain_GCAC_back	dnafountain	GCAC	3' end	Seq_anonymized_000875	0.5584048173764422	1.0183406439771954	1.017730067817485	0.0006105761597103854
Seq02110+internal_GTCGTG_5ntfront	True	False	True	True	Seq02110	internal_GTCGTG_5ntfront	internal	GTCGTG	5' + 5 nt	Seq_anonymized_000888	1.2762712029072922	0.9989697797164409	1.0032475503166294	-0.004277770600188524
Seq06105+internal_CGTGT_middle	True	False	True	True	Seq06105	internal_CGTGT_middle	internal	CGTGT	Middle	Seq_anonymized_000899	1.0061227419566303	1.0113448952845476	1.0130464273131563	-0.0017015320286086766
Seq02085+internal_CGTG_5ntfront	True	False	True	True	Seq02085	internal_CGTG_5ntfront	internal	CGTG	5' + 5 nt	Seq_anonymized_000901	1.5996714084496062	0.9667625492979456	0.9817589000951256	-0.01499635079717998
Seq04077+internal_CGTG_front	True	False	True	True	Seq04077	internal_CGTG_front	internal	CGTG	5' end	Seq_anonymized_000903	1.2779834806835029	0.9719726865180964	0.9672505579510337	0.004722128567062778
Seq03116+internal_CGTGTG_5ntback	True	False	True	True	Seq03116	internal_CGTGTG_5ntback	internal	CGTGTG	3' - 5 nt	Seq_anonymized_000909	4.079499610963953	0.8958319655187845	0.9699466393906212	-0.07411467387183668
Seq02110+dnafountain_GCAC_back	False	True	True	True	Seq02110	dnafountain_GCAC_back	dnafountain	GCAC	3' end	Seq_anonymized_000915	0.886633868476714	1.0112951812950557	1.0032475503166294	0.008047630978426312
Seq04769+internal_CGTG_back	True	False	True	True	Seq04769	internal_CGTG_back	internal	CGTG	3' end	Seq_anonymized_000919	0.9312699867087568	0.9926624760796878	0.9930152560917508	-0.0003527800120629587
Seq02085+internal_GTCGTG_front	True	False	True	True	Seq02085	internal_GTCGTG_front	internal	GTCGTG	5' end	Seq_anonymized_000930	3.924214702483456	0.8882186764134893	0.9817589000951256	-0.09354022368163628
Seq03273+internal_CGTGTG_back	True	False	True	True	Seq03273	internal_CGTGTG_back	internal	CGTGTG	3' end	Seq_anonymized_000938	1.6242333708796295	0.9329383483958792	0.9656255846976992	-0.03268723630182002
Seq09668+internal_CGTGT_middle	True	False	True	True	Seq09668	internal_CGTGT_middle	internal	CGTGT	Middle	Seq_anonymized_000945	1.1241840562358187	0.9892105468855316	0.9910658845422418	-0.0018553376567101987
Seq00221+internal_GTCGTG_front	True	False	True	True	Seq00221	internal_GTCGTG_front	internal	GTCGTG	5' end	Seq_anonymized_000954	0.3882772207891711	0.9557711981307396	0.9877242326592564	-0.03195303452851672
Seq03116+dnafountain_AACA_middle	False	True	True	True	Seq03116	dnafountain_AACA_middle	dnafountain	AACA	Middle	Seq_anonymized_000955	1.5138990637624048	0.9379393498293098	0.9699466393906212	-0.03200728956131138
Seq00639+internal_GTCGTG_front	True	False	True	True	Seq00639	internal_GTCGTG_front	internal	GTCGTG	5' end	Seq_anonymized_000961	0.8331485448001847	0.999108093124178	0.997021314028944	0.002086779095234026
Seq00036+internal_CGTGTG_5ntback	True	False	True	True	Seq00036	internal_CGTGTG_5ntback	internal	CGTGTG	3' - 5 nt	Seq_anonymized_000962	0.6847451948524286	1.0144832402221964	1.0199587013124642	-0.0054754610902678635
Seq08524+internal_CGTGT_front	True	False	True	True	Seq08524	internal_CGTGT_front	internal	CGTGT	5' end	Seq_anonymized_000973	2.2964833559410573	0.9507801679926192	1.0077550808603568	-0.05697491286773759
Seq03116+dnafountain_TATAT_5ntfront	False	True	True	True	Seq03116	dnafountain_TATAT_5ntfront	dnafountain	TATAT	5' + 5 nt	Seq_anonymized_000975	2.46557145325349	0.9331633417495984	0.9699466393906212	-0.03678329764102284
Seq05046+internal_GTCGTG_middle	True	False	True	True	Seq05046	internal_GTCGTG_middle	internal	GTCGTG	Middle	Seq_anonymized_000976	0.6486631755486567	1.0108516482570524	1.0070657665102734	0.003785881746779074
Seq00639+internal_CGTG_back	True	False	True	True	Seq00639	internal_CGTG_back	internal	CGTG	3' end	Seq_anonymized_000977	1.0230600143198638	1.0027948797809296	0.997021314028944	0.005773565751985621
Seq05019+dnafountain_GCAC_middle	False	True	True	True	Seq05019	dnafountain_GCAC_middle	dnafountain	GCAC	Middle	Seq_anonymized_000991	0.7425486820661871	1.01370563010981	1.0145905793713474	-0.0008849492615374821
Seq02110+internal_CGTG_front	True	False	True	True	Seq02110	internal_CGTG_front	internal	CGTG	5' end	Seq_anonymized_001016	1.0713426507241648	1.0122585847578092	1.0032475503166294	0.009011034441179788
Seq02910+internal_CGTGT_front	True	False	True	True	Seq02910	internal_CGTGT_front	internal	CGTGT	5' end	Seq_anonymized_001020	1.6175078412267203	0.9920683442193048	1.0077011284908528	-0.015632784271548017
Seq00582+dnafountain_GCAC_middle	False	True	True	True	Seq00582	dnafountain_GCAC_middle	dnafountain	GCAC	Middle	Seq_anonymized_001023	0.8418398718728632	1.010015655183423	1.0109321560428548	-0.0009165008594318458
Seq02085+internal_CGTGTG_5ntback	True	False	True	True	Seq02085	internal_CGTGTG_5ntback	internal	CGTGTG	3' - 5 nt	Seq_anonymized_001054	2.4856911156374246	0.9542285808091112	0.9817589000951256	-0.02753031928601435
Seq08219+dnafountain_AACA_5ntfront	False	True	True	True	Seq08219	dnafountain_AACA_5ntfront	dnafountain	AACA	5' + 5 nt	Seq_anonymized_001067	0.7215015095488174	1.013783585981589	1.00615306251202	0.007630523469568828
Seq02764+internal_CGTGTG_back	True	False	True	True	Seq02764	internal_CGTGTG_back	internal	CGTGTG	3' end	Seq_anonymized_001069	1.078344453094463	1.0074685700967143	1.0119323319504747	-0.004463761853760406
Seq01156+internal_GTCGTG_middle	True	False	True	True	Seq01156	internal_GTCGTG_middle	internal	GTCGTG	Middle	Seq_anonymized_001076	0.6614302886772087	1.0199080894454915	1.02134579165251	-0.001437702207018443
Seq03559+internal_CGTGT_front	True	False	True	True	Seq03559	internal_CGTGT_front	internal	CGTGT	5' end	Seq_anonymized_001079	1.0849604075771864	1.001924895858712	1.0094866229603292	-0.007561727101617288
Seq08061+dnafountain_AACA_back	False	True	True	True	Seq08061	dnafountain_AACA_back	dnafountain	AACA	3' end	Seq_anonymized_001099	0.8574110830794652	0.9896790398843972	0.9902285598255764	-0.000549519941179244
Seq01053+internal_CGTG_middle	True	False	True	True	Seq01053	internal_CGTG_middle	internal	CGTG	Middle	Seq_anonymized_001111	0.6484811048138046	1.0135384991567813	1.0103171136054736	0.0032213855513076872
Seq01053+internal_TCGTGT_5ntback	True	False	True	True	Seq01053	internal_TCGTGT_5ntback	internal	TCGTGT	3' - 5 nt	Seq_anonymized_001112	0.6480511133118949	1.0132289211944163	1.0103171136054736	0.0029118075889427164
Seq00999+internal_CGTG_back	True	False	True	True	Seq00999	internal_CGTG_back	internal	CGTG	3' end	Seq_anonymized_001120	1.7528045342685818	0.963799487859203	1.0134026841924615	-0.04960319633325849
Seq03116+dnafountain_TATT_front	False	True	True	True	Seq03116	dnafountain_TATT_front	dnafountain	TATT	5' end	Seq_anonymized_001131	1.3346946596782083	1.0135436750109623	0.9699466393906212	0.04359703562034112
Seq01156+internal_TCGTGT_5ntfront	True	True	True	True	Seq01156	internal_TCGTGT_5ntfront	internal	TCGTGT	5' + 5 nt	Seq_anonymized_001133	0.6306705578999509	1.024272800220004	1.02134579165251	0.0029270085674941715
Seq09668+internal_CGTGTG_middle	True	False	True	True	Seq09668	internal_CGTGTG_middle	internal	CGTGTG	Middle	Seq_anonymized_001145	1.0075322648040892	0.995131839347236	0.9910658845422418	0.004065954804994276
Seq02085+dnafountain_AACA_5ntfront	False	True	True	True	Seq02085	dnafountain_AACA_5ntfront	dnafountain	AACA	5' + 5 nt	Seq_anonymized_001157	0.8471832812520244	0.9837748283986254	0.9817589000951256	0.0020159283034998365
Seq01955+internal_CGTGTG_front	True	False	True	True	Seq01955	internal_CGTGTG_front	internal	CGTGTG	5' end	Seq_anonymized_001164	1.4190914389894456	0.9814255081512048	1.0017526851297929	-0.020327176978588102
Seq01820+dnafountain_AACA_5ntfront	False	True	True	True	Seq01820	dnafountain_AACA_5ntfront	dnafountain	AACA	5' + 5 nt	Seq_anonymized_001165	1.119886996322554	1.005833557350773	1.010642751271187	-0.004809193920414012
Seq04297+internal_GTCGTG_back	True	False	True	True	Seq04297	internal_GTCGTG_back	internal	GTCGTG	3' end	Seq_anonymized_001166	0.7894903307086991	1.001460583472419	1.0040130174623805	-0.0025524339899614112
Seq00582+dnafountain_AACA_back	False	True	True	True	Seq00582	dnafountain_AACA_back	dnafountain	AACA	3' end	Seq_anonymized_001167	0.714449407157997	1.0095909545268862	1.0109321560428548	-0.0013412015159686153
Seq01053+internal_TCGTGT_5ntfront	True	False	True	True	Seq01053	internal_TCGTGT_5ntfront	internal	TCGTGT	5' + 5 nt	Seq_anonymized_001178	0.6216258591485984	1.0135386366686374	1.0103171136054736	0.0032215230631638114
Seq02910+dnafountain_TATT_middle	False	True	True	True	Seq02910	dnafountain_TATT_middle	dnafountain	TATT	Middle	Seq_anonymized_001203	0.8412611190628334	1.0143321912522605	1.0077011284908528	0.00663106276140768
Seq08061+internal_TCGTGT_5ntback	True	False	True	True	Seq08061	internal_TCGTGT_5ntback	internal	TCGTGT	3' - 5 nt	Seq_anonymized_001215	0.7263085854883146	0.9994599261130576	0.9902285598255764	0.009231366287481113
Seq09668+internal_CGTGT_5ntback	True	False	True	True	Seq09668	internal_CGTGT_5ntback	internal	CGTGT	3' - 5 nt	Seq_anonymized_001223	1.073662004764241	0.9902332214129737	0.9910658845422418	-0.0008326631292681075
Seq02655+dnafountain_TATT_5ntback	False	True	True	True	Seq02655	dnafountain_TATT_5ntback	dnafountain	TATT	3' - 5 nt	Seq_anonymized_001224	0.7635641940763511	1.020463163531384	1.017730067817485	0.002733095713899125
Seq09033+internal_CGTG_5ntback	True	False	True	True	Seq09033	internal_CGTG_5ntback	internal	CGTG	3' - 5 nt	Seq_anonymized_001225	1.0349491439609295	1.0100976373791986	1.0121755157126069	-0.002077878333408334
Seq01164+internal_CGTGT_5ntfront	True	False	True	True	Seq01164	internal_CGTGT_5ntfront	internal	CGTGT	5' + 5 nt	Seq_anonymized_001251	0.7924226391619431	1.0145960192071954	1.01915685634834	-0.004560837141144525
Seq05997+dnafountain_GCAC_front	False	True	True	True	Seq05997	dnafountain_GCAC_front	dnafountain	GCAC	5' end	Seq_anonymized_001257	0.7336341193119026	1.0168060021684175	1.01761818575092	-0.000812183582502346
Seq01293+dnafountain_TATT_middle	False	True	True	True	Seq01293	dnafountain_TATT_middle	dnafountain	TATT	Middle	Seq_anonymized_001267	0.8752994745248804	1.010923098068245	1.015893974992748	-0.004970876924502932
Seq00221+dnafountain_TATA_front	False	True	True	True	Seq00221	dnafountain_TATA_front	dnafountain	TATA	5' end	Seq_anonymized_001271	0.8028745316247666	1.0177023652833053	0.9877242326592564	0.029978132624048914
Seq02110+internal_CGTGT_back	True	False	True	True	Seq02110	internal_CGTGT_back	internal	CGTGT	3' end	Seq_anonymized_001285	1.153168094639706	0.998505185319306	1.0032475503166294	-0.0047423649973233895
Seq05019+dnafountain_TATAT_middle	False	True	True	True	Seq05019	dnafountain_TATAT_middle	dnafountain	TATAT	Middle	Seq_anonymized_001290	0.7526906167761703	1.013174994287061	1.0145905793713474	-0.0014155850842865192
Seq04769+dnafountain_TATA_middle	False	True	True	True	Seq04769	dnafountain_TATA_middle	dnafountain	TATA	Middle	Seq_anonymized_001293	1.1732356007169218	0.9897593929754884	0.9930152560917508	-0.0032558631162623586
Seq00036+dnafountain_GCAC_5ntback	False	True	True	True	Seq00036	dnafountain_GCAC_5ntback	dnafountain	GCAC	3' - 5 nt	Seq_anonymized_001295	0.9540022711109298	1.017541052202294	1.0199587013124642	-0.0024176491101701725
Seq08563+dnafountain_TATT_middle	False	True	True	True	Seq08563	dnafountain_TATT_middle	dnafountain	TATT	Middle	Seq_anonymized_001297	1.0099903736898892	1.0121899063836952	1.0080505431583178	0.004139363225377446
Seq01293+internal_CGTGTG_front	True	False	True	True	Seq01293	internal_CGTGTG_front	internal	CGTGTG	5' end	Seq_anonymized_001305	1.1666848804618908	1.005306737361209	1.015893974992748	-0.010587237631539015
Seq03559+dnafountain_TATA_5ntfront	False	True	True	True	Seq03559	dnafountain_TATA_5ntfront	dnafountain	TATA	5' + 5 nt	Seq_anonymized_001320	1.323883390144865	1.0050638032875447	1.0094866229603292	-0.0044228196727844615
Seq02655+dnafountain_AACA_5ntfront	False	True	True	True	Seq02655	dnafountain_AACA_5ntfront	dnafountain	AACA	5' + 5 nt	Seq_anonymized_001325	0.5651969082860309	1.0196427798158638	1.017730067817485	0.0019127119983788354
Seq00036+dnafountain_TATT_5ntback	False	True	True	True	Seq00036	dnafountain_TATT_5ntback	dnafountain	TATT	3' - 5 nt	Seq_anonymized_001328	0.6066321709639468	1.023136837171715	1.0199587013124642	0.0031781358592508635
Seq08524+internal_CGTGTG_5ntfront	True	False	True	True	Seq08524	internal_CGTGTG_5ntfront	internal	CGTGTG	5' + 5 nt	Seq_anonymized_001332	1.2580957124122685	1.0031127197958634	1.0077550808603568	-0.00464236106449345
Seq03273+dnafountain_AACA_front	False	True	True	True	Seq03273	dnafountain_AACA_front	dnafountain	AACA	5' end	Seq_anonymized_001333	0.8075103606494786	1.0171664430284402	0.9656255846976992	0.05154085833074096
Seq02085+dnafountain_GCAC_back	False	True	True	True	Seq02085	dnafountain_GCAC_back	dnafountain	GCAC	3' end	Seq_anonymized_001339	1.1644582071803378	0.9808672350093308	0.9817589000951256	-0.0008916650857947461
Seq03559+internal_CGTG_front	True	False	True	True	Seq03559	internal_CGTG_front	internal	CGTG	5' end	Seq_anonymized_001344	1.002357752432335	1.007441311964818	1.0094866229603292	-0.002045310995511196
Seq00036+internal_TCGTGT_back	True	False	True	True	Seq00036	internal_TCGTGT_back	internal	TCGTGT	3' end	Seq_anonymized_001347	0.8708363683091077	0.9596699762938702	1.0199587013124642	-0.06028872501859406
Seq05656+dnafountain_TATA_back	False	True	True	True	Seq05656	dnafountain_TATA_back	dnafountain	TATA	3' end	Seq_anonymized_001358	0.6581324355608942	1.0154646670369627	1.018604777177636	-0.003140110140673391
Seq01293+internal_GTCGTG_5ntback	True	False	True	True	Seq01293	internal_GTCGTG_5ntback	internal	GTCGTG	3' - 5 nt	Seq_anonymized_001364	0.916671317114781	1.0110926509311122	1.015893974992748	-0.004801324061635803
Seq04077+internal_GTCGTG_5ntback	True	False	True	True	Seq04077	internal_GTCGTG_5ntback	internal	GTCGTG	3' - 5 nt	Seq_anonymized_001367	2.354020556168932	0.9209148459815903	0.9672505579510337	-0.046335711969443305
Seq05519+dnafountain_TATT_middle	False	True	True	True	Seq05519	dnafountain_TATT_middle	dnafountain	TATT	Middle	Seq_anonymized_001369	1.0480246069399288	1.0073424077407895	1.0092722171904391	-0.0019298094496495999
Seq03559+internal_CGTG_middle	True	False	True	True	Seq03559	internal_CGTG_middle	internal	CGTG	Middle	Seq_anonymized_001394	1.1582201551454427	1.0023565950883502	1.0094866229603292	-0.007130027871979028
Seq07376+internal_GTCGTG_middle	True	True	True	True	Seq07376	internal_GTCGTG_middle	internal	GTCGTG	Middle	Seq_anonymized_001399	0.6459647271170333	1.0081253432676018	0.9994051161306898	0.008720227136912007
Seq01955+internal_TCGTGT_middle	True	False	True	True	Seq01955	internal_TCGTGT_middle	internal	TCGTGT	Middle	Seq_anonymized_001401	0.8754996485129056	1.0080368609781627	1.0017526851297929	0.006284175848369822
Seq09668+dnafountain_TATT_5ntfront	False	True	True	True	Seq09668	dnafountain_TATT_5ntfront	dnafountain	TATT	5' + 5 nt	Seq_anonymized_001406	1.0033730695256646	1.0026320245252698	0.9910658845422418	0.011566139983028023
Seq05656+internal_GTCGTG_middle	True	False	True	True	Seq05656	internal_GTCGTG_middle	internal	GTCGTG	Middle	Seq_anonymized_001418	0.9234124184025116	1.013668493287031	1.018604777177636	-0.0049362838906050754
Seq05019+dnafountain_TATT_middle	False	True	True	True	Seq05019	dnafountain_TATT_middle	dnafountain	TATT	Middle	Seq_anonymized_001422	0.5429681175597366	1.0175927890610394	1.0145905793713474	0.0030022096896920036
Seq00999+dnafountain_AACA_middle	False	True	True	True	Seq00999	dnafountain_AACA_middle	dnafountain	AACA	Middle	Seq_anonymized_001423	0.8840253257676758	1.0118229938439212	1.0134026841924615	-0.0015796903485403302
Seq02655+internal_CGTGTG_5ntback	True	False	True	True	Seq02655	internal_CGTGTG_5ntback	internal	CGTGTG	3' - 5 nt	Seq_anonymized_001429	0.7685551801410067	1.0167998300093934	1.017730067817485	-0.0009302378080915386
Seq03559+internal_GTCGTG_5ntback	True	False	True	True	Seq03559	internal_GTCGTG_5ntback	internal	GTCGTG	3' - 5 nt	Seq_anonymized_001435	0.8305710253067023	1.0062846373357848	1.0094866229603292	-0.0032019856245444345
Seq08654+dnafountain_TATT_5ntfront	False	True	True	True	Seq08654	dnafountain_TATT_5ntfront	dnafountain	TATT	5' + 5 nt	Seq_anonymized_001437	0.8459045479463388	1.0103358833971825	1.0138731939275627	-0.0035373105303802
Seq00221+internal_TCGTGT_5ntback	True	False	True	True	Seq00221	internal_TCGTGT_5ntback	internal	TCGTGT	3' - 5 nt	Seq_anonymized_001445	0.989898765514323	0.9748331572058462	0.9877242326592564	-0.012891075453410172
Seq01293+internal_CGTGT_5ntfront	True	False	True	True	Seq01293	internal_CGTGT_5ntfront	internal	CGTGT	5' + 5 nt	Seq_anonymized_001455	0.8052944051011699	1.0099098549384389	1.015893974992748	-0.00598412005430915
Seq01164+internal_CGTGTG_middle	True	False	True	True	Seq01164	internal_CGTGTG_middle	internal	CGTGTG	Middle	Seq_anonymized_001465	1.9462672797422715	1.018971182885173	1.01915685634834	-0.00018567346316689104
Seq08219+internal_TCGTGT_front	True	False	True	True	Seq08219	internal_TCGTGT_front	internal	TCGTGT	5' end	Seq_anonymized_001467	1.0971557399310408	0.993667510847896	1.00615306251202	-0.012485551664124128
Seq05519+dnafountain_GCAC_5ntfront	False	True	True	True	Seq05519	dnafountain_GCAC_5ntfront	dnafountain	GCAC	5' + 5 nt	Seq_anonymized_001475	1.0547475902218275	1.009156356718163	1.0092722171904391	-0.00011586047227618579
Seq08654+internal_GTCGTG_back	True	False	True	True	Seq08654	internal_GTCGTG_back	internal	GTCGTG	3' end	Seq_anonymized_001491	0.7794435461110101	1.0155209680171826	1.0138731939275627	0.0016477740896199133
Seq05997+internal_CGTGTG_middle	True	False	True	True	Seq05997	internal_CGTGTG_middle	internal	CGTGTG	Middle	Seq_anonymized_001493	0.925548347312628	1.0181186446753592	1.01761818575092	0.0005004589244392843
Seq04077+dnafountain_GCAC_5ntfront	False	True	True	True	Seq04077	dnafountain_GCAC_5ntfront	dnafountain	GCAC	5' + 5 nt	Seq_anonymized_001498	1.0477481370892852	0.9591626199983656	0.9672505579510337	-0.008087937952668045
Seq01293+internal_GTCGTG_middle	True	False	True	True	Seq01293	internal_GTCGTG_middle	internal	GTCGTG	Middle	Seq_anonymized_001502	0.7763207790761488	1.0115987514941065	1.015893974992748	-0.004295223498641532
Seq00036+dnafountain_AACA_back	False	True	True	True	Seq00036	dnafountain_AACA_back	dnafountain	AACA	3' end	Seq_anonymized_001504	0.6703534729548247	1.021914664689448	1.0199587013124642	0.0019559633769836715
Seq04769+dnafountain_TATAT_front	False	True	True	True	Seq04769	dnafountain_TATAT_front	dnafountain	TATAT	5' end	Seq_anonymized_001512	1.0151598150819852	0.9993002574550148	0.9930152560917508	0.006285001363264042
Seq08335+internal_CGTG_5ntback	True	False	True	True	Seq08335	internal_CGTG_5ntback	internal	CGTG	3' - 5 nt	Seq_anonymized_001514	0.7630551872877183	1.0110325608928052	1.0097898270187744	0.0012427338740308436
Seq05033+internal_GTCGTG_front	True	False	True	True	Seq05033	internal_GTCGTG_front	internal	GTCGTG	5' end	Seq_anonymized_001527	0.9132105963258896	1.0046192688882032	1.0116608670196632	-0.007041598131459992
Seq08654+internal_CGTGTG_5ntback	True	False	True	True	Seq08654	internal_CGTGTG_5ntback	internal	CGTGTG	3' - 5 nt	Seq_anonymized_001528	0.946712174401668	0.9968416822075628	1.0138731939275627	-0.017031511719999948
Seq00582+internal_CGTGT_front	True	False	True	True	Seq00582	internal_CGTGT_front	internal	CGTGT	5' end	Seq_anonymized_001536	2.280973942653065	0.9992084843923222	1.0109321560428548	-0.011723671650532563
Seq02085+internal_CGTG_back	True	False	True	True	Seq02085	internal_CGTG_back	internal	CGTG	3' end	Seq_anonymized_001537	1.1858526908321023	0.9974923854175886	0.9817589000951256	0.015733485322462992
Seq04297+dnafountain_AACA_front	False	True	True	True	Seq04297	dnafountain_AACA_front	dnafountain	AACA	5' end	Seq_anonymized_001549	0.8826080857764076	1.013267766898988	1.0040130174623805	0.009254749436607534
Seq08654+internal_TCGTGT_5ntfront	True	False	True	True	Seq08654	internal_TCGTGT_5ntfront	internal	TCGTGT	5' + 5 nt	Seq_anonymized_001551	0.7316016641275299	1.0127438409280023	1.0138731939275627	-0.0011293529995604068
Seq01156+dnafountain_TATAT_5ntback	False	True	True	True	Seq01156	dnafountain_TATAT_5ntback	dnafountain	TATAT	3' - 5 nt	Seq_anonymized_001558	0.6559152049503176	1.0218496595639022	1.02134579165251	0.0005038679113922306
Seq05033+dnafountain_TATAT_middle	False	True	True	True	Seq05033	dnafountain_TATAT_middle	dnafountain	TATAT	Middle	Seq_anonymized_001572	0.7955812759025718	1.0148079318064718	1.0116608670196632	0.0031470647868085955
Seq01164+dnafountain_TATA_middle	False	True	True	True	Seq01164	dnafountain_TATA_middle	dnafountain	TATA	Middle	Seq_anonymized_001587	0.7113315147903301	1.021079300636123	1.01915685634834	0.0019224442877829873
Seq01955+dnafountain_TATA_middle	False	True	True	True	Seq01955	dnafountain_TATA_middle	dnafountain	TATA	Middle	Seq_anonymized_001590	0.8255255437764999	1.0116744951222287	1.0017526851297929	0.00992180999243586
Seq00221+dnafountain_TATA_5ntfront	False	True	True	True	Seq00221	dnafountain_TATA_5ntfront	dnafountain	TATA	5' + 5 nt	Seq_anonymized_001598	1.3714844105009067	0.9711685905519484	0.9877242326592564	-0.016555642107307977
Seq08219+internal_TCGTGT_back	True	False	True	True	Seq08219	internal_TCGTGT_back	internal	TCGTGT	3' end	Seq_anonymized_001599	0.7918604082758134	1.0159600690077186	1.00615306251202	0.009807006495698545
Seq05656+dnafountain_AACA_middle	False	True	True	True	Seq05656	dnafountain_AACA_middle	dnafountain	AACA	Middle	Seq_anonymized_001602	0.6250444904830184	1.018850201797958	1.018604777177636	0.00024542462032184353
Seq08219+dnafountain_TATAT_5ntback	False	True	True	True	Seq08219	dnafountain_TATAT_5ntback	dnafountain	TATAT	3' - 5 nt	Seq_anonymized_001616	0.6487277371696638	1.0174127356506926	1.00615306251202	0.011259673138672488
Seq08115+internal_CGTG_5ntback	True	False	True	True	Seq08115	internal_CGTG_5ntback	internal	CGTG	3' - 5 nt	Seq_anonymized_001625	0.9530822512433138	0.9637202324597944	0.977457594635171	-0.013737362175376577
Seq08524+dnafountain_TATT_5ntfront	False	True	True	True	Seq08524	dnafountain_TATT_5ntfront	dnafountain	TATT	5' + 5 nt	Seq_anonymized_001643	0.8299777905432618	1.0107560291243691	1.0077550808603568	0.0030009482640123153
Seq08061+internal_CGTGT_middle	True	False	True	True	Seq08061	internal_CGTGT_middle	internal	CGTGT	Middle	Seq_anonymized_001644	0.5194590646512298	0.9918981244859062	0.9902285598255764	0.0016695646603297476
Seq05033+dnafountain_TATT_5ntback	False	True	True	True	Seq05033	dnafountain_TATT_5ntback	dnafountain	TATT	3' - 5 nt	Seq_anonymized_001649	1.1730354349868943	1.0116103215344632	1.0116608670196632	-5.0545485200004237e-05
Seq04297+internal_CGTG_5ntfront	True	False	True	True	Seq04297	internal_CGTG_5ntfront	internal	CGTG	5' + 5 nt	Seq_anonymized_001650	0.697438944995258	1.0058425136758662	1.0040130174623805	0.0018294962134857151
Seq01820+dnafountain_AACA_5ntback	False	True	True	True	Seq01820	dnafountain_AACA_5ntback	dnafountain	AACA	3' - 5 nt	Seq_anonymized_001655	0.95212221984028	1.012008679443246	1.010642751271187	0.0013659281720588279
Seq06105+internal_CGTGTG_front	True	False	True	True	Seq06105	internal_CGTGTG_front	internal	CGTGTG	5' end	Seq_anonymized_001658	0.5594791940843743	0.9462181060643448	1.0130464273131563	-0.06682832124881155
Seq01293+dnafountain_AACA_back	False	True	True	True	Seq01293	dnafountain_AACA_back	dnafountain	AACA	3' end	Seq_anonymized_001661	0.8002210832825827	0.9978772708576196	1.015893974992748	-0.01801670413512846
Seq05519+dnafountain_TATA_5ntfront	False	True	True	True	Seq05519	dnafountain_TATA_5ntfront	dnafountain	TATA	5' + 5 nt	Seq_anonymized_001668	0.7353310655471396	1.0107328557072202	1.0092722171904391	0.001460638516781021
Seq05046+dnafountain_AACA_middle	False	True	True	True	Seq05046	dnafountain_AACA_middle	dnafountain	AACA	Middle	Seq_anonymized_001671	1.0510198072970902	1.006250607788949	1.0070657665102734	-0.0008151587213243161
Seq02910+internal_CGTGT_back	True	False	True	True	Seq02910	internal_CGTGT_back	internal	CGTGT	3' end	Seq_anonymized_001676	1.0161917560766247	0.9681458670039956	1.0077011284908528	-0.039555261486857174
Seq04077+dnafountain_AACA_middle	False	True	True	True	Seq04077	dnafountain_AACA_middle	dnafountain	AACA	Middle	Seq_anonymized_001681	1.7061902374014766	0.9437060670008944	0.9672505579510337	-0.02354449095013922
Seq08654+internal_CGTG_back	True	False	True	True	Seq08654	internal_CGTG_back	internal	CGTG	3' end	Seq_anonymized_001692	0.7705818587365978	1.0147304452300714	1.0138731939275627	0.0008572513025086881
Seq02110+dnafountain_TATA_middle	False	True	True	True	Seq02110	dnafountain_TATA_middle	dnafountain	TATA	Middle	Seq_anonymized_001695	0.8476398879793364	1.0072094905226725	1.0032475503166294	0.003961940206043124
Seq01293+dnafountain_GCAC_5ntfront	False	True	True	True	Seq01293	dnafountain_GCAC_5ntfront	dnafountain	GCAC	5' + 5 nt	Seq_anonymized_001697	0.8991380592715696	1.0103092459361982	1.015893974992748	-0.005584729056549831
Seq04769+dnafountain_TATAT_5ntback	False	True	True	True	Seq04769	dnafountain_TATAT_5ntback	dnafountain	TATAT	3' - 5 nt	Seq_anonymized_001718	1.105213730997864	0.9937430825525222	0.9930152560917508	0.000727826460771408
Seq09033+dnafountain_TATAT_back	False	True	True	True	Seq09033	dnafountain_TATAT_back	dnafountain	TATAT	3' end	Seq_anonymized_001728	0.3928373721946586	1.0214780384065103	1.0121755157126069	0.009302522693903414
Seq05046+internal_TCGTGT_back	True	False	True	True	Seq05046	internal_TCGTGT_back	internal	TCGTGT	3' end	Seq_anonymized_001737	0.8970463460887445	1.0135163434311676	1.0070657665102734	0.006450576920894235
Seq08335+dnafountain_TATT_5ntback	False	True	True	True	Seq08335	dnafountain_TATT_5ntback	dnafountain	TATT	3' - 5 nt	Seq_anonymized_001744	0.7450285593426598	1.014773045014013	1.0097898270187744	0.004983217995238709
Seq05033+dnafountain_GCAC_middle	False	True	True	True	Seq05033	dnafountain_GCAC_middle	dnafountain	GCAC	Middle	Seq_anonymized_001754	1.1518378896641623	1.011119690890803	1.0116608670196632	-0.0005411761288602879
Seq01293+internal_TCGTGT_front	True	False	True	True	Seq01293	internal_TCGTGT_front	internal	TCGTGT	5' end	Seq_anonymized_001759	1.2061256978228942	0.9922586626177632	1.015893974992748	-0.02363531237498484
Seq02655+dnafountain_AACA_front	False	True	True	True	Seq02655	dnafountain_AACA_front	dnafountain	AACA	5' end	Seq_anonymized_001777	0.98689192548047	0.998951858581518	1.017730067817485	-0.01877820923596696
Seq01164+internal_GTCGTG_middle	True	False	True	True	Seq01164	internal_GTCGTG_middle	internal	GTCGTG	Middle	Seq_anonymized_001782	0.6557797866240658	1.0201050298412857	1.01915685634834	0.0009481734929457364
Seq05519+dnafountain_TATA_front	False	True	True	True	Seq05519	dnafountain_TATA_front	dnafountain	TATA	5' end	Seq_anonymized_001790	1.013355990387308	0.9880643473745526	1.0092722171904391	-0.021207869815886515
Seq08654+internal_CGTGT_5ntback	True	False	True	True	Seq08654	internal_CGTGT_5ntback	internal	CGTGT	3' - 5 nt	Seq_anonymized_001799	0.588743925914272	1.0038048932611634	1.0138731939275627	-0.010068300666399299
Seq01955+dnafountain_TATT_5ntback	False	True	True	True	Seq01955	dnafountain_TATT_5ntback	dnafountain	TATT	3' - 5 nt	Seq_anonymized_001804	0.624689047132593	1.0090856355226725	1.0017526851297929	0.0073329503928796225
Seq05519+dnafountain_TATT_5ntfront	False	True	True	True	Seq05519	dnafountain_TATT_5ntfront	dnafountain	TATT	5' + 5 nt	Seq_anonymized_001805	0.8811746155381583	1.0113799402858776	1.0092722171904391	0.0021077230954384962
Seq01293+internal_CGTGT_back	True	False	True	True	Seq01293	internal_CGTGT_back	internal	CGTGT	3' end	Seq_anonymized_001810	0.8030271290586791	1.0129960485253402	1.015893974992748	-0.0028979264674078298
Seq06105+dnafountain_GCAC_5ntback	False	True	True	True	Seq06105	dnafountain_GCAC_5ntback	dnafountain	GCAC	3' - 5 nt	Seq_anonymized_001825	0.5821307227402119	1.0175599023079474	1.0130464273131563	0.004513474994791045
Seq03116+dnafountain_TATA_5ntback	False	True	True	True	Seq03116	dnafountain_TATA_5ntback	dnafountain	TATA	3' - 5 nt	Seq_anonymized_001827	0.4853530899242516	0.9546424401722768	0.9699466393906212	-0.015304199218344361
Seq02910+internal_TCGTGT_front	True	False	True	True	Seq02910	internal_TCGTGT_front	internal	TCGTGT	5' end	Seq_anonymized_001834	1.9149476756221264	0.92891112668793	1.0077011284908528	-0.07879000180292284
Seq02110+dnafountain_AACA_front	False	True	True	True	Seq02110	dnafountain_AACA_front	dnafountain	AACA	5' end	Seq_anonymized_001842	1.1924064210994088	1.013240050874601	1.0032475503166294	0.009992500557971518
Seq05046+internal_CGTGTG_back	True	False	True	True	Seq05046	internal_CGTGTG_back	internal	CGTGTG	3' end	Seq_anonymized_001847	0.7217224710549287	1.0070086058501202	1.0070657665102734	-5.716066015315491e-05
Seq05046+internal_CGTGTG_front	True	False	True	True	Seq05046	internal_CGTGTG_front	internal	CGTGTG	5' end	Seq_anonymized_001852	4.15361924482777	0.9815060427117214	1.0070657665102734	-0.02555972379855198
Seq08061+dnafountain_TATT_middle	False	True	True	True	Seq08061	dnafountain_TATT_middle	dnafountain	TATT	Middle	Seq_anonymized_001870	0.7229488226728248	0.9971763146763116	0.9902285598255764	0.006947754850735177
Seq08061+dnafountain_TATA_5ntfront	False	True	True	True	Seq08061	dnafountain_TATA_5ntfront	dnafountain	TATA	5' + 5 nt	Seq_anonymized_001871	0.5733637599946957	0.9960686334029084	0.9902285598255764	0.005840073577331961
Seq00036+internal_CGTG_5ntback	True	False	True	True	Seq00036	internal_CGTG_5ntback	internal	CGTG	3' - 5 nt	Seq_anonymized_001874	1.011503538365449	1.0192503795301913	1.0199587013124642	-0.0007083217822729804
Seq00036+internal_GTCGTG_middle	True	False	True	True	Seq00036	internal_GTCGTG_middle	internal	GTCGTG	Middle	Seq_anonymized_001877	0.924306633476491	1.0220341417264032	1.0199587013124642	0.0020754404139389226
Seq00582+dnafountain_TATAT_5ntback	False	True	True	True	Seq00582	dnafountain_TATAT_5ntback	dnafountain	TATAT	3' - 5 nt	Seq_anonymized_001881	0.8956678370927239	1.0119233773385556	1.0109321560428548	0.0009912212957008393
Seq08524+internal_CGTGT_5ntfront	True	False	True	True	Seq08524	internal_CGTGT_5ntfront	internal	CGTGT	5' + 5 nt	Seq_anonymized_001891	0.9106028268350036	1.0101384070064523	1.0077550808603568	0.002383326146095488
Seq05519+internal_TCGTGT_back	True	False	True	True	Seq05519	internal_TCGTGT_back	internal	TCGTGT	3' end	Seq_anonymized_001893	1.845613826016912	0.9938318562044324	1.0092722171904391	-0.015440360986006763
Seq01156+dnafountain_TATA_front	False	True	True	True	Seq01156	dnafountain_TATA_front	dnafountain	TATA	5' end	Seq_anonymized_001898	0.5578496127721259	1.022931445268533	1.02134579165251	0.0015856536160230306
Seq08524+internal_CGTG_5ntback	True	False	True	True	Seq08524	internal_CGTG_5ntback	internal	CGTG	3' - 5 nt	Seq_anonymized_001906	0.9328501588427056	1.010497061664549	1.0077550808603568	0.00274198080419219
Seq05046+dnafountain_TATT_5ntback	False	True	True	True	Seq05046	dnafountain_TATT_5ntback	dnafountain	TATT	3' - 5 nt	Seq_anonymized_001910	0.8730852202928069	1.0071452285690388	1.0070657665102734	7.946205876541157e-05
Seq01164+dnafountain_GCAC_middle	False	True	True	True	Seq01164	dnafountain_GCAC_middle	dnafountain	GCAC	Middle	Seq_anonymized_001915	0.856078159193894	1.0188874914009756	1.01915685634834	-0.0002693649473644033
Seq08219+dnafountain_AACA_front	False	True	True	True	Seq08219	dnafountain_AACA_front	dnafountain	AACA	5' end	Seq_anonymized_001917	0.5306842402284055	1.0128792721957198	1.00615306251202	0.0067262096836997465
Seq00036+internal_CGTGTG_back	True	False	True	True	Seq00036	internal_CGTGTG_back	internal	CGTGTG	3' end	Seq_anonymized_001922	0.831211427380145	1.0089782026094862	1.0199587013124642	-0.010980498702978014
Seq08335+internal_GTCGTG_back	True	False	True	True	Seq08335	internal_GTCGTG_back	internal	GTCGTG	3' end	Seq_anonymized_001923	0.6031289352621639	0.989910164834902	1.0097898270187744	-0.019879662183872382
Seq04077+dnafountain_TATT_5ntfront	False	True	True	True	Seq04077	dnafountain_TATT_5ntfront	dnafountain	TATT	5' + 5 nt	Seq_anonymized_001935	0.9358568671123578	0.9656172258783676	0.9672505579510337	-0.0016333320726660272
Seq02764+internal_CGTG_middle	True	False	True	True	Seq02764	internal_CGTG_middle	internal	CGTG	Middle	Seq_anonymized_001939	0.9339719998308412	1.009501237451492	1.0119323319504747	-0.002431094498982711
Seq05019+dnafountain_TATT_back	False	True	True	True	Seq05019	dnafountain_TATT_back	dnafountain	TATT	3' end	Seq_anonymized_001945	0.6250727819245272	1.0210918109630032	1.0145905793713474	0.006501231591655721
Seq02910+internal_GTCGTG_back	True	False	True	True	Seq02910	internal_GTCGTG_back	internal	GTCGTG	3' end	Seq_anonymized_001969	0.8973128450582479	1.0109874292374037	1.0077011284908528	0.0032863007465508964
Seq05019+dnafountain_GCAC_5ntfront	False	True	True	True	Seq05019	dnafountain_GCAC_5ntfront	dnafountain	GCAC	5' + 5 nt	Seq_anonymized_001975	0.96690332715915	1.0105305740798345	1.0145905793713474	-0.004060005291512958
Seq00036+dnafountain_GCAC_middle	False	True	True	True	Seq00036	dnafountain_GCAC_middle	dnafountain	GCAC	Middle	Seq_anonymized_001983	0.6348836198762539	1.0212801535700726	1.0199587013124642	0.0013214522576083798
Seq04769+dnafountain_TATAT_back	False	True	True	True	Seq04769	dnafountain_TATAT_back	dnafountain	TATAT	3' end	Seq_anonymized_001984	0.9665692148860374	0.9977756674389464	0.9930152560917508	0.0047604113471956255
Seq08654+dnafountain_TATAT_back	False	True	True	True	Seq08654	dnafountain_TATAT_back	dnafountain	TATAT	3' end	Seq_anonymized_001998	0.6289829660365827	1.0008093448278543	1.0138731939275627	-0.013063849099708369
Seq08563+internal_GTCGTG_5ntfront	True	False	True	True	Seq08563	internal_GTCGTG_5ntfront	internal	GTCGTG	5' + 5 nt	Seq_anonymized_001999	1.262564232561936	1.002267393985763	1.0080505431583178	-0.005783149172554847
Seq08654+internal_CGTG_5ntback	True	False	True	True	Seq08654	internal_CGTG_5ntback	internal	CGTG	3' - 5 nt	Seq_anonymized_002002	0.6856159332411013	1.0114415942658397	1.0138731939275627	-0.0024315996617230162
Seq05519+internal_TCGTGT_middle	True	False	True	True	Seq05519	internal_TCGTGT_middle	internal	TCGTGT	Middle	Seq_anonymized_002004	0.7733438588196666	1.0103211453765488	1.0092722171904391	0.0010489281861096877
Seq05997+dnafountain_AACA_back	False	True	True	True	Seq05997	dnafountain_AACA_back	dnafountain	AACA	3' end	Seq_anonymized_002006	0.4550375137918775	1.0230108249830625	1.01761818575092	0.005392639232142615
Seq03559+internal_TCGTGT_front	True	False	True	True	Seq03559	internal_TCGTGT_front	internal	TCGTGT	5' end	Seq_anonymized_002009	1.49718995883105	0.9798397178719804	1.0094866229603292	-0.029646905088348774
Seq02655+dnafountain_TATA_5ntfront	False	True	True	True	Seq02655	dnafountain_TATA_5ntfront	dnafountain	TATA	5' + 5 nt	Seq_anonymized_002010	0.6320034334122209	1.017873680982272	1.017730067817485	0.00014361316478694874
Seq02655+dnafountain_TATT_back	False	True	True	True	Seq02655	dnafountain_TATT_back	dnafountain	TATT	3' end	Seq_anonymized_002013	0.484061056696641	1.021606871326163	1.017730067817485	0.0038768035086780284
Seq01156+dnafountain_TATT_front	False	True	True	True	Seq01156	dnafountain_TATT_front	dnafountain	TATT	5' end	Seq_anonymized_002031	0.6210964655666438	1.0192769916127835	1.02134579165251	-0.002068800039726426
Seq01156+dnafountain_GCAC_back	False	True	True	True	Seq01156	dnafountain_GCAC_back	dnafountain	GCAC	3' end	Seq_anonymized_002032	0.6620233087191911	1.0170095587696997	1.02134579165251	-0.004336232882810265
Seq09033+internal_CGTGT_back	True	False	True	True	Seq09033	internal_CGTGT_back	internal	CGTGT	3' end	Seq_anonymized_002037	0.7480311355380711	1.0117281717266169	1.0121755157126069	-0.0004473439859900008
Seq01293+dnafountain_TATAT_5ntback	False	True	True	True	Seq01293	dnafountain_TATAT_5ntback	dnafountain	TATAT	3' - 5 nt	Seq_anonymized_002038	0.6300444306389136	1.016592353722328	1.015893974992748	0.000698378729580007
Seq06035+dnafountain_TATT_back	False	True	True	True	Seq06035	dnafountain_TATT_back	dnafountain	TATT	3' end	Seq_anonymized_002039	0.8407325992319507	1.018572754912159	0.9738307564018788	0.04474199851028027
Seq08219+internal_TCGTGT_5ntback	True	False	True	True	Seq08219	internal_TCGTGT_5ntback	internal	TCGTGT	3' - 5 nt	Seq_anonymized_002040	0.9394831352076666	1.0102936594689953	1.00615306251202	0.004140596956975218
Seq08115+internal_CGTGT_front	True	False	True	True	Seq08115	internal_CGTGT_front	internal	CGTGT	5' end	Seq_anonymized_002045	1.0807248147020303	0.9716928189906634	0.977457594635171	-0.005764775644507614
Seq05019+internal_CGTGTG_5ntback	True	False	True	True	Seq05019	internal_CGTGTG_5ntback	internal	CGTGTG	3' - 5 nt	Seq_anonymized_002046	0.9064402801768394	1.0094919311020347	1.0145905793713474	-0.005098648269312722
Seq05019+dnafountain_AACA_5ntfront	False	True	True	True	Seq05019	dnafountain_AACA_5ntfront	dnafountain	AACA	5' + 5 nt	Seq_anonymized_002055	0.6966493588008683	1.0124022193738955	1.0145905793713474	-0.0021883599974519274
Seq02910+internal_GTCGTG_middle	True	False	True	True	Seq02910	internal_GTCGTG_middle	internal	GTCGTG	Middle	Seq_anonymized_002060	0.8299822054992533	1.0074211294262378	1.0077011284908528	-0.0002799990646149553
Seq05997+dnafountain_TATT_5ntfront	False	True	True	True	Seq05997	dnafountain_TATT_5ntfront	dnafountain	TATT	5' + 5 nt	Seq_anonymized_002062	0.7733451325344481	1.0153402580881934	1.01761818575092	-0.0022779276627264977
Seq03559+internal_TCGTGT_5ntfront	True	False	True	True	Seq03559	internal_TCGTGT_5ntfront	internal	TCGTGT	5' + 5 nt	Seq_anonymized_002069	27.12278373589802	0.7981225314719582	1.0094866229603292	-0.211364091488371
Seq03559+dnafountain_TATAT_5ntback	False	True	True	True	Seq03559	dnafountain_TATAT_5ntback	dnafountain	TATAT	3' - 5 nt	Seq_anonymized_002073	0.98897581078733	1.013073514667831	1.0094866229603292	0.003586891707501705
Seq01820+dnafountain_TATA_front	False	True	True	True	Seq01820	dnafountain_TATA_front	dnafountain	TATA	5' end	Seq_anonymized_002076	0.8824381275460508	1.0109155400178118	1.010642751271187	0.0002727887466247303
Seq09668+dnafountain_GCAC_back	False	True	True	True	Seq09668	dnafountain_GCAC_back	dnafountain	GCAC	3' end	Seq_anonymized_002078	0.981052209892829	0.964565512597792	0.9910658845422418	-0.026500371944449763
Seq04769+dnafountain_TATT_5ntfront	False	True	True	True	Seq04769	dnafountain_TATT_5ntfront	dnafountain	TATT	5' + 5 nt	Seq_anonymized_002085	1.1934479394561592	0.9947416450747664	0.9930152560917508	0.001726388983015581
Seq05019+dnafountain_TATA_back	False	True	True	True	Seq05019	dnafountain_TATA_back	dnafountain	TATA	3' end	Seq_anonymized_002094	0.8919438159927299	1.0144566060130338	1.0145905793713474	-0.00013397335831366597
Seq04769+dnafountain_GCAC_back	False	True	True	True	Seq04769	dnafountain_GCAC_back	dnafountain	GCAC	3' end	Seq_anonymized_002095	1.0221968391514304	0.9999469934420976	0.9930152560917508	0.0069317373503468005
Seq08335+internal_CGTGTG_back	True	False	True	True	Seq08335	internal_CGTGTG_back	internal	CGTGTG	3' end	Seq_anonymized_002098	0.9383029899530212	0.984139628513002	1.0097898270187744	-0.025650198505772437
Seq01156+internal_GTCGTG_5ntfront	True	False	True	True	Seq01156	internal_GTCGTG_5ntfront	internal	GTCGTG	5' + 5 nt	Seq_anonymized_002107	0.6233150645263499	1.0235583975951006	1.02134579165251	0.002212605942590651
Seq05997+dnafountain_TATA_5ntfront	False	True	True	True	Seq05997	dnafountain_TATA_5ntfront	dnafountain	TATA	5' + 5 nt	Seq_anonymized_002138	0.8153721720154484	1.017275786574141	1.01761818575092	-0.00034239917677880705
Seq06035+dnafountain_AACA_middle	False	True	True	True	Seq06035	dnafountain_AACA_middle	dnafountain	AACA	Middle	Seq_anonymized_002144	0.9243133678999748	0.983051813540854	0.9738307564018788	0.009221057138975253
Seq05019+dnafountain_AACA_5ntback	False	True	True	True	Seq05019	dnafountain_AACA_5ntback	dnafountain	AACA	3' - 5 nt	Seq_anonymized_002157	0.7535865411865109	1.0146784514802385	1.0145905793713474	8.787210889105168e-05
Seq08115+dnafountain_GCAC_5ntback	False	True	True	True	Seq08115	dnafountain_GCAC_5ntback	dnafountain	GCAC	3' - 5 nt	Seq_anonymized_002161	2.582048230181256	0.9517473900555836	0.977457594635171	-0.025710204579587392
Seq09668+dnafountain_TATA_5ntfront	False	True	True	True	Seq09668	dnafountain_TATA_5ntfront	dnafountain	TATA	5' + 5 nt	Seq_anonymized_002167	0.852382709996977	1.0054701873953806	0.9910658845422418	0.014404302853138873
Seq00221+dnafountain_TATA_5ntback	False	True	True	True	Seq00221	dnafountain_TATA_5ntback	dnafountain	TATA	3' - 5 nt	Seq_anonymized_002172	0.5451142727108127	0.9884533833038988	0.9877242326592564	0.0007291506446424068
Seq05997+dnafountain_TATA_front	False	True	True	True	Seq05997	dnafountain_TATA_front	dnafountain	TATA	5' end	Seq_anonymized_002179	0.818051875771813	1.0111075169089558	1.01761818575092	-0.006510668841964051
Seq02910+internal_GTCGTG_5ntback	True	False	True	True	Seq02910	internal_GTCGTG_5ntback	internal	GTCGTG	3' - 5 nt	Seq_anonymized_002191	0.8082100086815649	1.0081134760130763	1.0077011284908528	0.0004123475222235218
Seq00036+internal_TCGTGT_middle	True	False	True	True	Seq00036	internal_TCGTGT_middle	internal	TCGTGT	Middle	Seq_anonymized_002193	0.9201356745521057	1.0226361991402375	1.0199587013124642	0.0026774978277732675
Seq01293+internal_CGTGTG_5ntfront	True	False	True	True	Seq01293	internal_CGTGTG_5ntfront	internal	CGTGTG	5' + 5 nt	Seq_anonymized_002209	0.8054459312498208	1.0056717414285394	1.015893974992748	-0.010222233564208594
Seq06105+dnafountain_TATT_back	False	True	True	True	Seq06105	dnafountain_TATT_back	dnafountain	TATT	3' end	Seq_anonymized_002214	0.5832627477542184	1.0177418273782652	1.0130464273131563	0.0046954000651089345
Seq02910+internal_CGTG_back	True	False	True	True	Seq02910	internal_CGTG_back	internal	CGTG	3' end	Seq_anonymized_002216	0.7555398984786474	1.0147932676910405	1.0077011284908528	0.007092139200187697
Seq04769+internal_CGTGT_front	True	True	True	True	Seq04769	internal_CGTGT_front	internal	CGTGT	5' end	Seq_anonymized_002231	1.7291091447372011	0.9406099779186452	0.9930152560917508	-0.052405278173105585
Seq06105+dnafountain_TATAT_front	False	True	True	True	Seq06105	dnafountain_TATAT_front	dnafountain	TATAT	5' end	Seq_anonymized_002232	0.8379414003268081	1.0155560958867786	1.0130464273131563	0.0025096685736223368
Seq01156+dnafountain_TATT_back	False	True	True	True	Seq01156	dnafountain_TATT_back	dnafountain	TATT	3' end	Seq_anonymized_002233	0.6093375357333888	1.0130927431663594	1.02134579165251	-0.008253048486150494
Seq03116+internal_CGTGTG_front	True	False	True	True	Seq03116	internal_CGTGTG_front	internal	CGTGTG	5' end	Seq_anonymized_002248	1.4537519116286948	1.0030743208592068	0.9699466393906212	0.03312768146858558
Seq08335+dnafountain_AACA_back	False	True	True	True	Seq08335	dnafountain_AACA_back	dnafountain	AACA	3' end	Seq_anonymized_002250	0.6900485264964975	1.0189066284734116	1.0097898270187744	0.009116801454637224
Seq09033+internal_CGTG_back	True	False	True	True	Seq09033	internal_CGTG_back	internal	CGTG	3' end	Seq_anonymized_002255	0.8522834721849875	1.0135319602761	1.0121755157126069	0.0013564445634930422
Seq03559+dnafountain_AACA_5ntfront	False	True	True	True	Seq03559	dnafountain_AACA_5ntfront	dnafountain	AACA	5' + 5 nt	Seq_anonymized_002256	1.055135106320306	1.0068975563643534	1.0094866229603292	-0.0025890665959757975
Seq00639+dnafountain_GCAC_front	False	True	True	True	Seq00639	dnafountain_GCAC_front	dnafountain	GCAC	5' end	Seq_anonymized_002259	1.1372488528142044	0.978395314802632	0.997021314028944	-0.01862599922631203
Seq03559+internal_GTCGTG_middle	True	False	True	True	Seq03559	internal_GTCGTG_middle	internal	GTCGTG	Middle	Seq_anonymized_002262	1.2332452095098352	1.0032846335167822	1.0094866229603292	-0.006201989443546996
Seq03273+internal_TCGTGT_back	True	False	True	True	Seq03273	internal_TCGTGT_back	internal	TCGTGT	3' end	Seq_anonymized_002266	1.2927671981829945	1.0018633933521426	0.9656255846976992	0.03623780865444337
Seq01955+internal_TCGTGT_5ntfront	True	False	True	True	Seq01955	internal_TCGTGT_5ntfront	internal	TCGTGT	5' + 5 nt	Seq_anonymized_002267	0.7573064347205958	1.0040136634934609	1.0017526851297929	0.002260978363668009
Seq05033+internal_GTCGTG_back	True	False	True	True	Seq05033	internal_GTCGTG_back	internal	GTCGTG	3' end	Seq_anonymized_002272	1.034064309002768	1.0105618426892589	1.0116608670196632	-0.001099024330404319
Seq01156+internal_CGTGT_front	True	False	True	True	Seq01156	internal_CGTGT_front	internal	CGTGT	5' end	Seq_anonymized_002292	1.3824685353645751	0.9577074109402584	1.02134579165251	-0.06363838071225159
Seq08219+internal_CGTG_5ntfront	True	False	True	True	Seq08219	internal_CGTG_5ntfront	internal	CGTG	5' + 5 nt	Seq_anonymized_002295	0.803705568897292	1.0104544686819328	1.00615306251202	0.004301406169912703
Seq02655+internal_CGTGTG_back	True	False	True	True	Seq02655	internal_CGTGTG_back	internal	CGTGTG	3' end	Seq_anonymized_002303	1.0893481877139284	0.948121875624956	1.017730067817485	-0.069608192192529
Seq00036+dnafountain_AACA_front	False	True	True	True	Seq00036	dnafountain_AACA_front	dnafountain	AACA	5' end	Seq_anonymized_002314	0.7260131051363409	1.0211922570485856	1.0199587013124642	0.0012335557361213834
Seq01293+internal_TCGTGT_5ntback	True	False	True	True	Seq01293	internal_TCGTGT_5ntback	internal	TCGTGT	3' - 5 nt	Seq_anonymized_002317	1.6622432415042558	0.9996367573508096	1.015893974992748	-0.016257217641938437
Seq02764+dnafountain_GCAC_5ntback	False	True	True	True	Seq02764	dnafountain_GCAC_5ntback	dnafountain	GCAC	3' - 5 nt	Seq_anonymized_002350	0.547859233069132	1.0139989470366038	1.0119323319504747	0.002066615086129042
Seq05997+internal_CGTGT_back	True	False	True	True	Seq05997	internal_CGTGT_back	internal	CGTGT	3' end	Seq_anonymized_002356	0.7978348526898162	1.004557880149276	1.01761818575092	-0.01306030560164384
Seq05019+dnafountain_AACA_front	False	True	True	True	Seq05019	dnafountain_AACA_front	dnafountain	AACA	5' end	Seq_anonymized_002360	0.8929684698405039	1.007538903681649	1.0145905793713474	-0.0070516756896985555
Seq08219+internal_CGTGTG_back	True	False	True	True	Seq08219	internal_CGTGTG_back	internal	CGTGTG	3' end	Seq_anonymized_002361	0.973352608488328	1.010085080666232	1.00615306251202	0.003932018154211958
Seq01955+dnafountain_TATAT_5ntback	False	True	True	True	Seq01955	dnafountain_TATAT_5ntback	dnafountain	TATAT	3' - 5 nt	Seq_anonymized_002362	0.7549709702891892	1.0058170379793536	1.0017526851297929	0.004064352849560748
Seq01955+internal_CGTGTG_5ntback	True	False	True	True	Seq01955	internal_CGTGTG_5ntback	internal	CGTGTG	3' - 5 nt	Seq_anonymized_002368	0.8277460520985693	1.0022593820503014	1.0017526851297929	0.0005066969205085314
Seq08563+internal_CGTG_middle	True	False	True	True	Seq08563	internal_CGTG_middle	internal	CGTG	Middle	Seq_anonymized_002375	0.952958301587055	1.0079528208299058	1.0080505431583178	-9.772232841198658e-05
Seq00036+dnafountain_TATAT_5ntback	False	True	True	True	Seq00036	dnafountain_TATAT_5ntback	dnafountain	TATAT	3' - 5 nt	Seq_anonymized_002376	0.8408182836482737	1.0201806576975023	1.0199587013124642	0.00022195638503808013
Seq05019+internal_TCGTGT_5ntback	True	False	True	True	Seq05019	internal_TCGTGT_5ntback	internal	TCGTGT	3' - 5 nt	Seq_anonymized_002380	0.9770792974887748	1.0110174791360342	1.0145905793713474	-0.003573100235313209
Seq08219+dnafountain_GCAC_5ntback	False	True	True	True	Seq08219	dnafountain_GCAC_5ntback	dnafountain	GCAC	3' - 5 nt	Seq_anonymized_002382	0.882467917005839	1.0068289695317962	1.00615306251202	0.0006759070197761563
Seq04769+internal_CGTG_5ntback	True	False	True	True	Seq04769	internal_CGTG_5ntback	internal	CGTG	3' - 5 nt	Seq_anonymized_002396	1.4455461668364475	0.9817671435729698	0.9930152560917508	-0.011248112518780995
Seq04297+dnafountain_TATT_back	False	True	True	True	Seq04297	dnafountain_TATT_back	dnafountain	TATT	3' end	Seq_anonymized_002398	0.6709096629791604	1.017956512458756	1.0040130174623805	0.013943494996375483
Seq08219+internal_TCGTGT_5ntfront	True	False	True	True	Seq08219	internal_TCGTGT_5ntfront	internal	TCGTGT	5' + 5 nt	Seq_anonymized_002399	2.5681658877841715	0.9366071751993418	1.00615306251202	-0.0695458873126783
Seq08115+internal_GTCGTG_5ntfront	True	False	True	True	Seq08115	internal_GTCGTG_5ntfront	internal	GTCGTG	5' + 5 nt	Seq_anonymized_002401	2.8912512012394824	0.9407199370202418	0.977457594635171	-0.0367376576149292
Seq08115+dnafountain_TATT_middle	False	True	True	True	Seq08115	dnafountain_TATT_middle	dnafountain	TATT	Middle	Seq_anonymized_002402	1.823971236041687	0.9612906797471286	0.977457594635171	-0.01616691488804245
Seq09668+dnafountain_AACA_back	False	True	True	True	Seq09668	dnafountain_AACA_back	dnafountain	AACA	3' end	Seq_anonymized_002403	1.148116281918966	0.9895261466725775	0.9910658845422418	-0.001539737869664215
Seq08524+dnafountain_TATT_back	False	True	True	True	Seq08524	dnafountain_TATT_back	dnafountain	TATT	3' end	Seq_anonymized_002404	1.0934107824594	1.00675119947956	1.0077550808603568	-0.0010038813807968783
Seq04769+internal_GTCGTG_5ntback	True	False	True	True	Seq04769	internal_GTCGTG_5ntback	internal	GTCGTG	3' - 5 nt	Seq_anonymized_002410	1.5155278431605277	0.9886841759830916	0.9930152560917508	-0.004331080108659235
Seq01955+internal_GTCGTG_middle	True	False	True	True	Seq01955	internal_GTCGTG_middle	internal	GTCGTG	Middle	Seq_anonymized_002417	1.004983641878833	0.9910624369974994	1.0017526851297929	-0.010690248132293467
Seq08654+dnafountain_TATT_middle	False	True	True	True	Seq08654	dnafountain_TATT_middle	dnafountain	TATT	Middle	Seq_anonymized_002418	0.658628572867993	1.0175023021114211	1.0138731939275627	0.0036291081838584205
Seq08219+dnafountain_TATA_back	False	True	True	True	Seq08219	dnafountain_TATA_back	dnafountain	TATA	3' end	Seq_anonymized_002419	0.7086055077483198	1.0073697765010965	1.00615306251202	0.0012167139890764123
Seq01164+internal_CGTG_middle	True	False	True	True	Seq01164	internal_CGTG_middle	internal	CGTG	Middle	Seq_anonymized_002420	0.8444707395857295	1.0155439230109595	1.01915685634834	-0.0036129333373804418
Seq00639+internal_GTCGTG_middle	True	False	True	True	Seq00639	internal_GTCGTG_middle	internal	GTCGTG	Middle	Seq_anonymized_002424	1.0856354256864091	0.996765600276836	0.997021314028944	-0.00025571375210797775
Seq06105+dnafountain_TATAT_5ntfront	False	True	True	True	Seq06105	dnafountain_TATAT_5ntfront	dnafountain	TATAT	5' + 5 nt	Seq_anonymized_002438	0.7596071701459866	1.014152261576644	1.0130464273131563	0.0011058342634877594
Seq04297+dnafountain_GCAC_5ntback	False	True	True	True	Seq04297	dnafountain_GCAC_5ntback	dnafountain	GCAC	3' - 5 nt	Seq_anonymized_002445	0.9764347938443864	1.000354802929735	1.0040130174623805	-0.0036582145326453652
Seq02910+internal_TCGTGT_5ntback	True	False	True	True	Seq02910	internal_TCGTGT_5ntback	internal	TCGTGT	3' - 5 nt	Seq_anonymized_002446	1.0496440890456018	1.0083558089142284	1.0077011284908528	0.0006546804233755754
Seq01156+dnafountain_GCAC_5ntback	False	True	True	True	Seq01156	dnafountain_GCAC_5ntback	dnafountain	GCAC	3' - 5 nt	Seq_anonymized_002447	0.6167161014269785	1.0220465995499557	1.02134579165251	0.0007008078974457543
Seq05519+internal_GTCGTG_5ntfront	True	False	True	True	Seq05519	internal_GTCGTG_5ntfront	internal	GTCGTG	5' + 5 nt	Seq_anonymized_002463	0.7767343204316394	1.007005670510935	1.0092722171904391	-0.002266546679504211
Seq05997+internal_CGTGT_5ntback	True	True	True	True	Seq05997	internal_CGTGT_5ntback	internal	CGTGT	3' - 5 nt	Seq_anonymized_002468	0.7948991773900134	1.017255658838184	1.01761818575092	-0.000362526912735861
Seq08335+dnafountain_TATT_back	False	True	True	True	Seq08335	dnafountain_TATT_back	dnafountain	TATT	3' end	Seq_anonymized_002470	0.7360195455373368	1.0220606059036832	1.0097898270187744	0.012270778884908795
Seq06035+internal_CGTG_back	True	True	True	True	Seq06035	internal_CGTG_back	internal	CGTG	3' end	Seq_anonymized_002474	1.8042867883440423	0.961843192212513	0.9738307564018788	-0.011987564189365751
Seq00999+internal_GTCGTG_5ntback	True	False	True	True	Seq00999	internal_GTCGTG_5ntback	internal	GTCGTG	3' - 5 nt	Seq_anonymized_002475	0.9010238779640704	1.0113356991247349	1.0134026841924615	-0.0020669850677266233
Seq03273+internal_CGTGT_5ntback	True	False	True	True	Seq03273	internal_CGTGT_5ntback	internal	CGTGT	3' - 5 nt	Seq_anonymized_002484	1.1269874003743676	0.964461781602742	0.9656255846976992	-0.0011638030949572276
Seq01820+internal_GTCGTG_5ntfront	True	False	True	True	Seq01820	internal_GTCGTG_5ntfront	internal	GTCGTG	5' + 5 nt	Seq_anonymized_002485	1.2533945357037806	1.0100905411148555	1.010642751271187	-0.0005522101563315562
Seq03273+internal_CGTG_5ntback	True	False	True	True	Seq03273	internal_CGTG_5ntback	internal	CGTG	3' - 5 nt	Seq_anonymized_002486	1.5660393536301878	0.9619452341369172	0.9656255846976992	-0.0036803505607819753
Seq08115+internal_CGTGTG_5ntfront	True	False	True	True	Seq08115	internal_CGTGTG_5ntfront	internal	CGTGTG	5' + 5 nt	Seq_anonymized_002491	1.0648848910756814	0.9423074273165574	0.977457594635171	-0.035150167318613645
Seq01053+internal_CGTGTG_middle	True	False	True	True	Seq01053	internal_CGTGTG_middle	internal	CGTGTG	Middle	Seq_anonymized_002492	0.7363356915832019	1.0119580648978137	1.0103171136054736	0.0016409512923400982
Seq01820+internal_CGTGT_back	True	False	True	True	Seq01820	internal_CGTGT_back	internal	CGTGT	3' end	Seq_anonymized_002500	0.9007886180183908	0.9935347867923924	1.010642751271187	-0.0171079644787947
Seq08335+dnafountain_TATA_5ntback	False	True	True	True	Seq08335	dnafountain_TATA_5ntback	dnafountain	TATA	3' - 5 nt	Seq_anonymized_002501	1.0041881339647944	1.0102450766436262	1.0097898270187744	0.00045524962485177234
Seq06035+dnafountain_GCAC_front	False	True	True	True	Seq06035	dnafountain_GCAC_front	dnafountain	GCAC	5' end	Seq_anonymized_002534	0.7634710626630903	1.0158316777923273	0.9738307564018788	0.04200092139044853
Seq04769+internal_TCGTGT_5ntback	True	False	True	True	Seq04769	internal_TCGTGT_5ntback	internal	TCGTGT	3' - 5 nt	Seq_anonymized_002547	1.3484241425867989	0.9797405747728456	0.9930152560917508	-0.01327468131890519
Seq02655+internal_CGTGT_back	True	False	True	True	Seq02655	internal_CGTGT_back	internal	CGTGT	3' end	Seq_anonymized_002555	0.7498362704332022	1.013079554141895	1.017730067817485	-0.004650513675589885
Seq05519+dnafountain_TATA_middle	False	True	True	True	Seq05519	dnafountain_TATA_middle	dnafountain	TATA	Middle	Seq_anonymized_002564	0.5765632209873182	1.015240048325894	1.0092722171904391	0.00596783113545496
Seq08061+dnafountain_TATAT_back	False	True	True	True	Seq08061	dnafountain_TATAT_back	dnafountain	TATAT	3' end	Seq_anonymized_002565	0.9863502925908652	0.9632297739278142	0.9902285598255764	-0.02699878589776228
Seq02110+internal_TCGTGT_back	True	False	True	True	Seq02110	internal_TCGTGT_back	internal	TCGTGT	3' end	Seq_anonymized_002567	1.1064247937309597	1.0048517991973496	1.0032475503166294	0.0016042488807201938
Seq01293+internal_CGTG_middle	True	False	True	True	Seq01293	internal_CGTG_middle	internal	CGTG	Middle	Seq_anonymized_002583	0.4997324530575633	1.01875667217173	1.015893974992748	0.002862697178982021
Seq02655+dnafountain_AACA_5ntback	False	True	True	True	Seq02655	dnafountain_AACA_5ntback	dnafountain	AACA	3' - 5 nt	Seq_anonymized_002584	0.6959576501973301	1.017687471157573	1.017730067817485	-4.2596659912019774e-05
Seq02655+dnafountain_TATAT_back	False	True	True	True	Seq02655	dnafountain_TATAT_back	dnafountain	TATAT	3' end	Seq_anonymized_002586	0.5069375411919508	1.0245814392544883	1.017730067817485	0.006851371437003317
Seq00999+internal_GTCGTG_front	True	False	True	True	Seq00999	internal_GTCGTG_front	internal	GTCGTG	5' end	Seq_anonymized_002587	1.1263911538516902	0.953923496093512	1.0134026841924615	-0.059479188098949476
Seq02655+dnafountain_AACA_middle	False	True	True	True	Seq02655	dnafountain_AACA_middle	dnafountain	AACA	Middle	Seq_anonymized_002590	0.7695018178463922	1.0143688222508849	1.017730067817485	-0.003361245566600113
Seq08219+dnafountain_TATA_front	False	True	True	True	Seq08219	dnafountain_TATA_front	dnafountain	TATA	5' end	Seq_anonymized_002591	0.6664094468919838	1.014936782207861	1.00615306251202	0.008783719695840908
Seq09668+dnafountain_GCAC_5ntfront	False	True	True	True	Seq09668	dnafountain_GCAC_5ntfront	dnafountain	GCAC	5' + 5 nt	Seq_anonymized_002593	1.0254236095795188	0.99813894294968	0.9910658845422418	0.007073058407438215
Seq00639+dnafountain_TATAT_5ntback	False	True	True	True	Seq00639	dnafountain_TATAT_5ntback	dnafountain	TATAT	3' - 5 nt	Seq_anonymized_002615	0.899763461164634	0.9931735118521768	0.997021314028944	-0.0038478021767671677
Seq00221+dnafountain_GCAC_5ntfront	False	True	True	True	Seq00221	dnafountain_GCAC_5ntfront	dnafountain	GCAC	5' + 5 nt	Seq_anonymized_002618	0.994745977442228	0.9815057537432132	0.9877242326592564	-0.006218478916043102
Seq00582+internal_GTCGTG_back	True	False	True	True	Seq00582	internal_GTCGTG_back	internal	GTCGTG	3' end	Seq_anonymized_002627	1.003849600246721	1.004357595109437	1.0109321560428548	-0.006574560933417795
Seq00639+internal_TCGTGT_back	True	False	True	True	Seq00639	internal_TCGTGT_back	internal	TCGTGT	3' end	Seq_anonymized_002646	0.8470501817795518	1.0137584623434104	0.997021314028944	0.016737148314466377
Seq06035+internal_TCGTGT_middle	True	False	True	True	Seq06035	internal_TCGTGT_middle	internal	TCGTGT	Middle	Seq_anonymized_002647	1.937819366060738	0.96142699435867	0.9738307564018788	-0.01240376204320881
Seq03559+dnafountain_GCAC_5ntfront	False	True	True	True	Seq03559	dnafountain_GCAC_5ntfront	dnafountain	GCAC	5' + 5 nt	Seq_anonymized_002648	0.7542439530646308	1.013181748401508	1.0094866229603292	0.0036951254411787815
Seq08219+internal_CGTGTG_5ntback	True	False	True	True	Seq08219	internal_CGTGTG_5ntback	internal	CGTGTG	3' - 5 nt	Seq_anonymized_002650	0.1681186625204985	0.9663603695642228	1.00615306251202	-0.039792692947797303
Seq09033+dnafountain_GCAC_5ntback	False	True	True	True	Seq09033	dnafountain_GCAC_5ntback	dnafountain	GCAC	3' - 5 nt	Seq_anonymized_002652	0.9902586492322926	1.011356473123318	1.0121755157126069	-0.0008190425892888875
Seq07376+dnafountain_TATT_front	False	True	True	True	Seq07376	dnafountain_TATT_front	dnafountain	TATT	5' end	Seq_anonymized_002659	0.8957000090292093	1.0049120626762928	0.9994051161306898	0.00550694654560302
Seq01293+dnafountain_GCAC_front	False	True	True	True	Seq01293	dnafountain_GCAC_front	dnafountain	GCAC	5' end	Seq_anonymized_002660	1.0342989403142635	1.0081914936032583	1.015893974992748	-0.0077024813894897015
Seq02110+dnafountain_AACA_5ntback	False	True	True	True	Seq02110	dnafountain_AACA_5ntback	dnafountain	AACA	3' - 5 nt	Seq_anonymized_002669	1.2757364754889386	1.0021885318135737	1.0032475503166294	-0.0010590185030556754
Seq04297+dnafountain_TATT_front	False	True	True	True	Seq04297	dnafountain_TATT_front	dnafountain	TATT	5' end	Seq_anonymized_002675	0.7294252211005491	0.9964069747548476	1.0040130174623805	-0.007606042707532845
Seq02110+internal_CGTGT_middle	True	False	True	True	Seq02110	internal_CGTGT_middle	internal	CGTGT	Middle	Seq_anonymized_002676	1.5166179193955067	1.0007629577058563	1.0032475503166294	-0.002484592610773051
Seq00582+dnafountain_AACA_5ntfront	False	True	True	True	Seq00582	dnafountain_AACA_5ntfront	dnafountain	AACA	5' + 5 nt	Seq_anonymized_002689	0.7583299172016414	1.0124554850232217	1.0109321560428548	0.0015233289803668892
Seq01164+internal_CGTG_5ntback	True	False	True	True	Seq01164	internal_CGTG_5ntback	internal	CGTG	3' - 5 nt	Seq_anonymized_002696	0.7028890441187603	1.0175860157798475	1.01915685634834	-0.0015708405684924376
Seq02110+dnafountain_GCAC_front	False	True	True	True	Seq02110	dnafountain_GCAC_front	dnafountain	GCAC	5' end	Seq_anonymized_002703	1.2735214390081195	0.9735618071226556	1.0032475503166294	-0.029685743193973768
Seq08524+internal_TCGTGT_middle	True	False	True	True	Seq08524	internal_TCGTGT_middle	internal	TCGTGT	Middle	Seq_anonymized_002710	0.550545837924131	0.939483658937002	1.0077550808603568	-0.06827142192335478
Seq01293+dnafountain_TATA_middle	False	True	True	True	Seq01293	dnafountain_TATA_middle	dnafountain	TATA	Middle	Seq_anonymized_002716	0.8169578887041311	1.0133766004820093	1.015893974992748	-0.0025173745107387457
Seq05046+internal_GTCGTG_5ntback	True	False	True	True	Seq05046	internal_GTCGTG_5ntback	internal	GTCGTG	3' - 5 nt	Seq_anonymized_002720	1.3174680626815338	1.0015891777465578	1.0070657665102734	-0.005476588763715595
Seq03273+internal_CGTGT_5ntfront	True	False	True	True	Seq03273	internal_CGTGT_5ntfront	internal	CGTGT	5' + 5 nt	Seq_anonymized_002726	35.717246071965626	0.7774810685822383	0.9656255846976992	-0.1881445161154609
Seq00639+dnafountain_AACA_front	False	True	True	True	Seq00639	dnafountain_AACA_front	dnafountain	AACA	5' end	Seq_anonymized_002733	0.8387462343290442	1.0096935203901805	0.997021314028944	0.012672206361236449
Seq04077+internal_CGTG_back	True	True	True	True	Seq04077	internal_CGTG_back	internal	CGTG	3' end	Seq_anonymized_002737	0.714798014577012	0.9682077833216908	0.9672505579510337	0.0009572253706571221
Seq01820+dnafountain_TATT_5ntback	False	True	True	True	Seq01820	dnafountain_TATT_5ntback	dnafountain	TATT	3' - 5 nt	Seq_anonymized_002742	1.0320329553795666	1.0129372425078946	1.010642751271187	0.002294491236707552
Seq05997+dnafountain_AACA_middle	False	True	True	True	Seq05997	dnafountain_AACA_middle	dnafountain	AACA	Middle	Seq_anonymized_002746	0.974171349066378	1.014257940424076	1.01761818575092	-0.0033602453268439803
Seq01156+dnafountain_TATA_5ntfront	False	True	True	True	Seq01156	dnafountain_TATA_5ntfront	dnafountain	TATA	5' + 5 nt	Seq_anonymized_002753	0.4135947530561525	1.0232425277372663	1.02134579165251	0.0018967360847563786
Seq01164+internal_CGTG_5ntfront	True	False	True	True	Seq01164	internal_CGTG_5ntfront	internal	CGTG	5' + 5 nt	Seq_anonymized_002763	0.618212328090388	1.0197745890891998	1.01915685634834	0.0006177327408598554
Seq05046+internal_CGTG_back	True	False	True	True	Seq05046	internal_CGTG_back	internal	CGTG	3' end	Seq_anonymized_002778	0.8536087003247265	1.0117472110817316	1.0070657665102734	0.004681444571458249
Seq03559+internal_TCGTGT_middle	True	False	True	True	Seq03559	internal_TCGTGT_middle	internal	TCGTGT	Middle	Seq_anonymized_002787	1.1527829316663507	1.0066928439904412	1.0094866229603292	-0.0027937789698879723
Seq05656+dnafountain_TATA_5ntfront	False	True	True	True	Seq05656	dnafountain_TATA_5ntfront	dnafountain	TATA	5' + 5 nt	Seq_anonymized_002788	0.6999132683326272	1.0133452373083032	1.018604777177636	-0.005259539869332919
Seq04297+dnafountain_TATAT_5ntfront	False	True	True	True	Seq04297	dnafountain_TATAT_5ntfront	dnafountain	TATAT	5' + 5 nt	Seq_anonymized_002790	0.6996158126510519	1.000663178152533	1.0040130174623805	-0.0033498393098474466
Seq04297+dnafountain_TATA_5ntfront	False	True	True	True	Seq04297	dnafountain_TATA_5ntfront	dnafountain	TATA	5' + 5 nt	Seq_anonymized_002799	0.8260344125390434	0.9967435702149956	1.0040130174623805	-0.007269447247384875
Seq01955+internal_TCGTGT_front	True	False	True	True	Seq01955	internal_TCGTGT_front	internal	TCGTGT	5' end	Seq_anonymized_002802	1.5906609008332442	0.9324713905340698	1.0017526851297929	-0.06928129459572308
Seq04077+internal_CGTGT_front	True	False	True	True	Seq04077	internal_CGTGT_front	internal	CGTGT	5' end	Seq_anonymized_002812	1.2061863153404306	0.967262656374886	0.9672505579510337	1.2098423852302531e-05
Seq07376+internal_TCGTGT_front	True	False	True	True	Seq07376	internal_TCGTGT_front	internal	TCGTGT	5' end	Seq_anonymized_002814	2.097452603148978	0.9429618791513054	0.9994051161306898	-0.05644323697938447
Seq06035+dnafountain_TATT_front	False	True	True	True	Seq06035	dnafountain_TATT_front	dnafountain	TATT	5' end	Seq_anonymized_002822	0.6837058612785736	1.0196744405835394	0.9738307564018788	0.04584368418166063
Seq05019+internal_CGTG_back	True	False	True	True	Seq05019	internal_CGTG_back	internal	CGTG	3' end	Seq_anonymized_002828	0.2960927137199421	0.9472095614476804	1.0145905793713474	-0.06738101792366702
Seq00999+dnafountain_AACA_5ntback	False	True	True	True	Seq00999	dnafountain_AACA_5ntback	dnafountain	AACA	3' - 5 nt	Seq_anonymized_002832	0.6498781313613003	1.018496008335635	1.0134026841924615	0.005093324143173428
Seq08335+internal_GTCGTG_5ntback	True	False	True	True	Seq08335	internal_GTCGTG_5ntback	internal	GTCGTG	3' - 5 nt	Seq_anonymized_002835	1.08434913893827	1.0081978381340833	1.0097898270187744	-0.0015919888846911423
Seq04077+dnafountain_TATA_back	False	True	True	True	Seq04077	dnafountain_TATA_back	dnafountain	TATA	3' end	Seq_anonymized_002837	0.6771716863661268	1.0098934074159305	0.9672505579510337	0.042642849464896826
Seq08219+internal_GTCGTG_5ntback	True	False	True	True	Seq08219	internal_GTCGTG_5ntback	internal	GTCGTG	3' - 5 nt	Seq_anonymized_002839	0.8388673038762774	1.010870588265822	1.00615306251202	0.00471752575380191
Seq01820+dnafountain_TATA_5ntback	False	True	True	True	Seq01820	dnafountain_TATA_5ntback	dnafountain	TATA	3' - 5 nt	Seq_anonymized_002846	0.9472744770639172	1.0134751291689084	1.010642751271187	0.0028323778977212832
Seq03273+internal_TCGTGT_front	True	False	True	True	Seq03273	internal_TCGTGT_front	internal	TCGTGT	5' end	Seq_anonymized_002849	2.4788524696307843	0.9489131042891836	0.9656255846976992	-0.016712480408515584
Seq05019+dnafountain_TATAT_front	False	True	True	True	Seq05019	dnafountain_TATAT_front	dnafountain	TATAT	5' end	Seq_anonymized_002850	0.7101145954316417	1.0103005138836725	1.0145905793713474	-0.0042900654876749655
Seq05046+dnafountain_TATT_back	False	True	True	True	Seq05046	dnafountain_TATT_back	dnafountain	TATT	3' end	Seq_anonymized_002855	0.8562600311832137	1.0141601602966013	1.0070657665102734	0.007094393786327924
Seq04297+dnafountain_TATA_middle	False	True	True	True	Seq04297	dnafountain_TATA_middle	dnafountain	TATA	Middle	Seq_anonymized_002862	0.4798982397617473	1.0110098134779426	1.0040130174623805	0.0069967960155621345
Seq00036+internal_GTCGTG_5ntback	True	False	True	True	Seq00036	internal_GTCGTG_5ntback	internal	GTCGTG	3' - 5 nt	Seq_anonymized_002863	0.8708078056628132	1.016327671235714	1.0199587013124642	-0.0036310300767501413
Seq06105+internal_CGTGT_front	True	False	True	True	Seq06105	internal_CGTGT_front	internal	CGTGT	5' end	Seq_anonymized_002865	2.0026798316964443	0.8769823056827877	1.0130464273131563	-0.13606412163036863
Seq03559+dnafountain_AACA_front	False	True	True	True	Seq03559	dnafountain_AACA_front	dnafountain	AACA	5' end	Seq_anonymized_002866	0.8158602727526709	1.0110318212536735	1.0094866229603292	0.0015451982933443187
Seq04297+internal_TCGTGT_front	True	False	True	True	Seq04297	internal_TCGTGT_front	internal	TCGTGT	5' end	Seq_anonymized_002877	1.5200292603419197	0.970781632781495	1.0040130174623805	-0.03323138468088549
Seq08219+dnafountain_TATAT_back	False	True	True	True	Seq08219	dnafountain_TATAT_back	dnafountain	TATAT	3' end	Seq_anonymized_002891	0.6616123672642695	1.0182288122166163	1.00615306251202	0.01207574970459624
Seq00999+internal_CGTGTG_front	True	False	True	True	Seq00999	internal_CGTGTG_front	internal	CGTGTG	5' end	Seq_anonymized_002900	3.418252065481021	0.8603859017634317	1.0134026841924615	-0.15301678242902983
Seq01293+dnafountain_TATAT_5ntfront	False	True	True	True	Seq01293	dnafountain_TATAT_5ntfront	dnafountain	TATAT	5' + 5 nt	Seq_anonymized_002913	0.6542384426118497	1.0141890315650388	1.015893974992748	-0.0017049434277092157
Seq05656+internal_TCGTGT_5ntback	True	False	True	True	Seq05656	internal_TCGTGT_5ntback	internal	TCGTGT	3' - 5 nt	Seq_anonymized_002915	1.1099398583302946	1.0128095705482365	1.018604777177636	-0.005795206629399585
Seq08524+dnafountain_AACA_front	False	True	True	True	Seq08524	dnafountain_AACA_front	dnafountain	AACA	5' end	Seq_anonymized_002917	0.9388554137327834	1.010027116504152	1.0077550808603568	0.0022720356437950784
Seq07376+dnafountain_TATT_5ntback	False	True	True	True	Seq07376	dnafountain_TATT_5ntback	dnafountain	TATT	3' - 5 nt	Seq_anonymized_002924	0.6407969620579531	1.0045806336529264	0.9994051161306898	0.00517551752223655
Seq05046+internal_CGTGTG_5ntback	True	False	True	True	Seq05046	internal_CGTGTG_5ntback	internal	CGTGTG	3' - 5 nt	Seq_anonymized_002925	0.9597457025331088	0.9955841684661336	1.0070657665102734	-0.01148159804413973
Seq08335+internal_CGTG_5ntfront	True	False	True	True	Seq08335	internal_CGTG_5ntfront	internal	CGTG	5' + 5 nt	Seq_anonymized_002927	0.9190109695128718	1.0107395533268666	1.0097898270187744	0.0009497263080922025
Seq02110+dnafountain_AACA_back	False	True	True	True	Seq02110	dnafountain_AACA_back	dnafountain	AACA	3' end	Seq_anonymized_002933	1.0685589709868146	1.006966794429056	1.0032475503166294	0.003719244112426523
Seq02910+dnafountain_AACA_5ntfront	False	True	True	True	Seq02910	dnafountain_AACA_5ntfront	dnafountain	AACA	5' + 5 nt	Seq_anonymized_002937	0.8417150399799386	1.014702034971954	1.0077011284908528	0.007000906481101188
Seq08563+dnafountain_AACA_front	False	True	True	True	Seq08563	dnafountain_AACA_front	dnafountain	AACA	5' end	Seq_anonymized_002945	0.9096747345403372	1.0014860800417085	1.0080505431583178	-0.006564463116609298
Seq02110+internal_CGTGTG_back	True	False	True	True	Seq02110	internal_CGTGTG_back	internal	CGTGTG	3' end	Seq_anonymized_002958	1.425116132772262	1.005956449307926	1.0032475503166294	0.002708898991296671
Seq09668+dnafountain_TATA_back	False	True	True	True	Seq09668	dnafountain_TATA_back	dnafountain	TATA	3' end	Seq_anonymized_002960	0.8584180485913646	0.9923359079607976	0.9910658845422418	0.0012700234185558656
Seq08061+internal_TCGTGT_front	True	False	True	True	Seq08061	internal_TCGTGT_front	internal	TCGTGT	5' end	Seq_anonymized_002961	1.5719964914538769	0.9443240078073204	0.9902285598255764	-0.04590455201825605
Seq00221+internal_CGTG_5ntfront	True	False	True	True	Seq00221	internal_CGTG_5ntfront	internal	CGTG	5' + 5 nt	Seq_anonymized_002963	0.8315274677403826	0.9818794350692824	0.9877242326592564	-0.005844797589973916
Seq01293+internal_GTCGTG_back	True	False	True	True	Seq01293	internal_GTCGTG_back	internal	GTCGTG	3' end	Seq_anonymized_002977	0.8319825808038801	1.0090372022624594	1.015893974992748	-0.006856772730288618
Seq04769+dnafountain_TATT_middle	False	True	True	True	Seq04769	dnafountain_TATT_middle	dnafountain	TATT	Middle	Seq_anonymized_003022	1.0418499332156932	0.9947468781573252	0.9930152560917508	0.001731622065574423
Seq03116+internal_CGTG_5ntback	True	False	True	True	Seq03116	internal_CGTG_5ntback	internal	CGTG	3' - 5 nt	Seq_anonymized_003027	2.237507777279448	0.9252794020595634	0.9699466393906212	-0.04466723733105782
Seq05656+internal_CGTG_back	True	False	True	True	Seq05656	internal_CGTG_back	internal	CGTG	3' end	Seq_anonymized_003035	0.8630018059126088	1.0079513786209089	1.018604777177636	-0.0106533985567272
Seq05519+internal_CGTG_middle	True	True	True	True	Seq05519	internal_CGTG_middle	internal	CGTG	Middle	Seq_anonymized_003037	0.7473597091958998	1.011628941500056	1.0092722171904391	0.0023567243096167534
Seq00999+dnafountain_TATT_middle	False	True	True	True	Seq00999	dnafountain_TATT_middle	dnafountain	TATT	Middle	Seq_anonymized_003046	0.9083753591843712	1.0112291174241952	1.0134026841924615	-0.0021735667682662996
Seq05046+dnafountain_TATT_middle	False	True	True	True	Seq05046	dnafountain_TATT_middle	dnafountain	TATT	Middle	Seq_anonymized_003048	1.0028550980828594	1.0034405763805114	1.0070657665102734	-0.003625190129761924
Seq00999+dnafountain_AACA_5ntfront	False	True	True	True	Seq00999	dnafountain_AACA_5ntfront	dnafountain	AACA	5' + 5 nt	Seq_anonymized_003053	0.6960163119731005	1.0142959007335022	1.0134026841924615	0.0008932165410406867
Seq08563+dnafountain_TATAT_5ntfront	False	True	True	True	Seq08563	dnafountain_TATAT_5ntfront	dnafountain	TATAT	5' + 5 nt	Seq_anonymized_003056	1.9835551241952152	1.008896002747317	1.0080505431583178	0.0008454595889992866
Seq06105+dnafountain_GCAC_back	False	True	True	True	Seq06105	dnafountain_GCAC_back	dnafountain	GCAC	3' end	Seq_anonymized_003058	0.9602749873261156	0.9770986024163508	1.0130464273131563	-0.03594782489680548
Seq01164+dnafountain_TATA_5ntback	False	True	True	True	Seq01164	dnafountain_TATA_5ntback	dnafountain	TATA	3' - 5 nt	Seq_anonymized_003074	0.9294417988059396	1.018944948335209	1.01915685634834	-0.00021190801313086816
Seq00036+internal_TCGTGT_front	True	False	True	True	Seq00036	internal_TCGTGT_front	internal	TCGTGT	5' end	Seq_anonymized_003087	1.1241734427156598	0.9852011755584412	1.0199587013124642	-0.03475752575402302
Seq02110+dnafountain_TATA_front	False	True	True	True	Seq02110	dnafountain_TATA_front	dnafountain	TATA	5' end	Seq_anonymized_003097	0.7792974116715818	1.0142991780138348	1.0032475503166294	0.011051627697205468
Seq04077+internal_CGTGT_5ntback	True	False	True	True	Seq04077	internal_CGTGT_5ntback	internal	CGTGT	3' - 5 nt	Seq_anonymized_003105	1.3159676164801604	0.9522583484881568	0.9672505579510337	-0.014992209462876827
Seq05046+internal_CGTGTG_middle	True	False	True	True	Seq05046	internal_CGTGTG_middle	internal	CGTGTG	Middle	Seq_anonymized_003106	1.893672572594032	1.0077258474225714	1.0070657665102734	0.0006600809122980777
Seq08563+dnafountain_AACA_5ntback	False	True	True	True	Seq08563	dnafountain_AACA_5ntback	dnafountain	AACA	3' - 5 nt	Seq_anonymized_003108	1.0776756633994242	1.0089729619075007	1.0080505431583178	0.0009224187491829738
Seq09668+dnafountain_TATAT_5ntback	False	True	True	True	Seq09668	dnafountain_TATAT_5ntback	dnafountain	TATAT	3' - 5 nt	Seq_anonymized_003109	1.1589410806979004	0.9940704595985632	0.9910658845422418	0.003004575056321457
Seq01293+dnafountain_TATAT_middle	False	True	True	True	Seq01293	dnafountain_TATAT_middle	dnafountain	TATAT	Middle	Seq_anonymized_003110	0.9422262233841692	1.0097616381276615	1.015893974992748	-0.006132336865086518
Seq03273+internal_TCGTGT_5ntback	True	False	True	True	Seq03273	internal_TCGTGT_5ntback	internal	TCGTGT	3' - 5 nt	Seq_anonymized_003115	1.1264197924194883	0.9686875479081376	0.9656255846976992	0.00306196321043839
Seq06035+internal_TCGTGT_back	True	False	True	True	Seq06035	internal_TCGTGT_back	internal	TCGTGT	3' end	Seq_anonymized_003118	0.8293694991409938	1.017458417992234	0.9738307564018788	0.04362766159035514
Seq02655+internal_CGTG_middle	True	True	True	True	Seq02655	internal_CGTG_middle	internal	CGTG	Middle	Seq_anonymized_003123	0.5623439547021447	1.0194103592378023	1.017730067817485	0.001680291420317337
Seq04297+internal_CGTGTG_middle	True	False	True	True	Seq04297	internal_CGTGTG_middle	internal	CGTGTG	Middle	Seq_anonymized_003136	1.6762392376062216	1.0003402220124114	1.0040130174623805	-0.003672795449969124
Seq05033+internal_CGTGTG_back	True	False	True	True	Seq05033	internal_CGTGTG_back	internal	CGTGTG	3' end	Seq_anonymized_003144	0.8925689435585659	1.0119261148988308	1.0116608670196632	0.00026524787916759607
Seq05519+dnafountain_GCAC_5ntback	True	True	True	True	Seq05519	dnafountain_GCAC_5ntback	dnafountain	GCAC	3' - 5 nt	Seq_anonymized_003148	1.0734953495055002	1.00873407377574	1.0092722171904391	-0.0005381434146991548
Seq03273+dnafountain_GCAC_5ntback	False	True	True	True	Seq03273	dnafountain_GCAC_5ntback	dnafountain	GCAC	3' - 5 nt	Seq_anonymized_003150	0.6755792176026173	0.9725527708518552	0.9656255846976992	0.006927186154155995
Seq05997+dnafountain_AACA_5ntback	False	True	True	True	Seq05997	dnafountain_AACA_5ntback	dnafountain	AACA	3' - 5 nt	Seq_anonymized_003153	0.8229696051269288	1.0163965004667044	1.01761818575092	-0.0012216852842155124
Seq02655+dnafountain_TATAT_front	False	True	True	True	Seq02655	dnafountain_TATAT_front	dnafountain	TATAT	5' end	Seq_anonymized_003154	1.2275695684368824	1.0172299140833363	1.017730067817485	-0.0005001537341486895
Seq09668+dnafountain_AACA_5ntfront	False	True	True	True	Seq09668	dnafountain_AACA_5ntfront	dnafountain	AACA	5' + 5 nt	Seq_anonymized_003161	0.6489257546271897	1.0076943855499143	0.9910658845422418	0.016628501007672547
Seq05997+dnafountain_TATA_middle	False	True	True	True	Seq05997	dnafountain_TATA_middle	dnafountain	TATA	Middle	Seq_anonymized_003163	0.8763698528083219	1.0198679326059323	1.01761818575092	0.0022497468550124466
Seq02085+internal_CGTGT_5ntfront	True	False	True	True	Seq02085	internal_CGTGT_5ntfront	internal	CGTGT	5' + 5 nt	Seq_anonymized_003168	1.898161590530135	0.96036647955646	0.9817589000951256	-0.021392420538665524
Seq02910+dnafountain_TATA_back	False	True	True	True	Seq02910	dnafountain_TATA_back	dnafountain	TATA	3' end	Seq_anonymized_003180	0.5919354212530773	1.0130136245306176	1.0077011284908528	0.0053124960397648024
Seq09668+internal_GTCGTG_back	True	False	True	True	Seq09668	internal_GTCGTG_back	internal	GTCGTG	3' end	Seq_anonymized_003183	0.9572190155834068	0.9887172445446346	0.9910658845422418	-0.0023486399976071493
Seq03116+dnafountain_GCAC_middle	False	True	True	True	Seq03116	dnafountain_GCAC_middle	dnafountain	GCAC	Middle	Seq_anonymized_003184	2.7833765668239567	0.9062887462306594	0.9699466393906212	-0.06365789315996184
Seq05019+internal_GTCGTG_5ntfront	True	False	True	True	Seq05019	internal_GTCGTG_5ntfront	internal	GTCGTG	5' + 5 nt	Seq_anonymized_003187	0.4895414538580218	0.9603815304299884	1.0145905793713474	-0.05420904894135903
Seq05997+dnafountain_AACA_front	False	True	True	True	Seq05997	dnafountain_AACA_front	dnafountain	AACA	5' end	Seq_anonymized_003190	0.6131003978418397	1.012666355874065	1.01761818575092	-0.004951829876854941
Seq08654+internal_TCGTGT_5ntback	True	False	True	True	Seq08654	internal_TCGTGT_5ntback	internal	TCGTGT	3' - 5 nt	Seq_anonymized_003193	0.6013720066822482	1.0151660677328576	1.0138731939275627	0.0012928738052948585
Seq05656+internal_CGTG_middle	True	False	True	True	Seq05656	internal_CGTG_middle	internal	CGTG	Middle	Seq_anonymized_003202	1.115452188320708	0.991941942909644	1.018604777177636	-0.026662834267992097
Seq05519+dnafountain_GCAC_middle	False	True	True	True	Seq05519	dnafountain_GCAC_middle	dnafountain	GCAC	Middle	Seq_anonymized_003224	0.6561182375994425	1.0115340425840904	1.0092722171904391	0.0022618253936512733
Seq00582+dnafountain_TATAT_front	False	True	True	True	Seq00582	dnafountain_TATAT_front	dnafountain	TATAT	5' end	Seq_anonymized_003231	1.5567569007542006	1.0057702037489165	1.0109321560428548	-0.005161952293938343
Seq05997+internal_CGTGT_front	True	False	True	True	Seq05997	internal_CGTGT_front	internal	CGTGT	5' end	Seq_anonymized_003243	1.1113590291113773	1.0113165707077976	1.01761818575092	-0.006301615043122322
Seq08563+dnafountain_GCAC_5ntback	False	True	True	True	Seq08563	dnafountain_GCAC_5ntback	dnafountain	GCAC	3' - 5 nt	Seq_anonymized_003248	1.0224228835202387	1.0097621273775423	1.0080505431583178	0.0017115842192245712
Seq05033+dnafountain_TATAT_5ntback	False	True	True	True	Seq05033	dnafountain_TATAT_5ntback	dnafountain	TATAT	3' - 5 nt	Seq_anonymized_003258	0.6350910258247348	1.0200736532471335	1.0116608670196632	0.008412786227470326
Seq02110+internal_TCGTGT_front	True	False	True	True	Seq02110	internal_TCGTGT_front	internal	TCGTGT	5' end	Seq_anonymized_003272	2.4199718168112008	0.952850593879959	1.0032475503166294	-0.050396956436670415
Seq04769+dnafountain_GCAC_middle	False	True	True	True	Seq04769	dnafountain_GCAC_middle	dnafountain	GCAC	Middle	Seq_anonymized_003275	1.4161875025806674	0.98987010583295	0.9930152560917508	-0.0031451502588007996
Seq02110+dnafountain_TATA_5ntfront	False	True	True	True	Seq02110	dnafountain_TATA_5ntfront	dnafountain	TATA	5' + 5 nt	Seq_anonymized_003278	1.190188646921286	0.9996219031205495	1.0032475503166294	-0.0036256471960798287
Seq01955+dnafountain_TATAT_front	False	True	True	True	Seq01955	dnafountain_TATAT_front	dnafountain	TATAT	5' end	Seq_anonymized_003282	1.863337741802052	0.9879093690890548	1.0017526851297929	-0.013843316040738074
Seq02764+dnafountain_TATAT_back	False	True	True	True	Seq02764	dnafountain_TATAT_back	dnafountain	TATAT	3' end	Seq_anonymized_003285	0.8644780730748551	1.0096394566649616	1.0119323319504747	-0.0022928752855131407
Seq01293+dnafountain_AACA_5ntback	False	True	True	True	Seq01293	dnafountain_AACA_5ntback	dnafountain	AACA	3' - 5 nt	Seq_anonymized_003286	0.6250331148139247	1.0176166073815518	1.015893974992748	0.0017226323888037687
Seq02764+internal_GTCGTG_back	True	False	True	True	Seq02764	internal_GTCGTG_back	internal	GTCGTG	3' end	Seq_anonymized_003289	1.6696169989703298	1.0106149039947157	1.0119323319504747	-0.0013174279557590651
Seq05033+internal_CGTG_middle	True	False	True	True	Seq05033	internal_CGTG_middle	internal	CGTG	Middle	Seq_anonymized_003303	0.9449705817180808	1.011721194624846	1.0116608670196632	6.0327605182930455e-05
Seq00999+internal_GTCGTG_5ntfront	True	False	True	True	Seq00999	internal_GTCGTG_5ntfront	internal	GTCGTG	5' + 5 nt	Seq_anonymized_003305	0.9743582626381316	1.010126576083495	1.0134026841924615	-0.0032761081089665023
Seq00221+dnafountain_GCAC_back	False	True	True	True	Seq00221	dnafountain_GCAC_back	dnafountain	GCAC	3' end	Seq_anonymized_003310	0.6509465562959864	1.0138716756223305	0.9877242326592564	0.02614744296307414
Seq01053+dnafountain_TATAT_back	False	True	True	True	Seq01053	dnafountain_TATAT_back	dnafountain	TATAT	3' end	Seq_anonymized_003317	0.7704150350772685	1.016416234444389	1.0103171136054736	0.006099120838915395
Seq01293+dnafountain_GCAC_back	False	True	True	True	Seq01293	dnafountain_GCAC_back	dnafountain	GCAC	3' end	Seq_anonymized_003320	0.663558517180177	1.0124772467792589	1.015893974992748	-0.003416728213489151
Seq05019+dnafountain_GCAC_back	False	True	True	True	Seq05019	dnafountain_GCAC_back	dnafountain	GCAC	3' end	Seq_anonymized_003321	0.6460228208199498	1.0127585677917454	1.0145905793713474	-0.0018320115796019998
Seq02910+dnafountain_AACA_back	False	True	True	True	Seq02910	dnafountain_AACA_back	dnafountain	AACA	3' end	Seq_anonymized_003323	0.5511066760267387	1.0126863467887988	1.0077011284908528	0.004985218297945959
Seq02085+dnafountain_TATAT_middle	False	True	True	True	Seq02085	dnafountain_TATAT_middle	dnafountain	TATAT	Middle	Seq_anonymized_003330	1.2170811854992651	0.9741048601894164	0.9817589000951256	-0.00765403990570912
Seq08115+dnafountain_AACA_back	False	True	True	True	Seq08115	dnafountain_AACA_back	dnafountain	AACA	3' end	Seq_anonymized_003338	1.1269735930155236	1.00657278884534	0.977457594635171	0.02911519421016895
Seq06035+dnafountain_GCAC_5ntback	False	True	True	True	Seq06035	dnafountain_GCAC_5ntback	dnafountain	GCAC	3' - 5 nt	Seq_anonymized_003344	0.9357317065133648	0.9768856713510627	0.9738307564018788	0.0030549149491839733
Seq01164+internal_GTCGTG_back	True	False	True	True	Seq01164	internal_GTCGTG_back	internal	GTCGTG	3' end	Seq_anonymized_003354	1.4085499125695775	0.9716928369261238	1.01915685634834	-0.04746401942221612
Seq02655+dnafountain_AACA_back	False	True	True	True	Seq02655	dnafountain_AACA_back	dnafountain	AACA	3' end	Seq_anonymized_003355	0.6410830230129982	1.0196044418510086	1.017730067817485	0.0018743740335236403
Seq08219+internal_GTCGTG_back	True	False	True	True	Seq08219	internal_GTCGTG_back	internal	GTCGTG	3' end	Seq_anonymized_003359	0.922886192307258	1.0048341899392763	1.00615306251202	-0.0013188725727437678
Seq01293+dnafountain_TATA_back	False	True	True	True	Seq01293	dnafountain_TATA_back	dnafountain	TATA	3' end	Seq_anonymized_003366	0.6928188192886638	0.9994059278713986	1.015893974992748	-0.016488047121349436
Seq05019+dnafountain_TATA_5ntback	False	True	True	True	Seq05019	dnafountain_TATA_5ntback	dnafountain	TATA	3' - 5 nt	Seq_anonymized_003367	0.815280962032377	1.0136355168599795	1.0145905793713474	-0.000955062511367899
Seq01053+internal_CGTGT_back	True	False	True	True	Seq01053	internal_CGTGT_back	internal	CGTGT	3' end	Seq_anonymized_003381	1.071715749811853	0.9730383167142505	1.0103171136054736	-0.037278796891223154
Seq08335+internal_CGTG_middle	True	False	True	True	Seq08335	internal_CGTG_middle	internal	CGTG	Middle	Seq_anonymized_003383	0.967304288286386	1.0112578394619969	1.0097898270187744	0.0014680124432224773
Seq06035+dnafountain_TATAT_middle	False	True	True	True	Seq06035	dnafountain_TATAT_middle	dnafountain	TATAT	Middle	Seq_anonymized_003390	1.2127514002545832	0.9725884008048205	0.9738307564018788	-0.00124235559705832
Seq08335+dnafountain_TATAT_middle	False	True	True	True	Seq08335	dnafountain_TATAT_middle	dnafountain	TATAT	Middle	Seq_anonymized_003416	0.8204534319546063	1.0116789799052444	1.0097898270187744	0.001889152886469958
Seq08115+dnafountain_GCAC_back	False	True	True	True	Seq08115	dnafountain_GCAC_back	dnafountain	GCAC	3' end	Seq_anonymized_003419	0.9814794254992456	1.0070949102201487	0.977457594635171	0.02963731558497773
Seq05656+internal_CGTG_5ntfront	True	False	True	True	Seq05656	internal_CGTG_5ntfront	internal	CGTG	5' + 5 nt	Seq_anonymized_003428	0.8224258250203353	1.0123576260950014	1.018604777177636	-0.006247151082634739
Seq03273+dnafountain_TATAT_middle	False	True	True	True	Seq03273	dnafountain_TATAT_middle	dnafountain	TATAT	Middle	Seq_anonymized_003433	1.9324464285087892	0.9574438480754256	0.9656255846976992	-0.008181736622273617
Seq08219+dnafountain_GCAC_5ntfront	False	True	True	True	Seq08219	dnafountain_GCAC_5ntfront	dnafountain	GCAC	5' + 5 nt	Seq_anonymized_003440	0.822667615282084	1.0115173859648825	1.00615306251202	0.005364323452862418
Seq08061+internal_CGTGT_back	True	False	True	True	Seq08061	internal_CGTGT_back	internal	CGTGT	3' end	Seq_anonymized_003451	0.8200501597628652	0.9861246000269503	0.9902285598255764	-0.0041039597986261
Seq00999+dnafountain_TATA_middle	False	True	True	True	Seq00999	dnafountain_TATA_middle	dnafountain	TATA	Middle	Seq_anonymized_003452	0.8495367805044544	1.0110334431439607	1.0134026841924615	-0.002369241048500781
Seq00582+internal_CGTGTG_middle	True	True	True	True	Seq00582	internal_CGTGTG_middle	internal	CGTGTG	Middle	Seq_anonymized_003455	0.8126228262109092	1.0051639764113196	1.0109321560428548	-0.005768179631535197
Seq08524+dnafountain_TATA_front	False	True	True	True	Seq08524	dnafountain_TATA_front	dnafountain	TATA	5' end	Seq_anonymized_003457	0.9278724589474292	1.0087046971098448	1.0077550808603568	0.0009496162494879723
Seq09033+internal_CGTG_middle	True	False	True	True	Seq09033	internal_CGTG_middle	internal	CGTG	Middle	Seq_anonymized_003474	0.754585171114169	1.01380598769642	1.0121755157126069	0.0016304719838131643
Seq04769+dnafountain_TATAT_5ntfront	False	True	True	True	Seq04769	dnafountain_TATAT_5ntfront	dnafountain	TATAT	5' + 5 nt	Seq_anonymized_003481	0.772059161552682	0.9990284483914728	0.9930152560917508	0.00601319229972197
Seq00639+internal_TCGTGT_middle	True	False	True	True	Seq00639	internal_TCGTGT_middle	internal	TCGTGT	Middle	Seq_anonymized_003486	0.8791805084158073	0.9974749003563166	0.997021314028944	0.0004535863273725793
Seq05656+internal_TCGTGT_middle	True	True	True	True	Seq05656	internal_TCGTGT_middle	internal	TCGTGT	Middle	Seq_anonymized_003488	0.6834909088992451	1.014303233609396	1.018604777177636	-0.004301543568240085
Seq05019+dnafountain_TATA_front	False	True	True	True	Seq05019	dnafountain_TATA_front	dnafountain	TATA	5' end	Seq_anonymized_003495	0.6280633428289522	1.0110501146381825	1.0145905793713474	-0.0035404647331649386
Seq00036+dnafountain_TATA_5ntback	False	True	True	True	Seq00036	dnafountain_TATA_5ntback	dnafountain	TATA	3' - 5 nt	Seq_anonymized_003510	0.7459773374873914	1.016275505098908	1.0199587013124642	-0.0036831962135561724
Seq08524+dnafountain_AACA_5ntfront	False	True	True	True	Seq08524	dnafountain_AACA_5ntfront	dnafountain	AACA	5' + 5 nt	Seq_anonymized_003515	1.206742001019527	1.0097051674586437	1.0077550808603568	0.001950086598286882
Seq04077+internal_GTCGTG_5ntfront	True	False	True	True	Seq04077	internal_GTCGTG_5ntfront	internal	GTCGTG	5' + 5 nt	Seq_anonymized_003516	0.5585684492003675	0.965160802151666	0.9672505579510337	-0.002089755799367654
Seq00582+internal_TCGTGT_back	True	False	True	True	Seq00582	internal_TCGTGT_back	internal	TCGTGT	3' end	Seq_anonymized_003520	1.0397827065017131	1.0005109905697591	1.0109321560428548	-0.010421165473095684
Seq08335+dnafountain_TATAT_5ntfront	False	True	True	True	Seq08335	dnafountain_TATAT_5ntfront	dnafountain	TATAT	5' + 5 nt	Seq_anonymized_003521	1.067390653931213	1.0086927732544482	1.0097898270187744	-0.001097053764326228
Seq08219+internal_GTCGTG_5ntfront	True	False	True	True	Seq08219	internal_GTCGTG_5ntfront	internal	GTCGTG	5' + 5 nt	Seq_anonymized_003526	1.1467065986511282	1.004739121580367	1.00615306251202	-0.001413940931653146
Seq04769+internal_CGTG_front	True	False	True	True	Seq04769	internal_CGTG_front	internal	CGTG	5' end	Seq_anonymized_003531	0.725528830249094	0.960875811545639	0.9930152560917508	-0.03213944454611184
Seq04769+internal_CGTG_middle	True	False	True	True	Seq04769	internal_CGTG_middle	internal	CGTG	Middle	Seq_anonymized_003545	1.2785176708732915	0.9875251050720304	0.9930152560917508	-0.005490151019720391
Seq03559+dnafountain_TATT_middle	False	True	True	True	Seq03559	dnafountain_TATT_middle	dnafountain	TATT	Middle	Seq_anonymized_003547	0.9540272154771692	1.0087022986496028	1.0094866229603292	-0.000784324310726392
Seq05656+internal_CGTGTG_5ntback	True	False	True	True	Seq05656	internal_CGTGTG_5ntback	internal	CGTGTG	3' - 5 nt	Seq_anonymized_003548	0.7377180841646516	1.011243271283581	1.018604777177636	-0.007361505894055043
Seq04297+dnafountain_AACA_middle	False	True	True	True	Seq04297	dnafountain_AACA_middle	dnafountain	AACA	Middle	Seq_anonymized_003549	0.6721294781560404	1.004015048869593	1.0040130174623805	2.031407212443881e-06
Seq08563+dnafountain_TATT_front	False	True	True	True	Seq08563	dnafountain_TATT_front	dnafountain	TATT	5' end	Seq_anonymized_003562	1.020424114014197	1.0140457896141044	1.0080505431583178	0.00599524645578664
Seq03273+dnafountain_TATT_5ntback	False	True	True	True	Seq03273	dnafountain_TATT_5ntback	dnafountain	TATT	3' - 5 nt	Seq_anonymized_003565	1.4987398471742148	0.9677545520905104	0.9656255846976992	0.0021289673928112096
Seq08335+dnafountain_TATAT_5ntback	False	True	True	True	Seq08335	dnafountain_TATAT_5ntback	dnafountain	TATAT	3' - 5 nt	Seq_anonymized_003566	0.0669262547025424	1.0186758777508016	1.0097898270187744	0.008886050732027195
Seq09033+internal_CGTGTG_front	True	False	True	True	Seq09033	internal_CGTGTG_front	internal	CGTGTG	5' end	Seq_anonymized_003567	2.598229030878298	0.9523298976031688	1.0121755157126069	-0.059845618109438115
Seq00582+internal_CGTGT_middle	True	True	True	True	Seq00582	internal_CGTGT_middle	internal	CGTGT	Middle	Seq_anonymized_003568	0.7583573797600514	1.008034011783801	1.0109321560428548	-0.002898144259053881
Seq03116+internal_TCGTGT_middle	True	False	True	True	Seq03116	internal_TCGTGT_middle	internal	TCGTGT	Middle	Seq_anonymized_003571	2.0926574799810904	0.9372034827750048	0.9699466393906212	-0.03274315661561644
Seq05519+internal_CGTGTG_back	True	False	True	True	Seq05519	internal_CGTGTG_back	internal	CGTGTG	3' end	Seq_anonymized_003580	0.887687836147745	0.9954255294298104	1.0092722171904391	-0.013846687760628695
Seq08654+dnafountain_TATA_back	False	True	True	True	Seq08654	dnafountain_TATA_back	dnafountain	TATA	3' end	Seq_anonymized_003588	0.6363039060414073	1.020030277714313	1.0138731939275627	0.006157083786750395
Seq01164+dnafountain_TATAT_5ntback	False	True	True	True	Seq01164	dnafountain_TATAT_5ntback	dnafountain	TATAT	3' - 5 nt	Seq_anonymized_003593	0.758950181494743	1.0198315716857371	1.01915685634834	0.0006747153373971582
Seq08524+dnafountain_GCAC_back	False	True	True	True	Seq08524	dnafountain_GCAC_back	dnafountain	GCAC	3' end	Seq_anonymized_003596	0.7731603746080465	1.007609741858693	1.0077550808603568	-0.00014533900166391334
Seq08061+dnafountain_TATT_5ntback	False	True	True	True	Seq08061	dnafountain_TATT_5ntback	dnafountain	TATT	3' - 5 nt	Seq_anonymized_003597	0.6328179099157977	1.0004700233168071	0.9902285598255764	0.010241463491230673
Seq06035+dnafountain_AACA_front	False	True	True	True	Seq06035	dnafountain_AACA_front	dnafountain	AACA	5' end	Seq_anonymized_003605	0.7826153178619776	1.0201399351406786	0.9738307564018788	0.046309178738799806
Seq05046+internal_TCGTGT_5ntback	True	False	True	True	Seq05046	internal_TCGTGT_5ntback	internal	TCGTGT	3' - 5 nt	Seq_anonymized_003610	0.7792949502514617	1.00802507207109	1.0070657665102734	0.0009593055608165812
Seq08654+internal_GTCGTG_5ntfront	True	False	True	True	Seq08654	internal_GTCGTG_5ntfront	internal	GTCGTG	5' + 5 nt	Seq_anonymized_003611	1.042343500496056	1.0096705444369771	1.0138731939275627	-0.004202649490585575
Seq00582+dnafountain_TATT_front	False	True	True	True	Seq00582	dnafountain_TATT_front	dnafountain	TATT	5' end	Seq_anonymized_003614	0.6963639989917026	1.0103415098384714	1.0109321560428548	-0.0005906462043834271
Seq09668+internal_CGTGTG_front	True	False	True	True	Seq09668	internal_CGTGTG_front	internal	CGTGTG	5' end	Seq_anonymized_003620	0.9375344654031352	0.9950400882992808	0.9910658845422418	0.003974203757039052
Seq09668+internal_CGTG_front	True	False	True	True	Seq09668	internal_CGTG_front	internal	CGTG	5' end	Seq_anonymized_003621	1.4886550034452746	0.962421552025306	0.9910658845422418	-0.028644332516935767
Seq05997+internal_CGTGTG_5ntback	True	False	True	True	Seq05997	internal_CGTGTG_5ntback	internal	CGTGTG	3' - 5 nt	Seq_anonymized_003635	0.6612559911022853	1.0181613908304556	1.01761818575092	0.0005432050795357579
Seq02110+internal_TCGTGT_5ntfront	True	False	True	True	Seq02110	internal_TCGTGT_5ntfront	internal	TCGTGT	5' + 5 nt	Seq_anonymized_003638	0.2366907214073578	0.96736381645784	1.0032475503166294	-0.0358837338587894
Seq00999+dnafountain_GCAC_back	False	True	True	True	Seq00999	dnafountain_GCAC_back	dnafountain	GCAC	3' end	Seq_anonymized_003639	0.8741197682279825	0.9655444220370504	1.0134026841924615	-0.04785826215541111
Seq09033+dnafountain_TATA_5ntback	False	True	True	True	Seq09033	dnafountain_TATA_5ntback	dnafountain	TATA	3' - 5 nt	Seq_anonymized_003645	0.8354003098335234	1.018846365722839	1.0121755157126069	0.006670850010232154
Seq07376+internal_TCGTGT_5ntback	True	False	True	True	Seq07376	internal_TCGTGT_5ntback	internal	TCGTGT	3' - 5 nt	Seq_anonymized_003650	1.1596482566475943	0.9952833541688252	0.9994051161306898	-0.004121761961864645
Seq05033+internal_CGTGTG_middle	True	False	True	True	Seq05033	internal_CGTGTG_middle	internal	CGTGTG	Middle	Seq_anonymized_003657	2.025931883407677	1.0111518596491176	1.0116608670196632	-0.0005090073705456
Seq06035+internal_CGTG_middle	True	False	True	True	Seq06035	internal_CGTG_middle	internal	CGTG	Middle	Seq_anonymized_003660	1.3539834422297348	0.973242157559505	0.9738307564018788	-0.0005885988423737221
Seq04769+internal_GTCGTG_back	True	False	True	True	Seq04769	internal_GTCGTG_back	internal	GTCGTG	3' end	Seq_anonymized_003661	1.2738600238608402	0.992924506927312	0.9930152560917508	-9.074916443874148e-05
Seq03273+dnafountain_TATAT_back	False	True	True	True	Seq03273	dnafountain_TATAT_back	dnafountain	TATAT	3' end	Seq_anonymized_003672	0.9503915660859727	1.0151314632630537	0.9656255846976992	0.04950587856535449
Seq09033+internal_GTCGTG_5ntback	True	False	True	True	Seq09033	internal_GTCGTG_5ntback	internal	GTCGTG	3' - 5 nt	Seq_anonymized_003678	1.1672155457344393	0.9915458556760536	1.0121755157126069	-0.02062966003655331
Seq06105+dnafountain_TATT_5ntback	False	True	True	True	Seq06105	dnafountain_TATT_5ntback	dnafountain	TATT	3' - 5 nt	Seq_anonymized_003684	0.4953308418730139	1.018292128600604	1.0130464273131563	0.005245701287447613
Seq08115+dnafountain_TATA_5ntback	False	True	True	True	Seq08115	dnafountain_TATA_5ntback	dnafountain	TATA	3' - 5 nt	Seq_anonymized_003686	1.0979806015314204	0.9746912668652306	0.977457594635171	-0.0027663277699404576
Seq01820+internal_GTCGTG_front	True	False	True	True	Seq01820	internal_GTCGTG_front	internal	GTCGTG	5' end	Seq_anonymized_003688	1.2135192593983446	0.9438150007104436	1.010642751271187	-0.06682775056074353
Seq00999+internal_CGTGT_middle	True	False	True	True	Seq00999	internal_CGTGT_middle	internal	CGTGT	Middle	Seq_anonymized_003690	0.9150456769266412	1.0126670806557214	1.0134026841924615	-0.0007356035367400704
Seq05656+internal_TCGTGT_back	True	False	True	True	Seq05656	internal_TCGTGT_back	internal	TCGTGT	3' end	Seq_anonymized_003693	0.4806163913396928	1.0090776309882186	1.018604777177636	-0.009527146189417524
Seq00221+dnafountain_TATAT_front	False	True	True	True	Seq00221	dnafountain_TATAT_front	dnafountain	TATAT	5' end	Seq_anonymized_003700	0.4282455386809584	1.0212696493868982	0.9877242326592564	0.033545416727641886
Seq08061+dnafountain_AACA_5ntback	False	True	True	True	Seq08061	dnafountain_AACA_5ntback	dnafountain	AACA	3' - 5 nt	Seq_anonymized_003702	0.694208711792111	0.9937730042355848	0.9902285598255764	0.0035444444100083405
Seq02655+internal_CGTGT_front	True	False	True	True	Seq02655	internal_CGTGT_front	internal	CGTGT	5' end	Seq_anonymized_003706	1.4165626391856294	1.0148216626533102	1.017730067817485	-0.0029084051641747877
Seq08654+dnafountain_TATAT_5ntfront	False	True	True	True	Seq08654	dnafountain_TATAT_5ntfront	dnafountain	TATAT	5' + 5 nt	Seq_anonymized_003714	0.6998734685293152	1.0135889097960569	1.0138731939275627	-0.00028428413150582976
Seq04769+internal_TCGTGT_5ntfront	True	False	True	True	Seq04769	internal_TCGTGT_5ntfront	internal	TCGTGT	5' + 5 nt	Seq_anonymized_003716	0.9237463171915123	0.996941068390701	0.9930152560917508	0.003925812298950171
Seq06105+dnafountain_TATA_back	False	True	True	True	Seq06105	dnafountain_TATA_back	dnafountain	TATA	3' end	Seq_anonymized_003731	0.906801676610718	1.0133727258201617	1.0130464273131563	0.00032629850700538476
Seq09033+dnafountain_TATAT_front	False	True	True	True	Seq09033	dnafountain_TATAT_front	dnafountain	TATAT	5' end	Seq_anonymized_003734	0.8562771655810764	1.0097527817687109	1.0121755157126069	-0.002422733943896027
Seq06035+dnafountain_TATAT_5ntfront	False	True	True	True	Seq06035	dnafountain_TATAT_5ntfront	dnafountain	TATAT	5' + 5 nt	Seq_anonymized_003740	1.6393790551761036	0.9837976667569336	0.9738307564018788	0.009966910355054814
Seq01955+internal_CGTGTG_back	True	False	True	True	Seq01955	internal_CGTGTG_back	internal	CGTGTG	3' end	Seq_anonymized_003745	0.8066011546129339	1.0033033876063526	1.0017526851297929	0.001550702476559751
Seq02110+dnafountain_GCAC_middle	False	True	True	True	Seq02110	dnafountain_GCAC_middle	dnafountain	GCAC	Middle	Seq_anonymized_003757	1.0543191422153273	1.0025218952190071	1.0032475503166294	-0.0007256550976222353
Seq08061+internal_CGTGTG_middle	True	False	True	True	Seq08061	internal_CGTGTG_middle	internal	CGTGTG	Middle	Seq_anonymized_003763	1.047846901058784	0.9843181711374644	0.9902285598255764	-0.0059103886881120005
Seq08563+dnafountain_TATA_front	False	True	True	True	Seq08563	dnafountain_TATA_front	dnafountain	TATA	5' end	Seq_anonymized_003778	0.921209660608891	1.0089950471513711	1.0080505431583178	0.0009445039930533472
Seq01293+dnafountain_TATT_5ntfront	False	True	True	True	Seq01293	dnafountain_TATT_5ntfront	dnafountain	TATT	5' + 5 nt	Seq_anonymized_003789	0.7712399935743436	1.0116559864388512	1.015893974992748	-0.004237988553896788
Seq05519+dnafountain_TATT_back	False	True	True	True	Seq05519	dnafountain_TATT_back	dnafountain	TATT	3' end	Seq_anonymized_003798	0.8520873305651921	0.9810784307590044	1.0092722171904391	-0.028193786431434775
Seq02110+internal_TCGTGT_middle	True	False	True	True	Seq02110	internal_TCGTGT_middle	internal	TCGTGT	Middle	Seq_anonymized_003809	0.9282831255280852	1.0058303540939602	1.0032475503166294	0.0025828037773307777
Seq02085+internal_CGTGT_middle	True	False	True	True	Seq02085	internal_CGTGT_middle	internal	CGTGT	Middle	Seq_anonymized_003811	1.1949543837715513	0.9721172024781524	0.9817589000951256	-0.0096416976169732
Seq05997+dnafountain_TATT_5ntback	False	True	True	True	Seq05997	dnafountain_TATT_5ntback	dnafountain	TATT	3' - 5 nt	Seq_anonymized_003816	0.5890639802703168	1.021855796204603	1.01761818575092	0.004237610453683205
Seq01164+internal_GTCGTG_5ntback	True	False	True	True	Seq01164	internal_GTCGTG_5ntback	internal	GTCGTG	3' - 5 nt	Seq_anonymized_003817	0.794550845698188	1.0196733664100943	1.01915685634834	0.0005165100617543494
Seq08563+internal_CGTG_front	True	False	True	True	Seq08563	internal_CGTG_front	internal	CGTG	5' end	Seq_anonymized_003828	1.203325539232086	1.0121238480034889	1.0080505431583178	0.0040733048451711
Seq02110+internal_TCGTGT_5ntback	True	False	True	True	Seq02110	internal_TCGTGT_5ntback	internal	TCGTGT	3' - 5 nt	Seq_anonymized_003830	2.317736732444806	1.000124271964322	1.0032475503166294	-0.0031232783523074126
Seq09033+internal_CGTGTG_back	True	False	True	True	Seq09033	internal_CGTGTG_back	internal	CGTGTG	3' end	Seq_anonymized_003833	0.9673787627785486	1.0128272429401592	1.0121755157126069	0.0006517272275523567
Seq02910+internal_CGTG_5ntfront	True	False	True	True	Seq02910	internal_CGTG_5ntfront	internal	CGTG	5' + 5 nt	Seq_anonymized_003836	0.8330299532286073	1.0108914703902256	1.0077011284908528	0.0031903418993728394
Seq02655+dnafountain_TATAT_5ntfront	False	True	True	True	Seq02655	dnafountain_TATAT_5ntfront	dnafountain	TATAT	5' + 5 nt	Seq_anonymized_003839	0.6858946523188636	1.0147113061853468	1.017730067817485	-0.0030187616321382116
Seq06035+internal_TCGTGT_5ntback	True	False	True	True	Seq06035	internal_TCGTGT_5ntback	internal	TCGTGT	3' - 5 nt	Seq_anonymized_003845	1.721831502370955	0.972253723653885	0.9738307564018788	-0.0015770327479938118
Seq08061+internal_TCGTGT_5ntfront	True	False	True	True	Seq08061	internal_TCGTGT_5ntfront	internal	TCGTGT	5' + 5 nt	Seq_anonymized_003846	0.997473047424673	1.0021147282101224	0.9902285598255764	0.011886168384545925
Seq05997+internal_TCGTGT_5ntfront	True	False	True	True	Seq05997	internal_TCGTGT_5ntfront	internal	TCGTGT	5' + 5 nt	Seq_anonymized_003848	0.8328755524628614	1.0162200282912794	1.01761818575092	-0.0013981574596404478
Seq01156+internal_TCGTGT_middle	True	False	True	True	Seq01156	internal_TCGTGT_middle	internal	TCGTGT	Middle	Seq_anonymized_003851	0.9119263047530825	1.0198488217651462	1.02134579165251	-0.0014969698873636972
Seq09033+internal_GTCGTG_back	True	False	True	True	Seq09033	internal_GTCGTG_back	internal	GTCGTG	3' end	Seq_anonymized_003858	0.5998589961074864	1.0153945628504193	1.0121755157126069	0.003219047137812403
Seq05033+internal_CGTG_5ntfront	True	False	True	True	Seq05033	internal_CGTG_5ntfront	internal	CGTG	5' + 5 nt	Seq_anonymized_003866	0.8735465503453705	1.0158931403050355	1.0116608670196632	0.0042322732853723455
Seq02764+internal_GTCGTG_middle	True	False	True	True	Seq02764	internal_GTCGTG_middle	internal	GTCGTG	Middle	Seq_anonymized_003871	1.0329715289080077	1.010888696427289	1.0119323319504747	-0.0010436355231857597
Seq08524+dnafountain_TATT_front	False	True	True	True	Seq08524	dnafountain_TATT_front	dnafountain	TATT	5' end	Seq_anonymized_003874	0.6181496467761933	1.015498046380851	1.0077550808603568	0.007742965520494138
Seq00036+dnafountain_TATT_back	False	True	True	True	Seq00036	dnafountain_TATT_back	dnafountain	TATT	3' end	Seq_anonymized_003884	0.6823159586104722	1.0163747080318606	1.0199587013124642	-0.003583993280603659
Seq05997+internal_CGTGT_middle	True	False	True	True	Seq05997	internal_CGTGT_middle	internal	CGTGT	Middle	Seq_anonymized_003886	0.7119237387780208	1.0198580267810964	1.01761818575092	0.0022398410301764926
Seq08219+dnafountain_AACA_5ntback	False	True	True	True	Seq08219	dnafountain_AACA_5ntback	dnafountain	AACA	3' - 5 nt	Seq_anonymized_003890	0.8515495390488257	1.0117145276324098	1.00615306251202	0.005561465120389686
Seq05046+internal_GTCGTG_back	True	False	True	True	Seq05046	internal_GTCGTG_back	internal	GTCGTG	3' end	Seq_anonymized_003891	0.8985649489239841	1.0082313258706226	1.0070657665102734	0.0011655593603492331
Seq02085+dnafountain_GCAC_front	False	True	True	True	Seq02085	dnafountain_GCAC_front	dnafountain	GCAC	5' end	Seq_anonymized_003900	0.6446898356929868	0.9246957378631928	0.9817589000951256	-0.05706316223193275
Seq07376+internal_CGTGTG_back	True	False	True	True	Seq07376	internal_CGTGTG_back	internal	CGTGTG	3' end	Seq_anonymized_003911	1.101555380934334	0.986207799256317	0.9994051161306898	-0.013197316874372866
Seq05033+dnafountain_GCAC_back	False	True	True	True	Seq05033	dnafountain_GCAC_back	dnafountain	GCAC	3' end	Seq_anonymized_003919	0.114162515925214	0.9996468143552384	1.0116608670196632	-0.01201405266442479
Seq01955+internal_GTCGTG_5ntfront	True	False	True	True	Seq01955	internal_GTCGTG_5ntfront	internal	GTCGTG	5' + 5 nt	Seq_anonymized_003942	0.9622656887714768	0.9968958378702072	1.0017526851297929	-0.004856847259585684
Seq01164+dnafountain_TATT_back	False	True	True	True	Seq01164	dnafountain_TATT_back	dnafountain	TATT	3' end	Seq_anonymized_003947	0.5593118948757829	1.0235888882146529	1.01915685634834	0.004432031866312913
Seq02655+internal_TCGTGT_middle	True	False	True	True	Seq02655	internal_TCGTGT_middle	internal	TCGTGT	Middle	Seq_anonymized_003956	0.6963713206099997	1.0211047823824857	1.017730067817485	0.0033747145650007138
Seq02655+dnafountain_TATAT_middle	False	True	True	True	Seq02655	dnafountain_TATAT_middle	dnafountain	TATAT	Middle	Seq_anonymized_003957	0.6523032600636334	1.0194913214573391	1.017730067817485	0.0017612536398541323
Seq08335+dnafountain_TATA_back	False	True	True	True	Seq08335	dnafountain_TATA_back	dnafountain	TATA	3' end	Seq_anonymized_003958	0.6438920154600029	1.0178267568293946	1.0097898270187744	0.008036929810620208
Seq08654+dnafountain_GCAC_5ntback	False	True	True	True	Seq08654	dnafountain_GCAC_5ntback	dnafountain	GCAC	3' - 5 nt	Seq_anonymized_003959	0.9598822938080204	1.0078635574153183	1.0138731939275627	-0.006009636512244398
Seq09033+internal_CGTG_5ntfront	True	False	True	True	Seq09033	internal_CGTG_5ntfront	internal	CGTG	5' + 5 nt	Seq_anonymized_003962	0.9458933132661698	1.013050110708846	1.0121755157126069	0.0008745949962392086
Seq00221+internal_GTCGTG_5ntback	True	False	True	True	Seq00221	internal_GTCGTG_5ntback	internal	GTCGTG	3' - 5 nt	Seq_anonymized_003971	1.2673917091218785	0.9642508215229196	0.9877242326592564	-0.02347341113633672
Seq02910+internal_CGTGT_middle	True	False	True	True	Seq02910	internal_CGTGT_middle	internal	CGTGT	Middle	Seq_anonymized_003973	0.5969480305224745	1.0136001274603	1.0077011284908528	0.005898998969447122
Seq09668+dnafountain_TATAT_5ntfront	False	True	True	True	Seq09668	dnafountain_TATAT_5ntfront	dnafountain	TATAT	5' + 5 nt	Seq_anonymized_003976	0.719522966108423	1.0135409549639018	0.9910658845422418	0.02247507042166008
Seq02764+dnafountain_GCAC_5ntfront	False	True	True	True	Seq02764	dnafountain_GCAC_5ntfront	dnafountain	GCAC	5' + 5 nt	Seq_anonymized_003979	0.964270848271129	1.011853617415322	1.0119323319504747	-7.871453515262417e-05
Seq00999+internal_CGTGTG_5ntfront	True	False	True	True	Seq00999	internal_CGTGTG_5ntfront	internal	CGTGTG	5' + 5 nt	Seq_anonymized_003980	1.7206526295732565	0.967934136553909	1.0134026841924615	-0.04546854763855246
Seq09668+internal_CGTG_5ntback	True	False	True	True	Seq09668	internal_CGTG_5ntback	internal	CGTG	3' - 5 nt	Seq_anonymized_003985	0.836197485437731	0.9987013001883828	0.9910658845422418	0.007635415646141008
Seq05046+internal_CGTGTG_5ntfront	True	False	True	True	Seq05046	internal_CGTGTG_5ntfront	internal	CGTGTG	5' + 5 nt	Seq_anonymized_004002	1.9512949429921949	1.0070824158663874	1.0070657665102734	1.6649356114006864e-05
Seq08524+dnafountain_TATA_5ntback	False	True	True	True	Seq08524	dnafountain_TATA_5ntback	dnafountain	TATA	3' - 5 nt	Seq_anonymized_004016	0.7368330215525922	1.0160477488742965	1.0077550808603568	0.008292668013939686
Seq05656+internal_CGTGTG_5ntfront	True	False	True	True	Seq05656	internal_CGTGTG_5ntfront	internal	CGTGTG	5' + 5 nt	Seq_anonymized_004019	0.5603869364890287	1.0162789176445	1.018604777177636	-0.002325859533136132
Seq00221+internal_GTCGTG_middle	True	False	True	True	Seq00221	internal_GTCGTG_middle	internal	GTCGTG	Middle	Seq_anonymized_004026	0.8948846075816754	0.974038072763578	0.9877242326592564	-0.01368615989567834
Seq09033+dnafountain_TATT_back	False	True	True	True	Seq09033	dnafountain_TATT_back	dnafountain	TATT	3' end	Seq_anonymized_004029	0.8969051138583248	1.0112149590623143	1.0121755157126069	-0.0009605566502925988
Seq04769+dnafountain_TATA_5ntfront	False	True	True	True	Seq04769	dnafountain_TATA_5ntfront	dnafountain	TATA	5' + 5 nt	Seq_anonymized_004031	0.921860940767762	0.9946912338310964	0.9930152560917508	0.00167597773934558
Seq04077+dnafountain_TATAT_5ntfront	False	True	True	True	Seq04077	dnafountain_TATAT_5ntfront	dnafountain	TATAT	5' + 5 nt	Seq_anonymized_004034	3.259667539765412	0.944310492076595	0.9672505579510337	-0.022940065874438642
Seq08563+dnafountain_TATA_5ntback	False	True	True	True	Seq08563	dnafountain_TATA_5ntback	dnafountain	TATA	3' - 5 nt	Seq_anonymized_004050	0.9671433026273668	1.010028391982793	1.0080505431583178	0.00197784882447527
Seq00639+internal_CGTGTG_middle	True	False	True	True	Seq00639	internal_CGTGTG_middle	internal	CGTGTG	Middle	Seq_anonymized_004058	3.755077682272373	0.9235372726105148	0.997021314028944	-0.07348404141842924
Seq01820+dnafountain_TATT_5ntfront	False	True	True	True	Seq01820	dnafountain_TATT_5ntfront	dnafountain	TATT	5' + 5 nt	Seq_anonymized_004060	0.7631971792216704	1.0120498645673088	1.010642751271187	0.0014071132961217536
Seq01820+internal_CGTGT_front	True	False	True	True	Seq01820	internal_CGTGT_front	internal	CGTGT	5' end	Seq_anonymized_004072	1.6132489424321517	0.99765031246162	1.010642751271187	-0.01299243880956713
Seq08219+internal_CGTGT_front	True	False	True	True	Seq08219	internal_CGTGT_front	internal	CGTGT	5' end	Seq_anonymized_004081	1.0996517336303029	1.007006653435033	1.00615306251202	0.000853590923012959
Seq07376+internal_CGTGT_5ntback	True	False	True	True	Seq07376	internal_CGTGT_5ntback	internal	CGTGT	3' - 5 nt	Seq_anonymized_004086	1.106535687565121	0.9961268322644096	0.9994051161306898	-0.0032782838662802627
Seq08219+internal_CGTG_5ntback	True	False	True	True	Seq08219	internal_CGTG_5ntback	internal	CGTG	3' - 5 nt	Seq_anonymized_004090	0.891795168618089	1.0097166831794817	1.00615306251202	0.003563620667461631
Seq08335+internal_TCGTGT_middle	True	True	True	True	Seq08335	internal_TCGTGT_middle	internal	TCGTGT	Middle	Seq_anonymized_004092	1.002727465903568	1.009865754941071	1.0097898270187744	7.592792229660361e-05
Seq01293+internal_CGTGTG_back	True	False	True	True	Seq01293	internal_CGTGTG_back	internal	CGTGTG	3' end	Seq_anonymized_004099	0.6256282613096844	1.0128012293776305	1.015893974992748	-0.0030927456151175203
Seq00582+dnafountain_TATAT_middle	False	True	True	True	Seq00582	dnafountain_TATAT_middle	dnafountain	TATAT	Middle	Seq_anonymized_004112	0.9789749747691086	1.013232373812778	1.0109321560428548	0.002300217769923174
Seq07376+dnafountain_TATAT_front	False	True	True	True	Seq07376	dnafountain_TATAT_front	dnafountain	TATAT	5' end	Seq_anonymized_004114	0.8571610241699487	1.005139486568521	0.9994051161306898	0.005734370437831204
Seq02910+dnafountain_GCAC_back	False	True	True	True	Seq02910	dnafountain_GCAC_back	dnafountain	GCAC	3' end	Seq_anonymized_004117	0.847567833976569	1.0112497293764084	1.0077011284908528	0.0035486008855556417
Seq01293+internal_GTCGTG_5ntfront	True	False	True	True	Seq01293	internal_GTCGTG_5ntfront	internal	GTCGTG	5' + 5 nt	Seq_anonymized_004130	0.7757119387459795	1.0158748724835427	1.015893974992748	-1.9102509205337626e-05
Seq08061+internal_TCGTGT_middle	True	False	True	True	Seq08061	internal_TCGTGT_middle	internal	TCGTGT	Middle	Seq_anonymized_004134	1.1538735237952038	0.9828494141921896	0.9902285598255764	-0.007379145633386819
Seq08563+dnafountain_TATAT_front	False	True	True	True	Seq08563	dnafountain_TATAT_front	dnafountain	TATAT	5' end	Seq_anonymized_004135	1.10867302161764	1.011375910485236	1.0080505431583178	0.0033253673269182382
Seq03116+dnafountain_AACA_front	False	True	True	True	Seq03116	dnafountain_AACA_front	dnafountain	AACA	5' end	Seq_anonymized_004138	0.871897678959492	1.016880943835636	0.9699466393906212	0.046934304445014896
Seq05997+dnafountain_TATT_front	False	True	True	True	Seq05997	dnafountain_TATT_front	dnafountain	TATT	5' end	Seq_anonymized_004148	0.6845904046434775	1.0160290160076426	1.01761818575092	-0.0015891697432772744
Seq05046+internal_TCGTGT_middle	True	False	True	True	Seq05046	internal_TCGTGT_middle	internal	TCGTGT	Middle	Seq_anonymized_004150	1.0449473426351217	1.002797576190667	1.0070657665102734	-0.0042681903196064575
Seq07376+internal_CGTG_5ntback	True	False	True	True	Seq07376	internal_CGTG_5ntback	internal	CGTG	3' - 5 nt	Seq_anonymized_004157	1.3065978686486277	0.968238074480377	0.9994051161306898	-0.03116704165031281
Seq05033+dnafountain_TATT_5ntfront	False	True	True	True	Seq05033	dnafountain_TATT_5ntfront	dnafountain	TATT	5' + 5 nt	Seq_anonymized_004171	0.9516370880285742	1.0109430536075596	1.0116608670196632	-0.0007178134121035296
Seq00639+internal_CGTGTG_5ntfront	True	False	True	True	Seq00639	internal_CGTGTG_5ntfront	internal	CGTGTG	5' + 5 nt	Seq_anonymized_004173	1.8809999247174585	1.0013675593705904	0.997021314028944	0.004346245341646404
Seq09033+dnafountain_TATT_front	False	True	True	True	Seq09033	dnafountain_TATT_front	dnafountain	TATT	5' end	Seq_anonymized_004178	0.8745079703299996	1.011129392089374	1.0121755157126069	-0.0010461236232328641
Seq03116+dnafountain_GCAC_5ntback	False	True	True	True	Seq03116	dnafountain_GCAC_5ntback	dnafountain	GCAC	3' - 5 nt	Seq_anonymized_004183	0.6582803333086606	0.9462420383843836	0.9699466393906212	-0.023704601006237613
Seq08524+internal_GTCGTG_5ntback	True	False	True	True	Seq08524	internal_GTCGTG_5ntback	internal	GTCGTG	3' - 5 nt	Seq_anonymized_004188	1.007647189469906	1.0139981016557522	1.0077550808603568	0.006243020795395404
Seq00582+dnafountain_GCAC_back	False	True	True	True	Seq00582	dnafountain_GCAC_back	dnafountain	GCAC	3' end	Seq_anonymized_004189	1.3933325669959111	0.9564475174048108	1.0109321560428548	-0.05448463863804398
Seq08061+internal_GTCGTG_front	True	False	True	True	Seq08061	internal_GTCGTG_front	internal	GTCGTG	5' end	Seq_anonymized_004197	0.8592802381922698	0.972723342930618	0.9902285598255764	-0.01750521689495843
Seq00582+dnafountain_TATA_5ntback	False	True	True	True	Seq00582	dnafountain_TATA_5ntback	dnafountain	TATA	3' - 5 nt	Seq_anonymized_004200	0.7266112102215158	1.0130004120440428	1.0109321560428548	0.0020682560011879847
Seq01156+dnafountain_AACA_5ntfront	False	True	True	True	Seq01156	dnafountain_AACA_5ntfront	dnafountain	AACA	5' + 5 nt	Seq_anonymized_004211	0.5336592227864043	1.0271245330408885	1.02134579165251	0.005778741388378528
Seq06035+dnafountain_GCAC_5ntfront	False	True	True	True	Seq06035	dnafountain_GCAC_5ntfront	dnafountain	GCAC	5' + 5 nt	Seq_anonymized_004212	1.3428383769669052	0.975628179555038	0.9738307564018788	0.0017974231531592277
Seq05519+dnafountain_TATA_5ntback	False	True	True	True	Seq05519	dnafountain_TATA_5ntback	dnafountain	TATA	3' - 5 nt	Seq_anonymized_004215	0.8362022152949703	1.0127987849875946	1.0092722171904391	0.0035265677971554332
Seq08563+internal_GTCGTG_middle	True	False	True	True	Seq08563	internal_GTCGTG_middle	internal	GTCGTG	Middle	Seq_anonymized_004216	1.1386132459044924	1.0080822593641694	1.0080505431583178	3.171620585162849e-05
Seq00639+dnafountain_TATT_back	False	True	True	True	Seq00639	dnafountain_TATT_back	dnafountain	TATT	3' end	Seq_anonymized_004222	0.7222776251482067	1.0175762428174038	0.997021314028944	0.02055492878845977
Seq06105+internal_GTCGTG_5ntback	True	False	True	True	Seq06105	internal_GTCGTG_5ntback	internal	GTCGTG	3' - 5 nt	Seq_anonymized_004231	2.597340024122972	0.966110264657438	1.0130464273131563	-0.046936162655718316
Seq05997+dnafountain_GCAC_back	False	True	True	True	Seq05997	dnafountain_GCAC_back	dnafountain	GCAC	3' end	Seq_anonymized_004233	0.8967800283888434	1.0159788143758013	1.01761818575092	-0.0016393713751186034
Seq01053+internal_TCGTGT_back	True	False	True	True	Seq01053	internal_TCGTGT_back	internal	TCGTGT	3' end	Seq_anonymized_004238	1.83001595808542	0.9444408561492892	1.0103171136054736	-0.06587625745618442
Seq06035+dnafountain_GCAC_back	False	True	True	True	Seq06035	dnafountain_GCAC_back	dnafountain	GCAC	3' end	Seq_anonymized_004241	1.1081662702737267	1.0133463566883516	0.9738307564018788	0.03951560028647283
Seq09668+internal_TCGTGT_back	True	False	True	True	Seq09668	internal_TCGTGT_back	internal	TCGTGT	3' end	Seq_anonymized_004244	1.2363773839325414	0.9885436705522572	0.9910658845422418	-0.002522213989984534
Seq00582+internal_CGTGT_5ntback	True	False	True	True	Seq00582	internal_CGTGT_5ntback	internal	CGTGT	3' - 5 nt	Seq_anonymized_004253	0.6826789697463466	1.01228419908141	1.0109321560428548	0.001352043038555184
Seq09668+dnafountain_TATT_middle	False	True	True	True	Seq09668	dnafountain_TATT_middle	dnafountain	TATT	Middle	Seq_anonymized_004256	1.220141676903435	0.9866407893486744	0.9910658845422418	-0.004425095193567374
Seq00999+internal_TCGTGT_5ntback	True	False	True	True	Seq00999	internal_TCGTGT_5ntback	internal	TCGTGT	3' - 5 nt	Seq_anonymized_004258	1.4624645226250088	1.0124509089613811	1.0134026841924615	-0.0009517752310803651
Seq01955+dnafountain_TATA_back	False	True	True	True	Seq01955	dnafountain_TATA_back	dnafountain	TATA	3' end	Seq_anonymized_004259	0.7747323189600642	1.0060991086197424	1.0017526851297929	0.0043464234899495136
Seq07376+internal_GTCGTG_5ntback	True	False	True	True	Seq07376	internal_GTCGTG_5ntback	internal	GTCGTG	3' - 5 nt	Seq_anonymized_004261	2.1902394273660364	0.9477219516922414	0.9994051161306898	-0.05168316443844845
Seq01820+dnafountain_GCAC_front	False	True	True	True	Seq01820	dnafountain_GCAC_front	dnafountain	GCAC	5' end	Seq_anonymized_004275	0.142263817025277	0.9633899657532184	1.010642751271187	-0.04725278551796863
Seq09033+dnafountain_TATA_front	False	True	True	True	Seq09033	dnafountain_TATA_front	dnafountain	TATA	5' end	Seq_anonymized_004276	0.944092387580563	1.0126116243482828	1.0121755157126069	0.0004361086356758914
Seq00582+dnafountain_TATT_5ntback	False	True	True	True	Seq00582	dnafountain_TATT_5ntback	dnafountain	TATT	3' - 5 nt	Seq_anonymized_004283	0.7959461425919407	1.0119249510955832	1.0109321560428548	0.0009927950527284235
Seq05656+internal_TCGTGT_front	True	False	True	True	Seq05656	internal_TCGTGT_front	internal	TCGTGT	5' end	Seq_anonymized_004288	1.1758955531844466	0.9894991047865048	1.018604777177636	-0.029105672391131265
Seq02910+internal_GTCGTG_front	True	False	True	True	Seq02910	internal_GTCGTG_front	internal	GTCGTG	5' end	Seq_anonymized_004289	1.1730172033891573	0.9815141517713606	1.0077011284908528	-0.026186976719492217
Seq07376+dnafountain_AACA_back	False	True	True	True	Seq07376	dnafountain_AACA_back	dnafountain	AACA	3' end	Seq_anonymized_004292	0.6760642416358945	1.006659129628823	0.9994051161306898	0.0072540134981331494
Seq01164+internal_CGTGTG_5ntback	True	False	True	True	Seq01164	internal_CGTGTG_5ntback	internal	CGTGTG	3' - 5 nt	Seq_anonymized_004293	0.5413042127907822	1.02115928174744	1.01915685634834	0.002002425399100005
Seq01293+internal_TCGTGT_back	True	False	True	True	Seq01293	internal_TCGTGT_back	internal	TCGTGT	3' end	Seq_anonymized_004294	0.8415817972426811	1.0093493728246696	1.015893974992748	-0.006544602168078395
Seq03559+dnafountain_GCAC_front	False	True	True	True	Seq03559	dnafountain_GCAC_front	dnafountain	GCAC	5' end	Seq_anonymized_004310	0.7917135005661725	0.9744000641019452	1.0094866229603292	-0.035086558858383965
Seq08061+dnafountain_GCAC_5ntback	False	True	True	True	Seq08061	dnafountain_GCAC_5ntback	dnafountain	GCAC	3' - 5 nt	Seq_anonymized_004319	0.7285609826410161	0.9960472165741098	0.9902285598255764	0.005818656748533324
Seq05046+dnafountain_GCAC_front	False	True	True	True	Seq05046	dnafountain_GCAC_front	dnafountain	GCAC	5' end	Seq_anonymized_004331	0.3029689823069633	0.9711114891270098	1.0070657665102734	-0.03595427738326351
Seq07376+dnafountain_TATA_middle	False	True	True	True	Seq07376	dnafountain_TATA_middle	dnafountain	TATA	Middle	Seq_anonymized_004346	0.6642438972788723	1.0129620723532846	0.9994051161306898	0.013556956222594785
Seq05046+dnafountain_GCAC_5ntback	False	True	True	True	Seq05046	dnafountain_GCAC_5ntback	dnafountain	GCAC	3' - 5 nt	Seq_anonymized_004350	0.9777876545156998	1.001348117583433	1.0070657665102734	-0.005717648926840457
Seq01053+internal_GTCGTG_back	True	False	True	True	Seq01053	internal_GTCGTG_back	internal	GTCGTG	3' end	Seq_anonymized_004359	1.5293347106931383	0.9434454171716196	1.0103171136054736	-0.06687169643385404
Seq08335+dnafountain_GCAC_middle	False	True	True	True	Seq08335	dnafountain_GCAC_middle	dnafountain	GCAC	Middle	Seq_anonymized_004367	1.2698520954370314	1.004005465987901	1.0097898270187744	-0.0057843610308734306
Seq03559+dnafountain_GCAC_back	False	True	True	True	Seq03559	dnafountain_GCAC_back	dnafountain	GCAC	3' end	Seq_anonymized_004375	1.069398168964932	1.0089702577579809	1.0094866229603292	-0.0005163652023483234
Seq08115+internal_TCGTGT_front	True	False	True	True	Seq08115	internal_TCGTGT_front	internal	TCGTGT	5' end	Seq_anonymized_004377	1.184172316721387	0.9764342181835496	0.977457594635171	-0.0010233764516214272
Seq08061+dnafountain_TATA_5ntback	False	True	True	True	Seq08061	dnafountain_TATA_5ntback	dnafountain	TATA	3' - 5 nt	Seq_anonymized_004385	0.7165527354979522	0.9997884969113	0.9902285598255764	0.009559937085723558
Seq05046+dnafountain_AACA_front	False	True	True	True	Seq05046	dnafountain_AACA_front	dnafountain	AACA	5' end	Seq_anonymized_004389	0.861345014981044	1.0077782496044791	1.0070657665102734	0.0007124830942057958
Seq05033+dnafountain_TATT_middle	False	True	True	True	Seq05033	dnafountain_TATT_middle	dnafountain	TATT	Middle	Seq_anonymized_004392	0.8695277010554494	1.0110434248947688	1.0116608670196632	-0.0006174421248943407
Seq06035+dnafountain_TATT_5ntback	False	True	True	True	Seq06035	dnafountain_TATT_5ntback	dnafountain	TATT	3' - 5 nt	Seq_anonymized_004396	1.3543137925269668	0.9702139868879344	0.9738307564018788	-0.0036167695139444067
Seq04297+dnafountain_TATT_5ntback	False	True	True	True	Seq04297	dnafountain_TATT_5ntback	dnafountain	TATT	3' - 5 nt	Seq_anonymized_004400	0.6323199036574416	1.0056609169489057	1.0040130174623805	0.0016478994865252172
Seq05033+internal_CGTGTG_5ntfront	True	False	True	True	Seq05033	internal_CGTGTG_5ntfront	internal	CGTGTG	5' + 5 nt	Seq_anonymized_004413	1.0160327554513195	1.0082759208671397	1.0116608670196632	-0.0033849461525234936
Seq08524+internal_GTCGTG_back	True	False	True	True	Seq08524	internal_GTCGTG_back	internal	GTCGTG	3' end	Seq_anonymized_004416	1.1261582407642852	1.0041914127315996	1.0077550808603568	-0.0035636681287571914
Seq07376+dnafountain_TATA_front	False	True	True	True	Seq07376	dnafountain_TATA_front	dnafountain	TATA	5' end	Seq_anonymized_004421	0.841825984700663	1.0028078286483348	0.9994051161306898	0.0034027125176450124
Seq00582+internal_GTCGTG_front	True	False	True	True	Seq00582	internal_GTCGTG_front	internal	GTCGTG	5' end	Seq_anonymized_004433	1.2531138511026083	0.9683278897133362	1.0109321560428548	-0.042604266329518636
Seq08335+dnafountain_TATT_5ntfront	False	True	True	True	Seq08335	dnafountain_TATT_5ntfront	dnafountain	TATT	5' + 5 nt	Seq_anonymized_004441	1.1952015554337865	1.009181251538722	1.0097898270187744	-0.0006085754800524423
Seq03116+dnafountain_TATA_back	False	True	True	True	Seq03116	dnafountain_TATA_back	dnafountain	TATA	3' end	Seq_anonymized_004449	0.737412136178692	1.026767924309751	0.9699466393906212	0.056821284919129744
Seq08524+dnafountain_TATT_middle	False	True	True	True	Seq08524	dnafountain_TATT_middle	dnafountain	TATT	Middle	Seq_anonymized_004467	1.0906054112532737	1.0081834343290377	1.0077550808603568	0.0004283534686808643
Seq06105+dnafountain_TATA_front	False	True	True	True	Seq06105	dnafountain_TATA_front	dnafountain	TATA	5' end	Seq_anonymized_004469	0.5849098528122865	1.0131179214764967	1.0130464273131563	7.149416334040204e-05
Seq04297+internal_GTCGTG_5ntback	True	False	True	True	Seq04297	internal_GTCGTG_5ntback	internal	GTCGTG	3' - 5 nt	Seq_anonymized_004471	3.1981668336395024	0.9034201383652462	1.0040130174623805	-0.10059287909713432
Seq05019+internal_CGTGTG_back	True	False	True	True	Seq05019	internal_CGTGTG_back	internal	CGTGTG	3' end	Seq_anonymized_004483	0.7785427960589613	0.9541398542737396	1.0145905793713474	-0.06045072509760785
Seq01164+dnafountain_AACA_5ntfront	False	True	True	True	Seq01164	dnafountain_AACA_5ntfront	dnafountain	AACA	5' + 5 nt	Seq_anonymized_004485	0.8725822880844434	1.0198072252468402	1.01915685634834	0.0006503688985002309
Seq05019+internal_TCGTGT_back	True	False	True	True	Seq05019	internal_TCGTGT_back	internal	TCGTGT	3' end	Seq_anonymized_004490	0.9137957254730544	1.0012891819628151	1.0145905793713474	-0.013301397408532312
Seq08219+dnafountain_GCAC_back	False	True	True	True	Seq08219	dnafountain_GCAC_back	dnafountain	GCAC	3' end	Seq_anonymized_004491	0.872218558949723	1.0022011440323515	1.00615306251202	-0.003951918479668581
Seq08563+dnafountain_GCAC_front	False	True	True	True	Seq08563	dnafountain_GCAC_front	dnafountain	GCAC	5' end	Seq_anonymized_004498	0.780390128524795	1.011358379731431	1.0080505431583178	0.0033078365731131765
Seq06035+dnafountain_TATA_back	False	True	True	True	Seq06035	dnafountain_TATA_back	dnafountain	TATA	3' end	Seq_anonymized_004506	0.8805990035333792	1.01779336123612	0.9738307564018788	0.0439626048342413
Seq09033+dnafountain_TATT_5ntback	False	True	True	True	Seq09033	dnafountain_TATT_5ntback	dnafountain	TATT	3' - 5 nt	Seq_anonymized_004508	0.7797403524186607	1.0169396711934993	1.0121755157126069	0.004764155480892374
Seq01053+internal_GTCGTG_middle	True	False	True	True	Seq01053	internal_GTCGTG_middle	internal	GTCGTG	Middle	Seq_anonymized_004513	0.7885507242704958	1.0125725360593365	1.0103171136054736	0.0022554224538628986
Seq09668+internal_GTCGTG_5ntfront	True	False	True	True	Seq09668	internal_GTCGTG_5ntfront	internal	GTCGTG	5' + 5 nt	Seq_anonymized_004520	0.9981970042482544	1.0100605340564897	0.9910658845422418	0.018994649514247897
Seq05656+internal_GTCGTG_5ntfront	True	False	True	True	Seq05656	internal_GTCGTG_5ntfront	internal	GTCGTG	5' + 5 nt	Seq_anonymized_004526	0.85440663679853	1.0156351348899777	1.018604777177636	-0.0029696422876583917
Seq01053+internal_CGTG_5ntfront	True	False	True	True	Seq01053	internal_CGTG_5ntfront	internal	CGTG	5' + 5 nt	Seq_anonymized_004530	0.9804225981294856	1.0089310791098285	1.0103171136054736	-0.0013860344956451165
Seq02764+internal_CGTGT_back	True	False	True	True	Seq02764	internal_CGTGT_back	internal	CGTGT	3' end	Seq_anonymized_004533	0.8922343287883575	1.004654411284008	1.0119323319504747	-0.0072779206664668195
Seq05656+dnafountain_TATT_5ntfront	False	True	True	True	Seq05656	dnafountain_TATT_5ntfront	dnafountain	TATT	5' + 5 nt	Seq_anonymized_004534	0.8242501031909558	1.0128441779850212	1.018604777177636	-0.005760599192614846
Seq00221+dnafountain_TATT_5ntfront	False	True	True	True	Seq00221	dnafountain_TATT_5ntfront	dnafountain	TATT	5' + 5 nt	Seq_anonymized_004536	0.7642955186110916	0.9788276738973444	0.9877242326592564	-0.008896558761911977
Seq06105+internal_CGTG_front	True	False	True	True	Seq06105	internal_CGTG_front	internal	CGTG	5' end	Seq_anonymized_004538	0.2175254143388436	0.9665554134513444	1.0130464273131563	-0.04649101386181187
Seq01164+dnafountain_TATAT_front	False	True	True	True	Seq01164	dnafountain_TATAT_front	dnafountain	TATAT	5' end	Seq_anonymized_004540	0.7253791580240431	1.0184751456527332	1.01915685634834	-0.0006817106956067409
Seq04077+internal_GTCGTG_back	True	False	True	True	Seq04077	internal_GTCGTG_back	internal	GTCGTG	3' end	Seq_anonymized_004552	0.5789087813310578	0.9785350058253018	0.9672505579510337	0.011284447874268189
Seq07376+dnafountain_AACA_5ntback	False	True	True	True	Seq07376	dnafountain_AACA_5ntback	dnafountain	AACA	3' - 5 nt	Seq_anonymized_004555	1.001065709774781	0.9947903936686988	0.9994051161306898	-0.0046147224619910165
Seq01053+dnafountain_GCAC_front	False	True	True	True	Seq01053	dnafountain_GCAC_front	dnafountain	GCAC	5' end	Seq_anonymized_004559	3.418252065481021	0.8603859017634317	1.0103171136054736	-0.14993121184204194
Seq02085+dnafountain_TATAT_front	False	True	True	True	Seq02085	dnafountain_TATAT_front	dnafountain	TATAT	5' end	Seq_anonymized_004576	2.1946639725763597	0.9955785492716852	0.9817589000951256	0.013819649176559645
Seq00221+dnafountain_TATA_back	False	True	True	True	Seq00221	dnafountain_TATA_back	dnafountain	TATA	3' end	Seq_anonymized_004578	0.4802753436761435	1.020963916188566	0.9877242326592564	0.033239683529309616
Seq08654+dnafountain_TATT_front	False	True	True	True	Seq08654	dnafountain_TATT_front	dnafountain	TATT	5' end	Seq_anonymized_004583	0.86715040687886	1.0101126007996883	1.0138731939275627	-0.0037605931278743565
Seq01156+internal_CGTGTG_middle	True	False	True	True	Seq01156	internal_CGTGTG_middle	internal	CGTGTG	Middle	Seq_anonymized_004591	0.5874756726856346	1.0216066185736423	1.02134579165251	0.00026082692113238437
Seq05656+dnafountain_TATAT_5ntback	False	True	True	True	Seq05656	dnafountain_TATAT_5ntback	dnafountain	TATAT	3' - 5 nt	Seq_anonymized_004592	0.6545888135979373	1.0211232186573975	1.018604777177636	0.002518441479761435
Seq05519+dnafountain_GCAC_back	False	True	True	True	Seq05519	dnafountain_GCAC_back	dnafountain	GCAC	3' end	Seq_anonymized_004593	0.7935788127058272	1.0073096522420972	1.0092722171904391	-0.001962564948341905
Seq08219+dnafountain_TATAT_middle	False	True	True	True	Seq08219	dnafountain_TATAT_middle	dnafountain	TATAT	Middle	Seq_anonymized_004597	0.6794962635276569	1.0146672549609663	1.00615306251202	0.008514192448946245
Seq08654+dnafountain_TATAT_middle	False	True	True	True	Seq08654	dnafountain_TATAT_middle	dnafountain	TATAT	Middle	Seq_anonymized_004601	0.6730352409846442	1.0144675372346494	1.0138731939275627	0.0005943433070867421
Seq04297+internal_CGTGT_back	True	False	True	True	Seq04297	internal_CGTGT_back	internal	CGTGT	3' end	Seq_anonymized_004631	0.7519190377262011	1.00947812165648	1.0040130174623805	0.005465104194099624
Seq01293+internal_TCGTGT_5ntfront	True	False	True	True	Seq01293	internal_TCGTGT_5ntfront	internal	TCGTGT	5' + 5 nt	Seq_anonymized_004644	0.5962600646343588	1.0127247972818942	1.015893974992748	-0.0031691777108537877
Seq02085+dnafountain_TATAT_5ntback	False	True	True	True	Seq02085	dnafountain_TATAT_5ntback	dnafountain	TATAT	3' - 5 nt	Seq_anonymized_004645	0.9004268522795711	0.986861597880856	0.9817589000951256	0.00510269778573047
Seq03116+dnafountain_TATT_middle	False	True	True	True	Seq03116	dnafountain_TATT_middle	dnafountain	TATT	Middle	Seq_anonymized_004648	4.235194935130642	0.9082835037274356	0.9699466393906212	-0.0616631356631856
Seq02910+dnafountain_TATT_back	False	True	True	True	Seq02910	dnafountain_TATT_back	dnafountain	TATT	3' end	Seq_anonymized_004655	0.8723717698785586	1.002984665855165	1.0077011284908528	-0.0047164626356877015
Seq07376+internal_CGTGTG_middle	True	True	True	True	Seq07376	internal_CGTGTG_middle	internal	CGTGTG	Middle	Seq_anonymized_004657	1.0349880927033872	1.002135200843434	0.9994051161306898	0.002730084712744274
Seq04077+internal_CGTGTG_front	True	False	True	True	Seq04077	internal_CGTGTG_front	internal	CGTGTG	5' end	Seq_anonymized_004663	2.531555650273784	0.9416746862111334	0.9672505579510337	-0.02557587173990028
Seq01156+internal_CGTGTG_back	True	False	True	True	Seq01156	internal_CGTGTG_back	internal	CGTGTG	3' end	Seq_anonymized_004666	0.6879168771910401	1.0146676303970423	1.02134579165251	-0.006678161255467607
Seq00639+dnafountain_AACA_middle	False	True	True	True	Seq00639	dnafountain_AACA_middle	dnafountain	AACA	Middle	Seq_anonymized_004667	0.7750976539311129	1.002841151643607	0.997021314028944	0.005819837614663093
Seq01820+dnafountain_GCAC_5ntfront	False	True	True	True	Seq01820	dnafountain_GCAC_5ntfront	dnafountain	GCAC	5' + 5 nt	Seq_anonymized_004679	1.0005518479976931	1.0109336539738245	1.010642751271187	0.00029090270263743
Seq01156+dnafountain_TATAT_front	False	True	True	True	Seq01156	dnafountain_TATAT_front	dnafountain	TATAT	5' end	Seq_anonymized_004690	0.6433575194999781	1.0214861208033117	1.02134579165251	0.00014032915080175457
Seq09033+internal_TCGTGT_back	True	False	True	True	Seq09033	internal_TCGTGT_back	internal	TCGTGT	3' end	Seq_anonymized_004691	0.8702422074665991	1.0099334976852872	1.0121755157126069	-0.0022420180273197143
Seq06035+internal_CGTG_front	True	False	True	True	Seq06035	internal_CGTG_front	internal	CGTG	5' end	Seq_anonymized_004692	1.29537696861421	0.9637120077259612	0.9738307564018788	-0.010118748675917555
Seq06105+dnafountain_GCAC_5ntfront	False	True	True	True	Seq06105	dnafountain_GCAC_5ntfront	dnafountain	GCAC	5' + 5 nt	Seq_anonymized_004693	0.9350970342342804	1.012482520354261	1.0130464273131563	-0.0005639069588954104
Seq01164+dnafountain_GCAC_back	False	True	True	True	Seq01164	dnafountain_GCAC_back	dnafountain	GCAC	3' end	Seq_anonymized_004703	0.5142316907471138	1.0140731546439063	1.01915685634834	-0.005083701704433619
Seq09033+dnafountain_TATAT_5ntback	False	True	True	True	Seq09033	dnafountain_TATAT_5ntback	dnafountain	TATAT	3' - 5 nt	Seq_anonymized_004715	0.5785816994399169	1.0195022933134132	1.0121755157126069	0.007326777600806356
Seq01820+dnafountain_TATA_middle	False	True	True	True	Seq01820	dnafountain_TATA_middle	dnafountain	TATA	Middle	Seq_anonymized_004716	0.8355837909709102	1.0154161489945333	1.010642751271187	0.004773397723346173
Seq00582+dnafountain_GCAC_5ntback	False	True	True	True	Seq00582	dnafountain_GCAC_5ntback	dnafountain	GCAC	3' - 5 nt	Seq_anonymized_004717	0.7435950745353881	1.0115467502336415	1.0109321560428548	0.0006145941907866881
Seq02085+dnafountain_AACA_5ntback	False	True	True	True	Seq02085	dnafountain_AACA_5ntback	dnafountain	AACA	3' - 5 nt	Seq_anonymized_004718	0.7754304792240837	0.9842554624389078	0.9817589000951256	0.0024965623437822604
Seq08115+internal_CGTGTG_5ntback	True	False	True	True	Seq08115	internal_CGTGTG_5ntback	internal	CGTGTG	3' - 5 nt	Seq_anonymized_004719	1.710265429451671	0.9502264981982608	0.977457594635171	-0.02723109643691024
Seq01955+dnafountain_TATT_back	False	True	True	True	Seq01955	dnafountain_TATT_back	dnafountain	TATT	3' end	Seq_anonymized_004726	0.8294622870124693	1.0075518562117036	1.0017526851297929	0.005799171081910748
Seq00999+internal_CGTGTG_middle	True	False	True	True	Seq00999	internal_CGTGTG_middle	internal	CGTGTG	Middle	Seq_anonymized_004729	0.7415760961269524	1.012790409348439	1.0134026841924615	-0.0006122748440224868
Seq04297+dnafountain_TATA_back	False	True	True	True	Seq04297	dnafountain_TATA_back	dnafountain	TATA	3' end	Seq_anonymized_004746	0.7398817248605886	1.0061096805972252	1.0040130174623805	0.0020966631348446896
Seq01053+dnafountain_TATT_middle	False	True	True	True	Seq01053	dnafountain_TATT_middle	dnafountain	TATT	Middle	Seq_anonymized_004753	0.8744738985711951	1.011882689671441	1.0103171136054736	0.0015655760659674112
Seq08115+internal_GTCGTG_front	True	False	True	True	Seq08115	internal_GTCGTG_front	internal	GTCGTG	5' end	Seq_anonymized_004762	0.4787522366175247	0.9551496725457024	0.977457594635171	-0.022307922089468635
Seq05519+internal_TCGTGT_5ntback	True	False	True	True	Seq05519	internal_TCGTGT_5ntback	internal	TCGTGT	3' - 5 nt	Seq_anonymized_004763	0.8958291048974374	1.00796627026694	1.0092722171904391	-0.0013059469234990573
Seq08219+internal_CGTGT_middle	True	False	True	True	Seq08219	internal_CGTGT_middle	internal	CGTGT	Middle	Seq_anonymized_004789	0.822497913036447	1.0138574446758917	1.00615306251202	0.007704382163871593
Seq06035+internal_CGTGT_5ntback	True	False	True	True	Seq06035	internal_CGTGT_5ntback	internal	CGTGT	3' - 5 nt	Seq_anonymized_004793	1.0889668673585295	0.9790560204859003	0.9738307564018788	0.005225264084021575
Seq05019+dnafountain_TATA_middle	False	True	True	True	Seq05019	dnafountain_TATA_middle	dnafountain	TATA	Middle	Seq_anonymized_004805	0.7620965781962877	1.0124206244792668	1.0145905793713474	-0.0021699548920806055
Seq05656+dnafountain_GCAC_back	False	True	True	True	Seq05656	dnafountain_GCAC_back	dnafountain	GCAC	3' end	Seq_anonymized_004811	0.7009588622419812	1.0135129190056096	1.018604777177636	-0.005091858172026509
Seq08061+internal_CGTGT_5ntback	True	False	True	True	Seq08061	internal_CGTGT_5ntback	internal	CGTGT	3' - 5 nt	Seq_anonymized_004816	0.8188813610852007	0.9947280043640728	0.9902285598255764	0.004499444538496378
Seq00639+internal_CGTGTG_back	True	False	True	True	Seq00639	internal_CGTGTG_back	internal	CGTGTG	3' end	Seq_anonymized_004819	1.0790076272238645	1.0116571927273752	0.997021314028944	0.014635878698431193
Seq05656+dnafountain_GCAC_5ntback	False	True	True	True	Seq05656	dnafountain_GCAC_5ntback	dnafountain	GCAC	3' - 5 nt	Seq_anonymized_004821	0.5755286680321079	1.0176374379468114	1.018604777177636	-0.0009673392308247042
Seq08654+dnafountain_GCAC_middle	False	True	True	True	Seq08654	dnafountain_GCAC_middle	dnafountain	GCAC	Middle	Seq_anonymized_004823	0.8091072262271556	1.0141825648712854	1.0138731939275627	0.0003093709437227421
Seq01156+internal_CGTG_front	True	False	True	True	Seq01156	internal_CGTG_front	internal	CGTG	5' end	Seq_anonymized_004827	0.7730297469948573	0.9750984732646564	1.02134579165251	-0.046247318387853564
Seq04297+internal_CGTG_middle	True	False	True	True	Seq04297	internal_CGTG_middle	internal	CGTG	Middle	Seq_anonymized_004837	0.6979292325804269	1.0022166566902648	1.0040130174623805	-0.001796360772115646
Seq06035+internal_GTCGTG_5ntfront	True	False	True	True	Seq06035	internal_GTCGTG_5ntfront	internal	GTCGTG	5' + 5 nt	Seq_anonymized_004854	1.0148969272240391	0.9823477757287828	0.9738307564018788	0.008517019326904074
Seq05019+dnafountain_TATAT_5ntback	False	True	True	True	Seq05019	dnafountain_TATAT_5ntback	dnafountain	TATAT	3' - 5 nt	Seq_anonymized_004855	0.8919835179692231	1.016593686581695	1.0145905793713474	0.0020031072103474656
Seq02764+internal_CGTG_5ntback	True	False	True	True	Seq02764	internal_CGTG_5ntback	internal	CGTG	3' - 5 nt	Seq_anonymized_004856	0.9559784835216296	1.0096497136966316	1.0119323319504747	-0.0022826182538431272
Seq08335+internal_CGTG_front	True	False	True	True	Seq08335	internal_CGTG_front	internal	CGTG	5' end	Seq_anonymized_004857	1.042634173594881	1.0107691522513682	1.0097898270187744	0.0009793252325938084
Seq08335+dnafountain_GCAC_5ntfront	False	True	True	True	Seq08335	dnafountain_GCAC_5ntfront	dnafountain	GCAC	5' + 5 nt	Seq_anonymized_004867	0.6984778015352476	1.0152861833668805	1.0097898270187744	0.0054963563481060795
Seq00999+dnafountain_GCAC_5ntback	False	True	True	True	Seq00999	dnafountain_GCAC_5ntback	dnafountain	GCAC	3' - 5 nt	Seq_anonymized_004878	0.6291901533463098	1.0135038346191385	1.0134026841924615	0.00010115042667702134
Seq01293+dnafountain_TATA_front	False	True	True	True	Seq01293	dnafountain_TATA_front	dnafountain	TATA	5' end	Seq_anonymized_004881	0.7399288689878674	1.015203839129594	1.015893974992748	-0.0006901358631539178
Seq01820+internal_CGTG_middle	True	False	True	True	Seq01820	internal_CGTG_middle	internal	CGTG	Middle	Seq_anonymized_004893	0.8992721146795835	1.0110640427607789	1.010642751271187	0.00042129148959180185
Seq01955+dnafountain_TATAT_5ntfront	False	True	True	True	Seq01955	dnafountain_TATAT_5ntfront	dnafountain	TATAT	5' + 5 nt	Seq_anonymized_004894	0.7269742678384659	1.0023166801670242	1.0017526851297929	0.0005639950372313685
Seq01053+dnafountain_TATT_5ntfront	False	True	True	True	Seq01053	dnafountain_TATT_5ntfront	dnafountain	TATT	5' + 5 nt	Seq_anonymized_004907	0.6151108392202924	1.0164091142634029	1.0103171136054736	0.006092000657929253
Seq07376+internal_TCGTGT_5ntfront	True	False	True	True	Seq07376	internal_TCGTGT_5ntfront	internal	TCGTGT	5' + 5 nt	Seq_anonymized_004908	1.1624437153176104	0.9827112578178486	0.9994051161306898	-0.016693858312841203
Seq05997+dnafountain_TATAT_front	False	True	True	True	Seq05997	dnafountain_TATAT_front	dnafountain	TATAT	5' end	Seq_anonymized_004915	0.7835306654127351	1.0161648910124377	1.01761818575092	-0.0014532947384822137
Seq08654+dnafountain_TATAT_5ntback	False	True	True	True	Seq08654	dnafountain_TATAT_5ntback	dnafountain	TATAT	3' - 5 nt	Seq_anonymized_004937	0.7342497707218568	1.009317924625259	1.0138731939275627	-0.004555269302303655
Seq03116+dnafountain_AACA_back	False	True	True	True	Seq03116	dnafountain_AACA_back	dnafountain	AACA	3' end	Seq_anonymized_004943	0.784914381706988	1.0197565420991597	0.9699466393906212	0.04980990270853847
Seq04297+dnafountain_TATA_5ntback	False	True	True	True	Seq04297	dnafountain_TATA_5ntback	dnafountain	TATA	3' - 5 nt	Seq_anonymized_004954	0.8114171858204909	0.9963934425948668	1.0040130174623805	-0.007619574867513634
Seq08061+dnafountain_TATT_front	False	True	True	True	Seq08061	dnafountain_TATT_front	dnafountain	TATT	5' end	Seq_anonymized_004955	1.0701131727087652	0.9890845660213726	0.9902285598255764	-0.0011439938042038245
Seq05656+dnafountain_TATAT_5ntfront	False	True	True	True	Seq05656	dnafountain_TATAT_5ntfront	dnafountain	TATAT	5' + 5 nt	Seq_anonymized_004960	0.7086763204933697	1.018436944771443	1.018604777177636	-0.00016783240619311357
Seq08219+internal_CGTG_middle	True	False	True	True	Seq08219	internal_CGTG_middle	internal	CGTG	Middle	Seq_anonymized_004961	0.8734578456740881	1.0107658540490356	1.00615306251202	0.004612791537015548
Seq08061+internal_CGTG_5ntback	True	False	True	True	Seq08061	internal_CGTG_5ntback	internal	CGTG	3' - 5 nt	Seq_anonymized_004965	0.7739304821238685	0.998061816572149	0.9902285598255764	0.007833256746572537
Seq08654+internal_CGTGTG_middle	True	False	True	True	Seq08654	internal_CGTGTG_middle	internal	CGTGTG	Middle	Seq_anonymized_004973	1.3237992609660665	1.0175698283660972	1.0138731939275627	0.0036966344385345185
Seq01156+internal_CGTGT_middle	True	True	True	True	Seq01156	internal_CGTGT_middle	internal	CGTGT	Middle	Seq_anonymized_004977	0.4718030179985493	1.0275746457922352	1.02134579165251	0.006228854139725293
Seq04077+dnafountain_TATT_middle	False	True	True	True	Seq04077	dnafountain_TATT_middle	dnafountain	TATT	Middle	Seq_anonymized_004979	1.330014733786914	0.9504129870363428	0.9672505579510337	-0.016837570914690847
Seq08563+dnafountain_AACA_back	False	True	True	True	Seq08563	dnafountain_AACA_back	dnafountain	AACA	3' end	Seq_anonymized_004985	1.3982092238259307	0.9959336101630588	1.0080505431583178	-0.012116932995258956
Seq02655+internal_CGTGTG_5ntfront	True	False	True	True	Seq02655	internal_CGTGTG_5ntfront	internal	CGTGTG	5' + 5 nt	Seq_anonymized_004987	0.6565931998699237	1.0155656335148089	1.017730067817485	-0.0021644343026760993
Seq06035+internal_CGTGT_front	True	False	True	True	Seq06035	internal_CGTGT_front	internal	CGTGT	5' end	Seq_anonymized_004993	0.9715383934128446	0.9597025751415216	0.9738307564018788	-0.014128181260357198
Seq03116+dnafountain_TATA_middle	False	True	True	True	Seq03116	dnafountain_TATA_middle	dnafountain	TATA	Middle	Seq_anonymized_005001	0.4473187296184585	0.9703493900716024	0.9699466393906212	0.0004027506809811676
Seq03273+internal_GTCGTG_front	True	False	True	True	Seq03273	internal_GTCGTG_front	internal	GTCGTG	5' end	Seq_anonymized_005018	4.560075816913502	0.8982019879816402	0.9656255846976992	-0.06742359671605902
Seq02910+dnafountain_GCAC_middle	False	True	True	True	Seq02910	dnafountain_GCAC_middle	dnafountain	GCAC	Middle	Seq_anonymized_005019	0.7838272883543073	1.0151417371043612	1.0077011284908528	0.0074406086135083704
Seq05033+dnafountain_TATA_5ntback	False	True	True	True	Seq05033	dnafountain_TATA_5ntback	dnafountain	TATA	3' - 5 nt	Seq_anonymized_005020	0.9415812671894526	1.0137245166700029	1.0116608670196632	0.0020636496503396717
Seq05997+internal_GTCGTG_back	True	False	True	True	Seq05997	internal_GTCGTG_back	internal	GTCGTG	3' end	Seq_anonymized_005025	1.5184271603433648	0.9671395662819746	1.01761818575092	-0.050478619468945274
Seq01820+dnafountain_TATAT_back	False	True	True	True	Seq01820	dnafountain_TATAT_back	dnafountain	TATAT	3' end	Seq_anonymized_005028	0.7109669969275593	1.0140120995434183	1.010642751271187	0.003369348272231232
Seq01053+internal_CGTGTG_5ntback	True	False	True	True	Seq01053	internal_CGTGTG_5ntback	internal	CGTGTG	3' - 5 nt	Seq_anonymized_005033	0.7961102463824375	1.0095844319240872	1.0103171136054736	-0.0007326816813864045
Seq00639+dnafountain_AACA_5ntback	False	True	True	True	Seq00639	dnafountain_AACA_5ntback	dnafountain	AACA	3' - 5 nt	Seq_anonymized_005043	0.6533885981196811	0.9978234152587852	0.997021314028944	0.0008021012298411456
Seq01156+internal_CGTG_back	True	False	True	True	Seq01156	internal_CGTG_back	internal	CGTG	3' end	Seq_anonymized_005055	0.6695255693135802	1.014111608873213	1.02134579165251	-0.007234182779296994
Seq06105+internal_CGTG_5ntback	True	False	True	True	Seq06105	internal_CGTG_5ntback	internal	CGTG	3' - 5 nt	Seq_anonymized_005057	0.6671593285706344	1.0117690640157668	1.0130464273131563	-0.0012773632973894777
Seq02085+dnafountain_TATA_back	False	True	True	True	Seq02085	dnafountain_TATA_back	dnafountain	TATA	3' end	Seq_anonymized_005065	1.2455373156004934	0.9884065747188115	0.9817589000951256	0.006647674623685984
Seq03116+dnafountain_TATA_front	False	True	True	True	Seq03116	dnafountain_TATA_front	dnafountain	TATA	5' end	Seq_anonymized_005066	0.8484802614172161	1.0150040816774155	0.9699466393906212	0.045057442286794314
Seq04769+internal_CGTGTG_middle	True	False	True	True	Seq04769	internal_CGTGTG_middle	internal	CGTGTG	Middle	Seq_anonymized_005075	0.717150568181781	0.9988615544406384	0.9930152560917508	0.005846298348887613
Seq08115+dnafountain_TATA_5ntfront	False	True	True	True	Seq08115	dnafountain_TATA_5ntfront	dnafountain	TATA	5' + 5 nt	Seq_anonymized_005080	3.2419741539732416	0.9439616741580245	0.977457594635171	-0.03349592047714656
Seq00036+internal_GTCGTG_back	True	False	True	True	Seq00036	internal_GTCGTG_back	internal	GTCGTG	3' end	Seq_anonymized_005085	0.727181389242621	1.015629858644034	1.0199587013124642	-0.004328842668430255
Seq01053+dnafountain_AACA_back	False	True	True	True	Seq01053	dnafountain_AACA_back	dnafountain	AACA	3' end	Seq_anonymized_005086	0.6062125881480422	1.0208226584055513	1.0103171136054736	0.010505544800077704
Seq00221+internal_GTCGTG_5ntfront	True	False	True	True	Seq00221	internal_GTCGTG_5ntfront	internal	GTCGTG	5' + 5 nt	Seq_anonymized_005089	1.1051212815958802	0.967054518358656	0.9877242326592564	-0.020669714300600384
Seq09033+dnafountain_AACA_5ntfront	False	True	True	True	Seq09033	dnafountain_AACA_5ntfront	dnafountain	AACA	5' + 5 nt	Seq_anonymized_005090	0.8323892105497368	1.016770230073061	1.0121755157126069	0.004594714360454111
Seq08335+internal_CGTGT_5ntfront	True	False	True	True	Seq08335	internal_CGTGT_5ntfront	internal	CGTGT	5' + 5 nt	Seq_anonymized_005094	0.9474409815954036	1.006715681703527	1.0097898270187744	-0.003074145315247412
Seq00582+internal_CGTG_5ntback	True	False	True	True	Seq00582	internal_CGTG_5ntback	internal	CGTG	3' - 5 nt	Seq_anonymized_005096	0.8186822478686462	1.011222658294289	1.0109321560428548	0.00029050225143412156
Seq04077+dnafountain_TATT_back	False	True	True	True	Seq04077	dnafountain_TATT_back	dnafountain	TATT	3' end	Seq_anonymized_005112	0.742921827415409	1.0097593015582458	0.9672505579510337	0.04250874360721213
Seq07376+dnafountain_AACA_middle	False	True	True	True	Seq07376	dnafountain_AACA_middle	dnafountain	AACA	Middle	Seq_anonymized_005131	1.048079088480388	1.0018497621453757	0.9994051161306898	0.0024446460146858584
Seq00999+dnafountain_AACA_back	False	True	True	True	Seq00999	dnafountain_AACA_back	dnafountain	AACA	3' end	Seq_anonymized_005138	1.096119859669036	1.0008705324766405	1.0134026841924615	-0.012532151715821005
Seq00036+internal_GTCGTG_5ntfront	True	False	True	True	Seq00036	internal_GTCGTG_5ntfront	internal	GTCGTG	5' + 5 nt	Seq_anonymized_005141	0.8337378556133376	1.0143944579435231	1.0199587013124642	-0.005564243368941124
Seq03273+dnafountain_TATA_middle	False	True	True	True	Seq03273	dnafountain_TATA_middle	dnafountain	TATA	Middle	Seq_anonymized_005152	1.6829279268920625	0.9576160743763766	0.9656255846976992	-0.008009510321322577
Seq05997+dnafountain_TATAT_middle	False	True	True	True	Seq05997	dnafountain_TATAT_middle	dnafountain	TATAT	Middle	Seq_anonymized_005155	0.6387531362909846	1.0202968960819008	1.01761818575092	0.0026787103309808824
Seq02655+internal_TCGTGT_5ntfront	True	False	True	True	Seq02655	internal_TCGTGT_5ntfront	internal	TCGTGT	5' + 5 nt	Seq_anonymized_005160	0.626719397173497	1.016797177747002	1.017730067817485	-0.0009328900704830279
Seq08219+internal_GTCGTG_middle	True	False	True	True	Seq08219	internal_GTCGTG_middle	internal	GTCGTG	Middle	Seq_anonymized_005185	1.020365385715713	1.005591628829585	1.00615306251202	-0.0005614336824351085
Seq06105+internal_CGTGTG_back	True	False	True	True	Seq06105	internal_CGTGTG_back	internal	CGTGTG	3' end	Seq_anonymized_005193	0.6432438028677874	1.015029096132552	1.0130464273131563	0.001982668819395794
Seq02110+dnafountain_TATT_middle	False	True	True	True	Seq02110	dnafountain_TATT_middle	dnafountain	TATT	Middle	Seq_anonymized_005195	1.2944932018873168	1.0048449284149308	1.0032475503166294	0.0015973780983014052
Seq08219+dnafountain_GCAC_front	False	True	True	True	Seq08219	dnafountain_GCAC_front	dnafountain	GCAC	5' end	Seq_anonymized_005196	0.8587495234145881	0.967325122105004	1.00615306251202	-0.03882794040701609
Seq05656+dnafountain_TATAT_back	False	True	True	True	Seq05656	dnafountain_TATAT_back	dnafountain	TATAT	3' end	Seq_anonymized_005204	0.4334580157189729	1.0082573061849662	1.018604777177636	-0.01034747099266986
Seq05997+dnafountain_TATAT_5ntback	False	True	True	True	Seq05997	dnafountain_TATAT_5ntback	dnafountain	TATAT	3' - 5 nt	Seq_anonymized_005212	0.8744911702948033	1.018410783920675	1.01761818575092	0.0007925981697551876
Seq05046+dnafountain_GCAC_5ntfront	False	True	True	True	Seq05046	dnafountain_GCAC_5ntfront	dnafountain	GCAC	5' + 5 nt	Seq_anonymized_005213	0.8650937372932126	1.0073010173836905	1.0070657665102734	0.00023525087341713657
Seq03559+dnafountain_AACA_5ntback	False	True	True	True	Seq03559	dnafountain_AACA_5ntback	dnafountain	AACA	3' - 5 nt	Seq_anonymized_005221	1.063236931030784	1.008575180712942	1.0094866229603292	-0.0009114422473872619
Seq09668+internal_CGTG_5ntfront	True	False	True	True	Seq09668	internal_CGTG_5ntfront	internal	CGTG	5' + 5 nt	Seq_anonymized_005225	1.323237848080563	0.991113631559278	0.9910658845422418	4.7747017036248174e-05
Seq02085+internal_TCGTGT_front	True	False	True	True	Seq02085	internal_TCGTGT_front	internal	TCGTGT	5' end	Seq_anonymized_005226	2.6578313174184864	0.9326942308685509	0.9817589000951256	-0.04906466922657471
Seq01053+dnafountain_GCAC_middle	False	True	True	True	Seq01053	dnafountain_GCAC_middle	dnafountain	GCAC	Middle	Seq_anonymized_005228	0.5266214549483311	1.014393173539056	1.0103171136054736	0.004076059933582288
Seq01820+dnafountain_TATAT_5ntback	False	True	True	True	Seq01820	dnafountain_TATAT_5ntback	dnafountain	TATAT	3' - 5 nt	Seq_anonymized_005236	1.124734512856472	1.0123085608001374	1.010642751271187	0.001665809528950346
Seq02764+internal_TCGTGT_5ntback	True	False	True	True	Seq02764	internal_TCGTGT_5ntback	internal	TCGTGT	3' - 5 nt	Seq_anonymized_005258	1.6302520516353298	1.0130661902863214	1.0119323319504747	0.0011338583358466714
Seq09668+dnafountain_AACA_middle	False	True	True	True	Seq09668	dnafountain_AACA_middle	dnafountain	AACA	Middle	Seq_anonymized_005267	0.99342658017815	0.9904271535711396	0.9910658845422418	-0.0006387309711021194
Seq00639+dnafountain_GCAC_5ntback	False	True	True	True	Seq00639	dnafountain_GCAC_5ntback	dnafountain	GCAC	3' - 5 nt	Seq_anonymized_005270	0.9616615894461068	0.9973834808265168	0.997021314028944	0.0003621667975728382
Seq02764+internal_CGTGTG_middle	True	False	True	True	Seq02764	internal_CGTGTG_middle	internal	CGTGTG	Middle	Seq_anonymized_005275	1.0071966352010386	1.0113817988063705	1.0119323319504747	-0.0005505331441042483
Seq00221+internal_CGTGT_5ntback	True	False	True	True	Seq00221	internal_CGTGT_5ntback	internal	CGTGT	3' - 5 nt	Seq_anonymized_005282	0.7275502180005212	0.9808047378563364	0.9877242326592564	-0.006919494802919979
Seq08061+internal_CGTGT_front	True	False	True	True	Seq08061	internal_CGTGT_front	internal	CGTGT	5' end	Seq_anonymized_005292	1.6745915800911202	0.9228124162227036	0.9902285598255764	-0.06741614360287285
Seq01053+dnafountain_TATAT_front	False	True	True	True	Seq01053	dnafountain_TATAT_front	dnafountain	TATAT	5' end	Seq_anonymized_005302	0.7574215537018862	1.0149233443007604	1.0103171136054736	0.0046062306952867615
Seq00639+dnafountain_GCAC_middle	False	True	True	True	Seq00639	dnafountain_GCAC_middle	dnafountain	GCAC	Middle	Seq_anonymized_005315	0.9089107716274776	0.9868326868571228	0.997021314028944	-0.01018862717182123
Seq04769+internal_CGTGTG_back	True	False	True	True	Seq04769	internal_CGTGTG_back	internal	CGTGTG	3' end	Seq_anonymized_005319	1.0402949165454294	0.9929970237662404	0.9930152560917508	-1.8232325510347813e-05
Seq09033+dnafountain_GCAC_middle	False	True	True	True	Seq09033	dnafountain_GCAC_middle	dnafountain	GCAC	Middle	Seq_anonymized_005321	0.0295008716204027	1.0243543435358904	1.0121755157126069	0.0121788278232835
Seq06105+internal_GTCGTG_front	True	False	True	True	Seq06105	internal_GTCGTG_front	internal	GTCGTG	5' end	Seq_anonymized_005324	0.8632317665625334	0.9590547615464078	1.0130464273131563	-0.05399166576674852
Seq00036+internal_CGTGT_front	True	False	True	True	Seq00036	internal_CGTGT_front	internal	CGTGT	5' end	Seq_anonymized_005331	0.9236132908762752	1.011909872499056	1.0199587013124642	-0.008048828813408182
Seq04077+internal_CGTGTG_middle	True	False	True	True	Seq04077	internal_CGTGTG_middle	internal	CGTGTG	Middle	Seq_anonymized_005333	0.6461005851194291	0.960817782007905	0.9672505579510337	-0.0064327759431286324
Seq06105+dnafountain_TATA_5ntfront	False	True	True	True	Seq06105	dnafountain_TATA_5ntfront	dnafountain	TATA	5' + 5 nt	Seq_anonymized_005335	0.8629230160627366	1.0125913293667863	1.0130464273131563	-0.0004550979463699978
Seq03116+internal_TCGTGT_front	True	False	True	True	Seq03116	internal_TCGTGT_front	internal	TCGTGT	5' end	Seq_anonymized_005345	1.6589156672404413	0.986125166404809	0.9699466393906212	0.01617852701418776
Seq03116+dnafountain_GCAC_back	False	True	True	True	Seq03116	dnafountain_GCAC_back	dnafountain	GCAC	3' end	Seq_anonymized_005362	1.2951580972340784	0.9771201438039908	0.9699466393906212	0.0071735044133696135
Seq05656+internal_CGTGT_front	True	False	True	True	Seq05656	internal_CGTGT_front	internal	CGTGT	5' end	Seq_anonymized_005371	1.7600209182526476	0.9555702538710892	1.018604777177636	-0.06303452330654691
Seq08115+internal_CGTG_middle	True	False	True	True	Seq08115	internal_CGTG_middle	internal	CGTG	Middle	Seq_anonymized_005377	1.0440418729512628	0.960515379952372	0.977457594635171	-0.016942214682798995
Seq08219+dnafountain_TATT_back	False	True	True	True	Seq08219	dnafountain_TATT_back	dnafountain	TATT	3' end	Seq_anonymized_005387	0.7991435705331353	1.0165395374789343	1.00615306251202	0.01038647496691425
Seq02764+dnafountain_AACA_middle	False	True	True	True	Seq02764	dnafountain_AACA_middle	dnafountain	AACA	Middle	Seq_anonymized_005392	0.8456942466097647	1.0116870142544503	1.0119323319504747	-0.00024531769602442743
Seq04769+dnafountain_TATA_back	False	True	True	True	Seq04769	dnafountain_TATA_back	dnafountain	TATA	3' end	Seq_anonymized_005409	1.1996486725951867	0.9987212284362398	0.9930152560917508	0.0057059723444889965
Seq08061+dnafountain_TATAT_5ntback	False	True	True	True	Seq08061	dnafountain_TATAT_5ntback	dnafountain	TATAT	3' - 5 nt	Seq_anonymized_005412	0.8100162501153897	0.9981199843609622	0.9902285598255764	0.007891424535385716
Seq08061+dnafountain_GCAC_middle	False	True	True	True	Seq08061	dnafountain_GCAC_middle	dnafountain	GCAC	Middle	Seq_anonymized_005420	0.7546144746336876	0.9892791433511778	0.9902285598255764	-0.0009494164743986122
Seq03559+dnafountain_GCAC_5ntback	False	True	True	True	Seq03559	dnafountain_GCAC_5ntback	dnafountain	GCAC	3' - 5 nt	Seq_anonymized_005424	0.99768977038298	1.0085382676880987	1.0094866229603292	-0.0009483552722304722
Seq05519+internal_CGTGTG_5ntfront	True	False	True	True	Seq05519	internal_CGTGTG_5ntfront	internal	CGTGTG	5' + 5 nt	Seq_anonymized_005430	1.064027193131171	1.010210592977839	1.0092722171904391	0.0009383757873999699
Seq05046+dnafountain_TATAT_front	False	True	True	True	Seq05046	dnafountain_TATAT_front	dnafountain	TATAT	5' end	Seq_anonymized_005432	1.67479026528321	1.0106851234558727	1.0070657665102734	0.003619356945599339
Seq01156+dnafountain_AACA_front	False	True	True	True	Seq01156	dnafountain_AACA_front	dnafountain	AACA	5' end	Seq_anonymized_005437	0.5866203070510337	1.0195109852803177	1.02134579165251	-0.0018348063721922436
Seq05656+dnafountain_GCAC_front	False	True	True	True	Seq05656	dnafountain_GCAC_front	dnafountain	GCAC	5' end	Seq_anonymized_005465	0.9630414423517822	1.011433863063819	1.018604777177636	-0.007170914113816984
Seq04297+dnafountain_AACA_5ntback	False	True	True	True	Seq04297	dnafountain_AACA_5ntback	dnafountain	AACA	3' - 5 nt	Seq_anonymized_005467	0.5246577345885678	1.0077215471828922	1.0040130174623805	0.003708529720511722
Seq03559+dnafountain_TATT_front	False	True	True	True	Seq03559	dnafountain_TATT_front	dnafountain	TATT	5' end	Seq_anonymized_005470	0.8134526605696031	1.0125238312973597	1.0094866229603292	0.0030372083370304725
Seq08335+dnafountain_AACA_middle	False	True	True	True	Seq08335	dnafountain_AACA_middle	dnafountain	AACA	Middle	Seq_anonymized_005472	0.8829074101915689	1.0080404828474776	1.0097898270187744	-0.001749344171296796
Seq03559+internal_CGTGTG_5ntfront	True	False	True	True	Seq03559	internal_CGTGTG_5ntfront	internal	CGTGTG	5' + 5 nt	Seq_anonymized_005475	1.237920111205132	1.0021309375338845	1.0094866229603292	-0.007355685426444714
Seq02910+internal_CGTGTG_middle	True	False	True	True	Seq02910	internal_CGTGTG_middle	internal	CGTGTG	Middle	Seq_anonymized_005478	0.59244262635046	1.0132878617894454	1.0077011284908528	0.0055867332985926055
Seq08524+internal_GTCGTG_middle	True	True	True	True	Seq08524	internal_GTCGTG_middle	internal	GTCGTG	Middle	Seq_anonymized_005481	0.8156274158743608	1.0131232656054128	1.0077550808603568	0.0053681847450559594
Seq03559+dnafountain_TATT_back	False	True	True	True	Seq03559	dnafountain_TATT_back	dnafountain	TATT	3' end	Seq_anonymized_005490	1.2322101103866057	1.0106935730654658	1.0094866229603292	0.001206950105136606
Seq03116+dnafountain_TATAT_middle	False	True	True	True	Seq03116	dnafountain_TATAT_middle	dnafountain	TATAT	Middle	Seq_anonymized_005492	3.508278716389996	0.9173708013700936	0.9699466393906212	-0.052575838020527565
Seq01164+internal_TCGTGT_front	True	True	True	True	Seq01164	internal_TCGTGT_front	internal	TCGTGT	5' end	Seq_anonymized_005505	1.1200297734052649	0.9981334146786154	1.01915685634834	-0.021023441669724585
Seq01955+dnafountain_TATAT_middle	False	True	True	True	Seq01955	dnafountain_TATAT_middle	dnafountain	TATAT	Middle	Seq_anonymized_005510	0.8990587494814277	1.0022415776303149	1.0017526851297929	0.0004888925005219757
Seq09668+dnafountain_TATT_5ntback	False	True	True	True	Seq09668	dnafountain_TATT_5ntback	dnafountain	TATT	3' - 5 nt	Seq_anonymized_005515	0.9770745910138908	0.9963884009046886	0.9910658845422418	0.00532251636244685
Seq08061+dnafountain_GCAC_front	False	True	True	True	Seq08061	dnafountain_GCAC_front	dnafountain	GCAC	5' end	Seq_anonymized_005524	1.4664911738355024	0.9832271281040929	0.9902285598255764	-0.0070014317214835975
Seq08115+dnafountain_TATAT_middle	False	True	True	True	Seq08115	dnafountain_TATAT_middle	dnafountain	TATAT	Middle	Seq_anonymized_005533	0.9510808518971142	0.9633439298823684	0.977457594635171	-0.014113664752802624
Seq01053+dnafountain_GCAC_5ntfront	False	True	True	True	Seq01053	dnafountain_GCAC_5ntfront	dnafountain	GCAC	5' + 5 nt	Seq_anonymized_005538	0.8170797699015966	1.0116129909531668	1.0103171136054736	0.0012958773476932084
Seq08335+dnafountain_GCAC_back	False	True	True	True	Seq08335	dnafountain_GCAC_back	dnafountain	GCAC	3' end	Seq_anonymized_005544	0.7838066077954835	1.0073356575335048	1.0097898270187744	-0.002454169485269553
Seq01156+internal_TCGTGT_back	True	False	True	True	Seq01156	internal_TCGTGT_back	internal	TCGTGT	3' end	Seq_anonymized_005556	1.471370315927796	0.9906041481555136	1.02134579165251	-0.030741643496996374
Seq00999+dnafountain_GCAC_middle	False	True	True	True	Seq00999	dnafountain_GCAC_middle	dnafountain	GCAC	Middle	Seq_anonymized_005557	0.8912416311928699	1.0131297532132395	1.0134026841924615	-0.00027293097922198584
Seq02764+dnafountain_GCAC_back	False	True	True	True	Seq02764	dnafountain_GCAC_back	dnafountain	GCAC	3' end	Seq_anonymized_005559	0.6920081452451459	0.9724926757426396	1.0119323319504747	-0.03943965620783507
Seq00582+internal_CGTG_back	True	False	True	True	Seq00582	internal_CGTG_back	internal	CGTG	3' end	Seq_anonymized_005565	0.8677523351745994	1.0030249098194872	1.0109321560428548	-0.007907246223367581
Seq04077+dnafountain_GCAC_front	False	True	True	True	Seq04077	dnafountain_GCAC_front	dnafountain	GCAC	5' end	Seq_anonymized_005567	0.8452925222634028	1.0061242822106975	0.9672505579510337	0.038873724259663844
Seq04077+dnafountain_TATAT_back	False	True	True	True	Seq04077	dnafountain_TATAT_back	dnafountain	TATAT	3' end	Seq_anonymized_005575	0.5841495075800757	1.0158629634029606	0.9672505579510337	0.04861240545192691
Seq06035+internal_CGTG_5ntback	True	False	True	True	Seq06035	internal_CGTG_5ntback	internal	CGTG	3' - 5 nt	Seq_anonymized_005576	1.2694264677076514	0.9750357676686936	0.9738307564018788	0.001205011266814826
Seq09033+internal_CGTGT_5ntback	True	False	True	True	Seq09033	internal_CGTGT_5ntback	internal	CGTGT	3' - 5 nt	Seq_anonymized_005577	0.7391707888465208	1.0151559126602063	1.0121755157126069	0.0029803969475994396
Seq09668+dnafountain_GCAC_middle	False	True	True	True	Seq09668	dnafountain_GCAC_middle	dnafountain	GCAC	Middle	Seq_anonymized_005581	1.0156727096692193	0.9886437375775332	0.9910658845422418	-0.002422146964708549
Seq01164+dnafountain_AACA_5ntback	False	True	True	True	Seq01164	dnafountain_AACA_5ntback	dnafountain	AACA	3' - 5 nt	Seq_anonymized_005588	0.7311069357198628	1.0210281867103652	1.01915685634834	0.0018713303620252475
Seq04769+dnafountain_TATA_5ntback	False	True	True	True	Seq04769	dnafountain_TATA_5ntback	dnafountain	TATA	3' - 5 nt	Seq_anonymized_005601	0.9940150158674864	0.9962654777423724	0.9930152560917508	0.0032502216506216097
Seq08061+dnafountain_TATAT_middle	False	True	True	True	Seq08061	dnafountain_TATAT_middle	dnafountain	TATAT	Middle	Seq_anonymized_005609	0.8339230455504099	0.994409487463274	0.9902285598255764	0.004180927637697507
Seq08654+internal_CGTGTG_front	True	False	True	True	Seq08654	internal_CGTGTG_front	internal	CGTGTG	5' end	Seq_anonymized_005611	1.3317026341426474	0.9934493500807372	1.0138731939275627	-0.020423843846825496
Seq05033+internal_CGTGTG_front	True	False	True	True	Seq05033	internal_CGTGTG_front	internal	CGTGTG	5' end	Seq_anonymized_005616	1.6573480918433965	0.9572405602823592	1.0116608670196632	-0.054420306737304025
Seq08115+internal_GTCGTG_back	True	False	True	True	Seq08115	internal_GTCGTG_back	internal	GTCGTG	3' end	Seq_anonymized_005618	1.5285091524665386	0.9579091827939212	0.977457594635171	-0.01954841184124978
Seq03273+dnafountain_TATT_5ntfront	False	True	True	True	Seq03273	dnafountain_TATT_5ntfront	dnafountain	TATT	5' + 5 nt	Seq_anonymized_005642	1.1965896725158511	0.9707294167105912	0.9656255846976992	0.005103832012891996
Seq08335+dnafountain_TATT_front	False	True	True	True	Seq08335	dnafountain_TATT_front	dnafountain	TATT	5' end	Seq_anonymized_005648	0.5946712922811985	1.0163798411393228	1.0097898270187744	0.006590014120548382
Seq06105+dnafountain_TATAT_middle	False	True	True	True	Seq06105	dnafountain_TATAT_middle	dnafountain	TATAT	Middle	Seq_anonymized_005654	0.8685209106415067	1.0130293160440118	1.0130464273131563	-1.7111269144498564e-05
Seq02764+dnafountain_AACA_back	False	True	True	True	Seq02764	dnafountain_AACA_back	dnafountain	AACA	3' end	Seq_anonymized_005656	0.7463966748731596	1.0136787874319413	1.0119323319504747	0.001746455481466569
Seq04077+dnafountain_GCAC_5ntback	False	True	True	True	Seq04077	dnafountain_GCAC_5ntback	dnafountain	GCAC	3' - 5 nt	Seq_anonymized_005660	1.093394807958627	0.9528374116146082	0.9672505579510337	-0.01441314633642543
Seq00999+internal_CGTGT_5ntfront	True	False	True	True	Seq00999	internal_CGTGT_5ntfront	internal	CGTGT	5' + 5 nt	Seq_anonymized_005678	4.419057084911177	0.956850873022001	1.0134026841924615	-0.056551811170460486
Seq06035+dnafountain_TATA_front	False	True	True	True	Seq06035	dnafountain_TATA_front	dnafountain	TATA	5' end	Seq_anonymized_005679	0.7867898276015024	1.0167585811368116	0.9738307564018788	0.04292782473493284
Seq05519+dnafountain_TATT_front	False	True	True	True	Seq05519	dnafountain_TATT_front	dnafountain	TATT	5' end	Seq_anonymized_005700	0.9868534970822412	0.987085731924259	1.0092722171904391	-0.022186485266180167
Seq01293+internal_CGTGTG_middle	True	False	True	True	Seq01293	internal_CGTGTG_middle	internal	CGTGTG	Middle	Seq_anonymized_005704	1.619244996774677	1.012461625477568	1.015893974992748	-0.003432349515180011
Seq00221+internal_CGTGTG_back	True	False	True	True	Seq00221	internal_CGTGTG_back	internal	CGTGTG	3' end	Seq_anonymized_005706	1.6120603301793786	0.9464242064057982	0.9877242326592564	-0.04130002625345819
Seq05033+internal_GTCGTG_5ntback	True	False	True	True	Seq05033	internal_GTCGTG_5ntback	internal	GTCGTG	3' - 5 nt	Seq_anonymized_005709	0.9583786023490048	1.012421486201064	1.0116608670196632	0.0007606191814009122
Seq00582+dnafountain_AACA_front	False	True	True	True	Seq00582	dnafountain_AACA_front	dnafountain	AACA	5' end	Seq_anonymized_005723	0.7442532471827124	1.0026227694733962	1.0109321560428548	-0.008309386569458566
Seq05656+dnafountain_AACA_5ntfront	False	True	True	True	Seq05656	dnafountain_AACA_5ntfront	dnafountain	AACA	5' + 5 nt	Seq_anonymized_005730	0.7955647426993264	1.0189079078567638	1.018604777177636	0.0003031306791276833
Seq00036+internal_CGTGTG_middle	True	False	True	True	Seq00036	internal_CGTGTG_middle	internal	CGTGTG	Middle	Seq_anonymized_005746	0.8877832627025478	1.0192468478800278	1.0199587013124642	-0.0007118534324364045
Seq02764+dnafountain_AACA_5ntback	False	True	True	True	Seq02764	dnafountain_AACA_5ntback	dnafountain	AACA	3' - 5 nt	Seq_anonymized_005752	0.6353144154727305	1.0137613310552325	1.0119323319504747	0.0018289991047577558
Seq02655+dnafountain_TATA_middle	False	True	True	True	Seq02655	dnafountain_TATA_middle	dnafountain	TATA	Middle	Seq_anonymized_005757	0.5952082630585436	1.0160162028027369	1.017730067817485	-0.0017138650147481282
Seq02910+internal_GTCGTG_5ntfront	True	False	True	True	Seq02910	internal_GTCGTG_5ntfront	internal	GTCGTG	5' + 5 nt	Seq_anonymized_005758	0.8170328601981204	1.0131007855736276	1.0077011284908528	0.005399657082774789
Seq01293+internal_CGTGTG_5ntback	True	False	True	True	Seq01293	internal_CGTGTG_5ntback	internal	CGTGTG	3' - 5 nt	Seq_anonymized_005760	0.7739947688443521	1.013432102323954	1.015893974992748	-0.0024618726687939407
Seq01820+internal_CGTGTG_5ntback	True	False	True	True	Seq01820	internal_CGTGTG_5ntback	internal	CGTGTG	3' - 5 nt	Seq_anonymized_005767	1.098537772375859	1.0117925131014385	1.010642751271187	0.0011497618302513946
Seq00999+internal_TCGTGT_back	True	False	True	True	Seq00999	internal_TCGTGT_back	internal	TCGTGT	3' end	Seq_anonymized_005770	0.870218612072886	1.0119038858114504	1.0134026841924615	-0.0014987983810110794
Seq01164+dnafountain_AACA_back	False	True	True	True	Seq01164	dnafountain_AACA_back	dnafountain	AACA	3' end	Seq_anonymized_005772	0.9531006888016192	1.0158829779707563	1.01915685634834	-0.003273878377583639
Seq01955+dnafountain_AACA_5ntfront	False	True	True	True	Seq01955	dnafountain_AACA_5ntfront	dnafountain	AACA	5' + 5 nt	Seq_anonymized_005777	0.523253979868224	1.0118182358741938	1.0017526851297929	0.010065550744400964
Seq03273+internal_CGTGT_middle	True	False	True	True	Seq03273	internal_CGTGT_middle	internal	CGTGT	Middle	Seq_anonymized_005781	1.6181268540896636	0.9592126342064088	0.9656255846976992	-0.006412950491290426
Seq08524+dnafountain_TATA_middle	False	True	True	True	Seq08524	dnafountain_TATA_middle	dnafountain	TATA	Middle	Seq_anonymized_005784	0.6206149616545045	1.0123726999176	1.0077550808603568	0.004617619057243116
Seq07376+dnafountain_TATAT_5ntback	False	True	True	True	Seq07376	dnafountain_TATAT_5ntback	dnafountain	TATAT	3' - 5 nt	Seq_anonymized_005789	0.734909807215426	0.999568470772253	0.9994051161306898	0.0001633546415631404
Seq08335+dnafountain_TATAT_back	False	True	True	True	Seq08335	dnafountain_TATAT_back	dnafountain	TATAT	3' end	Seq_anonymized_005790	0.6587869505259083	1.0237628042969589	1.0097898270187744	0.013972977278184473
Seq02655+dnafountain_GCAC_5ntback	False	True	True	True	Seq02655	dnafountain_GCAC_5ntback	dnafountain	GCAC	3' - 5 nt	Seq_anonymized_005803	0.6802027595325557	1.0176784191041728	1.017730067817485	-5.164871331220233e-05
Seq04077+dnafountain_TATT_5ntback	False	True	True	True	Seq04077	dnafountain_TATT_5ntback	dnafountain	TATT	3' - 5 nt	Seq_anonymized_005809	1.3242091904805993	0.9569985446994046	0.9672505579510337	-0.010252013251629055
Seq05519+internal_CGTGT_5ntback	True	False	True	True	Seq05519	internal_CGTGT_5ntback	internal	CGTGT	3' - 5 nt	Seq_anonymized_005811	0.7231471532049205	1.0084523461945405	1.0092722171904391	-0.0008198709958986417
Seq07376+internal_CGTGTG_front	True	False	True	True	Seq07376	internal_CGTGTG_front	internal	CGTGTG	5' end	Seq_anonymized_005817	3.9985608473912646	0.9632884207463244	0.9994051161306898	-0.03611669538436546
Seq00639+dnafountain_TATA_middle	False	True	True	True	Seq00639	dnafountain_TATA_middle	dnafountain	TATA	Middle	Seq_anonymized_005822	0.7802678748918105	1.0053225513094417	0.997021314028944	0.008301237280497697
Seq06105+internal_CGTG_middle	True	False	True	True	Seq06105	internal_CGTG_middle	internal	CGTG	Middle	Seq_anonymized_005829	0.9907289186857896	1.004982516836244	1.0130464273131563	-0.00806391047691224
Seq01293+internal_CGTG_5ntfront	True	False	True	True	Seq01293	internal_CGTG_5ntfront	internal	CGTG	5' + 5 nt	Seq_anonymized_005831	0.5864266551082419	1.0097607725177236	1.015893974992748	-0.0061332024750244685
Seq05656+dnafountain_TATA_5ntback	False	True	True	True	Seq05656	dnafountain_TATA_5ntback	dnafountain	TATA	3' - 5 nt	Seq_anonymized_005844	0.5513803420903208	1.0175443341413517	1.018604777177636	-0.0010604430362843864
Seq02110+dnafountain_TATAT_5ntback	False	True	True	True	Seq02110	dnafountain_TATAT_5ntback	dnafountain	TATAT	3' - 5 nt	Seq_anonymized_005846	1.1146711074087894	1.0083902988535485	1.0032475503166294	0.005142748536919095
Seq04297+dnafountain_TATT_5ntfront	False	True	True	True	Seq04297	dnafountain_TATT_5ntfront	dnafountain	TATT	5' + 5 nt	Seq_anonymized_005855	0.677685315226241	1.0043344224078328	1.0040130174623805	0.00032140494545229714
Seq09668+dnafountain_TATA_middle	False	True	True	True	Seq09668	dnafountain_TATA_middle	dnafountain	TATA	Middle	Seq_anonymized_005875	1.023384575430632	0.9902509018596714	0.9910658845422418	-0.0008149826825704087
Seq04297+dnafountain_TATAT_back	False	True	True	True	Seq04297	dnafountain_TATAT_back	dnafountain	TATAT	3' end	Seq_anonymized_005876	0.5912074676115582	1.020372685062484	1.0040130174623805	0.016359667600103434
Seq08219+internal_CGTGTG_middle	True	False	True	True	Seq08219	internal_CGTGTG_middle	internal	CGTGTG	Middle	Seq_anonymized_005877	0.8123686835442232	1.0111446277250566	1.00615306251202	0.004991565213036564
Seq01164+dnafountain_TATA_back	False	True	True	True	Seq01164	dnafountain_TATA_back	dnafountain	TATA	3' end	Seq_anonymized_005883	0.6973589601650884	1.017869204218953	1.01915685634834	-0.0012876521293869736
Seq08335+internal_TCGTGT_back	True	False	True	True	Seq08335	internal_TCGTGT_back	internal	TCGTGT	3' end	Seq_anonymized_005890	1.031785950805805	1.0095331511525316	1.0097898270187744	-0.0002566758662427837
Seq06035+internal_CGTGTG_5ntback	True	False	True	True	Seq06035	internal_CGTGTG_5ntback	internal	CGTGTG	3' - 5 nt	Seq_anonymized_005893	1.174232721910306	0.9769928102877374	0.9738307564018788	0.003162053885858662
Seq01164+internal_CGTGT_5ntback	True	False	True	True	Seq01164	internal_CGTGT_5ntback	internal	CGTGT	3' - 5 nt	Seq_anonymized_005901	0.8003244381895794	1.0202298869268298	1.01915685634834	0.001073030578489842
Seq05519+internal_GTCGTG_front	True	False	True	True	Seq05519	internal_GTCGTG_front	internal	GTCGTG	5' end	Seq_anonymized_005906	1.252783332236597	0.9985137953183264	1.0092722171904391	-0.010758421872112733
Seq08115+internal_TCGTGT_back	True	False	True	True	Seq08115	internal_TCGTGT_back	internal	TCGTGT	3' end	Seq_anonymized_005909	1.162609570244232	1.004689986178031	0.977457594635171	0.027232391542859946
Seq01053+internal_CGTGTG_front	True	False	True	True	Seq01053	internal_CGTGTG_front	internal	CGTGTG	5' end	Seq_anonymized_005914	1.990332330467223	0.995009026475792	1.0103171136054736	-0.015308087129681569
Seq01156+internal_TCGTGT_5ntback	True	False	True	True	Seq01156	internal_TCGTGT_5ntback	internal	TCGTGT	3' - 5 nt	Seq_anonymized_005918	1.7414968624835407	1.020455043728945	1.02134579165251	-0.0008907479235649163
Seq00036+internal_CGTGTG_5ntfront	True	False	True	True	Seq00036	internal_CGTGTG_5ntfront	internal	CGTGTG	5' + 5 nt	Seq_anonymized_005921	0.7298820856001895	1.019944710887435	1.0199587013124642	-1.3990425029142273e-05
Seq09033+internal_CGTG_front	True	False	True	True	Seq09033	internal_CGTG_front	internal	CGTG	5' end	Seq_anonymized_005930	1.1105550391615078	0.9733284475749452	1.0121755157126069	-0.0388470681376617
Seq08219+dnafountain_TATT_middle	False	True	True	True	Seq08219	dnafountain_TATT_middle	dnafountain	TATT	Middle	Seq_anonymized_005939	0.524210018488767	1.0171156409125202	1.00615306251202	0.010962578400500078
Seq05019+internal_GTCGTG_middle	True	False	True	True	Seq05019	internal_GTCGTG_middle	internal	GTCGTG	Middle	Seq_anonymized_005950	0.6934313386662725	1.016478681150735	1.0145905793713474	0.0018881017793874744
Seq06035+internal_CGTGTG_5ntfront	True	False	True	True	Seq06035	internal_CGTGTG_5ntfront	internal	CGTGTG	5' + 5 nt	Seq_anonymized_005967	5.178599468991957	0.966272023362536	0.9738307564018788	-0.0075587330393427354
Seq00036+internal_CGTG_back	True	False	True	True	Seq00036	internal_CGTG_back	internal	CGTG	3' end	Seq_anonymized_005984	0.7321978828692535	1.013757077969681	1.0199587013124642	-0.006201623342783291
Seq02910+internal_CGTGTG_5ntback	True	False	True	True	Seq02910	internal_CGTGTG_5ntback	internal	CGTGTG	3' - 5 nt	Seq_anonymized_005985	0.9358170776038296	1.003393361746616	1.0077011284908528	-0.0043077667442368295
Seq09668+dnafountain_TATA_front	False	True	True	True	Seq09668	dnafountain_TATA_front	dnafountain	TATA	5' end	Seq_anonymized_005989	0.9084178100519312	0.9818754486417758	0.9910658845422418	-0.009190435900465976
Seq05997+dnafountain_TATT_back	False	True	True	True	Seq05997	dnafountain_TATT_back	dnafountain	TATT	3' end	Seq_anonymized_005994	0.786367408608215	1.019918745930196	1.01761818575092	0.0023005601792760455
Seq05033+dnafountain_TATT_front	False	True	True	True	Seq05033	dnafountain_TATT_front	dnafountain	TATT	5' end	Seq_anonymized_006008	0.6572758633180477	1.0174036894605083	1.0116608670196632	0.005742822440845119
Seq00036+internal_CGTGT_middle	True	False	True	True	Seq00036	internal_CGTGT_middle	internal	CGTGT	Middle	Seq_anonymized_006015	1.2368555781168002	1.0190920984433105	1.0199587013124642	-0.0008666028691537431
Seq02910+dnafountain_TATT_5ntback	False	True	True	True	Seq02910	dnafountain_TATT_5ntback	dnafountain	TATT	3' - 5 nt	Seq_anonymized_006025	0.7859758497394136	1.0112252398910897	1.0077011284908528	0.0035241114002368956
Seq03273+internal_CGTGTG_middle	True	False	True	True	Seq03273	internal_CGTGTG_middle	internal	CGTGTG	Middle	Seq_anonymized_006028	2.158335385082853	0.953526074731829	0.9656255846976992	-0.01209950996587017
Seq02764+dnafountain_GCAC_front	False	True	True	True	Seq02764	dnafountain_GCAC_front	dnafountain	GCAC	5' end	Seq_anonymized_006036	0.6848964111681431	1.0140312211638214	1.0119323319504747	0.0020988892133466663
Seq08115+dnafountain_TATAT_back	False	True	True	True	Seq08115	dnafountain_TATAT_back	dnafountain	TATAT	3' end	Seq_anonymized_006037	0.8072400436995054	1.0147043243894864	0.977457594635171	0.03724672975431542
Seq01820+dnafountain_TATA_5ntfront	False	True	True	True	Seq01820	dnafountain_TATA_5ntfront	dnafountain	TATA	5' + 5 nt	Seq_anonymized_006038	1.0653824219417922	1.010105645708836	1.010642751271187	-0.0005371055623510923
Seq01156+internal_GTCGTG_front	True	False	True	True	Seq01156	internal_GTCGTG_front	internal	GTCGTG	5' end	Seq_anonymized_006040	0.7031272868746496	1.0117285617441756	1.02134579165251	-0.009617229908334357
Seq08219+internal_TCGTGT_middle	True	True	True	True	Seq08219	internal_TCGTGT_middle	internal	TCGTGT	Middle	Seq_anonymized_006048	0.97744064052211	1.004264551504295	1.00615306251202	-0.0018885110077251355
Seq01955+dnafountain_TATAT_back	False	True	True	True	Seq01955	dnafountain_TATAT_back	dnafountain	TATAT	3' end	Seq_anonymized_006049	1.2935688677414607	0.9967849447854602	1.0017526851297929	-0.004967740344332672
Seq01293+dnafountain_TATT_back	False	True	True	True	Seq01293	dnafountain_TATT_back	dnafountain	TATT	3' end	Seq_anonymized_006063	0.4818839976079669	1.0212813790425277	1.015893974992748	0.005387404049779665
Seq00221+dnafountain_GCAC_front	False	True	True	True	Seq00221	dnafountain_GCAC_front	dnafountain	GCAC	5' end	Seq_anonymized_006065	0.566004252711827	1.0133553703026128	0.9877242326592564	0.02563113764335645
Seq01820+dnafountain_GCAC_back	False	True	True	True	Seq01820	dnafountain_GCAC_back	dnafountain	GCAC	3' end	Seq_anonymized_006078	1.278751846979419	1.0070389679945204	1.010642751271187	-0.003603783276666661
Seq07376+dnafountain_GCAC_back	False	True	True	True	Seq07376	dnafountain_GCAC_back	dnafountain	GCAC	3' end	Seq_anonymized_006080	0.9052895098204308	0.99880204054242	0.9994051161306898	-0.0006030755882697747
Seq01053+internal_CGTG_front	True	False	True	True	Seq01053	internal_CGTG_front	internal	CGTG	5' end	Seq_anonymized_006090	0.8163238636519831	1.0032452231907216	1.0103171136054736	-0.00707189041475198
Seq08524+internal_CGTG_5ntfront	True	False	True	True	Seq08524	internal_CGTG_5ntfront	internal	CGTG	5' + 5 nt	Seq_anonymized_006098	1.0124695587970134	1.0076605402307854	1.0077550808603568	-9.454062957137133e-05
Seq08219+internal_CGTGTG_front	True	False	True	True	Seq08219	internal_CGTGTG_front	internal	CGTGTG	5' end	Seq_anonymized_006099	0.8672729690781065	1.005188905806758	1.00615306251202	-0.0009641567052620648
Seq05656+internal_GTCGTG_front	True	False	True	True	Seq05656	internal_GTCGTG_front	internal	GTCGTG	5' end	Seq_anonymized_006101	0.7008166782721691	1.008536454933718	1.018604777177636	-0.010068322243918182
Seq03559+dnafountain_AACA_back	False	True	True	True	Seq03559	dnafountain_AACA_back	dnafountain	AACA	3' end	Seq_anonymized_006103	0.8351443975840891	1.0092998791844283	1.0094866229603292	-0.0001867437759008883
Seq01053+dnafountain_TATT_5ntback	False	True	True	True	Seq01053	dnafountain_TATT_5ntback	dnafountain	TATT	3' - 5 nt	Seq_anonymized_006105	0.8591100303079786	1.010748243481912	1.0103171136054736	0.0004311298764383409
Seq00582+dnafountain_TATA_back	False	True	True	True	Seq00582	dnafountain_TATA_back	dnafountain	TATA	3' end	Seq_anonymized_006108	0.7287026633729988	1.0133059964762932	1.0109321560428548	0.0023738404334383567
Seq00221+internal_CGTGTG_5ntback	True	False	True	True	Seq00221	internal_CGTGTG_5ntback	internal	CGTGTG	3' - 5 nt	Seq_anonymized_006114	0.3788788531679299	0.9111737145401284	0.9877242326592564	-0.07655051811912794
Seq02085+dnafountain_TATAT_5ntfront	False	True	True	True	Seq02085	dnafountain_TATAT_5ntfront	dnafountain	TATAT	5' + 5 nt	Seq_anonymized_006117	1.4152199164513108	0.9693315698157068	0.9817589000951256	-0.01242733027941878
Seq05656+internal_CGTGT_5ntback	True	False	True	True	Seq05656	internal_CGTGT_5ntback	internal	CGTGT	3' - 5 nt	Seq_anonymized_006122	0.5764325879948935	1.0187233177901371	1.018604777177636	0.00011854061250105019
Seq03116+internal_CGTGT_middle	True	False	True	True	Seq03116	internal_CGTGT_middle	internal	CGTGT	Middle	Seq_anonymized_006123	0.4912140090454497	0.9694860935460704	0.9699466393906212	-0.00046054584455079706
Seq01164+internal_TCGTGT_5ntback	True	False	True	True	Seq01164	internal_TCGTGT_5ntback	internal	TCGTGT	3' - 5 nt	Seq_anonymized_006127	1.047050585904347	1.0158948932679035	1.01915685634834	-0.0032619630804364697
Seq00582+internal_GTCGTG_5ntfront	True	False	True	True	Seq00582	internal_GTCGTG_5ntfront	internal	GTCGTG	5' + 5 nt	Seq_anonymized_006128	0.8468459351165621	1.007128437519038	1.0109321560428548	-0.0038037185238168902
Seq01955+dnafountain_AACA_front	False	True	True	True	Seq01955	dnafountain_AACA_front	dnafountain	AACA	5' end	Seq_anonymized_006134	0.7639865935260272	1.0010167635942984	1.0017526851297929	-0.0007359215354945103
Seq01053+dnafountain_GCAC_back	False	True	True	True	Seq01053	dnafountain_GCAC_back	dnafountain	GCAC	3' end	Seq_anonymized_006137	0.8975295480065221	1.0146533259434405	1.0103171136054736	0.004336212337966883
Seq08524+internal_CGTG_front	True	False	True	True	Seq08524	internal_CGTG_front	internal	CGTG	5' end	Seq_anonymized_006143	1.3347607130240091	0.9697192593110412	1.0077550808603568	-0.03803582154931562
Seq01820+dnafountain_GCAC_5ntback	False	True	True	True	Seq01820	dnafountain_GCAC_5ntback	dnafountain	GCAC	3' - 5 nt	Seq_anonymized_006146	0.9427597195573202	1.0101897033510427	1.010642751271187	-0.0004530479201443338
Seq06035+dnafountain_AACA_5ntfront	False	True	True	True	Seq06035	dnafountain_AACA_5ntfront	dnafountain	AACA	5' + 5 nt	Seq_anonymized_006149	0.8787332507977698	0.9744917255778692	0.9738307564018788	0.0006609691759904557
Seq03116+dnafountain_GCAC_5ntfront	False	True	True	True	Seq03116	dnafountain_GCAC_5ntfront	dnafountain	GCAC	5' + 5 nt	Seq_anonymized_006152	1.536298513197078	0.9342886534906236	0.9699466393906212	-0.03565798589999758
Seq05019+internal_GTCGTG_5ntback	True	False	True	True	Seq05019	internal_GTCGTG_5ntback	internal	GTCGTG	3' - 5 nt	Seq_anonymized_006173	1.0339386959800232	1.0072348548188212	1.0145905793713474	-0.007355724552526199
Seq08219+internal_CGTGT_back	True	False	True	True	Seq08219	internal_CGTGT_back	internal	CGTGT	3' end	Seq_anonymized_006177	0.971814516764511	1.014347980954384	1.00615306251202	0.008194918442363974
Seq04297+internal_CGTGTG_front	True	False	True	True	Seq04297	internal_CGTGTG_front	internal	CGTGTG	5' end	Seq_anonymized_006181	0.7970853165709111	1.0032887050362498	1.0040130174623805	-0.000724312426130691
Seq01156+dnafountain_AACA_back	False	True	True	True	Seq01156	dnafountain_AACA_back	dnafountain	AACA	3' end	Seq_anonymized_006190	0.420910130012496	1.0258497207837756	1.02134579165251	0.004503929131265627
Seq02110+dnafountain_TATAT_5ntfront	False	True	True	True	Seq02110	dnafountain_TATAT_5ntfront	dnafountain	TATAT	5' + 5 nt	Seq_anonymized_006193	0.7512740757033761	1.0063477573748034	1.0032475503166294	0.0031002070581740426
Seq05519+internal_CGTGT_front	True	False	True	True	Seq05519	internal_CGTGT_front	internal	CGTGT	5' end	Seq_anonymized_006196	1.4448578887312038	0.9872075662132236	1.0092722171904391	-0.02206465097721555
Seq00221+internal_TCGTGT_middle	True	False	True	True	Seq00221	internal_TCGTGT_middle	internal	TCGTGT	Middle	Seq_anonymized_006199	1.2199834680168904	0.9763849233042244	0.9877242326592564	-0.011339309355031912
Seq08335+dnafountain_TATA_front	False	True	True	True	Seq08335	dnafountain_TATA_front	dnafountain	TATA	5' end	Seq_anonymized_006203	0.8060676399543965	1.0147104583186777	1.0097898270187744	0.0049206312999032775
Seq08115+internal_TCGTGT_5ntfront	True	False	True	True	Seq08115	internal_TCGTGT_5ntfront	internal	TCGTGT	5' + 5 nt	Seq_anonymized_006208	1.1687268417247831	0.978051974246345	0.977457594635171	0.000594379611174034
Seq01955+internal_CGTGT_front	True	False	True	True	Seq01955	internal_CGTGT_front	internal	CGTGT	5' end	Seq_anonymized_006210	2.3125206331258985	0.9857411462834578	1.0017526851297929	-0.016011538846335105
Seq02764+internal_TCGTGT_front	True	False	True	True	Seq02764	internal_TCGTGT_front	internal	TCGTGT	5' end	Seq_anonymized_006216	2.399643180353918	0.9542215702752124	1.0119323319504747	-0.057710761675262345
Seq04297+dnafountain_TATAT_5ntback	False	True	True	True	Seq04297	dnafountain_TATAT_5ntback	dnafountain	TATAT	3' - 5 nt	Seq_anonymized_006229	0.8361752079649302	0.9963773929086028	1.0040130174623805	-0.007635624553777642
Seq07376+internal_GTCGTG_back	True	False	True	True	Seq07376	internal_GTCGTG_back	internal	GTCGTG	3' end	Seq_anonymized_006231	1.0178167641017608	0.9955023537463238	0.9994051161306898	-0.003902762384366043
Seq08563+dnafountain_TATAT_middle	False	True	True	True	Seq08563	dnafountain_TATAT_middle	dnafountain	TATAT	Middle	Seq_anonymized_006249	0.9156421414058962	1.014189270865981	1.0080505431583178	0.006138727707663216
Seq03559+dnafountain_AACA_middle	False	True	True	True	Seq03559	dnafountain_AACA_middle	dnafountain	AACA	Middle	Seq_anonymized_006269	1.2505686815766182	1.0038426337975066	1.0094866229603292	-0.005643989162822605
Seq00582+internal_GTCGTG_5ntback	True	False	True	True	Seq00582	internal_GTCGTG_5ntback	internal	GTCGTG	3' - 5 nt	Seq_anonymized_006283	0.7970751905829585	1.0081370693181742	1.0109321560428548	-0.002795086724680651
Seq02764+internal_GTCGTG_front	True	False	True	True	Seq02764	internal_GTCGTG_front	internal	GTCGTG	5' end	Seq_anonymized_006286	0.9661832874769812	0.9938758561484614	1.0119323319504747	-0.018056475802013305
Seq08524+internal_TCGTGT_5ntfront	True	False	True	True	Seq08524	internal_TCGTGT_5ntfront	internal	TCGTGT	5' + 5 nt	Seq_anonymized_006303	0.072651109436857	0.9731899817142214	1.0077550808603568	-0.03456509914613537
Seq02910+internal_CGTG_middle	True	False	True	True	Seq02910	internal_CGTG_middle	internal	CGTG	Middle	Seq_anonymized_006317	0.8485876299984721	1.013030285226456	1.0077011284908528	0.005329156735603302
Seq00999+dnafountain_AACA_front	False	True	True	True	Seq00999	dnafountain_AACA_front	dnafountain	AACA	5' end	Seq_anonymized_006321	0.754274776425553	1.01409115564969	1.0134026841924615	0.0006884714572286121
Seq08654+internal_CGTGTG_5ntfront	True	False	True	True	Seq08654	internal_CGTGTG_5ntfront	internal	CGTGTG	5' + 5 nt	Seq_anonymized_006323	0.9724095937522022	1.005268266010309	1.0138731939275627	-0.008604927917253757
Seq02655+internal_GTCGTG_5ntfront	True	False	True	True	Seq02655	internal_GTCGTG_5ntfront	internal	GTCGTG	5' + 5 nt	Seq_anonymized_006326	1.1924325931591204	0.9966308721824988	1.017730067817485	-0.02109919563498619
Seq02085+internal_TCGTGT_5ntfront	True	False	True	True	Seq02085	internal_TCGTGT_5ntfront	internal	TCGTGT	5' + 5 nt	Seq_anonymized_006328	1.4955902162278265	0.9748272407055542	0.9817589000951256	-0.00693165938957141
Seq08335+internal_CGTGTG_middle	True	False	True	True	Seq08335	internal_CGTGTG_middle	internal	CGTGTG	Middle	Seq_anonymized_006341	2.0837788110986315	1.0088187075069894	1.0097898270187744	-0.000971119511784968
Seq09668+dnafountain_TATAT_back	False	True	True	True	Seq09668	dnafountain_TATAT_back	dnafountain	TATAT	3' end	Seq_anonymized_006345	1.1701555315673229	0.9968255910144304	0.9910658845422418	0.005759706472188597
Seq00999+dnafountain_TATAT_5ntfront	False	True	True	True	Seq00999	dnafountain_TATAT_5ntfront	dnafountain	TATAT	5' + 5 nt	Seq_anonymized_006347	1.947676937395403	1.0124561485854235	1.0134026841924615	-0.000946535607037946
Seq05997+internal_TCGTGT_5ntback	True	False	True	True	Seq05997	internal_TCGTGT_5ntback	internal	TCGTGT	3' - 5 nt	Seq_anonymized_006358	0.7294521811809325	1.0188630683153856	1.01761818575092	0.0012448825644657546
Seq05997+dnafountain_TATA_5ntback	False	True	True	True	Seq05997	dnafountain_TATA_5ntback	dnafountain	TATA	3' - 5 nt	Seq_anonymized_006361	0.6870582564286696	1.0190453906069936	1.01761818575092	0.0014272048560737272
Seq04077+dnafountain_TATA_front	False	True	True	True	Seq04077	dnafountain_TATA_front	dnafountain	TATA	5' end	Seq_anonymized_006366	0.7655120203907964	1.007337101411185	0.9672505579510337	0.04008654346015128
Seq03559+internal_CGTG_5ntfront	True	False	True	True	Seq03559	internal_CGTG_5ntfront	internal	CGTG	5' + 5 nt	Seq_anonymized_006369	1.04733026751744	1.0069136671493235	1.0094866229603292	-0.002572955811005695
Seq08654+dnafountain_AACA_front	False	True	True	True	Seq08654	dnafountain_AACA_front	dnafountain	AACA	5' end	Seq_anonymized_006375	0.8457298530138727	1.0116802883893052	1.0138731939275627	-0.0021929055382574614
Seq03116+internal_TCGTGT_5ntback	True	False	True	True	Seq03116	internal_TCGTGT_5ntback	internal	TCGTGT	3' - 5 nt	Seq_anonymized_006380	1.1671363882330053	0.9375365730198584	0.9699466393906212	-0.032410066370762824
Seq02085+dnafountain_GCAC_5ntfront	False	True	True	True	Seq02085	dnafountain_GCAC_5ntfront	dnafountain	GCAC	5' + 5 nt	Seq_anonymized_006384	1.6151681297543412	0.9652479641424748	0.9817589000951256	-0.01651093595265074
Seq02910+dnafountain_AACA_middle	False	True	True	True	Seq02910	dnafountain_AACA_middle	dnafountain	AACA	Middle	Seq_anonymized_006389	0.6897544985433817	1.0137626861495397	1.0077011284908528	0.006061557658686878
Seq01820+dnafountain_TATT_front	False	True	True	True	Seq01820	dnafountain_TATT_front	dnafountain	TATT	5' end	Seq_anonymized_006397	1.0981887419629903	1.0058754021626437	1.010642751271187	-0.004767349108543373
Seq02655+internal_CGTG_5ntback	True	False	True	True	Seq02655	internal_CGTG_5ntback	internal	CGTG	3' - 5 nt	Seq_anonymized_006408	0.7828493470595931	1.0143556297744305	1.017730067817485	-0.003374438043054484
Seq08061+dnafountain_TATAT_front	False	True	True	True	Seq08061	dnafountain_TATAT_front	dnafountain	TATAT	5' end	Seq_anonymized_006410	0.6524556385910165	0.9966873555918204	0.9902285598255764	0.006458795766243974
Seq05519+dnafountain_AACA_front	False	True	True	True	Seq05519	dnafountain_AACA_front	dnafountain	AACA	5' end	Seq_anonymized_006411	0.6689839442365323	1.0073940198503053	1.0092722171904391	-0.0018781973401338359
Seq01820+internal_CGTGT_5ntfront	True	False	True	True	Seq01820	internal_CGTGT_5ntfront	internal	CGTGT	5' + 5 nt	Seq_anonymized_006426	1.1050971084630243	1.009792855744481	1.010642751271187	-0.0008498955267060015
Seq00639+internal_GTCGTG_5ntback	True	False	True	True	Seq00639	internal_GTCGTG_5ntback	internal	GTCGTG	3' - 5 nt	Seq_anonymized_006427	1.025343933069108	0.9919895796540866	0.997021314028944	-0.005031734374857377
Seq08524+dnafountain_TATA_back	False	True	True	True	Seq08524	dnafountain_TATA_back	dnafountain	TATA	3' end	Seq_anonymized_006428	0.7801221308987589	1.013990460833871	1.0077550808603568	0.006235379973514199
Seq05046+dnafountain_TATAT_back	False	True	True	True	Seq05046	dnafountain_TATAT_back	dnafountain	TATAT	3' end	Seq_anonymized_006437	0.894600590953366	1.013378918041263	1.0070657665102734	0.006313151530989547
Seq05019+internal_CGTGT_back	True	False	True	True	Seq05019	internal_CGTGT_back	internal	CGTGT	3' end	Seq_anonymized_006455	1.0690467743753451	0.9788837797387524	1.0145905793713474	-0.03570679963259504
Seq08654+dnafountain_TATT_5ntback	False	True	True	True	Seq08654	dnafountain_TATT_5ntback	dnafountain	TATT	3' - 5 nt	Seq_anonymized_006460	0.6731210165582651	1.0120318196937037	1.0138731939275627	-0.0018413742338589945
Seq02764+dnafountain_TATT_middle	False	True	True	True	Seq02764	dnafountain_TATT_middle	dnafountain	TATT	Middle	Seq_anonymized_006470	0.9360230407778376	1.0120320868600965	1.0119323319504747	9.975490962177425e-05
Seq06105+internal_CGTGT_back	True	False	True	True	Seq06105	internal_CGTGT_back	internal	CGTGT	3' end	Seq_anonymized_006475	1.2094747567396775	1.0077120986911845	1.0130464273131563	-0.005334328621971807
Seq00036+dnafountain_TATA_middle	False	True	True	True	Seq00036	dnafountain_TATA_middle	dnafountain	TATA	Middle	Seq_anonymized_006480	0.604454357829725	1.0220045965850222	1.0199587013124642	0.0020458952725579405
Seq08115+internal_GTCGTG_middle	True	False	True	True	Seq08115	internal_GTCGTG_middle	internal	GTCGTG	Middle	Seq_anonymized_006487	1.4952928318612897	0.9625845429388714	0.977457594635171	-0.0148730516962996
Seq03273+dnafountain_TATA_5ntfront	False	True	True	True	Seq03273	dnafountain_TATA_5ntfront	dnafountain	TATA	5' + 5 nt	Seq_anonymized_006496	1.197952743889313	0.9655511431225244	0.9656255846976992	-7.444157517477734e-05
Seq01156+dnafountain_TATA_5ntback	False	True	True	True	Seq01156	dnafountain_TATA_5ntback	dnafountain	TATA	3' - 5 nt	Seq_anonymized_006498	0.6904890089778232	1.021512010533187	1.02134579165251	0.00016621888067702706
Seq05046+dnafountain_AACA_back	False	True	True	True	Seq05046	dnafountain_AACA_back	dnafountain	AACA	3' end	Seq_anonymized_006500	1.2146190606018668	0.96707191003807	1.0070657665102734	-0.039993856472203326
Seq02910+dnafountain_TATA_5ntfront	False	True	True	True	Seq02910	dnafountain_TATA_5ntfront	dnafountain	TATA	5' + 5 nt	Seq_anonymized_006514	0.8628970124339245	1.0055851763486243	1.0077011284908528	-0.0021159521422284833
Seq00036+internal_CGTGT_5ntback	True	False	True	True	Seq00036	internal_CGTGT_5ntback	internal	CGTGT	3' - 5 nt	Seq_anonymized_006517	1.089208884330892	1.015300581059685	1.0199587013124642	-0.004658120252779341
Seq07376+dnafountain_AACA_5ntfront	False	True	True	True	Seq07376	dnafountain_AACA_5ntfront	dnafountain	AACA	5' + 5 nt	Seq_anonymized_006524	0.93992643502392	0.9944834424311196	0.9994051161306898	-0.004921673699570195
Seq09668+internal_CGTGT_front	True	False	True	True	Seq09668	internal_CGTGT_front	internal	CGTGT	5' end	Seq_anonymized_006535	1.0023631762735157	0.9888203588864048	0.9910658845422418	-0.0022455256558369108
Seq08524+internal_TCGTGT_5ntback	True	False	True	True	Seq08524	internal_TCGTGT_5ntback	internal	TCGTGT	3' - 5 nt	Seq_anonymized_006537	0.9495606610543889	1.0079678298606474	1.0077550808603568	0.00021274900029055743
Seq08335+internal_GTCGTG_front	True	False	True	True	Seq08335	internal_GTCGTG_front	internal	GTCGTG	5' end	Seq_anonymized_006544	0.7813839944471317	0.9520826931166092	1.0097898270187744	-0.0577071339021652
Seq03559+dnafountain_TATT_5ntback	False	True	True	True	Seq03559	dnafountain_TATT_5ntback	dnafountain	TATT	3' - 5 nt	Seq_anonymized_006549	0.9831286020434864	1.0106848650285287	1.0094866229603292	0.0011982420681995176
Seq03559+dnafountain_TATAT_back	False	True	True	True	Seq03559	dnafountain_TATAT_back	dnafountain	TATAT	3' end	Seq_anonymized_006558	0.8269239177779568	1.0166349375313253	1.0094866229603292	0.007148314570996073
Seq03273+dnafountain_TATA_5ntback	False	True	True	True	Seq03273	dnafountain_TATA_5ntback	dnafountain	TATA	3' - 5 nt	Seq_anonymized_006571	0.770269566714983	0.9775093063788411	0.9656255846976992	0.011883721681141934
Seq05046+internal_CGTGT_5ntback	True	False	True	True	Seq05046	internal_CGTGT_5ntback	internal	CGTGT	3' - 5 nt	Seq_anonymized_006578	0.9211176618974726	1.0026054370478523	1.0070657665102734	-0.004460329462421031
Seq04769+internal_CGTG_5ntfront	True	False	True	True	Seq04769	internal_CGTG_5ntfront	internal	CGTG	5' + 5 nt	Seq_anonymized_006579	1.0269241835649392	0.9881374608980764	0.9930152560917508	-0.004877795193674372
Seq09668+internal_TCGTGT_front	True	False	True	True	Seq09668	internal_TCGTGT_front	internal	TCGTGT	5' end	Seq_anonymized_006584	1.1604869764688737	0.9719373658287872	0.9910658845422418	-0.019128518713454556
Seq08115+dnafountain_TATA_front	False	True	True	True	Seq08115	dnafountain_TATA_front	dnafountain	TATA	5' end	Seq_anonymized_006592	1.0551454494142576	1.0049678659999317	0.977457594635171	0.027510271364760697
Seq00221+dnafountain_AACA_front	False	True	True	True	Seq00221	dnafountain_AACA_front	dnafountain	AACA	5' end	Seq_anonymized_006604	0.5183283548040982	1.017018593947119	0.9877242326592564	0.02929436128786267
Seq02110+dnafountain_GCAC_5ntback	False	True	True	True	Seq02110	dnafountain_GCAC_5ntback	dnafountain	GCAC	3' - 5 nt	Seq_anonymized_006609	1.0269906998581817	0.9823001095347692	1.0032475503166294	-0.02094744078186017
Seq08115+internal_CGTGTG_front	True	False	True	True	Seq08115	internal_CGTGTG_front	internal	CGTGTG	5' end	Seq_anonymized_006610	2.7410775953247355	0.945614680290379	0.977457594635171	-0.03184291434479203
Seq04297+internal_CGTGT_5ntfront	True	False	True	True	Seq04297	internal_CGTGT_5ntfront	internal	CGTGT	5' + 5 nt	Seq_anonymized_006619	0.7137243654085493	1.0066676748437344	1.0040130174623805	0.002654657381353953
Seq03116+internal_GTCGTG_middle	True	False	True	True	Seq03116	internal_GTCGTG_middle	internal	GTCGTG	Middle	Seq_anonymized_006623	0.5146366805552552	0.9636182590672248	0.9699466393906212	-0.006328380323396443
Seq09668+dnafountain_GCAC_front	False	True	True	True	Seq09668	dnafountain_GCAC_front	dnafountain	GCAC	5' end	Seq_anonymized_006631	1.1956771950967853	0.986052213626538	0.9910658845422418	-0.005013670915703705
Seq02764+internal_CGTGTG_front	True	False	True	True	Seq02764	internal_CGTGTG_front	internal	CGTGTG	5' end	Seq_anonymized_006638	2.8095236431102477	1.0011927605190842	1.0119323319504747	-0.010739571431390482
Seq05519+dnafountain_TATAT_back	False	True	True	True	Seq05519	dnafountain_TATAT_back	dnafountain	TATAT	3' end	Seq_anonymized_006644	1.0082230401778214	0.9964900888961946	1.0092722171904391	-0.012782128294244521
Seq04297+internal_CGTGT_front	True	False	True	True	Seq04297	internal_CGTGT_front	internal	CGTGT	5' end	Seq_anonymized_006645	1.7875198666295342	1.012069403832256	1.0040130174623805	0.00805638636987549
Seq09033+dnafountain_TATAT_middle	False	True	True	True	Seq09033	dnafountain_TATAT_middle	dnafountain	TATAT	Middle	Seq_anonymized_006648	0.8879290302194304	1.016064493918989	1.0121755157126069	0.00388897820638201
Seq01164+internal_TCGTGT_middle	True	False	True	True	Seq01164	internal_TCGTGT_middle	internal	TCGTGT	Middle	Seq_anonymized_006667	0.8941374329293756	1.01880958194823	1.01915685634834	-0.0003472744001100647
Seq09668+dnafountain_TATAT_front	False	True	True	True	Seq09668	dnafountain_TATAT_front	dnafountain	TATAT	5' end	Seq_anonymized_006683	0.9061144653595746	0.9899233089324904	0.9910658845422418	-0.001142575609751395
Seq08654+internal_CGTG_5ntfront	True	False	True	True	Seq08654	internal_CGTG_5ntfront	internal	CGTG	5' + 5 nt	Seq_anonymized_006685	0.7556562127996529	1.0128467859005608	1.0138731939275627	-0.001026408027001935
Seq05019+dnafountain_TATAT_back	False	True	True	True	Seq05019	dnafountain_TATAT_back	dnafountain	TATAT	3' end	Seq_anonymized_006699	0.8135405260540081	1.0146813758141815	1.0145905793713474	9.07964428340513e-05
Seq08563+dnafountain_TATAT_back	False	True	True	True	Seq08563	dnafountain_TATAT_back	dnafountain	TATAT	3' end	Seq_anonymized_006704	0.9950312905008096	1.0173666516752762	1.0080505431583178	0.00931610851695841
Seq04077+dnafountain_TATAT_front	False	True	True	True	Seq04077	dnafountain_TATAT_front	dnafountain	TATAT	5' end	Seq_anonymized_006710	0.7180985513146758	1.0067034829090804	0.9672505579510337	0.03945292495804675
Seq08219+internal_CGTGT_5ntfront	True	False	True	True	Seq08219	internal_CGTGT_5ntfront	internal	CGTGT	5' + 5 nt	Seq_anonymized_006719	0.906580559290078	1.0104762354707195	1.00615306251202	0.004323172958699439
Seq03559+internal_CGTGTG_back	True	False	True	True	Seq03559	internal_CGTGTG_back	internal	CGTGTG	3' end	Seq_anonymized_006723	1.3094820394247146	0.954850720480192	1.0094866229603292	-0.054635902480137166
Seq02110+internal_CGTG_back	True	False	True	True	Seq02110	internal_CGTG_back	internal	CGTG	3' end	Seq_anonymized_006729	1.1989541578620833	1.0079146439485354	1.0032475503166294	0.004667093631905983
Seq01164+internal_CGTG_front	True	False	True	True	Seq01164	internal_CGTG_front	internal	CGTG	5' end	Seq_anonymized_006737	0.5944859265096242	1.0152996443607594	1.01915685634834	-0.0038572119875806
Seq06035+internal_GTCGTG_middle	True	False	True	True	Seq06035	internal_GTCGTG_middle	internal	GTCGTG	Middle	Seq_anonymized_006742	1.5012772034381827	0.9732591489765914	0.9738307564018788	-0.0005716074252873904
Seq09668+internal_TCGTGT_middle	True	False	True	True	Seq09668	internal_TCGTGT_middle	internal	TCGTGT	Middle	Seq_anonymized_006748	2.14307466271843	0.9947049373502996	0.9910658845422418	0.0036390528080578743
Seq04077+dnafountain_AACA_5ntback	False	True	True	True	Seq04077	dnafountain_AACA_5ntback	dnafountain	AACA	3' - 5 nt	Seq_anonymized_006751	1.7002497695025611	0.9543044984328172	0.9672505579510337	-0.01294605951821648
Seq02910+dnafountain_GCAC_front	False	True	True	True	Seq02910	dnafountain_GCAC_front	dnafountain	GCAC	5' end	Seq_anonymized_006763	0.7429143808717181	1.0150746524843837	1.0077011284908528	0.007373523993530862
Seq04769+internal_CGTGT_5ntback	True	False	True	True	Seq04769	internal_CGTGT_5ntback	internal	CGTGT	3' - 5 nt	Seq_anonymized_006768	1.5610449363014958	0.9693794338441056	0.9930152560917508	-0.023635822247645155
Seq01293+dnafountain_AACA_5ntfront	False	True	True	True	Seq01293	dnafountain_AACA_5ntfront	dnafountain	AACA	5' + 5 nt	Seq_anonymized_006777	0.7581680083853176	1.012771314544924	1.015893974992748	-0.003122660447824055
Seq00639+dnafountain_TATAT_back	False	True	True	True	Seq00639	dnafountain_TATAT_back	dnafountain	TATAT	3' end	Seq_anonymized_006780	0.5527789988429207	1.0156304534678322	0.997021314028944	0.0186091394388882
Seq09033+internal_TCGTGT_5ntfront	True	False	True	True	Seq09033	internal_TCGTGT_5ntfront	internal	TCGTGT	5' + 5 nt	Seq_anonymized_006781	0.6862916678229245	1.0140986077395122	1.0121755157126069	0.0019230920269053264
Seq09033+internal_CGTGT_front	True	False	True	True	Seq09033	internal_CGTGT_front	internal	CGTGT	5' end	Seq_anonymized_006787	0.6268758447022973	0.9814617847124276	1.0121755157126069	-0.030713731000179267
Seq08115+dnafountain_TATAT_5ntfront	False	True	True	True	Seq08115	dnafountain_TATAT_5ntfront	dnafountain	TATAT	5' + 5 nt	Seq_anonymized_006788	1.0173494631360094	0.970967429438104	0.977457594635171	-0.0064901651970670216
Seq02910+dnafountain_TATAT_back	False	True	True	True	Seq02910	dnafountain_TATAT_back	dnafountain	TATAT	3' end	Seq_anonymized_006794	0.8708105352266035	0.994113575084384	1.0077011284908528	-0.013587553406468778
Seq08219+internal_CGTGT_5ntback	True	False	True	True	Seq08219	internal_CGTGT_5ntback	internal	CGTGT	3' - 5 nt	Seq_anonymized_006798	1.1347180751731114	1.0063584208006486	1.00615306251202	0.00020535828862855432
Seq03273+internal_CGTG_back	True	False	True	True	Seq03273	internal_CGTG_back	internal	CGTG	3' end	Seq_anonymized_006806	0.9284109032494632	1.0071131435597351	0.9656255846976992	0.04148755886203592
Seq01053+dnafountain_TATT_back	False	True	True	True	Seq01053	dnafountain_TATT_back	dnafountain	TATT	3' end	Seq_anonymized_006809	0.5197536071683793	1.022580476004848	1.0103171136054736	0.012263362399374422
Seq05019+dnafountain_GCAC_front	False	True	True	True	Seq05019	dnafountain_GCAC_front	dnafountain	GCAC	5' end	Seq_anonymized_006814	1.9181329571315864	0.9447748360830602	1.0145905793713474	-0.06981574328828721
Seq05519+internal_TCGTGT_front	True	False	True	True	Seq05519	internal_TCGTGT_front	internal	TCGTGT	5' end	Seq_anonymized_006816	1.2738322237940336	0.9618680515475352	1.0092722171904391	-0.04740416564290395
Seq05519+internal_CGTG_back	True	False	True	True	Seq05519	internal_CGTG_back	internal	CGTG	3' end	Seq_anonymized_006826	1.082191321471028	1.0026345419690132	1.0092722171904391	-0.006637675221425887
Seq05019+dnafountain_TATT_5ntback	False	True	True	True	Seq05019	dnafountain_TATT_5ntback	dnafountain	TATT	3' - 5 nt	Seq_anonymized_006835	0.622642146035652	1.0188058741401371	1.0145905793713474	0.004215294768789679
Seq07376+dnafountain_TATT_5ntfront	False	True	True	True	Seq07376	dnafountain_TATT_5ntfront	dnafountain	TATT	5' + 5 nt	Seq_anonymized_006849	0.9323692803439227	0.9967088189392128	0.9994051161306898	-0.002696297191477015
Seq04077+dnafountain_AACA_back	False	True	True	True	Seq04077	dnafountain_AACA_back	dnafountain	AACA	3' end	Seq_anonymized_006854	0.7180743309957849	1.007534528261946	0.9672505579510337	0.04028397031091224
Seq01955+dnafountain_GCAC_middle	False	True	True	True	Seq01955	dnafountain_GCAC_middle	dnafountain	GCAC	Middle	Seq_anonymized_006860	0.67642355139669	1.010428249270458	1.0017526851297929	0.00867556414066506
Seq05519+dnafountain_AACA_5ntfront	False	True	True	True	Seq05519	dnafountain_AACA_5ntfront	dnafountain	AACA	5' + 5 nt	Seq_anonymized_006869	0.7848315061735636	1.0106063126928675	1.0092722171904391	0.0013340955024283563
Seq05997+internal_CGTGTG_5ntfront	True	False	True	True	Seq05997	internal_CGTGTG_5ntfront	internal	CGTGTG	5' + 5 nt	Seq_anonymized_006870	0.7165459879759916	1.0042231979496394	1.01761818575092	-0.013394987801280456
Seq08654+dnafountain_AACA_5ntfront	False	True	True	True	Seq08654	dnafountain_AACA_5ntfront	dnafountain	AACA	5' + 5 nt	Seq_anonymized_006875	0.9476494694165692	1.0133234868578092	1.0138731939275627	-0.0005497070697535467
Seq04077+internal_CGTGTG_5ntback	True	False	True	True	Seq04077	internal_CGTGTG_5ntback	internal	CGTGTG	3' - 5 nt	Seq_anonymized_006877	1.3296727860908495	0.9370271542435188	0.9672505579510337	-0.030223403707514862
Seq03273+dnafountain_GCAC_middle	False	True	True	True	Seq03273	dnafountain_GCAC_middle	dnafountain	GCAC	Middle	Seq_anonymized_006890	0.8999564691898736	0.9737715852346004	0.9656255846976992	0.008146000536901177
Seq01053+dnafountain_AACA_middle	False	True	True	True	Seq01053	dnafountain_AACA_middle	dnafountain	AACA	Middle	Seq_anonymized_006891	0.8422264701305553	1.0093844629527493	1.0103171136054736	-0.0009326506527242984
Seq05019+dnafountain_AACA_back	False	True	True	True	Seq05019	dnafountain_AACA_back	dnafountain	AACA	3' end	Seq_anonymized_006892	0.5374008284135007	1.0137715800313656	1.0145905793713474	-0.0008189993399818629
Seq05046+internal_GTCGTG_front	True	False	True	True	Seq05046	internal_GTCGTG_front	internal	GTCGTG	5' end	Seq_anonymized_006896	1.4471298486792952	0.9319614701177862	1.0070657665102734	-0.07510429639248717
Seq05656+internal_CGTG_5ntback	True	False	True	True	Seq05656	internal_CGTG_5ntback	internal	CGTG	3' - 5 nt	Seq_anonymized_006900	0.6633308896497548	1.0139747133485808	1.018604777177636	-0.0046300638290552865
Seq00221+internal_CGTG_middle	True	False	True	True	Seq00221	internal_CGTG_middle	internal	CGTG	Middle	Seq_anonymized_006917	0.9285822713872184	0.9817684696710812	0.9877242326592564	-0.005955762988175128
Seq02764+internal_CGTGT_middle	True	False	True	True	Seq02764	internal_CGTGT_middle	internal	CGTGT	Middle	Seq_anonymized_006923	0.8254393791761371	1.0101133411150116	1.0119323319504747	-0.001818990835463108
Seq04297+internal_TCGTGT_back	True	False	True	True	Seq04297	internal_TCGTGT_back	internal	TCGTGT	3' end	Seq_anonymized_006932	0.7717078047609832	1.0071838243855016	1.0040130174623805	0.0031708069231211056
Seq08563+internal_TCGTGT_front	True	False	True	True	Seq08563	internal_TCGTGT_front	internal	TCGTGT	5' end	Seq_anonymized_006933	1.7610958256966625	0.9785143338569652	1.0080505431583178	-0.02953620930135259
Seq09668+internal_CGTG_back	True	False	True	True	Seq09668	internal_CGTG_back	internal	CGTG	3' end	Seq_anonymized_006934	1.631599713336937	0.9727719747439	0.9910658845422418	-0.01829390979834178
Seq08115+dnafountain_GCAC_front	False	True	True	True	Seq08115	dnafountain_GCAC_front	dnafountain	GCAC	5' end	Seq_anonymized_006945	0.8979069029406851	1.0066699204781373	0.977457594635171	0.02921232584296629
Seq04077+dnafountain_GCAC_middle	False	True	True	True	Seq04077	dnafountain_GCAC_middle	dnafountain	GCAC	Middle	Seq_anonymized_006948	1.1444007240566525	0.9577615447291424	0.9672505579510337	-0.009489013221891218
Seq03559+dnafountain_TATAT_5ntfront	False	True	True	True	Seq03559	dnafountain_TATAT_5ntfront	dnafountain	TATAT	5' + 5 nt	Seq_anonymized_006950	1.0113584222396108	1.0095122098718734	1.0094866229603292	2.5586911544195345e-05
Seq00221+internal_TCGTGT_back	True	False	True	True	Seq00221	internal_TCGTGT_back	internal	TCGTGT	3' end	Seq_anonymized_006958	0.5989646572528312	1.0164118035898335	0.9877242326592564	0.028687570930577166
Seq08654+dnafountain_TATT_back	False	True	True	True	Seq08654	dnafountain_TATT_back	dnafountain	TATT	3' end	Seq_anonymized_006965	0.6982196029168085	1.0122351422055522	1.0138731939275627	-0.0016380517220104807
Seq05019+internal_CGTGTG_front	True	False	True	True	Seq05019	internal_CGTGTG_front	internal	CGTGTG	5' end	Seq_anonymized_006969	1.9963270158031088	0.998010965663398	1.0145905793713474	-0.01657961370794947
Seq01053+dnafountain_TATAT_5ntfront	False	True	True	True	Seq01053	dnafountain_TATAT_5ntfront	dnafountain	TATAT	5' + 5 nt	Seq_anonymized_006972	0.6693937399506158	1.0136047702554685	1.0103171136054736	0.0032876566499948634
Seq03116+dnafountain_TATT_5ntfront	False	True	True	True	Seq03116	dnafountain_TATT_5ntfront	dnafountain	TATT	5' + 5 nt	Seq_anonymized_006977	0.3340849388979705	0.9761782062955492	0.9699466393906212	0.006231566904927988
Seq08524+internal_TCGTGT_front	True	False	True	True	Seq08524	internal_TCGTGT_front	internal	TCGTGT	5' end	Seq_anonymized_006985	1.6628078302889724	0.9645973229927596	1.0077550808603568	-0.043157757867597235
Seq05997+internal_CGTG_5ntfront	True	False	True	True	Seq05997	internal_CGTG_5ntfront	internal	CGTG	5' + 5 nt	Seq_anonymized_006989	0.8204828142564782	1.0122779401842217	1.01761818575092	-0.00534024556669821
Seq00036+internal_GTCGTG_front	True	False	True	True	Seq00036	internal_GTCGTG_front	internal	GTCGTG	5' end	Seq_anonymized_006995	0.7932499301918416	0.9574348075118426	1.0199587013124642	-0.06252389380062162
Seq09033+dnafountain_AACA_middle	False	True	True	True	Seq09033	dnafountain_AACA_middle	dnafountain	AACA	Middle	Seq_anonymized_007005	0.7574214988537157	1.017040127991855	1.0121755157126069	0.0048646122792481705
Seq03116+dnafountain_TATAT_back	False	True	True	True	Seq03116	dnafountain_TATAT_back	dnafountain	TATAT	3' end	Seq_anonymized_007016	0.7142650281890566	1.0245543235396457	0.9699466393906212	0.054607684149024505
Seq08563+dnafountain_TATT_5ntback	False	True	True	True	Seq08563	dnafountain_TATT_5ntback	dnafountain	TATT	3' - 5 nt	Seq_anonymized_007017	0.7826243035968233	1.0098671122812743	1.0080505431583178	0.0018165691229565795
Seq01053+internal_CGTGT_5ntfront	True	False	True	True	Seq01053	internal_CGTGT_5ntfront	internal	CGTGT	5' + 5 nt	Seq_anonymized_007022	0.7124265001203403	1.0117979525249372	1.0103171136054736	0.0014808389194636007
Seq01164+dnafountain_TATAT_back	False	True	True	True	Seq01164	dnafountain_TATAT_back	dnafountain	TATAT	3' end	Seq_anonymized_007025	0.9049379028130002	1.01648023488638	1.01915685634834	-0.002676621461960016
Seq05033+dnafountain_AACA_5ntfront	False	True	True	True	Seq05033	dnafountain_AACA_5ntfront	dnafountain	AACA	5' + 5 nt	Seq_anonymized_007027	1.1761563912118755	1.0081192694876633	1.0116608670196632	-0.003541597531999896
Seq05046+dnafountain_TATA_5ntback	False	True	True	True	Seq05046	dnafountain_TATA_5ntback	dnafountain	TATA	3' - 5 nt	Seq_anonymized_007032	0.5507108613464129	1.0150164753481556	1.0070657665102734	0.007950708837882292
Seq08654+internal_GTCGTG_front	True	False	True	True	Seq08654	internal_GTCGTG_front	internal	GTCGTG	5' end	Seq_anonymized_007039	0.6003443426976953	0.9604278190129308	1.0138731939275627	-0.05344537491463186
Seq01955+internal_GTCGTG_5ntback	True	False	True	True	Seq01955	internal_GTCGTG_5ntback	internal	GTCGTG	3' - 5 nt	Seq_anonymized_007040	0.9111969038405602	0.9967934666855784	1.0017526851297929	-0.0049592184442144305
Seq07376+dnafountain_TATAT_back	False	True	True	True	Seq07376	dnafountain_TATAT_back	dnafountain	TATAT	3' end	Seq_anonymized_007061	0.9564247715898444	0.9958673752644344	0.9994051161306898	-0.0035377408662554677
Seq05046+internal_CGTG_5ntfront	True	False	True	True	Seq05046	internal_CGTG_5ntfront	internal	CGTG	5' + 5 nt	Seq_anonymized_007064	0.5871128996942602	1.012383848538127	1.0070657665102734	0.0053180820278535545
Seq00221+dnafountain_TATAT_5ntback	False	True	True	True	Seq00221	dnafountain_TATAT_5ntback	dnafountain	TATAT	3' - 5 nt	Seq_anonymized_007068	1.1839654591676805	0.9641686383325132	0.9877242326592564	-0.023555594326743146
Seq00639+internal_GTCGTG_5ntfront	True	False	True	True	Seq00639	internal_GTCGTG_5ntfront	internal	GTCGTG	5' + 5 nt	Seq_anonymized_007077	0.9924008983266954	0.9337724665667432	0.997021314028944	-0.06324884746220083
Seq01156+internal_CGTGT_5ntfront	True	False	True	True	Seq01156	internal_CGTGT_5ntfront	internal	CGTGT	5' + 5 nt	Seq_anonymized_007083	0.5554844503990631	1.023012560282772	1.02134579165251	0.00166676863026205
Seq09033+internal_TCGTGT_middle	True	False	True	True	Seq09033	internal_TCGTGT_middle	internal	TCGTGT	Middle	Seq_anonymized_007087	0.6841687098764857	1.0166895710211044	1.0121755157126069	0.004514055308497467
Seq04077+internal_CGTGT_back	True	False	True	True	Seq04077	internal_CGTGT_back	internal	CGTGT	3' end	Seq_anonymized_007091	1.0626274240230156	1.0080800776240664	0.9672505579510337	0.04082951967303272
Seq08563+internal_CGTGT_back	True	False	True	True	Seq08563	internal_CGTGT_back	internal	CGTGT	3' end	Seq_anonymized_007094	0.7036953395787234	1.0129090510249228	1.0080505431583178	0.004858507866605022
Seq02910+dnafountain_GCAC_5ntback	False	True	True	True	Seq02910	dnafountain_GCAC_5ntback	dnafountain	GCAC	3' - 5 nt	Seq_anonymized_007096	0.7894248275316434	1.008798432858818	1.0077011284908528	0.0010973043679651795
Seq08061+dnafountain_GCAC_back	True	True	True	True	Seq08061	dnafountain_GCAC_back	dnafountain	GCAC	3' end	Seq_anonymized_007101	1.2973055440120305	0.977992732493344	0.9902285598255764	-0.012235827332232496
Seq00639+internal_CGTGTG_5ntback	True	False	True	True	Seq00639	internal_CGTGTG_5ntback	internal	CGTGTG	3' - 5 nt	Seq_anonymized_007102	1.2917331077477967	0.9840277311141744	0.997021314028944	-0.012993582914769597
Seq00639+dnafountain_TATT_front	False	True	True	True	Seq00639	dnafountain_TATT_front	dnafountain	TATT	5' end	Seq_anonymized_007105	0.949985792879684	1.011589289584682	0.997021314028944	0.014567975555738077
Seq00221+dnafountain_TATA_middle	False	True	True	True	Seq00221	dnafountain_TATA_middle	dnafountain	TATA	Middle	Seq_anonymized_007108	0.8343481531552462	0.9827015144662375	0.9877242326592564	-0.005022718193018805
Seq05033+dnafountain_GCAC_front	False	True	True	True	Seq05033	dnafountain_GCAC_front	dnafountain	GCAC	5' end	Seq_anonymized_007117	1.0470592952550128	1.0076950064066923	1.0116608670196632	-0.003965860612970884
Seq05997+dnafountain_TATT_middle	False	True	True	True	Seq05997	dnafountain_TATT_middle	dnafountain	TATT	Middle	Seq_anonymized_007124	0.6216025506270023	1.020658409623684	1.01761818575092	0.0030402238727640363
Seq05033+internal_GTCGTG_5ntfront	True	False	True	True	Seq05033	internal_GTCGTG_5ntfront	internal	GTCGTG	5' + 5 nt	Seq_anonymized_007133	1.1967412417338086	1.007950726901055	1.0116608670196632	-0.0037101401186081517
Seq00036+dnafountain_TATAT_5ntfront	False	True	True	True	Seq00036	dnafountain_TATAT_5ntfront	dnafountain	TATAT	5' + 5 nt	Seq_anonymized_007143	0.8138505359994727	1.0196232508391072	1.0199587013124642	-0.00033545047335703515
Seq06035+dnafountain_AACA_5ntback	False	True	True	True	Seq06035	dnafountain_AACA_5ntback	dnafountain	AACA	3' - 5 nt	Seq_anonymized_007155	1.2720930311421834	0.978053259894706	0.9738307564018788	0.0042225034928272676
Seq02110+dnafountain_AACA_middle	False	True	True	True	Seq02110	dnafountain_AACA_middle	dnafountain	AACA	Middle	Seq_anonymized_007156	1.0673616971011377	1.002944869059628	1.0032475503166294	-0.00030268125700128046
Seq06035+internal_TCGTGT_front	True	False	True	True	Seq06035	internal_TCGTGT_front	internal	TCGTGT	5' end	Seq_anonymized_007161	2.2485491840500744	0.9760185771012276	0.9738307564018788	0.0021878206993488636
Seq00221+internal_CGTGT_back	True	False	True	True	Seq00221	internal_CGTGT_back	internal	CGTGT	3' end	Seq_anonymized_007172	0.4878513674227688	1.0169571493824388	0.9877242326592564	0.0292329167231824
Seq05019+internal_CGTG_middle	True	False	True	True	Seq05019	internal_CGTG_middle	internal	CGTG	Middle	Seq_anonymized_007176	0.7810983177857844	1.0097205709577852	1.0145905793713474	-0.004870008413562221
Seq05019+internal_TCGTGT_front	True	False	True	True	Seq05019	internal_TCGTGT_front	internal	TCGTGT	5' end	Seq_anonymized_007178	1.640398039065371	0.976369704926502	1.0145905793713474	-0.038220874444845454
Seq02764+internal_GTCGTG_5ntfront	True	False	True	True	Seq02764	internal_GTCGTG_5ntfront	internal	GTCGTG	5' + 5 nt	Seq_anonymized_007185	0.7671676957582375	1.0124047647583188	1.0119323319504747	0.0004724328078440365
Seq04077+dnafountain_TATA_middle	False	True	True	True	Seq04077	dnafountain_TATA_middle	dnafountain	TATA	Middle	Seq_anonymized_007187	0.6998469058789093	0.968915931385258	0.9672505579510337	0.0016653734342243487
Seq06035+dnafountain_AACA_back	False	True	True	True	Seq06035	dnafountain_AACA_back	dnafountain	AACA	3' end	Seq_anonymized_007189	0.6013997358686777	1.020462782334183	0.9738307564018788	0.0466320259323042
Seq01156+internal_CGTGTG_5ntback	True	False	True	True	Seq01156	internal_CGTGTG_5ntback	internal	CGTGTG	3' - 5 nt	Seq_anonymized_007195	0.5890095752782556	1.0248890029670747	1.02134579165251	0.003543211314564809
Seq00221+dnafountain_AACA_5ntback	False	True	True	True	Seq00221	dnafountain_AACA_5ntback	dnafountain	AACA	3' - 5 nt	Seq_anonymized_007197	1.5118458956107443	0.9611603868297022	0.9877242326592564	-0.026563845829554178
Seq03273+internal_CGTGTG_5ntback	True	False	True	True	Seq03273	internal_CGTGTG_5ntback	internal	CGTGTG	3' - 5 nt	Seq_anonymized_007200	1.749071628861922	0.9414847309163764	0.9656255846976992	-0.024140853781322802
Seq06105+dnafountain_TATAT_5ntback	False	True	True	True	Seq06105	dnafountain_TATAT_5ntback	dnafountain	TATAT	3' - 5 nt	Seq_anonymized_007201	0.634600735273591	1.018637805933813	1.0130464273131563	0.005591378620656728
Seq02085+internal_GTCGTG_5ntfront	True	False	True	True	Seq02085	internal_GTCGTG_5ntfront	internal	GTCGTG	5' + 5 nt	Seq_anonymized_007207	1.8071677570101985	0.9565314800685436	0.9817589000951256	-0.02522742002658196
Seq05997+internal_CGTG_middle	True	False	True	True	Seq05997	internal_CGTG_middle	internal	CGTG	Middle	Seq_anonymized_007208	0.7289871902551534	1.0215337807984293	1.01761818575092	0.003915595047509379
Seq02110+internal_CGTGTG_middle	True	False	True	True	Seq02110	internal_CGTGTG_middle	internal	CGTGTG	Middle	Seq_anonymized_007211	1.128330619938107	1.003407332663706	1.0032475503166294	0.00015978234707669792
Seq05046+internal_TCGTGT_5ntfront	True	False	True	True	Seq05046	internal_TCGTGT_5ntfront	internal	TCGTGT	5' + 5 nt	Seq_anonymized_007212	1.0954551341377954	1.0011524145207935	1.0070657665102734	-0.0059133519894798425
Seq00999+internal_TCGTGT_middle	True	False	True	True	Seq00999	internal_TCGTGT_middle	internal	TCGTGT	Middle	Seq_anonymized_007213	1.1932614879271055	1.0055577387428674	1.0134026841924615	-0.007844945449594132
Seq08219+internal_GTCGTG_front	True	False	True	True	Seq08219	internal_GTCGTG_front	internal	GTCGTG	5' end	Seq_anonymized_007221	8.011528278471953	0.825074567932738	1.00615306251202	-0.18107849457928205
Seq02085+internal_CGTGTG_back	True	False	True	True	Seq02085	internal_CGTGTG_back	internal	CGTGTG	3' end	Seq_anonymized_007222	1.6759103536796969	0.9898786283700276	0.9817589000951256	0.008119728274902038
Seq06105+dnafountain_AACA_5ntback	False	True	True	True	Seq06105	dnafountain_AACA_5ntback	dnafountain	AACA	3' - 5 nt	Seq_anonymized_007229	0.7162836090800515	1.0159986808277437	1.0130464273131563	0.0029522535145873885
Seq09033+dnafountain_AACA_back	False	True	True	True	Seq09033	dnafountain_AACA_back	dnafountain	AACA	3' end	Seq_anonymized_007230	0.5602575504478642	1.0124065059588327	1.0121755157126069	0.0002309902462258595
Seq06105+dnafountain_TATA_5ntback	False	True	True	True	Seq06105	dnafountain_TATA_5ntback	dnafountain	TATA	3' - 5 nt	Seq_anonymized_007237	0.6264716955660753	1.020625114748858	1.0130464273131563	0.007578687435701781
Seq06105+internal_TCGTGT_middle	True	False	True	True	Seq06105	internal_TCGTGT_middle	internal	TCGTGT	Middle	Seq_anonymized_007244	1.1151268484235526	1.0088140653094544	1.0130464273131563	-0.004232362003701917
Seq01156+dnafountain_TATAT_middle	False	True	True	True	Seq01156	dnafountain_TATAT_middle	dnafountain	TATAT	Middle	Seq_anonymized_007255	0.5599530683572054	1.0227726863894822	1.02134579165251	0.0014268947369722174
Seq05997+internal_TCGTGT_front	True	False	True	True	Seq05997	internal_TCGTGT_front	internal	TCGTGT	5' end	Seq_anonymized_007259	1.158189867991782	0.987169390528222	1.01761818575092	-0.030448795222697944
Seq05033+dnafountain_AACA_5ntback	False	True	True	True	Seq05033	dnafountain_AACA_5ntback	dnafountain	AACA	3' - 5 nt	Seq_anonymized_007260	0.6354496319694222	1.0164571372894782	1.0116608670196632	0.004796270269814995
Seq02110+internal_CGTG_5ntback	True	False	True	True	Seq02110	internal_CGTG_5ntback	internal	CGTG	3' - 5 nt	Seq_anonymized_007263	1.1793908067888708	1.0071153247926434	1.0032475503166294	0.003867774476014052
Seq02910+dnafountain_TATA_middle	False	True	True	True	Seq02910	dnafountain_TATA_middle	dnafountain	TATA	Middle	Seq_anonymized_007274	0.6343550198696151	1.015073634424689	1.0077011284908528	0.007372505933836093
Seq05033+dnafountain_TATA_5ntfront	False	True	True	True	Seq05033	dnafountain_TATA_5ntfront	dnafountain	TATA	5' + 5 nt	Seq_anonymized_007280	1.0153884372183275	1.0130238145559591	1.0116608670196632	0.0013629475362959553
Seq02085+dnafountain_AACA_back	False	True	True	True	Seq02085	dnafountain_AACA_back	dnafountain	AACA	3' end	Seq_anonymized_007284	0.5865417044927647	0.9654282983233532	0.9817589000951256	-0.01633060177177237
Seq05033+internal_CGTGT_5ntfront	True	False	True	True	Seq05033	internal_CGTGT_5ntfront	internal	CGTGT	5' + 5 nt	Seq_anonymized_007290	1.1423962291186762	1.0091863352991464	1.0116608670196632	-0.002474531720516815
Seq00036+dnafountain_TATA_front	False	True	True	True	Seq00036	dnafountain_TATA_front	dnafountain	TATA	5' end	Seq_anonymized_007291	0.8460341658027705	1.0175776521125055	1.0199587013124642	-0.00238104919995874
Seq02910+dnafountain_TATT_5ntfront	False	True	True	True	Seq02910	dnafountain_TATT_5ntfront	dnafountain	TATT	5' + 5 nt	Seq_anonymized_007298	0.6293757030064332	1.015469155094037	1.0077011284908528	0.007768026603184097
Seq00639+internal_CGTG_5ntback	True	False	True	True	Seq00639	internal_CGTG_5ntback	internal	CGTG	3' - 5 nt	Seq_anonymized_007299	0.8369114029122857	0.9962444368979868	0.997021314028944	-0.0007768771309571987
Seq01156+dnafountain_GCAC_middle	False	True	True	True	Seq01156	dnafountain_GCAC_middle	dnafountain	GCAC	Middle	Seq_anonymized_007309	0.4850874834134325	1.0213887351910618	1.02134579165251	4.294353855183175e-05
Seq01164+internal_TCGTGT_back	True	False	True	True	Seq01164	internal_TCGTGT_back	internal	TCGTGT	3' end	Seq_anonymized_007314	0.7244339820241205	1.0175277682645687	1.01915685634834	-0.0016290880837712685
Seq08335+dnafountain_AACA_5ntback	False	True	True	True	Seq08335	dnafountain_AACA_5ntback	dnafountain	AACA	3' - 5 nt	Seq_anonymized_007315	0.6604696488431765	1.012183916538209	1.0097898270187744	0.002394089519434539
Seq08524+dnafountain_GCAC_front	False	True	True	True	Seq08524	dnafountain_GCAC_front	dnafountain	GCAC	5' end	Seq_anonymized_007319	0.8372297638966286	1.0078298267297408	1.0077550808603568	7.47458693839409e-05
Seq02655+dnafountain_TATA_back	False	True	True	True	Seq02655	dnafountain_TATA_back	dnafountain	TATA	3' end	Seq_anonymized_007325	0.7063328807000193	1.0202897004389382	1.017730067817485	0.0025596326214532006
Seq06105+internal_CGTGTG_5ntback	True	False	True	True	Seq06105	internal_CGTGTG_5ntback	internal	CGTGTG	3' - 5 nt	Seq_anonymized_007331	0.5515910697344862	1.0151361440148756	1.0130464273131563	0.002089716701719313
Seq02085+internal_TCGTGT_back	True	False	True	True	Seq02085	internal_TCGTGT_back	internal	TCGTGT	3' end	Seq_anonymized_007333	2.4220730219268343	0.9975993519924224	0.9817589000951256	0.01584045189729688
Seq02110+dnafountain_TATAT_middle	False	True	True	True	Seq02110	dnafountain_TATAT_middle	dnafountain	TATAT	Middle	Seq_anonymized_007353	0.8489142738611367	1.007760019501483	1.0032475503166294	0.004512469184853707
Seq09033+dnafountain_TATA_5ntfront	False	True	True	True	Seq09033	dnafountain_TATA_5ntfront	dnafountain	TATA	5' + 5 nt	Seq_anonymized_007357	0.9198733756084218	1.015233648995283	1.0121755157126069	0.003058133282676012
Seq05656+dnafountain_TATA_middle	False	True	True	True	Seq05656	dnafountain_TATA_middle	dnafountain	TATA	Middle	Seq_anonymized_007360	0.5965479629786217	1.0200153075569431	1.018604777177636	0.0014105303793070512
Seq01293+dnafountain_TATT_front	False	True	True	True	Seq01293	dnafountain_TATT_front	dnafountain	TATT	5' end	Seq_anonymized_007364	0.6683697314349388	1.0160665085197156	1.015893974992748	0.00017253352696755542
Seq02085+dnafountain_TATT_5ntfront	False	True	True	True	Seq02085	dnafountain_TATT_5ntfront	dnafountain	TATT	5' + 5 nt	Seq_anonymized_007367	2.3101248149867453	0.9577178387746638	0.9817589000951256	-0.0240410613204618
Seq02110+dnafountain_TATT_5ntback	False	True	True	True	Seq02110	dnafountain_TATT_5ntback	dnafountain	TATT	3' - 5 nt	Seq_anonymized_007378	0.9000167285299481	1.0037949469410692	1.0032475503166294	0.000547396624439811
Seq05046+dnafountain_TATT_front	False	True	True	True	Seq05046	dnafountain_TATT_front	dnafountain	TATT	5' end	Seq_anonymized_007387	0.5891502860459384	1.0116938085024805	1.0070657665102734	0.004628041992207121
Seq08115+internal_CGTGT_back	True	False	True	True	Seq08115	internal_CGTGT_back	internal	CGTGT	3' end	Seq_anonymized_007394	0.7173429020430686	1.0091635871827431	0.977457594635171	0.031705992547572115
Seq01156+internal_CGTG_5ntback	True	False	True	True	Seq01156	internal_CGTG_5ntback	internal	CGTG	3' - 5 nt	Seq_anonymized_007399	0.6454686299015419	1.0199276627808636	1.02134579165251	-0.0014181288716463847
Seq03559+internal_TCGTGT_back	True	False	True	True	Seq03559	internal_TCGTGT_back	internal	TCGTGT	3' end	Seq_anonymized_007403	1.8652858125644745	0.9642593503397652	1.0094866229603292	-0.04522727262056403
Seq09033+dnafountain_GCAC_5ntfront	False	True	True	True	Seq09033	dnafountain_GCAC_5ntfront	dnafountain	GCAC	5' + 5 nt	Seq_anonymized_007412	0.7275934128484398	1.018027231377792	1.0121755157126069	0.005851715665185164
Seq01293+dnafountain_AACA_middle	False	True	True	True	Seq01293	dnafountain_AACA_middle	dnafountain	AACA	Middle	Seq_anonymized_007415	0.7801917840615792	1.0135531723624749	1.015893974992748	-0.002340802630273142
Seq02655+dnafountain_GCAC_front	False	True	True	True	Seq02655	dnafountain_GCAC_front	dnafountain	GCAC	5' end	Seq_anonymized_007419	0.6023840495400667	1.018674152042143	1.017730067817485	0.0009440842246579706
Seq03273+dnafountain_AACA_5ntfront	False	True	True	True	Seq03273	dnafountain_AACA_5ntfront	dnafountain	AACA	5' + 5 nt	Seq_anonymized_007422	1.49839076586567	0.9617793244331736	0.9656255846976992	-0.003846260264525614
Seq02764+dnafountain_TATAT_5ntback	False	True	True	True	Seq02764	dnafountain_TATAT_5ntback	dnafountain	TATAT	3' - 5 nt	Seq_anonymized_007425	0.6338041296860083	1.0200644230612774	1.0119323319504747	0.008132091110802708
Seq00221+dnafountain_TATT_middle	False	True	True	True	Seq00221	dnafountain_TATT_middle	dnafountain	TATT	Middle	Seq_anonymized_007426	0.8516029138035401	0.9753095877012966	0.9877242326592564	-0.012414644957959742
Seq03273+dnafountain_TATAT_5ntfront	False	True	True	True	Seq03273	dnafountain_TATAT_5ntfront	dnafountain	TATAT	5' + 5 nt	Seq_anonymized_007436	1.4279813533283636	0.9588737916485716	0.9656255846976992	-0.006751793049127652
Seq06105+internal_TCGTGT_5ntfront	True	False	True	True	Seq06105	internal_TCGTGT_5ntfront	internal	TCGTGT	5' + 5 nt	Seq_anonymized_007453	1.110638391183725	1.0094370971155415	1.0130464273131563	-0.0036093301976147796
Seq04769+dnafountain_GCAC_front	False	True	True	True	Seq04769	dnafountain_GCAC_front	dnafountain	GCAC	5' end	Seq_anonymized_007462	1.4196442718989126	0.9856182321480051	0.9930152560917508	-0.00739702394374564
Seq05033+dnafountain_AACA_front	False	True	True	True	Seq05033	dnafountain_AACA_front	dnafountain	AACA	5' end	Seq_anonymized_007463	0.9835481705313528	1.013553298062975	1.0116608670196632	0.0018924310433117153
Seq01164+dnafountain_GCAC_5ntback	False	True	True	True	Seq01164	dnafountain_GCAC_5ntback	dnafountain	GCAC	3' - 5 nt	Seq_anonymized_007464	0.6579186235732085	1.0201216917210645	1.01915685634834	0.0009648353727245151
Seq00999+dnafountain_TATAT_back	False	True	True	True	Seq00999	dnafountain_TATAT_back	dnafountain	TATAT	3' end	Seq_anonymized_007469	0.4977975612074445	1.0230196698119176	1.0134026841924615	0.00961698561945612
Seq03273+internal_GTCGTG_middle	True	False	True	True	Seq03273	internal_GTCGTG_middle	internal	GTCGTG	Middle	Seq_anonymized_007488	2.247984696800938	0.9558404382638594	0.9656255846976992	-0.009785146433839764
Seq01156+dnafountain_TATAT_5ntfront	False	True	True	True	Seq01156	dnafountain_TATAT_5ntfront	dnafountain	TATAT	5' + 5 nt	Seq_anonymized_007492	0.6109946538669611	1.0221472460099656	1.02134579165251	0.0008014543574557109
Seq02110+dnafountain_AACA_5ntfront	False	True	True	True	Seq02110	dnafountain_AACA_5ntfront	dnafountain	AACA	5' + 5 nt	Seq_anonymized_007536	1.1277752377279469	1.0042686382102346	1.0032475503166294	0.0010210878936052215
Seq02110+dnafountain_TATT_5ntfront	False	True	True	True	Seq02110	dnafountain_TATT_5ntfront	dnafountain	TATT	5' + 5 nt	Seq_anonymized_007537	1.4153850565802093	1.0011726059118988	1.0032475503166294	-0.00207494440473055
Seq05019+dnafountain_TATT_5ntfront	False	True	True	True	Seq05019	dnafountain_TATT_5ntfront	dnafountain	TATT	5' + 5 nt	Seq_anonymized_007539	0.8128248173650008	1.0147849928346682	1.0145905793713474	0.00019441346332071952
Seq00639+dnafountain_TATA_5ntfront	False	True	True	True	Seq00639	dnafountain_TATA_5ntfront	dnafountain	TATA	5' + 5 nt	Seq_anonymized_007546	0.6745155852061743	1.0106344109809184	0.997021314028944	0.013613096951974435
Seq06105+internal_CGTGT_5ntfront	True	False	True	True	Seq06105	internal_CGTGT_5ntfront	internal	CGTGT	5' + 5 nt	Seq_anonymized_007552	0.9210888061944812	1.0130567391206662	1.0130464273131563	1.0311807509877369e-05
Seq07376+internal_CGTG_back	True	False	True	True	Seq07376	internal_CGTG_back	internal	CGTG	3' end	Seq_anonymized_007553	0.7643679864500385	0.998040674104115	0.9994051161306898	-0.0013644420265748192
Seq00036+internal_CGTG_middle	True	False	True	True	Seq00036	internal_CGTG_middle	internal	CGTG	Middle	Seq_anonymized_007558	1.023312653973406	1.0182760778644304	1.0199587013124642	-0.0016826234480338265
Seq00036+internal_TCGTGT_5ntback	True	False	True	True	Seq00036	internal_TCGTGT_5ntback	internal	TCGTGT	3' - 5 nt	Seq_anonymized_007559	1.0156608109945322	1.013854387614426	1.0199587013124642	-0.006104313698038322
Seq03559+internal_CGTGTG_front	True	False	True	True	Seq03559	internal_CGTGTG_front	internal	CGTGTG	5' end	Seq_anonymized_007560	1.2575551576459534	0.9927683401132946	1.0094866229603292	-0.016718282847034582
Seq05656+dnafountain_AACA_back	False	True	True	True	Seq05656	dnafountain_AACA_back	dnafountain	AACA	3' end	Seq_anonymized_007567	0.6014446123053823	1.0194187423837486	1.018604777177636	0.0008139652061125435
Seq05656+dnafountain_GCAC_middle	False	True	True	True	Seq05656	dnafountain_GCAC_middle	dnafountain	GCAC	Middle	Seq_anonymized_007572	0.6755529526522395	1.0189145351157451	1.018604777177636	0.0003097579381090565
Seq06035+internal_CGTGTG_back	True	False	True	True	Seq06035	internal_CGTGTG_back	internal	CGTGTG	3' end	Seq_anonymized_007587	1.9313061334099952	0.9602635935895976	0.9738307564018788	-0.013567162812281208
Seq04769+dnafountain_GCAC_5ntback	False	True	True	True	Seq04769	dnafountain_GCAC_5ntback	dnafountain	GCAC	3' - 5 nt	Seq_anonymized_007588	0.952848175581551	0.993023252200079	0.9930152560917508	7.996108328245377e-06
Seq01820+internal_TCGTGT_front	True	False	True	True	Seq01820	internal_TCGTGT_front	internal	TCGTGT	5' end	Seq_anonymized_007593	1.6465559778011922	0.9624600294917808	1.010642751271187	-0.0481827217794063
Seq05997+internal_CGTG_back	True	False	True	True	Seq05997	internal_CGTG_back	internal	CGTG	3' end	Seq_anonymized_007596	0.2744760988673506	0.9675810329605012	1.01761818575092	-0.05003715279041865
Seq07376+internal_GTCGTG_front	True	False	True	True	Seq07376	internal_GTCGTG_front	internal	GTCGTG	5' end	Seq_anonymized_007597	1.6194330929990783	0.971820958461474	0.9994051161306898	-0.027584157669215847
Seq03273+internal_CGTGT_back	True	False	True	True	Seq03273	internal_CGTGT_back	internal	CGTGT	3' end	Seq_anonymized_007600	1.1748101329841345	0.9952390913735156	0.9656255846976992	0.029613506675816414
Seq01164+internal_TCGTGT_5ntfront	True	False	True	True	Seq01164	internal_TCGTGT_5ntfront	internal	TCGTGT	5' + 5 nt	Seq_anonymized_007607	0.6277154482956726	1.0218880310619127	1.01915685634834	0.0027311747135727593
Seq01164+dnafountain_AACA_middle	False	True	True	True	Seq01164	dnafountain_AACA_middle	dnafountain	AACA	Middle	Seq_anonymized_007608	0.6659795343623152	1.018868393032715	1.01915685634834	-0.0002884633156250427
Seq00036+dnafountain_AACA_5ntfront	False	True	True	True	Seq00036	dnafountain_AACA_5ntfront	dnafountain	AACA	5' + 5 nt	Seq_anonymized_007609	0.6401921755818474	1.0206324187358298	1.0199587013124642	0.0006737174233655274
Seq01820+dnafountain_TATA_back	False	True	True	True	Seq01820	dnafountain_TATA_back	dnafountain	TATA	3' end	Seq_anonymized_007619	0.7885587900858497	1.015907683229871	1.010642751271187	0.005264931958683938
Seq04769+internal_TCGTGT_front	True	False	True	True	Seq04769	internal_TCGTGT_front	internal	TCGTGT	5' end	Seq_anonymized_007637	0.0174400615585776	1.0258924204717894	0.9930152560917508	0.032877164380038626
Seq02655+dnafountain_GCAC_middle	False	True	True	True	Seq02655	dnafountain_GCAC_middle	dnafountain	GCAC	Middle	Seq_anonymized_007647	0.7071396333204201	1.013935259610105	1.017730067817485	-0.003794808207379985
Seq08654+dnafountain_AACA_5ntback	False	True	True	True	Seq08654	dnafountain_AACA_5ntback	dnafountain	AACA	3' - 5 nt	Seq_anonymized_007654	0.6139322146143171	1.01766800405846	1.0138731939275627	0.0037948101308973303
Seq02764+dnafountain_TATAT_5ntfront	False	True	True	True	Seq02764	dnafountain_TATAT_5ntfront	dnafountain	TATAT	5' + 5 nt	Seq_anonymized_007673	0.7849943026611984	1.0136876729094744	1.0119323319504747	0.0017553409589996516
Seq09668+dnafountain_TATAT_middle	False	True	True	True	Seq09668	dnafountain_TATAT_middle	dnafountain	TATAT	Middle	Seq_anonymized_007675	0.8702972593195469	0.9928444842265106	0.9910658845422418	0.0017785996842688556
Seq03559+internal_GTCGTG_back	True	False	True	True	Seq03559	internal_GTCGTG_back	internal	GTCGTG	3' end	Seq_anonymized_007685	1.20678060798885	0.9429528116806476	1.0094866229603292	-0.06653381127968161
Seq05656+internal_GTCGTG_back	True	False	True	True	Seq05656	internal_GTCGTG_back	internal	GTCGTG	3' end	Seq_anonymized_007687	0.8954630386661316	1.0099384522953612	1.018604777177636	-0.008666324882274923
Seq00639+internal_TCGTGT_5ntfront	True	False	True	True	Seq00639	internal_TCGTGT_5ntfront	internal	TCGTGT	5' + 5 nt	Seq_anonymized_007691	0.8055198379332421	1.0088463675627652	0.997021314028944	0.01182505353382124
Seq09033+internal_GTCGTG_middle	True	False	True	True	Seq09033	internal_GTCGTG_middle	internal	GTCGTG	Middle	Seq_anonymized_007693	0.1753506981788537	0.9625772055874388	1.0121755157126069	-0.04959831012516813
Seq08335+internal_TCGTGT_5ntfront	True	False	True	True	Seq08335	internal_TCGTGT_5ntfront	internal	TCGTGT	5' + 5 nt	Seq_anonymized_007713	0.858855382364391	1.0074688255820607	1.0097898270187744	-0.0023210014367136544
Seq04769+dnafountain_AACA_middle	False	True	True	True	Seq04769	dnafountain_AACA_middle	dnafountain	AACA	Middle	Seq_anonymized_007724	1.035369840210855	0.9936997123450156	0.9930152560917508	0.0006844562532648535
Seq08563+internal_CGTGT_middle	True	False	True	True	Seq08563	internal_CGTGT_middle	internal	CGTGT	Middle	Seq_anonymized_007730	0.9450534309957532	1.0123635763997898	1.0080505431583178	0.004313033241472031
Seq00582+dnafountain_TATA_middle	False	True	True	True	Seq00582	dnafountain_TATA_middle	dnafountain	TATA	Middle	Seq_anonymized_007731	0.9427882166484846	1.0118588620691826	1.0109321560428548	0.0009267060263278282
Seq08563+internal_CGTGTG_5ntfront	True	False	True	True	Seq08563	internal_CGTGTG_5ntfront	internal	CGTGTG	5' + 5 nt	Seq_anonymized_007734	3.8558401350672975	1.0031889648385075	1.0080505431583178	-0.004861578319810267
Seq08219+dnafountain_TATT_5ntback	False	True	True	True	Seq08219	dnafountain_TATT_5ntback	dnafountain	TATT	3' - 5 nt	Seq_anonymized_007741	0.5728053350020917	1.016578551286976	1.00615306251202	0.010425488774955971
Seq01955+internal_CGTG_middle	True	False	True	True	Seq01955	internal_CGTG_middle	internal	CGTG	Middle	Seq_anonymized_007746	0.8517858386705254	1.0039830824593494	1.0017526851297929	0.002230397329556544
Seq06035+dnafountain_TATAT_5ntback	False	True	True	True	Seq06035	dnafountain_TATAT_5ntback	dnafountain	TATAT	3' - 5 nt	Seq_anonymized_007750	1.0933423264281303	0.9812457500830905	0.9738307564018788	0.007414993681211679
Seq00639+dnafountain_TATT_middle	False	True	True	True	Seq00639	dnafountain_TATT_middle	dnafountain	TATT	Middle	Seq_anonymized_007754	0.7128569666001934	0.9990822716529238	0.997021314028944	0.002060957623979842
Seq08335+dnafountain_TATA_5ntfront	False	True	True	True	Seq08335	dnafountain_TATA_5ntfront	dnafountain	TATA	5' + 5 nt	Seq_anonymized_007764	0.9041028856389832	1.0096148835017906	1.0097898270187744	-0.00017494351698377208
Seq06105+internal_CGTG_5ntfront	True	False	True	True	Seq06105	internal_CGTG_5ntfront	internal	CGTG	5' + 5 nt	Seq_anonymized_007765	0.9299990233219588	0.9968255219086162	1.0130464273131563	-0.01622090540454013
Seq06035+internal_CGTGTG_front	True	False	True	True	Seq06035	internal_CGTGTG_front	internal	CGTGTG	5' end	Seq_anonymized_007784	1.4185795920689086	0.9357520034980638	0.9738307564018788	-0.038078752903815016
Seq06035+internal_GTCGTG_5ntback	True	False	True	True	Seq06035	internal_GTCGTG_5ntback	internal	GTCGTG	3' - 5 nt	Seq_anonymized_007794	1.7075520840863214	0.970260265817735	0.9738307564018788	-0.003570490584143826
Seq05997+internal_TCGTGT_back	True	False	True	True	Seq05997	internal_TCGTGT_back	internal	TCGTGT	3' end	Seq_anonymized_007802	1.2175241593156148	1.0012765949834472	1.01761818575092	-0.016341590767472658
Seq00999+internal_GTCGTG_middle	True	False	True	True	Seq00999	internal_GTCGTG_middle	internal	GTCGTG	Middle	Seq_anonymized_007806	0.5617018125706397	1.0159522716658906	1.0134026841924615	0.002549587473429149
Seq05997+dnafountain_AACA_5ntfront	False	True	True	True	Seq05997	dnafountain_AACA_5ntfront	dnafountain	AACA	5' + 5 nt	Seq_anonymized_007813	0.6733777383643202	1.0184968002571728	1.01761818575092	0.0008786145062529283
Seq04297+dnafountain_GCAC_back	False	True	True	True	Seq04297	dnafountain_GCAC_back	dnafountain	GCAC	3' end	Seq_anonymized_007817	0.45936420030036	1.0146466583558715	1.0040130174623805	0.010633640893491059
Seq08115+internal_TCGTGT_middle	True	False	True	True	Seq08115	internal_TCGTGT_middle	internal	TCGTGT	Middle	Seq_anonymized_007826	1.132048850864615	0.9666896298684156	0.977457594635171	-0.010767964766755456
Seq05519+dnafountain_TATAT_5ntfront	False	True	True	True	Seq05519	dnafountain_TATAT_5ntfront	dnafountain	TATAT	5' + 5 nt	Seq_anonymized_007831	0.9066833788683738	1.0096374121140128	1.0092722171904391	0.0003651949235736751
Seq01955+internal_CGTGTG_middle	True	False	True	True	Seq01955	internal_CGTGTG_middle	internal	CGTGTG	Middle	Seq_anonymized_007840	1.3768791277999517	1.009307236504725	1.0017526851297929	0.007554551374932217
Seq01955+dnafountain_TATT_middle	False	True	True	True	Seq01955	dnafountain_TATT_middle	dnafountain	TATT	Middle	Seq_anonymized_007843	0.6704780660877039	1.0120514872599986	1.0017526851297929	0.010298802130205731
Seq02110+internal_GTCGTG_middle	True	False	True	True	Seq02110	internal_GTCGTG_middle	internal	GTCGTG	Middle	Seq_anonymized_007844	1.5527105244311934	0.9967025399051264	1.0032475503166294	-0.006545010411503016
Seq04077+dnafountain_TATA_5ntback	False	True	True	True	Seq04077	dnafountain_TATA_5ntback	dnafountain	TATA	3' - 5 nt	Seq_anonymized_007866	1.9328585184224487	0.9424714738863752	0.9672505579510337	-0.024779084064658452
Seq02910+dnafountain_TATAT_5ntfront	False	True	True	True	Seq02910	dnafountain_TATAT_5ntfront	dnafountain	TATAT	5' + 5 nt	Seq_anonymized_007873	0.9242986965990806	1.010712838334393	1.0077011284908528	0.0030117098435402667
Seq08061+dnafountain_AACA_5ntfront	False	True	True	True	Seq08061	dnafountain_AACA_5ntfront	dnafountain	AACA	5' + 5 nt	Seq_anonymized_007874	1.188526088405358	0.9901759789709124	0.9902285598255764	-5.258085466408602e-05
Seq01164+dnafountain_TATT_middle	False	True	True	True	Seq01164	dnafountain_TATT_middle	dnafountain	TATT	Middle	Seq_anonymized_007876	0.755166039420308	1.0236746593608037	1.01915685634834	0.004517803012463739
Seq08524+dnafountain_GCAC_5ntfront	False	True	True	True	Seq08524	dnafountain_GCAC_5ntfront	dnafountain	GCAC	5' + 5 nt	Seq_anonymized_007881	0.9938124795392772	1.0108329129993885	1.0077550808603568	0.0030778321390316776
Seq08654+internal_TCGTGT_back	True	False	True	True	Seq08654	internal_TCGTGT_back	internal	TCGTGT	3' end	Seq_anonymized_007886	1.7196535497907737	1.0071856524892764	1.0138731939275627	-0.006687541438286315
Seq00221+internal_CGTG_back	True	False	True	True	Seq00221	internal_CGTG_back	internal	CGTG	3' end	Seq_anonymized_007899	0.6594324461199493	0.9613012097994552	0.9877242326592564	-0.026423022859801137
Seq04297+internal_CGTGTG_back	True	False	True	True	Seq04297	internal_CGTGTG_back	internal	CGTGTG	3' end	Seq_anonymized_007905	0.9076069360002864	1.0023313126242406	1.0040130174623805	-0.001681704838139897
Seq07376+dnafountain_GCAC_front	False	True	True	True	Seq07376	dnafountain_GCAC_front	dnafountain	GCAC	5' end	Seq_anonymized_007910	0.9488766277035816	1.0045435251565995	0.9994051161306898	0.005138409025909674
Seq02110+dnafountain_GCAC_5ntfront	False	True	True	True	Seq02110	dnafountain_GCAC_5ntfront	dnafountain	GCAC	5' + 5 nt	Seq_anonymized_007919	1.3902181898655337	0.9971586042580696	1.0032475503166294	-0.006088946058559808
Seq03273+internal_TCGTGT_5ntfront	True	False	True	True	Seq03273	internal_TCGTGT_5ntfront	internal	TCGTGT	5' + 5 nt	Seq_anonymized_007931	0.9434855489396248	0.9587536174236138	0.9656255846976992	-0.006871967274085455
Seq08524+internal_GTCGTG_5ntfront	True	False	True	True	Seq08524	internal_GTCGTG_5ntfront	internal	GTCGTG	5' + 5 nt	Seq_anonymized_007945	1.1211303431109525	1.005355945779295	1.0077550808603568	-0.0023991350810617096
Seq05656+internal_CGTGT_5ntfront	True	False	True	True	Seq05656	internal_CGTGT_5ntfront	internal	CGTGT	5' + 5 nt	Seq_anonymized_007947	0.6484857117339393	1.017132189411834	1.018604777177636	-0.001472587765802169
Seq00582+dnafountain_TATAT_back	False	True	True	True	Seq00582	dnafountain_TATAT_back	dnafountain	TATAT	3' end	Seq_anonymized_007956	0.8218799334613586	1.007538536484176	1.0109321560428548	-0.0033936195586787843
Seq08335+internal_GTCGTG_middle	True	False	True	True	Seq08335	internal_GTCGTG_middle	internal	GTCGTG	Middle	Seq_anonymized_007967	1.0600078685778385	1.006619211839788	1.0097898270187744	-0.0031706151789863135
Seq02764+dnafountain_TATA_5ntfront	False	True	True	True	Seq02764	dnafountain_TATA_5ntfront	dnafountain	TATA	5' + 5 nt	Seq_anonymized_007979	0.7218426077567133	1.014804419850038	1.0119323319504747	0.0028720878995633914
Seq08563+internal_CGTGT_5ntback	True	False	True	True	Seq08563	internal_CGTGT_5ntback	internal	CGTGT	3' - 5 nt	Seq_anonymized_007984	0.8248970931150937	1.0102184896060062	1.0080505431583178	0.0021679464476884736
Seq05519+dnafountain_TATAT_front	False	True	True	True	Seq05519	dnafountain_TATAT_front	dnafountain	TATAT	5' end	Seq_anonymized_007990	1.7124485232161466	0.9657229928421348	1.0092722171904391	-0.04354922434830433
Seq06105+internal_TCGTGT_back	True	False	True	True	Seq06105	internal_TCGTGT_back	internal	TCGTGT	3' end	Seq_anonymized_007991	1.077445234102447	1.0114854398971391	1.0130464273131563	-0.0015609874160171788
Seq03273+dnafountain_AACA_5ntback	False	True	True	True	Seq03273	dnafountain_AACA_5ntback	dnafountain	AACA	3' - 5 nt	Seq_anonymized_007996	2.273645400708285	0.9538450183284326	0.9656255846976992	-0.01178056636926661
Seq05019+dnafountain_AACA_middle	False	True	True	True	Seq05019	dnafountain_AACA_middle	dnafountain	AACA	Middle	Seq_anonymized_007999	0.7734839377048166	1.0145775559052184	1.0145905793713474	-1.3023466129080674e-05
Seq05519+dnafountain_AACA_middle	False	True	True	True	Seq05519	dnafountain_AACA_middle	dnafountain	AACA	Middle	Seq_anonymized_008006	0.9903341260450562	1.0044624157975806	1.0092722171904391	-0.0048098013928585814
Seq05046+dnafountain_TATAT_middle	False	True	True	True	Seq05046	dnafountain_TATAT_middle	dnafountain	TATAT	Middle	Seq_anonymized_008014	1.1014142294290743	1.0050049766902922	1.0070657665102734	-0.002060789819981146
Seq02110+internal_CGTGTG_front	True	False	True	True	Seq02110	internal_CGTGTG_front	internal	CGTGTG	5' end	Seq_anonymized_008019	1.0331827483016676	1.0034964085090252	1.0032475503166294	0.00024885819239583995
Seq04769+dnafountain_AACA_5ntfront	False	True	True	True	Seq04769	dnafountain_AACA_5ntfront	dnafountain	AACA	5' + 5 nt	Seq_anonymized_008020	0.6873105200849559	1.0019889069332275	0.9930152560917508	0.008973650841476721
Seq09668+dnafountain_GCAC_5ntback	False	True	True	True	Seq09668	dnafountain_GCAC_5ntback	dnafountain	GCAC	3' - 5 nt	Seq_anonymized_008034	0.9528459694180148	0.994742679256493	0.9910658845422418	0.003676794714251197
Seq04769+dnafountain_AACA_5ntback	False	True	True	True	Seq04769	dnafountain_AACA_5ntback	dnafountain	AACA	3' - 5 nt	Seq_anonymized_008037	1.023508220372012	0.9941108866577196	0.9930152560917508	0.0010956305659688415
Seq00582+internal_CGTGTG_front	True	False	True	True	Seq00582	internal_CGTGTG_front	internal	CGTGTG	5' end	Seq_anonymized_008039	1.3839503727659055	0.987444427828188	1.0109321560428548	-0.023487728214666825
Seq06105+dnafountain_TATA_middle	False	True	True	True	Seq06105	dnafountain_TATA_middle	dnafountain	TATA	Middle	Seq_anonymized_008066	0.8994532094973624	1.010671706843805	1.0130464273131563	-0.002374720469351388
Seq01293+dnafountain_TATAT_front	False	True	True	True	Seq01293	dnafountain_TATAT_front	dnafountain	TATAT	5' end	Seq_anonymized_008068	0.6382669508447687	1.0161500326365454	1.015893974992748	0.000256057643797325
Seq01164+dnafountain_TATA_5ntfront	False	True	True	True	Seq01164	dnafountain_TATA_5ntfront	dnafountain	TATA	5' + 5 nt	Seq_anonymized_008069	0.8265265596010448	1.0165494946249474	1.01915685634834	-0.0026073617233925983
Seq03559+internal_GTCGTG_5ntfront	True	False	True	True	Seq03559	internal_GTCGTG_5ntfront	internal	GTCGTG	5' + 5 nt	Seq_anonymized_008075	0.8773949606244336	1.0063270487925358	1.0094866229603292	-0.003159574167793444
Seq03559+dnafountain_TATA_middle	False	True	True	True	Seq03559	dnafountain_TATA_middle	dnafountain	TATA	Middle	Seq_anonymized_008080	0.9050601701430728	1.0074170203457575	1.0094866229603292	-0.002069602614571675
Seq06035+internal_CGTGT_back	True	False	True	True	Seq06035	internal_CGTGT_back	internal	CGTGT	3' end	Seq_anonymized_008084	0.7983530704645603	1.0132614090347865	0.9738307564018788	0.03943065263290768
Seq08563+dnafountain_GCAC_middle	False	True	True	True	Seq08563	dnafountain_GCAC_middle	dnafountain	GCAC	Middle	Seq_anonymized_008086	1.343858342670932	1.007846287835084	1.0080505431583178	-0.0002042553232337596
Seq01955+internal_CGTGTG_5ntfront	True	False	True	True	Seq01955	internal_CGTGTG_5ntfront	internal	CGTGTG	5' + 5 nt	Seq_anonymized_008089	1.3873317592289662	1.0054566503457667	1.0017526851297929	0.0037039652159738257
Seq05519+dnafountain_AACA_back	False	True	True	True	Seq05519	dnafountain_AACA_back	dnafountain	AACA	3' end	Seq_anonymized_008090	1.012275462675994	1.0049671918537657	1.0092722171904391	-0.004305025336673429
Seq06105+internal_CGTG_back	True	False	True	True	Seq06105	internal_CGTG_back	internal	CGTG	3' end	Seq_anonymized_008094	0.9967636430035758	1.0123389998557937	1.0130464273131563	-0.0007074274573626305
Seq05519+internal_GTCGTG_5ntback	True	False	True	True	Seq05519	internal_GTCGTG_5ntback	internal	GTCGTG	3' - 5 nt	Seq_anonymized_008095	2.2078199018587044	1.0049935186954988	1.0092722171904391	-0.004278698494940336
Seq06105+dnafountain_AACA_middle	False	True	True	True	Seq06105	dnafountain_AACA_middle	dnafountain	AACA	Middle	Seq_anonymized_008097	0.839797162233178	1.0109137759591424	1.0130464273131563	-0.002132651354013859
Seq00221+internal_CGTGTG_middle	True	False	True	True	Seq00221	internal_CGTGTG_middle	internal	CGTGTG	Middle	Seq_anonymized_008103	2.707617075529423	0.9703545281592312	0.9877242326592564	-0.017369704500025174
Seq01293+internal_CGTG_back	True	False	True	True	Seq01293	internal_CGTG_back	internal	CGTG	3' end	Seq_anonymized_008118	0.7662051641057299	1.0113410221678538	1.015893974992748	-0.0045529528248942075
Seq07376+dnafountain_GCAC_5ntback	False	True	True	True	Seq07376	dnafountain_GCAC_5ntback	dnafountain	GCAC	3' - 5 nt	Seq_anonymized_008120	0.5808223945605527	0.997265687127241	0.9994051161306898	-0.0021394290034488783
Seq00639+internal_CGTGTG_front	True	False	True	True	Seq00639	internal_CGTGTG_front	internal	CGTGTG	5' end	Seq_anonymized_008123	3.35191344121306	0.9511944583753358	0.997021314028944	-0.04582685565360822
Seq05019+internal_CGTG_5ntfront	True	False	True	True	Seq05019	internal_CGTG_5ntfront	internal	CGTG	5' + 5 nt	Seq_anonymized_008130	0.8125565065457219	1.0130975624387442	1.0145905793713474	-0.001493016932603286
Seq03559+dnafountain_TATA_front	False	True	True	True	Seq03559	dnafountain_TATA_front	dnafountain	TATA	5' end	Seq_anonymized_008133	0.7597340306360433	1.014130904428838	1.0094866229603292	0.004644281468508815
Seq05656+dnafountain_TATAT_front	False	True	True	True	Seq05656	dnafountain_TATAT_front	dnafountain	TATAT	5' end	Seq_anonymized_008164	0.7439395618672064	1.018946097293837	1.018604777177636	0.00034132011620080505
Seq09668+internal_GTCGTG_5ntback	True	False	True	True	Seq09668	internal_GTCGTG_5ntback	internal	GTCGTG	3' - 5 nt	Seq_anonymized_008177	1.06749671503051	0.9906902343324372	0.9910658845422418	-0.00037565020980456776
Seq01820+internal_CGTG_front	True	False	True	True	Seq01820	internal_CGTG_front	internal	CGTG	5' end	Seq_anonymized_008186	0.8369165082775216	1.0129680546991884	1.010642751271187	0.002325303428001302
Seq07376+internal_TCGTGT_back	True	False	True	True	Seq07376	internal_TCGTGT_back	internal	TCGTGT	3' end	Seq_anonymized_008193	2.1386572992537207	0.9528668583583876	0.9994051161306898	-0.04653825777230225
Seq01053+internal_CGTGTG_back	True	False	True	True	Seq01053	internal_CGTGTG_back	internal	CGTGTG	3' end	Seq_anonymized_008198	1.2002006135365602	0.9485263343920916	1.0103171136054736	-0.06179077921338205
Seq01293+dnafountain_TATA_5ntfront	False	True	True	True	Seq01293	dnafountain_TATA_5ntfront	dnafountain	TATA	5' + 5 nt	Seq_anonymized_008203	0.6984257877893675	1.0139061739822135	1.015893974992748	-0.001987801010534529
Seq02910+internal_TCGTGT_middle	True	False	True	True	Seq02910	internal_TCGTGT_middle	internal	TCGTGT	Middle	Seq_anonymized_008207	0.5545947838596267	1.018040787254413	1.0077011284908528	0.010339658763560244
Seq02655+internal_CGTGT_5ntfront	True	False	True	True	Seq02655	internal_CGTGT_5ntfront	internal	CGTGT	5' + 5 nt	Seq_anonymized_008208	0.9055428562859597	1.0148909337894818	1.017730067817485	-0.0028391340280031763
Seq03273+dnafountain_AACA_back	False	True	True	True	Seq03273	dnafountain_AACA_back	dnafountain	AACA	3' end	Seq_anonymized_008211	0.873533178228175	1.0099041643316344	0.9656255846976992	0.04427857963393522
Seq09033+dnafountain_GCAC_front	False	True	True	True	Seq09033	dnafountain_GCAC_front	dnafountain	GCAC	5' end	Seq_anonymized_008216	0.7524312485044079	1.0120266565613478	1.0121755157126069	-0.00014885915125906202
Seq08563+internal_CGTGTG_middle	True	False	True	True	Seq08563	internal_CGTGTG_middle	internal	CGTGTG	Middle	Seq_anonymized_008226	0.9510120698980072	1.010139996017582	1.0080505431583178	0.002089452859264318
Seq08654+internal_TCGTGT_middle	True	False	True	True	Seq08654	internal_TCGTGT_middle	internal	TCGTGT	Middle	Seq_anonymized_008230	0.7361661724207189	1.0129124072327325	1.0138731939275627	-0.0009607866948302402
Seq01820+dnafountain_TATT_middle	False	True	True	True	Seq01820	dnafountain_TATT_middle	dnafountain	TATT	Middle	Seq_anonymized_008232	1.0128737293785794	1.014501061651082	1.010642751271187	0.0038583103798948137
Seq08115+dnafountain_AACA_5ntfront	False	True	True	True	Seq08115	dnafountain_AACA_5ntfront	dnafountain	AACA	5' + 5 nt	Seq_anonymized_008234	1.731712127153793	0.9520295491372276	0.977457594635171	-0.02542804549794342
Seq03273+dnafountain_TATAT_5ntback	False	True	True	True	Seq03273	dnafountain_TATAT_5ntback	dnafountain	TATAT	3' - 5 nt	Seq_anonymized_008237	0.7859906600601305	0.9773368740774178	0.9656255846976992	0.011711289379718548
Seq00221+internal_CGTG_5ntback	True	False	True	True	Seq00221	internal_CGTG_5ntback	internal	CGTG	3' - 5 nt	Seq_anonymized_008259	1.565084530590974	0.962547067339772	0.9877242326592564	-0.02517716531948433
Seq09033+dnafountain_TATT_5ntfront	False	True	True	True	Seq09033	dnafountain_TATT_5ntfront	dnafountain	TATT	5' + 5 nt	Seq_anonymized_008260	0.9357014020981262	1.0124751548402322	1.0121755157126069	0.0002996391276253174
Seq08563+dnafountain_TATT_back	False	True	True	True	Seq08563	dnafountain_TATT_back	dnafountain	TATT	3' end	Seq_anonymized_008265	1.2355278470259443	1.0122815839579618	1.0080505431583178	0.004231040799643981
Seq08524+dnafountain_GCAC_5ntback	False	True	True	True	Seq08524	dnafountain_GCAC_5ntback	dnafountain	GCAC	3' - 5 nt	Seq_anonymized_008268	0.9274593167927152	1.0133600804792458	1.0077550808603568	0.0056049996188889395
Seq05046+dnafountain_GCAC_middle	False	True	True	True	Seq05046	dnafountain_GCAC_middle	dnafountain	GCAC	Middle	Seq_anonymized_008281	1.004796302483186	1.0024676780981991	1.0070657665102734	-0.004598088412074208
Seq08654+internal_CGTGT_5ntfront	True	False	True	True	Seq08654	internal_CGTGT_5ntfront	internal	CGTGT	5' + 5 nt	Seq_anonymized_008284	0.8637575849669205	1.0128060344573355	1.0138731939275627	-0.0010671594702271747
Seq01053+internal_TCGTGT_front	True	False	True	True	Seq01053	internal_TCGTGT_front	internal	TCGTGT	5' end	Seq_anonymized_008285	1.1764393415501293	0.964903459977014	1.0103171136054736	-0.045413653628459616
Seq04769+dnafountain_AACA_back	False	True	True	True	Seq04769	dnafountain_AACA_back	dnafountain	AACA	3' end	Seq_anonymized_008293	1.0815590261893973	0.9996849803839808	0.9930152560917508	0.006669724292230006
Seq04297+internal_TCGTGT_5ntfront	True	False	True	True	Seq04297	internal_TCGTGT_5ntfront	internal	TCGTGT	5' + 5 nt	Seq_anonymized_008306	0.6076470522726379	1.0053888044256791	1.0040130174623805	0.001375786963298653
Seq01053+internal_GTCGTG_front	True	False	True	True	Seq01053	internal_GTCGTG_front	internal	GTCGTG	5' end	Seq_anonymized_008318	0.8857490672350362	0.9432676751849456	1.0103171136054736	-0.06704943842052802
Seq01955+dnafountain_GCAC_5ntfront	False	True	True	True	Seq01955	dnafountain_GCAC_5ntfront	dnafountain	GCAC	5' + 5 nt	Seq_anonymized_008320	0.5732918052265306	1.0055999881911062	1.0017526851297929	0.003847303061313312
Seq08654+dnafountain_TATA_5ntfront	False	True	True	True	Seq08654	dnafountain_TATA_5ntfront	dnafountain	TATA	5' + 5 nt	Seq_anonymized_008325	0.6931918118361101	1.0127844496204557	1.0138731939275627	-0.0010887443071070368
Seq05046+dnafountain_TATAT_5ntfront	False	True	True	True	Seq05046	dnafountain_TATAT_5ntfront	dnafountain	TATAT	5' + 5 nt	Seq_anonymized_008327	0.8515520729996735	1.0062549963707037	1.0070657665102734	-0.0008107701395696498
Seq00036+dnafountain_TATT_front	False	True	True	True	Seq00036	dnafountain_TATT_front	dnafountain	TATT	5' end	Seq_anonymized_008332	0.5731667779359039	1.0189751692694518	1.0199587013124642	-0.0009835320430124916
Seq01164+dnafountain_GCAC_front	False	True	True	True	Seq01164	dnafountain_GCAC_front	dnafountain	GCAC	5' end	Seq_anonymized_008341	0.8142833153795411	1.0129621078517297	1.01915685634834	-0.006194748496610281
Seq00036+dnafountain_GCAC_front	False	True	True	True	Seq00036	dnafountain_GCAC_front	dnafountain	GCAC	5' end	Seq_anonymized_008348	0.8471925163476139	0.99428425807898	1.0199587013124642	-0.025674443233484223
Seq05519+internal_TCGTGT_5ntfront	True	False	True	True	Seq05519	internal_TCGTGT_5ntfront	internal	TCGTGT	5' + 5 nt	Seq_anonymized_008355	0.9684996522256062	1.0067009953817256	1.0092722171904391	-0.0025712218087134975
Seq08563+internal_CGTGTG_front	True	False	True	True	Seq08563	internal_CGTGTG_front	internal	CGTGTG	5' end	Seq_anonymized_008356	1.313764068819553	0.9963243699949146	1.0080505431583178	-0.011726173163403186
Seq03116+internal_TCGTGT_back	True	False	True	True	Seq03116	internal_TCGTGT_back	internal	TCGTGT	3' end	Seq_anonymized_008358	0.764869724954722	1.0207520920380837	0.9699466393906212	0.0508054526474625
Seq02764+dnafountain_TATAT_middle	False	True	True	True	Seq02764	dnafountain_TATAT_middle	dnafountain	TATAT	Middle	Seq_anonymized_008361	0.663077518634625	1.015955735435704	1.0119323319504747	0.004023403485229338
Seq03116+internal_CGTGT_front	True	False	True	True	Seq03116	internal_CGTGT_front	internal	CGTGT	5' end	Seq_anonymized_008367	1.272601828079044	1.010004988505952	0.9699466393906212	0.040058349115330905
Seq06105+internal_GTCGTG_5ntfront	True	False	True	True	Seq06105	internal_GTCGTG_5ntfront	internal	GTCGTG	5' + 5 nt	Seq_anonymized_008368	0.8675347919223853	1.0063282850816024	1.0130464273131563	-0.00671814223155387
Seq00999+dnafountain_TATAT_5ntback	False	True	True	True	Seq00999	dnafountain_TATAT_5ntback	dnafountain	TATAT	3' - 5 nt	Seq_anonymized_008383	0.7466806086810553	1.016221543563206	1.0134026841924615	0.002818859370744553
Seq00582+internal_TCGTGT_middle	True	False	True	True	Seq00582	internal_TCGTGT_middle	internal	TCGTGT	Middle	Seq_anonymized_008385	0.7258985390836178	1.014834336435927	1.0109321560428548	0.0039021803930721077
Seq08219+dnafountain_TATAT_front	False	True	True	True	Seq08219	dnafountain_TATAT_front	dnafountain	TATAT	5' end	Seq_anonymized_008397	0.5588309698833267	1.0152014117950798	1.00615306251202	0.009048349283059753
Seq09668+dnafountain_TATT_front	False	True	True	True	Seq09668	dnafountain_TATT_front	dnafountain	TATT	5' end	Seq_anonymized_008402	1.06435456881014	0.9762854543848988	0.9910658845422418	-0.014780430157342983
Seq08061+dnafountain_AACA_front	False	True	True	True	Seq08061	dnafountain_AACA_front	dnafountain	AACA	5' end	Seq_anonymized_008404	0.7665362017196158	0.9950345569721432	0.9902285598255764	0.0048059971465667095
Seq03273+internal_CGTG_middle	True	True	True	True	Seq03273	internal_CGTG_middle	internal	CGTG	Middle	Seq_anonymized_008425	1.4234777284696976	0.959941729018282	0.9656255846976992	-0.005683855679417205
Seq05519+dnafountain_TATT_5ntback	False	True	True	True	Seq05519	dnafountain_TATT_5ntback	dnafountain	TATT	3' - 5 nt	Seq_anonymized_008439	1.1169465944772226	1.0042050956555575	1.0092722171904391	-0.005067121534881647
Seq04297+dnafountain_TATT_middle	False	True	True	True	Seq04297	dnafountain_TATT_middle	dnafountain	TATT	Middle	Seq_anonymized_008441	0.8340931562708714	1.004474918652803	1.0040130174623805	0.0004619011904225534
Seq08563+dnafountain_TATA_back	False	True	True	True	Seq08563	dnafountain_TATA_back	dnafountain	TATA	3' end	Seq_anonymized_008444	1.0312987376253124	1.0030850256642576	1.0080505431583178	-0.0049655174940601565
Seq09668+internal_TCGTGT_5ntfront	True	False	True	True	Seq09668	internal_TCGTGT_5ntfront	internal	TCGTGT	5' + 5 nt	Seq_anonymized_008457	1.0807997172006838	1.004793510686406	0.9910658845422418	0.01372762614416434
Seq04769+internal_GTCGTG_front	True	False	True	True	Seq04769	internal_GTCGTG_front	internal	GTCGTG	5' end	Seq_anonymized_008485	0.490759521161318	0.956777782514752	0.9930152560917508	-0.0362374735769988
Seq00221+internal_TCGTGT_front	True	False	True	True	Seq00221	internal_TCGTGT_front	internal	TCGTGT	5' end	Seq_anonymized_008489	0.7043916888044284	0.9918559987153016	0.9877242326592564	0.004131766056045261
Seq00999+dnafountain_TATT_5ntback	False	True	True	True	Seq00999	dnafountain_TATT_5ntback	dnafountain	TATT	3' - 5 nt	Seq_anonymized_008498	0.8198556699795453	1.017504798380496	1.0134026841924615	0.004102114188034411
Seq01293+dnafountain_GCAC_middle	False	True	True	True	Seq01293	dnafountain_GCAC_middle	dnafountain	GCAC	Middle	Seq_anonymized_008503	0.6518031134969994	1.0141585266588855	1.015893974992748	-0.0017354483338625215
Seq05046+dnafountain_TATA_middle	False	True	True	True	Seq05046	dnafountain_TATA_middle	dnafountain	TATA	Middle	Seq_anonymized_008504	1.012000339161772	1.0045083491908555	1.0070657665102734	-0.002557417319417832
Seq02910+dnafountain_GCAC_5ntfront	False	True	True	True	Seq02910	dnafountain_GCAC_5ntfront	dnafountain	GCAC	5' + 5 nt	Seq_anonymized_008518	0.7265326114033536	1.0138847330536769	1.0077011284908528	0.006183604562824074
Seq06105+dnafountain_AACA_back	False	True	True	True	Seq06105	dnafountain_AACA_back	dnafountain	AACA	3' end	Seq_anonymized_008526	0.7155493226610613	1.0141022805269575	1.0130464273131563	0.0010558532138011945
Seq03273+internal_CGTG_5ntfront	True	False	True	True	Seq03273	internal_CGTG_5ntfront	internal	CGTG	5' + 5 nt	Seq_anonymized_008528	1.6393509202943248	0.94652639132064	0.9656255846976992	-0.01909919337705923
Seq05656+internal_TCGTGT_5ntfront	True	False	True	True	Seq05656	internal_TCGTGT_5ntfront	internal	TCGTGT	5' + 5 nt	Seq_anonymized_008532	0.7646140755202787	1.0151196926067994	1.018604777177636	-0.0034850845708367384
Seq04077+internal_CGTGT_middle	True	False	True	True	Seq04077	internal_CGTGT_middle	internal	CGTGT	Middle	Seq_anonymized_008538	0.977383479182412	0.956982892365785	0.9672505579510337	-0.010267665585248609
Seq00582+internal_CGTGTG_back	True	False	True	True	Seq00582	internal_CGTGTG_back	internal	CGTGTG	3' end	Seq_anonymized_008541	0.926322721724118	1.0013921405198778	1.0109321560428548	-0.009540015522977008
Seq02085+dnafountain_TATA_middle	False	True	True	True	Seq02085	dnafountain_TATA_middle	dnafountain	TATA	Middle	Seq_anonymized_008553	1.347050572549496	0.9684551920726356	0.9817589000951256	-0.013303708022489924
Seq08563+internal_CGTG_5ntback	True	False	True	True	Seq08563	internal_CGTG_5ntback	internal	CGTG	3' - 5 nt	Seq_anonymized_008558	1.248490988054582	1.002539029140476	1.0080505431583178	-0.005511514017841668
Seq08654+dnafountain_TATA_5ntback	False	True	True	True	Seq08654	dnafountain_TATA_5ntback	dnafountain	TATA	3' - 5 nt	Seq_anonymized_008571	0.687592413042968	1.0161219362961136	1.0138731939275627	0.0022487423685508823
Seq02110+internal_CGTG_5ntfront	True	False	True	True	Seq02110	internal_CGTG_5ntfront	internal	CGTG	5' + 5 nt	Seq_anonymized_008585	1.2933606957796648	0.998668613623816	1.0032475503166294	-0.004578936692813396
Seq05019+internal_CGTGTG_5ntfront	True	False	True	True	Seq05019	internal_CGTGTG_5ntfront	internal	CGTGTG	5' + 5 nt	Seq_anonymized_008591	3.352689866167696	0.9786903676126888	1.0145905793713474	-0.03590021175865865
Seq08219+internal_CGTG_back	True	False	True	True	Seq08219	internal_CGTG_back	internal	CGTG	3' end	Seq_anonymized_008592	0.6120312808126753	1.0136500574504377	1.00615306251202	0.0074969949384176005
Seq01820+internal_CGTG_5ntfront	True	False	True	True	Seq01820	internal_CGTG_5ntfront	internal	CGTG	5' + 5 nt	Seq_anonymized_008593	0.789089466400484	1.015188294905142	1.010642751271187	0.004545543633954985
Seq02764+internal_TCGTGT_middle	True	True	True	True	Seq02764	internal_TCGTGT_middle	internal	TCGTGT	Middle	Seq_anonymized_008608	0.6301782660104535	1.0146204390907556	1.0119323319504747	0.002688107140280893
Seq04769+internal_CGTGTG_5ntfront	True	False	True	True	Seq04769	internal_CGTGTG_5ntfront	internal	CGTGTG	5' + 5 nt	Seq_anonymized_008609	2.2871848880857755	0.9956868323697552	0.9930152560917508	0.002671576278004406
Seq07376+dnafountain_AACA_front	False	True	True	True	Seq07376	dnafountain_AACA_front	dnafountain	AACA	5' end	Seq_anonymized_008618	0.6919220240829056	0.988286504579329	0.9994051161306898	-0.011118611551360846
Seq08115+dnafountain_TATT_back	False	True	True	True	Seq08115	dnafountain_TATT_back	dnafountain	TATT	3' end	Seq_anonymized_008640	0.9315741196311974	1.0103007911056696	0.977457594635171	0.0328431964704986
Seq04077+dnafountain_TATAT_5ntback	False	True	True	True	Seq04077	dnafountain_TATAT_5ntback	dnafountain	TATAT	3' - 5 nt	Seq_anonymized_008641	1.4422718104578924	0.958933962351211	0.9672505579510337	-0.008316595599822674
Seq08061+dnafountain_TATT_back	False	True	True	True	Seq08061	dnafountain_TATT_back	dnafountain	TATT	3' end	Seq_anonymized_008645	1.0966707970241738	0.9814301628180538	0.9902285598255764	-0.008798397007522607
Seq04769+internal_CGTGTG_5ntback	True	False	True	True	Seq04769	internal_CGTGTG_5ntback	internal	CGTGTG	3' - 5 nt	Seq_anonymized_008648	0.0367748725097799	0.9987246645515964	0.9930152560917508	0.005709408459845577
Seq05046+internal_TCGTGT_front	True	False	True	True	Seq05046	internal_TCGTGT_front	internal	TCGTGT	5' end	Seq_anonymized_008658	1.3880872509214046	0.9747979757978656	1.0070657665102734	-0.03226779071240771
Seq01293+internal_CGTG_front	True	False	True	True	Seq01293	internal_CGTG_front	internal	CGTG	5' end	Seq_anonymized_008659	0.9179763684329744	1.0169000162229571	1.015893974992748	0.001006041230209087
Seq02655+internal_CGTGTG_front	True	False	True	True	Seq02655	internal_CGTGTG_front	internal	CGTGTG	5' end	Seq_anonymized_008660	0.5989705685225851	1.0090549926309729	1.017730067817485	-0.008675075186512116
Seq08061+dnafountain_TATA_front	False	True	True	True	Seq08061	dnafountain_TATA_front	dnafountain	TATA	5' end	Seq_anonymized_008662	0.5470655061771887	0.9969019961034956	0.9902285598255764	0.006673436277919165
Seq01164+dnafountain_GCAC_5ntfront	False	True	True	True	Seq01164	dnafountain_GCAC_5ntfront	dnafountain	GCAC	5' + 5 nt	Seq_anonymized_008680	0.8824110438544391	1.0161606893025137	1.01915685634834	-0.0029961670458262812
Seq04769+dnafountain_TATT_front	False	True	True	True	Seq04769	dnafountain_TATT_front	dnafountain	TATT	5' end	Seq_anonymized_008681	0.9248979731747262	0.9980790372393208	0.9930152560917508	0.005063781147570001
Seq08524+internal_CGTGT_5ntback	True	False	True	True	Seq08524	internal_CGTGT_5ntback	internal	CGTGT	3' - 5 nt	Seq_anonymized_008683	1.2324395843164335	1.013152707865768	1.0077550808603568	0.005397627005411243
Seq02655+internal_CGTG_5ntfront	True	False	True	True	Seq02655	internal_CGTG_5ntfront	internal	CGTG	5' + 5 nt	Seq_anonymized_008684	0.8021750799095907	1.0172395990314735	1.017730067817485	-0.0004904687860114443
Seq00639+internal_TCGTGT_5ntback	True	False	True	True	Seq00639	internal_TCGTGT_5ntback	internal	TCGTGT	3' - 5 nt	Seq_anonymized_008687	4.384800142286879	0.951084068182722	0.997021314028944	-0.04593724584622205
Seq01820+dnafountain_GCAC_middle	False	True	True	True	Seq01820	dnafountain_GCAC_middle	dnafountain	GCAC	Middle	Seq_anonymized_008689	1.145223764613888	1.010034061033263	1.010642751271187	-0.0006086902379240922
Seq02655+dnafountain_GCAC_5ntfront	False	True	True	True	Seq02655	dnafountain_GCAC_5ntfront	dnafountain	GCAC	5' + 5 nt	Seq_anonymized_008694	0.7121619947394114	1.0131081447373642	1.017730067817485	-0.004621923080120771
Seq08563+internal_TCGTGT_5ntback	True	False	True	True	Seq08563	internal_TCGTGT_5ntback	internal	TCGTGT	3' - 5 nt	Seq_anonymized_008705	1.1003772142105637	1.0079091715905266	1.0080505431583178	-0.00014137156779114868
Seq00582+internal_CGTG_5ntfront	True	False	True	True	Seq00582	internal_CGTG_5ntfront	internal	CGTG	5' + 5 nt	Seq_anonymized_008714	0.700979933891169	1.010191390656212	1.0109321560428548	-0.0007407653866426944
Seq07376+dnafountain_TATA_5ntback	False	True	True	True	Seq07376	dnafountain_TATA_5ntback	dnafountain	TATA	3' - 5 nt	Seq_anonymized_008725	0.7613079166081621	0.9999170265022816	0.9994051161306898	0.0005119103715918172
Seq07376+internal_CGTGT_middle	True	False	True	True	Seq07376	internal_CGTGT_middle	internal	CGTGT	Middle	Seq_anonymized_008734	0.7285434890798763	0.997804769717456	0.9994051161306898	-0.0016003464132338108
Seq01820+dnafountain_AACA_middle	False	True	True	True	Seq01820	dnafountain_AACA_middle	dnafountain	AACA	Middle	Seq_anonymized_008737	0.6957642191822272	1.0163599620269532	1.010642751271187	0.0057172107557661445
Seq03116+dnafountain_AACA_5ntback	False	True	True	True	Seq03116	dnafountain_AACA_5ntback	dnafountain	AACA	3' - 5 nt	Seq_anonymized_008738	0.3829589188722662	0.9676437934929	0.9699466393906212	-0.0023028458977212285
Seq00582+dnafountain_AACA_middle	False	True	True	True	Seq00582	dnafountain_AACA_middle	dnafountain	AACA	Middle	Seq_anonymized_008747	0.8298300030148098	1.0112117942691974	1.0109321560428548	0.0002796382263425823
Seq00999+internal_TCGTGT_front	True	False	True	True	Seq00999	internal_TCGTGT_front	internal	TCGTGT	5' end	Seq_anonymized_008748	1.6271775170459422	0.9648689987277616	1.0134026841924615	-0.04853368546469994
Seq03559+internal_CGTG_5ntback	True	False	True	True	Seq03559	internal_CGTG_5ntback	internal	CGTG	3' - 5 nt	Seq_anonymized_008750	0.7418699361006776	1.0110644702809055	1.0094866229603292	0.0015778473205763088
Seq02910+internal_TCGTGT_back	True	False	True	True	Seq02910	internal_TCGTGT_back	internal	TCGTGT	3' end	Seq_anonymized_008751	1.0650399911851411	0.999390285817158	1.0077011284908528	-0.008310842673694752
Seq06105+internal_TCGTGT_front	True	False	True	True	Seq06105	internal_TCGTGT_front	internal	TCGTGT	5' end	Seq_anonymized_008757	1.718068972681606	0.9602086374228772	1.0130464273131563	-0.0528377898902791
Seq00036+dnafountain_TATAT_front	False	True	True	True	Seq00036	dnafountain_TATAT_front	dnafountain	TATAT	5' end	Seq_anonymized_008761	0.7941442493497949	1.018763758244273	1.0199587013124642	-0.0011949430681912343
Seq03116+internal_GTCGTG_front	True	False	True	True	Seq03116	internal_GTCGTG_front	internal	GTCGTG	5' end	Seq_anonymized_008762	0.1517779987268113	0.982897401672346	0.9699466393906212	0.01295076228172476
Seq02085+internal_CGTGTG_5ntfront	True	False	True	True	Seq02085	internal_CGTGTG_5ntfront	internal	CGTGTG	5' + 5 nt	Seq_anonymized_008768	1.9391738743907807	0.9542380449422256	0.9817589000951256	-0.027520855152899926
Seq04769+internal_TCGTGT_back	True	False	True	True	Seq04769	internal_TCGTGT_back	internal	TCGTGT	3' end	Seq_anonymized_008772	1.035302421889796	0.9520865746058758	0.9930152560917508	-0.04092868148587503
Seq02085+internal_GTCGTG_5ntback	True	False	True	True	Seq02085	internal_GTCGTG_5ntback	internal	GTCGTG	3' - 5 nt	Seq_anonymized_008780	1.3215570054203425	0.9767155095602992	0.9817589000951256	-0.005043390534826386
Seq09668+internal_CGTGT_back	True	False	True	True	Seq09668	internal_CGTGT_back	internal	CGTGT	3' end	Seq_anonymized_008783	1.0212913738577487	0.986213659277594	0.9910658845422418	-0.0048522252646477915
Seq06105+dnafountain_TATT_middle	False	True	True	True	Seq06105	dnafountain_TATT_middle	dnafountain	TATT	Middle	Seq_anonymized_008788	0.8149248240359721	1.0151497426308178	1.0130464273131563	0.0021033153176615027
Seq00221+internal_CGTGT_front	True	False	True	True	Seq00221	internal_CGTGT_front	internal	CGTGT	5' end	Seq_anonymized_008799	0.8481212931936826	0.9792457694778706	0.9877242326592564	-0.008478463181385787
Seq01164+internal_CGTGTG_5ntfront	True	False	True	True	Seq01164	internal_CGTGTG_5ntfront	internal	CGTGTG	5' + 5 nt	Seq_anonymized_008801	0.7528962793310885	1.0179384729450909	1.01915685634834	-0.0012183834032490903
Seq03116+internal_GTCGTG_back	True	False	True	True	Seq03116	internal_GTCGTG_back	internal	GTCGTG	3' end	Seq_anonymized_008820	1.2548327698282822	1.0205892032479358	0.9699466393906212	0.05064256385731458
Seq03273+internal_GTCGTG_back	True	False	True	True	Seq03273	internal_GTCGTG_back	internal	GTCGTG	3' end	Seq_anonymized_008832	1.0062486717994614	1.0016574123580737	0.9656255846976992	0.036031827660374494
Seq08524+internal_CGTGTG_middle	True	True	True	True	Seq08524	internal_CGTGTG_middle	internal	CGTGTG	Middle	Seq_anonymized_008840	0.9324488905716576	1.0032426936691996	1.0077550808603568	-0.004512387191157208
Seq00221+dnafountain_TATT_back	False	True	True	True	Seq00221	dnafountain_TATT_back	dnafountain	TATT	3' end	Seq_anonymized_008844	0.6520278300883323	1.018401624656578	0.9877242326592564	0.030677391997321557
Seq08524+dnafountain_TATAT_5ntback	False	True	True	True	Seq08524	dnafountain_TATAT_5ntback	dnafountain	TATAT	3' - 5 nt	Seq_anonymized_008846	0.7193682714030262	1.0182752593939592	1.0077550808603568	0.010520178533602431
Seq03116+internal_CGTGT_5ntfront	True	False	True	True	Seq03116	internal_CGTGT_5ntfront	internal	CGTGT	5' + 5 nt	Seq_anonymized_008848	2.120419649375008	0.9413690161172298	0.9699466393906212	-0.028577623273391417
Seq04297+internal_GTCGTG_5ntfront	True	False	True	True	Seq04297	internal_GTCGTG_5ntfront	internal	GTCGTG	5' + 5 nt	Seq_anonymized_008860	0.7466979793904683	1.00562385366982	1.0040130174623805	0.0016108362074396254
Seq01053+internal_CGTGTG_5ntfront	True	False	True	True	Seq01053	internal_CGTGTG_5ntfront	internal	CGTGTG	5' + 5 nt	Seq_anonymized_008869	0.9238909243697316	1.0062638694449235	1.0103171136054736	-0.004053244160550085
Seq08563+dnafountain_TATAT_5ntback	False	True	True	True	Seq08563	dnafountain_TATAT_5ntback	dnafountain	TATAT	3' - 5 nt	Seq_anonymized_008884	0.7024678680469311	1.0104762139747865	1.0080505431583178	0.002425670816468717
Seq08115+dnafountain_TATAT_5ntback	False	True	True	True	Seq08115	dnafountain_TATAT_5ntback	dnafountain	TATAT	3' - 5 nt	Seq_anonymized_008887	1.448050819428521	0.9716251233086316	0.977457594635171	-0.005832471326539412
Seq01820+internal_CGTGTG_middle	True	False	True	True	Seq01820	internal_CGTGTG_middle	internal	CGTGTG	Middle	Seq_anonymized_008905	6.353810816854993	0.9414222856490588	1.010642751271187	-0.06922046562212825
Seq01053+dnafountain_TATT_front	False	True	True	True	Seq01053	dnafountain_TATT_front	dnafountain	TATT	5' end	Seq_anonymized_008906	0.6626173820051324	1.0110133885786263	1.0103171136054736	0.0006962749731527218
Seq07376+internal_CGTGTG_5ntfront	True	False	True	True	Seq07376	internal_CGTGTG_5ntfront	internal	CGTGTG	5' + 5 nt	Seq_anonymized_008907	1.132256677099981	0.9921004954040924	0.9994051161306898	-0.007304620726597433
Seq00036+dnafountain_TATT_middle	False	True	True	True	Seq00036	dnafountain_TATT_middle	dnafountain	TATT	Middle	Seq_anonymized_008911	0.7383802395406562	1.020680948067885	1.0199587013124642	0.0007222467554206524
Seq07376+internal_CGTGTG_5ntback	True	False	True	True	Seq07376	internal_CGTGTG_5ntback	internal	CGTGTG	3' - 5 nt	Seq_anonymized_008914	0.0821737886991789	0.9769831809874466	0.9994051161306898	-0.0224219351432432
Seq01156+internal_CGTG_5ntfront	True	False	True	True	Seq01156	internal_CGTG_5ntfront	internal	CGTG	5' + 5 nt	Seq_anonymized_008921	0.8028950911954721	1.0199451906693575	1.02134579165251	-0.0014006009831524224
Seq04077+dnafountain_AACA_front	False	True	True	True	Seq04077	dnafountain_AACA_front	dnafountain	AACA	5' end	Seq_anonymized_008922	0.8053577308872427	1.0108109711534947	0.9672505579510337	0.04356041320246107
Seq01156+internal_CGTG_middle	True	False	True	True	Seq01156	internal_CGTG_middle	internal	CGTG	Middle	Seq_anonymized_008936	0.7147088622325879	1.022307814612315	1.02134579165251	0.0009620229598050756
Seq02110+internal_CGTGTG_5ntback	True	False	True	True	Seq02110	internal_CGTGTG_5ntback	internal	CGTGTG	3' - 5 nt	Seq_anonymized_008940	1.315839678868024	1.0021501759770883	1.0032475503166294	-0.0010973743395410462
Seq05656+dnafountain_TATA_front	False	True	True	True	Seq05656	dnafountain_TATA_front	dnafountain	TATA	5' end	Seq_anonymized_008945	0.6231830789555138	1.0193052978268466	1.018604777177636	0.0007005206492105565
Seq08654+internal_TCGTGT_front	True	False	True	True	Seq08654	internal_TCGTGT_front	internal	TCGTGT	5' end	Seq_anonymized_008948	2.5615152608849714	0.9585230519513692	1.0138731939275627	-0.05535014197619348
Seq09033+internal_CGTGTG_5ntback	True	False	True	True	Seq09033	internal_CGTGTG_5ntback	internal	CGTGTG	3' - 5 nt	Seq_anonymized_008951	0.2447422718457627	0.9621982895281428	1.0121755157126069	-0.049977226184464096
Seq04077+internal_CGTGT_5ntfront	True	False	True	True	Seq04077	internal_CGTGT_5ntfront	internal	CGTGT	5' + 5 nt	Seq_anonymized_008957	2.084300897059271	0.9581537947384552	0.9672505579510337	-0.009096763212578463
Seq08563+internal_TCGTGT_5ntfront	True	False	True	True	Seq08563	internal_TCGTGT_5ntfront	internal	TCGTGT	5' + 5 nt	Seq_anonymized_008958	1.1855339058218817	1.0078837881420737	1.0080505431583178	-0.00016675501624408007
Seq00999+dnafountain_TATA_5ntback	False	True	True	True	Seq00999	dnafountain_TATA_5ntback	dnafountain	TATA	3' - 5 nt	Seq_anonymized_008969	0.9166214139904432	1.0116846218194666	1.0134026841924615	-0.0017180623729948774
Seq03559+dnafountain_TATAT_front	False	True	True	True	Seq03559	dnafountain_TATAT_front	dnafountain	TATAT	5' end	Seq_anonymized_008971	0.6981743073056151	1.0122119313464113	1.0094866229603292	0.0027253083860820926
Seq04769+dnafountain_AACA_front	False	True	True	True	Seq04769	dnafountain_AACA_front	dnafountain	AACA	5' end	Seq_anonymized_008973	0.901274103640736	1.0047987274579535	0.9930152560917508	0.011783471366202725
Seq01156+internal_CGTGTG_front	True	False	True	True	Seq01156	internal_CGTGTG_front	internal	CGTGTG	5' end	Seq_anonymized_008978	0.781548985198422	0.9696754909673708	1.02134579165251	-0.051670300685139114
Seq05033+dnafountain_TATA_middle	False	True	True	True	Seq05033	dnafountain_TATA_middle	dnafountain	TATA	Middle	Seq_anonymized_008981	0.6900742309253394	1.0142851252069227	1.0116608670196632	0.0026242581872595316
Seq00639+dnafountain_TATAT_front	False	True	True	True	Seq00639	dnafountain_TATAT_front	dnafountain	TATAT	5' end	Seq_anonymized_008983	0.7665951291650659	1.0121382115068274	0.997021314028944	0.015116897477883362
Seq05997+internal_GTCGTG_5ntback	True	False	True	True	Seq05997	internal_GTCGTG_5ntback	internal	GTCGTG	3' - 5 nt	Seq_anonymized_009027	1.059908084530374	1.007948012355817	1.01761818575092	-0.009670173395102788
Seq01164+dnafountain_AACA_front	False	True	True	True	Seq01164	dnafountain_AACA_front	dnafountain	AACA	5' end	Seq_anonymized_009028	0.9578773997878064	1.00487879433841	1.01915685634834	-0.01427806200992987
Seq09668+internal_CGTGTG_back	True	False	True	True	Seq09668	internal_CGTGTG_back	internal	CGTGTG	3' end	Seq_anonymized_009031	1.1831440236335449	0.976210401164866	0.9910658845422418	-0.014855483377375744
Seq01293+dnafountain_TATT_5ntback	False	True	True	True	Seq01293	dnafountain_TATT_5ntback	dnafountain	TATT	3' - 5 nt	Seq_anonymized_009034	0.78237642778031	1.016170879421885	1.015893974992748	0.00027690442913708146
Seq02910+internal_CGTGTG_front	True	False	True	True	Seq02910	internal_CGTGTG_front	internal	CGTGTG	5' end	Seq_anonymized_009039	2.0143192691030083	0.9738579651996624	1.0077011284908528	-0.033843163291190415
Seq00221+internal_CGTG_front	True	False	True	True	Seq00221	internal_CGTG_front	internal	CGTG	5' end	Seq_anonymized_009048	1.1118425555390326	0.9697994641658868	0.9877242326592564	-0.017924768493369547
Seq05033+dnafountain_GCAC_5ntfront	False	True	True	True	Seq05033	dnafountain_GCAC_5ntfront	dnafountain	GCAC	5' + 5 nt	Seq_anonymized_009056	0.8723840988355019	1.0119995143269251	1.0116608670196632	0.00033864730726196335
Seq02085+dnafountain_AACA_front	False	True	True	True	Seq02085	dnafountain_AACA_front	dnafountain	AACA	5' end	Seq_anonymized_009058	0.941474408008097	1.001221162698975	0.9817589000951256	0.019462262603849534
Seq05519+dnafountain_AACA_5ntback	False	True	True	True	Seq05519	dnafountain_AACA_5ntback	dnafountain	AACA	3' - 5 nt	Seq_anonymized_009060	0.7302678858804058	1.0136897470952635	1.0092722171904391	0.004417529904824358
Seq04769+dnafountain_TATA_front	False	True	True	True	Seq04769	dnafountain_TATA_front	dnafountain	TATA	5' end	Seq_anonymized_009066	0.6877306552641289	1.0005029516363078	0.9930152560917508	0.0074876955445569715
Seq07376+internal_CGTG_middle	True	False	True	True	Seq07376	internal_CGTG_middle	internal	CGTG	Middle	Seq_anonymized_009069	0.7897178942359503	1.0031650514769264	0.9994051161306898	0.0037599353462365315
Seq04077+internal_TCGTGT_5ntback	True	False	True	True	Seq04077	internal_TCGTGT_5ntback	internal	TCGTGT	3' - 5 nt	Seq_anonymized_009071	0.816757326951626	0.9553652778163384	0.9672505579510337	-0.011885280134695253
Seq08524+dnafountain_AACA_back	False	True	True	True	Seq08524	dnafountain_AACA_back	dnafountain	AACA	3' end	Seq_anonymized_009076	0.8780793515499757	1.0073237051046484	1.0077550808603568	-0.00043137575570839637
Seq02910+internal_CGTGT_5ntback	True	False	True	True	Seq02910	internal_CGTGT_5ntback	internal	CGTGT	3' - 5 nt	Seq_anonymized_009095	0.921376743943952	1.0081158333807427	1.0077011284908528	0.0004147048898899275
Seq09033+dnafountain_AACA_5ntback	False	True	True	True	Seq09033	dnafountain_AACA_5ntback	dnafountain	AACA	3' - 5 nt	Seq_anonymized_009106	1.021954365324787	1.010589842881932	1.0121755157126069	-0.0015856728306749002
Seq03273+dnafountain_GCAC_back	False	True	True	True	Seq03273	dnafountain_GCAC_back	dnafountain	GCAC	3' end	Seq_anonymized_009113	0.9389927139766412	0.9513523625157596	0.9656255846976992	-0.014273222181939604
Seq08335+internal_CGTGTG_5ntback	True	False	True	True	Seq08335	internal_CGTGTG_5ntback	internal	CGTGTG	3' - 5 nt	Seq_anonymized_009116	1.035962008713243	1.0040420404130677	1.0097898270187744	-0.0057477866057067395
Seq05033+internal_TCGTGT_front	True	False	True	True	Seq05033	internal_TCGTGT_front	internal	TCGTGT	5' end	Seq_anonymized_009127	2.0750274927814627	0.9470226996428918	1.0116608670196632	-0.06463816737677142
Seq05656+dnafountain_TATT_front	False	True	True	True	Seq05656	dnafountain_TATT_front	dnafountain	TATT	5' end	Seq_anonymized_009140	0.4445216826155038	1.023374389925316	1.018604777177636	0.004769612747679952
Seq05656+dnafountain_TATT_5ntback	False	True	True	True	Seq05656	dnafountain_TATT_5ntback	dnafountain	TATT	3' - 5 nt	Seq_anonymized_009154	0.6574605647464484	1.0200543311278627	1.018604777177636	0.001449553950226612
Seq01820+dnafountain_TATAT_5ntfront	False	True	True	True	Seq01820	dnafountain_TATAT_5ntfront	dnafountain	TATAT	5' + 5 nt	Seq_anonymized_009163	0.948653628129739	1.010816459317312	1.010642751271187	0.00017370804612482083
Seq03116+dnafountain_GCAC_front	False	True	True	True	Seq03116	dnafountain_GCAC_front	dnafountain	GCAC	5' end	Seq_anonymized_009169	0.6579585359676406	0.9685228287229112	0.9699466393906212	-0.0014238106677100237
Seq01156+dnafountain_GCAC_front	False	True	True	True	Seq01156	dnafountain_GCAC_front	dnafountain	GCAC	5' end	Seq_anonymized_009183	0.6178720533818761	1.0181030295182876	1.02134579165251	-0.0032427621342223656
Seq02910+dnafountain_AACA_5ntback	False	True	True	True	Seq02910	dnafountain_AACA_5ntback	dnafountain	AACA	3' - 5 nt	Seq_anonymized_009191	0.8741845165977401	1.0076951242060623	1.0077011284908528	-6.00428479047288e-06
Seq01955+internal_CGTG_5ntback	True	False	True	True	Seq01955	internal_CGTG_5ntback	internal	CGTG	3' - 5 nt	Seq_anonymized_009198	0.7526177280553329	0.994459072960214	1.0017526851297929	-0.007293612169578911
Seq01820+dnafountain_AACA_front	False	True	True	True	Seq01820	dnafountain_AACA_front	dnafountain	AACA	5' end	Seq_anonymized_009201	0.7747755131259829	1.012821175243998	1.010642751271187	0.0021784239728108723
Seq03559+dnafountain_GCAC_middle	False	True	True	True	Seq03559	dnafountain_GCAC_middle	dnafountain	GCAC	Middle	Seq_anonymized_009202	1.1734697293601444	1.0040808469922016	1.0094866229603292	-0.005405775968127635
Seq06105+dnafountain_GCAC_middle	False	True	True	True	Seq06105	dnafountain_GCAC_middle	dnafountain	GCAC	Middle	Seq_anonymized_009212	0.7936985891049213	1.010460495494989	1.0130464273131563	-0.002585931818167353
Seq08061+dnafountain_TATT_5ntfront	False	True	True	True	Seq08061	dnafountain_TATT_5ntfront	dnafountain	TATT	5' + 5 nt	Seq_anonymized_009214	1.017326524989254	0.9928084522131756	0.9902285598255764	0.0025798923875991475
Seq02910+internal_CGTGTG_5ntfront	True	False	True	True	Seq02910	internal_CGTGTG_5ntfront	internal	CGTGTG	5' + 5 nt	Seq_anonymized_009215	1.704570235686945	1.0121248360393758	1.0077011284908528	0.004423707548522948
Seq01293+dnafountain_TATAT_back	False	True	True	True	Seq01293	dnafountain_TATAT_back	dnafountain	TATAT	3' end	Seq_anonymized_009216	0.620882894025235	1.0217691844864902	1.015893974992748	0.005875209493742206
Seq02110+internal_CGTGT_5ntfront	True	False	True	True	Seq02110	internal_CGTGT_5ntfront	internal	CGTGT	5' + 5 nt	Seq_anonymized_009223	0.959011382916059	1.0008667603279426	1.0032475503166294	-0.002380789988686738
Seq02764+internal_GTCGTG_5ntback	True	False	True	True	Seq02764	internal_GTCGTG_5ntback	internal	GTCGTG	3' - 5 nt	Seq_anonymized_009252	1.1286207057307078	1.00996656203707	1.0119323319504747	-0.0019657699134048023
Seq08335+dnafountain_GCAC_front	False	True	True	True	Seq08335	dnafountain_GCAC_front	dnafountain	GCAC	5' end	Seq_anonymized_009258	0.8521842943907023	1.0122114571181673	1.0097898270187744	0.0024216300993928908
Seq08654+dnafountain_GCAC_5ntfront	False	True	True	True	Seq08654	dnafountain_GCAC_5ntfront	dnafountain	GCAC	5' + 5 nt	Seq_anonymized_009272	0.7700390224812448	1.012588463401474	1.0138731939275627	-0.0012847305260887953
Seq00639+dnafountain_AACA_back	False	True	True	True	Seq00639	dnafountain_AACA_back	dnafountain	AACA	3' end	Seq_anonymized_009273	1.1703155889509602	0.999884929770107	0.997021314028944	0.002863615741163006
Seq05656+dnafountain_AACA_5ntback	False	True	True	True	Seq05656	dnafountain_AACA_5ntback	dnafountain	AACA	3' - 5 nt	Seq_anonymized_009282	0.7198911129571304	1.019789498563752	1.018604777177636	0.0011847213861158057
Seq05033+internal_TCGTGT_5ntback	True	False	True	True	Seq05033	internal_TCGTGT_5ntback	internal	TCGTGT	3' - 5 nt	Seq_anonymized_009290	0.9188221210879464	1.00959141062211	1.0116608670196632	-0.002069456397553182
Seq05046+dnafountain_AACA_5ntfront	False	True	True	True	Seq05046	dnafountain_AACA_5ntfront	dnafountain	AACA	5' + 5 nt	Seq_anonymized_009293	1.0555433264382312	1.0066252043786	1.0070657665102734	-0.0004405621316734276
Seq01955+dnafountain_TATT_front	False	True	True	True	Seq01955	dnafountain_TATT_front	dnafountain	TATT	5' end	Seq_anonymized_009296	0.7111431319513053	0.9915980281231684	1.0017526851297929	-0.010154657006624435
Seq08524+dnafountain_TATAT_back	False	True	True	True	Seq08524	dnafountain_TATAT_back	dnafountain	TATAT	3' end	Seq_anonymized_009301	0.8347892005745492	1.0086814242775763	1.0077550808603568	0.0009263434172195328
Seq00999+internal_CGTG_middle	True	False	True	True	Seq00999	internal_CGTG_middle	internal	CGTG	Middle	Seq_anonymized_009303	0.8621311541412368	0.946949312041485	1.0134026841924615	-0.06645337215097646
Seq06035+internal_GTCGTG_front	True	False	True	True	Seq06035	internal_GTCGTG_front	internal	GTCGTG	5' end	Seq_anonymized_009305	0.924507390141438	1.0039761473343587	0.9738307564018788	0.03014539093247992
Seq00221+dnafountain_TATAT_5ntfront	False	True	True	True	Seq00221	dnafountain_TATAT_5ntfront	dnafountain	TATAT	5' + 5 nt	Seq_anonymized_009317	0.9856219363426458	0.9691453832387812	0.9877242326592564	-0.018578849420475163
Seq00999+internal_TCGTGT_5ntfront	True	False	True	True	Seq00999	internal_TCGTGT_5ntfront	internal	TCGTGT	5' + 5 nt	Seq_anonymized_009328	0.6955135468593853	1.0144648079471688	1.0134026841924615	0.001062123754707267
Seq03116+internal_GTCGTG_5ntback	True	False	True	True	Seq03116	internal_GTCGTG_5ntback	internal	GTCGTG	3' - 5 nt	Seq_anonymized_009340	0.5981853907387269	0.9707806489537169	0.9699466393906212	0.0008340095630956501
Seq09033+internal_GTCGTG_front	True	False	True	True	Seq09033	internal_GTCGTG_front	internal	GTCGTG	5' end	Seq_anonymized_009342	3.637839347308792	0.9311805957980748	1.0121755157126069	-0.08099491991453212
Seq00221+dnafountain_GCAC_middle	False	True	True	True	Seq00221	dnafountain_GCAC_middle	dnafountain	GCAC	Middle	Seq_anonymized_009343	0.7787034233372326	0.9781261975001456	0.9877242326592564	-0.00959803515911073
Seq01156+dnafountain_GCAC_5ntfront	False	True	True	True	Seq01156	dnafountain_GCAC_5ntfront	dnafountain	GCAC	5' + 5 nt	Seq_anonymized_009344	0.4699831695906256	1.0244558774250343	1.02134579165251	0.0031100857725243625
Seq08061+internal_GTCGTG_5ntback	True	False	True	True	Seq08061	internal_GTCGTG_5ntback	internal	GTCGTG	3' - 5 nt	Seq_anonymized_009348	0.7951741594373211	1.000068008453231	0.9902285598255764	0.009839448627654512
Seq05019+internal_CGTGT_5ntback	True	False	True	True	Seq05019	internal_CGTGT_5ntback	internal	CGTGT	3' - 5 nt	Seq_anonymized_009355	0.8128949253260244	1.0129354932307206	1.0145905793713474	-0.0016550861406268158
Seq00582+internal_GTCGTG_middle	True	False	True	True	Seq00582	internal_GTCGTG_middle	internal	GTCGTG	Middle	Seq_anonymized_009358	0.6724272722183926	1.009375667926593	1.0109321560428548	-0.001556488116261745
Seq08115+dnafountain_TATA_middle	False	True	True	True	Seq08115	dnafountain_TATA_middle	dnafountain	TATA	Middle	Seq_anonymized_009360	1.0276674097291232	0.9682647423204556	0.977457594635171	-0.00919285231471545
Seq00639+dnafountain_AACA_5ntfront	False	True	True	True	Seq00639	dnafountain_AACA_5ntfront	dnafountain	AACA	5' + 5 nt	Seq_anonymized_009368	0.8639842726760592	1.0087439136789829	0.997021314028944	0.011722599650038856
Seq01164+internal_GTCGTG_5ntfront	True	False	True	True	Seq01164	internal_GTCGTG_5ntfront	internal	GTCGTG	5' + 5 nt	Seq_anonymized_009372	0.5762867965536984	0.9615792428105724	1.01915685634834	-0.05757761353776758
Seq05519+dnafountain_TATAT_5ntback	False	True	True	True	Seq05519	dnafountain_TATAT_5ntback	dnafountain	TATAT	3' - 5 nt	Seq_anonymized_009377	0.6192200299827171	1.0158578767103092	1.0092722171904391	0.006585659519870113
Seq01955+dnafountain_TATT_5ntfront	False	True	True	True	Seq01955	dnafountain_TATT_5ntfront	dnafountain	TATT	5' + 5 nt	Seq_anonymized_009380	0.4240252605975478	1.0089326453251894	1.0017526851297929	0.007179960195396573
Seq01156+dnafountain_TATAT_back	False	True	True	True	Seq01156	dnafountain_TATAT_back	dnafountain	TATAT	3' end	Seq_anonymized_009383	0.645177254928429	1.0179334495347336	1.02134579165251	-0.0034123421177763014
Seq00582+dnafountain_TATT_5ntfront	False	True	True	True	Seq00582	dnafountain_TATT_5ntfront	dnafountain	TATT	5' + 5 nt	Seq_anonymized_009400	0.4996800989884298	1.0113124975797223	1.0109321560428548	0.00038034153686750116
Seq08524+internal_CGTGT_middle	True	False	True	True	Seq08524	internal_CGTGT_middle	internal	CGTGT	Middle	Seq_anonymized_009409	0.8838952377053098	1.008113051760408	1.0077550808603568	0.0003579709000511855
Seq05019+dnafountain_TATAT_5ntfront	False	True	True	True	Seq05019	dnafountain_TATAT_5ntfront	dnafountain	TATAT	5' + 5 nt	Seq_anonymized_009411	0.7504582053328461	1.01236234924896	1.0145905793713474	-0.0022282301223874867
Seq02655+dnafountain_TATA_5ntback	False	True	True	True	Seq02655	dnafountain_TATA_5ntback	dnafountain	TATA	3' - 5 nt	Seq_anonymized_009412	0.6189747644529313	1.0229261314929994	1.017730067817485	0.005196063675514395
Seq02110+internal_CGTG_middle	True	False	True	True	Seq02110	internal_CGTG_middle	internal	CGTG	Middle	Seq_anonymized_009413	1.032619698641699	1.0045863736542606	1.0032475503166294	0.0013388233376312453
Seq02085+dnafountain_AACA_middle	False	True	True	True	Seq02085	dnafountain_AACA_middle	dnafountain	AACA	Middle	Seq_anonymized_009418	1.1514839542529378	0.9721973382630236	0.9817589000951256	-0.009561561832101995
Seq08219+dnafountain_TATA_middle	False	True	True	True	Seq08219	dnafountain_TATA_middle	dnafountain	TATA	Middle	Seq_anonymized_009420	0.6767958910839159	1.011889718302564	1.00615306251202	0.005736655790543832
Seq00999+internal_CGTGTG_back	True	False	True	True	Seq00999	internal_CGTGTG_back	internal	CGTGTG	3' end	Seq_anonymized_009427	0.7452881298807253	1.0146401913790248	1.0134026841924615	0.001237507186563347
Seq06035+dnafountain_TATT_middle	False	True	True	True	Seq06035	dnafountain_TATT_middle	dnafountain	TATT	Middle	Seq_anonymized_009429	1.145572182288018	0.9827048009413908	0.9738307564018788	0.008874044539512016
Seq02085+dnafountain_TATAT_back	False	True	True	True	Seq02085	dnafountain_TATAT_back	dnafountain	TATAT	3' end	Seq_anonymized_009434	1.1354180941983951	1.0021584664243457	0.9817589000951256	0.02039956632922013
Seq05019+internal_CGTGTG_middle	True	False	True	True	Seq05019	internal_CGTGTG_middle	internal	CGTGTG	Middle	Seq_anonymized_009437	1.7652301058760078	1.007951986694251	1.0145905793713474	-0.006638592677096433
Seq00221+dnafountain_TATT_5ntback	False	True	True	True	Seq00221	dnafountain_TATT_5ntback	dnafountain	TATT	3' - 5 nt	Seq_anonymized_009438	1.4366941046998736	0.9633590702477286	0.9877242326592564	-0.024365162411527752
Seq05997+dnafountain_GCAC_5ntback	False	True	True	True	Seq05997	dnafountain_GCAC_5ntback	dnafountain	GCAC	3' - 5 nt	Seq_anonymized_009439	0.8674956154271052	1.019147840312845	1.01761818575092	0.00152965456192522
Seq08061+internal_CGTGTG_5ntback	True	False	True	True	Seq08061	internal_CGTGTG_5ntback	internal	CGTGTG	3' - 5 nt	Seq_anonymized_009440	1.0070173509240408	0.9941878547227746	0.9902285598255764	0.003959294897198151
Seq01820+internal_GTCGTG_middle	True	False	True	True	Seq01820	internal_GTCGTG_middle	internal	GTCGTG	Middle	Seq_anonymized_009442	0.8465511016590896	1.01503367988981	1.010642751271187	0.004390928618623002
Seq02655+dnafountain_TATT_5ntfront	False	True	True	True	Seq02655	dnafountain_TATT_5ntfront	dnafountain	TATT	5' + 5 nt	Seq_anonymized_009448	0.6364649919638007	1.0163601136723206	1.017730067817485	-0.001369954145164387
Seq00221+internal_CGTGTG_5ntfront	True	False	True	True	Seq00221	internal_CGTGTG_5ntfront	internal	CGTGTG	5' + 5 nt	Seq_anonymized_009450	1.3410495246317533	0.9797403405585724	0.9877242326592564	-0.007983892100683954
Seq08654+dnafountain_AACA_middle	False	True	True	True	Seq08654	dnafountain_AACA_middle	dnafountain	AACA	Middle	Seq_anonymized_009458	0.6018675524823162	1.0155227043244384	1.0138731939275627	0.0016495103968756641
Seq05656+internal_CGTGT_middle	True	False	True	True	Seq05656	internal_CGTGT_middle	internal	CGTGT	Middle	Seq_anonymized_009460	0.7060873341109051	1.018618843439807	1.018604777177636	1.4066262170819854e-05
Seq02085+internal_CGTG_5ntback	True	False	True	True	Seq02085	internal_CGTG_5ntback	internal	CGTG	3' - 5 nt	Seq_anonymized_009463	0.7163202976095787	0.984337635024334	0.9817589000951256	0.0025787349292084594
Seq04077+dnafountain_AACA_5ntfront	False	True	True	True	Seq04077	dnafountain_AACA_5ntfront	dnafountain	AACA	5' + 5 nt	Seq_anonymized_009464	1.1291832474012895	0.9641824217727328	0.9672505579510337	-0.0030681361783008176
Seq01293+internal_TCGTGT_middle	True	False	True	True	Seq01293	internal_TCGTGT_middle	internal	TCGTGT	Middle	Seq_anonymized_009471	0.8255351485439457	1.0126704973623788	1.015893974992748	-0.0032234776303692314
Seq06105+internal_CGTGTG_middle	True	False	True	True	Seq06105	internal_CGTGTG_middle	internal	CGTGTG	Middle	Seq_anonymized_009478	0.8555690825581123	1.0086667887435363	1.0130464273131563	-0.004379638569619981
Seq08115+dnafountain_TATA_back	False	True	True	True	Seq08115	dnafountain_TATA_back	dnafountain	TATA	3' end	Seq_anonymized_009488	1.0043997110613836	1.010787189849732	0.977457594635171	0.033329595214561025
Seq08654+internal_GTCGTG_5ntback	True	False	True	True	Seq08654	internal_GTCGTG_5ntback	internal	GTCGTG	3' - 5 nt	Seq_anonymized_009496	0.8716891451637144	1.0093862607947706	1.0138731939275627	-0.004486933132792137
Seq08335+dnafountain_TATAT_front	False	True	True	True	Seq08335	dnafountain_TATAT_front	dnafountain	TATAT	5' end	Seq_anonymized_009511	0.8551019516849161	1.0157016589243946	1.0097898270187744	0.0059118319056201685
Seq08115+dnafountain_TATAT_front	False	True	True	True	Seq08115	dnafountain_TATAT_front	dnafountain	TATAT	5' end	Seq_anonymized_009516	0.8321383843758915	1.0061357712160477	0.977457594635171	0.02867817658087668
Seq05656+internal_CGTG_front	True	False	True	True	Seq05656	internal_CGTG_front	internal	CGTG	5' end	Seq_anonymized_009517	1.7568298471891572	0.963151044094442	1.018604777177636	-0.05545373308319412
Seq03116+internal_CGTGTG_5ntfront	True	False	True	True	Seq03116	internal_CGTGTG_5ntfront	internal	CGTGTG	5' + 5 nt	Seq_anonymized_009521	3.726627440139942	0.8997005520042237	0.9699466393906212	-0.07024608738639748
Seq04297+internal_CGTGTG_5ntback	True	False	True	True	Seq04297	internal_CGTGTG_5ntback	internal	CGTGTG	3' - 5 nt	Seq_anonymized_009525	0.7877748171542595	1.0056471239739853	1.0040130174623805	0.0016341065116047826
Seq02764+dnafountain_TATT_front	False	True	True	True	Seq02764	dnafountain_TATT_front	dnafountain	TATT	5' end	Seq_anonymized_009526	0.7774731248941456	1.0164447229298428	1.0119323319504747	0.004512390979368064
Seq00036+internal_TCGTGT_5ntfront	True	False	True	True	Seq00036	internal_TCGTGT_5ntfront	internal	TCGTGT	5' + 5 nt	Seq_anonymized_009527	0.5325781599652245	1.0242282091388226	1.0199587013124642	0.004269507826358376
Seq05046+internal_GTCGTG_5ntfront	True	False	True	True	Seq05046	internal_GTCGTG_5ntfront	internal	GTCGTG	5' + 5 nt	Seq_anonymized_009528	1.0613573880330267	1.0018807805829175	1.0070657665102734	-0.005184985927355834
Seq02085+internal_GTCGTG_back	True	False	True	True	Seq02085	internal_GTCGTG_back	internal	GTCGTG	3' end	Seq_anonymized_009529	1.04607253764138	0.9943221282564756	0.9817589000951256	0.012563228161350026
Seq09668+internal_TCGTGT_5ntback	True	False	True	True	Seq09668	internal_TCGTGT_5ntback	internal	TCGTGT	3' - 5 nt	Seq_anonymized_009538	1.5362165383440618	0.9855670236061936	0.9910658845422418	-0.005498860936048122
Seq02764+dnafountain_TATT_back	False	True	True	True	Seq02764	dnafountain_TATT_back	dnafountain	TATT	3' end	Seq_anonymized_009542	0.6218965129911066	1.01435819402673	1.0119323319504747	0.0024258620762553917
Seq04297+internal_GTCGTG_front	True	False	True	True	Seq04297	internal_GTCGTG_front	internal	GTCGTG	5' end	Seq_anonymized_009544	1.559980184165506	0.9355361171149016	1.0040130174623805	-0.06847690034747889
Seq00582+dnafountain_GCAC_front	False	True	True	True	Seq00582	dnafountain_GCAC_front	dnafountain	GCAC	5' end	Seq_anonymized_009555	0.8430423895557296	1.0100243596348937	1.0109321560428548	-0.0009077964079611256
Seq08061+internal_CGTGTG_front	True	False	True	True	Seq08061	internal_CGTGTG_front	internal	CGTGTG	5' end	Seq_anonymized_009559	2.442640266726147	0.9140794307097238	0.9902285598255764	-0.0761491291158527
Seq08524+dnafountain_AACA_5ntback	False	True	True	True	Seq08524	dnafountain_AACA_5ntback	dnafountain	AACA	3' - 5 nt	Seq_anonymized_009570	0.7156134060356547	1.0186436323086736	1.0077550808603568	0.010888551448316797
Seq03116+internal_CGTGTG_middle	True	False	True	True	Seq03116	internal_CGTGTG_middle	internal	CGTGTG	Middle	Seq_anonymized_009573	0.8020013211679352	0.961904161669348	0.9699466393906212	-0.0080424777212732
Seq02655+internal_TCGTGT_front	True	False	True	True	Seq02655	internal_TCGTGT_front	internal	TCGTGT	5' end	Seq_anonymized_009579	0.5531198101978164	1.008659703668995	1.017730067817485	-0.00907036414848994
Seq02655+internal_GTCGTG_back	True	False	True	True	Seq02655	internal_GTCGTG_back	internal	GTCGTG	3' end	Seq_anonymized_009584	1.3590465985562614	0.9508202689075104	1.017730067817485	-0.06690979890997462
Seq08563+internal_CGTGTG_back	True	False	True	True	Seq08563	internal_CGTGTG_back	internal	CGTGTG	3' end	Seq_anonymized_009603	0.9713547227627732	1.0099351406419923	1.0080505431583178	0.0018845974836745327
Seq06105+internal_CGTGT_5ntback	True	False	True	True	Seq06105	internal_CGTGT_5ntback	internal	CGTGT	3' - 5 nt	Seq_anonymized_009613	0.8123568231368252	1.0108567267842243	1.0130464273131563	-0.0021897005289319704
Seq08524+dnafountain_TATA_5ntfront	False	True	True	True	Seq08524	dnafountain_TATA_5ntfront	dnafountain	TATA	5' + 5 nt	Seq_anonymized_009618	1.0854015076060324	1.007762614192211	1.0077550808603568	7.533331854103764e-06
Seq05019+internal_TCGTGT_middle	True	False	True	True	Seq05019	internal_TCGTGT_middle	internal	TCGTGT	Middle	Seq_anonymized_009621	0.8509648781036647	1.013391496128949	1.0145905793713474	-0.0011990832423984799
Seq03273+internal_TCGTGT_middle	True	False	True	True	Seq03273	internal_TCGTGT_middle	internal	TCGTGT	Middle	Seq_anonymized_009632	0.2298025513112967	0.9459577451476576	0.9656255846976992	-0.019667839550041588
Seq01156+dnafountain_TATT_5ntback	False	True	True	True	Seq01156	dnafountain_TATT_5ntback	dnafountain	TATT	3' - 5 nt	Seq_anonymized_009634	0.6332676481748205	1.023403485547986	1.02134579165251	0.0020576938954761648
Seq00582+internal_CGTGT_back	True	False	True	True	Seq00582	internal_CGTGT_back	internal	CGTGT	3' end	Seq_anonymized_009676	0.7827795474520672	1.0011473501215638	1.0109321560428548	-0.009784805921291051
Seq05997+dnafountain_GCAC_middle	False	True	True	True	Seq05997	dnafountain_GCAC_middle	dnafountain	GCAC	Middle	Seq_anonymized_009684	0.6062320590755452	1.0213799159987058	1.01761818575092	0.0037617302477859216
Seq05656+dnafountain_TATAT_middle	False	True	True	True	Seq05656	dnafountain_TATAT_middle	dnafountain	TATAT	Middle	Seq_anonymized_009693	0.5669938982280895	1.0210618533389246	1.018604777177636	0.0024570761612885406
Seq08219+dnafountain_TATT_front	False	True	True	True	Seq08219	dnafountain_TATT_front	dnafountain	TATT	5' end	Seq_anonymized_009699	0.6066970970761929	1.0149311276079538	1.00615306251202	0.008778065095933707
Seq01053+dnafountain_AACA_front	False	True	True	True	Seq01053	dnafountain_AACA_front	dnafountain	AACA	5' end	Seq_anonymized_009700	0.8858599083980441	1.0155449179515443	1.0103171136054736	0.00522780434607073
Seq05519+internal_CGTGTG_front	True	False	True	True	Seq05519	internal_CGTGTG_front	internal	CGTGTG	5' end	Seq_anonymized_009702	0.9520913616039824	0.9990326803500637	1.0092722171904391	-0.010239536840375485
Seq08335+internal_TCGTGT_5ntback	True	False	True	True	Seq08335	internal_TCGTGT_5ntback	internal	TCGTGT	3' - 5 nt	Seq_anonymized_009710	0.931884385973355	1.0093073576310805	1.0097898270187744	-0.0004824693876939179
Seq08654+dnafountain_AACA_back	False	True	True	True	Seq08654	dnafountain_AACA_back	dnafountain	AACA	3' end	Seq_anonymized_009711	0.6266573665919997	1.0174913148899685	1.0138731939275627	0.0036181209624057686
Seq08115+internal_CGTG_5ntfront	True	False	True	True	Seq08115	internal_CGTG_5ntfront	internal	CGTG	5' + 5 nt	Seq_anonymized_009718	1.7621793725262396	0.9543510806610906	0.977457594635171	-0.023106513974080367
Seq05046+dnafountain_TATAT_5ntback	False	True	True	True	Seq05046	dnafountain_TATAT_5ntback	dnafountain	TATAT	3' - 5 nt	Seq_anonymized_009721	0.6445839057398797	1.0073977097528224	1.0070657665102734	0.0003319432425490376
Seq04297+internal_CGTG_back	True	False	True	True	Seq04297	internal_CGTG_back	internal	CGTG	3' end	Seq_anonymized_009724	0.6645636629546534	1.005985403814293	1.0040130174623805	0.0019723863519125473
Seq03273+internal_CGTGTG_5ntfront	True	False	True	True	Seq03273	internal_CGTGTG_5ntfront	internal	CGTGTG	5' + 5 nt	Seq_anonymized_009730	14.244170277967928	0.8283174441973317	0.9656255846976992	-0.13730814050036755
Seq08061+internal_GTCGTG_middle	True	False	True	True	Seq08061	internal_GTCGTG_middle	internal	GTCGTG	Middle	Seq_anonymized_009731	1.1475925606856872	0.964564920347548	0.9902285598255764	-0.02566363947802841
Seq09668+internal_CGTGT_5ntfront	True	False	True	True	Seq09668	internal_CGTGT_5ntfront	internal	CGTGT	5' + 5 nt	Seq_anonymized_009734	0.8963484937195452	1.0100522998798545	0.9910658845422418	0.018986415337612694
Seq05033+dnafountain_GCAC_5ntback	False	True	True	True	Seq05033	dnafountain_GCAC_5ntback	dnafountain	GCAC	3' - 5 nt	Seq_anonymized_009750	1.1155464947899598	1.0107016410984568	1.0116608670196632	-0.0009592259212063414
Seq00036+dnafountain_AACA_5ntback	False	True	True	True	Seq00036	dnafountain_AACA_5ntback	dnafountain	AACA	3' - 5 nt	Seq_anonymized_009760	0.6863302302263622	1.0201916205262815	1.0199587013124642	0.0002329192138172953
Seq01156+dnafountain_TATA_back	False	True	True	True	Seq01156	dnafountain_TATA_back	dnafountain	TATA	3' end	Seq_anonymized_009761	0.7666302924708088	1.0207445168329123	1.02134579165251	-0.000601274819597597
Seq08115+dnafountain_AACA_front	False	True	True	True	Seq08115	dnafountain_AACA_front	dnafountain	AACA	5' end	Seq_anonymized_009766	1.044698685220646	1.0095518217328183	0.977457594635171	0.03209422709764731
Seq01955+dnafountain_AACA_back	False	True	True	True	Seq01955	dnafountain_AACA_back	dnafountain	AACA	3' end	Seq_anonymized_009787	0.5936962259158666	1.0025646068199414	1.0017526851297929	0.0008119216901485427
Seq02085+dnafountain_TATT_front	False	True	True	True	Seq02085	dnafountain_TATT_front	dnafountain	TATT	5' end	Seq_anonymized_009790	0.9044707248731908	1.001065920191235	0.9817589000951256	0.019307020096109517
Seq08524+internal_CGTG_back	True	False	True	True	Seq08524	internal_CGTG_back	internal	CGTG	3' end	Seq_anonymized_009804	0.8407277623996878	1.0122373185146465	1.0077550808603568	0.004482237654289678
Seq00999+internal_CGTGTG_5ntback	True	False	True	True	Seq00999	internal_CGTGTG_5ntback	internal	CGTGTG	3' - 5 nt	Seq_anonymized_009805	1.073455424617006	1.007374361043444	1.0134026841924615	-0.006028323149017467
Seq05046+internal_CGTG_middle	True	False	True	True	Seq05046	internal_CGTG_middle	internal	CGTG	Middle	Seq_anonymized_009807	1.208936293132262	1.0037070799144248	1.0070657665102734	-0.0033586865958485923
Seq03116+internal_CGTG_middle	True	False	True	True	Seq03116	internal_CGTG_middle	internal	CGTG	Middle	Seq_anonymized_009810	1.4479440242524642	0.9320364527538668	0.9699466393906212	-0.037910186636754384
Seq01164+dnafountain_TATT_5ntfront	False	True	True	True	Seq01164	dnafountain_TATT_5ntfront	dnafountain	TATT	5' + 5 nt	Seq_anonymized_009814	0.8452421536937261	1.0148736164118544	1.01915685634834	-0.0042832399364856055
Seq08335+internal_TCGTGT_front	True	False	True	True	Seq08335	internal_TCGTGT_front	internal	TCGTGT	5' end	Seq_anonymized_009830	1.7413567836457748	0.9644427200454248	1.0097898270187744	-0.04534710697334965
Seq05519+internal_GTCGTG_middle	True	False	True	True	Seq05519	internal_GTCGTG_middle	internal	GTCGTG	Middle	Seq_anonymized_009838	0.6719651503279739	1.0118054159599	1.0092722171904391	0.002533198769460787
Seq06035+dnafountain_GCAC_middle	False	True	True	True	Seq06035	dnafountain_GCAC_middle	dnafountain	GCAC	Middle	Seq_anonymized_009839	1.7409762109609692	0.9595108288888838	0.9738307564018788	-0.014319927512994934
Seq08335+dnafountain_AACA_5ntfront	False	True	True	True	Seq08335	dnafountain_AACA_5ntfront	dnafountain	AACA	5' + 5 nt	Seq_anonymized_009853	1.081332742958521	1.0062253919456594	1.0097898270187744	-0.003564435073114991
Seq08115+dnafountain_GCAC_5ntfront	False	True	True	True	Seq08115	dnafountain_GCAC_5ntfront	dnafountain	GCAC	5' + 5 nt	Seq_anonymized_009859	1.191050554781358	0.9644442063851784	0.977457594635171	-0.013013388249992652
Seq03273+dnafountain_TATT_back	False	True	True	True	Seq03273	dnafountain_TATT_back	dnafountain	TATT	3' end	Seq_anonymized_009865	0.7642399422923996	1.016253030742474	0.9656255846976992	0.05062744604477476
Seq04769+internal_CGTGT_back	True	False	True	True	Seq04769	internal_CGTGT_back	internal	CGTGT	3' end	Seq_anonymized_009870	1.0120532944118623	0.9605642991020192	0.9930152560917508	-0.03245095698973155
Seq05033+internal_TCGTGT_back	True	False	True	True	Seq05033	internal_TCGTGT_back	internal	TCGTGT	3' end	Seq_anonymized_009879	1.8690806848796584	1.0142845223762902	1.0116608670196632	0.0026236553566270082
Seq08335+dnafountain_AACA_front	False	True	True	True	Seq08335	dnafountain_AACA_front	dnafountain	AACA	5' end	Seq_anonymized_009887	0.708031152372846	1.007824057733798	1.0097898270187744	-0.001965769284976382
Seq00999+dnafountain_TATAT_middle	False	True	True	True	Seq00999	dnafountain_TATAT_middle	dnafountain	TATAT	Middle	Seq_anonymized_009894	0.6354453797105197	1.0159420620562032	1.0134026841924615	0.0025393778637416986
Seq02655+internal_GTCGTG_front	True	False	True	True	Seq02655	internal_GTCGTG_front	internal	GTCGTG	5' end	Seq_anonymized_009899	0.5605598203419845	1.0092697216762916	1.017730067817485	-0.008460346141193398
Seq04077+internal_TCGTGT_middle	True	False	True	True	Seq04077	internal_TCGTGT_middle	internal	TCGTGT	Middle	Seq_anonymized_009915	1.2665565952727642	0.9575739638031406	0.9672505579510337	-0.009676594147893014
Seq04769+dnafountain_TATT_5ntback	False	True	True	True	Seq04769	dnafountain_TATT_5ntback	dnafountain	TATT	3' - 5 nt	Seq_anonymized_009918	0.9021546429584004	0.997961422606492	0.9930152560917508	0.004946166514741224
Seq08219+dnafountain_AACA_middle	False	True	True	True	Seq08219	dnafountain_AACA_middle	dnafountain	AACA	Middle	Seq_anonymized_009921	0.5238813563070184	1.0145246687450655	1.00615306251202	0.008371606233045448
Seq00639+internal_CGTGT_back	True	False	True	True	Seq00639	internal_CGTGT_back	internal	CGTGT	3' end	Seq_anonymized_009922	0.7859534829163127	1.0144766617554228	0.997021314028944	0.01745534772647883
Seq04769+dnafountain_TATAT_middle	False	True	True	True	Seq04769	dnafountain_TATAT_middle	dnafountain	TATAT	Middle	Seq_anonymized_009932	1.068947920204405	0.9958412090958164	0.9930152560917508	0.002825953004065629
Seq08563+internal_CGTGT_front	True	False	True	True	Seq08563	internal_CGTGT_front	internal	CGTGT	5' end	Seq_anonymized_009940	1.472829463112954	1.0087760198271611	1.0080505431583178	0.0007254766688433723
Seq02085+internal_TCGTGT_5ntback	True	False	True	True	Seq02085	internal_TCGTGT_5ntback	internal	TCGTGT	3' - 5 nt	Seq_anonymized_009943	2.567341712048563	0.9627403531013504	0.9817589000951256	-0.019018546993775143
Seq01820+internal_TCGTGT_middle	True	False	True	True	Seq01820	internal_TCGTGT_middle	internal	TCGTGT	Middle	Seq_anonymized_009949	1.0664129058833358	1.0122121945413909	1.010642751271187	0.0015694432702038075
Seq05046+internal_CGTG_5ntback	True	False	True	True	Seq05046	internal_CGTG_5ntback	internal	CGTG	3' - 5 nt	Seq_anonymized_009967	0.9151577069320102	1.0031183361743388	1.0070657665102734	-0.0039474303359345875
Seq08115+internal_CGTG_back	True	False	True	True	Seq08115	internal_CGTG_back	internal	CGTG	3' end	Seq_anonymized_009968	1.1167100085218995	0.9695866266712724	0.977457594635171	-0.007870967963898634
Seq08115+dnafountain_GCAC_middle	False	True	True	True	Seq08115	dnafountain_GCAC_middle	dnafountain	GCAC	Middle	Seq_anonymized_009997	1.5289362804415554	0.959079050443582	0.977457594635171	-0.01837854419158902
Seq07376+dnafountain_TATA_back	False	True	True	True	Seq07376	dnafountain_TATA_back	dnafountain	TATA	3' end	Seq_anonymized_009998	0.9629260121862306	1.0056504348860429	0.9994051161306898	0.006245318755353058
Seq02655+dnafountain_TATAT_5ntback	False	True	True	True	Seq02655	dnafountain_TATAT_5ntback	dnafountain	TATAT	3' - 5 nt	Seq_anonymized_010000	0.553915992743246	1.0201633673515582	1.017730067817485	0.00243329953407323
Seq01293+dnafountain_TATA_5ntback	False	True	True	True	Seq01293	dnafountain_TATA_5ntback	dnafountain	TATA	3' - 5 nt	Seq_anonymized_010003	0.5946265852576619	1.016597526103763	1.015893974992748	0.0007035511110149439
Seq04077+internal_CGTG_middle	True	False	True	True	Seq04077	internal_CGTG_middle	internal	CGTG	Middle	Seq_anonymized_010012	0.8964505491399283	0.9652693102116936	0.9672505579510337	-0.001981247739340053
Seq08335+internal_CGTGTG_5ntfront	True	True	True	True	Seq08335	internal_CGTGTG_5ntfront	internal	CGTGTG	5' + 5 nt	Seq_anonymized_010017	0.929504857210402	1.011144530236903	1.0097898270187744	0.0013547032181286944
Seq09033+internal_GTCGTG_5ntfront	True	False	True	True	Seq09033	internal_GTCGTG_5ntfront	internal	GTCGTG	5' + 5 nt	Seq_anonymized_010020	0.9585309810933778	1.010033107130378	1.0121755157126069	-0.0021424085822288053
Seq00639+internal_TCGTGT_front	True	False	True	True	Seq00639	internal_TCGTGT_front	internal	TCGTGT	5' end	Seq_anonymized_010029	1.407831478620509	0.9672609253475862	0.997021314028944	-0.029760388681357774
Seq07376+internal_CGTGT_5ntfront	True	False	True	True	Seq07376	internal_CGTGT_5ntfront	internal	CGTGT	5' + 5 nt	Seq_anonymized_010047	1.86017108254648	0.9921022236641488	0.9994051161306898	-0.007302892466541033
Seq00999+internal_CGTGT_back	True	False	True	True	Seq00999	internal_CGTGT_back	internal	CGTGT	3' end	Seq_anonymized_010056	0.8068872398160535	1.0139969006189604	1.0134026841924615	0.000594216426498928
Seq05033+internal_CGTGT_front	True	False	True	True	Seq05033	internal_CGTGT_front	internal	CGTGT	5' end	Seq_anonymized_010070	2.334412046832268	0.9708489935796556	1.0116608670196632	-0.040811873440007584
Seq05519+internal_GTCGTG_back	True	False	True	True	Seq05519	internal_GTCGTG_back	internal	GTCGTG	3' end	Seq_anonymized_010071	0.8248649409717176	1.0021669170659386	1.0092722171904391	-0.007105300124500502
Seq00582+internal_CGTGTG_5ntfront	True	False	True	True	Seq00582	internal_CGTGTG_5ntfront	internal	CGTGTG	5' + 5 nt	Seq_anonymized_010078	1.4256173302630497	1.012058541965679	1.0109321560428548	0.0011263859228241024
Seq02764+internal_CGTGT_5ntfront	True	False	True	True	Seq02764	internal_CGTGT_5ntfront	internal	CGTGT	5' + 5 nt	Seq_anonymized_010086	0.9297849775254126	1.015551883712812	1.0119323319504747	0.003619551762337192
Seq00036+dnafountain_TATA_5ntfront	False	True	True	True	Seq00036	dnafountain_TATA_5ntfront	dnafountain	TATA	5' + 5 nt	Seq_anonymized_010089	0.6627713555604848	1.019311570925772	1.0199587013124642	-0.000647130386692174
Seq03273+dnafountain_TATA_back	False	True	True	True	Seq03273	dnafountain_TATA_back	dnafountain	TATA	3' end	Seq_anonymized_010091	1.0444666236538356	1.013003551494433	0.9656255846976992	0.047377966796733895
Seq05997+internal_CGTGTG_back	True	False	True	True	Seq05997	internal_CGTGTG_back	internal	CGTGTG	3' end	Seq_anonymized_010092	2.393940366892529	0.9544384729096484	1.01761818575092	-0.06317971284127144
Seq05033+dnafountain_AACA_middle	False	True	True	True	Seq05033	dnafountain_AACA_middle	dnafountain	AACA	Middle	Seq_anonymized_010095	0.7674455086821669	1.015022326603328	1.0116608670196632	0.0033614595836648498
Seq08335+internal_GTCGTG_5ntfront	True	True	True	True	Seq08335	internal_GTCGTG_5ntfront	internal	GTCGTG	5' + 5 nt	Seq_anonymized_010102	0.915391472262686	1.013106380191141	1.0097898270187744	0.0033165531723666763
Seq00639+internal_CGTG_5ntfront	True	False	True	True	Seq00639	internal_CGTG_5ntfront	internal	CGTG	5' + 5 nt	Seq_anonymized_010106	1.1293494779299895	0.9999297450490404	0.997021314028944	0.0029084310200964136
Seq05519+internal_CGTG_front	True	False	True	True	Seq05519	internal_CGTG_front	internal	CGTG	5' end	Seq_anonymized_010112	0.6912920077215072	1.0164305087121055	1.0092722171904391	0.00715829152166636
Seq02764+dnafountain_TATT_5ntfront	False	True	True	True	Seq02764	dnafountain_TATT_5ntfront	dnafountain	TATT	5' + 5 nt	Seq_anonymized_010116	0.8120307638828518	1.0117688078524427	1.0119323319504747	-0.0001635240980319974
Seq00036+internal_CGTGT_back	True	False	True	True	Seq00036	internal_CGTGT_back	internal	CGTGT	3' end	Seq_anonymized_010119	0.6756431679902472	0.9572492588945232	1.0199587013124642	-0.06270944241794107
Seq08563+internal_CGTGTG_5ntback	True	False	True	True	Seq08563	internal_CGTGTG_5ntback	internal	CGTGTG	3' - 5 nt	Seq_anonymized_010138	0.9362270133113954	1.0058280633476189	1.0080505431583178	-0.0022224798106988963
Seq05033+internal_CGTGTG_5ntback	True	False	True	True	Seq05033	internal_CGTGTG_5ntback	internal	CGTGTG	3' - 5 nt	Seq_anonymized_010142	0.9690926580934756	1.0135119317829189	1.0116608670196632	0.0018510647632556942
Seq05997+dnafountain_TATA_back	False	True	True	True	Seq05997	dnafountain_TATA_back	dnafountain	TATA	3' end	Seq_anonymized_010151	0.7070395756937236	1.0168217527469312	1.01761818575092	-0.0007964330039886836
Seq08524+dnafountain_TATAT_front	False	True	True	True	Seq08524	dnafountain_TATAT_front	dnafountain	TATAT	5' end	Seq_anonymized_010166	0.8924779406341021	1.009118789287425	1.0077550808603568	0.0013637084270681221
Seq03116+dnafountain_TATAT_5ntback	False	True	True	True	Seq03116	dnafountain_TATAT_5ntback	dnafountain	TATAT	3' - 5 nt	Seq_anonymized_010168	2.5490502173620517	0.9082835037274428	0.9699466393906212	-0.06166313566317838
Seq05046+dnafountain_TATA_back	False	True	True	True	Seq05046	dnafountain_TATA_back	dnafountain	TATA	3' end	Seq_anonymized_010175	1.0329073740027437	1.0014469820743843	1.0070657665102734	-0.005618784435889035
Seq01820+dnafountain_TATT_back	False	True	True	True	Seq01820	dnafountain_TATT_back	dnafountain	TATT	3' end	Seq_anonymized_010184	0.6655010287316407	1.00483042078946	1.010642751271187	-0.005812330481727024
Seq05519+dnafountain_GCAC_front	False	True	True	True	Seq05519	dnafountain_GCAC_front	dnafountain	GCAC	5' end	Seq_anonymized_010192	0.9940143743168696	1.009712502256503	1.0092722171904391	0.0004402850660638613
Seq02085+dnafountain_TATT_middle	False	True	True	True	Seq02085	dnafountain_TATT_middle	dnafountain	TATT	Middle	Seq_anonymized_010196	1.8243102399020172	0.9646650997039548	0.9817589000951256	-0.01709380039117081
Seq02655+internal_GTCGTG_middle	True	False	True	True	Seq02655	internal_GTCGTG_middle	internal	GTCGTG	Middle	Seq_anonymized_010197	1.7329195927764542	0.9655988793210905	1.017730067817485	-0.05213118849639453
Seq08654+internal_CGTGT_front	True	False	True	True	Seq08654	internal_CGTGT_front	internal	CGTGT	5' end	Seq_anonymized_010216	2.25004507524316	0.9996856639016142	1.0138731939275627	-0.014187530025948525
Seq01820+internal_TCGTGT_5ntback	True	False	True	True	Seq01820	internal_TCGTGT_5ntback	internal	TCGTGT	3' - 5 nt	Seq_anonymized_010219	2.3319834771254366	1.00958687332517	1.010642751271187	-0.0010558779460170253
Seq01955+dnafountain_TATA_5ntback	False	True	True	True	Seq01955	dnafountain_TATA_5ntback	dnafountain	TATA	3' - 5 nt	Seq_anonymized_010221	0.7602001753180515	1.0013826733597633	1.0017526851297929	-0.00037001177002959906
Seq06035+dnafountain_TATAT_front	False	True	True	True	Seq06035	dnafountain_TATAT_front	dnafountain	TATAT	5' end	Seq_anonymized_010223	0.5383449847370161	1.0219086187281308	0.9738307564018788	0.048077862326252
Seq03559+internal_CGTGT_5ntfront	True	False	True	True	Seq03559	internal_CGTGT_5ntfront	internal	CGTGT	5' + 5 nt	Seq_anonymized_010237	0.9386156734746226	1.0079590232312958	1.0094866229603292	-0.0015275997290333798
Seq06105+dnafountain_GCAC_front	False	True	True	True	Seq06105	dnafountain_GCAC_front	dnafountain	GCAC	5' end	Seq_anonymized_010238	0.6758061783920492	1.0141996138345617	1.0130464273131563	0.0011531865214053916
Seq08654+internal_GTCGTG_middle	True	False	True	True	Seq08654	internal_GTCGTG_middle	internal	GTCGTG	Middle	Seq_anonymized_010243	0.9630844678077845	1.0071440737110406	1.0138731939275627	-0.006729120216522055
Seq02085+dnafountain_TATA_5ntfront	False	True	True	True	Seq02085	dnafountain_TATA_5ntfront	dnafountain	TATA	5' + 5 nt	Seq_anonymized_010247	0.9250588315789294	0.9810679838389668	0.9817589000951256	-0.0006909162561588023
Seq08219+dnafountain_AACA_back	False	True	True	True	Seq08219	dnafountain_AACA_back	dnafountain	AACA	3' end	Seq_anonymized_010255	1.045285705865961	0.9259471918693236	1.00615306251202	-0.08020587064269646
Seq01053+internal_CGTGT_5ntback	True	False	True	True	Seq01053	internal_CGTGT_5ntback	internal	CGTGT	3' - 5 nt	Seq_anonymized_010256	0.7508253037392545	1.008290352178838	1.0103171136054736	-0.0020267614266356038
Seq01156+internal_GTCGTG_5ntback	True	False	True	True	Seq01156	internal_GTCGTG_5ntback	internal	GTCGTG	3' - 5 nt	Seq_anonymized_010271	0.9738241606030128	1.0166680712079832	1.02134579165251	-0.004677720444526745
Seq03273+internal_GTCGTG_5ntback	True	False	True	True	Seq03273	internal_GTCGTG_5ntback	internal	GTCGTG	3' - 5 nt	Seq_anonymized_010280	1.004989969551602	0.9629634272839964	0.9656255846976992	-0.0026621574137027926
Seq00582+dnafountain_AACA_5ntback	False	True	True	True	Seq00582	dnafountain_AACA_5ntback	dnafountain	AACA	3' - 5 nt	Seq_anonymized_010283	0.7861699941100528	1.0079701365232212	1.0109321560428548	-0.0029620195196335963
Seq06105+dnafountain_AACA_front	False	True	True	True	Seq06105	dnafountain_AACA_front	dnafountain	AACA	5' end	Seq_anonymized_010284	0.8281019496989013	1.014301514896046	1.0130464273131563	0.0012550875828896135
Seq04297+dnafountain_TATAT_middle	False	True	True	True	Seq04297	dnafountain_TATAT_middle	dnafountain	TATAT	Middle	Seq_anonymized_010293	0.8096308513171576	1.003547714357678	1.0040130174623805	-0.0004653031047023859
Seq05519+internal_CGTGT_5ntfront	True	False	True	True	Seq05519	internal_CGTGT_5ntfront	internal	CGTGT	5' + 5 nt	Seq_anonymized_010303	0.9000823361255768	1.0065888188296632	1.0092722171904391	-0.0026833983607759126
Seq08524+dnafountain_GCAC_middle	True	True	True	True	Seq08524	dnafountain_GCAC_middle	dnafountain	GCAC	Middle	Seq_anonymized_010309	0.6227452501154529	1.0113556693136798	1.0077550808603568	0.003600588453323006
Seq05046+dnafountain_GCAC_back	False	True	True	True	Seq05046	dnafountain_GCAC_back	dnafountain	GCAC	3' end	Seq_anonymized_010329	0.8797599418844088	1.0047455810082242	1.0070657665102734	-0.0023201855020491546
Seq01053+dnafountain_TATA_5ntback	False	True	True	True	Seq01053	dnafountain_TATA_5ntback	dnafountain	TATA	3' - 5 nt	Seq_anonymized_010336	0.7273660696139136	1.012825074067761	1.0103171136054736	0.0025079604622872953
Seq09668+internal_CGTGTG_5ntfront	True	False	True	True	Seq09668	internal_CGTGTG_5ntfront	internal	CGTGTG	5' + 5 nt	Seq_anonymized_010355	0.6516848152091018	1.0167666995522595	0.9910658845422418	0.025700815010017752
Seq05997+internal_CGTG_front	True	False	True	True	Seq05997	internal_CGTG_front	internal	CGTG	5' end	Seq_anonymized_010356	0.8903254287672372	1.014399459577026	1.01761818575092	-0.003218726173893849
Seq08061+internal_CGTG_front	True	False	True	True	Seq08061	internal_CGTG_front	internal	CGTG	5' end	Seq_anonymized_010358	1.1182152950512256	0.9315961836268968	0.9902285598255764	-0.05863237619867967
Seq02655+dnafountain_TATT_middle	False	True	True	True	Seq02655	dnafountain_TATT_middle	dnafountain	TATT	Middle	Seq_anonymized_010359	0.7229230268313773	1.0137554763234025	1.017730067817485	-0.0039745914940825244
Seq05656+dnafountain_AACA_front	False	True	True	True	Seq05656	dnafountain_AACA_front	dnafountain	AACA	5' end	Seq_anonymized_010375	0.9345323389237322	1.0139353288716728	1.018604777177636	-0.004669448305963275
Seq00582+internal_TCGTGT_5ntfront	True	False	True	True	Seq00582	internal_TCGTGT_5ntfront	internal	TCGTGT	5' + 5 nt	Seq_anonymized_010381	1.0277557742152956	1.0079701427412884	1.0109321560428548	-0.002962013301566424
Seq01053+dnafountain_TATA_back	False	True	True	True	Seq01053	dnafountain_TATA_back	dnafountain	TATA	3' end	Seq_anonymized_010384	0.7218438373736799	1.018446073225021	1.0103171136054736	0.008128959619547294
Seq01955+internal_GTCGTG_front	True	False	True	True	Seq01955	internal_GTCGTG_front	internal	GTCGTG	5' end	Seq_anonymized_010386	1.1550853974314272	0.976400979424902	1.0017526851297929	-0.02535170570489087
Seq03559+dnafountain_TATA_5ntback	False	True	True	True	Seq03559	dnafountain_TATA_5ntback	dnafountain	TATA	3' - 5 nt	Seq_anonymized_010393	0.9357508578726796	1.0077132297186493	1.0094866229603292	-0.0017733932416799103
Seq02110+internal_GTCGTG_back	True	False	True	True	Seq02110	internal_GTCGTG_back	internal	GTCGTG	3' end	Seq_anonymized_010396	1.1853456187586966	1.008377558273862	1.0032475503166294	0.0051300079572327295
Seq01053+internal_TCGTGT_middle	True	False	True	True	Seq01053	internal_TCGTGT_middle	internal	TCGTGT	Middle	Seq_anonymized_010401	0.593342945693188	1.013957525205662	1.0103171136054736	0.0036404116001884645
Seq01164+dnafountain_TATT_front	False	True	True	True	Seq01164	dnafountain_TATT_front	dnafountain	TATT	5' end	Seq_anonymized_010406	0.5542918007497616	1.0194338126842222	1.01915685634834	0.0002769563358822058
Seq06105+dnafountain_AACA_5ntfront	False	True	True	True	Seq06105	dnafountain_AACA_5ntfront	dnafountain	AACA	5' + 5 nt	Seq_anonymized_010412	0.7625623108108542	1.010816551554797	1.0130464273131563	-0.002229875758359201
Seq02655+internal_TCGTGT_back	True	False	True	True	Seq02655	internal_TCGTGT_back	internal	TCGTGT	3' end	Seq_anonymized_010415	0.6264535746703217	1.0177729349406184	1.017730067817485	4.286712313339436e-05
Seq05997+internal_CGTG_5ntback	True	False	True	True	Seq05997	internal_CGTG_5ntback	internal	CGTG	3' - 5 nt	Seq_anonymized_010432	0.810252586096333	1.0093261765199333	1.01761818575092	-0.008292009230986608
Seq05656+internal_GTCGTG_5ntback	True	False	True	True	Seq05656	internal_GTCGTG_5ntback	internal	GTCGTG	3' - 5 nt	Seq_anonymized_010454	0.6711028198289842	1.0168014339434055	1.018604777177636	-0.0018033432342305922
Seq00582+dnafountain_TATAT_5ntfront	False	True	True	True	Seq00582	dnafountain_TATAT_5ntfront	dnafountain	TATAT	5' + 5 nt	Seq_anonymized_010457	0.553813839531432	1.0090163714767808	1.0109321560428548	-0.001915784566073997
Seq03559+internal_CGTG_back	True	False	True	True	Seq03559	internal_CGTG_back	internal	CGTG	3' end	Seq_anonymized_010458	1.16248417705714	0.9493200697834304	1.0094866229603292	-0.060166553176898785
Seq03273+internal_CGTGTG_front	True	False	True	True	Seq03273	internal_CGTGTG_front	internal	CGTGTG	5' end	Seq_anonymized_010459	1.0671731445947057	0.9857380353158476	0.9656255846976992	0.02011245061814837
Seq04769+dnafountain_TATT_back	False	True	True	True	Seq04769	dnafountain_TATT_back	dnafountain	TATT	3' end	Seq_anonymized_010469	1.0532228024913013	0.9963643488099174	0.9930152560917508	0.0033490927181666352
Seq00582+internal_CGTG_middle	True	False	True	True	Seq00582	internal_CGTG_middle	internal	CGTG	Middle	Seq_anonymized_010479	0.7898112769071552	1.0070066357833265	1.0109321560428548	-0.003925520259528303
Seq07376+internal_GTCGTG_5ntfront	True	False	True	True	Seq07376	internal_GTCGTG_5ntfront	internal	GTCGTG	5' + 5 nt	Seq_anonymized_010511	1.0173268320667384	0.9900703694830252	0.9994051161306898	-0.009334746647664649
Seq01156+dnafountain_TATT_middle	False	True	True	True	Seq01156	dnafountain_TATT_middle	dnafountain	TATT	Middle	Seq_anonymized_010515	0.6047805319310573	1.0232066534146411	1.02134579165251	0.001860861762131183
Seq05656+internal_CGTGT_back	True	False	True	True	Seq05656	internal_CGTGT_back	internal	CGTGT	3' end	Seq_anonymized_010518	0.6422023627889945	0.9929842795162462	1.018604777177636	-0.02562049766138985
Seq08563+internal_GTCGTG_back	True	False	True	True	Seq08563	internal_GTCGTG_back	internal	GTCGTG	3' end	Seq_anonymized_010522	1.0644610175783071	1.007326034870474	1.0080505431583178	-0.0007245082878437614
Seq05033+internal_CGTG_back	True	False	True	True	Seq05033	internal_CGTG_back	internal	CGTG	3' end	Seq_anonymized_010528	1.053759028988513	1.0080082397856234	1.0116608670196632	-0.003652627234039807
Seq04769+internal_GTCGTG_5ntfront	True	False	True	True	Seq04769	internal_GTCGTG_5ntfront	internal	GTCGTG	5' + 5 nt	Seq_anonymized_010530	1.4855264596029896	0.985163887300592	0.9930152560917508	-0.007851368791158775
Seq06035+dnafountain_TATT_5ntfront	False	True	True	True	Seq06035	dnafountain_TATT_5ntfront	dnafountain	TATT	5' + 5 nt	Seq_anonymized_010534	1.5422635399171885	0.9658442713739064	0.9738307564018788	-0.00798648502797239
Seq05656+dnafountain_TATT_back	False	True	True	True	Seq05656	dnafountain_TATT_back	dnafountain	TATT	3' end	Seq_anonymized_010555	0.6587733228984077	1.0135869964581472	1.018604777177636	-0.005017780719488885
Seq09033+dnafountain_GCAC_back	False	True	True	True	Seq09033	dnafountain_GCAC_back	dnafountain	GCAC	3' end	Seq_anonymized_010560	0.6243369969442037	1.0146906729010108	1.0121755157126069	0.0025151571884038937
Seq00221+dnafountain_GCAC_5ntback	False	True	True	True	Seq00221	dnafountain_GCAC_5ntback	dnafountain	GCAC	3' - 5 nt	Seq_anonymized_010562	0.77670478254658	0.9717123970906456	0.9877242326592564	-0.016011835568610744
Seq08061+internal_CGTGTG_back	True	False	True	True	Seq08061	internal_CGTGTG_back	internal	CGTGTG	3' end	Seq_anonymized_010563	1.0658385617121613	0.9848878223028646	0.9902285598255764	-0.005340737522711803
Seq01164+dnafountain_TATAT_5ntfront	False	True	True	True	Seq01164	dnafountain_TATAT_5ntfront	dnafountain	TATAT	5' + 5 nt	Seq_anonymized_010566	0.7831319967186021	1.01638196363818	1.01915685634834	-0.0027748927101600707
Seq00639+dnafountain_GCAC_5ntfront	False	True	True	True	Seq00639	dnafountain_GCAC_5ntfront	dnafountain	GCAC	5' + 5 nt	Seq_anonymized_010576	1.1074917200191363	0.9959475277731844	0.997021314028944	-0.0010737862557596012
Seq00582+internal_TCGTGT_front	True	False	True	True	Seq00582	internal_TCGTGT_front	internal	TCGTGT	5' end	Seq_anonymized_010579	1.1833264160550616	0.9556851113893324	1.0109321560428548	-0.05524704465352237
Seq05656+internal_CGTGTG_front	True	False	True	True	Seq05656	internal_CGTGTG_front	internal	CGTGTG	5' end	Seq_anonymized_010581	0.6025654640990453	0.9761081564174364	1.018604777177636	-0.042496620760199666
Seq08115+dnafountain_AACA_middle	False	True	True	True	Seq08115	dnafountain_AACA_middle	dnafountain	AACA	Middle	Seq_anonymized_010584	1.4623522978085732	0.962116842520201	0.977457594635171	-0.015340752114969991
Seq06105+internal_CGTGTG_5ntfront	True	False	True	True	Seq06105	internal_CGTGTG_5ntfront	internal	CGTGTG	5' + 5 nt	Seq_anonymized_010593	0.9302444971136062	1.0081072461994318	1.0130464273131563	-0.004939181113724489
Seq01820+internal_CGTGTG_front	True	False	True	True	Seq01820	internal_CGTGTG_front	internal	CGTGTG	5' end	Seq_anonymized_010596	0.8235427861413321	0.9965316242609444	1.010642751271187	-0.014111127010242641
Seq02764+internal_TCGTGT_back	True	False	True	True	Seq02764	internal_TCGTGT_back	internal	TCGTGT	3' end	Seq_anonymized_010604	1.1378211533474616	1.0061170089121032	1.0119323319504747	-0.0058153230383715115
Seq02764+dnafountain_TATA_middle	False	True	True	True	Seq02764	dnafountain_TATA_middle	dnafountain	TATA	Middle	Seq_anonymized_010623	0.829321394160272	1.012296628249108	1.0119323319504747	0.00036429629863321544
Seq00639+dnafountain_TATA_front	False	True	True	True	Seq00639	dnafountain_TATA_front	dnafountain	TATA	5' end	Seq_anonymized_010626	0.7348077077310312	1.0104866546507505	0.997021314028944	0.013465340621806487
Seq02085+internal_CGTGTG_middle	True	False	True	True	Seq02085	internal_CGTGTG_middle	internal	CGTGTG	Middle	Seq_anonymized_010628	1.841285703104076	0.959948422515262	0.9817589000951256	-0.02181047757986354
Seq08061+dnafountain_TATA_back	False	True	True	True	Seq08061	dnafountain_TATA_back	dnafountain	TATA	3' end	Seq_anonymized_010655	0.733108649570402	0.9927021835274664	0.9902285598255764	0.002473623701889971
Seq08115+dnafountain_TATT_5ntfront	False	True	True	True	Seq08115	dnafountain_TATT_5ntfront	dnafountain	TATT	5' + 5 nt	Seq_anonymized_010671	0.7503450231285222	0.977446935397515	0.977457594635171	-1.065923765597443e-05
Seq01156+dnafountain_TATA_middle	False	True	True	True	Seq01156	dnafountain_TATA_middle	dnafountain	TATA	Middle	Seq_anonymized_010691	0.6016418593445333	1.0195149338503784	1.02134579165251	-0.001830857802131547
Seq05997+internal_TCGTGT_middle	True	False	True	True	Seq05997	internal_TCGTGT_middle	internal	TCGTGT	Middle	Seq_anonymized_010697	0.6456010299120619	1.0204417648165502	1.01761818575092	0.002823579065630355
Seq03559+dnafountain_TATA_back	False	True	True	True	Seq03559	dnafountain_TATA_back	dnafountain	TATA	3' end	Seq_anonymized_010702	0.92460738918498	1.0085273425815169	1.0094866229603292	-0.0009592803788123216
Seq07376+dnafountain_GCAC_5ntfront	False	True	True	True	Seq07376	dnafountain_GCAC_5ntfront	dnafountain	GCAC	5' + 5 nt	Seq_anonymized_010703	0.5641232831814563	1.0055438926909377	0.9994051161306898	0.0061387765602478606
Seq04297+internal_TCGTGT_middle	True	False	True	True	Seq04297	internal_TCGTGT_middle	internal	TCGTGT	Middle	Seq_anonymized_010712	0.6536896980961607	1.0048597413759073	1.0040130174623805	0.0008467239135268034
Seq02764+dnafountain_AACA_5ntfront	False	True	True	True	Seq02764	dnafountain_AACA_5ntfront	dnafountain	AACA	5' + 5 nt	Seq_anonymized_010728	0.9646451782749385	1.0134486686053992	1.0119323319504747	0.001516336654924455
Seq05033+dnafountain_TATAT_5ntfront	False	True	True	True	Seq05033	dnafountain_TATAT_5ntfront	dnafountain	TATAT	5' + 5 nt	Seq_anonymized_010731	1.126502135734126	1.0100359951850872	1.0116608670196632	-0.001624871834575936
Seq08654+dnafountain_TATAT_front	False	True	True	True	Seq08654	dnafountain_TATAT_front	dnafountain	TATAT	5' end	Seq_anonymized_010736	1.6326520812636798	1.0125065991578115	1.0138731939275627	-0.001366594769751206
Seq05033+dnafountain_TATAT_back	False	True	True	True	Seq05033	dnafountain_TATAT_back	dnafountain	TATAT	3' end	Seq_anonymized_010739	1.001231083086002	1.0165965926299882	1.0116608670196632	0.00493572561032507
Seq09033+dnafountain_TATT_middle	False	True	True	True	Seq09033	dnafountain_TATT_middle	dnafountain	TATT	Middle	Seq_anonymized_010749	1.0551176791843404	1.01222524530849	1.0121755157126069	4.972959588300796e-05
Seq01293+internal_CGTG_5ntback	True	False	True	True	Seq01293	internal_CGTG_5ntback	internal	CGTG	3' - 5 nt	Seq_anonymized_010772	0.6501922046959236	1.0120262696146505	1.015893974992748	-0.0038677053780975523
Seq04297+internal_CGTGTG_5ntfront	True	False	True	True	Seq04297	internal_CGTGTG_5ntfront	internal	CGTGTG	5' + 5 nt	Seq_anonymized_010784	0.6458999886639087	1.0061401097330565	1.0040130174623805	0.0021270922706759787
Seq08335+dnafountain_TATA_middle	False	True	True	True	Seq08335	dnafountain_TATA_middle	dnafountain	TATA	Middle	Seq_anonymized_010789	0.9483625187249816	1.0124717010552755	1.0097898270187744	0.0026818740365011084
Seq00639+dnafountain_TATA_5ntback	False	True	True	True	Seq00639	dnafountain_TATA_5ntback	dnafountain	TATA	3' - 5 nt	Seq_anonymized_010794	0.7317732014556952	0.9968559068564172	0.997021314028944	-0.00016540717252677695
Seq02764+dnafountain_GCAC_middle	False	True	True	True	Seq02764	dnafountain_GCAC_middle	dnafountain	GCAC	Middle	Seq_anonymized_010795	0.935866641349204	1.0131158291925415	1.0119323319504747	0.0011834972420667889
Seq01293+internal_GTCGTG_front	True	False	True	True	Seq01293	internal_GTCGTG_front	internal	GTCGTG	5' end	Seq_anonymized_010801	0.741554892893721	0.9495454764882774	1.015893974992748	-0.06634849850447067
Seq00221+dnafountain_TATAT_middle	False	True	True	True	Seq00221	dnafountain_TATAT_middle	dnafountain	TATAT	Middle	Seq_anonymized_010807	0.9721347939284444	0.974987840562787	0.9877242326592564	-0.012736392096469373
Seq08061+internal_CGTG_middle	True	True	True	True	Seq08061	internal_CGTG_middle	internal	CGTG	Middle	Seq_anonymized_010810	0.9083681128472312	0.9933439242767068	0.9902285598255764	0.0031153644511303646
Seq01955+dnafountain_AACA_middle	False	True	True	True	Seq01955	dnafountain_AACA_middle	dnafountain	AACA	Middle	Seq_anonymized_010813	0.7634831154091252	1.0100648709380489	1.0017526851297929	0.00831218580825599
Seq05033+internal_CGTGT_5ntback	True	False	True	True	Seq05033	internal_CGTGT_5ntback	internal	CGTGT	3' - 5 nt	Seq_anonymized_010816	1.0814857938545894	0.985094562016606	1.0116608670196632	-0.026566305003057233
Seq03116+internal_CGTGT_back	True	False	True	True	Seq03116	internal_CGTGT_back	internal	CGTGT	3' end	Seq_anonymized_010829	0.7504281745813187	1.0180063564982462	0.9699466393906212	0.04805971710762502
Seq08061+internal_GTCGTG_5ntfront	True	False	True	True	Seq08061	internal_GTCGTG_5ntfront	internal	GTCGTG	5' + 5 nt	Seq_anonymized_010837	0.7652959203026868	0.9997139601587162	0.9902285598255764	0.009485400333139715
Seq01053+dnafountain_TATAT_middle	False	True	True	True	Seq01053	dnafountain_TATAT_middle	dnafountain	TATAT	Middle	Seq_anonymized_010840	0.8486689664259744	1.007963403419294	1.0103171136054736	-0.0023537101861796916
Seq07376+dnafountain_TATAT_middle	False	True	True	True	Seq07376	dnafountain_TATAT_middle	dnafountain	TATAT	Middle	Seq_anonymized_010843	0.7542327894629623	1.0051048496342816	0.9994051161306898	0.005699733503591764
Seq01820+internal_TCGTGT_back	True	False	True	True	Seq01820	internal_TCGTGT_back	internal	TCGTGT	3' end	Seq_anonymized_010858	1.3294322889256456	0.9933627781636436	1.010642751271187	-0.017279973107543478
Seq05019+internal_GTCGTG_front	True	False	True	True	Seq05019	internal_GTCGTG_front	internal	GTCGTG	5' end	Seq_anonymized_010865	1.2744493741465308	0.9621159592191956	1.0145905793713474	-0.052474620152151874
Seq02110+dnafountain_TATA_back	False	True	True	True	Seq02110	dnafountain_TATA_back	dnafountain	TATA	3' end	Seq_anonymized_010866	1.0578736939744424	1.013096923428071	1.0032475503166294	0.009849373111441517
Seq02655+internal_CGTGTG_middle	True	False	True	True	Seq02655	internal_CGTGTG_middle	internal	CGTGTG	Middle	Seq_anonymized_010867	0.6625241789017068	1.0201223473870626	1.017730067817485	0.00239227956957766
Seq03273+dnafountain_TATAT_front	False	True	True	True	Seq03273	dnafountain_TATAT_front	dnafountain	TATAT	5' end	Seq_anonymized_010871	1.3031012446786596	1.0126254779513937	0.9656255846976992	0.04699989325369447
Seq02764+dnafountain_TATT_5ntback	False	True	True	True	Seq02764	dnafountain_TATT_5ntback	dnafountain	TATT	3' - 5 nt	Seq_anonymized_010879	0.8493229436001896	1.015484807606511	1.0119323319504747	0.0035524756560363357
Seq05019+dnafountain_TATT_front	False	True	True	True	Seq05019	dnafountain_TATT_front	dnafountain	TATT	5' end	Seq_anonymized_010884	0.6209406990844606	1.0156608937742266	1.0145905793713474	0.001070314402879191
Seq02110+internal_CGTGTG_5ntfront	True	False	True	True	Seq02110	internal_CGTGTG_5ntfront	internal	CGTGTG	5' + 5 nt	Seq_anonymized_010899	1.3245278933067126	0.9951983787572172	1.0032475503166294	-0.008049171559412205
Seq03273+internal_GTCGTG_5ntfront	True	False	True	True	Seq03273	internal_GTCGTG_5ntfront	internal	GTCGTG	5' + 5 nt	Seq_anonymized_010915	1.0598767793766095	0.9565580468664516	0.9656255846976992	-0.009067537831247585
Seq04769+dnafountain_GCAC_5ntfront	False	True	True	True	Seq04769	dnafountain_GCAC_5ntfront	dnafountain	GCAC	5' + 5 nt	Seq_anonymized_010918	1.2399142335622575	0.9866878585553804	0.9930152560917508	-0.006327397536370349
Seq00639+dnafountain_TATT_5ntfront	False	True	True	True	Seq00639	dnafountain_TATT_5ntfront	dnafountain	TATT	5' + 5 nt	Seq_anonymized_010927	0.7893961315156123	1.009228831694729	0.997021314028944	0.012207517665785095
Seq04769+internal_CGTGTG_front	True	False	True	True	Seq04769	internal_CGTGTG_front	internal	CGTGTG	5' end	Seq_anonymized_010928	0.8404769738887445	0.954392421411931	0.9930152560917508	-0.03862283467981975
Seq08524+dnafountain_TATAT_5ntfront	False	True	True	True	Seq08524	dnafountain_TATAT_5ntfront	dnafountain	TATAT	5' + 5 nt	Seq_anonymized_010933	0.6199349542287441	1.016570889834429	1.0077550808603568	0.008815808974072192
Seq08219+internal_CGTGTG_5ntfront	True	False	True	True	Seq08219	internal_CGTGTG_5ntfront	internal	CGTGTG	5' + 5 nt	Seq_anonymized_010935	0.8794878382199591	1.0075558158144466	1.00615306251202	0.0014027533024265626
Seq03273+dnafountain_GCAC_front	False	True	True	True	Seq03273	dnafountain_GCAC_front	dnafountain	GCAC	5' end	Seq_anonymized_010936	1.3172245366903477	0.9667778355830662	0.9656255846976992	0.0011522508853669677
Seq02110+dnafountain_TATT_back	False	True	True	True	Seq02110	dnafountain_TATT_back	dnafountain	TATT	3' end	Seq_anonymized_010939	1.409738731750526	1.0026263289954744	1.0032475503166294	-0.0006212213211549411
Seq02085+dnafountain_TATT_5ntback	False	True	True	True	Seq02085	dnafountain_TATT_5ntback	dnafountain	TATT	3' - 5 nt	Seq_anonymized_010944	1.645394107856624	0.9740834135577872	0.9817589000951256	-0.007675486537338405
Seq07376+dnafountain_GCAC_middle	False	True	True	True	Seq07376	dnafountain_GCAC_middle	dnafountain	GCAC	Middle	Seq_anonymized_010956	0.744361235678481	1.0066979031562209	0.9994051161306898	0.0072927870255310445
Seq04077+internal_TCGTGT_back	True	False	True	True	Seq04077	internal_TCGTGT_back	internal	TCGTGT	3' end	Seq_anonymized_010960	0.839797534892646	1.007129854445559	0.9672505579510337	0.03987929649452526
Seq01053+dnafountain_TATA_front	False	True	True	True	Seq01053	dnafountain_TATA_front	dnafountain	TATA	5' end	Seq_anonymized_010961	0.0440988070130087	1.019810024603611	1.0103171136054736	0.009492910998137427
Seq05033+dnafountain_TATT_back	False	True	True	True	Seq05033	dnafountain_TATT_back	dnafountain	TATT	3' end	Seq_anonymized_010962	0.9322503158759736	1.0187435253590766	1.0116608670196632	0.007082658339413461
Seq02764+internal_CGTGTG_5ntback	True	False	True	True	Seq02764	internal_CGTGTG_5ntback	internal	CGTGTG	3' - 5 nt	Seq_anonymized_010967	0.9199047450787776	1.0107925920863454	1.0119323319504747	-0.0011397398641292966
Seq00036+dnafountain_GCAC_back	False	True	True	True	Seq00036	dnafountain_GCAC_back	dnafountain	GCAC	3' end	Seq_anonymized_010969	0.594185164032989	1.022146008054385	1.0199587013124642	0.0021873067419206915
Seq07376+dnafountain_TATT_middle	False	True	True	True	Seq07376	dnafountain_TATT_middle	dnafountain	TATT	Middle	Seq_anonymized_010970	0.7044067446762966	1.0086168834828293	0.9994051161306898	0.009211767352139466
Seq01820+internal_TCGTGT_5ntfront	True	False	True	True	Seq01820	internal_TCGTGT_5ntfront	internal	TCGTGT	5' + 5 nt	Seq_anonymized_010980	0.9049461783304638	1.0109256129848565	1.010642751271187	0.0002828617136694245
Seq02910+dnafountain_AACA_front	False	True	True	True	Seq02910	dnafountain_AACA_front	dnafountain	AACA	5' end	Seq_anonymized_010991	0.7316719921382608	1.0033939182058276	1.0077011284908528	-0.004307210285025231
Seq04297+internal_TCGTGT_5ntback	True	False	True	True	Seq04297	internal_TCGTGT_5ntback	internal	TCGTGT	3' - 5 nt	Seq_anonymized_011003	1.2832776761619813	1.0070136157717349	1.0040130174623805	0.0030005983093543964
Seq02085+internal_CGTGT_front	True	False	True	True	Seq02085	internal_CGTGT_front	internal	CGTGT	5' end	Seq_anonymized_011016	4.441360275612353	0.9629677362312552	0.9817589000951256	-0.018791163863870364
Seq02085+internal_GTCGTG_middle	True	False	True	True	Seq02085	internal_GTCGTG_middle	internal	GTCGTG	Middle	Seq_anonymized_011021	1.6507092622893182	0.9680375888240332	0.9817589000951256	-0.013721311271092329
Seq09033+dnafountain_TATA_middle	False	True	True	True	Seq09033	dnafountain_TATA_middle	dnafountain	TATA	Middle	Seq_anonymized_011024	0.8409196148673332	1.0146188684497126	1.0121755157126069	0.0024433527371057195
Seq08335+internal_CGTG_back	True	False	True	True	Seq08335	internal_CGTG_back	internal	CGTG	3' end	Seq_anonymized_011028	1.0724340659688816	0.9636892780195716	1.0097898270187744	-0.046100548999202795
Seq08524+internal_CGTGTG_5ntback	True	False	True	True	Seq08524	internal_CGTGTG_5ntback	internal	CGTGTG	3' - 5 nt	Seq_anonymized_011030	1.717094122269179	0.9826561881443892	1.0077550808603568	-0.025098892715967658
Seq09668+dnafountain_AACA_5ntback	False	True	True	True	Seq09668	dnafountain_AACA_5ntback	dnafountain	AACA	3' - 5 nt	Seq_anonymized_011043	1.0947453961518965	0.9886134816403396	0.9910658845422418	-0.0024524029019021842
Seq00639+dnafountain_GCAC_back	False	True	True	True	Seq00639	dnafountain_GCAC_back	dnafountain	GCAC	3' end	Seq_anonymized_011044	1.0701253715436958	0.9954050779571144	0.997021314028944	-0.001616236071829591
Seq01164+dnafountain_TATAT_middle	False	True	True	True	Seq01164	dnafountain_TATAT_middle	dnafountain	TATAT	Middle	Seq_anonymized_011051	0.8454699283315824	1.018486037783719	1.01915685634834	-0.000670818564620923
Seq02085+dnafountain_GCAC_middle	False	True	True	True	Seq02085	dnafountain_GCAC_middle	dnafountain	GCAC	Middle	Seq_anonymized_011076	2.045780689987456	0.9571891236015594	0.9817589000951256	-0.024569776493566176
Seq05656+internal_CGTGTG_middle	True	False	True	True	Seq05656	internal_CGTGTG_middle	internal	CGTGTG	Middle	Seq_anonymized_011082	0.8146321158392881	1.0151196381780108	1.018604777177636	-0.0034851389996253257
Seq01164+internal_CGTG_back	True	False	True	True	Seq01164	internal_CGTG_back	internal	CGTG	3' end	Seq_anonymized_011084	1.168076531852803	0.9697500398149782	1.01915685634834	-0.049406816533361764
Seq01955+dnafountain_AACA_5ntback	False	True	True	True	Seq01955	dnafountain_AACA_5ntback	dnafountain	AACA	3' - 5 nt	Seq_anonymized_011095	0.6127512341481972	1.006318921271702	1.0017526851297929	0.004566236141909208
Seq08061+internal_CGTGTG_5ntfront	True	False	True	True	Seq08061	internal_CGTGTG_5ntfront	internal	CGTGTG	5' + 5 nt	Seq_anonymized_011103	2.050525492874865	0.983712970521287	0.9902285598255764	-0.006515589304289415
Seq05519+internal_CGTGT_middle	True	False	True	True	Seq05519	internal_CGTGT_middle	internal	CGTGT	Middle	Seq_anonymized_011105	1.0992769830902915	1.0043962131730209	1.0092722171904391	-0.004876004017418278
Seq04077+internal_CGTGTG_back	True	False	True	True	Seq04077	internal_CGTGTG_back	internal	CGTGTG	3' end	Seq_anonymized_011107	0.9303812570221902	0.9475453892427128	0.9672505579510337	-0.01970516870832084
Seq08219+dnafountain_TATA_5ntback	False	True	True	True	Seq08219	dnafountain_TATA_5ntback	dnafountain	TATA	3' - 5 nt	Seq_anonymized_011108	0.6439285123539626	1.0140678633450295	1.00615306251202	0.007914800833009439
Seq06035+dnafountain_TATA_middle	False	True	True	True	Seq06035	dnafountain_TATA_middle	dnafountain	TATA	Middle	Seq_anonymized_011110	1.187749542749699	0.974103466417345	0.9738307564018788	0.00027271001546624873
Seq08524+internal_CGTGTG_back	True	False	True	True	Seq08524	internal_CGTGTG_back	internal	CGTGTG	3' end	Seq_anonymized_011111	0.983161960536816	1.0047172943656753	1.0077550808603568	-0.0030377864946815603
Seq05656+dnafountain_TATT_middle	False	True	True	True	Seq05656	dnafountain_TATT_middle	dnafountain	TATT	Middle	Seq_anonymized_011122	0.6747378121228039	1.0170229660866963	1.018604777177636	-0.0015818110909397998
Seq05997+dnafountain_TATAT_back	False	True	True	True	Seq05997	dnafountain_TATAT_back	dnafountain	TATAT	3' end	Seq_anonymized_011128	0.8621114006502183	1.0155375657929906	1.01761818575092	-0.002080619957929297
Seq05519+internal_CGTGTG_5ntback	True	False	True	True	Seq05519	internal_CGTGTG_5ntback	internal	CGTGTG	3' - 5 nt	Seq_anonymized_011133	1.0483012945960328	0.9962234771169516	1.0092722171904391	-0.013048740073487552
Seq09033+internal_TCGTGT_5ntback	True	False	True	True	Seq09033	internal_TCGTGT_5ntback	internal	TCGTGT	3' - 5 nt	Seq_anonymized_011140	0.5848963608512098	1.0183186388183725	1.0121755157126069	0.006143123105765591
Seq03116+internal_GTCGTG_5ntfront	True	False	True	True	Seq03116	internal_GTCGTG_5ntfront	internal	GTCGTG	5' + 5 nt	Seq_anonymized_011143	2.954933273905793	0.8806954443722061	0.9699466393906212	-0.08925119501841505
Seq02910+internal_CGTG_5ntback	True	False	True	True	Seq02910	internal_CGTG_5ntback	internal	CGTG	3' - 5 nt	Seq_anonymized_011146	0.7679197350792486	1.010433833645926	1.0077011284908528	0.0027327051550731785
Seq06035+dnafountain_TATAT_back	False	True	True	True	Seq06035	dnafountain_TATAT_back	dnafountain	TATAT	3' end	Seq_anonymized_011153	0.9806693582373964	1.0195458072460768	0.9738307564018788	0.045715050844198024
Seq01164+internal_CGTGT_back	True	False	True	True	Seq01164	internal_CGTGT_back	internal	CGTGT	3' end	Seq_anonymized_011159	0.8732226390434148	1.0173921603551876	1.01915685634834	-0.001764695993152321
Seq05519+internal_CGTGTG_middle	True	False	True	True	Seq05519	internal_CGTGTG_middle	internal	CGTGTG	Middle	Seq_anonymized_011161	0.842000076064139	1.0089932628644471	1.0092722171904391	-0.0002789543259920091
Seq08219+internal_CGTG_front	True	False	True	True	Seq08219	internal_CGTG_front	internal	CGTG	5' end	Seq_anonymized_011171	0.6066390405794624	1.0171964323397586	1.00615306251202	0.01104336982773857
Seq03116+internal_CGTG_front	True	False	True	True	Seq03116	internal_CGTG_front	internal	CGTG	5' end	Seq_anonymized_011173	1.0788147041884548	1.009487518842951	0.9699466393906212	0.03954087945232987
Seq03273+dnafountain_TATT_middle	False	True	True	True	Seq03273	dnafountain_TATT_middle	dnafountain	TATT	Middle	Seq_anonymized_011175	1.5509745172810243	0.965406322258758	0.9656255846976992	-0.00021926243894121455
Seq08061+dnafountain_GCAC_5ntfront	False	True	True	True	Seq08061	dnafountain_GCAC_5ntfront	dnafountain	GCAC	5' + 5 nt	Seq_anonymized_011177	0.9002619609364244	0.989107155965786	0.9902285598255764	-0.0011214038597904263
Seq04297+dnafountain_GCAC_middle	False	True	True	True	Seq04297	dnafountain_GCAC_middle	dnafountain	GCAC	Middle	Seq_anonymized_011184	0.8227930724291668	1.0020014050263957	1.0040130174623805	-0.0020116124359847998
Seq03273+dnafountain_GCAC_5ntfront	True	True	True	True	Seq03273	dnafountain_GCAC_5ntfront	dnafountain	GCAC	5' + 5 nt	Seq_anonymized_011187	1.536712247734313	0.9519995289421768	0.9656255846976992	-0.013626055755522448
Seq05997+internal_GTCGTG_middle	True	False	True	True	Seq05997	internal_GTCGTG_middle	internal	GTCGTG	Middle	Seq_anonymized_011188	0.6897953988704089	1.017257670597731	1.01761818575092	-0.0003605151531889117
Seq08061+dnafountain_AACA_middle	False	True	True	True	Seq08061	dnafountain_AACA_middle	dnafountain	AACA	Middle	Seq_anonymized_011191	0.6957793688725843	0.9939822168235238	0.9902285598255764	0.0037536569979473855
Seq09033+internal_TCGTGT_front	True	False	True	True	Seq09033	internal_TCGTGT_front	internal	TCGTGT	5' end	Seq_anonymized_011211	1.5983755043312098	0.9783835858716268	1.0121755157126069	-0.03379192984098012
Seq02655+dnafountain_TATT_front	False	True	True	True	Seq02655	dnafountain_TATT_front	dnafountain	TATT	5' end	Seq_anonymized_011235	0.599699822797338	1.0194281864983603	1.017730067817485	0.0016981186808753268
Seq00036+dnafountain_GCAC_5ntfront	False	True	True	True	Seq00036	dnafountain_GCAC_5ntfront	dnafountain	GCAC	5' + 5 nt	Seq_anonymized_011252	0.5222805381800547	1.023511625570829	1.0199587013124642	0.0035529242583647314
Seq01955+dnafountain_TATA_5ntfront	False	True	True	True	Seq01955	dnafountain_TATA_5ntfront	dnafountain	TATA	5' + 5 nt	Seq_anonymized_011253	0.4154664433306977	1.0094942916544016	1.0017526851297929	0.007741606524608757
Seq08335+internal_CGTGT_5ntback	True	False	True	True	Seq08335	internal_CGTGT_5ntback	internal	CGTGT	3' - 5 nt	Seq_anonymized_011254	1.1166822143104966	1.0070602562102866	1.0097898270187744	-0.002729570808487791
Seq00036+internal_CGTG_5ntfront	True	False	True	True	Seq00036	internal_CGTG_5ntfront	internal	CGTG	5' + 5 nt	Seq_anonymized_011268	0.5201561740300348	1.0208677333021927	1.0199587013124642	0.0009090319897284704
Seq06035+internal_GTCGTG_back	True	False	True	True	Seq06035	internal_GTCGTG_back	internal	GTCGTG	3' end	Seq_anonymized_011290	1.579706094951662	0.9685824177426536	0.9738307564018788	-0.005248338659225138
Seq05019+internal_CGTG_front	True	False	True	True	Seq05019	internal_CGTG_front	internal	CGTG	5' end	Seq_anonymized_011294	0.8168987273495524	1.0116396381211734	1.0145905793713474	-0.002950941250174033
Seq01164+dnafountain_TATT_5ntback	False	True	True	True	Seq01164	dnafountain_TATT_5ntback	dnafountain	TATT	3' - 5 nt	Seq_anonymized_011316	0.8259342239561666	1.0187777775982216	1.01915685634834	-0.0003790787501183335
Seq09668+internal_CGTGTG_5ntback	True	False	True	True	Seq09668	internal_CGTGTG_5ntback	internal	CGTGTG	3' - 5 nt	Seq_anonymized_011324	1.1733245956240743	0.9829020747623604	0.9910658845422418	-0.008163809779881404
Seq00999+dnafountain_TATT_back	False	True	True	True	Seq00999	dnafountain_TATT_back	dnafountain	TATT	3' end	Seq_anonymized_011328	0.7834827795261932	1.022498566541615	1.0134026841924615	0.009095882349153595
Seq00036+dnafountain_TATAT_back	False	True	True	True	Seq00036	dnafountain_TATAT_back	dnafountain	TATAT	3' end	Seq_anonymized_011336	0.7131269859825748	1.013115917742598	1.0199587013124642	-0.00684278356986634
Seq04769+internal_CGTGT_middle	True	False	True	True	Seq04769	internal_CGTGT_middle	internal	CGTGT	Middle	Seq_anonymized_011353	1.0619344218741524	0.9920759205856108	0.9930152560917508	-0.0009393355061400044
Seq01156+dnafountain_TATT_5ntfront	False	True	True	True	Seq01156	dnafountain_TATT_5ntfront	dnafountain	TATT	5' + 5 nt	Seq_anonymized_011369	0.5654233744521039	1.0212639973659718	1.02134579165251	-8.179428653809495e-05
Seq01955+dnafountain_GCAC_5ntback	False	True	True	True	Seq01955	dnafountain_GCAC_5ntback	dnafountain	GCAC	3' - 5 nt	Seq_anonymized_011377	0.6120067208315788	1.0053828217916707	1.0017526851297929	0.0036301366618778363
Seq09033+dnafountain_TATA_back	False	True	True	True	Seq09033	dnafountain_TATA_back	dnafountain	TATA	3' end	Seq_anonymized_011385	0.6269685860736652	1.0190223351480965	1.0121755157126069	0.006846819435489593
Seq05019+internal_GTCGTG_back	True	False	True	True	Seq05019	internal_GTCGTG_back	internal	GTCGTG	3' end	Seq_anonymized_011386	1.783207285105115	0.9251527367750976	1.0145905793713474	-0.08943784259624987
Seq08115+internal_CGTGTG_middle	True	False	True	True	Seq08115	internal_CGTGTG_middle	internal	CGTGTG	Middle	Seq_anonymized_011398	1.7341727545585464	0.9621189633164092	0.977457594635171	-0.015338631318761786
Seq01955+internal_TCGTGT_back	True	False	True	True	Seq01955	internal_TCGTGT_back	internal	TCGTGT	3' end	Seq_anonymized_011405	0.5905484183330777	1.003492513681497	1.0017526851297929	0.0017398285517040701
Seq01156+dnafountain_AACA_5ntback	False	True	True	True	Seq01156	dnafountain_AACA_5ntback	dnafountain	AACA	3' - 5 nt	Seq_anonymized_011407	0.8324151196731036	1.0202888186904122	1.02134579165251	-0.0010569729620977242
Seq01053+internal_CGTG_5ntback	True	False	True	True	Seq01053	internal_CGTG_5ntback	internal	CGTG	3' - 5 nt	Seq_anonymized_011411	0.8439391027139382	1.0124230827364746	1.0103171136054736	0.0021059691310010287
Seq02655+internal_TCGTGT_5ntback	True	False	True	True	Seq02655	internal_TCGTGT_5ntback	internal	TCGTGT	3' - 5 nt	Seq_anonymized_011412	1.124968956734933	1.0186851811500517	1.017730067817485	0.0009551133325667038
Seq03273+dnafountain_TATT_front	False	True	True	True	Seq03273	dnafountain_TATT_front	dnafountain	TATT	5' end	Seq_anonymized_011429	0.6993584862236157	1.014525929840966	0.9656255846976992	0.04890034514326669
Seq09668+dnafountain_TATA_5ntback	False	True	True	True	Seq09668	dnafountain_TATA_5ntback	dnafountain	TATA	3' - 5 nt	Seq_anonymized_011431	1.0537135573519194	0.9910024646527053	0.9910658845422418	-6.341988953650901e-05
Seq00999+dnafountain_GCAC_front	False	True	True	True	Seq00999	dnafountain_GCAC_front	dnafountain	GCAC	5' end	Seq_anonymized_011435	0.8213135530377947	1.0073112667953603	1.0134026841924615	-0.006091417397101173
Seq08335+dnafountain_TATT_middle	False	True	True	True	Seq08335	dnafountain_TATT_middle	dnafountain	TATT	Middle	Seq_anonymized_011444	1.035383600908471	1.0076523052921942	1.0097898270187744	-0.002137521726580216
Seq06105+internal_GTCGTG_middle	True	False	True	True	Seq06105	internal_GTCGTG_middle	internal	GTCGTG	Middle	Seq_anonymized_011455	0.9533477978228176	1.0075469486986162	1.0130464273131563	-0.005499478614540143
Seq08115+dnafountain_TATT_front	False	True	True	True	Seq08115	dnafountain_TATT_front	dnafountain	TATT	5' end	Seq_anonymized_011462	0.6592840364284953	1.0098169689585943	0.977457594635171	0.032359374323423284
Seq09668+internal_GTCGTG_middle	True	False	True	True	Seq09668	internal_GTCGTG_middle	internal	GTCGTG	Middle	Seq_anonymized_011467	1.0622395845291717	0.9925781509654684	0.9910658845422418	0.0015122664232266603
Seq03116+dnafountain_TATAT_front	False	True	True	True	Seq03116	dnafountain_TATAT_front	dnafountain	TATAT	5' end	Seq_anonymized_011469	0.9488393020001986	1.014817993305413	0.9699466393906212	0.04487135391479169
Seq03116+dnafountain_TATT_back	False	True	True	True	Seq03116	dnafountain_TATT_back	dnafountain	TATT	3' end	Seq_anonymized_011483	0.8763453541111084	1.0239274943351917	0.9699466393906212	0.0539808549445705
Seq08563+dnafountain_TATT_5ntfront	False	True	True	True	Seq08563	dnafountain_TATT_5ntfront	dnafountain	TATT	5' + 5 nt	Seq_anonymized_011487	1.3032361703276387	1.0054398546615195	1.0080505431583178	-0.0026106884967982413
Seq05997+internal_CGTGTG_front	True	False	True	True	Seq05997	internal_CGTGTG_front	internal	CGTGTG	5' end	Seq_anonymized_011491	1.0068037890265291	1.0043853380914094	1.01761818575092	-0.013232847659510494
Seq08654+dnafountain_TATA_middle	False	True	True	True	Seq08654	dnafountain_TATA_middle	dnafountain	TATA	Middle	Seq_anonymized_011493	0.6787056915504862	1.0184164080836204	1.0138731939275627	0.00454321415605774
Seq04077+internal_TCGTGT_front	True	False	True	True	Seq04077	internal_TCGTGT_front	internal	TCGTGT	5' end	Seq_anonymized_011503	1.9291869513060789	0.9738014667325408	0.9672505579510337	0.006550908781507103
Seq02085+dnafountain_GCAC_5ntback	False	True	True	True	Seq02085	dnafountain_GCAC_5ntback	dnafountain	GCAC	3' - 5 nt	Seq_anonymized_011509	1.8556344961530424	0.9627199449124272	0.9817589000951256	-0.01903895518269838
Seq00582+internal_TCGTGT_5ntback	True	False	True	True	Seq00582	internal_TCGTGT_5ntback	internal	TCGTGT	3' - 5 nt	Seq_anonymized_011522	0.7530236756605341	1.0162298540857897	1.0109321560428548	0.005297698042934895
Seq06105+internal_GTCGTG_back	True	False	True	True	Seq06105	internal_GTCGTG_back	internal	GTCGTG	3' end	Seq_anonymized_011535	0.7884382871991307	1.0169853885154625	1.0130464273131563	0.00393896120230619
Seq00036+internal_CGTG_front	True	False	True	True	Seq00036	internal_CGTG_front	internal	CGTG	5' end	Seq_anonymized_011536	0.7961154857864103	1.0137059484206243	1.0199587013124642	-0.006252752891839908
Seq08335+internal_CGTGT_back	True	False	True	True	Seq08335	internal_CGTGT_back	internal	CGTGT	3' end	Seq_anonymized_011544	0.9416362487978815	1.002720825221204	1.0097898270187744	-0.007069001797570307
Seq08115+internal_GTCGTG_5ntback	True	False	True	True	Seq08115	internal_GTCGTG_5ntback	internal	GTCGTG	3' - 5 nt	Seq_anonymized_011545	0.9561682836844748	0.9633411208616636	0.977457594635171	-0.014116473773507443
Seq02110+internal_GTCGTG_front	True	False	True	True	Seq02110	internal_GTCGTG_front	internal	GTCGTG	5' end	Seq_anonymized_011550	1.3237794996153578	0.9562140876110076	1.0032475503166294	-0.04703346270562181
Seq02085+internal_CGTGT_5ntback	True	False	True	True	Seq02085	internal_CGTGT_5ntback	internal	CGTGT	3' - 5 nt	Seq_anonymized_011551	1.4439064211225558	0.9708192685436692	0.9817589000951256	-0.010939631551456386
Seq00221+dnafountain_TATAT_back	False	True	True	True	Seq00221	dnafountain_TATAT_back	dnafountain	TATAT	3' end	Seq_anonymized_011571	0.5836365713122945	1.0237440495064416	0.9877242326592564	0.03601981684718525
Seq04077+internal_CGTG_5ntback	True	False	True	True	Seq04077	internal_CGTG_5ntback	internal	CGTG	3' - 5 nt	Seq_anonymized_011575	0.963191890701754	0.9650521733926638	0.9672505579510337	-0.002198384558369848
Seq02110+dnafountain_TATAT_back	False	True	True	True	Seq02110	dnafountain_TATAT_back	dnafountain	TATAT	3' end	Seq_anonymized_011576	0.9305942021485558	1.0060367202700022	1.0032475503166294	0.002789169953372861
Seq00036+dnafountain_TATA_back	False	True	True	True	Seq00036	dnafountain_TATA_back	dnafountain	TATA	3' end	Seq_anonymized_011587	0.6711139237160821	1.0236179451421623	1.0199587013124642	0.0036592438296980667
Seq08563+internal_GTCGTG_front	True	False	True	True	Seq08563	internal_GTCGTG_front	internal	GTCGTG	5' end	Seq_anonymized_011592	1.3750021996778403	0.9952514485165012	1.0080505431583178	-0.01279909464181661
Seq00999+internal_CGTG_5ntback	True	False	True	True	Seq00999	internal_CGTG_5ntback	internal	CGTG	3' - 5 nt	Seq_anonymized_011603	1.0590678187704956	1.011774858655972	1.0134026841924615	-0.0016278255364894356
Seq01293+dnafountain_GCAC_5ntback	False	True	True	True	Seq01293	dnafountain_GCAC_5ntback	dnafountain	GCAC	3' - 5 nt	Seq_anonymized_011604	1.0318925934738017	1.0086823308305126	1.015893974992748	-0.007211644162235409
Seq08219+dnafountain_TATA_5ntfront	False	True	True	True	Seq08219	dnafountain_TATA_5ntfront	dnafountain	TATA	5' + 5 nt	Seq_anonymized_011607	0.4483345260898557	1.0191343097370684	1.00615306251202	0.012981247225048342
Seq08219+dnafountain_TATAT_5ntfront	False	True	True	True	Seq08219	dnafountain_TATAT_5ntfront	dnafountain	TATAT	5' + 5 nt	Seq_anonymized_011608	0.6745772364718801	1.0126899672256993	1.00615306251202	0.006536904713679181
Seq01053+internal_CGTGT_middle	True	False	True	True	Seq01053	internal_CGTGT_middle	internal	CGTGT	Middle	Seq_anonymized_011621	0.7005123254437642	1.0156192768752812	1.0103171136054736	0.0053021632698075916
Seq00639+dnafountain_TATT_5ntback	False	True	True	True	Seq00639	dnafountain_TATT_5ntback	dnafountain	TATT	3' - 5 nt	Seq_anonymized_011627	0.9154019630596004	0.9884935506741268	0.997021314028944	-0.008527763354817197
Seq02910+internal_TCGTGT_5ntfront	True	False	True	True	Seq02910	internal_TCGTGT_5ntfront	internal	TCGTGT	5' + 5 nt	Seq_anonymized_011631	1.093314002812601	1.0108780434352826	1.0077011284908528	0.003176914944429843
Seq00221+dnafountain_AACA_middle	False	True	True	True	Seq00221	dnafountain_AACA_middle	dnafountain	AACA	Middle	Seq_anonymized_011633	1.0584225216194818	0.9696282749902356	0.9877242326592564	-0.018095957669020724
Seq01053+dnafountain_TATAT_5ntback	False	True	True	True	Seq01053	dnafountain_TATAT_5ntback	dnafountain	TATAT	3' - 5 nt	Seq_anonymized_011640	0.6783313784084541	1.0141305319329843	1.0103171136054736	0.003813418327510698
Seq01164+dnafountain_TATA_front	False	True	True	True	Seq01164	dnafountain_TATA_front	dnafountain	TATA	5' end	Seq_anonymized_011649	0.5235790615907351	1.0204388931858182	1.01915685634834	0.0012820368374781843
Seq01955+internal_TCGTGT_5ntback	True	False	True	True	Seq01955	internal_TCGTGT_5ntback	internal	TCGTGT	3' - 5 nt	Seq_anonymized_011664	1.284286029035841	1.007822510513732	1.0017526851297929	0.006069825383939076
Seq09668+internal_GTCGTG_front	True	False	True	True	Seq09668	internal_GTCGTG_front	internal	GTCGTG	5' end	Seq_anonymized_011666	0.983870061002298	0.9833325307064492	0.9910658845422418	-0.007733353835792545
Seq02110+dnafountain_TATT_front	False	True	True	True	Seq02110	dnafountain_TATT_front	dnafountain	TATT	5' end	Seq_anonymized_011676	0.8392379405572647	1.0155537753451302	1.0032475503166294	0.012306225028500872
Seq05033+dnafountain_TATAT_front	False	True	True	True	Seq05033	dnafountain_TATAT_front	dnafountain	TATAT	5' end	Seq_anonymized_011684	1.4480598066409291	1.0166515367603195	1.0116608670196632	0.004990669740656317
Seq03116+dnafountain_AACA_5ntfront	False	True	True	True	Seq03116	dnafountain_AACA_5ntfront	dnafountain	AACA	5' + 5 nt	Seq_anonymized_011685	0.9063115958021182	0.9416334270292694	0.9699466393906212	-0.02831321236135176
Seq08061+dnafountain_TATA_middle	False	True	True	True	Seq08061	dnafountain_TATA_middle	dnafountain	TATA	Middle	Seq_anonymized_011698	0.8063340203355149	0.9880745924362484	0.9902285598255764	-0.0021539673893280487
Seq01955+internal_CGTG_5ntfront	True	False	True	True	Seq01955	internal_CGTG_5ntfront	internal	CGTG	5' + 5 nt	Seq_anonymized_011711	0.7080275824197894	1.0043003538199915	1.0017526851297929	0.0025476686901986234
Seq02110+internal_CGTGT_front	True	False	True	True	Seq02110	internal_CGTGT_front	internal	CGTGT	5' end	Seq_anonymized_011714	1.2777271497175613	1.0060827439366564	1.0032475503166294	0.0028351936200270433
Seq00582+internal_CGTGTG_5ntback	True	False	True	True	Seq00582	internal_CGTGTG_5ntback	internal	CGTGTG	3' - 5 nt	Seq_anonymized_011718	0.8150156118254009	1.0115744197499237	1.0109321560428548	0.0006422637070688797
Seq09033+internal_CGTGTG_middle	True	False	True	True	Seq09033	internal_CGTGTG_middle	internal	CGTGTG	Middle	Seq_anonymized_011721	1.5320801376223798	1.0156500872402972	1.0121755157126069	0.0034745715276902622
Seq02910+internal_CGTGTG_back	True	False	True	True	Seq02910	internal_CGTGTG_back	internal	CGTGTG	3' end	Seq_anonymized_011723	0.5486130808799802	1.013228229410177	1.0077011284908528	0.00552710091932429
Seq07376+dnafountain_TATAT_5ntfront	False	True	True	True	Seq07376	dnafountain_TATAT_5ntfront	dnafountain	TATAT	5' + 5 nt	Seq_anonymized_011754	1.996074309034945	0.9927866401396578	0.9994051161306898	-0.006618475991032047
Seq00999+internal_CGTGT_front	True	False	True	True	Seq00999	internal_CGTGT_front	internal	CGTGT	5' end	Seq_anonymized_011755	15.343711659044908	0.8262669186689042	1.0134026841924615	-0.18713576552355726
Seq04297+internal_CGTG_5ntback	True	False	True	True	Seq04297	internal_CGTG_5ntback	internal	CGTG	3' - 5 nt	Seq_anonymized_011760	0.7515193149104441	0.997203682636632	1.0040130174623805	-0.006809334825748525
Seq02764+dnafountain_AACA_front	False	True	True	True	Seq02764	dnafountain_AACA_front	dnafountain	AACA	5' end	Seq_anonymized_011768	0.915259914199484	1.0063600767523055	1.0119323319504747	-0.005572255198169174
Seq02655+internal_CGTGT_middle	True	False	True	True	Seq02655	internal_CGTGT_middle	internal	CGTGT	Middle	Seq_anonymized_011771	0.4342748495104107	1.0226747901651403	1.017730067817485	0.004944722347655306
Seq03273+dnafountain_AACA_middle	False	True	True	True	Seq03273	dnafountain_AACA_middle	dnafountain	AACA	Middle	Seq_anonymized_011775	0.712589689755661	0.96440338204117	0.9656255846976992	-0.00122220265652917
Seq02085+internal_CGTGTG_front	True	False	True	True	Seq02085	internal_CGTGTG_front	internal	CGTGTG	5' end	Seq_anonymized_011776	1.6245813846060544	0.9577082389392808	0.9817589000951256	-0.024050661155844755
Seq00999+dnafountain_TATT_5ntfront	False	True	True	True	Seq00999	dnafountain_TATT_5ntfront	dnafountain	TATT	5' + 5 nt	Seq_anonymized_011777	0.6662797182844185	1.0137397805954218	1.0134026841924615	0.00033709640296031296
Seq08563+dnafountain_AACA_5ntfront	False	True	True	True	Seq08563	dnafountain_AACA_5ntfront	dnafountain	AACA	5' + 5 nt	Seq_anonymized_011791	1.1561517844415738	1.0090928866850584	1.0080505431583178	0.0010423435267405967
Seq00999+dnafountain_TATT_front	False	True	True	True	Seq00999	dnafountain_TATT_front	dnafountain	TATT	5' end	Seq_anonymized_011812	0.9662841095848232	1.0132101991804423	1.0134026841924615	-0.00019248501201918344
Seq04297+dnafountain_AACA_back	False	True	True	True	Seq04297	dnafountain_AACA_back	dnafountain	AACA	3' end	Seq_anonymized_011814	0.6648223475674425	0.999994023652196	1.0040130174623805	-0.004018993810184446
Seq00036+internal_CGTGT_5ntfront	True	False	True	True	Seq00036	internal_CGTGT_5ntfront	internal	CGTGT	5' + 5 nt	Seq_anonymized_011816	0.7369135735290181	1.0213268807982194	1.0199587013124642	0.0013681794857551832
Seq03273+internal_CGTGT_front	True	False	True	True	Seq03273	internal_CGTGT_front	internal	CGTGT	5' end	Seq_anonymized_011817	3.643204056629192	0.9738486764561116	0.9656255846976992	0.008223091758412404
Seq01820+internal_CGTG_5ntback	True	False	True	True	Seq01820	internal_CGTG_5ntback	internal	CGTG	3' - 5 nt	Seq_anonymized_011819	1.009875383084213	1.0095082496541812	1.010642751271187	-0.0011345016170059008
Seq08115+internal_CGTGT_5ntback	True	False	True	True	Seq08115	internal_CGTGT_5ntback	internal	CGTGT	3' - 5 nt	Seq_anonymized_011820	1.2531942256846658	0.9652962716007648	0.977457594635171	-0.012161323034406202
Seq04077+internal_GTCGTG_middle	True	False	True	True	Seq04077	internal_GTCGTG_middle	internal	GTCGTG	Middle	Seq_anonymized_011824	1.6586732326252416	0.9483961534209372	0.9672505579510337	-0.018854404530096458
Seq03559+internal_CGTGTG_5ntback	True	False	True	True	Seq03559	internal_CGTGTG_5ntback	internal	CGTGTG	3' - 5 nt	Seq_anonymized_011832	2.2876529426700603	0.9197751916201264	1.0094866229603292	-0.08971143134020276
Seq04077+internal_GTCGTG_front	True	False	True	True	Seq04077	internal_GTCGTG_front	internal	GTCGTG	5' end	Seq_anonymized_011834	1.4019249359099135	0.9917212091180918	0.9672505579510337	0.024470651167058155
Seq08563+dnafountain_TATA_middle	False	True	True	True	Seq08563	dnafountain_TATA_middle	dnafountain	TATA	Middle	Seq_anonymized_011840	1.0192251545356212	1.0062970326893057	1.0080505431583178	-0.001753510469012065
Seq01156+dnafountain_AACA_middle	False	True	True	True	Seq01156	dnafountain_AACA_middle	dnafountain	AACA	Middle	Seq_anonymized_011842	0.7663681784558594	1.0219799420147042	1.02134579165251	0.0006341503621942746
Seq05033+dnafountain_AACA_back	False	True	True	True	Seq05033	dnafountain_AACA_back	dnafountain	AACA	3' end	Seq_anonymized_011846	1.0538883516574116	1.0092602992440292	1.0116608670196632	-0.0024005677756340216
[truncated: 21 more rows]
