# Supplementary material for: Predicting sequence-specific amplification efficiency in multi-template PCR with deep learning
Source: Nat Commun. 2025 Oct 16;16:9187. doi: 10.1038/s41467-025-64221-4 (PMC12533003; doi:10.1038/s41467-025-64221-4)
Supplement: Supplementary file 4 — Source data [file 41467_2025_64221_MOESM4_ESM.zip › Supp.Fig. 11/comp_Erlich_et_al_internalrepeat.csv]

seq_id	has_motif_internal	has_motif_dnafountain	has_motif	has_insertedmotif	source_seqid	insert_id	insert_motif_source	insert_motif	insert_motif_position	seq_id_anonymized	x0	eff	eff_sourceseq	eff_diff
Seq00221+internal_TCGTGT_5ntfront	True	False	True	True	Seq00221	internal_TCGTGT_5ntfront	internal	TCGTGT	5' + 5 nt	Seq_anonymized_000004	1.4598855045336003	0.9681379974213667	0.9817586440590814	-0.013620646637714673
Seq02655+internal_CGTG_back	True	False	True	True	Seq02655	internal_CGTG_back	internal	CGTG	3' end	Seq_anonymized_000017	0.9590205482054178	0.9642697783463956	1.0126652440639317	-0.04839546571753606
Seq00999+dnafountain_TATAT_front	False	True	True	True	Seq00999	dnafountain_TATAT_front	dnafountain	TATAT	5' end	Seq_anonymized_000021	1.6155298753417715	1.007825573032166	1.0097235668518951	-0.0018979938197292157
Seq01164+internal_GTCGTG_front	True	False	True	True	Seq01164	internal_GTCGTG_front	internal	GTCGTG	5' end	Seq_anonymized_000024	0.6912199913098439	0.9949294092262893	1.0118410846354284	-0.016911675409139182
Seq08115+internal_CGTG_front	True	False	True	True	Seq08115	internal_CGTG_front	internal	CGTG	5' end	Seq_anonymized_000027	1.6414157064316317	0.9700768519806368	0.9704055221165434	-0.0003286701359066502
Seq05019+dnafountain_TATA_5ntfront	False	True	True	True	Seq05019	dnafountain_TATA_5ntfront	dnafountain	TATA	5' + 5 nt	Seq_anonymized_000028	0.8291383325211366	1.007031156759206	1.0114008142919884	-0.0043696575327822895
Seq01820+internal_GTCGTG_back	True	False	True	True	Seq01820	internal_GTCGTG_back	internal	GTCGTG	3' end	Seq_anonymized_000031	2.2162343937559137	1.0055310508033193	1.001906741994988	0.0036243088083312003
Seq05997+internal_CGTGT_5ntfront	True	False	True	True	Seq05997	internal_CGTGT_5ntfront	internal	CGTGT	5' + 5 nt	Seq_anonymized_000033	0.9012443468991748	1.0098813551306758	1.014549526939654	-0.004668171808978272
Seq04297+dnafountain_GCAC_front	False	True	True	True	Seq04297	dnafountain_GCAC_front	dnafountain	GCAC	5' end	Seq_anonymized_000043	0.7540446109866545	1.0101846691679564	1.0011169005036815	0.009067768664274833
Seq08563+internal_TCGTGT_back	True	False	True	True	Seq08563	internal_TCGTGT_back	internal	TCGTGT	3' end	Seq_anonymized_000044	0.914859287008972	1.006589219920596	1.001500406432402	0.0050888134881938996
Seq01820+internal_CGTGTG_back	True	False	True	True	Seq01820	internal_CGTGTG_back	internal	CGTGTG	3' end	Seq_anonymized_000046	0.910004931030924	1.0082231444671528	1.001906741994988	0.006316402472164695
Seq06105+dnafountain_TATAT_back	False	True	True	True	Seq06105	dnafountain_TATAT_back	dnafountain	TATAT	3' end	Seq_anonymized_000050	0.8969428974262191	1.012980037330284	1.007922605151802	0.00505743217848198
Seq03116+dnafountain_TATT_5ntback	False	True	True	True	Seq03116	dnafountain_TATT_5ntback	dnafountain	TATT	3' - 5 nt	Seq_anonymized_000055	1.0501461065884774	0.9531178226901048	0.942212682717514	0.010905139972590794
Seq09668+dnafountain_AACA_front	False	True	True	True	Seq09668	dnafountain_AACA_front	dnafountain	AACA	5' end	Seq_anonymized_000059	0.8849961343149628	0.9912490130615044	0.9924010644466028	-0.0011520513850984404
Seq08654+dnafountain_GCAC_front	False	True	True	True	Seq08654	dnafountain_GCAC_front	dnafountain	GCAC	5' end	Seq_anonymized_000060	0.246797196126391	0.9540468539470032	1.0077162124482495	-0.05366935850124632
Seq08524+dnafountain_TATT_5ntback	False	True	True	True	Seq08524	dnafountain_TATT_5ntback	dnafountain	TATT	3' - 5 nt	Seq_anonymized_000062	1.1668020653410562	1.008424655206668	1.0108217935830692	-0.002397138376401209
Seq01053+dnafountain_AACA_5ntback	False	True	True	True	Seq01053	dnafountain_AACA_5ntback	dnafountain	AACA	3' - 5 nt	Seq_anonymized_000064	1.050940335895293	1.0023635735578835	1.0083072764566827	-0.005943702898799197
Seq03559+internal_GTCGTG_front	True	False	True	True	Seq03559	internal_GTCGTG_front	internal	GTCGTG	5' end	Seq_anonymized_000072	1.5571235233950282	0.951337343500224	1.0096146930446792	-0.05827734954445518
Seq01156+internal_GTCGTG_back	True	False	True	True	Seq01156	internal_GTCGTG_back	internal	GTCGTG	3' end	Seq_anonymized_000086	1.098630683797135	0.9883985173663464	1.0158038677284422	-0.027405350362095793
Seq05046+dnafountain_TATA_5ntfront	False	True	True	True	Seq05046	dnafountain_TATA_5ntfront	dnafountain	TATA	5' + 5 nt	Seq_anonymized_000093	0.7970864342766575	1.0041245586815235	1.0044451195217143	-0.0003205608401908311
Seq03116+internal_CGTGT_5ntback	True	False	True	True	Seq03116	internal_CGTGT_5ntback	internal	CGTGT	3' - 5 nt	Seq_anonymized_000095	1.8370412616995704	0.9478810804548754	0.942212682717514	0.005668397737361386
Seq01293+dnafountain_AACA_front	False	True	True	True	Seq01293	dnafountain_AACA_front	dnafountain	AACA	5' end	Seq_anonymized_000098	0.9281914418466584	1.0043597351718427	1.0077387406092169	-0.0033790054373741274
Seq00582+dnafountain_GCAC_5ntfront	False	True	True	True	Seq00582	dnafountain_GCAC_5ntfront	dnafountain	GCAC	5' + 5 nt	Seq_anonymized_000101	1.0605314054390729	1.003859885870046	1.0107801800138267	-0.006920294143780703
Seq00036+dnafountain_AACA_middle	False	True	True	True	Seq00036	dnafountain_AACA_middle	dnafountain	AACA	Middle	Seq_anonymized_000102	0.9211655662796288	1.013981825183613	1.0111168994011177	0.002864925782495309
Seq07376+internal_TCGTGT_middle	True	False	True	True	Seq07376	internal_TCGTGT_middle	internal	TCGTGT	Middle	Seq_anonymized_000111	1.08869618881665	1.0040035708593755	1.0001984235216077	0.0038051473377678224
Seq05019+dnafountain_GCAC_5ntback	False	True	True	True	Seq05019	dnafountain_GCAC_5ntback	dnafountain	GCAC	3' - 5 nt	Seq_anonymized_000115	0.9561374281094358	1.0052009429470523	1.0114008142919884	-0.006199871344936048
Seq01164+internal_CGTGTG_back	True	False	True	True	Seq01164	internal_CGTGTG_back	internal	CGTGTG	3' end	Seq_anonymized_000126	1.3718185335299982	0.9798424930385696	1.0118410846354284	-0.031998591596858805
Seq02085+dnafountain_TATT_back	False	True	True	True	Seq02085	dnafountain_TATT_back	dnafountain	TATT	3' end	Seq_anonymized_000127	0.8600220148893475	1.003419895863905	0.9869794020472846	0.016440493816620272
Seq01156+internal_CGTGTG_5ntfront	True	False	True	True	Seq01156	internal_CGTGTG_5ntfront	internal	CGTGTG	5' + 5 nt	Seq_anonymized_000129	0.5352359384948651	1.0179820874374113	1.0158038677284422	0.0021782197089690314
Seq04769+internal_TCGTGT_middle	True	False	True	True	Seq04769	internal_TCGTGT_middle	internal	TCGTGT	Middle	Seq_anonymized_000151	1.12786560326722	0.9938263538013894	0.9989533110389154	-0.005126957237525986
Seq01820+dnafountain_AACA_back	False	True	True	True	Seq01820	dnafountain_AACA_back	dnafountain	AACA	3' end	Seq_anonymized_000154	0.9927610118780624	1.0090426289111494	1.001906741994988	0.007135886916161294
Seq00221+dnafountain_TATT_front	False	True	True	True	Seq00221	dnafountain_TATT_front	dnafountain	TATT	5' end	Seq_anonymized_000157	0.608991998667642	1.0124620747809443	0.9817586440590814	0.03070343072186288
Seq03559+internal_CGTGT_back	True	False	True	True	Seq03559	internal_CGTGT_back	internal	CGTGT	3' end	Seq_anonymized_000159	0.9001819949529771	0.99153100190471	1.0096146930446792	-0.018083691139969216
Seq01820+dnafountain_TATAT_middle	False	True	True	True	Seq01820	dnafountain_TATAT_middle	dnafountain	TATAT	Middle	Seq_anonymized_000160	1.154286657870688	1.0080364459795352	1.001906741994988	0.006129703984547152
Seq08654+internal_CGTG_middle	True	False	True	True	Seq08654	internal_CGTG_middle	internal	CGTG	Middle	Seq_anonymized_000167	0.7449023125143797	1.0066133672308857	1.0077162124482495	-0.0011028452173638126
Seq06105+internal_TCGTGT_5ntback	True	False	True	True	Seq06105	internal_TCGTGT_5ntback	internal	TCGTGT	3' - 5 nt	Seq_anonymized_000171	0.7467171585930451	1.014809653163991	1.007922605151802	0.006887048012188979
Seq01955+internal_GTCGTG_back	True	False	True	True	Seq01955	internal_GTCGTG_back	internal	GTCGTG	3' end	Seq_anonymized_000175	1.4014140271751694	1.0034801204058477	1.0060044224013702	-0.00252430199552256
Seq01053+internal_GTCGTG_5ntback	True	False	True	True	Seq01053	internal_GTCGTG_5ntback	internal	GTCGTG	3' - 5 nt	Seq_anonymized_000186	1.0282930594294448	1.0025376706540208	1.0083072764566827	-0.005769605802661948
Seq00036+dnafountain_TATAT_middle	False	True	True	True	Seq00036	dnafountain_TATAT_middle	dnafountain	TATAT	Middle	Seq_anonymized_000194	0.6199143171382935	1.0162759266655013	1.0111168994011177	0.005159027264383553
Seq01820+dnafountain_TATAT_front	False	True	True	True	Seq01820	dnafountain_TATAT_front	dnafountain	TATAT	5' end	Seq_anonymized_000196	0.8058306319139785	1.007126506956133	1.001906741994988	0.005219764961144957
Seq08115+internal_CGTGTG_back	True	False	True	True	Seq08115	internal_CGTGTG_back	internal	CGTGTG	3' end	Seq_anonymized_000208	1.0066663620924792	0.9772355222236132	0.9704055221165434	0.0068300001070698
Seq02764+internal_CGTGTG_5ntfront	True	False	True	True	Seq02764	internal_CGTGTG_5ntfront	internal	CGTGTG	5' + 5 nt	Seq_anonymized_000223	1.0371357514521908	1.0064246757241766	1.0116425659835104	-0.005217890259333835
Seq00221+internal_GTCGTG_back	True	False	True	True	Seq00221	internal_GTCGTG_back	internal	GTCGTG	3' end	Seq_anonymized_000225	1.103822006216199	0.9615632156192108	0.9817586440590814	-0.020195428439870655
Seq08654+internal_CGTGTG_back	True	False	True	True	Seq08654	internal_CGTGTG_back	internal	CGTGTG	3' end	Seq_anonymized_000233	0.6412110317901001	1.013481978819298	1.0077162124482495	0.00576576637104842
Seq09033+internal_CGTGTG_5ntfront	True	False	True	True	Seq09033	internal_CGTGTG_5ntfront	internal	CGTGTG	5' + 5 nt	Seq_anonymized_000246	1.9323833131663557	1.0097138845174878	1.0078890493416215	0.0018248351758662906
Seq02910+dnafountain_TATAT_middle	False	True	True	True	Seq02910	dnafountain_TATAT_middle	dnafountain	TATAT	Middle	Seq_anonymized_000262	0.8573241956570985	1.0081081455192382	1.0064385103396891	0.0016696351795491005
Seq08524+dnafountain_AACA_middle	False	True	True	True	Seq08524	dnafountain_AACA_middle	dnafountain	AACA	Middle	Seq_anonymized_000264	0.8442042857440125	1.0072941755772804	1.0108217935830692	-0.003527618005788824
Seq01820+internal_GTCGTG_5ntback	True	False	True	True	Seq01820	internal_GTCGTG_5ntback	internal	GTCGTG	3' - 5 nt	Seq_anonymized_000278	1.17714063679702	1.0054295832360225	1.001906741994988	0.0035228412410344134
Seq04077+internal_CGTGTG_5ntfront	True	False	True	True	Seq04077	internal_CGTGTG_5ntfront	internal	CGTGTG	5' + 5 nt	Seq_anonymized_000280	1.4598156434761589	0.9662247064354612	0.9674755754328545	-0.0012508689973932396
Seq08563+internal_CGTG_back	True	False	True	True	Seq08563	internal_CGTG_back	internal	CGTG	3' end	Seq_anonymized_000289	1.3954930948998368	1.0031739703806628	1.001500406432402	0.0016735639482607922
Seq01053+internal_GTCGTG_5ntfront	True	False	True	True	Seq01053	internal_GTCGTG_5ntfront	internal	GTCGTG	5' + 5 nt	Seq_anonymized_000298	0.6547947013316258	1.0123079416370957	1.0083072764566827	0.004000665180412977
Seq01955+dnafountain_GCAC_front	False	True	True	True	Seq01955	dnafountain_GCAC_front	dnafountain	GCAC	5' end	Seq_anonymized_000315	0.9556833570530924	0.9958962312047543	1.0060044224013702	-0.010108191196615879
Seq05046+internal_CGTGT_back	True	False	True	True	Seq05046	internal_CGTGT_back	internal	CGTGT	3' end	Seq_anonymized_000317	0.7994445344663336	1.0053477131450013	1.0044451195217143	0.0009025936232869292
Seq07376+internal_CGTG_front	True	False	True	True	Seq07376	internal_CGTG_front	internal	CGTG	5' end	Seq_anonymized_000327	1.0814627046907646	1.0023636836019063	1.0001984235216077	0.0021652600802986033
Seq06035+internal_CGTGTG_middle	True	False	True	True	Seq06035	internal_CGTGTG_middle	internal	CGTGTG	Middle	Seq_anonymized_000334	1.1875146540850403	0.9828920488882394	0.9815381048142192	0.0013539440740202302
Seq02764+dnafountain_TATA_back	False	True	True	True	Seq02764	dnafountain_TATA_back	dnafountain	TATA	3' end	Seq_anonymized_000343	0.7797322966672148	1.0083970256028436	1.0116425659835104	-0.0032455403806668226
Seq01955+dnafountain_GCAC_back	False	True	True	True	Seq01955	dnafountain_GCAC_back	dnafountain	GCAC	3' end	Seq_anonymized_000350	2.084599094237362	0.937489704380171	1.0060044224013702	-0.06851471802119924
Seq05519+dnafountain_TATAT_middle	False	True	True	True	Seq05519	dnafountain_TATAT_middle	dnafountain	TATAT	Middle	Seq_anonymized_000361	0.9086208629922709	1.0065265325566723	1.00723559699391	-0.0007090644372376165
Seq05033+internal_TCGTGT_5ntfront	True	False	True	True	Seq05033	internal_TCGTGT_5ntfront	internal	TCGTGT	5' + 5 nt	Seq_anonymized_000381	1.1693797112872897	1.0065739867967474	1.009967370883919	-0.0033933840871716026
Seq00036+internal_CGTGTG_front	True	False	True	True	Seq00036	internal_CGTGTG_front	internal	CGTGTG	5' end	Seq_anonymized_000382	0.8064397265528174	1.0109007594601862	1.0111168994011177	-0.00021613994093150346
Seq02764+dnafountain_TATA_5ntback	False	True	True	True	Seq02764	dnafountain_TATA_5ntback	dnafountain	TATA	3' - 5 nt	Seq_anonymized_000389	1.1302735602866911	1.0072506372665375	1.0116425659835104	-0.004391928716972915
Seq01293+internal_CGTGT_front	True	False	True	True	Seq01293	internal_CGTGT_front	internal	CGTGT	5' end	Seq_anonymized_000409	0.8816212005120461	1.007083822968034	1.0077387406092169	-0.0006549176411829727
Seq08061+internal_GTCGTG_back	True	False	True	True	Seq08061	internal_GTCGTG_back	internal	GTCGTG	3' end	Seq_anonymized_000412	2.2732493199910024	0.9818247965460698	0.9961474403935792	-0.014322643847509364
Seq00221+dnafountain_AACA_5ntfront	False	True	True	True	Seq00221	dnafountain_AACA_5ntfront	dnafountain	AACA	5' + 5 nt	Seq_anonymized_000431	0.7189788769620429	0.9864141253972044	0.9817586440590814	0.004655481338122991
Seq03559+dnafountain_TATAT_middle	False	True	True	True	Seq03559	dnafountain_TATAT_middle	dnafountain	TATAT	Middle	Seq_anonymized_000432	1.1142446164918742	1.0043692845699654	1.0096146930446792	-0.005245408474713775
Seq04077+dnafountain_TATAT_middle	False	True	True	True	Seq04077	dnafountain_TATAT_middle	dnafountain	TATAT	Middle	Seq_anonymized_000435	1.1048374092089033	0.971527182896741	0.9674755754328545	0.004051607463886553
Seq08563+dnafountain_GCAC_5ntfront	False	True	True	True	Seq08563	dnafountain_GCAC_5ntfront	dnafountain	GCAC	5' + 5 nt	Seq_anonymized_000438	1.0109449783313045	1.006303804145317	1.001500406432402	0.004803397712914936
Seq01820+internal_CGTGTG_5ntfront	True	False	True	True	Seq01820	internal_CGTGTG_5ntfront	internal	CGTGTG	5' + 5 nt	Seq_anonymized_000445	0.9058712369052913	1.0078893265070572	1.001906741994988	0.005982584512069122
Seq05997+dnafountain_TATAT_5ntfront	False	True	True	True	Seq05997	dnafountain_TATAT_5ntfront	dnafountain	TATAT	5' + 5 nt	Seq_anonymized_000447	0.9146984656411437	1.0108278108801312	1.014549526939654	-0.0037217160595228727
Seq08654+dnafountain_GCAC_back	False	True	True	True	Seq08654	dnafountain_GCAC_back	dnafountain	GCAC	3' end	Seq_anonymized_000456	0.8681580107837363	1.0093083133559262	1.0077162124482495	0.0015921009076766968
Seq00221+dnafountain_AACA_back	False	True	True	True	Seq00221	dnafountain_AACA_back	dnafountain	AACA	3' end	Seq_anonymized_000463	0.6234094379828428	1.0140297023903624	0.9817586440590814	0.032271058331280966
Seq01053+dnafountain_AACA_5ntfront	False	True	True	True	Seq01053	dnafountain_AACA_5ntfront	dnafountain	AACA	5' + 5 nt	Seq_anonymized_000466	0.5931135267692675	1.0091663650301976	1.0083072764566827	0.0008590885735149101
Seq00639+internal_GTCGTG_back	True	False	True	True	Seq00639	internal_GTCGTG_back	internal	GTCGTG	3' end	Seq_anonymized_000467	0.828048308821904	1.0071574052575536	1.0040739988986451	0.0030834063589084693
Seq02764+internal_CGTG_5ntfront	True	False	True	True	Seq02764	internal_CGTG_5ntfront	internal	CGTG	5' + 5 nt	Seq_anonymized_000468	0.9275252109468556	1.0076047470492449	1.0116425659835104	-0.00403781893426558
Seq08524+internal_CGTGTG_front	True	False	True	True	Seq08524	internal_CGTGTG_front	internal	CGTGTG	5' end	Seq_anonymized_000469	1.7139023372037774	0.9632864390882838	1.0108217935830692	-0.04753535449478541
Seq09033+dnafountain_TATAT_5ntfront	False	True	True	True	Seq09033	dnafountain_TATAT_5ntfront	dnafountain	TATAT	5' + 5 nt	Seq_anonymized_000471	0.6488495949631347	1.0106036441418986	1.0078890493416215	0.002714594800277137
Seq08061+internal_CGTG_5ntfront	True	False	True	True	Seq08061	internal_CGTG_5ntfront	internal	CGTG	5' + 5 nt	Seq_anonymized_000474	0.7408263941530839	0.9956241744037888	0.9961474403935792	-0.0005232659897903558
Seq08524+dnafountain_TATAT_middle	False	True	True	True	Seq08524	dnafountain_TATAT_middle	dnafountain	TATAT	Middle	Seq_anonymized_000475	0.7613210082165682	1.0114941549082703	1.0108217935830692	0.0006723613252010985
Seq00639+dnafountain_TATAT_5ntfront	False	True	True	True	Seq00639	dnafountain_TATAT_5ntfront	dnafountain	TATAT	5' + 5 nt	Seq_anonymized_000477	0.9901349398465626	1.0054324701998445	1.0040739988986451	0.001358471301199371
Seq02764+internal_TCGTGT_5ntfront	True	False	True	True	Seq02764	internal_TCGTGT_5ntfront	internal	TCGTGT	5' + 5 nt	Seq_anonymized_000478	1.0186834966075298	1.0078509645591265	1.0116425659835104	-0.00379160142438395
Seq05997+dnafountain_GCAC_5ntfront	False	True	True	True	Seq05997	dnafountain_GCAC_5ntfront	dnafountain	GCAC	5' + 5 nt	Seq_anonymized_000491	0.8798732330470066	1.011915833602818	1.014549526939654	-0.0026336933368360516
Seq06035+internal_CGTGT_middle	True	False	True	True	Seq06035	internal_CGTGT_middle	internal	CGTGT	Middle	Seq_anonymized_000494	1.414713865851971	0.9809790642511532	0.9815381048142192	-0.0005590405630659934
Seq08115+dnafountain_TATT_5ntback	False	True	True	True	Seq08115	dnafountain_TATT_5ntback	dnafountain	TATT	3' - 5 nt	Seq_anonymized_000513	2.375552026724081	0.9634649568492843	0.9704055221165434	-0.006940565267259058
Seq01053+dnafountain_TATA_5ntfront	False	True	True	True	Seq01053	dnafountain_TATA_5ntfront	dnafountain	TATA	5' + 5 nt	Seq_anonymized_000514	0.8662065122541152	1.005523884298029	1.0083072764566827	-0.0027833921586537524
Seq08115+internal_TCGTGT_5ntback	True	False	True	True	Seq08115	internal_TCGTGT_5ntback	internal	TCGTGT	3' - 5 nt	Seq_anonymized_000516	1.4256452367561574	0.9707003655110886	0.9704055221165434	0.0002948433945452189
Seq04769+internal_GTCGTG_middle	True	False	True	True	Seq04769	internal_GTCGTG_middle	internal	GTCGTG	Middle	Seq_anonymized_000525	2.04800619632965	0.9633996474810594	0.9989533110389154	-0.03555366355785594
Seq01955+internal_CGTGT_back	True	False	True	True	Seq01955	internal_CGTGT_back	internal	CGTGT	3' end	Seq_anonymized_000530	0.6814047138436166	1.0034658233167837	1.0060044224013702	-0.0025385990845865347
Seq08219+dnafountain_TATT_5ntfront	False	True	True	True	Seq08219	dnafountain_TATT_5ntfront	dnafountain	TATT	5' + 5 nt	Seq_anonymized_000537	0.7811485843717334	1.0102907232670155	1.0071286718724286	0.0031620513945869178
Seq02110+internal_GTCGTG_5ntback	True	False	True	True	Seq02110	internal_GTCGTG_5ntback	internal	GTCGTG	3' - 5 nt	Seq_anonymized_000567	1.4870230368223232	1.0009451261421043	1.0020641085150197	-0.0011189823729154114
Seq01053+internal_CGTG_back	True	False	True	True	Seq01053	internal_CGTG_back	internal	CGTG	3' end	Seq_anonymized_000568	1.1702559727361048	0.9717968212118618	1.0083072764566827	-0.03651045524482088
Seq03559+dnafountain_TATT_5ntfront	False	True	True	True	Seq03559	dnafountain_TATT_5ntfront	dnafountain	TATT	5' + 5 nt	Seq_anonymized_000569	1.3690014400732706	1.0034811401536226	1.0096146930446792	-0.0061335528910566595
Seq02085+internal_CGTG_middle	True	False	True	True	Seq02085	internal_CGTG_middle	internal	CGTG	Middle	Seq_anonymized_000574	0.9150220694844516	0.9899624549125584	0.9869794020472846	0.002983052865273783
Seq05019+internal_CGTG_5ntback	True	False	True	True	Seq05019	internal_CGTG_5ntback	internal	CGTG	3' - 5 nt	Seq_anonymized_000578	0.8772322820901215	1.004531217179733	1.0114008142919884	-0.006869597112255432
Seq00036+dnafountain_TATT_5ntfront	False	True	True	True	Seq00036	dnafountain_TATT_5ntfront	dnafountain	TATT	5' + 5 nt	Seq_anonymized_000586	0.808365946615246	1.0132531200232684	1.0111168994011177	0.0021362206221506863
Seq05656+internal_CGTGTG_back	True	False	True	True	Seq05656	internal_CGTGTG_back	internal	CGTGTG	3' end	Seq_anonymized_000593	0.9673468244860256	1.0054718867882662	1.0144157628300363	-0.00894387604177016
Seq05046+dnafountain_TATT_5ntfront	False	True	True	True	Seq05046	dnafountain_TATT_5ntfront	dnafountain	TATT	5' + 5 nt	Seq_anonymized_000596	0.8524245936532673	1.0061612319967737	1.0044451195217143	0.001716112475059317
Seq04297+dnafountain_AACA_5ntfront	False	True	True	True	Seq04297	dnafountain_AACA_5ntfront	dnafountain	AACA	5' + 5 nt	Seq_anonymized_000597	0.8576634362714081	1.0045753806316384	1.0011169005036815	0.003458480127956909
Seq02085+internal_TCGTGT_middle	True	False	True	True	Seq02085	internal_TCGTGT_middle	internal	TCGTGT	Middle	Seq_anonymized_000606	1.1678385536916247	0.9843919668157968	0.9869794020472846	-0.0025874352314878557
Seq08335+dnafountain_GCAC_5ntback	False	True	True	True	Seq08335	dnafountain_GCAC_5ntback	dnafountain	GCAC	3' - 5 nt	Seq_anonymized_000613	0.9410437204757904	1.004605762158712	1.0063792483842762	-0.0017734862255642803
Seq08524+internal_TCGTGT_back	True	False	True	True	Seq08524	internal_TCGTGT_back	internal	TCGTGT	3' end	Seq_anonymized_000615	1.9997844474841728	1.0002502216591465	1.0108217935830692	-0.010571571923922773
Seq05019+internal_TCGTGT_5ntfront	True	False	True	True	Seq05019	internal_TCGTGT_5ntfront	internal	TCGTGT	5' + 5 nt	Seq_anonymized_000643	0.8820341507041244	1.0100203661250584	1.0114008142919884	-0.0013804481669299484
Seq08061+dnafountain_TATAT_5ntfront	False	True	True	True	Seq08061	dnafountain_TATAT_5ntfront	dnafountain	TATAT	5' + 5 nt	Seq_anonymized_000646	0.8597314443307155	0.993700715941748	0.9961474403935792	-0.0024467244518311393
Seq03559+internal_CGTGT_middle	True	False	True	True	Seq03559	internal_CGTGT_middle	internal	CGTGT	Middle	Seq_anonymized_000647	1.1482422367703866	1.0036747108975834	1.0096146930446792	-0.00593998214709579
Seq08563+internal_TCGTGT_middle	True	False	True	True	Seq08563	internal_TCGTGT_middle	internal	TCGTGT	Middle	Seq_anonymized_000663	0.8625842998725463	1.0082498064699703	1.001500406432402	0.006749400037568298
Seq06035+internal_TCGTGT_5ntfront	True	False	True	True	Seq06035	internal_TCGTGT_5ntfront	internal	TCGTGT	5' + 5 nt	Seq_anonymized_000665	1.1082993921451172	0.9841597962361406	0.9815381048142192	0.0026216914219213683
Seq08115+internal_CGTGT_5ntfront	True	False	True	True	Seq08115	internal_CGTGT_5ntfront	internal	CGTGT	5' + 5 nt	Seq_anonymized_000669	1.2841137619457343	0.9764605809202008	0.9704055221165434	0.0060550588036574204
Seq02110+dnafountain_TATA_5ntback	False	True	True	True	Seq02110	dnafountain_TATA_5ntback	dnafountain	TATA	3' - 5 nt	Seq_anonymized_000673	1.0957310326111176	1.005044675548035	1.0020641085150197	0.002980567033015191
Seq06105+dnafountain_TATT_5ntfront	False	True	True	True	Seq06105	dnafountain_TATT_5ntfront	dnafountain	TATT	5' + 5 nt	Seq_anonymized_000675	0.8323357940948175	1.0099331864413088	1.007922605151802	0.0020105812895068187
Seq02910+dnafountain_TATAT_front	False	True	True	True	Seq02910	dnafountain_TATAT_front	dnafountain	TATAT	5' end	Seq_anonymized_000677	2.059406390722116	0.9924439764521094	1.0064385103396891	-0.013994533887579763
Seq02910+dnafountain_TATT_front	False	True	True	True	Seq02910	dnafountain_TATT_front	dnafountain	TATT	5' end	Seq_anonymized_000680	1.054822243756014	0.9955020521543496	1.0064385103396891	-0.010936458185339504
Seq08115+dnafountain_AACA_5ntback	False	True	True	True	Seq08115	dnafountain_AACA_5ntback	dnafountain	AACA	3' - 5 nt	Seq_anonymized_000684	1.207708870246739	0.9775356901352272	0.9704055221165434	0.0071301680186838245
Seq01053+dnafountain_GCAC_5ntback	False	True	True	True	Seq01053	dnafountain_GCAC_5ntback	dnafountain	GCAC	3' - 5 nt	Seq_anonymized_000700	0.9444540865971344	1.00732443578994	1.0083072764566827	-0.0009828406667427014
Seq06035+dnafountain_TATA_5ntback	False	True	True	True	Seq06035	dnafountain_TATA_5ntback	dnafountain	TATA	3' - 5 nt	Seq_anonymized_000703	1.2212117846456498	0.9829194595884144	0.9815381048142192	0.0013813547741952092
Seq00582+dnafountain_TATT_back	False	True	True	True	Seq00582	dnafountain_TATT_back	dnafountain	TATT	3' end	Seq_anonymized_000712	0.7769652630869368	1.008447521857279	1.0107801800138267	-0.0023326581565477067
Seq00639+internal_CGTG_front	True	False	True	True	Seq00639	internal_CGTG_front	internal	CGTG	5' end	Seq_anonymized_000721	1.1589592407648834	0.9650033135634696	1.0040739988986451	-0.03907068533517555
Seq01156+internal_TCGTGT_front	True	False	True	True	Seq01156	internal_TCGTGT_front	internal	TCGTGT	5' end	Seq_anonymized_000731	1.5830267491881855	0.9799855481351945	1.0158038677284422	-0.03581831959324777
Seq04077+dnafountain_GCAC_back	False	True	True	True	Seq04077	dnafountain_GCAC_back	dnafountain	GCAC	3' end	Seq_anonymized_000739	0.9007619776179348	1.0066564224733028	0.9674755754328545	0.03918084704044833
Seq00582+dnafountain_TATT_middle	False	True	True	True	Seq00582	dnafountain_TATT_middle	dnafountain	TATT	Middle	Seq_anonymized_000751	0.9517293332208492	1.0083808825971627	1.0107801800138267	-0.0023992974166640035
Seq05519+dnafountain_TATA_back	False	True	True	True	Seq05519	dnafountain_TATA_back	dnafountain	TATA	3' end	Seq_anonymized_000754	0.7600578714392604	1.0110775537924976	1.00723559699391	0.0038419567985876757
Seq00221+internal_CGTGTG_front	True	False	True	True	Seq00221	internal_CGTGTG_front	internal	CGTGTG	5' end	Seq_anonymized_000757	0.5660442197719175	0.9860209673616704	0.9817586440590814	0.004262323302589022
Seq05033+internal_TCGTGT_middle	True	False	True	True	Seq05033	internal_TCGTGT_middle	internal	TCGTGT	Middle	Seq_anonymized_000758	0.8329039110612431	1.009557873167196	1.009967370883919	-0.0004094977167230507
Seq01164+internal_CGTGTG_front	True	False	True	True	Seq01164	internal_CGTGTG_front	internal	CGTGTG	5' end	Seq_anonymized_000762	1.9244364341677775	1.0061734714929111	1.0118410846354284	-0.0056676131425172915
Seq08335+internal_CGTGTG_front	True	False	True	True	Seq08335	internal_CGTGTG_front	internal	CGTGTG	5' end	Seq_anonymized_000764	2.0879249315472475	1.001937194174707	1.0063792483842762	-0.004442054209569113
Seq02085+dnafountain_TATA_5ntback	False	True	True	True	Seq02085	dnafountain_TATA_5ntback	dnafountain	TATA	3' - 5 nt	Seq_anonymized_000767	1.270719069191797	0.9851077062230352	0.9869794020472846	-0.0018716958242493975
Seq02910+dnafountain_TATA_5ntback	False	True	True	True	Seq02910	dnafountain_TATA_5ntback	dnafountain	TATA	3' - 5 nt	Seq_anonymized_000780	0.8914972104900021	0.9993221878553902	1.0064385103396891	-0.0071163224842989425
Seq07376+dnafountain_TATT_back	False	True	True	True	Seq07376	dnafountain_TATT_back	dnafountain	TATT	3' end	Seq_anonymized_000784	1.19452280427447	0.996627214002384	1.0001984235216077	-0.003571209519223739
Seq03559+internal_CGTGTG_middle	True	False	True	True	Seq03559	internal_CGTGTG_middle	internal	CGTGTG	Middle	Seq_anonymized_000786	1.2192118051177243	0.9995819322230682	1.0096146930446792	-0.010032760821610975
Seq04297+internal_GTCGTG_middle	True	False	True	True	Seq04297	internal_GTCGTG_middle	internal	GTCGTG	Middle	Seq_anonymized_000787	0.6217808191334804	1.0053896348733835	1.0011169005036815	0.0042727343697019915
Seq00639+dnafountain_TATAT_middle	False	True	True	True	Seq00639	dnafountain_TATAT_middle	dnafountain	TATAT	Middle	Seq_anonymized_000789	0.968253993735617	0.9978128870086748	1.0040739988986451	-0.006261111889970361
Seq06105+dnafountain_TATT_front	False	True	True	True	Seq06105	dnafountain_TATT_front	dnafountain	TATT	5' end	Seq_anonymized_000790	0.9469493423852186	1.0063805678229467	1.007922605151802	-0.0015420373288552724
Seq09033+dnafountain_AACA_front	False	True	True	True	Seq09033	dnafountain_AACA_front	dnafountain	AACA	5' end	Seq_anonymized_000801	0.8613739622753993	1.008334923424121	1.0078890493416215	0.00044587408249952
Seq08219+dnafountain_GCAC_middle	False	True	True	True	Seq08219	dnafountain_GCAC_middle	dnafountain	GCAC	Middle	Seq_anonymized_000815	0.8501387388309322	1.0069868791354113	1.0071286718724286	-0.00014179273701731
Seq09668+dnafountain_TATT_back	False	True	True	True	Seq09668	dnafountain_TATT_back	dnafountain	TATT	3' end	Seq_anonymized_000820	0.7601333401284547	1.0000047903659923	0.9924010644466028	0.007603725919389515
Seq04077+internal_TCGTGT_5ntfront	True	False	True	True	Seq04077	internal_TCGTGT_5ntfront	internal	TCGTGT	5' + 5 nt	Seq_anonymized_000824	1.4851187087250093	0.967838994136078	0.9674755754328545	0.0003634187032235392
Seq03116+internal_CGTGTG_back	True	False	True	True	Seq03116	internal_CGTGTG_back	internal	CGTGTG	3' end	Seq_anonymized_000828	0.7830755305997862	1.0101241464713686	0.942212682717514	0.0679114637538546
Seq00639+internal_CGTG_middle	True	False	True	True	Seq00639	internal_CGTG_middle	internal	CGTG	Middle	Seq_anonymized_000832	0.8815599879115766	1.0020146298189447	1.0040739988986451	-0.0020593690797003905
Seq08563+internal_GTCGTG_5ntback	True	False	True	True	Seq08563	internal_GTCGTG_5ntback	internal	GTCGTG	3' - 5 nt	Seq_anonymized_000833	1.2428496298973783	1.0062835188609405	1.001500406432402	0.004783112428538461
Seq05046+dnafountain_AACA_5ntback	False	True	True	True	Seq05046	dnafountain_AACA_5ntback	dnafountain	AACA	3' - 5 nt	Seq_anonymized_000834	1.0132233887154247	1.0027369422259746	1.0044451195217143	-0.001708177295739688
Seq08563+dnafountain_AACA_middle	False	True	True	True	Seq08563	dnafountain_AACA_middle	dnafountain	AACA	Middle	Seq_anonymized_000840	0.9342366535317228	1.0100594989180232	1.001500406432402	0.008559092485621145
Seq03559+internal_TCGTGT_5ntback	True	False	True	True	Seq03559	internal_TCGTGT_5ntback	internal	TCGTGT	3' - 5 nt	Seq_anonymized_000849	1.906224931409595	1.00769122828089	1.0096146930446792	-0.001923464763789129
Seq05656+dnafountain_GCAC_5ntfront	False	True	True	True	Seq05656	dnafountain_GCAC_5ntfront	dnafountain	GCAC	5' + 5 nt	Seq_anonymized_000863	0.8522873505332826	1.0121261174332423	1.0144157628300363	-0.0022896453967939934
Seq00639+dnafountain_TATA_back	False	True	True	True	Seq00639	dnafountain_TATA_back	dnafountain	TATA	3' end	Seq_anonymized_000873	0.7661131370146187	1.0007268502328863	1.0040739988986451	-0.0033471486657588034
Seq02655+dnafountain_GCAC_back	False	True	True	True	Seq02655	dnafountain_GCAC_back	dnafountain	GCAC	3' end	Seq_anonymized_000875	0.7305848624697737	1.01139954867549	1.0126652440639317	-0.0012656953884415678
Seq02110+internal_GTCGTG_5ntfront	True	False	True	True	Seq02110	internal_GTCGTG_5ntfront	internal	GTCGTG	5' + 5 nt	Seq_anonymized_000888	1.2873144409775457	0.9999205949125886	1.0020641085150197	-0.0021435136024311463
Seq06105+internal_CGTGT_middle	True	False	True	True	Seq06105	internal_CGTGT_middle	internal	CGTGT	Middle	Seq_anonymized_000899	1.082748017019866	1.0066320010902188	1.007922605151802	-0.0012906040615832115
Seq02085+internal_CGTG_5ntfront	True	False	True	True	Seq02085	internal_CGTG_5ntfront	internal	CGTG	5' + 5 nt	Seq_anonymized_000901	1.0069075397451852	0.983963533825057	0.9869794020472846	-0.003015868222227658
Seq04077+internal_CGTG_front	True	False	True	True	Seq04077	internal_CGTG_front	internal	CGTG	5' end	Seq_anonymized_000903	1.7017668774809158	0.9663207231973708	0.9674755754328545	-0.0011548522354836166
Seq03116+internal_CGTGTG_5ntback	True	False	True	True	Seq03116	internal_CGTGTG_5ntback	internal	CGTGTG	3' - 5 nt	Seq_anonymized_000909	1.0212597773575771	0.949313682901198	0.942212682717514	0.007101000183683981
Seq02110+dnafountain_GCAC_back	False	True	True	True	Seq02110	dnafountain_GCAC_back	dnafountain	GCAC	3' end	Seq_anonymized_000915	1.1155111495813297	1.0065204960708662	1.0020641085150197	0.0044563875558465416
Seq04769+internal_CGTG_back	True	False	True	True	Seq04769	internal_CGTG_back	internal	CGTG	3' end	Seq_anonymized_000919	1.159095590779721	0.9918697398215458	0.9989533110389154	-0.0070835712173695775
Seq02085+internal_GTCGTG_front	True	False	True	True	Seq02085	internal_GTCGTG_front	internal	GTCGTG	5' end	Seq_anonymized_000930	1.418426706745646	0.9316564261759892	0.9869794020472846	-0.05532297587129542
Seq03273+internal_CGTGTG_back	True	False	True	True	Seq03273	internal_CGTGTG_back	internal	CGTGTG	3' end	Seq_anonymized_000938	0.1249944819344388	0.9754268235198976	0.9750655749378796	0.00036124858201802557
Seq09668+internal_CGTGT_middle	True	False	True	True	Seq09668	internal_CGTGT_middle	internal	CGTGT	Middle	Seq_anonymized_000945	1.0579940271662562	0.9959353895058948	0.9924010644466028	0.003534325059291965
Seq00221+internal_GTCGTG_front	True	False	True	True	Seq00221	internal_GTCGTG_front	internal	GTCGTG	5' end	Seq_anonymized_000954	1.9060290400368332	0.9192970695214344	0.9817586440590814	-0.062461574537647
Seq03116+dnafountain_AACA_middle	False	True	True	True	Seq03116	dnafountain_AACA_middle	dnafountain	AACA	Middle	Seq_anonymized_000955	1.0834612495348317	0.9647646763208072	0.942212682717514	0.022551993603293186
Seq00639+internal_GTCGTG_front	True	False	True	True	Seq00639	internal_GTCGTG_front	internal	GTCGTG	5' end	Seq_anonymized_000961	1.064416630764603	0.9946784151751916	1.0040739988986451	-0.009395583723453504
Seq00036+internal_CGTGTG_5ntback	True	False	True	True	Seq00036	internal_CGTGTG_5ntback	internal	CGTGTG	3' - 5 nt	Seq_anonymized_000962	0.73018302157099	1.0116413766400518	1.0111168994011177	0.0005244772389341179
Seq08524+internal_CGTGT_front	True	False	True	True	Seq08524	internal_CGTGT_front	internal	CGTGT	5' end	Seq_anonymized_000973	1.4315127265905112	0.973809432671457	1.0108217935830692	-0.0370123609116122
Seq03116+dnafountain_TATAT_5ntfront	False	True	True	True	Seq03116	dnafountain_TATAT_5ntfront	dnafountain	TATAT	5' + 5 nt	Seq_anonymized_000975	3.213260034071829	0.9427257611180346	0.942212682717514	0.0005130784005206168
Seq05046+internal_GTCGTG_middle	True	False	True	True	Seq05046	internal_GTCGTG_middle	internal	GTCGTG	Middle	Seq_anonymized_000976	0.8970464430113128	1.0027207793144497	1.0044451195217143	-0.0017243402072646408
Seq00639+internal_CGTG_back	True	False	True	True	Seq00639	internal_CGTG_back	internal	CGTG	3' end	Seq_anonymized_000977	0.8574353976248245	1.0050440635122364	1.0040739988986451	0.0009700646135912816
Seq05019+dnafountain_GCAC_middle	False	True	True	True	Seq05019	dnafountain_GCAC_middle	dnafountain	GCAC	Middle	Seq_anonymized_000991	0.8141151310424748	1.007573971377452	1.0114008142919884	-0.003826842914536277
Seq02110+internal_CGTG_front	True	False	True	True	Seq02110	internal_CGTG_front	internal	CGTG	5' end	Seq_anonymized_001016	1.0054685691197844	1.008853092818807	1.0020641085150197	0.006788984303787382
Seq02910+internal_CGTGT_front	True	False	True	True	Seq02910	internal_CGTGT_front	internal	CGTGT	5' end	Seq_anonymized_001020	1.6583093493531715	0.9930368150159616	1.0064385103396891	-0.01340169532372748
Seq00582+dnafountain_GCAC_middle	False	True	True	True	Seq00582	dnafountain_GCAC_middle	dnafountain	GCAC	Middle	Seq_anonymized_001023	0.9189772903036302	1.008334056605612	1.0107801800138267	-0.0024461234082147065
Seq02085+internal_CGTGTG_5ntback	True	False	True	True	Seq02085	internal_CGTGTG_5ntback	internal	CGTGTG	3' - 5 nt	Seq_anonymized_001054	1.500141756063007	0.9750328046150576	0.9869794020472846	-0.011946597432227035
Seq08219+dnafountain_AACA_5ntfront	False	True	True	True	Seq08219	dnafountain_AACA_5ntfront	dnafountain	AACA	5' + 5 nt	Seq_anonymized_001067	0.8362250424962061	1.0102572981628068	1.0071286718724286	0.0031286262903782447
Seq02764+internal_CGTGTG_back	True	False	True	True	Seq02764	internal_CGTGTG_back	internal	CGTGTG	3' end	Seq_anonymized_001069	0.843311008897808	1.009568637938536	1.0116425659835104	-0.0020739280449744157
Seq01156+internal_GTCGTG_middle	True	False	True	True	Seq01156	internal_GTCGTG_middle	internal	GTCGTG	Middle	Seq_anonymized_001076	0.5656795979230639	1.016809544232219	1.0158038677284422	0.001005676503776698
Seq03559+internal_CGTGT_front	True	False	True	True	Seq03559	internal_CGTGT_front	internal	CGTGT	5' end	Seq_anonymized_001079	1.0986191050092091	1.0027972674046708	1.0096146930446792	-0.006817425640008423
Seq08061+dnafountain_AACA_back	False	True	True	True	Seq08061	dnafountain_AACA_back	dnafountain	AACA	3' end	Seq_anonymized_001099	0.8446801497463503	0.9954658047726356	0.9961474403935792	-0.0006816356209435881
Seq01053+internal_CGTG_middle	True	False	True	True	Seq01053	internal_CGTG_middle	internal	CGTG	Middle	Seq_anonymized_001111	0.8418594212284387	1.006677601681707	1.0083072764566827	-0.0016296747749757756
Seq01053+internal_TCGTGT_5ntback	True	False	True	True	Seq01053	internal_TCGTGT_5ntback	internal	TCGTGT	3' - 5 nt	Seq_anonymized_001112	0.8405098231112768	1.0059165878561684	1.0083072764566827	-0.002390688600514279
Seq00999+internal_CGTG_back	True	False	True	True	Seq00999	internal_CGTG_back	internal	CGTG	3' end	Seq_anonymized_001120	1.1206855540882987	0.9737585200325366	1.0097235668518951	-0.035965046819358526
Seq03116+dnafountain_TATT_front	False	True	True	True	Seq03116	dnafountain_TATT_front	dnafountain	TATT	5' end	Seq_anonymized_001131	1.3450939047162895	1.0072213930404372	0.942212682717514	0.06500871032292321
Seq01156+internal_TCGTGT_5ntfront	True	True	True	True	Seq01156	internal_TCGTGT_5ntfront	internal	TCGTGT	5' + 5 nt	Seq_anonymized_001133	0.7125984080074853	1.0149179082862234	1.0158038677284422	-0.0008859594422188088
Seq09668+internal_CGTGTG_middle	True	False	True	True	Seq09668	internal_CGTGTG_middle	internal	CGTGTG	Middle	Seq_anonymized_001145	0.7627562066114668	0.9958681749738848	0.9924010644466028	0.0034671105272819913
Seq02085+dnafountain_AACA_5ntfront	False	True	True	True	Seq02085	dnafountain_AACA_5ntfront	dnafountain	AACA	5' + 5 nt	Seq_anonymized_001157	0.9929627981443284	0.989741859216114	0.9869794020472846	0.002762457168829391
Seq01955+internal_CGTGTG_front	True	False	True	True	Seq01955	internal_CGTGTG_front	internal	CGTGTG	5' end	Seq_anonymized_001164	1.0800085876223535	0.9942763047840548	1.0060044224013702	-0.011728117617315403
Seq01820+dnafountain_AACA_5ntfront	False	True	True	True	Seq01820	dnafountain_AACA_5ntfront	dnafountain	AACA	5' + 5 nt	Seq_anonymized_001165	0.7895988131592011	1.010785337367819	1.001906741994988	0.008878595372830977
Seq04297+internal_GTCGTG_back	True	False	True	True	Seq04297	internal_GTCGTG_back	internal	GTCGTG	3' end	Seq_anonymized_001166	0.5858390440000352	1.0028392772681831	1.0011169005036815	0.0017223767645015986
Seq00582+dnafountain_AACA_back	False	True	True	True	Seq00582	dnafountain_AACA_back	dnafountain	AACA	3' end	Seq_anonymized_001167	0.7588947846586248	1.0070397462400935	1.0107801800138267	-0.0037404337737332316
Seq01053+internal_TCGTGT_5ntfront	True	False	True	True	Seq01053	internal_TCGTGT_5ntfront	internal	TCGTGT	5' + 5 nt	Seq_anonymized_001178	0.917251915547222	1.0053395806904355	1.0083072764566827	-0.0029676957662472248
Seq02910+dnafountain_TATT_middle	False	True	True	True	Seq02910	dnafountain_TATT_middle	dnafountain	TATT	Middle	Seq_anonymized_001203	1.0911330599982625	1.0061583738827085	1.0064385103396891	-0.0002801364569806619
Seq08061+internal_TCGTGT_5ntback	True	False	True	True	Seq08061	internal_TCGTGT_5ntback	internal	TCGTGT	3' - 5 nt	Seq_anonymized_001215	0.721236741604704	1.0009077351068696	0.9961474403935792	0.004760294713290425
Seq09668+internal_CGTGT_5ntback	True	False	True	True	Seq09668	internal_CGTGT_5ntback	internal	CGTGT	3' - 5 nt	Seq_anonymized_001223	0.9973005663537552	0.9980570569050266	0.9924010644466028	0.005655992458423742
Seq02655+dnafountain_TATT_5ntback	False	True	True	True	Seq02655	dnafountain_TATT_5ntback	dnafountain	TATT	3' - 5 nt	Seq_anonymized_001224	1.0914250392880869	1.0101669249838698	1.0126652440639317	-0.002498319080061817
Seq09033+internal_CGTG_5ntback	True	False	True	True	Seq09033	internal_CGTG_5ntback	internal	CGTG	3' - 5 nt	Seq_anonymized_001225	0.9427090818797468	1.0081071671063415	1.0078890493416215	0.0002181177647200272
Seq01164+internal_CGTGT_5ntfront	True	False	True	True	Seq01164	internal_CGTGT_5ntfront	internal	CGTGT	5' + 5 nt	Seq_anonymized_001251	0.5810820112901256	1.014207372394665	1.0118410846354284	0.0023662877592365295
Seq05997+dnafountain_GCAC_front	False	True	True	True	Seq05997	dnafountain_GCAC_front	dnafountain	GCAC	5' end	Seq_anonymized_001257	0.6210551273334283	1.0144998295535563	1.014549526939654	-4.969738609772456e-05
Seq01293+dnafountain_TATT_middle	False	True	True	True	Seq01293	dnafountain_TATT_middle	dnafountain	TATT	Middle	Seq_anonymized_001267	0.6687558246445864	1.0127539829635146	1.0077387406092169	0.005015242354297733
Seq00221+dnafountain_TATA_front	False	True	True	True	Seq00221	dnafountain_TATA_front	dnafountain	TATA	5' end	Seq_anonymized_001271	0.7663851217924961	1.010783342625787	0.9817586440590814	0.029024698566705642
Seq02110+internal_CGTGT_back	True	False	True	True	Seq02110	internal_CGTGT_back	internal	CGTGT	3' end	Seq_anonymized_001285	0.8056808759937262	1.0015398035613732	1.0020641085150197	-0.0005243049536465261
Seq05019+dnafountain_TATAT_middle	False	True	True	True	Seq05019	dnafountain_TATAT_middle	dnafountain	TATAT	Middle	Seq_anonymized_001290	0.9979661508390332	1.006758292580297	1.0114008142919884	-0.004642521711691439
Seq04769+dnafountain_TATA_middle	False	True	True	True	Seq04769	dnafountain_TATA_middle	dnafountain	TATA	Middle	Seq_anonymized_001293	0.9162125541004196	0.9989485410255932	0.9989533110389154	-4.770013322219491e-06
Seq00036+dnafountain_GCAC_5ntback	False	True	True	True	Seq00036	dnafountain_GCAC_5ntback	dnafountain	GCAC	3' - 5 nt	Seq_anonymized_001295	0.91490884427951	1.0135534129133477	1.0111168994011177	0.002436513512229954
Seq08563+dnafountain_TATT_middle	False	True	True	True	Seq08563	dnafountain_TATT_middle	dnafountain	TATT	Middle	Seq_anonymized_001297	0.9768930425784051	1.010719676468545	1.001500406432402	0.00921927003614309
Seq01293+internal_CGTGTG_front	True	False	True	True	Seq01293	internal_CGTGTG_front	internal	CGTGTG	5' end	Seq_anonymized_001305	1.0280519392097625	1.0054042963394714	1.0077387406092169	-0.002334444269745495
Seq03559+dnafountain_TATA_5ntfront	False	True	True	True	Seq03559	dnafountain_TATA_5ntfront	dnafountain	TATA	5' + 5 nt	Seq_anonymized_001320	1.117618025614304	1.0059915561329411	1.0096146930446792	-0.0036231369117381007
Seq02655+dnafountain_AACA_5ntfront	False	True	True	True	Seq02655	dnafountain_AACA_5ntfront	dnafountain	AACA	5' + 5 nt	Seq_anonymized_001325	0.8222048740758486	1.010174793907774	1.0126652440639317	-0.0024904501561575643
Seq00036+dnafountain_TATT_5ntback	False	True	True	True	Seq00036	dnafountain_TATT_5ntback	dnafountain	TATT	3' - 5 nt	Seq_anonymized_001328	0.7432090942180638	1.0145860298030134	1.0111168994011177	0.0034691304018956703
Seq08524+internal_CGTGTG_5ntfront	True	False	True	True	Seq08524	internal_CGTGTG_5ntfront	internal	CGTGTG	5' + 5 nt	Seq_anonymized_001332	1.088724418136696	1.004908155409494	1.0108217935830692	-0.005913638173575153
Seq03273+dnafountain_AACA_front	False	True	True	True	Seq03273	dnafountain_AACA_front	dnafountain	AACA	5' end	Seq_anonymized_001333	1.039295116628878	1.0067340609901272	0.9750655749378796	0.03166848605224759
Seq02085+dnafountain_GCAC_back	False	True	True	True	Seq02085	dnafountain_GCAC_back	dnafountain	GCAC	3' end	Seq_anonymized_001339	1.0962119647287814	0.9900607275344876	0.9869794020472846	0.0030813254872029683
Seq03559+internal_CGTG_front	True	False	True	True	Seq03559	internal_CGTG_front	internal	CGTG	5' end	Seq_anonymized_001344	1.175421334489814	1.0022767611774954	1.0096146930446792	-0.007337931867183789
Seq00036+internal_TCGTGT_back	True	False	True	True	Seq00036	internal_TCGTGT_back	internal	TCGTGT	3' end	Seq_anonymized_001347	2.1996235038749514	0.9546242385122868	1.0111168994011177	-0.05649266088883087
Seq05656+dnafountain_TATA_back	False	True	True	True	Seq05656	dnafountain_TATA_back	dnafountain	TATA	3' end	Seq_anonymized_001358	0.6633355888893208	1.0127850193677237	1.0144157628300363	-0.0016307434623126227
Seq01293+internal_GTCGTG_5ntback	True	False	True	True	Seq01293	internal_GTCGTG_5ntback	internal	GTCGTG	3' - 5 nt	Seq_anonymized_001364	0.9474665927340012	1.0079756555402506	1.0077387406092169	0.00023691493103372707
Seq04077+internal_GTCGTG_5ntback	True	False	True	True	Seq04077	internal_GTCGTG_5ntback	internal	GTCGTG	3' - 5 nt	Seq_anonymized_001367	1.1659851069969018	0.9662356014410908	0.9674755754328545	-0.0012399739917636765
Seq05519+dnafountain_TATT_middle	False	True	True	True	Seq05519	dnafountain_TATT_middle	dnafountain	TATT	Middle	Seq_anonymized_001369	0.802783393880698	1.009671273106606	1.00723559699391	0.002435676112696017
Seq03559+internal_CGTG_middle	True	False	True	True	Seq03559	internal_CGTG_middle	internal	CGTG	Middle	Seq_anonymized_001394	1.0862664174530767	1.0048977209097207	1.0096146930446792	-0.004716972134958475
Seq07376+internal_GTCGTG_middle	True	True	True	True	Seq07376	internal_GTCGTG_middle	internal	GTCGTG	Middle	Seq_anonymized_001399	0.8905860594285165	1.0033958612586793	1.0001984235216077	0.0031974377370715956
Seq01955+internal_TCGTGT_middle	True	False	True	True	Seq01955	internal_TCGTGT_middle	internal	TCGTGT	Middle	Seq_anonymized_001401	1.243127779033817	1.000038878690531	1.0060044224013702	-0.005965543710839238
Seq09668+dnafountain_TATT_5ntfront	False	True	True	True	Seq09668	dnafountain_TATT_5ntfront	dnafountain	TATT	5' + 5 nt	Seq_anonymized_001406	0.8815411836688576	1.0047142701596403	0.9924010644466028	0.012313205713037512
Seq05656+internal_GTCGTG_middle	True	False	True	True	Seq05656	internal_GTCGTG_middle	internal	GTCGTG	Middle	Seq_anonymized_001418	0.9868064935751456	1.0092652373222593	1.0144157628300363	-0.0051505255077770595
Seq05019+dnafountain_TATT_middle	False	True	True	True	Seq05019	dnafountain_TATT_middle	dnafountain	TATT	Middle	Seq_anonymized_001422	0.8498447779403805	1.0074824544730707	1.0114008142919884	-0.003918359818917638
Seq00999+dnafountain_AACA_middle	False	True	True	True	Seq00999	dnafountain_AACA_middle	dnafountain	AACA	Middle	Seq_anonymized_001423	1.1831647794126152	1.0046176396453073	1.0097235668518951	-0.005105927206587868
Seq02655+internal_CGTGTG_5ntback	True	False	True	True	Seq02655	internal_CGTGTG_5ntback	internal	CGTGTG	3' - 5 nt	Seq_anonymized_001429	0.9086461235540776	1.0095048646097573	1.0126652440639317	-0.0031603794541743557
Seq03559+internal_GTCGTG_5ntback	True	False	True	True	Seq03559	internal_GTCGTG_5ntback	internal	GTCGTG	3' - 5 nt	Seq_anonymized_001435	1.0070865884360498	1.0059770622653732	1.0096146930446792	-0.0036376307793060114
Seq08654+dnafountain_TATT_5ntfront	False	True	True	True	Seq08654	dnafountain_TATT_5ntfront	dnafountain	TATT	5' + 5 nt	Seq_anonymized_001437	0.7542652603066521	1.0076285362276716	1.0077162124482495	-8.767622057792579e-05
Seq00221+internal_TCGTGT_5ntback	True	False	True	True	Seq00221	internal_TCGTGT_5ntback	internal	TCGTGT	3' - 5 nt	Seq_anonymized_001445	0.8309204313511842	0.9856669334061492	0.9817586440590814	0.003908289347067773
Seq01293+internal_CGTGT_5ntfront	True	False	True	True	Seq01293	internal_CGTGT_5ntfront	internal	CGTGT	5' + 5 nt	Seq_anonymized_001455	0.9043339400835984	1.006223707972973	1.0077387406092169	-0.0015150326362438626
Seq01164+internal_CGTGTG_middle	True	False	True	True	Seq01164	internal_CGTGTG_middle	internal	CGTGTG	Middle	Seq_anonymized_001465	2.015199705224945	1.0125963968525782	1.0118410846354284	0.0007553122171497506
Seq08219+internal_TCGTGT_front	True	False	True	True	Seq08219	internal_TCGTGT_front	internal	TCGTGT	5' end	Seq_anonymized_001467	0.8908029930221752	0.9981694268341962	1.0071286718724286	-0.008959245038232422
Seq05519+dnafountain_GCAC_5ntfront	False	True	True	True	Seq05519	dnafountain_GCAC_5ntfront	dnafountain	GCAC	5' + 5 nt	Seq_anonymized_001475	1.0989572119449948	1.004407080375987	1.00723559699391	-0.002828516617922938
Seq08654+internal_GTCGTG_back	True	False	True	True	Seq08654	internal_GTCGTG_back	internal	GTCGTG	3' end	Seq_anonymized_001491	0.8522634679611955	1.007985245486891	1.0077162124482495	0.000269033038641453
Seq05997+internal_CGTGTG_middle	True	False	True	True	Seq05997	internal_CGTGTG_middle	internal	CGTGTG	Middle	Seq_anonymized_001493	0.8958274753811162	1.0116911799960775	1.014549526939654	-0.002858346943576562
Seq04077+dnafountain_GCAC_5ntfront	False	True	True	True	Seq04077	dnafountain_GCAC_5ntfront	dnafountain	GCAC	5' + 5 nt	Seq_anonymized_001498	1.7594824006252274	0.958803556202885	0.9674755754328545	-0.008672019229969408
Seq01293+internal_GTCGTG_middle	True	False	True	True	Seq01293	internal_GTCGTG_middle	internal	GTCGTG	Middle	Seq_anonymized_001502	0.795340132204102	1.008937467310811	1.0077387406092169	0.001198726701594044
Seq00036+dnafountain_AACA_back	False	True	True	True	Seq00036	dnafountain_AACA_back	dnafountain	AACA	3' end	Seq_anonymized_001504	0.9213730232629764	1.0108404047288169	1.0111168994011177	-0.0002764946723008421
Seq04769+dnafountain_TATAT_front	False	True	True	True	Seq04769	dnafountain_TATAT_front	dnafountain	TATAT	5' end	Seq_anonymized_001512	1.0265468307534544	0.9978159635210154	0.9989533110389154	-0.001137347517899956
Seq08335+internal_CGTG_5ntback	True	False	True	True	Seq08335	internal_CGTG_5ntback	internal	CGTG	3' - 5 nt	Seq_anonymized_001514	0.8344763925028432	1.008784615932198	1.0063792483842762	0.002405367547921866
Seq05033+internal_GTCGTG_front	True	False	True	True	Seq05033	internal_GTCGTG_front	internal	GTCGTG	5' end	Seq_anonymized_001527	1.2277844142564809	0.993320736606348	1.009967370883919	-0.01664663427757096
Seq08654+internal_CGTGTG_5ntback	True	False	True	True	Seq08654	internal_CGTGTG_5ntback	internal	CGTGTG	3' - 5 nt	Seq_anonymized_001528	0.8238760748061652	1.0010211880438642	1.0077162124482495	-0.006695024404385297
Seq00582+internal_CGTGT_front	True	False	True	True	Seq00582	internal_CGTGT_front	internal	CGTGT	5' end	Seq_anonymized_001536	2.16997049228198	0.9994019002014376	1.0107801800138267	-0.011378279812389147
Seq02085+internal_CGTG_back	True	False	True	True	Seq02085	internal_CGTG_back	internal	CGTG	3' end	Seq_anonymized_001537	1.149572923363417	0.998901209170672	0.9869794020472846	0.011921807123387418
Seq04297+dnafountain_AACA_front	False	True	True	True	Seq04297	dnafountain_AACA_front	dnafountain	AACA	5' end	Seq_anonymized_001549	0.632111263735529	1.0141423539392955	1.0011169005036815	0.01302545343561401
Seq08654+internal_TCGTGT_5ntfront	True	False	True	True	Seq08654	internal_TCGTGT_5ntfront	internal	TCGTGT	5' + 5 nt	Seq_anonymized_001551	0.75771718903925	1.0084222759194532	1.0077162124482495	0.0007060634712037217
Seq01156+dnafountain_TATAT_5ntback	False	True	True	True	Seq01156	dnafountain_TATAT_5ntback	dnafountain	TATAT	3' - 5 nt	Seq_anonymized_001558	0.7823048701932419	1.0101414386959335	1.0158038677284422	-0.005662429032508687
Seq05033+dnafountain_TATAT_middle	False	True	True	True	Seq05033	dnafountain_TATAT_middle	dnafountain	TATAT	Middle	Seq_anonymized_001572	0.7902241267207962	1.010084629840594	1.009967370883919	0.00011725895667513697
Seq01164+dnafountain_TATA_middle	False	True	True	True	Seq01164	dnafountain_TATA_middle	dnafountain	TATA	Middle	Seq_anonymized_001587	0.8411206798709613	1.011183263593216	1.0118410846354284	-0.0006578210422123476
Seq01955+dnafountain_TATA_middle	False	True	True	True	Seq01955	dnafountain_TATA_middle	dnafountain	TATA	Middle	Seq_anonymized_001590	0.8884093228327659	1.0066004936456991	1.0060044224013702	0.0005960712443289218
Seq00221+dnafountain_TATA_5ntfront	False	True	True	True	Seq00221	dnafountain_TATA_5ntfront	dnafountain	TATA	5' + 5 nt	Seq_anonymized_001598	0.5220917329294206	0.99329323537745	0.9817586440590814	0.011534591318368537
Seq08219+internal_TCGTGT_back	True	False	True	True	Seq08219	internal_TCGTGT_back	internal	TCGTGT	3' end	Seq_anonymized_001599	0.8665756946523773	1.0066510250210263	1.0071286718724286	-0.00047764685140228025
Seq05656+dnafountain_AACA_middle	False	True	True	True	Seq05656	dnafountain_AACA_middle	dnafountain	AACA	Middle	Seq_anonymized_001602	0.6996388613892842	1.0114138885437736	1.0144157628300363	-0.003001874286262751
Seq08219+dnafountain_TATAT_5ntback	False	True	True	True	Seq08219	dnafountain_TATAT_5ntback	dnafountain	TATAT	3' - 5 nt	Seq_anonymized_001616	0.9989139618601132	1.0058569056927893	1.0071286718724286	-0.001271766179639311
Seq08115+internal_CGTG_5ntback	True	False	True	True	Seq08115	internal_CGTG_5ntback	internal	CGTG	3' - 5 nt	Seq_anonymized_001625	1.6272180613033718	0.9719139472192584	0.9704055221165434	0.001508425102714983
Seq08524+dnafountain_TATT_5ntfront	False	True	True	True	Seq08524	dnafountain_TATT_5ntfront	dnafountain	TATT	5' + 5 nt	Seq_anonymized_001643	0.6898633816842162	1.007852873678999	1.0108217935830692	-0.002968919904070333
Seq08061+internal_CGTGT_middle	True	False	True	True	Seq08061	internal_CGTGT_middle	internal	CGTGT	Middle	Seq_anonymized_001644	0.8588800175056258	0.9920449137679792	0.9961474403935792	-0.004102526625599956
Seq05033+dnafountain_TATT_5ntback	False	True	True	True	Seq05033	dnafountain_TATT_5ntback	dnafountain	TATT	3' - 5 nt	Seq_anonymized_001649	1.1407057499542677	1.008100897006659	1.009967370883919	-0.001866473877260022
Seq04297+internal_CGTG_5ntfront	True	False	True	True	Seq04297	internal_CGTG_5ntfront	internal	CGTG	5' + 5 nt	Seq_anonymized_001650	0.6259659280021707	1.0052168255661107	1.0011169005036815	0.004099925062429177
Seq01820+dnafountain_AACA_5ntback	False	True	True	True	Seq01820	dnafountain_AACA_5ntback	dnafountain	AACA	3' - 5 nt	Seq_anonymized_001655	0.9466519070835892	1.009962521707693	1.001906741994988	0.008055779712704991
Seq06105+internal_CGTGTG_front	True	False	True	True	Seq06105	internal_CGTGTG_front	internal	CGTGTG	5' end	Seq_anonymized_001658	2.330530716074608	0.9141057411893329	1.007922605151802	-0.09381686396246913
Seq01293+dnafountain_AACA_back	False	True	True	True	Seq01293	dnafountain_AACA_back	dnafountain	AACA	3' end	Seq_anonymized_001661	0.7877054750741243	0.9997566722707414	1.0077387406092169	-0.007982068338475479
Seq05519+dnafountain_TATA_5ntfront	False	True	True	True	Seq05519	dnafountain_TATA_5ntfront	dnafountain	TATA	5' + 5 nt	Seq_anonymized_001668	0.7591524826316897	1.0059992385284418	1.00723559699391	-0.0012363584654682125
Seq05046+dnafountain_AACA_middle	False	True	True	True	Seq05046	dnafountain_AACA_middle	dnafountain	AACA	Middle	Seq_anonymized_001671	0.9761579546279876	1.00471732380261	1.0044451195217143	0.0002722042808955827
Seq02910+internal_CGTGT_back	True	False	True	True	Seq02910	internal_CGTGT_back	internal	CGTGT	3' end	Seq_anonymized_001676	1.2788554777879506	0.9639641435579036	1.0064385103396891	-0.04247436678178551
Seq04077+dnafountain_AACA_middle	False	True	True	True	Seq04077	dnafountain_AACA_middle	dnafountain	AACA	Middle	Seq_anonymized_001681	1.52818129060304	0.9621813257898614	0.9674755754328545	-0.005294249642993076
Seq08654+internal_CGTG_back	True	False	True	True	Seq08654	internal_CGTG_back	internal	CGTG	3' end	Seq_anonymized_001692	0.754848946211223	1.009330189545959	1.0077162124482495	0.0016139770977094958
Seq02110+dnafountain_TATA_middle	False	True	True	True	Seq02110	dnafountain_TATA_middle	dnafountain	TATA	Middle	Seq_anonymized_001695	0.9567864784746926	1.0053326624477283	1.0020641085150197	0.00326855393270864
Seq01293+dnafountain_GCAC_5ntfront	False	True	True	True	Seq01293	dnafountain_GCAC_5ntfront	dnafountain	GCAC	5' + 5 nt	Seq_anonymized_001697	0.7803082667540379	1.0126738364138677	1.0077387406092169	0.004935095804650791
Seq04769+dnafountain_TATAT_5ntback	False	True	True	True	Seq04769	dnafountain_TATAT_5ntback	dnafountain	TATAT	3' - 5 nt	Seq_anonymized_001718	1.3406308795833817	0.9945398125221572	0.9989533110389154	-0.0044134985167582075
Seq09033+dnafountain_TATAT_back	False	True	True	True	Seq09033	dnafountain_TATAT_back	dnafountain	TATAT	3' end	Seq_anonymized_001728	0.6400786570834396	1.009063289728768	1.0078890493416215	0.001174240387146419
Seq05046+internal_TCGTGT_back	True	False	True	True	Seq05046	internal_TCGTGT_back	internal	TCGTGT	3' end	Seq_anonymized_001737	1.0147110347310422	1.004827303994379	1.0044451195217143	0.0003821844726645818
Seq08335+dnafountain_TATT_5ntback	False	True	True	True	Seq08335	dnafountain_TATT_5ntback	dnafountain	TATT	3' - 5 nt	Seq_anonymized_001744	0.808171051552678	1.008976405382851	1.0063792483842762	0.002597156998574768
Seq05033+dnafountain_GCAC_middle	False	True	True	True	Seq05033	dnafountain_GCAC_middle	dnafountain	GCAC	Middle	Seq_anonymized_001754	1.152586855552138	1.0095863640101952	1.009967370883919	-0.00038100687372377706
Seq01293+internal_TCGTGT_front	True	False	True	True	Seq01293	internal_TCGTGT_front	internal	TCGTGT	5' end	Seq_anonymized_001759	0.9617514886843488	0.996072069317743	1.0077387406092169	-0.011666671291473918
Seq02655+dnafountain_AACA_front	False	True	True	True	Seq02655	dnafountain_AACA_front	dnafountain	AACA	5' end	Seq_anonymized_001777	0.8518945037939769	1.002354475965591	1.0126652440639317	-0.01031076809834075
Seq01164+internal_GTCGTG_middle	True	False	True	True	Seq01164	internal_GTCGTG_middle	internal	GTCGTG	Middle	Seq_anonymized_001782	0.6709868559634126	1.0137902034410835	1.0118410846354284	0.0019491188056550701
Seq05519+dnafountain_TATA_front	False	True	True	True	Seq05519	dnafountain_TATA_front	dnafountain	TATA	5' end	Seq_anonymized_001790	0.8179647896808498	0.9980848658288178	1.00723559699391	-0.00915073116509213
Seq08654+internal_CGTGT_5ntback	True	False	True	True	Seq08654	internal_CGTGT_5ntback	internal	CGTGT	3' - 5 nt	Seq_anonymized_001799	0.907307566210976	0.9989461145537358	1.0077162124482495	-0.008770097894513662
Seq01955+dnafountain_TATT_5ntback	False	True	True	True	Seq01955	dnafountain_TATT_5ntback	dnafountain	TATT	3' - 5 nt	Seq_anonymized_001804	0.5493185332698192	1.0070807365763483	1.0060044224013702	0.0010763141749781102
Seq05519+dnafountain_TATT_5ntfront	False	True	True	True	Seq05519	dnafountain_TATT_5ntfront	dnafountain	TATT	5' + 5 nt	Seq_anonymized_001805	0.9487907345706754	1.003887761954281	1.00723559699391	-0.003347835039628988
Seq01293+internal_CGTGT_back	True	False	True	True	Seq01293	internal_CGTGT_back	internal	CGTGT	3' end	Seq_anonymized_001810	0.7262917193391858	1.009454771234449	1.0077387406092169	0.0017160306252321789
Seq06105+dnafountain_GCAC_5ntback	False	True	True	True	Seq06105	dnafountain_GCAC_5ntback	dnafountain	GCAC	3' - 5 nt	Seq_anonymized_001825	0.8393115600740887	1.0084792217062466	1.007922605151802	0.0005566165544446111
Seq03116+dnafountain_TATA_5ntback	False	True	True	True	Seq03116	dnafountain_TATA_5ntback	dnafountain	TATA	3' - 5 nt	Seq_anonymized_001827	0.7837268016488468	0.964931635354592	0.942212682717514	0.022718952637078016
Seq02910+internal_TCGTGT_front	True	False	True	True	Seq02910	internal_TCGTGT_front	internal	TCGTGT	5' end	Seq_anonymized_001834	1.140159678843095	0.9589258972211312	1.0064385103396891	-0.04751261311855792
Seq02110+dnafountain_AACA_front	False	True	True	True	Seq02110	dnafountain_AACA_front	dnafountain	AACA	5' end	Seq_anonymized_001842	0.996352977762645	1.0100774147960372	1.0020641085150197	0.008013306281017485
Seq05046+internal_CGTGTG_back	True	False	True	True	Seq05046	internal_CGTGTG_back	internal	CGTGTG	3' end	Seq_anonymized_001847	0.6299395041727626	1.0066551733329443	1.0044451195217143	0.0022100538112299617
Seq05046+internal_CGTGTG_front	True	False	True	True	Seq05046	internal_CGTGTG_front	internal	CGTGTG	5' end	Seq_anonymized_001852	3.2213607622879303	0.9870061822794314	1.0044451195217143	-0.01743893724228296
Seq08061+dnafountain_TATT_middle	False	True	True	True	Seq08061	dnafountain_TATT_middle	dnafountain	TATT	Middle	Seq_anonymized_001870	0.8711641397301585	0.9959919686097282	0.9961474403935792	-0.00015547178385100224
Seq08061+dnafountain_TATA_5ntfront	False	True	True	True	Seq08061	dnafountain_TATA_5ntfront	dnafountain	TATA	5' + 5 nt	Seq_anonymized_001871	0.9754408833796988	0.992274179731666	0.9961474403935792	-0.0038732606619131804
Seq00036+internal_CGTG_5ntback	True	False	True	True	Seq00036	internal_CGTG_5ntback	internal	CGTG	3' - 5 nt	Seq_anonymized_001874	1.1390547991733817	1.0106258743160317	1.0111168994011177	-0.0004910250850860276
Seq00036+internal_GTCGTG_middle	True	False	True	True	Seq00036	internal_GTCGTG_middle	internal	GTCGTG	Middle	Seq_anonymized_001877	1.040056065721099	1.0136986435158677	1.0111168994011177	0.0025817441147499842
Seq00582+dnafountain_TATAT_5ntback	False	True	True	True	Seq00582	dnafountain_TATAT_5ntback	dnafountain	TATAT	3' - 5 nt	Seq_anonymized_001881	0.7635159572496801	1.009671845073565	1.0107801800138267	-0.001108334940261635
Seq08524+internal_CGTGT_5ntfront	True	False	True	True	Seq08524	internal_CGTGT_5ntfront	internal	CGTGT	5' + 5 nt	Seq_anonymized_001891	0.8670677044514647	1.00899412206855	1.0108217935830692	-0.0018276715145191247
Seq05519+internal_TCGTGT_back	True	False	True	True	Seq05519	internal_TCGTGT_back	internal	TCGTGT	3' end	Seq_anonymized_001893	1.9421517696430075	0.996470639003765	1.00723559699391	-0.010764957990144985
Seq01156+dnafountain_TATA_front	False	True	True	True	Seq01156	dnafountain_TATA_front	dnafountain	TATA	5' end	Seq_anonymized_001898	0.6370082320573787	1.014931369780896	1.0158038677284422	-0.0008724979475462913
Seq08524+internal_CGTG_5ntback	True	False	True	True	Seq08524	internal_CGTG_5ntback	internal	CGTG	3' - 5 nt	Seq_anonymized_001906	1.049871545978526	1.0047555454016353	1.0108217935830692	-0.006066248181433975
Seq05046+dnafountain_TATT_5ntback	False	True	True	True	Seq05046	dnafountain_TATT_5ntback	dnafountain	TATT	3' - 5 nt	Seq_anonymized_001910	1.0752941729592649	1.0023618151750349	1.0044451195217143	-0.002083304346679471
Seq01164+dnafountain_GCAC_middle	False	True	True	True	Seq01164	dnafountain_GCAC_middle	dnafountain	GCAC	Middle	Seq_anonymized_001915	0.7839588330116803	1.014734736146764	1.0118410846354284	0.002893651511335582
Seq08219+dnafountain_AACA_front	False	True	True	True	Seq08219	dnafountain_AACA_front	dnafountain	AACA	5' end	Seq_anonymized_001917	0.770731401951197	1.0072516998576213	1.0071286718724286	0.00012302798519270297
Seq00036+internal_CGTGTG_back	True	False	True	True	Seq00036	internal_CGTGTG_back	internal	CGTGTG	3' end	Seq_anonymized_001922	0.962275216034508	1.004685026847237	1.0111168994011177	-0.00643187255388078
Seq08335+internal_GTCGTG_back	True	False	True	True	Seq08335	internal_GTCGTG_back	internal	GTCGTG	3' end	Seq_anonymized_001923	0.8908402124094034	0.9925654735142968	1.0063792483842762	-0.013813774869979367
Seq04077+dnafountain_TATT_5ntfront	False	True	True	True	Seq04077	dnafountain_TATT_5ntfront	dnafountain	TATT	5' + 5 nt	Seq_anonymized_001935	1.916791727729972	0.9580996035054578	0.9674755754328545	-0.009375971927396698
Seq02764+internal_CGTG_middle	True	False	True	True	Seq02764	internal_CGTG_middle	internal	CGTG	Middle	Seq_anonymized_001939	0.7404510331528282	1.012608340848825	1.0116425659835104	0.0009657748653144616
Seq05019+dnafountain_TATT_back	False	True	True	True	Seq05019	dnafountain_TATT_back	dnafountain	TATT	3' end	Seq_anonymized_001945	0.9983508490407592	1.0108434493029894	1.0114008142919884	-0.0005573649889989429
Seq02910+internal_GTCGTG_back	True	False	True	True	Seq02910	internal_GTCGTG_back	internal	GTCGTG	3' end	Seq_anonymized_001969	1.060435265346466	1.0063571825376112	1.0064385103396891	-8.1327802077924e-05
Seq05019+dnafountain_GCAC_5ntfront	False	True	True	True	Seq05019	dnafountain_GCAC_5ntfront	dnafountain	GCAC	5' + 5 nt	Seq_anonymized_001975	0.8791572618865631	1.010543282094592	1.0114008142919884	-0.0008575321973962602
Seq00036+dnafountain_GCAC_middle	False	True	True	True	Seq00036	dnafountain_GCAC_middle	dnafountain	GCAC	Middle	Seq_anonymized_001983	0.9494949210604884	1.0093246174539106	1.0111168994011177	-0.0017922819472071527
Seq04769+dnafountain_TATAT_back	False	True	True	True	Seq04769	dnafountain_TATAT_back	dnafountain	TATAT	3' end	Seq_anonymized_001984	1.1637776650201228	0.9963017460663762	0.9989533110389154	-0.0026515649725391555
Seq08654+dnafountain_TATAT_back	False	True	True	True	Seq08654	dnafountain_TATAT_back	dnafountain	TATAT	3' end	Seq_anonymized_001998	0.4931780298221989	1.0013973870659247	1.0077162124482495	-0.006318825382324755
Seq08563+internal_GTCGTG_5ntfront	True	False	True	True	Seq08563	internal_GTCGTG_5ntfront	internal	GTCGTG	5' + 5 nt	Seq_anonymized_001999	1.0695597605254097	1.0043405829938634	1.001500406432402	0.002840176561461405
Seq08654+internal_CGTG_5ntback	True	False	True	True	Seq08654	internal_CGTG_5ntback	internal	CGTG	3' - 5 nt	Seq_anonymized_002002	0.8376973162635696	1.0053259018875649	1.0077162124482495	-0.0023903105606846164
Seq05519+internal_TCGTGT_middle	True	False	True	True	Seq05519	internal_TCGTGT_middle	internal	TCGTGT	Middle	Seq_anonymized_002004	0.8630632871527967	1.0066432355976729	1.00723559699391	-0.0005923613962370844
Seq05997+dnafountain_AACA_back	False	True	True	True	Seq05997	dnafountain_AACA_back	dnafountain	AACA	3' end	Seq_anonymized_002006	0.6891428811586253	1.010735062446482	1.014549526939654	-0.0038144644931721317
Seq03559+internal_TCGTGT_front	True	False	True	True	Seq03559	internal_TCGTGT_front	internal	TCGTGT	5' end	Seq_anonymized_002009	1.2051239789000316	0.991956632520523	1.0096146930446792	-0.017658060524156194
Seq02655+dnafountain_TATA_5ntfront	False	True	True	True	Seq02655	dnafountain_TATA_5ntfront	dnafountain	TATA	5' + 5 nt	Seq_anonymized_002010	0.8030057403469708	1.012767382412002	1.0126652440639317	0.00010213834807037969
Seq02655+dnafountain_TATT_back	False	True	True	True	Seq02655	dnafountain_TATT_back	dnafountain	TATT	3' end	Seq_anonymized_002013	0.6900560613339063	1.013654086942562	1.0126652440639317	0.000988842878630436
Seq01156+dnafountain_TATT_front	False	True	True	True	Seq01156	dnafountain_TATT_front	dnafountain	TATT	5' end	Seq_anonymized_002031	0.636464879298955	1.0140270275747194	1.0158038677284422	-0.001776840153722814
Seq01156+dnafountain_GCAC_back	False	True	True	True	Seq01156	dnafountain_GCAC_back	dnafountain	GCAC	3' end	Seq_anonymized_002032	0.4474436151662443	1.0181500553265617	1.0158038677284422	0.0023461875981194424
Seq09033+internal_CGTGT_back	True	False	True	True	Seq09033	internal_CGTGT_back	internal	CGTGT	3' end	Seq_anonymized_002037	0.9072919755013809	1.0046997656901042	1.0078890493416215	-0.0031892836515172718
Seq01293+dnafountain_TATAT_5ntback	False	True	True	True	Seq01293	dnafountain_TATAT_5ntback	dnafountain	TATAT	3' - 5 nt	Seq_anonymized_002038	0.6694116071859038	1.0101898300039436	1.0077387406092169	0.002451089394726713
Seq06035+dnafountain_TATT_back	False	True	True	True	Seq06035	dnafountain_TATT_back	dnafountain	TATT	3' end	Seq_anonymized_002039	0.7093682310594623	1.0149087525286	0.9815381048142192	0.03337064771438081
Seq08219+internal_TCGTGT_5ntback	True	False	True	True	Seq08219	internal_TCGTGT_5ntback	internal	TCGTGT	3' - 5 nt	Seq_anonymized_002040	0.9757916469680084	1.0072288802019818	1.0071286718724286	0.00010020832955315306
Seq08115+internal_CGTGT_front	True	False	True	True	Seq08115	internal_CGTGT_front	internal	CGTGT	5' end	Seq_anonymized_002045	1.2517708361634408	0.9704559351393076	0.9704055221165434	5.041302276420634e-05
Seq05019+internal_CGTGTG_5ntback	True	False	True	True	Seq05019	internal_CGTGTG_5ntback	internal	CGTGTG	3' - 5 nt	Seq_anonymized_002046	0.7475716239481007	1.010082086765293	1.0114008142919884	-0.0013187275266952625
Seq05019+dnafountain_AACA_5ntfront	False	True	True	True	Seq05019	dnafountain_AACA_5ntfront	dnafountain	AACA	5' + 5 nt	Seq_anonymized_002055	0.637440141468145	1.013519884404684	1.0114008142919884	0.0021190701126956313
Seq02910+internal_GTCGTG_middle	True	False	True	True	Seq02910	internal_GTCGTG_middle	internal	GTCGTG	Middle	Seq_anonymized_002060	0.9284764077118068	1.0051439079719364	1.0064385103396891	-0.0012946023677526952
Seq05997+dnafountain_TATT_5ntfront	False	True	True	True	Seq05997	dnafountain_TATT_5ntfront	dnafountain	TATT	5' + 5 nt	Seq_anonymized_002062	0.771817250789261	1.0105008289642252	1.014549526939654	-0.004048697975428839
Seq03559+internal_TCGTGT_5ntfront	True	False	True	True	Seq03559	internal_TCGTGT_5ntfront	internal	TCGTGT	5' + 5 nt	Seq_anonymized_002069	9.705445322969506	0.848519589283051	1.0096146930446792	-0.16109510376162817
Seq03559+dnafountain_TATAT_5ntback	False	True	True	True	Seq03559	dnafountain_TATAT_5ntback	dnafountain	TATAT	3' - 5 nt	Seq_anonymized_002073	1.3401685629391782	1.00412488507866	1.0096146930446792	-0.005489807966019278
Seq01820+dnafountain_TATA_front	False	True	True	True	Seq01820	dnafountain_TATA_front	dnafountain	TATA	5' end	Seq_anonymized_002076	1.0783665405031482	1.0063569941241977	1.001906741994988	0.004450252129209575
Seq09668+dnafountain_GCAC_back	False	True	True	True	Seq09668	dnafountain_GCAC_back	dnafountain	GCAC	3' end	Seq_anonymized_002078	1.3517251243605382	0.9559550393572354	0.9924010644466028	-0.03644602508936745
Seq04769+dnafountain_TATT_5ntfront	False	True	True	True	Seq04769	dnafountain_TATT_5ntfront	dnafountain	TATT	5' + 5 nt	Seq_anonymized_002085	1.0613458939546163	0.9964457473905228	0.9989533110389154	-0.0025075636483925523
Seq05019+dnafountain_TATA_back	False	True	True	True	Seq05019	dnafountain_TATA_back	dnafountain	TATA	3' end	Seq_anonymized_002094	1.1861329057786494	1.0073797544363747	1.0114008142919884	-0.004021059855613629
Seq04769+dnafountain_GCAC_back	False	True	True	True	Seq04769	dnafountain_GCAC_back	dnafountain	GCAC	3' end	Seq_anonymized_002095	1.335759844466544	0.992905507413668	0.9989533110389154	-0.006047803625247372
Seq08335+internal_CGTGTG_back	True	False	True	True	Seq08335	internal_CGTGTG_back	internal	CGTGTG	3' end	Seq_anonymized_002098	1.0085064349612385	0.99409144048739	1.0063792483842762	-0.012287807896886216
Seq01156+internal_GTCGTG_5ntfront	True	False	True	True	Seq01156	internal_GTCGTG_5ntfront	internal	GTCGTG	5' + 5 nt	Seq_anonymized_002107	0.8343806855991597	1.0136604728472762	1.0158038677284422	-0.002143394881165994
Seq05997+dnafountain_TATA_5ntfront	False	True	True	True	Seq05997	dnafountain_TATA_5ntfront	dnafountain	TATA	5' + 5 nt	Seq_anonymized_002138	0.8843025999716994	1.011209277990663	1.014549526939654	-0.003340248948991098
Seq06035+dnafountain_AACA_middle	False	True	True	True	Seq06035	dnafountain_AACA_middle	dnafountain	AACA	Middle	Seq_anonymized_002144	1.2174646349370732	0.983097641460284	0.9815381048142192	0.0015595366460647853
Seq05019+dnafountain_AACA_5ntback	False	True	True	True	Seq05019	dnafountain_AACA_5ntback	dnafountain	AACA	3' - 5 nt	Seq_anonymized_002157	0.8646033230645755	1.008732556630825	1.0114008142919884	-0.002668257661163409
Seq08115+dnafountain_GCAC_5ntback	False	True	True	True	Seq08115	dnafountain_GCAC_5ntback	dnafountain	GCAC	3' - 5 nt	Seq_anonymized_002161	1.3530067187910937	0.973564896719545	0.9704055221165434	0.003159374603001641
Seq09668+dnafountain_TATA_5ntfront	False	True	True	True	Seq09668	dnafountain_TATA_5ntfront	dnafountain	TATA	5' + 5 nt	Seq_anonymized_002167	0.7856659429184647	1.0045984952357512	0.9924010644466028	0.012197430789148367
Seq00221+dnafountain_TATA_5ntback	False	True	True	True	Seq00221	dnafountain_TATA_5ntback	dnafountain	TATA	3' - 5 nt	Seq_anonymized_002172	0.551567068603917	0.9866583298570536	0.9817586440590814	0.004899685797972175
Seq05997+dnafountain_TATA_front	False	True	True	True	Seq05997	dnafountain_TATA_front	dnafountain	TATA	5' end	Seq_anonymized_002179	0.6806163255841631	1.0126032073720346	1.014549526939654	-0.001946319567619481
Seq02910+internal_GTCGTG_5ntback	True	False	True	True	Seq02910	internal_GTCGTG_5ntback	internal	GTCGTG	3' - 5 nt	Seq_anonymized_002191	0.860140942097649	1.0074410518346413	1.0064385103396891	0.0010025414949521583
Seq00036+internal_TCGTGT_middle	True	False	True	True	Seq00036	internal_TCGTGT_middle	internal	TCGTGT	Middle	Seq_anonymized_002193	1.0876719516027455	1.011232355346315	1.0111168994011177	0.00011545594519724034
Seq01293+internal_CGTGTG_5ntfront	True	False	True	True	Seq01293	internal_CGTGTG_5ntfront	internal	CGTGTG	5' + 5 nt	Seq_anonymized_002209	0.8597598916270345	1.0058330273500162	1.0077387406092169	-0.0019057132592006365
Seq06105+dnafountain_TATT_back	False	True	True	True	Seq06105	dnafountain_TATT_back	dnafountain	TATT	3' end	Seq_anonymized_002214	0.8380622577938652	1.0106382434556875	1.007922605151802	0.002715638303885548
Seq02910+internal_CGTG_back	True	False	True	True	Seq02910	internal_CGTG_back	internal	CGTG	3' end	Seq_anonymized_002216	0.767487248904474	1.0115807731510291	1.0064385103396891	0.005142262811340004
Seq04769+internal_CGTGT_front	True	True	True	True	Seq04769	internal_CGTGT_front	internal	CGTGT	5' end	Seq_anonymized_002231	1.7400866433648263	0.9513908789572988	0.9989533110389154	-0.04756243208161659
Seq06105+dnafountain_TATAT_front	False	True	True	True	Seq06105	dnafountain_TATAT_front	dnafountain	TATAT	5' end	Seq_anonymized_002232	0.901858930455986	1.0100893857529114	1.007922605151802	0.0021667806011094193
Seq01156+dnafountain_TATT_back	False	True	True	True	Seq01156	dnafountain_TATT_back	dnafountain	TATT	3' end	Seq_anonymized_002233	0.8774093087486636	1.0038949831449633	1.0158038677284422	-0.01190888458347894
Seq03116+internal_CGTGTG_front	True	False	True	True	Seq03116	internal_CGTGTG_front	internal	CGTGTG	5' end	Seq_anonymized_002248	1.1872786773236637	1.0033638931287243	0.942212682717514	0.0611512104112103
Seq08335+dnafountain_AACA_back	False	True	True	True	Seq08335	dnafountain_AACA_back	dnafountain	AACA	3' end	Seq_anonymized_002250	0.8066713999499863	1.0095110464622954	1.0063792483842762	0.003131798078019221
Seq09033+internal_CGTG_back	True	False	True	True	Seq09033	internal_CGTG_back	internal	CGTG	3' end	Seq_anonymized_002255	1.1058846405128937	1.0092374154171335	1.0078890493416215	0.0013483660755120308
Seq03559+dnafountain_AACA_5ntfront	False	True	True	True	Seq03559	dnafountain_AACA_5ntfront	dnafountain	AACA	5' + 5 nt	Seq_anonymized_002256	1.1208685078458904	1.0039865470221423	1.0096146930446792	-0.005628146022536917
Seq00639+dnafountain_GCAC_front	False	True	True	True	Seq00639	dnafountain_GCAC_front	dnafountain	GCAC	5' end	Seq_anonymized_002259	1.0334904306068708	0.990117744200262	1.0040739988986451	-0.01395625469838313
Seq03559+internal_GTCGTG_middle	True	False	True	True	Seq03559	internal_GTCGTG_middle	internal	GTCGTG	Middle	Seq_anonymized_002262	1.2088570199481723	1.0046771595237587	1.0096146930446792	-0.004937533520920523
Seq03273+internal_TCGTGT_back	True	False	True	True	Seq03273	internal_TCGTGT_back	internal	TCGTGT	3' end	Seq_anonymized_002266	0.917895558020578	1.0047953876797449	0.9750655749378796	0.029729812741865258
Seq01955+internal_TCGTGT_5ntfront	True	False	True	True	Seq01955	internal_TCGTGT_5ntfront	internal	TCGTGT	5' + 5 nt	Seq_anonymized_002267	0.637844415235303	1.0070493904341031	1.0060044224013702	0.001044968032732907
Seq05033+internal_GTCGTG_back	True	False	True	True	Seq05033	internal_GTCGTG_back	internal	GTCGTG	3' end	Seq_anonymized_002272	0.8589613882958947	1.0106204217269756	1.009967370883919	0.0006530508430566684
Seq01156+internal_CGTGT_front	True	False	True	True	Seq01156	internal_CGTGT_front	internal	CGTGT	5' end	Seq_anonymized_002292	1.815017539928512	0.9607821798193408	1.0158038677284422	-0.05502168790910145
Seq08219+internal_CGTG_5ntfront	True	False	True	True	Seq08219	internal_CGTG_5ntfront	internal	CGTG	5' + 5 nt	Seq_anonymized_002295	0.9192240392852024	1.0079278497083777	1.0071286718724286	0.000799177835949072
Seq02655+internal_CGTGTG_back	True	False	True	True	Seq02655	internal_CGTGTG_back	internal	CGTGTG	3' end	Seq_anonymized_002303	1.4051953010433598	0.963066328360573	1.0126652440639317	-0.049598915703358615
Seq00036+dnafountain_AACA_front	False	True	True	True	Seq00036	dnafountain_AACA_front	dnafountain	AACA	5' end	Seq_anonymized_002314	0.7713706426306901	1.0135473862407691	1.0111168994011177	0.0024304868396514134
Seq01293+internal_TCGTGT_5ntback	True	False	True	True	Seq01293	internal_TCGTGT_5ntback	internal	TCGTGT	3' - 5 nt	Seq_anonymized_002317	1.7298328880167224	0.9966582238611024	1.0077387406092169	-0.0110805167481145
Seq02764+dnafountain_GCAC_5ntback	False	True	True	True	Seq02764	dnafountain_GCAC_5ntback	dnafountain	GCAC	3' - 5 nt	Seq_anonymized_002350	0.6929961694573821	1.0075942619718063	1.0116425659835104	-0.004048304011704085
Seq05997+internal_CGTGT_back	True	False	True	True	Seq05997	internal_CGTGT_back	internal	CGTGT	3' end	Seq_anonymized_002356	0.831309678914213	1.0049091923745714	1.014549526939654	-0.00964033456508262
Seq05019+dnafountain_AACA_front	False	True	True	True	Seq05019	dnafountain_AACA_front	dnafountain	AACA	5' end	Seq_anonymized_002360	0.7820070752410042	1.0104768475186303	1.0114008142919884	-0.0009239667733580426
Seq08219+internal_CGTGTG_back	True	False	True	True	Seq08219	internal_CGTGTG_back	internal	CGTGTG	3' end	Seq_anonymized_002361	1.0314726327661576	1.0066031185301063	1.0071286718724286	-0.0005255533423222936
Seq01955+dnafountain_TATAT_5ntback	False	True	True	True	Seq01955	dnafountain_TATAT_5ntback	dnafountain	TATAT	3' - 5 nt	Seq_anonymized_002362	0.794216477871666	1.0042069351332783	1.0060044224013702	-0.001797487268091924
Seq01955+internal_CGTGTG_5ntback	True	False	True	True	Seq01955	internal_CGTGTG_5ntback	internal	CGTGTG	3' - 5 nt	Seq_anonymized_002368	0.9862103337055986	0.99872935062534	1.0060044224013702	-0.007275071776030262
Seq08563+internal_CGTG_middle	True	False	True	True	Seq08563	internal_CGTG_middle	internal	CGTG	Middle	Seq_anonymized_002375	0.8954418361151897	1.0069478793338569	1.001500406432402	0.005447472901454864
Seq00036+dnafountain_TATAT_5ntback	False	True	True	True	Seq00036	dnafountain_TATAT_5ntback	dnafountain	TATAT	3' - 5 nt	Seq_anonymized_002376	1.0176710945650382	1.0127718533257857	1.0111168994011177	0.0016549539246679679
Seq05019+internal_TCGTGT_5ntback	True	False	True	True	Seq05019	internal_TCGTGT_5ntback	internal	TCGTGT	3' - 5 nt	Seq_anonymized_002380	1.0593820681143555	1.0079034736902033	1.0114008142919884	-0.0034973406017850817
Seq08219+dnafountain_GCAC_5ntback	False	True	True	True	Seq08219	dnafountain_GCAC_5ntback	dnafountain	GCAC	3' - 5 nt	Seq_anonymized_002382	0.7410928307059672	1.01080767303951	1.0071286718724286	0.0036790011670813083
Seq04769+internal_CGTG_5ntback	True	False	True	True	Seq04769	internal_CGTG_5ntback	internal	CGTG	3' - 5 nt	Seq_anonymized_002396	0.9113518454836034	0.998035905231108	0.9989533110389154	-0.0009174058078074143
Seq04297+dnafountain_TATT_back	False	True	True	True	Seq04297	dnafountain_TATT_back	dnafountain	TATT	3' end	Seq_anonymized_002398	0.6003391183136911	1.0120394371584227	1.0011169005036815	0.010922536654741188
Seq08219+internal_TCGTGT_5ntfront	True	False	True	True	Seq08219	internal_TCGTGT_5ntfront	internal	TCGTGT	5' + 5 nt	Seq_anonymized_002399	2.2877702074287	0.9471046582644757	1.0071286718724286	-0.06002401360795295
Seq08115+internal_GTCGTG_5ntfront	True	False	True	True	Seq08115	internal_GTCGTG_5ntfront	internal	GTCGTG	5' + 5 nt	Seq_anonymized_002401	1.0695524369419591	0.9773221863842856	0.9704055221165434	0.006916664267742179
Seq08115+dnafountain_TATT_middle	False	True	True	True	Seq08115	dnafountain_TATT_middle	dnafountain	TATT	Middle	Seq_anonymized_002402	1.4541702930728584	0.9735223874101934	0.9704055221165434	0.003116865293649962
Seq09668+dnafountain_AACA_back	False	True	True	True	Seq09668	dnafountain_AACA_back	dnafountain	AACA	3' end	Seq_anonymized_002403	1.1176096332486658	0.9931918066143764	0.9924010644466028	0.0007907421677736393
Seq08524+dnafountain_TATT_back	False	True	True	True	Seq08524	dnafountain_TATT_back	dnafountain	TATT	3' end	Seq_anonymized_002404	1.2001870848288578	1.0061529935120648	1.0108217935830692	-0.004668800071004453
Seq04769+internal_GTCGTG_5ntback	True	False	True	True	Seq04769	internal_GTCGTG_5ntback	internal	GTCGTG	3' - 5 nt	Seq_anonymized_002410	1.1145616479011198	0.9987118634010682	0.9989533110389154	-0.00024144763784716972
Seq01955+internal_GTCGTG_middle	True	False	True	True	Seq01955	internal_GTCGTG_middle	internal	GTCGTG	Middle	Seq_anonymized_002417	0.893607898875329	0.9951304299208054	1.0060044224013702	-0.010873992480564865
Seq08654+dnafountain_TATT_middle	False	True	True	True	Seq08654	dnafountain_TATT_middle	dnafountain	TATT	Middle	Seq_anonymized_002418	0.6731433392974523	1.0125907651707655	1.0077162124482495	0.0048745527225160235
Seq08219+dnafountain_TATA_back	False	True	True	True	Seq08219	dnafountain_TATA_back	dnafountain	TATA	3' end	Seq_anonymized_002419	0.8492424502057794	1.0034939997448404	1.0071286718724286	-0.0036346721275881677
Seq01164+internal_CGTG_middle	True	False	True	True	Seq01164	internal_CGTG_middle	internal	CGTG	Middle	Seq_anonymized_002420	0.7794516804086628	1.0133377974226676	1.0118410846354284	0.001496712787239174
Seq00639+internal_GTCGTG_middle	True	False	True	True	Seq00639	internal_GTCGTG_middle	internal	GTCGTG	Middle	Seq_anonymized_002424	0.8713717274463337	1.0014407633755746	1.0040739988986451	-0.0026332355230704874
Seq06105+dnafountain_TATAT_5ntfront	False	True	True	True	Seq06105	dnafountain_TATAT_5ntfront	dnafountain	TATAT	5' + 5 nt	Seq_anonymized_002438	0.8682542842649281	1.0087147053635286	1.007922605151802	0.0007921002117265985
Seq04297+dnafountain_GCAC_5ntback	False	True	True	True	Seq04297	dnafountain_GCAC_5ntback	dnafountain	GCAC	3' - 5 nt	Seq_anonymized_002445	0.7646292469092381	1.00475311478813	1.0011169005036815	0.0036362142844483802
Seq02910+internal_TCGTGT_5ntback	True	False	True	True	Seq02910	internal_TCGTGT_5ntback	internal	TCGTGT	3' - 5 nt	Seq_anonymized_002446	1.07840387771093	1.0064947059663585	1.0064385103396891	5.6195626669364174e-05
Seq01156+dnafountain_GCAC_5ntback	False	True	True	True	Seq01156	dnafountain_GCAC_5ntback	dnafountain	GCAC	3' - 5 nt	Seq_anonymized_002447	0.6915299616376959	1.0163080734457397	1.0158038677284422	0.000504205717297479
Seq05519+internal_GTCGTG_5ntfront	True	False	True	True	Seq05519	internal_GTCGTG_5ntfront	internal	GTCGTG	5' + 5 nt	Seq_anonymized_002463	0.7336589838025681	1.007213914110077	1.00723559699391	-2.1682883832863098e-05
Seq05997+internal_CGTGT_5ntback	True	True	True	True	Seq05997	internal_CGTGT_5ntback	internal	CGTGT	3' - 5 nt	Seq_anonymized_002468	0.9086873382326244	1.009924481894555	1.014549526939654	-0.004625045045099085
Seq08335+dnafountain_TATT_back	False	True	True	True	Seq08335	dnafountain_TATT_back	dnafountain	TATT	3' end	Seq_anonymized_002470	1.089390276761926	1.0087167927021905	1.0063792483842762	0.0023375443179143307
Seq06035+internal_CGTG_back	True	True	True	True	Seq06035	internal_CGTG_back	internal	CGTG	3' end	Seq_anonymized_002474	1.0111743041121264	0.985289318375818	0.9815381048142192	0.0037512135615987985
Seq00999+internal_GTCGTG_5ntback	True	False	True	True	Seq00999	internal_GTCGTG_5ntback	internal	GTCGTG	3' - 5 nt	Seq_anonymized_002475	1.188559287451279	1.0065790440604176	1.0097235668518951	-0.0031445227914774776
Seq03273+internal_CGTGT_5ntback	True	False	True	True	Seq03273	internal_CGTGT_5ntback	internal	CGTGT	3' - 5 nt	Seq_anonymized_002484	1.384714921438601	0.9700989502488706	0.9750655749378796	-0.004966624689008992
Seq01820+internal_GTCGTG_5ntfront	True	False	True	True	Seq01820	internal_GTCGTG_5ntfront	internal	GTCGTG	5' + 5 nt	Seq_anonymized_002485	1.347096996619071	1.005506551650494	1.001906741994988	0.003599809655505881
Seq03273+internal_CGTG_5ntback	True	False	True	True	Seq03273	internal_CGTG_5ntback	internal	CGTG	3' - 5 nt	Seq_anonymized_002486	1.1364419955344531	0.97580960280559	0.9750655749378796	0.0007440278677104395
Seq08115+internal_CGTGTG_5ntfront	True	False	True	True	Seq08115	internal_CGTGTG_5ntfront	internal	CGTGTG	5' + 5 nt	Seq_anonymized_002491	2.7295653945707024	0.9380260486857008	0.9704055221165434	-0.032379473430842576
Seq01053+internal_CGTGTG_middle	True	False	True	True	Seq01053	internal_CGTGTG_middle	internal	CGTGTG	Middle	Seq_anonymized_002492	0.7220651040428602	1.0108406477922938	1.0083072764566827	0.0025333713356110454
Seq01820+internal_CGTGT_back	True	False	True	True	Seq01820	internal_CGTGT_back	internal	CGTGT	3' end	Seq_anonymized_002500	1.1735082317071477	0.9947287988467578	1.001906741994988	-0.007177943148230281
Seq08335+dnafountain_TATA_5ntback	False	True	True	True	Seq08335	dnafountain_TATA_5ntback	dnafountain	TATA	3' - 5 nt	Seq_anonymized_002501	0.9900637708050783	1.006984507739049	1.0063792483842762	0.0006052593547727358
Seq06035+dnafountain_GCAC_front	False	True	True	True	Seq06035	dnafountain_GCAC_front	dnafountain	GCAC	5' end	Seq_anonymized_002534	0.7699162591728047	1.011409256376392	0.9815381048142192	0.029871151562172682
Seq04769+internal_TCGTGT_5ntback	True	False	True	True	Seq04769	internal_TCGTGT_5ntback	internal	TCGTGT	3' - 5 nt	Seq_anonymized_002547	1.77405437259933	0.980560026732518	0.9989533110389154	-0.018393284306397417
Seq02655+internal_CGTGT_back	True	False	True	True	Seq02655	internal_CGTGT_back	internal	CGTGT	3' end	Seq_anonymized_002555	0.8191481471818307	1.0086313958866746	1.0126652440639317	-0.004033848177257049
Seq05519+dnafountain_TATA_middle	False	True	True	True	Seq05519	dnafountain_TATA_middle	dnafountain	TATA	Middle	Seq_anonymized_002564	0.8870998266122261	1.007672157877228	1.00723559699391	0.0004365608833181156
Seq08061+dnafountain_TATAT_back	False	True	True	True	Seq08061	dnafountain_TATAT_back	dnafountain	TATAT	3' end	Seq_anonymized_002565	0.9348033258533824	0.9742899022511922	0.9961474403935792	-0.021857538142387
Seq02110+internal_TCGTGT_back	True	False	True	True	Seq02110	internal_TCGTGT_back	internal	TCGTGT	3' end	Seq_anonymized_002567	0.9806232943212696	1.005088617077947	1.0020641085150197	0.0030245085629272417
Seq01293+internal_CGTG_middle	True	False	True	True	Seq01293	internal_CGTG_middle	internal	CGTG	Middle	Seq_anonymized_002583	0.7147110405662124	1.006315921647442	1.0077387406092169	-0.0014228189617748743
Seq02655+dnafountain_AACA_5ntback	False	True	True	True	Seq02655	dnafountain_AACA_5ntback	dnafountain	AACA	3' - 5 nt	Seq_anonymized_002584	0.9624375733957732	1.010251031069271	1.0126652440639317	-0.002414212994660714
Seq02655+dnafountain_TATAT_back	False	True	True	True	Seq02655	dnafountain_TATAT_back	dnafountain	TATAT	3' end	Seq_anonymized_002586	0.6747353785402375	1.0125576826126377	1.0126652440639317	-0.00010756145129398043
Seq00999+internal_GTCGTG_front	True	False	True	True	Seq00999	internal_GTCGTG_front	internal	GTCGTG	5' end	Seq_anonymized_002587	0.9183434690685424	0.9589723169851154	1.0097235668518951	-0.0507512498667797
Seq02655+dnafountain_AACA_middle	False	True	True	True	Seq02655	dnafountain_AACA_middle	dnafountain	AACA	Middle	Seq_anonymized_002590	0.5950239549884709	1.0146850136018617	1.0126652440639317	0.0020197695379300384
Seq08219+dnafountain_TATA_front	False	True	True	True	Seq08219	dnafountain_TATA_front	dnafountain	TATA	5' end	Seq_anonymized_002591	0.870351488153425	1.0043750229776205	1.0071286718724286	-0.002753648894808114
Seq09668+dnafountain_GCAC_5ntfront	False	True	True	True	Seq09668	dnafountain_GCAC_5ntfront	dnafountain	GCAC	5' + 5 nt	Seq_anonymized_002593	1.062263083182768	0.9968993964539248	0.9924010644466028	0.00449833200732197
Seq00639+dnafountain_TATAT_5ntback	False	True	True	True	Seq00639	dnafountain_TATAT_5ntback	dnafountain	TATAT	3' - 5 nt	Seq_anonymized_002615	1.279547563183853	0.9924185006673396	1.0040739988986451	-0.011655498231305517
Seq00221+dnafountain_GCAC_5ntfront	False	True	True	True	Seq00221	dnafountain_GCAC_5ntfront	dnafountain	GCAC	5' + 5 nt	Seq_anonymized_002618	1.0625565502405718	0.9846985165399303	0.9817586440590814	0.0029398724808489263
Seq00582+internal_GTCGTG_back	True	False	True	True	Seq00582	internal_GTCGTG_back	internal	GTCGTG	3' end	Seq_anonymized_002627	1.0555015315281355	1.003100887663735	1.0107801800138267	-0.007679292350091682
Seq00639+internal_TCGTGT_back	True	False	True	True	Seq00639	internal_TCGTGT_back	internal	TCGTGT	3' end	Seq_anonymized_002646	1.0414494877790408	1.0086726769198435	1.0040739988986451	0.004598678021198399
Seq06035+internal_TCGTGT_middle	True	False	True	True	Seq06035	internal_TCGTGT_middle	internal	TCGTGT	Middle	Seq_anonymized_002647	1.0987249692897985	0.988486324081348	0.9815381048142192	0.006948219267128741
Seq03559+dnafountain_GCAC_5ntfront	False	True	True	True	Seq03559	dnafountain_GCAC_5ntfront	dnafountain	GCAC	5' + 5 nt	Seq_anonymized_002648	0.9134321802080152	1.0057228897239003	1.0096146930446792	-0.003891803320778875
Seq08219+internal_CGTGTG_5ntback	True	False	True	True	Seq08219	internal_CGTGTG_5ntback	internal	CGTGTG	3' - 5 nt	Seq_anonymized_002650	0.5566844282046045	0.9565466340062748	1.0071286718724286	-0.050582037866153784
Seq09033+dnafountain_GCAC_5ntback	False	True	True	True	Seq09033	dnafountain_GCAC_5ntback	dnafountain	GCAC	3' - 5 nt	Seq_anonymized_002652	0.8452434884781187	1.0088879785023888	1.0078890493416215	0.0009989291607672701
Seq07376+dnafountain_TATT_front	False	True	True	True	Seq07376	dnafountain_TATT_front	dnafountain	TATT	5' end	Seq_anonymized_002659	1.1342959151619778	1.0035887020892078	1.0001984235216077	0.0033902785676001024
Seq01293+dnafountain_GCAC_front	False	True	True	True	Seq01293	dnafountain_GCAC_front	dnafountain	GCAC	5' end	Seq_anonymized_002660	0.8537940324817873	1.0101206330211658	1.0077387406092169	0.0023818924119489715
Seq02110+dnafountain_AACA_5ntback	False	True	True	True	Seq02110	dnafountain_AACA_5ntback	dnafountain	AACA	3' - 5 nt	Seq_anonymized_002669	1.0319704254550903	1.003441156445839	1.0020641085150197	0.0013770479308192751
Seq04297+dnafountain_TATT_front	False	True	True	True	Seq04297	dnafountain_TATT_front	dnafountain	TATT	5' end	Seq_anonymized_002675	0.8478967265424117	0.9924063847032704	1.0011169005036815	-0.008710515800411156
Seq02110+internal_CGTGT_middle	True	False	True	True	Seq02110	internal_CGTGT_middle	internal	CGTGT	Middle	Seq_anonymized_002676	1.111523851431313	1.004705515456099	1.0020641085150197	0.002641406941079394
Seq00582+dnafountain_AACA_5ntfront	False	True	True	True	Seq00582	dnafountain_AACA_5ntfront	dnafountain	AACA	5' + 5 nt	Seq_anonymized_002689	0.6731014773444931	1.0112632791581653	1.0107801800138267	0.00048309914433852796
Seq01164+internal_CGTG_5ntback	True	False	True	True	Seq01164	internal_CGTG_5ntback	internal	CGTG	3' - 5 nt	Seq_anonymized_002696	0.8191208598339598	1.0099949770715173	1.0118410846354284	-0.0018461075639111257
Seq02110+dnafountain_GCAC_front	False	True	True	True	Seq02110	dnafountain_GCAC_front	dnafountain	GCAC	5' end	Seq_anonymized_002703	1.8349932591085176	0.9689684383975988	1.0020641085150197	-0.03309567011742087
Seq08524+internal_TCGTGT_middle	True	False	True	True	Seq08524	internal_TCGTGT_middle	internal	TCGTGT	Middle	Seq_anonymized_002710	0.5075019753686387	0.9611885081955224	1.0108217935830692	-0.049633285387546855
Seq01293+dnafountain_TATA_middle	False	True	True	True	Seq01293	dnafountain_TATA_middle	dnafountain	TATA	Middle	Seq_anonymized_002716	0.8164548270454446	1.010273458592196	1.0077387406092169	0.0025347179829791067
Seq05046+internal_GTCGTG_5ntback	True	False	True	True	Seq05046	internal_GTCGTG_5ntback	internal	GTCGTG	3' - 5 nt	Seq_anonymized_002720	1.178435759265323	1.0025401873271913	1.0044451195217143	-0.0019049321945230346
Seq03273+internal_CGTGT_5ntfront	True	False	True	True	Seq03273	internal_CGTGT_5ntfront	internal	CGTGT	5' + 5 nt	Seq_anonymized_002726	7.08388364295458	0.8429950989293847	0.9750655749378796	-0.13207047600849486
Seq00639+dnafountain_AACA_front	False	True	True	True	Seq00639	dnafountain_AACA_front	dnafountain	AACA	5' end	Seq_anonymized_002733	0.7993482969862739	1.0092786310750563	1.0040739988986451	0.005204632176411206
Seq04077+internal_CGTG_back	True	True	True	True	Seq04077	internal_CGTG_back	internal	CGTG	3' end	Seq_anonymized_002737	1.5601420421114285	0.9579366450406084	0.9674755754328545	-0.00953893039224607
Seq01820+dnafountain_TATT_5ntback	False	True	True	True	Seq01820	dnafountain_TATT_5ntback	dnafountain	TATT	3' - 5 nt	Seq_anonymized_002742	1.1581698166120478	1.008081431990958	1.001906741994988	0.006174689995969818
Seq05997+dnafountain_AACA_middle	False	True	True	True	Seq05997	dnafountain_AACA_middle	dnafountain	AACA	Middle	Seq_anonymized_002746	0.8211743900722467	1.0141298515932635	1.014549526939654	-0.0004196753463905356
Seq01156+dnafountain_TATA_5ntfront	False	True	True	True	Seq01156	dnafountain_TATA_5ntfront	dnafountain	TATA	5' + 5 nt	Seq_anonymized_002753	0.5913391909868012	1.0147672243969337	1.0158038677284422	-0.0010366433315085466
Seq01164+internal_CGTG_5ntfront	True	False	True	True	Seq01164	internal_CGTG_5ntfront	internal	CGTG	5' + 5 nt	Seq_anonymized_002763	0.74755549038823	1.0113925588049817	1.0118410846354284	-0.0004485258304467443
Seq05046+internal_CGTG_back	True	False	True	True	Seq05046	internal_CGTG_back	internal	CGTG	3' end	Seq_anonymized_002778	0.8759304973097659	1.0068326852415073	1.0044451195217143	0.002387565719792928
Seq03559+internal_TCGTGT_middle	True	False	True	True	Seq03559	internal_TCGTGT_middle	internal	TCGTGT	Middle	Seq_anonymized_002787	0.9663814095223908	1.0078944689562177	1.0096146930446792	-0.0017202240884615083
Seq05656+dnafountain_TATA_5ntfront	False	True	True	True	Seq05656	dnafountain_TATA_5ntfront	dnafountain	TATA	5' + 5 nt	Seq_anonymized_002788	0.5289744808087801	1.014927689007893	1.0144157628300363	0.0005119261778567807
Seq04297+dnafountain_TATAT_5ntfront	False	True	True	True	Seq04297	dnafountain_TATAT_5ntfront	dnafountain	TATAT	5' + 5 nt	Seq_anonymized_002790	0.5718397436560643	1.0044080971540783	1.0011169005036815	0.003291196650396788
Seq04297+dnafountain_TATA_5ntfront	False	True	True	True	Seq04297	dnafountain_TATA_5ntfront	dnafountain	TATA	5' + 5 nt	Seq_anonymized_002799	0.6436811210524644	1.0008445891751256	1.0011169005036815	-0.00027231132855587425
Seq01955+internal_TCGTGT_front	True	False	True	True	Seq01955	internal_TCGTGT_front	internal	TCGTGT	5' end	Seq_anonymized_002802	1.2628418427898662	0.9451020335577686	1.0060044224013702	-0.06090238884360166
Seq04077+internal_CGTGT_front	True	False	True	True	Seq04077	internal_CGTGT_front	internal	CGTGT	5' end	Seq_anonymized_002812	1.6020928404700652	0.9667280014166773	0.9674755754328545	-0.0007475740161771993
Seq07376+internal_TCGTGT_front	True	False	True	True	Seq07376	internal_TCGTGT_front	internal	TCGTGT	5' end	Seq_anonymized_002814	3.030835105325741	0.9409206293568272	1.0001984235216077	-0.05927779416478052
Seq06035+dnafountain_TATT_front	False	True	True	True	Seq06035	dnafountain_TATT_front	dnafountain	TATT	5' end	Seq_anonymized_002822	0.6949795938484546	1.0169366331271334	0.9815381048142192	0.035398528312914235
Seq05019+internal_CGTG_back	True	False	True	True	Seq05019	internal_CGTG_back	internal	CGTG	3' end	Seq_anonymized_002828	6.044914041987905	0.8169905833104386	1.0114008142919884	-0.19441023098154975
Seq00999+dnafountain_AACA_5ntback	False	True	True	True	Seq00999	dnafountain_AACA_5ntback	dnafountain	AACA	3' - 5 nt	Seq_anonymized_002832	1.1318115107505904	1.0050093839027576	1.0097235668518951	-0.004714182949137502
Seq08335+internal_GTCGTG_5ntback	True	False	True	True	Seq08335	internal_GTCGTG_5ntback	internal	GTCGTG	3' - 5 nt	Seq_anonymized_002835	1.050854414775048	1.0057013974749631	1.0063792483842762	-0.0006778509093130491
Seq04077+dnafountain_TATA_back	False	True	True	True	Seq04077	dnafountain_TATA_back	dnafountain	TATA	3' end	Seq_anonymized_002837	0.6862315323030149	1.0083354360774237	0.9674755754328545	0.04085986064456926
Seq08219+internal_GTCGTG_5ntback	True	False	True	True	Seq08219	internal_GTCGTG_5ntback	internal	GTCGTG	3' - 5 nt	Seq_anonymized_002839	0.8510899694883957	1.0089857350962088	1.0071286718724286	0.0018570632237802087
Seq01820+dnafountain_TATA_5ntback	False	True	True	True	Seq01820	dnafountain_TATA_5ntback	dnafountain	TATA	3' - 5 nt	Seq_anonymized_002846	0.8670297690304579	1.0104343626890386	1.001906741994988	0.008527620694050553
Seq03273+internal_TCGTGT_front	True	False	True	True	Seq03273	internal_TCGTGT_front	internal	TCGTGT	5' end	Seq_anonymized_002849	1.4100332328971843	0.9730293803394292	0.9750655749378796	-0.0020361945984503915
Seq05019+dnafountain_TATAT_front	False	True	True	True	Seq05019	dnafountain_TATAT_front	dnafountain	TATAT	5' end	Seq_anonymized_002850	0.7557585699069375	1.0115219305413925	1.0114008142919884	0.00012111624940414067
Seq05046+dnafountain_TATT_back	False	True	True	True	Seq05046	dnafountain_TATT_back	dnafountain	TATT	3' end	Seq_anonymized_002855	0.6836790367307948	1.013084986277644	1.0044451195217143	0.00863986675592976
Seq04297+dnafountain_TATA_middle	False	True	True	True	Seq04297	dnafountain_TATA_middle	dnafountain	TATA	Middle	Seq_anonymized_002862	0.5875819943876731	1.0070486510433787	1.0011169005036815	0.005931750539697189
Seq00036+internal_GTCGTG_5ntback	True	False	True	True	Seq00036	internal_GTCGTG_5ntback	internal	GTCGTG	3' - 5 nt	Seq_anonymized_002863	1.0887067334394651	1.010018230368256	1.0111168994011177	-0.001098669032861599
Seq06105+internal_CGTGT_front	True	False	True	True	Seq06105	internal_CGTGT_front	internal	CGTGT	5' end	Seq_anonymized_002865	4.371768191080551	0.881207298820816	1.007922605151802	-0.12671530633098593
Seq03559+dnafountain_AACA_front	False	True	True	True	Seq03559	dnafountain_AACA_front	dnafountain	AACA	5' end	Seq_anonymized_002866	0.7601456834535646	1.0074912761053876	1.0096146930446792	-0.0021234169392916336
Seq04297+internal_TCGTGT_front	True	False	True	True	Seq04297	internal_TCGTGT_front	internal	TCGTGT	5' end	Seq_anonymized_002877	1.007457978148297	0.9855739591678188	1.0011169005036815	-0.015542941335862759
Seq08219+dnafountain_TATAT_back	False	True	True	True	Seq08219	dnafountain_TATAT_back	dnafountain	TATAT	3' end	Seq_anonymized_002891	0.6973517336942906	1.0115367818794747	1.0071286718724286	0.0044081100070461066
Seq00999+internal_CGTGTG_front	True	False	True	True	Seq00999	internal_CGTGTG_front	internal	CGTGTG	5' end	Seq_anonymized_002900	1.3388977786792795	0.9239974959783878	1.0097235668518951	-0.08572607087350737
Seq01293+dnafountain_TATAT_5ntfront	False	True	True	True	Seq01293	dnafountain_TATAT_5ntfront	dnafountain	TATAT	5' + 5 nt	Seq_anonymized_002913	0.6623870994341057	1.0115614499615997	1.0077387406092169	0.003822709352382825
Seq05656+internal_TCGTGT_5ntback	True	False	True	True	Seq05656	internal_TCGTGT_5ntback	internal	TCGTGT	3' - 5 nt	Seq_anonymized_002915	1.1154741410445572	1.008126759893545	1.0144157628300363	-0.006289002936491261
Seq08524+dnafountain_AACA_front	False	True	True	True	Seq08524	dnafountain_AACA_front	dnafountain	AACA	5' end	Seq_anonymized_002917	0.9905198782654232	1.005319820003593	1.0108217935830692	-0.005501973579476127
Seq07376+dnafountain_TATT_5ntback	False	True	True	True	Seq07376	dnafountain_TATT_5ntback	dnafountain	TATT	3' - 5 nt	Seq_anonymized_002924	0.8896005111667724	1.0003013352256325	1.0001984235216077	0.00010291170402476624
Seq05046+internal_CGTGTG_5ntback	True	False	True	True	Seq05046	internal_CGTGTG_5ntback	internal	CGTGTG	3' - 5 nt	Seq_anonymized_002925	1.7341100973848007	0.9839681446655456	1.0044451195217143	-0.020476974856168728
Seq08335+internal_CGTG_5ntfront	True	False	True	True	Seq08335	internal_CGTG_5ntfront	internal	CGTG	5' + 5 nt	Seq_anonymized_002927	1.1596402295348331	1.0040598351635506	1.0063792483842762	-0.002319413220725597
Seq02110+dnafountain_AACA_back	False	True	True	True	Seq02110	dnafountain_AACA_back	dnafountain	AACA	3' end	Seq_anonymized_002933	1.1014089535799292	1.0047930578826834	1.0020641085150197	0.002728949367663658
Seq02910+dnafountain_AACA_5ntfront	False	True	True	True	Seq02910	dnafountain_AACA_5ntfront	dnafountain	AACA	5' + 5 nt	Seq_anonymized_002937	0.820355618504993	1.0107582225983414	1.0064385103396891	0.004319712258652242
Seq08563+dnafountain_AACA_front	False	True	True	True	Seq08563	dnafountain_AACA_front	dnafountain	AACA	5' end	Seq_anonymized_002945	1.2615078295040152	0.9981953483678532	1.001500406432402	-0.003305058064548838
Seq02110+internal_CGTGTG_back	True	False	True	True	Seq02110	internal_CGTGTG_back	internal	CGTGTG	3' end	Seq_anonymized_002958	1.1405494955866569	1.007009441247169	1.0020641085150197	0.004945332732149366
Seq09668+dnafountain_TATA_back	False	True	True	True	Seq09668	dnafountain_TATA_back	dnafountain	TATA	3' end	Seq_anonymized_002960	0.9897141441640276	0.995750590353316	0.9924010644466028	0.0033495259067132244
Seq08061+internal_TCGTGT_front	True	False	True	True	Seq08061	internal_TCGTGT_front	internal	TCGTGT	5' end	Seq_anonymized_002961	1.879719720093924	0.9538782986042864	0.9961474403935792	-0.04226914178929275
Seq00221+internal_CGTG_5ntfront	True	False	True	True	Seq00221	internal_CGTG_5ntfront	internal	CGTG	5' + 5 nt	Seq_anonymized_002963	0.8235352885096207	0.9850871923162068	0.9817586440590814	0.0033285482571253633
Seq01293+internal_GTCGTG_back	True	False	True	True	Seq01293	internal_GTCGTG_back	internal	GTCGTG	3' end	Seq_anonymized_002977	0.8495364123465319	1.0059356197260174	1.0077387406092169	-0.0018031208831994494
Seq04769+dnafountain_TATT_middle	False	True	True	True	Seq04769	dnafountain_TATT_middle	dnafountain	TATT	Middle	Seq_anonymized_003022	0.9016176102720256	1.000552001275327	0.9989533110389154	0.0015986902364116817
Seq03116+internal_CGTG_5ntback	True	False	True	True	Seq03116	internal_CGTG_5ntback	internal	CGTG	3' - 5 nt	Seq_anonymized_003027	1.0474100200370045	0.9517246538306804	0.942212682717514	0.009511971113166373
Seq05656+internal_CGTG_back	True	False	True	True	Seq05656	internal_CGTG_back	internal	CGTG	3' end	Seq_anonymized_003035	1.0482979033709148	1.0040718416524592	1.0144157628300363	-0.010343921177577098
Seq05519+internal_CGTG_middle	True	True	True	True	Seq05519	internal_CGTG_middle	internal	CGTG	Middle	Seq_anonymized_003037	0.9341635208680186	1.007238925534583	1.00723559699391	3.328540673086522e-06
Seq00999+dnafountain_TATT_middle	False	True	True	True	Seq00999	dnafountain_TATT_middle	dnafountain	TATT	Middle	Seq_anonymized_003046	0.8319021908923065	1.006740660191073	1.0097235668518951	-0.0029829066608222377
Seq05046+dnafountain_TATT_middle	False	True	True	True	Seq05046	dnafountain_TATT_middle	dnafountain	TATT	Middle	Seq_anonymized_003048	0.6158002970442985	1.0080537676484564	1.0044451195217143	0.003608648126742109
Seq00999+dnafountain_AACA_5ntfront	False	True	True	True	Seq00999	dnafountain_AACA_5ntfront	dnafountain	AACA	5' + 5 nt	Seq_anonymized_003053	0.700226797149044	1.0102228774960007	1.0097235668518951	0.0004993106441055772
Seq08563+dnafountain_TATAT_5ntfront	False	True	True	True	Seq08563	dnafountain_TATAT_5ntfront	dnafountain	TATAT	5' + 5 nt	Seq_anonymized_003056	1.913881970967308	1.003903035768214	1.001500406432402	0.0024026293358119233
Seq06105+dnafountain_GCAC_back	False	True	True	True	Seq06105	dnafountain_GCAC_back	dnafountain	GCAC	3' end	Seq_anonymized_003058	1.1516039430885407	0.9842467688919336	1.007922605151802	-0.023675836259868355
Seq01164+dnafountain_TATA_5ntback	False	True	True	True	Seq01164	dnafountain_TATA_5ntback	dnafountain	TATA	3' - 5 nt	Seq_anonymized_003074	0.8344970814723418	1.0144049899766174	1.0118410846354284	0.002563905341188999
Seq00036+internal_TCGTGT_front	True	False	True	True	Seq00036	internal_TCGTGT_front	internal	TCGTGT	5' end	Seq_anonymized_003087	0.9075564048309736	0.9897870441466554	1.0111168994011177	-0.021329855254462293
Seq02110+dnafountain_TATA_front	False	True	True	True	Seq02110	dnafountain_TATA_front	dnafountain	TATA	5' end	Seq_anonymized_003097	0.9165891002553236	1.0066526791054895	1.0020641085150197	0.004588570590469798
Seq04077+internal_CGTGT_5ntback	True	False	True	True	Seq04077	internal_CGTGT_5ntback	internal	CGTGT	3' - 5 nt	Seq_anonymized_003105	2.1315830591860823	0.95571433938159	0.9674755754328545	-0.011761236051264445
Seq05046+internal_CGTGTG_middle	True	False	True	True	Seq05046	internal_CGTGTG_middle	internal	CGTGTG	Middle	Seq_anonymized_003106	1.7954803337010783	1.0055209674242611	1.0044451195217143	0.0010758479025467782
Seq08563+dnafountain_AACA_5ntback	False	True	True	True	Seq08563	dnafountain_AACA_5ntback	dnafountain	AACA	3' - 5 nt	Seq_anonymized_003108	0.843466863999659	1.0077772950044503	1.001500406432402	0.006276888572048334
Seq09668+dnafountain_TATAT_5ntback	False	True	True	True	Seq09668	dnafountain_TATAT_5ntback	dnafountain	TATAT	3' - 5 nt	Seq_anonymized_003109	1.024484444639435	0.99691953333214	0.9924010644466028	0.004518468885537197
Seq01293+dnafountain_TATAT_middle	False	True	True	True	Seq01293	dnafountain_TATAT_middle	dnafountain	TATAT	Middle	Seq_anonymized_003110	0.7711884214133445	1.0104500275226709	1.0077387406092169	0.002711286913454014
Seq03273+internal_TCGTGT_5ntback	True	False	True	True	Seq03273	internal_TCGTGT_5ntback	internal	TCGTGT	3' - 5 nt	Seq_anonymized_003115	1.5627193702241746	0.9689229058490112	0.9750655749378796	-0.006142669088868402
Seq06035+internal_TCGTGT_back	True	False	True	True	Seq06035	internal_TCGTGT_back	internal	TCGTGT	3' end	Seq_anonymized_003118	0.6866776778805834	1.016220101633085	0.9815381048142192	0.034681996818865746
Seq02655+internal_CGTG_middle	True	True	True	True	Seq02655	internal_CGTG_middle	internal	CGTG	Middle	Seq_anonymized_003123	0.7426438988822832	1.01089179493854	1.0126652440639317	-0.0017734491253915685
Seq04297+internal_CGTGTG_middle	True	False	True	True	Seq04297	internal_CGTGTG_middle	internal	CGTGTG	Middle	Seq_anonymized_003136	1.5736238502235316	1.0016932601627515	1.0011169005036815	0.0005763596590699915
Seq05033+internal_CGTGTG_back	True	False	True	True	Seq05033	internal_CGTGTG_back	internal	CGTGTG	3' end	Seq_anonymized_003144	0.7788958334957066	1.007854478824607	1.009967370883919	-0.002112892059311866
Seq05519+dnafountain_GCAC_5ntback	True	True	True	True	Seq05519	dnafountain_GCAC_5ntback	dnafountain	GCAC	3' - 5 nt	Seq_anonymized_003148	0.9128524889734806	1.0089961813669348	1.00723559699391	0.0017605843730248427
Seq03273+dnafountain_GCAC_5ntback	False	True	True	True	Seq03273	dnafountain_GCAC_5ntback	dnafountain	GCAC	3' - 5 nt	Seq_anonymized_003150	0.8259209128932389	0.9669078085653482	0.9750655749378796	-0.008157766372531405
Seq05997+dnafountain_AACA_5ntback	False	True	True	True	Seq05997	dnafountain_AACA_5ntback	dnafountain	AACA	3' - 5 nt	Seq_anonymized_003153	0.9813836581639692	1.0076259643829577	1.014549526939654	-0.00692356255669635
Seq02655+dnafountain_TATAT_front	False	True	True	True	Seq02655	dnafountain_TATAT_front	dnafountain	TATAT	5' end	Seq_anonymized_003154	1.156395734879519	1.012524400007142	1.0126652440639317	-0.00014084405678960188
Seq09668+dnafountain_AACA_5ntfront	False	True	True	True	Seq09668	dnafountain_AACA_5ntfront	dnafountain	AACA	5' + 5 nt	Seq_anonymized_003161	0.828639826203886	1.0025564988486433	0.9924010644466028	0.010155434402040475
Seq05997+dnafountain_TATA_middle	False	True	True	True	Seq05997	dnafountain_TATA_middle	dnafountain	TATA	Middle	Seq_anonymized_003163	0.968312768641721	1.012722709859351	1.014549526939654	-0.001826817080303078
Seq02085+internal_CGTGT_5ntfront	True	False	True	True	Seq02085	internal_CGTGT_5ntfront	internal	CGTGT	5' + 5 nt	Seq_anonymized_003168	0.9197115335205392	0.98367290568796	0.9869794020472846	-0.0033064963593246732
Seq02910+dnafountain_TATA_back	False	True	True	True	Seq02910	dnafountain_TATA_back	dnafountain	TATA	3' end	Seq_anonymized_003180	0.896839740125022	1.0064948082808742	1.0064385103396891	5.6297941185112776e-05
Seq09668+internal_GTCGTG_back	True	False	True	True	Seq09668	internal_GTCGTG_back	internal	GTCGTG	3' end	Seq_anonymized_003183	1.064453363766959	0.9914295128599748	0.9924010644466028	-0.0009715515866279834
Seq03116+dnafountain_GCAC_middle	False	True	True	True	Seq03116	dnafountain_GCAC_middle	dnafountain	GCAC	Middle	Seq_anonymized_003184	1.3578322004488674	0.9513304238472796	0.942212682717514	0.0091177411297656
Seq05019+internal_GTCGTG_5ntfront	True	False	True	True	Seq05019	internal_GTCGTG_5ntfront	internal	GTCGTG	5' + 5 nt	Seq_anonymized_003187	0.686726874885672	0.9564347095401649	1.0114008142919884	-0.05496610475182351
Seq05997+dnafountain_AACA_front	False	True	True	True	Seq05997	dnafountain_AACA_front	dnafountain	AACA	5' end	Seq_anonymized_003190	0.749835046247282	1.0059655028333931	1.014549526939654	-0.008584024106260912
Seq08654+internal_TCGTGT_5ntback	True	False	True	True	Seq08654	internal_TCGTGT_5ntback	internal	TCGTGT	3' - 5 nt	Seq_anonymized_003193	0.6806691370099028	1.0081691087416866	1.0077162124482495	0.0004528962934371439
Seq05656+internal_CGTG_middle	True	False	True	True	Seq05656	internal_CGTG_middle	internal	CGTG	Middle	Seq_anonymized_003202	1.0637954278397816	0.9976046851022086	1.0144157628300363	-0.01681107772782775
Seq05519+dnafountain_GCAC_middle	False	True	True	True	Seq05519	dnafountain_GCAC_middle	dnafountain	GCAC	Middle	Seq_anonymized_003224	0.9501679786899552	1.004196591100364	1.00723559699391	-0.0030390058935458875
Seq08524+internal_GTCGTG_front	True	False	True	True	Seq08524	internal_GTCGTG_front	internal	GTCGTG	5' end	Seq_anonymized_003227	6.700304461991609	0.8590647600304748	1.0108217935830692	-0.1517570335525944
Seq00582+dnafountain_TATAT_front	False	True	True	True	Seq00582	dnafountain_TATAT_front	dnafountain	TATAT	5' end	Seq_anonymized_003231	1.540815349680111	1.0053649763740715	1.0107801800138267	-0.005415203639755228
Seq05997+internal_CGTGT_front	True	False	True	True	Seq05997	internal_CGTGT_front	internal	CGTGT	5' end	Seq_anonymized_003243	1.0733730147555995	1.0076978061277868	1.014549526939654	-0.006851720811867246
Seq08563+dnafountain_GCAC_5ntback	False	True	True	True	Seq08563	dnafountain_GCAC_5ntback	dnafountain	GCAC	3' - 5 nt	Seq_anonymized_003248	1.3620241592838325	1.0034653765837025	1.001500406432402	0.0019649701513004825
Seq05033+dnafountain_TATAT_5ntback	False	True	True	True	Seq05033	dnafountain_TATAT_5ntback	dnafountain	TATAT	3' - 5 nt	Seq_anonymized_003258	0.8074412344326941	1.0113555872585185	1.009967370883919	0.0013882163745995157
Seq02110+internal_TCGTGT_front	True	False	True	True	Seq02110	internal_TCGTGT_front	internal	TCGTGT	5' end	Seq_anonymized_003272	1.2858448573674426	0.97884773687771	1.0020641085150197	-0.02321637163730972
Seq04769+dnafountain_GCAC_middle	False	True	True	True	Seq04769	dnafountain_GCAC_middle	dnafountain	GCAC	Middle	Seq_anonymized_003275	0.8800879981582661	0.996970336277614	0.9989533110389154	-0.0019829747613013815
Seq02110+dnafountain_TATA_5ntfront	False	True	True	True	Seq02110	dnafountain_TATA_5ntfront	dnafountain	TATA	5' + 5 nt	Seq_anonymized_003278	0.9715804509212465	1.002174956195823	1.0020641085150197	0.00011084768080338314
Seq01955+dnafountain_TATAT_front	False	True	True	True	Seq01955	dnafountain_TATAT_front	dnafountain	TATAT	5' end	Seq_anonymized_003282	1.5405361849886432	0.9934041121783748	1.0060044224013702	-0.012600310222995459
Seq02764+dnafountain_TATAT_back	False	True	True	True	Seq02764	dnafountain_TATAT_back	dnafountain	TATAT	3' end	Seq_anonymized_003285	0.5574189581062106	1.0130637432156822	1.0116425659835104	0.001421177232171722
Seq01293+dnafountain_AACA_5ntback	False	True	True	True	Seq01293	dnafountain_AACA_5ntback	dnafountain	AACA	3' - 5 nt	Seq_anonymized_003286	0.5858949008142798	1.011204268508556	1.0077387406092169	0.0034655278993391825
Seq02764+internal_GTCGTG_back	True	False	True	True	Seq02764	internal_GTCGTG_back	internal	GTCGTG	3' end	Seq_anonymized_003289	1.7896337648816694	1.0054369890903396	1.0116425659835104	-0.0062055768931708055
Seq05033+internal_CGTG_middle	True	False	True	True	Seq05033	internal_CGTG_middle	internal	CGTG	Middle	Seq_anonymized_003303	0.8348705036313305	1.0085923018389795	1.009967370883919	-0.0013750690449394476
Seq00999+internal_GTCGTG_5ntfront	True	False	True	True	Seq00999	internal_GTCGTG_5ntfront	internal	GTCGTG	5' + 5 nt	Seq_anonymized_003305	0.9788463034317192	1.0078498528036064	1.0097235668518951	-0.0018737140482887327
Seq00221+dnafountain_GCAC_back	False	True	True	True	Seq00221	dnafountain_GCAC_back	dnafountain	GCAC	3' end	Seq_anonymized_003310	0.6783201135435617	1.010090803603909	0.9817586440590814	0.028332159544827484
Seq01053+dnafountain_TATAT_back	False	True	True	True	Seq01053	dnafountain_TATAT_back	dnafountain	TATAT	3' end	Seq_anonymized_003317	0.7367863958725599	1.0136813571812155	1.0083072764566827	0.005374080724532826
Seq01293+dnafountain_GCAC_back	False	True	True	True	Seq01293	dnafountain_GCAC_back	dnafountain	GCAC	3' end	Seq_anonymized_003320	0.8104271502052078	1.0082835404617516	1.0077387406092169	0.0005447998525347497
Seq05019+dnafountain_GCAC_back	False	True	True	True	Seq05019	dnafountain_GCAC_back	dnafountain	GCAC	3' end	Seq_anonymized_003321	0.9719325959023948	1.0028639876062768	1.0114008142919884	-0.00853682668571154
Seq02910+dnafountain_AACA_back	False	True	True	True	Seq02910	dnafountain_AACA_back	dnafountain	AACA	3' end	Seq_anonymized_003323	0.6246715346965585	1.0104183277090302	1.0064385103396891	0.003979817369341054
Seq02085+dnafountain_TATAT_middle	False	True	True	True	Seq02085	dnafountain_TATAT_middle	dnafountain	TATAT	Middle	Seq_anonymized_003330	0.835372525299604	0.989480277194422	0.9869794020472846	0.0025008751471373714
Seq08115+dnafountain_AACA_back	False	True	True	True	Seq08115	dnafountain_AACA_back	dnafountain	AACA	3' end	Seq_anonymized_003338	1.1571452866361145	1.0063005790310846	0.9704055221165434	0.0358950569145412
Seq06035+dnafountain_GCAC_5ntback	False	True	True	True	Seq06035	dnafountain_GCAC_5ntback	dnafountain	GCAC	3' - 5 nt	Seq_anonymized_003344	1.2202572948789416	0.9764346365864938	0.9815381048142192	-0.0051034682277254495
Seq01164+internal_GTCGTG_back	True	False	True	True	Seq01164	internal_GTCGTG_back	internal	GTCGTG	3' end	Seq_anonymized_003354	1.0876522385723737	0.9826445537529044	1.0118410846354284	-0.029196530882524052
Seq02655+dnafountain_AACA_back	False	True	True	True	Seq02655	dnafountain_AACA_back	dnafountain	AACA	3' end	Seq_anonymized_003355	0.7797304750433978	1.0102183044765354	1.0126652440639317	-0.0024469395873962796
Seq08219+internal_GTCGTG_back	True	False	True	True	Seq08219	internal_GTCGTG_back	internal	GTCGTG	3' end	Seq_anonymized_003359	0.8080666748428791	1.005830138508654	1.0071286718724286	-0.0012985333637745011
Seq01293+dnafountain_TATA_back	False	True	True	True	Seq01293	dnafountain_TATA_back	dnafountain	TATA	3' end	Seq_anonymized_003366	0.8242947339529658	1.001117676313171	1.0077387406092169	-0.006621064296045809
Seq05019+dnafountain_TATA_5ntback	False	True	True	True	Seq05019	dnafountain_TATA_5ntback	dnafountain	TATA	3' - 5 nt	Seq_anonymized_003367	0.8268680202936739	1.0085248481307236	1.0114008142919884	-0.0028759661612647314
Seq01053+internal_CGTGT_back	True	False	True	True	Seq01053	internal_CGTGT_back	internal	CGTGT	3' end	Seq_anonymized_003381	0.6209230515403623	0.98573964689626	1.0083072764566827	-0.022567629560422686
Seq08335+internal_CGTG_middle	True	False	True	True	Seq08335	internal_CGTG_middle	internal	CGTG	Middle	Seq_anonymized_003383	0.8711666299616598	1.0093815418243053	1.0063792483842762	0.0030022934400291135
Seq06035+dnafountain_TATAT_middle	False	True	True	True	Seq06035	dnafountain_TATAT_middle	dnafountain	TATAT	Middle	Seq_anonymized_003390	0.769574728317442	0.988688876900924	0.9815381048142192	0.007150772086704782
Seq08335+dnafountain_TATAT_middle	False	True	True	True	Seq08335	dnafountain_TATAT_middle	dnafountain	TATAT	Middle	Seq_anonymized_003416	0.8761917725436208	1.0073699484310767	1.0063792483842762	0.0009907000468005744
Seq08115+dnafountain_GCAC_back	False	True	True	True	Seq08115	dnafountain_GCAC_back	dnafountain	GCAC	3' end	Seq_anonymized_003419	0.9189468491072856	1.0074678398854005	0.9704055221165434	0.037062317768857045
Seq05656+internal_CGTG_5ntfront	True	False	True	True	Seq05656	internal_CGTG_5ntfront	internal	CGTG	5' + 5 nt	Seq_anonymized_003428	0.7726255196314026	1.011234844317599	1.0144157628300363	-0.003180918512437403
Seq03273+dnafountain_TATAT_middle	False	True	True	True	Seq03273	dnafountain_TATAT_middle	dnafountain	TATAT	Middle	Seq_anonymized_003433	1.7582541806160594	0.9678761118869944	0.9750655749378796	-0.007189463050885192
Seq08219+dnafountain_GCAC_5ntfront	False	True	True	True	Seq08219	dnafountain_GCAC_5ntfront	dnafountain	GCAC	5' + 5 nt	Seq_anonymized_003440	1.1407217956434472	1.007824974651958	1.0071286718724286	0.0006963027795294785
Seq08061+internal_CGTGT_back	True	False	True	True	Seq08061	internal_CGTGT_back	internal	CGTGT	3' end	Seq_anonymized_003451	0.9232180383739226	0.9870388821161352	0.9961474403935792	-0.009108558277443946
Seq00999+dnafountain_TATA_middle	False	True	True	True	Seq00999	dnafountain_TATA_middle	dnafountain	TATA	Middle	Seq_anonymized_003452	0.736104036045995	1.0094139344530382	1.0097235668518951	-0.0003096323988569516
Seq00582+internal_CGTGTG_middle	True	True	True	True	Seq00582	internal_CGTGTG_middle	internal	CGTGTG	Middle	Seq_anonymized_003455	0.65235913459097	1.009404553509522	1.0107801800138267	-0.0013756265043047833
Seq08524+dnafountain_TATA_front	False	True	True	True	Seq08524	dnafountain_TATA_front	dnafountain	TATA	5' end	Seq_anonymized_003457	0.9082163108673544	1.009280080334713	1.0108217935830692	-0.001541713248356169
Seq09033+internal_CGTG_middle	True	False	True	True	Seq09033	internal_CGTG_middle	internal	CGTG	Middle	Seq_anonymized_003474	0.9992990087586978	1.0081342177034678	1.0078890493416215	0.000245168361846293
Seq04769+dnafountain_TATAT_5ntfront	False	True	True	True	Seq04769	dnafountain_TATAT_5ntfront	dnafountain	TATAT	5' + 5 nt	Seq_anonymized_003481	0.8598110261370384	1.000973190643129	0.9989533110389154	0.0020198796042135703
Seq00639+internal_TCGTGT_middle	True	False	True	True	Seq00639	internal_TCGTGT_middle	internal	TCGTGT	Middle	Seq_anonymized_003486	1.0596179978895348	0.9962311065898338	1.0040739988986451	-0.0078428923088113
Seq05656+internal_TCGTGT_middle	True	True	True	True	Seq05656	internal_TCGTGT_middle	internal	TCGTGT	Middle	Seq_anonymized_003488	0.8546450001213665	1.00803417208246	1.0144157628300363	-0.006381590747576382
Seq05019+dnafountain_TATA_front	False	True	True	True	Seq05019	dnafountain_TATA_front	dnafountain	TATA	5' end	Seq_anonymized_003495	0.6673153352203821	1.010714488394005	1.0114008142919884	-0.000686325897983453
Seq00036+dnafountain_TATA_5ntback	False	True	True	True	Seq00036	dnafountain_TATA_5ntback	dnafountain	TATA	3' - 5 nt	Seq_anonymized_003510	0.8486093975722286	1.0116418049616622	1.0111168994011177	0.0005249055605445196
Seq08524+dnafountain_AACA_5ntfront	False	True	True	True	Seq08524	dnafountain_AACA_5ntfront	dnafountain	AACA	5' + 5 nt	Seq_anonymized_003515	0.8266641492737532	1.012350086740322	1.0108217935830692	0.0015282931572526692
Seq04077+internal_GTCGTG_5ntfront	True	False	True	True	Seq04077	internal_GTCGTG_5ntfront	internal	GTCGTG	5' + 5 nt	Seq_anonymized_003516	1.3414569278380142	0.9566264261468188	0.9674755754328545	-0.010849149286035642
Seq00582+internal_TCGTGT_back	True	False	True	True	Seq00582	internal_TCGTGT_back	internal	TCGTGT	3' end	Seq_anonymized_003520	0.9657529000264932	1.0011838307401335	1.0107801800138267	-0.009596349273693239
Seq08335+dnafountain_TATAT_5ntfront	False	True	True	True	Seq08335	dnafountain_TATAT_5ntfront	dnafountain	TATAT	5' + 5 nt	Seq_anonymized_003521	1.1243766121332563	1.005401287414453	1.0063792483842762	-0.0009779609698232772
Seq08219+internal_GTCGTG_5ntfront	True	False	True	True	Seq08219	internal_GTCGTG_5ntfront	internal	GTCGTG	5' + 5 nt	Seq_anonymized_003526	1.2100539522394789	1.0035602230792715	1.0071286718724286	-0.0035684487931570974
Seq04769+internal_CGTG_front	True	False	True	True	Seq04769	internal_CGTG_front	internal	CGTG	5' end	Seq_anonymized_003531	1.2962888201321603	0.9631765910770284	0.9989533110389154	-0.03577671996188703
Seq04769+internal_CGTG_middle	True	False	True	True	Seq04769	internal_CGTG_middle	internal	CGTG	Middle	Seq_anonymized_003545	0.8906250354726184	1.0004894180043336	0.9989533110389154	0.0015361069654181714
Seq03559+dnafountain_TATT_middle	False	True	True	True	Seq03559	dnafountain_TATT_middle	dnafountain	TATT	Middle	Seq_anonymized_003547	0.9337407348815144	1.0060796788825868	1.0096146930446792	-0.0035350141620924536
Seq05656+internal_CGTGTG_5ntback	True	False	True	True	Seq05656	internal_CGTGTG_5ntback	internal	CGTGTG	3' - 5 nt	Seq_anonymized_003548	0.703876686716798	1.0085171002486328	1.0144157628300363	-0.00589866258140348
Seq04297+dnafountain_AACA_middle	False	True	True	True	Seq04297	dnafountain_AACA_middle	dnafountain	AACA	Middle	Seq_anonymized_003549	0.5364007228953208	1.0073803728238215	1.0011169005036815	0.006263472320140018
Seq08563+dnafountain_TATT_front	False	True	True	True	Seq08563	dnafountain_TATT_front	dnafountain	TATT	5' end	Seq_anonymized_003562	1.155315756194085	1.0061599291230277	1.001500406432402	0.004659522690625639
Seq03273+dnafountain_TATT_5ntback	False	True	True	True	Seq03273	dnafountain_TATT_5ntback	dnafountain	TATT	3' - 5 nt	Seq_anonymized_003565	1.258062386383329	0.9803115121508036	0.9750655749378796	0.00524593721292399
Seq08335+dnafountain_TATAT_5ntback	False	True	True	True	Seq08335	dnafountain_TATAT_5ntback	dnafountain	TATAT	3' - 5 nt	Seq_anonymized_003566	0.1119223090476835	1.0074126870525064	1.0063792483842762	0.0010334386682302465
Seq09033+internal_CGTGTG_front	True	False	True	True	Seq09033	internal_CGTGTG_front	internal	CGTGTG	5' end	Seq_anonymized_003567	1.8785428892428504	0.9699960711358564	1.0078890493416215	-0.03789297820576509
Seq00582+internal_CGTGT_middle	True	True	True	True	Seq00582	internal_CGTGT_middle	internal	CGTGT	Middle	Seq_anonymized_003568	0.7385738194886216	1.00881309100837	1.0107801800138267	-0.0019670890054568346
Seq03116+internal_TCGTGT_middle	True	False	True	True	Seq03116	internal_TCGTGT_middle	internal	TCGTGT	Middle	Seq_anonymized_003571	1.84751055786688	0.938277644045065	0.942212682717514	-0.003935038672449043
Seq05519+internal_CGTGTG_back	True	False	True	True	Seq05519	internal_CGTGTG_back	internal	CGTGTG	3' end	Seq_anonymized_003580	0.885867585551212	0.9995421271382108	1.00723559699391	-0.0076934698556991865
Seq08654+dnafountain_TATA_back	False	True	True	True	Seq08654	dnafountain_TATA_back	dnafountain	TATA	3' end	Seq_anonymized_003588	0.7305936610060937	1.0081630456696156	1.0077162124482495	0.00044683322136607195
Seq01164+dnafountain_TATAT_5ntback	False	True	True	True	Seq01164	dnafountain_TATAT_5ntback	dnafountain	TATAT	3' - 5 nt	Seq_anonymized_003593	0.729275469358094	1.014720329889505	1.0118410846354284	0.002879245254076457
Seq08524+dnafountain_GCAC_back	False	True	True	True	Seq08524	dnafountain_GCAC_back	dnafountain	GCAC	3' end	Seq_anonymized_003596	0.7507595796124517	1.0062265160068844	1.0108217935830692	-0.004595277576184831
Seq08061+dnafountain_TATT_5ntback	False	True	True	True	Seq08061	dnafountain_TATT_5ntback	dnafountain	TATT	3' - 5 nt	Seq_anonymized_003597	0.7342249732932707	1.001708101294781	0.9961474403935792	0.005560660901201886
Seq06035+dnafountain_AACA_front	False	True	True	True	Seq06035	dnafountain_AACA_front	dnafountain	AACA	5' end	Seq_anonymized_003605	1.1011486352140594	1.0124712976560926	0.9815381048142192	0.030933192841873347
Seq05046+internal_TCGTGT_5ntback	True	False	True	True	Seq05046	internal_TCGTGT_5ntback	internal	TCGTGT	3' - 5 nt	Seq_anonymized_003610	0.9268119012711726	1.0036001786725377	1.0044451195217143	-0.0008449408491766341
Seq08654+internal_GTCGTG_5ntfront	True	False	True	True	Seq08654	internal_GTCGTG_5ntfront	internal	GTCGTG	5' + 5 nt	Seq_anonymized_003611	0.9853166057716032	1.0081214463096186	1.0077162124482495	0.0004052338613691475
Seq00582+dnafountain_TATT_front	False	True	True	True	Seq00582	dnafountain_TATT_front	dnafountain	TATT	5' end	Seq_anonymized_003614	1.0080829714699613	1.0027167199709404	1.0107801800138267	-0.008063460042886383
Seq09668+internal_CGTGTG_front	True	False	True	True	Seq09668	internal_CGTGTG_front	internal	CGTGTG	5' end	Seq_anonymized_003620	0.9609486032823644	0.9965442520884348	0.9924010644466028	0.004143187641831969
Seq09668+internal_CGTG_front	True	False	True	True	Seq09668	internal_CGTG_front	internal	CGTG	5' end	Seq_anonymized_003621	0.7652747743546715	0.9844190786511826	0.9924010644466028	-0.007981985795420199
Seq05997+internal_CGTGTG_5ntback	True	False	True	True	Seq05997	internal_CGTGTG_5ntback	internal	CGTGTG	3' - 5 nt	Seq_anonymized_003635	0.8362844877373861	1.011915934392622	1.014549526939654	-0.002633592547031993
Seq02110+internal_TCGTGT_5ntfront	True	False	True	True	Seq02110	internal_TCGTGT_5ntfront	internal	TCGTGT	5' + 5 nt	Seq_anonymized_003638	2.442106022228644	0.9078064408930058	1.0020641085150197	-0.09425766762201393
Seq00999+dnafountain_GCAC_back	False	True	True	True	Seq00999	dnafountain_GCAC_back	dnafountain	GCAC	3' end	Seq_anonymized_003639	1.672200920060854	0.9604185049776568	1.0097235668518951	-0.04930506187423833
Seq09033+dnafountain_TATA_5ntback	False	True	True	True	Seq09033	dnafountain_TATA_5ntback	dnafountain	TATA	3' - 5 nt	Seq_anonymized_003645	1.2512950920370254	1.007439496946896	1.0078890493416215	-0.00044955239472543873
Seq07376+internal_TCGTGT_5ntback	True	False	True	True	Seq07376	internal_TCGTGT_5ntback	internal	TCGTGT	3' - 5 nt	Seq_anonymized_003650	1.385035888993411	0.999329056839765	1.0001984235216077	-0.000869366681842676
Seq05033+internal_CGTGTG_middle	True	False	True	True	Seq05033	internal_CGTGTG_middle	internal	CGTGTG	Middle	Seq_anonymized_003657	2.229098203246142	1.005805069901778	1.009967370883919	-0.004162300982140987
Seq06035+internal_CGTG_middle	True	False	True	True	Seq06035	internal_CGTG_middle	internal	CGTG	Middle	Seq_anonymized_003660	1.0527922312660971	0.9845086520284692	0.9815381048142192	0.002970547214249941
Seq04769+internal_GTCGTG_back	True	False	True	True	Seq04769	internal_GTCGTG_back	internal	GTCGTG	3' end	Seq_anonymized_003661	1.238652447575778	0.9961151216617532	0.9989533110389154	-0.0028381893771621813
Seq03273+dnafountain_TATAT_back	False	True	True	True	Seq03273	dnafountain_TATAT_back	dnafountain	TATAT	3' end	Seq_anonymized_003672	0.7454970777600972	1.010851032560679	0.9750655749378796	0.03578545762279939
Seq09033+internal_GTCGTG_5ntback	True	False	True	True	Seq09033	internal_GTCGTG_5ntback	internal	GTCGTG	3' - 5 nt	Seq_anonymized_003678	1.0453203455653712	0.993307963973606	1.0078890493416215	-0.0145810853680155
Seq06105+dnafountain_TATT_5ntback	False	True	True	True	Seq06105	dnafountain_TATT_5ntback	dnafountain	TATT	3' - 5 nt	Seq_anonymized_003684	0.7455711678091879	1.0089718743811815	1.007922605151802	0.0010492692293795347
Seq08115+dnafountain_TATA_5ntback	False	True	True	True	Seq08115	dnafountain_TATA_5ntback	dnafountain	TATA	3' - 5 nt	Seq_anonymized_003686	1.232798284384669	0.9799401202793252	0.9704055221165434	0.009534598162781793
Seq01820+internal_GTCGTG_front	True	False	True	True	Seq01820	internal_GTCGTG_front	internal	GTCGTG	5' end	Seq_anonymized_003688	1.9869954672949528	0.9449742098798224	1.001906741994988	-0.05693253211516569
Seq00999+internal_CGTGT_middle	True	False	True	True	Seq00999	internal_CGTGT_middle	internal	CGTGT	Middle	Seq_anonymized_003690	0.8548322477657769	1.011568940553404	1.0097235668518951	0.0018453737015089455
Seq05656+internal_TCGTGT_back	True	False	True	True	Seq05656	internal_TCGTGT_back	internal	TCGTGT	3' end	Seq_anonymized_003693	0.8717836036553862	1.0016353910797615	1.0144157628300363	-0.0127803717502748
Seq00221+dnafountain_TATAT_front	False	True	True	True	Seq00221	dnafountain_TATAT_front	dnafountain	TATAT	5' end	Seq_anonymized_003700	0.662885993597527	1.0114348319007431	0.9817586440590814	0.029676187841661705
Seq08061+dnafountain_AACA_5ntback	False	True	True	True	Seq08061	dnafountain_AACA_5ntback	dnafountain	AACA	3' - 5 nt	Seq_anonymized_003702	0.5476937091264812	1.0020056164223423	0.9961474403935792	0.005858176028763151
Seq02655+internal_CGTGT_front	True	False	True	True	Seq02655	internal_CGTGT_front	internal	CGTGT	5' end	Seq_anonymized_003706	1.6530735500193725	1.009602429489588	1.0126652440639317	-0.003062814574343653
Seq08654+dnafountain_TATAT_5ntfront	False	True	True	True	Seq08654	dnafountain_TATAT_5ntfront	dnafountain	TATAT	5' + 5 nt	Seq_anonymized_003714	0.7448341637026106	1.007065135125664	1.0077162124482495	-0.0006510773225854027
Seq04769+internal_TCGTGT_5ntfront	True	False	True	True	Seq04769	internal_TCGTGT_5ntfront	internal	TCGTGT	5' + 5 nt	Seq_anonymized_003716	0.8299182295923879	0.9998347601694924	0.9989533110389154	0.0008814491305769723
Seq06105+dnafountain_TATA_back	False	True	True	True	Seq06105	dnafountain_TATA_back	dnafountain	TATA	3' end	Seq_anonymized_003731	0.9798516556784432	1.011873651731482	1.007922605151802	0.003951046579679929
Seq09033+dnafountain_TATAT_front	False	True	True	True	Seq09033	dnafountain_TATAT_front	dnafountain	TATAT	5' end	Seq_anonymized_003734	0.9529708464111488	1.006688921762375	1.0078890493416215	-0.0012001275792465904
Seq06035+dnafountain_TATAT_5ntfront	False	True	True	True	Seq06035	dnafountain_TATAT_5ntfront	dnafountain	TATAT	5' + 5 nt	Seq_anonymized_003740	1.967987434618308	0.9828289578276256	0.9815381048142192	0.0012908530134063678
Seq01955+internal_CGTGTG_back	True	False	True	True	Seq01955	internal_CGTGTG_back	internal	CGTGTG	3' end	Seq_anonymized_003745	0.7043870057905555	1.0043827987910543	1.0060044224013702	-0.0016216236103159254
Seq02110+dnafountain_GCAC_middle	False	True	True	True	Seq02110	dnafountain_GCAC_middle	dnafountain	GCAC	Middle	Seq_anonymized_003757	0.8040224033218216	1.0061384566626663	1.0020641085150197	0.0040743481476466226
Seq08061+internal_CGTGTG_middle	True	False	True	True	Seq08061	internal_CGTGTG_middle	internal	CGTGTG	Middle	Seq_anonymized_003763	0.974868608208536	0.9918296755952322	0.9961474403935792	-0.004317764798347001
Seq08563+dnafountain_TATA_front	False	True	True	True	Seq08563	dnafountain_TATA_front	dnafountain	TATA	5' end	Seq_anonymized_003778	0.5796259055616548	1.012316128815416	1.001500406432402	0.010815722383014093
Seq01293+dnafountain_TATT_5ntfront	False	True	True	True	Seq01293	dnafountain_TATT_5ntfront	dnafountain	TATT	5' + 5 nt	Seq_anonymized_003789	0.6273400063508293	1.0111627953632525	1.0077387406092169	0.0034240547540356214
Seq05519+dnafountain_TATT_back	False	True	True	True	Seq05519	dnafountain_TATT_back	dnafountain	TATT	3' end	Seq_anonymized_003798	1.0936316709787277	0.9838332348493898	1.00723559699391	-0.023402362144520183
Seq02110+internal_TCGTGT_middle	True	False	True	True	Seq02110	internal_TCGTGT_middle	internal	TCGTGT	Middle	Seq_anonymized_003809	1.0695783234223528	1.0043201222473317	1.0020641085150197	0.00225601373231199
Seq02085+internal_CGTGT_middle	True	False	True	True	Seq02085	internal_CGTGT_middle	internal	CGTGT	Middle	Seq_anonymized_003811	1.0701111583106735	0.9841449488037294	0.9869794020472846	-0.002834453243555246
Seq05997+dnafountain_TATT_5ntback	False	True	True	True	Seq05997	dnafountain_TATT_5ntback	dnafountain	TATT	3' - 5 nt	Seq_anonymized_003816	0.7014528794546997	1.0136576047874652	1.014549526939654	-0.0008919221521888065
Seq01164+internal_GTCGTG_5ntback	True	False	True	True	Seq01164	internal_GTCGTG_5ntback	internal	GTCGTG	3' - 5 nt	Seq_anonymized_003817	1.0601697681970956	1.0100484459489012	1.0118410846354284	-0.001792638686527237
Seq08563+internal_CGTG_front	True	False	True	True	Seq08563	internal_CGTG_front	internal	CGTG	5' end	Seq_anonymized_003828	1.2240331566666944	1.0058935513116525	1.001500406432402	0.004393144879250466
Seq02110+internal_TCGTGT_5ntback	True	False	True	True	Seq02110	internal_TCGTGT_5ntback	internal	TCGTGT	3' - 5 nt	Seq_anonymized_003830	2.165085857272212	1.0046376141873472	1.0020641085150197	0.002573505672327503
Seq09033+internal_CGTGTG_back	True	False	True	True	Seq09033	internal_CGTGTG_back	internal	CGTGTG	3' end	Seq_anonymized_003833	0.8720428749886658	1.0091107727897273	1.0078890493416215	0.0012217234481057826
Seq02910+internal_CGTG_5ntfront	True	False	True	True	Seq02910	internal_CGTG_5ntfront	internal	CGTG	5' + 5 nt	Seq_anonymized_003836	0.8198028459860268	1.0112339981224936	1.0064385103396891	0.004795487782804475
Seq02655+dnafountain_TATAT_5ntfront	False	True	True	True	Seq02655	dnafountain_TATAT_5ntfront	dnafountain	TATAT	5' + 5 nt	Seq_anonymized_003839	0.5136143641176595	1.013588448430769	1.0126652440639317	0.0009232043668372381
Seq06035+internal_TCGTGT_5ntback	True	False	True	True	Seq06035	internal_TCGTGT_5ntback	internal	TCGTGT	3' - 5 nt	Seq_anonymized_003845	1.2309518467022569	0.9870524671481138	0.9815381048142192	0.0055143623338945735
Seq08061+internal_TCGTGT_5ntfront	True	False	True	True	Seq08061	internal_TCGTGT_5ntfront	internal	TCGTGT	5' + 5 nt	Seq_anonymized_003846	1.1516199386187902	0.9979928482826644	0.9961474403935792	0.001845407889085271
Seq05997+internal_TCGTGT_5ntfront	True	False	True	True	Seq05997	internal_TCGTGT_5ntfront	internal	TCGTGT	5' + 5 nt	Seq_anonymized_003848	0.7908627821793401	1.0100082349591966	1.014549526939654	-0.004541291980457496
Seq01156+internal_TCGTGT_middle	True	False	True	True	Seq01156	internal_TCGTGT_middle	internal	TCGTGT	Middle	Seq_anonymized_003851	0.8055513074708393	1.0152768524106113	1.0158038677284422	-0.0005270153178309478
Seq09033+internal_GTCGTG_back	True	False	True	True	Seq09033	internal_GTCGTG_back	internal	GTCGTG	3' end	Seq_anonymized_003858	0.6801895555256818	1.010637345982298	1.0078890493416215	0.0027482966406764398
Seq05033+internal_CGTG_5ntfront	True	False	True	True	Seq05033	internal_CGTG_5ntfront	internal	CGTG	5' + 5 nt	Seq_anonymized_003866	0.8581793537870392	1.0093477177034749	1.009967370883919	-0.0006196531804441019
Seq02764+internal_GTCGTG_middle	True	False	True	True	Seq02764	internal_GTCGTG_middle	internal	GTCGTG	Middle	Seq_anonymized_003871	0.9191475365209364	1.010480321206399	1.0116425659835104	-0.0011622447771113542
Seq08524+dnafountain_TATT_front	False	True	True	True	Seq08524	dnafountain_TATT_front	dnafountain	TATT	5' end	Seq_anonymized_003874	1.0079434806194782	1.008566393216066	1.0108217935830692	-0.002255400367003224
Seq00036+dnafountain_TATT_back	False	True	True	True	Seq00036	dnafountain_TATT_back	dnafountain	TATT	3' end	Seq_anonymized_003884	0.9352791922934044	1.007274533904942	1.0111168994011177	-0.0038423654961756704
Seq05997+internal_CGTGT_middle	True	False	True	True	Seq05997	internal_CGTGT_middle	internal	CGTGT	Middle	Seq_anonymized_003886	0.9550225014885392	1.0090014802821652	1.014549526939654	-0.00554804665748887
Seq08219+dnafountain_AACA_5ntback	False	True	True	True	Seq08219	dnafountain_AACA_5ntback	dnafountain	AACA	3' - 5 nt	Seq_anonymized_003890	0.9247335683407152	1.0095450595157804	1.0071286718724286	0.002416387643351836
Seq05046+internal_GTCGTG_back	True	False	True	True	Seq05046	internal_GTCGTG_back	internal	GTCGTG	3' end	Seq_anonymized_003891	0.9154494203258638	1.0044966569269345	1.0044451195217143	5.153740522012562e-05
Seq02085+dnafountain_GCAC_front	False	True	True	True	Seq02085	dnafountain_GCAC_front	dnafountain	GCAC	5' end	Seq_anonymized_003900	1.0618060072455504	0.9325042778987256	0.9869794020472846	-0.05447512414855904
Seq07376+internal_CGTGTG_back	True	False	True	True	Seq07376	internal_CGTGTG_back	internal	CGTGTG	3' end	Seq_anonymized_003911	0.9118203821159516	0.9953424819510542	1.0001984235216077	-0.004855941570553468
Seq01955+internal_GTCGTG_5ntfront	True	False	True	True	Seq01955	internal_GTCGTG_5ntfront	internal	GTCGTG	5' + 5 nt	Seq_anonymized_003942	0.8262061727018306	0.999244235959578	1.0060044224013702	-0.006760186441792215
Seq01164+dnafountain_TATT_back	False	True	True	True	Seq01164	dnafountain_TATT_back	dnafountain	TATT	3' end	Seq_anonymized_003947	0.5217533580368852	1.0189444260896967	1.0118410846354284	0.007103341454268275
Seq02655+internal_TCGTGT_middle	True	False	True	True	Seq02655	internal_TCGTGT_middle	internal	TCGTGT	Middle	Seq_anonymized_003956	0.8877429611383038	1.010827292319154	1.0126652440639317	-0.0018379517447777438
Seq02655+dnafountain_TATAT_middle	False	True	True	True	Seq02655	dnafountain_TATAT_middle	dnafountain	TATAT	Middle	Seq_anonymized_003957	0.9581121534419998	1.0117987184717596	1.0126652440639317	-0.0008665255921720405
Seq08335+dnafountain_TATA_back	False	True	True	True	Seq08335	dnafountain_TATA_back	dnafountain	TATA	3' end	Seq_anonymized_003958	0.6275340778156356	1.0114041297521277	1.0063792483842762	0.005024881367851508
Seq08654+dnafountain_GCAC_5ntback	False	True	True	True	Seq08654	dnafountain_GCAC_5ntback	dnafountain	GCAC	3' - 5 nt	Seq_anonymized_003959	0.6530415612863165	1.012600438439476	1.0077162124482495	0.00488422599122651
Seq09033+internal_CGTG_5ntfront	True	False	True	True	Seq09033	internal_CGTG_5ntfront	internal	CGTG	5' + 5 nt	Seq_anonymized_003962	0.818055337370302	1.012616065551458	1.0078890493416215	0.00472701620983651
Seq00221+internal_GTCGTG_5ntback	True	False	True	True	Seq00221	internal_GTCGTG_5ntback	internal	GTCGTG	3' - 5 nt	Seq_anonymized_003971	0.7363726446229116	0.9835877211623446	0.9817586440590814	0.001829077103263188
Seq02910+internal_CGTGT_middle	True	False	True	True	Seq02910	internal_CGTGT_middle	internal	CGTGT	Middle	Seq_anonymized_003973	0.610416410787086	1.0100606112456758	1.0064385103396891	0.0036221009059866915
Seq09668+dnafountain_TATAT_5ntfront	False	True	True	True	Seq09668	dnafountain_TATAT_5ntfront	dnafountain	TATAT	5' + 5 nt	Seq_anonymized_003976	0.7472608875554596	1.0087165895391372	0.9924010644466028	0.016315525092534422
Seq02764+dnafountain_GCAC_5ntfront	False	True	True	True	Seq02764	dnafountain_GCAC_5ntfront	dnafountain	GCAC	5' + 5 nt	Seq_anonymized_003979	0.7379034049576583	1.0126248860032852	1.0116425659835104	0.0009823200197747184
Seq00999+internal_CGTGTG_5ntfront	True	False	True	True	Seq00999	internal_CGTGTG_5ntfront	internal	CGTGTG	5' + 5 nt	Seq_anonymized_003980	1.731854116888947	0.9771548581475352	1.0097235668518951	-0.032568708704359906
Seq09668+internal_CGTG_5ntback	True	False	True	True	Seq09668	internal_CGTG_5ntback	internal	CGTG	3' - 5 nt	Seq_anonymized_003985	0.8794609179682702	0.9974116824956204	0.9924010644466028	0.00501061804901759
Seq05046+internal_CGTGTG_5ntfront	True	False	True	True	Seq05046	internal_CGTGTG_5ntfront	internal	CGTGTG	5' + 5 nt	Seq_anonymized_004002	1.9543086392655635	1.0052261079962563	1.0044451195217143	0.0007809884745419993
Seq08524+dnafountain_TATA_5ntback	False	True	True	True	Seq08524	dnafountain_TATA_5ntback	dnafountain	TATA	3' - 5 nt	Seq_anonymized_004016	0.6554557949276492	1.013235201974608	1.0108217935830692	0.002413408391538807
Seq05656+internal_CGTGTG_5ntfront	True	False	True	True	Seq05656	internal_CGTGTG_5ntfront	internal	CGTGTG	5' + 5 nt	Seq_anonymized_004019	0.6033605553985264	1.0117389098291594	1.0144157628300363	-0.0026768530008769442
Seq00221+internal_GTCGTG_middle	True	False	True	True	Seq00221	internal_GTCGTG_middle	internal	GTCGTG	Middle	Seq_anonymized_004026	1.0595872706308047	0.9820660920930526	0.9817586440590814	0.0003074480339712027
Seq09033+dnafountain_TATT_back	False	True	True	True	Seq09033	dnafountain_TATT_back	dnafountain	TATT	3' end	Seq_anonymized_004029	1.0356016042548193	1.0054333730727378	1.0078890493416215	-0.0024556762688836553
Seq04769+dnafountain_TATA_5ntfront	False	True	True	True	Seq04769	dnafountain_TATA_5ntfront	dnafountain	TATA	5' + 5 nt	Seq_anonymized_004031	1.22148666376181	0.9930537474738764	0.9989533110389154	-0.005899563565038957
Seq04077+dnafountain_TATAT_5ntfront	False	True	True	True	Seq04077	dnafountain_TATAT_5ntfront	dnafountain	TATAT	5' + 5 nt	Seq_anonymized_004034	3.251519982490098	0.9612921004131552	0.9674755754328545	-0.006183475019699292
Seq08563+dnafountain_TATA_5ntback	False	True	True	True	Seq08563	dnafountain_TATA_5ntback	dnafountain	TATA	3' - 5 nt	Seq_anonymized_004050	0.8851126932404368	1.0071246921702337	1.001500406432402	0.005624285737831691
Seq00639+internal_CGTGTG_middle	True	False	True	True	Seq00639	internal_CGTGTG_middle	internal	CGTGTG	Middle	Seq_anonymized_004058	0.7372395536452722	0.9287546281119416	1.0040739988986451	-0.07531937078670348
Seq01820+dnafountain_TATT_5ntfront	False	True	True	True	Seq01820	dnafountain_TATT_5ntfront	dnafountain	TATT	5' + 5 nt	Seq_anonymized_004060	0.8783751519907911	1.0046149877399788	1.001906741994988	0.002708245744990734
Seq01820+internal_CGTGT_front	True	False	True	True	Seq01820	internal_CGTGT_front	internal	CGTGT	5' end	Seq_anonymized_004072	1.1187902694926966	1.0042732757377155	1.001906741994988	0.002366533742727439
Seq08219+internal_CGTGT_front	True	False	True	True	Seq08219	internal_CGTGT_front	internal	CGTGT	5' end	Seq_anonymized_004081	0.723339234330918	1.0108648640653888	1.0071286718724286	0.003736192192960175
Seq07376+internal_CGTGT_5ntback	True	False	True	True	Seq07376	internal_CGTGT_5ntback	internal	CGTGT	3' - 5 nt	Seq_anonymized_004086	1.3436070573949048	0.9996112700382817	1.0001984235216077	-0.0005871534833260528
Seq08219+internal_CGTG_5ntback	True	False	True	True	Seq08219	internal_CGTG_5ntback	internal	CGTG	3' - 5 nt	Seq_anonymized_004090	0.9021479689287536	1.0085540139308329	1.0071286718724286	0.0014253420584042775
Seq08335+internal_TCGTGT_middle	True	True	True	True	Seq08335	internal_TCGTGT_middle	internal	TCGTGT	Middle	Seq_anonymized_004092	0.9139423234750278	1.0081856866083585	1.0063792483842762	0.0018064382240823296
Seq01293+internal_CGTGTG_back	True	False	True	True	Seq01293	internal_CGTGTG_back	internal	CGTGTG	3' end	Seq_anonymized_004099	0.6827703497931642	1.008872375727969	1.0077387406092169	0.0011336351187520854
Seq00582+dnafountain_TATAT_middle	False	True	True	True	Seq00582	dnafountain_TATAT_middle	dnafountain	TATAT	Middle	Seq_anonymized_004112	0.9353555680486992	1.0095644643684043	1.0107801800138267	-0.0012157156454224438
Seq07376+dnafountain_TATAT_front	False	True	True	True	Seq07376	dnafountain_TATAT_front	dnafountain	TATAT	5' end	Seq_anonymized_004114	0.8735320958639669	1.007140440066289	1.0001984235216077	0.006942016544681406
Seq02910+dnafountain_GCAC_back	False	True	True	True	Seq02910	dnafountain_GCAC_back	dnafountain	GCAC	3' end	Seq_anonymized_004117	1.1377146209824682	1.0062098671803013	1.0064385103396891	-0.00022864315938786461
Seq01293+internal_GTCGTG_5ntfront	True	False	True	True	Seq01293	internal_GTCGTG_5ntfront	internal	GTCGTG	5' + 5 nt	Seq_anonymized_004130	0.8017349703458231	1.0095943421919005	1.0077387406092169	0.001855601582683608
Seq08061+internal_TCGTGT_middle	True	False	True	True	Seq08061	internal_TCGTGT_middle	internal	TCGTGT	Middle	Seq_anonymized_004134	0.8187153064639209	0.9970357667761672	0.9961474403935792	0.0008883263825880672
Seq08563+dnafountain_TATAT_front	False	True	True	True	Seq08563	dnafountain_TATAT_front	dnafountain	TATAT	5' end	Seq_anonymized_004135	1.047615236555953	1.0068634894250037	1.001500406432402	0.0053630829926016865
Seq03116+dnafountain_AACA_front	False	True	True	True	Seq03116	dnafountain_AACA_front	dnafountain	AACA	5' end	Seq_anonymized_004138	0.8714990419254233	1.012394856586897	0.942212682717514	0.07018217386938297
Seq05997+dnafountain_TATT_front	False	True	True	True	Seq05997	dnafountain_TATT_front	dnafountain	TATT	5' end	Seq_anonymized_004148	0.6658857967393755	1.01131858114025	1.014549526939654	-0.0032309457994039725
Seq05046+internal_TCGTGT_middle	True	False	True	True	Seq05046	internal_TCGTGT_middle	internal	TCGTGT	Middle	Seq_anonymized_004150	0.6589812050145408	1.008618784105232	1.0044451195217143	0.0041736645835177555
Seq07376+internal_CGTG_5ntback	True	False	True	True	Seq07376	internal_CGTG_5ntback	internal	CGTG	3' - 5 nt	Seq_anonymized_004157	1.3344884132849064	0.9759606915996496	1.0001984235216077	-0.024237731921958106
Seq05033+dnafountain_TATT_5ntfront	False	True	True	True	Seq05033	dnafountain_TATT_5ntfront	dnafountain	TATT	5' + 5 nt	Seq_anonymized_004171	0.781893401885661	1.009082408536888	1.009967370883919	-0.0008849623470310597
Seq00639+internal_CGTGTG_5ntfront	True	False	True	True	Seq00639	internal_CGTGTG_5ntfront	internal	CGTGTG	5' + 5 nt	Seq_anonymized_004173	1.5378521597088983	1.0044033386386468	1.0040739988986451	0.0003293397400017106
Seq09033+dnafountain_TATT_front	False	True	True	True	Seq09033	dnafountain_TATT_front	dnafountain	TATT	5' end	Seq_anonymized_004178	0.74798637292079	1.0102720864199148	1.0078890493416215	0.0023830370782933485
Seq03116+dnafountain_GCAC_5ntback	False	True	True	True	Seq03116	dnafountain_GCAC_5ntback	dnafountain	GCAC	3' - 5 nt	Seq_anonymized_004183	2.1205862827016517	0.9382398728176476	0.942212682717514	-0.00397280989986637
Seq08524+internal_GTCGTG_5ntback	True	False	True	True	Seq08524	internal_GTCGTG_5ntback	internal	GTCGTG	3' - 5 nt	Seq_anonymized_004188	1.111394501641452	1.0109802930779737	1.0108217935830692	0.00015849949490442938
Seq00582+dnafountain_GCAC_back	False	True	True	True	Seq00582	dnafountain_GCAC_back	dnafountain	GCAC	3' end	Seq_anonymized_004189	1.1673137442393358	0.9731112506318332	1.0107801800138267	-0.03766892938199351
Seq08061+internal_GTCGTG_front	True	False	True	True	Seq08061	internal_GTCGTG_front	internal	GTCGTG	5' end	Seq_anonymized_004197	0.949784378423907	0.9753165105455722	0.9961474403935792	-0.02083092984800694
Seq00582+dnafountain_TATA_5ntback	False	True	True	True	Seq00582	dnafountain_TATA_5ntback	dnafountain	TATA	3' - 5 nt	Seq_anonymized_004200	0.5766120257508975	1.0124653596842468	1.0107801800138267	0.001685179670420034
Seq01156+dnafountain_AACA_5ntfront	False	True	True	True	Seq01156	dnafountain_AACA_5ntfront	dnafountain	AACA	5' + 5 nt	Seq_anonymized_004211	0.9421263931862774	1.0150906895881482	1.0158038677284422	-0.0007131781402940351
Seq06035+dnafountain_GCAC_5ntfront	False	True	True	True	Seq06035	dnafountain_GCAC_5ntfront	dnafountain	GCAC	5' + 5 nt	Seq_anonymized_004212	1.852955244753641	0.9773864682528391	0.9815381048142192	-0.004151636561380068
Seq05519+dnafountain_TATA_5ntback	False	True	True	True	Seq05519	dnafountain_TATA_5ntback	dnafountain	TATA	3' - 5 nt	Seq_anonymized_004215	0.8862983895768567	1.009054614030123	1.00723559699391	0.001819017036213122
Seq08563+internal_GTCGTG_middle	True	False	True	True	Seq08563	internal_GTCGTG_middle	internal	GTCGTG	Middle	Seq_anonymized_004216	1.1450579799729452	1.0040257134070976	1.001500406432402	0.0025253069746955514
Seq00639+dnafountain_TATT_back	False	True	True	True	Seq00639	dnafountain_TATT_back	dnafountain	TATT	3' end	Seq_anonymized_004222	0.9427452490821416	1.0096525499282427	1.0040739988986451	0.005578551029597589
Seq06105+internal_GTCGTG_5ntback	True	False	True	True	Seq06105	internal_GTCGTG_5ntback	internal	GTCGTG	3' - 5 nt	Seq_anonymized_004231	1.610949290506413	0.9846642411966822	1.007922605151802	-0.02325836395511982
Seq05997+dnafountain_GCAC_back	False	True	True	True	Seq05997	dnafountain_GCAC_back	dnafountain	GCAC	3' end	Seq_anonymized_004233	0.8000371133596154	1.0113430677717872	1.014549526939654	-0.003206459167866882
Seq01053+internal_TCGTGT_back	True	False	True	True	Seq01053	internal_TCGTGT_back	internal	TCGTGT	3' end	Seq_anonymized_004238	1.1974044567875866	0.9710379353489784	1.0083072764566827	-0.0372693411077043
Seq06035+dnafountain_GCAC_back	False	True	True	True	Seq06035	dnafountain_GCAC_back	dnafountain	GCAC	3' end	Seq_anonymized_004241	1.084421160657258	1.0108429568070352	0.9815381048142192	0.02930485199281596
Seq09668+internal_TCGTGT_back	True	False	True	True	Seq09668	internal_TCGTGT_back	internal	TCGTGT	3' end	Seq_anonymized_004244	1.3724382489893978	0.9926457735793882	0.9924010644466028	0.0002447091327854034
Seq00582+internal_CGTGT_5ntback	True	False	True	True	Seq00582	internal_CGTGT_5ntback	internal	CGTGT	3' - 5 nt	Seq_anonymized_004253	0.821285484874165	1.0071432000606564	1.0107801800138267	-0.0036369799531703606
Seq09668+dnafountain_TATT_middle	False	True	True	True	Seq09668	dnafountain_TATT_middle	dnafountain	TATT	Middle	Seq_anonymized_004256	0.8742547840759975	0.9969539249944342	0.9924010644466028	0.004552860547831439
Seq00999+internal_TCGTGT_5ntback	True	False	True	True	Seq00999	internal_TCGTGT_5ntback	internal	TCGTGT	3' - 5 nt	Seq_anonymized_004258	1.8365882006736831	1.0085362328618002	1.0097235668518951	-0.001187333990094963
Seq01955+dnafountain_TATA_back	False	True	True	True	Seq01955	dnafountain_TATA_back	dnafountain	TATA	3' end	Seq_anonymized_004259	0.7186582697682686	1.0072005388973533	1.0060044224013702	0.0011961164959830572
Seq07376+internal_GTCGTG_5ntback	True	False	True	True	Seq07376	internal_GTCGTG_5ntback	internal	GTCGTG	3' - 5 nt	Seq_anonymized_004261	1.5193833460053592	0.973237875032001	1.0001984235216077	-0.026960548489606717
Seq01820+dnafountain_GCAC_front	False	True	True	True	Seq01820	dnafountain_GCAC_front	dnafountain	GCAC	5' end	Seq_anonymized_004275	0.5655898642268349	0.9588173242851312	1.001906741994988	-0.04308941770985686
Seq09033+dnafountain_TATA_front	False	True	True	True	Seq09033	dnafountain_TATA_front	dnafountain	TATA	5' end	Seq_anonymized_004276	1.1049152372845783	1.00644028912227	1.0078890493416215	-0.0014487602193515858
Seq00582+dnafountain_TATT_5ntback	False	True	True	True	Seq00582	dnafountain_TATT_5ntback	dnafountain	TATT	3' - 5 nt	Seq_anonymized_004283	0.9316864946744186	1.0069427483668547	1.0107801800138267	-0.0038374316469720338
Seq05656+internal_TCGTGT_front	True	False	True	True	Seq05656	internal_TCGTGT_front	internal	TCGTGT	5' end	Seq_anonymized_004288	1.6604573156266254	0.9838464732609372	1.0144157628300363	-0.0305692895690991
Seq02910+internal_GTCGTG_front	True	False	True	True	Seq02910	internal_GTCGTG_front	internal	GTCGTG	5' end	Seq_anonymized_004289	1.0360317556387546	0.985302886139243	1.0064385103396891	-0.021135624200446124
Seq07376+dnafountain_AACA_back	False	True	True	True	Seq07376	dnafountain_AACA_back	dnafountain	AACA	3' end	Seq_anonymized_004292	1.037700285922584	1.0012546569546226	1.0001984235216077	0.0010562334330148637
Seq01164+internal_CGTGTG_5ntback	True	False	True	True	Seq01164	internal_CGTGTG_5ntback	internal	CGTGTG	3' - 5 nt	Seq_anonymized_004293	0.6583404296865286	1.0134051799288992	1.0118410846354284	0.0015640952934707908
Seq01293+internal_TCGTGT_back	True	False	True	True	Seq01293	internal_TCGTGT_back	internal	TCGTGT	3' end	Seq_anonymized_004294	0.7387829518193328	1.0092033887609435	1.0077387406092169	0.001464648151726644
Seq03559+dnafountain_GCAC_front	False	True	True	True	Seq03559	dnafountain_GCAC_front	dnafountain	GCAC	5' end	Seq_anonymized_004310	0.9628656268289948	0.9772914570355938	1.0096146930446792	-0.032323236009085377
Seq08061+dnafountain_GCAC_5ntback	False	True	True	True	Seq08061	dnafountain_GCAC_5ntback	dnafountain	GCAC	3' - 5 nt	Seq_anonymized_004319	0.9568587581680492	0.998498834759626	0.9961474403935792	0.0023513943660468106
Seq05046+dnafountain_GCAC_front	False	True	True	True	Seq05046	dnafountain_GCAC_front	dnafountain	GCAC	5' end	Seq_anonymized_004331	1.2979623960219049	0.9230023772385544	1.0044451195217143	-0.08144274228315995
Seq07376+dnafountain_TATA_middle	False	True	True	True	Seq07376	dnafountain_TATA_middle	dnafountain	TATA	Middle	Seq_anonymized_004346	1.0806314210956756	1.00478821875762	1.0001984235216077	0.004589795236012328
Seq05046+dnafountain_GCAC_5ntback	False	True	True	True	Seq05046	dnafountain_GCAC_5ntback	dnafountain	GCAC	3' - 5 nt	Seq_anonymized_004350	1.081590570074791	0.9993367840135896	1.0044451195217143	-0.005108335508124728
Seq01053+internal_GTCGTG_back	True	False	True	True	Seq01053	internal_GTCGTG_back	internal	GTCGTG	3' end	Seq_anonymized_004359	1.077604570080534	0.9683672275363264	1.0083072764566827	-0.0399400489203563
Seq08335+dnafountain_GCAC_middle	False	True	True	True	Seq08335	dnafountain_GCAC_middle	dnafountain	GCAC	Middle	Seq_anonymized_004367	1.2311264208091672	1.0036577831778215	1.0063792483842762	-0.002721465206454665
Seq03559+dnafountain_GCAC_back	False	True	True	True	Seq03559	dnafountain_GCAC_back	dnafountain	GCAC	3' end	Seq_anonymized_004375	1.22780750428943	1.0048005828487525	1.0096146930446792	-0.004814110195926702
Seq08115+internal_TCGTGT_front	True	False	True	True	Seq08115	internal_TCGTGT_front	internal	TCGTGT	5' end	Seq_anonymized_004377	1.155127384487291	0.9843045626606732	0.9704055221165434	0.013899040544129826
Seq08061+dnafountain_TATA_5ntback	False	True	True	True	Seq08061	dnafountain_TATA_5ntback	dnafountain	TATA	3' - 5 nt	Seq_anonymized_004385	0.9025502055209552	1.0013305052018766	0.9961474403935792	0.005183064808297444
Seq05046+dnafountain_AACA_front	False	True	True	True	Seq05046	dnafountain_AACA_front	dnafountain	AACA	5' end	Seq_anonymized_004389	0.9764451861190502	1.0043269095677885	1.0044451195217143	-0.00011820995392586298
Seq05033+dnafountain_TATT_middle	False	True	True	True	Seq05033	dnafountain_TATT_middle	dnafountain	TATT	Middle	Seq_anonymized_004392	0.935563803189054	1.008977198024451	1.009967370883919	-0.0009901728594678971
Seq06035+dnafountain_TATT_5ntback	False	True	True	True	Seq06035	dnafountain_TATT_5ntback	dnafountain	TATT	3' - 5 nt	Seq_anonymized_004396	1.0872825268307065	0.9813366215418124	0.9815381048142192	-0.0002014832724067661
Seq04297+dnafountain_TATT_5ntback	False	True	True	True	Seq04297	dnafountain_TATT_5ntback	dnafountain	TATT	3' - 5 nt	Seq_anonymized_004400	0.6453073566663836	1.0053257480702895	1.0011169005036815	0.004208847566607998
Seq05033+internal_CGTGTG_5ntfront	True	False	True	True	Seq05033	internal_CGTGTG_5ntfront	internal	CGTGTG	5' + 5 nt	Seq_anonymized_004413	0.9396192434226578	1.0075395299515226	1.009967370883919	-0.0024278409323963412
Seq08524+internal_GTCGTG_back	True	False	True	True	Seq08524	internal_GTCGTG_back	internal	GTCGTG	3' end	Seq_anonymized_004416	1.145782212917224	1.0052086715805462	1.0108217935830692	-0.005613122002523063
Seq07376+dnafountain_TATA_front	False	True	True	True	Seq07376	dnafountain_TATA_front	dnafountain	TATA	5' end	Seq_anonymized_004421	0.8889504911501881	1.005856428953649	1.0001984235216077	0.005658005432041202
Seq00582+internal_GTCGTG_front	True	False	True	True	Seq00582	internal_GTCGTG_front	internal	GTCGTG	5' end	Seq_anonymized_004433	0.9545087849053804	0.978786345966763	1.0107801800138267	-0.031993834047063796
Seq08335+dnafountain_TATT_5ntfront	False	True	True	True	Seq08335	dnafountain_TATT_5ntfront	dnafountain	TATT	5' + 5 nt	Seq_anonymized_004441	0.8465407229603282	1.0099254987290986	1.0063792483842762	0.003546250344822477
Seq03116+dnafountain_TATA_back	False	True	True	True	Seq03116	dnafountain_TATA_back	dnafountain	TATA	3' end	Seq_anonymized_004449	1.0599801362049597	1.0143957511401125	0.942212682717514	0.07218306842259847
Seq08524+dnafountain_TATT_middle	False	True	True	True	Seq08524	dnafountain_TATT_middle	dnafountain	TATT	Middle	Seq_anonymized_004467	1.1575304869793832	1.0070446656009289	1.0108217935830692	-0.0037771279821403603
Seq06105+dnafountain_TATA_front	False	True	True	True	Seq06105	dnafountain_TATA_front	dnafountain	TATA	5' end	Seq_anonymized_004469	0.9201702359234356	1.0065939001251265	1.007922605151802	-0.0013287050266754807
Seq04297+internal_GTCGTG_5ntback	True	False	True	True	Seq04297	internal_GTCGTG_5ntback	internal	GTCGTG	3' - 5 nt	Seq_anonymized_004471	2.039936649901956	0.920496392144598	1.0011169005036815	-0.08062050835908352
Seq05019+internal_CGTGTG_back	True	False	True	True	Seq05019	internal_CGTGTG_back	internal	CGTGTG	3' end	Seq_anonymized_004483	1.312251468753216	0.9577673664952642	1.0114008142919884	-0.05363344779672419
Seq01164+dnafountain_AACA_5ntfront	False	True	True	True	Seq01164	dnafountain_AACA_5ntfront	dnafountain	AACA	5' + 5 nt	Seq_anonymized_004485	0.8196169257449955	1.0139268863254995	1.0118410846354284	0.0020858016900711096
Seq05019+internal_TCGTGT_back	True	False	True	True	Seq05019	internal_TCGTGT_back	internal	TCGTGT	3' end	Seq_anonymized_004490	1.1797475449088397	0.9998636867761552	1.0114008142919884	-0.011537127515833134
Seq08219+dnafountain_GCAC_back	False	True	True	True	Seq08219	dnafountain_GCAC_back	dnafountain	GCAC	3' end	Seq_anonymized_004491	1.1321984678537271	0.9986450049854644	1.0071286718724286	-0.008483666886964225
Seq08563+dnafountain_GCAC_front	False	True	True	True	Seq08563	dnafountain_GCAC_front	dnafountain	GCAC	5' end	Seq_anonymized_004498	0.8084937225435005	1.0073032360212435	1.001500406432402	0.005802829588841485
Seq06035+dnafountain_TATA_back	False	True	True	True	Seq06035	dnafountain_TATA_back	dnafountain	TATA	3' end	Seq_anonymized_004506	0.917529795183987	1.0123590653082708	0.9815381048142192	0.030820960494051586
Seq09033+dnafountain_TATT_5ntback	False	True	True	True	Seq09033	dnafountain_TATT_5ntback	dnafountain	TATT	3' - 5 nt	Seq_anonymized_004508	0.7577897113146747	1.0105727103443234	1.0078890493416215	0.002683661002701898
Seq01053+internal_GTCGTG_middle	True	False	True	True	Seq01053	internal_GTCGTG_middle	internal	GTCGTG	Middle	Seq_anonymized_004513	0.9399143858385374	1.0091135421824946	1.0083072764566827	0.0008062657258118833
Seq09668+internal_GTCGTG_5ntfront	True	False	True	True	Seq09668	internal_GTCGTG_5ntfront	internal	GTCGTG	5' + 5 nt	Seq_anonymized_004520	0.7340196916135927	1.0077858190476805	0.9924010644466028	0.015384754601077688
Seq05656+internal_GTCGTG_5ntfront	True	False	True	True	Seq05656	internal_GTCGTG_5ntfront	internal	GTCGTG	5' + 5 nt	Seq_anonymized_004526	0.8873301837342672	1.0102617962676124	1.0144157628300363	-0.00415396656242395
Seq01053+internal_CGTG_5ntfront	True	False	True	True	Seq01053	internal_CGTG_5ntfront	internal	CGTG	5' + 5 nt	Seq_anonymized_004530	0.9870141807871118	1.0080578004879617	1.0083072764566827	-0.0002494759687210468
Seq02764+internal_CGTGT_back	True	False	True	True	Seq02764	internal_CGTGT_back	internal	CGTGT	3' end	Seq_anonymized_004533	0.8462595995799383	1.0067141458755142	1.0116425659835104	-0.004928420107996212
Seq05656+dnafountain_TATT_5ntfront	False	True	True	True	Seq05656	dnafountain_TATT_5ntfront	dnafountain	TATT	5' + 5 nt	Seq_anonymized_004534	0.9544080367518348	1.008529292339015	1.0144157628300363	-0.005886470491021312
Seq00221+dnafountain_TATT_5ntfront	False	True	True	True	Seq00221	dnafountain_TATT_5ntfront	dnafountain	TATT	5' + 5 nt	Seq_anonymized_004536	0.7676230487344116	0.9859788722897976	0.9817586440590814	0.0042202282307162164
Seq06105+internal_CGTG_front	True	False	True	True	Seq06105	internal_CGTG_front	internal	CGTG	5' end	Seq_anonymized_004538	0.457574866472655	0.9595964843164164	1.007922605151802	-0.048326120835385566
Seq01164+dnafountain_TATAT_front	False	True	True	True	Seq01164	dnafountain_TATAT_front	dnafountain	TATAT	5' end	Seq_anonymized_004540	0.8455507988733703	1.0102357951350187	1.0118410846354284	-0.0016052895004097234
Seq04077+internal_GTCGTG_back	True	False	True	True	Seq04077	internal_GTCGTG_back	internal	GTCGTG	3' end	Seq_anonymized_004552	2.07435877751277	0.9546157075001463	0.9674755754328545	-0.012859867932708102
Seq07376+dnafountain_AACA_5ntback	False	True	True	True	Seq07376	dnafountain_AACA_5ntback	dnafountain	AACA	3' - 5 nt	Seq_anonymized_004555	0.7571388288230644	1.0031677108725106	1.0001984235216077	0.0029692873509028495
Seq01053+dnafountain_GCAC_front	False	True	True	True	Seq01053	dnafountain_GCAC_front	dnafountain	GCAC	5' end	Seq_anonymized_004559	2.5209013646877763	0.9133754263194648	1.0083072764566827	-0.09493185013721794
Seq02085+dnafountain_TATAT_front	False	True	True	True	Seq02085	dnafountain_TATAT_front	dnafountain	TATAT	5' end	Seq_anonymized_004576	2.02813436633205	0.9985820952924764	0.9869794020472846	0.011602693245191809
Seq00221+dnafountain_TATA_back	False	True	True	True	Seq00221	dnafountain_TATA_back	dnafountain	TATA	3' end	Seq_anonymized_004578	0.6670190821129762	1.0102347924087105	0.9817586440590814	0.028476148349629082
Seq08654+dnafountain_TATT_front	False	True	True	True	Seq08654	dnafountain_TATT_front	dnafountain	TATT	5' end	Seq_anonymized_004583	0.6864749935659525	1.010814080067408	1.0077162124482495	0.003097867619158423
Seq01156+internal_CGTGTG_middle	True	False	True	True	Seq01156	internal_CGTGTG_middle	internal	CGTGTG	Middle	Seq_anonymized_004591	0.7976534632243525	1.0125690606850302	1.0158038677284422	-0.003234807043412058
Seq05656+dnafountain_TATAT_5ntback	False	True	True	True	Seq05656	dnafountain_TATAT_5ntback	dnafountain	TATAT	3' - 5 nt	Seq_anonymized_004592	0.7747425720157917	1.012037033573064	1.0144157628300363	-0.002378729256972356
Seq05519+dnafountain_GCAC_back	False	True	True	True	Seq05519	dnafountain_GCAC_back	dnafountain	GCAC	3' end	Seq_anonymized_004593	0.79638717694102	1.00803915722191	1.00723559699391	0.0008035602280000997
Seq08219+dnafountain_TATAT_middle	False	True	True	True	Seq08219	dnafountain_TATAT_middle	dnafountain	TATAT	Middle	Seq_anonymized_004597	0.7876461654581715	1.0096595964358872	1.0071286718724286	0.002530924563458603
Seq08654+dnafountain_TATAT_middle	False	True	True	True	Seq08654	dnafountain_TATAT_middle	dnafountain	TATAT	Middle	Seq_anonymized_004601	0.7179327462354232	1.008877662603955	1.0077162124482495	0.0011614501557055679
Seq04297+internal_CGTGT_back	True	False	True	True	Seq04297	internal_CGTGT_back	internal	CGTGT	3' end	Seq_anonymized_004631	0.812984029772778	1.0053696228736564	1.0011169005036815	0.004252722369974871
Seq01293+internal_TCGTGT_5ntfront	True	False	True	True	Seq01293	internal_TCGTGT_5ntfront	internal	TCGTGT	5' + 5 nt	Seq_anonymized_004644	0.844698514529943	1.0046682880643685	1.0077387406092169	-0.00307045254484839
Seq02085+dnafountain_TATAT_5ntback	False	True	True	True	Seq02085	dnafountain_TATAT_5ntback	dnafountain	TATAT	3' - 5 nt	Seq_anonymized_004645	1.4162348070080664	0.9866053321314686	0.9869794020472846	-0.000374069915816011
Seq03116+dnafountain_TATT_middle	False	True	True	True	Seq03116	dnafountain_TATT_middle	dnafountain	TATT	Middle	Seq_anonymized_004648	1.1644886947061837	0.9609606680059628	0.942212682717514	0.018747985288448787
Seq02910+dnafountain_TATT_back	False	True	True	True	Seq02910	dnafountain_TATT_back	dnafountain	TATT	3' end	Seq_anonymized_004655	1.0424212644086877	0.9993129657390378	1.0064385103396891	-0.00712554460065129
Seq07376+internal_CGTGTG_middle	True	True	True	True	Seq07376	internal_CGTGTG_middle	internal	CGTGTG	Middle	Seq_anonymized_004657	1.327815197850537	0.9999551083422304	1.0001984235216077	-0.000243315179377257
Seq04077+internal_CGTGTG_front	True	False	True	True	Seq04077	internal_CGTGTG_front	internal	CGTGTG	5' end	Seq_anonymized_004663	2.0558518423800303	0.9589531947847276	0.9674755754328545	-0.008522380648126826
Seq01156+internal_CGTGTG_back	True	False	True	True	Seq01156	internal_CGTGTG_back	internal	CGTGTG	3' end	Seq_anonymized_004666	0.5634777824284051	1.0136219313289894	1.0158038677284422	-0.002181936399452855
Seq00639+dnafountain_AACA_middle	False	True	True	True	Seq00639	dnafountain_AACA_middle	dnafountain	AACA	Middle	Seq_anonymized_004667	0.927171965560614	1.002682336525899	1.0040739988986451	-0.0013916623727461275
Seq01820+dnafountain_GCAC_5ntfront	False	True	True	True	Seq01820	dnafountain_GCAC_5ntfront	dnafountain	GCAC	5' + 5 nt	Seq_anonymized_004679	0.9339930324296108	1.0105142112639909	1.001906741994988	0.008607469269002799
Seq01156+dnafountain_TATAT_front	False	True	True	True	Seq01156	dnafountain_TATAT_front	dnafountain	TATAT	5' end	Seq_anonymized_004690	0.6232903082944583	1.0145981016546737	1.0158038677284422	-0.0012057660737685438
Seq09033+internal_TCGTGT_back	True	False	True	True	Seq09033	internal_TCGTGT_back	internal	TCGTGT	3' end	Seq_anonymized_004691	1.0891361828910355	1.004510525732541	1.0078890493416215	-0.0033785236090804194
Seq06035+internal_CGTG_front	True	False	True	True	Seq06035	internal_CGTG_front	internal	CGTG	5' end	Seq_anonymized_004692	0.9448461437511454	0.9802638151763738	0.9815381048142192	-0.0012742896378453716
Seq06105+dnafountain_GCAC_5ntfront	False	True	True	True	Seq06105	dnafountain_GCAC_5ntfront	dnafountain	GCAC	5' + 5 nt	Seq_anonymized_004693	1.0421475141939551	1.0094598450476382	1.007922605151802	0.0015372398958362066
Seq01164+dnafountain_GCAC_back	False	True	True	True	Seq01164	dnafountain_GCAC_back	dnafountain	GCAC	3' end	Seq_anonymized_004703	0.6773849435475996	1.0088391957312135	1.0118410846354284	-0.0030018889042149333
Seq09033+dnafountain_TATAT_5ntback	False	True	True	True	Seq09033	dnafountain_TATAT_5ntback	dnafountain	TATAT	3' - 5 nt	Seq_anonymized_004715	0.7464117075311028	1.0101747338072926	1.0078890493416215	0.002285684465671123
Seq01820+dnafountain_TATA_middle	False	True	True	True	Seq01820	dnafountain_TATA_middle	dnafountain	TATA	Middle	Seq_anonymized_004716	1.0081704273792829	1.0109953608970912	1.001906741994988	0.009088618902103107
Seq00582+dnafountain_GCAC_5ntback	False	True	True	True	Seq00582	dnafountain_GCAC_5ntback	dnafountain	GCAC	3' - 5 nt	Seq_anonymized_004717	0.9661551690437592	1.0059838075165806	1.0107801800138267	-0.004796372497246182
Seq02085+dnafountain_AACA_5ntback	False	True	True	True	Seq02085	dnafountain_AACA_5ntback	dnafountain	AACA	3' - 5 nt	Seq_anonymized_004718	1.428601465500052	0.9776983823694494	0.9869794020472846	-0.009281019677835234
Seq08115+internal_CGTGTG_5ntback	True	False	True	True	Seq08115	internal_CGTGTG_5ntback	internal	CGTGTG	3' - 5 nt	Seq_anonymized_004719	1.3898510432118512	0.9633301593912216	0.9704055221165434	-0.007075362725321832
Seq01955+dnafountain_TATT_back	False	True	True	True	Seq01955	dnafountain_TATT_back	dnafountain	TATT	3' end	Seq_anonymized_004726	0.773955298371154	1.0060364996032556	1.0060044224013702	3.2077201885361006e-05
Seq00999+internal_CGTGTG_middle	True	False	True	True	Seq00999	internal_CGTGTG_middle	internal	CGTGTG	Middle	Seq_anonymized_004729	1.0017506510121774	1.0063942826121768	1.0097235668518951	-0.003329284239718344
Seq04297+dnafountain_TATA_back	False	True	True	True	Seq04297	dnafountain_TATA_back	dnafountain	TATA	3' end	Seq_anonymized_004746	0.7151044989236729	1.0020985420799275	1.0011169005036815	0.0009816415762460284
Seq01053+dnafountain_TATT_middle	False	True	True	True	Seq01053	dnafountain_TATT_middle	dnafountain	TATT	Middle	Seq_anonymized_004753	0.9252423047164632	1.0088705254523784	1.0083072764566827	0.0005632489956957087
Seq08115+internal_GTCGTG_front	True	False	True	True	Seq08115	internal_GTCGTG_front	internal	GTCGTG	5' end	Seq_anonymized_004762	1.723589199879363	0.9381505098812836	0.9704055221165434	-0.03225501223525984
Seq05519+internal_TCGTGT_5ntback	True	False	True	True	Seq05519	internal_TCGTGT_5ntback	internal	TCGTGT	3' - 5 nt	Seq_anonymized_004763	0.9159749671038409	1.0057207848309764	1.00723559699391	-0.0015148121629335876
Seq08219+internal_CGTGT_middle	True	False	True	True	Seq08219	internal_CGTGT_middle	internal	CGTGT	Middle	Seq_anonymized_004789	0.8891587606462695	1.0100481221287072	1.0071286718724286	0.0029194502562785996
Seq06035+internal_CGTGT_5ntback	True	False	True	True	Seq06035	internal_CGTGT_5ntback	internal	CGTGT	3' - 5 nt	Seq_anonymized_004793	1.8544581590022893	0.975732939679999	0.9815381048142192	-0.005805165134220247
Seq05019+dnafountain_TATA_middle	False	True	True	True	Seq05019	dnafountain_TATA_middle	dnafountain	TATA	Middle	Seq_anonymized_004805	0.779735037343465	1.0113409211071065	1.0114008142919884	-5.9893184881865125e-05
Seq05656+dnafountain_GCAC_back	False	True	True	True	Seq05656	dnafountain_GCAC_back	dnafountain	GCAC	3' end	Seq_anonymized_004811	0.8626468012972143	1.006271077926976	1.0144157628300363	-0.008144684903060417
Seq08061+internal_CGTGT_5ntback	True	False	True	True	Seq08061	internal_CGTGT_5ntback	internal	CGTGT	3' - 5 nt	Seq_anonymized_004816	0.8611382382629427	0.9976132239826035	0.9961474403935792	0.001465783589024383
Seq00639+internal_CGTGTG_back	True	False	True	True	Seq00639	internal_CGTGTG_back	internal	CGTGTG	3' end	Seq_anonymized_004819	0.9951381559013608	1.008374599852349	1.0040739988986451	0.004300600953703881
Seq05656+dnafountain_GCAC_5ntback	False	True	True	True	Seq05656	dnafountain_GCAC_5ntback	dnafountain	GCAC	3' - 5 nt	Seq_anonymized_004821	0.6864701754523027	1.012578602267003	1.0144157628300363	-0.001837160563033402
Seq08654+dnafountain_GCAC_middle	False	True	True	True	Seq08654	dnafountain_GCAC_middle	dnafountain	GCAC	Middle	Seq_anonymized_004823	0.9716047121834472	1.008523822247236	1.0077162124482495	0.0008076097989864195
Seq01156+internal_CGTG_front	True	False	True	True	Seq01156	internal_CGTG_front	internal	CGTG	5' end	Seq_anonymized_004827	0.9434220179940764	0.9816854741478652	1.0158038677284422	-0.034118393580577
Seq04297+internal_CGTG_middle	True	False	True	True	Seq04297	internal_CGTG_middle	internal	CGTG	Middle	Seq_anonymized_004837	0.7443136153979716	1.0003704037377898	1.0011169005036815	-0.0007464967658916688
Seq06035+internal_GTCGTG_5ntfront	True	False	True	True	Seq06035	internal_GTCGTG_5ntfront	internal	GTCGTG	5' + 5 nt	Seq_anonymized_004854	1.100859973752412	0.982765794783286	0.9815381048142192	0.0012276899690667475
Seq05019+dnafountain_TATAT_5ntback	False	True	True	True	Seq05019	dnafountain_TATAT_5ntback	dnafountain	TATAT	3' - 5 nt	Seq_anonymized_004855	0.9914682445718294	1.010469488074064	1.0114008142919884	-0.0009313262179244663
Seq02764+internal_CGTG_5ntback	True	False	True	True	Seq02764	internal_CGTG_5ntback	internal	CGTG	3' - 5 nt	Seq_anonymized_004856	1.1671507329431203	1.0058380460371994	1.0116425659835104	-0.0058045199463110375
Seq08335+internal_CGTG_front	True	False	True	True	Seq08335	internal_CGTG_front	internal	CGTG	5' end	Seq_anonymized_004857	0.9783942429057896	1.0086724715620032	1.0063792483842762	0.002293223177727066
Seq08335+dnafountain_GCAC_5ntfront	False	True	True	True	Seq08335	dnafountain_GCAC_5ntfront	dnafountain	GCAC	5' + 5 nt	Seq_anonymized_004867	0.7962003940233416	1.0082608926923864	1.0063792483842762	0.0018816443081102197
Seq00999+dnafountain_GCAC_5ntback	False	True	True	True	Seq00999	dnafountain_GCAC_5ntback	dnafountain	GCAC	3' - 5 nt	Seq_anonymized_004878	0.877370247006392	1.002700743084022	1.0097235668518951	-0.00702282376787311
Seq01293+dnafountain_TATA_front	False	True	True	True	Seq01293	dnafountain_TATA_front	dnafountain	TATA	5' end	Seq_anonymized_004881	0.8248745687562485	1.008179696981974	1.0077387406092169	0.00044095637275720634
Seq01820+internal_CGTG_middle	True	False	True	True	Seq01820	internal_CGTG_middle	internal	CGTG	Middle	Seq_anonymized_004893	0.94748320454788	1.0075063589784226	1.001906741994988	0.0055996169834344744
Seq01955+dnafountain_TATAT_5ntfront	False	True	True	True	Seq01955	dnafountain_TATAT_5ntfront	dnafountain	TATAT	5' + 5 nt	Seq_anonymized_004894	0.5974912887736981	1.0054406545245895	1.0060044224013702	-0.0005637678767806964
Seq01053+dnafountain_TATT_5ntfront	False	True	True	True	Seq01053	dnafountain_TATT_5ntfront	dnafountain	TATT	5' + 5 nt	Seq_anonymized_004907	0.8566015767422949	1.0078544965681122	1.0083072764566827	-0.0004527798885705092
Seq07376+internal_TCGTGT_5ntfront	True	False	True	True	Seq07376	internal_TCGTGT_5ntfront	internal	TCGTGT	5' + 5 nt	Seq_anonymized_004908	0.8819962957436881	0.9958428763644852	1.0001984235216077	-0.004355547157122497
Seq05997+dnafountain_TATAT_front	False	True	True	True	Seq05997	dnafountain_TATAT_front	dnafountain	TATAT	5' end	Seq_anonymized_004915	0.8322612388605288	1.0075730887213044	1.014549526939654	-0.006976438218349701
Seq08654+dnafountain_TATAT_5ntback	False	True	True	True	Seq08654	dnafountain_TATAT_5ntback	dnafountain	TATAT	3' - 5 nt	Seq_anonymized_004937	0.5571933017891907	1.0096858277238736	1.0077162124482495	0.0019696152756241148
Seq03116+dnafountain_AACA_back	False	True	True	True	Seq03116	dnafountain_AACA_back	dnafountain	AACA	3' end	Seq_anonymized_004943	0.9771215833682316	1.0111910857751385	0.942212682717514	0.06897840305762448
Seq04297+dnafountain_TATA_5ntback	False	True	True	True	Seq04297	dnafountain_TATA_5ntback	dnafountain	TATA	3' - 5 nt	Seq_anonymized_004954	0.7201611898076675	0.9993145078812972	1.0011169005036815	-0.0018023926223843523
Seq08061+dnafountain_TATT_front	False	True	True	True	Seq08061	dnafountain_TATT_front	dnafountain	TATT	5' end	Seq_anonymized_004955	0.7510564242034365	0.9993829118436356	0.9961474403935792	0.0032354714500564263
Seq05656+dnafountain_TATAT_5ntfront	False	True	True	True	Seq05656	dnafountain_TATAT_5ntfront	dnafountain	TATAT	5' + 5 nt	Seq_anonymized_004960	0.8376263260499841	1.0127554352002806	1.0144157628300363	-0.0016603276297557645
Seq08219+internal_CGTG_middle	True	False	True	True	Seq08219	internal_CGTG_middle	internal	CGTG	Middle	Seq_anonymized_004961	0.8955150643945344	1.0084908012834697	1.0071286718724286	0.0013621294110410798
Seq08061+internal_CGTG_5ntback	True	False	True	True	Seq08061	internal_CGTG_5ntback	internal	CGTG	3' - 5 nt	Seq_anonymized_004965	0.9760384905014328	0.996656883456794	0.9961474403935792	0.0005094430632148761
Seq08654+internal_CGTGTG_middle	True	False	True	True	Seq08654	internal_CGTGTG_middle	internal	CGTGTG	Middle	Seq_anonymized_004973	1.454939571127274	1.009256849938	1.0077162124482495	0.0015406374897504183
Seq01156+internal_CGTGT_middle	True	True	True	True	Seq01156	internal_CGTGT_middle	internal	CGTGT	Middle	Seq_anonymized_004977	0.8019669685352796	1.0150091752563488	1.0158038677284422	-0.0007946924720934057
Seq04077+dnafountain_TATT_middle	False	True	True	True	Seq04077	dnafountain_TATT_middle	dnafountain	TATT	Middle	Seq_anonymized_004979	1.5393908797055067	0.9646990193279632	0.9674755754328545	-0.002776556104891248
Seq08563+dnafountain_AACA_back	False	True	True	True	Seq08563	dnafountain_AACA_back	dnafountain	AACA	3' end	Seq_anonymized_004985	1.1947837596430704	1.0008024997074605	1.001500406432402	-0.0006979067249415216
Seq02655+internal_CGTGTG_5ntfront	True	False	True	True	Seq02655	internal_CGTGTG_5ntfront	internal	CGTGTG	5' + 5 nt	Seq_anonymized_004987	0.6793854063262602	1.010844191291573	1.0126652440639317	-0.0018210527723585557
Seq06035+internal_CGTGT_front	True	False	True	True	Seq06035	internal_CGTGT_front	internal	CGTGT	5' end	Seq_anonymized_004993	1.0031140040476172	0.9689274918678412	0.9815381048142192	-0.012610612946377997
Seq03116+dnafountain_TATA_middle	False	True	True	True	Seq03116	dnafountain_TATA_middle	dnafountain	TATA	Middle	Seq_anonymized_005001	2.138382728297816	0.931646740438326	0.942212682717514	-0.010565942279188056
Seq03273+internal_GTCGTG_front	True	False	True	True	Seq03273	internal_GTCGTG_front	internal	GTCGTG	5' end	Seq_anonymized_005018	1.8683117348395144	0.936152868926781	0.9750655749378796	-0.03891270601109864
Seq02910+dnafountain_GCAC_middle	False	True	True	True	Seq02910	dnafountain_GCAC_middle	dnafountain	GCAC	Middle	Seq_anonymized_005019	0.9586903342127266	1.0098035734400508	1.0064385103396891	0.003365063100361665
Seq05033+dnafountain_TATA_5ntback	False	True	True	True	Seq05033	dnafountain_TATA_5ntback	dnafountain	TATA	3' - 5 nt	Seq_anonymized_005020	0.8670140094875322	1.0104307874416183	1.009967370883919	0.00046341655769932544
Seq05997+internal_GTCGTG_back	True	False	True	True	Seq05997	internal_GTCGTG_back	internal	GTCGTG	3' end	Seq_anonymized_005025	1.3599016380494813	0.9759579202396346	1.014549526939654	-0.03859160670001949
Seq01820+dnafountain_TATAT_back	False	True	True	True	Seq01820	dnafountain_TATAT_back	dnafountain	TATAT	3' end	Seq_anonymized_005028	1.0500316357330306	1.0034298600185885	1.001906741994988	0.0015231180236003894
Seq01053+internal_CGTGTG_5ntback	True	False	True	True	Seq01053	internal_CGTGTG_5ntback	internal	CGTGTG	3' - 5 nt	Seq_anonymized_005033	0.8916891739858273	1.0060951046241355	1.0083072764566827	-0.002212171832547183
Seq00639+dnafountain_AACA_5ntback	False	True	True	True	Seq00639	dnafountain_AACA_5ntback	dnafountain	AACA	3' - 5 nt	Seq_anonymized_005043	1.034444884291919	0.9963314655537988	1.0040739988986451	-0.007742533344846314
Seq01156+internal_CGTG_back	True	False	True	True	Seq01156	internal_CGTG_back	internal	CGTG	3' end	Seq_anonymized_005055	0.5242663893313663	1.0120799916793402	1.0158038677284422	-0.0037238760491020706
Seq06105+internal_CGTG_5ntback	True	False	True	True	Seq06105	internal_CGTG_5ntback	internal	CGTG	3' - 5 nt	Seq_anonymized_005057	0.6884385712987395	1.01030366636707	1.007922605151802	0.0023810612152679322
Seq02085+dnafountain_TATA_back	False	True	True	True	Seq02085	dnafountain_TATA_back	dnafountain	TATA	3' end	Seq_anonymized_005065	1.212831942708186	0.9905474994283978	0.9869794020472846	0.003568097381113189
Seq03116+dnafountain_TATA_front	False	True	True	True	Seq03116	dnafountain_TATA_front	dnafountain	TATA	5' end	Seq_anonymized_005066	0.9459290240566148	1.0100410431466926	0.942212682717514	0.06782836042917861
Seq04769+internal_CGTGTG_middle	True	False	True	True	Seq04769	internal_CGTGTG_middle	internal	CGTGTG	Middle	Seq_anonymized_005075	0.9796881450808114	0.9942099562149956	0.9989533110389154	-0.004743354823919743
Seq08115+dnafountain_TATA_5ntfront	False	True	True	True	Seq08115	dnafountain_TATA_5ntfront	dnafountain	TATA	5' + 5 nt	Seq_anonymized_005080	1.0428719994472502	0.9828831615547674	0.9704055221165434	0.012477639438223997
Seq00036+internal_GTCGTG_back	True	False	True	True	Seq00036	internal_GTCGTG_back	internal	GTCGTG	3' end	Seq_anonymized_005085	0.8832027137748134	1.0098862247110492	1.0111168994011177	-0.001230674690068545
Seq01053+dnafountain_AACA_back	False	True	True	True	Seq01053	dnafountain_AACA_back	dnafountain	AACA	3' end	Seq_anonymized_005086	0.7857184342039496	1.0141194754523837	1.0083072764566827	0.005812198995700957
Seq00221+internal_GTCGTG_5ntfront	True	False	True	True	Seq00221	internal_GTCGTG_5ntfront	internal	GTCGTG	5' + 5 nt	Seq_anonymized_005089	0.7675810337257329	0.9861944174582122	0.9817586440590814	0.004435773399130816
Seq09033+dnafountain_AACA_5ntfront	False	True	True	True	Seq09033	dnafountain_AACA_5ntfront	dnafountain	AACA	5' + 5 nt	Seq_anonymized_005090	0.8533402983512157	1.0124064403443638	1.0078890493416215	0.004517391002742288
Seq08335+internal_CGTGT_5ntfront	True	False	True	True	Seq08335	internal_CGTGT_5ntfront	internal	CGTGT	5' + 5 nt	Seq_anonymized_005094	0.7700034340419766	1.0085925808955838	1.0063792483842762	0.0022133325113076197
Seq00582+internal_CGTG_5ntback	True	False	True	True	Seq00582	internal_CGTG_5ntback	internal	CGTG	3' - 5 nt	Seq_anonymized_005096	0.8613768678253798	1.0086843233072909	1.0107801800138267	-0.0020958567065358924
Seq04077+dnafountain_TATT_back	False	True	True	True	Seq04077	dnafountain_TATT_back	dnafountain	TATT	3' end	Seq_anonymized_005112	1.076518203205406	1.003948616919603	0.9674755754328545	0.03647304148674857
Seq07376+dnafountain_AACA_middle	False	True	True	True	Seq07376	dnafountain_AACA_middle	dnafountain	AACA	Middle	Seq_anonymized_005131	0.9983046597862766	1.0048041129627932	1.0001984235216077	0.004605689441185445
Seq00999+dnafountain_AACA_back	False	True	True	True	Seq00999	dnafountain_AACA_back	dnafountain	AACA	3' end	Seq_anonymized_005138	0.8539612546016939	1.004268871362213	1.0097235668518951	-0.005454695489682138
Seq00036+internal_GTCGTG_5ntfront	True	False	True	True	Seq00036	internal_GTCGTG_5ntfront	internal	GTCGTG	5' + 5 nt	Seq_anonymized_005141	0.8893893782534943	1.0104785774015028	1.0111168994011177	-0.0006383219996148881
Seq03273+dnafountain_TATA_middle	False	True	True	True	Seq03273	dnafountain_TATA_middle	dnafountain	TATA	Middle	Seq_anonymized_005152	1.0782161690610774	0.9780186313253008	0.9750655749378796	0.00295305638742116
Seq05997+dnafountain_TATAT_middle	False	True	True	True	Seq05997	dnafountain_TATAT_middle	dnafountain	TATAT	Middle	Seq_anonymized_005155	0.6624633346883991	1.0136376761038377	1.014549526939654	-0.0009118508358163524
Seq02655+internal_TCGTGT_5ntfront	True	False	True	True	Seq02655	internal_TCGTGT_5ntfront	internal	TCGTGT	5' + 5 nt	Seq_anonymized_005160	0.607200280478099	1.013849081430073	1.0126652440639317	0.0011838373661412493
Seq08219+internal_GTCGTG_middle	True	False	True	True	Seq08219	internal_GTCGTG_middle	internal	GTCGTG	Middle	Seq_anonymized_005185	0.9463532286042596	1.005269999146155	1.0071286718724286	-0.0018586727262737135
Seq06105+internal_CGTGTG_back	True	False	True	True	Seq06105	internal_CGTGTG_back	internal	CGTGTG	3' end	Seq_anonymized_005193	0.8105060543306627	1.0101961783115023	1.007922605151802	0.0022735731597003372
Seq02110+dnafountain_TATT_middle	False	True	True	True	Seq02110	dnafountain_TATT_middle	dnafountain	TATT	Middle	Seq_anonymized_005195	1.184677502199056	1.00396553368674	1.0020641085150197	0.0019014251717202058
Seq08219+dnafountain_GCAC_front	False	True	True	True	Seq08219	dnafountain_GCAC_front	dnafountain	GCAC	5' end	Seq_anonymized_005196	1.4380857443853965	0.9639481721123614	1.0071286718724286	-0.043180499760067215
Seq05656+dnafountain_TATAT_back	False	True	True	True	Seq05656	dnafountain_TATAT_back	dnafountain	TATAT	3' end	Seq_anonymized_005204	0.7230541803777316	1.0025146800224536	1.0144157628300363	-0.01190108280758273
Seq05997+dnafountain_TATAT_5ntback	False	True	True	True	Seq05997	dnafountain_TATAT_5ntback	dnafountain	TATAT	3' - 5 nt	Seq_anonymized_005212	0.8894459249386067	1.012743294737325	1.014549526939654	-0.0018062322023291166
Seq05046+dnafountain_GCAC_5ntfront	False	True	True	True	Seq05046	dnafountain_GCAC_5ntfront	dnafountain	GCAC	5' + 5 nt	Seq_anonymized_005213	0.7180308174554171	1.0058280490450695	1.0044451195217143	0.0013829295233551697
Seq03559+dnafountain_AACA_5ntback	False	True	True	True	Seq03559	dnafountain_AACA_5ntback	dnafountain	AACA	3' - 5 nt	Seq_anonymized_005221	0.9870641953089304	1.0058396544117525	1.0096146930446792	-0.0037750386329267194
Seq09668+internal_CGTG_5ntfront	True	False	True	True	Seq09668	internal_CGTG_5ntfront	internal	CGTG	5' + 5 nt	Seq_anonymized_005225	0.8636483403764494	0.9948297213652868	0.9924010644466028	0.0024286569186839913
Seq02085+internal_TCGTGT_front	True	False	True	True	Seq02085	internal_TCGTGT_front	internal	TCGTGT	5' end	Seq_anonymized_005226	1.485111116586784	0.9370398805313228	0.9869794020472846	-0.049939521515961816
Seq01053+dnafountain_GCAC_middle	False	True	True	True	Seq01053	dnafountain_GCAC_middle	dnafountain	GCAC	Middle	Seq_anonymized_005228	0.6347752015098627	1.0091989350502937	1.0083072764566827	0.0008916585936109556
Seq01820+dnafountain_TATAT_5ntback	False	True	True	True	Seq01820	dnafountain_TATAT_5ntback	dnafountain	TATAT	3' - 5 nt	Seq_anonymized_005236	1.1786460528063925	1.0090119497996706	1.001906741994988	0.00710520780468249
Seq02764+internal_TCGTGT_5ntback	True	False	True	True	Seq02764	internal_TCGTGT_5ntback	internal	TCGTGT	3' - 5 nt	Seq_anonymized_005258	1.8092112772980904	1.008435088893867	1.0116425659835104	-0.003207477089643529
Seq09668+dnafountain_AACA_middle	False	True	True	True	Seq09668	dnafountain_AACA_middle	dnafountain	AACA	Middle	Seq_anonymized_005267	0.714677038813884	0.9974500694727464	0.9924010644466028	0.005049005026143583
Seq00639+dnafountain_GCAC_5ntback	False	True	True	True	Seq00639	dnafountain_GCAC_5ntback	dnafountain	GCAC	3' - 5 nt	Seq_anonymized_005270	0.9078616804968648	1.0020428628338507	1.0040739988986451	-0.0020311360647944365
Seq02764+internal_CGTGTG_middle	True	False	True	True	Seq02764	internal_CGTGTG_middle	internal	CGTGTG	Middle	Seq_anonymized_005275	1.0009818664428594	1.0084254207695202	1.0116425659835104	-0.0032171452139901913
Seq00221+internal_CGTGT_5ntback	True	False	True	True	Seq00221	internal_CGTGT_5ntback	internal	CGTGT	3' - 5 nt	Seq_anonymized_005282	1.944298036010748	0.9628212094697224	0.9817586440590814	-0.018937434589359037
Seq08061+internal_CGTGT_front	True	False	True	True	Seq08061	internal_CGTGT_front	internal	CGTGT	5' end	Seq_anonymized_005292	0.9491402069745108	0.9564693683719374	0.9961474403935792	-0.03967807202164175
Seq01053+dnafountain_TATAT_front	False	True	True	True	Seq01053	dnafountain_TATAT_front	dnafountain	TATAT	5' end	Seq_anonymized_005302	0.6881178986290986	1.0119411859189071	1.0083072764566827	0.003633909462224416
Seq00639+dnafountain_GCAC_middle	False	True	True	True	Seq00639	dnafountain_GCAC_middle	dnafountain	GCAC	Middle	Seq_anonymized_005315	0.8033397037312912	0.9971810455864358	1.0040739988986451	-0.006892953312209293
Seq04769+internal_CGTGTG_back	True	False	True	True	Seq04769	internal_CGTGTG_back	internal	CGTGTG	3' end	Seq_anonymized_005319	1.0050039595120313	0.9946599540671872	0.9989533110389154	-0.004293356971728168
Seq09033+dnafountain_GCAC_middle	False	True	True	True	Seq09033	dnafountain_GCAC_middle	dnafountain	GCAC	Middle	Seq_anonymized_005321	0.0430585396264463	1.0097997182534502	1.0078890493416215	0.0019106689118286724
Seq06105+internal_GTCGTG_front	True	False	True	True	Seq06105	internal_GTCGTG_front	internal	GTCGTG	5' end	Seq_anonymized_005324	0.6567526035685561	0.9616744227568084	1.007922605151802	-0.04624818239499362
Seq00036+internal_CGTGT_front	True	False	True	True	Seq00036	internal_CGTGT_front	internal	CGTGT	5' end	Seq_anonymized_005331	0.673805810330828	1.0129664815550552	1.0111168994011177	0.0018495821539374901
Seq04077+internal_CGTGTG_middle	True	False	True	True	Seq04077	internal_CGTGTG_middle	internal	CGTGTG	Middle	Seq_anonymized_005333	0.988033402228642	0.9681256866504112	0.9674755754328545	0.0006501112175567592
Seq06105+dnafountain_TATA_5ntfront	False	True	True	True	Seq06105	dnafountain_TATA_5ntfront	dnafountain	TATA	5' + 5 nt	Seq_anonymized_005335	0.9255134720379622	1.009402440887096	1.007922605151802	0.0014798357352940883
Seq03116+internal_TCGTGT_front	True	False	True	True	Seq03116	internal_TCGTGT_front	internal	TCGTGT	5' end	Seq_anonymized_005345	1.3941262762408972	0.9899843113269235	0.942212682717514	0.04777162860940953
Seq03116+dnafountain_GCAC_back	False	True	True	True	Seq03116	dnafountain_GCAC_back	dnafountain	GCAC	3' end	Seq_anonymized_005362	1.4286638779124654	0.9841391261275456	0.942212682717514	0.0419264434100316
Seq05656+internal_CGTGT_front	True	False	True	True	Seq05656	internal_CGTGT_front	internal	CGTGT	5' end	Seq_anonymized_005371	1.3231282839752805	0.9749241855853032	1.0144157628300363	-0.03949157724473307
Seq08115+internal_CGTG_middle	True	False	True	True	Seq08115	internal_CGTG_middle	internal	CGTG	Middle	Seq_anonymized_005377	1.21281038381273	0.9719190237179424	0.9704055221165434	0.0015135016013989588
Seq08219+dnafountain_TATT_back	False	True	True	True	Seq08219	dnafountain_TATT_back	dnafountain	TATT	3' end	Seq_anonymized_005387	0.8757268549189121	1.0101718733401444	1.0071286718724286	0.0030432014677157504
Seq02764+dnafountain_AACA_middle	False	True	True	True	Seq02764	dnafountain_AACA_middle	dnafountain	AACA	Middle	Seq_anonymized_005392	0.8237487016489148	1.0104756467574365	1.0116425659835104	-0.0011669192260739258
Seq04769+dnafountain_TATA_back	False	True	True	True	Seq04769	dnafountain_TATA_back	dnafountain	TATA	3' end	Seq_anonymized_005409	1.1588300469030246	1.0020642547168523	0.9989533110389154	0.0031109436779369615
Seq08061+dnafountain_TATAT_5ntback	False	True	True	True	Seq08061	dnafountain_TATAT_5ntback	dnafountain	TATAT	3' - 5 nt	Seq_anonymized_005412	0.6737592068820517	1.0032345624349006	0.9961474403935792	0.0070871220413214475
Seq08061+dnafountain_GCAC_middle	False	True	True	True	Seq08061	dnafountain_GCAC_middle	dnafountain	GCAC	Middle	Seq_anonymized_005420	0.6508380428383462	0.9988797671703536	0.9961474403935792	0.002732326776774485
Seq03559+dnafountain_GCAC_5ntback	False	True	True	True	Seq03559	dnafountain_GCAC_5ntback	dnafountain	GCAC	3' - 5 nt	Seq_anonymized_005424	1.06345359532537	1.0078415062200388	1.0096146930446792	-0.0017731868246404492
Seq05519+internal_CGTGTG_5ntfront	True	False	True	True	Seq05519	internal_CGTGTG_5ntfront	internal	CGTGTG	5' + 5 nt	Seq_anonymized_005430	1.1030379591365926	1.0045205687694765	1.00723559699391	-0.00271502822443348
Seq05046+dnafountain_TATAT_front	False	True	True	True	Seq05046	dnafountain_TATAT_front	dnafountain	TATAT	5' end	Seq_anonymized_005432	1.912382731352188	1.004260088857828	1.0044451195217143	-0.00018503066388642075
Seq01156+dnafountain_AACA_front	False	True	True	True	Seq01156	dnafountain_AACA_front	dnafountain	AACA	5' end	Seq_anonymized_005437	0.6993427432196174	1.0140221357430876	1.0158038677284422	-0.0017817319853545843
Seq05656+dnafountain_GCAC_front	False	True	True	True	Seq05656	dnafountain_GCAC_front	dnafountain	GCAC	5' end	Seq_anonymized_005465	0.737331120126878	1.014432704951845	1.0144157628300363	1.694212180858301e-05
Seq04297+dnafountain_AACA_5ntback	False	True	True	True	Seq04297	dnafountain_AACA_5ntback	dnafountain	AACA	3' - 5 nt	Seq_anonymized_005467	0.6769182854352445	1.000402367119868	1.0011169005036815	-0.0007145333838134427
Seq03559+dnafountain_TATT_front	False	True	True	True	Seq03559	dnafountain_TATT_front	dnafountain	TATT	5' end	Seq_anonymized_005470	0.8668598032226943	1.007895443611056	1.0096146930446792	-0.0017192494336231157
Seq08335+dnafountain_AACA_middle	False	True	True	True	Seq08335	dnafountain_AACA_middle	dnafountain	AACA	Middle	Seq_anonymized_005472	0.8402721262725158	1.0093112502065875	1.0063792483842762	0.0029320018223113475
Seq03559+internal_CGTGTG_5ntfront	True	False	True	True	Seq03559	internal_CGTGTG_5ntfront	internal	CGTGTG	5' + 5 nt	Seq_anonymized_005475	1.1050543485830024	1.002796302570319	1.0096146930446792	-0.00681839047436017
Seq02910+internal_CGTGTG_middle	True	False	True	True	Seq02910	internal_CGTGTG_middle	internal	CGTGTG	Middle	Seq_anonymized_005478	0.7212255696422065	1.0086127119620971	1.0064385103396891	0.0021742016224080007
Seq08524+internal_GTCGTG_middle	True	True	True	True	Seq08524	internal_GTCGTG_middle	internal	GTCGTG	Middle	Seq_anonymized_005481	1.1132685249169243	1.006842020978843	1.0108217935830692	-0.003979772604226328
Seq03559+dnafountain_TATT_back	False	True	True	True	Seq03559	dnafountain_TATT_back	dnafountain	TATT	3' end	Seq_anonymized_005490	1.101372135710491	1.0099630780113122	1.0096146930446792	0.00034838496663303076
Seq03116+dnafountain_TATAT_middle	False	True	True	True	Seq03116	dnafountain_TATAT_middle	dnafountain	TATAT	Middle	Seq_anonymized_005492	1.5009673578753984	0.9447010171277858	0.942212682717514	0.002488334410271742
Seq01164+internal_TCGTGT_front	True	True	True	True	Seq01164	internal_TCGTGT_front	internal	TCGTGT	5' end	Seq_anonymized_005505	0.7561025963938385	1.0044604649404854	1.0118410846354284	-0.00738061969494308
Seq01955+dnafountain_TATAT_middle	False	True	True	True	Seq01955	dnafountain_TATAT_middle	dnafountain	TATAT	Middle	Seq_anonymized_005510	0.5925910812706167	1.0098132672942548	1.0060044224013702	0.0038088448928845775
Seq09668+dnafountain_TATT_5ntback	False	True	True	True	Seq09668	dnafountain_TATT_5ntback	dnafountain	TATT	3' - 5 nt	Seq_anonymized_005515	0.9580798261070352	0.9989887944189804	0.9924010644466028	0.006587729972377554
Seq08061+dnafountain_GCAC_front	False	True	True	True	Seq08061	dnafountain_GCAC_front	dnafountain	GCAC	5' end	Seq_anonymized_005524	0.9318562246827364	0.995289118907062	0.9961474403935792	-0.0008583214865172106
Seq08115+dnafountain_TATAT_middle	False	True	True	True	Seq08115	dnafountain_TATAT_middle	dnafountain	TATAT	Middle	Seq_anonymized_005533	1.5387521449749215	0.9698135935676476	0.9704055221165434	-0.0005919285488957815
Seq01053+dnafountain_GCAC_5ntfront	False	True	True	True	Seq01053	dnafountain_GCAC_5ntfront	dnafountain	GCAC	5' + 5 nt	Seq_anonymized_005538	0.8874859661319753	1.0077048282324814	1.0083072764566827	-0.0006024482242013018
Seq08335+dnafountain_GCAC_back	False	True	True	True	Seq08335	dnafountain_GCAC_back	dnafountain	GCAC	3' end	Seq_anonymized_005544	0.87881869381474	1.0060194128749869	1.0063792483842762	-0.00035983550928930796
Seq01156+internal_TCGTGT_back	True	False	True	True	Seq01156	internal_TCGTGT_back	internal	TCGTGT	3' end	Seq_anonymized_005556	1.7795387919787549	0.9908657388142564	1.0158038677284422	-0.024938128914185786
Seq00999+dnafountain_GCAC_middle	False	True	True	True	Seq00999	dnafountain_GCAC_middle	dnafountain	GCAC	Middle	Seq_anonymized_005557	1.214103864527892	1.005988356510365	1.0097235668518951	-0.0037352103415302373
Seq02764+dnafountain_GCAC_back	False	True	True	True	Seq02764	dnafountain_GCAC_back	dnafountain	GCAC	3' end	Seq_anonymized_005559	1.9394484464986277	0.9667515778240584	1.0116425659835104	-0.04489098815945203
Seq00582+internal_CGTG_back	True	False	True	True	Seq00582	internal_CGTG_back	internal	CGTG	3' end	Seq_anonymized_005565	1.0273098437300092	1.0009677229333953	1.0107801800138267	-0.009812457080431436
Seq04077+dnafountain_GCAC_front	False	True	True	True	Seq04077	dnafountain_GCAC_front	dnafountain	GCAC	5' end	Seq_anonymized_005567	0.9768520137083612	1.004233152315277	0.9674755754328545	0.03675757688242254
Seq04077+dnafountain_TATAT_back	False	True	True	True	Seq04077	dnafountain_TATAT_back	dnafountain	TATAT	3' end	Seq_anonymized_005575	0.8435107632567118	1.0077438261349647	0.9674755754328545	0.040268250702110264
Seq06035+internal_CGTG_5ntback	True	False	True	True	Seq06035	internal_CGTG_5ntback	internal	CGTG	3' - 5 nt	Seq_anonymized_005576	1.551514688596102	0.9807854261523232	0.9815381048142192	-0.0007526786618959891
Seq09033+internal_CGTGT_5ntback	True	False	True	True	Seq09033	internal_CGTGT_5ntback	internal	CGTGT	3' - 5 nt	Seq_anonymized_005577	0.9694595223957522	1.0076876782011566	1.0078890493416215	-0.00020137114046492322
Seq09668+dnafountain_GCAC_middle	False	True	True	True	Seq09668	dnafountain_GCAC_middle	dnafountain	GCAC	Middle	Seq_anonymized_005581	0.9080969081660404	0.9924097828459568	0.9924010644466028	8.718399354012973e-06
Seq01164+dnafountain_AACA_5ntback	False	True	True	True	Seq01164	dnafountain_AACA_5ntback	dnafountain	AACA	3' - 5 nt	Seq_anonymized_005588	0.8343441594664504	1.0134269126047803	1.0118410846354284	0.0015858279693519162
Seq04769+dnafountain_TATA_5ntback	False	True	True	True	Seq04769	dnafountain_TATA_5ntback	dnafountain	TATA	3' - 5 nt	Seq_anonymized_005601	0.9460858986078964	0.9991059363398148	0.9989533110389154	0.00015262530089943382
Seq08061+dnafountain_TATAT_middle	False	True	True	True	Seq08061	dnafountain_TATAT_middle	dnafountain	TATAT	Middle	Seq_anonymized_005609	0.8742224981795015	0.9971441471088376	0.9961474403935792	0.000996706715258422
Seq08654+internal_CGTGTG_front	True	False	True	True	Seq08654	internal_CGTGTG_front	internal	CGTGTG	5' end	Seq_anonymized_005611	1.1576426346237871	0.9979637175655908	1.0077162124482495	-0.009752494882658724
Seq05033+internal_CGTGTG_front	True	False	True	True	Seq05033	internal_CGTGTG_front	internal	CGTGTG	5' end	Seq_anonymized_005616	1.7167432677586236	0.9689329523245	1.009967370883919	-0.04103441855941892
Seq08115+internal_GTCGTG_back	True	False	True	True	Seq08115	internal_GTCGTG_back	internal	GTCGTG	3' end	Seq_anonymized_005618	2.048232403063861	0.9657202234977216	0.9704055221165434	-0.0046852986188218315
Seq03273+dnafountain_TATT_5ntfront	False	True	True	True	Seq03273	dnafountain_TATT_5ntfront	dnafountain	TATT	5' + 5 nt	Seq_anonymized_005642	1.070203718998414	0.9776732710487596	0.9750655749378796	0.0026076961108799646
Seq08335+dnafountain_TATT_front	False	True	True	True	Seq08335	dnafountain_TATT_front	dnafountain	TATT	5' end	Seq_anonymized_005648	0.6052560894214352	1.0138276511843205	1.0063792483842762	0.007448402800044329
Seq06105+dnafountain_TATAT_middle	False	True	True	True	Seq06105	dnafountain_TATAT_middle	dnafountain	TATAT	Middle	Seq_anonymized_005654	0.95419421138648	1.0093915909298197	1.007922605151802	0.001468985778017684
Seq02764+dnafountain_AACA_back	False	True	True	True	Seq02764	dnafountain_AACA_back	dnafountain	AACA	3' end	Seq_anonymized_005656	1.060148392306849	1.0061789630252451	1.0116425659835104	-0.005463602958265312
Seq04077+dnafountain_GCAC_5ntback	False	True	True	True	Seq04077	dnafountain_GCAC_5ntback	dnafountain	GCAC	3' - 5 nt	Seq_anonymized_005660	1.7579429439340692	0.9561271660465204	0.9674755754328545	-0.01134840938633408
Seq00999+internal_CGTGT_5ntfront	True	False	True	True	Seq00999	internal_CGTGT_5ntfront	internal	CGTGT	5' + 5 nt	Seq_anonymized_005678	2.9181271139507343	0.9761147740418138	1.0097235668518951	-0.033608792810081334
Seq06035+dnafountain_TATA_front	False	True	True	True	Seq06035	dnafountain_TATA_front	dnafountain	TATA	5' end	Seq_anonymized_005679	0.9162892539776798	1.0092759486877003	0.9815381048142192	0.027737843873481105
Seq05519+dnafountain_TATT_front	False	True	True	True	Seq05519	dnafountain_TATT_front	dnafountain	TATT	5' end	Seq_anonymized_005700	0.7226432124154035	0.998215378352136	1.00723559699391	-0.009020218641773936
Seq01293+internal_CGTGTG_middle	True	False	True	True	Seq01293	internal_CGTGTG_middle	internal	CGTGTG	Middle	Seq_anonymized_005704	1.6217730210580306	1.0087132476156768	1.0077387406092169	0.000974507006459957
Seq00221+internal_CGTGTG_back	True	False	True	True	Seq00221	internal_CGTGTG_back	internal	CGTGTG	3' end	Seq_anonymized_005706	1.3366566651194352	0.9641142540105953	0.9817586440590814	-0.01764439004848617
Seq05033+internal_GTCGTG_5ntback	True	False	True	True	Seq05033	internal_GTCGTG_5ntback	internal	GTCGTG	3' - 5 nt	Seq_anonymized_005709	0.8789701052264539	1.0088932259831314	1.009967370883919	-0.0010741449007876103
Seq00582+dnafountain_AACA_front	False	True	True	True	Seq00582	dnafountain_AACA_front	dnafountain	AACA	5' end	Seq_anonymized_005723	1.033740628863407	0.9983467711467332	1.0107801800138267	-0.012433408867093543
Seq05656+dnafountain_AACA_5ntfront	False	True	True	True	Seq05656	dnafountain_AACA_5ntfront	dnafountain	AACA	5' + 5 nt	Seq_anonymized_005730	0.9071076468526164	1.0121925923661688	1.0144157628300363	-0.002223170463867552
Seq00036+internal_CGTGTG_middle	True	False	True	True	Seq00036	internal_CGTGTG_middle	internal	CGTGTG	Middle	Seq_anonymized_005746	0.8969515778351006	1.014960147255053	1.0111168994011177	0.0038432478539351944
Seq02764+dnafountain_AACA_5ntback	False	True	True	True	Seq02764	dnafountain_AACA_5ntback	dnafountain	AACA	3' - 5 nt	Seq_anonymized_005752	0.7234419003088534	1.0099150766632312	1.0116425659835104	-0.0017274893202792185
Seq02655+dnafountain_TATA_middle	False	True	True	True	Seq02655	dnafountain_TATA_middle	dnafountain	TATA	Middle	Seq_anonymized_005757	0.8071274225403109	1.0101216025082067	1.0126652440639317	-0.0025436415557249514
Seq02910+internal_GTCGTG_5ntfront	True	False	True	True	Seq02910	internal_GTCGTG_5ntfront	internal	GTCGTG	5' + 5 nt	Seq_anonymized_005758	0.9373964765172416	1.0090802489471244	1.0064385103396891	0.002641738607435329
Seq01293+internal_CGTGTG_5ntback	True	False	True	True	Seq01293	internal_CGTGTG_5ntback	internal	CGTGTG	3' - 5 nt	Seq_anonymized_005760	0.7757754657529081	1.0088612958355507	1.0077387406092169	0.0011225552263338656
Seq01820+internal_CGTGTG_5ntback	True	False	True	True	Seq01820	internal_CGTGTG_5ntback	internal	CGTGTG	3' - 5 nt	Seq_anonymized_005767	1.219418952008807	1.0065307956405287	1.001906741994988	0.004624053645540638
Seq00999+internal_TCGTGT_back	True	False	True	True	Seq00999	internal_TCGTGT_back	internal	TCGTGT	3' end	Seq_anonymized_005770	0.7518729991963428	1.0106534266960494	1.0097235668518951	0.0009298598441542794
Seq01164+dnafountain_AACA_back	False	True	True	True	Seq01164	dnafountain_AACA_back	dnafountain	AACA	3' end	Seq_anonymized_005772	0.9876057661935737	1.0135466663658024	1.0118410846354284	0.0017055817303739396
Seq01955+dnafountain_AACA_5ntfront	False	True	True	True	Seq01955	dnafountain_AACA_5ntfront	dnafountain	AACA	5' + 5 nt	Seq_anonymized_005777	0.7966209348159556	1.001430560038248	1.0060044224013702	-0.004573862363122183
Seq03273+internal_CGTGT_middle	True	False	True	True	Seq03273	internal_CGTGT_middle	internal	CGTGT	Middle	Seq_anonymized_005781	1.1528546452172377	0.9705179956161292	0.9750655749378796	-0.004547579321750428
Seq08524+dnafountain_TATA_middle	False	True	True	True	Seq08524	dnafountain_TATA_middle	dnafountain	TATA	Middle	Seq_anonymized_005784	0.6737500981179037	1.0093578257470197	1.0108217935830692	-0.0014639678360495179
Seq07376+dnafountain_TATAT_5ntback	False	True	True	True	Seq07376	dnafountain_TATAT_5ntback	dnafountain	TATAT	3' - 5 nt	Seq_anonymized_005789	0.8299851317820383	1.0024086355319204	1.0001984235216077	0.0022102120103126843
Seq08335+dnafountain_TATAT_back	False	True	True	True	Seq08335	dnafountain_TATAT_back	dnafountain	TATAT	3' end	Seq_anonymized_005790	0.7989186905902245	1.0109627440288902	1.0063792483842762	0.004583495644614022
Seq02655+dnafountain_GCAC_5ntback	False	True	True	True	Seq02655	dnafountain_GCAC_5ntback	dnafountain	GCAC	3' - 5 nt	Seq_anonymized_005803	0.6301686469097239	1.0148108383005043	1.0126652440639317	0.0021455942365726788
Seq04077+dnafountain_TATT_5ntback	False	True	True	True	Seq04077	dnafountain_TATT_5ntback	dnafountain	TATT	3' - 5 nt	Seq_anonymized_005809	2.6563032633106367	0.9512873258406064	0.9674755754328545	-0.016188249592248072
Seq05519+internal_CGTGT_5ntback	True	False	True	True	Seq05519	internal_CGTGT_5ntback	internal	CGTGT	3' - 5 nt	Seq_anonymized_005811	0.7189044046271457	1.0058286802091203	1.00723559699391	-0.001406916784789658
Seq07376+internal_CGTGTG_front	True	False	True	True	Seq07376	internal_CGTGTG_front	internal	CGTGTG	5' end	Seq_anonymized_005817	3.0268186622626607	0.9818297237456566	1.0001984235216077	-0.018368699775951125
Seq00639+dnafountain_TATA_middle	False	True	True	True	Seq00639	dnafountain_TATA_middle	dnafountain	TATA	Middle	Seq_anonymized_005822	1.185409456942654	0.9989295320122372	1.0040739988986451	-0.005144466886407906
Seq06105+internal_CGTG_middle	True	False	True	True	Seq06105	internal_CGTG_middle	internal	CGTG	Middle	Seq_anonymized_005829	0.7643549017297623	1.0097082869192897	1.007922605151802	0.0017856817674877234
Seq01293+internal_CGTG_5ntfront	True	False	True	True	Seq01293	internal_CGTG_5ntfront	internal	CGTG	5' + 5 nt	Seq_anonymized_005831	0.5870101974655622	1.01066955114808	1.0077387406092169	0.0029308105388632377
Seq05656+dnafountain_TATA_5ntback	False	True	True	True	Seq05656	dnafountain_TATA_5ntback	dnafountain	TATA	3' - 5 nt	Seq_anonymized_005844	0.5649503913062418	1.013058425775763	1.0144157628300363	-0.001357337054273211
Seq02110+dnafountain_TATAT_5ntback	False	True	True	True	Seq02110	dnafountain_TATAT_5ntback	dnafountain	TATAT	3' - 5 nt	Seq_anonymized_005846	1.4852103045975968	1.0008568615745772	1.0020641085150197	-0.0012072469404424968
Seq04297+dnafountain_TATT_5ntfront	False	True	True	True	Seq04297	dnafountain_TATT_5ntfront	dnafountain	TATT	5' + 5 nt	Seq_anonymized_005855	0.8008122546636692	0.9997602353854628	1.0011169005036815	-0.0013566651182187472
Seq09668+dnafountain_TATA_middle	False	True	True	True	Seq09668	dnafountain_TATA_middle	dnafountain	TATA	Middle	Seq_anonymized_005875	1.0983528042871298	0.994519884000206	0.9924010644466028	0.0021188195536031573
Seq04297+dnafountain_TATAT_back	False	True	True	True	Seq04297	dnafountain_TATAT_back	dnafountain	TATAT	3' end	Seq_anonymized_005876	0.6970021488889436	1.0094073908252863	1.0011169005036815	0.008290490321604782
Seq08219+internal_CGTGTG_middle	True	False	True	True	Seq08219	internal_CGTGTG_middle	internal	CGTGTG	Middle	Seq_anonymized_005877	0.8403867498948554	1.010954533417178	1.0071286718724286	0.003825861544749287
Seq01164+dnafountain_TATA_back	False	True	True	True	Seq01164	dnafountain_TATA_back	dnafountain	TATA	3' end	Seq_anonymized_005883	0.6352720867962143	1.0157246460774154	1.0118410846354284	0.0038835614419869824
Seq08335+internal_TCGTGT_back	True	False	True	True	Seq08335	internal_TCGTGT_back	internal	TCGTGT	3' end	Seq_anonymized_005890	0.8500100670271685	1.0106694154788836	1.0063792483842762	0.004290167094607389
Seq06035+internal_CGTGTG_5ntback	True	False	True	True	Seq06035	internal_CGTGTG_5ntback	internal	CGTGTG	3' - 5 nt	Seq_anonymized_005893	1.5149969589855516	0.9828115238841382	0.9815381048142192	0.0012734190699189574
Seq01164+internal_CGTGT_5ntback	True	False	True	True	Seq01164	internal_CGTGT_5ntback	internal	CGTGT	3' - 5 nt	Seq_anonymized_005901	1.0841021177059496	1.0106176521027812	1.0118410846354284	-0.0012234325326472284
Seq05519+internal_GTCGTG_front	True	False	True	True	Seq05519	internal_GTCGTG_front	internal	GTCGTG	5' end	Seq_anonymized_005906	1.0153962342663674	1.002152538946775	1.00723559699391	-0.005083058047135047
Seq08115+internal_TCGTGT_back	True	False	True	True	Seq08115	internal_TCGTGT_back	internal	TCGTGT	3' end	Seq_anonymized_005909	0.9525522915998816	1.0060459403086022	0.9704055221165434	0.035640418192058765
Seq01053+internal_CGTGTG_front	True	False	True	True	Seq01053	internal_CGTGTG_front	internal	CGTGTG	5' end	Seq_anonymized_005914	1.9334765330267716	0.9978465347350384	1.0083072764566827	-0.010460741721644351
Seq01156+internal_TCGTGT_5ntback	True	False	True	True	Seq01156	internal_TCGTGT_5ntback	internal	TCGTGT	3' - 5 nt	Seq_anonymized_005918	1.8848052010345109	1.0126886947279772	1.0158038677284422	-0.0031151730004650435
Seq00036+internal_CGTGTG_5ntfront	True	False	True	True	Seq00036	internal_CGTGTG_5ntfront	internal	CGTGTG	5' + 5 nt	Seq_anonymized_005921	0.7638287186575338	1.0122054899961337	1.0111168994011177	0.0010885905950159813
Seq09033+internal_CGTG_front	True	False	True	True	Seq09033	internal_CGTG_front	internal	CGTG	5' end	Seq_anonymized_005930	1.372917736458943	0.9790156113155908	1.0078890493416215	-0.028873438026030707
Seq08219+dnafountain_TATT_middle	False	True	True	True	Seq08219	dnafountain_TATT_middle	dnafountain	TATT	Middle	Seq_anonymized_005939	0.6981977010267947	1.0092585089005195	1.0071286718724286	0.0021298370280908863
Seq05019+internal_GTCGTG_middle	True	False	True	True	Seq05019	internal_GTCGTG_middle	internal	GTCGTG	Middle	Seq_anonymized_005950	0.9865593984616872	1.004998061514742	1.0114008142919884	-0.006402752777246334
Seq06035+internal_CGTGTG_5ntfront	True	False	True	True	Seq06035	internal_CGTGTG_5ntfront	internal	CGTGTG	5' + 5 nt	Seq_anonymized_005967	3.861570563992566	0.9817340545768768	0.9815381048142192	0.0001959497626575768
Seq00036+internal_CGTG_back	True	False	True	True	Seq00036	internal_CGTG_back	internal	CGTG	3' end	Seq_anonymized_005984	0.7493981152351092	1.01065879852363	1.0111168994011177	-0.00045810087748776596
Seq02910+internal_CGTGTG_5ntback	True	False	True	True	Seq02910	internal_CGTGTG_5ntback	internal	CGTGTG	3' - 5 nt	Seq_anonymized_005985	0.9269106451862648	1.0041461403031904	1.0064385103396891	-0.0022923700364987365
Seq09668+dnafountain_TATA_front	False	True	True	True	Seq09668	dnafountain_TATA_front	dnafountain	TATA	5' end	Seq_anonymized_005989	1.045183589878488	0.981818398736192	0.9924010644466028	-0.010582665710410777
Seq05997+dnafountain_TATT_back	False	True	True	True	Seq05997	dnafountain_TATT_back	dnafountain	TATT	3' end	Seq_anonymized_005994	1.0248834064657897	1.0107143670163297	1.014549526939654	-0.003835159923324394
Seq05033+dnafountain_TATT_front	False	True	True	True	Seq05033	dnafountain_TATT_front	dnafountain	TATT	5' end	Seq_anonymized_006008	0.7752518359832339	1.0090762527165802	1.009967370883919	-0.000891118167338778
Seq00036+internal_CGTGT_middle	True	False	True	True	Seq00036	internal_CGTGT_middle	internal	CGTGT	Middle	Seq_anonymized_006015	1.1215636198512255	1.0145403645660436	1.0111168994011177	0.003423465164925865
Seq02910+dnafountain_TATT_5ntback	False	True	True	True	Seq02910	dnafountain_TATT_5ntback	dnafountain	TATT	3' - 5 nt	Seq_anonymized_006025	1.0168694348292675	1.0032179293254695	1.0064385103396891	-0.0032205810142196256
Seq03273+internal_CGTGTG_middle	True	False	True	True	Seq03273	internal_CGTGTG_middle	internal	CGTGTG	Middle	Seq_anonymized_006028	2.377954276138267	0.9609703256608468	0.9750655749378796	-0.014095249277032762
Seq02764+dnafountain_GCAC_front	False	True	True	True	Seq02764	dnafountain_GCAC_front	dnafountain	GCAC	5' end	Seq_anonymized_006036	0.6626872942210407	1.0088062648253733	1.0116425659835104	-0.0028363011581371556
Seq08115+dnafountain_TATAT_back	False	True	True	True	Seq08115	dnafountain_TATAT_back	dnafountain	TATAT	3' end	Seq_anonymized_006037	0.9957539130228964	1.0085322201294724	0.9704055221165434	0.038126698012929006
Seq01820+dnafountain_TATA_5ntfront	False	True	True	True	Seq01820	dnafountain_TATA_5ntfront	dnafountain	TATA	5' + 5 nt	Seq_anonymized_006038	1.0729146888645569	1.0075467066604968	1.001906741994988	0.0056399646655087565
Seq01156+internal_GTCGTG_front	True	False	True	True	Seq01156	internal_GTCGTG_front	internal	GTCGTG	5' end	Seq_anonymized_006040	0.9001039230306211	1.001391718546961	1.0158038677284422	-0.01441214918148126
Seq08219+internal_TCGTGT_middle	True	True	True	True	Seq08219	internal_TCGTGT_middle	internal	TCGTGT	Middle	Seq_anonymized_006048	0.5594125597754942	1.0111549848830894	1.0071286718724286	0.004026313010660809
Seq01955+dnafountain_TATAT_back	False	True	True	True	Seq01955	dnafountain_TATAT_back	dnafountain	TATAT	3' end	Seq_anonymized_006049	0.7067143010266861	1.0062041456200457	1.0060044224013702	0.00019972321867545162
Seq01293+dnafountain_TATT_back	False	True	True	True	Seq01293	dnafountain_TATT_back	dnafountain	TATT	3' end	Seq_anonymized_006063	0.6206069415319743	1.0130841979073633	1.0077387406092169	0.005345457298146394
Seq00221+dnafountain_GCAC_front	False	True	True	True	Seq00221	dnafountain_GCAC_front	dnafountain	GCAC	5' end	Seq_anonymized_006065	0.5660546085042372	1.0099160172126	0.9817586440590814	0.028157373153518628
Seq01820+dnafountain_GCAC_back	False	True	True	True	Seq01820	dnafountain_GCAC_back	dnafountain	GCAC	3' end	Seq_anonymized_006078	0.9305227275978416	1.0094939310754416	1.001906741994988	0.007587189080453527
Seq07376+dnafountain_GCAC_back	False	True	True	True	Seq07376	dnafountain_GCAC_back	dnafountain	GCAC	3' end	Seq_anonymized_006080	0.9803178970309688	0.9976364282287924	1.0001984235216077	-0.002561995292815311
Seq01053+internal_CGTG_front	True	False	True	True	Seq01053	internal_CGTG_front	internal	CGTG	5' end	Seq_anonymized_006090	0.8036994496428265	1.003421506589384	1.0083072764566827	-0.004885769867298828
Seq08524+internal_CGTG_5ntfront	True	False	True	True	Seq08524	internal_CGTG_5ntfront	internal	CGTG	5' + 5 nt	Seq_anonymized_006098	0.9833429077770468	1.0073553612395247	1.0108217935830692	-0.00346643234354449
Seq08219+internal_CGTGTG_front	True	False	True	True	Seq08219	internal_CGTGTG_front	internal	CGTGTG	5' end	Seq_anonymized_006099	0.9297873352829774	1.004783180528532	1.0071286718724286	-0.0023454913438964997
Seq05656+internal_GTCGTG_front	True	False	True	True	Seq05656	internal_GTCGTG_front	internal	GTCGTG	5' end	Seq_anonymized_006101	0.7198925229624104	1.0064155564493968	1.0144157628300363	-0.008000206380639474
Seq03559+dnafountain_AACA_back	False	True	True	True	Seq03559	dnafountain_AACA_back	dnafountain	AACA	3' end	Seq_anonymized_006103	0.7645775115371557	1.007580205745679	1.0096146930446792	-0.0020344872990001317
Seq01053+dnafountain_TATT_5ntback	False	True	True	True	Seq01053	dnafountain_TATT_5ntback	dnafountain	TATT	3' - 5 nt	Seq_anonymized_006105	0.8578764066321223	1.0088867429712465	1.0083072764566827	0.0005794665145637534
Seq00582+dnafountain_TATA_back	False	True	True	True	Seq00582	dnafountain_TATA_back	dnafountain	TATA	3' end	Seq_anonymized_006108	0.7935358902523565	1.010366657698682	1.0107801800138267	-0.0004135223151446876
Seq02085+dnafountain_TATAT_5ntfront	False	True	True	True	Seq02085	dnafountain_TATAT_5ntfront	dnafountain	TATAT	5' + 5 nt	Seq_anonymized_006117	1.003812253553919	0.9850153844481409	0.9869794020472846	-0.0019640175991437747
Seq05656+internal_CGTGT_5ntback	True	False	True	True	Seq05656	internal_CGTGT_5ntback	internal	CGTGT	3' - 5 nt	Seq_anonymized_006122	0.7497965829615978	1.0134457305380946	1.0144157628300363	-0.0009700322919417026
Seq03116+internal_CGTGT_middle	True	False	True	True	Seq03116	internal_CGTGT_middle	internal	CGTGT	Middle	Seq_anonymized_006123	1.5630644456604184	0.945531756980066	0.942212682717514	0.0033190742625519576
Seq01164+internal_TCGTGT_5ntback	True	False	True	True	Seq01164	internal_TCGTGT_5ntback	internal	TCGTGT	3' - 5 nt	Seq_anonymized_006127	0.8490962120342237	1.0146330288935297	1.0118410846354284	0.0027919442581012532
Seq00582+internal_GTCGTG_5ntfront	True	False	True	True	Seq00582	internal_GTCGTG_5ntfront	internal	GTCGTG	5' + 5 nt	Seq_anonymized_006128	0.9226520875520148	1.0053908555668014	1.0107801800138267	-0.005389324447025334
Seq01955+dnafountain_AACA_front	False	True	True	True	Seq01955	dnafountain_AACA_front	dnafountain	AACA	5' end	Seq_anonymized_006134	0.9141364135353488	1.002693255229632	1.0060044224013702	-0.003311167171738294
Seq01053+dnafountain_GCAC_back	False	True	True	True	Seq01053	dnafountain_GCAC_back	dnafountain	GCAC	3' end	Seq_anonymized_006137	0.9849912734866044	1.0096526068615677	1.0083072764566827	0.0013453304048849368
Seq08524+internal_CGTG_front	True	False	True	True	Seq08524	internal_CGTG_front	internal	CGTG	5' end	Seq_anonymized_006143	1.6108107411589874	0.9768620752734012	1.0108217935830692	-0.03395971830966804
Seq01820+dnafountain_GCAC_5ntback	False	True	True	True	Seq01820	dnafountain_GCAC_5ntback	dnafountain	GCAC	3' - 5 nt	Seq_anonymized_006146	0.922466383573306	1.0090626586328475	1.001906741994988	0.007155916637859416
Seq06035+dnafountain_AACA_5ntfront	False	True	True	True	Seq06035	dnafountain_AACA_5ntfront	dnafountain	AACA	5' + 5 nt	Seq_anonymized_006149	1.020975472860166	0.9797476571859732	0.9815381048142192	-0.0017904476282459836
Seq03116+dnafountain_GCAC_5ntfront	False	True	True	True	Seq03116	dnafountain_GCAC_5ntfront	dnafountain	GCAC	5' + 5 nt	Seq_anonymized_006152	1.17787931031916	0.953360177926352	0.942212682717514	0.011147495208837954
Seq05019+internal_GTCGTG_5ntback	True	False	True	True	Seq05019	internal_GTCGTG_5ntback	internal	GTCGTG	3' - 5 nt	Seq_anonymized_006173	1.2646077598711565	1.0041000453397215	1.0114008142919884	-0.007300768952266834
Seq08219+internal_CGTGT_back	True	False	True	True	Seq08219	internal_CGTGT_back	internal	CGTGT	3' end	Seq_anonymized_006177	1.0413060124121931	1.0067296127630512	1.0071286718724286	-0.00039905910937743094
Seq04297+internal_CGTGTG_front	True	False	True	True	Seq04297	internal_CGTGTG_front	internal	CGTGTG	5' end	Seq_anonymized_006181	0.5497223313382691	1.0053015889291772	1.0011169005036815	0.004184688425495686
Seq01156+dnafountain_AACA_back	False	True	True	True	Seq01156	dnafountain_AACA_back	dnafountain	AACA	3' end	Seq_anonymized_006190	0.5731447881031849	1.013723275620942	1.0158038677284422	-0.002080592107500223
Seq02110+dnafountain_TATAT_5ntfront	False	True	True	True	Seq02110	dnafountain_TATAT_5ntfront	dnafountain	TATAT	5' + 5 nt	Seq_anonymized_006193	0.9592515460354096	1.0003257539610255	1.0020641085150197	-0.0017383545539941814
Seq05519+internal_CGTGT_front	True	False	True	True	Seq05519	internal_CGTGT_front	internal	CGTGT	5' end	Seq_anonymized_006196	1.1939681020410025	0.9941605469822736	1.00723559699391	-0.013075050011636336
Seq00221+internal_TCGTGT_middle	True	False	True	True	Seq00221	internal_TCGTGT_middle	internal	TCGTGT	Middle	Seq_anonymized_006199	1.229310470814248	0.9810985974107403	0.9817586440590814	-0.0006600466483410727
Seq08335+dnafountain_TATA_front	False	True	True	True	Seq08335	dnafountain_TATA_front	dnafountain	TATA	5' end	Seq_anonymized_006203	0.8432113026691717	1.010551591566349	1.0063792483842762	0.004172343182072824
Seq08115+internal_TCGTGT_5ntfront	True	False	True	True	Seq08115	internal_TCGTGT_5ntfront	internal	TCGTGT	5' + 5 nt	Seq_anonymized_006208	1.9274953638378456	0.9726031542502772	0.9704055221165434	0.0021976321337338067
Seq01955+internal_CGTGT_front	True	False	True	True	Seq01955	internal_CGTGT_front	internal	CGTGT	5' end	Seq_anonymized_006210	1.343708716912954	1.0012329915405471	1.0060044224013702	-0.0047714308608231
Seq02764+internal_TCGTGT_front	True	False	True	True	Seq02764	internal_TCGTGT_front	internal	TCGTGT	5' end	Seq_anonymized_006216	1.3891254049658894	0.9814851252631686	1.0116425659835104	-0.030157440720341877
Seq04297+dnafountain_TATAT_5ntback	False	True	True	True	Seq04297	dnafountain_TATAT_5ntback	dnafountain	TATAT	3' - 5 nt	Seq_anonymized_006229	0.6779282541412514	1.0012425632529958	1.0011169005036815	0.00012566274931424815
Seq07376+internal_GTCGTG_back	True	False	True	True	Seq07376	internal_GTCGTG_back	internal	GTCGTG	3' end	Seq_anonymized_006231	1.18034061564513	0.9981699110063496	1.0001984235216077	-0.002028512515258152
Seq08563+dnafountain_TATAT_middle	False	True	True	True	Seq08563	dnafountain_TATAT_middle	dnafountain	TATAT	Middle	Seq_anonymized_006249	0.8721781245186049	1.009528801641988	1.001500406432402	0.008028395209586092
Seq03559+dnafountain_AACA_middle	False	True	True	True	Seq03559	dnafountain_AACA_middle	dnafountain	AACA	Middle	Seq_anonymized_006269	1.0216180099370635	1.0025930363870357	1.0096146930446792	-0.007021656657643538
Seq00582+internal_GTCGTG_5ntback	True	False	True	True	Seq00582	internal_GTCGTG_5ntback	internal	GTCGTG	3' - 5 nt	Seq_anonymized_006283	0.7074949207669511	1.0074765547709	1.0107801800138267	-0.003303625242926822
Seq02764+internal_GTCGTG_front	True	False	True	True	Seq02764	internal_GTCGTG_front	internal	GTCGTG	5' end	Seq_anonymized_006286	0.9562697079558116	0.9940947728692964	1.0116425659835104	-0.01754779311421406
Seq08524+internal_TCGTGT_5ntfront	True	False	True	True	Seq08524	internal_TCGTGT_5ntfront	internal	TCGTGT	5' + 5 nt	Seq_anonymized_006303	0.4214980204426143	0.9665964709695752	1.0108217935830692	-0.04422532261349399
Seq02910+internal_CGTG_middle	True	False	True	True	Seq02910	internal_CGTG_middle	internal	CGTG	Middle	Seq_anonymized_006317	1.112810525744596	1.005430885028452	1.0064385103396891	-0.0010076253112372147
Seq00999+dnafountain_AACA_front	False	True	True	True	Seq00999	dnafountain_AACA_front	dnafountain	AACA	5' end	Seq_anonymized_006321	0.8203342265770257	1.00789540380295	1.0097235668518951	-0.001828163048945175
Seq08654+internal_CGTGTG_5ntfront	True	False	True	True	Seq08654	internal_CGTGTG_5ntfront	internal	CGTGTG	5' + 5 nt	Seq_anonymized_006323	0.7754153752113959	1.0058791732223826	1.0077162124482495	-0.0018370392258668655
Seq02655+internal_GTCGTG_5ntfront	True	False	True	True	Seq02655	internal_GTCGTG_5ntfront	internal	GTCGTG	5' + 5 nt	Seq_anonymized_006326	0.9465338299715774	1.0008473310849992	1.0126652440639317	-0.011817912978932421
Seq02085+internal_TCGTGT_5ntfront	True	False	True	True	Seq02085	internal_TCGTGT_5ntfront	internal	TCGTGT	5' + 5 nt	Seq_anonymized_006328	1.5350694657310664	0.9755886394258872	0.9869794020472846	-0.011390762621397377
Seq08335+internal_CGTGTG_middle	True	False	True	True	Seq08335	internal_CGTGTG_middle	internal	CGTGTG	Middle	Seq_anonymized_006341	2.092013747887321	1.0064833765703085	1.0063792483842762	0.00010412818603233731
Seq09668+dnafountain_TATAT_back	False	True	True	True	Seq09668	dnafountain_TATAT_back	dnafountain	TATAT	3' end	Seq_anonymized_006345	0.8297992263535519	0.99762885518308	0.9924010644466028	0.005227790736477167
Seq00999+dnafountain_TATAT_5ntfront	False	True	True	True	Seq00999	dnafountain_TATAT_5ntfront	dnafountain	TATAT	5' + 5 nt	Seq_anonymized_006347	2.118189777290486	1.00702059735127	1.0097235668518951	-0.0027029695006250964
Seq05997+internal_TCGTGT_5ntback	True	False	True	True	Seq05997	internal_TCGTGT_5ntback	internal	TCGTGT	3' - 5 nt	Seq_anonymized_006358	1.0924105108666766	1.011871788778282	1.014549526939654	-0.0026777381613720674
Seq05997+dnafountain_TATA_5ntback	False	True	True	True	Seq05997	dnafountain_TATA_5ntback	dnafountain	TATA	3' - 5 nt	Seq_anonymized_006361	0.9078064278924886	1.00947659877339	1.014549526939654	-0.005072928166264035
Seq04077+dnafountain_TATA_front	False	True	True	True	Seq04077	dnafountain_TATA_front	dnafountain	TATA	5' end	Seq_anonymized_006366	0.730548168732226	1.0062143658838103	0.9674755754328545	0.03873879045095585
Seq03559+internal_CGTG_5ntfront	True	False	True	True	Seq03559	internal_CGTG_5ntfront	internal	CGTG	5' + 5 nt	Seq_anonymized_006369	1.1461412543762717	1.0034073477273329	1.0096146930446792	-0.006207345317346347
Seq08654+dnafountain_AACA_front	False	True	True	True	Seq08654	dnafountain_AACA_front	dnafountain	AACA	5' end	Seq_anonymized_006375	0.9169698398555332	1.008851352101715	1.0077162124482495	0.0011351396534655667
Seq03116+internal_TCGTGT_5ntback	True	False	True	True	Seq03116	internal_TCGTGT_5ntback	internal	TCGTGT	3' - 5 nt	Seq_anonymized_006380	0.8170170175619638	0.9575826522437664	0.942212682717514	0.015369969526252358
Seq02085+dnafountain_GCAC_5ntfront	False	True	True	True	Seq02085	dnafountain_GCAC_5ntfront	dnafountain	GCAC	5' + 5 nt	Seq_anonymized_006384	1.363596233599227	0.9824918246027	0.9869794020472846	-0.004487577444584612
Seq02910+dnafountain_AACA_middle	False	True	True	True	Seq02910	dnafountain_AACA_middle	dnafountain	AACA	Middle	Seq_anonymized_006389	0.7113538096856118	1.0088576172211152	1.0064385103396891	0.002419106881426103
Seq01820+dnafountain_TATT_front	False	True	True	True	Seq01820	dnafountain_TATT_front	dnafountain	TATT	5' end	Seq_anonymized_006397	1.0317995135138902	1.0073835389432944	1.001906741994988	0.005476796948306273
Seq02655+internal_CGTG_5ntback	True	False	True	True	Seq02655	internal_CGTG_5ntback	internal	CGTG	3' - 5 nt	Seq_anonymized_006408	0.7006884213441378	1.011778154183116	1.0126652440639317	-0.0008870898808157612
Seq08061+dnafountain_TATAT_front	False	True	True	True	Seq08061	dnafountain_TATAT_front	dnafountain	TATAT	5' end	Seq_anonymized_006410	0.6262409297996953	0.9979345106603243	0.9961474403935792	0.0017870702667451832
Seq05519+dnafountain_AACA_front	False	True	True	True	Seq05519	dnafountain_AACA_front	dnafountain	AACA	5' end	Seq_anonymized_006411	0.8863755247690397	1.0034337710774774	1.00723559699391	-0.003801825916432522
Seq01820+internal_CGTGT_5ntfront	True	False	True	True	Seq01820	internal_CGTGT_5ntfront	internal	CGTGT	5' + 5 nt	Seq_anonymized_006426	1.28609713595484	1.006019455080059	1.001906741994988	0.004112713085070885
Seq00639+internal_GTCGTG_5ntback	True	False	True	True	Seq00639	internal_GTCGTG_5ntback	internal	GTCGTG	3' - 5 nt	Seq_anonymized_006427	1.0884476123786793	0.994971596048427	1.0040739988986451	-0.009102402850218128
Seq08524+dnafountain_TATA_back	False	True	True	True	Seq08524	dnafountain_TATA_back	dnafountain	TATA	3' end	Seq_anonymized_006428	0.7826717138849721	1.0126587480999891	1.0108217935830692	0.0018369545169198975
Seq05046+dnafountain_TATAT_back	False	True	True	True	Seq05046	dnafountain_TATAT_back	dnafountain	TATAT	3' end	Seq_anonymized_006437	0.6165813961305519	1.0124582046363393	1.0044451195217143	0.008013085114624952
Seq05019+internal_CGTGT_back	True	False	True	True	Seq05019	internal_CGTGT_back	internal	CGTGT	3' end	Seq_anonymized_006455	0.9288153358633052	0.9894316908738972	1.0114008142919884	-0.021969123418091208
Seq08654+dnafountain_TATT_5ntback	False	True	True	True	Seq08654	dnafountain_TATT_5ntback	dnafountain	TATT	3' - 5 nt	Seq_anonymized_006460	0.6288964087765195	1.009698442435343	1.0077162124482495	0.00198222998709352
Seq02764+dnafountain_TATT_middle	False	True	True	True	Seq02764	dnafountain_TATT_middle	dnafountain	TATT	Middle	Seq_anonymized_006470	0.7763023366091308	1.0122252720905158	1.0116425659835104	0.0005827061070053929
Seq06105+internal_CGTGT_back	True	False	True	True	Seq06105	internal_CGTGT_back	internal	CGTGT	3' end	Seq_anonymized_006475	1.0214847000329017	1.0102680569701346	1.007922605151802	0.0023454518183325668
Seq00036+dnafountain_TATA_middle	False	True	True	True	Seq00036	dnafountain_TATA_middle	dnafountain	TATA	Middle	Seq_anonymized_006480	0.6749533499933154	1.0142820322291826	1.0111168994011177	0.003165132828064854
Seq08115+internal_GTCGTG_middle	True	False	True	True	Seq08115	internal_GTCGTG_middle	internal	GTCGTG	Middle	Seq_anonymized_006487	1.6037742927960672	0.97341034172583	0.9704055221165434	0.0030048196092865576
Seq03273+dnafountain_TATA_5ntfront	False	True	True	True	Seq03273	dnafountain_TATA_5ntfront	dnafountain	TATA	5' + 5 nt	Seq_anonymized_006496	0.8371504692204	0.976302173883893	0.9750655749378796	0.0012365989460133564
Seq01156+dnafountain_TATA_5ntback	False	True	True	True	Seq01156	dnafountain_TATA_5ntback	dnafountain	TATA	3' - 5 nt	Seq_anonymized_006498	0.7562288316417499	1.0126769628662746	1.0158038677284422	-0.003126904862167601
Seq05046+dnafountain_AACA_back	False	True	True	True	Seq05046	dnafountain_AACA_back	dnafountain	AACA	3' end	Seq_anonymized_006500	1.4383416346824176	0.9714454216736084	1.0044451195217143	-0.03299969784810597
Seq02910+dnafountain_TATA_5ntfront	False	True	True	True	Seq02910	dnafountain_TATA_5ntfront	dnafountain	TATA	5' + 5 nt	Seq_anonymized_006514	0.6539639695381961	1.0101173213533308	1.0064385103396891	0.0036788110136416474
Seq00036+internal_CGTGT_5ntback	True	False	True	True	Seq00036	internal_CGTGT_5ntback	internal	CGTGT	3' - 5 nt	Seq_anonymized_006517	0.8883973602824028	1.014292621611497	1.0111168994011177	0.003175722210379206
Seq07376+dnafountain_AACA_5ntfront	False	True	True	True	Seq07376	dnafountain_AACA_5ntfront	dnafountain	AACA	5' + 5 nt	Seq_anonymized_006524	0.9450772416765816	1.0010871512399664	1.0001984235216077	0.0008887277183586839
Seq09668+internal_CGTGT_front	True	False	True	True	Seq09668	internal_CGTGT_front	internal	CGTGT	5' end	Seq_anonymized_006535	0.9762213927181131	0.9932381517685804	0.9924010644466028	0.0008370873219776254
Seq08524+internal_TCGTGT_5ntback	True	False	True	True	Seq08524	internal_TCGTGT_5ntback	internal	TCGTGT	3' - 5 nt	Seq_anonymized_006537	1.246328723880154	1.0047381740391546	1.0108217935830692	-0.006083619543914676
Seq08335+internal_GTCGTG_front	True	False	True	True	Seq08335	internal_GTCGTG_front	internal	GTCGTG	5' end	Seq_anonymized_006544	1.035353659941324	0.9552069533443394	1.0063792483842762	-0.05117229503993681
Seq03559+dnafountain_TATT_5ntback	False	True	True	True	Seq03559	dnafountain_TATT_5ntback	dnafountain	TATT	3' - 5 nt	Seq_anonymized_006549	1.0163888590194017	1.0084095495457546	1.0096146930446792	-0.0012051434989246435
Seq03559+dnafountain_TATAT_back	False	True	True	True	Seq03559	dnafountain_TATAT_back	dnafountain	TATAT	3' end	Seq_anonymized_006558	1.250816622814226	1.0035965007428158	1.0096146930446792	-0.006018192301863401
Seq03273+dnafountain_TATA_5ntback	False	True	True	True	Seq03273	dnafountain_TATA_5ntback	dnafountain	TATA	3' - 5 nt	Seq_anonymized_006571	1.075684157018041	0.9739335186241104	0.9750655749378796	-0.0011320563137692252
Seq05046+internal_CGTGT_5ntback	True	False	True	True	Seq05046	internal_CGTGT_5ntback	internal	CGTGT	3' - 5 nt	Seq_anonymized_006578	0.8636315525727399	1.0024598302181882	1.0044451195217143	-0.00198528930352615
Seq04769+internal_CGTG_5ntfront	True	False	True	True	Seq04769	internal_CGTG_5ntfront	internal	CGTG	5' + 5 nt	Seq_anonymized_006579	0.9955407296079652	0.9936513897769946	0.9989533110389154	-0.00530192126192075
Seq09668+internal_TCGTGT_front	True	False	True	True	Seq09668	internal_TCGTGT_front	internal	TCGTGT	5' end	Seq_anonymized_006584	1.0585851179309909	0.9805459725724924	0.9924010644466028	-0.01185509187411038
Seq08115+dnafountain_TATA_front	False	True	True	True	Seq08115	dnafountain_TATA_front	dnafountain	TATA	5' end	Seq_anonymized_006592	0.92486616566536	1.006957123902419	0.9704055221165434	0.03655160178587569
Seq00221+dnafountain_AACA_front	False	True	True	True	Seq00221	dnafountain_AACA_front	dnafountain	AACA	5' end	Seq_anonymized_006604	0.6202006993343989	1.0105121965533996	0.9817586440590814	0.028753552494318213
Seq02110+dnafountain_GCAC_5ntback	False	True	True	True	Seq02110	dnafountain_GCAC_5ntback	dnafountain	GCAC	3' - 5 nt	Seq_anonymized_006609	1.636806931972535	0.983464905031887	1.0020641085150197	-0.01859920348313271
Seq08115+internal_CGTGTG_front	True	False	True	True	Seq08115	internal_CGTGTG_front	internal	CGTGTG	5' end	Seq_anonymized_006610	1.5025419781157947	0.9642511212158515	0.9704055221165434	-0.006154400900691859
Seq04297+internal_CGTGT_5ntfront	True	False	True	True	Seq04297	internal_CGTGT_5ntfront	internal	CGTGT	5' + 5 nt	Seq_anonymized_006619	0.9094955639800524	1.002014212264949	1.0011169005036815	0.0008973117612673942
Seq03116+internal_GTCGTG_middle	True	False	True	True	Seq03116	internal_GTCGTG_middle	internal	GTCGTG	Middle	Seq_anonymized_006623	0.7083207908558232	0.9654169385762064	0.942212682717514	0.023204255858692346
Seq09668+dnafountain_GCAC_front	False	True	True	True	Seq09668	dnafountain_GCAC_front	dnafountain	GCAC	5' end	Seq_anonymized_006631	1.1580252349891145	0.98748288073491	0.9924010644466028	-0.004918183711692836
Seq02764+internal_CGTGTG_front	True	False	True	True	Seq02764	internal_CGTGTG_front	internal	CGTGTG	5' end	Seq_anonymized_006638	2.326012315394732	1.0034165819058067	1.0116425659835104	-0.008225984077703696
Seq05519+dnafountain_TATAT_back	False	True	True	True	Seq05519	dnafountain_TATAT_back	dnafountain	TATAT	3' end	Seq_anonymized_006644	0.9076654116972396	0.9971872186302484	1.00723559699391	-0.01004837836366157
Seq04297+internal_CGTGT_front	True	False	True	True	Seq04297	internal_CGTGT_front	internal	CGTGT	5' end	Seq_anonymized_006645	1.4193214865835648	1.0084725865552913	1.0011169005036815	0.007355686051609744
Seq09033+dnafountain_TATAT_middle	False	True	True	True	Seq09033	dnafountain_TATAT_middle	dnafountain	TATAT	Middle	Seq_anonymized_006648	1.1124077872858509	1.0075160445138325	1.0078890493416215	-0.0003730048277890141
Seq01164+internal_TCGTGT_middle	True	False	True	True	Seq01164	internal_TCGTGT_middle	internal	TCGTGT	Middle	Seq_anonymized_006667	1.058724138314418	1.010293795800671	1.0118410846354284	-0.0015472888347574099
Seq09668+dnafountain_TATAT_front	False	True	True	True	Seq09668	dnafountain_TATAT_front	dnafountain	TATAT	5' end	Seq_anonymized_006683	1.0433553767439303	0.9885889170009902	0.9924010644466028	-0.003812147445612646
Seq08654+internal_CGTG_5ntfront	True	False	True	True	Seq08654	internal_CGTG_5ntfront	internal	CGTG	5' + 5 nt	Seq_anonymized_006685	0.7273133519706018	1.009175533561055	1.0077162124482495	0.001459321112805556
Seq05019+dnafountain_TATAT_back	False	True	True	True	Seq05019	dnafountain_TATAT_back	dnafountain	TATAT	3' end	Seq_anonymized_006699	0.6518369324268019	1.014182840721109	1.0114008142919884	0.002782026429120732
Seq08563+dnafountain_TATAT_back	False	True	True	True	Seq08563	dnafountain_TATAT_back	dnafountain	TATAT	3' end	Seq_anonymized_006704	1.0365451555843208	1.009859469729042	1.001500406432402	0.008359063296639935
Seq04077+dnafountain_TATAT_front	False	True	True	True	Seq04077	dnafountain_TATAT_front	dnafountain	TATAT	5' end	Seq_anonymized_006710	0.857149205690328	1.003286586336231	0.9674755754328545	0.03581101090337657
Seq08219+internal_CGTGT_5ntfront	True	False	True	True	Seq08219	internal_CGTGT_5ntfront	internal	CGTGT	5' + 5 nt	Seq_anonymized_006719	1.013536855559391	1.0045716386274577	1.0071286718724286	-0.0025570332449709188
Seq03559+internal_CGTGTG_back	True	False	True	True	Seq03559	internal_CGTGTG_back	internal	CGTGTG	3' end	Seq_anonymized_006723	1.2860309652345503	0.960188688934691	1.0096146930446792	-0.04942600410998821
Seq02110+internal_CGTG_back	True	False	True	True	Seq02110	internal_CGTG_back	internal	CGTG	3' end	Seq_anonymized_006729	1.228918118775418	1.0046182399250836	1.0020641085150197	0.0025541314100638868
Seq01164+internal_CGTG_front	True	False	True	True	Seq01164	internal_CGTG_front	internal	CGTG	5' end	Seq_anonymized_006737	0.6308142878279372	1.0132095150140463	1.0118410846354284	0.0013684303786178909
Seq06035+internal_GTCGTG_middle	True	False	True	True	Seq06035	internal_GTCGTG_middle	internal	GTCGTG	Middle	Seq_anonymized_006742	1.3398804482026507	0.9849174265137286	0.9815381048142192	0.0033793216995093855
Seq09668+internal_TCGTGT_middle	True	False	True	True	Seq09668	internal_TCGTGT_middle	internal	TCGTGT	Middle	Seq_anonymized_006748	1.7881038990632092	0.9983100226415904	0.9924010644466028	0.005908958194987601
Seq04077+dnafountain_AACA_5ntback	False	True	True	True	Seq04077	dnafountain_AACA_5ntback	dnafountain	AACA	3' - 5 nt	Seq_anonymized_006751	1.9077147109117851	0.9596217841643186	0.9674755754328545	-0.007853791268535804
Seq02910+dnafountain_GCAC_front	False	True	True	True	Seq02910	dnafountain_GCAC_front	dnafountain	GCAC	5' end	Seq_anonymized_006763	0.839828940648966	1.0093737681082071	1.0064385103396891	0.002935257768517996
Seq04769+internal_CGTGT_5ntback	True	False	True	True	Seq04769	internal_CGTGT_5ntback	internal	CGTGT	3' - 5 nt	Seq_anonymized_006768	1.5711867595041595	0.9736965623158608	0.9989533110389154	-0.02525674872305461
Seq01293+dnafountain_AACA_5ntfront	False	True	True	True	Seq01293	dnafountain_AACA_5ntfront	dnafountain	AACA	5' + 5 nt	Seq_anonymized_006777	0.7902533593357061	1.0119190987658355	1.0077387406092169	0.004180358156618658
Seq00639+dnafountain_TATAT_back	False	True	True	True	Seq00639	dnafountain_TATAT_back	dnafountain	TATAT	3' end	Seq_anonymized_006780	0.588187527084066	1.010229586656732	1.0040739988986451	0.006155587758086778
Seq09033+internal_TCGTGT_5ntfront	True	False	True	True	Seq09033	internal_TCGTGT_5ntfront	internal	TCGTGT	5' + 5 nt	Seq_anonymized_006781	0.8212759066745813	1.0090003517635142	1.0078890493416215	0.0011113024218927237
Seq09033+internal_CGTGT_front	True	False	True	True	Seq09033	internal_CGTGT_front	internal	CGTGT	5' end	Seq_anonymized_006787	0.92894951520768	0.9816202027237222	1.0078890493416215	-0.0262688466178993
Seq08115+dnafountain_TATAT_5ntfront	False	True	True	True	Seq08115	dnafountain_TATAT_5ntfront	dnafountain	TATAT	5' + 5 nt	Seq_anonymized_006788	1.255064954450518	0.975896877478786	0.9704055221165434	0.005491355362242545
Seq02910+dnafountain_TATAT_back	False	True	True	True	Seq02910	dnafountain_TATAT_back	dnafountain	TATAT	3' end	Seq_anonymized_006794	1.0391120184851828	0.99692533036785	1.0064385103396891	-0.009513179971839092
Seq08219+internal_CGTGT_5ntback	True	False	True	True	Seq08219	internal_CGTGT_5ntback	internal	CGTGT	3' - 5 nt	Seq_anonymized_006798	0.7507600006162891	1.011715696606752	1.0071286718724286	0.004587024734323375
Seq03273+internal_CGTG_back	True	False	True	True	Seq03273	internal_CGTG_back	internal	CGTG	3' end	Seq_anonymized_006806	1.0899132958744322	1.002850249392619	0.9750655749378796	0.027784674454739422
Seq01053+dnafountain_TATT_back	False	True	True	True	Seq01053	dnafountain_TATT_back	dnafountain	TATT	3' end	Seq_anonymized_006809	0.6956654347298727	1.0138297516901225	1.0083072764566827	0.005522475233439739
Seq05019+dnafountain_GCAC_front	False	True	True	True	Seq05019	dnafountain_GCAC_front	dnafountain	GCAC	5' end	Seq_anonymized_006814	0.8860380293529573	0.9772279104321708	1.0114008142919884	-0.03417290385981753
Seq05519+internal_TCGTGT_front	True	False	True	True	Seq05519	internal_TCGTGT_front	internal	TCGTGT	5' end	Seq_anonymized_006816	1.5746828662101284	0.966394614630315	1.00723559699391	-0.04084098236359501
Seq05519+internal_CGTG_back	True	False	True	True	Seq05519	internal_CGTG_back	internal	CGTG	3' end	Seq_anonymized_006826	1.1138806250446531	1.0025642039395977	1.00723559699391	-0.0046713930543123006
Seq05019+dnafountain_TATT_5ntback	False	True	True	True	Seq05019	dnafountain_TATT_5ntback	dnafountain	TATT	3' - 5 nt	Seq_anonymized_006835	0.8110501249195824	1.010836739774626	1.0114008142919884	-0.0005640745173622896
Seq07376+dnafountain_TATT_5ntfront	False	True	True	True	Seq07376	dnafountain_TATT_5ntfront	dnafountain	TATT	5' + 5 nt	Seq_anonymized_006849	0.8319350076483828	0.9994060667607472	1.0001984235216077	-0.0007923567608605353
Seq04077+dnafountain_AACA_back	False	True	True	True	Seq04077	dnafountain_AACA_back	dnafountain	AACA	3' end	Seq_anonymized_006854	0.7567572215753969	1.0065247493548215	0.9674755754328545	0.03904917392196705
Seq01955+dnafountain_GCAC_middle	False	True	True	True	Seq01955	dnafountain_GCAC_middle	dnafountain	GCAC	Middle	Seq_anonymized_006860	0.6631635132333072	1.0081628695693532	1.0060044224013702	0.0021584471679829687
Seq05519+dnafountain_AACA_5ntfront	False	True	True	True	Seq05519	dnafountain_AACA_5ntfront	dnafountain	AACA	5' + 5 nt	Seq_anonymized_006869	0.8093616668579837	1.0079950284841217	1.00723559699391	0.0007594314902117372
Seq05997+internal_CGTGTG_5ntfront	True	False	True	True	Seq05997	internal_CGTGTG_5ntfront	internal	CGTGTG	5' + 5 nt	Seq_anonymized_006870	1.1485557549993637	0.9975822127615314	1.014549526939654	-0.016967314178122694
Seq08654+dnafountain_AACA_5ntfront	False	True	True	True	Seq08654	dnafountain_AACA_5ntfront	dnafountain	AACA	5' + 5 nt	Seq_anonymized_006875	0.8494317244467878	1.0098436655944358	1.0077162124482495	0.002127453146186342
Seq04077+internal_CGTGTG_5ntback	True	False	True	True	Seq04077	internal_CGTGTG_5ntback	internal	CGTGTG	3' - 5 nt	Seq_anonymized_006877	1.0769965131846675	0.964473390273466	0.9674755754328545	-0.0030021851593884374
Seq03273+dnafountain_GCAC_middle	False	True	True	True	Seq03273	dnafountain_GCAC_middle	dnafountain	GCAC	Middle	Seq_anonymized_006890	1.7065865640538858	0.9625966656282224	0.9750655749378796	-0.012468909309657161
Seq01053+dnafountain_AACA_middle	False	True	True	True	Seq01053	dnafountain_AACA_middle	dnafountain	AACA	Middle	Seq_anonymized_006891	0.8851928887807446	1.0076348409552602	1.0083072764566827	-0.0006724355014224859
Seq05019+dnafountain_AACA_back	False	True	True	True	Seq05019	dnafountain_AACA_back	dnafountain	AACA	3' end	Seq_anonymized_006892	0.5202937482762877	1.0143667940846264	1.0114008142919884	0.0029659797926380183
Seq05046+internal_GTCGTG_front	True	False	True	True	Seq05046	internal_GTCGTG_front	internal	GTCGTG	5' end	Seq_anonymized_006896	2.045882554864534	0.9380019149042256	1.0044451195217143	-0.06644320461748876
Seq05656+internal_CGTG_5ntback	True	False	True	True	Seq05656	internal_CGTG_5ntback	internal	CGTG	3' - 5 nt	Seq_anonymized_006900	0.9914550630170016	1.0106771534534236	1.0144157628300363	-0.003738609376612745
Seq00221+internal_CGTG_middle	True	False	True	True	Seq00221	internal_CGTG_middle	internal	CGTG	Middle	Seq_anonymized_006917	1.0709568114666443	0.9840449487838576	0.9817586440590814	0.0022863047247762003
Seq02764+internal_CGTGT_middle	True	False	True	True	Seq02764	internal_CGTGT_middle	internal	CGTGT	Middle	Seq_anonymized_006923	0.9526885555362418	1.006465278317231	1.0116425659835104	-0.005177287666279451
Seq04297+internal_TCGTGT_back	True	False	True	True	Seq04297	internal_TCGTGT_back	internal	TCGTGT	3' end	Seq_anonymized_006932	0.9399031522505252	1.003977849136766	1.0011169005036815	0.0028609486330843925
Seq08563+internal_TCGTGT_front	True	False	True	True	Seq08563	internal_TCGTGT_front	internal	TCGTGT	5' end	Seq_anonymized_006933	1.2792442236129535	0.9866017705946906	1.001500406432402	-0.01489863583771145
Seq09668+internal_CGTG_back	True	False	True	True	Seq09668	internal_CGTG_back	internal	CGTG	3' end	Seq_anonymized_006934	1.239546197813782	0.9868936660736636	0.9924010644466028	-0.005507398372939232
Seq08115+dnafountain_GCAC_front	False	True	True	True	Seq08115	dnafountain_GCAC_front	dnafountain	GCAC	5' end	Seq_anonymized_006945	0.9656176590158512	1.0055990626611575	0.9704055221165434	0.0351935405446141
Seq04077+dnafountain_GCAC_middle	False	True	True	True	Seq04077	dnafountain_GCAC_middle	dnafountain	GCAC	Middle	Seq_anonymized_006948	1.5520145549104805	0.96280737279501	0.9674755754328545	-0.004668202637844399
Seq03559+dnafountain_TATAT_5ntfront	False	True	True	True	Seq03559	dnafountain_TATAT_5ntfront	dnafountain	TATAT	5' + 5 nt	Seq_anonymized_006950	1.0020846808861703	1.0064240322198228	1.0096146930446792	-0.0031906608248564172
Seq00221+internal_TCGTGT_back	True	False	True	True	Seq00221	internal_TCGTGT_back	internal	TCGTGT	3' end	Seq_anonymized_006958	0.5620627215284489	1.011377673849632	0.9817586440590814	0.029619029790550644
Seq08654+dnafountain_TATT_back	False	True	True	True	Seq08654	dnafountain_TATT_back	dnafountain	TATT	3' end	Seq_anonymized_006965	0.7847014243849846	1.006140170202423	1.0077162124482495	-0.0015760422458264145
Seq05019+internal_CGTGTG_front	True	False	True	True	Seq05019	internal_CGTGTG_front	internal	CGTGTG	5' end	Seq_anonymized_006969	1.7920515881478316	1.001830708010078	1.0114008142919884	-0.009570106281910462
Seq01053+dnafountain_TATAT_5ntfront	False	True	True	True	Seq01053	dnafountain_TATAT_5ntfront	dnafountain	TATAT	5' + 5 nt	Seq_anonymized_006972	0.6993657021104501	1.0090356419999738	1.0083072764566827	0.0007283655432910319
Seq03116+dnafountain_TATT_5ntfront	False	True	True	True	Seq03116	dnafountain_TATT_5ntfront	dnafountain	TATT	5' + 5 nt	Seq_anonymized_006977	1.5586937098743632	0.9423968963035452	0.942212682717514	0.00018421358603115667
Seq08524+internal_TCGTGT_front	True	False	True	True	Seq08524	internal_TCGTGT_front	internal	TCGTGT	5' end	Seq_anonymized_006985	1.3536574356626505	0.9752436438728516	1.0108217935830692	-0.035578149710217666
Seq05997+internal_CGTG_5ntfront	True	False	True	True	Seq05997	internal_CGTG_5ntfront	internal	CGTG	5' + 5 nt	Seq_anonymized_006989	0.764376931202472	1.0105051412360977	1.014549526939654	-0.0040443857035563635
Seq00036+internal_GTCGTG_front	True	False	True	True	Seq00036	internal_GTCGTG_front	internal	GTCGTG	5' end	Seq_anonymized_006995	0.7414283733893127	0.9630181192562296	1.0111168994011177	-0.04809878014488811
Seq09033+dnafountain_AACA_middle	False	True	True	True	Seq09033	dnafountain_AACA_middle	dnafountain	AACA	Middle	Seq_anonymized_007005	0.9313721465360572	1.00949017526308	1.0078890493416215	0.0016011259214585571
Seq03116+dnafountain_TATAT_back	False	True	True	True	Seq03116	dnafountain_TATAT_back	dnafountain	TATAT	3' end	Seq_anonymized_007016	0.9050881991364408	1.013745280731812	0.942212682717514	0.0715325980142979
Seq08563+dnafountain_TATT_5ntback	False	True	True	True	Seq08563	dnafountain_TATT_5ntback	dnafountain	TATT	3' - 5 nt	Seq_anonymized_007017	0.8672451018010316	1.0069464789960914	1.001500406432402	0.0054460725636893415
Seq01053+internal_CGTGT_5ntfront	True	False	True	True	Seq01053	internal_CGTGT_5ntfront	internal	CGTGT	5' + 5 nt	Seq_anonymized_007022	0.8665683420108115	1.0085578590794753	1.0083072764566827	0.00025058262279253896
Seq01164+dnafountain_TATAT_back	False	True	True	True	Seq01164	dnafountain_TATAT_back	dnafountain	TATAT	3' end	Seq_anonymized_007025	0.7652423854261992	1.0140618510132495	1.0118410846354284	0.002220766377821093
Seq05033+dnafountain_AACA_5ntfront	False	True	True	True	Seq05033	dnafountain_AACA_5ntfront	dnafountain	AACA	5' + 5 nt	Seq_anonymized_007027	0.8970086897565638	1.0114434699130623	1.009967370883919	0.0014760990291433629
Seq05046+dnafountain_TATA_5ntback	False	True	True	True	Seq05046	dnafountain_TATA_5ntback	dnafountain	TATA	3' - 5 nt	Seq_anonymized_007032	0.7118377887349998	1.0061756832788713	1.0044451195217143	0.0017305637571569665
Seq08654+internal_GTCGTG_front	True	False	True	True	Seq08654	internal_GTCGTG_front	internal	GTCGTG	5' end	Seq_anonymized_007039	1.1922346030865405	0.9584345208722546	1.0077162124482495	-0.049281691575994935
Seq01955+internal_GTCGTG_5ntback	True	False	True	True	Seq01955	internal_GTCGTG_5ntback	internal	GTCGTG	3' - 5 nt	Seq_anonymized_007040	0.908625832575347	1.0009985670987036	1.0060044224013702	-0.0050058553026666175
Seq07376+dnafountain_TATAT_back	False	True	True	True	Seq07376	dnafountain_TATAT_back	dnafountain	TATAT	3' end	Seq_anonymized_007061	1.1390517245368006	0.9975464914505262	1.0001984235216077	-0.0026519320710814975
Seq05046+internal_CGTG_5ntfront	True	False	True	True	Seq05046	internal_CGTG_5ntfront	internal	CGTG	5' + 5 nt	Seq_anonymized_007064	0.6928120022930523	1.004226459691855	1.0044451195217143	-0.0002186598298592468
Seq00221+dnafountain_TATAT_5ntback	False	True	True	True	Seq00221	dnafountain_TATAT_5ntback	dnafountain	TATAT	3' - 5 nt	Seq_anonymized_007068	0.7178159581344115	0.9903932347027214	0.9817586440590814	0.008634590643640028
Seq00639+internal_GTCGTG_5ntfront	True	False	True	True	Seq00639	internal_GTCGTG_5ntfront	internal	GTCGTG	5' + 5 nt	Seq_anonymized_007077	2.77746612759967	0.9301484790680388	1.0040739988986451	-0.07392551983060636
Seq01156+internal_CGTGT_5ntfront	True	False	True	True	Seq01156	internal_CGTGT_5ntfront	internal	CGTGT	5' + 5 nt	Seq_anonymized_007083	0.7562028385032894	1.0121091632079402	1.0158038677284422	-0.0036947045205020235
Seq09033+internal_TCGTGT_middle	True	False	True	True	Seq09033	internal_TCGTGT_middle	internal	TCGTGT	Middle	Seq_anonymized_007087	0.7549602072225168	1.0113467892434334	1.0078890493416215	0.0034577399018118626
Seq04077+internal_CGTGT_back	True	False	True	True	Seq04077	internal_CGTGT_back	internal	CGTGT	3' end	Seq_anonymized_007091	1.0389600096175813	1.006559284844616	0.9674755754328545	0.03908370941176165
Seq08563+internal_CGTGT_back	True	False	True	True	Seq08563	internal_CGTGT_back	internal	CGTGT	3' end	Seq_anonymized_007094	0.8491198676308446	1.0040207982783795	1.001500406432402	0.002520391845977521
Seq02910+dnafountain_GCAC_5ntback	False	True	True	True	Seq02910	dnafountain_GCAC_5ntback	dnafountain	GCAC	3' - 5 nt	Seq_anonymized_007096	1.0844179627962969	1.0024857730550032	1.0064385103396891	-0.0039527372846859254
Seq08061+dnafountain_GCAC_back	True	True	True	True	Seq08061	dnafountain_GCAC_back	dnafountain	GCAC	3' end	Seq_anonymized_007101	1.050242721253274	0.9904497116064856	0.9961474403935792	-0.0056977287870935145
Seq00639+internal_CGTGTG_5ntback	True	False	True	True	Seq00639	internal_CGTGTG_5ntback	internal	CGTGTG	3' - 5 nt	Seq_anonymized_007102	1.2091858698871047	0.9913103470536988	1.0040739988986451	-0.012763651844946322
Seq00639+dnafountain_TATT_front	False	True	True	True	Seq00639	dnafountain_TATT_front	dnafountain	TATT	5' end	Seq_anonymized_007105	0.7724667516627157	1.0107531183151657	1.0040739988986451	0.006679119416520551
Seq00221+dnafountain_TATA_middle	False	True	True	True	Seq00221	dnafountain_TATA_middle	dnafountain	TATA	Middle	Seq_anonymized_007108	0.9885239513245472	0.9843035516057674	0.9817586440590814	0.002544907546686015
Seq05033+dnafountain_GCAC_front	False	True	True	True	Seq05033	dnafountain_GCAC_front	dnafountain	GCAC	5' end	Seq_anonymized_007117	1.0187886120826275	1.0067302091788586	1.009967370883919	-0.0032371617050603874
Seq05997+dnafountain_TATT_middle	False	True	True	True	Seq05997	dnafountain_TATT_middle	dnafountain	TATT	Middle	Seq_anonymized_007124	0.823997005351739	1.011619869367172	1.014549526939654	-0.0029296575724819807
Seq05033+internal_GTCGTG_5ntfront	True	False	True	True	Seq05033	internal_GTCGTG_5ntfront	internal	GTCGTG	5' + 5 nt	Seq_anonymized_007133	1.0745644876037908	1.0090856800167085	1.009967370883919	-0.0008816908672104606
Seq00036+dnafountain_TATAT_5ntfront	False	True	True	True	Seq00036	dnafountain_TATAT_5ntfront	dnafountain	TATAT	5' + 5 nt	Seq_anonymized_007143	0.9179355334187688	1.0101288308688283	1.0111168994011177	-0.0009880685322893878
Seq06035+dnafountain_AACA_5ntback	False	True	True	True	Seq06035	dnafountain_AACA_5ntback	dnafountain	AACA	3' - 5 nt	Seq_anonymized_007155	0.8169686923005944	0.9928498166982512	0.9815381048142192	0.011311711884032016
Seq02110+dnafountain_AACA_middle	False	True	True	True	Seq02110	dnafountain_AACA_middle	dnafountain	AACA	Middle	Seq_anonymized_007156	1.1638707240784938	0.9996424072234924	1.0020641085150197	-0.0024217012915273006
Seq06035+internal_TCGTGT_front	True	False	True	True	Seq06035	internal_TCGTGT_front	internal	TCGTGT	5' end	Seq_anonymized_007161	1.5095027548231938	0.9822560991391488	0.9815381048142192	0.0007179943249295828
Seq00221+internal_CGTGT_back	True	False	True	True	Seq00221	internal_CGTGT_back	internal	CGTGT	3' end	Seq_anonymized_007172	0.5942125320401744	1.0084511712630526	0.9817586440590814	0.026692527203971195
Seq05019+internal_CGTG_middle	True	False	True	True	Seq05019	internal_CGTG_middle	internal	CGTG	Middle	Seq_anonymized_007176	0.8755987744703079	1.0062555665393755	1.0114008142919884	-0.005145247752612825
Seq05019+internal_TCGTGT_front	True	False	True	True	Seq05019	internal_TCGTGT_front	internal	TCGTGT	5' end	Seq_anonymized_007178	1.3041173206973289	0.9886334457178242	1.0114008142919884	-0.02276736857416417
Seq02764+internal_GTCGTG_5ntfront	True	False	True	True	Seq02764	internal_GTCGTG_5ntfront	internal	GTCGTG	5' + 5 nt	Seq_anonymized_007185	0.8279626720827763	1.0096920917173984	1.0116425659835104	-0.0019504742661120567
Seq04077+dnafountain_TATA_middle	False	True	True	True	Seq04077	dnafountain_TATA_middle	dnafountain	TATA	Middle	Seq_anonymized_007187	1.0085654344386152	0.9639604705316376	0.9674755754328545	-0.00351510490121687
Seq06035+dnafountain_AACA_back	False	True	True	True	Seq06035	dnafountain_AACA_back	dnafountain	AACA	3' end	Seq_anonymized_007189	0.6763058070973585	1.01208488539874	0.9815381048142192	0.030546780584520872
Seq01156+internal_CGTGTG_5ntback	True	False	True	True	Seq01156	internal_CGTGTG_5ntback	internal	CGTGTG	3' - 5 nt	Seq_anonymized_007195	0.8550500349350403	1.0141684383815923	1.0158038677284422	-0.0016354293468499037
Seq00221+dnafountain_AACA_5ntback	False	True	True	True	Seq00221	dnafountain_AACA_5ntback	dnafountain	AACA	3' - 5 nt	Seq_anonymized_007197	0.8554250618206947	0.9827514195140624	0.9817586440590814	0.0009927754549809986
Seq03273+internal_CGTGTG_5ntback	True	False	True	True	Seq03273	internal_CGTGTG_5ntback	internal	CGTGTG	3' - 5 nt	Seq_anonymized_007200	2.3833866070083727	0.9477819841518244	0.9750655749378796	-0.027283590786055245
Seq06105+dnafountain_TATAT_5ntback	False	True	True	True	Seq06105	dnafountain_TATAT_5ntback	dnafountain	TATAT	3' - 5 nt	Seq_anonymized_007201	0.8232957836675707	1.0105177037016464	1.007922605151802	0.00259509854984441
Seq02085+internal_GTCGTG_5ntfront	True	False	True	True	Seq02085	internal_GTCGTG_5ntfront	internal	GTCGTG	5' + 5 nt	Seq_anonymized_007207	1.4945526392755366	0.9719030072238132	0.9869794020472846	-0.01507639482347145
Seq05997+internal_CGTG_middle	True	False	True	True	Seq05997	internal_CGTG_middle	internal	CGTG	Middle	Seq_anonymized_007208	0.7539909317817177	1.0154347670155126	1.014549526939654	0.000885240075858551
Seq02110+internal_CGTGTG_middle	True	False	True	True	Seq02110	internal_CGTGTG_middle	internal	CGTGTG	Middle	Seq_anonymized_007211	1.0886025621079567	1.001429463850982	1.0020641085150197	-0.0006346446640377312
Seq05046+internal_TCGTGT_5ntfront	True	False	True	True	Seq05046	internal_TCGTGT_5ntfront	internal	TCGTGT	5' + 5 nt	Seq_anonymized_007212	0.8185490729693309	1.0062910012824864	1.0044451195217143	0.0018458817607720501
Seq00999+internal_TCGTGT_middle	True	False	True	True	Seq00999	internal_TCGTGT_middle	internal	TCGTGT	Middle	Seq_anonymized_007213	0.9003031867368559	1.0086140704803617	1.0097235668518951	-0.0011094963715334583
Seq08219+internal_GTCGTG_front	True	False	True	True	Seq08219	internal_GTCGTG_front	internal	GTCGTG	5' end	Seq_anonymized_007221	1.735199378538702	0.9211347625660536	1.0071286718724286	-0.08599390930637496
Seq02085+internal_CGTGTG_back	True	False	True	True	Seq02085	internal_CGTGTG_back	internal	CGTGTG	3' end	Seq_anonymized_007222	1.4881612510403532	0.9942563014411706	0.9869794020472846	0.007276899393885983
Seq06105+dnafountain_AACA_5ntback	False	True	True	True	Seq06105	dnafountain_AACA_5ntback	dnafountain	AACA	3' - 5 nt	Seq_anonymized_007229	0.8861525293821884	1.009324787416041	1.007922605151802	0.001402182264238938
Seq09033+dnafountain_AACA_back	False	True	True	True	Seq09033	dnafountain_AACA_back	dnafountain	AACA	3' end	Seq_anonymized_007230	0.7135553872453076	1.008336262855153	1.0078890493416215	0.000447213513531608
Seq06105+dnafountain_TATA_5ntback	False	True	True	True	Seq06105	dnafountain_TATA_5ntback	dnafountain	TATA	3' - 5 nt	Seq_anonymized_007237	0.6964173384161202	1.015019983408173	1.007922605151802	0.007097378256371023
Seq06105+internal_TCGTGT_middle	True	False	True	True	Seq06105	internal_TCGTGT_middle	internal	TCGTGT	Middle	Seq_anonymized_007244	1.05936435803531	1.0093984654643997	1.007922605151802	0.001475860312597721
Seq01156+dnafountain_TATAT_middle	False	True	True	True	Seq01156	dnafountain_TATAT_middle	dnafountain	TATAT	Middle	Seq_anonymized_007255	0.6822724093932674	1.014497234138914	1.0158038677284422	-0.0013066335895282055
Seq05997+internal_TCGTGT_front	True	False	True	True	Seq05997	internal_TCGTGT_front	internal	TCGTGT	5' end	Seq_anonymized_007259	1.1585756577021218	0.9901716324465226	1.014549526939654	-0.024377894493131436
Seq05033+dnafountain_AACA_5ntback	False	True	True	True	Seq05033	dnafountain_AACA_5ntback	dnafountain	AACA	3' - 5 nt	Seq_anonymized_007260	0.835177546557522	1.0088094560442928	1.009967370883919	-0.0011579148396261285
Seq02110+internal_CGTG_5ntback	True	False	True	True	Seq02110	internal_CGTG_5ntback	internal	CGTG	3' - 5 nt	Seq_anonymized_007263	1.3570011951658294	1.0021939913661784	1.0020641085150197	0.00012988285115866915
Seq02910+dnafountain_TATA_middle	False	True	True	True	Seq02910	dnafountain_TATA_middle	dnafountain	TATA	Middle	Seq_anonymized_007274	0.7870241654042196	1.0094382792615448	1.0064385103396891	0.0029997689218557166
Seq05033+dnafountain_TATA_5ntfront	False	True	True	True	Seq05033	dnafountain_TATA_5ntfront	dnafountain	TATA	5' + 5 nt	Seq_anonymized_007280	1.0023322476225298	1.0093760256658553	1.009967370883919	-0.0005913452180636991
Seq02085+dnafountain_AACA_back	False	True	True	True	Seq02085	dnafountain_AACA_back	dnafountain	AACA	3' end	Seq_anonymized_007284	1.280305257250371	0.9608498345469728	0.9869794020472846	-0.026129567500311812
Seq05033+internal_CGTGT_5ntfront	True	False	True	True	Seq05033	internal_CGTGT_5ntfront	internal	CGTGT	5' + 5 nt	Seq_anonymized_007290	1.0793616895196536	1.0097492382488804	1.009967370883919	-0.00021813263503855929
Seq00036+dnafountain_TATA_front	False	True	True	True	Seq00036	dnafountain_TATA_front	dnafountain	TATA	5' end	Seq_anonymized_007291	0.8884982293958906	1.008491943558042	1.0111168994011177	-0.0026249558430757602
Seq02910+dnafountain_TATT_5ntfront	False	True	True	True	Seq02910	dnafountain_TATT_5ntfront	dnafountain	TATT	5' + 5 nt	Seq_anonymized_007298	0.6655410369878432	1.00780814168715	1.0064385103396891	0.0013696313474609312
Seq00639+internal_CGTG_5ntback	True	False	True	True	Seq00639	internal_CGTG_5ntback	internal	CGTG	3' - 5 nt	Seq_anonymized_007299	0.9333097194927568	0.9984631717296564	1.0040739988986451	-0.005610827168988752
Seq01156+dnafountain_GCAC_middle	False	True	True	True	Seq01156	dnafountain_GCAC_middle	dnafountain	GCAC	Middle	Seq_anonymized_007309	0.6305566415065873	1.0115471461021677	1.0158038677284422	-0.004256721626274551
Seq01164+internal_TCGTGT_back	True	False	True	True	Seq01164	internal_TCGTGT_back	internal	TCGTGT	3' end	Seq_anonymized_007314	0.6002647667980662	1.014037519563732	1.0118410846354284	0.002196434928303459
Seq08335+dnafountain_AACA_5ntback	False	True	True	True	Seq08335	dnafountain_AACA_5ntback	dnafountain	AACA	3' - 5 nt	Seq_anonymized_007315	0.72509272931677	1.006830334814163	1.0063792483842762	0.00045108642988678227
Seq08524+dnafountain_GCAC_front	False	True	True	True	Seq08524	dnafountain_GCAC_front	dnafountain	GCAC	5' end	Seq_anonymized_007319	0.9828183468383545	1.004144259882154	1.0108217935830692	-0.0066775337009152835
Seq02655+dnafountain_TATA_back	False	True	True	True	Seq02655	dnafountain_TATA_back	dnafountain	TATA	3' end	Seq_anonymized_007325	0.6899098146230752	1.0142620414096528	1.0126652440639317	0.001596797345721157
Seq06105+internal_CGTGTG_5ntback	True	False	True	True	Seq06105	internal_CGTGTG_5ntback	internal	CGTGTG	3' - 5 nt	Seq_anonymized_007331	0.7381413671174218	1.0087554616594423	1.007922605151802	0.0008328565076403116
Seq02085+internal_TCGTGT_back	True	False	True	True	Seq02085	internal_TCGTGT_back	internal	TCGTGT	3' end	Seq_anonymized_007333	2.1190982218797227	0.9997602554575298	0.9869794020472846	0.012780853410245152
Seq02110+dnafountain_TATAT_middle	False	True	True	True	Seq02110	dnafountain_TATAT_middle	dnafountain	TATAT	Middle	Seq_anonymized_007353	0.8607966588909347	1.0061914900306428	1.0020641085150197	0.004127381515623085
Seq09033+dnafountain_TATA_5ntfront	False	True	True	True	Seq09033	dnafountain_TATA_5ntfront	dnafountain	TATA	5' + 5 nt	Seq_anonymized_007357	0.9994547622654296	1.0074386572959082	1.0078890493416215	-0.00045039204571328817
Seq05656+dnafountain_TATA_middle	False	True	True	True	Seq05656	dnafountain_TATA_middle	dnafountain	TATA	Middle	Seq_anonymized_007360	0.7433914968147884	1.0128926323382308	1.0144157628300363	-0.0015231304918055244
Seq01293+dnafountain_TATT_front	False	True	True	True	Seq01293	dnafountain_TATT_front	dnafountain	TATT	5' end	Seq_anonymized_007364	0.748334331948515	1.0110112686031183	1.0077387406092169	0.0032725279939014307
Seq02085+dnafountain_TATT_5ntfront	False	True	True	True	Seq02085	dnafountain_TATT_5ntfront	dnafountain	TATT	5' + 5 nt	Seq_anonymized_007367	0.882752455618954	0.9863326618635784	0.9869794020472846	-0.0006467401837062514
Seq02110+dnafountain_TATT_5ntback	False	True	True	True	Seq02110	dnafountain_TATT_5ntback	dnafountain	TATT	3' - 5 nt	Seq_anonymized_007378	1.0956488937280404	1.0030086330263153	1.0020641085150197	0.0009445245112955636
Seq05046+dnafountain_TATT_front	False	True	True	True	Seq05046	dnafountain_TATT_front	dnafountain	TATT	5' end	Seq_anonymized_007387	0.7838349829117233	1.0051062305524212	1.0044451195217143	0.0006611110307068735
Seq08115+internal_CGTGT_back	True	False	True	True	Seq08115	internal_CGTGT_back	internal	CGTGT	3' end	Seq_anonymized_007394	0.783652081410624	1.007367110666228	0.9704055221165434	0.036961588549684676
Seq01156+internal_CGTG_5ntback	True	False	True	True	Seq01156	internal_CGTG_5ntback	internal	CGTG	3' - 5 nt	Seq_anonymized_007399	0.5301249730097685	1.017942029210666	1.0158038677284422	0.002138161482223788
Seq03559+internal_TCGTGT_back	True	False	True	True	Seq03559	internal_TCGTGT_back	internal	TCGTGT	3' end	Seq_anonymized_007403	2.119928828661951	0.9717671245008076	1.0096146930446792	-0.03784756854387161
Seq09033+dnafountain_GCAC_5ntfront	False	True	True	True	Seq09033	dnafountain_GCAC_5ntfront	dnafountain	GCAC	5' + 5 nt	Seq_anonymized_007412	0.9738763101044604	1.0092251654934723	1.0078890493416215	0.001336116151850808
Seq01293+dnafountain_AACA_middle	False	True	True	True	Seq01293	dnafountain_AACA_middle	dnafountain	AACA	Middle	Seq_anonymized_007415	0.6409780790959401	1.012957184587839	1.0077387406092169	0.005218443978622034
Seq02655+dnafountain_GCAC_front	False	True	True	True	Seq02655	dnafountain_GCAC_front	dnafountain	GCAC	5' end	Seq_anonymized_007419	0.4971861274696125	1.0178093669279813	1.0126652440639317	0.005144122864049638
Seq03273+dnafountain_AACA_5ntfront	False	True	True	True	Seq03273	dnafountain_AACA_5ntfront	dnafountain	AACA	5' + 5 nt	Seq_anonymized_007422	1.1922031654227296	0.97257491691216	0.9750655749378796	-0.002490658025719572
Seq02764+dnafountain_TATAT_5ntback	False	True	True	True	Seq02764	dnafountain_TATAT_5ntback	dnafountain	TATAT	3' - 5 nt	Seq_anonymized_007425	0.6511952541732408	1.0107361872517402	1.0116425659835104	-0.000906378731770241
Seq00221+dnafountain_TATT_middle	False	True	True	True	Seq00221	dnafountain_TATT_middle	dnafountain	TATT	Middle	Seq_anonymized_007426	0.7651162533687146	0.9883611434831624	0.9817586440590814	0.0066024994240809765
Seq03273+dnafountain_TATAT_5ntfront	False	True	True	True	Seq03273	dnafountain_TATAT_5ntfront	dnafountain	TATAT	5' + 5 nt	Seq_anonymized_007436	1.2153193823610735	0.974064702272976	0.9750655749378796	-0.0010008726649035626
Seq06105+internal_TCGTGT_5ntfront	True	False	True	True	Seq06105	internal_TCGTGT_5ntfront	internal	TCGTGT	5' + 5 nt	Seq_anonymized_007453	0.8135133338350512	1.0091411279932545	1.007922605151802	0.0012185228414525184
Seq04769+dnafountain_GCAC_front	False	True	True	True	Seq04769	dnafountain_GCAC_front	dnafountain	GCAC	5' end	Seq_anonymized_007462	0.8725731043400314	0.9996692039776928	0.9989533110389154	0.0007158929387773849
Seq05033+dnafountain_AACA_front	False	True	True	True	Seq05033	dnafountain_AACA_front	dnafountain	AACA	5' end	Seq_anonymized_007463	1.0050621168510074	1.0117441200772566	1.009967370883919	0.00177674919333759
Seq01164+dnafountain_GCAC_5ntback	False	True	True	True	Seq01164	dnafountain_GCAC_5ntback	dnafountain	GCAC	3' - 5 nt	Seq_anonymized_007464	0.7856222943060137	1.010743869205203	1.0118410846354284	-0.00109721543022534
Seq00999+dnafountain_TATAT_back	False	True	True	True	Seq00999	dnafountain_TATAT_back	dnafountain	TATAT	3' end	Seq_anonymized_007469	0.9323475454994724	1.0074779926876267	1.0097235668518951	-0.0022455741642684046
Seq03273+internal_GTCGTG_middle	True	False	True	True	Seq03273	internal_GTCGTG_middle	internal	GTCGTG	Middle	Seq_anonymized_007488	1.6111322316360872	0.9724791615652302	0.9750655749378796	-0.002586413372649421
Seq01156+dnafountain_TATAT_5ntfront	False	True	True	True	Seq01156	dnafountain_TATAT_5ntfront	dnafountain	TATAT	5' + 5 nt	Seq_anonymized_007492	0.9555895350777828	1.0066750815874947	1.0158038677284422	-0.009128786140947476
Seq02110+dnafountain_AACA_5ntfront	False	True	True	True	Seq02110	dnafountain_AACA_5ntfront	dnafountain	AACA	5' + 5 nt	Seq_anonymized_007536	1.1950406305127284	1.002061014121044	1.0020641085150197	-3.0943939757221983e-06
Seq02110+dnafountain_TATT_5ntfront	False	True	True	True	Seq02110	dnafountain_TATT_5ntfront	dnafountain	TATT	5' + 5 nt	Seq_anonymized_007537	1.45122841527034	0.999221394675503	1.0020641085150197	-0.0028427138395167306
Seq05019+dnafountain_TATT_5ntfront	False	True	True	True	Seq05019	dnafountain_TATT_5ntfront	dnafountain	TATT	5' + 5 nt	Seq_anonymized_007539	0.895563859368764	1.0106808781632275	1.0114008142919884	-0.0007199361287608674
Seq00639+dnafountain_TATA_5ntfront	False	True	True	True	Seq00639	dnafountain_TATA_5ntfront	dnafountain	TATA	5' + 5 nt	Seq_anonymized_007546	0.6537056600869271	1.0085580944045067	1.0040739988986451	0.004484095505861596
Seq06105+internal_CGTGT_5ntfront	True	False	True	True	Seq06105	internal_CGTGT_5ntfront	internal	CGTGT	5' + 5 nt	Seq_anonymized_007552	1.0997012694789607	1.0082307535450972	1.007922605151802	0.0003081483932951823
Seq07376+internal_CGTG_back	True	False	True	True	Seq07376	internal_CGTG_back	internal	CGTG	3' end	Seq_anonymized_007553	0.920714653948238	0.999396493205716	1.0001984235216077	-0.0008019303158917079
Seq00036+internal_CGTG_middle	True	False	True	True	Seq00036	internal_CGTG_middle	internal	CGTG	Middle	Seq_anonymized_007558	1.0944177880709192	1.010289483046293	1.0111168994011177	-0.0008274163548247504
Seq00036+internal_TCGTGT_5ntback	True	False	True	True	Seq00036	internal_TCGTGT_5ntback	internal	TCGTGT	3' - 5 nt	Seq_anonymized_007559	0.8391489682791319	1.012256087976635	1.0111168994011177	0.0011391885755172027
Seq03559+internal_CGTGTG_front	True	False	True	True	Seq03559	internal_CGTGTG_front	internal	CGTGTG	5' end	Seq_anonymized_007560	0.9084344502486486	1.0028515853661304	1.0096146930446792	-0.006763107678548819
Seq05656+dnafountain_AACA_back	False	True	True	True	Seq05656	dnafountain_AACA_back	dnafountain	AACA	3' end	Seq_anonymized_007567	0.7628757103521816	1.0110282764847338	1.0144157628300363	-0.003387486345302504
Seq05656+dnafountain_GCAC_middle	False	True	True	True	Seq05656	dnafountain_GCAC_middle	dnafountain	GCAC	Middle	Seq_anonymized_007572	0.8086230531253609	1.0111588797204825	1.0144157628300363	-0.003256883109553854
Seq06035+internal_CGTGTG_back	True	False	True	True	Seq06035	internal_CGTGTG_back	internal	CGTGTG	3' end	Seq_anonymized_007587	1.4196147017013074	0.9783524674602456	0.9815381048142192	-0.0031856373539735916
Seq04769+dnafountain_GCAC_5ntback	False	True	True	True	Seq04769	dnafountain_GCAC_5ntback	dnafountain	GCAC	3' - 5 nt	Seq_anonymized_007588	1.1658343981697683	0.995799201033768	0.9989533110389154	-0.003154110005147426
Seq01820+internal_TCGTGT_front	True	False	True	True	Seq01820	internal_TCGTGT_front	internal	TCGTGT	5' end	Seq_anonymized_007593	1.3542249632264791	0.9718353455992096	1.001906741994988	-0.030071396395778494
Seq05997+internal_CGTG_back	True	False	True	True	Seq05997	internal_CGTG_back	internal	CGTG	3' end	Seq_anonymized_007596	0.1900870044456681	0.9647401232550216	1.014549526939654	-0.04980940368463249
Seq07376+internal_GTCGTG_front	True	False	True	True	Seq07376	internal_GTCGTG_front	internal	GTCGTG	5' end	Seq_anonymized_007597	1.1821102030085544	0.9875090103574896	1.0001984235216077	-0.01268941316411809
Seq03273+internal_CGTGT_back	True	False	True	True	Seq03273	internal_CGTGT_back	internal	CGTGT	3' end	Seq_anonymized_007600	0.9136377873578728	0.9956008665360848	0.9750655749378796	0.02053529159820522
Seq01164+internal_TCGTGT_5ntfront	True	False	True	True	Seq01164	internal_TCGTGT_5ntfront	internal	TCGTGT	5' + 5 nt	Seq_anonymized_007607	0.7501193904205831	1.0134842040240009	1.0118410846354284	0.0016431193885724227
Seq01164+dnafountain_AACA_middle	False	True	True	True	Seq01164	dnafountain_AACA_middle	dnafountain	AACA	Middle	Seq_anonymized_007608	0.7026366703533237	1.0137508571420126	1.0118410846354284	0.0019097725065841953
Seq00036+dnafountain_AACA_5ntfront	False	True	True	True	Seq00036	dnafountain_AACA_5ntfront	dnafountain	AACA	5' + 5 nt	Seq_anonymized_007609	0.8327043415420969	1.011997529295826	1.0111168994011177	0.0008806298947083846
Seq01820+dnafountain_TATA_back	False	True	True	True	Seq01820	dnafountain_TATA_back	dnafountain	TATA	3' end	Seq_anonymized_007619	0.9385587552338124	1.0083381534675813	1.001906741994988	0.006431411472593185
Seq04769+internal_TCGTGT_front	True	False	True	True	Seq04769	internal_TCGTGT_front	internal	TCGTGT	5' end	Seq_anonymized_007637	0.0566748246352432	1.0046180217689389	0.9989533110389154	0.005664710730023503
Seq02655+dnafountain_GCAC_middle	False	True	True	True	Seq02655	dnafountain_GCAC_middle	dnafountain	GCAC	Middle	Seq_anonymized_007647	0.7475286535312426	1.013165033588694	1.0126652440639317	0.0004997895247622619
Seq08654+dnafountain_AACA_5ntback	False	True	True	True	Seq08654	dnafountain_AACA_5ntback	dnafountain	AACA	3' - 5 nt	Seq_anonymized_007654	0.6989661334824046	1.0096958045436035	1.0077162124482495	0.0019795920953540325
Seq02764+dnafountain_TATAT_5ntfront	False	True	True	True	Seq02764	dnafountain_TATAT_5ntfront	dnafountain	TATAT	5' + 5 nt	Seq_anonymized_007673	0.92309799685195	1.0082219773141905	1.0116425659835104	-0.003420588669319935
Seq09668+dnafountain_TATAT_middle	False	True	True	True	Seq09668	dnafountain_TATAT_middle	dnafountain	TATAT	Middle	Seq_anonymized_007675	0.7127796276608909	0.9979667343370432	0.9924010644466028	0.005565669890440383
Seq03559+internal_GTCGTG_back	True	False	True	True	Seq03559	internal_GTCGTG_back	internal	GTCGTG	3' end	Seq_anonymized_007685	1.1198401660793442	0.9587126957246346	1.0096146930446792	-0.050901997320044634
Seq05656+internal_GTCGTG_back	True	False	True	True	Seq05656	internal_GTCGTG_back	internal	GTCGTG	3' end	Seq_anonymized_007687	0.8188672793681894	1.0090398987072362	1.0144157628300363	-0.005375864122800111
Seq00639+internal_TCGTGT_5ntfront	True	False	True	True	Seq00639	internal_TCGTGT_5ntfront	internal	TCGTGT	5' + 5 nt	Seq_anonymized_007691	0.7118238425114922	1.009347548578832	1.0040739988986451	0.005273549680186784
Seq09033+internal_GTCGTG_middle	True	False	True	True	Seq09033	internal_GTCGTG_middle	internal	GTCGTG	Middle	Seq_anonymized_007693	1.2142031438012697	0.9438279609566586	1.0078890493416215	-0.06406108838496294
Seq08335+internal_TCGTGT_5ntfront	True	False	True	True	Seq08335	internal_TCGTGT_5ntfront	internal	TCGTGT	5' + 5 nt	Seq_anonymized_007713	0.7544844595010641	1.006938797356856	1.0063792483842762	0.0005595489725798153
Seq04769+dnafountain_AACA_middle	False	True	True	True	Seq04769	dnafountain_AACA_middle	dnafountain	AACA	Middle	Seq_anonymized_007724	1.2474465802819583	0.9944564499125084	0.9989533110389154	-0.004496861126407015
Seq08563+internal_CGTGT_middle	True	False	True	True	Seq08563	internal_CGTGT_middle	internal	CGTGT	Middle	Seq_anonymized_007730	1.180979359408252	1.004948497439077	1.001500406432402	0.0034480910066749804
Seq00582+dnafountain_TATA_middle	False	True	True	True	Seq00582	dnafountain_TATA_middle	dnafountain	TATA	Middle	Seq_anonymized_007731	0.9991978691321745	1.00829697928017	1.0107801800138267	-0.0024832007336568207
Seq08563+internal_CGTGTG_5ntfront	True	False	True	True	Seq08563	internal_CGTGTG_5ntfront	internal	CGTGTG	5' + 5 nt	Seq_anonymized_007734	3.688006707926443	1.0031094759207455	1.001500406432402	0.0016090694883434953
Seq08219+dnafountain_TATT_5ntback	False	True	True	True	Seq08219	dnafountain_TATT_5ntback	dnafountain	TATT	3' - 5 nt	Seq_anonymized_007741	0.7562581827104152	1.008988907962389	1.0071286718724286	0.001860236089960443
Seq01955+internal_CGTG_middle	True	False	True	True	Seq01955	internal_CGTG_middle	internal	CGTG	Middle	Seq_anonymized_007746	0.8357381325588061	1.001528738622668	1.0060044224013702	-0.004475683778702333
Seq06035+dnafountain_TATAT_5ntback	False	True	True	True	Seq06035	dnafountain_TATAT_5ntback	dnafountain	TATAT	3' - 5 nt	Seq_anonymized_007750	0.9638610653609194	0.9862758385796474	0.9815381048142192	0.004737733765428187
Seq00639+dnafountain_TATT_middle	False	True	True	True	Seq00639	dnafountain_TATT_middle	dnafountain	TATT	Middle	Seq_anonymized_007754	0.6159700227407526	1.003611284170887	1.0040739988986451	-0.0004627147277580512
Seq08335+dnafountain_TATA_5ntfront	False	True	True	True	Seq08335	dnafountain_TATA_5ntfront	dnafountain	TATA	5' + 5 nt	Seq_anonymized_007764	0.8114098463324079	1.0089780086792108	1.0063792483842762	0.0025987602949346655
Seq06105+internal_CGTG_5ntfront	True	False	True	True	Seq06105	internal_CGTG_5ntfront	internal	CGTG	5' + 5 nt	Seq_anonymized_007765	1.214114097976953	0.9964795919504126	1.007922605151802	-0.011443013201389407
Seq06035+internal_CGTGTG_front	True	False	True	True	Seq06035	internal_CGTGTG_front	internal	CGTGTG	5' end	Seq_anonymized_007784	1.250655006530038	0.954024909515631	0.9815381048142192	-0.0275131952985882
Seq06035+internal_GTCGTG_5ntback	True	False	True	True	Seq06035	internal_GTCGTG_5ntback	internal	GTCGTG	3' - 5 nt	Seq_anonymized_007794	1.1565012641719197	0.986160322239906	0.9815381048142192	0.004622217425686803
Seq05997+internal_TCGTGT_back	True	False	True	True	Seq05997	internal_TCGTGT_back	internal	TCGTGT	3' end	Seq_anonymized_007802	0.9974374545636874	1.0024483083419975	1.014549526939654	-0.01210121859765656
Seq00999+internal_GTCGTG_middle	True	False	True	True	Seq00999	internal_GTCGTG_middle	internal	GTCGTG	Middle	Seq_anonymized_007806	0.8534510619170275	1.007664706867525	1.0097235668518951	-0.002058859984370054
Seq05997+dnafountain_AACA_5ntfront	False	True	True	True	Seq05997	dnafountain_AACA_5ntfront	dnafountain	AACA	5' + 5 nt	Seq_anonymized_007813	0.7948448470738071	1.0126793211678549	1.014549526939654	-0.0018702057717991938
Seq04297+dnafountain_GCAC_back	False	True	True	True	Seq04297	dnafountain_GCAC_back	dnafountain	GCAC	3' end	Seq_anonymized_007817	0.5368327663485551	1.0079688607616404	1.0011169005036815	0.006851960257958867
Seq08115+internal_TCGTGT_middle	True	False	True	True	Seq08115	internal_TCGTGT_middle	internal	TCGTGT	Middle	Seq_anonymized_007826	2.227816133780874	0.9626397014712248	0.9704055221165434	-0.007765820645318611
Seq05519+dnafountain_TATAT_5ntfront	False	True	True	True	Seq05519	dnafountain_TATAT_5ntfront	dnafountain	TATAT	5' + 5 nt	Seq_anonymized_007831	1.1646625534158628	1.0028169288166977	1.00723559699391	-0.004418668177212259
Seq01955+internal_CGTGTG_middle	True	False	True	True	Seq01955	internal_CGTGTG_middle	internal	CGTGTG	Middle	Seq_anonymized_007840	1.637980005010202	1.005386854853267	1.0060044224013702	-0.0006175675481032705
Seq01955+dnafountain_TATT_middle	False	True	True	True	Seq01955	dnafountain_TATT_middle	dnafountain	TATT	Middle	Seq_anonymized_007843	0.9090788218268916	1.0058050528535212	1.0060044224013702	-0.0001993695478490487
Seq02110+internal_GTCGTG_middle	True	False	True	True	Seq02110	internal_GTCGTG_middle	internal	GTCGTG	Middle	Seq_anonymized_007844	1.2426477971901142	1.0007443313566349	1.0020641085150197	-0.0013197771583848272
Seq04077+dnafountain_TATA_5ntback	False	True	True	True	Seq04077	dnafountain_TATA_5ntback	dnafountain	TATA	3' - 5 nt	Seq_anonymized_007866	1.3760639109983863	0.9683414497228672	0.9674755754328545	0.0008658742900127248
Seq02910+dnafountain_TATAT_5ntfront	False	True	True	True	Seq02910	dnafountain_TATAT_5ntfront	dnafountain	TATAT	5' + 5 nt	Seq_anonymized_007873	0.8089502561798597	1.007939989368297	1.0064385103396891	0.001501479028607866
Seq08061+dnafountain_AACA_5ntfront	False	True	True	True	Seq08061	dnafountain_AACA_5ntfront	dnafountain	AACA	5' + 5 nt	Seq_anonymized_007874	0.9095387941584432	0.9976301473320366	0.9961474403935792	0.0014827069384574232
Seq01164+dnafountain_TATT_middle	False	True	True	True	Seq01164	dnafountain_TATT_middle	dnafountain	TATT	Middle	Seq_anonymized_007876	0.8951440338555573	1.0149850817050852	1.0118410846354284	0.0031439970696567343
Seq08524+dnafountain_GCAC_5ntfront	False	True	True	True	Seq08524	dnafountain_GCAC_5ntfront	dnafountain	GCAC	5' + 5 nt	Seq_anonymized_007881	1.0104378181148603	1.0082257217809547	1.0108217935830692	-0.002596071802114519
Seq08654+internal_TCGTGT_back	True	False	True	True	Seq08654	internal_TCGTGT_back	internal	TCGTGT	3' end	Seq_anonymized_007886	1.9437634834381947	1.004329768041136	1.0077162124482495	-0.0033864444071134425
Seq00221+internal_CGTG_back	True	False	True	True	Seq00221	internal_CGTG_back	internal	CGTG	3' end	Seq_anonymized_007899	1.1076278194050015	0.951689817476671	0.9817586440590814	-0.03006882658241039
Seq04297+internal_CGTGTG_back	True	False	True	True	Seq04297	internal_CGTGTG_back	internal	CGTGTG	3' end	Seq_anonymized_007905	0.6615553810061557	1.0044598267898406	1.0011169005036815	0.0033429262861590647
Seq07376+dnafountain_GCAC_front	False	True	True	True	Seq07376	dnafountain_GCAC_front	dnafountain	GCAC	5' end	Seq_anonymized_007910	1.102940461527452	1.0038151377522873	1.0001984235216077	0.003616714230679552
Seq02110+dnafountain_GCAC_5ntfront	False	True	True	True	Seq02110	dnafountain_GCAC_5ntfront	dnafountain	GCAC	5' + 5 nt	Seq_anonymized_007919	1.1151500321503216	0.999198384680413	1.0020641085150197	-0.0028657238346067038
Seq03273+internal_TCGTGT_5ntfront	True	False	True	True	Seq03273	internal_TCGTGT_5ntfront	internal	TCGTGT	5' + 5 nt	Seq_anonymized_007931	1.0642011657472834	0.9641009578957354	0.9750655749378796	-0.010964617042144242
Seq08524+internal_GTCGTG_5ntfront	True	False	True	True	Seq08524	internal_GTCGTG_5ntfront	internal	GTCGTG	5' + 5 nt	Seq_anonymized_007945	1.0528976615850976	1.0056607069544898	1.0108217935830692	-0.005161086628579392
Seq05656+internal_CGTGT_5ntfront	True	False	True	True	Seq05656	internal_CGTGT_5ntfront	internal	CGTGT	5' + 5 nt	Seq_anonymized_007947	0.6696435036588205	1.012518858818789	1.0144157628300363	-0.0018969040112473134
Seq00582+dnafountain_TATAT_back	False	True	True	True	Seq00582	dnafountain_TATAT_back	dnafountain	TATAT	3' end	Seq_anonymized_007956	0.8254177266777267	1.0066690057334844	1.0107801800138267	-0.004111174280342356
Seq08335+internal_GTCGTG_middle	True	False	True	True	Seq08335	internal_GTCGTG_middle	internal	GTCGTG	Middle	Seq_anonymized_007967	0.9130493717738148	1.0108700807333024	1.0063792483842762	0.0044908323490262525
Seq02764+dnafountain_TATA_5ntfront	False	True	True	True	Seq02764	dnafountain_TATA_5ntfront	dnafountain	TATA	5' + 5 nt	Seq_anonymized_007979	0.9842539278503354	1.0076299372569533	1.0116425659835104	-0.004012628726557166
Seq08563+internal_CGTGT_5ntback	True	False	True	True	Seq08563	internal_CGTGT_5ntback	internal	CGTGT	3' - 5 nt	Seq_anonymized_007984	0.9570948553300348	1.0052855557359976	1.001500406432402	0.0037851493035956363
Seq05519+dnafountain_TATAT_front	False	True	True	True	Seq05519	dnafountain_TATAT_front	dnafountain	TATAT	5' end	Seq_anonymized_007990	1.7060337869433546	0.9795160109538916	1.00723559699391	-0.02771958604001834
Seq06105+internal_TCGTGT_back	True	False	True	True	Seq06105	internal_TCGTGT_back	internal	TCGTGT	3' end	Seq_anonymized_007991	1.2309740783108565	1.0055175564729857	1.007922605151802	-0.0024050486788163017
Seq03273+dnafountain_AACA_5ntback	False	True	True	True	Seq03273	dnafountain_AACA_5ntback	dnafountain	AACA	3' - 5 nt	Seq_anonymized_007996	1.9425689506928023	0.9671960369789632	0.9750655749378796	-0.007869537958916428
Seq05019+dnafountain_AACA_middle	False	True	True	True	Seq05019	dnafountain_AACA_middle	dnafountain	AACA	Middle	Seq_anonymized_007999	1.0062536522123269	1.0075902034305726	1.0114008142919884	-0.003810610861415764
Seq05519+dnafountain_AACA_middle	False	True	True	True	Seq05519	dnafountain_AACA_middle	dnafountain	AACA	Middle	Seq_anonymized_008006	0.7849339454387759	1.008005645213541	1.00723559699391	0.0007700482196311143
Seq05046+dnafountain_TATAT_middle	False	True	True	True	Seq05046	dnafountain_TATAT_middle	dnafountain	TATAT	Middle	Seq_anonymized_008014	1.1041844387755668	1.0022329779336372	1.0044451195217143	-0.0022121415880771433
Seq02110+internal_CGTGTG_front	True	False	True	True	Seq02110	internal_CGTGTG_front	internal	CGTGTG	5' end	Seq_anonymized_008019	0.7522411899147824	1.0053047990768194	1.0020641085150197	0.003240690561799653
Seq04769+dnafountain_AACA_5ntfront	False	True	True	True	Seq04769	dnafountain_AACA_5ntfront	dnafountain	AACA	5' + 5 nt	Seq_anonymized_008020	1.024705558136202	0.9948086960802972	0.9989533110389154	-0.004144614958618176
Seq09668+dnafountain_GCAC_5ntback	False	True	True	True	Seq09668	dnafountain_GCAC_5ntback	dnafountain	GCAC	3' - 5 nt	Seq_anonymized_008034	1.0202848672527365	0.995539503135314	0.9924010644466028	0.0031384386887112203
Seq04769+dnafountain_AACA_5ntback	False	True	True	True	Seq04769	dnafountain_AACA_5ntback	dnafountain	AACA	3' - 5 nt	Seq_anonymized_008037	1.0951015558344572	0.9960356085603594	0.9989533110389154	-0.002917702478555939
Seq00582+internal_CGTGTG_front	True	False	True	True	Seq00582	internal_CGTGTG_front	internal	CGTGTG	5' end	Seq_anonymized_008039	0.846744449997779	1.0010909990631491	1.0107801800138267	-0.009689180950677612
Seq06105+dnafountain_TATA_middle	False	True	True	True	Seq06105	dnafountain_TATA_middle	dnafountain	TATA	Middle	Seq_anonymized_008066	0.8952033385452878	1.0076297727028658	1.007922605151802	-0.00029283244893618665
Seq01293+dnafountain_TATAT_front	False	True	True	True	Seq01293	dnafountain_TATAT_front	dnafountain	TATAT	5' end	Seq_anonymized_008068	0.7645733213072836	1.0073017418321184	1.0077387406092169	-0.0004369987770984629
Seq01164+dnafountain_TATA_5ntfront	False	True	True	True	Seq01164	dnafountain_TATA_5ntfront	dnafountain	TATA	5' + 5 nt	Seq_anonymized_008069	0.6986851330617297	1.0145829777037758	1.0118410846354284	0.0027418930683473786
Seq03559+internal_GTCGTG_5ntfront	True	False	True	True	Seq03559	internal_GTCGTG_5ntfront	internal	GTCGTG	5' + 5 nt	Seq_anonymized_008075	0.8558922884955716	1.0061776970682983	1.0096146930446792	-0.003436995976380919
Seq03559+dnafountain_TATA_middle	False	True	True	True	Seq03559	dnafountain_TATA_middle	dnafountain	TATA	Middle	Seq_anonymized_008080	0.7439296955079728	1.0098921619191734	1.0096146930446792	0.0002774688744942022
Seq06035+internal_CGTGT_back	True	False	True	True	Seq06035	internal_CGTGT_back	internal	CGTGT	3' end	Seq_anonymized_008084	0.7993282982089296	1.0087284113909598	0.9815381048142192	0.027190306576740597
Seq08563+dnafountain_GCAC_middle	False	True	True	True	Seq08563	dnafountain_GCAC_middle	dnafountain	GCAC	Middle	Seq_anonymized_008086	1.2570996988354315	1.0078472227209512	1.001500406432402	0.006346816288549162
Seq01955+internal_CGTGTG_5ntfront	True	False	True	True	Seq01955	internal_CGTGTG_5ntfront	internal	CGTGTG	5' + 5 nt	Seq_anonymized_008089	1.9459592361698024	1.0004205007558686	1.0060044224013702	-0.005583921645501588
Seq05519+dnafountain_AACA_back	False	True	True	True	Seq05519	dnafountain_AACA_back	dnafountain	AACA	3' end	Seq_anonymized_008090	0.7415032602268617	1.008808487727065	1.00723559699391	0.0015728907331551412
Seq06105+internal_CGTG_back	True	False	True	True	Seq06105	internal_CGTG_back	internal	CGTG	3' end	Seq_anonymized_008094	1.1326659139506925	1.006699725057939	1.007922605151802	-0.0012228800938629547
Seq05519+internal_GTCGTG_5ntback	True	False	True	True	Seq05519	internal_GTCGTG_5ntback	internal	GTCGTG	3' - 5 nt	Seq_anonymized_008095	2.388753858151784	1.0007678707003564	1.00723559699391	-0.006467726293553522
Seq06105+dnafountain_AACA_middle	False	True	True	True	Seq06105	dnafountain_AACA_middle	dnafountain	AACA	Middle	Seq_anonymized_008097	0.7285426185410808	1.0107700948388745	1.007922605151802	0.002847489687072491
Seq00221+internal_CGTGTG_middle	True	False	True	True	Seq00221	internal_CGTGTG_middle	internal	CGTGTG	Middle	Seq_anonymized_008103	2.124224864913764	0.9818744927813116	0.9817586440590814	0.00011584872223013853
Seq01293+internal_CGTG_back	True	False	True	True	Seq01293	internal_CGTG_back	internal	CGTG	3' end	Seq_anonymized_008118	0.7617135204229665	1.008528426299436	1.0077387406092169	0.0007896856902191995
Seq07376+dnafountain_GCAC_5ntback	False	True	True	True	Seq07376	dnafountain_GCAC_5ntback	dnafountain	GCAC	3' - 5 nt	Seq_anonymized_008120	1.0283658282178711	0.9966863746910016	1.0001984235216077	-0.0035120488306060738
Seq00639+internal_CGTGTG_front	True	False	True	True	Seq00639	internal_CGTGTG_front	internal	CGTGTG	5' end	Seq_anonymized_008123	3.0104913412626537	0.9712805842288104	1.0040739988986451	-0.032793414669834764
Seq05019+internal_CGTG_5ntfront	True	False	True	True	Seq05019	internal_CGTG_5ntfront	internal	CGTG	5' + 5 nt	Seq_anonymized_008130	0.8895516366060398	1.0059089406108814	1.0114008142919884	-0.005491873681106929
Seq03559+dnafountain_TATA_front	False	True	True	True	Seq03559	dnafountain_TATA_front	dnafountain	TATA	5' end	Seq_anonymized_008133	0.9614272817742509	1.006651302618726	1.0096146930446792	-0.002963390425953172
Seq05656+dnafountain_TATAT_front	False	True	True	True	Seq05656	dnafountain_TATAT_front	dnafountain	TATAT	5' end	Seq_anonymized_008164	0.9096206264623452	1.0115813678030765	1.0144157628300363	-0.002834395026959813
Seq09668+internal_GTCGTG_5ntback	True	False	True	True	Seq09668	internal_GTCGTG_5ntback	internal	GTCGTG	3' - 5 nt	Seq_anonymized_008177	1.044522824780094	0.9942012855332768	0.9924010644466028	0.001800221086673992
Seq01820+internal_CGTG_front	True	False	True	True	Seq01820	internal_CGTG_front	internal	CGTG	5' end	Seq_anonymized_008186	0.968908513241572	1.0064676387975873	1.001906741994988	0.00456089680259919
Seq07376+internal_TCGTGT_back	True	False	True	True	Seq07376	internal_TCGTGT_back	internal	TCGTGT	3' end	Seq_anonymized_008193	3.1251180791211395	0.9668103864991324	1.0001984235216077	-0.03338803702247528
Seq01053+internal_CGTGTG_back	True	False	True	True	Seq01053	internal_CGTGTG_back	internal	CGTGTG	3' end	Seq_anonymized_008198	1.2058246391227785	0.9606592669367194	1.0083072764566827	-0.047648009519963286
Seq01293+dnafountain_TATA_5ntfront	False	True	True	True	Seq01293	dnafountain_TATA_5ntfront	dnafountain	TATA	5' + 5 nt	Seq_anonymized_008203	0.9666270797414124	1.005714165316168	1.0077387406092169	-0.0020245752930487804
Seq02910+internal_TCGTGT_middle	True	False	True	True	Seq02910	internal_TCGTGT_middle	internal	TCGTGT	Middle	Seq_anonymized_008207	0.6952657903007872	1.0108387750783208	1.0064385103396891	0.004400264738631643
Seq02655+internal_CGTGT_5ntfront	True	False	True	True	Seq02655	internal_CGTGT_5ntfront	internal	CGTGT	5' + 5 nt	Seq_anonymized_008208	1.0701769087272228	1.0104270933862776	1.0126652440639317	-0.002238150677654094
Seq03273+dnafountain_AACA_back	False	True	True	True	Seq03273	dnafountain_AACA_back	dnafountain	AACA	3' end	Seq_anonymized_008211	0.7539584403687817	1.0084900165560762	0.9750655749378796	0.033424441618196576
Seq09033+dnafountain_GCAC_front	False	True	True	True	Seq09033	dnafountain_GCAC_front	dnafountain	GCAC	5' end	Seq_anonymized_008216	0.8659362846638713	1.0057385794854596	1.0078890493416215	-0.002150469856161852
Seq08563+internal_CGTGTG_middle	True	False	True	True	Seq08563	internal_CGTGTG_middle	internal	CGTGTG	Middle	Seq_anonymized_008226	1.0311765206447503	1.005994973410484	1.001500406432402	0.004494566978082037
Seq08654+internal_TCGTGT_middle	True	False	True	True	Seq08654	internal_TCGTGT_middle	internal	TCGTGT	Middle	Seq_anonymized_008230	0.913885180534173	1.0079209734601136	1.0077162124482495	0.00020476101186406304
Seq01820+dnafountain_TATT_middle	False	True	True	True	Seq01820	dnafountain_TATT_middle	dnafountain	TATT	Middle	Seq_anonymized_008232	0.9380043696791504	1.0123591961703082	1.001906741994988	0.010452454175320147
Seq08115+dnafountain_AACA_5ntfront	False	True	True	True	Seq08115	dnafountain_AACA_5ntfront	dnafountain	AACA	5' + 5 nt	Seq_anonymized_008234	1.5486889799577863	0.9705970820753264	0.9704055221165434	0.00019155995878294974
Seq03273+dnafountain_TATAT_5ntback	False	True	True	True	Seq03273	dnafountain_TATAT_5ntback	dnafountain	TATAT	3' - 5 nt	Seq_anonymized_008237	1.3044527094891338	0.976171629160729	0.9750655749378796	0.001106054222849373
Seq00221+internal_CGTG_5ntback	True	False	True	True	Seq00221	internal_CGTG_5ntback	internal	CGTG	3' - 5 nt	Seq_anonymized_008259	1.0917054784201743	0.9798797394259342	0.9817586440590814	-0.001878904633147216
Seq09033+dnafountain_TATT_5ntfront	False	True	True	True	Seq09033	dnafountain_TATT_5ntfront	dnafountain	TATT	5' + 5 nt	Seq_anonymized_008260	0.832127347324322	1.0108862509887455	1.0078890493416215	0.002997201647124026
Seq08563+dnafountain_TATT_back	False	True	True	True	Seq08563	dnafountain_TATT_back	dnafountain	TATT	3' end	Seq_anonymized_008265	0.9930768094626132	1.0079180007051696	1.001500406432402	0.006417594272767557
Seq08524+dnafountain_GCAC_5ntback	False	True	True	True	Seq08524	dnafountain_GCAC_5ntback	dnafountain	GCAC	3' - 5 nt	Seq_anonymized_008268	0.7975878716433524	1.0113033970154222	1.0108217935830692	0.00048160343235292835
Seq05046+dnafountain_GCAC_middle	False	True	True	True	Seq05046	dnafountain_GCAC_middle	dnafountain	GCAC	Middle	Seq_anonymized_008281	0.8430903497131511	1.0062407378682776	1.0044451195217143	0.001795618346563277
Seq08654+internal_CGTGT_5ntfront	True	False	True	True	Seq08654	internal_CGTGT_5ntfront	internal	CGTGT	5' + 5 nt	Seq_anonymized_008284	1.017674095156779	1.0066304320737458	1.0077162124482495	-0.0010857803745036865
Seq01053+internal_TCGTGT_front	True	False	True	True	Seq01053	internal_TCGTGT_front	internal	TCGTGT	5' end	Seq_anonymized_008285	1.3810684259368031	0.9685624819618456	1.0083072764566827	-0.03974479449483714
Seq04769+dnafountain_AACA_back	False	True	True	True	Seq04769	dnafountain_AACA_back	dnafountain	AACA	3' end	Seq_anonymized_008293	1.1430343884492729	1.0000274618856493	0.9989533110389154	0.0010741508467339012
Seq04297+internal_TCGTGT_5ntfront	True	False	True	True	Seq04297	internal_TCGTGT_5ntfront	internal	TCGTGT	5' + 5 nt	Seq_anonymized_008306	0.5873910962073802	1.0044344113654309	1.0011169005036815	0.003317510861749362
Seq01053+internal_GTCGTG_front	True	False	True	True	Seq01053	internal_GTCGTG_front	internal	GTCGTG	5' end	Seq_anonymized_008318	1.444976966018526	0.9479705784531908	1.0083072764566827	-0.06033669800349195
Seq01955+dnafountain_GCAC_5ntfront	False	True	True	True	Seq01955	dnafountain_GCAC_5ntfront	dnafountain	GCAC	5' + 5 nt	Seq_anonymized_008320	0.735335854615078	1.0054098284878357	1.0060044224013702	-0.0005945939135345579
Seq08654+dnafountain_TATA_5ntfront	False	True	True	True	Seq08654	dnafountain_TATA_5ntfront	dnafountain	TATA	5' + 5 nt	Seq_anonymized_008325	0.808455250366201	1.0086854505779117	1.0077162124482495	0.0009692381296622088
Seq05046+dnafountain_TATAT_5ntfront	False	True	True	True	Seq05046	dnafountain_TATAT_5ntfront	dnafountain	TATAT	5' + 5 nt	Seq_anonymized_008327	0.8420413821386084	1.0025517236604948	1.0044451195217143	-0.0018933958612195045
Seq00036+dnafountain_TATT_front	False	True	True	True	Seq00036	dnafountain_TATT_front	dnafountain	TATT	5' end	Seq_anonymized_008332	0.7804261031786461	1.0095510695469003	1.0111168994011177	-0.001565829854217382
Seq01164+dnafountain_GCAC_front	False	True	True	True	Seq01164	dnafountain_GCAC_front	dnafountain	GCAC	5' end	Seq_anonymized_008341	0.7810882410278743	1.0113665106341578	1.0118410846354284	-0.0004745740012706001
Seq00036+dnafountain_GCAC_front	False	True	True	True	Seq00036	dnafountain_GCAC_front	dnafountain	GCAC	5' end	Seq_anonymized_008348	0.9824192187673266	0.9889606388318842	1.0111168994011177	-0.022156260569233477
Seq05519+internal_TCGTGT_5ntfront	True	False	True	True	Seq05519	internal_TCGTGT_5ntfront	internal	TCGTGT	5' + 5 nt	Seq_anonymized_008355	0.962669956085438	1.0073984114590626	1.00723559699391	0.00016281446515264975
Seq08563+internal_CGTGTG_front	True	False	True	True	Seq08563	internal_CGTGTG_front	internal	CGTGTG	5' end	Seq_anonymized_008356	0.974318225573626	1.0015253436818294	1.001500406432402	2.493724942742581e-05
Seq03116+internal_TCGTGT_back	True	False	True	True	Seq03116	internal_TCGTGT_back	internal	TCGTGT	3' end	Seq_anonymized_008358	0.6964767081560326	1.016201931249047	0.942212682717514	0.07398924853153288
Seq02764+dnafountain_TATAT_middle	False	True	True	True	Seq02764	dnafountain_TATAT_middle	dnafountain	TATAT	Middle	Seq_anonymized_008361	0.74324061784873	1.010548927645928	1.0116425659835104	-0.0010936383375823588
Seq03116+internal_CGTGT_front	True	False	True	True	Seq03116	internal_CGTGT_front	internal	CGTGT	5' end	Seq_anonymized_008367	1.0510455801207743	1.006948956150905	0.942212682717514	0.06473627343339106
Seq06105+internal_GTCGTG_5ntfront	True	False	True	True	Seq06105	internal_GTCGTG_5ntfront	internal	GTCGTG	5' + 5 nt	Seq_anonymized_008368	1.0991069315089037	1.001881620732157	1.007922605151802	-0.006040984419644957
Seq00999+dnafountain_TATAT_5ntback	False	True	True	True	Seq00999	dnafountain_TATAT_5ntback	dnafountain	TATAT	3' - 5 nt	Seq_anonymized_008383	0.9829800775959976	1.008787722652008	1.0097235668518951	-0.0009358441998872369
Seq00582+internal_TCGTGT_middle	True	False	True	True	Seq00582	internal_TCGTGT_middle	internal	TCGTGT	Middle	Seq_anonymized_008385	0.6411482376598132	1.010959443282219	1.0107801800138267	0.00017926326839234896
Seq08219+dnafountain_TATAT_front	False	True	True	True	Seq08219	dnafountain_TATAT_front	dnafountain	TATAT	5' end	Seq_anonymized_008397	0.5390568236753442	1.0107080717337122	1.0071286718724286	0.0035793998612836386
Seq09668+dnafountain_TATT_front	False	True	True	True	Seq09668	dnafountain_TATT_front	dnafountain	TATT	5' end	Seq_anonymized_008402	1.0601328405593324	0.9842357492845848	0.9924010644466028	-0.008165315162018016
Seq08061+dnafountain_AACA_front	False	True	True	True	Seq08061	dnafountain_AACA_front	dnafountain	AACA	5' end	Seq_anonymized_008404	0.922903965237316	0.9967142840168092	0.9961474403935792	0.0005668436232300067
Seq03273+internal_CGTG_middle	True	True	True	True	Seq03273	internal_CGTG_middle	internal	CGTG	Middle	Seq_anonymized_008425	0.8608792004395333	0.9770814060679852	0.9750655749378796	0.0020158311301056164
Seq05519+dnafountain_TATT_5ntback	False	True	True	True	Seq05519	dnafountain_TATT_5ntback	dnafountain	TATT	3' - 5 nt	Seq_anonymized_008439	1.081737539917817	1.0029889492303994	1.00723559699391	-0.00424664776351058
Seq04297+dnafountain_TATT_middle	False	True	True	True	Seq04297	dnafountain_TATT_middle	dnafountain	TATT	Middle	Seq_anonymized_008441	0.8325075992573873	1.0014755744358728	1.0011169005036815	0.00035867393219124466
Seq08563+dnafountain_TATA_back	False	True	True	True	Seq08563	dnafountain_TATA_back	dnafountain	TATA	3' end	Seq_anonymized_008444	1.3429562316728196	0.9992728950323824	1.001500406432402	-0.002227511400019644
Seq09668+internal_TCGTGT_5ntfront	True	False	True	True	Seq09668	internal_TCGTGT_5ntfront	internal	TCGTGT	5' + 5 nt	Seq_anonymized_008457	1.0232728057964622	1.0002474896360305	0.9924010644466028	0.007846425189427686
Seq04769+internal_GTCGTG_front	True	False	True	True	Seq04769	internal_GTCGTG_front	internal	GTCGTG	5' end	Seq_anonymized_008485	6.044914041987886	0.8790733911403396	0.9989533110389154	-0.11987991989857583
Seq00221+internal_TCGTGT_front	True	False	True	True	Seq00221	internal_TCGTGT_front	internal	TCGTGT	5' end	Seq_anonymized_008489	0.8641457494441022	0.9901826747660032	0.9817586440590814	0.00842403070692177
Seq00999+dnafountain_TATT_5ntback	False	True	True	True	Seq00999	dnafountain_TATT_5ntback	dnafountain	TATT	3' - 5 nt	Seq_anonymized_008498	0.923081840098213	1.0094226345652302	1.0097235668518951	-0.00030093228666494554
Seq01293+dnafountain_GCAC_middle	False	True	True	True	Seq01293	dnafountain_GCAC_middle	dnafountain	GCAC	Middle	Seq_anonymized_008503	0.8988076879068347	1.0065994825051656	1.0077387406092169	-0.001139258104051244
Seq05046+dnafountain_TATA_middle	False	True	True	True	Seq05046	dnafountain_TATA_middle	dnafountain	TATA	Middle	Seq_anonymized_008504	0.8342923992510932	1.0067374786817294	1.0044451195217143	0.002292359160015023
Seq02910+dnafountain_GCAC_5ntfront	False	True	True	True	Seq02910	dnafountain_GCAC_5ntfront	dnafountain	GCAC	5' + 5 nt	Seq_anonymized_008518	0.9081163939339872	1.0086501256898992	1.0064385103396891	0.0022116153502100833
Seq06105+dnafountain_AACA_back	False	True	True	True	Seq06105	dnafountain_AACA_back	dnafountain	AACA	3' end	Seq_anonymized_008526	0.7648884297208132	1.0104876991656624	1.007922605151802	0.002565094013860403
Seq03273+internal_CGTG_5ntfront	True	False	True	True	Seq03273	internal_CGTG_5ntfront	internal	CGTG	5' + 5 nt	Seq_anonymized_008528	1.541425980595129	0.9508998741483194	0.9750655749378796	-0.02416570078956015
Seq05656+internal_TCGTGT_5ntfront	True	False	True	True	Seq05656	internal_TCGTGT_5ntfront	internal	TCGTGT	5' + 5 nt	Seq_anonymized_008532	0.6140068394799634	1.0116480668335674	1.0144157628300363	-0.0027676959964688663
Seq04077+internal_CGTGT_middle	True	False	True	True	Seq04077	internal_CGTGT_middle	internal	CGTGT	Middle	Seq_anonymized_008538	1.336400288932461	0.9620918566570372	0.9674755754328545	-0.005383718775817226
Seq00582+internal_CGTGTG_back	True	False	True	True	Seq00582	internal_CGTGTG_back	internal	CGTGTG	3' end	Seq_anonymized_008541	1.173017699558287	0.9975061159755104	1.0107801800138267	-0.013274064038316324
Seq02085+dnafountain_TATA_middle	False	True	True	True	Seq02085	dnafountain_TATA_middle	dnafountain	TATA	Middle	Seq_anonymized_008553	0.8941941231634994	0.9875285112809924	0.9869794020472846	0.0005491092337077674
Seq08563+internal_CGTG_5ntback	True	False	True	True	Seq08563	internal_CGTG_5ntback	internal	CGTG	3' - 5 nt	Seq_anonymized_008558	1.035774082952558	1.0036466967829747	1.001500406432402	0.002146290350572677
Seq08654+dnafountain_TATA_5ntback	False	True	True	True	Seq08654	dnafountain_TATA_5ntback	dnafountain	TATA	3' - 5 nt	Seq_anonymized_008571	0.654710458447293	1.0099482583401276	1.0077162124482495	0.0022320458918780872
Seq02110+internal_CGTG_5ntfront	True	False	True	True	Seq02110	internal_CGTG_5ntfront	internal	CGTG	5' + 5 nt	Seq_anonymized_008585	1.3877672978691882	0.9967244095915516	1.0020641085150197	-0.005339698923468084
Seq05019+internal_CGTGTG_5ntfront	True	False	True	True	Seq05019	internal_CGTGTG_5ntfront	internal	CGTGTG	5' + 5 nt	Seq_anonymized_008591	2.7047962381940613	0.9880686508068924	1.0114008142919884	-0.023332163485095925
Seq08219+internal_CGTG_back	True	False	True	True	Seq08219	internal_CGTG_back	internal	CGTG	3' end	Seq_anonymized_008592	0.6729041870463605	1.0100217925200374	1.0071286718724286	0.0028931206476088267
Seq01820+internal_CGTG_5ntfront	True	False	True	True	Seq01820	internal_CGTG_5ntfront	internal	CGTG	5' + 5 nt	Seq_anonymized_008593	0.7728125879227653	1.0094125745222022	1.001906741994988	0.007505832527214151
Seq02764+internal_TCGTGT_middle	True	True	True	True	Seq02764	internal_TCGTGT_middle	internal	TCGTGT	Middle	Seq_anonymized_008608	0.7696213043773981	1.0091739802526494	1.0116425659835104	-0.0024685857308610615
Seq04769+internal_CGTGTG_5ntfront	True	False	True	True	Seq04769	internal_CGTGTG_5ntfront	internal	CGTGTG	5' + 5 nt	Seq_anonymized_008609	2.290010974898535	0.9970463469902716	0.9989533110389154	-0.0019069640486437667
Seq07376+dnafountain_AACA_front	False	True	True	True	Seq07376	dnafountain_AACA_front	dnafountain	AACA	5' end	Seq_anonymized_008618	0.8679800633993423	0.992087104645444	1.0001984235216077	-0.008111318876163676
Seq08115+dnafountain_TATT_back	False	True	True	True	Seq08115	dnafountain_TATT_back	dnafountain	TATT	3' end	Seq_anonymized_008640	0.8779248504991505	1.0091943104758037	0.9704055221165434	0.03878878835926025
Seq04077+dnafountain_TATAT_5ntback	False	True	True	True	Seq04077	dnafountain_TATAT_5ntback	dnafountain	TATAT	3' - 5 nt	Seq_anonymized_008641	1.4169230094123906	0.9591662541154592	0.9674755754328545	-0.008309321317395257
Seq08061+dnafountain_TATT_back	False	True	True	True	Seq08061	dnafountain_TATT_back	dnafountain	TATT	3' end	Seq_anonymized_008645	0.8919393495074796	0.9894103705778098	0.9961474403935792	-0.006737069815769381
Seq04769+internal_CGTGTG_5ntback	True	False	True	True	Seq04769	internal_CGTGTG_5ntback	internal	CGTGTG	3' - 5 nt	Seq_anonymized_008648	0.0365271882726428	1.0041639892720926	0.9989533110389154	0.005210678233177224
Seq05046+internal_TCGTGT_front	True	False	True	True	Seq05046	internal_TCGTGT_front	internal	TCGTGT	5' end	Seq_anonymized_008658	1.10706365329645	0.9892281523138976	1.0044451195217143	-0.015216967207816734
Seq01293+internal_CGTG_front	True	False	True	True	Seq01293	internal_CGTG_front	internal	CGTG	5' end	Seq_anonymized_008659	0.7830925544512152	1.011154495324251	1.0077387406092169	0.0034157547150341916
Seq02655+internal_CGTGTG_front	True	False	True	True	Seq02655	internal_CGTGTG_front	internal	CGTGTG	5' end	Seq_anonymized_008660	0.8086176463298782	1.0030501787549824	1.0126652440639317	-0.009615065308949289
Seq08061+dnafountain_TATA_front	False	True	True	True	Seq08061	dnafountain_TATA_front	dnafountain	TATA	5' end	Seq_anonymized_008662	0.611304678503406	1.0035934251016871	0.9961474403935792	0.007445984708107978
Seq01164+dnafountain_GCAC_5ntfront	False	True	True	True	Seq01164	dnafountain_GCAC_5ntfront	dnafountain	GCAC	5' + 5 nt	Seq_anonymized_008680	0.9377649482666184	1.0097979885372377	1.0118410846354284	-0.0020430960981907553
Seq04769+dnafountain_TATT_front	False	True	True	True	Seq04769	dnafountain_TATT_front	dnafountain	TATT	5' end	Seq_anonymized_008681	0.8799383110529962	0.9995765753908286	0.9989533110389154	0.0006232643519131775
Seq08524+internal_CGTGT_5ntback	True	False	True	True	Seq08524	internal_CGTGT_5ntback	internal	CGTGT	3' - 5 nt	Seq_anonymized_008683	0.9939241652298014	1.0105022699224124	1.0108217935830692	-0.00031952366065679527
Seq02655+internal_CGTG_5ntfront	True	False	True	True	Seq02655	internal_CGTG_5ntfront	internal	CGTG	5' + 5 nt	Seq_anonymized_008684	0.8025729068509454	1.0116811997691582	1.0126652440639317	-0.0009840442947735006
Seq00639+internal_TCGTGT_5ntback	True	False	True	True	Seq00639	internal_TCGTGT_5ntback	internal	TCGTGT	3' - 5 nt	Seq_anonymized_008687	4.596108616468468	0.9571804587061722	1.0040739988986451	-0.04689354019247294
Seq01820+dnafountain_GCAC_middle	False	True	True	True	Seq01820	dnafountain_GCAC_middle	dnafountain	GCAC	Middle	Seq_anonymized_008689	1.1152804630116335	1.0086059940563152	1.001906741994988	0.0066992520613271545
Seq02655+dnafountain_GCAC_5ntfront	False	True	True	True	Seq02655	dnafountain_GCAC_5ntfront	dnafountain	GCAC	5' + 5 nt	Seq_anonymized_008694	0.6970487662823803	1.0106238009359276	1.0126652440639317	-0.002041443128004028
Seq08563+internal_TCGTGT_5ntback	True	False	True	True	Seq08563	internal_TCGTGT_5ntback	internal	TCGTGT	3' - 5 nt	Seq_anonymized_008705	1.0056351293536072	1.0066759715629463	1.001500406432402	0.005175565130544291
Seq00582+internal_CGTG_5ntfront	True	False	True	True	Seq00582	internal_CGTG_5ntfront	internal	CGTG	5' + 5 nt	Seq_anonymized_008714	0.9578672508387512	1.0044405254723598	1.0107801800138267	-0.006339654541466899
Seq07376+dnafountain_TATA_5ntback	False	True	True	True	Seq07376	dnafountain_TATA_5ntback	dnafountain	TATA	3' - 5 nt	Seq_anonymized_008725	1.1962032368939275	0.9961047077710988	1.0001984235216077	-0.004093715750508875
Seq07376+internal_CGTGT_middle	True	False	True	True	Seq07376	internal_CGTGT_middle	internal	CGTGT	Middle	Seq_anonymized_008734	1.1847419756662396	0.9986036176530066	1.0001984235216077	-0.0015948058686010569
Seq01820+dnafountain_AACA_middle	False	True	True	True	Seq01820	dnafountain_AACA_middle	dnafountain	AACA	Middle	Seq_anonymized_008737	1.0801739229385778	1.0082667925419158	1.001906741994988	0.006360050546927676
Seq03116+dnafountain_AACA_5ntback	False	True	True	True	Seq03116	dnafountain_AACA_5ntback	dnafountain	AACA	3' - 5 nt	Seq_anonymized_008738	1.4176115576920847	0.9453116208754796	0.942212682717514	0.0030989381579655806
Seq00582+dnafountain_AACA_middle	False	True	True	True	Seq00582	dnafountain_AACA_middle	dnafountain	AACA	Middle	Seq_anonymized_008747	0.9749963411785058	1.0060576435454076	1.0107801800138267	-0.004722536468419136
Seq00999+internal_TCGTGT_front	True	False	True	True	Seq00999	internal_TCGTGT_front	internal	TCGTGT	5' end	Seq_anonymized_008748	1.4358134345786604	0.9822612536951116	1.0097235668518951	-0.02746231315678349
Seq03559+internal_CGTG_5ntback	True	False	True	True	Seq03559	internal_CGTG_5ntback	internal	CGTG	3' - 5 nt	Seq_anonymized_008750	0.8501623610813631	1.0064294603206416	1.0096146930446792	-0.00318523272403759
Seq02910+internal_TCGTGT_back	True	False	True	True	Seq02910	internal_TCGTGT_back	internal	TCGTGT	3' end	Seq_anonymized_008751	1.150892218766825	1.000646738783335	1.0064385103396891	-0.0057917715563540195
Seq06105+internal_TCGTGT_front	True	False	True	True	Seq06105	internal_TCGTGT_front	internal	TCGTGT	5' end	Seq_anonymized_008757	1.164319925434973	0.9812526045616136	1.007922605151802	-0.026670000590188425
Seq00036+dnafountain_TATAT_front	False	True	True	True	Seq00036	dnafountain_TATAT_front	dnafountain	TATAT	5' end	Seq_anonymized_008761	0.9650094960251494	1.0113685690450398	1.0111168994011177	0.00025166964392209223
Seq03116+internal_GTCGTG_front	True	False	True	True	Seq03116	internal_GTCGTG_front	internal	GTCGTG	5' end	Seq_anonymized_008762	0.5183193506462441	0.9597325072332856	0.942212682717514	0.01751982451577161
Seq02085+internal_CGTGTG_5ntfront	True	False	True	True	Seq02085	internal_CGTGTG_5ntfront	internal	CGTGTG	5' + 5 nt	Seq_anonymized_008768	1.3478115774517678	0.9746036424306116	0.9869794020472846	-0.012375759616673032
Seq04769+internal_TCGTGT_back	True	False	True	True	Seq04769	internal_TCGTGT_back	internal	TCGTGT	3' end	Seq_anonymized_008772	1.7267541701509497	0.9577648671973156	0.9989533110389154	-0.04118844384159981
Seq02085+internal_GTCGTG_5ntback	True	False	True	True	Seq02085	internal_GTCGTG_5ntback	internal	GTCGTG	3' - 5 nt	Seq_anonymized_008780	1.3375039343438104	0.9834478872645226	0.9869794020472846	-0.0035315147827620352
Seq09668+internal_CGTGT_back	True	False	True	True	Seq09668	internal_CGTGT_back	internal	CGTGT	3' end	Seq_anonymized_008783	0.8240012594689052	0.9941408629089342	0.9924010644466028	0.00173979846233141
Seq06105+dnafountain_TATT_middle	False	True	True	True	Seq06105	dnafountain_TATT_middle	dnafountain	TATT	Middle	Seq_anonymized_008788	0.9538429513071726	1.009496017071475	1.007922605151802	0.0015734119196730845
Seq00221+internal_CGTGT_front	True	False	True	True	Seq00221	internal_CGTGT_front	internal	CGTGT	5' end	Seq_anonymized_008799	1.002397337309154	0.9791317271223784	0.9817586440590814	-0.0026269169367030276
Seq01164+internal_CGTGTG_5ntfront	True	False	True	True	Seq01164	internal_CGTGTG_5ntfront	internal	CGTGTG	5' + 5 nt	Seq_anonymized_008801	0.6889520063565319	1.013437746829009	1.0118410846354284	0.001596662193580567
Seq03116+internal_GTCGTG_back	True	False	True	True	Seq03116	internal_GTCGTG_back	internal	GTCGTG	3' end	Seq_anonymized_008820	1.7515815742743448	1.011152702539358	0.942212682717514	0.06894001982184406
Seq03273+internal_GTCGTG_back	True	False	True	True	Seq03273	internal_GTCGTG_back	internal	GTCGTG	3' end	Seq_anonymized_008832	0.7246486044963089	1.006846662636533	0.9750655749378796	0.03178108769865351
Seq08524+internal_CGTGTG_middle	True	True	True	True	Seq08524	internal_CGTGTG_middle	internal	CGTGTG	Middle	Seq_anonymized_008840	0.7711097447448243	1.0048905036047524	1.0108217935830692	-0.005931289978316823
Seq00221+dnafountain_TATT_back	False	True	True	True	Seq00221	dnafountain_TATT_back	dnafountain	TATT	3' end	Seq_anonymized_008844	0.4570711460360943	1.01585755444316	0.9817586440590814	0.03409891038407864
Seq08524+dnafountain_TATAT_5ntback	False	True	True	True	Seq08524	dnafountain_TATAT_5ntback	dnafountain	TATAT	3' - 5 nt	Seq_anonymized_008846	0.956293209563469	1.0100955067993824	1.0108217935830692	-0.0007262867836868026
Seq03116+internal_CGTGT_5ntfront	True	False	True	True	Seq03116	internal_CGTGT_5ntfront	internal	CGTGT	5' + 5 nt	Seq_anonymized_008848	3.6533016195106014	0.9464736744379002	0.942212682717514	0.004260991720386187
Seq04297+internal_GTCGTG_5ntfront	True	False	True	True	Seq04297	internal_GTCGTG_5ntfront	internal	GTCGTG	5' + 5 nt	Seq_anonymized_008860	0.7889333568241179	1.0049089401256537	1.0011169005036815	0.0037920396219721653
Seq01053+internal_CGTGTG_5ntfront	True	False	True	True	Seq01053	internal_CGTGTG_5ntfront	internal	CGTGTG	5' + 5 nt	Seq_anonymized_008869	0.7793379642589693	1.005519833688298	1.0083072764566827	-0.002787442768384718
Seq08563+dnafountain_TATAT_5ntback	False	True	True	True	Seq08563	dnafountain_TATAT_5ntback	dnafountain	TATAT	3' - 5 nt	Seq_anonymized_008884	0.723321072359171	1.0088414141173232	1.001500406432402	0.007341007684921186
Seq08115+dnafountain_TATAT_5ntback	False	True	True	True	Seq08115	dnafountain_TATAT_5ntback	dnafountain	TATAT	3' - 5 nt	Seq_anonymized_008887	2.0025346617342548	0.9702876210543536	0.9704055221165434	-0.00011790106218978469
Seq01820+internal_CGTGTG_middle	True	False	True	True	Seq01820	internal_CGTGTG_middle	internal	CGTGTG	Middle	Seq_anonymized_008905	4.27231919998114	0.958393828024523	1.001906741994988	-0.043512913970465084
Seq01053+dnafountain_TATT_front	False	True	True	True	Seq01053	dnafountain_TATT_front	dnafountain	TATT	5' end	Seq_anonymized_008906	0.6075158122217617	1.012889444741644	1.0083072764566827	0.004582168284961385
Seq07376+internal_CGTGTG_5ntfront	True	False	True	True	Seq07376	internal_CGTGTG_5ntfront	internal	CGTGTG	5' + 5 nt	Seq_anonymized_008907	0.8541256690406341	0.9990672622315712	1.0001984235216077	-0.001131161290036542
Seq00036+dnafountain_TATT_middle	False	True	True	True	Seq00036	dnafountain_TATT_middle	dnafountain	TATT	Middle	Seq_anonymized_008911	0.832885887535228	1.0137099165993697	1.0111168994011177	0.002593017198252001
Seq07376+internal_CGTGTG_5ntback	True	False	True	True	Seq07376	internal_CGTGTG_5ntback	internal	CGTGTG	3' - 5 nt	Seq_anonymized_008914	5.042675689540259	0.8411543342783236	1.0001984235216077	-0.15904408924328406
Seq01156+internal_CGTG_5ntfront	True	False	True	True	Seq01156	internal_CGTG_5ntfront	internal	CGTG	5' + 5 nt	Seq_anonymized_008921	0.8773494362902069	1.0149022554583242	1.0158038677284422	-0.0009016122701179796
Seq04077+dnafountain_AACA_front	False	True	True	True	Seq04077	dnafountain_AACA_front	dnafountain	AACA	5' end	Seq_anonymized_008922	0.9738923247873192	1.006630785662464	0.9674755754328545	0.03915521022960944
Seq01156+internal_CGTG_middle	True	False	True	True	Seq01156	internal_CGTG_middle	internal	CGTG	Middle	Seq_anonymized_008936	0.9489308759776384	1.0115099203437217	1.0158038677284422	-0.004293947384720553
Seq02110+internal_CGTGTG_5ntback	True	False	True	True	Seq02110	internal_CGTGTG_5ntback	internal	CGTGTG	3' - 5 nt	Seq_anonymized_008940	1.4077883362770045	1.0012228400939296	1.0020641085150197	-0.0008412684210901133
Seq05656+dnafountain_TATA_front	False	True	True	True	Seq05656	dnafountain_TATA_front	dnafountain	TATA	5' end	Seq_anonymized_008945	0.8379835313927997	1.011819633350279	1.0144157628300363	-0.002596129479757403
Seq08654+internal_TCGTGT_front	True	False	True	True	Seq08654	internal_TCGTGT_front	internal	TCGTGT	5' end	Seq_anonymized_008948	1.3873972275994204	0.9777013015058088	1.0077162124482495	-0.030014910942440687
Seq09033+internal_CGTGTG_5ntback	True	False	True	True	Seq09033	internal_CGTGTG_5ntback	internal	CGTGTG	3' - 5 nt	Seq_anonymized_008951	0.5791751628143179	0.954794713601467	1.0078890493416215	-0.05309433574015454
Seq04077+internal_CGTGT_5ntfront	True	False	True	True	Seq04077	internal_CGTGT_5ntfront	internal	CGTGT	5' + 5 nt	Seq_anonymized_008957	3.975321902130736	0.9570916024233505	0.9674755754328545	-0.010383973009504
Seq08563+internal_TCGTGT_5ntfront	True	False	True	True	Seq08563	internal_TCGTGT_5ntfront	internal	TCGTGT	5' + 5 nt	Seq_anonymized_008958	1.188829896131984	1.0064588597032502	1.001500406432402	0.0049584532708482065
Seq00999+dnafountain_TATA_5ntback	False	True	True	True	Seq00999	dnafountain_TATA_5ntback	dnafountain	TATA	3' - 5 nt	Seq_anonymized_008969	0.8540163483612019	1.0086684629723288	1.0097235668518951	-0.0010551038795663104
Seq03559+dnafountain_TATAT_front	False	True	True	True	Seq03559	dnafountain_TATAT_front	dnafountain	TATAT	5' end	Seq_anonymized_008971	0.7132868247139619	1.0058551564457452	1.0096146930446792	-0.0037595365989340213
Seq04769+dnafountain_AACA_front	False	True	True	True	Seq04769	dnafountain_AACA_front	dnafountain	AACA	5' end	Seq_anonymized_008973	0.9951319748522546	1.0026786572924216	0.9989533110389154	0.0037253462535061788
Seq01156+internal_CGTGTG_front	True	False	True	True	Seq01156	internal_CGTGTG_front	internal	CGTGTG	5' end	Seq_anonymized_008978	1.3749991370350454	0.9608033486926502	1.0158038677284422	-0.05500051903579206
Seq05033+dnafountain_TATA_middle	False	True	True	True	Seq05033	dnafountain_TATA_middle	dnafountain	TATA	Middle	Seq_anonymized_008981	0.6753735197870098	1.0095536614794565	1.009967370883919	-0.00041370940446250337
Seq00639+dnafountain_TATAT_front	False	True	True	True	Seq00639	dnafountain_TATAT_front	dnafountain	TATAT	5' end	Seq_anonymized_008983	0.7694180943756137	1.0099276128699273	1.0040739988986451	0.0058536139712821456
Seq05997+internal_GTCGTG_5ntback	True	False	True	True	Seq05997	internal_GTCGTG_5ntback	internal	GTCGTG	3' - 5 nt	Seq_anonymized_009027	0.9671350711837358	1.0063001225122457	1.014549526939654	-0.008249404427408402
Seq01164+dnafountain_AACA_front	False	True	True	True	Seq01164	dnafountain_AACA_front	dnafountain	AACA	5' end	Seq_anonymized_009028	0.7361403931456569	1.009207303237793	1.0118410846354284	-0.0026337813976353708
Seq09668+internal_CGTGTG_back	True	False	True	True	Seq09668	internal_CGTGTG_back	internal	CGTGTG	3' end	Seq_anonymized_009031	0.9317912299860984	0.9902684763159746	0.9924010644466028	-0.0021325881306282213
Seq01293+dnafountain_TATT_5ntback	False	True	True	True	Seq01293	dnafountain_TATT_5ntback	dnafountain	TATT	3' - 5 nt	Seq_anonymized_009034	0.7823501299160419	1.0111638328948689	1.0077387406092169	0.0034250922856520205
Seq02910+internal_CGTGTG_front	True	False	True	True	Seq02910	internal_CGTGTG_front	internal	CGTGTG	5' end	Seq_anonymized_009039	1.6460964610850144	0.9837705192805192	1.0064385103396891	-0.022667991059169945
Seq00221+internal_CGTG_front	True	False	True	True	Seq00221	internal_CGTG_front	internal	CGTG	5' end	Seq_anonymized_009048	0.9575283261977136	0.9781668165390062	0.9817586440590814	-0.0035918275200752525
Seq05033+dnafountain_GCAC_5ntfront	False	True	True	True	Seq05033	dnafountain_GCAC_5ntfront	dnafountain	GCAC	5' + 5 nt	Seq_anonymized_009056	0.9979923396389364	1.0050490819427298	1.009967370883919	-0.004918288941189175
Seq02085+dnafountain_AACA_front	False	True	True	True	Seq02085	dnafountain_AACA_front	dnafountain	AACA	5' end	Seq_anonymized_009058	0.9613888243916012	1.0002046113202574	0.9869794020472846	0.013225209272972771
Seq05519+dnafountain_AACA_5ntback	False	True	True	True	Seq05519	dnafountain_AACA_5ntback	dnafountain	AACA	3' - 5 nt	Seq_anonymized_009060	0.9595392064609872	1.0074850794362076	1.00723559699391	0.0002494824422976105
Seq04769+dnafountain_TATA_front	False	True	True	True	Seq04769	dnafountain_TATA_front	dnafountain	TATA	5' end	Seq_anonymized_009066	0.8949601558398647	0.9989576944448132	0.9989533110389154	4.383405897812054e-06
Seq07376+internal_CGTG_middle	True	False	True	True	Seq07376	internal_CGTG_middle	internal	CGTG	Middle	Seq_anonymized_009069	1.105054221435147	1.00153639417569	1.0001984235216077	0.0013379706540823655
Seq04077+internal_TCGTGT_5ntback	True	False	True	True	Seq04077	internal_TCGTGT_5ntback	internal	TCGTGT	3' - 5 nt	Seq_anonymized_009071	0.9630959874547868	0.9717034650417462	0.9674755754328545	0.004227889608891755
Seq08524+dnafountain_AACA_back	False	True	True	True	Seq08524	dnafountain_AACA_back	dnafountain	AACA	3' end	Seq_anonymized_009076	0.8714152731298836	1.0073023295164882	1.0108217935830692	-0.0035194640665809906
Seq02910+internal_CGTGT_5ntback	True	False	True	True	Seq02910	internal_CGTGT_5ntback	internal	CGTGT	3' - 5 nt	Seq_anonymized_009095	0.9572145054410136	1.0055879613089391	1.0064385103396891	-0.0008505490307499919
Seq09033+dnafountain_AACA_5ntback	False	True	True	True	Seq09033	dnafountain_AACA_5ntback	dnafountain	AACA	3' - 5 nt	Seq_anonymized_009106	0.96305456311677	1.0085498353645856	1.0078890493416215	0.0006607860229641549
Seq03273+dnafountain_GCAC_back	False	True	True	True	Seq03273	dnafountain_GCAC_back	dnafountain	GCAC	3' end	Seq_anonymized_009113	0.8632252302327749	0.9672543612959954	0.9750655749378796	-0.007811213641884196
Seq08335+internal_CGTGTG_5ntback	True	False	True	True	Seq08335	internal_CGTGTG_5ntback	internal	CGTGTG	3' - 5 nt	Seq_anonymized_009116	1.0484401679912612	1.0023889456751445	1.0063792483842762	-0.003990302709131699
Seq05033+internal_TCGTGT_front	True	False	True	True	Seq05033	internal_TCGTGT_front	internal	TCGTGT	5' end	Seq_anonymized_009127	2.633596501012384	0.9537300640210784	1.009967370883919	-0.056237306862840564
Seq05656+dnafountain_TATT_front	False	True	True	True	Seq05656	dnafountain_TATT_front	dnafountain	TATT	5' end	Seq_anonymized_009140	0.6529051208116761	1.011375518650005	1.0144157628300363	-0.0030402441800312374
Seq05656+dnafountain_TATT_5ntback	False	True	True	True	Seq05656	dnafountain_TATT_5ntback	dnafountain	TATT	3' - 5 nt	Seq_anonymized_009154	0.905520516721412	1.0097288776071864	1.0144157628300363	-0.004686885222849879
Seq01820+dnafountain_TATAT_5ntfront	False	True	True	True	Seq01820	dnafountain_TATAT_5ntfront	dnafountain	TATAT	5' + 5 nt	Seq_anonymized_009163	0.9059270874108514	1.0059979370336485	1.001906741994988	0.0040911950386604
Seq03116+dnafountain_GCAC_front	False	True	True	True	Seq03116	dnafountain_GCAC_front	dnafountain	GCAC	5' end	Seq_anonymized_009169	0.7481916336123156	0.974883717418958	0.942212682717514	0.032671034701443946
Seq01156+dnafountain_GCAC_front	False	True	True	True	Seq01156	dnafountain_GCAC_front	dnafountain	GCAC	5' end	Seq_anonymized_009183	0.8109947206719337	1.009889366740241	1.0158038677284422	-0.005914500988201121
Seq02910+dnafountain_AACA_5ntback	False	True	True	True	Seq02910	dnafountain_AACA_5ntback	dnafountain	AACA	3' - 5 nt	Seq_anonymized_009191	0.9301094224444836	1.0050603251163444	1.0064385103396891	-0.0013781852233447633
Seq01955+internal_CGTG_5ntback	True	False	True	True	Seq01955	internal_CGTG_5ntback	internal	CGTG	3' - 5 nt	Seq_anonymized_009198	0.4225519050730897	1.008066245067077	1.0060044224013702	0.0020618226657067584
Seq01820+dnafountain_AACA_front	False	True	True	True	Seq01820	dnafountain_AACA_front	dnafountain	AACA	5' end	Seq_anonymized_009201	0.9220539555260492	1.006945938629332	1.001906741994988	0.005039196634343934
Seq03559+dnafountain_GCAC_middle	False	True	True	True	Seq03559	dnafountain_GCAC_middle	dnafountain	GCAC	Middle	Seq_anonymized_009202	1.0393987693671465	1.0057120367584975	1.0096146930446792	-0.003902656286181694
Seq06105+dnafountain_GCAC_middle	False	True	True	True	Seq06105	dnafountain_GCAC_middle	dnafountain	GCAC	Middle	Seq_anonymized_009212	0.9086166327504618	1.0069700147331446	1.007922605151802	-0.0009525904186573619
Seq08061+dnafountain_TATT_5ntfront	False	True	True	True	Seq08061	dnafountain_TATT_5ntfront	dnafountain	TATT	5' + 5 nt	Seq_anonymized_009214	0.9898917114753312	0.9972156866684162	0.9961474403935792	0.001068246274837037
Seq02910+internal_CGTGTG_5ntfront	True	False	True	True	Seq02910	internal_CGTGTG_5ntfront	internal	CGTGTG	5' + 5 nt	Seq_anonymized_009215	1.6841859801024457	1.008840601670968	1.0064385103396891	0.0024020913312787773
Seq01293+dnafountain_TATAT_back	False	True	True	True	Seq01293	dnafountain_TATAT_back	dnafountain	TATAT	3' end	Seq_anonymized_009216	0.9904953871200384	1.0063590067357977	1.0077387406092169	-0.0013797338734191644
Seq02110+internal_CGTGT_5ntfront	True	False	True	True	Seq02110	internal_CGTGT_5ntfront	internal	CGTGT	5' + 5 nt	Seq_anonymized_009223	1.2037495432754328	0.997573230803654	1.0020641085150197	-0.004490877711365693
Seq02764+internal_GTCGTG_5ntback	True	False	True	True	Seq02764	internal_GTCGTG_5ntback	internal	GTCGTG	3' - 5 nt	Seq_anonymized_009252	1.0369629396570792	1.0074086439721266	1.0116425659835104	-0.004233922011383839
Seq08335+dnafountain_GCAC_front	False	True	True	True	Seq08335	dnafountain_GCAC_front	dnafountain	GCAC	5' end	Seq_anonymized_009258	0.7445735223113873	1.0126251792352277	1.0063792483842762	0.006245930850951487
Seq08654+dnafountain_GCAC_5ntfront	False	True	True	True	Seq08654	dnafountain_GCAC_5ntfront	dnafountain	GCAC	5' + 5 nt	Seq_anonymized_009272	0.853548567422575	1.009097064935519	1.0077162124482495	0.0013808524872696015
Seq00639+dnafountain_AACA_back	False	True	True	True	Seq00639	dnafountain_AACA_back	dnafountain	AACA	3' end	Seq_anonymized_009273	1.2356638476130906	0.9990175220734424	1.0040739988986451	-0.005056476825202716
Seq05656+dnafountain_AACA_5ntback	False	True	True	True	Seq05656	dnafountain_AACA_5ntback	dnafountain	AACA	3' - 5 nt	Seq_anonymized_009282	0.7827313155927436	1.0120903505666403	1.0144157628300363	-0.0023254122633959984
Seq05033+internal_TCGTGT_5ntback	True	False	True	True	Seq05033	internal_TCGTGT_5ntback	internal	TCGTGT	3' - 5 nt	Seq_anonymized_009290	0.7988309866690785	1.007039879373255	1.009967370883919	-0.002927491510664071
Seq05046+dnafountain_AACA_5ntfront	False	True	True	True	Seq05046	dnafountain_AACA_5ntfront	dnafountain	AACA	5' + 5 nt	Seq_anonymized_009293	1.0346325123136628	1.0038238321867314	1.0044451195217143	-0.0006212873349829007
Seq01955+dnafountain_TATT_front	False	True	True	True	Seq01955	dnafountain_TATT_front	dnafountain	TATT	5' end	Seq_anonymized_009296	0.8635876458722885	0.9956511800973864	1.0060044224013702	-0.010353242303983823
Seq08524+dnafountain_TATAT_back	False	True	True	True	Seq08524	dnafountain_TATAT_back	dnafountain	TATAT	3' end	Seq_anonymized_009301	1.0425591696512309	1.0049339341147148	1.0108217935830692	-0.005887859468354462
Seq00999+internal_CGTG_middle	True	False	True	True	Seq00999	internal_CGTG_middle	internal	CGTG	Middle	Seq_anonymized_009303	1.3583088586744891	0.943348260556554	1.0097235668518951	-0.06637530629534116
Seq06035+internal_GTCGTG_front	True	False	True	True	Seq06035	internal_GTCGTG_front	internal	GTCGTG	5' end	Seq_anonymized_009305	1.0698375057842495	0.9978222588005096	0.9815381048142192	0.01628415398629035
Seq00221+dnafountain_TATAT_5ntfront	False	True	True	True	Seq00221	dnafountain_TATAT_5ntfront	dnafountain	TATAT	5' + 5 nt	Seq_anonymized_009317	0.6908861213940816	0.9886074747316234	0.9817586440590814	0.006848830672541939
Seq00999+internal_TCGTGT_5ntfront	True	False	True	True	Seq00999	internal_TCGTGT_5ntfront	internal	TCGTGT	5' + 5 nt	Seq_anonymized_009328	0.9475492259191745	1.0073621802254662	1.0097235668518951	-0.0023613866264289296
Seq03116+internal_GTCGTG_5ntback	True	False	True	True	Seq03116	internal_GTCGTG_5ntback	internal	GTCGTG	3' - 5 nt	Seq_anonymized_009340	1.7990067240330196	0.9431942268331404	0.942212682717514	0.0009815441156263427
Seq09033+internal_GTCGTG_front	True	False	True	True	Seq09033	internal_GTCGTG_front	internal	GTCGTG	5' end	Seq_anonymized_009342	3.1785703214375154	0.9336180296815476	1.0078890493416215	-0.07427101966007388
Seq00221+dnafountain_GCAC_middle	False	True	True	True	Seq00221	dnafountain_GCAC_middle	dnafountain	GCAC	Middle	Seq_anonymized_009343	0.8088698776642771	0.9848539767579496	0.9817586440590814	0.0030953326988681917
Seq01156+dnafountain_GCAC_5ntfront	False	True	True	True	Seq01156	dnafountain_GCAC_5ntfront	dnafountain	GCAC	5' + 5 nt	Seq_anonymized_009344	0.7598787325141533	1.010961715868272	1.0158038677284422	-0.00484215186017023
Seq08061+internal_GTCGTG_5ntback	True	False	True	True	Seq08061	internal_GTCGTG_5ntback	internal	GTCGTG	3' - 5 nt	Seq_anonymized_009348	0.6644995645192214	1.002633140540069	0.9961474403935792	0.006485700146489859
Seq05019+internal_CGTGT_5ntback	True	False	True	True	Seq05019	internal_CGTGT_5ntback	internal	CGTGT	3' - 5 nt	Seq_anonymized_009355	0.9927707002441752	1.0082075461517137	1.0114008142919884	-0.003193268140274652
Seq00582+internal_GTCGTG_middle	True	False	True	True	Seq00582	internal_GTCGTG_middle	internal	GTCGTG	Middle	Seq_anonymized_009358	0.6000941260354001	1.0079340059588613	1.0107801800138267	-0.0028461740549654557
Seq08115+dnafountain_TATA_middle	False	True	True	True	Seq08115	dnafountain_TATA_middle	dnafountain	TATA	Middle	Seq_anonymized_009360	1.040506932570277	0.9761612725962978	0.9704055221165434	0.005755750479754407
Seq00639+dnafountain_AACA_5ntfront	False	True	True	True	Seq00639	dnafountain_AACA_5ntfront	dnafountain	AACA	5' + 5 nt	Seq_anonymized_009368	0.8622356351767975	1.0068886033547078	1.0040739988986451	0.0028146044560626304
Seq01164+internal_GTCGTG_5ntfront	True	False	True	True	Seq01164	internal_GTCGTG_5ntfront	internal	GTCGTG	5' + 5 nt	Seq_anonymized_009372	1.5890894382309886	0.9508819953438123	1.0118410846354284	-0.060959089291616086
Seq05519+dnafountain_TATAT_5ntback	False	True	True	True	Seq05519	dnafountain_TATAT_5ntback	dnafountain	TATAT	3' - 5 nt	Seq_anonymized_009377	0.6373976080076547	1.0113811512737432	1.00723559699391	0.004145554279833208
Seq01955+dnafountain_TATT_5ntfront	False	True	True	True	Seq01955	dnafountain_TATT_5ntfront	dnafountain	TATT	5' + 5 nt	Seq_anonymized_009380	0.5376618539739554	1.0057530677301392	1.0060044224013702	-0.00025135467123105215
Seq01156+dnafountain_TATAT_back	False	True	True	True	Seq01156	dnafountain_TATAT_back	dnafountain	TATAT	3' end	Seq_anonymized_009383	0.6015188563824069	1.0130426217986137	1.0158038677284422	-0.0027612459298285152
Seq00582+dnafountain_TATT_5ntfront	False	True	True	True	Seq00582	dnafountain_TATT_5ntfront	dnafountain	TATT	5' + 5 nt	Seq_anonymized_009400	0.6684750838857813	1.0039125679777012	1.0107801800138267	-0.006867612036125514
Seq08524+internal_CGTGT_middle	True	False	True	True	Seq08524	internal_CGTGT_middle	internal	CGTGT	Middle	Seq_anonymized_009409	0.8451700751942756	1.0103789879853229	1.0108217935830692	-0.000442805597746343
Seq05019+dnafountain_TATAT_5ntfront	False	True	True	True	Seq05019	dnafountain_TATAT_5ntfront	dnafountain	TATAT	5' + 5 nt	Seq_anonymized_009411	0.837157566172733	1.0081970656289507	1.0114008142919884	-0.003203748663037631
Seq02655+dnafountain_TATA_5ntback	False	True	True	True	Seq02655	dnafountain_TATA_5ntback	dnafountain	TATA	3' - 5 nt	Seq_anonymized_009412	0.6689718399202529	1.0144871952791037	1.0126652440639317	0.0018219512151720352
Seq02110+internal_CGTG_middle	True	False	True	True	Seq02110	internal_CGTG_middle	internal	CGTG	Middle	Seq_anonymized_009413	1.0428216763174587	1.0033864449864691	1.0020641085150197	0.0013223364714494146
Seq02085+dnafountain_AACA_middle	False	True	True	True	Seq02085	dnafountain_AACA_middle	dnafountain	AACA	Middle	Seq_anonymized_009418	0.6347079386202721	0.9916138752768656	0.9869794020472846	0.004634473229580993
Seq08219+dnafountain_TATA_middle	False	True	True	True	Seq08219	dnafountain_TATA_middle	dnafountain	TATA	Middle	Seq_anonymized_009420	0.749069161211165	1.0091936412588745	1.0071286718724286	0.0020649693864458474
Seq00999+internal_CGTGTG_back	True	False	True	True	Seq00999	internal_CGTGTG_back	internal	CGTGTG	3' end	Seq_anonymized_009427	1.0661406528851822	1.0078235053462117	1.0097235668518951	-0.001900061505683448
Seq06035+dnafountain_TATT_middle	False	True	True	True	Seq06035	dnafountain_TATT_middle	dnafountain	TATT	Middle	Seq_anonymized_009429	1.635288685537479	0.9802907295868626	0.9815381048142192	-0.0012473752273566285
Seq02085+dnafountain_TATAT_back	False	True	True	True	Seq02085	dnafountain_TATAT_back	dnafountain	TATAT	3' end	Seq_anonymized_009434	1.1517740281467894	0.9980849653331796	0.9869794020472846	0.01110556328589496
Seq05019+internal_CGTGTG_middle	True	False	True	True	Seq05019	internal_CGTGTG_middle	internal	CGTGTG	Middle	Seq_anonymized_009437	1.809312753081768	1.007830229655645	1.0114008142919884	-0.00357058463634341
Seq00221+dnafountain_TATT_5ntback	False	True	True	True	Seq00221	dnafountain_TATT_5ntback	dnafountain	TATT	3' - 5 nt	Seq_anonymized_009438	0.631737914005571	0.990569008846864	0.9817586440590814	0.008810364787782632
Seq05997+dnafountain_GCAC_5ntback	False	True	True	True	Seq05997	dnafountain_GCAC_5ntback	dnafountain	GCAC	3' - 5 nt	Seq_anonymized_009439	1.0282522814062935	1.0111768008310194	1.014549526939654	-0.003372726108634705
Seq08061+internal_CGTGTG_5ntback	True	False	True	True	Seq08061	internal_CGTGTG_5ntback	internal	CGTGTG	3' - 5 nt	Seq_anonymized_009440	1.0199419294877776	0.9951319394298526	0.9961474403935792	-0.001015500963726601
Seq01820+internal_GTCGTG_middle	True	False	True	True	Seq01820	internal_GTCGTG_middle	internal	GTCGTG	Middle	Seq_anonymized_009442	0.8717898497119986	1.0107365713744605	1.001906741994988	0.00882982937947241
Seq02655+dnafountain_TATT_5ntfront	False	True	True	True	Seq02655	dnafountain_TATT_5ntfront	dnafountain	TATT	5' + 5 nt	Seq_anonymized_009448	0.6520557880775115	1.0128288073237277	1.0126652440639317	0.00016356325979605124
Seq00221+internal_CGTGTG_5ntfront	True	False	True	True	Seq00221	internal_CGTGTG_5ntfront	internal	CGTGTG	5' + 5 nt	Seq_anonymized_009450	1.3992611859724589	0.9881662500957348	0.9817586440590814	0.006407606036653357
Seq08654+dnafountain_AACA_middle	False	True	True	True	Seq08654	dnafountain_AACA_middle	dnafountain	AACA	Middle	Seq_anonymized_009458	0.6767221650132855	1.010112229910429	1.0077162124482495	0.002396017462179545
Seq05656+internal_CGTGT_middle	True	False	True	True	Seq05656	internal_CGTGT_middle	internal	CGTGT	Middle	Seq_anonymized_009460	0.8393316029572391	1.0096708626860644	1.0144157628300363	-0.004744900143971886
Seq02085+internal_CGTG_5ntback	True	False	True	True	Seq02085	internal_CGTG_5ntback	internal	CGTG	3' - 5 nt	Seq_anonymized_009463	1.1745471264490268	0.9824736370962874	0.9869794020472846	-0.004505764950997193
Seq04077+dnafountain_AACA_5ntfront	False	True	True	True	Seq04077	dnafountain_AACA_5ntfront	dnafountain	AACA	5' + 5 nt	Seq_anonymized_009464	1.672943158504945	0.960148315638519	0.9674755754328545	-0.007327259794335461
Seq01293+internal_TCGTGT_middle	True	False	True	True	Seq01293	internal_TCGTGT_middle	internal	TCGTGT	Middle	Seq_anonymized_009471	0.8592346669692283	1.0083562962034838	1.0077387406092169	0.0006175555942669053
Seq06105+internal_CGTGTG_middle	True	False	True	True	Seq06105	internal_CGTGTG_middle	internal	CGTGTG	Middle	Seq_anonymized_009478	0.9532402267723954	1.0050782200578623	1.007922605151802	-0.002844385093939694
Seq08115+dnafountain_TATA_back	False	True	True	True	Seq08115	dnafountain_TATA_back	dnafountain	TATA	3' end	Seq_anonymized_009488	1.0399673951173594	1.0082339809363312	0.9704055221165434	0.0378284588197878
Seq08654+internal_GTCGTG_5ntback	True	False	True	True	Seq08654	internal_GTCGTG_5ntback	internal	GTCGTG	3' - 5 nt	Seq_anonymized_009496	0.8554256499954889	1.0068029799262634	1.0077162124482495	-0.0009132325219860515
Seq08335+dnafountain_TATAT_front	False	True	True	True	Seq08335	dnafountain_TATAT_front	dnafountain	TATAT	5' end	Seq_anonymized_009511	0.8645812626032061	1.0113270883786207	1.0063792483842762	0.0049478399943445606
Seq08115+dnafountain_TATAT_front	False	True	True	True	Seq08115	dnafountain_TATAT_front	dnafountain	TATAT	5' end	Seq_anonymized_009516	0.7076513511495932	1.0091442245023896	0.9704055221165434	0.0387387023858462
Seq05656+internal_CGTG_front	True	False	True	True	Seq05656	internal_CGTG_front	internal	CGTG	5' end	Seq_anonymized_009517	1.8216908415467377	0.9758025427409516	1.0144157628300363	-0.03861322008908474
Seq03116+internal_CGTGTG_5ntfront	True	False	True	True	Seq03116	internal_CGTGTG_5ntfront	internal	CGTGTG	5' + 5 nt	Seq_anonymized_009521	0.957476278522225	0.9581911406892122	0.942212682717514	0.015978457971698168
Seq04297+internal_CGTGTG_5ntback	True	False	True	True	Seq04297	internal_CGTGTG_5ntback	internal	CGTGTG	3' - 5 nt	Seq_anonymized_009525	0.7010649217207024	1.005293076184381	1.0011169005036815	0.004176175680699501
Seq02764+dnafountain_TATT_front	False	True	True	True	Seq02764	dnafountain_TATT_front	dnafountain	TATT	5' end	Seq_anonymized_009526	0.8498817692741104	1.0115089020734809	1.0116425659835104	-0.0001336639100295578
Seq00036+internal_TCGTGT_5ntfront	True	False	True	True	Seq00036	internal_TCGTGT_5ntfront	internal	TCGTGT	5' + 5 nt	Seq_anonymized_009527	0.9683439922489144	1.0111789074043072	1.0111168994011177	6.200800318945099e-05
Seq05046+internal_GTCGTG_5ntfront	True	False	True	True	Seq05046	internal_GTCGTG_5ntfront	internal	GTCGTG	5' + 5 nt	Seq_anonymized_009528	0.548861964414972	1.0100544763769663	1.0044451195217143	0.00560935685525199
Seq02085+internal_GTCGTG_back	True	False	True	True	Seq02085	internal_GTCGTG_back	internal	GTCGTG	3' end	Seq_anonymized_009529	0.8936346053457281	1.0005134116703698	0.9869794020472846	0.013534009623085153
Seq09668+internal_TCGTGT_5ntback	True	False	True	True	Seq09668	internal_TCGTGT_5ntback	internal	TCGTGT	3' - 5 nt	Seq_anonymized_009538	1.250890480968749	0.9965900275934468	0.9924010644466028	0.004188963146844027
Seq02764+dnafountain_TATT_back	False	True	True	True	Seq02764	dnafountain_TATT_back	dnafountain	TATT	3' end	Seq_anonymized_009542	0.4965860241120004	1.014659614790998	1.0116425659835104	0.0030170488074876545
Seq04297+internal_GTCGTG_front	True	False	True	True	Seq04297	internal_GTCGTG_front	internal	GTCGTG	5' end	Seq_anonymized_009544	1.81013224767225	0.9375094704489454	1.0011169005036815	-0.06360743005473612
Seq00582+dnafountain_GCAC_front	False	True	True	True	Seq00582	dnafountain_GCAC_front	dnafountain	GCAC	5' end	Seq_anonymized_009555	1.07426428375564	1.0047294909682782	1.0107801800138267	-0.006050689045548507
Seq08061+internal_CGTGTG_front	True	False	True	True	Seq08061	internal_CGTGTG_front	internal	CGTGTG	5' end	Seq_anonymized_009559	1.273912842957554	0.9483117169155094	0.9961474403935792	-0.04783572347806975
Seq08524+dnafountain_AACA_5ntback	False	True	True	True	Seq08524	dnafountain_AACA_5ntback	dnafountain	AACA	3' - 5 nt	Seq_anonymized_009570	0.8611531016525861	1.009967134746215	1.0108217935830692	-0.0008546588368543162
Seq03116+internal_CGTGTG_middle	True	False	True	True	Seq03116	internal_CGTGTG_middle	internal	CGTGTG	Middle	Seq_anonymized_009573	1.223445853667239	0.9497780623626164	0.942212682717514	0.007565379645102399
Seq02655+internal_TCGTGT_front	True	False	True	True	Seq02655	internal_TCGTGT_front	internal	TCGTGT	5' end	Seq_anonymized_009579	0.6759470949304809	1.0061313189631784	1.0126652440639317	-0.006533925100753235
Seq02655+internal_GTCGTG_back	True	False	True	True	Seq02655	internal_GTCGTG_back	internal	GTCGTG	3' end	Seq_anonymized_009584	1.1080139239779556	0.9670994398480952	1.0126652440639317	-0.04556580421583645
Seq08563+internal_CGTGTG_back	True	False	True	True	Seq08563	internal_CGTGTG_back	internal	CGTGTG	3' end	Seq_anonymized_009603	0.870745253011593	1.007283439873803	1.001500406432402	0.005783033441401075
Seq06105+internal_CGTGT_5ntback	True	False	True	True	Seq06105	internal_CGTGT_5ntback	internal	CGTGT	3' - 5 nt	Seq_anonymized_009613	0.7963255829387219	1.0107834796498223	1.007922605151802	0.002860874498020305
Seq08524+dnafountain_TATA_5ntfront	False	True	True	True	Seq08524	dnafountain_TATA_5ntfront	dnafountain	TATA	5' + 5 nt	Seq_anonymized_009618	1.0405514833301936	1.0053292036058512	1.0108217935830692	-0.005492589977218021
Seq05019+internal_TCGTGT_middle	True	False	True	True	Seq05019	internal_TCGTGT_middle	internal	TCGTGT	Middle	Seq_anonymized_009621	0.944690435635078	1.007671654454377	1.0114008142919884	-0.003729159837611462
Seq03273+internal_TCGTGT_middle	True	False	True	True	Seq03273	internal_TCGTGT_middle	internal	TCGTGT	Middle	Seq_anonymized_009632	0.068684140218584	0.98771743636179	0.9750655749378796	0.012651861423910393
Seq01156+dnafountain_TATT_5ntback	False	True	True	True	Seq01156	dnafountain_TATT_5ntback	dnafountain	TATT	3' - 5 nt	Seq_anonymized_009634	0.513147863525241	1.0168371205530815	1.0158038677284422	0.0010332528246392858
Seq00582+internal_CGTGT_back	True	False	True	True	Seq00582	internal_CGTGT_back	internal	CGTGT	3' end	Seq_anonymized_009676	0.792541516944923	1.0034377338595477	1.0107801800138267	-0.0073424461542790365
Seq05997+dnafountain_GCAC_middle	False	True	True	True	Seq05997	dnafountain_GCAC_middle	dnafountain	GCAC	Middle	Seq_anonymized_009684	0.8254778315477983	1.0106053870384186	1.014549526939654	-0.003944139901235433
Seq05656+dnafountain_TATAT_middle	False	True	True	True	Seq05656	dnafountain_TATAT_middle	dnafountain	TATAT	Middle	Seq_anonymized_009693	0.790379221047961	1.0106604333742395	1.0144157628300363	-0.0037553294557968186
Seq08219+dnafountain_TATT_front	False	True	True	True	Seq08219	dnafountain_TATT_front	dnafountain	TATT	5' end	Seq_anonymized_009699	0.731490110553867	1.0103874569672633	1.0071286718724286	0.003258785094834682
Seq01053+dnafountain_AACA_front	False	True	True	True	Seq01053	dnafountain_AACA_front	dnafountain	AACA	5' end	Seq_anonymized_009700	0.9058909026793884	1.012491387039698	1.0083072764566827	0.004184110583015377
Seq05519+internal_CGTGTG_front	True	False	True	True	Seq05519	internal_CGTGTG_front	internal	CGTGTG	5' end	Seq_anonymized_009702	0.8754852752368948	1.0031859489957324	1.00723559699391	-0.00404964799817753
Seq08335+internal_TCGTGT_5ntback	True	False	True	True	Seq08335	internal_TCGTGT_5ntback	internal	TCGTGT	3' - 5 nt	Seq_anonymized_009710	0.8205122585644298	1.0081926640530512	1.0063792483842762	0.0018134156687750203
Seq08654+dnafountain_AACA_back	False	True	True	True	Seq08654	dnafountain_AACA_back	dnafountain	AACA	3' end	Seq_anonymized_009711	0.6215579156253758	1.0124871312580537	1.0077162124482495	0.004770918809804181
Seq08115+internal_CGTG_5ntfront	True	False	True	True	Seq08115	internal_CGTG_5ntfront	internal	CGTG	5' + 5 nt	Seq_anonymized_009718	1.7714013571913747	0.9679722108494514	0.9704055221165434	-0.0024333112670920087
Seq05046+dnafountain_TATAT_5ntback	False	True	True	True	Seq05046	dnafountain_TATAT_5ntback	dnafountain	TATAT	3' - 5 nt	Seq_anonymized_009721	0.9106606825193057	1.003234331328577	1.0044451195217143	-0.0012107881931373576
Seq04297+internal_CGTG_back	True	False	True	True	Seq04297	internal_CGTG_back	internal	CGTG	3' end	Seq_anonymized_009724	0.5050268228526508	1.0101763703522175	1.0011169005036815	0.009059469848536006
Seq03273+internal_CGTGTG_5ntfront	True	False	True	True	Seq03273	internal_CGTGTG_5ntfront	internal	CGTGTG	5' + 5 nt	Seq_anonymized_009730	1.676256068482313	0.9228484287060338	0.9750655749378796	-0.05221714623184581
Seq08061+internal_GTCGTG_middle	True	False	True	True	Seq08061	internal_GTCGTG_middle	internal	GTCGTG	Middle	Seq_anonymized_009731	1.5717416695902056	0.9650484177337288	0.9961474403935792	-0.031099022659850317
Seq09668+internal_CGTGT_5ntfront	True	False	True	True	Seq09668	internal_CGTGT_5ntfront	internal	CGTGT	5' + 5 nt	Seq_anonymized_009734	1.0732112740664086	1.0024475013147605	0.9924010644466028	0.010046436868157649
Seq05033+dnafountain_GCAC_5ntback	False	True	True	True	Seq05033	dnafountain_GCAC_5ntback	dnafountain	GCAC	3' - 5 nt	Seq_anonymized_009750	0.9626096109957524	1.0082780644858698	1.009967370883919	-0.0016893063980492062
Seq00036+dnafountain_AACA_5ntback	False	True	True	True	Seq00036	dnafountain_AACA_5ntback	dnafountain	AACA	3' - 5 nt	Seq_anonymized_009760	0.7535730747478566	1.0156027533491097	1.0111168994011177	0.004485853947991947
Seq01156+dnafountain_TATA_back	False	True	True	True	Seq01156	dnafountain_TATA_back	dnafountain	TATA	3' end	Seq_anonymized_009761	0.6990784083930129	1.013683060795873	1.0158038677284422	-0.00212080693256933
Seq08115+dnafountain_AACA_front	False	True	True	True	Seq08115	dnafountain_AACA_front	dnafountain	AACA	5' end	Seq_anonymized_009766	1.2718035721381458	1.0062979575230009	0.9704055221165434	0.03589243540645748
Seq01955+dnafountain_AACA_back	False	True	True	True	Seq01955	dnafountain_AACA_back	dnafountain	AACA	3' end	Seq_anonymized_009787	0.9559831176455093	1.000923512312467	1.0060044224013702	-0.005080910088903323
Seq02085+dnafountain_TATT_front	False	True	True	True	Seq02085	dnafountain_TATT_front	dnafountain	TATT	5' end	Seq_anonymized_009790	0.9802850578337352	0.9995005709603996	0.9869794020472846	0.012521168913114944
Seq08524+internal_CGTG_back	True	False	True	True	Seq08524	internal_CGTG_back	internal	CGTG	3' end	Seq_anonymized_009804	1.058076058199367	1.006191083154632	1.0108217935830692	-0.0046307104284373235
Seq00999+internal_CGTGTG_5ntback	True	False	True	True	Seq00999	internal_CGTGTG_5ntback	internal	CGTGTG	3' - 5 nt	Seq_anonymized_009805	1.448485763638896	1.0027401152998825	1.0097235668518951	-0.006983451552012632
Seq05046+internal_CGTG_middle	True	False	True	True	Seq05046	internal_CGTG_middle	internal	CGTG	Middle	Seq_anonymized_009807	0.8626669010474481	1.0064322058045423	1.0044451195217143	0.0019870862828279545
Seq03116+internal_CGTG_middle	True	False	True	True	Seq03116	internal_CGTG_middle	internal	CGTG	Middle	Seq_anonymized_009810	1.318634138119201	0.9442021257526304	0.942212682717514	0.0019894430351163894
Seq01164+dnafountain_TATT_5ntfront	False	True	True	True	Seq01164	dnafountain_TATT_5ntfront	dnafountain	TATT	5' + 5 nt	Seq_anonymized_009814	0.915147846319123	1.0103612213277058	1.0118410846354284	-0.0014798633077226508
Seq08335+internal_TCGTGT_front	True	False	True	True	Seq08335	internal_TCGTGT_front	internal	TCGTGT	5' end	Seq_anonymized_009830	2.074878425645808	0.968113856744694	1.0063792483842762	-0.0382653916395822
Seq05519+internal_GTCGTG_middle	True	False	True	True	Seq05519	internal_GTCGTG_middle	internal	GTCGTG	Middle	Seq_anonymized_009838	0.9517023446419371	1.003812369548753	1.00723559699391	-0.0034232274451568845
Seq06035+dnafountain_GCAC_middle	False	True	True	True	Seq06035	dnafountain_GCAC_middle	dnafountain	GCAC	Middle	Seq_anonymized_009839	1.153064501031211	0.983003428461124	0.9815381048142192	0.0014653236469047703
Seq08335+dnafountain_AACA_5ntfront	False	True	True	True	Seq08335	dnafountain_AACA_5ntfront	dnafountain	AACA	5' + 5 nt	Seq_anonymized_009853	0.8576956308207295	1.00892747037589	1.0063792483842762	0.0025482219916137527
Seq08115+dnafountain_GCAC_5ntfront	False	True	True	True	Seq08115	dnafountain_GCAC_5ntfront	dnafountain	GCAC	5' + 5 nt	Seq_anonymized_009859	1.078780910483214	0.9770618460579512	0.9704055221165434	0.006656323941407805
Seq03273+dnafountain_TATT_back	False	True	True	True	Seq03273	dnafountain_TATT_back	dnafountain	TATT	3' end	Seq_anonymized_009865	0.8793195294658939	1.0093188792922834	0.9750655749378796	0.03425330435440377
Seq04769+internal_CGTGT_back	True	False	True	True	Seq04769	internal_CGTGT_back	internal	CGTGT	3' end	Seq_anonymized_009870	1.4644197678563575	0.954710997199188	0.9989533110389154	-0.04424231383972743
Seq05033+internal_TCGTGT_back	True	False	True	True	Seq05033	internal_TCGTGT_back	internal	TCGTGT	3' end	Seq_anonymized_009879	1.914663024876073	1.0093661437319246	1.009967370883919	-0.000601227151994399
Seq08335+dnafountain_AACA_front	False	True	True	True	Seq08335	dnafountain_AACA_front	dnafountain	AACA	5' end	Seq_anonymized_009887	0.5654771466866538	1.0104979763416673	1.0063792483842762	0.0041187279573910995
Seq00999+dnafountain_TATAT_middle	False	True	True	True	Seq00999	dnafountain_TATAT_middle	dnafountain	TATAT	Middle	Seq_anonymized_009894	0.7053318697919515	1.0101102538411748	1.0097235668518951	0.00038668698927968315
Seq02655+internal_GTCGTG_front	True	False	True	True	Seq02655	internal_GTCGTG_front	internal	GTCGTG	5' end	Seq_anonymized_009899	0.8172342173051499	1.0003278563639135	1.0126652440639317	-0.012337387700018132
Seq04077+internal_TCGTGT_middle	True	False	True	True	Seq04077	internal_TCGTGT_middle	internal	TCGTGT	Middle	Seq_anonymized_009915	1.9938692616346605	0.9575705629844938	0.9674755754328545	-0.009905012448360617
Seq04769+dnafountain_TATT_5ntback	False	True	True	True	Seq04769	dnafountain_TATT_5ntback	dnafountain	TATT	3' - 5 nt	Seq_anonymized_009918	0.8629800046896623	0.9983694001484024	0.9989533110389154	-0.0005839108905130175
Seq08219+dnafountain_AACA_middle	False	True	True	True	Seq08219	dnafountain_AACA_middle	dnafountain	AACA	Middle	Seq_anonymized_009921	0.6282226964300195	1.009078253700669	1.0071286718724286	0.0019495818282404542
Seq00639+internal_CGTGT_back	True	False	True	True	Seq00639	internal_CGTGT_back	internal	CGTGT	3' end	Seq_anonymized_009922	0.7131454047322344	1.0120169139040764	1.0040739988986451	0.007942915005431317
Seq04769+dnafountain_TATAT_middle	False	True	True	True	Seq04769	dnafountain_TATAT_middle	dnafountain	TATAT	Middle	Seq_anonymized_009932	0.9162846365591152	0.9999724958292394	0.9989533110389154	0.0010191847903240348
Seq08563+internal_CGTGT_front	True	False	True	True	Seq08563	internal_CGTGT_front	internal	CGTGT	5' end	Seq_anonymized_009940	1.4756352572029243	1.0025580929897078	1.001500406432402	0.0010576865573057592
Seq02085+internal_TCGTGT_5ntback	True	False	True	True	Seq02085	internal_TCGTGT_5ntback	internal	TCGTGT	3' - 5 nt	Seq_anonymized_009943	1.1434434440290184	0.987983289620586	0.9869794020472846	0.0010038875733013874
Seq01820+internal_TCGTGT_middle	True	False	True	True	Seq01820	internal_TCGTGT_middle	internal	TCGTGT	Middle	Seq_anonymized_009949	1.2803128506433377	1.0090040633718995	1.001906741994988	0.007097321376911436
Seq05046+internal_CGTG_5ntback	True	False	True	True	Seq05046	internal_CGTG_5ntback	internal	CGTG	3' - 5 nt	Seq_anonymized_009967	0.9154599898197124	1.0030790647450518	1.0044451195217143	-0.0013660547766625175
Seq08115+internal_CGTG_back	True	False	True	True	Seq08115	internal_CGTG_back	internal	CGTG	3' end	Seq_anonymized_009968	1.756771411341035	0.9693209664305108	0.9704055221165434	-0.0010845556860326067
Seq08115+dnafountain_GCAC_middle	False	True	True	True	Seq08115	dnafountain_GCAC_middle	dnafountain	GCAC	Middle	Seq_anonymized_009997	1.239157649234243	0.970085731273271	0.9704055221165434	-0.00031979084327238283
Seq07376+dnafountain_TATA_back	False	True	True	True	Seq07376	dnafountain_TATA_back	dnafountain	TATA	3' end	Seq_anonymized_009998	0.9720667441540954	1.0067670447919863	1.0001984235216077	0.006568621270378605
Seq02655+dnafountain_TATAT_5ntback	False	True	True	True	Seq02655	dnafountain_TATAT_5ntback	dnafountain	TATAT	3' - 5 nt	Seq_anonymized_010000	0.6193328541441128	1.0112993338116525	1.0126652440639317	-0.0013659102522791677
Seq01293+dnafountain_TATA_5ntback	False	True	True	True	Seq01293	dnafountain_TATA_5ntback	dnafountain	TATA	3' - 5 nt	Seq_anonymized_010003	0.9323757526133916	1.005431295362376	1.0077387406092169	-0.002307445246840789
Seq04077+internal_CGTG_middle	True	False	True	True	Seq04077	internal_CGTG_middle	internal	CGTG	Middle	Seq_anonymized_010012	2.4238075311508207	0.9516292928064553	0.9674755754328545	-0.0158462826263992
Seq08335+internal_CGTGTG_5ntfront	True	True	True	True	Seq08335	internal_CGTGTG_5ntfront	internal	CGTGTG	5' + 5 nt	Seq_anonymized_010017	1.124851685865938	1.0059739195952817	1.0063792483842762	-0.00040532878899446345
Seq09033+internal_GTCGTG_5ntfront	True	False	True	True	Seq09033	internal_GTCGTG_5ntfront	internal	GTCGTG	5' + 5 nt	Seq_anonymized_010020	0.7835944439174555	1.0097020681687596	1.0078890493416215	0.0018130188271381353
Seq00639+internal_TCGTGT_front	True	False	True	True	Seq00639	internal_TCGTGT_front	internal	TCGTGT	5' end	Seq_anonymized_010029	0.9426098910748316	0.9847120385814728	1.0040739988986451	-0.0193619603171723
Seq07376+internal_CGTGT_5ntfront	True	False	True	True	Seq07376	internal_CGTGT_5ntfront	internal	CGTGT	5' + 5 nt	Seq_anonymized_010047	2.0250726727104107	1.0000164523310715	1.0001984235216077	-0.00018197119053620092
Seq00999+internal_CGTGT_back	True	False	True	True	Seq00999	internal_CGTGT_back	internal	CGTGT	3' end	Seq_anonymized_010056	0.8916932963005082	1.0064511610992952	1.0097235668518951	-0.003272405752599905
Seq05033+internal_CGTGT_front	True	False	True	True	Seq05033	internal_CGTGT_front	internal	CGTGT	5' end	Seq_anonymized_010070	2.948033527703751	0.9706249741902347	1.009967370883919	-0.03934239669368422
Seq05519+internal_GTCGTG_back	True	False	True	True	Seq05519	internal_GTCGTG_back	internal	GTCGTG	3' end	Seq_anonymized_010071	0.7965500865102364	1.0041993772176951	1.00723559699391	-0.0030362197762148213
Seq00582+internal_CGTGTG_5ntfront	True	False	True	True	Seq00582	internal_CGTGTG_5ntfront	internal	CGTGTG	5' + 5 nt	Seq_anonymized_010078	2.090601817012211	1.00363063975327	1.0107801800138267	-0.007149540260556808
Seq02764+internal_CGTGT_5ntfront	True	False	True	True	Seq02764	internal_CGTGT_5ntfront	internal	CGTGT	5' + 5 nt	Seq_anonymized_010086	0.9902279159521497	1.0094314542962302	1.0116425659835104	-0.002211111687280276
Seq00036+dnafountain_TATA_5ntfront	False	True	True	True	Seq00036	dnafountain_TATA_5ntfront	dnafountain	TATA	5' + 5 nt	Seq_anonymized_010089	0.719845095946026	1.0122104256779925	1.0111168994011177	0.0010935262768747567
Seq03273+dnafountain_TATA_back	False	True	True	True	Seq03273	dnafountain_TATA_back	dnafountain	TATA	3' end	Seq_anonymized_010091	0.8454394541413954	1.0080253199779006	0.9750655749378796	0.03295974504002097
Seq05997+internal_CGTGTG_back	True	False	True	True	Seq05997	internal_CGTGTG_back	internal	CGTGTG	3' end	Seq_anonymized_010092	1.9198117154002452	0.9698901086496472	1.014549526939654	-0.04465941829000686
Seq05033+dnafountain_AACA_middle	False	True	True	True	Seq05033	dnafountain_AACA_middle	dnafountain	AACA	Middle	Seq_anonymized_010095	1.066385165163661	1.0051640449992822	1.009967370883919	-0.004803325884636722
Seq08335+internal_GTCGTG_5ntfront	True	True	True	True	Seq08335	internal_GTCGTG_5ntfront	internal	GTCGTG	5' + 5 nt	Seq_anonymized_010102	0.9035656204247208	1.0095448259253414	1.0063792483842762	0.0031655775410652787
Seq00639+internal_CGTG_5ntfront	True	False	True	True	Seq00639	internal_CGTG_5ntfront	internal	CGTG	5' + 5 nt	Seq_anonymized_010106	0.7330083914999307	1.0059210680920592	1.0040739988986451	0.0018470691934140415
Seq05519+internal_CGTG_front	True	False	True	True	Seq05519	internal_CGTG_front	internal	CGTG	5' end	Seq_anonymized_010112	1.165278933132275	1.004109319099896	1.00723559699391	-0.0031262778940139846
Seq02764+dnafountain_TATT_5ntfront	False	True	True	True	Seq02764	dnafountain_TATT_5ntfront	dnafountain	TATT	5' + 5 nt	Seq_anonymized_010116	0.8325561772150479	1.0090906210519492	1.0116425659835104	-0.0025519449315611897
Seq00036+internal_CGTGT_back	True	False	True	True	Seq00036	internal_CGTGT_back	internal	CGTGT	3' end	Seq_anonymized_010119	1.0377065120169706	0.9666064580331656	1.0111168994011177	-0.044510441367952125
Seq08563+internal_CGTGTG_5ntback	True	False	True	True	Seq08563	internal_CGTGTG_5ntback	internal	CGTGTG	3' - 5 nt	Seq_anonymized_010138	1.0555654731628832	1.00089547810648	1.001500406432402	-0.0006049283259219607
Seq05033+internal_CGTGTG_5ntback	True	False	True	True	Seq05033	internal_CGTGTG_5ntback	internal	CGTGTG	3' - 5 nt	Seq_anonymized_010142	0.8949685499922629	1.0067413176526343	1.009967370883919	-0.0032260532312846646
Seq05997+dnafountain_TATA_back	False	True	True	True	Seq05997	dnafountain_TATA_back	dnafountain	TATA	3' end	Seq_anonymized_010151	0.5510629254315375	1.0153016677403432	1.014549526939654	0.0007521408006891939
Seq08524+dnafountain_TATAT_front	False	True	True	True	Seq08524	dnafountain_TATAT_front	dnafountain	TATAT	5' end	Seq_anonymized_010166	0.8949339763189941	1.006831192735978	1.0108217935830692	-0.00399060084709113
Seq03116+dnafountain_TATAT_5ntback	False	True	True	True	Seq03116	dnafountain_TATAT_5ntback	dnafountain	TATAT	3' - 5 nt	Seq_anonymized_010168	0.873354386067812	0.9584277061135936	0.942212682717514	0.01621502339607961
Seq05046+dnafountain_TATA_back	False	True	True	True	Seq05046	dnafountain_TATA_back	dnafountain	TATA	3' end	Seq_anonymized_010175	0.8989721563582235	1.001102309682467	1.0044451195217143	-0.003342809839247396
Seq01820+dnafountain_TATT_back	False	True	True	True	Seq01820	dnafountain_TATT_back	dnafountain	TATT	3' end	Seq_anonymized_010184	0.8349667642633217	1.001096066855148	1.001906741994988	-0.0008106751398400114
Seq05519+dnafountain_GCAC_front	False	True	True	True	Seq05519	dnafountain_GCAC_front	dnafountain	GCAC	5' end	Seq_anonymized_010192	0.8257951066335392	1.010538229928149	1.00723559699391	0.003302632934238936
Seq02085+dnafountain_TATT_middle	False	True	True	True	Seq02085	dnafountain_TATT_middle	dnafountain	TATT	Middle	Seq_anonymized_010196	1.323625089897259	0.9837395533463782	0.9869794020472846	-0.0032398487009064336
Seq02655+internal_GTCGTG_middle	True	False	True	True	Seq02655	internal_GTCGTG_middle	internal	GTCGTG	Middle	Seq_anonymized_010197	1.278966277575463	0.9803657236428216	1.0126652440639317	-0.03229952042111006
Seq08654+internal_CGTGT_front	True	False	True	True	Seq08654	internal_CGTGT_front	internal	CGTGT	5' end	Seq_anonymized_010216	2.0016316769671767	1.003241003653116	1.0077162124482495	-0.004475208795133412
Seq01820+internal_TCGTGT_5ntback	True	False	True	True	Seq01820	internal_TCGTGT_5ntback	internal	TCGTGT	3' - 5 nt	Seq_anonymized_010219	2.0099307446231043	1.0100316866575836	1.001906741994988	0.008124944662595501
Seq01955+dnafountain_TATA_5ntback	False	True	True	True	Seq01955	dnafountain_TATA_5ntback	dnafountain	TATA	3' - 5 nt	Seq_anonymized_010221	0.7276016706692016	1.0040538570017614	1.0060044224013702	-0.0019505653996088057
Seq06035+dnafountain_TATAT_front	False	True	True	True	Seq06035	dnafountain_TATAT_front	dnafountain	TATAT	5' end	Seq_anonymized_010223	0.8643544690754528	1.0124316921015228	0.9815381048142192	0.030893587287303625
Seq03559+internal_CGTGT_5ntfront	True	False	True	True	Seq03559	internal_CGTGT_5ntfront	internal	CGTGT	5' + 5 nt	Seq_anonymized_010237	0.9420266901617268	1.0071397714049704	1.0096146930446792	-0.0024749216397088603
Seq06105+dnafountain_GCAC_front	False	True	True	True	Seq06105	dnafountain_GCAC_front	dnafountain	GCAC	5' end	Seq_anonymized_010238	0.8375090112846088	1.010258122836884	1.007922605151802	0.0023355176850821113
Seq08654+internal_GTCGTG_middle	True	False	True	True	Seq08654	internal_GTCGTG_middle	internal	GTCGTG	Middle	Seq_anonymized_010243	0.9523511465862023	1.007485469165026	1.0077162124482495	-0.00023074328322358895
Seq02085+dnafountain_TATA_5ntfront	False	True	True	True	Seq02085	dnafountain_TATA_5ntfront	dnafountain	TATA	5' + 5 nt	Seq_anonymized_010247	0.9551679083984124	0.9852639096581596	0.9869794020472846	-0.0017154923891250506
Seq08219+dnafountain_AACA_back	False	True	True	True	Seq08219	dnafountain_AACA_back	dnafountain	AACA	3' end	Seq_anonymized_010255	0.9633156138313728	0.951232700125383	1.0071286718724286	-0.055895971747045636
Seq01053+internal_CGTGT_5ntback	True	False	True	True	Seq01053	internal_CGTGT_5ntback	internal	CGTGT	3' - 5 nt	Seq_anonymized_010256	0.7295570482258585	1.0111246937794314	1.0083072764566827	0.00281741732274865
Seq01156+internal_GTCGTG_5ntback	True	False	True	True	Seq01156	internal_GTCGTG_5ntback	internal	GTCGTG	3' - 5 nt	Seq_anonymized_010271	0.9337978120148568	1.0149854600677166	1.0158038677284422	-0.0008184076607256063
Seq03273+internal_GTCGTG_5ntback	True	False	True	True	Seq03273	internal_GTCGTG_5ntback	internal	GTCGTG	3' - 5 nt	Seq_anonymized_010280	1.1662085901828867	0.9692208872239896	0.9750655749378796	-0.005844687713890018
Seq00582+dnafountain_AACA_5ntback	False	True	True	True	Seq00582	dnafountain_AACA_5ntback	dnafountain	AACA	3' - 5 nt	Seq_anonymized_010283	0.8013070872656397	1.0090502747870096	1.0107801800138267	-0.0017299052268171522
Seq06105+dnafountain_AACA_front	False	True	True	True	Seq06105	dnafountain_AACA_front	dnafountain	AACA	5' end	Seq_anonymized_010284	1.1746162173753731	1.0075745699664864	1.007922605151802	-0.000348035185315565
Seq04297+dnafountain_TATAT_middle	False	True	True	True	Seq04297	dnafountain_TATAT_middle	dnafountain	TATAT	Middle	Seq_anonymized_010293	0.8227661060138599	1.0047055807430627	1.0011169005036815	0.0035886802393811923
Seq05519+internal_CGTGT_5ntfront	True	False	True	True	Seq05519	internal_CGTGT_5ntfront	internal	CGTGT	5' + 5 nt	Seq_anonymized_010303	0.8767427058697906	1.0065429741544147	1.00723559699391	-0.0006926228394952272
Seq08524+dnafountain_GCAC_middle	True	True	True	True	Seq08524	dnafountain_GCAC_middle	dnafountain	GCAC	Middle	Seq_anonymized_010309	0.7195303594221174	1.009118540938458	1.0108217935830692	-0.0017032526446112417
Seq05046+dnafountain_GCAC_back	False	True	True	True	Seq05046	dnafountain_GCAC_back	dnafountain	GCAC	3' end	Seq_anonymized_010329	0.7208856926873355	1.0029556037695584	1.0044451195217143	-0.0014895157521559454
Seq01053+dnafountain_TATA_5ntback	False	True	True	True	Seq01053	dnafountain_TATA_5ntback	dnafountain	TATA	3' - 5 nt	Seq_anonymized_010336	1.0339996112419874	1.0077503974677442	1.0083072764566827	-0.0005568789889385251
Seq09668+internal_CGTGTG_5ntfront	True	False	True	True	Seq09668	internal_CGTGTG_5ntfront	internal	CGTGTG	5' + 5 nt	Seq_anonymized_010355	0.8467458073466648	1.0035769872962013	0.9924010644466028	0.011175922849598452
Seq05997+internal_CGTG_front	True	False	True	True	Seq05997	internal_CGTG_front	internal	CGTG	5' end	Seq_anonymized_010356	0.8015358234983663	1.0128618506023976	1.014549526939654	-0.0016876763372564163
Seq08061+internal_CGTG_front	True	False	True	True	Seq08061	internal_CGTG_front	internal	CGTG	5' end	Seq_anonymized_010358	0.7980163033120218	0.9566229822919508	0.9961474403935792	-0.03952445810162841
Seq02655+dnafountain_TATT_middle	False	True	True	True	Seq02655	dnafountain_TATT_middle	dnafountain	TATT	Middle	Seq_anonymized_010359	0.6057690589631358	1.014653052452251	1.0126652440639317	0.0019878083883193565
Seq05656+dnafountain_AACA_front	False	True	True	True	Seq05656	dnafountain_AACA_front	dnafountain	AACA	5' end	Seq_anonymized_010375	0.8470759595726763	1.0118214910433123	1.0144157628300363	-0.0025942717867240006
Seq00582+internal_TCGTGT_5ntfront	True	False	True	True	Seq00582	internal_TCGTGT_5ntfront	internal	TCGTGT	5' + 5 nt	Seq_anonymized_010381	1.0409117951429228	1.007447143941368	1.0107801800138267	-0.003333036072458828
Seq01053+dnafountain_TATA_back	False	True	True	True	Seq01053	dnafountain_TATA_back	dnafountain	TATA	3' end	Seq_anonymized_010384	0.6755934674107902	1.0149702432329042	1.0083072764566827	0.006662966776221468
Seq01955+internal_GTCGTG_front	True	False	True	True	Seq01955	internal_GTCGTG_front	internal	GTCGTG	5' end	Seq_anonymized_010386	1.0686063571057187	0.9868143294258256	1.0060044224013702	-0.019190092975544637
Seq03559+dnafountain_TATA_5ntback	False	True	True	True	Seq03559	dnafountain_TATA_5ntback	dnafountain	TATA	3' - 5 nt	Seq_anonymized_010393	0.914067551095596	1.0069406546769877	1.0096146930446792	-0.0026740383676915336
Seq02110+internal_GTCGTG_back	True	False	True	True	Seq02110	internal_GTCGTG_back	internal	GTCGTG	3' end	Seq_anonymized_010396	1.0432856873464813	1.0077423474987492	1.0020641085150197	0.005678238983729544
Seq01053+internal_TCGTGT_middle	True	False	True	True	Seq01053	internal_TCGTGT_middle	internal	TCGTGT	Middle	Seq_anonymized_010401	0.923526053678385	1.005663830496831	1.0083072764566827	-0.0026434459598516646
Seq01164+dnafountain_TATT_front	False	True	True	True	Seq01164	dnafountain_TATT_front	dnafountain	TATT	5' end	Seq_anonymized_010406	0.8757375003118255	1.0095322668817903	1.0118410846354284	-0.002308817753638115
Seq06105+dnafountain_AACA_5ntfront	False	True	True	True	Seq06105	dnafountain_AACA_5ntfront	dnafountain	AACA	5' + 5 nt	Seq_anonymized_010412	0.719281129195944	1.0125270686859629	1.007922605151802	0.004604463534160885
Seq02655+internal_TCGTGT_back	True	False	True	True	Seq02655	internal_TCGTGT_back	internal	TCGTGT	3' end	Seq_anonymized_010415	0.8878823893468525	1.0057606560020065	1.0126652440639317	-0.0069045880619251765
Seq05997+internal_CGTG_5ntback	True	False	True	True	Seq05997	internal_CGTG_5ntback	internal	CGTG	3' - 5 nt	Seq_anonymized_010432	0.6133611500089672	1.011921208461822	1.014549526939654	-0.002628318477831959
Seq05656+internal_GTCGTG_5ntback	True	False	True	True	Seq05656	internal_GTCGTG_5ntback	internal	GTCGTG	3' - 5 nt	Seq_anonymized_010454	0.6925772712652539	1.012948335403391	1.0144157628300363	-0.0014674274266452958
Seq00582+dnafountain_TATAT_5ntfront	False	True	True	True	Seq00582	dnafountain_TATAT_5ntfront	dnafountain	TATAT	5' + 5 nt	Seq_anonymized_010457	0.8495091993526349	1.0035291619127042	1.0107801800138267	-0.007251018101122497
Seq03559+internal_CGTG_back	True	False	True	True	Seq03559	internal_CGTG_back	internal	CGTG	3' end	Seq_anonymized_010458	1.0579385673071122	0.9633967172122844	1.0096146930446792	-0.04621797583239484
Seq03273+internal_CGTGTG_front	True	False	True	True	Seq03273	internal_CGTGTG_front	internal	CGTGTG	5' end	Seq_anonymized_010459	0.970525294083638	0.9908842858249328	0.9750655749378796	0.015818710887053222
Seq04769+dnafountain_TATT_back	False	True	True	True	Seq04769	dnafountain_TATT_back	dnafountain	TATT	3' end	Seq_anonymized_010469	0.9989670656037112	0.997064601421307	0.9989533110389154	-0.0018887096176083418
Seq00582+internal_CGTG_middle	True	False	True	True	Seq00582	internal_CGTG_middle	internal	CGTG	Middle	Seq_anonymized_010479	0.8504575737778605	1.0079109923086431	1.0107801800138267	-0.002869187705183629
Seq07376+internal_GTCGTG_5ntfront	True	False	True	True	Seq07376	internal_GTCGTG_5ntfront	internal	GTCGTG	5' + 5 nt	Seq_anonymized_010511	0.7897268860008578	1.0025684035351488	1.0001984235216077	0.002369980013541051
Seq01156+dnafountain_TATT_middle	False	True	True	True	Seq01156	dnafountain_TATT_middle	dnafountain	TATT	Middle	Seq_anonymized_010515	0.6304038336888559	1.015327812357432	1.0158038677284422	-0.0004760553710101423
Seq05656+internal_CGTGT_back	True	False	True	True	Seq05656	internal_CGTGT_back	internal	CGTGT	3' end	Seq_anonymized_010518	1.0838253310298906	0.9896728678531012	1.0144157628300363	-0.02474289497693516
Seq08563+internal_GTCGTG_back	True	False	True	True	Seq08563	internal_GTCGTG_back	internal	GTCGTG	3' end	Seq_anonymized_010522	0.9381028591618278	1.0066479809636792	1.001500406432402	0.0051475745312772325
Seq05033+internal_CGTG_back	True	False	True	True	Seq05033	internal_CGTG_back	internal	CGTG	3' end	Seq_anonymized_010528	0.8205683056324032	1.0085687224641997	1.009967370883919	-0.0013986484197192617
Seq04769+internal_GTCGTG_5ntfront	True	False	True	True	Seq04769	internal_GTCGTG_5ntfront	internal	GTCGTG	5' + 5 nt	Seq_anonymized_010530	1.1598465945330598	0.9941327078191748	0.9989533110389154	-0.004820603219740538
Seq06035+dnafountain_TATT_5ntfront	False	True	True	True	Seq06035	dnafountain_TATT_5ntfront	dnafountain	TATT	5' + 5 nt	Seq_anonymized_010534	1.0839898929018803	0.981853479700796	0.9815381048142192	0.00031537488657673585
Seq05656+dnafountain_TATT_back	False	True	True	True	Seq05656	dnafountain_TATT_back	dnafountain	TATT	3' end	Seq_anonymized_010555	0.7545732219350247	1.0080707814918095	1.0144157628300363	-0.006344981338226807
Seq09033+dnafountain_GCAC_back	False	True	True	True	Seq09033	dnafountain_GCAC_back	dnafountain	GCAC	3' end	Seq_anonymized_010560	0.940026580815657	1.005237355180077	1.0078890493416215	-0.0026516941615444267
Seq00221+dnafountain_GCAC_5ntback	False	True	True	True	Seq00221	dnafountain_GCAC_5ntback	dnafountain	GCAC	3' - 5 nt	Seq_anonymized_010562	1.0153189431017091	0.977888794492578	0.9817586440590814	-0.0038698495665033805
Seq08061+internal_CGTGTG_back	True	False	True	True	Seq08061	internal_CGTGTG_back	internal	CGTGTG	3' end	Seq_anonymized_010563	0.8773005519959653	0.9987059471437272	0.9961474403935792	0.002558506750148015
Seq01164+dnafountain_TATAT_5ntfront	False	True	True	True	Seq01164	dnafountain_TATAT_5ntfront	dnafountain	TATAT	5' + 5 nt	Seq_anonymized_010566	0.7659289847906154	1.0135419443486682	1.0118410846354284	0.001700859713239744
Seq00639+dnafountain_GCAC_5ntfront	False	True	True	True	Seq00639	dnafountain_GCAC_5ntfront	dnafountain	GCAC	5' + 5 nt	Seq_anonymized_010576	0.9720110775124362	1.0012820256665511	1.0040739988986451	-0.002791973232094014
Seq00582+internal_TCGTGT_front	True	False	True	True	Seq00582	internal_TCGTGT_front	internal	TCGTGT	5' end	Seq_anonymized_010579	1.4527183578517815	0.9675207663495716	1.0107801800138267	-0.04325941366425512
Seq05656+internal_CGTGTG_front	True	False	True	True	Seq05656	internal_CGTGTG_front	internal	CGTGTG	5' end	Seq_anonymized_010581	1.4934475126684386	0.9742491636325458	1.0144157628300363	-0.04016659919749055
Seq08115+dnafountain_AACA_middle	False	True	True	True	Seq08115	dnafountain_AACA_middle	dnafountain	AACA	Middle	Seq_anonymized_010584	1.4953401556034804	0.9765158679688898	0.9704055221165434	0.006110345852346377
Seq06105+internal_CGTGTG_5ntfront	True	False	True	True	Seq06105	internal_CGTGTG_5ntfront	internal	CGTGTG	5' + 5 nt	Seq_anonymized_010593	1.0470057257825804	1.0067479203439378	1.007922605151802	-0.0011746848078642014
Seq01820+internal_CGTGTG_front	True	False	True	True	Seq01820	internal_CGTGTG_front	internal	CGTGTG	5' end	Seq_anonymized_010596	0.991540767066254	0.9936702983432528	1.001906741994988	-0.008236443651735259
Seq02764+internal_TCGTGT_back	True	False	True	True	Seq02764	internal_TCGTGT_back	internal	TCGTGT	3' end	Seq_anonymized_010604	1.0761102863785237	1.004625131074561	1.0116425659835104	-0.007017434908949349
Seq02764+dnafountain_TATA_middle	False	True	True	True	Seq02764	dnafountain_TATA_middle	dnafountain	TATA	Middle	Seq_anonymized_010623	0.7475894668695926	1.0125736801285017	1.0116425659835104	0.0009311141449912519
Seq00639+dnafountain_TATA_front	False	True	True	True	Seq00639	dnafountain_TATA_front	dnafountain	TATA	5' end	Seq_anonymized_010626	0.8387100948620781	1.005952062679211	1.0040739988986451	0.001878063780565764
Seq02085+internal_CGTGTG_middle	True	False	True	True	Seq02085	internal_CGTGTG_middle	internal	CGTGTG	Middle	Seq_anonymized_010628	1.6691318424746378	0.9738287632714546	0.9869794020472846	-0.013150638775830004
Seq08061+dnafountain_TATA_back	False	True	True	True	Seq08061	dnafountain_TATA_back	dnafountain	TATA	3' end	Seq_anonymized_010655	0.7487178917724358	0.9964210227749172	0.9961474403935792	0.00027358238133801116
Seq08115+dnafountain_TATT_5ntfront	False	True	True	True	Seq08115	dnafountain_TATT_5ntfront	dnafountain	TATT	5' + 5 nt	Seq_anonymized_010671	1.1116728329402066	0.9790292243617592	0.9704055221165434	0.008623702245215803
Seq01156+dnafountain_TATA_middle	False	True	True	True	Seq01156	dnafountain_TATA_middle	dnafountain	TATA	Middle	Seq_anonymized_010691	0.820917196121145	1.011670170939657	1.0158038677284422	-0.004133696788785279
Seq05997+internal_TCGTGT_middle	True	False	True	True	Seq05997	internal_TCGTGT_middle	internal	TCGTGT	Middle	Seq_anonymized_010697	0.7540054144083327	1.01092758378602	1.014549526939654	-0.0036219431536339552
Seq03559+dnafountain_TATA_back	False	True	True	True	Seq03559	dnafountain_TATA_back	dnafountain	TATA	3' end	Seq_anonymized_010702	0.7029450716759549	1.0094157710960494	1.0096146930446792	-0.0001989219486298044
Seq07376+dnafountain_GCAC_5ntfront	False	True	True	True	Seq07376	dnafountain_GCAC_5ntfront	dnafountain	GCAC	5' + 5 nt	Seq_anonymized_010703	1.3968670944633046	0.9924491481234756	1.0001984235216077	-0.007749275398132083
Seq04297+internal_TCGTGT_middle	True	False	True	True	Seq04297	internal_TCGTGT_middle	internal	TCGTGT	Middle	Seq_anonymized_010712	0.5686677710131923	1.0057219676020994	1.0011169005036815	0.004605067098417903
Seq02764+dnafountain_AACA_5ntfront	False	True	True	True	Seq02764	dnafountain_AACA_5ntfront	dnafountain	AACA	5' + 5 nt	Seq_anonymized_010728	0.9386446227401982	1.008809285971112	1.0116425659835104	-0.0028332800123984647
Seq05033+dnafountain_TATAT_5ntfront	False	True	True	True	Seq05033	dnafountain_TATAT_5ntfront	dnafountain	TATAT	5' + 5 nt	Seq_anonymized_010731	0.9068793067797168	1.009921877185189	1.009967370883919	-4.549369872997033e-05
Seq08654+dnafountain_TATAT_front	False	True	True	True	Seq08654	dnafountain_TATAT_front	dnafountain	TATAT	5' end	Seq_anonymized_010736	1.8028255777830813	1.008538880636215	1.0077162124482495	0.0008226681879655029
Seq05033+dnafountain_TATAT_back	False	True	True	True	Seq05033	dnafountain_TATAT_back	dnafountain	TATAT	3' end	Seq_anonymized_010739	0.8686610420070844	1.0129477751938938	1.009967370883919	0.0029804043099748156
Seq09033+dnafountain_TATT_middle	False	True	True	True	Seq09033	dnafountain_TATT_middle	dnafountain	TATT	Middle	Seq_anonymized_010749	1.0109052572455215	1.0097572372434518	1.0078890493416215	0.0018681879018302983
Seq01293+internal_CGTG_5ntback	True	False	True	True	Seq01293	internal_CGTG_5ntback	internal	CGTG	3' - 5 nt	Seq_anonymized_010772	0.8575560676949864	1.007182666305941	1.0077387406092169	-0.0005560743032757554
Seq04297+internal_CGTGTG_5ntfront	True	False	True	True	Seq04297	internal_CGTGTG_5ntfront	internal	CGTGTG	5' + 5 nt	Seq_anonymized_010784	0.820879161491292	1.0021658419368853	1.0011169005036815	0.001048941433203776
Seq08335+dnafountain_TATA_middle	False	True	True	True	Seq08335	dnafountain_TATA_middle	dnafountain	TATA	Middle	Seq_anonymized_010789	0.9085819529053027	1.0094078627275114	1.0063792483842762	0.003028614343235203
Seq00639+dnafountain_TATA_5ntback	False	True	True	True	Seq00639	dnafountain_TATA_5ntback	dnafountain	TATA	3' - 5 nt	Seq_anonymized_010794	1.1911141788643704	0.9907047951666316	1.0040739988986451	-0.013369203732013557
Seq02764+dnafountain_GCAC_middle	False	True	True	True	Seq02764	dnafountain_GCAC_middle	dnafountain	GCAC	Middle	Seq_anonymized_010795	0.9704299584433465	1.0087531782665144	1.0116425659835104	-0.0028893877169959836
Seq01293+internal_GTCGTG_front	True	False	True	True	Seq01293	internal_GTCGTG_front	internal	GTCGTG	5' end	Seq_anonymized_010801	2.183494566027414	0.927186599211648	1.0077387406092169	-0.08055214139756883
Seq00221+dnafountain_TATAT_middle	False	True	True	True	Seq00221	dnafountain_TATAT_middle	dnafountain	TATAT	Middle	Seq_anonymized_010807	0.6948457540591456	0.9897632232779018	0.9817586440590814	0.008004579218820362
Seq08061+internal_CGTG_middle	True	True	True	True	Seq08061	internal_CGTG_middle	internal	CGTG	Middle	Seq_anonymized_010810	0.7957496406453292	0.999085459351886	0.9961474403935792	0.0029380189583068095
Seq01955+dnafountain_AACA_middle	False	True	True	True	Seq01955	dnafountain_AACA_middle	dnafountain	AACA	Middle	Seq_anonymized_010813	0.9022853393227354	1.004992376803575	1.0060044224013702	-0.0010120455977953302
Seq05033+internal_CGTGT_5ntback	True	False	True	True	Seq05033	internal_CGTGT_5ntback	internal	CGTGT	3' - 5 nt	Seq_anonymized_010816	0.9867491721743924	0.9895760012584291	1.009967370883919	-0.02039136962548982
Seq03116+internal_CGTGT_back	True	False	True	True	Seq03116	internal_CGTGT_back	internal	CGTGT	3' end	Seq_anonymized_010829	0.931678737757162	1.007614781878979	0.942212682717514	0.06540209916146489
Seq08061+internal_GTCGTG_5ntfront	True	False	True	True	Seq08061	internal_GTCGTG_5ntfront	internal	GTCGTG	5' + 5 nt	Seq_anonymized_010837	0.7925094202254775	1.0032735076952677	0.9961474403935792	0.007126067301688521
Seq01053+dnafountain_TATAT_middle	False	True	True	True	Seq01053	dnafountain_TATAT_middle	dnafountain	TATAT	Middle	Seq_anonymized_010840	0.5929618915764994	1.0133992823325455	1.0083072764566827	0.005092005875862782
Seq07376+dnafountain_TATAT_middle	False	True	True	True	Seq07376	dnafountain_TATAT_middle	dnafountain	TATAT	Middle	Seq_anonymized_010843	1.0043723139983316	1.0038726854155826	1.0001984235216077	0.003674261893974906
Seq01820+internal_TCGTGT_back	True	False	True	True	Seq01820	internal_TCGTGT_back	internal	TCGTGT	3' end	Seq_anonymized_010858	0.9868305075098986	1.0018442643686758	1.001906741994988	-6.247762631228504e-05
Seq05019+internal_GTCGTG_front	True	False	True	True	Seq05019	internal_GTCGTG_front	internal	GTCGTG	5' end	Seq_anonymized_010865	1.4578261469093603	0.9693948817585022	1.0114008142919884	-0.04200593253348617
Seq02110+dnafountain_TATA_back	False	True	True	True	Seq02110	dnafountain_TATA_back	dnafountain	TATA	3' end	Seq_anonymized_010866	0.866268881195479	1.0126297978032306	1.0020641085150197	0.010565689288210889
Seq02655+internal_CGTGTG_middle	True	False	True	True	Seq02655	internal_CGTGTG_middle	internal	CGTGTG	Middle	Seq_anonymized_010867	0.8866397886738114	1.011841483824211	1.0126652440639317	-0.00082376023972075
Seq03273+dnafountain_TATAT_front	False	True	True	True	Seq03273	dnafountain_TATAT_front	dnafountain	TATAT	5' end	Seq_anonymized_010871	1.5475164179614178	1.0077859130720992	0.9750655749378796	0.032720338134219595
Seq02764+dnafountain_TATT_5ntback	False	True	True	True	Seq02764	dnafountain_TATT_5ntback	dnafountain	TATT	3' - 5 nt	Seq_anonymized_010879	0.7743783398217551	1.0106591934350273	1.0116425659835104	-0.0009833725484831302
Seq05019+dnafountain_TATT_front	False	True	True	True	Seq05019	dnafountain_TATT_front	dnafountain	TATT	5' end	Seq_anonymized_010884	0.8659888826306124	1.0101575569267496	1.0114008142919884	-0.0012432573652387813
Seq02110+internal_CGTGTG_5ntfront	True	False	True	True	Seq02110	internal_CGTGTG_5ntfront	internal	CGTGTG	5' + 5 nt	Seq_anonymized_010899	1.0601025179737755	0.9992538020726874	1.0020641085150197	-0.0028103064423322666
Seq03273+internal_GTCGTG_5ntfront	True	False	True	True	Seq03273	internal_GTCGTG_5ntfront	internal	GTCGTG	5' + 5 nt	Seq_anonymized_010915	1.4200326585502034	0.9590323131136596	0.9750655749378796	-0.016033261824220046
Seq04769+dnafountain_GCAC_5ntfront	False	True	True	True	Seq04769	dnafountain_GCAC_5ntfront	dnafountain	GCAC	5' + 5 nt	Seq_anonymized_010918	1.0861736157336586	0.9944751988577296	0.9989533110389154	-0.004478112181185767
Seq00639+dnafountain_TATT_5ntfront	False	True	True	True	Seq00639	dnafountain_TATT_5ntfront	dnafountain	TATT	5' + 5 nt	Seq_anonymized_010927	0.957763600413138	1.005891747122577	1.0040739988986451	0.001817748223931881
Seq04769+internal_CGTGTG_front	True	False	True	True	Seq04769	internal_CGTGTG_front	internal	CGTGTG	5' end	Seq_anonymized_010928	1.4365565105048672	0.9532550821075164	0.9989533110389154	-0.045698228931398965
Seq08524+dnafountain_TATAT_5ntfront	False	True	True	True	Seq08524	dnafountain_TATAT_5ntfront	dnafountain	TATAT	5' + 5 nt	Seq_anonymized_010933	0.88296914487747	1.0094238643566935	1.0108217935830692	-0.001397929226375716
Seq08219+internal_CGTGTG_5ntfront	True	False	True	True	Seq08219	internal_CGTGTG_5ntfront	internal	CGTGTG	5' + 5 nt	Seq_anonymized_010935	1.0450883298249207	1.0071120143547598	1.0071286718724286	-1.6657517668772215e-05
Seq03273+dnafountain_GCAC_front	False	True	True	True	Seq03273	dnafountain_GCAC_front	dnafountain	GCAC	5' end	Seq_anonymized_010936	0.8031540778770135	0.9817564094232448	0.9750655749378796	0.006690834485365227
Seq02110+dnafountain_TATT_back	False	True	True	True	Seq02110	dnafountain_TATT_back	dnafountain	TATT	3' end	Seq_anonymized_010939	1.0435379808745644	1.0050300985647016	1.0020641085150197	0.002965990049681899
Seq02085+dnafountain_TATT_5ntback	False	True	True	True	Seq02085	dnafountain_TATT_5ntback	dnafountain	TATT	3' - 5 nt	Seq_anonymized_010944	1.142486077019417	0.9870485846260162	0.9869794020472846	6.918257873156364e-05
Seq07376+dnafountain_GCAC_middle	False	True	True	True	Seq07376	dnafountain_GCAC_middle	dnafountain	GCAC	Middle	Seq_anonymized_010956	1.1091336777600471	1.003428146667322	1.0001984235216077	0.003229723145714347
Seq04077+internal_TCGTGT_back	True	False	True	True	Seq04077	internal_TCGTGT_back	internal	TCGTGT	3' end	Seq_anonymized_010960	1.0402048328196425	1.002936935564585	0.9674755754328545	0.03546136013173051
Seq01053+dnafountain_TATA_front	False	True	True	True	Seq01053	dnafountain_TATA_front	dnafountain	TATA	5' end	Seq_anonymized_010961	0.0495271049523804	1.019055189936488	1.0083072764566827	0.010747913479805193
Seq05033+dnafountain_TATT_back	False	True	True	True	Seq05033	dnafountain_TATT_back	dnafountain	TATT	3' end	Seq_anonymized_010962	1.0039962808339828	1.0121202044870945	1.009967370883919	0.00215283360317553
Seq02764+internal_CGTGTG_5ntback	True	False	True	True	Seq02764	internal_CGTGTG_5ntback	internal	CGTGTG	3' - 5 nt	Seq_anonymized_010967	1.0446128646419668	1.007945478053505	1.0116425659835104	-0.0036970879300053383
Seq00036+dnafountain_GCAC_back	False	True	True	True	Seq00036	dnafountain_GCAC_back	dnafountain	GCAC	3' end	Seq_anonymized_010969	0.8114211222518113	1.0134764846627835	1.0111168994011177	0.0023595852616657975
Seq07376+dnafountain_TATT_middle	False	True	True	True	Seq07376	dnafountain_TATT_middle	dnafountain	TATT	Middle	Seq_anonymized_010970	0.8877447266427829	1.0073935293970682	1.0001984235216077	0.007195105875460461
Seq01820+internal_TCGTGT_5ntfront	True	False	True	True	Seq01820	internal_TCGTGT_5ntfront	internal	TCGTGT	5' + 5 nt	Seq_anonymized_010980	0.8509888716115495	1.0079290908073288	1.001906741994988	0.006022348812340761
Seq02910+dnafountain_AACA_front	False	True	True	True	Seq02910	dnafountain_AACA_front	dnafountain	AACA	5' end	Seq_anonymized_010991	0.9816266102910284	1.0028423079060025	1.0064385103396891	-0.003596202433686635
Seq04297+internal_TCGTGT_5ntback	True	False	True	True	Seq04297	internal_TCGTGT_5ntback	internal	TCGTGT	3' - 5 nt	Seq_anonymized_011003	1.4757593704215906	1.0017917893288857	1.0011169005036815	0.0006748888252041674
Seq02085+internal_CGTGT_front	True	False	True	True	Seq02085	internal_CGTGT_front	internal	CGTGT	5' end	Seq_anonymized_011016	2.8607469348437857	0.9814464736232084	0.9869794020472846	-0.005532928424076267
Seq02085+internal_GTCGTG_middle	True	False	True	True	Seq02085	internal_GTCGTG_middle	internal	GTCGTG	Middle	Seq_anonymized_011021	1.368854935071394	0.9805882881879496	0.9869794020472846	-0.006391113859334996
Seq09033+dnafountain_TATA_middle	False	True	True	True	Seq09033	dnafountain_TATA_middle	dnafountain	TATA	Middle	Seq_anonymized_011024	0.9431045260658292	1.0092477979621368	1.0078890493416215	0.0013587486205153265
Seq08335+internal_CGTG_back	True	False	True	True	Seq08335	internal_CGTG_back	internal	CGTG	3' end	Seq_anonymized_011028	1.2502224060812024	0.97034216869275	1.0063792483842762	-0.03603707969152614
Seq08524+internal_CGTGTG_5ntback	True	False	True	True	Seq08524	internal_CGTGTG_5ntback	internal	CGTGTG	3' - 5 nt	Seq_anonymized_011030	1.6967949067658743	0.9867616996471332	1.0108217935830692	-0.024060093935936
Seq09668+dnafountain_AACA_5ntback	False	True	True	True	Seq09668	dnafountain_AACA_5ntback	dnafountain	AACA	3' - 5 nt	Seq_anonymized_011043	0.9182319086396288	0.994422119296824	0.9924010644466028	0.0020210548502211934
Seq00639+dnafountain_GCAC_back	False	True	True	True	Seq00639	dnafountain_GCAC_back	dnafountain	GCAC	3' end	Seq_anonymized_011044	1.162984062567238	0.9995374447433314	1.0040739988986451	-0.004536554155313732
Seq01164+dnafountain_TATAT_middle	False	True	True	True	Seq01164	dnafountain_TATAT_middle	dnafountain	TATAT	Middle	Seq_anonymized_011051	0.7227825748297556	1.0140559691189035	1.0118410846354284	0.002214884483475066
Seq02085+dnafountain_GCAC_middle	False	True	True	True	Seq02085	dnafountain_GCAC_middle	dnafountain	GCAC	Middle	Seq_anonymized_011076	0.9140289951245744	0.9854858036464424	0.9869794020472846	-0.0014935984008421777
Seq05656+internal_CGTGTG_middle	True	False	True	True	Seq05656	internal_CGTGTG_middle	internal	CGTGTG	Middle	Seq_anonymized_011082	0.9666200692025104	1.0103399707264094	1.0144157628300363	-0.004075792103626963
Seq01164+internal_CGTG_back	True	False	True	True	Seq01164	internal_CGTG_back	internal	CGTG	3' end	Seq_anonymized_011084	1.1460380591361674	0.976918437254082	1.0118410846354284	-0.03492264738134643
Seq01955+dnafountain_AACA_5ntback	False	True	True	True	Seq01955	dnafountain_AACA_5ntback	dnafountain	AACA	3' - 5 nt	Seq_anonymized_011095	0.5802613252373249	1.0058136774597686	1.0060044224013702	-0.00019074494160165045
Seq08061+internal_CGTGTG_5ntfront	True	False	True	True	Seq08061	internal_CGTGTG_5ntfront	internal	CGTGTG	5' + 5 nt	Seq_anonymized_011103	2.1560968376223317	0.9853929382657182	0.9961474403935792	-0.010754502127860999
Seq05519+internal_CGTGT_middle	True	False	True	True	Seq05519	internal_CGTGT_middle	internal	CGTGT	Middle	Seq_anonymized_011105	0.990022192221332	1.007300207977091	1.00723559699391	6.461098318100156e-05
Seq04077+internal_CGTGTG_back	True	False	True	True	Seq04077	internal_CGTGTG_back	internal	CGTGTG	3' end	Seq_anonymized_011107	1.1185077304228828	0.9580028132046924	0.9674755754328545	-0.009472762228162068
Seq08219+dnafountain_TATA_5ntback	False	True	True	True	Seq08219	dnafountain_TATA_5ntback	dnafountain	TATA	3' - 5 nt	Seq_anonymized_011108	0.695985650400648	1.0112192968470175	1.0071286718724286	0.004090624974588897
Seq06035+dnafountain_TATA_middle	False	True	True	True	Seq06035	dnafountain_TATA_middle	dnafountain	TATA	Middle	Seq_anonymized_011110	1.017175733680485	0.985133384584771	0.9815381048142192	0.0035952797705517403
Seq08524+internal_CGTGTG_back	True	False	True	True	Seq08524	internal_CGTGTG_back	internal	CGTGTG	3' end	Seq_anonymized_011111	0.8781658779182469	1.0071124052748412	1.0108217935830692	-0.003709388308227979
Seq05656+dnafountain_TATT_middle	False	True	True	True	Seq05656	dnafountain_TATT_middle	dnafountain	TATT	Middle	Seq_anonymized_011122	0.7261070861193201	1.0116052491631753	1.0144157628300363	-0.0028105136668610253
Seq05997+dnafountain_TATAT_back	False	True	True	True	Seq05997	dnafountain_TATAT_back	dnafountain	TATAT	3' end	Seq_anonymized_011128	0.6732564793877321	1.0120105287615675	1.014549526939654	-0.00253899817808656
Seq05519+internal_CGTGTG_5ntback	True	False	True	True	Seq05519	internal_CGTGTG_5ntback	internal	CGTGTG	3' - 5 nt	Seq_anonymized_011133	1.2646902917527802	0.9960621153271678	1.00723559699391	-0.011173481666742147
Seq09033+internal_TCGTGT_5ntback	True	False	True	True	Seq09033	internal_TCGTGT_5ntback	internal	TCGTGT	3' - 5 nt	Seq_anonymized_011140	0.8133815588619097	1.0099842030206516	1.0078890493416215	0.002095153679030126
Seq03116+internal_GTCGTG_5ntfront	True	False	True	True	Seq03116	internal_GTCGTG_5ntfront	internal	GTCGTG	5' + 5 nt	Seq_anonymized_011143	2.81014233175213	0.9129294623878508	0.942212682717514	-0.02928322032966324
Seq02910+internal_CGTG_5ntback	True	False	True	True	Seq02910	internal_CGTG_5ntback	internal	CGTG	3' - 5 nt	Seq_anonymized_011146	0.8726824979083135	1.0069652198313412	1.0064385103396891	0.000526709491652122
Seq06035+dnafountain_TATAT_back	False	True	True	True	Seq06035	dnafountain_TATAT_back	dnafountain	TATAT	3' end	Seq_anonymized_011153	0.815418981549724	1.0145968019710556	0.9815381048142192	0.0330586971568364
Seq01164+internal_CGTGT_back	True	False	True	True	Seq01164	internal_CGTGT_back	internal	CGTGT	3' end	Seq_anonymized_011159	0.8804371038601349	1.011582553518033	1.0118410846354284	-0.0002585311173954885
Seq05519+internal_CGTGTG_middle	True	False	True	True	Seq05519	internal_CGTGTG_middle	internal	CGTGTG	Middle	Seq_anonymized_011161	1.027628715125389	1.004158020842493	1.00723559699391	-0.0030775761514170163
Seq08219+internal_CGTG_front	True	False	True	True	Seq08219	internal_CGTG_front	internal	CGTG	5' end	Seq_anonymized_011171	0.805207962461781	1.011165710339272	1.0071286718724286	0.0040370384668433346
Seq03116+internal_CGTG_front	True	False	True	True	Seq03116	internal_CGTG_front	internal	CGTG	5' end	Seq_anonymized_011173	1.0615537985948464	1.0084911849456946	0.942212682717514	0.06627850222818055
Seq03273+dnafountain_TATT_middle	False	True	True	True	Seq03273	dnafountain_TATT_middle	dnafountain	TATT	Middle	Seq_anonymized_011175	1.1945886471626612	0.9722455262692614	0.9750655749378796	-0.0028200486686181803
Seq08061+dnafountain_GCAC_5ntfront	False	True	True	True	Seq08061	dnafountain_GCAC_5ntfront	dnafountain	GCAC	5' + 5 nt	Seq_anonymized_011177	0.9893745442802584	0.9934191493059764	0.9961474403935792	-0.002728291087602752
Seq04297+dnafountain_GCAC_middle	False	True	True	True	Seq04297	dnafountain_GCAC_middle	dnafountain	GCAC	Middle	Seq_anonymized_011184	0.7676846626533051	1.0026354210478583	1.0011169005036815	0.0015185205441767824
Seq03273+dnafountain_GCAC_5ntfront	True	True	True	True	Seq03273	dnafountain_GCAC_5ntfront	dnafountain	GCAC	5' + 5 nt	Seq_anonymized_011187	1.350714131682886	0.9710390975857728	0.9750655749378796	-0.0040264773521068165
Seq05997+internal_GTCGTG_middle	True	False	True	True	Seq05997	internal_GTCGTG_middle	internal	GTCGTG	Middle	Seq_anonymized_011188	0.7848533280462544	1.012020903277229	1.014549526939654	-0.0025286236624251224
Seq08061+dnafountain_AACA_middle	False	True	True	True	Seq08061	dnafountain_AACA_middle	dnafountain	AACA	Middle	Seq_anonymized_011191	0.9582373449154632	0.9955020621345276	0.9961474403935792	-0.0006453782590515322
Seq09033+internal_TCGTGT_front	True	False	True	True	Seq09033	internal_TCGTGT_front	internal	TCGTGT	5' end	Seq_anonymized_011211	1.2815990190495974	0.989281105916068	1.0078890493416215	-0.018607943425553497
Seq02655+dnafountain_TATT_front	False	True	True	True	Seq02655	dnafountain_TATT_front	dnafountain	TATT	5' end	Seq_anonymized_011235	0.6030268953217774	1.0139005201723084	1.0126652440639317	0.0012352761083767039
Seq00036+dnafountain_GCAC_5ntfront	False	True	True	True	Seq00036	dnafountain_GCAC_5ntfront	dnafountain	GCAC	5' + 5 nt	Seq_anonymized_011252	0.6001582792023074	1.0170762666137982	1.0111168994011177	0.005959367212680533
Seq01955+dnafountain_TATA_5ntfront	False	True	True	True	Seq01955	dnafountain_TATA_5ntfront	dnafountain	TATA	5' + 5 nt	Seq_anonymized_011253	0.6372528009247248	1.0017899138401236	1.0060044224013702	-0.0042145085612466104
Seq08335+internal_CGTGT_5ntback	True	False	True	True	Seq08335	internal_CGTGT_5ntback	internal	CGTGT	3' - 5 nt	Seq_anonymized_011254	1.209291772028094	1.005497679210636	1.0063792483842762	-0.0008815691736401288
Seq00036+internal_CGTG_5ntfront	True	False	True	True	Seq00036	internal_CGTG_5ntfront	internal	CGTG	5' + 5 nt	Seq_anonymized_011268	0.7950516187413951	1.0117172624501898	1.0111168994011177	0.0006003630490720724
Seq06035+internal_GTCGTG_back	True	False	True	True	Seq06035	internal_GTCGTG_back	internal	GTCGTG	3' end	Seq_anonymized_011290	1.42536476061642	0.9807708696835258	0.9815381048142192	-0.0007672351306934333
Seq05019+internal_CGTG_front	True	False	True	True	Seq05019	internal_CGTG_front	internal	CGTG	5' end	Seq_anonymized_011294	1.0099445411192889	1.0072930663985138	1.0114008142919884	-0.004107747893474567
Seq01164+dnafountain_TATT_5ntback	False	True	True	True	Seq01164	dnafountain_TATT_5ntback	dnafountain	TATT	3' - 5 nt	Seq_anonymized_011316	0.7918915068764153	1.0143361274664682	1.0118410846354284	0.00249504283103974
Seq09668+internal_CGTGTG_5ntback	True	False	True	True	Seq09668	internal_CGTGTG_5ntback	internal	CGTGTG	3' - 5 nt	Seq_anonymized_011324	0.8722975957870125	0.997210079096328	0.9924010644466028	0.004809014649725163
Seq00999+dnafountain_TATT_back	False	True	True	True	Seq00999	dnafountain_TATT_back	dnafountain	TATT	3' end	Seq_anonymized_011328	0.9613240970277604	1.0106159303464897	1.0097235668518951	0.0008923634945945391
Seq00036+dnafountain_TATAT_back	False	True	True	True	Seq00036	dnafountain_TATAT_back	dnafountain	TATAT	3' end	Seq_anonymized_011336	0.7581931483415827	1.008753296886985	1.0111168994011177	-0.002363602514132701
Seq04769+internal_CGTGT_middle	True	False	True	True	Seq04769	internal_CGTGT_middle	internal	CGTGT	Middle	Seq_anonymized_011353	1.308643056420604	0.9930524978304262	0.9989533110389154	-0.005900813208489231
Seq01156+dnafountain_TATT_5ntfront	False	True	True	True	Seq01156	dnafountain_TATT_5ntfront	dnafountain	TATT	5' + 5 nt	Seq_anonymized_011369	0.6902755984673725	1.013535821352464	1.0158038677284422	-0.0022680463759783276
Seq01955+dnafountain_GCAC_5ntback	False	True	True	True	Seq01955	dnafountain_GCAC_5ntback	dnafountain	GCAC	3' - 5 nt	Seq_anonymized_011377	0.8256840503723546	1.002803241669139	1.0060044224013702	-0.0032011807322311903
Seq09033+dnafountain_TATA_back	False	True	True	True	Seq09033	dnafountain_TATA_back	dnafountain	TATA	3' end	Seq_anonymized_011385	0.8435751799078468	1.008260661884677	1.0078890493416215	0.0003716125430555106
Seq05019+internal_GTCGTG_back	True	False	True	True	Seq05019	internal_GTCGTG_back	internal	GTCGTG	3' end	Seq_anonymized_011386	2.1987353554164515	0.9364076744454932	1.0114008142919884	-0.07499313984649514
Seq08115+internal_CGTGTG_middle	True	False	True	True	Seq08115	internal_CGTGTG_middle	internal	CGTGTG	Middle	Seq_anonymized_011398	2.584774432956732	0.9669077310468664	0.9704055221165434	-0.0034977910696769587
Seq01955+internal_TCGTGT_back	True	False	True	True	Seq01955	internal_TCGTGT_back	internal	TCGTGT	3' end	Seq_anonymized_011405	0.7858131334604715	1.0005495446378798	1.0060044224013702	-0.005454877763490407
Seq01156+dnafountain_AACA_5ntback	False	True	True	True	Seq01156	dnafountain_AACA_5ntback	dnafountain	AACA	3' - 5 nt	Seq_anonymized_011407	0.8342713277819479	1.014406807397256	1.0158038677284422	-0.0013970603311861396
Seq01053+internal_CGTG_5ntback	True	False	True	True	Seq01053	internal_CGTG_5ntback	internal	CGTG	3' - 5 nt	Seq_anonymized_011411	0.886274135720895	1.0096191843084226	1.0083072764566827	0.0013119078517398464
Seq02655+internal_TCGTGT_5ntback	True	False	True	True	Seq02655	internal_TCGTGT_5ntback	internal	TCGTGT	3' - 5 nt	Seq_anonymized_011412	1.507059789402171	1.0088340893840444	1.0126652440639317	-0.003831154679887261
Seq03273+dnafountain_TATT_front	False	True	True	True	Seq03273	dnafountain_TATT_front	dnafountain	TATT	5' end	Seq_anonymized_011429	0.9631534327373038	1.003706921241296	0.9750655749378796	0.028641346303416304
Seq09668+dnafountain_TATA_5ntback	False	True	True	True	Seq09668	dnafountain_TATA_5ntback	dnafountain	TATA	3' - 5 nt	Seq_anonymized_011431	0.633932115808203	1.0007773914872578	0.9924010644466028	0.00837632704065494
Seq00999+dnafountain_GCAC_front	False	True	True	True	Seq00999	dnafountain_GCAC_front	dnafountain	GCAC	5' end	Seq_anonymized_011435	0.9371203258653924	1.005928144144322	1.0097235668518951	-0.0037954227075731595
Seq08335+dnafountain_TATT_middle	False	True	True	True	Seq08335	dnafountain_TATT_middle	dnafountain	TATT	Middle	Seq_anonymized_011444	1.016915863778892	1.0056763967318074	1.0063792483842762	-0.00070285165246875
Seq06105+internal_GTCGTG_middle	True	False	True	True	Seq06105	internal_GTCGTG_middle	internal	GTCGTG	Middle	Seq_anonymized_011455	1.0027002873077473	1.0029536355299258	1.007922605151802	-0.004968969621876207
Seq08115+dnafountain_TATT_front	False	True	True	True	Seq08115	dnafountain_TATT_front	dnafountain	TATT	5' end	Seq_anonymized_011462	0.938201781689767	1.0069498404927624	0.9704055221165434	0.036544318376218965
Seq09668+internal_GTCGTG_middle	True	False	True	True	Seq09668	internal_GTCGTG_middle	internal	GTCGTG	Middle	Seq_anonymized_011467	0.9142649642554954	0.9969592077535736	0.9924010644466028	0.004558143306970797
Seq03116+dnafountain_TATAT_front	False	True	True	True	Seq03116	dnafountain_TATAT_front	dnafountain	TATAT	5' end	Seq_anonymized_011469	0.8302487299010755	1.0128646098390504	0.942212682717514	0.07065192712153634
Seq03116+dnafountain_TATT_back	False	True	True	True	Seq03116	dnafountain_TATT_back	dnafountain	TATT	3' end	Seq_anonymized_011483	0.905190161950425	1.0131044900600454	0.942212682717514	0.07089180734253142
Seq08563+dnafountain_TATT_5ntfront	False	True	True	True	Seq08563	dnafountain_TATT_5ntfront	dnafountain	TATT	5' + 5 nt	Seq_anonymized_011487	1.1305017937812702	1.0064835665447418	1.001500406432402	0.004983160112339791
Seq05997+internal_CGTGTG_front	True	False	True	True	Seq05997	internal_CGTGTG_front	internal	CGTGTG	5' end	Seq_anonymized_011491	1.0133865499854784	1.005431524638246	1.014549526939654	-0.009118002301408135
Seq08654+dnafountain_TATA_middle	False	True	True	True	Seq08654	dnafountain_TATA_middle	dnafountain	TATA	Middle	Seq_anonymized_011493	1.0187422943628803	1.0065259354467404	1.0077162124482495	-0.001190277001509088
Seq04077+internal_TCGTGT_front	True	False	True	True	Seq04077	internal_TCGTGT_front	internal	TCGTGT	5' end	Seq_anonymized_011503	1.2164649974156423	0.9892768439768608	0.9674755754328545	0.021801268544006325
Seq02085+dnafountain_GCAC_5ntback	False	True	True	True	Seq02085	dnafountain_GCAC_5ntback	dnafountain	GCAC	3' - 5 nt	Seq_anonymized_011509	1.4080316620234286	0.9811800175286284	0.9869794020472846	-0.005799384518656248
Seq00582+internal_TCGTGT_5ntback	True	False	True	True	Seq00582	internal_TCGTGT_5ntback	internal	TCGTGT	3' - 5 nt	Seq_anonymized_011522	0.890471032717781	1.0078860467920308	1.0107801800138267	-0.0028941332217959914
Seq06105+internal_GTCGTG_back	True	False	True	True	Seq06105	internal_GTCGTG_back	internal	GTCGTG	3' end	Seq_anonymized_011535	1.0874233109402722	1.0094211210735866	1.007922605151802	0.0014985159217846267
Seq00036+internal_CGTG_front	True	False	True	True	Seq00036	internal_CGTG_front	internal	CGTG	5' end	Seq_anonymized_011536	0.7073282017877852	1.0147132555355791	1.0111168994011177	0.0035963561344614092
Seq08335+internal_CGTGT_back	True	False	True	True	Seq08335	internal_CGTGT_back	internal	CGTGT	3' end	Seq_anonymized_011544	0.9086653767998067	1.0051942289298823	1.0063792483842762	-0.0011850194543938652
Seq08115+internal_GTCGTG_5ntback	True	False	True	True	Seq08115	internal_GTCGTG_5ntback	internal	GTCGTG	3' - 5 nt	Seq_anonymized_011545	1.0515105031916696	0.9758910543757054	0.9704055221165434	0.00548553225916204
Seq02110+internal_GTCGTG_front	True	False	True	True	Seq02110	internal_GTCGTG_front	internal	GTCGTG	5' end	Seq_anonymized_011550	1.608539704784112	0.9638878682808992	1.0020641085150197	-0.03817624023412047
Seq02085+internal_CGTGT_5ntback	True	False	True	True	Seq02085	internal_CGTGT_5ntback	internal	CGTGT	3' - 5 nt	Seq_anonymized_011551	1.5397036828016375	0.9811994851240295	0.9869794020472846	-0.0057799169232550796
Seq00221+dnafountain_TATAT_back	False	True	True	True	Seq00221	dnafountain_TATAT_back	dnafountain	TATAT	3' end	Seq_anonymized_011571	0.6280429244342908	1.0103430840004188	0.9817586440590814	0.028584439941337414
Seq04077+internal_CGTG_5ntback	True	False	True	True	Seq04077	internal_CGTG_5ntback	internal	CGTG	3' - 5 nt	Seq_anonymized_011575	2.2657142049752066	0.9512130869651656	0.9674755754328545	-0.01626248846768885
Seq02110+dnafountain_TATAT_back	False	True	True	True	Seq02110	dnafountain_TATAT_back	dnafountain	TATAT	3' end	Seq_anonymized_011576	0.907051825100586	1.0034237745060388	1.0020641085150197	0.00135966599101911
Seq00036+dnafountain_TATA_back	False	True	True	True	Seq00036	dnafountain_TATA_back	dnafountain	TATA	3' end	Seq_anonymized_011587	0.916129883412573	1.012190687655934	1.0111168994011177	0.0010737882548161881
Seq08563+internal_GTCGTG_front	True	False	True	True	Seq08563	internal_GTCGTG_front	internal	GTCGTG	5' end	Seq_anonymized_011592	1.5767222435778	0.9888845473322376	1.001500406432402	-0.012615859100164384
Seq00999+internal_CGTG_5ntback	True	False	True	True	Seq00999	internal_CGTG_5ntback	internal	CGTG	3' - 5 nt	Seq_anonymized_011603	1.018661956198564	1.0080410749086894	1.0097235668518951	-0.0016824919432056884
Seq01293+dnafountain_GCAC_5ntback	False	True	True	True	Seq01293	dnafountain_GCAC_5ntback	dnafountain	GCAC	3' - 5 nt	Seq_anonymized_011604	0.8373896651341867	1.0107696565366264	1.0077387406092169	0.003030915927409561
Seq08219+dnafountain_TATA_5ntfront	False	True	True	True	Seq08219	dnafountain_TATA_5ntfront	dnafountain	TATA	5' + 5 nt	Seq_anonymized_011607	0.5984239720406909	1.0106993836484257	1.0071286718724286	0.003570711775997104
Seq08219+dnafountain_TATAT_5ntfront	False	True	True	True	Seq08219	dnafountain_TATAT_5ntfront	dnafountain	TATAT	5' + 5 nt	Seq_anonymized_011608	0.6400344975552613	1.0108184681147956	1.0071286718724286	0.0036897962423669828
Seq01053+internal_CGTGT_middle	True	False	True	True	Seq01053	internal_CGTGT_middle	internal	CGTGT	Middle	Seq_anonymized_011621	0.8156935143347808	1.0096359533824966	1.0083072764566827	0.0013286769258138431
Seq00639+dnafountain_TATT_5ntback	False	True	True	True	Seq00639	dnafountain_TATT_5ntback	dnafountain	TATT	3' - 5 nt	Seq_anonymized_011627	0.8046570995834226	0.9956660739803268	1.0040739988986451	-0.008407924918318321
Seq02910+internal_TCGTGT_5ntfront	True	False	True	True	Seq02910	internal_TCGTGT_5ntfront	internal	TCGTGT	5' + 5 nt	Seq_anonymized_011631	1.159728844437903	1.0070812558976905	1.0064385103396891	0.0006427455580013675
Seq00221+dnafountain_AACA_middle	False	True	True	True	Seq00221	dnafountain_AACA_middle	dnafountain	AACA	Middle	Seq_anonymized_011633	0.8555824641098161	0.98635947177875	0.9817586440590814	0.004600827719668632
Seq01053+dnafountain_TATAT_5ntback	False	True	True	True	Seq01053	dnafountain_TATAT_5ntback	dnafountain	TATAT	3' - 5 nt	Seq_anonymized_011640	0.8690005473949658	1.0094758483372137	1.0083072764566827	0.0011685718805309886
Seq01164+dnafountain_TATA_front	False	True	True	True	Seq01164	dnafountain_TATA_front	dnafountain	TATA	5' end	Seq_anonymized_011649	0.6564056342467651	1.010744670629829	1.0118410846354284	-0.0010964140055993443
Seq01955+internal_TCGTGT_5ntback	True	False	True	True	Seq01955	internal_TCGTGT_5ntback	internal	TCGTGT	3' - 5 nt	Seq_anonymized_011664	1.648085455151461	1.0026384461065443	1.0060044224013702	-0.003365976294825934
Seq09668+internal_GTCGTG_front	True	False	True	True	Seq09668	internal_GTCGTG_front	internal	GTCGTG	5' end	Seq_anonymized_011666	1.1189704031635797	0.983508812097841	0.9924010644466028	-0.008892252348761787
Seq02110+dnafountain_TATT_front	False	True	True	True	Seq02110	dnafountain_TATT_front	dnafountain	TATT	5' end	Seq_anonymized_011676	1.111514655680958	1.0086729026082346	1.0020641085150197	0.006608794093214909
Seq05033+dnafountain_TATAT_front	False	True	True	True	Seq05033	dnafountain_TATAT_front	dnafountain	TATAT	5' end	Seq_anonymized_011684	1.6926584029928364	1.0101632295389935	1.009967370883919	0.00019585865507454336
Seq03116+dnafountain_AACA_5ntfront	False	True	True	True	Seq03116	dnafountain_AACA_5ntfront	dnafountain	AACA	5' + 5 nt	Seq_anonymized_011685	1.5302589728564393	0.9430866744423986	0.942212682717514	0.0008739917248845597
Seq08061+dnafountain_TATA_middle	False	True	True	True	Seq08061	dnafountain_TATA_middle	dnafountain	TATA	Middle	Seq_anonymized_011698	0.8067015603439349	0.9964751733449708	0.9961474403935792	0.00032773295139165715
Seq01955+internal_CGTG_5ntfront	True	False	True	True	Seq01955	internal_CGTG_5ntfront	internal	CGTG	5' + 5 nt	Seq_anonymized_011711	0.7274072297419405	1.004156745276549	1.0060044224013702	-0.0018476771248212565
Seq02110+internal_CGTGT_front	True	False	True	True	Seq02110	internal_CGTGT_front	internal	CGTGT	5' end	Seq_anonymized_011714	0.9983069431655686	1.007218424109883	1.0020641085150197	0.005154315594863235
Seq00582+internal_CGTGTG_5ntback	True	False	True	True	Seq00582	internal_CGTGTG_5ntback	internal	CGTGTG	3' - 5 nt	Seq_anonymized_011718	0.9136497633258184	1.006062050869561	1.0107801800138267	-0.004718129144265726
Seq09033+internal_CGTGTG_middle	True	False	True	True	Seq09033	internal_CGTGTG_middle	internal	CGTGTG	Middle	Seq_anonymized_011721	1.8868819374963155	1.0093047341440382	1.0078890493416215	0.0014156848024167168
Seq02910+internal_CGTGTG_back	True	False	True	True	Seq02910	internal_CGTGTG_back	internal	CGTGTG	3' end	Seq_anonymized_011723	0.778483618658934	1.0054165132034545	1.0064385103396891	-0.0010219971362346314
Seq07376+dnafountain_TATAT_5ntfront	False	True	True	True	Seq07376	dnafountain_TATAT_5ntfront	dnafountain	TATAT	5' + 5 nt	Seq_anonymized_011754	1.9410836868792412	0.999759984264182	1.0001984235216077	-0.00043843925742570455
Seq00999+internal_CGTGT_front	True	False	True	True	Seq00999	internal_CGTGT_front	internal	CGTGT	5' end	Seq_anonymized_011755	6.645222797347471	0.9040138162087356	1.0097235668518951	-0.10570975064315957
Seq04297+internal_CGTG_5ntback	True	False	True	True	Seq04297	internal_CGTG_5ntback	internal	CGTG	3' - 5 nt	Seq_anonymized_011760	0.6335647187234049	1.0010501597454846	1.0011169005036815	-6.674075819690373e-05
Seq02764+dnafountain_AACA_front	False	True	True	True	Seq02764	dnafountain_AACA_front	dnafountain	AACA	5' end	Seq_anonymized_011768	1.187499739709832	1.001844752922287	1.0116425659835104	-0.009797813061223515
Seq02655+internal_CGTGT_middle	True	False	True	True	Seq02655	internal_CGTGT_middle	internal	CGTGT	Middle	Seq_anonymized_011771	0.5880401077293722	1.0141960363374745	1.0126652440639317	0.0015307922735428026
Seq03273+dnafountain_AACA_middle	False	True	True	True	Seq03273	dnafountain_AACA_middle	dnafountain	AACA	Middle	Seq_anonymized_011775	1.3606784333609987	0.961215706484034	0.9750655749378796	-0.013849868453845615
Seq02085+internal_CGTGTG_front	True	False	True	True	Seq02085	internal_CGTGTG_front	internal	CGTGTG	5' end	Seq_anonymized_011776	1.241328692559712	0.9735418093109668	0.9869794020472846	-0.013437592736317838
Seq00999+dnafountain_TATT_5ntfront	False	True	True	True	Seq00999	dnafountain_TATT_5ntfront	dnafountain	TATT	5' + 5 nt	Seq_anonymized_011777	0.8533548588895771	1.0056767385007015	1.0097235668518951	-0.004046828351193632
Seq08563+dnafountain_AACA_5ntfront	False	True	True	True	Seq08563	dnafountain_AACA_5ntfront	dnafountain	AACA	5' + 5 nt	Seq_anonymized_011791	1.0449045147199822	1.0070023558581849	1.001500406432402	0.005501949425782859
Seq00999+dnafountain_TATT_front	False	True	True	True	Seq00999	dnafountain_TATT_front	dnafountain	TATT	5' end	Seq_anonymized_011812	1.195069355612362	1.00595926636095	1.0097235668518951	-0.003764300490945116
Seq04297+dnafountain_AACA_back	False	True	True	True	Seq04297	dnafountain_AACA_back	dnafountain	AACA	3' end	Seq_anonymized_011814	0.7154060807702474	1.0032183750721533	1.0011169005036815	0.0021014745684717617
Seq00036+internal_CGTGT_5ntfront	True	False	True	True	Seq00036	internal_CGTGT_5ntfront	internal	CGTGT	5' + 5 nt	Seq_anonymized_011816	0.6940813817460656	1.015808988721903	1.0111168994011177	0.004692089320785353
Seq03273+internal_CGTGT_front	True	False	True	True	Seq03273	internal_CGTGT_front	internal	CGTGT	5' end	Seq_anonymized_011817	1.8242443035664817	0.9915558154147568	0.9750655749378796	0.016490240476877194
Seq01820+internal_CGTG_5ntback	True	False	True	True	Seq01820	internal_CGTG_5ntback	internal	CGTG	3' - 5 nt	Seq_anonymized_011819	1.0915060866580344	1.005711567341642	1.001906741994988	0.0038048253466538284
Seq08115+internal_CGTGT_5ntback	True	False	True	True	Seq08115	internal_CGTGT_5ntback	internal	CGTGT	3' - 5 nt	Seq_anonymized_011820	1.2644617030722731	0.973327199803925	0.9704055221165434	0.0029216776873816075
Seq04077+internal_GTCGTG_middle	True	False	True	True	Seq04077	internal_GTCGTG_middle	internal	GTCGTG	Middle	Seq_anonymized_011824	1.9355297243305771	0.9539769672616524	0.9674755754328545	-0.013498608171202076
Seq03559+internal_CGTGTG_5ntback	True	False	True	True	Seq03559	internal_CGTGTG_5ntback	internal	CGTGTG	3' - 5 nt	Seq_anonymized_011832	0.2053312417499173	0.9703358263047892	1.0096146930446792	-0.039278866739890006
Seq04077+internal_GTCGTG_front	True	False	True	True	Seq04077	internal_GTCGTG_front	internal	GTCGTG	5' end	Seq_anonymized_011834	1.435036585202232	0.9942470903846784	0.9674755754328545	0.02677151495182395
Seq08563+dnafountain_TATA_middle	False	True	True	True	Seq08563	dnafountain_TATA_middle	dnafountain	TATA	Middle	Seq_anonymized_011840	0.8619822027069143	1.006925262377225	1.001500406432402	0.005424855944822893
Seq01156+dnafountain_AACA_middle	False	True	True	True	Seq01156	dnafountain_AACA_middle	dnafountain	AACA	Middle	Seq_anonymized_011842	0.8823526820263394	1.0138836413019774	1.0158038677284422	-0.0019202264264648328
[truncated: 22 more rows]
