# Supplementary material for: Predicting sequence-specific amplification efficiency in multi-template PCR with deep learning
Source: Nat Commun. 2025 Oct 16;16:9187. doi: 10.1038/s41467-025-64221-4 (PMC12533003; doi:10.1038/s41467-025-64221-4)
Supplement: Supplementary file 4 — Source data [file 41467_2025_64221_MOESM4_ESM.zip › Supp.Fig. 12/Erlich_et_al_0_motif_positions_histogram_data.csv]

val	cat
2	bot
112	bot
1	bot
41	bot
72	bot
15	bot
17	bot
19	bot
21	bot
24	bot
131	bot
45	bot
49	bot
55	bot
144	bot
11	bot
15	bot
133	bot
66	bot
139	bot
7	bot
11	bot
13	bot
15	bot
136	bot
117	bot
48	bot
127	bot
136	bot
138	bot
28	bot
30	bot
32	bot
17	bot
2	bot
4	bot
6	bot
85	bot
32	bot
43	bot
19	bot
21	bot
136	bot
5	bot
86	bot
130	bot
9	bot
109	bot
144	bot
74	bot
90	bot
92	bot
8	bot
9	bot
129	bot
143	bot
15	bot
17	bot
137	bot
5	bot
51	bot
41	bot
43	bot
143	bot
80	bot
139	bot
141	bot
35	bot
127	bot
125	bot
56	bot
72	bot
141	bot
40	bot
10	bot
49	bot
121	bot
139	bot
135	bot
138	bot
141	bot
0	bot
116	bot
74	bot
76	bot
127	bot
129	bot
6	bot
9	bot
24	bot
9	bot
22	bot
5	bot
9	bot
98	bot
143	bot
7	bot
65	bot
109	bot
139	bot
0	bot
34	bot
124	bot
5	bot
2	bot
12	bot
16	bot
138	bot
140	bot
133	bot
135	bot
51	bot
19	bot
9	bot
37	bot
10	bot
49	bot
65	bot
142	bot
2	bot
112	bot
4	bot
72	bot
28	bot
135	bot
135	bot
82	bot
91	bot
137	bot
128	bot
101	bot
131	bot
134	bot
24	bot
26	bot
28	bot
107	bot
122	bot
15	bot
19	bot
142	bot
144	bot
8	bot
10	bot
24	bot
26	bot
28	bot
68	bot
142	bot
7	bot
82	bot
45	bot
85	bot
128	bot
141	bot
65	bot
129	bot
11	bot
43	bot
113	bot
59	bot
133	bot
33	bot
9	bot
144	bot
118	bot
120	bot
130	bot
43	bot
93	bot
48	bot
63	bot
144	bot
18	bot
25	bot
139	bot
3	bot
7	bot
48	bot
50	bot
66	bot
94	bot
126	bot
79	bot
109	bot
2	bot
5	bot
29	bot
134	bot
126	bot
128	bot
10	bot
12	bot
43	bot
8	bot
61	bot
5	bot
9	bot
52	bot
134	bot
129	bot
19	bot
113	bot
142	bot
144	bot
25	bot
29	bot
64	bot
7	bot
53	bot
73	bot
134	bot
11	bot
15	bot
119	bot
143	bot
15	bot
17	bot
31	bot
58	bot
2	bot
12	bot
134	bot
17	bot
14	bot
26	bot
28	bot
129	bot
1	bot
11	bot
13	bot
15	bot
128	bot
23	bot
24	bot
37	bot
70	bot
134	bot
102	bot
49	bot
53	bot
56	bot
58	bot
6	bot
9	bot
75	bot
144	bot
104	bot
141	bot
144	bot
4	bot
6	bot
8	bot
12	bot
21	bot
23	bot
77	bot
28	bot
57	bot
0	bot
141	bot
143	bot
44	bot
136	bot
138	bot
140	bot
142	bot
111	bot
113	bot
116	bot
129	bot
97	bot
101	bot
139	bot
141	bot
21	bot
23	bot
112	bot
129	bot
135	bot
83	bot
141	bot
1	bot
9	bot
143	bot
18	bot
21	bot
131	bot
8	bot
10	bot
73	bot
99	bot
20	bot
142	bot
141	bot
13	bot
114	bot
116	bot
118	bot
120	bot
58	bot
98	bot
115	bot
10	bot
14	bot
83	bot
31	bot
64	bot
141	bot
144	bot
38	bot
17	bot
34	bot
84	bot
131	bot
18	bot
124	bot
126	bot
18	bot
114	bot
117	bot
1	bot
26	bot
9	bot
3	bot
10	bot
113	bot
139	bot
104	bot
101	bot
108	bot
136	bot
142	bot
144	bot
133	bot
137	bot
111	bot
144	bot
135	bot
136	bot
138	bot
126	bot
128	bot
14	bot
16	bot
24	bot
133	bot
144	bot
6	bot
110	bot
96	bot
133	bot
65	bot
37	bot
16	bot
143	bot
138	bot
16	bot
4	bot
6	bot
81	bot
83	bot
99	bot
132	bot
120	bot
138	bot
88	bot
1	bot
38	bot
128	bot
123	bot
14	bot
8	bot
57	bot
127	bot
131	bot
20	bot
135	bot
139	bot
142	bot
141	bot
7	bot
2	bot
99	bot
142	bot
144	bot
41	bot
43	bot
34	bot
36	bot
143	bot
19	bot
104	bot
134	bot
12	bot
30	bot
39	bot
27	bot
44	bot
143	bot
138	bot
140	bot
125	bot
20	bot
42	bot
107	bot
111	bot
142	bot
24	bot
26	bot
113	bot
23	bot
75	bot
138	bot
12	bot
139	bot
134	bot
118	bot
119	bot
126	bot
129	bot
130	bot
134	bot
36	bot
40	bot
1	bot
5	bot
137	bot
139	bot
1	bot
69	bot
0	bot
76	bot
27	bot
98	bot
119	bot
121	bot
35	bot
112	bot
46	bot
87	bot
136	bot
140	bot
45	bot
134	bot
106	bot
122	bot
25	bot
122	bot
80	bot
0	bot
84	bot
86	bot
88	bot
1	bot
54	bot
58	bot
42	bot
24	bot
27	bot
12	bot
132	bot
123	bot
137	bot
129	bot
131	bot
133	bot
110	bot
58	bot
120	bot
106	bot
105	bot
107	bot
99	bot
9	bot
39	bot
64	bot
8	bot
10	bot
12	bot
144	bot
59	bot
111	bot
41	bot
135	bot
6	bot
142	bot
144	bot
8	bot
63	bot
53	bot
55	bot
20	bot
112	bot
124	bot
115	bot
7	bot
106	bot
0	bot
2	bot
8	bot
120	bot
8	bot
10	bot
12	bot
135	bot
4	bot
136	bot
139	bot
131	bot
89	bot
142	bot
0	bot
2	bot
5	bot
28	bot
30	bot
137	bot
11	bot
120	bot
1	bot
2	bot
101	bot
44	bot
47	bot
114	bot
116	bot
143	bot
35	bot
131	bot
135	bot
24	bot
26	bot
28	bot
30	bot
140	bot
25	bot
135	bot
139	bot
60	bot
131	bot
135	bot
130	bot
134	bot
135	bot
95	bot
18	bot
88	bot
90	bot
92	bot
16	bot
94	bot
96	bot
98	bot
86	bot
4	bot
47	bot
136	bot
15	bot
17	bot
42	bot
128	bot
132	bot
134	bot
136	bot
141	bot
43	bot
112	bot
21	bot
95	bot
122	bot
70	bot
95	bot
97	bot
41	bot
55	bot
142	bot
5	bot
21	bot
144	bot
118	bot
10	bot
33	bot
95	bot
7	bot
9	bot
118	bot
5	bot
140	bot
142	bot
74	bot
77	bot
141	bot
142	bot
0	bot
131	bot
49	bot
15	bot
46	bot
81	bot
142	bot
70	bot
143	bot
136	bot
122	bot
136	bot
117	bot
125	bot
58	bot
8	bot
144	bot
113	bot
114	bot
13	bot
27	bot
139	bot
7	bot
0	bot
130	bot
12	bot
70	bot
72	bot
128	bot
141	bot
133	bot
140	bot
138	bot
23	bot
142	bot
9	bot
11	bot
144	bot
15	bot
47	bot
49	bot
51	bot
62	bot
114	bot
130	bot
132	bot
7	bot
61	bot
4	bot
6	bot
119	bot
123	bot
0	bot
3	bot
18	bot
22	bot
87	bot
18	bot
20	bot
22	bot
73	bot
80	bot
100	bot
133	bot
67	bot
56	bot
58	bot
18	bot
138	bot
132	bot
1	bot
37	bot
71	bot
143	bot
134	bot
110	bot
11	bot
92	bot
125	bot
127	bot
16	bot
56	bot
142	bot
143	bot
89	bot
93	bot
37	bot
39	bot
41	bot
34	bot
121	bot
136	bot
18	bot
22	bot
28	bot
31	bot
27	bot
8	bot
20	bot
0	bot
79	bot
140	bot
110	bot
125	bot
129	bot
133	bot
140	bot
25	bot
138	bot
141	bot
143	bot
36	bot
127	bot
61	bot
104	bot
134	bot
42	bot
46	bot
91	bot
93	bot
95	bot
33	bot
37	bot
96	bot
32	bot
23	bot
112	bot
137	bot
34	bot
18	bot
20	bot
5	bot
16	bot
113	bot
115	bot
140	bot
29	bot
33	bot
80	bot
121	bot
17	bot
80	bot
142	bot
144	bot
10	bot
129	bot
142	bot
101	bot
1	bot
28	bot
130	bot
132	bot
63	bot
7	bot
11	bot
5	bot
97	bot
142	bot
144	bot
136	bot
32	bot
55	bot
57	bot
130	bot
29	bot
33	bot
143	bot
144	bot
0	bot
13	bot
16	bot
78	bot
142	bot
10	bot
42	bot
17	bot
9	bot
135	bot
107	bot
111	bot
142	bot
144	bot
143	bot
143	bot
105	bot
143	bot
1	bot
65	bot
133	bot
135	bot
124	bot
27	bot
139	bot
142	bot
0	bot
2	bot
56	bot
75	bot
136	bot
4	bot
32	bot
137	bot
139	bot
20	bot
0	bot
18	bot
141	bot
130	bot
127	bot
143	bot
80	bot
66	bot
109	bot
134	bot
143	bot
1	bot
3	bot
125	bot
130	bot
21	bot
25	bot
85	bot
98	bot
27	bot
29	bot
59	bot
127	bot
142	bot
43	bot
126	bot
10	bot
24	bot
109	bot
111	bot
119	bot
121	bot
123	bot
87	bot
4	bot
6	bot
8	bot
139	bot
142	bot
8	bot
122	bot
138	bot
143	bot
4	bot
141	bot
4	bot
70	bot
16	bot
39	bot
80	bot
92	bot
0	bot
141	bot
55	bot
58	bot
62	bot
72	bot
16	bot
18	bot
142	bot
144	bot
67	bot
107	bot
42	bot
72	bot
2	bot
63	bot
137	bot
140	bot
100	bot
102	bot
4	bot
108	bot
121	bot
125	bot
49	bot
126	bot
128	bot
134	bot
48	bot
142	bot
13	bot
141	bot
143	bot
26	bot
30	bot
29	bot
3	bot
6	bot
8	bot
112	bot
61	bot
22	bot
122	bot
123	bot
125	bot
17	bot
19	bot
137	bot
139	bot
23	bot
112	bot
4	bot
86	bot
97	bot
38	bot
84	bot
33	bot
112	bot
114	bot
116	bot
118	bot
3	bot
120	bot
122	bot
82	bot
24	bot
105	bot
130	bot
135	bot
4	bot
132	bot
6	bot
8	bot
143	bot
141	bot
4	bot
135	bot
137	bot
45	bot
140	bot
97	bot
101	bot
113	bot
3	bot
104	bot
108	bot
137	bot
142	bot
8	bot
125	bot
139	bot
143	bot
134	bot
52	bot
54	bot
22	bot
115	bot
118	bot
120	bot
124	bot
18	bot
10	bot
12	bot
5	bot
130	bot
6	bot
28	bot
135	bot
141	bot
137	bot
34	bot
37	bot
40	bot
19	bot
22	bot
14	bot
121	bot
132	bot
3	bot
5	bot
135	bot
3	bot
5	bot
3	bot
85	bot
136	bot
41	bot
65	bot
137	bot
144	bot
125	bot
143	bot
90	bot
71	bot
143	bot
7	bot
33	bot
125	bot
53	bot
112	bot
116	bot
118	bot
129	bot
139	bot
141	bot
144	bot
41	bot
134	bot
40	bot
42	bot
40	bot
10	bot
54	bot
139	bot
122	bot
137	bot
139	bot
141	bot
63	bot
26	bot
45	bot
14	bot
16	bot
102	bot
119	bot
130	bot
134	bot
15	bot
17	bot
87	bot
8	bot
105	bot
132	bot
136	bot
86	bot
4	bot
15	bot
19	bot
74	bot
5	bot
100	bot
104	bot
124	bot
129	bot
21	bot
88	bot
90	bot
7	bot
12	bot
13	bot
17	bot
122	bot
17	bot
109	bot
136	bot
118	bot
25	bot
129	bot
29	bot
136	bot
12	bot
15	bot
17	bot
60	bot
74	bot
25	bot
29	bot
54	bot
31	bot
128	bot
131	bot
124	bot
140	bot
77	bot
131	bot
121	bot
133	bot
111	bot
113	bot
115	bot
95	bot
125	bot
133	bot
126	bot
128	bot
99	bot
103	bot
65	bot
69	bot
131	bot
135	bot
138	bot
126	bot
132	bot
140	bot
143	bot
124	bot
15	bot
121	bot
28	bot
30	bot
136	bot
132	bot
134	bot
130	bot
0	bot
7	bot
144	bot
143	bot
2	bot
6	bot
39	bot
32	bot
34	bot
65	bot
67	bot
81	bot
37	bot
140	bot
142	bot
44	bot
127	bot
55	bot
57	bot
59	bot
33	bot
35	bot
105	bot
5	bot
118	bot
142	bot
125	bot
128	bot
130	bot
132	bot
30	bot
80	bot
139	bot
11	bot
120	bot
8	bot
11	bot
13	bot
135	bot
137	bot
139	bot
9	bot
27	bot
139	bot
141	bot
138	bot
140	bot
50	bot
66	bot
135	bot
137	bot
130	bot
143	bot
128	bot
134	bot
135	bot
143	bot
19	bot
21	bot
33	bot
115	bot
6	bot
4	bot
6	bot
27	bot
58	bot
60	bot
139	bot
69	bot
47	bot
36	bot
134	bot
3	bot
30	bot
132	bot
134	bot
143	bot
140	bot
131	bot
17	bot
73	bot
22	bot
120	bot
135	bot
140	bot
58	bot
60	bot
4	bot
1	bot
124	bot
139	bot
104	bot
140	bot
3	bot
31	bot
34	bot
140	bot
5	bot
7	bot
9	bot
4	bot
142	bot
144	bot
2	bot
4	bot
15	bot
7	bot
126	bot
3	bot
140	bot
136	bot
138	bot
136	bot
19	bot
45	bot
47	bot
80	bot
71	bot
135	bot
83	bot
107	bot
110	bot
112	bot
104	bot
50	bot
130	bot
132	bot
19	bot
136	bot
142	bot
144	bot
144	bot
71	bot
130	bot
132	bot
19	bot
32	bot
2	bot
139	bot
2	bot
124	bot
128	bot
138	bot
142	bot
133	bot
138	bot
11	bot
14	bot
36	bot
43	bot
138	bot
140	bot
53	bot
143	bot
138	bot
144	bot
17	bot
21	bot
128	bot
138	bot
142	bot
88	bot
104	bot
132	bot
142	bot
32	bot
81	bot
136	bot
142	bot
16	bot
115	bot
128	bot
71	bot
123	bot
106	bot
114	bot
52	bot
68	bot
106	bot
125	bot
85	bot
144	bot
17	bot
19	bot
21	bot
13	bot
141	bot
143	bot
24	bot
135	bot
138	bot
6	bot
143	bot
122	bot
1	bot
5	bot
8	bot
1	bot
118	bot
43	bot
24	bot
112	bot
30	bot
50	bot
52	bot
121	bot
59	bot
16	bot
127	bot
53	bot
16	bot
10	bot
72	bot
10	bot
140	bot
58	bot
139	bot
52	bot
7	bot
134	bot
7	bot
127	bot
60	bot
19	bot
72	bot
114	bot
129	bot
4	bot
19	bot
9	bot
131	bot
5	bot
7	bot
17	bot
21	bot
134	bot
81	bot
142	bot
19	bot
23	bot
5	bot
135	bot
138	bot
140	bot
44	bot
46	bot
63	bot
23	bot
142	bot
144	bot
71	bot
74	bot
43	bot
45	bot
9	bot
11	bot
133	bot
136	bot
138	bot
116	bot
139	bot
102	bot
124	bot
24	bot
36	bot
113	bot
81	bot
84	bot
142	bot
144	bot
110	bot
91	bot
104	bot
116	bot
34	bot
36	bot
127	bot
17	bot
6	bot
8	bot
132	bot
73	bot
131	bot
133	bot
135	bot
9	bot
3	bot
5	bot
135	bot
18	bot
130	bot
2	bot
17	bot
1	bot
32	bot
34	bot
118	bot
15	bot
17	bot
41	bot
138	bot
140	bot
99	bot
71	bot
75	bot
118	bot
136	bot
17	bot
66	bot
89	bot
91	bot
93	bot
111	bot
26	bot
144	bot
0	bot
135	bot
55	bot
29	bot
31	bot
130	bot
132	bot
1	bot
98	bot
101	bot
10	bot
14	bot
132	bot
133	bot
87	bot
117	bot
143	bot
2	bot
58	bot
99	bot
141	bot
72	bot
50	bot
132	bot
47	bot
49	bot
53	bot
129	bot
132	bot
134	bot
136	bot
1	bot
34	bot
137	bot
28	bot
10	bot
9	bot
14	bot
117	bot
138	bot
140	bot
119	bot
133	bot
40	bot
133	bot
144	bot
0	bot
6	bot
10	bot
94	bot
115	bot
16	bot
25	bot
27	bot
29	bot
46	bot
143	bot
23	bot
92	bot
30	bot
114	bot
116	bot
143	bot
140	bot
142	bot
34	bot
2	bot
31	bot
136	bot
8	bot
64	bot
143	bot
22	bot
26	bot
124	bot
87	bot
134	bot
120	bot
10	bot
29	bot
59	bot
144	bot
3	bot
80	bot
30	bot
34	bot
36	bot
3	bot
3	bot
105	bot
134	bot
1	bot
3	bot
5	bot
7	bot
35	bot
37	bot
125	bot
125	bot
130	bot
135	bot
1	bot
29	bot
133	bot
1	bot
104	bot
4	bot
75	bot
136	bot
67	bot
143	bot
63	bot
60	bot
136	bot
131	bot
143	bot
33	bot
25	bot
140	bot
142	bot
6	bot
8	bot
50	bot
60	bot
62	bot
72	bot
106	bot
30	bot
34	bot
125	bot
128	bot
3	bot
140	bot
142	bot
144	bot
26	bot
140	bot
10	bot
45	bot
136	bot
108	bot
143	bot
139	bot
20	bot
6	bot
99	bot
101	bot
139	bot
142	bot
30	bot
133	bot
92	bot
10	bot
12	bot
81	bot
139	bot
74	bot
125	bot
137	bot
139	bot
3	bot
37	bot
141	bot
1	bot
3	bot
104	bot
28	bot
30	bot
42	bot
2	bot
4	bot
25	bot
27	bot
136	bot
138	bot
17	bot
59	bot
9	bot
102	bot
3	bot
1	bot
128	bot
5	bot
7	bot
96	bot
25	bot
11	bot
14	bot
134	bot
8	bot
27	bot
31	bot
39	bot
142	bot
102	bot
132	bot
135	bot
51	bot
44	bot
141	bot
143	bot
136	bot
12	bot
14	bot
16	bot
18	bot
36	bot
140	bot
26	bot
29	bot
118	bot
8	bot
143	bot
7	bot
11	bot
13	bot
6	bot
143	bot
0	bot
30	bot
143	bot
135	bot
70	bot
30	bot
32	bot
132	bot
4	bot
7	bot
15	bot
55	bot
18	bot
20	bot
52	bot
143	bot
110	bot
5	bot
78	bot
85	bot
3	bot
87	bot
132	bot
141	bot
143	bot
138	bot
141	bot
3	bot
37	bot
83	bot
136	bot
127	bot
131	bot
116	bot
141	bot
32	bot
140	bot
144	bot
101	bot
50	bot
52	bot
24	bot
28	bot
1	bot
133	bot
32	bot
137	bot
141	bot
45	bot
47	bot
49	bot
90	bot
0	bot
115	bot
98	bot
104	bot
41	bot
68	bot
87	bot
89	bot
57	bot
59	bot
22	bot
95	bot
97	bot
122	bot
6	bot
70	bot
144	bot
9	bot
28	bot
30	bot
112	bot
6	bot
143	bot
3	bot
94	bot
136	bot
29	bot
57	bot
135	bot
80	bot
123	bot
125	bot
137	bot
1	bot
30	bot
34	bot
124	bot
108	bot
4	bot
6	bot
30	bot
23	bot
57	bot
141	bot
9	bot
11	bot
13	bot
17	bot
21	bot
90	bot
1	bot
3	bot
1	bot
97	bot
131	bot
133	bot
10	bot
12	bot
77	bot
4	bot
66	bot
144	bot
19	bot
67	bot
142	bot
8	bot
13	bot
36	bot
139	bot
124	bot
128	bot
11	bot
131	bot
82	bot
84	bot
86	bot
144	bot
33	bot
144	bot
143	bot
140	bot
0	bot
79	bot
81	bot
26	bot
127	bot
130	bot
132	bot
61	bot
144	bot
137	bot
136	bot
2	bot
106	bot
71	bot
75	bot
134	bot
4	bot
9	bot
43	bot
45	bot
73	bot
0	bot
129	bot
17	bot
49	bot
51	bot
142	bot
23	bot
59	bot
139	bot
126	bot
138	bot
32	bot
59	bot
111	bot
132	bot
135	bot
11	bot
132	bot
137	bot
17	bot
87	bot
4	bot
6	bot
138	bot
140	bot
108	bot
40	bot
3	bot
42	bot
130	bot
24	bot
127	bot
17	bot
19	bot
132	bot
134	bot
136	bot
140	bot
10	bot
131	bot
91	normal
92	normal
10	normal
107	normal
111	normal
113	normal
133	normal
67	normal
115	normal
126	normal
56	normal
98	normal
27	normal
29	normal
102	normal
104	normal
94	normal
98	normal
89	normal
102	normal
3	normal
1	normal
4	normal
45	normal
118	normal
120	normal
91	normal
129	normal
94	normal
25	normal
75	normal
38	normal
40	normal
84	normal
4	normal
74	normal
66	normal
66	normal
13	normal
87	normal
119	normal
38	normal
93	normal
97	normal
50	normal
34	normal
56	normal
58	normal
122	normal
33	normal
114	normal
59	normal
19	normal
43	normal
89	normal
23	normal
75	normal
123	normal
125	normal
113	normal
85	normal
83	normal
87	normal
74	normal
76	normal
109	normal
3	normal
100	normal
36	normal
36	normal
55	normal
95	normal
39	normal
130	normal
135	normal
52	normal
8	normal
68	normal
22	normal
44	normal
85	normal
33	normal
32	normal
38	normal
17	normal
99	normal
16	normal
82	normal
22	normal
53	normal
47	normal
49	normal
11	normal
104	normal
53	normal
104	normal
62	normal
65	normal
31	normal
33	normal
35	normal
65	normal
91	normal
139	normal
132	normal
119	normal
10	normal
38	normal
2	normal
25	normal
141	normal
119	normal
76	normal
87	normal
94	normal
110	normal
125	normal
47	normal
58	normal
50	normal
45	normal
104	normal
143	normal
32	normal
64	normal
13	normal
60	normal
62	normal
127	normal
12	normal
14	normal
32	normal
43	normal
24	normal
104	normal
131	normal
34	normal
58	normal
62	normal
105	normal
97	normal
101	normal
5	normal
9	normal
108	normal
124	normal
80	normal
12	normal
100	normal
97	normal
69	normal
105	normal
65	normal
36	normal
111	normal
58	normal
73	normal
45	normal
46	normal
117	normal
1	normal
50	normal
54	normal
19	normal
134	normal
21	normal
41	normal
56	normal
28	normal
128	normal
82	normal
142	normal
116	normal
65	normal
67	normal
69	normal
48	normal
10	normal
[truncated: 34,119 more rows]
