# Supplementary material for: Predicting sequence-specific amplification efficiency in multi-template PCR with deep learning
Source: Nat Commun. 2025 Oct 16;16:9187. doi: 10.1038/s41467-025-64221-4 (PMC12533003; doi:10.1038/s41467-025-64221-4)
Supplement: Supplementary file 4 — Source data [file 41467_2025_64221_MOESM4_ESM.zip › Supp.Fig. 12/Erlich_et_al_1_motif_positions_histogram_data.csv]

val	cat
58	bot
23	bot
109	bot
2	bot
4	bot
52	bot
56	bot
58	bot
73	bot
16	bot
18	bot
20	bot
132	bot
44	bot
46	bot
86	bot
143	bot
4	bot
25	bot
134	bot
142	bot
138	bot
130	bot
8	bot
12	bot
28	bot
26	bot
28	bot
137	bot
138	bot
9	bot
116	bot
118	bot
126	bot
135	bot
137	bot
139	bot
29	bot
31	bot
12	bot
14	bot
16	bot
18	bot
139	bot
85	bot
3	bot
5	bot
41	bot
43	bot
84	bot
20	bot
106	bot
6	bot
8	bot
131	bot
108	bot
110	bot
91	bot
7	bot
9	bot
99	bot
130	bot
142	bot
144	bot
16	bot
134	bot
6	bot
32	bot
50	bot
114	bot
38	bot
42	bot
131	bot
138	bot
128	bot
130	bot
6	bot
122	bot
126	bot
142	bot
119	bot
39	bot
41	bot
47	bot
49	bot
117	bot
24	bot
9	bot
11	bot
140	bot
143	bot
122	bot
139	bot
136	bot
140	bot
134	bot
132	bot
134	bot
136	bot
139	bot
142	bot
125	bot
75	bot
77	bot
141	bot
126	bot
128	bot
27	bot
7	bot
73	bot
8	bot
21	bot
23	bot
2	bot
6	bot
144	bot
4	bot
136	bot
140	bot
1	bot
63	bot
125	bot
4	bot
6	bot
127	bot
3	bot
13	bot
139	bot
87	bot
132	bot
134	bot
52	bot
10	bot
38	bot
11	bot
66	bot
143	bot
111	bot
74	bot
1	bot
138	bot
73	bot
29	bot
132	bot
139	bot
125	bot
83	bot
92	bot
138	bot
129	bot
102	bot
135	bot
25	bot
27	bot
35	bot
108	bot
16	bot
141	bot
143	bot
5	bot
9	bot
2	bot
23	bot
25	bot
27	bot
29	bot
143	bot
127	bot
142	bot
12	bot
42	bot
114	bot
60	bot
134	bot
34	bot
121	bot
8	bot
10	bot
119	bot
121	bot
128	bot
131	bot
92	bot
49	bot
141	bot
27	bot
15	bot
19	bot
0	bot
4	bot
8	bot
47	bot
49	bot
67	bot
127	bot
22	bot
109	bot
110	bot
3	bot
6	bot
30	bot
129	bot
0	bot
31	bot
11	bot
20	bot
121	bot
68	bot
6	bot
53	bot
29	bot
20	bot
114	bot
23	bot
26	bot
132	bot
8	bot
54	bot
95	bot
70	bot
138	bot
17	bot
135	bot
12	bot
120	bot
142	bot
144	bot
14	bot
16	bot
18	bot
32	bot
59	bot
1	bot
136	bot
128	bot
18	bot
48	bot
101	bot
22	bot
15	bot
64	bot
27	bot
29	bot
18	bot
133	bot
135	bot
2	bot
133	bot
135	bot
12	bot
14	bot
130	bot
20	bot
22	bot
24	bot
131	bot
38	bot
71	bot
141	bot
103	bot
3	bot
144	bot
137	bot
48	bot
50	bot
53	bot
10	bot
29	bot
31	bot
74	bot
141	bot
5	bot
9	bot
22	bot
25	bot
29	bot
10	bot
112	bot
115	bot
142	bot
144	bot
43	bot
137	bot
139	bot
141	bot
112	bot
114	bot
117	bot
128	bot
130	bot
0	bot
29	bot
133	bot
14	bot
47	bot
18	bot
94	bot
98	bot
140	bot
142	bot
144	bot
20	bot
22	bot
130	bot
136	bot
84	bot
0	bot
99	bot
15	bot
24	bot
138	bot
132	bot
9	bot
98	bot
100	bot
24	bot
143	bot
142	bot
59	bot
115	bot
117	bot
119	bot
121	bot
97	bot
99	bot
116	bot
9	bot
11	bot
15	bot
82	bot
32	bot
63	bot
65	bot
133	bot
135	bot
16	bot
74	bot
142	bot
34	bot
39	bot
53	bot
13	bot
85	bot
12	bot
136	bot
17	bot
19	bot
123	bot
127	bot
15	bot
118	bot
121	bot
104	bot
12	bot
73	bot
75	bot
23	bot
27	bot
8	bot
2	bot
4	bot
128	bot
102	bot
144	bot
107	bot
143	bot
134	bot
138	bot
140	bot
5	bot
14	bot
108	bot
112	bot
132	bot
134	bot
137	bot
139	bot
127	bot
129	bot
15	bot
17	bot
25	bot
130	bot
132	bot
111	bot
64	bot
93	bot
95	bot
132	bot
141	bot
22	bot
64	bot
66	bot
0	bot
15	bot
17	bot
16	bot
106	bot
139	bot
142	bot
45	bot
3	bot
5	bot
82	bot
11	bot
100	bot
129	bot
134	bot
141	bot
92	bot
37	bot
39	bot
129	bot
7	bot
7	bot
15	bot
7	bot
9	bot
58	bot
128	bot
132	bot
19	bot
21	bot
64	bot
136	bot
6	bot
141	bot
143	bot
143	bot
4	bot
142	bot
144	bot
135	bot
40	bot
42	bot
44	bot
33	bot
35	bot
37	bot
47	bot
144	bot
20	bot
103	bot
105	bot
13	bot
135	bot
31	bot
66	bot
136	bot
45	bot
140	bot
144	bot
137	bot
139	bot
39	bot
41	bot
108	bot
110	bot
143	bot
110	bot
114	bot
5	bot
22	bot
79	bot
137	bot
120	bot
26	bot
114	bot
110	bot
113	bot
115	bot
119	bot
130	bot
133	bot
4	bot
34	bot
37	bot
39	bot
127	bot
2	bot
6	bot
138	bot
2	bot
4	bot
66	bot
68	bot
74	bot
77	bot
118	bot
120	bot
113	bot
90	bot
135	bot
137	bot
139	bot
135	bot
121	bot
65	bot
2	bot
85	bot
1	bot
87	bot
89	bot
2	bot
55	bot
58	bot
39	bot
41	bot
28	bot
13	bot
122	bot
136	bot
5	bot
130	bot
132	bot
59	bot
103	bot
38	bot
40	bot
63	bot
9	bot
11	bot
43	bot
60	bot
112	bot
40	bot
42	bot
136	bot
141	bot
143	bot
7	bot
9	bot
12	bot
19	bot
130	bot
5	bot
52	bot
54	bot
21	bot
123	bot
114	bot
116	bot
8	bot
10	bot
12	bot
143	bot
1	bot
3	bot
11	bot
121	bot
9	bot
11	bot
31	bot
3	bot
140	bot
97	bot
132	bot
108	bot
142	bot
139	bot
141	bot
143	bot
4	bot
3	bot
29	bot
31	bot
136	bot
119	bot
121	bot
110	bot
1	bot
3	bot
102	bot
113	bot
44	bot
140	bot
144	bot
144	bot
68	bot
70	bot
72	bot
110	bot
32	bot
34	bot
0	bot
132	bot
134	bot
23	bot
135	bot
27	bot
55	bot
144	bot
26	bot
81	bot
83	bot
132	bot
136	bot
140	bot
61	bot
63	bot
132	bot
136	bot
103	bot
120	bot
9	bot
136	bot
19	bot
96	bot
89	bot
91	bot
0	bot
93	bot
95	bot
97	bot
5	bot
48	bot
50	bot
137	bot
16	bot
41	bot
43	bot
132	bot
133	bot
135	bot
111	bot
22	bot
96	bot
121	bot
42	bot
125	bot
143	bot
6	bot
22	bot
25	bot
143	bot
119	bot
33	bot
46	bot
32	bot
94	bot
96	bot
99	bot
14	bot
8	bot
10	bot
137	bot
115	bot
119	bot
4	bot
6	bot
132	bot
60	bot
132	bot
141	bot
143	bot
6	bot
71	bot
78	bot
10	bot
143	bot
44	bot
6	bot
130	bot
132	bot
59	bot
48	bot
50	bot
12	bot
16	bot
18	bot
47	bot
137	bot
139	bot
141	bot
39	bot
143	bot
67	bot
71	bot
25	bot
144	bot
42	bot
137	bot
118	bot
59	bot
5	bot
84	bot
143	bot
111	bot
140	bot
8	bot
135	bot
30	bot
41	bot
123	bot
1	bot
3	bot
13	bot
135	bot
67	bot
142	bot
81	bot
141	bot
34	bot
10	bot
12	bot
143	bot
16	bot
37	bot
46	bot
48	bot
52	bot
63	bot
117	bot
9	bot
21	bot
39	bot
111	bot
133	bot
6	bot
8	bot
62	bot
5	bot
7	bot
10	bot
120	bot
142	bot
4	bot
21	bot
23	bot
4	bot
86	bot
88	bot
19	bot
21	bot
23	bot
72	bot
74	bot
81	bot
101	bot
104	bot
133	bot
142	bot
68	bot
55	bot
57	bot
19	bot
2	bot
7	bot
31	bot
112	bot
88	bot
144	bot
28	bot
131	bot
135	bot
12	bot
93	bot
142	bot
83	bot
101	bot
124	bot
126	bot
29	bot
144	bot
117	bot
35	bot
90	bot
94	bot
2	bot
15	bot
136	bot
31	bot
38	bot
40	bot
42	bot
4	bot
8	bot
33	bot
35	bot
105	bot
0	bot
2	bot
120	bot
140	bot
6	bot
33	bot
75	bot
143	bot
1	bot
23	bot
144	bot
30	bot
105	bot
26	bot
28	bot
136	bot
80	bot
139	bot
141	bot
65	bot
67	bot
90	bot
134	bot
124	bot
25	bot
142	bot
33	bot
35	bot
45	bot
43	bot
92	bot
94	bot
34	bot
95	bot
139	bot
141	bot
25	bot
33	bot
24	bot
101	bot
4	bot
17	bot
19	bot
2	bot
91	bot
93	bot
144	bot
114	bot
116	bot
45	bot
141	bot
30	bot
33	bot
77	bot
118	bot
120	bot
81	bot
141	bot
143	bot
11	bot
16	bot
102	bot
111	bot
29	bot
84	bot
131	bot
133	bot
8	bot
10	bot
12	bot
38	bot
17	bot
53	bot
4	bot
6	bot
140	bot
24	bot
134	bot
133	bot
137	bot
123	bot
56	bot
58	bot
131	bot
6	bot
8	bot
93	bot
30	bot
14	bot
17	bot
75	bot
47	bot
108	bot
37	bot
40	bot
11	bot
39	bot
41	bot
0	bot
127	bot
6	bot
10	bot
134	bot
136	bot
104	bot
108	bot
112	bot
139	bot
141	bot
143	bot
144	bot
15	bot
29	bot
134	bot
144	bot
98	bot
64	bot
66	bot
70	bot
72	bot
132	bot
134	bot
0	bot
79	bot
123	bot
125	bot
26	bot
143	bot
1	bot
1	bot
3	bot
57	bot
3	bot
5	bot
29	bot
137	bot
78	bot
138	bot
144	bot
76	bot
6	bot
10	bot
127	bot
129	bot
131	bot
144	bot
110	bot
136	bot
0	bot
108	bot
144	bot
2	bot
4	bot
7	bot
61	bot
131	bot
21	bot
143	bot
82	bot
38	bot
28	bot
30	bot
58	bot
131	bot
143	bot
40	bot
9	bot
11	bot
25	bot
108	bot
110	bot
115	bot
120	bot
122	bot
120	bot
122	bot
10	bot
12	bot
88	bot
144	bot
5	bot
7	bot
140	bot
143	bot
119	bot
123	bot
137	bot
139	bot
142	bot
144	bot
5	bot
2	bot
142	bot
29	bot
71	bot
13	bot
68	bot
81	bot
108	bot
4	bot
56	bot
59	bot
63	bot
15	bot
17	bot
77	bot
141	bot
44	bot
16	bot
23	bot
143	bot
68	bot
10	bot
43	bot
73	bot
3	bot
138	bot
141	bot
99	bot
101	bot
103	bot
107	bot
109	bot
115	bot
122	bot
44	bot
45	bot
141	bot
143	bot
12	bot
144	bot
111	bot
144	bot
140	bot
22	bot
25	bot
27	bot
30	bot
0	bot
14	bot
142	bot
15	bot
3	bot
3	bot
142	bot
0	bot
26	bot
62	bot
134	bot
121	bot
123	bot
22	bot
124	bot
126	bot
8	bot
17	bot
62	bot
97	bot
138	bot
69	bot
24	bot
113	bot
1	bot
83	bot
68	bot
96	bot
111	bot
26	bot
85	bot
32	bot
112	bot
113	bot
115	bot
117	bot
119	bot
121	bot
12	bot
142	bot
106	bot
133	bot
3	bot
5	bot
136	bot
131	bot
9	bot
17	bot
43	bot
134	bot
136	bot
16	bot
141	bot
98	bot
114	bot
45	bot
105	bot
107	bot
13	bot
73	bot
131	bot
9	bot
140	bot
140	bot
144	bot
2	bot
4	bot
119	bot
121	bot
123	bot
9	bot
11	bot
6	bot
127	bot
94	bot
142	bot
144	bot
41	bot
20	bot
23	bot
64	bot
80	bot
31	bot
13	bot
122	bot
0	bot
2	bot
2	bot
4	bot
85	bot
86	bot
137	bot
42	bot
105	bot
143	bot
126	bot
142	bot
42	bot
91	bot
81	bot
131	bot
133	bot
72	bot
4	bot
34	bot
122	bot
107	bot
111	bot
113	bot
117	bot
130	bot
138	bot
140	bot
40	bot
39	bot
57	bot
80	bot
142	bot
32	bot
140	bot
138	bot
12	bot
93	bot
123	bot
125	bot
136	bot
138	bot
140	bot
60	bot
27	bot
15	bot
131	bot
133	bot
18	bot
144	bot
16	bot
88	bot
7	bot
9	bot
133	bot
85	bot
87	bot
115	bot
3	bot
16	bot
75	bot
6	bot
105	bot
130	bot
46	bot
60	bot
108	bot
131	bot
132	bot
1	bot
3	bot
85	bot
87	bot
89	bot
129	bot
11	bot
20	bot
134	bot
9	bot
0	bot
3	bot
5	bot
123	bot
118	bot
48	bot
16	bot
18	bot
108	bot
135	bot
137	bot
140	bot
119	bot
26	bot
28	bot
30	bot
137	bot
13	bot
16	bot
18	bot
55	bot
60	bot
80	bot
26	bot
30	bot
84	bot
57	bot
36	bot
125	bot
137	bot
139	bot
141	bot
93	bot
78	bot
130	bot
142	bot
42	bot
91	bot
112	bot
114	bot
123	bot
77	bot
126	bot
129	bot
127	bot
129	bot
96	bot
104	bot
66	bot
130	bot
132	bot
133	bot
141	bot
125	bot
134	bot
118	bot
25	bot
29	bot
31	bot
129	bot
131	bot
133	bot
35	bot
106	bot
4	bot
8	bot
81	bot
103	bot
144	bot
1	bot
3	bot
37	bot
40	bot
31	bot
33	bot
139	bot
141	bot
143	bot
67	bot
128	bot
35	bot
54	bot
56	bot
58	bot
84	bot
34	bot
36	bot
104	bot
106	bot
4	bot
6	bot
9	bot
119	bot
143	bot
129	bot
131	bot
81	bot
140	bot
121	bot
7	bot
9	bot
12	bot
14	bot
134	bot
136	bot
138	bot
8	bot
10	bot
42	bot
138	bot
140	bot
135	bot
139	bot
70	bot
132	bot
136	bot
138	bot
131	bot
144	bot
24	bot
95	bot
127	bot
135	bot
3	bot
34	bot
105	bot
125	bot
135	bot
139	bot
20	bot
22	bot
26	bot
28	bot
3	bot
5	bot
134	bot
26	bot
28	bot
57	bot
59	bot
61	bot
48	bot
24	bot
133	bot
4	bot
133	bot
135	bot
90	bot
144	bot
141	bot
132	bot
16	bot
18	bot
133	bot
39	bot
70	bot
22	bot
0	bot
124	bot
136	bot
57	bot
59	bot
61	bot
32	bot
5	bot
139	bot
2	bot
4	bot
108	bot
125	bot
136	bot
141	bot
2	bot
4	bot
122	bot
35	bot
141	bot
6	bot
8	bot
45	bot
3	bot
143	bot
3	bot
5	bot
8	bot
139	bot
128	bot
137	bot
141	bot
137	bot
139	bot
47	bot
140	bot
46	bot
81	bot
134	bot
136	bot
84	bot
133	bot
108	bot
111	bot
101	bot
1	bot
139	bot
47	bot
20	bot
143	bot
134	bot
8	bot
129	bot
131	bot
20	bot
1	bot
3	bot
1	bot
3	bot
125	bot
139	bot
48	bot
132	bot
111	bot
139	bot
2	bot
39	bot
11	bot
84	bot
86	bot
114	bot
131	bot
39	bot
139	bot
141	bot
137	bot
139	bot
143	bot
18	bot
139	bot
105	bot
133	bot
141	bot
33	bot
8	bot
142	bot
124	bot
111	bot
113	bot
137	bot
53	bot
67	bot
118	bot
46	bot
124	bot
50	bot
4	bot
40	bot
115	bot
18	bot
20	bot
126	bot
19	bot
142	bot
144	bot
16	bot
25	bot
28	bot
115	bot
139	bot
141	bot
144	bot
121	bot
117	bot
3	bot
42	bot
44	bot
138	bot
41	bot
23	bot
25	bot
129	bot
131	bot
31	bot
51	bot
53	bot
56	bot
104	bot
13	bot
128	bot
52	bot
132	bot
138	bot
142	bot
11	bot
73	bot
7	bot
137	bot
139	bot
140	bot
142	bot
143	bot
4	bot
92	bot
22	bot
48	bot
61	bot
33	bot
71	bot
73	bot
128	bot
130	bot
144	bot
132	bot
4	bot
14	bot
22	bot
25	bot
80	bot
135	bot
80	bot
82	bot
139	bot
143	bot
16	bot
20	bot
6	bot
9	bot
12	bot
134	bot
136	bot
139	bot
23	bot
102	bot
45	bot
47	bot
143	bot
26	bot
72	bot
75	bot
27	bot
40	bot
42	bot
44	bot
46	bot
134	bot
135	bot
117	bot
125	bot
21	bot
25	bot
35	bot
25	bot
85	bot
141	bot
143	bot
115	bot
33	bot
35	bot
37	bot
40	bot
42	bot
76	bot
136	bot
126	bot
10	bot
12	bot
16	bot
144	bot
46	bot
66	bot
5	bot
7	bot
129	bot
20	bot
22	bot
132	bot
134	bot
142	bot
5	bot
4	bot
6	bot
40	bot
126	bot
19	bot
144	bot
68	bot
130	bot
33	bot
35	bot
14	bot
16	bot
18	bot
135	bot
137	bot
139	bot
141	bot
136	bot
72	bot
117	bot
119	bot
133	bot
140	bot
144	bot
138	bot
88	bot
90	bot
92	bot
81	bot
124	bot
2	bot
1	bot
81	bot
136	bot
56	bot
30	bot
131	bot
133	bot
143	bot
2	bot
102	bot
110	bot
14	bot
65	bot
8	bot
88	bot
118	bot
133	bot
129	bot
46	bot
50	bot
54	bot
56	bot
130	bot
133	bot
135	bot
137	bot
0	bot
2	bot
35	bot
114	bot
96	bot
117	bot
31	bot
57	bot
11	bot
130	bot
15	bot
116	bot
17	bot
118	bot
120	bot
40	bot
95	bot
18	bot
7	bot
93	bot
95	bot
26	bot
28	bot
24	bot
93	bot
137	bot
29	bot
31	bot
113	bot
115	bot
117	bot
4	bot
53	bot
144	bot
141	bot
143	bot
3	bot
32	bot
133	bot
12	bot
9	bot
37	bot
65	bot
142	bot
144	bot
124	bot
23	bot
123	bot
135	bot
23	bot
30	bot
70	bot
143	bot
0	bot
79	bot
81	bot
31	bot
35	bot
2	bot
4	bot
4	bot
113	bot
0	bot
2	bot
4	bot
70	bot
32	bot
34	bot
36	bot
38	bot
124	bot
126	bot
129	bot
131	bot
134	bot
136	bot
2	bot
142	bot
101	bot
76	bot
66	bot
68	bot
142	bot
144	bot
64	bot
15	bot
18	bot
90	bot
137	bot
142	bot
32	bot
26	bot
58	bot
141	bot
143	bot
7	bot
51	bot
63	bot
71	bot
107	bot
29	bot
31	bot
129	bot
4	bot
125	bot
32	bot
141	bot
143	bot
15	bot
141	bot
16	bot
135	bot
137	bot
3	bot
19	bot
105	bot
107	bot
144	bot
138	bot
21	bot
3	bot
5	bot
100	bot
138	bot
140	bot
143	bot
11	bot
29	bot
31	bot
134	bot
57	bot
138	bot
73	bot
75	bot
126	bot
138	bot
140	bot
4	bot
41	bot
2	bot
29	bot
31	bot
3	bot
5	bot
26	bot
28	bot
111	bot
51	bot
139	bot
60	bot
49	bot
6	bot
13	bot
31	bot
33	bot
28	bot
137	bot
10	bot
12	bot
15	bot
17	bot
28	bot
30	bot
32	bot
34	bot
101	bot
132	bot
52	bot
43	bot
142	bot
137	bot
11	bot
13	bot
15	bot
17	bot
19	bot
137	bot
6	bot
23	bot
30	bot
1	bot
3	bot
9	bot
144	bot
124	bot
8	bot
10	bot
12	bot
140	bot
7	bot
142	bot
144	bot
29	bot
31	bot
10	bot
116	bot
131	bot
29	bot
31	bot
33	bot
1	bot
1	bot
3	bot
30	bot
16	bot
17	bot
19	bot
21	bot
53	bot
81	bot
18	bot
6	bot
79	bot
86	bot
4	bot
46	bot
133	bot
135	bot
140	bot
142	bot
139	bot
142	bot
140	bot
0	bot
2	bot
26	bot
38	bot
84	bot
107	bot
135	bot
137	bot
124	bot
128	bot
117	bot
141	bot
53	bot
23	bot
25	bot
83	bot
132	bot
123	bot
138	bot
140	bot
46	bot
98	bot
0	bot
110	bot
112	bot
39	bot
79	bot
1	bot
9	bot
59	bot
9	bot
99	bot
67	bot
69	bot
90	bot
60	bot
123	bot
34	bot
90	bot
7	bot
92	bot
7	bot
144	bot
137	bot
56	bot
28	bot
134	bot
126	bot
44	bot
138	bot
0	bot
31	bot
33	bot
35	bot
43	bot
125	bot
130	bot
5	bot
7	bot
29	bot
31	bot
98	bot
10	bot
12	bot
14	bot
18	bot
20	bot
87	bot
0	bot
2	bot
4	bot
0	bot
2	bot
96	bot
98	bot
119	bot
130	bot
132	bot
6	bot
13	bot
3	bot
5	bot
72	bot
23	bot
42	bot
40	bot
54	bot
71	bot
143	bot
69	bot
12	bot
14	bot
13	bot
51	bot
12	bot
125	bot
129	bot
113	bot
12	bot
132	bot
83	bot
85	bot
87	bot
143	bot
4	bot
1	bot
3	bot
125	bot
138	bot
114	bot
136	bot
1	bot
80	bot
82	bot
12	bot
25	bot
27	bot
131	bot
133	bot
0	bot
105	bot
3	bot
124	bot
143	bot
134	bot
79	bot
144	bot
110	bot
72	bot
49	bot
72	bot
1	bot
16	bot
131	bot
21	bot
48	bot
50	bot
52	bot
129	bot
131	bot
139	bot
143	bot
128	bot
111	bot
142	bot
31	bot
33	bot
131	bot
110	bot
112	bot
129	bot
136	bot
129	bot
136	bot
84	bot
138	bot
18	bot
86	bot
5	bot
7	bot
[truncated: 40,287 more rows]
