# Supplementary material for: Predicting sequence-specific amplification efficiency in multi-template PCR with deep learning
Source: Nat Commun. 2025 Oct 16;16:9187. doi: 10.1038/s41467-025-64221-4 (PMC12533003; doi:10.1038/s41467-025-64221-4)
Supplement: Supplementary file 4 — Source data [file 41467_2025_64221_MOESM4_ESM.zip › Supp.Fig. 12/Erlich_et_al_2_motif_positions_histogram_data.csv]

val	cat
39	bot
59	bot
91	bot
110	bot
114	bot
115	bot
0	bot
4	bot
27	bot
133	bot
71	bot
23	bot
26	bot
130	bot
133	bot
47	bot
5	bot
64	bot
9	bot
143	bot
144	bot
52	bot
127	bot
134	bot
143	bot
9	bot
17	bot
38	bot
61	bot
138	bot
136	bot
14	bot
48	bot
140	bot
0	bot
117	bot
82	bot
34	bot
51	bot
138	bot
97	bot
132	bot
7	bot
11	bot
76	bot
18	bot
130	bot
118	bot
11	bot
128	bot
131	bot
14	bot
48	bot
82	bot
37	bot
127	bot
138	bot
72	bot
143	bot
138	bot
40	bot
25	bot
12	bot
144	bot
51	bot
123	bot
12	bot
141	bot
116	bot
121	bot
135	bot
137	bot
140	bot
40	bot
126	bot
130	bot
142	bot
143	bot
8	bot
74	bot
23	bot
26	bot
9	bot
24	bot
3	bot
4	bot
7	bot
100	bot
9	bot
106	bot
141	bot
0	bot
2	bot
121	bot
126	bot
2	bot
5	bot
14	bot
75	bot
142	bot
51	bot
52	bot
7	bot
11	bot
39	bot
48	bot
64	bot
4	bot
121	bot
2	bot
6	bot
139	bot
64	bot
140	bot
125	bot
134	bot
81	bot
132	bot
133	bot
21	bot
32	bot
37	bot
137	bot
17	bot
26	bot
30	bot
6	bot
47	bot
13	bot
60	bot
58	bot
122	bot
46	bot
122	bot
129	bot
132	bot
20	bot
118	bot
6	bot
65	bot
9	bot
131	bot
61	bot
108	bot
4	bot
6	bot
104	bot
128	bot
130	bot
43	bot
48	bot
45	bot
12	bot
121	bot
72	bot
7	bot
8	bot
136	bot
126	bot
21	bot
131	bot
24	bot
26	bot
62	bot
52	bot
136	bot
13	bot
40	bot
0	bot
133	bot
13	bot
17	bot
118	bot
121	bot
140	bot
33	bot
14	bot
134	bot
77	bot
19	bot
96	bot
13	bot
110	bot
28	bot
30	bot
131	bot
15	bot
114	bot
21	bot
60	bot
39	bot
72	bot
136	bot
101	bot
135	bot
4	bot
5	bot
138	bot
1	bot
51	bot
54	bot
55	bot
60	bot
5	bot
8	bot
11	bot
31	bot
136	bot
142	bot
106	bot
79	bot
36	bot
26	bot
30	bot
31	bot
18	bot
51	bot
6	bot
46	bot
26	bot
113	bot
115	bot
101	bot
129	bot
131	bot
48	bot
131	bot
19	bot
95	bot
96	bot
6	bot
143	bot
25	bot
5	bot
131	bot
134	bot
82	bot
143	bot
8	bot
143	bot
139	bot
131	bot
133	bot
7	bot
75	bot
99	bot
101	bot
22	bot
144	bot
143	bot
11	bot
117	bot
12	bot
105	bot
32	bot
61	bot
131	bot
23	bot
132	bot
14	bot
143	bot
139	bot
140	bot
54	bot
19	bot
134	bot
128	bot
136	bot
113	bot
116	bot
119	bot
129	bot
72	bot
25	bot
6	bot
7	bot
106	bot
3	bot
5	bot
9	bot
142	bot
9	bot
93	bot
103	bot
135	bot
0	bot
0	bot
68	bot
18	bot
135	bot
140	bot
6	bot
128	bot
130	bot
20	bot
45	bot
140	bot
141	bot
26	bot
0	bot
142	bot
109	bot
47	bot
139	bot
20	bot
52	bot
138	bot
140	bot
46	bot
80	bot
98	bot
140	bot
111	bot
99	bot
142	bot
90	bot
141	bot
38	bot
40	bot
126	bot
127	bot
10	bot
125	bot
129	bot
133	bot
17	bot
22	bot
7	bot
96	bot
45	bot
31	bot
38	bot
106	bot
64	bot
11	bot
67	bot
22	bot
37	bot
43	bot
142	bot
15	bot
18	bot
99	bot
109	bot
28	bot
115	bot
77	bot
21	bot
138	bot
47	bot
126	bot
144	bot
14	bot
80	bot
126	bot
96	bot
14	bot
115	bot
120	bot
131	bot
132	bot
35	bot
37	bot
38	bot
6	bot
136	bot
3	bot
4	bot
67	bot
138	bot
2	bot
3	bot
6	bot
75	bot
26	bot
133	bot
10	bot
136	bot
2	bot
38	bot
63	bot
126	bot
2	bot
88	bot
90	bot
122	bot
59	bot
26	bot
9	bot
11	bot
121	bot
128	bot
10	bot
112	bot
109	bot
16	bot
17	bot
41	bot
61	bot
7	bot
141	bot
61	bot
125	bot
140	bot
10	bot
65	bot
6	bot
110	bot
114	bot
144	bot
17	bot
36	bot
108	bot
143	bot
9	bot
122	bot
14	bot
51	bot
142	bot
80	bot
138	bot
141	bot
129	bot
130	bot
143	bot
139	bot
144	bot
111	bot
2	bot
43	bot
1	bot
4	bot
122	bot
100	bot
103	bot
46	bot
46	bot
141	bot
1	bot
131	bot
132	bot
4	bot
1	bot
115	bot
142	bot
41	bot
137	bot
138	bot
40	bot
137	bot
118	bot
85	bot
137	bot
19	bot
144	bot
94	bot
97	bot
82	bot
17	bot
136	bot
15	bot
136	bot
2	bot
98	bot
3	bot
49	bot
135	bot
19	bot
44	bot
134	bot
93	bot
94	bot
97	bot
40	bot
57	bot
141	bot
4	bot
10	bot
23	bot
141	bot
135	bot
9	bot
14	bot
120	bot
47	bot
97	bot
12	bot
120	bot
117	bot
144	bot
7	bot
109	bot
9	bot
139	bot
144	bot
76	bot
143	bot
144	bot
45	bot
123	bot
83	bot
81	bot
49	bot
13	bot
14	bot
144	bot
7	bot
68	bot
72	bot
112	bot
124	bot
129	bot
134	bot
135	bot
138	bot
84	bot
12	bot
44	bot
112	bot
116	bot
128	bot
138	bot
6	bot
30	bot
39	bot
133	bot
117	bot
132	bot
11	bot
141	bot
130	bot
140	bot
17	bot
35	bot
140	bot
21	bot
22	bot
92	bot
7	bot
19	bot
129	bot
134	bot
9	bot
63	bot
3	bot
8	bot
36	bot
56	bot
2	bot
5	bot
22	bot
23	bot
128	bot
0	bot
17	bot
22	bot
77	bot
11	bot
99	bot
134	bot
135	bot
12	bot
125	bot
130	bot
136	bot
25	bot
19	bot
22	bot
144	bot
73	bot
132	bot
133	bot
38	bot
109	bot
9	bot
10	bot
94	bot
112	bot
21	bot
13	bot
14	bot
144	bot
28	bot
133	bot
134	bot
31	bot
36	bot
77	bot
121	bot
119	bot
138	bot
8	bot
0	bot
2	bot
24	bot
28	bot
29	bot
138	bot
2	bot
110	bot
74	bot
135	bot
26	bot
140	bot
129	bot
80	bot
111	bot
64	bot
14	bot
41	bot
44	bot
110	bot
128	bot
92	bot
90	bot
35	bot
137	bot
23	bot
83	bot
31	bot
109	bot
141	bot
17	bot
143	bot
3	bot
94	bot
117	bot
118	bot
142	bot
34	bot
119	bot
141	bot
103	bot
27	bot
82	bot
21	bot
6	bot
9	bot
51	bot
140	bot
3	bot
38	bot
119	bot
139	bot
135	bot
138	bot
139	bot
54	bot
13	bot
31	bot
49	bot
15	bot
38	bot
133	bot
144	bot
9	bot
124	bot
40	bot
1	bot
123	bot
27	bot
135	bot
104	bot
71	bot
99	bot
137	bot
126	bot
124	bot
133	bot
141	bot
2	bot
6	bot
132	bot
135	bot
17	bot
17	bot
4	bot
109	bot
5	bot
132	bot
22	bot
56	bot
136	bot
22	bot
75	bot
141	bot
7	bot
12	bot
142	bot
64	bot
113	bot
0	bot
118	bot
113	bot
89	bot
142	bot
8	bot
141	bot
144	bot
124	bot
140	bot
3	bot
6	bot
69	bot
14	bot
82	bot
94	bot
2	bot
140	bot
143	bot
57	bot
59	bot
60	bot
143	bot
131	bot
21	bot
46	bot
142	bot
74	bot
3	bot
4	bot
139	bot
20	bot
78	bot
110	bot
113	bot
11	bot
46	bot
144	bot
141	bot
119	bot
0	bot
140	bot
72	bot
140	bot
23	bot
28	bot
32	bot
66	bot
130	bot
31	bot
2	bot
16	bot
58	bot
63	bot
64	bot
135	bot
24	bot
124	bot
125	bot
17	bot
98	bot
67	bot
66	bot
97	bot
40	bot
110	bot
143	bot
67	bot
129	bot
51	bot
137	bot
136	bot
17	bot
55	bot
11	bot
115	bot
137	bot
142	bot
106	bot
11	bot
8	bot
15	bot
112	bot
139	bot
142	bot
77	bot
10	bot
141	bot
142	bot
91	bot
56	bot
24	bot
117	bot
122	bot
14	bot
83	bot
88	bot
89	bot
144	bot
36	bot
39	bot
21	bot
24	bot
69	bot
2	bot
32	bot
17	bot
5	bot
91	bot
129	bot
134	bot
138	bot
40	bot
20	bot
139	bot
129	bot
70	bot
2	bot
9	bot
92	bot
131	bot
124	bot
137	bot
12	bot
127	bot
51	bot
45	bot
141	bot
17	bot
89	bot
116	bot
1	bot
76	bot
2	bot
7	bot
102	bot
103	bot
42	bot
47	bot
34	bot
0	bot
9	bot
143	bot
25	bot
1	bot
5	bot
48	bot
19	bot
138	bot
131	bot
31	bot
138	bot
14	bot
19	bot
53	bot
41	bot
61	bot
73	bot
15	bot
27	bot
31	bot
140	bot
85	bot
86	bot
99	bot
126	bot
130	bot
123	bot
126	bot
142	bot
131	bot
19	bot
40	bot
117	bot
58	bot
130	bot
82	bot
125	bot
130	bot
3	bot
7	bot
1	bot
101	bot
105	bot
133	bot
139	bot
142	bot
32	bot
132	bot
17	bot
74	bot
30	bot
32	bot
37	bot
104	bot
2	bot
5	bot
6	bot
104	bot
8	bot
38	bot
40	bot
135	bot
64	bot
69	bot
40	bot
36	bot
65	bot
126	bot
1	bot
135	bot
130	bot
55	bot
18	bot
28	bot
94	bot
144	bot
7	bot
10	bot
117	bot
127	bot
136	bot
10	bot
119	bot
132	bot
10	bot
15	bot
139	bot
11	bot
137	bot
139	bot
136	bot
25	bot
93	bot
133	bot
14	bot
114	bot
137	bot
117	bot
135	bot
3	bot
135	bot
29	bot
71	bot
35	bot
49	bot
82	bot
31	bot
131	bot
1	bot
2	bot
18	bot
24	bot
136	bot
141	bot
142	bot
18	bot
41	bot
23	bot
1	bot
38	bot
137	bot
137	bot
123	bot
142	bot
33	bot
36	bot
142	bot
11	bot
53	bot
116	bot
4	bot
144	bot
141	bot
1	bot
17	bot
124	bot
131	bot
138	bot
12	bot
140	bot
134	bot
138	bot
21	bot
49	bot
14	bot
132	bot
82	bot
127	bot
15	bot
134	bot
109	bot
119	bot
137	bot
68	bot
34	bot
48	bot
47	bot
141	bot
9	bot
143	bot
143	bot
18	bot
4	bot
29	bot
118	bot
126	bot
65	bot
112	bot
65	bot
122	bot
48	bot
140	bot
0	bot
16	bot
29	bot
141	bot
40	bot
45	bot
139	bot
82	bot
140	bot
142	bot
135	bot
140	bot
13	bot
19	bot
20	bot
127	bot
130	bot
124	bot
140	bot
0	bot
125	bot
49	bot
50	bot
21	bot
42	bot
126	bot
108	bot
93	bot
138	bot
119	bot
48	bot
121	bot
69	bot
116	bot
143	bot
143	bot
19	bot
26	bot
137	bot
142	bot
142	bot
132	bot
7	bot
10	bot
92	bot
40	bot
45	bot
81	bot
114	bot
13	bot
0	bot
49	bot
54	bot
14	bot
129	bot
143	bot
33	bot
50	bot
18	bot
84	bot
59	bot
82	bot
1	bot
140	bot
62	bot
49	bot
126	bot
127	bot
131	bot
6	bot
11	bot
130	bot
9	bot
12	bot
19	bot
23	bot
139	bot
5	bot
140	bot
144	bot
14	bot
21	bot
27	bot
135	bot
10	bot
137	bot
134	bot
16	bot
46	bot
141	bot
73	bot
8	bot
75	bot
13	bot
118	bot
72	bot
142	bot
123	bot
22	bot
23	bot
33	bot
38	bot
83	bot
127	bot
38	bot
42	bot
142	bot
67	bot
88	bot
107	bot
118	bot
142	bot
6	bot
5	bot
0	bot
22	bot
55	bot
56	bot
130	bot
35	bot
54	bot
31	bot
120	bot
131	bot
19	bot
43	bot
60	bot
63	bot
138	bot
134	bot
143	bot
73	bot
120	bot
138	bot
68	bot
120	bot
28	bot
28	bot
3	bot
2	bot
33	bot
134	bot
10	bot
57	bot
139	bot
59	bot
129	bot
3	bot
100	bot
103	bot
15	bot
135	bot
55	bot
116	bot
119	bot
136	bot
96	bot
138	bot
12	bot
62	bot
125	bot
134	bot
44	bot
51	bot
128	bot
131	bot
136	bot
3	bot
74	bot
63	bot
33	bot
134	bot
11	bot
115	bot
9	bot
107	bot
112	bot
14	bot
15	bot
73	bot
114	bot
25	bot
121	bot
24	bot
96	bot
134	bot
42	bot
143	bot
2	bot
67	bot
85	bot
8	bot
12	bot
28	bot
99	bot
94	bot
137	bot
31	bot
142	bot
144	bot
45	bot
121	bot
129	bot
28	bot
0	bot
8	bot
9	bot
91	bot
98	bot
137	bot
125	bot
24	bot
136	bot
122	bot
144	bot
21	bot
104	bot
120	bot
82	bot
73	bot
1	bot
2	bot
9	bot
34	bot
4	bot
37	bot
39	bot
125	bot
127	bot
83	bot
127	bot
132	bot
60	bot
107	bot
138	bot
67	bot
65	bot
0	bot
5	bot
19	bot
62	bot
138	bot
113	bot
27	bot
138	bot
144	bot
10	bot
105	bot
27	bot
32	bot
36	bot
127	bot
85	bot
2	bot
125	bot
65	bot
139	bot
144	bot
51	bot
139	bot
142	bot
9	bot
12	bot
143	bot
138	bot
137	bot
136	bot
19	bot
97	bot
141	bot
143	bot
12	bot
55	bot
94	bot
76	bot
141	bot
144	bot
0	bot
139	bot
129	bot
27	bot
29	bot
140	bot
23	bot
16	bot
19	bot
61	bot
7	bot
11	bot
58	bot
9	bot
29	bot
135	bot
72	bot
13	bot
15	bot
6	bot
7	bot
26	bot
29	bot
33	bot
12	bot
102	bot
133	bot
49	bot
54	bot
139	bot
124	bot
125	bot
138	bot
18	bot
20	bot
135	bot
8	bot
25	bot
28	bot
6	bot
20	bot
9	bot
32	bot
132	bot
8	bot
27	bot
114	bot
132	bot
123	bot
134	bot
28	bot
14	bot
81	bot
104	bot
20	bot
22	bot
19	bot
29	bot
80	bot
130	bot
44	bot
47	bot
85	bot
131	bot
138	bot
140	bot
143	bot
54	bot
0	bot
82	bot
22	bot
125	bot
129	bot
130	bot
143	bot
144	bot
34	bot
139	bot
15	bot
119	bot
49	bot
54	bot
26	bot
30	bot
132	bot
19	bot
143	bot
139	bot
129	bot
144	bot
57	bot
0	bot
96	bot
92	bot
0	bot
27	bot
119	bot
3	bot
117	bot
96	bot
97	bot
70	bot
20	bot
24	bot
99	bot
121	bot
8	bot
72	bot
94	bot
143	bot
5	bot
11	bot
31	bot
26	bot
79	bot
42	bot
45	bot
53	bot
127	bot
139	bot
32	bot
126	bot
6	bot
141	bot
8	bot
15	bot
16	bot
99	bot
7	bot
12	bot
14	bot
4	bot
6	bot
19	bot
143	bot
21	bot
24	bot
43	bot
122	bot
36	bot
41	bot
55	bot
66	bot
69	bot
140	bot
144	bot
138	bot
10	bot
15	bot
121	bot
11	bot
126	bot
130	bot
28	bot
70	bot
112	bot
13	bot
128	bot
79	bot
4	bot
35	bot
2	bot
140	bot
129	bot
4	bot
41	bot
141	bot
0	bot
103	bot
136	bot
4	bot
14	bot
141	bot
5	bot
132	bot
142	bot
73	bot
6	bot
47	bot
2	bot
131	bot
8	bot
46	bot
47	bot
51	bot
53	bot
105	bot
121	bot
144	bot
20	bot
123	bot
140	bot
34	bot
129	bot
136	bot
141	bot
43	bot
48	bot
85	bot
134	bot
9	bot
130	bot
134	bot
13	bot
16	bot
8	bot
11	bot
47	bot
142	bot
62	bot
110	bot
42	bot
129	bot
0	bot
5	bot
1	bot
31	bot
126	bot
109	bot
38	bot
15	bot
16	bot
138	bot
133	bot
134	normal
63	normal
91	normal
135	normal
30	normal
117	normal
142	normal
100	normal
100	normal
115	normal
29	normal
31	normal
101	normal
87	normal
107	normal
31	normal
91	normal
3	normal
32	normal
69	normal
105	normal
40	normal
6	normal
3	normal
118	normal
86	normal
129	normal
64	normal
27	normal
47	normal
63	normal
112	normal
115	normal
121	normal
36	normal
105	normal
26	normal
97	normal
127	normal
21	normal
45	normal
88	normal
7	normal
17	normal
41	normal
87	normal
26	normal
82	normal
85	normal
40	normal
61	normal
3	normal
1	normal
5	normal
142	normal
13	normal
124	normal
38	normal
50	normal
68	normal
73	normal
122	normal
62	normal
12	normal
66	normal
8	normal
89	normal
43	normal
21	normal
32	normal
81	normal
100	normal
60	normal
12	normal
19	normal
14	normal
91	normal
49	normal
51	normal
40	normal
130	normal
117	normal
127	normal
55	normal
91	normal
92	normal
143	normal
144	normal
17	normal
140	normal
95	normal
137	normal
116	normal
121	normal
121	normal
138	normal
78	normal
80	normal
84	normal
106	normal
46	normal
48	normal
67	normal
57	normal
27	normal
68	normal
119	normal
106	normal
137	normal
15	normal
56	normal
96	normal
70	normal
60	normal
106	normal
121	normal
80	normal
112	normal
99	normal
103	normal
7	normal
98	normal
10	normal
99	normal
104	normal
8	normal
60	normal
107	normal
109	normal
99	normal
42	normal
81	normal
105	normal
98	normal
35	normal
45	normal
21	normal
133	normal
59	normal
51	normal
101	normal
102	normal
140	normal
84	normal
115	normal
117	normal
25	normal
26	normal
50	normal
139	normal
142	normal
45	normal
113	normal
115	normal
118	normal
121	normal
96	normal
85	normal
16	normal
78	normal
91	normal
68	normal
111	normal
75	normal
137	normal
71	normal
26	normal
34	normal
41	normal
51	normal
26	normal
106	normal
1	normal
5	normal
96	normal
36	normal
0	normal
42	normal
43	normal
44	normal
84	normal
75	normal
111	normal
112	normal
109	normal
11	normal
95	normal
58	normal
104	normal
69	normal
55	normal
109	normal
94	normal
9	normal
144	normal
5	normal
135	normal
140	normal
56	normal
79	normal
126	normal
81	normal
52	normal
124	normal
131	normal
79	normal
76	normal
16	normal
88	normal
39	normal
48	normal
138	normal
39	normal
113	normal
140	normal
101	normal
6	normal
11	normal
36	normal
41	normal
121	normal
54	normal
25	normal
94	normal
121	normal
129	normal
9	normal
16	normal
46	normal
41	normal
42	normal
1	normal
19	normal
70	normal
21	normal
61	normal
121	normal
143	normal
47	normal
51	normal
69	normal
111	normal
46	normal
47	normal
55	normal
130	normal
15	normal
6	normal
96	normal
5	normal
117	normal
18	normal
72	normal
31	normal
86	normal
138	normal
52	normal
31	normal
119	normal
124	normal
96	normal
55	normal
101	normal
40	normal
57	normal
77	normal
107	normal
24	normal
21	normal
91	normal
6	normal
2	normal
90	normal
82	normal
85	normal
142	normal
135	normal
116	normal
9	normal
38	normal
82	normal
42	normal
74	normal
132	normal
11	normal
79	normal
117	normal
102	normal
10	normal
13	normal
86	normal
119	normal
77	normal
80	normal
65	normal
80	normal
54	normal
7	normal
126	normal
85	normal
86	normal
108	normal
20	normal
74	normal
43	normal
46	normal
93	normal
127	normal
130	normal
103	normal
58	normal
58	normal
81	normal
35	normal
144	normal
51	normal
95	normal
134	normal
28	normal
93	normal
103	normal
133	normal
66	normal
112	normal
129	normal
131	normal
117	normal
54	normal
115	normal
127	normal
83	normal
105	normal
23	normal
67	normal
112	normal
18	normal
118	normal
30	normal
1	normal
0	normal
80	normal
73	normal
60	normal
70	normal
6	normal
66	normal
86	normal
102	normal
42	normal
58	normal
62	normal
67	normal
101	normal
52	normal
30	normal
107	normal
117	normal
19	normal
137	normal
77	normal
41	normal
46	normal
16	normal
108	normal
111	normal
84	normal
67	normal
135	normal
125	normal
97	normal
61	normal
14	normal
50	normal
53	normal
81	normal
136	normal
20	normal
123	normal
74	normal
5	normal
94	normal
19	normal
40	normal
32	normal
1	normal
10	normal
9	normal
15	normal
95	normal
135	normal
139	normal
49	normal
71	normal
142	normal
126	normal
116	normal
9	normal
100	normal
10	normal
13	normal
53	normal
103	normal
104	normal
131	normal
65	normal
69	normal
133	normal
125	normal
107	normal
104	normal
107	normal
11	normal
83	normal
121	normal
44	normal
49	normal
90	normal
115	normal
3	normal
114	normal
47	normal
14	normal
56	normal
92	normal
138	normal
129	normal
135	normal
140	normal
144	normal
46	normal
35	normal
73	normal
32	normal
39	normal
27	normal
44	normal
90	normal
73	normal
87	normal
140	normal
74	normal
0	normal
72	normal
40	normal
83	normal
89	normal
43	normal
62	normal
95	normal
143	normal
20	normal
41	normal
2	normal
54	normal
44	normal
51	normal
23	normal
124	normal
67	normal
72	normal
82	normal
62	normal
100	normal
13	normal
127	normal
132	normal
137	normal
69	normal
47	normal
123	normal
89	normal
18	normal
22	normal
117	normal
138	normal
144	normal
96	normal
99	normal
120	normal
40	normal
115	normal
117	normal
137	normal
95	normal
22	normal
52	normal
80	normal
65	normal
123	normal
74	normal
82	normal
34	normal
74	normal
135	normal
[truncated: 29,056 more rows]
