# Supplementary material for: Predicting sequence-specific amplification efficiency in multi-template PCR with deep learning
Source: Nat Commun. 2025 Oct 16;16:9187. doi: 10.1038/s41467-025-64221-4 (PMC12533003; doi:10.1038/s41467-025-64221-4)
Supplement: Supplementary file 4 — Source data [file 41467_2025_64221_MOESM4_ESM.zip › Supp.Fig. 12/Gao_et_al_0_motif_positions_histogram_data.csv]

val	cat
1	bot
1	bot
1	bot
125	bot
1	bot
1	bot
1	bot
1	bot
132	bot
1	bot
19	bot
1	bot
114	bot
1	bot
104	bot
1	bot
0	bot
8	bot
1	bot
1	bot
50	bot
1	bot
1	bot
1	bot
1	bot
1	bot
1	bot
0	bot
0	bot
120	bot
127	bot
1	bot
4	bot
1	bot
23	bot
1	bot
15	bot
135	bot
84	bot
1	bot
1	bot
131	bot
124	bot
129	bot
1	bot
1	bot
44	bot
47	bot
1	bot
4	bot
8	bot
11	bot
1	bot
4	bot
135	bot
1	bot
59	bot
131	bot
1	bot
1	bot
1	bot
49	bot
1	bot
4	bot
1	bot
87	bot
30	bot
1	bot
1	bot
4	bot
1	bot
112	bot
1	bot
0	bot
1	bot
1	bot
122	bot
45	bot
1	bot
1	bot
100	bot
104	bot
129	bot
1	bot
1	bot
1	bot
118	bot
1	bot
1	bot
1	bot
1	bot
28	bot
29	bot
1	bot
1	bot
1	bot
1	bot
134	bot
31	bot
1	bot
1	bot
94	bot
1	bot
84	bot
1	bot
135	bot
16	bot
1	bot
0	bot
118	bot
111	bot
1	bot
70	bot
35	bot
45	bot
1	bot
1	bot
16	bot
39	bot
111	bot
134	bot
50	bot
78	bot
1	bot
1	bot
1	bot
111	bot
9	bot
92	bot
114	normal
60	normal
120	normal
1	normal
48	normal
67	normal
5	normal
121	normal
1	normal
80	normal
8	normal
1	normal
1	normal
1	normal
0	normal
104	normal
131	normal
0	normal
4	normal
118	normal
107	normal
1	normal
50	normal
20	normal
73	normal
102	normal
1	normal
69	normal
0	normal
4	normal
67	normal
75	normal
20	normal
133	normal
33	normal
79	normal
52	normal
73	normal
1	normal
1	normal
25	normal
1	normal
24	normal
1	normal
25	normal
134	normal
67	normal
121	normal
132	normal
1	normal
113	normal
4	normal
4	normal
1	normal
4	normal
4	normal
1	normal
33	normal
37	normal
4	normal
111	normal
1	normal
110	normal
4	normal
1	normal
1	normal
76	normal
1	normal
1	normal
39	normal
1	normal
1	normal
1	normal
1	normal
1	normal
29	normal
1	normal
96	normal
1	normal
1	normal
60	normal
4	normal
1	normal
27	normal
84	normal
1	normal
1	normal
1	normal
1	normal
1	normal
59	normal
131	normal
1	normal
4	normal
71	normal
60	normal
0	normal
100	normal
1	normal
1	normal
1	normal
1	normal
25	normal
36	normal
1	normal
4	normal
1	normal
1	normal
1	normal
1	normal
86	normal
5	normal
1	normal
1	normal
133	normal
55	normal
57	normal
62	normal
1	normal
120	normal
1	normal
5	normal
1	normal
1	normal
87	normal
4	normal
6	normal
116	normal
1	normal
34	normal
132	normal
9	normal
19	normal
131	normal
66	normal
11	normal
0	normal
20	normal
1	normal
1	normal
126	normal
64	normal
86	normal
1	normal
1	normal
30	normal
4	normal
1	normal
10	normal
5	normal
5	normal
116	normal
1	normal
48	normal
43	normal
55	normal
14	normal
85	normal
1	normal
1	normal
101	normal
47	normal
106	normal
50	normal
1	normal
57	normal
4	normal
6	normal
114	normal
92	normal
1	normal
125	normal
1	normal
117	normal
1	normal
9	normal
42	normal
103	normal
92	normal
65	normal
11	normal
4	normal
125	normal
130	normal
28	normal
1	normal
104	normal
1	normal
129	normal
92	normal
106	normal
1	normal
88	normal
1	normal
1	normal
1	normal
36	normal
59	normal
62	normal
105	normal
15	normal
1	normal
79	normal
1	normal
1	normal
1	normal
5	normal
135	normal
25	normal
1	normal
129	normal
9	normal
72	normal
1	normal
1	normal
4	normal
1	normal
48	normal
1	normal
1	normal
4	normal
1	normal
1	normal
42	normal
0	normal
1	normal
135	normal
18	normal
32	normal
1	normal
117	normal
1	normal
12	normal
80	normal
53	normal
1	normal
1	normal
1	normal
1	normal
1	normal
91	normal
86	normal
133	normal
0	normal
38	normal
1	normal
5	normal
20	normal
104	normal
125	normal
1	normal
135	normal
1	normal
38	normal
36	normal
5	normal
1	normal
36	normal
3	normal
5	normal
59	normal
4	normal
1	normal
111	normal
4	normal
37	normal
24	normal
1	normal
1	normal
5	normal
133	normal
0	normal
53	normal
5	normal
5	normal
1	normal
37	normal
116	normal
107	normal
27	normal
19	normal
134	normal
78	normal
1	normal
1	normal
71	normal
7	normal
1	normal
1	normal
90	normal
5	normal
5	normal
95	normal
1	normal
4	normal
64	normal
131	normal
1	normal
1	normal
78	normal
1	normal
114	normal
116	normal
94	normal
67	normal
52	normal
108	normal
111	normal
1	normal
1	normal
1	normal
1	normal
1	normal
1	normal
113	normal
5	normal
69	normal
124	normal
4	normal
1	normal
1	normal
60	normal
1	normal
43	normal
1	normal
59	normal
98	normal
78	normal
25	normal
1	normal
51	normal
5	normal
1	normal
52	normal
5	normal
53	normal
9	normal
119	normal
1	normal
12	normal
1	normal
67	normal
22	normal
0	normal
19	normal
4	normal
111	normal
122	normal
105	normal
1	normal
1	normal
102	normal
53	normal
20	normal
1	normal
87	normal
93	normal
1	normal
104	normal
4	normal
36	normal
1	normal
1	normal
127	normal
5	normal
52	normal
1	normal
1	normal
83	normal
65	normal
63	normal
32	normal
1	normal
1	normal
5	normal
5	normal
36	normal
1	normal
1	normal
4	normal
105	normal
49	normal
4	normal
1	normal
1	normal
1	normal
24	normal
4	normal
8	normal
12	normal
82	normal
65	normal
72	normal
4	normal
116	normal
129	normal
58	normal
117	normal
47	normal
107	normal
1	normal
23	normal
1	normal
4	normal
1	normal
131	normal
126	normal
69	normal
123	normal
4	normal
4	normal
4	normal
1	normal
41	normal
12	normal
1	normal
1	normal
1	normal
116	normal
98	normal
1	normal
1	normal
126	normal
1	normal
53	normal
90	normal
1	normal
43	normal
81	normal
1	normal
113	normal
129	normal
1	normal
7	normal
118	normal
7	normal
14	normal
117	normal
1	normal
1	normal
1	normal
72	normal
55	normal
15	normal
1	normal
7	normal
1	normal
122	normal
89	normal
1	normal
26	normal
25	normal
22	normal
1	normal
62	normal
123	normal
1	normal
1	normal
14	normal
1	normal
1	normal
1	normal
1	normal
5	normal
7	normal
1	normal
109	normal
101	normal
103	normal
42	normal
132	normal
101	normal
76	normal
34	normal
1	normal
104	normal
29	normal
8	normal
31	normal
1	normal
4	normal
1	normal
93	normal
0	normal
12	normal
75	normal
1	normal
1	normal
1	normal
0	normal
127	normal
74	normal
21	normal
1	normal
109	normal
22	normal
1	normal
1	normal
1	normal
1	normal
99	normal
1	normal
1	normal
84	normal
57	normal
1	normal
1	normal
1	normal
5	normal
112	normal
106	normal
84	normal
99	normal
7	normal
32	normal
112	normal
114	normal
1	normal
72	normal
4	normal
11	normal
1	normal
4	normal
90	normal
1	normal
1	normal
1	normal
11	normal
44	normal
1	normal
1	normal
4	normal
11	normal
1	normal
43	normal
5	normal
40	normal
51	normal
58	normal
101	normal
1	normal
23	normal
1	normal
1	normal
24	normal
22	normal
55	normal
1	normal
11	normal
44	normal
93	normal
1	normal
65	normal
89	normal
20	normal
30	normal
1	normal
1	normal
45	normal
1	normal
1	normal
38	normal
1	normal
19	normal
93	normal
117	normal
25	normal
50	normal
1	normal
9	normal
1	normal
62	normal
28	normal
42	normal
1	normal
61	normal
98	normal
111	normal
1	normal
114	normal
1	normal
9	normal
1	normal
5	normal
104	normal
25	normal
50	normal
46	normal
102	normal
22	normal
4	normal
121	normal
42	normal
1	normal
108	normal
5	normal
1	normal
1	normal
4	normal
88	normal
1	normal
1	normal
22	normal
116	normal
4	normal
110	normal
43	normal
126	normal
109	normal
32	normal
133	normal
1	normal
78	normal
80	normal
81	normal
51	normal
42	normal
1	normal
104	normal
74	normal
25	normal
32	normal
111	normal
1	normal
72	normal
77	normal
80	normal
82	normal
1	normal
90	normal
85	normal
131	normal
1	normal
113	normal
96	normal
7	normal
1	normal
4	normal
1	normal
107	normal
121	normal
107	normal
1	normal
71	normal
1	normal
4	normal
57	normal
1	normal
85	normal
1	normal
112	normal
73	normal
1	normal
1	normal
33	normal
1	normal
118	normal
1	normal
70	normal
1	normal
66	normal
87	normal
92	normal
1	normal
5	normal
31	normal
75	normal
90	normal
28	normal
1	normal
114	normal
117	normal
119	normal
53	normal
18	normal
1	normal
1	normal
105	normal
1	normal
16	normal
40	normal
64	normal
70	normal
72	normal
123	normal
86	normal
1	normal
1	normal
1	normal
1	normal
1	normal
41	normal
54	normal
21	normal
6	normal
40	normal
35	normal
91	normal
1	normal
58	normal
133	normal
56	normal
1	normal
1	normal
52	normal
17	normal
1	normal
14	normal
1	normal
1	normal
81	normal
19	normal
79	normal
1	normal
1	normal
114	normal
1	normal
127	normal
63	normal
12	normal
17	normal
4	normal
75	normal
60	normal
1	normal
1	normal
4	normal
5	normal
15	normal
1	normal
1	normal
104	normal
1	normal
1	normal
44	normal
57	normal
1	normal
1	normal
49	normal
121	normal
4	normal
104	normal
1	normal
75	normal
1	normal
40	normal
1	normal
78	normal
68	normal
1	normal
45	normal
1	normal
1	normal
79	normal
7	normal
79	normal
4	normal
40	normal
1	normal
1	normal
93	normal
134	normal
129	normal
0	normal
4	normal
1	normal
123	normal
1	normal
97	normal
1	normal
1	normal
20	normal
40	normal
28	normal
1	normal
1	normal
10	normal
1	normal
4	normal
1	normal
1	normal
1	normal
132	normal
1	normal
19	normal
1	normal
18	normal
1	normal
1	normal
1	normal
51	normal
56	normal
1	normal
6	normal
1	normal
109	normal
1	normal
1	normal
1	normal
69	normal
96	normal
29	normal
1	normal
25	normal
0	normal
1	normal
98	normal
1	normal
0	normal
72	normal
19	normal
71	normal
1	normal
88	normal
76	normal
15	normal
0	normal
65	normal
74	normal
70	normal
1	normal
1	normal
1	normal
100	normal
28	normal
1	normal
45	normal
101	normal
1	normal
82	normal
1	normal
1	normal
114	normal
1	normal
105	normal
1	normal
1	normal
1	normal
113	normal
4	normal
97	normal
1	normal
1	normal
4	normal
72	normal
29	normal
4	normal
8	normal
1	normal
41	normal
94	normal
80	normal
1	normal
70	normal
70	normal
17	normal
52	normal
17	normal
1	normal
57	normal
1	normal
81	normal
1	normal
55	normal
4	normal
126	normal
84	normal
1	normal
1	normal
1	normal
57	normal
1	normal
1	normal
110	normal
97	normal
63	normal
133	normal
124	normal
1	normal
4	normal
1	normal
33	normal
112	normal
1	normal
1	normal
83	normal
1	normal
51	normal
54	normal
25	normal
76	normal
1	normal
51	normal
0	normal
0	normal
4	normal
1	normal
4	normal
7	normal
1	normal
1	normal
1	normal
23	normal
121	normal
1	normal
81	normal
1	normal
1	normal
1	normal
1	normal
1	normal
1	normal
134	normal
57	normal
102	normal
1	normal
1	normal
47	normal
76	normal
125	normal
70	normal
4	normal
83	normal
7	normal
132	normal
78	normal
1	normal
1	normal
9	normal
17	normal
99	normal
38	normal
1	normal
88	normal
4	normal
1	normal
117	normal
1	normal
1	normal
1	normal
1	normal
1	normal
1	normal
115	normal
1	normal
94	normal
1	normal
76	normal
1	normal
85	normal
1	normal
14	normal
1	normal
83	normal
29	normal
100	normal
21	normal
1	normal
98	normal
4	normal
70	normal
100	normal
1	normal
1	normal
26	normal
1	normal
20	normal
50	normal
23	normal
4	normal
49	normal
63	normal
1	normal
46	normal
1	normal
67	normal
130	normal
1	normal
1	normal
1	normal
0	normal
117	normal
1	normal
55	normal
1	normal
98	normal
58	normal
1	normal
84	normal
29	normal
39	normal
53	normal
54	normal
8	normal
68	normal
1	normal
1	normal
69	normal
96	normal
112	normal
117	normal
1	normal
112	normal
1	normal
77	normal
1	normal
1	normal
4	normal
1	normal
101	normal
121	normal
119	normal
79	normal
127	normal
1	normal
6	normal
93	normal
7	normal
1	normal
1	normal
94	normal
1	normal
1	normal
1	normal
27	normal
95	normal
111	normal
78	normal
1	normal
1	normal
1	normal
1	normal
93	normal
95	normal
130	normal
25	normal
1	normal
1	normal
82	normal
3	normal
24	normal
1	normal
36	normal
1	normal
42	normal
70	normal
60	normal
1	normal
1	normal
1	normal
1	normal
126	normal
1	normal
1	normal
1	normal
26	normal
1	normal
40	normal
105	normal
1	normal
53	normal
1	normal
4	normal
116	normal
131	normal
50	normal
1	normal
102	normal
65	normal
1	normal
1	normal
44	normal
1	normal
92	normal
1	normal
93	normal
1	normal
4	normal
1	normal
45	normal
33	normal
120	normal
1	normal
58	normal
56	normal
58	normal
1	normal
1	normal
98	normal
47	normal
128	normal
1	normal
1	normal
109	normal
4	normal
93	normal
1	normal
1	normal
4	normal
1	normal
74	normal
30	normal
1	normal
1	normal
105	normal
1	normal
108	normal
0	normal
1	normal
4	normal
17	normal
1	normal
88	normal
1	normal
101	normal
1	normal
132	normal
1	normal
134	normal
121	normal
1	normal
60	normal
1	normal
1	normal
45	normal
58	normal
91	normal
126	normal
133	normal
116	normal
4	normal
35	normal
38	normal
61	normal
5	normal
91	normal
4	normal
99	normal
4	normal
1	normal
125	normal
34	normal
1	normal
20	normal
29	normal
1	normal
57	normal
91	normal
1	normal
1	normal
1	normal
58	normal
27	normal
4	normal
4	normal
41	normal
77	normal
1	normal
1	normal
1	normal
1	normal
80	normal
14	normal
33	normal
1	normal
4	normal
14	normal
37	normal
99	normal
46	normal
113	normal
121	normal
1	normal
120	normal
128	normal
1	normal
4	normal
108	normal
19	normal
44	normal
62	normal
1	normal
1	normal
1	normal
1	normal
4	normal
1	normal
122	normal
50	normal
14	normal
1	normal
14	normal
8	normal
90	normal
120	normal
1	normal
132	normal
129	normal
27	normal
20	normal
22	normal
4	normal
1	normal
4	normal
0	normal
1	normal
46	normal
4	normal
1	normal
1	normal
1	normal
1	normal
30	normal
24	normal
87	normal
90	normal
1	normal
1	normal
56	normal
11	normal
61	normal
56	normal
1	normal
1	normal
11	normal
26	normal
21	normal
1	normal
37	normal
117	normal
1	normal
1	normal
1	normal
1	normal
72	normal
32	normal
34	normal
34	normal
1	normal
81	normal
1	normal
98	normal
1	normal
20	normal
1	normal
1	normal
134	normal
70	normal
59	normal
4	normal
1	normal
90	normal
53	normal
69	normal
15	normal
4	normal
116	normal
120	normal
114	normal
1	normal
54	normal
1	normal
1	normal
1	normal
1	normal
42	normal
83	normal
135	normal
1	normal
108	normal
1	normal
66	normal
134	normal
53	normal
1	normal
15	normal
48	normal
1	normal
1	normal
18	normal
1	normal
75	normal
1	normal
0	normal
46	normal
1	normal
98	normal
1	normal
1	normal
1	normal
59	normal
1	normal
60	normal
1	normal
1	normal
1	normal
1	normal
62	normal
87	normal
1	normal
40	normal
38	normal
1	normal
1	normal
1	normal
133	normal
71	normal
1	normal
74	normal
1	normal
27	normal
32	normal
34	normal
124	normal
72	normal
4	normal
4	normal
13	normal
30	normal
1	normal
107	normal
61	normal
129	normal
126	normal
1	normal
72	normal
1	normal
1	normal
58	normal
75	normal
1	normal
10	normal
50	normal
1	normal
13	normal
4	normal
87	normal
4	normal
91	normal
1	normal
1	normal
1	normal
1	normal
56	normal
1	normal
57	normal
65	normal
78	normal
66	normal
96	normal
36	normal
44	normal
54	normal
1	normal
31	normal
4	normal
99	normal
118	normal
4	normal
1	normal
1	normal
1	normal
1	normal
1	normal
70	normal
54	normal
1	normal
1	normal
1	normal
125	normal
1	normal
0	normal
1	normal
77	normal
1	normal
62	normal
10	normal
119	normal
59	normal
68	normal
122	normal
4	normal
45	normal
109	normal
66	normal
1	normal
53	normal
1	normal
50	normal
98	normal
52	normal
1	normal
70	normal
1	normal
90	normal
113	normal
116	normal
89	normal
101	normal
104	normal
58	normal
1	normal
1	normal
1	normal
94	normal
1	normal
4	normal
6	normal
6	normal
1	normal
6	normal
1	normal
1	normal
1	normal
59	normal
41	normal
37	normal
1	normal
1	normal
43	normal
1	normal
4	normal
111	normal
1	normal
1	normal
1	normal
1	normal
29	normal
1	normal
68	normal
132	normal
1	normal
7	normal
114	normal
1	normal
32	normal
82	normal
1	normal
1	normal
4	normal
1	normal
1	normal
4	normal
1	normal
1	normal
1	normal
1	normal
1	normal
1	normal
1	normal
36	normal
20	normal
1	normal
1	normal
1	normal
1	normal
18	normal
112	normal
4	normal
8	normal
78	normal
68	normal
29	normal
135	normal
1	normal
35	normal
1	normal
1	normal
1	normal
125	normal
1	normal
44	normal
108	normal
4	normal
4	normal
4	normal
105	normal
31	normal
1	normal
25	normal
83	normal
110	normal
66	normal
21	normal
98	normal
1	normal
56	normal
83	normal
17	normal
110	normal
4	normal
39	normal
104	normal
66	normal
1	normal
1	normal
1	normal
56	normal
66	normal
107	normal
28	normal
12	normal
35	normal
1	normal
62	normal
1	normal
99	normal
135	normal
1	normal
75	normal
48	normal
1	normal
0	normal
45	normal
44	normal
1	normal
1	normal
4	normal
129	normal
83	normal
117	normal
1	normal
126	normal
1	normal
1	normal
43	normal
46	normal
76	normal
1	normal
102	normal
57	normal
1	normal
81	normal
1	normal
4	normal
22	normal
4	normal
63	normal
4	normal
90	normal
92	normal
73	normal
0	normal
44	normal
54	normal
0	normal
46	normal
73	normal
59	normal
56	normal
86	normal
7	normal
1	normal
20	normal
1	normal
115	normal
1	normal
132	normal
8	normal
76	normal
1	normal
114	normal
7	normal
62	normal
34	normal
60	normal
4	normal
4	normal
42	normal
1	normal
14	normal
4	normal
30	normal
101	normal
126	normal
28	normal
134	normal
4	normal
64	normal
112	normal
39	normal
77	normal
1	normal
1	normal
1	normal
58	normal
1	normal
30	normal
94	normal
1	normal
69	normal
22	normal
107	normal
23	normal
22	normal
94	normal
103	normal
64	normal
1	normal
51	normal
30	normal
83	normal
61	normal
18	normal
20	normal
84	normal
1	normal
1	normal
32	normal
57	normal
56	normal
41	normal
25	normal
61	normal
1	normal
87	normal
0	normal
88	normal
1	normal
63	normal
50	normal
95	normal
1	normal
1	normal
4	normal
1	normal
13	normal
28	normal
54	normal
1	normal
1	normal
95	normal
78	normal
4	normal
40	normal
1	normal
1	normal
1	normal
1	normal
1	normal
85	normal
100	normal
1	normal
128	normal
1	normal
31	normal
95	normal
1	normal
57	normal
1	normal
101	normal
1	normal
4	normal
20	normal
1	normal
95	normal
1	normal
104	normal
1	normal
23	normal
124	normal
16	normal
1	normal
105	normal
1	normal
132	normal
51	normal
9	normal
35	normal
4	normal
73	normal
1	normal
115	normal
1	normal
1	normal
113	normal
4	normal
1	normal
1	normal
44	normal
24	normal
4	normal
1	normal
1	normal
106	normal
131	normal
125	normal
119	normal
135	normal
0	normal
0	normal
60	normal
65	normal
135	normal
0	normal
0	normal
91	normal
1	normal
5	normal
0	normal
5	normal
6	normal
17	normal
27	normal
0	normal
99	normal
0	normal
123	normal
86	normal
29	normal
31	normal
4	normal
14	normal
66	normal
92	normal
53	normal
11	normal
121	normal
75	normal
78	normal
6	normal
115	normal
81	normal
9	normal
0	normal
71	normal
116	normal
71	normal
45	normal
130	normal
134	normal
64	normal
0	normal
0	normal
0	normal
28	normal
30	normal
74	normal
95	normal
41	normal
79	normal
4	normal
19	normal
84	normal
104	normal
63	normal
0	normal
92	normal
76	normal
48	normal
86	normal
42	normal
113	normal
0	normal
1	normal
0	normal
0	normal
58	normal
37	normal
37	normal
11	normal
129	normal
