# Supplementary material for: Predicting sequence-specific amplification efficiency in multi-template PCR with deep learning
Source: Nat Commun. 2025 Oct 16;16:9187. doi: 10.1038/s41467-025-64221-4 (PMC12533003; doi:10.1038/s41467-025-64221-4)
Supplement: Supplementary file 4 — Source data [file 41467_2025_64221_MOESM4_ESM.zip › Supp.Fig. 12/Gao_et_al_1_motif_positions_histogram_data.csv]

val	cat
0	bot
0	bot
0	bot
0	bot
0	bot
0	bot
0	bot
5	bot
0	bot
0	bot
0	bot
0	bot
0	bot
0	bot
0	bot
0	bot
0	bot
25	bot
0	bot
0	bot
0	bot
0	bot
0	bot
0	bot
0	bot
0	bot
0	bot
4	bot
0	bot
0	bot
22	bot
0	bot
67	bot
70	bot
32	bot
0	bot
0	bot
83	bot
0	bot
115	bot
5	bot
0	bot
131	bot
128	bot
0	bot
0	bot
47	bot
50	bot
0	bot
4	bot
7	bot
0	bot
0	bot
3	bot
0	bot
0	bot
0	bot
111	bot
0	bot
0	bot
0	bot
48	bot
0	bot
0	bot
63	bot
86	bot
0	bot
0	bot
0	bot
0	bot
0	bot
18	bot
82	bot
111	bot
0	bot
90	bot
4	bot
0	bot
0	bot
65	bot
44	bot
0	bot
0	bot
99	bot
4	bot
0	bot
0	bot
103	bot
128	bot
0	bot
0	bot
0	bot
5	bot
0	bot
0	bot
0	bot
0	bot
0	bot
27	bot
0	bot
0	bot
10	bot
0	bot
0	bot
0	bot
0	bot
55	bot
133	bot
0	bot
0	bot
0	bot
93	bot
0	bot
0	bot
82	bot
0	bot
0	bot
0	bot
69	bot
0	bot
17	bot
34	bot
6	bot
0	bot
0	bot
15	bot
62	bot
0	bot
49	bot
0	bot
0	bot
0	bot
49	bot
59	bot
4	bot
4	bot
4	bot
113	normal
59	normal
0	normal
119	normal
0	normal
72	normal
116	normal
0	normal
20	normal
0	normal
79	normal
0	normal
0	normal
0	normal
0	normal
0	normal
0	normal
0	normal
103	normal
63	normal
0	normal
121	normal
106	normal
0	normal
110	normal
106	normal
0	normal
0	normal
0	normal
3	normal
30	normal
66	normal
74	normal
132	normal
0	normal
35	normal
82	normal
85	normal
108	normal
121	normal
122	normal
0	normal
0	normal
24	normal
0	normal
0	normal
0	normal
0	normal
84	normal
0	normal
120	normal
0	normal
133	normal
0	normal
0	normal
87	normal
0	normal
0	normal
0	normal
0	normal
125	normal
0	normal
0	normal
61	normal
5	normal
107	normal
0	normal
3	normal
106	normal
0	normal
0	normal
0	normal
48	normal
0	normal
0	normal
0	normal
0	normal
4	normal
0	normal
0	normal
28	normal
0	normal
0	normal
80	normal
56	normal
0	normal
28	normal
0	normal
102	normal
0	normal
0	normal
0	normal
0	normal
0	normal
52	normal
64	normal
16	normal
51	normal
0	normal
131	normal
0	normal
117	normal
0	normal
0	normal
0	normal
0	normal
0	normal
0	normal
0	normal
0	normal
0	normal
58	normal
70	normal
0	normal
0	normal
0	normal
18	normal
3	normal
0	normal
0	normal
0	normal
0	normal
110	normal
0	normal
0	normal
0	normal
0	normal
0	normal
0	normal
0	normal
0	normal
56	normal
0	normal
64	normal
78	normal
0	normal
4	normal
0	normal
0	normal
0	normal
0	normal
42	normal
33	normal
17	normal
100	normal
0	normal
5	normal
8	normal
53	normal
0	normal
0	normal
83	normal
0	normal
0	normal
65	normal
3	normal
0	normal
0	normal
0	normal
0	normal
0	normal
38	normal
0	normal
0	normal
0	normal
29	normal
0	normal
4	normal
7	normal
0	normal
26	normal
4	normal
25	normal
0	normal
14	normal
0	normal
43	normal
0	normal
42	normal
0	normal
0	normal
0	normal
84	normal
0	normal
0	normal
49	normal
0	normal
0	normal
64	normal
0	normal
47	normal
37	normal
0	normal
5	normal
0	normal
0	normal
0	normal
107	normal
0	normal
0	normal
5	normal
4	normal
99	normal
0	normal
64	normal
0	normal
71	normal
0	normal
0	normal
0	normal
10	normal
110	normal
126	normal
129	normal
77	normal
0	normal
0	normal
0	normal
0	normal
0	normal
96	normal
0	normal
87	normal
0	normal
0	normal
0	normal
58	normal
0	normal
0	normal
4	normal
0	normal
4	normal
4	normal
128	normal
0	normal
87	normal
0	normal
0	normal
62	normal
0	normal
121	normal
0	normal
0	normal
39	normal
35	normal
0	normal
0	normal
59	normal
5	normal
0	normal
4	normal
0	normal
0	normal
0	normal
0	normal
24	normal
6	normal
0	normal
0	normal
18	normal
106	normal
0	normal
0	normal
17	normal
0	normal
0	normal
0	normal
8	normal
0	normal
96	normal
49	normal
0	normal
0	normal
125	normal
0	normal
0	normal
0	normal
19	normal
75	normal
85	normal
62	normal
65	normal
0	normal
4	normal
4	normal
19	normal
4	normal
124	normal
0	normal
37	normal
87	normal
0	normal
0	normal
35	normal
4	normal
0	normal
0	normal
89	normal
52	normal
107	normal
134	normal
22	normal
0	normal
0	normal
0	normal
105	normal
0	normal
0	normal
0	normal
0	normal
0	normal
0	normal
4	normal
0	normal
62	normal
122	normal
14	normal
17	normal
77	normal
0	normal
0	normal
0	normal
70	normal
132	normal
0	normal
0	normal
55	normal
4	normal
63	normal
4	normal
0	normal
0	normal
115	normal
60	normal
4	normal
0	normal
0	normal
0	normal
4	normal
67	normal
0	normal
0	normal
0	normal
42	normal
0	normal
133	normal
97	normal
4	normal
0	normal
51	normal
36	normal
0	normal
0	normal
0	normal
96	normal
45	normal
0	normal
0	normal
0	normal
0	normal
0	normal
57	normal
124	normal
0	normal
4	normal
68	normal
119	normal
49	normal
0	normal
0	normal
96	normal
0	normal
32	normal
0	normal
98	normal
101	normal
59	normal
0	normal
0	normal
0	normal
0	normal
58	normal
29	normal
129	normal
4	normal
97	normal
77	normal
80	normal
0	normal
0	normal
0	normal
0	normal
23	normal
4	normal
4	normal
0	normal
5	normal
4	normal
129	normal
0	normal
0	normal
0	normal
70	normal
0	normal
0	normal
66	normal
0	normal
29	normal
0	normal
18	normal
0	normal
110	normal
0	normal
0	normal
0	normal
0	normal
0	normal
0	normal
101	normal
23	normal
126	normal
0	normal
86	normal
0	normal
0	normal
103	normal
0	normal
0	normal
0	normal
0	normal
3	normal
87	normal
0	normal
4	normal
7	normal
0	normal
0	normal
0	normal
132	normal
0	normal
0	normal
4	normal
11	normal
103	normal
4	normal
17	normal
34	normal
0	normal
4	normal
48	normal
0	normal
0	normal
3	normal
104	normal
0	normal
99	normal
3	normal
62	normal
0	normal
0	normal
93	normal
0	normal
0	normal
0	normal
3	normal
26	normal
4	normal
12	normal
81	normal
92	normal
0	normal
57	normal
59	normal
93	normal
0	normal
0	normal
0	normal
22	normal
0	normal
0	normal
0	normal
0	normal
72	normal
0	normal
68	normal
122	normal
4	normal
112	normal
3	normal
3	normal
89	normal
0	normal
3	normal
0	normal
0	normal
0	normal
11	normal
0	normal
0	normal
0	normal
0	normal
0	normal
31	normal
0	normal
0	normal
0	normal
127	normal
0	normal
0	normal
52	normal
0	normal
0	normal
0	normal
0	normal
3	normal
0	normal
112	normal
108	normal
0	normal
20	normal
6	normal
13	normal
0	normal
0	normal
0	normal
84	normal
0	normal
0	normal
112	normal
0	normal
0	normal
80	normal
0	normal
122	normal
25	normal
24	normal
0	normal
111	normal
0	normal
0	normal
0	normal
78	normal
62	normal
4	normal
0	normal
0	normal
4	normal
107	normal
0	normal
114	normal
0	normal
4	normal
0	normal
0	normal
110	normal
3	normal
102	normal
70	normal
44	normal
12	normal
15	normal
0	normal
0	normal
0	normal
0	normal
0	normal
0	normal
5	normal
0	normal
0	normal
0	normal
16	normal
0	normal
0	normal
0	normal
0	normal
0	normal
0	normal
126	normal
70	normal
73	normal
20	normal
0	normal
113	normal
21	normal
0	normal
0	normal
14	normal
0	normal
107	normal
0	normal
0	normal
0	normal
0	normal
61	normal
133	normal
0	normal
0	normal
4	normal
9	normal
0	normal
0	normal
4	normal
0	normal
0	normal
117	normal
105	normal
0	normal
10	normal
0	normal
75	normal
10	normal
0	normal
0	normal
0	normal
0	normal
10	normal
0	normal
0	normal
81	normal
0	normal
100	normal
105	normal
14	normal
0	normal
18	normal
89	normal
48	normal
0	normal
97	normal
0	normal
0	normal
0	normal
0	normal
0	normal
21	normal
60	normal
0	normal
0	normal
0	normal
104	normal
43	normal
0	normal
0	normal
64	normal
126	normal
0	normal
0	normal
69	normal
0	normal
0	normal
0	normal
78	normal
0	normal
0	normal
5	normal
86	normal
5	normal
0	normal
0	normal
18	normal
92	normal
0	normal
49	normal
0	normal
64	normal
0	normal
77	normal
26	normal
100	normal
46	normal
0	normal
0	normal
0	normal
0	normal
60	normal
110	normal
0	normal
0	normal
0	normal
8	normal
0	normal
0	normal
71	normal
24	normal
106	normal
0	normal
0	normal
36	normal
101	normal
0	normal
0	normal
107	normal
4	normal
0	normal
0	normal
5	normal
0	normal
10	normal
0	normal
5	normal
0	normal
0	normal
8	normal
0	normal
0	normal
0	normal
0	normal
0	normal
5	normal
109	normal
0	normal
0	normal
0	normal
127	normal
0	normal
109	normal
0	normal
31	normal
64	normal
0	normal
0	normal
4	normal
0	normal
99	normal
0	normal
91	normal
4	normal
0	normal
0	normal
50	normal
58	normal
40	normal
76	normal
0	normal
86	normal
89	normal
79	normal
0	normal
0	normal
132	normal
0	normal
3	normal
0	normal
0	normal
0	normal
134	normal
0	normal
21	normal
0	normal
0	normal
22	normal
0	normal
7	normal
0	normal
0	normal
110	normal
0	normal
0	normal
0	normal
0	normal
0	normal
3	normal
77	normal
14	normal
0	normal
0	normal
125	normal
0	normal
0	normal
0	normal
4	normal
4	normal
30	normal
0	normal
0	normal
27	normal
0	normal
90	normal
113	normal
118	normal
0	normal
0	normal
0	normal
0	normal
0	normal
63	normal
0	normal
119	normal
0	normal
0	normal
0	normal
130	normal
0	normal
0	normal
40	normal
60	normal
110	normal
5	normal
91	normal
34	normal
0	normal
0	normal
47	normal
0	normal
4	normal
0	normal
0	normal
0	normal
57	normal
112	normal
0	normal
13	normal
82	normal
0	normal
0	normal
108	normal
16	normal
0	normal
11	normal
114	normal
0	normal
0	normal
77	normal
32	normal
57	normal
0	normal
0	normal
0	normal
105	normal
0	normal
0	normal
4	normal
0	normal
11	normal
126	normal
62	normal
0	normal
0	normal
0	normal
0	normal
74	normal
0	normal
0	normal
11	normal
15	normal
4	normal
0	normal
0	normal
101	normal
0	normal
0	normal
0	normal
0	normal
24	normal
0	normal
0	normal
0	normal
43	normal
0	normal
0	normal
0	normal
56	normal
61	normal
0	normal
25	normal
0	normal
0	normal
48	normal
41	normal
45	normal
0	normal
0	normal
0	normal
98	normal
0	normal
0	normal
0	normal
0	normal
51	normal
101	normal
0	normal
0	normal
44	normal
51	normal
0	normal
0	normal
71	normal
0	normal
3	normal
78	normal
0	normal
6	normal
95	normal
16	normal
112	normal
47	normal
3	normal
92	normal
0	normal
0	normal
0	normal
0	normal
0	normal
128	normal
3	normal
0	normal
67	normal
0	normal
96	normal
0	normal
0	normal
0	normal
0	normal
0	normal
23	normal
39	normal
0	normal
69	normal
38	normal
0	normal
0	normal
22	normal
0	normal
0	normal
5	normal
0	normal
0	normal
86	normal
90	normal
4	normal
41	normal
0	normal
18	normal
64	normal
0	normal
0	normal
0	normal
0	normal
0	normal
0	normal
82	normal
0	normal
0	normal
106	normal
0	normal
0	normal
0	normal
0	normal
0	normal
0	normal
43	normal
0	normal
0	normal
5	normal
0	normal
45	normal
0	normal
0	normal
0	normal
4	normal
96	normal
28	normal
0	normal
92	normal
0	normal
0	normal
88	normal
0	normal
0	normal
0	normal
18	normal
0	normal
70	normal
0	normal
0	normal
131	normal
101	normal
75	normal
4	normal
63	normal
22	normal
69	normal
0	normal
0	normal
0	normal
0	normal
99	normal
0	normal
111	normal
47	normal
50	normal
0	normal
0	normal
51	normal
0	normal
120	normal
81	normal
0	normal
101	normal
0	normal
0	normal
0	normal
4	normal
0	normal
0	normal
100	normal
104	normal
38	normal
0	normal
0	normal
0	normal
5	normal
0	normal
28	normal
0	normal
112	normal
105	normal
0	normal
0	normal
0	normal
0	normal
29	normal
0	normal
70	normal
0	normal
53	normal
0	normal
41	normal
68	normal
0	normal
0	normal
0	normal
40	normal
79	normal
0	normal
32	normal
5	normal
0	normal
56	normal
0	normal
0	normal
0	normal
0	normal
0	normal
0	normal
0	normal
0	normal
0	normal
45	normal
0	normal
0	normal
0	normal
0	normal
56	normal
0	normal
0	normal
62	normal
3	normal
0	normal
0	normal
7	normal
0	normal
0	normal
22	normal
0	normal
133	normal
32	normal
0	normal
0	normal
0	normal
37	normal
80	normal
0	normal
50	normal
53	normal
0	normal
0	normal
0	normal
0	normal
0	normal
3	normal
6	normal
0	normal
0	normal
57	normal
17	normal
0	normal
0	normal
0	normal
120	normal
0	normal
80	normal
0	normal
0	normal
0	normal
0	normal
0	normal
0	normal
0	normal
101	normal
0	normal
0	normal
44	normal
0	normal
0	normal
0	normal
115	normal
0	normal
0	normal
121	normal
124	normal
25	normal
67	normal
82	normal
123	normal
131	normal
0	normal
0	normal
0	normal
0	normal
0	normal
0	normal
105	normal
0	normal
0	normal
0	normal
5	normal
0	normal
0	normal
0	normal
0	normal
0	normal
0	normal
0	normal
48	normal
0	normal
0	normal
4	normal
0	normal
0	normal
0	normal
20	normal
0	normal
20	normal
0	normal
64	normal
97	normal
0	normal
0	normal
0	normal
0	normal
0	normal
0	normal
65	normal
0	normal
0	normal
0	normal
0	normal
3	normal
0	normal
0	normal
101	normal
0	normal
126	normal
80	normal
0	normal
128	normal
97	normal
0	normal
0	normal
0	normal
76	normal
0	normal
44	normal
0	normal
0	normal
0	normal
0	normal
0	normal
0	normal
104	normal
0	normal
62	normal
65	normal
68	normal
0	normal
0	normal
0	normal
0	normal
0	normal
0	normal
0	normal
0	normal
88	normal
98	normal
6	normal
0	normal
0	normal
73	normal
0	normal
5	normal
0	normal
116	normal
0	normal
0	normal
0	normal
0	normal
0	normal
0	normal
23	normal
94	normal
115	normal
0	normal
0	normal
0	normal
0	normal
0	normal
42	normal
94	normal
4	normal
126	normal
129	normal
0	normal
80	normal
27	normal
0	normal
3	normal
0	normal
81	normal
23	normal
32	normal
0	normal
35	normal
0	normal
0	normal
120	normal
0	normal
0	normal
0	normal
27	normal
0	normal
21	normal
0	normal
125	normal
0	normal
100	normal
0	normal
19	normal
0	normal
0	normal
0	normal
0	normal
112	normal
0	normal
52	normal
0	normal
3	normal
89	normal
5	normal
0	normal
0	normal
0	normal
0	normal
0	normal
0	normal
0	normal
0	normal
0	normal
0	normal
0	normal
0	normal
27	normal
0	normal
0	normal
64	normal
8	normal
44	normal
54	normal
47	normal
112	normal
119	normal
0	normal
19	normal
0	normal
55	normal
0	normal
0	normal
0	normal
51	normal
0	normal
0	normal
72	normal
0	normal
46	normal
0	normal
49	normal
0	normal
0	normal
92	normal
0	normal
0	normal
3	normal
0	normal
0	normal
0	normal
0	normal
0	normal
104	normal
114	normal
0	normal
87	normal
108	normal
0	normal
116	normal
0	normal
0	normal
3	normal
0	normal
16	normal
0	normal
73	normal
84	normal
87	normal
0	normal
5	normal
0	normal
112	normal
0	normal
0	normal
0	normal
7	normal
0	normal
77	normal
0	normal
59	normal
0	normal
5	normal
0	normal
0	normal
0	normal
44	normal
87	normal
29	normal
0	normal
0	normal
4	normal
0	normal
0	normal
4	normal
4	normal
0	normal
0	normal
0	normal
0	normal
0	normal
0	normal
132	normal
97	normal
0	normal
20	normal
19	normal
28	normal
0	normal
56	normal
116	normal
93	normal
87	normal
90	normal
0	normal
0	normal
0	normal
26	normal
0	normal
0	normal
128	normal
0	normal
0	normal
0	normal
0	normal
40	normal
0	normal
31	normal
85	normal
116	normal
0	normal
4	normal
28	normal
0	normal
0	normal
97	normal
95	normal
122	normal
68	normal
120	normal
134	normal
0	normal
3	normal
36	normal
115	normal
94	normal
0	normal
0	normal
0	normal
80	normal
0	normal
0	normal
0	normal
0	normal
18	normal
0	normal
0	normal
10	normal
87	normal
0	normal
0	normal
0	normal
29	normal
0	normal
92	normal
95	normal
13	normal
0	normal
0	normal
39	normal
0	normal
111	normal
13	normal
89	normal
93	normal
111	normal
0	normal
0	normal
133	normal
0	normal
26	normal
28	normal
21	normal
0	normal
0	normal
0	normal
0	normal
3	normal
109	normal
4	normal
0	normal
80	normal
0	normal
0	normal
98	normal
0	normal
0	normal
0	normal
35	normal
0	normal
0	normal
0	normal
0	normal
86	normal
89	normal
0	normal
0	normal
132	normal
116	normal
10	normal
23	normal
0	normal
55	normal
0	normal
0	normal
0	normal
116	normal
0	normal
71	normal
132	normal
0	normal
0	normal
0	normal
31	normal
0	normal
2	normal
0	normal
0	normal
0	normal
0	normal
93	normal
0	normal
0	normal
112	normal
0	normal
0	normal
0	normal
80	normal
133	normal
0	normal
49	normal
0	normal
89	normal
0	normal
14	normal
61	normal
0	normal
0	normal
75	normal
0	normal
0	normal
90	normal
0	normal
53	normal
0	normal
0	normal
0	normal
0	normal
0	normal
134	normal
0	normal
0	normal
36	normal
47	normal
0	normal
5	normal
0	normal
94	normal
0	normal
18	normal
21	normal
0	normal
103	normal
0	normal
0	normal
97	normal
0	normal
0	normal
0	normal
0	normal
0	normal
59	normal
0	normal
0	normal
0	normal
0	normal
0	normal
0	normal
83	normal
0	normal
0	normal
87	normal
119	normal
0	normal
106	normal
0	normal
59	normal
0	normal
0	normal
0	normal
4	normal
73	normal
0	normal
11	normal
31	normal
0	normal
0	normal
129	normal
86	normal
3	normal
17	normal
0	normal
0	normal
0	normal
99	normal
0	normal
83	normal
60	normal
0	normal
0	normal
0	normal
121	normal
0	normal
0	normal
0	normal
0	normal
34	normal
49	normal
36	normal
0	normal
9	normal
72	normal
0	normal
20	normal
86	normal
0	normal
47	normal
0	normal
0	normal
0	normal
0	normal
104	normal
0	normal
61	normal
18	normal
77	normal
4	normal
40	normal
43	normal
0	normal
0	normal
39	normal
3	normal
98	normal
32	normal
114	normal
0	normal
0	normal
0	normal
0	normal
0	normal
0	normal
9	normal
0	normal
0	normal
0	normal
6	normal
64	normal
69	normal
61	normal
53	normal
0	normal
0	normal
20	normal
0	normal
0	normal
0	normal
0	normal
0	normal
85	normal
0	normal
107	normal
56	normal
39	normal
0	normal
67	normal
0	normal
127	normal
9	normal
0	normal
0	normal
69	normal
4	normal
0	normal
60	normal
0	normal
0	normal
0	normal
49	normal
0	normal
69	normal
0	normal
0	normal
89	normal
112	normal
0	normal
17	normal
0	normal
57	normal
0	normal
79	normal
0	normal
0	normal
0	normal
0	normal
93	normal
0	normal
5	normal
0	normal
5	normal
0	normal
5	normal
5	normal
0	normal
18	normal
0	normal
0	normal
0	normal
0	normal
30	normal
0	normal
0	normal
0	normal
24	normal
5	normal
0	normal
97	normal
0	normal
0	normal
0	normal
0	normal
0	normal
0	normal
0	normal
88	normal
132	normal
28	normal
67	normal
0	normal
0	normal
110	normal
0	normal
0	normal
31	normal
69	normal
40	normal
0	normal
59	normal
0	normal
3	normal
3	normal
0	normal
42	normal
53	normal
0	normal
0	normal
0	normal
85	normal
0	normal
0	normal
0	normal
0	normal
0	normal
0	normal
129	normal
27	normal
0	normal
32	normal
0	normal
0	normal
5	normal
0	normal
36	normal
0	normal
31	normal
0	normal
0	normal
27	normal
125	normal
77	normal
67	normal
19	normal
75	normal
0	normal
34	normal
0	normal
101	normal
0	normal
0	normal
0	normal
0	normal
0	normal
107	normal
124	normal
0	normal
56	normal
0	normal
0	normal
20	normal
100	normal
30	normal
57	normal
0	normal
0	normal
42	normal
75	normal
38	normal
97	normal
0	normal
0	normal
76	normal
52	normal
55	normal
114	normal
67	normal
10	normal
0	normal
100	normal
0	normal
62	normal
65	normal
0	normal
0	normal
111	normal
0	normal
0	normal
0	normal
0	normal
41	normal
27	normal
63	normal
38	normal
0	normal
0	normal
0	normal
4	normal
0	normal
134	normal
77	normal
0	normal
6	normal
115	normal
0	normal
104	normal
0	normal
44	normal
107	normal
0	normal
0	normal
7	normal
0	normal
0	normal
0	normal
132	normal
70	normal
0	normal
20	normal
0	normal
5	normal
0	normal
0	normal
0	normal
58	normal
0	normal
0	normal
74	normal
75	normal
0	normal
28	normal
0	normal
0	normal
63	normal
41	normal
0	normal
0	normal
63	normal
0	normal
24	normal
27	normal
62	normal
91	normal
127	normal
20	normal
0	normal
66	normal
69	normal
67	normal
59	normal
58	normal
0	normal
0	normal
43	normal
53	normal
58	normal
85	normal
0	normal
0	normal
[truncated: 212 more rows]
