# Supplementary material for: Predicting sequence-specific amplification efficiency in multi-template PCR with deep learning
Source: Nat Commun. 2025 Oct 16;16:9187. doi: 10.1038/s41467-025-64221-4 (PMC12533003; doi:10.1038/s41467-025-64221-4)
Supplement: Supplementary file 4 — Source data [file 41467_2025_64221_MOESM4_ESM.zip › Supp.Fig. 12/Gao_et_al_2_motif_positions_histogram_data.csv]

val	cat
33	bot
1	bot
3	bot
102	bot
1	bot
86	bot
79	bot
116	bot
3	bot
137	bot
2	bot
3	bot
83	bot
85	bot
22	bot
1	bot
130	bot
135	bot
23	bot
131	bot
74	bot
3	bot
1	bot
2	bot
113	bot
118	bot
2	bot
68	bot
120	bot
122	bot
1	bot
96	bot
92	bot
134	bot
1	bot
92	bot
97	bot
128	bot
86	bot
3	bot
135	bot
113	bot
65	bot
103	bot
64	bot
94	bot
61	bot
136	bot
122	bot
47	bot
51	bot
72	bot
75	bot
87	bot
32	bot
1	bot
32	bot
4	bot
1	bot
102	bot
38	bot
91	bot
108	bot
109	bot
3	bot
3	bot
102	bot
22	bot
32	bot
85	bot
104	bot
106	bot
30	bot
1	bot
97	bot
17	bot
3	bot
22	bot
81	bot
1	bot
62	bot
1	bot
24	bot
127	bot
94	bot
20	bot
25	bot
3	bot
48	bot
136	bot
7	bot
33	bot
130	bot
71	bot
40	bot
1	bot
10	bot
2	bot
109	bot
113	bot
11	bot
18	bot
47	bot
126	bot
1	bot
3	bot
133	bot
33	bot
97	bot
44	bot
3	bot
1	bot
2	bot
70	bot
127	bot
73	bot
130	bot
2	bot
9	bot
3	bot
94	bot
56	bot
28	normal
7	normal
1	normal
62	normal
72	normal
7	normal
2	normal
67	normal
137	normal
55	normal
6	normal
13	normal
120	normal
112	normal
18	normal
109	normal
69	normal
52	normal
65	normal
74	normal
91	normal
40	normal
75	normal
81	normal
104	normal
104	normal
27	normal
35	normal
99	normal
2	normal
22	normal
29	normal
43	normal
112	normal
91	normal
34	normal
130	normal
102	normal
117	normal
46	normal
111	normal
116	normal
118	normal
71	normal
14	normal
3	normal
34	normal
25	normal
132	normal
136	normal
67	normal
21	normal
26	normal
48	normal
120	normal
44	normal
113	normal
4	normal
52	normal
1	normal
122	normal
15	normal
35	normal
105	normal
90	normal
37	normal
115	normal
8	normal
50	normal
81	normal
65	normal
12	normal
1	normal
18	normal
112	normal
34	normal
103	normal
108	normal
133	normal
78	normal
101	normal
85	normal
57	normal
25	normal
23	normal
98	normal
1	normal
79	normal
62	normal
60	normal
125	normal
2	normal
61	normal
73	normal
129	normal
7	normal
125	normal
64	normal
131	normal
133	normal
71	normal
105	normal
1	normal
60	normal
113	normal
104	normal
2	normal
93	normal
126	normal
21	normal
53	normal
58	normal
84	normal
1	normal
1	normal
115	normal
61	normal
99	normal
116	normal
72	normal
44	normal
104	normal
38	normal
57	normal
33	normal
132	normal
24	normal
123	normal
125	normal
1	normal
129	normal
89	normal
2	normal
4	normal
8	normal
100	normal
9	normal
134	normal
2	normal
130	normal
134	normal
44	normal
11	normal
107	normal
13	normal
29	normal
12	normal
13	normal
64	normal
103	normal
1	normal
45	normal
109	normal
111	normal
116	normal
117	normal
86	normal
88	normal
41	normal
81	normal
65	normal
125	normal
3	normal
47	normal
96	normal
63	normal
19	normal
72	normal
54	normal
27	normal
53	normal
2	normal
4	normal
69	normal
82	normal
11	normal
23	normal
28	normal
136	normal
8	normal
60	normal
94	normal
125	normal
49	normal
107	normal
125	normal
136	normal
6	normal
40	normal
126	normal
22	normal
120	normal
67	normal
31	normal
71	normal
42	normal
59	normal
64	normal
3	normal
34	normal
10	normal
11	normal
62	normal
11	normal
38	normal
9	normal
56	normal
2	normal
79	normal
123	normal
73	normal
135	normal
9	normal
1	normal
113	normal
124	normal
65	normal
63	normal
120	normal
1	normal
1	normal
65	normal
119	normal
11	normal
1	normal
2	normal
43	normal
1	normal
54	normal
125	normal
62	normal
35	normal
1	normal
20	normal
22	normal
37	normal
68	normal
82	normal
93	normal
32	normal
9	normal
80	normal
61	normal
2	normal
4	normal
113	normal
114	normal
112	normal
132	normal
29	normal
113	normal
2	normal
60	normal
132	normal
1	normal
7	normal
40	normal
110	normal
2	normal
120	normal
1	normal
21	normal
80	normal
122	normal
1	normal
3	normal
9	normal
29	normal
66	normal
75	normal
61	normal
21	normal
79	normal
53	normal
123	normal
84	normal
1	normal
131	normal
132	normal
78	normal
2	normal
69	normal
90	normal
43	normal
3	normal
53	normal
23	normal
48	normal
100	normal
99	normal
67	normal
3	normal
85	normal
54	normal
1	normal
130	normal
135	normal
60	normal
2	normal
4	normal
129	normal
42	normal
2	normal
64	normal
1	normal
80	normal
109	normal
116	normal
111	normal
61	normal
115	normal
17	normal
1	normal
22	normal
115	normal
15	normal
3	normal
5	normal
134	normal
72	normal
8	normal
111	normal
95	normal
25	normal
67	normal
36	normal
37	normal
14	normal
9	normal
36	normal
1	normal
3	normal
51	normal
35	normal
9	normal
14	normal
91	normal
109	normal
122	normal
43	normal
2	normal
20	normal
84	normal
102	normal
67	normal
81	normal
21	normal
43	normal
75	normal
30	normal
1	normal
120	normal
112	normal
1	normal
23	normal
62	normal
90	normal
127	normal
122	normal
55	normal
57	normal
70	normal
64	normal
54	normal
130	normal
3	normal
1	normal
3	normal
31	normal
74	normal
38	normal
47	normal
50	normal
1	normal
22	normal
2	normal
1	normal
54	normal
90	normal
96	normal
1	normal
7	normal
26	normal
25	normal
3	normal
131	normal
13	normal
118	normal
1	normal
95	normal
107	normal
42	normal
128	normal
12	normal
137	normal
69	normal
133	normal
61	normal
1	normal
41	normal
118	normal
123	normal
124	normal
3	normal
128	normal
37	normal
88	normal
102	normal
92	normal
132	normal
110	normal
108	normal
51	normal
116	normal
92	normal
101	normal
115	normal
102	normal
132	normal
121	normal
125	normal
128	normal
19	normal
32	normal
51	normal
133	normal
132	normal
12	normal
124	normal
12	normal
14	normal
9	normal
3	normal
9	normal
21	normal
55	normal
130	normal
23	normal
82	normal
111	normal
41	normal
127	normal
129	normal
129	normal
134	normal
25	normal
65	normal
90	normal
101	normal
107	normal
111	normal
3	normal
31	normal
42	normal
44	normal
134	normal
13	normal
34	normal
10	normal
26	normal
12	normal
54	normal
134	normal
2	normal
26	normal
100	normal
24	normal
77	normal
112	normal
83	normal
42	normal
23	normal
109	normal
28	normal
12	normal
76	normal
64	normal
76	normal
99	normal
36	normal
84	normal
58	normal
109	normal
59	normal
4	normal
92	normal
108	normal
57	normal
58	normal
130	normal
123	normal
3	normal
67	normal
36	normal
104	normal
2	normal
2	normal
34	normal
37	normal
69	normal
74	normal
134	normal
2	normal
2	normal
2	normal
45	normal
2	normal
53	normal
109	normal
11	normal
53	normal
13	normal
112	normal
12	normal
132	normal
17	normal
80	normal
38	normal
42	normal
60	normal
25	normal
6	normal
22	normal
24	normal
57	normal
51	normal
38	normal
59	normal
101	normal
43	normal
14	normal
93	normal
120	normal
33	normal
91	normal
72	normal
2	normal
2	normal
76	normal
45	normal
117	normal
1	normal
24	normal
38	normal
131	normal
2	normal
24	normal
89	normal
1	normal
3	normal
51	normal
64	normal
2	normal
128	normal
1	normal
117	normal
69	normal
119	normal
110	normal
44	normal
104	normal
49	normal
25	normal
27	normal
66	normal
52	normal
53	normal
38	normal
25	normal
102	normal
104	normal
24	normal
89	normal
4	normal
9	normal
32	normal
121	normal
43	normal
1	normal
86	normal
88	normal
3	normal
54	normal
13	normal
71	normal
8	normal
35	normal
63	normal
25	normal
30	normal
57	normal
13	normal
24	normal
43	normal
117	normal
87	normal
137	normal
3	normal
82	normal
90	normal
24	normal
42	normal
24	normal
125	normal
18	normal
76	normal
82	normal
33	normal
34	normal
32	normal
115	normal
113	normal
52	normal
93	normal
78	normal
43	normal
133	normal
1	normal
31	normal
129	normal
37	normal
125	normal
2	normal
4	normal
60	normal
90	normal
72	normal
86	normal
45	normal
16	normal
8	normal
121	normal
1	normal
2	normal
33	normal
81	normal
108	normal
105	normal
76	normal
1	normal
97	normal
78	normal
44	normal
50	normal
1	normal
12	normal
11	normal
106	normal
109	normal
5	normal
73	normal
78	normal
79	normal
31	normal
6	normal
128	normal
94	normal
120	normal
112	normal
11	normal
26	normal
25	normal
85	normal
89	normal
90	normal
94	normal
1	normal
5	normal
12	normal
35	normal
23	normal
1	normal
3	normal
89	normal
114	normal
119	normal
54	normal
25	normal
73	normal
27	normal
74	normal
124	normal
86	normal
1	normal
3	normal
42	normal
107	normal
56	normal
14	normal
20	normal
12	normal
3	normal
15	normal
45	normal
25	normal
60	normal
1	normal
17	normal
7	normal
93	normal
101	normal
102	normal
64	normal
69	normal
8	normal
22	normal
16	normal
43	normal
31	normal
67	normal
128	normal
81	normal
19	normal
32	normal
17	normal
17	normal
129	normal
2	normal
12	normal
105	normal
2	normal
22	normal
73	normal
117	normal
86	normal
59	normal
84	normal
15	normal
1	normal
120	normal
133	normal
87	normal
19	normal
20	normal
110	normal
1	normal
55	normal
51	normal
84	normal
63	normal
80	normal
29	normal
19	normal
106	normal
1	normal
100	normal
38	normal
45	normal
120	normal
1	normal
124	normal
108	normal
10	normal
1	normal
115	normal
135	normal
9	normal
28	normal
114	normal
70	normal
73	normal
68	normal
74	normal
101	normal
102	normal
2	normal
14	normal
1	normal
1	normal
45	normal
95	normal
124	normal
2	normal
125	normal
127	normal
24	normal
38	normal
35	normal
15	normal
98	normal
35	normal
103	normal
25	normal
1	normal
23	normal
104	normal
108	normal
102	normal
85	normal
120	normal
25	normal
105	normal
16	normal
20	normal
117	normal
24	normal
19	normal
3	normal
1	normal
105	normal
125	normal
117	normal
67	normal
87	normal
94	normal
56	normal
105	normal
59	normal
1	normal
43	normal
44	normal
77	normal
71	normal
109	normal
112	normal
80	normal
49	normal
18	normal
132	normal
97	normal
2	normal
60	normal
46	normal
111	normal
2	normal
82	normal
19	normal
71	normal
76	normal
93	normal
91	normal
106	normal
100	normal
130	normal
74	normal
8	normal
91	normal
71	normal
1	normal
1	normal
23	normal
44	normal
13	normal
26	normal
75	normal
69	normal
70	normal
76	normal
107	normal
116	normal
72	normal
1	normal
104	normal
73	normal
49	normal
62	normal
63	normal
93	normal
43	normal
16	normal
93	normal
97	normal
104	normal
44	normal
66	normal
67	normal
62	normal
130	normal
2	normal
19	normal
109	normal
110	normal
52	normal
69	normal
44	normal
124	normal
136	normal
2	normal
111	normal
79	normal
55	normal
69	normal
19	normal
84	normal
54	normal
3	normal
81	normal
82	normal
1	normal
3	normal
135	normal
59	normal
3	normal
123	normal
59	normal
112	normal
69	normal
126	normal
74	normal
114	normal
76	normal
81	normal
48	normal
98	normal
22	normal
62	normal
58	normal
85	normal
26	normal
51	normal
56	normal
61	normal
2	normal
100	normal
2	normal
34	normal
24	normal
7	normal
50	normal
102	normal
107	normal
123	normal
54	normal
82	normal
108	normal
23	normal
3	normal
20	normal
48	normal
96	normal
68	normal
22	normal
2	normal
35	normal
65	normal
25	normal
14	normal
45	normal
54	normal
55	normal
31	normal
35	normal
40	normal
123	normal
7	normal
25	normal
43	normal
124	normal
50	normal
56	normal
7	normal
20	normal
47	normal
26	normal
95	normal
8	normal
3	normal
22	normal
42	normal
48	normal
83	normal
85	normal
29	normal
31	normal
113	normal
122	normal
110	normal
135	normal
2	normal
50	normal
1	normal
112	normal
117	normal
88	normal
46	normal
58	normal
88	normal
44	normal
118	normal
2	normal
121	normal
32	normal
122	normal
110	normal
7	normal
54	normal
35	normal
55	normal
121	normal
67	normal
117	normal
91	normal
95	normal
53	normal
94	normal
132	normal
133	normal
82	normal
109	normal
72	normal
100	normal
2	normal
121	normal
1	normal
3	normal
43	normal
6	normal
119	normal
43	normal
1	normal
1	normal
101	normal
94	normal
111	normal
116	normal
80	normal
85	normal
65	normal
44	normal
63	normal
93	normal
97	normal
62	normal
63	normal
131	normal
48	normal
123	normal
82	normal
25	normal
83	normal
91	normal
105	normal
22	normal
100	normal
126	normal
3	normal
130	normal
115	normal
72	normal
74	normal
115	normal
58	normal
40	normal
124	normal
137	normal
126	normal
62	normal
63	normal
62	normal
57	normal
1	normal
3	normal
42	normal
72	normal
103	normal
2	normal
116	normal
118	normal
3	normal
8	normal
110	normal
54	normal
102	normal
77	normal
105	normal
100	normal
125	normal
44	normal
95	normal
66	normal
30	normal
129	normal
44	normal
114	normal
101	normal
2	normal
4	normal
132	normal
117	normal
43	normal
89	normal
14	normal
70	normal
50	normal
56	normal
58	normal
58	normal
26	normal
130	normal
106	normal
70	normal
95	normal
2	normal
114	normal
110	normal
2	normal
73	normal
15	normal
1	normal
29	normal
87	normal
136	normal
1	normal
2	normal
8	normal
136	normal
26	normal
66	normal
135	normal
90	normal
118	normal
3	normal
9	normal
111	normal
108	normal
59	normal
56	normal
22	normal
45	normal
121	normal
76	normal
105	normal
3	normal
36	normal
135	normal
62	normal
134	normal
24	normal
25	normal
37	normal
14	normal
130	normal
37	normal
66	normal
2	normal
135	normal
118	normal
4	normal
7	normal
91	normal
10	normal
132	normal
125	normal
126	normal
1	normal
1	normal
74	normal
106	normal
57	normal
59	normal
119	normal
112	normal
135	normal
2	normal
121	normal
1	normal
4	normal
4	normal
36	normal
78	normal
97	normal
104	normal
105	normal
22	normal
1	normal
136	normal
110	normal
112	normal
112	normal
105	normal
57	normal
107	normal
36	normal
90	normal
100	normal
45	normal
98	normal
2	normal
36	normal
86	normal
59	normal
63	normal
133	normal
2	normal
4	normal
97	normal
96	normal
100	normal
65	normal
118	normal
31	normal
72	normal
4	normal
9	normal
101	normal
2	normal
44	normal
108	normal
21	normal
18	normal
78	normal
1	normal
65	normal
15	normal
4	normal
122	normal
95	normal
69	normal
80	normal
85	normal
95	normal
12	normal
14	normal
34	normal
112	normal
80	normal
75	normal
22	normal
121	normal
127	normal
69	normal
23	normal
24	normal
2	normal
32	normal
97	normal
130	normal
2	normal
15	normal
137	normal
79	normal
133	normal
71	normal
48	normal
22	normal
74	normal
70	normal
72	normal
76	normal
77	normal
1	normal
77	normal
131	normal
4	normal
53	normal
132	normal
123	normal
1	normal
61	normal
67	normal
130	normal
124	normal
135	normal
92	normal
119	normal
1	normal
74	normal
87	normal
59	normal
28	normal
19	normal
86	normal
36	normal
2	normal
134	normal
47	normal
1	normal
3	normal
9	normal
9	normal
1	normal
1	normal
41	normal
13	normal
35	normal
76	normal
107	normal
3	normal
89	normal
110	normal
119	normal
50	normal
72	normal
106	normal
41	normal
35	normal
94	normal
69	normal
99	normal
4	normal
1	normal
74	normal
14	normal
110	normal
136	normal
55	normal
131	normal
97	normal
19	normal
17	normal
22	normal
94	normal
90	normal
59	normal
60	normal
118	normal
122	normal
134	normal
116	normal
14	normal
136	normal
68	normal
52	normal
56	normal
9	normal
49	normal
100	normal
62	normal
83	normal
133	normal
10	normal
132	normal
23	normal
1	normal
3	normal
48	normal
110	normal
107	normal
113	normal
114	normal
1	normal
42	normal
20	normal
77	normal
106	normal
1	normal
2	normal
48	normal
75	normal
12	normal
90	normal
55	normal
60	normal
69	normal
22	normal
12	normal
94	normal
49	normal
53	normal
56	normal
40	normal
80	normal
46	normal
114	normal
9	normal
123	normal
31	normal
3	normal
119	normal
108	normal
10	normal
25	normal
14	normal
69	normal
76	normal
6	normal
2	normal
40	normal
56	normal
2	normal
60	normal
17	normal
125	normal
30	normal
103	normal
16	normal
19	normal
35	normal
61	normal
63	normal
19	normal
128	normal
122	normal
99	normal
1	normal
77	normal
32	normal
1	normal
101	normal
13	normal
53	normal
4	normal
93	normal
61	normal
76	normal
94	normal
48	normal
80	normal
101	normal
8	normal
64	normal
98	normal
46	normal
111	normal
79	normal
1	normal
3	normal
77	normal
1	normal
78	normal
55	normal
56	normal
68	normal
69	normal
16	normal
131	normal
132	normal
137	normal
19	normal
111	normal
1	normal
134	normal
73	normal
2	normal
8	normal
2	normal
46	normal
2	normal
79	normal
55	normal
114	normal
27	normal
59	normal
66	normal
113	normal
49	normal
78	normal
8	normal
4	normal
47	normal
1	normal
52	normal
135	normal
57	normal
63	normal
100	normal
97	normal
46	normal
91	normal
1	normal
68	normal
11	normal
44	normal
101	normal
59	normal
60	normal
1	normal
2	normal
83	normal
1	normal
127	normal
56	normal
53	normal
4	normal
6	normal
20	normal
11	normal
1	normal
92	normal
31	normal
21	normal
91	normal
101	normal
134	normal
122	normal
109	normal
1	normal
126	normal
1	normal
3	normal
50	normal
103	normal
20	normal
135	normal
111	normal
76	normal
47	normal
116	normal
133	normal
134	normal
132	normal
3	normal
26	normal
27	normal
8	normal
30	normal
22	normal
1	normal
3	normal
45	normal
111	normal
2	normal
4	normal
3	normal
41	normal
117	normal
42	normal
1	normal
105	normal
29	normal
113	normal
51	normal
53	normal
126	normal
56	normal
61	normal
20	normal
64	normal
131	normal
71	normal
93	normal
30	normal
35	normal
1	normal
60	normal
18	normal
20	normal
6	normal
8	normal
20	normal
87	normal
124	normal
2	normal
31	normal
2	normal
27	normal
94	normal
65	normal
3	normal
12	normal
67	normal
102	normal
8	normal
74	normal
53	normal
124	normal
15	normal
126	normal
103	normal
104	normal
42	normal
76	normal
108	normal
91	normal
2	normal
124	normal
33	normal
61	normal
33	normal
39	normal
76	normal
81	normal
94	normal
117	normal
21	normal
68	normal
73	normal
49	normal
77	normal
33	normal
44	normal
2	normal
127	normal
78	normal
3	normal
89	normal
3	normal
37	normal
60	normal
65	normal
42	normal
2	normal
111	normal
2	normal
2	normal
42	normal
10	normal
3	normal
66	normal
120	normal
58	normal
65	normal
106	normal
1	normal
3	normal
50	normal
49	normal
1	normal
4	normal
94	normal
133	normal
112	normal
80	normal
81	normal
85	normal
91	normal
8	normal
67	normal
131	normal
46	normal
1	normal
17	normal
107	normal
102	normal
36	normal
79	normal
37	normal
14	normal
42	normal
89	normal
29	normal
31	normal
104	normal
60	normal
67	normal
3	normal
49	normal
61	normal
58	normal
2	normal
46	normal
2	normal
78	normal
2	normal
32	normal
73	normal
2	normal
25	normal
94	normal
126	normal
29	normal
126	normal
41	normal
3	normal
8	normal
55	normal
60	normal
74	normal
116	normal
2	normal
115	normal
13	normal
52	normal
56	normal
2	normal
54	normal
57	normal
126	normal
58	normal
73	normal
118	normal
84	normal
88	normal
132	normal
18	normal
76	normal
87	normal
45	normal
14	normal
24	normal
113	normal
4	normal
1	normal
78	normal
65	normal
3	normal
46	normal
2	normal
4	normal
2	normal
4	normal
23	normal
2	normal
2	normal
72	normal
2	normal
89	normal
54	normal
39	normal
124	normal
74	normal
50	normal
10	normal
101	normal
114	normal
78	normal
134	normal
114	normal
10	normal
77	normal
61	normal
105	normal
3	normal
5	normal
1	normal
136	normal
30	normal
101	normal
121	normal
101	normal
103	normal
16	normal
120	normal
118	normal
94	normal
53	normal
100	normal
61	normal
90	normal
80	normal
5	normal
18	normal
22	normal
115	normal
34	normal
2	normal
52	normal
67	normal
88	normal
19	normal
39	normal
60	normal
32	normal
50	normal
105	normal
106	normal
2	normal
113	normal
35	normal
36	normal
137	normal
85	normal
65	normal
70	normal
117	normal
30	normal
86	normal
56	normal
125	normal
1	normal
106	normal
100	normal
76	normal
111	normal
2	normal
19	normal
83	normal
129	normal
122	normal
68	normal
43	normal
5	normal
29	normal
71	normal
85	normal
101	normal
56	normal
98	normal
98	normal
36	normal
33	normal
136	normal
103	normal
50	normal
89	normal
30	normal
59	normal
2	normal
4	normal
6	normal
28	normal
47	normal
28	normal
77	normal
68	normal
46	normal
104	normal
109	normal
19	normal
85	normal
3	normal
113	normal
56	normal
50	normal
36	normal
4	normal
116	normal
115	normal
76	normal
115	normal
53	normal
38	normal
102	normal
3	normal
46	normal
4	normal
51	normal
47	normal
1	normal
2	normal
72	normal
44	normal
56	normal
126	normal
22	normal
27	normal
93	normal
39	normal
30	normal
53	normal
66	normal
8	normal
114	normal
92	normal
2	normal
31	normal
97	normal
23	normal
2	normal
111	normal
113	normal
113	normal
2	normal
114	normal
2	normal
86	normal
3	normal
118	normal
2	normal
7	normal
8	normal
54	normal
107	normal
27	normal
29	normal
24	normal
133	normal
11	normal
88	normal
31	normal
6	normal
16	normal
44	normal
54	normal
70	normal
9	normal
75	normal
65	normal
132	normal
114	normal
30	normal
119	normal
2	normal
110	normal
23	normal
51	normal
116	normal
4	normal
134	normal
2	normal
104	normal
43	normal
132	normal
15	normal
12	normal
44	normal
2	normal
[truncated: 52 more rows]
