# Supplementary material for: Predicting sequence-specific amplification efficiency in multi-template PCR with deep learning
Source: Nat Commun. 2025 Oct 16;16:9187. doi: 10.1038/s41467-025-64221-4 (PMC12533003; doi:10.1038/s41467-025-64221-4)
Supplement: Supplementary file 4 — Source data [file 41467_2025_64221_MOESM4_ESM.zip › Supp.Fig. 12/GCall_1_motif_positions_histogram_data.csv]

val	cat
29	bot
1	bot
55	bot
27	bot
36	bot
39	bot
15	bot
79	bot
8	bot
20	bot
31	bot
80	bot
35	bot
3	bot
22	bot
43	bot
26	bot
25	bot
12	bot
5	bot
54	bot
37	bot
61	bot
25	bot
70	bot
17	bot
95	bot
74	bot
27	bot
62	bot
0	bot
3	bot
27	bot
23	bot
96	bot
7	bot
13	bot
10	bot
7	bot
2	bot
88	bot
22	bot
32	bot
25	bot
5	bot
65	bot
22	bot
20	bot
15	bot
61	bot
8	bot
2	bot
96	bot
6	bot
3	bot
86	bot
77	bot
7	bot
34	bot
68	bot
48	bot
17	bot
14	bot
11	bot
1	bot
14	bot
93	bot
76	normal
42	normal
75	normal
16	normal
1	normal
87	normal
77	normal
88	normal
80	normal
12	normal
42	normal
33	normal
88	normal
13	normal
9	normal
12	normal
11	normal
15	normal
76	normal
66	normal
20	normal
79	normal
5	normal
22	normal
57	normal
72	normal
46	normal
33	normal
45	normal
84	normal
13	normal
66	normal
9	normal
56	normal
86	normal
4	normal
12	normal
88	normal
25	normal
91	normal
8	normal
75	normal
22	normal
53	normal
74	normal
64	normal
13	normal
19	normal
48	normal
51	normal
38	normal
56	normal
59	normal
19	normal
39	normal
74	normal
81	normal
5	normal
44	normal
4	normal
90	normal
13	normal
35	normal
39	normal
48	normal
56	normal
45	normal
35	normal
73	normal
26	normal
3	normal
80	normal
32	normal
39	normal
18	normal
46	normal
27	normal
62	normal
25	normal
87	normal
49	normal
83	normal
37	normal
68	normal
34	normal
71	normal
94	normal
14	normal
67	normal
82	normal
38	normal
62	normal
67	normal
92	normal
31	normal
78	normal
89	normal
35	normal
34	normal
74	normal
45	normal
55	normal
68	normal
82	normal
16	normal
54	normal
1	normal
36	normal
38	normal
53	normal
83	normal
58	normal
75	normal
31	normal
43	normal
56	normal
22	normal
65	normal
36	normal
80	normal
66	normal
47	normal
69	normal
90	normal
91	normal
34	normal
54	normal
61	normal
79	normal
34	normal
12	normal
55	normal
19	normal
76	normal
56	normal
30	normal
70	normal
49	normal
60	normal
80	normal
38	normal
53	normal
35	normal
6	normal
5	normal
29	normal
10	normal
48	normal
88	normal
91	normal
38	normal
78	normal
84	normal
18	normal
44	normal
30	normal
65	normal
14	normal
34	normal
20	normal
33	normal
40	normal
95	normal
45	normal
63	normal
70	normal
21	normal
11	normal
69	normal
89	normal
65	normal
82	normal
33	normal
56	normal
28	normal
60	normal
29	normal
17	normal
66	normal
46	normal
62	normal
27	normal
92	normal
17	normal
16	normal
13	normal
59	normal
85	normal
40	normal
8	normal
10	normal
84	normal
77	normal
54	normal
54	normal
19	normal
7	normal
81	normal
53	normal
42	normal
49	normal
95	normal
1	normal
76	normal
26	normal
61	normal
95	normal
95	normal
50	normal
48	normal
50	normal
15	normal
93	normal
88	normal
94	normal
35	normal
39	normal
20	normal
8	normal
7	normal
28	normal
18	normal
48	normal
49	normal
72	normal
80	normal
59	normal
3	normal
82	normal
16	normal
11	normal
15	normal
31	normal
71	normal
16	normal
93	normal
24	normal
61	normal
48	normal
44	normal
24	normal
56	normal
34	normal
5	normal
45	normal
36	normal
86	normal
69	normal
35	normal
43	normal
56	normal
95	normal
11	normal
73	normal
25	normal
34	normal
64	normal
21	normal
75	normal
43	normal
33	normal
61	normal
64	normal
11	normal
55	normal
52	normal
80	normal
45	normal
90	normal
14	normal
46	normal
12	normal
43	normal
91	normal
26	normal
73	normal
37	normal
40	normal
93	normal
91	normal
93	normal
33	normal
53	normal
59	normal
41	normal
64	normal
41	normal
86	normal
5	normal
62	normal
56	normal
60	normal
66	normal
12	normal
52	normal
26	normal
11	normal
37	normal
90	normal
61	normal
51	normal
83	normal
52	normal
8	normal
78	normal
57	normal
18	normal
42	normal
71	normal
85	normal
18	normal
83	normal
68	normal
61	normal
68	normal
86	normal
80	normal
72	normal
10	normal
52	normal
61	normal
86	normal
85	normal
49	normal
89	normal
45	normal
80	normal
18	normal
87	normal
19	normal
46	normal
17	normal
86	normal
38	normal
78	normal
35	normal
93	normal
19	normal
44	normal
57	normal
56	normal
1	normal
55	normal
6	normal
64	normal
96	normal
57	normal
93	normal
25	normal
36	normal
23	normal
38	normal
87	normal
38	normal
72	normal
54	normal
34	normal
31	normal
34	normal
76	normal
5	normal
53	normal
45	normal
72	normal
61	normal
95	normal
33	normal
65	normal
71	normal
32	normal
12	normal
83	normal
53	normal
38	normal
70	normal
26	normal
32	normal
74	normal
92	normal
94	normal
23	normal
30	normal
85	normal
55	normal
90	normal
16	normal
40	normal
42	normal
39	normal
10	normal
53	normal
72	normal
95	normal
57	normal
39	normal
19	normal
32	normal
28	normal
31	normal
31	normal
56	normal
95	normal
23	normal
30	normal
43	normal
57	normal
60	normal
31	normal
79	normal
40	normal
79	normal
28	normal
37	normal
74	normal
83	normal
56	normal
59	normal
70	normal
22	normal
36	normal
18	normal
65	normal
19	normal
46	normal
42	normal
84	normal
27	normal
58	normal
22	normal
94	normal
33	normal
89	normal
43	normal
31	normal
0	normal
90	normal
87	normal
77	normal
62	normal
31	normal
4	normal
33	normal
77	normal
12	normal
37	normal
78	normal
59	normal
57	normal
48	normal
95	normal
60	normal
77	normal
85	normal
73	normal
87	normal
65	normal
47	normal
76	normal
66	normal
83	normal
13	normal
69	normal
87	normal
65	normal
8	normal
86	normal
47	normal
80	normal
12	normal
2	normal
10	normal
87	normal
96	normal
25	normal
23	normal
94	normal
1	normal
16	normal
87	normal
65	normal
22	normal
69	normal
80	normal
50	normal
24	normal
71	normal
27	normal
59	normal
30	normal
62	normal
10	normal
20	normal
30	normal
76	normal
10	normal
32	normal
87	normal
28	normal
61	normal
91	normal
82	normal
20	normal
51	normal
64	normal
22	normal
51	normal
22	normal
63	normal
88	normal
34	normal
67	normal
48	normal
7	normal
58	normal
94	normal
24	normal
56	normal
63	normal
85	normal
38	normal
61	normal
3	normal
67	normal
71	normal
77	normal
47	normal
69	normal
27	normal
86	normal
10	normal
10	normal
96	normal
96	normal
78	normal
48	normal
52	normal
17	normal
9	normal
80	normal
89	normal
74	normal
53	normal
77	normal
10	normal
56	normal
34	normal
13	normal
2	normal
18	normal
52	normal
22	normal
33	normal
45	normal
67	normal
47	normal
26	normal
58	normal
91	normal
38	normal
62	normal
57	normal
96	normal
54	normal
18	normal
25	normal
81	normal
52	normal
63	normal
93	normal
85	normal
79	normal
26	normal
50	normal
52	normal
61	normal
53	normal
92	normal
72	normal
1	normal
70	normal
92	normal
31	normal
31	normal
60	normal
37	normal
46	normal
54	normal
15	normal
15	normal
46	normal
44	normal
47	normal
57	normal
