# Supplementary material for: Predicting sequence-specific amplification efficiency in multi-template PCR with deep learning
Source: Nat Commun. 2025 Oct 16;16:9187. doi: 10.1038/s41467-025-64221-4 (PMC12533003; doi:10.1038/s41467-025-64221-4)
Supplement: Supplementary file 4 — Source data [file 41467_2025_64221_MOESM4_ESM.zip › Supp.Fig. 12/GCall_2_motif_positions_histogram_data.csv]

val	cat
30	bot
49	bot
66	bot
2	bot
3	bot
56	bot
0	bot
9	bot
28	bot
43	bot
37	bot
91	bot
5	bot
40	bot
85	bot
82	bot
16	bot
80	bot
9	bot
68	bot
77	bot
21	bot
32	bot
32	bot
36	bot
81	bot
42	bot
91	bot
6	bot
36	bot
4	bot
23	bot
44	bot
27	bot
26	bot
32	bot
13	bot
4	bot
5	bot
6	bot
55	bot
38	bot
17	bot
62	bot
26	bot
71	bot
50	bot
46	bot
18	bot
96	bot
16	bot
75	bot
28	bot
63	bot
1	bot
61	bot
95	bot
4	bot
41	bot
8	bot
27	bot
59	bot
28	bot
24	bot
7	bot
75	bot
0	bot
97	bot
8	bot
43	bot
36	bot
14	bot
11	bot
53	bot
8	bot
64	bot
4	bot
6	bot
35	bot
3	bot
89	bot
23	bot
78	bot
78	bot
33	bot
26	bot
6	bot
23	bot
30	bot
0	bot
66	bot
23	bot
90	bot
2	bot
36	bot
94	bot
21	bot
60	bot
16	bot
62	bot
9	bot
3	bot
97	bot
7	bot
4	bot
87	bot
78	bot
8	bot
41	bot
39	bot
2	bot
35	bot
69	bot
9	bot
49	bot
18	bot
2	bot
15	bot
59	bot
12	bot
6	bot
97	bot
0	bot
18	bot
2	bot
97	bot
88	bot
94	bot
15	bot
86	bot
91	bot
94	bot
77	normal
72	normal
27	normal
79	normal
48	normal
85	normal
43	normal
76	normal
17	normal
58	normal
93	normal
42	normal
2	normal
55	normal
25	normal
22	normal
29	normal
88	normal
46	normal
63	normal
78	normal
10	normal
89	normal
81	normal
60	normal
4	normal
8	normal
13	normal
7	normal
43	normal
75	normal
33	normal
34	normal
89	normal
90	normal
71	normal
23	normal
10	normal
17	normal
13	normal
10	normal
12	normal
58	normal
45	normal
60	normal
55	normal
77	normal
67	normal
0	normal
56	normal
86	normal
97	normal
44	normal
86	normal
21	normal
6	normal
23	normal
74	normal
31	normal
58	normal
73	normal
94	normal
47	normal
34	normal
50	normal
91	normal
27	normal
70	normal
20	normal
66	normal
29	normal
52	normal
46	normal
34	normal
29	normal
40	normal
85	normal
4	normal
33	normal
91	normal
55	normal
70	normal
67	normal
30	normal
86	normal
2	normal
83	normal
10	normal
85	normal
57	normal
31	normal
87	normal
78	normal
5	normal
87	normal
92	normal
59	normal
89	normal
59	normal
26	normal
12	normal
47	normal
20	normal
26	normal
35	normal
89	normal
92	normal
63	normal
52	normal
76	normal
9	normal
5	normal
76	normal
76	normal
23	normal
75	normal
21	normal
54	normal
75	normal
44	normal
65	normal
14	normal
20	normal
44	normal
49	normal
6	normal
52	normal
71	normal
69	normal
39	normal
57	normal
60	normal
20	normal
40	normal
75	normal
82	normal
6	normal
37	normal
9	normal
48	normal
22	normal
2	normal
45	normal
87	normal
10	normal
5	normal
40	normal
4	normal
91	normal
14	normal
31	normal
17	normal
22	normal
54	normal
68	normal
36	normal
41	normal
40	normal
0	normal
53	normal
9	normal
47	normal
65	normal
49	normal
7	normal
38	normal
52	normal
51	normal
57	normal
50	normal
95	normal
28	normal
50	normal
96	normal
39	normal
85	normal
46	normal
36	normal
74	normal
27	normal
73	normal
4	normal
81	normal
74	normal
76	normal
78	normal
36	normal
85	normal
81	normal
33	normal
60	normal
76	normal
19	normal
84	normal
47	normal
28	normal
63	normal
50	normal
31	normal
42	normal
93	normal
26	normal
94	normal
80	normal
50	normal
40	normal
86	normal
84	normal
42	normal
45	normal
27	normal
38	normal
11	normal
15	normal
65	normal
85	normal
10	normal
37	normal
71	normal
69	normal
35	normal
47	normal
21	normal
12	normal
77	normal
34	normal
29	normal
33	normal
72	normal
62	normal
72	normal
34	normal
2	normal
40	normal
22	normal
95	normal
15	normal
36	normal
48	normal
51	normal
90	normal
26	normal
64	normal
68	normal
8	normal
83	normal
56	normal
86	normal
51	normal
28	normal
30	normal
93	normal
13	normal
46	normal
64	normal
67	normal
62	normal
32	normal
79	normal
9	normal
88	normal
39	normal
94	normal
42	normal
8	normal
90	normal
8	normal
16	normal
40	normal
68	normal
37	normal
43	normal
10	normal
19	normal
35	normal
75	normal
21	normal
56	normal
16	normal
69	normal
83	normal
17	normal
87	normal
6	normal
55	normal
32	normal
2	normal
37	normal
29	normal
77	normal
39	normal
57	normal
66	normal
54	normal
84	normal
65	normal
59	normal
4	normal
85	normal
31	normal
32	normal
89	normal
44	normal
57	normal
78	normal
55	normal
18	normal
23	normal
49	normal
35	normal
66	normal
28	normal
37	normal
81	normal
50	normal
62	normal
67	normal
89	normal
48	normal
77	normal
74	normal
42	normal
78	normal
29	normal
69	normal
81	normal
50	normal
76	normal
34	normal
91	normal
36	normal
35	normal
63	normal
55	normal
62	normal
30	normal
80	normal
35	normal
19	normal
13	normal
33	normal
42	normal
58	normal
56	normal
59	normal
97	normal
20	normal
3	normal
77	normal
87	normal
3	normal
70	normal
57	normal
71	normal
28	normal
58	normal
50	normal
12	normal
67	normal
61	normal
67	normal
77	normal
95	normal
81	normal
91	normal
74	normal
20	normal
39	normal
59	normal
54	normal
36	normal
7	normal
14	normal
68	normal
66	normal
6	normal
55	normal
28	normal
80	normal
30	normal
93	normal
11	normal
34	normal
49	normal
54	normal
89	normal
70	normal
62	normal
92	normal
65	normal
35	normal
39	normal
79	normal
85	normal
32	normal
5	normal
77	normal
57	normal
90	normal
79	normal
89	normal
66	normal
27	normal
24	normal
2	normal
1	normal
45	normal
57	normal
38	normal
72	normal
21	normal
49	normal
23	normal
31	normal
6	normal
21	normal
37	normal
20	normal
73	normal
38	normal
66	normal
15	normal
45	normal
35	normal
29	normal
21	normal
2	normal
34	normal
61	normal
44	normal
37	normal
41	normal
96	normal
79	normal
38	normal
43	normal
20	normal
7	normal
46	normal
13	normal
64	normal
14	normal
5	normal
31	normal
3	normal
10	normal
71	normal
74	normal
22	normal
82	normal
39	normal
12	normal
70	normal
0	normal
79	normal
33	normal
5	normal
25	normal
35	normal
47	normal
65	normal
90	normal
95	normal
66	normal
84	normal
40	normal
93	normal
47	normal
83	normal
58	normal
8	normal
18	normal
60	normal
84	normal
94	normal
34	normal
80	normal
57	normal
27	normal
26	normal
97	normal
29	normal
29	normal
61	normal
39	normal
70	normal
30	normal
1	normal
18	normal
67	normal
52	normal
23	normal
46	normal
35	normal
47	normal
47	normal
64	normal
75	normal
68	normal
38	normal
93	normal
63	normal
46	normal
11	normal
39	normal
41	normal
28	normal
93	normal
70	normal
31	normal
16	normal
53	normal
81	normal
18	normal
95	normal
90	normal
17	normal
53	normal
71	normal
5	normal
14	normal
60	normal
86	normal
91	normal
59	normal
8	normal
18	normal
41	normal
63	normal
19	normal
10	normal
78	normal
0	normal
37	normal
80	normal
9	normal
42	normal
11	normal
48	normal
58	normal
1	normal
18	normal
4	normal
97	normal
90	normal
85	normal
97	normal
26	normal
59	normal
75	normal
78	normal
55	normal
28	normal
20	normal
27	normal
27	normal
69	normal
81	normal
32	normal
56	normal
8	normal
0	normal
34	normal
72	normal
82	normal
5	normal
54	normal
24	normal
5	normal
43	normal
41	normal
50	normal
92	normal
49	normal
77	normal
96	normal
80	normal
30	normal
2	normal
2	normal
64	normal
71	normal
1	normal
24	normal
16	normal
27	normal
85	normal
96	normal
1	normal
40	normal
36	normal
24	normal
62	normal
17	normal
43	normal
31	normal
52	normal
96	normal
91	normal
96	normal
51	normal
49	normal
22	normal
77	normal
51	normal
77	normal
82	normal
84	normal
58	normal
16	normal
94	normal
89	normal
95	normal
35	normal
97	normal
4	normal
89	normal
26	normal
95	normal
3	normal
36	normal
54	normal
29	normal
73	normal
2	normal
27	normal
93	normal
96	normal
8	normal
2	normal
44	normal
4	normal
4	normal
40	normal
14	normal
21	normal
0	normal
22	normal
11	normal
83	normal
49	normal
85	normal
48	normal
9	normal
8	normal
17	normal
31	normal
62	normal
9	normal
29	normal
69	normal
19	normal
43	normal
49	normal
42	normal
50	normal
97	normal
94	normal
66	normal
73	normal
63	normal
46	normal
63	normal
81	normal
72	normal
33	normal
4	normal
47	normal
6	normal
85	normal
87	normal
47	normal
96	normal
79	normal
52	normal
65	normal
60	normal
4	normal
95	normal
58	normal
35	normal
92	normal
41	normal
28	normal
12	normal
16	normal
66	normal
94	normal
64	normal
32	normal
3	normal
72	normal
51	normal
54	normal
74	normal
84	normal
87	normal
22	normal
17	normal
94	normal
82	normal
62	normal
38	normal
18	normal
44	normal
25	normal
62	normal
49	normal
53	normal
59	normal
45	normal
25	normal
55	normal
1	normal
83	normal
92	normal
7	normal
82	normal
48	normal
23	normal
73	normal
3	normal
46	normal
64	normal
41	normal
86	normal
51	normal
57	normal
33	normal
81	normal
25	normal
35	normal
89	normal
58	normal
96	normal
65	normal
40	normal
52	normal
36	normal
69	normal
53	normal
13	normal
6	normal
67	normal
11	normal
46	normal
17	normal
19	normal
59	normal
37	normal
60	normal
87	normal
1	normal
70	normal
36	normal
86	normal
44	normal
80	normal
23	normal
51	normal
2	normal
51	normal
18	normal
77	normal
38	normal
57	normal
80	normal
96	normal
96	normal
12	normal
74	normal
13	normal
26	normal
97	normal
47	normal
33	normal
65	normal
50	normal
97	normal
22	normal
76	normal
44	normal
51	normal
22	normal
34	normal
29	normal
62	normal
65	normal
51	normal
94	normal
35	normal
88	normal
46	normal
27	normal
54	normal
61	normal
12	normal
84	normal
56	normal
69	normal
53	normal
63	normal
68	normal
24	normal
85	normal
0	normal
93	normal
89	normal
96	normal
71	normal
81	normal
89	normal
46	normal
74	normal
61	normal
79	normal
10	normal
85	normal
48	normal
0	normal
36	normal
42	normal
31	normal
75	normal
29	normal
47	normal
61	normal
15	normal
92	normal
47	normal
97	normal
13	normal
5	normal
44	normal
92	normal
68	normal
30	normal
1	normal
27	normal
42	normal
74	normal
38	normal
35	normal
94	normal
92	normal
79	normal
12	normal
67	normal
69	normal
39	normal
97	normal
81	normal
47	normal
34	normal
17	normal
96	normal
75	normal
35	normal
58	normal
54	normal
60	normal
42	normal
62	normal
88	normal
94	normal
96	normal
97	normal
62	normal
65	normal
0	normal
13	normal
42	normal
94	normal
25	normal
2	normal
87	normal
6	normal
74	normal
96	normal
68	normal
49	normal
75	normal
94	normal
63	normal
33	normal
96	normal
83	normal
59	normal
57	normal
61	normal
67	normal
70	normal
87	normal
13	normal
53	normal
27	normal
76	normal
86	normal
12	normal
38	normal
22	normal
11	normal
79	normal
91	normal
10	normal
62	normal
52	normal
84	normal
53	normal
52	normal
32	normal
56	normal
86	normal
2	normal
96	normal
37	normal
93	normal
58	normal
39	normal
9	normal
72	normal
91	normal
57	normal
79	normal
58	normal
56	normal
9	normal
19	normal
48	normal
35	normal
75	normal
67	normal
95	normal
8	normal
4	normal
43	normal
72	normal
7	normal
97	normal
61	normal
90	normal
62	normal
86	normal
19	normal
65	normal
8	normal
24	normal
71	normal
3	normal
42	normal
51	normal
32	normal
96	normal
22	normal
80	normal
64	normal
63	normal
87	normal
81	normal
69	normal
44	normal
62	normal
50	normal
26	normal
69	normal
4	normal
60	normal
10	normal
11	normal
87	normal
81	normal
73	normal
49	normal
66	normal
11	normal
53	normal
62	normal
87	normal
22	normal
24	normal
16	normal
89	normal
95	normal
74	normal
48	normal
86	normal
50	normal
7	normal
90	normal
46	normal
81	normal
19	normal
49	normal
32	normal
22	normal
95	normal
88	normal
41	normal
47	normal
34	normal
47	normal
65	normal
50	normal
39	normal
80	normal
18	normal
87	normal
39	normal
6	normal
62	normal
78	normal
64	normal
24	normal
4	normal
71	normal
27	normal
43	normal
79	normal
38	normal
18	normal
82	normal
94	normal
20	normal
37	normal
45	normal
58	normal
46	normal
64	normal
46	normal
34	normal
57	normal
93	normal
2	normal
56	normal
2	normal
28	normal
36	normal
7	normal
17	normal
43	normal
24	normal
67	normal
31	normal
56	normal
73	normal
22	normal
65	normal
68	normal
85	normal
5	normal
97	normal
62	normal
58	normal
37	normal
94	normal
4	normal
26	normal
24	normal
21	normal
34	normal
64	normal
37	normal
15	normal
61	normal
24	normal
39	normal
72	normal
88	normal
65	normal
39	normal
89	normal
50	normal
57	normal
77	normal
73	normal
54	normal
4	normal
25	normal
85	normal
51	normal
30	normal
55	normal
34	normal
38	normal
71	normal
35	normal
7	normal
23	normal
46	normal
45	normal
53	normal
26	normal
32	normal
67	normal
33	normal
35	normal
29	normal
37	normal
0	normal
77	normal
80	normal
38	normal
73	normal
37	normal
6	normal
27	normal
54	normal
10	normal
62	normal
46	normal
53	normal
73	normal
62	normal
53	normal
4	normal
43	normal
96	normal
34	normal
84	normal
72	normal
33	normal
13	normal
84	normal
82	normal
46	normal
54	normal
46	normal
39	normal
49	normal
14	normal
27	normal
33	normal
72	normal
69	normal
45	normal
0	normal
11	normal
36	normal
28	normal
84	normal
41	normal
93	normal
7	normal
95	normal
74	normal
37	normal
27	normal
24	normal
81	normal
52	normal
96	normal
31	normal
79	normal
22	normal
72	normal
86	normal
84	normal
57	normal
10	normal
38	normal
91	normal
23	normal
82	normal
15	normal
30	normal
25	normal
18	normal
17	normal
60	normal
89	normal
41	normal
90	normal
43	normal
71	normal
13	normal
28	normal
11	normal
38	normal
34	normal
51	normal
54	normal
66	normal
73	normal
36	normal
42	normal
68	normal
96	normal
58	normal
40	normal
39	normal
29	normal
11	normal
0	normal
20	normal
29	normal
63	normal
75	normal
20	normal
50	normal
32	normal
32	normal
53	normal
90	normal
37	normal
78	normal
51	normal
57	normal
5	normal
3	normal
76	normal
88	normal
24	normal
31	normal
14	normal
89	normal
44	normal
58	normal
61	normal
20	normal
45	normal
89	normal
67	normal
32	normal
80	normal
5	normal
57	normal
21	normal
36	normal
64	normal
71	normal
11	normal
25	normal
46	normal
51	normal
16	normal
1	normal
80	normal
82	normal
19	normal
9	normal
24	normal
54	normal
84	normal
53	normal
35	normal
46	normal
29	normal
12	normal
38	normal
55	normal
93	normal
37	normal
46	normal
75	normal
84	normal
54	normal
2	normal
57	normal
24	normal
6	normal
60	normal
71	normal
55	normal
71	normal
1	normal
23	normal
8	normal
37	normal
19	normal
5	normal
76	normal
47	normal
85	normal
46	normal
97	normal
25	normal
59	normal
66	normal
20	normal
6	normal
49	normal
79	normal
43	normal
1	normal
95	normal
15	normal
53	normal
85	normal
93	normal
8	normal
4	normal
28	normal
30	normal
66	normal
59	normal
23	normal
70	normal
95	normal
34	normal
90	normal
44	normal
70	normal
28	normal
32	normal
1	normal
34	normal
31	normal
57	normal
91	normal
52	normal
88	normal
89	normal
63	normal
38	normal
12	normal
46	normal
0	normal
32	normal
31	normal
44	normal
39	normal
7	normal
87	normal
17	normal
5	normal
73	normal
79	normal
41	normal
23	normal
34	normal
78	normal
44	normal
77	normal
38	normal
20	normal
79	normal
9	normal
60	normal
58	normal
56	normal
71	normal
3	normal
49	normal
96	normal
2	normal
63	normal
22	normal
23	normal
91	normal
35	normal
61	normal
78	normal
86	normal
16	normal
74	normal
88	normal
92	normal
43	normal
66	normal
82	normal
59	normal
96	normal
50	normal
48	normal
95	normal
75	normal
66	normal
80	normal
53	normal
77	normal
67	normal
86	normal
84	normal
71	normal
51	normal
14	normal
12	normal
70	normal
88	normal
9	normal
86	normal
90	normal
66	normal
65	normal
9	normal
20	normal
7	normal
35	normal
15	normal
87	normal
48	normal
85	normal
27	normal
48	normal
30	normal
77	normal
33	normal
84	normal
5	normal
47	normal
81	normal
36	normal
54	normal
13	normal
65	normal
4	normal
10	normal
42	normal
28	normal
37	normal
22	normal
3	normal
33	normal
11	normal
83	normal
97	normal
70	normal
91	normal
93	normal
89	normal
26	normal
24	normal
27	normal
79	normal
10	normal
95	normal
14	normal
82	normal
74	normal
36	normal
50	normal
49	normal
21	normal
0	normal
2	normal
13	normal
36	normal
0	normal
17	normal
38	normal
33	normal
88	normal
37	normal
87	normal
61	normal
58	normal
82	normal
83	normal
91	normal
10	normal
36	normal
30	normal
13	normal
55	normal
82	normal
74	normal
12	normal
41	normal
60	normal
66	normal
86	normal
62	normal
12	normal
7	normal
23	normal
74	normal
41	normal
18	normal
31	normal
20	normal
23	normal
7	normal
11	normal
67	normal
70	normal
36	normal
44	normal
35	normal
15	normal
1	normal
81	normal
19	normal
51	normal
20	normal
94	normal
26	normal
81	normal
25	normal
52	normal
54	normal
65	normal
53	normal
50	normal
85	normal
84	normal
23	normal
28	normal
60	normal
31	normal
63	normal
72	normal
11	normal
31	normal
77	normal
11	normal
65	normal
29	normal
66	normal
33	normal
88	normal
29	normal
45	normal
74	normal
42	normal
62	normal
89	normal
20	normal
73	normal
93	normal
28	normal
83	normal
30	normal
92	normal
72	normal
2	normal
55	normal
88	normal
2	normal
48	normal
64	normal
58	normal
71	normal
21	normal
52	normal
30	normal
65	normal
18	normal
23	normal
9	normal
52	normal
23	normal
47	normal
64	normal
19	normal
89	normal
25	normal
29	normal
61	normal
31	normal
35	normal
53	normal
24	normal
56	normal
3	normal
25	normal
14	normal
68	normal
95	normal
40	normal
59	normal
81	normal
49	normal
60	normal
26	normal
5	normal
12	normal
50	normal
86	normal
26	normal
32	normal
74	normal
64	normal
97	normal
67	normal
29	normal
69	normal
96	normal
61	normal
18	normal
59	normal
95	normal
25	normal
63	normal
42	normal
65	normal
6	normal
25	normal
57	normal
69	normal
64	normal
5	normal
29	normal
86	normal
39	normal
67	normal
81	normal
84	normal
49	normal
60	normal
78	normal
83	normal
4	normal
68	normal
72	normal
36	normal
78	normal
57	normal
46	normal
95	normal
21	normal
31	normal
2	normal
48	normal
18	normal
70	normal
46	normal
28	normal
22	normal
69	normal
56	normal
60	normal
87	normal
92	normal
39	normal
46	normal
13	normal
5	normal
4	normal
66	normal
38	normal
45	normal
11	normal
83	normal
2	normal
77	normal
8	normal
11	normal
23	normal
14	normal
97	normal
34	normal
96	normal
88	normal
97	normal
53	normal
96	normal
1	normal
79	normal
7	normal
49	normal
49	normal
8	normal
0	normal
75	normal
53	normal
18	normal
10	normal
81	normal
90	normal
75	normal
54	normal
63	normal
60	normal
79	normal
24	normal
78	normal
80	normal
81	normal
81	normal
14	normal
11	normal
39	normal
57	normal
45	normal
70	normal
74	normal
37	normal
80	normal
23	normal
37	normal
27	normal
7	normal
35	normal
14	normal
52	normal
38	normal
61	normal
19	normal
78	normal
37	normal
28	normal
32	normal
34	normal
65	normal
44	normal
53	normal
18	normal
34	normal
82	normal
46	normal
53	normal
93	normal
28	normal
52	normal
11	normal
60	normal
68	normal
48	normal
27	normal
12	normal
92	normal
3	normal
38	normal
16	normal
19	normal
63	normal
93	normal
75	normal
92	normal
31	normal
70	normal
18	normal
44	normal
74	normal
96	normal
77	normal
58	normal
15	normal
97	normal
55	normal
77	normal
19	normal
50	normal
45	normal
27	normal
26	normal
82	normal
45	normal
42	normal
12	normal
7	normal
44	normal
14	normal
89	normal
53	normal
71	normal
5	normal
60	normal
34	normal
64	normal
94	normal
48	normal
86	normal
35	normal
7	normal
62	normal
62	normal
62	normal
71	normal
37	normal
80	normal
42	normal
57	normal
45	normal
47	normal
27	normal
51	normal
11	normal
53	normal
62	normal
54	normal
36	normal
21	normal
79	normal
93	normal
63	normal
73	normal
77	normal
63	normal
84	normal
2	normal
44	normal
51	normal
75	normal
88	normal
46	normal
48	normal
93	normal
32	normal
32	normal
61	normal
32	normal
41	normal
7	normal
97	normal
38	normal
47	normal
94	normal
44	normal
41	normal
73	normal
55	normal
16	normal
42	normal
12	normal
26	normal
40	normal
22	normal
64	normal
11	normal
51	normal
34	normal
88	normal
16	normal
5	normal
97	normal
25	normal
47	normal
3	normal
45	normal
48	normal
58	normal
51	normal
84	normal
91	normal
1	normal
