# Supplementary material for: Predicting sequence-specific amplification efficiency in multi-template PCR with deep learning
Source: Nat Commun. 2025 Oct 16;16:9187. doi: 10.1038/s41467-025-64221-4 (PMC12533003; doi:10.1038/s41467-025-64221-4)
Supplement: Supplementary file 4 — Source data [file 41467_2025_64221_MOESM4_ESM.zip › Supp.Fig. 12/GCfix_1_motif_positions_histogram_data.csv]

val	cat
45	bot
2	bot
91	bot
4	bot
15	bot
0	bot
13	bot
5	bot
21	bot
58	bot
7	bot
0	bot
14	bot
35	bot
64	bot
1	bot
10	bot
28	bot
44	bot
15	bot
0	bot
62	bot
21	bot
73	bot
46	bot
45	bot
20	bot
51	bot
65	bot
0	bot
1	bot
10	bot
10	bot
84	bot
6	bot
7	bot
84	bot
97	bot
32	bot
0	bot
50	bot
3	bot
14	bot
0	bot
16	bot
15	bot
35	bot
94	bot
86	bot
75	bot
40	bot
79	bot
90	bot
86	bot
37	bot
10	bot
84	bot
3	bot
71	bot
73	bot
14	bot
3	bot
24	bot
21	bot
90	bot
14	bot
39	bot
5	bot
96	bot
26	bot
85	bot
18	bot
21	bot
51	bot
84	bot
1	bot
0	bot
76	bot
0	bot
28	bot
1	bot
68	bot
0	bot
16	bot
28	bot
88	bot
44	bot
43	bot
5	bot
11	bot
57	bot
30	bot
28	bot
13	bot
21	bot
1	bot
0	bot
19	bot
87	bot
12	bot
0	bot
7	bot
3	bot
1	bot
81	bot
44	bot
17	bot
52	bot
0	bot
66	bot
92	bot
14	bot
2	bot
32	bot
65	bot
26	bot
20	bot
10	bot
90	bot
46	bot
68	bot
26	bot
91	bot
81	bot
16	bot
57	bot
7	bot
42	bot
4	bot
36	bot
18	bot
97	bot
16	bot
36	bot
12	bot
74	bot
9	bot
89	bot
0	bot
20	bot
48	bot
35	bot
92	bot
23	bot
49	bot
8	bot
53	normal
85	normal
57	normal
81	normal
2	normal
54	normal
43	normal
17	normal
86	normal
6	normal
87	normal
84	normal
80	normal
20	normal
40	normal
46	normal
10	normal
82	normal
74	normal
77	normal
17	normal
61	normal
96	normal
88	normal
57	normal
5	normal
82	normal
95	normal
52	normal
46	normal
49	normal
87	normal
59	normal
31	normal
18	normal
97	normal
97	normal
14	normal
79	normal
85	normal
63	normal
55	normal
35	normal
75	normal
37	normal
48	normal
90	normal
67	normal
82	normal
54	normal
3	normal
58	normal
46	normal
54	normal
14	normal
47	normal
29	normal
5	normal
94	normal
20	normal
18	normal
57	normal
79	normal
54	normal
73	normal
34	normal
9	normal
17	normal
94	normal
35	normal
94	normal
68	normal
90	normal
4	normal
85	normal
6	normal
1	normal
38	normal
44	normal
12	normal
16	normal
28	normal
74	normal
50	normal
53	normal
70	normal
25	normal
46	normal
59	normal
20	normal
72	normal
88	normal
67	normal
53	normal
31	normal
96	normal
37	normal
11	normal
10	normal
55	normal
52	normal
68	normal
0	normal
63	normal
55	normal
95	normal
67	normal
64	normal
46	normal
11	normal
94	normal
96	normal
25	normal
66	normal
51	normal
34	normal
69	normal
50	normal
81	normal
82	normal
41	normal
87	normal
26	normal
48	normal
88	normal
34	normal
77	normal
91	normal
8	normal
82	normal
66	normal
42	normal
96	normal
36	normal
70	normal
23	normal
75	normal
22	normal
55	normal
29	normal
85	normal
4	normal
5	normal
22	normal
46	normal
79	normal
95	normal
92	normal
8	normal
12	normal
89	normal
96	normal
5	normal
93	normal
40	normal
17	normal
19	normal
74	normal
55	normal
5	normal
90	normal
36	normal
17	normal
95	normal
42	normal
80	normal
46	normal
51	normal
52	normal
18	normal
3	normal
72	normal
76	normal
93	normal
61	normal
7	normal
18	normal
23	normal
45	normal
54	normal
20	normal
10	normal
31	normal
42	normal
31	normal
41	normal
17	normal
30	normal
22	normal
1	normal
94	normal
64	normal
59	normal
29	normal
89	normal
67	normal
24	normal
46	normal
76	normal
80	normal
61	normal
23	normal
29	normal
88	normal
10	normal
23	normal
21	normal
9	normal
47	normal
62	normal
67	normal
79	normal
92	normal
11	normal
73	normal
92	normal
4	normal
92	normal
76	normal
52	normal
79	normal
58	normal
8	normal
81	normal
42	normal
11	normal
27	normal
51	normal
40	normal
55	normal
79	normal
6	normal
87	normal
41	normal
85	normal
0	normal
39	normal
41	normal
67	normal
69	normal
28	normal
20	normal
33	normal
42	normal
9	normal
8	normal
90	normal
42	normal
52	normal
18	normal
15	normal
31	normal
71	normal
36	normal
32	normal
15	normal
41	normal
51	normal
4	normal
44	normal
80	normal
54	normal
86	normal
70	normal
45	normal
23	normal
4	normal
50	normal
90	normal
20	normal
80	normal
68	normal
47	normal
42	normal
64	normal
11	normal
43	normal
8	normal
83	normal
79	normal
34	normal
24	normal
33	normal
21	normal
13	normal
90	normal
27	normal
74	normal
42	normal
71	normal
11	normal
30	normal
70	normal
33	normal
15	normal
56	normal
35	normal
38	normal
53	normal
16	normal
19	normal
28	normal
94	normal
65	normal
45	normal
48	normal
5	normal
75	normal
44	normal
18	normal
56	normal
77	normal
3	normal
5	normal
93	normal
53	normal
63	normal
79	normal
64	normal
73	normal
47	normal
48	normal
87	normal
37	normal
83	normal
71	normal
76	normal
33	normal
3	normal
35	normal
17	normal
95	normal
45	normal
23	normal
82	normal
62	normal
57	normal
8	normal
15	normal
45	normal
14	normal
65	normal
22	normal
64	normal
96	normal
45	normal
63	normal
18	normal
80	normal
38	normal
48	normal
72	normal
88	normal
30	normal
18	normal
4	normal
3	normal
83	normal
46	normal
78	normal
41	normal
21	normal
84	normal
44	normal
96	normal
36	normal
41	normal
9	normal
61	normal
50	normal
33	normal
88	normal
97	normal
30	normal
43	normal
58	normal
20	normal
22	normal
47	normal
71	normal
51	normal
60	normal
48	normal
36	normal
66	normal
27	normal
29	normal
94	normal
8	normal
75	normal
83	normal
95	normal
66	normal
29	normal
71	normal
95	normal
80	normal
28	normal
58	normal
88	normal
82	normal
73	normal
80	normal
52	normal
38	normal
37	normal
20	normal
93	normal
92	normal
16	normal
3	normal
15	normal
42	normal
57	normal
1	normal
35	normal
97	normal
32	normal
24	normal
37	normal
96	normal
17	normal
18	normal
83	normal
67	normal
69	normal
57	normal
69	normal
47	normal
31	normal
14	normal
19	normal
46	normal
67	normal
47	normal
77	normal
28	normal
49	normal
67	normal
89	normal
34	normal
96	normal
53	normal
48	normal
71	normal
57	normal
38	normal
14	normal
41	normal
23	normal
35	normal
33	normal
93	normal
86	normal
4	normal
49	normal
48	normal
48	normal
69	normal
8	normal
88	normal
3	normal
88	normal
27	normal
61	normal
46	normal
24	normal
7	normal
48	normal
47	normal
69	normal
20	normal
85	normal
5	normal
13	normal
69	normal
72	normal
35	normal
43	normal
51	normal
6	normal
85	normal
52	normal
47	normal
33	normal
63	normal
18	normal
89	normal
45	normal
13	normal
39	normal
11	normal
82	normal
56	normal
9	normal
46	normal
95	normal
25	normal
61	normal
56	normal
28	normal
65	normal
13	normal
52	normal
54	normal
52	normal
74	normal
64	normal
76	normal
56	normal
27	normal
50	normal
94	normal
44	normal
28	normal
64	normal
42	normal
16	normal
79	normal
6	normal
43	normal
30	normal
29	normal
51	normal
32	normal
69	normal
67	normal
62	normal
55	normal
94	normal
28	normal
27	normal
83	normal
4	normal
47	normal
15	normal
97	normal
64	normal
37	normal
33	normal
28	normal
10	normal
81	normal
87	normal
71	normal
27	normal
80	normal
81	normal
16	normal
21	normal
50	normal
73	normal
15	normal
28	normal
39	normal
86	normal
92	normal
15	normal
46	normal
68	normal
39	normal
14	normal
53	normal
94	normal
18	normal
59	normal
94	normal
37	normal
46	normal
63	normal
69	normal
72	normal
18	normal
5	normal
97	normal
22	normal
51	normal
82	normal
46	normal
32	normal
86	normal
57	normal
4	normal
2	normal
93	normal
51	normal
34	normal
78	normal
62	normal
97	normal
77	normal
97	normal
81	normal
77	normal
80	normal
39	normal
15	normal
58	normal
69	normal
13	normal
86	normal
82	normal
81	normal
86	normal
90	normal
2	normal
51	normal
13	normal
21	normal
9	normal
20	normal
84	normal
55	normal
15	normal
36	normal
51	normal
71	normal
47	normal
18	normal
96	normal
11	normal
51	normal
25	normal
72	normal
52	normal
18	normal
88	normal
49	normal
39	normal
82	normal
36	normal
46	normal
68	normal
65	normal
96	normal
77	normal
79	normal
60	normal
97	normal
67	normal
13	normal
74	normal
51	normal
57	normal
31	normal
48	normal
15	normal
39	normal
0	normal
33	normal
33	normal
19	normal
15	normal
58	normal
7	normal
57	normal
58	normal
29	normal
78	normal
97	normal
14	normal
40	normal
9	normal
0	normal
22	normal
6	normal
29	normal
42	normal
2	normal
85	normal
77	normal
91	normal
22	normal
9	normal
41	normal
94	normal
9	normal
52	normal
43	normal
88	normal
91	normal
63	normal
53	normal
22	normal
90	normal
57	normal
2	normal
53	normal
65	normal
60	normal
6	normal
96	normal
33	normal
55	normal
5	normal
95	normal
43	normal
27	normal
12	normal
34	normal
27	normal
67	normal
38	normal
42	normal
66	normal
25	normal
80	normal
21	normal
19	normal
63	normal
6	normal
75	normal
91	normal
66	normal
87	normal
30	normal
56	normal
61	normal
18	normal
40	normal
78	normal
9	normal
33	normal
49	normal
37	normal
60	normal
32	normal
67	normal
61	normal
17	normal
39	normal
83	normal
73	normal
22	normal
30	normal
62	normal
85	normal
81	normal
83	normal
72	normal
59	normal
11	normal
88	normal
34	normal
37	normal
49	normal
52	normal
92	normal
21	normal
78	normal
64	normal
83	normal
49	normal
56	normal
37	normal
64	normal
75	normal
29	normal
37	normal
88	normal
68	normal
50	normal
65	normal
65	normal
18	normal
50	normal
11	normal
43	normal
77	normal
92	normal
53	normal
38	normal
77	normal
87	normal
76	normal
86	normal
14	normal
63	normal
7	normal
38	normal
10	normal
57	normal
72	normal
58	normal
14	normal
57	normal
81	normal
29	normal
61	normal
31	normal
40	normal
81	normal
5	normal
97	normal
93	normal
25	normal
51	normal
38	normal
4	normal
72	normal
21	normal
85	normal
44	normal
11	normal
64	normal
52	normal
41	normal
50	normal
97	normal
63	normal
62	normal
38	normal
87	normal
86	normal
1	normal
85	normal
26	normal
93	normal
88	normal
7	normal
21	normal
79	normal
93	normal
6	normal
29	normal
72	normal
61	normal
65	normal
37	normal
68	normal
68	normal
6	normal
5	normal
19	normal
77	normal
17	normal
36	normal
28	normal
9	normal
84	normal
12	normal
5	normal
36	normal
30	normal
9	normal
20	normal
61	normal
28	normal
81	normal
58	normal
63	normal
25	normal
70	normal
63	normal
7	normal
78	normal
45	normal
23	normal
33	normal
86	normal
43	normal
27	normal
28	normal
94	normal
43	normal
20	normal
25	normal
4	normal
6	normal
9	normal
46	normal
14	normal
74	normal
81	normal
20	normal
84	normal
39	normal
20	normal
31	normal
30	normal
34	normal
8	normal
74	normal
33	normal
48	normal
62	normal
15	normal
56	normal
11	normal
15	normal
19	normal
94	normal
38	normal
66	normal
51	normal
18	normal
24	normal
63	normal
80	normal
85	normal
30	normal
36	normal
66	normal
21	normal
96	normal
58	normal
1	normal
20	normal
56	normal
74	normal
14	normal
11	normal
3	normal
38	normal
45	normal
88	normal
68	normal
40	normal
0	normal
66	normal
74	normal
5	normal
16	normal
18	normal
57	normal
91	normal
59	normal
13	normal
6	normal
10	normal
53	normal
50	normal
90	normal
14	normal
41	normal
77	normal
38	normal
95	normal
19	normal
6	normal
56	normal
62	normal
2	normal
80	normal
95	normal
85	normal
17	normal
52	normal
62	normal
87	normal
87	normal
53	normal
74	normal
72	normal
83	normal
7	normal
5	normal
66	normal
7	normal
94	normal
29	normal
7	normal
69	normal
86	normal
75	normal
50	normal
20	normal
18	normal
75	normal
4	normal
77	normal
44	normal
27	normal
51	normal
11	normal
17	normal
29	normal
34	normal
65	normal
76	normal
27	normal
33	normal
71	normal
3	normal
64	normal
15	normal
67	normal
19	normal
82	normal
13	normal
18	normal
76	normal
54	normal
64	normal
1	normal
42	normal
6	normal
70	normal
24	normal
26	normal
30	normal
32	normal
40	normal
27	normal
26	normal
1	normal
88	normal
95	normal
77	normal
24	normal
65	normal
77	normal
38	normal
26	normal
27	normal
71	normal
56	normal
87	normal
90	normal
37	normal
75	normal
50	normal
74	normal
69	normal
20	normal
24	normal
7	normal
15	normal
14	normal
37	normal
18	normal
82	normal
39	normal
36	normal
86	normal
76	normal
96	normal
48	normal
0	normal
63	normal
86	normal
87	normal
9	normal
75	normal
94	normal
38	normal
45	normal
53	normal
75	normal
41	normal
41	normal
51	normal
14	normal
42	normal
80	normal
85	normal
34	normal
96	normal
39	normal
62	normal
27	normal
2	normal
96	normal
37	normal
13	normal
94	normal
54	normal
51	normal
75	normal
97	normal
26	normal
89	normal
66	normal
73	normal
58	normal
79	normal
87	normal
86	normal
28	normal
82	normal
52	normal
47	normal
19	normal
48	normal
81	normal
25	normal
26	normal
80	normal
0	normal
68	normal
44	normal
79	normal
15	normal
37	normal
44	normal
87	normal
21	normal
97	normal
26	normal
8	normal
28	normal
32	normal
1	normal
90	normal
17	normal
48	normal
13	normal
51	normal
69	normal
25	normal
56	normal
46	normal
43	normal
25	normal
29	normal
54	normal
97	normal
28	normal
47	normal
67	normal
38	normal
91	normal
92	normal
5	normal
37	normal
14	normal
51	normal
76	normal
30	normal
7	normal
5	normal
88	normal
32	normal
81	normal
33	normal
45	normal
5	normal
56	normal
50	normal
60	normal
4	normal
93	normal
43	normal
75	normal
28	normal
50	normal
90	normal
21	normal
29	normal
93	normal
84	normal
35	normal
20	normal
8	normal
46	normal
60	normal
20	normal
84	normal
65	normal
60	normal
68	normal
50	normal
79	normal
34	normal
55	normal
35	normal
43	normal
41	normal
37	normal
21	normal
19	normal
72	normal
69	normal
79	normal
16	normal
33	normal
66	normal
33	normal
81	normal
25	normal
41	normal
34	normal
15	normal
64	normal
31	normal
32	normal
7	normal
29	normal
40	normal
85	normal
24	normal
49	normal
28	normal
93	normal
5	normal
27	normal
76	normal
94	normal
55	normal
5	normal
35	normal
61	normal
29	normal
56	normal
79	normal
22	normal
28	normal
55	normal
17	normal
89	normal
61	normal
61	normal
70	normal
21	normal
23	normal
43	normal
2	normal
90	normal
77	normal
67	normal
25	normal
28	normal
69	normal
93	normal
83	normal
39	normal
76	normal
64	normal
27	normal
36	normal
47	normal
78	normal
75	normal
44	normal
52	normal
15	normal
48	normal
16	normal
22	normal
80	normal
90	normal
54	normal
39	normal
97	normal
97	normal
17	normal
27	normal
92	normal
93	normal
41	normal
7	normal
69	normal
28	normal
21	normal
62	normal
81	normal
29	normal
65	normal
81	normal
41	normal
85	normal
47	normal
52	normal
93	normal
64	normal
60	normal
65	normal
87	normal
53	normal
46	normal
83	normal
7	normal
23	normal
7	normal
35	normal
53	normal
86	normal
65	normal
52	normal
17	normal
35	normal
43	normal
8	normal
11	normal
75	normal
37	normal
84	normal
4	normal
34	normal
3	normal
3	normal
31	normal
93	normal
90	normal
75	normal
71	normal
10	normal
94	normal
60	normal
82	normal
50	normal
43	normal
61	normal
34	normal
72	normal
73	normal
16	normal
91	normal
40	normal
35	normal
96	normal
41	normal
27	normal
82	normal
59	normal
2	normal
61	normal
73	normal
49	normal
45	normal
94	normal
64	normal
79	normal
38	normal
59	normal
32	normal
78	normal
9	normal
77	normal
88	normal
93	normal
16	normal
10	normal
22	normal
67	normal
52	normal
42	normal
91	normal
25	normal
96	normal
51	normal
35	normal
74	normal
18	normal
61	normal
56	normal
45	normal
55	normal
44	normal
22	normal
9	normal
14	normal
20	normal
22	normal
89	normal
30	normal
13	normal
14	normal
21	normal
52	normal
65	normal
74	normal
9	normal
76	normal
92	normal
73	normal
33	normal
43	normal
15	normal
31	normal
79	normal
59	normal
58	normal
60	normal
53	normal
36	normal
0	normal
53	normal
4	normal
72	normal
7	normal
69	normal
5	normal
19	normal
17	normal
85	normal
88	normal
86	normal
86	normal
69	normal
4	normal
20	normal
46	normal
62	normal
15	normal
24	normal
13	normal
18	normal
72	normal
78	normal
44	normal
56	normal
58	normal
79	normal
72	normal
50	normal
18	normal
56	normal
49	normal
76	normal
55	normal
13	normal
11	normal
60	normal
59	normal
70	normal
17	normal
7	normal
38	normal
77	normal
73	normal
11	normal
51	normal
38	normal
3	normal
41	normal
38	normal
31	normal
49	normal
51	normal
24	normal
45	normal
89	normal
0	normal
15	normal
14	normal
69	normal
47	normal
3	normal
86	normal
49	normal
39	normal
77	normal
83	normal
49	normal
13	normal
58	normal
46	normal
84	normal
87	normal
24	normal
81	normal
64	normal
1	normal
75	normal
52	normal
81	normal
90	normal
41	normal
33	normal
84	normal
17	normal
43	normal
28	normal
70	normal
9	normal
14	normal
91	normal
19	normal
41	normal
15	normal
35	normal
39	normal
62	normal
62	normal
87	normal
25	normal
13	normal
86	normal
48	normal
91	normal
5	normal
22	normal
30	normal
65	normal
5	normal
19	normal
10	normal
93	normal
94	normal
82	normal
61	normal
34	normal
92	normal
46	normal
1	normal
23	normal
19	normal
85	normal
91	normal
57	normal
80	normal
56	normal
48	normal
73	normal
41	normal
17	normal
34	normal
85	normal
74	normal
2	normal
66	normal
71	normal
64	normal
66	normal
95	normal
28	normal
56	normal
49	normal
1	normal
58	normal
49	normal
0	normal
6	normal
41	normal
52	normal
22	normal
11	normal
84	normal
28	normal
74	normal
20	normal
11	normal
81	normal
32	normal
90	normal
38	normal
50	normal
70	normal
58	normal
21	normal
62	normal
88	normal
33	normal
68	normal
57	normal
90	normal
46	normal
49	normal
57	normal
92	normal
12	normal
8	normal
43	normal
83	normal
90	normal
67	normal
5	normal
55	normal
28	normal
72	normal
52	normal
26	normal
72	normal
45	normal
93	normal
31	normal
86	normal
81	normal
76	normal
41	normal
77	normal
4	normal
25	normal
97	normal
91	normal
96	normal
23	normal
73	normal
75	normal
65	normal
59	normal
22	normal
35	normal
96	normal
9	normal
12	normal
5	normal
59	normal
77	normal
31	normal
53	normal
79	normal
51	normal
3	normal
19	normal
9	normal
62	normal
12	normal
18	normal
38	normal
88	normal
88	normal
49	normal
79	normal
34	normal
56	normal
12	normal
70	normal
41	normal
54	normal
91	normal
81	normal
33	normal
96	normal
34	normal
0	normal
62	normal
31	normal
46	normal
18	normal
28	normal
44	normal
34	normal
12	normal
71	normal
62	normal
47	normal
48	normal
86	normal
62	normal
75	normal
91	normal
30	normal
25	normal
0	normal
20	normal
46	normal
15	normal
30	normal
36	normal
62	normal
91	normal
9	normal
70	normal
52	normal
64	normal
94	normal
23	normal
