# Supplementary material for: Predicting sequence-specific amplification efficiency in multi-template PCR with deep learning
Source: Nat Commun. 2025 Oct 16;16:9187. doi: 10.1038/s41467-025-64221-4 (PMC12533003; doi:10.1038/s41467-025-64221-4)
Supplement: Supplementary file 4 — Source data [file 41467_2025_64221_MOESM4_ESM.zip › Supp.Fig. 12/GCfix_2_motif_positions_histogram_data.csv]

val	cat
44	bot
1	bot
90	bot
3	bot
14	bot
4	bot
20	bot
98	bot
6	bot
34	bot
0	bot
68	bot
9	bot
27	bot
43	bot
14	bot
20	bot
13	bot
72	bot
45	bot
19	bot
50	bot
64	bot
85	bot
0	bot
2	bot
9	bot
5	bot
6	bot
83	bot
31	bot
49	bot
2	bot
13	bot
15	bot
0	bot
54	bot
14	bot
34	bot
93	bot
85	bot
74	bot
78	bot
89	bot
85	bot
36	bot
9	bot
2	bot
70	bot
62	bot
2	bot
38	bot
23	bot
20	bot
13	bot
38	bot
4	bot
95	bot
25	bot
17	bot
50	bot
0	bot
75	bot
62	bot
27	bot
0	bot
67	bot
8	bot
15	bot
27	bot
87	bot
43	bot
42	bot
4	bot
61	bot
10	bot
56	bot
29	bot
27	bot
58	bot
12	bot
84	bot
20	bot
0	bot
24	bot
18	bot
11	bot
6	bot
22	bot
2	bot
0	bot
43	bot
16	bot
51	bot
65	bot
91	bot
13	bot
1	bot
31	bot
83	bot
64	bot
75	bot
19	bot
9	bot
45	bot
15	bot
67	bot
5	bot
80	bot
15	bot
6	bot
3	bot
35	bot
17	bot
96	bot
15	bot
35	bot
11	bot
73	bot
8	bot
19	bot
47	bot
34	bot
91	bot
22	bot
48	bot
66	normal
52	normal
63	normal
80	normal
53	normal
82	normal
72	normal
90	normal
10	normal
85	normal
43	normal
42	normal
86	normal
83	normal
19	normal
39	normal
17	normal
53	normal
76	normal
95	normal
4	normal
1	normal
11	normal
45	normal
20	normal
58	normal
96	normal
96	normal
13	normal
18	normal
62	normal
34	normal
92	normal
59	normal
74	normal
74	normal
17	normal
66	normal
53	normal
38	normal
2	normal
57	normal
45	normal
53	normal
13	normal
46	normal
68	normal
28	normal
0	normal
93	normal
90	normal
5	normal
77	normal
89	normal
23	normal
12	normal
56	normal
26	normal
8	normal
93	normal
67	normal
89	normal
3	normal
84	normal
96	normal
5	normal
43	normal
98	normal
42	normal
23	normal
12	normal
27	normal
65	normal
73	normal
29	normal
53	normal
69	normal
46	normal
21	normal
58	normal
19	normal
36	normal
66	normal
97	normal
52	normal
9	normal
94	normal
45	normal
32	normal
22	normal
24	normal
65	normal
50	normal
80	normal
81	normal
60	normal
40	normal
25	normal
30	normal
52	normal
74	normal
87	normal
90	normal
7	normal
65	normal
35	normal
74	normal
58	normal
21	normal
54	normal
23	normal
84	normal
4	normal
56	normal
21	normal
45	normal
78	normal
96	normal
0	normal
94	normal
91	normal
56	normal
11	normal
56	normal
95	normal
16	normal
89	normal
49	normal
54	normal
35	normal
16	normal
9	normal
80	normal
42	normal
51	normal
97	normal
71	normal
31	normal
75	normal
92	normal
6	normal
97	normal
17	normal
13	normal
19	normal
9	normal
1	normal
30	normal
41	normal
83	normal
54	normal
21	normal
88	normal
88	normal
8	normal
88	normal
74	normal
66	normal
1	normal
76	normal
44	normal
75	normal
79	normal
22	normal
73	normal
87	normal
9	normal
22	normal
8	normal
61	normal
91	normal
22	normal
24	normal
72	normal
60	normal
98	normal
62	normal
67	normal
75	normal
97	normal
78	normal
80	normal
41	normal
26	normal
54	normal
82	normal
38	normal
88	normal
97	normal
31	normal
40	normal
68	normal
96	normal
26	normal
19	normal
88	normal
12	normal
41	normal
8	normal
51	normal
17	normal
64	normal
70	normal
14	normal
24	normal
3	normal
79	normal
53	normal
85	normal
44	normal
3	normal
49	normal
89	normal
19	normal
79	normal
20	normal
46	normal
41	normal
63	normal
59	normal
90	normal
32	normal
78	normal
28	normal
32	normal
65	normal
20	normal
12	normal
0	normal
89	normal
26	normal
72	normal
42	normal
41	normal
69	normal
65	normal
55	normal
34	normal
54	normal
14	normal
15	normal
18	normal
27	normal
95	normal
82	normal
64	normal
44	normal
57	normal
98	normal
74	normal
95	normal
32	normal
74	normal
2	normal
77	normal
2	normal
92	normal
66	normal
32	normal
62	normal
78	normal
63	normal
47	normal
68	normal
46	normal
47	normal
86	normal
49	normal
36	normal
77	normal
19	normal
46	normal
32	normal
61	normal
32	normal
2	normal
34	normal
94	normal
85	normal
22	normal
29	normal
56	normal
21	normal
7	normal
44	normal
97	normal
64	normal
39	normal
21	normal
47	normal
95	normal
79	normal
37	normal
7	normal
63	normal
67	normal
26	normal
82	normal
97	normal
45	normal
77	normal
40	normal
53	normal
89	normal
20	normal
83	normal
9	normal
95	normal
8	normal
80	normal
24	normal
86	normal
60	normal
4	normal
85	normal
80	normal
17	normal
74	normal
96	normal
53	normal
57	normal
19	normal
50	normal
59	normal
91	normal
47	normal
26	normal
93	normal
7	normal
74	normal
94	normal
28	normal
70	normal
94	normal
60	normal
81	normal
72	normal
82	normal
51	normal
37	normal
19	normal
92	normal
15	normal
2	normal
98	normal
68	normal
56	normal
12	normal
61	normal
96	normal
48	normal
31	normal
23	normal
36	normal
49	normal
89	normal
95	normal
68	normal
70	normal
52	normal
52	normal
17	normal
66	normal
68	normal
97	normal
56	normal
81	normal
68	normal
13	normal
73	normal
7	normal
76	normal
33	normal
95	normal
48	normal
87	normal
47	normal
87	normal
70	normal
26	normal
56	normal
37	normal
40	normal
57	normal
20	normal
7	normal
72	normal
34	normal
32	normal
94	normal
18	normal
92	normal
85	normal
3	normal
88	normal
47	normal
68	normal
17	normal
87	normal
26	normal
60	normal
9	normal
98	normal
6	normal
47	normal
51	normal
46	normal
68	normal
75	normal
19	normal
84	normal
68	normal
56	normal
57	normal
84	normal
5	normal
25	normal
78	normal
51	normal
32	normal
62	normal
88	normal
44	normal
12	normal
38	normal
61	normal
97	normal
94	normal
76	normal
14	normal
24	normal
35	normal
60	normal
27	normal
62	normal
12	normal
51	normal
45	normal
53	normal
71	normal
63	normal
49	normal
93	normal
43	normal
27	normal
21	normal
78	normal
5	normal
11	normal
80	normal
47	normal
95	normal
28	normal
57	normal
31	normal
68	normal
10	normal
66	normal
61	normal
54	normal
93	normal
27	normal
82	normal
98	normal
46	normal
50	normal
82	normal
46	normal
14	normal
96	normal
95	normal
63	normal
27	normal
52	normal
86	normal
79	normal
15	normal
13	normal
49	normal
52	normal
13	normal
72	normal
27	normal
85	normal
91	normal
14	normal
45	normal
67	normal
38	normal
13	normal
52	normal
20	normal
93	normal
26	normal
97	normal
62	normal
68	normal
17	normal
4	normal
96	normal
21	normal
87	normal
81	normal
97	normal
45	normal
49	normal
85	normal
1	normal
50	normal
68	normal
98	normal
61	normal
96	normal
1	normal
37	normal
80	normal
76	normal
34	normal
79	normal
28	normal
57	normal
68	normal
12	normal
85	normal
81	normal
85	normal
89	normal
98	normal
53	normal
54	normal
14	normal
35	normal
50	normal
70	normal
89	normal
95	normal
10	normal
50	normal
24	normal
71	normal
51	normal
17	normal
87	normal
20	normal
59	normal
38	normal
81	normal
6	normal
97	normal
64	normal
95	normal
78	normal
96	normal
74	normal
66	normal
12	normal
69	normal
50	normal
80	normal
56	normal
89	normal
32	normal
30	normal
14	normal
38	normal
74	normal
32	normal
32	normal
61	normal
86	normal
18	normal
6	normal
28	normal
47	normal
21	normal
13	normal
38	normal
59	normal
28	normal
90	normal
21	normal
8	normal
40	normal
62	normal
8	normal
42	normal
7	normal
90	normal
62	normal
21	normal
0	normal
91	normal
53	normal
66	normal
1	normal
64	normal
70	normal
5	normal
95	normal
32	normal
54	normal
7	normal
98	normal
11	normal
33	normal
69	normal
26	normal
24	normal
66	normal
37	normal
35	normal
24	normal
82	normal
18	normal
5	normal
74	normal
90	normal
65	normal
86	normal
29	normal
78	normal
39	normal
88	normal
77	normal
8	normal
32	normal
77	normal
21	normal
23	normal
79	normal
94	normal
15	normal
66	normal
60	normal
32	normal
38	normal
72	normal
21	normal
61	normal
84	normal
90	normal
54	normal
53	normal
82	normal
71	normal
32	normal
85	normal
72	normal
58	normal
87	normal
35	normal
36	normal
48	normal
91	normal
20	normal
35	normal
11	normal
56	normal
46	normal
82	normal
48	normal
83	normal
63	normal
42	normal
74	normal
36	normal
58	normal
83	normal
67	normal
95	normal
65	normal
38	normal
49	normal
35	normal
17	normal
10	normal
42	normal
1	normal
52	normal
37	normal
86	normal
85	normal
13	normal
53	normal
62	normal
23	normal
37	normal
9	normal
56	normal
71	normal
4	normal
10	normal
85	normal
98	normal
28	normal
8	normal
30	normal
20	normal
39	normal
96	normal
92	normal
24	normal
37	normal
3	normal
20	normal
84	normal
7	normal
63	normal
76	normal
23	normal
51	normal
49	normal
96	normal
57	normal
62	normal
61	normal
37	normal
86	normal
85	normal
0	normal
25	normal
37	normal
87	normal
46	normal
20	normal
61	normal
78	normal
92	normal
55	normal
56	normal
36	normal
54	normal
71	normal
9	normal
64	normal
67	normal
41	normal
17	normal
67	normal
31	normal
59	normal
75	normal
18	normal
25	normal
16	normal
35	normal
27	normal
83	normal
35	normal
29	normal
19	normal
60	normal
27	normal
86	normal
24	normal
9	normal
6	normal
19	normal
22	normal
32	normal
25	normal
85	normal
26	normal
27	normal
85	normal
98	normal
10	normal
25	normal
48	normal
8	normal
45	normal
32	normal
63	normal
73	normal
19	normal
49	normal
83	normal
83	normal
19	normal
30	normal
29	normal
9	normal
33	normal
7	normal
61	normal
14	normal
10	normal
38	normal
18	normal
93	normal
37	normal
65	normal
40	normal
87	normal
50	normal
79	normal
35	normal
65	normal
0	normal
27	normal
32	normal
19	normal
55	normal
73	normal
13	normal
37	normal
87	normal
67	normal
39	normal
4	normal
12	normal
0	normal
95	normal
32	normal
12	normal
9	normal
37	normal
98	normal
78	normal
52	normal
49	normal
89	normal
40	normal
76	normal
94	normal
23	normal
5	normal
7	normal
14	normal
94	normal
84	normal
16	normal
22	normal
66	normal
18	normal
52	normal
65	normal
71	normal
82	normal
6	normal
65	normal
60	normal
93	normal
68	normal
76	normal
85	normal
74	normal
14	normal
49	normal
19	normal
74	normal
76	normal
43	normal
26	normal
50	normal
10	normal
16	normal
28	normal
33	normal
64	normal
32	normal
70	normal
63	normal
66	normal
18	normal
38	normal
12	normal
27	normal
63	normal
3	normal
94	normal
5	normal
77	normal
14	normal
23	normal
25	normal
73	normal
59	normal
6	normal
89	normal
31	normal
48	normal
39	normal
25	normal
87	normal
94	normal
76	normal
64	normal
42	normal
37	normal
26	normal
92	normal
86	normal
89	normal
74	normal
77	normal
36	normal
88	normal
66	normal
49	normal
68	normal
23	normal
12	normal
14	normal
36	normal
67	normal
17	normal
18	normal
85	normal
1	normal
35	normal
98	normal
75	normal
95	normal
62	normal
85	normal
86	normal
90	normal
12	normal
49	normal
8	normal
65	normal
93	normal
84	normal
93	normal
37	normal
44	normal
98	normal
97	normal
52	normal
95	normal
74	normal
40	normal
66	normal
72	normal
13	normal
41	normal
79	normal
33	normal
38	normal
1	normal
48	normal
36	normal
12	normal
50	normal
74	normal
96	normal
65	normal
72	normal
57	normal
78	normal
27	normal
47	normal
69	normal
51	normal
46	normal
63	normal
28	normal
80	normal
50	normal
24	normal
76	normal
61	normal
64	normal
67	normal
79	normal
19	normal
43	normal
59	normal
14	normal
62	normal
43	normal
20	normal
42	normal
7	normal
65	normal
65	normal
89	normal
16	normal
84	normal
12	normal
50	normal
24	normal
21	normal
81	normal
55	normal
45	normal
47	normal
5	normal
53	normal
55	normal
68	normal
6	normal
81	normal
96	normal
21	normal
70	normal
27	normal
66	normal
53	normal
91	normal
4	normal
13	normal
50	normal
9	normal
6	normal
20	normal
31	normal
80	normal
74	normal
32	normal
4	normal
55	normal
49	normal
59	normal
3	normal
92	normal
38	normal
15	normal
74	normal
27	normal
39	normal
89	normal
20	normal
8	normal
80	normal
74	normal
48	normal
19	normal
7	normal
45	normal
19	normal
73	normal
7	normal
42	normal
40	normal
13	normal
86	normal
51	normal
18	normal
71	normal
68	normal
65	normal
50	normal
17	normal
75	normal
23	normal
77	normal
32	normal
80	normal
62	normal
14	normal
6	normal
30	normal
39	normal
84	normal
24	normal
48	normal
92	normal
70	normal
26	normal
75	normal
54	normal
4	normal
22	normal
86	normal
34	normal
14	normal
70	normal
55	normal
78	normal
89	normal
21	normal
3	normal
27	normal
54	normal
64	normal
16	normal
88	normal
60	normal
1	normal
60	normal
72	normal
64	normal
89	normal
76	normal
66	normal
24	normal
2	normal
27	normal
92	normal
29	normal
75	normal
63	normal
26	normal
46	normal
77	normal
86	normal
76	normal
97	normal
51	normal
14	normal
71	normal
79	normal
89	normal
38	normal
96	normal
16	normal
32	normal
98	normal
26	normal
6	normal
68	normal
24	normal
27	normal
28	normal
64	normal
80	normal
40	normal
81	normal
2	normal
59	normal
64	normal
86	normal
45	normal
24	normal
22	normal
6	normal
73	normal
47	normal
31	normal
51	normal
34	normal
95	normal
53	normal
10	normal
57	normal
85	normal
1	normal
73	normal
14	normal
36	normal
38	normal
97	normal
33	normal
2	normal
89	normal
2	normal
89	normal
81	normal
70	normal
9	normal
64	normal
71	normal
97	normal
81	normal
49	normal
42	normal
19	normal
33	normal
54	normal
16	normal
31	normal
15	normal
34	normal
24	normal
26	normal
49	normal
81	normal
28	normal
12	normal
58	normal
60	normal
72	normal
38	normal
44	normal
93	normal
24	normal
63	normal
78	normal
58	normal
18	normal
8	normal
87	normal
77	normal
92	normal
79	normal
15	normal
9	normal
66	normal
51	normal
87	normal
80	normal
95	normal
34	normal
8	normal
17	normal
55	normal
44	normal
81	normal
54	normal
82	normal
43	normal
13	normal
49	normal
21	normal
29	normal
54	normal
20	normal
51	normal
64	normal
56	normal
8	normal
75	normal
91	normal
32	normal
14	normal
35	normal
58	normal
57	normal
59	normal
52	normal
68	normal
52	normal
71	normal
51	normal
6	normal
84	normal
85	normal
85	normal
19	normal
61	normal
5	normal
12	normal
71	normal
43	normal
55	normal
57	normal
78	normal
5	normal
71	normal
91	normal
63	normal
55	normal
48	normal
75	normal
43	normal
12	normal
10	normal
64	normal
59	normal
6	normal
76	normal
38	normal
51	normal
33	normal
37	normal
40	normal
37	normal
30	normal
54	normal
48	normal
50	normal
9	normal
23	normal
14	normal
13	normal
68	normal
2	normal
39	normal
17	normal
85	normal
48	normal
38	normal
82	normal
12	normal
39	normal
57	normal
45	normal
83	normal
86	normal
63	normal
67	normal
6	normal
51	normal
80	normal
67	normal
18	normal
32	normal
83	normal
42	normal
27	normal
84	normal
46	normal
13	normal
6	normal
14	normal
34	normal
19	normal
38	normal
61	normal
61	normal
12	normal
90	normal
82	normal
4	normal
21	normal
4	normal
30	normal
9	normal
92	normal
81	normal
33	normal
11	normal
45	normal
22	normal
91	normal
84	normal
90	normal
72	normal
79	normal
37	normal
55	normal
40	normal
16	normal
82	normal
84	normal
73	normal
21	normal
65	normal
63	normal
27	normal
0	normal
57	normal
5	normal
51	normal
56	normal
21	normal
52	normal
10	normal
49	normal
97	normal
27	normal
73	normal
19	normal
10	normal
31	normal
10	normal
94	normal
37	normal
78	normal
69	normal
91	normal
67	normal
56	normal
45	normal
48	normal
90	normal
85	normal
43	normal
42	normal
89	normal
11	normal
27	normal
51	normal
25	normal
71	normal
71	normal
20	normal
80	normal
75	normal
40	normal
24	normal
96	normal
80	normal
69	normal
74	normal
64	normal
58	normal
21	normal
34	normal
95	normal
86	normal
50	normal
2	normal
96	normal
81	normal
95	normal
11	normal
23	normal
87	normal
61	normal
51	normal
60	normal
48	normal
87	normal
48	normal
78	normal
33	normal
42	normal
6	normal
31	normal
80	normal
95	normal
61	normal
30	normal
88	normal
63	normal
27	normal
43	normal
33	normal
82	normal
10	normal
61	normal
74	normal
90	normal
29	normal
19	normal
37	normal
14	normal
29	normal
35	normal
61	normal
45	normal
97	normal
69	normal
89	normal
93	normal
22	normal
28	normal
