# Supplementary material for: Predicting sequence-specific amplification efficiency in multi-template PCR with deep learning
Source: Nat Commun. 2025 Oct 16;16:9187. doi: 10.1038/s41467-025-64221-4 (PMC12533003; doi:10.1038/s41467-025-64221-4)
Supplement: Supplementary file 4 — Source data [file 41467_2025_64221_MOESM4_ESM.zip › Supp.Fig. 12/Koch_et_al_0_motif_positions_histogram_data.csv]

val	cat
7	bot
96	bot
31	bot
11	bot
90	bot
7	bot
16	bot
42	bot
5	bot
57	bot
1	bot
14	bot
27	bot
36	bot
44	bot
1	bot
70	bot
84	bot
31	bot
44	bot
1	bot
83	bot
95	bot
4	bot
9	bot
10	bot
16	bot
8	bot
6	bot
87	bot
90	bot
3	bot
1	bot
0	bot
67	bot
48	bot
4	bot
55	bot
76	bot
37	bot
59	bot
87	bot
72	bot
69	bot
77	bot
35	bot
63	bot
33	bot
18	bot
8	bot
48	bot
84	bot
53	bot
24	bot
1	bot
45	bot
19	bot
16	bot
15	bot
20	bot
4	bot
33	bot
51	bot
21	bot
60	bot
2	bot
0	bot
62	bot
25	bot
42	bot
29	bot
25	bot
40	bot
15	bot
24	bot
74	bot
22	bot
11	bot
20	bot
3	bot
0	bot
31	bot
8	bot
35	bot
30	bot
83	bot
91	bot
0	bot
93	bot
4	bot
66	bot
29	bot
40	bot
24	bot
18	bot
42	bot
52	bot
36	bot
67	normal
29	normal
87	normal
85	normal
30	normal
17	normal
20	normal
92	normal
79	normal
13	normal
37	normal
64	normal
44	normal
57	normal
30	normal
53	normal
64	normal
24	normal
49	normal
32	normal
49	normal
33	normal
30	normal
49	normal
36	normal
5	normal
29	normal
48	normal
62	normal
17	normal
62	normal
75	normal
11	normal
33	normal
55	normal
83	normal
94	normal
90	normal
87	normal
34	normal
90	normal
72	normal
48	normal
80	normal
58	normal
90	normal
55	normal
59	normal
75	normal
24	normal
20	normal
32	normal
64	normal
91	normal
54	normal
21	normal
39	normal
74	normal
32	normal
38	normal
94	normal
11	normal
91	normal
27	normal
71	normal
83	normal
24	normal
29	normal
62	normal
25	normal
47	normal
65	normal
5	normal
4	normal
64	normal
93	normal
84	normal
66	normal
22	normal
27	normal
59	normal
22	normal
53	normal
48	normal
53	normal
42	normal
19	normal
55	normal
62	normal
33	normal
57	normal
19	normal
13	normal
8	normal
66	normal
69	normal
63	normal
76	normal
60	normal
48	normal
60	normal
5	normal
6	normal
32	normal
23	normal
56	normal
27	normal
64	normal
71	normal
32	normal
38	normal
21	normal
86	normal
89	normal
96	normal
75	normal
79	normal
44	normal
31	normal
14	normal
94	normal
78	normal
23	normal
45	normal
53	normal
29	normal
24	normal
46	normal
23	normal
88	normal
92	normal
9	normal
49	normal
59	normal
84	normal
93	normal
44	normal
49	normal
67	normal
25	normal
48	normal
54	normal
59	normal
83	normal
64	normal
15	normal
78	normal
16	normal
84	normal
82	normal
70	normal
34	normal
61	normal
70	normal
87	normal
16	normal
24	normal
67	normal
11	normal
63	normal
33	normal
82	normal
84	normal
65	normal
95	normal
20	normal
95	normal
79	normal
66	normal
47	normal
61	normal
49	normal
43	normal
93	normal
5	normal
28	normal
56	normal
4	normal
6	normal
34	normal
46	normal
12	normal
61	normal
27	normal
5	normal
39	normal
62	normal
84	normal
54	normal
45	normal
31	normal
76	normal
19	normal
57	normal
88	normal
71	normal
3	normal
16	normal
57	normal
50	normal
79	normal
64	normal
60	normal
39	normal
73	normal
29	normal
34	normal
37	normal
45	normal
84	normal
38	normal
59	normal
71	normal
36	normal
70	normal
71	normal
77	normal
20	normal
56	normal
23	normal
75	normal
82	normal
82	normal
16	normal
66	normal
63	normal
73	normal
85	normal
51	normal
8	normal
77	normal
23	normal
39	normal
78	normal
7	normal
45	normal
46	normal
51	normal
42	normal
30	normal
42	normal
26	normal
29	normal
32	normal
19	normal
91	normal
73	normal
59	normal
31	normal
78	normal
81	normal
20	normal
85	normal
51	normal
71	normal
88	normal
45	normal
91	normal
3	normal
91	normal
86	normal
26	normal
89	normal
34	normal
9	normal
4	normal
4	normal
0	normal
45	normal
75	normal
41	normal
80	normal
63	normal
61	normal
64	normal
28	normal
88	normal
28	normal
31	normal
2	normal
96	normal
8	normal
11	normal
63	normal
9	normal
59	normal
56	normal
88	normal
93	normal
25	normal
30	normal
64	normal
61	normal
7	normal
49	normal
96	normal
81	normal
60	normal
72	normal
53	normal
86	normal
96	normal
58	normal
75	normal
88	normal
9	normal
84	normal
58	normal
71	normal
23	normal
56	normal
69	normal
22	normal
76	normal
30	normal
69	normal
15	normal
73	normal
0	normal
81	normal
36	normal
62	normal
69	normal
23	normal
69	normal
56	normal
10	normal
55	normal
23	normal
45	normal
28	normal
22	normal
25	normal
47	normal
64	normal
4	normal
0	normal
27	normal
94	normal
93	normal
80	normal
77	normal
69	normal
96	normal
10	normal
49	normal
40	normal
29	normal
53	normal
59	normal
51	normal
19	normal
96	normal
39	normal
24	normal
85	normal
44	normal
93	normal
81	normal
33	normal
17	normal
28	normal
91	normal
33	normal
57	normal
11	normal
93	normal
55	normal
55	normal
64	normal
27	normal
88	normal
35	normal
14	normal
56	normal
46	normal
86	normal
69	normal
20	normal
51	normal
29	normal
55	normal
0	normal
93	normal
39	normal
87	normal
64	normal
15	normal
6	normal
12	normal
12	normal
91	normal
96	normal
89	normal
10	normal
67	normal
1	normal
20	normal
71	normal
74	normal
17	normal
13	normal
50	normal
2	normal
1	normal
68	normal
14	normal
77	normal
34	normal
56	normal
31	normal
20	normal
20	normal
77	normal
50	normal
7	normal
4	normal
3	normal
47	normal
1	normal
49	normal
3	normal
70	normal
40	normal
1	normal
45	normal
71	normal
18	normal
82	normal
27	normal
78	normal
22	normal
27	normal
23	normal
40	normal
6	normal
87	normal
24	normal
12	normal
50	normal
25	normal
17	normal
61	normal
40	normal
49	normal
69	normal
78	normal
56	normal
56	normal
0	normal
0	normal
70	normal
6	normal
8	normal
71	normal
39	normal
76	normal
46	normal
68	normal
24	normal
79	normal
48	normal
10	normal
83	normal
84	normal
90	normal
39	normal
68	normal
20	normal
81	normal
15	normal
57	normal
12	normal
62	normal
14	normal
52	normal
60	normal
71	normal
22	normal
42	normal
40	normal
59	normal
62	normal
2	normal
47	normal
61	normal
90	normal
22	normal
18	normal
45	normal
72	normal
88	normal
82	normal
55	normal
45	normal
66	normal
43	normal
48	normal
51	normal
9	normal
36	normal
22	normal
25	normal
53	normal
64	normal
73	normal
10	normal
53	normal
48	normal
48	normal
36	normal
16	normal
36	normal
31	normal
39	normal
85	normal
10	normal
20	normal
30	normal
50	normal
71	normal
57	normal
62	normal
75	normal
46	normal
76	normal
84	normal
16	normal
15	normal
64	normal
64	normal
45	normal
53	normal
5	normal
74	normal
73	normal
47	normal
24	normal
91	normal
30	normal
13	normal
15	normal
13	normal
49	normal
95	normal
13	normal
9	normal
89	normal
37	normal
61	normal
91	normal
72	normal
79	normal
91	normal
69	normal
80	normal
37	normal
80	normal
10	normal
62	normal
32	normal
90	normal
35	normal
87	normal
48	normal
7	normal
15	normal
91	normal
5	normal
91	normal
16	normal
52	normal
3	normal
10	normal
30	normal
88	normal
17	normal
2	normal
18	normal
22	normal
72	normal
46	normal
63	normal
19	normal
54	normal
23	normal
44	normal
72	normal
66	normal
14	normal
71	normal
22	normal
26	normal
35	normal
40	normal
37	normal
61	normal
96	normal
95	normal
83	normal
63	normal
40	normal
70	normal
10	normal
84	normal
41	normal
68	normal
9	normal
8	normal
56	normal
31	normal
40	normal
82	normal
48	normal
21	normal
10	normal
8	normal
65	normal
22	normal
44	normal
3	normal
0	normal
17	normal
66	normal
82	normal
23	normal
60	normal
90	normal
16	normal
30	normal
92	normal
66	normal
71	normal
66	normal
4	normal
15	normal
37	normal
63	normal
63	normal
41	normal
12	normal
45	normal
36	normal
20	normal
25	normal
31	normal
60	normal
63	normal
36	normal
95	normal
9	normal
53	normal
62	normal
39	normal
73	normal
90	normal
49	normal
77	normal
90	normal
12	normal
91	normal
76	normal
34	normal
51	normal
20	normal
14	normal
57	normal
52	normal
28	normal
71	normal
86	normal
76	normal
38	normal
89	normal
25	normal
51	normal
19	normal
80	normal
3	normal
0	normal
35	normal
29	normal
69	normal
87	normal
19	normal
57	normal
86	normal
7	normal
69	normal
63	normal
9	normal
29	normal
13	normal
53	normal
65	normal
91	normal
12	normal
22	normal
43	normal
59	normal
89	normal
89	normal
27	normal
37	normal
94	normal
96	normal
12	normal
55	normal
80	normal
46	normal
90	normal
28	normal
38	normal
91	normal
72	normal
52	normal
89	normal
59	normal
37	normal
64	normal
76	normal
80	normal
5	normal
16	normal
21	normal
53	normal
95	normal
59	normal
25	normal
12	normal
27	normal
69	normal
58	normal
77	normal
84	normal
87	normal
55	normal
19	normal
38	normal
95	normal
88	normal
62	normal
87	normal
4	normal
84	normal
13	normal
64	normal
91	normal
29	normal
31	normal
44	normal
32	normal
56	normal
77	normal
55	normal
37	normal
5	normal
58	normal
64	normal
5	normal
12	normal
4	normal
2	normal
5	normal
84	normal
16	normal
61	normal
1	normal
78	normal
81	normal
7	normal
93	normal
10	normal
17	normal
82	normal
34	normal
46	normal
26	normal
24	normal
80	normal
60	normal
79	normal
67	normal
64	normal
32	normal
50	normal
96	normal
88	normal
20	normal
0	normal
41	normal
60	normal
33	normal
3	normal
16	normal
21	normal
91	normal
94	normal
62	normal
43	normal
66	normal
51	normal
42	normal
76	normal
37	normal
10	normal
80	normal
60	normal
65	normal
21	normal
40	normal
30	normal
58	normal
5	normal
75	normal
93	normal
2	normal
85	normal
71	normal
94	normal
36	normal
60	normal
3	normal
68	normal
35	normal
92	normal
58	normal
19	normal
77	normal
55	normal
71	normal
90	normal
13	normal
29	normal
58	normal
44	normal
84	normal
14	normal
44	normal
60	normal
76	normal
84	normal
82	normal
58	normal
42	normal
67	normal
50	normal
55	normal
60	normal
52	normal
4	normal
52	normal
47	normal
53	normal
24	normal
86	normal
61	normal
82	normal
46	normal
51	normal
60	normal
36	normal
5	normal
20	normal
64	normal
50	normal
44	normal
85	normal
75	normal
25	normal
51	normal
83	normal
88	normal
63	normal
71	normal
36	normal
32	normal
33	normal
31	normal
74	normal
80	normal
78	normal
65	normal
26	normal
40	normal
28	normal
30	normal
53	normal
13	normal
51	normal
80	normal
76	normal
80	normal
66	normal
58	normal
63	normal
43	normal
16	normal
96	normal
12	normal
32	normal
44	normal
93	normal
64	normal
75	normal
72	normal
31	normal
64	normal
72	normal
83	normal
32	normal
84	normal
90	normal
95	normal
82	normal
63	normal
30	normal
17	normal
53	normal
67	normal
86	normal
9	normal
24	normal
27	normal
83	normal
76	normal
53	normal
77	normal
90	normal
66	normal
54	normal
72	normal
16	normal
92	normal
16	normal
71	normal
85	normal
49	normal
33	normal
5	normal
66	normal
96	normal
31	normal
39	normal
41	normal
30	normal
90	normal
84	normal
13	normal
27	normal
60	normal
57	normal
62	normal
51	normal
16	normal
56	normal
81	normal
94	normal
77	normal
16	normal
55	normal
49	normal
82	normal
58	normal
25	normal
9	normal
17	normal
63	normal
38	normal
58	normal
19	normal
57	normal
16	normal
19	normal
42	normal
38	normal
26	normal
52	normal
45	normal
64	normal
51	normal
61	normal
53	normal
44	normal
91	normal
73	normal
80	normal
61	normal
53	normal
85	normal
61	normal
95	normal
89	normal
18	normal
60	normal
6	normal
87	normal
20	normal
58	normal
74	normal
12	normal
36	normal
72	normal
62	normal
75	normal
82	normal
94	normal
59	normal
71	normal
71	normal
76	normal
86	normal
36	normal
45	normal
47	normal
1	normal
47	normal
45	normal
81	normal
32	normal
37	normal
43	normal
40	normal
45	normal
14	normal
17	normal
12	normal
55	normal
29	normal
29	normal
46	normal
87	normal
5	normal
6	normal
73	normal
73	normal
56	normal
27	normal
32	normal
35	normal
86	normal
46	normal
9	normal
45	normal
96	normal
44	normal
8	normal
42	normal
73	normal
20	normal
8	normal
51	normal
46	normal
27	normal
81	normal
35	normal
18	normal
35	normal
53	normal
12	normal
76	normal
48	normal
51	normal
9	normal
11	normal
45	normal
50	normal
74	normal
87	normal
3	normal
62	normal
42	normal
23	normal
48	normal
80	normal
17	normal
13	normal
36	normal
89	normal
71	normal
88	normal
20	normal
37	normal
30	normal
37	normal
62	normal
94	normal
44	normal
22	normal
83	normal
6	normal
19	normal
50	normal
7	normal
9	normal
83	normal
95	normal
10	normal
18	normal
14	normal
4	normal
42	normal
95	normal
92	normal
19	normal
11	normal
1	normal
43	normal
27	normal
68	normal
22	normal
52	normal
26	normal
71	normal
11	normal
8	normal
51	normal
24	normal
16	normal
95	normal
16	normal
83	normal
20	normal
63	normal
10	normal
13	normal
26	normal
45	normal
23	normal
95	normal
14	normal
49	normal
35	normal
19	normal
53	normal
14	normal
28	normal
50	normal
6	normal
32	normal
85	normal
54	normal
46	normal
84	normal
43	normal
86	normal
46	normal
56	normal
16	normal
36	normal
7	normal
94	normal
96	normal
12	normal
54	normal
68	normal
19	normal
64	normal
31	normal
81	normal
7	normal
31	normal
93	normal
40	normal
62	normal
2	normal
67	normal
48	normal
59	normal
5	normal
12	normal
1	normal
77	normal
35	normal
46	normal
40	normal
44	normal
91	normal
78	normal
8	normal
20	normal
16	normal
57	normal
82	normal
65	normal
78	normal
82	normal
59	normal
64	normal
75	normal
0	normal
50	normal
10	normal
76	normal
31	normal
39	normal
88	normal
93	normal
15	normal
82	normal
57	normal
60	normal
64	normal
4	normal
4	normal
70	normal
19	normal
55	normal
20	normal
21	normal
11	normal
49	normal
30	normal
80	normal
54	normal
88	normal
82	normal
36	normal
48	normal
60	normal
29	normal
36	normal
83	normal
49	normal
59	normal
95	normal
21	normal
18	normal
64	normal
73	normal
77	normal
9	normal
47	normal
14	normal
2	normal
84	normal
45	normal
12	normal
93	normal
50	normal
54	normal
17	normal
71	normal
74	normal
58	normal
12	normal
93	normal
41	normal
90	normal
18	normal
4	normal
10	normal
1	normal
57	normal
59	normal
23	normal
94	normal
5	normal
64	normal
62	normal
69	normal
92	normal
48	normal
53	normal
66	normal
83	normal
34	normal
27	normal
70	normal
41	normal
5	normal
38	normal
57	normal
74	normal
24	normal
37	normal
52	normal
6	normal
80	normal
15	normal
16	normal
87	normal
25	normal
14	normal
32	normal
96	normal
88	normal
57	normal
87	normal
59	normal
45	normal
38	normal
26	normal
95	normal
44	normal
31	normal
71	normal
79	normal
89	normal
21	normal
47	normal
57	normal
17	normal
41	normal
26	normal
59	normal
72	normal
76	normal
49	normal
21	normal
21	normal
29	normal
87	normal
81	normal
40	normal
10	normal
92	normal
96	normal
46	normal
65	normal
8	normal
45	normal
48	normal
71	normal
70	normal
60	normal
53	normal
34	normal
10	normal
16	normal
53	normal
53	normal
45	normal
91	normal
27	normal
38	normal
86	normal
16	normal
39	normal
52	normal
29	normal
83	normal
55	normal
59	normal
58	normal
65	normal
70	normal
60	normal
88	normal
16	normal
46	normal
80	normal
82	normal
61	normal
86	normal
32	normal
62	normal
48	normal
8	normal
42	normal
7	normal
71	normal
92	normal
95	normal
75	normal
28	normal
21	normal
6	normal
64	normal
86	normal
61	normal
81	normal
5	normal
76	normal
15	normal
17	normal
33	normal
28	normal
55	normal
34	normal
53	normal
6	normal
15	normal
12	normal
72	normal
75	normal
44	normal
37	normal
28	normal
78	normal
49	normal
72	normal
79	normal
95	normal
78	normal
12	normal
91	normal
44	normal
24	normal
8	normal
66	normal
8	normal
61	normal
10	normal
3	normal
63	normal
48	normal
77	normal
26	normal
0	normal
15	normal
91	normal
49	normal
54	normal
74	normal
57	normal
7	normal
5	normal
70	normal
69	normal
39	normal
4	normal
22	normal
68	normal
9	normal
70	normal
77	normal
82	normal
5	normal
79	normal
85	normal
90	normal
87	normal
7	normal
57	normal
90	normal
79	normal
30	normal
59	normal
19	normal
24	normal
65	normal
95	normal
72	normal
93	normal
18	normal
39	normal
77	normal
31	normal
53	normal
84	normal
45	normal
53	normal
53	normal
67	normal
34	normal
12	normal
65	normal
21	normal
15	normal
41	normal
95	normal
10	normal
12	normal
48	normal
79	normal
80	normal
39	normal
75	normal
16	normal
11	normal
31	normal
13	normal
23	normal
96	normal
57	normal
83	normal
42	normal
47	normal
59	normal
37	normal
91	normal
31	normal
57	normal
43	normal
39	normal
68	normal
1	normal
18	normal
80	normal
11	normal
15	normal
54	normal
84	normal
85	normal
71	normal
22	normal
90	normal
9	normal
32	normal
56	normal
72	normal
42	normal
80	normal
90	normal
89	normal
94	normal
19	normal
86	normal
1	normal
6	normal
61	normal
56	normal
4	normal
46	normal
84	normal
56	normal
96	normal
65	normal
70	normal
42	normal
47	normal
67	normal
77	normal
69	normal
23	normal
39	normal
26	normal
39	normal
78	normal
43	normal
91	normal
51	normal
55	normal
80	normal
59	normal
64	normal
39	normal
48	normal
42	normal
69	normal
27	normal
94	normal
90	normal
56	normal
9	normal
79	normal
45	normal
42	normal
14	normal
26	normal
41	normal
34	normal
68	normal
67	normal
92	normal
4	normal
37	normal
92	normal
84	normal
31	normal
43	normal
33	normal
96	normal
87	normal
33	normal
69	normal
25	normal
41	normal
50	normal
62	normal
29	normal
81	normal
70	normal
73	normal
85	normal
29	normal
74	normal
80	normal
18	normal
55	normal
64	normal
9	normal
38	normal
27	normal
81	normal
48	normal
75	normal
33	normal
26	normal
37	normal
86	normal
74	normal
41	normal
32	normal
63	normal
34	normal
26	normal
57	normal
42	normal
44	normal
13	normal
93	normal
10	normal
39	normal
81	normal
27	normal
0	normal
89	normal
52	normal
67	normal
23	normal
87	normal
59	normal
62	normal
5	normal
40	normal
63	normal
95	normal
41	normal
46	normal
27	normal
31	normal
50	normal
37	normal
31	normal
89	normal
16	normal
56	normal
87	normal
85	normal
23	normal
72	normal
87	normal
83	normal
82	normal
13	normal
14	normal
19	normal
78	normal
48	normal
71	normal
89	normal
41	normal
69	normal
41	normal
34	normal
65	normal
70	normal
70	normal
77	normal
4	normal
59	normal
27	normal
29	normal
8	normal
42	normal
72	normal
88	normal
34	normal
51	normal
58	normal
60	normal
48	normal
42	normal
26	normal
51	normal
17	normal
19	normal
5	normal
83	normal
37	normal
45	normal
24	normal
65	normal
88	normal
75	normal
78	normal
88	normal
56	normal
76	normal
80	normal
41	normal
82	normal
43	normal
36	normal
82	normal
76	normal
88	normal
46	normal
36	normal
63	normal
55	normal
34	normal
12	normal
17	normal
41	normal
35	normal
47	normal
66	normal
11	normal
67	normal
20	normal
53	normal
6	normal
79	normal
14	normal
63	normal
32	normal
47	normal
67	normal
41	normal
59	normal
64	normal
64	normal
83	normal
49	normal
64	normal
48	normal
38	normal
56	normal
32	normal
45	normal
64	normal
95	normal
7	normal
93	normal
1	normal
5	normal
1	normal
33	normal
82	normal
40	normal
35	normal
34	normal
22	normal
71	normal
30	normal
64	normal
17	normal
25	normal
73	normal
5	normal
7	normal
36	normal
38	normal
79	normal
83	normal
92	normal
8	normal
26	normal
95	normal
32	normal
46	normal
93	normal
58	normal
47	normal
65	normal
42	normal
59	normal
19	normal
32	normal
25	normal
49	normal
37	normal
42	normal
93	normal
11	normal
75	normal
62	normal
55	normal
68	normal
58	normal
29	normal
89	normal
89	normal
14	normal
54	normal
9	normal
5	normal
8	normal
63	normal
16	normal
58	normal
24	normal
19	normal
64	normal
10	normal
85	normal
53	normal
27	normal
94	normal
19	normal
7	normal
65	normal
88	normal
82	normal
44	normal
56	normal
55	normal
55	normal
95	normal
12	normal
42	normal
2	normal
10	normal
96	normal
22	normal
6	normal
0	normal
31	normal
51	normal
34	normal
55	normal
72	normal
87	normal
46	normal
65	normal
84	normal
80	normal
7	normal
78	normal
66	normal
38	normal
54	normal
42	normal
93	normal
11	normal
6	normal
26	normal
22	normal
69	normal
46	normal
80	normal
12	normal
5	normal
45	normal
43	normal
93	normal
26	normal
76	normal
6	normal
71	normal
8	normal
9	normal
90	normal
3	normal
32	normal
64	normal
17	normal
56	normal
42	normal
35	normal
71	normal
41	normal
76	normal
26	normal
53	normal
68	normal
80	normal
90	normal
70	normal
57	normal
4	normal
39	normal
58	normal
13	normal
15	normal
39	normal
96	normal
94	normal
39	normal
83	normal
40	normal
96	normal
74	normal
88	normal
19	normal
58	normal
27	normal
21	normal
33	normal
53	normal
42	normal
3	normal
91	normal
11	normal
23	normal
77	normal
68	normal
11	normal
13	normal
46	normal
33	normal
68	normal
86	normal
59	normal
35	normal
92	normal
73	normal
3	normal
[truncated: 676 more rows]
