# Supplementary material for: Predicting sequence-specific amplification efficiency in multi-template PCR with deep learning
Source: Nat Commun. 2025 Oct 16;16:9187. doi: 10.1038/s41467-025-64221-4 (PMC12533003; doi:10.1038/s41467-025-64221-4)
Supplement: Supplementary file 4 — Source data [file 41467_2025_64221_MOESM4_ESM.zip › Supp.Fig. 12/Song_et_al_0_motif_positions_histogram_data.csv]

val	cat
70	bot
71	bot
74	bot
84	bot
132	bot
159	bot
79	bot
144	bot
157	bot
158	bot
159	bot
74	bot
76	bot
77	bot
63	bot
67	bot
55	bot
123	bot
126	bot
147	bot
148	bot
138	bot
27	bot
114	bot
17	bot
101	bot
66	bot
67	bot
98	bot
30	bot
31	bot
133	bot
17	bot
68	bot
69	bot
120	bot
100	bot
104	bot
159	bot
123	bot
129	bot
108	bot
153	bot
46	bot
47	bot
48	bot
50	bot
85	bot
86	bot
94	bot
53	bot
131	bot
159	bot
154	bot
157	bot
19	bot
42	bot
54	bot
124	bot
144	bot
135	bot
37	bot
32	bot
44	bot
122	bot
102	bot
152	bot
153	bot
156	bot
138	bot
41	bot
83	bot
139	bot
123	bot
146	bot
88	bot
59	bot
60	bot
68	bot
132	bot
156	bot
85	bot
75	bot
76	bot
77	bot
113	bot
21	bot
22	bot
34	bot
108	bot
18	bot
122	bot
148	bot
150	bot
151	bot
152	bot
154	bot
155	bot
147	bot
41	bot
129	bot
145	bot
49	bot
132	bot
135	bot
138	bot
144	bot
63	bot
108	bot
27	bot
28	bot
29	bot
37	bot
38	bot
41	bot
154	bot
156	bot
158	bot
156	bot
69	bot
71	bot
141	bot
60	bot
124	bot
125	bot
65	bot
157	bot
29	bot
49	bot
75	bot
49	bot
139	bot
140	bot
158	bot
48	bot
123	bot
146	bot
67	bot
69	bot
118	bot
129	bot
89	bot
132	bot
158	bot
145	bot
146	bot
156	bot
80	bot
99	bot
120	bot
36	bot
42	bot
64	bot
34	bot
36	bot
71	bot
72	bot
76	bot
42	bot
58	bot
94	bot
152	bot
154	bot
29	bot
30	bot
79	bot
80	bot
60	bot
77	bot
122	bot
123	bot
93	bot
94	bot
117	bot
119	bot
137	bot
105	bot
106	bot
119	bot
148	bot
127	bot
122	bot
123	bot
27	bot
111	bot
147	bot
100	bot
101	bot
30	bot
156	bot
93	bot
109	bot
110	bot
145	bot
148	bot
151	bot
152	bot
38	bot
51	bot
80	bot
81	bot
126	bot
54	bot
50	bot
93	bot
135	bot
136	bot
37	bot
38	bot
39	bot
105	bot
107	bot
31	bot
130	bot
19	bot
31	bot
97	bot
24	bot
33	bot
34	bot
133	bot
135	bot
74	bot
159	bot
39	bot
79	bot
108	bot
117	bot
158	bot
40	bot
41	bot
132	bot
31	bot
130	bot
85	bot
87	bot
88	bot
91	bot
92	bot
38	bot
94	bot
95	bot
104	bot
70	bot
71	bot
9	bot
77	bot
9	bot
63	bot
40	bot
154	bot
64	bot
85	bot
88	bot
115	bot
65	bot
114	bot
124	bot
126	bot
127	bot
40	bot
57	bot
83	bot
61	bot
80	bot
13	bot
14	bot
15	bot
20	bot
139	bot
22	bot
83	bot
44	bot
47	bot
24	bot
97	bot
17	bot
51	bot
156	bot
144	bot
89	bot
157	bot
9	bot
11	bot
11	bot
13	bot
124	bot
62	bot
53	bot
136	bot
110	bot
111	bot
86	bot
149	bot
157	bot
158	bot
159	bot
131	bot
76	bot
156	bot
92	bot
25	bot
62	bot
63	bot
65	bot
66	bot
153	bot
154	bot
51	bot
151	bot
153	bot
40	bot
110	bot
111	bot
114	bot
138	bot
87	bot
88	bot
123	bot
125	bot
126	bot
15	bot
103	bot
110	bot
113	bot
114	bot
154	bot
59	bot
60	bot
83	bot
86	bot
101	bot
109	bot
131	bot
134	bot
24	bot
109	bot
127	bot
132	bot
133	bot
49	bot
52	bot
53	bot
115	bot
66	bot
128	bot
129	bot
111	bot
113	bot
114	bot
36	bot
103	bot
49	bot
120	bot
85	bot
148	bot
68	bot
69	bot
85	bot
97	bot
129	bot
72	bot
100	bot
101	bot
104	bot
157	bot
33	bot
128	bot
80	bot
48	bot
116	bot
148	bot
83	bot
102	bot
18	bot
114	bot
67	bot
71	bot
82	bot
23	bot
24	bot
47	bot
157	bot
158	bot
159	bot
65	bot
96	bot
158	bot
133	bot
72	bot
73	bot
134	bot
135	bot
155	bot
39	bot
40	bot
31	bot
97	bot
99	bot
113	bot
140	bot
10	bot
11	bot
12	bot
62	bot
81	bot
30	bot
10	bot
11	bot
28	bot
63	bot
87	bot
88	bot
52	bot
103	bot
112	bot
113	bot
143	bot
34	bot
108	bot
85	bot
158	bot
159	bot
80	bot
124	bot
126	bot
127	bot
74	bot
68	bot
121	bot
152	bot
154	bot
155	bot
117	bot
118	bot
150	bot
122	bot
139	bot
28	bot
76	bot
127	bot
131	bot
104	bot
147	bot
159	bot
139	bot
56	bot
101	bot
102	bot
51	bot
56	bot
132	bot
111	bot
91	bot
92	bot
125	bot
126	bot
127	bot
129	bot
130	bot
155	bot
24	bot
39	bot
41	bot
93	bot
105	bot
49	bot
117	bot
107	bot
108	bot
142	bot
21	bot
90	bot
91	bot
15	bot
16	bot
143	bot
146	bot
125	bot
27	bot
74	bot
136	bot
149	bot
8	bot
8	bot
17	bot
26	bot
48	bot
133	bot
84	bot
110	bot
111	bot
48	bot
49	bot
66	bot
79	bot
80	bot
42	bot
43	bot
76	bot
77	bot
150	bot
63	bot
101	bot
152	bot
78	bot
88	bot
101	bot
103	bot
104	bot
116	bot
33	bot
27	bot
45	bot
159	bot
48	bot
49	bot
50	bot
91	bot
137	bot
51	bot
37	bot
148	bot
149	bot
113	bot
136	bot
137	bot
138	bot
32	bot
33	bot
110	bot
117	bot
153	bot
118	bot
121	bot
148	bot
13	bot
14	bot
47	bot
64	bot
156	bot
157	bot
158	bot
8	bot
9	bot
76	bot
77	bot
80	bot
143	bot
8	bot
8	bot
109	bot
112	bot
115	bot
118	bot
18	bot
45	bot
8	bot
134	bot
13	bot
38	bot
153	bot
28	bot
64	bot
124	bot
156	bot
20	bot
49	bot
55	bot
99	bot
112	bot
113	bot
154	bot
81	bot
13	bot
98	bot
100	bot
92	bot
95	bot
23	bot
8	bot
44	bot
45	bot
8	bot
158	bot
118	bot
122	bot
108	bot
110	bot
112	bot
120	bot
39	bot
40	bot
126	bot
158	bot
90	bot
91	bot
118	bot
104	bot
143	bot
159	bot
76	bot
79	bot
55	bot
158	bot
120	bot
151	bot
156	bot
157	bot
115	bot
117	bot
140	bot
62	bot
88	bot
105	bot
32	bot
133	bot
97	bot
98	bot
99	bot
96	bot
98	bot
158	bot
152	bot
106	bot
158	bot
154	bot
110	bot
111	bot
101	bot
102	bot
110	bot
112	bot
113	bot
143	bot
10	bot
11	bot
91	bot
113	bot
41	bot
42	bot
146	bot
85	bot
144	bot
92	bot
133	bot
51	bot
52	bot
55	bot
56	bot
39	bot
40	bot
129	bot
132	bot
133	bot
18	bot
55	bot
62	bot
67	bot
90	bot
92	bot
93	bot
136	bot
138	bot
53	bot
61	bot
62	bot
130	bot
32	bot
32	bot
43	bot
63	bot
89	bot
158	bot
27	bot
148	bot
103	bot
144	bot
147	bot
156	bot
158	bot
159	bot
75	bot
85	bot
86	bot
87	bot
41	bot
68	bot
35	bot
54	bot
61	bot
149	bot
63	bot
64	bot
141	bot
142	bot
92	bot
41	bot
84	bot
141	bot
142	bot
143	bot
144	bot
148	bot
144	bot
145	bot
146	bot
155	bot
157	bot
143	bot
144	bot
33	bot
61	bot
62	bot
63	bot
65	bot
66	bot
131	bot
108	bot
142	bot
156	bot
33	bot
34	bot
126	bot
120	bot
121	bot
148	bot
40	bot
41	bot
95	bot
144	bot
10	bot
11	bot
10	bot
49	bot
92	bot
93	bot
128	bot
148	bot
63	bot
150	bot
151	bot
144	bot
97	bot
143	bot
84	bot
147	bot
59	bot
84	bot
138	bot
140	bot
69	bot
57	bot
82	bot
83	bot
84	bot
141	bot
15	bot
153	bot
46	bot
103	bot
144	bot
45	bot
46	bot
123	bot
120	bot
149	bot
148	bot
151	bot
152	bot
81	bot
27	bot
28	bot
103	bot
156	bot
58	bot
22	bot
33	bot
118	bot
133	bot
134	bot
137	bot
157	bot
158	bot
159	bot
56	bot
57	bot
153	bot
154	bot
47	bot
135	bot
57	bot
58	bot
131	bot
114	bot
154	bot
155	bot
64	bot
74	bot
149	bot
93	bot
152	bot
132	bot
37	bot
38	bot
41	bot
64	bot
65	bot
82	bot
84	bot
71	bot
72	bot
159	bot
17	bot
32	bot
138	bot
152	bot
63	bot
66	bot
69	bot
89	bot
154	bot
155	bot
56	bot
31	bot
74	bot
33	bot
34	bot
35	bot
151	bot
152	bot
133	bot
134	bot
79	bot
86	bot
87	bot
108	bot
121	bot
81	bot
84	bot
76	bot
156	bot
67	bot
156	bot
33	bot
97	bot
98	bot
107	bot
110	bot
87	bot
104	bot
105	bot
137	bot
157	bot
138	bot
106	bot
137	bot
41	bot
46	bot
47	bot
78	bot
22	bot
90	bot
147	bot
123	bot
124	bot
25	bot
154	bot
115	bot
136	bot
139	bot
97	bot
98	bot
8	bot
10	bot
11	bot
121	bot
113	bot
114	bot
94	bot
95	bot
98	bot
99	bot
102	bot
103	bot
104	bot
106	bot
109	bot
110	bot
111	bot
116	bot
53	bot
61	bot
79	bot
82	bot
116	bot
75	bot
75	bot
155	bot
156	bot
30	bot
66	bot
88	bot
89	bot
12	bot
75	bot
81	bot
107	bot
152	bot
155	bot
34	bot
47	bot
137	bot
158	bot
54	bot
84	bot
89	bot
48	bot
96	bot
151	bot
152	bot
153	bot
154	bot
16	bot
143	bot
13	bot
33	bot
90	bot
110	bot
114	bot
85	bot
17	bot
18	bot
77	bot
20	bot
18	bot
126	bot
127	bot
156	bot
85	bot
65	bot
54	bot
113	bot
134	bot
31	bot
67	bot
68	bot
85	bot
119	bot
42	bot
94	bot
148	bot
150	bot
151	bot
107	bot
101	bot
77	bot
22	bot
137	bot
143	bot
151	bot
155	bot
74	bot
158	bot
159	bot
143	bot
144	bot
115	bot
66	bot
90	bot
116	bot
132	bot
146	bot
17	bot
89	bot
91	bot
61	bot
62	bot
65	bot
85	bot
86	bot
25	bot
59	bot
82	bot
139	bot
62	bot
97	bot
79	bot
120	bot
156	bot
157	bot
29	bot
30	bot
31	bot
34	bot
55	bot
144	bot
155	bot
132	bot
140	bot
47	bot
78	bot
157	bot
130	bot
132	bot
158	bot
159	bot
44	bot
57	bot
111	bot
50	bot
94	bot
139	bot
14	bot
43	bot
44	bot
45	bot
46	bot
111	bot
112	bot
106	bot
23	bot
113	bot
116	bot
74	bot
140	bot
35	bot
159	bot
157	bot
152	bot
155	bot
75	bot
135	bot
86	bot
27	bot
58	bot
101	bot
119	bot
142	bot
27	bot
29	bot
51	bot
67	bot
130	bot
22	bot
40	bot
140	bot
50	bot
52	bot
82	bot
83	bot
133	bot
134	bot
135	bot
137	bot
156	bot
39	bot
40	bot
126	bot
81	bot
82	bot
27	bot
88	bot
89	bot
91	bot
112	bot
148	bot
123	bot
26	bot
29	bot
30	bot
74	bot
67	bot
69	bot
147	bot
73	bot
85	bot
129	bot
157	bot
33	bot
50	bot
15	bot
16	bot
35	bot
131	bot
157	bot
157	bot
62	bot
32	bot
33	bot
44	bot
85	bot
140	bot
142	bot
143	bot
59	bot
95	bot
87	bot
89	bot
133	bot
144	bot
80	bot
20	bot
31	bot
122	bot
141	bot
142	bot
119	bot
154	bot
155	bot
29	bot
62	bot
92	bot
145	bot
155	bot
17	bot
65	bot
153	bot
21	bot
128	bot
30	bot
74	bot
157	bot
41	bot
43	bot
66	bot
98	bot
99	bot
13	bot
25	bot
95	bot
101	bot
102	bot
103	bot
155	bot
156	bot
157	bot
159	bot
156	bot
104	bot
142	bot
144	bot
145	bot
148	bot
88	bot
85	bot
86	bot
114	bot
74	bot
148	bot
21	bot
122	bot
159	bot
124	bot
149	bot
150	bot
151	bot
50	bot
138	bot
140	bot
90	bot
143	bot
151	bot
119	bot
105	bot
106	bot
107	bot
109	bot
128	bot
77	bot
119	bot
159	bot
85	bot
155	bot
156	bot
77	bot
115	bot
149	bot
152	bot
153	bot
75	bot
78	bot
110	bot
14	bot
135	bot
149	bot
150	bot
32	bot
97	bot
149	bot
24	bot
76	bot
79	bot
21	bot
121	bot
122	bot
125	bot
158	bot
42	bot
43	bot
49	bot
104	bot
57	bot
92	bot
93	bot
94	bot
16	bot
113	bot
114	bot
81	bot
100	bot
93	bot
153	bot
44	bot
105	bot
142	bot
125	bot
98	bot
159	bot
120	bot
27	bot
119	bot
88	bot
90	bot
80	bot
83	bot
108	bot
151	bot
95	bot
41	bot
28	bot
10	bot
11	bot
38	bot
39	bot
40	bot
86	bot
142	bot
143	bot
10	bot
11	bot
13	bot
75	bot
129	bot
35	bot
48	bot
130	bot
141	bot
142	bot
104	bot
105	bot
143	bot
136	bot
49	bot
101	bot
150	bot
47	bot
159	bot
106	bot
34	bot
157	bot
70	bot
116	bot
15	bot
141	bot
155	bot
37	bot
122	bot
123	bot
83	bot
86	bot
155	bot
158	bot
159	bot
116	bot
117	bot
35	bot
37	bot
159	bot
60	bot
139	bot
142	bot
151	bot
41	bot
107	bot
116	bot
132	bot
133	bot
134	bot
124	bot
21	bot
22	bot
23	bot
137	bot
138	bot
159	bot
74	bot
153	bot
154	bot
122	bot
120	bot
135	bot
56	bot
59	bot
123	bot
146	bot
90	bot
106	bot
23	bot
141	bot
150	bot
42	bot
117	bot
120	bot
68	bot
140	bot
141	bot
40	bot
43	bot
145	bot
126	bot
151	bot
152	bot
80	bot
93	bot
105	bot
138	bot
79	bot
56	bot
57	bot
59	bot
73	bot
56	bot
57	bot
128	bot
68	bot
69	bot
70	bot
110	bot
112	bot
113	bot
58	bot
65	bot
76	bot
156	bot
153	bot
141	bot
142	bot
131	bot
18	bot
20	bot
21	bot
50	bot
123	bot
124	bot
159	bot
24	bot
9	bot
45	bot
68	bot
69	bot
77	bot
9	bot
45	bot
58	bot
123	bot
144	bot
154	bot
155	bot
9	bot
67	bot
82	bot
150	bot
151	bot
147	bot
59	bot
102	bot
20	bot
140	bot
156	bot
157	bot
49	bot
74	bot
155	bot
38	bot
40	bot
106	bot
125	bot
129	bot
68	bot
99	bot
101	bot
102	bot
142	bot
152	bot
25	bot
147	bot
61	bot
68	bot
150	bot
157	bot
40	bot
29	bot
78	bot
75	bot
76	bot
77	bot
100	bot
13	bot
39	bot
135	bot
150	bot
151	bot
152	bot
155	bot
40	bot
73	bot
75	bot
88	bot
90	bot
91	bot
17	bot
125	bot
148	bot
84	bot
89	bot
90	bot
70	bot
85	bot
88	bot
128	bot
130	bot
131	bot
141	bot
81	bot
85	bot
87	bot
66	bot
18	bot
54	bot
55	bot
90	bot
121	bot
93	bot
52	bot
53	bot
115	bot
140	bot
148	bot
149	bot
151	bot
157	bot
157	bot
154	bot
51	bot
53	bot
55	bot
56	bot
44	bot
19	bot
34	bot
35	bot
63	bot
64	bot
57	bot
58	bot
89	bot
90	bot
64	bot
65	bot
66	bot
84	bot
85	bot
19	bot
50	bot
156	bot
156	bot
140	bot
41	bot
93	bot
94	bot
158	bot
158	bot
27	bot
132	bot
150	bot
151	bot
97	bot
157	bot
33	bot
121	bot
137	bot
78	bot
30	bot
122	bot
37	bot
54	bot
127	bot
128	bot
130	bot
32	bot
60	bot
109	bot
150	bot
46	bot
47	bot
29	bot
30	bot
116	bot
127	bot
26	bot
49	bot
50	bot
91	bot
71	bot
72	bot
18	bot
26	bot
136	bot
76	bot
77	bot
65	bot
66	bot
67	bot
68	bot
29	bot
137	bot
159	bot
92	bot
93	bot
83	bot
52	bot
60	bot
89	bot
90	bot
129	bot
155	bot
117	bot
66	bot
90	bot
119	bot
62	bot
63	bot
156	bot
59	bot
61	bot
121	bot
123	bot
67	bot
101	bot
156	bot
48	bot
61	bot
138	bot
122	bot
98	bot
101	bot
27	bot
74	bot
131	bot
132	bot
96	bot
99	bot
100	bot
120	bot
121	bot
124	bot
126	bot
146	bot
147	bot
116	bot
58	bot
60	bot
19	bot
33	bot
36	bot
67	bot
68	bot
29	bot
31	bot
32	bot
106	bot
108	bot
109	bot
128	bot
32	bot
157	bot
159	bot
153	bot
123	bot
86	bot
59	bot
56	bot
104	bot
130	bot
131	bot
134	bot
135	bot
74	bot
12	bot
11	bot
97	bot
109	bot
110	bot
112	bot
126	bot
69	bot
153	bot
123	bot
153	bot
154	bot
157	bot
81	bot
82	bot
89	bot
81	bot
82	bot
104	bot
136	bot
10	bot
11	bot
109	bot
132	bot
157	bot
117	bot
39	bot
86	bot
89	bot
101	bot
105	bot
129	bot
156	bot
99	bot
117	bot
118	bot
52	bot
114	bot
154	bot
86	bot
89	bot
122	bot
125	bot
126	bot
69	bot
70	bot
71	bot
47	bot
59	bot
60	bot
67	bot
68	bot
42	bot
76	bot
120	bot
154	bot
155	bot
157	bot
122	bot
124	bot
125	bot
46	bot
147	bot
149	bot
151	bot
152	bot
155	bot
156	bot
115	bot
65	bot
74	bot
106	bot
108	bot
157	bot
33	bot
79	bot
13	bot
106	bot
11	bot
91	bot
92	bot
98	bot
34	bot
99	bot
102	bot
42	bot
43	bot
33	bot
122	bot
124	bot
144	bot
145	bot
156	bot
93	bot
94	bot
155	bot
156	bot
75	bot
125	bot
126	bot
150	bot
92	bot
107	bot
109	bot
109	bot
110	bot
73	bot
74	bot
103	bot
139	bot
103	bot
104	bot
151	bot
15	bot
16	bot
104	bot
113	bot
145	bot
23	bot
40	bot
41	bot
43	bot
44	bot
101	bot
102	bot
115	bot
116	bot
124	bot
49	bot
60	bot
61	bot
88	bot
106	bot
56	bot
151	bot
152	bot
32	bot
33	bot
35	bot
36	bot
98	bot
87	bot
48	bot
99	bot
102	bot
104	bot
41	bot
42	bot
95	bot
156	bot
124	bot
118	bot
135	bot
147	bot
46	bot
147	bot
150	bot
151	bot
153	bot
52	bot
55	bot
56	bot
64	bot
119	bot
134	bot
135	bot
148	bot
103	bot
125	bot
124	bot
60	bot
97	bot
127	bot
128	bot
140	bot
72	bot
79	bot
125	bot
126	bot
70	bot
71	bot
120	bot
153	bot
79	bot
81	bot
127	bot
153	bot
86	bot
102	bot
143	bot
145	bot
131	bot
132	bot
28	bot
30	bot
66	bot
126	bot
127	bot
130	bot
131	bot
133	bot
134	bot
101	bot
102	bot
19	bot
139	bot
49	bot
50	bot
107	bot
139	bot
151	bot
17	bot
18	bot
135	bot
137	bot
51	bot
52	bot
53	bot
54	bot
36	bot
27	bot
28	bot
18	bot
131	bot
81	bot
132	bot
146	bot
72	bot
146	bot
21	bot
22	bot
71	bot
72	bot
96	bot
155	bot
94	bot
103	bot
126	bot
143	bot
10	bot
14	bot
116	bot
125	bot
131	bot
74	bot
115	bot
61	bot
73	bot
130	bot
37	bot
44	bot
144	bot
87	bot
150	bot
151	bot
154	bot
71	bot
81	bot
93	bot
86	bot
27	bot
69	bot
41	bot
96	bot
153	bot
26	bot
27	bot
40	bot
153	bot
25	bot
26	bot
68	bot
69	bot
138	bot
72	bot
74	bot
93	bot
145	bot
153	bot
60	bot
130	bot
150	bot
82	bot
83	bot
84	bot
85	bot
86	bot
137	bot
138	bot
139	bot
123	bot
136	bot
140	bot
154	bot
155	bot
48	bot
49	bot
145	bot
17	bot
20	bot
91	bot
114	bot
40	bot
44	bot
67	bot
117	bot
123	bot
124	bot
71	bot
83	bot
155	bot
158	bot
43	bot
44	bot
103	bot
112	bot
41	bot
122	bot
58	bot
114	bot
157	bot
98	bot
137	bot
97	bot
109	bot
60	bot
119	bot
120	bot
36	bot
93	bot
128	bot
129	bot
131	bot
15	bot
53	bot
89	bot
148	bot
84	bot
157	bot
158	bot
88	bot
148	bot
149	bot
95	bot
146	bot
116	bot
22	bot
119	bot
120	bot
34	bot
35	bot
38	bot
39	bot
121	bot
14	bot
159	bot
91	bot
31	bot
33	bot
153	bot
156	bot
157	bot
152	bot
153	bot
16	bot
17	bot
99	bot
38	bot
11	bot
133	bot
135	bot
123	bot
126	bot
94	bot
112	bot
155	bot
63	bot
72	bot
96	bot
97	bot
142	bot
144	bot
76	bot
77	bot
156	bot
157	bot
23	bot
25	bot
43	bot
52	bot
159	bot
44	bot
110	bot
18	bot
36	bot
114	bot
115	bot
84	bot
36	bot
51	bot
[truncated: 278,992 more rows]
