# Supplementary material for: Predicting sequence-specific amplification efficiency in multi-template PCR with deep learning
Source: Nat Commun. 2025 Oct 16;16:9187. doi: 10.1038/s41467-025-64221-4 (PMC12533003; doi:10.1038/s41467-025-64221-4)
Supplement: Supplementary file 4 — Source data [file 41467_2025_64221_MOESM4_ESM.zip › Supp.Fig. 12/Song_et_al_1_motif_positions_histogram_data.csv]

val	cat
5	bot
142	bot
5	bot
38	bot
5	bot
29	bot
30	bot
133	bot
138	bot
5	bot
20	bot
5	bot
51	bot
63	bot
65	bot
68	bot
5	bot
31	bot
33	bot
5	bot
50	bot
51	bot
87	bot
114	bot
5	bot
62	bot
64	bot
123	bot
5	bot
12	bot
5	bot
125	bot
5	bot
135	bot
136	bot
150	bot
5	bot
26	bot
27	bot
80	bot
113	bot
5	bot
13	bot
16	bot
42	bot
61	bot
81	bot
159	bot
5	bot
37	bot
76	bot
77	bot
5	bot
53	bot
5	bot
90	bot
91	bot
116	bot
5	bot
11	bot
5	bot
85	bot
121	bot
5	bot
97	bot
98	bot
99	bot
5	bot
44	bot
148	bot
5	bot
53	bot
117	bot
120	bot
155	bot
156	bot
5	bot
5	bot
56	bot
81	bot
5	bot
132	bot
5	bot
120	bot
5	bot
98	bot
5	bot
101	bot
116	bot
148	bot
103	bot
148	bot
11	bot
13	bot
51	bot
67	bot
48	bot
49	bot
113	bot
130	bot
132	bot
33	bot
58	bot
95	bot
24	bot
66	bot
108	bot
113	bot
114	bot
135	bot
158	bot
159	bot
84	bot
29	bot
31	bot
50	bot
51	bot
98	bot
99	bot
113	bot
139	bot
62	bot
85	bot
127	bot
112	bot
15	bot
16	bot
18	bot
45	bot
140	bot
143	bot
152	bot
24	bot
25	bot
97	bot
137	bot
12	bot
77	bot
104	bot
44	bot
45	bot
46	bot
61	bot
90	bot
36	bot
120	bot
121	bot
129	bot
12	bot
43	bot
83	bot
33	bot
50	bot
142	bot
143	bot
85	bot
45	bot
19	bot
34	bot
40	bot
57	bot
59	bot
60	bot
75	bot
88	bot
89	bot
44	bot
45	bot
59	bot
104	bot
47	bot
115	bot
64	bot
71	bot
72	bot
90	bot
125	bot
128	bot
10	bot
11	bot
12	bot
14	bot
69	bot
70	bot
71	bot
115	bot
139	bot
38	bot
138	bot
141	bot
143	bot
122	bot
123	bot
107	bot
10	bot
20	bot
22	bot
23	bot
119	bot
78	bot
159	bot
17	bot
85	bot
122	bot
123	bot
126	bot
127	bot
22	bot
64	bot
37	bot
38	bot
101	bot
156	bot
15	bot
16	bot
68	bot
70	bot
99	bot
101	bot
102	bot
158	bot
109	bot
112	bot
127	bot
143	bot
144	bot
41	bot
137	bot
66	bot
74	bot
83	bot
84	bot
85	bot
60	bot
61	bot
101	bot
60	bot
28	bot
31	bot
34	bot
35	bot
134	bot
135	bot
136	bot
138	bot
139	bot
39	bot
107	bot
12	bot
18	bot
19	bot
30	bot
46	bot
47	bot
37	bot
12	bot
17	bot
18	bot
20	bot
21	bot
97	bot
99	bot
100	bot
122	bot
39	bot
143	bot
144	bot
97	bot
66	bot
68	bot
124	bot
125	bot
34	bot
75	bot
86	bot
98	bot
11	bot
12	bot
14	bot
16	bot
146	bot
26	bot
27	bot
20	bot
141	bot
64	bot
67	bot
74	bot
95	bot
98	bot
12	bot
46	bot
53	bot
137	bot
18	bot
49	bot
51	bot
25	bot
27	bot
28	bot
29	bot
41	bot
116	bot
59	bot
103	bot
104	bot
105	bot
106	bot
21	bot
33	bot
34	bot
144	bot
145	bot
22	bot
23	bot
17	bot
33	bot
95	bot
108	bot
134	bot
30	bot
65	bot
66	bot
67	bot
69	bot
80	bot
125	bot
128	bot
24	bot
115	bot
132	bot
133	bot
15	bot
41	bot
43	bot
98	bot
99	bot
113	bot
113	bot
114	bot
117	bot
11	bot
122	bot
136	bot
137	bot
138	bot
141	bot
15	bot
17	bot
18	bot
20	bot
85	bot
127	bot
152	bot
25	bot
83	bot
57	bot
58	bot
28	bot
33	bot
34	bot
39	bot
70	bot
150	bot
15	bot
16	bot
69	bot
18	bot
77	bot
79	bot
46	bot
101	bot
39	bot
114	bot
128	bot
153	bot
155	bot
156	bot
32	bot
43	bot
67	bot
10	bot
88	bot
45	bot
57	bot
122	bot
51	bot
54	bot
49	bot
51	bot
107	bot
28	bot
116	bot
129	bot
93	bot
130	bot
131	bot
53	bot
73	bot
74	bot
47	bot
106	bot
107	bot
81	bot
154	bot
79	bot
81	bot
65	bot
86	bot
88	bot
125	bot
127	bot
128	bot
134	bot
135	bot
136	bot
152	bot
159	bot
106	bot
14	bot
130	bot
32	bot
33	bot
55	bot
56	bot
57	bot
109	bot
121	bot
93	bot
128	bot
11	bot
106	bot
50	bot
51	bot
23	bot
47	bot
48	bot
110	bot
68	bot
71	bot
73	bot
41	bot
42	bot
77	bot
80	bot
126	bot
106	bot
107	bot
145	bot
48	bot
49	bot
118	bot
119	bot
120	bot
121	bot
122	bot
124	bot
125	bot
126	bot
128	bot
29	bot
31	bot
50	bot
103	bot
23	bot
24	bot
113	bot
156	bot
99	bot
125	bot
13	bot
98	bot
99	bot
114	bot
144	bot
20	bot
153	bot
13	bot
33	bot
81	bot
69	bot
67	bot
107	bot
66	bot
68	bot
69	bot
131	bot
132	bot
128	bot
150	bot
16	bot
111	bot
15	bot
37	bot
72	bot
49	bot
19	bot
22	bot
128	bot
47	bot
112	bot
144	bot
24	bot
125	bot
129	bot
103	bot
36	bot
109	bot
110	bot
147	bot
148	bot
149	bot
5	bot
8	bot
43	bot
44	bot
5	bot
8	bot
51	bot
52	bot
83	bot
90	bot
91	bot
112	bot
5	bot
8	bot
5	bot
8	bot
5	bot
8	bot
9	bot
61	bot
134	bot
5	bot
8	bot
9	bot
34	bot
95	bot
5	bot
8	bot
9	bot
11	bot
140	bot
141	bot
142	bot
143	bot
145	bot
146	bot
5	bot
5	bot
68	bot
5	bot
8	bot
144	bot
146	bot
147	bot
5	bot
8	bot
86	bot
87	bot
88	bot
90	bot
5	bot
64	bot
5	bot
5	bot
12	bot
13	bot
146	bot
147	bot
148	bot
5	bot
48	bot
5	bot
31	bot
5	bot
37	bot
85	bot
5	bot
22	bot
43	bot
5	bot
48	bot
5	bot
127	bot
5	bot
28	bot
29	bot
30	bot
32	bot
47	bot
5	bot
5	bot
153	bot
5	bot
15	bot
16	bot
17	bot
86	bot
132	bot
134	bot
5	bot
8	bot
35	bot
5	bot
8	bot
5	bot
8	bot
9	bot
83	bot
5	bot
8	bot
85	bot
99	bot
5	bot
8	bot
67	bot
5	bot
8	bot
9	bot
5	bot
8	bot
147	bot
150	bot
151	bot
5	bot
8	bot
132	bot
5	bot
8	bot
92	bot
93	bot
5	bot
8	bot
100	bot
131	bot
5	bot
8	bot
15	bot
5	bot
58	bot
5	bot
28	bot
5	bot
67	bot
5	bot
104	bot
5	bot
5	bot
5	bot
20	bot
45	bot
5	bot
133	bot
5	bot
15	bot
121	bot
123	bot
143	bot
5	bot
38	bot
143	bot
5	bot
129	bot
131	bot
134	bot
5	bot
74	bot
158	bot
5	bot
111	bot
5	bot
15	bot
48	bot
49	bot
51	bot
52	bot
53	bot
124	bot
5	bot
8	bot
9	bot
10	bot
44	bot
110	bot
111	bot
151	bot
5	bot
8	bot
9	bot
10	bot
34	bot
37	bot
55	bot
56	bot
86	bot
5	bot
8	bot
9	bot
10	bot
11	bot
28	bot
5	bot
8	bot
9	bot
100	bot
5	bot
8	bot
9	bot
28	bot
29	bot
58	bot
5	bot
8	bot
9	bot
62	bot
64	bot
5	bot
8	bot
9	bot
10	bot
36	bot
5	bot
8	bot
9	bot
5	bot
8	bot
9	bot
83	bot
5	bot
8	bot
22	bot
24	bot
90	bot
93	bot
5	bot
8	bot
119	bot
5	bot
8	bot
95	bot
5	bot
8	bot
55	bot
56	bot
62	bot
89	bot
5	bot
8	bot
34	bot
50	bot
76	bot
77	bot
5	bot
8	bot
61	bot
62	bot
64	bot
65	bot
66	bot
5	bot
5	bot
45	bot
5	bot
5	bot
38	bot
57	bot
108	bot
125	bot
5	bot
47	bot
48	bot
91	bot
119	bot
120	bot
122	bot
5	bot
5	bot
28	bot
117	bot
5	bot
18	bot
20	bot
23	bot
25	bot
91	bot
99	bot
132	bot
5	bot
5	bot
5	bot
5	bot
15	bot
99	bot
127	bot
5	bot
47	bot
5	bot
104	bot
142	bot
5	bot
134	bot
5	bot
87	bot
119	bot
5	bot
109	bot
5	bot
41	bot
5	bot
11	bot
12	bot
80	bot
82	bot
5	bot
51	bot
5	bot
30	bot
113	bot
114	bot
137	bot
5	bot
22	bot
23	bot
5	bot
68	bot
83	bot
100	bot
5	bot
30	bot
31	bot
32	bot
129	bot
5	bot
12	bot
13	bot
14	bot
39	bot
41	bot
5	bot
99	bot
100	bot
102	bot
103	bot
5	bot
44	bot
45	bot
119	bot
125	bot
131	bot
5	bot
73	bot
87	bot
5	bot
5	bot
35	bot
36	bot
37	bot
86	bot
87	bot
120	bot
121	bot
5	bot
36	bot
5	bot
128	bot
5	bot
8	bot
40	bot
67	bot
68	bot
69	bot
5	bot
8	bot
37	bot
38	bot
143	bot
5	bot
8	bot
54	bot
71	bot
72	bot
91	bot
5	bot
8	bot
5	bot
8	bot
15	bot
16	bot
33	bot
34	bot
5	bot
8	bot
11	bot
12	bot
5	bot
5	bot
47	bot
66	bot
111	bot
124	bot
5	bot
17	bot
37	bot
5	bot
74	bot
92	bot
5	bot
109	bot
111	bot
5	bot
47	bot
72	bot
112	bot
5	bot
71	bot
72	bot
5	bot
31	bot
43	bot
44	bot
46	bot
47	bot
48	bot
125	bot
127	bot
5	bot
20	bot
66	bot
114	bot
5	bot
94	bot
5	bot
5	bot
5	bot
106	bot
5	bot
105	bot
147	bot
66	bot
49	bot
50	bot
53	bot
54	bot
55	bot
108	bot
40	bot
41	bot
42	bot
140	bot
76	bot
13	bot
75	bot
76	bot
127	bot
128	bot
52	bot
53	bot
75	bot
76	bot
27	bot
90	bot
91	bot
93	bot
88	bot
91	bot
158	bot
159	bot
114	bot
13	bot
27	bot
28	bot
29	bot
89	bot
94	bot
47	bot
53	bot
86	bot
39	bot
75	bot
46	bot
72	bot
73	bot
156	bot
155	bot
31	bot
41	bot
91	bot
147	bot
148	bot
86	bot
10	bot
88	bot
93	bot
101	bot
102	bot
130	bot
13	bot
15	bot
37	bot
85	bot
102	bot
19	bot
129	bot
22	bot
78	bot
86	bot
10	bot
19	bot
75	bot
76	bot
135	bot
136	bot
138	bot
139	bot
141	bot
29	bot
18	bot
21	bot
46	bot
110	bot
59	bot
148	bot
58	bot
60	bot
87	bot
140	bot
143	bot
145	bot
146	bot
147	bot
88	bot
116	bot
153	bot
57	bot
65	bot
70	bot
135	bot
43	bot
114	bot
131	bot
35	bot
36	bot
126	bot
127	bot
138	bot
72	bot
16	bot
25	bot
26	bot
27	bot
61	bot
62	bot
64	bot
111	bot
144	bot
60	bot
24	bot
37	bot
38	bot
71	bot
72	bot
86	bot
117	bot
22	bot
23	bot
130	bot
46	bot
48	bot
25	bot
31	bot
65	bot
66	bot
122	bot
105	bot
107	bot
108	bot
110	bot
113	bot
114	bot
117	bot
119	bot
31	bot
38	bot
41	bot
42	bot
102	bot
140	bot
18	bot
16	bot
137	bot
139	bot
157	bot
66	bot
93	bot
38	bot
59	bot
61	bot
62	bot
129	bot
68	bot
69	bot
136	bot
116	bot
117	bot
143	bot
144	bot
146	bot
147	bot
54	bot
24	bot
106	bot
116	bot
48	bot
49	bot
147	bot
78	bot
79	bot
80	bot
57	bot
111	bot
108	bot
126	bot
39	bot
41	bot
70	bot
71	bot
72	bot
20	bot
70	bot
103	bot
106	bot
130	bot
125	bot
126	bot
75	bot
83	bot
146	bot
81	bot
83	bot
148	bot
150	bot
55	bot
11	bot
21	bot
10	bot
11	bot
12	bot
61	bot
101	bot
102	bot
31	bot
53	bot
83	bot
31	bot
74	bot
107	bot
116	bot
67	bot
68	bot
78	bot
156	bot
56	bot
58	bot
59	bot
60	bot
61	bot
76	bot
98	bot
152	bot
78	bot
79	bot
150	bot
49	bot
105	bot
108	bot
31	bot
32	bot
33	bot
49	bot
50	bot
55	bot
70	bot
71	bot
72	bot
73	bot
147	bot
77	bot
78	bot
37	bot
84	bot
104	bot
33	bot
34	bot
61	bot
125	bot
141	bot
94	bot
95	bot
41	bot
93	bot
115	bot
132	bot
120	bot
132	bot
140	bot
42	bot
123	bot
56	bot
57	bot
107	bot
9	bot
31	bot
37	bot
39	bot
40	bot
57	bot
9	bot
110	bot
39	bot
100	bot
102	bot
103	bot
129	bot
131	bot
25	bot
39	bot
40	bot
56	bot
89	bot
99	bot
104	bot
130	bot
116	bot
131	bot
99	bot
100	bot
55	bot
16	bot
143	bot
79	bot
81	bot
82	bot
91	bot
92	bot
102	bot
147	bot
108	bot
128	bot
131	bot
96	bot
9	bot
10	bot
24	bot
32	bot
32	bot
137	bot
31	bot
33	bot
76	bot
77	bot
112	bot
131	bot
142	bot
143	bot
154	bot
78	bot
99	bot
100	bot
101	bot
12	bot
13	bot
56	bot
57	bot
58	bot
69	bot
70	bot
86	bot
87	bot
18	bot
20	bot
130	bot
131	bot
36	bot
82	bot
143	bot
65	bot
117	bot
32	bot
33	bot
35	bot
75	bot
100	bot
106	bot
116	bot
117	bot
118	bot
25	bot
26	bot
27	bot
108	bot
13	bot
15	bot
16	bot
141	bot
101	bot
102	bot
103	bot
135	bot
137	bot
23	bot
134	bot
135	bot
136	bot
16	bot
62	bot
63	bot
95	bot
49	bot
68	bot
114	bot
115	bot
100	bot
48	bot
72	bot
74	bot
31	bot
32	bot
33	bot
72	bot
63	bot
64	bot
65	bot
146	bot
147	bot
149	bot
53	bot
54	bot
77	bot
78	bot
97	bot
158	bot
20	bot
65	bot
128	bot
130	bot
131	bot
11	bot
11	bot
26	bot
32	bot
48	bot
133	bot
11	bot
12	bot
29	bot
126	bot
43	bot
96	bot
49	bot
50	bot
71	bot
80	bot
54	bot
17	bot
113	bot
123	bot
22	bot
25	bot
26	bot
65	bot
66	bot
80	bot
100	bot
101	bot
61	bot
110	bot
123	bot
126	bot
159	bot
17	bot
67	bot
124	bot
34	bot
40	bot
132	bot
64	bot
65	bot
86	bot
87	bot
88	bot
75	bot
36	bot
51	bot
57	bot
58	bot
91	bot
148	bot
150	bot
51	bot
100	bot
11	bot
12	bot
13	bot
18	bot
72	bot
81	bot
98	bot
115	bot
156	bot
127	bot
128	bot
28	bot
29	bot
30	bot
52	bot
76	bot
139	bot
152	bot
72	bot
96	bot
97	bot
125	bot
58	bot
94	bot
95	bot
97	bot
155	bot
47	bot
55	bot
148	bot
150	bot
49	bot
64	bot
10	bot
42	bot
75	bot
131	bot
142	bot
143	bot
27	bot
18	bot
57	bot
58	bot
67	bot
70	bot
42	bot
45	bot
48	bot
152	bot
41	bot
51	bot
89	bot
90	bot
95	bot
12	bot
62	bot
63	bot
27	bot
39	bot
57	bot
97	bot
99	bot
100	bot
101	bot
102	bot
104	bot
125	bot
64	bot
113	bot
104	bot
119	bot
120	bot
122	bot
19	bot
39	bot
86	bot
122	bot
123	bot
10	bot
11	bot
109	bot
30	bot
31	bot
19	bot
21	bot
22	bot
62	bot
68	bot
87	bot
89	bot
103	bot
118	bot
37	bot
125	bot
126	bot
54	bot
72	bot
85	bot
87	bot
99	bot
104	bot
105	bot
98	bot
100	bot
125	bot
44	bot
46	bot
60	bot
125	bot
148	bot
67	bot
91	bot
66	bot
67	bot
142	bot
105	bot
126	bot
22	bot
131	bot
103	bot
104	bot
105	bot
106	bot
56	bot
148	bot
156	bot
71	bot
72	bot
46	bot
27	bot
23	bot
24	bot
48	bot
50	bot
15	bot
16	bot
17	bot
71	bot
73	bot
11	bot
84	bot
137	bot
94	bot
16	bot
17	bot
60	bot
17	bot
64	bot
111	bot
124	bot
130	bot
145	bot
25	bot
139	bot
106	bot
122	bot
123	bot
125	bot
126	bot
127	bot
64	bot
65	bot
66	bot
80	bot
94	bot
123	bot
130	bot
131	bot
80	bot
98	bot
100	bot
28	bot
66	bot
34	bot
105	bot
106	bot
107	bot
109	bot
114	bot
116	bot
152	bot
45	bot
110	bot
95	bot
123	bot
124	bot
144	bot
43	bot
111	bot
112	bot
113	bot
114	bot
22	bot
30	bot
34	bot
132	bot
134	bot
47	bot
30	bot
119	bot
120	bot
127	bot
128	bot
118	bot
142	bot
31	bot
32	bot
123	bot
125	bot
126	bot
128	bot
112	bot
113	bot
17	bot
18	bot
19	bot
54	bot
37	bot
111	bot
118	bot
37	bot
58	bot
71	bot
153	bot
70	bot
39	bot
112	bot
137	bot
68	bot
156	bot
76	bot
130	bot
131	bot
138	bot
49	bot
158	bot
62	bot
63	bot
69	bot
93	bot
121	bot
130	bot
49	bot
131	bot
33	bot
34	bot
63	bot
64	bot
135	bot
136	bot
36	bot
99	bot
46	bot
122	bot
124	bot
79	bot
111	bot
112	bot
113	bot
34	bot
68	bot
69	bot
10	bot
11	bot
126	bot
127	bot
142	bot
57	bot
58	bot
88	bot
35	bot
121	bot
39	bot
10	bot
19	bot
22	bot
23	bot
24	bot
25	bot
26	bot
28	bot
151	bot
152	bot
153	bot
39	bot
61	bot
11	bot
13	bot
53	bot
56	bot
59	bot
60	bot
76	bot
100	bot
116	bot
147	bot
83	bot
131	bot
133	bot
41	bot
44	bot
58	bot
13	bot
71	bot
72	bot
152	bot
98	bot
136	bot
31	bot
61	bot
102	bot
105	bot
107	bot
73	bot
74	bot
116	bot
117	bot
118	bot
31	bot
102	bot
108	bot
37	bot
38	bot
56	bot
76	bot
88	bot
107	bot
108	bot
116	bot
39	bot
121	bot
131	bot
29	bot
41	bot
42	bot
53	bot
16	bot
76	bot
94	bot
95	bot
127	bot
59	bot
31	bot
79	bot
92	bot
120	bot
127	bot
128	bot
129	bot
140	bot
44	bot
80	bot
81	bot
143	bot
26	bot
44	bot
68	bot
96	bot
19	bot
20	bot
21	bot
84	bot
147	bot
52	bot
58	bot
158	bot
66	bot
33	bot
34	bot
75	bot
139	bot
140	bot
121	bot
26	bot
107	bot
122	bot
91	bot
110	bot
113	bot
142	bot
65	bot
96	bot
16	bot
17	bot
19	bot
20	bot
105	bot
106	bot
151	bot
13	bot
15	bot
33	bot
50	bot
45	bot
91	bot
155	bot
156	bot
157	bot
35	bot
38	bot
38	bot
39	bot
144	bot
145	bot
146	bot
14	bot
15	bot
23	bot
24	bot
54	bot
113	bot
129	bot
131	bot
140	bot
141	bot
9	bot
10	bot
12	bot
13	bot
21	bot
71	bot
98	bot
100	bot
108	bot
27	bot
28	bot
29	bot
92	bot
112	bot
113	bot
114	bot
22	bot
94	bot
150	bot
14	bot
15	bot
54	bot
55	bot
57	bot
74	bot
137	bot
33	bot
42	bot
43	bot
59	bot
66	bot
69	bot
9	bot
36	bot
56	bot
110	bot
113	bot
115	bot
155	bot
64	bot
76	bot
81	bot
69	bot
153	bot
48	bot
49	bot
127	bot
122	bot
124	bot
151	bot
153	bot
9	bot
10	bot
11	bot
87	bot
108	bot
111	bot
112	bot
9	bot
106	bot
130	bot
9	bot
11	bot
14	bot
30	bot
31	bot
9	bot
10	bot
11	bot
12	bot
21	bot
42	bot
43	bot
94	bot
36	bot
106	bot
107	bot
129	bot
131	bot
147	bot
148	bot
149	bot
13	bot
14	bot
93	bot
94	bot
15	bot
16	bot
51	bot
62	bot
67	bot
69	bot
72	bot
73	bot
113	bot
114	bot
123	bot
124	bot
125	bot
122	bot
125	bot
149	bot
150	bot
69	bot
70	bot
77	bot
146	bot
15	bot
45	bot
56	bot
112	bot
113	bot
15	bot
17	bot
43	bot
45	bot
95	bot
146	bot
59	bot
127	bot
14	bot
151	bot
76	bot
85	bot
148	bot
48	bot
49	bot
83	bot
112	bot
135	bot
13	bot
112	bot
113	bot
114	bot
115	bot
116	bot
40	bot
41	bot
131	bot
32	bot
35	bot
54	bot
55	bot
94	bot
138	bot
140	bot
141	bot
143	bot
144	bot
91	bot
151	bot
152	bot
20	bot
21	bot
22	bot
24	bot
35	bot
47	bot
49	bot
95	bot
109	bot
147	bot
44	bot
78	bot
11	bot
98	bot
99	bot
100	bot
142	bot
34	bot
49	bot
92	bot
93	bot
94	bot
96	bot
26	bot
57	bot
109	bot
110	bot
111	bot
145	bot
119	bot
31	bot
[truncated: 486,149 more rows]
