# Supplementary material for: Predicting sequence-specific amplification efficiency in multi-template PCR with deep learning
Source: Nat Commun. 2025 Oct 16;16:9187. doi: 10.1038/s41467-025-64221-4 (PMC12533003; doi:10.1038/s41467-025-64221-4)
Supplement: Supplementary file 4 — Source data [file 41467_2025_64221_MOESM4_ESM.zip › Supp.Fig. 12/Song_et_al_2_motif_positions_histogram_data.csv]

val	cat
157	bot
28	bot
87	bot
73	bot
96	bot
147	bot
11	bot
97	bot
149	bot
155	bot
156	bot
32	bot
73	bot
75	bot
94	bot
107	bot
132	bot
134	bot
149	bot
76	bot
132	bot
156	bot
98	bot
124	bot
69	bot
79	bot
90	bot
150	bot
64	bot
78	bot
112	bot
159	bot
19	bot
28	bot
30	bot
36	bot
54	bot
72	bot
114	bot
21	bot
102	bot
151	bot
69	bot
72	bot
111	bot
41	bot
55	bot
99	bot
125	bot
147	bot
160	bot
124	bot
152	bot
14	bot
42	bot
139	bot
29	bot
100	bot
27	bot
33	bot
128	bot
129	bot
47	bot
48	bot
116	bot
118	bot
139	bot
15	bot
14	bot
66	bot
67	bot
65	bot
134	bot
90	bot
109	bot
110	bot
133	bot
152	bot
118	bot
150	bot
102	bot
57	bot
59	bot
138	bot
38	bot
39	bot
124	bot
160	bot
41	bot
43	bot
80	bot
121	bot
122	bot
136	bot
137	bot
31	bot
56	bot
75	bot
107	bot
154	bot
19	bot
32	bot
110	bot
112	bot
125	bot
155	bot
13	bot
43	bot
74	bot
109	bot
118	bot
152	bot
27	bot
60	bot
67	bot
93	bot
105	bot
100	bot
112	bot
114	bot
137	bot
142	bot
156	bot
78	bot
9	bot
18	bot
49	bot
9	bot
30	bot
37	bot
44	bot
48	bot
50	bot
91	bot
93	bot
95	bot
99	bot
16	bot
24	bot
82	bot
120	bot
23	bot
46	bot
102	bot
121	bot
129	bot
130	bot
134	bot
154	bot
76	bot
77	bot
92	bot
133	bot
102	bot
111	bot
149	bot
17	bot
41	bot
52	bot
61	bot
137	bot
147	bot
157	bot
102	bot
104	bot
132	bot
145	bot
41	bot
91	bot
95	bot
35	bot
42	bot
86	bot
118	bot
154	bot
61	bot
129	bot
134	bot
139	bot
141	bot
143	bot
23	bot
24	bot
50	bot
74	bot
95	bot
101	bot
110	bot
155	bot
160	bot
80	bot
134	bot
33	bot
71	bot
101	bot
102	bot
105	bot
109	bot
110	bot
126	bot
45	bot
77	bot
112	bot
142	bot
16	bot
50	bot
23	bot
31	bot
43	bot
51	bot
99	bot
119	bot
150	bot
24	bot
49	bot
39	bot
109	bot
146	bot
147	bot
83	bot
152	bot
20	bot
34	bot
43	bot
61	bot
66	bot
26	bot
40	bot
88	bot
121	bot
122	bot
148	bot
12	bot
13	bot
28	bot
35	bot
41	bot
42	bot
55	bot
71	bot
72	bot
141	bot
58	bot
146	bot
53	bot
42	bot
78	bot
79	bot
109	bot
44	bot
73	bot
74	bot
79	bot
107	bot
112	bot
114	bot
119	bot
19	bot
27	bot
25	bot
67	bot
77	bot
78	bot
147	bot
149	bot
153	bot
149	bot
155	bot
101	bot
122	bot
123	bot
128	bot
154	bot
17	bot
26	bot
107	bot
129	bot
158	bot
12	bot
33	bot
106	bot
108	bot
150	bot
27	bot
42	bot
54	bot
55	bot
100	bot
143	bot
144	bot
151	bot
9	bot
24	bot
46	bot
106	bot
152	bot
153	bot
9	bot
17	bot
41	bot
85	bot
100	bot
112	bot
149	bot
9	bot
30	bot
61	bot
100	bot
146	bot
9	bot
31	bot
83	bot
9	bot
60	bot
101	bot
131	bot
156	bot
112	bot
146	bot
37	bot
115	bot
149	bot
150	bot
159	bot
54	bot
55	bot
68	bot
70	bot
142	bot
20	bot
59	bot
76	bot
107	bot
11	bot
59	bot
64	bot
84	bot
35	bot
53	bot
98	bot
15	bot
38	bot
39	bot
134	bot
15	bot
126	bot
142	bot
154	bot
42	bot
47	bot
93	bot
108	bot
58	bot
73	bot
93	bot
130	bot
9	bot
47	bot
48	bot
126	bot
136	bot
156	bot
49	bot
147	bot
148	bot
29	bot
49	bot
50	bot
104	bot
113	bot
46	bot
47	bot
88	bot
117	bot
118	bot
65	bot
47	bot
71	bot
121	bot
151	bot
153	bot
25	bot
68	bot
129	bot
156	bot
10	bot
25	bot
117	bot
62	bot
129	bot
133	bot
157	bot
11	bot
12	bot
20	bot
154	bot
12	bot
39	bot
155	bot
119	bot
135	bot
152	bot
15	bot
16	bot
47	bot
136	bot
149	bot
150	bot
73	bot
89	bot
22	bot
72	bot
83	bot
84	bot
115	bot
124	bot
90	bot
123	bot
33	bot
69	bot
70	bot
102	bot
112	bot
121	bot
153	bot
101	bot
121	bot
37	bot
57	bot
93	bot
151	bot
10	bot
16	bot
35	bot
153	bot
10	bot
52	bot
35	bot
36	bot
51	bot
74	bot
113	bot
13	bot
77	bot
78	bot
121	bot
54	bot
59	bot
63	bot
75	bot
97	bot
98	bot
120	bot
41	bot
90	bot
110	bot
116	bot
118	bot
156	bot
73	bot
158	bot
9	bot
15	bot
78	bot
10	bot
49	bot
51	bot
70	bot
108	bot
22	bot
142	bot
158	bot
90	bot
122	bot
127	bot
154	bot
27	bot
57	bot
58	bot
95	bot
120	bot
140	bot
157	bot
18	bot
59	bot
86	bot
94	bot
146	bot
46	bot
56	bot
57	bot
72	bot
99	bot
121	bot
135	bot
29	bot
113	bot
154	bot
25	bot
100	bot
105	bot
114	bot
116	bot
119	bot
51	bot
91	bot
92	bot
108	bot
139	bot
65	bot
81	bot
102	bot
112	bot
113	bot
137	bot
138	bot
144	bot
153	bot
22	bot
54	bot
73	bot
101	bot
150	bot
50	bot
124	bot
77	bot
52	bot
128	bot
135	bot
147	bot
69	bot
92	bot
157	bot
129	bot
35	bot
50	bot
55	bot
40	bot
67	bot
79	bot
49	bot
57	bot
85	bot
18	bot
20	bot
30	bot
39	bot
47	bot
91	bot
135	bot
144	bot
145	bot
153	bot
43	bot
110	bot
120	bot
142	bot
28	bot
83	bot
116	bot
128	bot
37	bot
62	bot
70	bot
132	bot
134	bot
72	bot
73	bot
84	bot
94	bot
96	bot
21	bot
77	bot
87	bot
119	bot
13	bot
78	bot
80	bot
101	bot
50	bot
140	bot
149	bot
150	bot
38	bot
39	bot
43	bot
57	bot
102	bot
88	bot
100	bot
153	bot
143	bot
41	bot
58	bot
86	bot
93	bot
114	bot
115	bot
156	bot
12	bot
20	bot
32	bot
46	bot
53	bot
54	bot
105	bot
120	bot
69	bot
130	bot
138	bot
64	bot
74	bot
78	bot
24	bot
64	bot
92	bot
151	bot
97	bot
98	bot
19	bot
35	bot
38	bot
61	bot
115	bot
117	bot
124	bot
63	bot
116	bot
154	bot
77	bot
78	bot
104	bot
118	bot
158	bot
33	bot
41	bot
64	bot
127	bot
128	bot
140	bot
141	bot
153	bot
60	bot
122	bot
50	bot
86	bot
19	bot
54	bot
64	bot
74	bot
89	bot
97	bot
97	bot
123	bot
125	bot
71	bot
113	bot
52	bot
66	bot
78	bot
120	bot
136	bot
137	bot
36	bot
39	bot
41	bot
58	bot
73	bot
61	bot
150	bot
58	bot
95	bot
98	bot
142	bot
159	bot
21	bot
29	bot
151	bot
11	bot
12	bot
16	bot
59	bot
61	bot
65	bot
101	bot
112	bot
120	bot
97	bot
103	bot
104	bot
140	bot
21	bot
81	bot
82	bot
103	bot
127	bot
19	bot
119	bot
147	bot
75	bot
94	bot
105	bot
117	bot
33	bot
46	bot
53	bot
106	bot
142	bot
12	bot
39	bot
62	bot
76	bot
93	bot
119	bot
48	bot
72	bot
74	bot
82	bot
105	bot
26	bot
50	bot
52	bot
145	bot
157	bot
10	bot
78	bot
132	bot
133	bot
10	bot
39	bot
58	bot
142	bot
10	bot
24	bot
96	bot
106	bot
128	bot
10	bot
14	bot
43	bot
90	bot
127	bot
139	bot
140	bot
10	bot
28	bot
29	bot
61	bot
62	bot
71	bot
53	bot
109	bot
115	bot
120	bot
124	bot
130	bot
146	bot
10	bot
12	bot
63	bot
80	bot
81	bot
132	bot
32	bot
61	bot
103	bot
105	bot
107	bot
138	bot
145	bot
36	bot
37	bot
104	bot
108	bot
125	bot
36	bot
42	bot
95	bot
97	bot
99	bot
137	bot
68	bot
105	bot
109	bot
112	bot
139	bot
140	bot
35	bot
66	bot
16	bot
54	bot
55	bot
126	bot
151	bot
49	bot
70	bot
134	bot
156	bot
160	bot
34	bot
35	bot
97	bot
97	bot
146	bot
149	bot
84	bot
86	bot
91	bot
120	bot
133	bot
23	bot
60	bot
61	bot
64	bot
68	bot
103	bot
146	bot
29	bot
107	bot
115	bot
147	bot
152	bot
59	bot
39	bot
65	bot
108	bot
109	bot
126	bot
135	bot
53	bot
55	bot
85	bot
122	bot
124	bot
152	bot
14	bot
78	bot
95	bot
89	bot
153	bot
57	bot
58	bot
100	bot
102	bot
107	bot
108	bot
51	bot
61	bot
88	bot
16	bot
90	bot
129	bot
56	bot
57	bot
147	bot
150	bot
66	bot
81	bot
110	bot
128	bot
74	bot
128	bot
65	bot
101	bot
106	bot
114	bot
117	bot
47	bot
54	bot
80	bot
114	bot
142	bot
44	bot
57	bot
33	bot
34	bot
47	bot
149	bot
155	bot
86	bot
59	bot
61	bot
126	bot
126	bot
147	bot
24	bot
69	bot
86	bot
99	bot
135	bot
157	bot
105	bot
142	bot
147	bot
148	bot
159	bot
35	bot
112	bot
152	bot
153	bot
20	bot
156	bot
20	bot
88	bot
101	bot
132	bot
53	bot
73	bot
82	bot
83	bot
121	bot
126	bot
142	bot
155	bot
45	bot
120	bot
121	bot
41	bot
43	bot
71	bot
83	bot
84	bot
99	bot
83	bot
143	bot
34	bot
55	bot
154	bot
98	bot
153	bot
157	bot
48	bot
50	bot
94	bot
95	bot
104	bot
81	bot
102	bot
115	bot
100	bot
159	bot
26	bot
27	bot
57	bot
77	bot
78	bot
158	bot
17	bot
70	bot
101	bot
135	bot
137	bot
70	bot
57	bot
73	bot
74	bot
94	bot
100	bot
101	bot
15	bot
18	bot
63	bot
78	bot
121	bot
65	bot
71	bot
72	bot
83	bot
84	bot
50	bot
117	bot
151	bot
160	bot
65	bot
66	bot
72	bot
83	bot
130	bot
15	bot
44	bot
79	bot
108	bot
141	bot
142	bot
149	bot
18	bot
20	bot
64	bot
94	bot
14	bot
79	bot
81	bot
131	bot
143	bot
146	bot
63	bot
157	bot
12	bot
54	bot
86	bot
23	bot
71	bot
84	bot
132	bot
13	bot
23	bot
91	bot
92	bot
148	bot
150	bot
98	bot
108	bot
111	bot
141	bot
149	bot
15	bot
97	bot
112	bot
30	bot
154	bot
155	bot
31	bot
66	bot
78	bot
106	bot
134	bot
148	bot
16	bot
79	bot
97	bot
153	bot
154	bot
158	bot
12	bot
82	bot
153	bot
159	bot
12	bot
26	bot
74	bot
94	bot
101	bot
138	bot
150	bot
28	bot
68	bot
85	bot
86	bot
89	bot
119	bot
132	bot
156	bot
50	bot
83	bot
102	bot
141	bot
142	bot
157	bot
106	bot
127	bot
157	bot
83	bot
84	bot
87	bot
132	bot
37	bot
50	bot
53	bot
86	bot
123	bot
125	bot
142	bot
158	bot
89	bot
31	bot
32	bot
48	bot
67	bot
73	bot
75	bot
83	bot
125	bot
134	bot
135	bot
141	bot
16	bot
19	bot
66	bot
73	bot
125	bot
133	bot
151	bot
61	bot
62	bot
112	bot
120	bot
125	bot
48	bot
151	bot
153	bot
15	bot
16	bot
40	bot
62	bot
100	bot
101	bot
131	bot
152	bot
21	bot
55	bot
127	bot
138	bot
149	bot
151	bot
154	bot
95	bot
148	bot
34	bot
47	bot
111	bot
80	bot
103	bot
111	bot
139	bot
145	bot
156	bot
11	bot
52	bot
152	bot
52	bot
72	bot
143	bot
144	bot
40	bot
98	bot
115	bot
11	bot
15	bot
16	bot
28	bot
49	bot
69	bot
93	bot
54	bot
131	bot
143	bot
31	bot
81	bot
132	bot
135	bot
50	bot
95	bot
125	bot
68	bot
69	bot
76	bot
77	bot
128	bot
140	bot
32	bot
36	bot
38	bot
40	bot
90	bot
127	bot
39	bot
41	bot
47	bot
75	bot
92	bot
94	bot
100	bot
116	bot
134	bot
155	bot
19	bot
30	bot
78	bot
31	bot
95	bot
134	bot
143	bot
156	bot
158	bot
160	bot
61	bot
106	bot
122	bot
123	bot
145	bot
16	bot
34	bot
50	bot
57	bot
68	bot
84	bot
105	bot
121	bot
128	bot
136	bot
144	bot
57	bot
89	bot
100	bot
106	bot
141	bot
143	bot
13	bot
19	bot
92	bot
120	bot
41	bot
42	bot
108	bot
128	bot
10	bot
36	bot
98	bot
100	bot
148	bot
97	bot
98	bot
108	bot
141	bot
14	bot
122	bot
138	bot
25	bot
66	bot
149	bot
150	bot
155	bot
159	bot
34	bot
52	bot
80	bot
84	bot
88	bot
157	bot
24	bot
25	bot
70	bot
84	bot
96	bot
105	bot
27	bot
34	bot
36	bot
57	bot
73	bot
143	bot
146	bot
26	bot
73	bot
103	bot
123	bot
134	bot
135	bot
22	bot
28	bot
47	bot
71	bot
84	bot
85	bot
53	bot
156	bot
14	bot
29	bot
105	bot
23	bot
24	bot
57	bot
70	bot
88	bot
46	bot
45	bot
143	bot
32	bot
38	bot
109	bot
114	bot
78	bot
110	bot
138	bot
41	bot
119	bot
120	bot
45	bot
48	bot
49	bot
70	bot
74	bot
78	bot
107	bot
145	bot
146	bot
150	bot
155	bot
156	bot
47	bot
149	bot
44	bot
80	bot
99	bot
103	bot
117	bot
34	bot
43	bot
105	bot
106	bot
125	bot
136	bot
149	bot
32	bot
77	bot
79	bot
128	bot
135	bot
33	bot
125	bot
16	bot
87	bot
117	bot
94	bot
95	bot
26	bot
29	bot
37	bot
63	bot
68	bot
149	bot
102	bot
122	bot
126	bot
156	bot
23	bot
46	bot
61	bot
62	bot
50	bot
62	bot
115	bot
154	bot
35	bot
36	bot
147	bot
69	bot
111	bot
112	bot
139	bot
155	bot
118	bot
151	bot
12	bot
13	bot
68	bot
91	bot
92	bot
125	bot
152	bot
96	bot
97	bot
123	bot
153	bot
24	bot
74	bot
145	bot
156	bot
12	bot
63	bot
70	bot
72	bot
83	bot
144	bot
155	bot
7	bot
17	bot
74	bot
82	bot
7	bot
54	bot
64	bot
65	bot
75	bot
97	bot
105	bot
147	bot
148	bot
7	bot
117	bot
120	bot
7	bot
48	bot
123	bot
7	bot
15	bot
39	bot
50	bot
115	bot
119	bot
120	bot
138	bot
7	bot
15	bot
94	bot
116	bot
7	bot
36	bot
68	bot
72	bot
74	bot
84	bot
7	bot
69	bot
74	bot
75	bot
7	bot
139	bot
140	bot
159	bot
7	bot
11	bot
12	bot
36	bot
37	bot
154	bot
7	bot
65	bot
83	bot
106	bot
149	bot
7	bot
7	bot
18	bot
62	bot
118	bot
7	bot
48	bot
57	bot
110	bot
133	bot
136	bot
138	bot
152	bot
7	bot
72	bot
93	bot
102	bot
137	bot
138	bot
7	bot
38	bot
39	bot
43	bot
82	bot
7	bot
44	bot
99	bot
112	bot
7	bot
33	bot
99	bot
7	bot
74	bot
111	bot
148	bot
7	bot
109	bot
7	bot
78	bot
101	bot
7	bot
15	bot
24	bot
34	bot
148	bot
151	bot
7	bot
24	bot
53	bot
74	bot
79	bot
143	bot
7	bot
27	bot
59	bot
60	bot
138	bot
7	bot
87	bot
96	bot
121	bot
123	bot
7	bot
34	bot
107	bot
109	bot
154	bot
7	bot
28	bot
49	bot
51	bot
124	bot
148	bot
33	bot
38	bot
69	bot
117	bot
157	bot
159	bot
36	bot
62	bot
107	bot
14	bot
26	bot
92	bot
100	bot
24	bot
32	bot
55	bot
73	bot
87	bot
103	bot
141	bot
15	bot
16	bot
33	bot
108	bot
110	bot
139	bot
157	bot
74	bot
147	bot
158	bot
20	bot
41	bot
137	bot
152	bot
153	bot
91	bot
99	bot
136	bot
154	bot
155	bot
32	bot
46	bot
53	bot
88	bot
89	bot
97	bot
114	bot
116	bot
145	bot
72	bot
86	bot
100	bot
102	bot
133	bot
134	bot
147	bot
12	bot
77	bot
80	bot
120	bot
121	bot
140	bot
148	bot
22	bot
26	bot
27	bot
30	bot
31	bot
44	bot
84	bot
134	bot
100	bot
34	bot
44	bot
48	bot
95	bot
96	bot
100	bot
27	bot
97	bot
156	bot
152	bot
15	bot
67	bot
110	bot
138	bot
140	bot
153	bot
160	bot
24	bot
69	bot
104	bot
105	bot
156	bot
96	bot
130	bot
148	bot
153	bot
47	bot
56	bot
57	bot
80	bot
81	bot
132	bot
143	bot
38	bot
108	bot
109	bot
122	bot
61	bot
111	bot
116	bot
136	bot
142	bot
7	bot
20	bot
111	bot
123	bot
7	bot
118	bot
147	bot
7	bot
102	bot
108	bot
111	bot
125	bot
141	bot
142	bot
7	bot
50	bot
57	bot
106	bot
108	bot
110	bot
112	bot
114	bot
142	bot
7	bot
34	bot
131	bot
145	bot
7	bot
129	bot
134	bot
7	bot
117	bot
153	bot
155	bot
157	bot
7	bot
70	bot
147	bot
59	bot
142	bot
143	bot
17	bot
98	bot
156	bot
13	bot
28	bot
98	bot
111	bot
112	bot
131	bot
145	bot
49	bot
77	bot
99	bot
50	bot
74	bot
104	bot
125	bot
126	bot
147	bot
148	bot
27	bot
28	bot
32	bot
33	bot
38	bot
115	bot
131	bot
134	bot
17	bot
49	bot
54	bot
64	bot
105	bot
66	bot
68	bot
89	bot
91	bot
135	bot
137	bot
51	bot
52	bot
60	bot
34	bot
47	bot
85	bot
155	bot
41	bot
19	bot
81	bot
119	bot
138	bot
139	bot
142	bot
68	bot
132	bot
52	bot
58	bot
88	bot
96	bot
156	bot
25	bot
53	bot
76	bot
114	bot
131	bot
149	bot
47	bot
141	bot
147	bot
157	bot
101	bot
125	bot
28	bot
32	bot
143	bot
155	bot
157	bot
106	bot
141	bot
155	bot
156	bot
159	bot
23	bot
53	bot
15	bot
22	bot
23	bot
30	bot
31	bot
99	bot
117	bot
119	bot
135	bot
154	bot
160	bot
34	bot
59	bot
65	bot
69	bot
70	bot
94	bot
95	bot
127	bot
146	bot
148	bot
52	bot
59	bot
72	bot
121	bot
122	bot
137	bot
138	bot
154	bot
155	bot
13	bot
22	bot
24	bot
35	bot
68	bot
69	bot
96	bot
126	bot
127	bot
157	bot
97	bot
137	bot
139	bot
158	bot
159	bot
28	bot
39	bot
40	bot
83	bot
85	bot
115	bot
156	bot
36	bot
62	bot
107	bot
146	bot
150	bot
51	bot
154	bot
38	bot
57	bot
75	bot
89	bot
106	bot
37	bot
59	bot
63	bot
90	bot
100	bot
111	bot
120	bot
121	bot
154	bot
156	bot
40	bot
141	bot
34	bot
47	bot
55	bot
87	bot
159	bot
42	bot
64	bot
103	bot
129	bot
137	bot
124	bot
140	bot
107	bot
149	bot
155	bot
52	bot
59	bot
69	bot
75	bot
85	bot
26	bot
32	bot
64	bot
83	bot
85	bot
87	bot
102	bot
136	bot
87	bot
103	bot
119	bot
123	bot
126	bot
139	bot
52	bot
126	bot
152	bot
27	bot
59	bot
83	bot
47	bot
67	bot
126	bot
136	bot
146	bot
153	bot
25	bot
27	bot
31	bot
149	bot
24	bot
37	bot
142	bot
17	bot
141	bot
148	bot
44	bot
45	bot
61	bot
121	bot
129	bot
13	bot
104	bot
114	bot
76	bot
78	bot
103	bot
15	bot
53	bot
90	bot
93	bot
146	bot
61	bot
82	bot
86	bot
89	bot
122	bot
123	bot
129	bot
139	bot
157	bot
71	bot
87	bot
88	bot
128	bot
149	bot
154	bot
57	bot
156	bot
138	bot
143	bot
150	bot
151	bot
11	bot
31	bot
44	bot
85	bot
103	bot
114	bot
13	bot
26	bot
71	bot
122	bot
124	bot
138	bot
148	bot
152	bot
154	bot
114	bot
142	bot
32	bot
95	bot
124	bot
158	bot
159	bot
63	bot
52	bot
78	bot
98	bot
133	bot
144	bot
47	bot
109	bot
135	bot
141	bot
142	bot
152	bot
29	bot
65	bot
89	bot
155	bot
157	bot
28	bot
50	bot
57	bot
75	bot
103	bot
145	bot
155	bot
23	bot
149	bot
34	bot
117	bot
131	bot
132	bot
160	bot
43	bot
113	bot
136	bot
148	bot
149	bot
48	bot
59	bot
88	bot
94	bot
95	bot
132	bot
156	bot
24	bot
51	bot
100	bot
14	bot
46	bot
48	bot
97	bot
98	bot
40	bot
75	bot
88	bot
92	bot
149	bot
150	bot
153	bot
92	bot
111	bot
112	bot
72	bot
99	bot
101	bot
94	bot
[truncated: 775,539 more rows]
