# Supplementary material for: Predicting sequence-specific amplification efficiency in multi-template PCR with deep learning
Source: Nat Commun. 2025 Oct 16;16:9187. doi: 10.1038/s41467-025-64221-4 (PMC12533003; doi:10.1038/s41467-025-64221-4)
Supplement: Supplementary file 4 — Source data [file 41467_2025_64221_MOESM4_ESM.zip › Supp.Fig. 13/literature_datasets.csv]

group	cat	position	base	proportion	proportion_smooth
Choi_et_al	False	0	C	0.28458244111349035	0.2809421841541756
Choi_et_al	False	0	A	0.25160599571734477	0.2705924339757316
Choi_et_al	False	0	G	0.24582441113490364	0.20806566738044252
Choi_et_al	False	0	T	0.21798715203426125	0.24039971448965025
Choi_et_al	False	0	GC	0.530406852248394	0.4890078515346182
Choi_et_al	False	1	G	0.31605995717344754	0.2177730192719486
Choi_et_al	False	1	A	0.2501070663811563	0.26670235546038545
Choi_et_al	False	1	C	0.24582441113490364	0.2813169164882227
Choi_et_al	False	1	T	0.1880085653104925	0.23420770877944325
Choi_et_al	False	1	GC	0.5618843683083512	0.49908993576017135
Choi_et_al	False	2	T	0.315203426124197	0.22458244111349038
Choi_et_al	False	2	C	0.3124197002141328	0.27670235546038546
Choi_et_al	False	2	A	0.3100642398286938	0.26304068522483937
Choi_et_al	False	2	G	0.062312633832976444	0.2356745182012848
Choi_et_al	False	2	GC	0.37473233404710926	0.5123768736616703
Choi_et_al	False	3	C	0.28244111349036405	0.2814989293361885
Choi_et_al	False	3	A	0.2550321199143469	0.2765738758029978
Choi_et_al	False	3	G	0.2468950749464668	0.19884368308351177
Choi_et_al	False	3	T	0.21563169164882226	0.24308351177730195
Choi_et_al	False	3	GC	0.5293361884368308	0.4803426124197002
Choi_et_al	False	4	G	0.30728051391862954	0.17734475374732334
Choi_et_al	False	4	C	0.2582441113490364	0.31130620985010704
Choi_et_al	False	4	A	0.24839400428265523	0.2658672376873662
Choi_et_al	False	4	T	0.1860813704496788	0.24548179871520343
Choi_et_al	False	4	GC	0.565524625267666	0.48865096359743043
Choi_et_al	False	5	A	0.31927194860813707	0.20385438972162745
Choi_et_al	False	5	T	0.31049250535331907	0.22411134903640256
Choi_et_al	False	5	C	0.30856531049250535	0.40715203426124197
Choi_et_al	False	5	G	0.061670235546038545	0.16488222698072802
Choi_et_al	False	5	GC	0.3702355460385439	0.57203426124197
Choi_et_al	False	6	C	0.39486081370449677	0.35066381156316917
Choi_et_al	False	6	G	0.20856531049250535	0.11550321199143468
Choi_et_al	False	6	T	0.2	0.18098501070663814
Choi_et_al	False	6	A	0.19657387580299787	0.35284796573875804
Choi_et_al	False	6	GC	0.6034261241970021	0.4661670235546039
Choi_et_al	False	7	C	0.7916488222698073	0.2990149892933619
Choi_et_al	False	7	T	0.2083511777301927	0.14376873661670236
Choi_et_al	False	7	A	0.0	0.503169164882227
Choi_et_al	False	7	G	0.0	0.05404710920770876
Choi_et_al	False	7	GC	0.7916488222698073	0.3530620985010707
Choi_et_al	False	8	A	1.0	0.4393147751605996
Choi_et_al	False	8	T	0.0	0.08167023554603854
Choi_et_al	False	8	G	0.0	0.04171306209850106
Choi_et_al	False	8	C	0.0	0.4373019271948608
Choi_et_al	False	8	GC	0.0	0.4790149892933619
Choi_et_al	False	9	A	1.0	0.6
Choi_et_al	False	9	T	0.0	0.04167023554603854
Choi_et_al	False	9	G	0.0	0.0
Choi_et_al	False	9	C	0.0	0.3583297644539615
Choi_et_al	False	9	GC	0.0	0.3583297644539615
Choi_et_al	False	10	C	1.0	0.25396145610278376
Choi_et_al	False	10	A	0.0	0.6516059957173448
Choi_et_al	False	10	T	0.0	0.04372591006423983
Choi_et_al	False	10	G	0.0	0.05070663811563168
Choi_et_al	False	10	GC	1.0	0.3046680942184154
Choi_et_al	False	11	A	1.0	0.4989293361884369
Choi_et_al	False	11	T	0.0	0.08278372591006425
Choi_et_al	False	11	G	0.0	0.11336188436830834
Choi_et_al	False	11	C	0.0	0.30492505353319055
Choi_et_al	False	11	GC	0.0	0.41828693790149885
Choi_et_al	False	12	C	0.2698072805139186	0.3670235546038544
Choi_et_al	False	12	A	0.2580299785867238	0.3620128479657388
Choi_et_al	False	12	G	0.2535331905781585	0.12389721627408992
Choi_et_al	False	12	T	0.21862955032119916	0.14706638115631693
Choi_et_al	False	12	GC	0.523340471092077	0.4909207708779443
Choi_et_al	False	13	G	0.3132762312633833	0.17781584582441112
Choi_et_al	False	13	C	0.25481798715203424	0.22124197002141327
Choi_et_al	False	13	A	0.2366167023554604	0.412762312633833
Choi_et_al	False	13	T	0.19528907922912206	0.1881798715203426
Choi_et_al	False	13	GC	0.5680942184154175	0.39905781584582434
Choi_et_al	False	14	T	0.32141327623126337	0.22843683083511776
Choi_et_al	False	14	A	0.31541755888650963	0.26034261241970025
Choi_et_al	False	14	C	0.31049250535331907	0.27139186295503215
Choi_et_al	False	14	G	0.052676659528907925	0.23982869379014987
Choi_et_al	False	14	GC	0.363169164882227	0.511220556745182
Choi_et_al	False	15	C	0.2710920770877944	0.2807708779443255
Choi_et_al	False	15	G	0.269593147751606	0.1993576017130621
Choi_et_al	False	15	A	0.25374732334047106	0.27070663811563167
Choi_et_al	False	15	T	0.20556745182012848	0.24916488222698074
Choi_et_al	False	15	GC	0.5406852248394004	0.4801284796573876
Choi_et_al	False	16	G	0.3100642398286938	0.1875374732334047
Choi_et_al	False	16	C	0.2507494646680942	0.2853961456102784
Choi_et_al	False	16	A	0.23790149892933618	0.2733618843683083
Choi_et_al	False	16	T	0.2012847965738758	0.25370449678800855
Choi_et_al	False	16	GC	0.560813704496788	0.47293361884368307
Choi_et_al	False	17	T	0.3222698072805139	0.2283511777301927
Choi_et_al	False	17	C	0.31670235546038544	0.2756745182012848
Choi_et_al	False	17	A	0.30985010706638116	0.25914346895074947
Choi_et_al	False	17	G	0.051177730192719484	0.23683083511777298
Choi_et_al	False	17	GC	0.3678800856531049	0.5125053533190578
Choi_et_al	False	18	C	0.2779443254817987	0.2845824411134904
Choi_et_al	False	18	G	0.25417558886509634	0.19349036402569592
Choi_et_al	False	18	A	0.24989293361884368	0.2725910064239828
Choi_et_al	False	18	T	0.21798715203426125	0.24933618843683086
Choi_et_al	False	18	GC	0.5321199143468951	0.4780728051391863
Choi_et_al	False	19	G	0.29914346895074945	0.18184154175588862
Choi_et_al	False	19	C	0.26188436830835116	0.29229122055674517
Choi_et_al	False	19	A	0.24432548179871522	0.27387580299785863
Choi_et_al	False	19	T	0.19464668094218415	0.25199143468950747
Choi_et_al	False	19	GC	0.5610278372591007	0.4741327623126338
Choi_et_al	False	20	A	0.3209850107066381	0.26244111349036403
Choi_et_al	False	20	C	0.31563169164882227	0.2800428265524625
Choi_et_al	False	20	T	0.31049250535331907	0.22501070663811565
Choi_et_al	False	20	G	0.052890792291220554	0.2325053533190578
Choi_et_al	False	20	GC	0.36852248394004283	0.5125481798715203
Choi_et_al	False	21	C	0.2892933618843683	0.287237687366167
Choi_et_al	False	21	G	0.2518201284796574	0.19353319057815846
Choi_et_al	False	21	A	0.24432548179871522	0.27554603854389725
Choi_et_al	False	21	T	0.2145610278372591	0.2436830835117773
Choi_et_al	False	21	GC	0.5411134903640258	0.48077087794432555
Choi_et_al	False	22	G	0.30449678800856533	0.1853104925053533
Choi_et_al	False	22	C	0.25546038543897215	0.29147751605995714
Choi_et_al	False	22	A	0.25267665952890794	0.2766167023554604
Choi_et_al	False	22	T	0.1873661670235546	0.24659528907922912
Choi_et_al	False	22	GC	0.5599571734475375	0.4767880085653105
Choi_et_al	False	23	A	0.31541755888650963	0.2657387580299786
Choi_et_al	False	23	C	0.3139186295503212	0.28008565310492506
Choi_et_al	False	23	T	0.3113490364025696	0.22295503211991435
Choi_et_al	False	23	G	0.05931477516059957	0.23122055674518202
Choi_et_al	False	23	GC	0.37323340471092076	0.5113062098501071
Choi_et_al	False	24	C	0.28308351177730195	0.2861241970021413
Choi_et_al	False	24	G	0.2580299785867238	0.19327623126338328
Choi_et_al	False	24	A	0.24967880085653105	0.2779443254817987
Choi_et_al	False	24	T	0.20920770877944325	0.24265524625267662
Choi_et_al	False	24	GC	0.5411134903640258	0.4794004282655246
Choi_et_al	False	25	G	0.28244111349036405	0.18423982869379013
Choi_et_al	False	25	A	0.26659528907922914	0.27644539614561026
Choi_et_al	False	25	C	0.2586723768736617	0.28869379014989294
Choi_et_al	False	25	T	0.1922912205567452	0.2506209850107067
Choi_et_al	False	25	GC	0.5411134903640258	0.47293361884368307
Choi_et_al	False	26	C	0.3194860813704497	0.27721627408993577
Choi_et_al	False	26	T	0.31306209850107064	0.22522483940042823
Choi_et_al	False	26	A	0.3053533190578158	0.26077087794432546
Choi_et_al	False	26	G	0.06209850107066381	0.23678800856531046
Choi_et_al	False	26	GC	0.3815845824411135	0.5140042826552463
Choi_et_al	False	27	C	0.2683083511777302	0.2826980728051392
Choi_et_al	False	27	G	0.2593147751605996	0.19610278372591006
Choi_et_al	False	27	A	0.24518201284796573	0.27254817987152036
Choi_et_al	False	27	T	0.2271948608137045	0.2486509635974304
Choi_et_al	False	27	GC	0.5276231263383298	0.4788008565310492
Choi_et_al	False	28	G	0.3220556745182013	0.19100642398286938
Choi_et_al	False	28	C	0.2565310492505353	0.28415417558886513
Choi_et_al	False	28	A	0.23704496788008567	0.27194860813704497
Choi_et_al	False	28	T	0.18436830835117773	0.2528907922912206
Choi_et_al	False	28	GC	0.5785867237687365	0.47516059957173445
Choi_et_al	False	29	T	0.326338329764454	0.2265096359743041
Choi_et_al	False	29	C	0.31049250535331907	0.27147751605995724
Choi_et_al	False	29	A	0.30856531049250535	0.259914346895075
Choi_et_al	False	29	G	0.05460385438972163	0.24209850107066383
Choi_et_al	False	29	GC	0.3650963597430407	0.513576017130621
Choi_et_al	False	30	C	0.26595289079229123	0.28034261241970027
Choi_et_al	False	30	A	0.26359743040685224	0.27379014989293365
Choi_et_al	False	30	G	0.2569593147751606	0.2017987152034261
Choi_et_al	False	30	T	0.21349036402569593	0.24406852248394006
Choi_et_al	False	30	GC	0.5229122055674518	0.48214132762312634
Choi_et_al	False	31	G	0.317558886509636	0.18668094218415415
Choi_et_al	False	31	C	0.25610278372591005	0.2868950749464668
Choi_et_al	False	31	A	0.24518201284796573	0.27477516059957174
Choi_et_al	False	31	T	0.18115631691648823	0.25164882226980734
Choi_et_al	False	31	GC	0.573661670235546	0.47357601713062103
Choi_et_al	False	32	T	0.31498929336188436	0.22419700214132762
Choi_et_al	False	32	A	0.3145610278372591	0.26428265524625266
Choi_et_al	False	32	C	0.31263383297644537	0.27314775160599575
Choi_et_al	False	32	G	0.057815845824411134	0.23837259100642397
Choi_et_al	False	32	GC	0.3704496788008565	0.5115203426124197
Choi_et_al	False	33	C	0.2892933618843683	0.28453961456102783
Choi_et_al	False	33	G	0.24646680942184154	0.1987580299785867
Choi_et_al	False	33	A	0.24197002141327623	0.27130620985010706
Choi_et_al	False	33	T	0.22226980728051393	0.24539614561027837
Choi_et_al	False	33	GC	0.5357601713062099	0.48329764453961455
Choi_et_al	False	34	G	0.31306209850107064	0.18539614561027834
Choi_et_al	False	34	A	0.25610278372591005	0.2718629550321199
Choi_et_al	False	34	C	0.2417558886509636	0.28985010706638115
Choi_et_al	False	34	T	0.1890792291220557	0.2528907922912206
Choi_et_al	False	34	GC	0.5548179871520342	0.4752462526766596
Choi_et_al	False	35	C	0.3229122055674518	0.27700214132762313
Choi_et_al	False	35	T	0.3194860813704497	0.2286509635974304
Choi_et_al	False	35	A	0.2987152034261242	0.2587152034261242
Choi_et_al	False	35	G	0.058886509635974305	0.23563169164882222
Choi_et_al	False	35	GC	0.3817987152034261	0.5126338329764455
Choi_et_al	False	36	C	0.2826552462526767	0.2822269807280514
Choi_et_al	False	36	G	0.2507494646680942	0.19751605995717342
Choi_et_al	False	36	A	0.24796573875803	0.2721199143468951
Choi_et_al	False	36	T	0.21862955032119916	0.24813704496788008
Choi_et_al	False	36	GC	0.5334047109207709	0.47974304068522483
Choi_et_al	False	37	G	0.3089935760171306	0.18800856531049248
Choi_et_al	False	37	A	0.2488222698072805	0.2705353319057816
Choi_et_al	False	37	C	0.24839400428265523	0.2886509635974304
Choi_et_al	False	37	T	0.1937901498929336	0.2528051391862955
Choi_et_al	False	37	GC	0.5573875802997859	0.47665952890792285
Choi_et_al	False	38	T	0.31970021413276234	0.22826552462526767
Choi_et_al	False	38	C	0.31541755888650963	0.2726338329764454
Choi_et_al	False	38	A	0.3089935760171306	0.25944325481798713
Choi_et_al	False	38	G	0.05588865096359743	0.23965738758029978
Choi_et_al	False	38	GC	0.37130620985010704	0.5122912205567453
Choi_et_al	False	39	C	0.2738758029978587	0.28244111349036405
Choi_et_al	False	39	G	0.26552462526766596	0.2003854389721627
Choi_et_al	False	39	A	0.2481798715203426	0.27413276231263384
Choi_et_al	False	39	T	0.21241970021413276	0.2430406852248394
Choi_et_al	False	39	GC	0.5394004282655247	0.48282655246252676
Choi_et_al	False	40	G	0.3171306209850107	0.18972162740899354
Choi_et_al	False	40	A	0.24325481798715204	0.2755888650963597
Choi_et_al	False	40	C	0.24282655246252677	0.2871948608137045
Choi_et_al	False	40	T	0.19678800856531048	0.24749464668094218
Choi_et_al	False	40	GC	0.5599571734475375	0.4769164882226981
Choi_et_al	False	41	C	0.3316916488222698	0.27708779443254816
Choi_et_al	False	41	A	0.32141327623126337	0.2618415417558887
Choi_et_al	False	41	T	0.2925053533190578	0.22047109207708776
Choi_et_al	False	41	G	0.054389721627408995	0.24059957173447538
Choi_et_al	False	41	GC	0.38608137044967883	0.5176873661670236
Choi_et_al	False	42	C	0.2721627408993576	0.28338329764453957
Choi_et_al	False	42	A	0.25610278372591005	0.27640256959314774
Choi_et_al	False	42	G	0.2556745182012848	0.19837259100642396
Choi_et_al	False	42	T	0.21605995717344753	0.24184154175588865
Choi_et_al	False	42	GC	0.5278372591006424	0.48175588865096364
Choi_et_al	False	43	G	0.31027837259100643	0.18860813704496787
Choi_et_al	False	43	C	0.26488222698072805	0.2905781584582441
Choi_et_al	False	43	A	0.24025695931477517	0.2769164882226981
Choi_et_al	False	43	T	0.18458244111349037	0.24389721627408995
Choi_et_al	False	43	GC	0.5751605995717345	0.479186295503212
Choi_et_al	False	44	A	0.3209850107066381	0.26171306209850104
Choi_et_al	False	44	T	0.31927194860813707	0.22548179871520344
Choi_et_al	False	44	C	0.3053533190578158	0.275203426124197
Choi_et_al	False	44	G	0.054389721627408995	0.23760171306209849
Choi_et_al	False	44	GC	0.35974304068522484	0.5128051391862956
Choi_et_al	False	45	C	0.27880085653104925	0.2846680942184154
Choi_et_al	False	45	G	0.2683083511777302	0.1969593147751606
Choi_et_al	False	45	A	0.24582441113490364	0.274475374732334
Choi_et_al	False	45	T	0.20706638115631693	0.24389721627408995
Choi_et_al	False	45	GC	0.5471092077087795	0.4816274089935761
Choi_et_al	False	46	G	0.2993576017130621	0.1852676659528908
Choi_et_al	False	46	C	0.25481798715203424	0.2890364025695932
Choi_et_al	False	46	A	0.24539614561027837	0.2776873661670235
Choi_et_al	False	46	T	0.20042826552462525	0.24800856531049248
Choi_et_al	False	46	GC	0.5541755888650963	0.4743040685224839
Choi_et_al	False	47	A	0.3199143468950749	0.2615845824411135
Choi_et_al	False	47	C	0.3194860813704497	0.27982869379014985
Choi_et_al	False	47	T	0.3081370449678801	0.22312633832976445
Choi_et_al	False	47	G	0.05246252676659529	0.23546038543897216
Choi_et_al	False	47	GC	0.371948608137045	0.515289079229122
Choi_et_al	False	48	C	0.2867237687366167	0.2872805139186295
Choi_et_al	False	48	A	0.2563169164882227	0.2767880085653105
Choi_et_al	False	48	G	0.2518201284796574	0.19263383297644537
Choi_et_al	False	48	T	0.2051391862955032	0.24329764453961458
Choi_et_al	False	48	GC	0.5385438972162742	0.47991434689507495
Choi_et_al	False	49	G	0.3053533190578158	0.18308351177730192
Choi_et_al	False	49	C	0.2593147751605996	0.2907922912205568
Choi_et_al	False	49	A	0.2404710920770878	0.2769593147751606
Choi_et_al	False	49	T	0.1948608137044968	0.24916488222698074
Choi_et_al	False	49	GC	0.5646680942184155	0.47387580299785875
Choi_et_al	False	50	A	0.32184154175588864	0.26197002141327624
Choi_et_al	False	50	C	0.31605995717344754	0.2781156316916488
Choi_et_al	False	50	T	0.30792291220556745	0.22441113490364026
Choi_et_al	False	50	G	0.05417558886509636	0.23550321199143465
Choi_et_al	False	50	GC	0.3702355460385439	0.5136188436830835
Choi_et_al	False	51	C	0.27237687366167024	0.2835117773019272
Choi_et_al	False	51	G	0.25160599571734477	0.19665952890792288
Choi_et_al	False	51	A	0.2462526766595289	0.27387580299785863
Choi_et_al	False	51	T	0.22976445396145612	0.2459528907922912
Choi_et_al	False	51	GC	0.523982869379015	0.4801713062098501
Choi_et_al	False	52	G	0.3145610278372591	0.1878800856531049
Choi_et_al	False	52	C	0.25610278372591005	0.2866809421841542
Choi_et_al	False	52	A	0.2449678800856531	0.2743468950749465
Choi_et_al	False	52	T	0.18436830835117773	0.25109207708779446
Choi_et_al	False	52	GC	0.5706638115631691	0.47456102783725906
Choi_et_al	False	53	A	0.3158458244111349	0.2588865096359743
Choi_et_al	False	53	C	0.31370449678800855	0.2754603854389722
Choi_et_al	False	53	T	0.312847965738758	0.22856531049250534
Choi_et_al	False	53	G	0.0576017130620985	0.23708779443254815
Choi_et_al	False	53	GC	0.37130620985010704	0.5125481798715203
Choi_et_al	False	54	C	0.2751605995717345	0.283982869379015
Choi_et_al	False	54	G	0.2614561027837259	0.19751605995717342
Choi_et_al	False	54	A	0.24282655246252677	0.2731905781584582
Choi_et_al	False	54	T	0.22055674518201285	0.2453104925053533
Choi_et_al	False	54	GC	0.5366167023554604	0.4814989293361884
Choi_et_al	False	55	G	0.3002141327623126	0.18882226980728048
Choi_et_al	False	55	C	0.2599571734475375	0.28595289079229125
Choi_et_al	False	55	A	0.24453961456102782	0.274475374732334
Choi_et_al	False	55	T	0.19528907922912206	0.2507494646680942
Choi_et_al	False	55	GC	0.5601713062098501	0.47477516059957175
Choi_et_al	False	56	A	0.3177730192719486	0.2594860813704497
Choi_et_al	False	56	C	0.31498929336188436	0.27524625267665953
Choi_et_al	False	56	T	0.3134903640256959	0.2249678800856531
Choi_et_al	False	56	G	0.053747323340471095	0.2402997858672377
Choi_et_al	False	56	GC	0.36873661670235547	0.5155460385438972
Choi_et_al	False	57	G	0.2710920770877944	0.19914346895074944
Choi_et_al	False	57	C	0.26595289079229123	0.2814561027837259
Choi_et_al	False	57	A	0.25139186295503213	0.27400428265524623
Choi_et_al	False	57	T	0.21156316916488221	0.24539614561027837
Choi_et_al	False	57	GC	0.5370449678800857	0.4805995717344754
Choi_et_al	False	58	G	0.31498929336188436	0.19027837259100638
Choi_et_al	False	58	C	0.26017130620985013	0.2849678800856531
Choi_et_al	False	58	A	0.24089935760171305	0.2749036402569593
Choi_et_al	False	58	T	0.18394004282655246	0.24985010706638117
Choi_et_al	False	58	GC	0.5751605995717345	0.47524625267665954
Choi_et_al	False	59	T	0.3226980728051392	0.22642398286937898
Choi_et_al	False	59	A	0.31541755888650963	0.2602141327623126
Choi_et_al	False	59	C	0.30620985010706636	0.27276231263383294
Choi_et_al	False	59	G	0.055674518201284794	0.24059957173447533
Choi_et_al	False	59	GC	0.36188436830835113	0.5133618843683083
Choi_et_al	False	60	C	0.27751605995717343	0.2843683083511777
Choi_et_al	False	60	G	0.2558886509635974	0.1970021413276231
Choi_et_al	False	60	A	0.24903640256959314	0.2739614561027837
Choi_et_al	False	60	T	0.21755888650963598	0.2446680942184154
Choi_et_al	False	60	GC	0.5334047109207709	0.4813704496788008
Choi_et_al	False	61	G	0.3053533190578158	0.18650963597430403
Choi_et_al	False	61	C	0.2539614561027837	0.28886509635974306
Choi_et_al	False	61	A	0.24432548179871522	0.27241970021413275
Choi_et_al	False	61	T	0.19635974304068524	0.2522055674518201
Choi_et_al	False	61	GC	0.5593147751605996	0.47537473233404715
Choi_et_al	False	62	C	0.323982869379015	0.27978586723768734
Choi_et_al	False	62	A	0.32012847965738755	0.2582869379014989
Choi_et_al	False	62	T	0.30278372591006425	0.22599571734475377
Choi_et_al	False	62	G	0.05310492505353319	0.23593147751605992
Choi_et_al	False	62	GC	0.3770877944325482	0.5157173447537473
Choi_et_al	False	63	C	0.2826552462526767	0.2856531049250536
Choi_et_al	False	63	G	0.26252676659528906	0.19597430406852248
Choi_et_al	False	63	A	0.23319057815845826	0.2731049250535332
Choi_et_al	False	63	T	0.22162740899357602	0.24526766595289082
Choi_et_al	False	63	GC	0.5451820128479657	0.48162740899357603
Choi_et_al	False	64	G	0.30278372591006425	0.18740899357601712
Choi_et_al	False	64	C	0.26081370449678803	0.2874518201284797
Choi_et_al	False	64	A	0.24475374732334046	0.2750321199143469
Choi_et_al	False	64	T	0.19164882226980728	0.2501070663811563
Choi_et_al	False	64	GC	0.5635974304068523	0.47486081370449673
Choi_et_al	False	65	A	0.32312633832976445	0.26021413276231264
Choi_et_al	False	65	T	0.3139186295503212	0.2268094218415418
Choi_et_al	False	65	C	0.30685224839400427	0.2733618843683084
Choi_et_al	False	65	G	0.056102783725910065	0.23961456102783724
Choi_et_al	False	65	GC	0.3629550321199143	0.5129764453961456
Choi_et_al	False	66	C	0.26295503211991433	0.2809850107066381
Choi_et_al	False	66	G	0.26252676659528906	0.19927194860813702
Choi_et_al	False	66	A	0.2539614561027837	0.2733618843683083
Choi_et_al	False	66	T	0.22055674518201285	0.24638115631691648
Choi_et_al	False	66	GC	0.5254817987152034	0.48025695931477524
Choi_et_al	False	67	G	0.3141327623126338	0.18972162740899354
Choi_et_al	False	67	C	0.2535331905781585	0.28479657387580304
Choi_et_al	False	67	A	0.24603854389721627	0.27533190578158456
Choi_et_al	False	67	T	0.18629550321199143	0.2501498929336189
Choi_et_al	False	67	GC	0.5676659528907924	0.4745182012847966
Choi_et_al	False	68	C	0.32077087794432546	0.27438972162740904
Choi_et_al	False	68	T	0.3194860813704497	0.22642398286937904
Choi_et_al	False	68	A	0.2989293361884368	0.25888650963597426
Choi_et_al	False	68	G	0.06081370449678801	0.24029978586723763
Choi_et_al	False	68	GC	0.3815845824411135	0.5146895074946467
Choi_et_al	False	69	C	0.2798715203426124	0.28419700214132765
Choi_et_al	False	69	G	0.2550321199143469	0.19888650963597426
Choi_et_al	False	69	A	0.2546038543897216	0.2724625267665953
Choi_et_al	False	69	T	0.21049250535331906	0.24445396145610282
Choi_et_al	False	69	GC	0.5349036402569594	0.483083511777302
Choi_et_al	False	70	G	0.3089935760171306	0.18907922912205566
Choi_et_al	False	70	C	0.25481798715203424	0.28839400428265527
Choi_et_al	False	70	A	0.24089935760171305	0.2722055674518201
Choi_et_al	False	70	T	0.19528907922912206	0.25032119914346895
Choi_et_al	False	70	GC	0.5638115631691649	0.47747323340471104
Choi_et_al	False	71	A	0.32184154175588864	0.2634261241970021
Choi_et_al	False	71	C	0.3119914346895075	0.2750749464668094
Choi_et_al	False	71	T	0.3107066381156317	0.22505353319057816
Choi_et_al	False	71	G	0.055460385438972165	0.23644539614561025
Choi_et_al	False	71	GC	0.36745182012847966	0.5115203426124196
Choi_et_al	False	72	C	0.2745182012847966	0.28394004282655244
Choi_et_al	False	72	G	0.2650963597430407	0.19691648822269808
Choi_et_al	False	72	A	0.24475374732334046	0.27421841541755887
Choi_et_al	False	72	T	0.21563169164882226	0.24492505353319055
Choi_et_al	False	72	GC	0.5396145610278373	0.4808565310492505
Choi_et_al	False	73	G	0.29764453961456105	0.184796573875803
Choi_et_al	False	73	A	0.2550321199143469	0.2766167023554604
Choi_et_al	False	73	C	0.25417558886509634	0.2889935760171306
Choi_et_al	False	73	T	0.1931477516059957	0.24959314775160601
Choi_et_al	False	73	GC	0.5518201284796573	0.4737901498929336
Choi_et_al	False	74	C	0.32419700214132763	0.27576017130620983
Choi_et_al	False	74	T	0.30985010706638116	0.2256531049250535
Choi_et_al	False	74	A	0.30856531049250535	0.26226980728051397
Choi_et_al	False	74	G	0.05738758029978587	0.23631691648822267
Choi_et_al	False	74	GC	0.3815845824411135	0.5120770877944325
Choi_et_al	False	75	C	0.28008565310492506	0.28419700214132765
Choi_et_al	False	75	A	0.2528907922912206	0.277558886509636
Choi_et_al	False	75	G	0.24839400428265523	0.19481798715203424
Choi_et_al	False	75	T	0.21862955032119916	0.2434261241970021
Choi_et_al	False	75	GC	0.5284796573875803	0.4790149892933619
Choi_et_al	False	76	G	0.31306209850107064	0.18753747323340467
Choi_et_al	False	76	A	0.2501070663811563	0.27567451820128486
Choi_et_al	False	76	C	0.24582441113490364	0.2895503211991435
Choi_et_al	False	76	T	0.19100642398286938	0.24723768736616702
Choi_et_al	False	76	GC	0.5588865096359743	0.47708779443254823
Choi_et_al	False	77	A	0.32119914346895073	0.26244111349036403
Choi_et_al	False	77	C	0.31670235546038544	0.274475374732334
Choi_et_al	False	77	T	0.30449678800856533	0.22513918629550317
Choi_et_al	False	77	G	0.0576017130620985	0.2379443254817987
Choi_et_al	False	77	GC	0.37430406852248393	0.5124197002141327
Choi_et_al	False	78	C	0.2809421841541756	0.28329764453961453
Choi_et_al	False	78	G	0.26124197002141325	0.19854389721627405
Choi_et_al	False	78	A	0.245610278372591	0.27563169164882223
Choi_et_al	False	78	T	0.21220556745182012	0.2425267665952891
Choi_et_al	False	78	GC	0.5421841541755889	0.4818415417558886
Choi_et_al	False	79	G	0.3094218415417559	0.1853533190578158
Choi_et_al	False	79	C	0.2488222698072805	0.2915203426124197
Choi_et_al	False	79	A	0.2423982869379015	0.2750749464668094
Choi_et_al	False	79	T	0.1993576017130621	0.24805139186295505
Choi_et_al	False	79	GC	0.5582441113490364	0.47687366167023554
Choi_et_al	False	80	C	0.32419700214132763	0.28137044967880087
Choi_et_al	False	80	A	0.3188436830835118	0.25901498929336186
Choi_et_al	False	80	T	0.30556745182012846	0.22483940042826553
Choi_et_al	False	80	G	0.05139186295503212	0.23477516059957174
Choi_et_al	False	80	GC	0.37558886509635975	0.5161456102783726
Choi_et_al	False	81	C	0.28693790149892934	0.2872805139186295
Choi_et_al	False	81	A	0.24732334047109208	0.2745610278372591
Choi_et_al	False	81	G	0.24710920770877945	0.19353319057815843
Choi_et_al	False	81	T	0.21862955032119916	0.24462526766595288
Choi_et_al	False	81	GC	0.5340471092077088	0.48081370449678806
Choi_et_al	False	82	G	0.30471092077087797	0.1833832976445396
Choi_et_al	False	82	C	0.26595289079229123	0.290406852248394
Choi_et_al	False	82	A	0.24089935760171305	0.27700214132762313
Choi_et_al	False	82	T	0.18843683083511778	0.24920770877944326
Choi_et_al	False	82	GC	0.5706638115631693	0.4737901498929336
Choi_et_al	False	83	A	0.3233404710920771	0.26171306209850104
Choi_et_al	False	83	T	0.311134903640257	0.22800856531049254
Choi_et_al	False	83	C	0.31049250535331907	0.27593147751605995
Choi_et_al	False	83	G	0.055032119914346894	0.23434689507494647
Choi_et_al	False	83	GC	0.36552462526766594	0.5102783725910064
Choi_et_al	False	84	C	0.2644539614561028	0.28308351177730195
Choi_et_al	False	84	G	0.2586723768736617	0.195203426124197
Choi_et_al	False	84	A	0.2546038543897216	0.27319057815845826
Choi_et_al	False	84	T	0.22226980728051393	0.24852248394004284
Choi_et_al	False	84	GC	0.5231263383297644	0.4782869379014989
Choi_et_al	False	85	G	0.30620985010706636	0.18252676659528905
Choi_et_al	False	85	C	0.2518201284796574	0.28620985010706634
Choi_et_al	False	85	A	0.2423982869379015	0.2763169164882227
Choi_et_al	False	85	T	0.19957173447537474	0.25494646680942185
Choi_et_al	False	85	GC	0.5580299785867238	0.4687366167023555
Choi_et_al	False	86	C	0.3226980728051392	0.2728051391862955
Choi_et_al	False	86	T	0.32119914346895073	0.23143468950749466
Choi_et_al	False	86	A	0.30471092077087797	0.26137044967880085
Choi_et_al	False	86	G	0.05139186295503212	0.23438972162740898
Choi_et_al	False	86	GC	0.3740899357601713	0.5071948608137046
Choi_et_al	False	87	C	0.2815845824411135	0.28466809421841544
Choi_et_al	False	87	A	0.2565310492505353	0.2728907922912206
Choi_et_al	False	87	G	0.24132762312633832	0.19516059957173443
Choi_et_al	False	87	T	0.22055674518201285	0.24728051391862954
Choi_et_al	False	87	GC	0.5229122055674518	0.47982869379014986
Choi_et_al	False	88	G	0.31434689507494645	0.18235546038543896
Choi_et_al	False	88	A	0.24860813704496787	0.27477516059957174
Choi_et_al	False	88	C	0.24346895074946467	0.2901070663811563
Choi_et_al	False	88	T	0.19357601713062098	0.252762312633833
Choi_et_al	False	88	GC	0.5578158458244111	0.4724625267665953
Choi_et_al	False	89	C	0.32376873661670236	0.27528907922912205
Choi_et_al	False	89	A	0.31220556745182015	0.2598715203426124
Choi_et_al	False	89	T	0.30149892933618844	0.22650963597430404
Choi_et_al	False	89	G	0.06252676659528908	0.23832976445396142
Choi_et_al	False	89	GC	0.38629550321199146	0.5136188436830835
Choi_et_al	False	90	C	0.2790149892933619	0.283169164882227
Choi_et_al	False	90	A	0.2518201284796574	0.2692077087794432
Choi_et_al	False	90	G	0.24218415417558886	0.20141327623126334
Choi_et_al	False	90	T	0.22698072805139186	0.24620985010706636
Choi_et_al	False	90	GC	0.5211991434689507	0.48458244111349036
Choi_et_al	False	91	G	0.33126338329764454	0.1731798715203426
Choi_et_al	False	91	C	0.24860813704496787	0.29309421841541755
Choi_et_al	False	91	A	0.23019271948608136	0.2743576017130621
Choi_et_al	False	91	T	0.1899357601713062	0.25936830835117775
Choi_et_al	False	91	GC	0.5798715203426124	0.46627408993576014
Choi_et_al	False	92	C	0.3209850107066381	0.28286937901498926
Choi_et_al	False	92	T	0.31905781584582443	0.24532476802284084
Choi_et_al	False	92	A	0.3032119914346895	0.26174161313347605
Choi_et_al	False	92	G	0.056745182012847964	0.21006423982869374
Choi_et_al	False	92	GC	0.37773019271948605	0.49293361884368303
Choi_et_al	True	0	C	0.30526315789473685	0.2982456140350877
Choi_et_al	True	0	A	0.2631578947368421	0.2596491228070175
Choi_et_al	True	0	G	0.23157894736842105	0.17894736842105263
Choi_et_al	True	0	T	0.2	0.2631578947368421
Choi_et_al	True	0	GC	0.5368421052631579	0.47719298245614034
Choi_et_al	True	1	C	0.29473684210526313	0.30526315789473685
Choi_et_al	True	1	T	0.25263157894736843	0.2394736842105263
Choi_et_al	True	1	G	0.23157894736842105	0.19473684210526315
Choi_et_al	True	1	A	0.22105263157894736	0.26052631578947366
Choi_et_al	True	1	GC	0.5263157894736842	0.5
Choi_et_al	True	2	T	0.3368421052631579	0.2336842105263158
Choi_et_al	True	2	A	0.29473684210526313	0.27157894736842103
Choi_et_al	True	2	C	0.29473684210526313	0.2926315789473684
Choi_et_al	True	2	G	0.07368421052631578	0.20210526315789473
Choi_et_al	True	2	GC	0.3684210526315789	0.4947368421052632
Choi_et_al	True	3	C	0.3263157894736842	0.31157894736842107
Choi_et_al	True	3	A	0.2631578947368421	0.2694736842105263
Choi_et_al	True	3	G	0.24210526315789474	0.17052631578947366
Choi_et_al	True	3	T	0.16842105263157894	0.24842105263157896
Choi_et_al	True	3	GC	0.5684210526315789	0.4821052631578947
Choi_et_al	True	4	A	0.3157894736842105	0.2736842105263158
Choi_et_al	True	4	C	0.24210526315789474	0.3410526315789474
Choi_et_al	True	4	G	0.23157894736842105	0.14736842105263157
Choi_et_al	True	4	T	0.21052631578947367	0.23789473684210524
Choi_et_al	True	4	GC	0.4736842105263158	0.488421052631579
Choi_et_al	True	5	C	0.4	0.43157894736842106
Choi_et_al	True	5	T	0.2736842105263158	0.2210526315789474
Choi_et_al	True	5	A	0.25263157894736843	0.21473684210526317
Choi_et_al	True	5	G	0.07368421052631578	0.1326315789473684
Choi_et_al	True	5	GC	0.4736842105263158	0.5642105263157895
Choi_et_al	True	6	C	0.4421052631578947	0.3663157894736842
Choi_et_al	True	6	A	0.24210526315789474	0.36210526315789476
Choi_et_al	True	6	T	0.2	0.18736842105263157
Choi_et_al	True	6	G	0.11578947368421053	0.08421052631578947
Choi_et_al	True	6	GC	0.5578947368421052	0.45052631578947366
Choi_et_al	True	7	C	0.7473684210526316	0.3178947368421053
Choi_et_al	True	7	T	0.25263157894736843	0.14526315789473684
Choi_et_al	True	7	A	0.0	0.4989473684210527
Choi_et_al	True	7	G	0.0	0.03789473684210526
Choi_et_al	True	7	GC	0.7473684210526316	0.35578947368421054
Choi_et_al	True	8	A	1.0	0.448421052631579
Choi_et_al	True	8	T	0.0	0.09052631578947369
Choi_et_al	True	8	G	0.0	0.023157894736842106
Choi_et_al	True	8	C	0.0	0.4378947368421052
Choi_et_al	True	8	GC	0.0	0.4610526315789474
Choi_et_al	True	9	A	1.0	0.6
Choi_et_al	True	9	T	0.0	0.05052631578947368
Choi_et_al	True	9	G	0.0	0.0
Choi_et_al	True	9	C	0.0	0.34947368421052627
Choi_et_al	True	9	GC	0.0	0.3494736842105263
Choi_et_al	True	10	C	1.0	0.24210526315789474
Choi_et_al	True	10	A	0.0	0.6505263157894737
Choi_et_al	True	10	T	0.0	0.04631578947368421
Choi_et_al	True	10	G	0.0	0.06105263157894737
Choi_et_al	True	10	GC	1.0	0.30315789473684207
Choi_et_al	True	11	A	1.0	0.4989473684210526
Choi_et_al	True	11	T	0.0	0.08210526315789474
Choi_et_al	True	11	G	0.0	0.12631578947368421
Choi_et_al	True	11	C	0.0	0.29263157894736846
Choi_et_al	True	11	GC	0.0	0.4189473684210526
Choi_et_al	True	12	G	0.30526315789473685	0.14105263157894737
Choi_et_al	True	12	A	0.25263157894736843	0.36
Choi_et_al	True	12	T	0.23157894736842105	0.15157894736842106
Choi_et_al	True	12	C	0.21052631578947367	0.3473684210526316
Choi_et_al	True	12	GC	0.5157894736842106	0.488421052631579
Choi_et_al	True	13	G	0.3263157894736842	0.1936842105263158
Choi_et_al	True	13	C	0.25263157894736843	0.2
Choi_et_al	True	13	A	0.24210526315789474	0.4147368421052632
Choi_et_al	True	13	T	0.17894736842105263	0.19157894736842107
Choi_et_al	True	13	GC	0.5789473684210527	0.39368421052631575
Choi_et_al	True	14	T	0.3473684210526316	0.2210526315789474
Choi_et_al	True	14	A	0.30526315789473685	0.27578947368421053
Choi_et_al	True	14	C	0.2736842105263158	0.2442105263157895
Choi_et_al	True	14	G	0.07368421052631578	0.25894736842105265
Choi_et_al	True	14	GC	0.3473684210526316	0.503157894736842
Choi_et_al	True	15	A	0.2736842105263158	0.3052631578947368
Choi_et_al	True	15	G	0.2631578947368421	0.21263157894736842
Choi_et_al	True	15	C	0.2631578947368421	0.26315789473684215
Choi_et_al	True	15	T	0.2	0.2189473684210526
Choi_et_al	True	15	GC	0.5263157894736842	0.4757894736842106
Choi_et_al	True	16	G	0.3263157894736842	0.19578947368421054
Choi_et_al	True	16	A	0.30526315789473685	0.30105263157894735
Choi_et_al	True	16	C	0.22105263157894736	0.2736842105263158
Choi_et_al	True	16	T	0.14736842105263157	0.22947368421052633
Choi_et_al	True	16	GC	0.5473684210526316	0.4694736842105264
Choi_et_al	True	17	A	0.4	0.27157894736842103
Choi_et_al	True	17	C	0.30526315789473685	0.29473684210526313
Choi_et_al	True	17	T	0.22105263157894736	0.1957894736842105
Choi_et_al	True	17	G	0.07368421052631578	0.2378947368421053
Choi_et_al	True	17	GC	0.37894736842105264	0.5326315789473683
Choi_et_al	True	18	C	0.30526315789473685	0.2863157894736842
Choi_et_al	True	18	G	0.24210526315789474	0.1957894736842105
Choi_et_al	True	18	T	0.23157894736842105	0.22526315789473683
Choi_et_al	True	18	A	0.22105263157894736	0.29263157894736846
Choi_et_al	True	18	GC	0.5473684210526316	0.4821052631578947
Choi_et_al	True	19	C	0.37894736842105264	0.3052631578947368
Choi_et_al	True	19	G	0.28421052631578947	0.1726315789473684
Choi_et_al	True	19	T	0.17894736842105263	0.23157894736842105
Choi_et_al	True	19	A	0.15789473684210525	0.2905263157894737
Choi_et_al	True	19	GC	0.6631578947368422	0.4778947368421053
Choi_et_al	True	20	A	0.37894736842105264	0.26947368421052637
Choi_et_al	True	20	T	0.3473684210526316	0.20842105263157898
Choi_et_al	True	20	C	0.22105263157894736	0.30105263157894735
Choi_et_al	True	20	G	0.05263157894736842	0.22105263157894733
Choi_et_al	True	20	GC	0.27368421052631575	0.5221052631578947
Choi_et_al	True	21	C	0.3157894736842105	0.30947368421052635
Choi_et_al	True	21	A	0.29473684210526313	0.2947368421052632
Choi_et_al	True	21	G	0.21052631578947367	0.18736842105263157
Choi_et_al	True	21	T	0.17894736842105263	0.20842105263157892
Choi_et_al	True	21	GC	0.5263157894736842	0.4968421052631579
Choi_et_al	True	22	G	0.3157894736842105	0.1894736842105263
Choi_et_al	True	22	A	0.29473684210526313	0.30526315789473685
Choi_et_al	True	22	C	0.28421052631578947	0.2947368421052632
Choi_et_al	True	22	T	0.10526315789473684	0.21052631578947373
Choi_et_al	True	22	GC	0.6	0.4842105263157895
Choi_et_al	True	23	A	0.3473684210526316	0.27999999999999997
Choi_et_al	True	23	C	0.3473684210526316	0.30736842105263157
Choi_et_al	True	23	T	0.23157894736842105	0.18105263157894738
Choi_et_al	True	23	G	0.07368421052631578	0.23157894736842102
Choi_et_al	True	23	GC	0.4210526315789474	0.5389473684210526
Choi_et_al	True	24	C	0.30526315789473685	0.3052631578947368
Choi_et_al	True	24	G	0.29473684210526313	0.1957894736842105
Choi_et_al	True	24	A	0.21052631578947367	0.30105263157894735
Choi_et_al	True	24	T	0.18947368421052632	0.19789473684210526
Choi_et_al	True	24	GC	0.6	0.5010526315789474
Choi_et_al	True	25	C	0.28421052631578947	0.31157894736842107
Choi_et_al	True	25	G	0.2631578947368421	0.1831578947368421
Choi_et_al	True	25	A	0.25263157894736843	0.2842105263157895
Choi_et_al	True	25	T	0.2	0.22105263157894733
Choi_et_al	True	25	GC	0.5473684210526315	0.4947368421052632
Choi_et_al	True	26	A	0.4	0.27157894736842103
Choi_et_al	True	26	C	0.30526315789473685	0.29052631578947363
Choi_et_al	True	26	T	0.2631578947368421	0.21052631578947367
Choi_et_al	True	26	G	0.031578947368421054	0.22736842105263158
Choi_et_al	True	26	GC	0.3368421052631579	0.5178947368421053
Choi_et_al	True	27	C	0.3157894736842105	0.3010526315789474
Choi_et_al	True	27	G	0.25263157894736843	0.18526315789473685
Choi_et_al	True	27	T	0.22105263157894736	0.23578947368421055
Choi_et_al	True	27	A	0.21052631578947367	0.27789473684210525
Choi_et_al	True	27	GC	0.5684210526315789	0.4863157894736842
Choi_et_al	True	28	G	0.29473684210526313	0.18105263157894738
Choi_et_al	True	28	A	0.28421052631578947	0.28421052631578947
Choi_et_al	True	28	C	0.24210526315789474	0.2989473684210527
Choi_et_al	True	28	T	0.17894736842105263	0.2357894736842105
Choi_et_al	True	28	GC	0.5368421052631579	0.48
Choi_et_al	True	29	C	0.35789473684210527	0.28842105263157897
Choi_et_al	True	29	T	0.3157894736842105	0.22526315789473683
Choi_et_al	True	29	A	0.24210526315789474	0.25894736842105265
Choi_et_al	True	29	G	0.08421052631578947	0.22736842105263158
Choi_et_al	True	29	GC	0.4421052631578947	0.5157894736842105
Choi_et_al	True	30	A	0.28421052631578947	0.2736842105263158
Choi_et_al	True	30	C	0.2736842105263158	0.28842105263157897
Choi_et_al	True	30	G	0.24210526315789474	0.18526315789473685
Choi_et_al	True	30	T	0.2	0.25263157894736843
Choi_et_al	True	30	GC	0.5157894736842106	0.47368421052631576
Choi_et_al	True	31	A	0.2736842105263158	0.2694736842105263
Choi_et_al	True	31	G	0.2631578947368421	0.1768421052631579
Choi_et_al	True	31	C	0.25263157894736843	0.2736842105263158
Choi_et_al	True	31	T	0.21052631578947367	0.28
Choi_et_al	True	31	GC	0.5157894736842106	0.45052631578947366
Choi_et_al	True	32	T	0.35789473684210527	0.24842105263157893
Choi_et_al	True	32	C	0.3157894736842105	0.25473684210526315
Choi_et_al	True	32	A	0.28421052631578947	0.26526315789473687
Choi_et_al	True	32	G	0.042105263157894736	0.23157894736842105
Choi_et_al	True	32	GC	0.35789473684210527	0.4863157894736842
Choi_et_al	True	33	T	0.3157894736842105	0.28842105263157897
Choi_et_al	True	33	A	0.2631578947368421	0.26315789473684215
Choi_et_al	True	33	G	0.25263157894736843	0.18947368421052632
Choi_et_al	True	33	C	0.16842105263157894	0.2589473684210526
Choi_et_al	True	33	GC	0.42105263157894735	0.44842105263157894
Choi_et_al	True	34	G	0.35789473684210527	0.20631578947368423
Choi_et_al	True	34	C	0.2631578947368421	0.2463157894736842
Choi_et_al	True	34	A	0.22105263157894736	0.2652631578947368
Choi_et_al	True	34	T	0.15789473684210525	0.28210526315789475
Choi_et_al	True	34	GC	0.6210526315789473	0.4526315789473684
Choi_et_al	True	35	T	0.4	0.25684210526315787
Choi_et_al	True	35	C	0.29473684210526313	0.22736842105263158
Choi_et_al	True	35	A	0.2736842105263158	0.25473684210526315
Choi_et_al	True	35	G	0.031578947368421054	0.26105263157894737
Choi_et_al	True	35	GC	0.32631578947368417	0.488421052631579
Choi_et_al	True	36	G	0.3473684210526316	0.21473684210526317
Choi_et_al	True	36	A	0.28421052631578947	0.2694736842105263
Choi_et_al	True	36	C	0.18947368421052632	0.27157894736842103
Choi_et_al	True	36	T	0.17894736842105263	0.2442105263157895
Choi_et_al	True	36	GC	0.5368421052631579	0.4863157894736842
Choi_et_al	True	37	G	0.3157894736842105	0.18526315789473685
Choi_et_al	True	37	T	0.23157894736842105	0.2673684210526316
Choi_et_al	True	37	A	0.23157894736842105	0.2757894736842105
Choi_et_al	True	37	C	0.22105263157894736	0.27157894736842103
Choi_et_al	True	37	GC	0.5368421052631579	0.4568421052631579
Choi_et_al	True	38	C	0.3894736842105263	0.25052631578947365
Choi_et_al	True	38	A	0.3368421052631579	0.27578947368421053
Choi_et_al	True	38	T	0.25263157894736843	0.22947368421052633
Choi_et_al	True	38	G	0.021052631578947368	0.2442105263157895
Choi_et_al	True	38	GC	0.4105263157894737	0.4947368421052632
Choi_et_al	True	39	T	0.2736842105263158	0.26105263157894737
Choi_et_al	True	39	C	0.2631578947368421	0.28421052631578947
Choi_et_al	True	39	A	0.25263157894736843	0.2694736842105263
Choi_et_al	True	39	G	0.21052631578947367	0.18526315789473685
Choi_et_al	True	39	GC	0.47368421052631576	0.4694736842105264
Choi_et_al	True	40	G	0.3263157894736842	0.1831578947368421
Choi_et_al	True	40	A	0.2736842105263158	0.27999999999999997
Choi_et_al	True	40	T	0.21052631578947367	0.23789473684210524
Choi_et_al	True	40	C	0.18947368421052632	0.29894736842105263
Choi_et_al	True	40	GC	0.5157894736842106	0.4821052631578947
Choi_et_al	True	41	C	0.35789473684210527	0.25684210526315787
Choi_et_al	True	41	T	0.3368421052631579	0.22315789473684214
Choi_et_al	True	41	A	0.25263157894736843	0.2778947368421053
Choi_et_al	True	41	G	0.05263157894736842	0.24210526315789474
Choi_et_al	True	41	GC	0.4105263157894737	0.4989473684210527
Choi_et_al	True	42	G	0.30526315789473685	0.22736842105263158
Choi_et_al	True	42	C	0.29473684210526313	0.24210526315789474
Choi_et_al	True	42	A	0.28421052631578947	0.29473684210526313
Choi_et_al	True	42	T	0.11578947368421053	0.23578947368421055
Choi_et_al	True	42	GC	0.6	0.46947368421052627
Choi_et_al	True	43	A	0.3263157894736842	0.29894736842105263
Choi_et_al	True	43	G	0.3157894736842105	0.21263157894736842
Choi_et_al	True	43	T	0.17894736842105263	0.2442105263157895
Choi_et_al	True	43	C	0.17894736842105263	0.2442105263157895
Choi_et_al	True	43	GC	0.49473684210526314	0.4568421052631579
Choi_et_al	True	44	A	0.3368421052631579	0.30526315789473685
Choi_et_al	True	44	T	0.3368421052631579	0.2168421052631579
Choi_et_al	True	44	C	0.18947368421052632	0.20421052631578948
Choi_et_al	True	44	G	0.1368421052631579	0.2736842105263158
Choi_et_al	True	44	GC	0.3263157894736842	0.47789473684210526
Choi_et_al	True	45	A	0.29473684210526313	0.3157894736842105
Choi_et_al	True	45	G	0.25263157894736843	0.22947368421052633
Choi_et_al	True	45	T	0.25263157894736843	0.22947368421052633
Choi_et_al	True	45	C	0.2	0.22526315789473683
Choi_et_al	True	45	GC	0.45263157894736844	0.45473684210526316
Choi_et_al	True	46	G	0.35789473684210527	0.21894736842105264
Choi_et_al	True	46	A	0.28421052631578947	0.3052631578947368
Choi_et_al	True	46	T	0.2	0.22947368421052633
Choi_et_al	True	46	C	0.15789473684210525	0.2463157894736842
Choi_et_al	True	46	GC	0.5157894736842106	0.46526315789473677
Choi_et_al	True	47	C	0.4	0.25263157894736843
Choi_et_al	True	47	A	0.3368421052631579	0.27789473684210525
Choi_et_al	True	47	T	0.17894736842105263	0.21473684210526317
Choi_et_al	True	47	G	0.08421052631578947	0.25473684210526315
Choi_et_al	True	47	GC	0.4842105263157895	0.5073684210526316
Choi_et_al	True	48	C	0.28421052631578947	0.28210526315789475
Choi_et_al	True	48	A	0.2736842105263158	0.2736842105263158
Choi_et_al	True	48	G	0.2631578947368421	0.21052631578947373
Choi_et_al	True	48	T	0.17894736842105263	0.2336842105263158
Choi_et_al	True	48	GC	0.5473684210526315	0.49263157894736836
Choi_et_al	True	49	G	0.3157894736842105	0.20210526315789473
Choi_et_al	True	49	T	0.2631578947368421	0.23157894736842105
Choi_et_al	True	49	C	0.22105263157894736	0.30736842105263157
Choi_et_al	True	49	A	0.2	0.25894736842105265
Choi_et_al	True	49	GC	0.5368421052631579	0.5094736842105263
Choi_et_al	True	50	T	0.3473684210526316	0.2336842105263158
Choi_et_al	True	50	C	0.3473684210526316	0.2863157894736842
Choi_et_al	True	50	A	0.2736842105263158	0.24
Choi_et_al	True	50	G	0.031578947368421054	0.24
Choi_et_al	True	50	GC	0.37894736842105264	0.5263157894736842
Choi_et_al	True	51	G	0.3157894736842105	0.20210526315789473
Choi_et_al	True	51	C	0.28421052631578947	0.2863157894736842
Choi_et_al	True	51	A	0.21052631578947367	0.26526315789473687
Choi_et_al	True	51	T	0.18947368421052632	0.2463157894736842
Choi_et_al	True	51	GC	0.6	0.48842105263157903
Choi_et_al	True	52	C	0.29473684210526313	0.30315789473684207
Choi_et_al	True	52	G	0.2736842105263158	0.18736842105263157
Choi_et_al	True	52	A	0.24210526315789474	0.2736842105263158
Choi_et_al	True	52	T	0.18947368421052632	0.23578947368421055
Choi_et_al	True	52	GC	0.5684210526315789	0.4905263157894737
Choi_et_al	True	53	A	0.4	0.2736842105263158
Choi_et_al	True	53	C	0.28421052631578947	0.28210526315789475
Choi_et_al	True	53	T	0.24210526315789474	0.2
Choi_et_al	True	53	G	0.07368421052631578	0.2442105263157895
Choi_et_al	True	53	GC	0.35789473684210527	0.5263157894736843
Choi_et_al	True	54	C	0.30526315789473685	0.2947368421052632
Choi_et_al	True	54	A	0.24210526315789474	0.3073684210526316
Choi_et_al	True	54	G	0.24210526315789474	0.19157894736842104
Choi_et_al	True	54	T	0.21052631578947367	0.20631578947368423
Choi_et_al	True	54	GC	0.5473684210526316	0.4863157894736842
Choi_et_al	True	55	G	0.3157894736842105	0.19368421052631576
Choi_et_al	True	55	A	0.2736842105263158	0.3052631578947369
Choi_et_al	True	55	C	0.24210526315789474	0.2863157894736842
Choi_et_al	True	55	T	0.16842105263157894	0.21473684210526317
Choi_et_al	True	55	GC	0.5578947368421052	0.48
Choi_et_al	True	56	A	0.37894736842105264	0.26105263157894737
Choi_et_al	True	56	C	0.3473684210526316	0.27999999999999997
Choi_et_al	True	56	T	0.22105263157894736	0.20421052631578948
Choi_et_al	True	56	G	0.05263157894736842	0.25473684210526315
Choi_et_al	True	56	GC	0.4	0.5347368421052632
Choi_et_al	True	57	G	0.28421052631578947	0.21263157894736842
Choi_et_al	True	57	C	0.25263157894736843	0.27999999999999997
Choi_et_al	True	57	A	0.23157894736842105	0.2905263157894737
Choi_et_al	True	57	T	0.23157894736842105	0.2168421052631579
Choi_et_al	True	57	GC	0.5368421052631579	0.49263157894736836
Choi_et_al	True	58	G	0.37894736842105264	0.20210526315789473
Choi_et_al	True	58	C	0.25263157894736843	0.28421052631578947
Choi_et_al	True	58	T	0.18947368421052632	0.22947368421052633
Choi_et_al	True	58	A	0.17894736842105263	0.28421052631578947
Choi_et_al	True	58	GC	0.631578947368421	0.4863157894736842
Choi_et_al	True	59	A	0.3894736842105263	0.2442105263157895
Choi_et_al	True	59	C	0.30526315789473685	0.2673684210526316
Choi_et_al	True	59	T	0.2736842105263158	0.2336842105263158
Choi_et_al	True	59	G	0.031578947368421054	0.25473684210526315
Choi_et_al	True	59	GC	0.3368421052631579	0.5221052631578947
Choi_et_al	True	60	C	0.2631578947368421	0.28210526315789475
Choi_et_al	True	60	G	0.2631578947368421	0.20210526315789473
Choi_et_al	True	60	A	0.24210526315789474	0.27157894736842103
Choi_et_al	True	60	T	0.23157894736842105	0.2442105263157895
Choi_et_al	True	60	GC	0.5263157894736842	0.4842105263157895
Choi_et_al	True	61	G	0.3157894736842105	0.17684210526315786
Choi_et_al	True	61	C	0.2631578947368421	0.2778947368421053
Choi_et_al	True	61	T	0.24210526315789474	0.24842105263157896
Choi_et_al	True	61	A	0.17894736842105263	0.2968421052631579
Choi_et_al	True	61	GC	0.5789473684210527	0.45473684210526316
Choi_et_al	True	62	A	0.3684210526315789	0.27789473684210525
Choi_et_al	True	62	C	0.3263157894736842	0.26105263157894737
Choi_et_al	True	62	T	0.28421052631578947	0.23157894736842105
Choi_et_al	True	62	G	0.021052631578947368	0.22947368421052633
Choi_et_al	True	62	GC	0.3473684210526316	0.4905263157894737
Choi_et_al	True	63	A	0.30526315789473685	0.29894736842105263
Choi_et_al	True	63	G	0.25263157894736843	0.18736842105263157
Choi_et_al	True	63	C	0.23157894736842105	0.28
Choi_et_al	True	63	T	0.21052631578947367	0.2336842105263158
Choi_et_al	True	63	GC	0.4842105263157895	0.4673684210526316
Choi_et_al	True	64	G	0.29473684210526313	0.17473684210526316
Choi_et_al	True	64	A	0.29473684210526313	0.31157894736842107
Choi_et_al	True	64	C	0.22105263157894736	0.28421052631578947
Choi_et_al	True	64	T	0.18947368421052632	0.22947368421052633
Choi_et_al	True	64	GC	0.5157894736842105	0.45894736842105266
Choi_et_al	True	65	C	0.35789473684210527	0.26105263157894737
Choi_et_al	True	65	A	0.3473684210526316	0.3031578947368421
Choi_et_al	True	65	T	0.24210526315789474	0.20631578947368423
Choi_et_al	True	65	G	0.05263157894736842	0.22947368421052633
Choi_et_al	True	65	GC	0.4105263157894737	0.4905263157894737
Choi_et_al	True	66	C	0.28421052631578947	0.29263157894736846
Choi_et_al	True	66	G	0.25263157894736843	0.1894736842105263
Choi_et_al	True	66	A	0.24210526315789474	0.29473684210526313
Choi_et_al	True	66	T	0.22105263157894736	0.22315789473684208
Choi_et_al	True	66	GC	0.5368421052631579	0.4821052631578947
Choi_et_al	True	67	A	0.3263157894736842	0.29263157894736846
Choi_et_al	True	67	G	0.29473684210526313	0.18105263157894735
Choi_et_al	True	67	C	0.21052631578947367	0.29473684210526313
Choi_et_al	True	67	T	0.16842105263157894	0.23157894736842105
Choi_et_al	True	67	GC	0.5052631578947369	0.4757894736842106
Choi_et_al	True	68	C	0.3894736842105263	0.2673684210526316
Choi_et_al	True	68	T	0.29473684210526313	0.21263157894736842
Choi_et_al	True	68	A	0.2631578947368421	0.2736842105263158
Choi_et_al	True	68	G	0.05263157894736842	0.2463157894736842
Choi_et_al	True	68	GC	0.4421052631578947	0.5136842105263157
Choi_et_al	True	69	A	0.28421052631578947	0.2736842105263158
Choi_et_al	True	69	G	0.25263157894736843	0.20421052631578945
Choi_et_al	True	69	T	0.23157894736842105	0.24631578947368418
Choi_et_al	True	69	C	0.23157894736842105	0.2757894736842105
Choi_et_al	True	69	GC	0.4842105263157895	0.48
Choi_et_al	True	70	G	0.37894736842105264	0.20842105263157898
Choi_et_al	True	70	A	0.25263157894736843	0.25263157894736843
Choi_et_al	True	70	C	0.22105263157894736	0.28210526315789475
Choi_et_al	True	70	T	0.14736842105263157	0.25684210526315787
Choi_et_al	True	70	GC	0.6	0.4905263157894737
Choi_et_al	True	71	T	0.3894736842105263	0.2378947368421053
Choi_et_al	True	71	C	0.3263157894736842	0.25473684210526315
Choi_et_al	True	71	A	0.24210526315789474	0.24842105263157896
Choi_et_al	True	71	G	0.042105263157894736	0.25894736842105265
Choi_et_al	True	71	GC	0.368421052631579	0.5136842105263157
Choi_et_al	True	72	G	0.3157894736842105	0.2168421052631579
Choi_et_al	True	72	C	0.24210526315789474	0.27578947368421053
Choi_et_al	True	72	T	0.22105263157894736	0.2757894736842105
Choi_et_al	True	72	A	0.22105263157894736	0.23157894736842105
Choi_et_al	True	72	GC	0.5578947368421052	0.4926315789473684
Choi_et_al	True	73	G	0.30526315789473685	0.2
Choi_et_al	True	73	C	0.25263157894736843	0.30105263157894735
Choi_et_al	True	73	A	0.24210526315789474	0.22105263157894733
Choi_et_al	True	73	T	0.2	0.27789473684210525
Choi_et_al	True	73	GC	0.5578947368421052	0.5010526315789473
Choi_et_al	True	74	T	0.42105263157894735	0.23789473684210524
Choi_et_al	True	74	C	0.3368421052631579	0.2947368421052632
Choi_et_al	True	74	A	0.2	0.2168421052631579
Choi_et_al	True	74	G	0.042105263157894736	0.25052631578947365
Choi_et_al	True	74	GC	0.37894736842105264	0.5452631578947368
Choi_et_al	True	75	C	0.3473684210526316	0.2905263157894737
Choi_et_al	True	75	G	0.29473684210526313	0.1957894736842105
Choi_et_al	True	75	A	0.2	0.25263157894736843
Choi_et_al	True	75	T	0.15789473684210525	0.26105263157894737
Choi_et_al	True	75	GC	0.6421052631578947	0.48631578947368415
Choi_et_al	True	76	G	0.29473684210526313	0.19157894736842102
Choi_et_al	True	76	C	0.29473684210526313	0.28210526315789475
Choi_et_al	True	76	A	0.22105263157894736	0.26526315789473687
Choi_et_al	True	76	T	0.18947368421052632	0.26105263157894737
Choi_et_al	True	76	GC	0.5894736842105263	0.47368421052631576
Choi_et_al	True	77	A	0.4	0.29473684210526313
Choi_et_al	True	77	T	0.3368421052631579	0.20421052631578948
Choi_et_al	True	77	C	0.22105263157894736	0.2610526315789473
Choi_et_al	True	77	G	0.042105263157894736	0.24
Choi_et_al	True	77	GC	0.2631578947368421	0.5010526315789473
Choi_et_al	True	78	A	0.30526315789473685	0.3157894736842105
Choi_et_al	True	78	G	0.28421052631578947	0.19157894736842104
Choi_et_al	True	78	C	0.21052631578947367	0.2652631578947368
Choi_et_al	True	78	T	0.2	0.22736842105263158
Choi_et_al	True	78	GC	0.49473684210526314	0.4568421052631579
Choi_et_al	True	79	A	0.3473684210526316	0.3221052631578948
Choi_et_al	True	79	G	0.28421052631578947	0.18105263157894738
Choi_et_al	True	79	C	0.23157894736842105	0.25684210526315787
Choi_et_al	True	79	T	0.1368421052631579	0.24000000000000005
Choi_et_al	True	79	GC	0.5157894736842106	0.4378947368421052
Choi_et_al	True	80	C	0.3684210526315789	0.27157894736842103
Choi_et_al	True	80	A	0.30526315789473685	0.2863157894736842
Choi_et_al	True	80	T	0.2736842105263158	0.21894736842105264
Choi_et_al	True	80	G	0.05263157894736842	0.22315789473684208
Choi_et_al	True	80	GC	0.42105263157894735	0.4947368421052632
Choi_et_al	True	81	T	0.25263157894736843	0.22947368421052633
Choi_et_al	True	81	C	0.25263157894736843	0.29684210526315785
Choi_et_al	True	81	A	0.25263157894736843	0.2968421052631579
Choi_et_al	True	81	G	0.24210526315789474	0.1768421052631579
Choi_et_al	True	81	GC	0.49473684210526314	0.47368421052631576
Choi_et_al	True	82	C	0.29473684210526313	0.30105263157894735
Choi_et_al	True	82	G	0.25263157894736843	0.1768421052631579
Choi_et_al	True	82	T	0.23157894736842105	0.2336842105263158
Choi_et_al	True	82	A	0.22105263157894736	0.28842105263157897
Choi_et_al	True	82	GC	0.5473684210526315	0.47789473684210526
Choi_et_al	True	83	A	0.35789473684210527	0.28421052631578947
Choi_et_al	True	83	C	0.3368421052631579	0.27999999999999997
Choi_et_al	True	83	T	0.25263157894736843	0.2168421052631579
Choi_et_al	True	83	G	0.05263157894736842	0.2189473684210526
Choi_et_al	True	83	GC	0.3894736842105263	0.4989473684210526
Choi_et_al	True	84	A	0.30526315789473685	0.2842105263157895
Choi_et_al	True	84	G	0.28421052631578947	0.1894736842105263
Choi_et_al	True	84	C	0.25263157894736843	0.29263157894736846
Choi_et_al	True	84	T	0.15789473684210525	0.2336842105263158
Choi_et_al	True	84	GC	0.5368421052631579	0.4821052631578947
Choi_et_al	True	85	A	0.28421052631578947	0.28842105263157897
Choi_et_al	True	85	C	0.2631578947368421	0.2863157894736842
Choi_et_al	True	85	G	0.2631578947368421	0.20631578947368423
Choi_et_al	True	85	T	0.18947368421052632	0.2189473684210526
Choi_et_al	True	85	GC	0.5263157894736842	0.49263157894736836
Choi_et_al	True	86	T	0.3368421052631579	0.21473684210526317
Choi_et_al	True	86	C	0.3157894736842105	0.25052631578947365
Choi_et_al	True	86	A	0.25263157894736843	0.2757894736842105
Choi_et_al	True	86	G	0.09473684210526316	0.25894736842105265
Choi_et_al	True	86	GC	0.4105263157894737	0.5094736842105263
Choi_et_al	True	87	G	0.3368421052631579	0.2168421052631579
Choi_et_al	True	87	C	0.2631578947368421	0.25473684210526315
Choi_et_al	True	87	A	0.24210526315789474	0.2863157894736842
Choi_et_al	True	87	T	0.15789473684210525	0.24210526315789474
Choi_et_al	True	87	GC	0.6	0.471578947368421
Choi_et_al	True	88	G	0.3157894736842105	0.22736842105263158
Choi_et_al	True	88	A	0.29473684210526313	0.2863157894736842
Choi_et_al	True	88	T	0.23157894736842105	0.23578947368421055
Choi_et_al	True	88	C	0.15789473684210525	0.2505263157894737
Choi_et_al	True	88	GC	0.47368421052631576	0.47789473684210526
Choi_et_al	True	89	A	0.35789473684210527	0.2863157894736842
Choi_et_al	True	89	T	0.29473684210526313	0.19789473684210526
Choi_et_al	True	89	C	0.2736842105263158	0.23789473684210524
Choi_et_al	True	89	G	0.07368421052631578	0.27789473684210525
Choi_et_al	True	89	GC	0.3473684210526316	0.5157894736842106
Choi_et_al	True	90	G	0.3157894736842105	0.23157894736842105
Choi_et_al	True	90	A	0.28421052631578947	0.29263157894736846
Choi_et_al	True	90	C	0.24210526315789474	0.25052631578947365
Choi_et_al	True	90	T	0.15789473684210525	0.22526315789473683
Choi_et_al	True	90	GC	0.5578947368421052	0.4821052631578947
Choi_et_al	True	91	G	0.3473684210526316	0.2105263157894737
Choi_et_al	True	91	A	0.25263157894736843	0.29210526315789476
Choi_et_al	True	91	C	0.25263157894736843	0.27368421052631575
Choi_et_al	True	91	T	0.14736842105263157	0.2236842105263158
Choi_et_al	True	91	GC	0.6000000000000001	0.4842105263157895
Choi_et_al	True	92	C	0.3263157894736842	0.27368421052631575
Choi_et_al	True	92	T	0.29473684210526313	0.20000000000000004
Choi_et_al	True	92	A	0.2736842105263158	0.27017543859649124
Choi_et_al	True	92	G	0.10526315789473684	0.256140350877193
Choi_et_al	True	92	GC	0.43157894736842106	0.5298245614035088
Erlich_et_al	False	0	T	0.25128968253968254	0.24999527588813306
Erlich_et_al	False	0	C	0.25036848072562357	0.2514503023431595
Erlich_et_al	False	0	G	0.24964569160997732	0.2505905139833711
Erlich_et_al	False	0	A	0.24869614512471655	0.24796390778533636
Erlich_et_al	False	0	GC	0.5000141723356009	0.5020408163265305
Erlich_et_al	False	1	C	0.25257936507936507	0.2512542517006803
Erlich_et_al	False	1	G	0.24990079365079365	0.2510700113378685
Erlich_et_al	False	1	A	0.24944727891156462	0.24805839002267574
Erlich_et_al	False	1	T	0.24807256235827665	0.24961734693877552
Erlich_et_al	False	1	GC	0.5024801587301587	0.5023242630385487
Erlich_et_al	False	2	G	0.2522250566893424	0.25141156462585035
Erlich_et_al	False	2	C	0.2514030612244898	0.25092403628117915
Erlich_et_al	False	2	T	0.2506235827664399	0.24947278911564624
Erlich_et_al	False	2	A	0.2457482993197279	0.24819160997732426
Erlich_et_al	False	2	GC	0.5036281179138322	0.5023356009070294
Erlich_et_al	False	3	G	0.25250850340136055	0.25150226757369615
Erlich_et_al	False	3	C	0.2506660997732426	0.25118197278911564
Erlich_et_al	False	3	T	0.24848356009070294	0.2490419501133787
Erlich_et_al	False	3	A	0.24834183673469387	0.24827380952380956
Erlich_et_al	False	3	GC	0.5031746031746032	0.5026842403628118
Erlich_et_al	False	4	G	0.25277777777777777	0.2514937641723356
Erlich_et_al	False	4	C	0.2496031746031746	0.25130102040816327
Erlich_et_al	False	4	T	0.24889455782312925	0.2489937641723356
Erlich_et_al	False	4	A	0.24872448979591838	0.24821145124716554
Erlich_et_al	False	4	GC	0.5023809523809524	0.5027947845804988
Erlich_et_al	False	5	C	0.2516581632653061	0.2512103174603174
Erlich_et_al	False	5	G	0.25009920634920635	0.25107426303854874
Erlich_et_al	False	5	T	0.24913548752834466	0.24876417233560089
Erlich_et_al	False	5	A	0.24910714285714286	0.2489512471655329
Erlich_et_al	False	5	GC	0.5017573696145124	0.5022845804988663
Erlich_et_al	False	6	C	0.25317460317460316	0.2515079365079365
Erlich_et_al	False	6	G	0.24985827664399093	0.2506972789115646
Erlich_et_al	False	6	A	0.24913548752834466	0.24861111111111112
Erlich_et_al	False	6	T	0.2478316326530612	0.24918367346938775
Erlich_et_al	False	6	GC	0.5030328798185941	0.5022052154195011
Erlich_et_al	False	7	C	0.25094954648526074	0.2515532879818594
Erlich_et_al	False	7	G	0.2501275510204082	0.2507568027210884
Erlich_et_al	False	7	T	0.24947562358276645	0.24902210884353743
Erlich_et_al	False	7	A	0.24944727891156462	0.24866780045351472
Erlich_et_al	False	7	GC	0.5010770975056689	0.5023100907029479
Erlich_et_al	False	8	C	0.25215419501133784	0.2510714285714285
Erlich_et_al	False	8	G	0.2506235827664399	0.25090986394557824
Erlich_et_al	False	8	T	0.2505810657596372	0.24899659863945578
Erlich_et_al	False	8	A	0.24664115646258503	0.24902210884353743
Erlich_et_al	False	8	GC	0.5027777777777778	0.5019812925170067
Erlich_et_al	False	9	G	0.2530753968253968	0.25115646258503405
Erlich_et_al	False	9	C	0.2498299319727891	0.25060090702947846
Erlich_et_al	False	9	A	0.2490079365079365	0.2490816326530612
Erlich_et_al	False	9	T	0.24808673469387754	0.24916099773242634
Erlich_et_al	False	9	GC	0.502905328798186	0.5017573696145126
Erlich_et_al	False	10	A	0.2508786848072562	0.24877551020408162
Erlich_et_al	False	10	G	0.2508645124716553	0.2513747165532879
Erlich_et_al	False	10	C	0.24924886621315193	0.25037131519274375
Erlich_et_al	False	10	T	0.2490079365079365	0.2494784580498866
Erlich_et_al	False	10	GC	0.5001133786848072	0.5017460317460317
Erlich_et_al	False	11	G	0.25109126984126984	0.25147108843537413
Erlich_et_al	False	11	C	0.2508219954648526	0.25010204081632653
Erlich_et_al	False	11	A	0.2494331065759637	0.24931122448979592
Erlich_et_al	False	11	T	0.24865362811791383	0.2491156462585034
Erlich_et_al	False	11	GC	0.5019132653061225	0.5015731292517007
Erlich_et_al	False	12	G	0.251218820861678	0.2513520408163265
Erlich_et_al	False	12	T	0.251062925170068	0.24871598639455783
Erlich_et_al	False	12	C	0.2498015873015873	0.2504138321995465
Erlich_et_al	False	12	A	0.24791666666666667	0.24951814058956917
Erlich_et_al	False	12	GC	0.5010204081632653	0.5017658730158729
Erlich_et_al	False	13	G	0.25110544217687075	0.25100056689342404
Erlich_et_al	False	13	C	0.2508078231292517	0.25015589569161
Erlich_et_al	False	13	A	0.24931972789115647	0.24967403628117912
Erlich_et_al	False	13	T	0.2487670068027211	0.24916950113378683
Erlich_et_al	False	13	GC	0.5019132653061225	0.501156462585034
Erlich_et_al	False	14	G	0.2524801587301587	0.25102324263038545
Erlich_et_al	False	14	C	0.2513888888888889	0.2505102040816326
Erlich_et_al	False	14	A	0.25004251700680274	0.24935090702947846
Erlich_et_al	False	14	T	0.24608843537414965	0.2491156462585034
Erlich_et_al	False	14	GC	0.5038690476190476	0.501533446712018
Erlich_et_al	False	15	A	0.2516581632653061	0.24903344671201816
Erlich_et_al	False	15	T	0.2512755102040816	0.2488095238095238
Erlich_et_al	False	15	G	0.24910714285714286	0.2512414965986395
Erlich_et_al	False	15	C	0.2479591836734694	0.2509155328798186
Erlich_et_al	False	15	GC	0.4970663265306122	0.5021570294784581
Erlich_et_al	False	16	C	0.252593537414966	0.25121598639455783
Erlich_et_al	False	16	G	0.2512046485260771	0.25096655328798184
Erlich_et_al	False	16	T	0.2483843537414966	0.2487925170068027
Erlich_et_al	False	16	A	0.24781746031746033	0.24902494331065758
Erlich_et_al	False	16	GC	0.5037981859410431	0.5021825396825397
Erlich_et_al	False	17	G	0.25231009070294785	0.2505102040816326
Erlich_et_al	False	17	C	0.251828231292517	0.2510544217687075
Erlich_et_al	False	17	T	0.24953231292517006	0.24979875283446712
Erlich_et_al	False	17	A	0.2463293650793651	0.24863662131519276
Erlich_et_al	False	17	GC	0.5041383219954649	0.5015646258503402
Erlich_et_al	False	18	C	0.25231009070294785	0.2518764172335601
Erlich_et_al	False	18	G	0.24973072562358276	0.2511309523809524
Erlich_et_al	False	18	A	0.24927721088435373	0.2480017006802721
Erlich_et_al	False	18	T	0.24868197278911564	0.24899092970521544
Erlich_et_al	False	18	GC	0.5020408163265306	0.5030073696145124
Erlich_et_al	False	19	T	0.25111961451247167	0.2494642857142857
Erlich_et_al	False	19	C	0.2505810657596372	0.25136904761904766
Erlich_et_al	False	19	G	0.2501984126984127	0.2508758503401361
Erlich_et_al	False	19	A	0.24810090702947846	0.24829081632653063
Erlich_et_al	False	19	GC	0.5007794784580499	0.5022448979591838
Erlich_et_al	False	20	G	0.2522108843537415	0.24982993197278916
Erlich_et_al	False	20	C	0.2520691609977324	0.25148242630385487
Erlich_et_al	False	20	A	0.24848356009070294	0.24976473922902492
Erlich_et_al	False	20	T	0.24723639455782312	0.24892290249433105
Erlich_et_al	False	20	GC	0.504280045351474	0.501312358276644
Erlich_et_al	False	21	T	0.25075113378684805	0.2495266439909297
Erlich_et_al	False	21	C	0.2500566893424036	0.25119614512471655
Erlich_et_al	False	21	G	0.24992913832199545	0.250093537414966
Erlich_et_al	False	21	A	0.24926303854875284	0.24918367346938775
Erlich_et_al	False	21	GC	0.49998582766439903	0.5012896825396826
Erlich_et_al	False	22	A	0.25369897959183674	0.25000566893424037
Erlich_et_al	False	22	C	0.2523951247165533	0.25076530612244896
Erlich_et_al	False	22	G	0.24708049886621314	0.24971938775510205
Erlich_et_al	False	22	T	0.24682539682539684	0.24950963718820862
Erlich_et_al	False	22	GC	0.4994756235827664	0.5004846938775509
Erlich_et_al	False	23	T	0.25170068027210885	0.24992346938775514
Erlich_et_al	False	23	G	0.2510487528344671	0.24933390022675733
Erlich_et_al	False	23	C	0.2508786848072562	0.2506490929705215
Erlich_et_al	False	23	A	0.2463718820861678	0.250093537414966
Erlich_et_al	False	23	GC	0.5019274376417233	0.4999829931972789
Erlich_et_al	False	24	A	0.2522108843537415	0.2498015873015873
Erlich_et_al	False	24	T	0.25103458049886623	0.24979591836734696
Erlich_et_al	False	24	C	0.24842687074829933	0.2509778911564626
Erlich_et_al	False	24	G	0.24832766439909298	0.24942460317460316
Erlich_et_al	False	24	GC	0.4967545351473923	0.5004024943310658
Erlich_et_al	False	25	C	0.25148809523809523	0.25056972789115645
Erlich_et_al	False	25	G	0.25028344671201813	0.2496598639455782
Erlich_et_al	False	25	T	0.24930555555555556	0.250702947845805
Erlich_et_al	False	25	A	0.24892290249433108	0.2490674603174603
Erlich_et_al	False	25	GC	0.5017715419501134	0.5002295918367348
Erlich_et_al	False	26	C	0.25170068027210885	0.25082766439909293
Erlich_et_al	False	26	G	0.2503826530612245	0.24929138321995464
Erlich_et_al	False	26	T	0.25011337868480726	0.25002834467120183
Erlich_et_al	False	26	A	0.2478032879818594	0.24985260770975057
Erlich_et_al	False	26	GC	0.5020833333333333	0.5001190476190477
Erlich_et_al	False	27	T	0.25136054421768705	0.25013038548752836
Erlich_et_al	False	27	C	0.25035430839002265	0.2506490929705215
Erlich_et_al	False	27	A	0.25002834467120183	0.2497278911564626
Erlich_et_al	False	27	G	0.24825680272108844	0.2494926303854875
Erlich_et_al	False	27	GC	0.4986111111111111	0.500141723356009
Erlich_et_al	False	28	C	0.25216836734693876	0.2505215419501134
Erlich_et_al	False	28	A	0.25029761904761905	0.2503146258503401
Erlich_et_al	False	28	G	0.2492063492063492	0.249297052154195
Erlich_et_al	False	28	T	0.24832766439909298	0.2498667800453515
Erlich_et_al	False	28	GC	0.501374716553288	0.4998185941043084
Erlich_et_al	False	29	A	0.2515873015873016	0.2506320861678004
Erlich_et_al	False	29	T	0.2515447845804989	0.2503401360544218
Erlich_et_al	False	29	G	0.24933390022675736	0.24918083900226756
Erlich_et_al	False	29	C	0.24753401360544217	0.24984693877551017
Erlich_et_al	False	29	GC	0.4968679138321995	0.4990277777777778
Erlich_et_al	False	30	A	0.2518565759637188	0.2508786848072562
Erlich_et_al	False	30	C	0.2508503401360544	0.24964285714285714
Erlich_et_al	False	30	G	0.24930555555555556	0.24885487528344669
Erlich_et_al	False	30	T	0.2479875283446712	0.2506235827664399
Erlich_et_al	False	30	GC	0.5001558956916099	0.49849773242630385
Erlich_et_al	False	31	T	0.2524801587301587	0.250907029478458
Erlich_et_al	False	31	G	0.2498015873015873	0.24863662131519276
Erlich_et_al	False	31	A	0.249390589569161	0.25069444444444444
Erlich_et_al	False	31	C	0.24832766439909298	0.24976190476190477
Erlich_et_al	False	31	GC	0.4981292517006803	0.4983985260770975
Erlich_et_al	False	32	T	0.25277777777777777	0.2502409297052154
Erlich_et_al	False	32	A	0.2512613378684807	0.24998299319727893
Erlich_et_al	False	32	C	0.24933390022675736	0.25044217687074827
Erlich_et_al	False	32	G	0.24662698412698414	0.24933390022675733
Erlich_et_al	False	32	GC	0.4959608843537415	0.49977607709750566
Erlich_et_al	False	33	C	0.25276360544217685	0.25023242630385484
Erlich_et_al	False	33	T	0.24974489795918367	0.2506972789115646
Erlich_et_al	False	33	A	0.24937641723356008	0.2491751700680272
Erlich_et_al	False	33	G	0.24811507936507937	0.24989512471655334
Erlich_et_al	False	33	GC	0.5008786848072562	0.5001275510204082
Erlich_et_al	False	34	G	0.2528202947845805	0.25019841269841275
Erlich_et_al	False	34	C	0.2509353741496599	0.24997448979591835
Erlich_et_al	False	34	T	0.24821428571428572	0.250578231292517
Erlich_et_al	False	34	A	0.2480300453514739	0.24924886621315193
Erlich_et_al	False	34	GC	0.5037556689342404	0.5001729024943311
Erlich_et_al	False	35	G	0.25211167800453516	0.251218820861678
Erlich_et_al	False	35	T	0.2502692743764172	0.25023809523809526
Erlich_et_al	False	35	C	0.2498015873015873	0.24999716553287982
Erlich_et_al	False	35	A	0.24781746031746033	0.24854591836734694
Erlich_et_al	False	35	GC	0.5019132653061225	0.5012159863945579
Erlich_et_al	False	36	T	0.25188492063492063	0.25070861678004536
Erlich_et_al	False	36	G	0.25131802721088436	0.2515277777777778
Erlich_et_al	False	36	A	0.24975907029478459	0.24859410430839005
Erlich_et_al	False	36	C	0.24703798185941042	0.24916950113378683
Erlich_et_al	False	36	GC	0.49835600907029476	0.5006972789115646
Erlich_et_al	False	37	G	0.2517290249433107	0.2516751700680272
Erlich_et_al	False	37	T	0.2510770975056689	0.25048185941043083
Erlich_et_al	False	37	C	0.24944727891156462	0.24896258503401364
Erlich_et_al	False	37	A	0.24774659863945578	0.24888038548752833
Erlich_et_al	False	37	GC	0.5011763038548753	0.5006377551020409
Erlich_et_al	False	38	T	0.25209750566893424	0.2505073696145125
Erlich_et_al	False	38	G	0.24965986394557824	0.25166383219954647
Erlich_et_al	False	38	A	0.24961734693877552	0.24900510204081633
Erlich_et_al	False	38	C	0.24862528344671203	0.24882369614512473
Erlich_et_al	False	38	GC	0.49828514739229024	0.5004875283446711
Erlich_et_al	False	39	G	0.25355725623582764	0.25134070294784583
Erlich_et_al	False	39	C	0.24990079365079365	0.24944727891156462
Erlich_et_al	False	39	A	0.24946145124716554	0.24956632653061223
Erlich_et_al	False	39	T	0.24708049886621314	0.24964569160997735
Erlich_et_al	False	39	GC	0.5034580498866212	0.5007879818594103
Erlich_et_al	False	40	G	0.2520549886621315	0.2510827664399093
Erlich_et_al	False	40	T	0.2503968253968254	0.2496626984126984
Erlich_et_al	False	40	C	0.24910714285714286	0.24868764172335603
Erlich_et_al	False	40	A	0.24844104308390022	0.25056689342403626
Erlich_et_al	False	40	GC	0.5011621315192744	0.49977040816326535
Erlich_et_al	False	41	A	0.25256519274376416	0.250249433106576
Erlich_et_al	False	41	C	0.25015589569160995	0.249234693877551
Erlich_et_al	False	41	G	0.24970238095238095	0.25094954648526074
Erlich_et_al	False	41	T	0.2475765306122449	0.24956632653061223
Erlich_et_al	False	41	GC	0.4998582766439909	0.5001842403628117
Erlich_et_al	False	42	A	0.25274943310657594	0.25064058956916097
Erlich_et_al	False	42	T	0.25116213151927436	0.2500595238095238
Erlich_et_al	False	42	G	0.25043934240362814	0.2501048752834467
Erlich_et_al	False	42	C	0.24564909297052154	0.24919501133786842
Erlich_et_al	False	42	GC	0.4960884353741497	0.4992998866213152
Erlich_et_al	False	43	T	0.2516156462585034	0.2494926303854875
Erlich_et_al	False	43	C	0.25136054421768705	0.24948696145124716
Erlich_et_al	False	43	G	0.2489937641723356	0.24977607709750566
Erlich_et_al	False	43	A	0.2480300453514739	0.2512443310657596
Erlich_et_al	False	43	GC	0.5003543083900226	0.4992630385487528
Erlich_et_al	False	44	A	0.2514172335600907	0.25123866213151924
Erlich_et_al	False	44	C	0.24970238095238095	0.24969954648526077
Erlich_et_al	False	44	T	0.24954648526077097	0.24964569160997732
Erlich_et_al	False	44	G	0.24933390022675736	0.24941609977324264
Erlich_et_al	False	44	GC	0.49903628117913834	0.49911564625850346
Erlich_et_al	False	45	A	0.2514597505668934	0.2507142857142857
Erlich_et_al	False	45	C	0.25056689342403626	0.2503089569160998
Erlich_et_al	False	45	G	0.2504109977324263	0.24928287981859407
Erlich_et_al	False	45	T	0.247562358276644	0.2496938775510204
Erlich_et_al	False	45	GC	0.5009778911564626	0.49959183673469393
Erlich_et_al	False	46	A	0.2525368480725624	0.25126417233560094
Erlich_et_al	False	46	C	0.251218820861678	0.2502607709750567
Erlich_et_al	False	46	T	0.24834183673469387	0.24904761904761905
Erlich_et_al	False	46	G	0.24790249433106576	0.24942743764172337
Erlich_et_al	False	46	GC	0.4991213151927438	0.4996882086167801
Erlich_et_al	False	47	T	0.2514030612244898	0.24941326530612246
Erlich_et_al	False	47	A	0.2501275510204082	0.2510685941043084
Erlich_et_al	False	47	G	0.2497732426303855	0.2496598639455782
Erlich_et_al	False	47	C	0.24869614512471655	0.2498582766439909
Erlich_et_al	False	47	GC	0.4984693877551021	0.49951814058956917
Erlich_et_al	False	48	C	0.25111961451247167	0.249234693877551
Erlich_et_al	False	48	A	0.2507794784580499	0.25094104308390025
Erlich_et_al	False	48	G	0.24971655328798187	0.24973072562358273
Erlich_et_al	False	48	T	0.2483843537414966	0.250093537414966
Erlich_et_al	False	48	GC	0.5008361678004536	0.49896541950113377
Erlich_et_al	False	49	T	0.25137471655328797	0.25065192743764175
Erlich_et_al	False	49	G	0.25049603174603174	0.2497278911564626
Erlich_et_al	False	49	A	0.25043934240362814	0.2503458049886621
Erlich_et_al	False	49	C	0.24768990929705215	0.24927437641723355
Erlich_et_al	False	49	GC	0.4981859410430839	0.49900226757369615
Erlich_et_al	False	50	T	0.25096371882086166	0.25051020408163266
Erlich_et_al	False	50	A	0.2508219954648526	0.25011904761904763
Erlich_et_al	False	50	G	0.25076530612244896	0.24954648526077094
Erlich_et_al	False	50	C	0.24744897959183673	0.24982426303854877
Erlich_et_al	False	50	GC	0.4982142857142857	0.4993707482993198
Erlich_et_al	False	51	C	0.2514172335600907	0.24953514739229027
Erlich_et_al	False	51	T	0.2511337868480726	0.25103741496598636
Erlich_et_al	False	51	A	0.2495606575963719	0.24980442176870749
Erlich_et_al	False	51	G	0.24788832199546484	0.24962301587301586
Erlich_et_al	False	51	GC	0.49930555555555556	0.49915816326530615
Erlich_et_al	False	52	C	0.25144557823129254	0.24954931972789116
Erlich_et_al	False	52	T	0.25069444444444444	0.2508843537414966
Erlich_et_al	False	52	A	0.2489937641723356	0.25023809523809526
Erlich_et_al	False	52	G	0.24886621315192745	0.249328231292517
Erlich_et_al	False	52	GC	0.50031179138322	0.4988775510204082
Erlich_et_al	False	53	T	0.2510204081632653	0.2500368480725624
Erlich_et_al	False	53	G	0.25009920634920635	0.24915532879818594
Erlich_et_al	False	53	C	0.24967403628117915	0.2507142857142857
Erlich_et_al	False	53	A	0.2492063492063492	0.250093537414966
Erlich_et_al	False	53	GC	0.4997732426303855	0.49986961451247164
Erlich_et_al	False	54	A	0.2526077097505669	0.2502551020408163
Erlich_et_al	False	54	T	0.250609410430839	0.24966836734693879
Erlich_et_al	False	54	G	0.24902210884353743	0.2502352607709751
Erlich_et_al	False	54	C	0.2477607709750567	0.24984126984126984
Erlich_et_al	False	54	GC	0.49678287981859415	0.500076530612245
Erlich_et_al	False	55	C	0.2532738095238095	0.24916666666666668
Erlich_et_al	False	55	A	0.25009920634920635	0.251156462585034
Erlich_et_al	False	55	G	0.24990079365079365	0.25056689342403626
Erlich_et_al	False	55	T	0.2467261904761905	0.24910997732426304
Erlich_et_al	False	55	GC	0.5031746031746032	0.49973356009070286
Erlich_et_al	False	56	G	0.2532879818594104	0.25017006802721087
Erlich_et_al	False	56	A	0.25036848072562357	0.2518395691609977
Erlich_et_al	False	56	T	0.24929138321995464	0.24856009070294785
Erlich_et_al	False	56	C	0.24705215419501134	0.24943027210884355
Erlich_et_al	False	56	GC	0.5003401360544217	0.49960034013605437
Erlich_et_al	False	57	A	0.25350056689342404	0.251734693877551
Erlich_et_al	False	57	G	0.2505243764172336	0.2504166666666666
Erlich_et_al	False	57	C	0.24807256235827665	0.2496371882086168
Erlich_et_al	False	57	T	0.24790249433106576	0.24821145124716554
Erlich_et_al	False	57	GC	0.49859693877551026	0.5000538548752834
Erlich_et_al	False	58	A	0.2526218820861678	0.25169784580498866
Erlich_et_al	False	58	C	0.2509920634920635	0.2497874149659864
Erlich_et_al	False	58	T	0.24827097505668935	0.24797902494331064
Erlich_et_al	False	58	G	0.24811507936507937	0.2505357142857143
Erlich_et_al	False	58	GC	0.49910714285714286	0.5003231292517006
Erlich_et_al	False	59	A	0.2520833333333333	0.25177437641723355
Erlich_et_al	False	59	G	0.2502551020408163	0.24991496598639457
Erlich_et_al	False	59	T	0.24886621315192745	0.24791666666666665
Erlich_et_al	False	59	C	0.2487953514739229	0.2503939909297052
Erlich_et_al	False	59	GC	0.4990504535147392	0.5003089569160998
Erlich_et_al	False	60	C	0.2540249433106576	0.2506519274376417
Erlich_et_al	False	60	G	0.25049603174603174	0.24945578231292517
Erlich_et_al	False	60	A	0.24991496598639457	0.2513492063492063
Erlich_et_al	False	60	T	0.2455640589569161	0.24854308390022678
Erlich_et_al	False	60	GC	0.5045209750566894	0.5001077097505668
Erlich_et_al	False	61	A	0.25075113378684805	0.2510119047619047
Erlich_et_al	False	61	G	0.2501842403628118	0.2495748299319728
Erlich_et_al	False	61	C	0.25008503401360543	0.2503826530612245
Erlich_et_al	False	61	T	0.24897959183673468	0.24903061224489798
Erlich_et_al	False	61	GC	0.5002692743764172	0.4999574829931973
Erlich_et_al	False	62	A	0.25137471655328797	0.25094387755102043
Erlich_et_al	False	62	T	0.25103458049886623	0.24898526077097505
Erlich_et_al	False	62	C	0.2493622448979592	0.2508786848072562
Erlich_et_al	False	62	G	0.2482284580498866	0.2491921768707483
Erlich_et_al	False	62	GC	0.4975907029478458	0.5000708616780045
Erlich_et_al	False	63	A	0.2509353741496599	0.25121598639455783
Erlich_et_al	False	63	T	0.25070861678004536	0.25027777777777777
Erlich_et_al	False	63	C	0.24964569160997732	0.24974206349206346
Erlich_et_al	False	63	G	0.24871031746031746	0.24876417233560094
Erlich_et_al	False	63	GC	0.49835600907029476	0.4985062358276644
Erlich_et_al	False	64	A	0.2517431972789116	0.2511451247165533
Erlich_et_al	False	64	C	0.2512755102040816	0.25005952380952384
Erlich_et_al	False	64	T	0.24863945578231292	0.2506831065759637
Erlich_et_al	False	64	G	0.24834183673469387	0.2481122448979592
Erlich_et_al	False	64	GC	0.49961734693877546	0.498171768707483
Erlich_et_al	False	65	T	0.2520266439909297	0.25052721088435376
Erlich_et_al	False	65	A	0.2512755102040816	0.25052721088435376
Erlich_et_al	False	65	G	0.2483560090702948	0.24875566893424036
Erlich_et_al	False	65	C	0.24834183673469387	0.2501899092970522
Erlich_et_al	False	65	GC	0.49669784580498866	0.4989455782312925
Erlich_et_al	False	66	C	0.251672335600907	0.2501530612244898
Erlich_et_al	False	66	T	0.2510062358276644	0.25049603174603174
Erlich_et_al	False	66	A	0.2503968253968254	0.2505924036281179
Erlich_et_al	False	66	G	0.24692460317460319	0.24875850340136055
Erlich_et_al	False	66	GC	0.4985969387755102	0.49891156462585035
Erlich_et_al	False	67	G	0.25144557823129254	0.2490277777777778
Erlich_et_al	False	67	T	0.2502551020408163	0.251437074829932
Erlich_et_al	False	67	C	0.2500141723356009	0.24931689342403632
Erlich_et_al	False	67	A	0.24828514739229024	0.2502182539682539
Erlich_et_al	False	67	GC	0.5014597505668934	0.498344671201814
Erlich_et_al	False	68	A	0.2512613378684807	0.24969954648526077
Erlich_et_al	False	68	T	0.25055272108843535	0.25089002267573696
Erlich_et_al	False	68	C	0.24946145124716554	0.2501048752834467
Erlich_et_al	False	68	G	0.24872448979591838	0.24930555555555559
Erlich_et_al	False	68	GC	0.4981859410430839	0.4994104308390023
Erlich_et_al	False	69	T	0.25334467120181403	0.25055555555555553
Erlich_et_al	False	69	A	0.24987244897959185	0.2496315192743764
Erlich_et_al	False	69	G	0.24968820861678004	0.2500566893424036
Erlich_et_al	False	69	C	0.24709467120181405	0.24975623582766437
Erlich_et_al	False	69	GC	0.4967828798185941	0.49981292517006803
Erlich_et_al	False	70	C	0.252281746031746	0.24994897959183673
Erlich_et_al	False	70	G	0.24974489795918367	0.24973072562358278
Erlich_et_al	False	70	T	0.24929138321995464	0.25052721088435376
Erlich_et_al	False	70	A	0.24868197278911564	0.24979308390022675
Erlich_et_al	False	70	GC	0.5020266439909297	0.4996797052154195
Erlich_et_al	False	71	G	0.2506802721088435	0.25017006802721087
Erlich_et_al	False	71	A	0.2500566893424036	0.24970804988662132
Erlich_et_al	False	71	C	0.24992913832199545	0.24945578231292515
Erlich_et_al	False	71	T	0.24933390022675736	0.25066609977324267
Erlich_et_al	False	71	GC	0.500609410430839	0.49962585034013607
Erlich_et_al	False	72	C	0.2509778911564626	0.2491439909297052
Erlich_et_al	False	72	T	0.25011337868480726	0.25036848072562357
Erlich_et_al	False	72	G	0.24981575963718822	0.2503259637188209
Erlich_et_al	False	72	A	0.24909297052154195	0.2501615646258504
Erlich_et_al	False	72	GC	0.5007936507936508	0.4994699546485261
Erlich_et_al	False	73	T	0.25124716553287985	0.25058673469387754
Erlich_et_al	False	73	G	0.25092120181405897	0.25029761904761905
Erlich_et_al	False	73	A	0.25083616780045354	0.2501530612244898
Erlich_et_al	False	73	C	0.2469954648526077	0.24896258503401358
Erlich_et_al	False	73	GC	0.4979166666666667	0.49926020408163263
Erlich_et_al	False	74	A	0.252140022675737	0.250093537414966
Erlich_et_al	False	74	T	0.2518565759637188	0.25112244897959185
Erlich_et_al	False	74	G	0.2504676870748299	0.25017290249433105
Erlich_et_al	False	74	C	0.24553571428571427	0.24861111111111106
Erlich_et_al	False	74	GC	0.4960034013605442	0.4987840136054421
Erlich_et_al	False	75	C	0.25137471655328797	0.24828231292517006
Erlich_et_al	False	75	T	0.2503826530612245	0.2509155328798186
Erlich_et_al	False	75	G	0.2496031746031746	0.25048752834467114
Erlich_et_al	False	75	A	0.24863945578231292	0.25031462585034014
Erlich_et_al	False	75	GC	0.5009778911564626	0.49876984126984125
Erlich_et_al	False	76	T	0.2520124716553288	0.2506235827664399
Erlich_et_al	False	76	G	0.2500566893424036	0.25009070294784574
Erlich_et_al	False	76	A	0.24975907029478459	0.25026643990929703
Erlich_et_al	False	76	C	0.248171768707483	0.24901927437641724
Erlich_et_al	False	76	GC	0.4982284580498866	0.499109977324263
Erlich_et_al	False	77	G	0.2513888888888889	0.2496768707482993
Erlich_et_al	False	77	A	0.2501984126984127	0.25045634920634924
Erlich_et_al	False	77	C	0.24933390022675736	0.2496315192743764
Erlich_et_al	False	77	T	0.24907879818594103	0.250235260770975
Erlich_et_al	False	77	GC	0.5007227891156463	0.49930839002267574
Erlich_et_al	False	78	C	0.2506802721088435	0.2493140589569161
Erlich_et_al	False	78	A	0.2505952380952381	0.25085884353741494
Erlich_et_al	False	78	T	0.2497874149659864	0.2500708616780046
Erlich_et_al	False	78	G	0.24893707482993196	0.24975623582766437
Erlich_et_al	False	78	GC	0.49961734693877546	0.49907029478458054
Erlich_et_al	False	79	A	0.25308956916099773	0.2514767573696145
Erlich_et_al	False	79	T	0.24991496598639457	0.2496003401360544
Erlich_et_al	False	79	C	0.2485969387755102	0.24921201814058955
Erlich_et_al	False	79	G	0.2483985260770975	0.2497108843537415
Erlich_et_al	False	79	GC	0.4969954648526077	0.498922902494331
Erlich_et_al	False	80	A	0.2506519274376417	0.25185090702947843
Erlich_et_al	False	80	G	0.25	0.24975623582766443
Erlich_et_al	False	80	C	0.2497874149659864	0.24894274376417233
Erlich_et_al	False	80	T	0.2495606575963719	0.24945011337868478
Erlich_et_al	False	80	GC	0.4997874149659864	0.49869897959183673
Erlich_et_al	False	81	A	0.2528486394557823	0.2521825396825396
Erlich_et_al	False	81	G	0.2498299319727891	0.24948129251700682
Erlich_et_al	False	81	T	0.24965986394557824	0.2493339002267574
Erlich_et_al	False	81	C	0.24766156462585034	0.24900226757369612
Erlich_et_al	False	81	GC	0.49749149659863945	0.49848356009070294
Erlich_et_al	False	82	A	0.2520691609977324	0.2517205215419501
Erlich_et_al	False	82	G	0.2516156462585034	0.24990362811791383
Erlich_et_al	False	82	T	0.24832766439909298	0.24912131519274375
Erlich_et_al	False	82	C	0.2479875283446712	0.24925453514739226
Erlich_et_al	False	82	GC	0.4996031746031746	0.49915816326530615
Erlich_et_al	False	83	A	0.2522534013605442	0.251734693877551
Erlich_et_al	False	83	C	0.2509778911564626	0.2490731292517007
Erlich_et_al	False	83	T	0.2492063492063492	0.24910997732426304
Erlich_et_al	False	83	G	0.247562358276644	0.2500821995464853
Erlich_et_al	False	83	GC	0.4985402494331066	0.4991553287981859
Erlich_et_al	False	84	A	0.2507794784580499	0.25081632653061225
Erlich_et_al	False	84	G	0.25051020408163266	0.25019274376417233
Erlich_et_al	False	84	C	0.24985827664399093	0.24941326530612246
Erlich_et_al	False	84	T	0.24885204081632653	0.24957766439909296
Erlich_et_al	False	84	GC	0.5003684807256236	0.49960600907029484
Erlich_et_al	False	85	G	0.25089285714285714	0.2493424036281179
Erlich_et_al	False	85	A	0.25072278911564627	0.2508475056689342
Erlich_et_al	False	85	T	0.24950396825396826	0.2503543083900227
Erlich_et_al	False	85	C	0.24888038548752833	0.24945578231292517
Erlich_et_al	False	85	GC	0.4997732426303855	0.49879818594104314
Erlich_et_al	False	86	T	0.2519982993197279	0.2505753968253968
Erlich_et_al	False	86	G	0.2503826530612245	0.2496655328798186
Erlich_et_al	False	86	C	0.2493622448979592	0.24938492063492063
Erlich_et_al	False	86	A	0.24825680272108844	0.250374149659864
Erlich_et_al	False	86	GC	0.49974489795918364	0.49905045351473926
Erlich_et_al	False	87	A	0.2522250566893424	0.2502919501133787
Erlich_et_al	False	87	T	0.2522108843537415	0.2509013605442177
Erlich_et_al	False	87	C	0.2482001133786848	0.24876417233560089
Erlich_et_al	False	87	G	0.2473639455782313	0.2500425170068027
Erlich_et_al	False	87	GC	0.49556405895691613	0.4988066893424036
Erlich_et_al	False	88	C	0.2506235827664399	0.24899943310657596
Erlich_et_al	False	88	T	0.25031179138321996	0.2509552154195011
Erlich_et_al	False	88	A	0.24988662131519274	0.2502834467120182
Erlich_et_al	False	88	G	0.24917800453514738	0.24976190476190477
Erlich_et_al	False	88	GC	0.4998015873015873	0.49876133786848076
Erlich_et_al	False	89	G	0.2523951247165533	0.24961167800453513
Erlich_et_al	False	89	T	0.25048185941043083	0.2507766439909297
Erlich_et_al	False	89	A	0.25036848072562357	0.2503032879818594
Erlich_et_al	False	89	C	0.2467545351473923	0.24930839002267574
Erlich_et_al	False	89	GC	0.49914965986394555	0.4989200680272109
Erlich_et_al	False	90	A	0.2506802721088435	0.24995464852607707
Erlich_et_al	False	90	C	0.2500566893424036	0.24916099773242628
Erlich_et_al	False	90	T	0.2497732426303855	0.251077097505669
Erlich_et_al	False	90	G	0.24948979591836734	0.24980725623582764
Erlich_et_al	False	90	GC	0.49954648526077094	0.49896825396825395
Erlich_et_al	False	91	T	0.25110544217687075	0.2507312925170068
Erlich_et_al	False	91	C	0.25090702947845805	0.24894274376417233
Erlich_et_al	False	91	G	0.2496315192743764	0.24968820861678004
Erlich_et_al	False	91	A	0.2483560090702948	0.25063775510204084
Erlich_et_al	False	91	GC	0.5005385487528344	0.49863095238095234
Erlich_et_al	False	92	T	0.25371315192743765	0.25057256235827663
Erlich_et_al	False	92	A	0.25048185941043083	0.25043650793650796
Erlich_et_al	False	92	G	0.24834183673469387	0.24945294784580502
Erlich_et_al	False	92	C	0.24746315192743765	0.24953798185941042
Erlich_et_al	False	92	GC	0.4958049886621315	0.4989909297052154
Erlich_et_al	False	93	A	0.25330215419501134	0.24992630385487527
Erlich_et_al	False	93	C	0.24953231292517006	0.25022959183673465
Erlich_et_al	False	93	T	0.2485827664399093	0.25081916099773244
Erlich_et_al	False	93	G	0.2485827664399093	0.24902494331065758
Erlich_et_al	False	93	GC	0.49811507936507937	0.49925453514739226
Erlich_et_al	False	94	G	0.251218820861678	0.24955782312925168
Erlich_et_al	False	94	C	0.24973072562358276	0.24984410430839002
Erlich_et_al	False	94	T	0.24968820861678004	0.2504676870748299
Erlich_et_al	False	94	A	0.2493622448979592	0.25013038548752836
Erlich_et_al	False	94	GC	0.5009495464852608	0.49940192743764167
Erlich_et_al	False	95	C	0.25351473922902495	0.24986678004535148
Erlich_et_al	False	95	T	0.2510062358276644	0.24990646258503402
Erlich_et_al	False	95	A	0.24812925170068026	0.25017290249433105
Erlich_et_al	False	95	G	0.24734977324263038	0.2500538548752834
Erlich_et_al	False	95	GC	0.5008645124716553	0.49992063492063493
Erlich_et_al	False	96	G	0.25229591836734694	0.2497704081632653
Erlich_et_al	False	96	A	0.24937641723356008	0.25004535147392287
Erlich_et_al	False	96	T	0.24934807256235827	0.250578231292517
Erlich_et_al	False	96	C	0.24897959183673468	0.24960600907029482
Erlich_et_al	False	96	GC	0.5012755102040816	0.49937641723356013
Erlich_et_al	False	97	T	0.25090702947845805	0.2503826530612245
Erlich_et_al	False	97	G	0.2508219954648526	0.24984126984126984
Erlich_et_al	False	97	A	0.25069444444444444	0.25045634920634924
Erlich_et_al	False	97	C	0.2475765306122449	0.24931972789115647
Erlich_et_al	False	97	GC	0.49839852607709756	0.4991609977324263
Erlich_et_al	False	98	A	0.2526643990929705	0.25098072562358276
Erlich_et_al	False	98	T	0.2519416099773243	0.24987811791383222
Erlich_et_al	False	98	C	0.2482284580498866	0.24887755102040815
Erlich_et_al	False	98	G	0.2471655328798186	0.25026360544217685
Erlich_et_al	False	98	GC	0.4953939909297052	0.49914115646258506
Erlich_et_al	False	99	G	0.25157312925170067	0.249234693877551
Erlich_et_al	False	99	A	0.2514172335600907	0.25146541950113377
Erlich_et_al	False	99	T	0.24871031746031746	0.25025793650793654
Erlich_et_al	False	99	C	0.24829931972789115	0.2490419501133787
Erlich_et_al	False	99	GC	0.4998724489795918	0.49827664399092975
Erlich_et_al	False	100	C	0.25130385487528345	0.2495068027210884
Erlich_et_al	False	100	A	0.25075113378684805	0.25177154195011336
Erlich_et_al	False	100	G	0.24946145124716554	0.24880102040816326
Erlich_et_al	False	100	T	0.24848356009070294	0.24992063492063493
Erlich_et_al	False	100	GC	0.500765306122449	0.49830782312925165
Erlich_et_al	False	101	A	0.2517998866213152	0.25132086167800455
Erlich_et_al	False	101	T	0.25124716553287985	0.24905328798185938
Erlich_et_al	False	101	C	0.2498015873015873	0.2500538548752834
Erlich_et_al	False	101	G	0.24715136054421769	0.24957199546485262
Erlich_et_al	False	101	GC	0.496952947845805	0.49962585034013607
Erlich_et_al	False	102	A	0.2522250566893424	0.25096371882086166
Erlich_et_al	False	102	C	0.24990079365079365	0.2505017006802721
Erlich_et_al	False	102	T	0.24922052154195012	0.24878968253968256
Erlich_et_al	False	102	G	0.24865362811791383	0.2497448979591837
Erlich_et_al	False	102	GC	0.49855442176870746	0.5002465986394558
Erlich_et_al	False	103	G	0.2510204081632653	0.250031179138322
Erlich_et_al	False	103	C	0.25096371882086166	0.2501615646258503
Erlich_et_al	False	103	A	0.2504109977324263	0.2508078231292517
Erlich_et_al	False	103	T	0.2476048752834467	0.24899943310657596
Erlich_et_al	False	103	GC	0.501984126984127	0.5001927437641723
Erlich_et_al	False	104	G	0.25243764172335603	0.24996882086167801
Erlich_et_al	False	104	C	0.2505385487528345	0.2504138321995465
Erlich_et_al	False	104	A	0.2496315192743764	0.25103174603174605
Erlich_et_al	False	104	T	0.2473922902494331	0.24858560090702947
Erlich_et_al	False	104	GC	0.5029761904761905	0.5003826530612244
Erlich_et_al	False	105	G	0.25089285714285714	0.24985260770975062
Erlich_et_al	False	105	A	0.2499716553287982	0.25146825396825395
Erlich_et_al	False	105	C	0.2496031746031746	0.2505328798185941
Erlich_et_al	False	105	T	0.24953231292517006	0.24814625850340138
Erlich_et_al	False	105	GC	0.5004960317460317	0.5003854875283447
Erlich_et_al	False	106	A	0.25291950113378686	0.2515844671201814
Erlich_et_al	False	106	C	0.251062925170068	0.25023809523809526
Erlich_et_al	False	106	T	0.24917800453514738	0.2488350340136054
Erlich_et_al	False	106	G	0.24683956916099772	0.2493424036281179
Erlich_et_al	False	106	GC	0.4979024943310657	0.49958049886621314
Erlich_et_al	False	107	A	0.2544075963718821	0.25148242630385487
Erlich_et_al	False	107	C	0.25049603174603174	0.25036564625850344
Erlich_et_al	False	107	G	0.24807256235827665	0.24889172335600906
Erlich_et_al	False	107	T	0.24702380952380953	0.24926020408163266
Erlich_et_al	False	107	GC	0.4985685941043084	0.4992573696145125
Erlich_et_al	False	108	T	0.2510487528344671	0.24870748299319728
Erlich_et_al	False	108	A	0.2509920634920635	0.2514002267573696
Erlich_et_al	False	108	C	0.24948979591836734	0.250890022675737
Erlich_et_al	False	108	G	0.24846938775510205	0.24900226757369612
Erlich_et_al	False	108	GC	0.49795918367346936	0.4998922902494331
Erlich_et_al	False	109	C	0.25117630385487527	0.2507879818594104
Erlich_et_al	False	109	G	0.2501842403628118	0.2501417233560091
Erlich_et_al	False	109	T	0.24951814058956917	0.2484098639455782
Erlich_et_al	False	109	A	0.24912131519274378	0.2506604308390023
Erlich_et_al	False	109	GC	0.501360544217687	0.5009297052154196
Erlich_et_al	False	110	C	0.2522250566893424	0.2506831065759637
Erlich_et_al	False	110	G	0.25144557823129254	0.25056972789115645
Erlich_et_al	False	110	A	0.2495606575963719	0.24945578231292517
Erlich_et_al	False	110	T	0.2467687074829932	0.24929138321995464
Erlich_et_al	False	110	GC	0.503670634920635	0.5012528344671202
Erlich_et_al	False	111	G	0.2525368480725624	0.2505243764172336
Erlich_et_al	False	111	C	0.25055272108843535	0.25119897959183674
Erlich_et_al	False	111	A	0.24922052154195012	0.24931689342403632
Erlich_et_al	False	111	T	0.24768990929705215	0.2489597505668934
Erlich_et_al	False	111	GC	0.5030895691609978	0.5017233560090703
Erlich_et_al	False	112	T	0.25143140589569163	0.2486706349206349
Erlich_et_al	False	112	G	0.2502125850340136	0.25050170068027217
Erlich_et_al	False	112	C	0.2499716553287982	0.2506859410430839
Erlich_et_al	False	112	A	0.2483843537414966	0.25014172335600904
Erlich_et_al	False	112	GC	0.5001842403628118	0.5011876417233561
Erlich_et_al	False	113	C	0.2520691609977324	0.250359977324263
Erlich_et_al	False	113	A	0.25029761904761905	0.25026360544217685
Erlich_et_al	False	113	T	0.249390589569161	0.24866780045351472
Erlich_et_al	False	113	G	0.24824263038548752	0.25070861678004536
Erlich_et_al	False	113	GC	0.5003117913832199	0.5010685941043084
Erlich_et_al	False	114	A	0.2532454648526077	0.2507256235827664
Erlich_et_al	False	114	G	0.2500708616780045	0.2508475056689342
Erlich_et_al	False	114	C	0.24861111111111112	0.2498299319727891
Erlich_et_al	False	114	T	0.24807256235827665	0.2485969387755102
Erlich_et_al	False	114	GC	0.49868197278911564	0.5006774376417233
Erlich_et_al	False	115	G	0.2524801587301587	0.251187641723356
Erlich_et_al	False	115	C	0.2505952380952381	0.2500538548752834
Erlich_et_al	False	115	A	0.25017006802721087	0.2505810657596372
Erlich_et_al	False	115	T	0.2467545351473923	0.24817743764172334
Erlich_et_al	False	115	GC	0.5030753968253968	0.5012414965986395
Erlich_et_al	False	116	G	0.2532312925170068	0.2515136054421768
Erlich_et_al	False	116	A	0.251530612244898	0.2509013605442177
Erlich_et_al	False	116	C	0.24790249433106576	0.24942176870748298
Erlich_et_al	False	116	T	0.24733560090702947	0.24816326530612245
Erlich_et_al	False	116	GC	0.5011337868480725	0.5009353741496598
Erlich_et_al	False	117	G	0.25191326530612246	0.2515051020408163
Erlich_et_al	False	117	C	0.25109126984126984	0.2498582766439909
Erlich_et_al	False	117	T	0.24933390022675736	0.24818594104308392
Erlich_et_al	False	117	A	0.24766156462585034	0.25045068027210887
Erlich_et_al	False	117	GC	0.5030045351473923	0.5013633786848073
Erlich_et_al	False	118	A	0.25189909297052154	0.2507001133786848
Erlich_et_al	False	118	G	0.24987244897959185	0.25139172335600907
Erlich_et_al	False	118	T	0.24931972789115647	0.24861678004535145
Erlich_et_al	False	118	C	0.24890873015873016	0.24929138321995464
Erlich_et_al	False	118	GC	0.498781179138322	0.5006831065759638
Erlich_et_al	False	119	A	0.2509920634920635	0.2501530612244898
Erlich_et_al	False	119	C	0.2507936507936508	0.24979024943310657
Erlich_et_al	False	119	G	0.25002834467120183	0.25078514739229024
Erlich_et_al	False	119	T	0.2481859410430839	0.2492715419501134
Erlich_et_al	False	119	GC	0.5008219954648526	0.5005753968253968
Erlich_et_al	False	120	G	0.25191326530612246	0.2504308390022676
Erlich_et_al	False	120	A	0.2514172335600907	0.2506547619047619
Erlich_et_al	False	120	T	0.24890873015873016	0.24935374149659864
Erlich_et_al	False	120	C	0.2477607709750567	0.2495606575963719
Erlich_et_al	False	120	GC	0.4996740362811791	0.49999149659863945
Erlich_et_al	False	121	T	0.250609410430839	0.24924036281179135
Erlich_et_al	False	121	C	0.2503968253968254	0.25041950113378686
Erlich_et_al	False	121	G	0.2501984126984127	0.25037414965986393
Erlich_et_al	False	121	A	0.2487953514739229	0.24996598639455786
Erlich_et_al	False	121	GC	0.5005952380952381	0.5007936507936508
Erlich_et_al	False	122	A	0.25017006802721087	0.2503174603174603
Erlich_et_al	False	122	G	0.2501417233560091	0.2501530612244898
Erlich_et_al	False	122	C	0.24994331065759637	0.25081916099773244
Erlich_et_al	False	122	T	0.24974489795918367	0.2487103174603175
Erlich_et_al	False	122	GC	0.5000850340136055	0.5009722222222222
Erlich_et_al	False	123	C	0.253202947845805	0.2511111111111111
Erlich_et_al	False	123	G	0.2495890022675737	0.2501502267573696
Erlich_et_al	False	123	T	0.24875283446712018	0.24861111111111112
Erlich_et_al	False	123	A	0.24845521541950114	0.2501275510204081
Erlich_et_al	False	123	GC	0.5027919501133786	0.5012613378684807
Erlich_et_al	False	124	C	0.2527919501133787	0.2506434240362812
Erlich_et_al	False	124	A	0.25274943310657594	0.2510799319727891
Erlich_et_al	False	124	G	0.24892290249433108	0.25000850340136055
Erlich_et_al	False	124	T	0.24553571428571427	0.24826814058956917
Erlich_et_al	False	124	GC	0.5017148526077098	0.5006519274376418
Erlich_et_al	False	125	G	0.25189909297052154	0.2501077097505669
Erlich_et_al	False	125	A	0.2504676870748299	0.25057256235827663
Erlich_et_al	False	125	C	0.24922052154195012	0.2505810657596371
Erlich_et_al	False	125	T	0.24841269841269842	0.2487386621315193
Erlich_et_al	False	125	GC	0.5011196145124717	0.5006887755102041
Erlich_et_al	False	126	A	0.25355725623582764	0.2504081632653061
Erlich_et_al	False	126	G	0.24948979591836734	0.25040532879818594
Erlich_et_al	False	126	T	0.24889455782312925	0.24869897959183676
Erlich_et_al	False	126	C	0.24805839002267574	0.2504875283446712
Erlich_et_al	False	126	GC	0.4975481859410431	0.5008928571428571
Erlich_et_al	False	127	T	0.25209750566893424	0.24962018140589573
Erlich_et_al	False	127	G	0.25063775510204084	0.25085600907029476
Erlich_et_al	False	127	C	0.2496315192743764	0.2498497732426304
Erlich_et_al	False	127	A	0.24763321995464851	0.24967403628117912
Erlich_et_al	False	127	GC	0.5002692743764172	0.5007057823129253
Erlich_et_al	False	128	C	0.2527352607709751	0.2504195011337868
Erlich_et_al	False	128	G	0.2510770975056689	0.25077380952380957
Erlich_et_al	False	128	T	0.24855442176870748	0.24938492063492065
Erlich_et_al	False	128	A	0.24763321995464851	0.24942176870748298
Erlich_et_al	False	128	GC	0.5038123582766441	0.5011933106575964
Erlich_et_al	False	129	G	0.25117630385487527	0.25092970521541946
Erlich_et_al	False	129	T	0.2501417233560091	0.2492715419501134
Erlich_et_al	False	129	C	0.2496031746031746	0.2514739229024944
Erlich_et_al	False	129	A	0.24907879818594103	0.24832482993197277
Erlich_et_al	False	129	GC	0.5007794784580499	0.502403628117914
Erlich_et_al	False	130	C	0.2520691609977324	0.2523157596371882
Erlich_et_al	False	130	G	0.25148809523809523	0.2504336734693878
Erlich_et_al	False	130	A	0.2492063492063492	0.2491496598639456
Erlich_et_al	False	130	T	0.24723639455782312	0.24810090702947846
Erlich_et_al	False	130	GC	0.5035572562358277	0.5027494331065759
Erlich_et_al	False	131	C	0.25333049886621317	0.25132369614512473
Erlich_et_al	False	131	G	0.2502692743764172	0.2511422902494331
Erlich_et_al	False	131	T	0.24832766439909298	0.24814058956916102
Erlich_et_al	False	131	A	0.24807256235827665	0.24939342403628117
Erlich_et_al	False	131	GC	0.5035997732426304	0.5024659863945579
Erlich_et_al	False	132	C	0.25384070294784583	0.251437074829932
Erlich_et_al	False	132	A	0.25175736961451245	0.24950113378684807
Erlich_et_al	False	132	G	0.2481575963718821	0.25132653061224486
Erlich_et_al	False	132	T	0.24624433106575963	0.24773526077097507
Erlich_et_al	False	132	GC	0.501998299319728	0.5027636054421769
Erlich_et_al	False	133	G	0.2546201814058957	0.2511111111111111
Erlich_et_al	False	133	A	0.24885204081632653	0.2500708616780045
Erlich_et_al	False	133	T	0.24875283446712018	0.24790532879818597
Erlich_et_al	False	133	C	0.2477749433106576	0.2509126984126985
Erlich_et_al	False	133	GC	0.5023951247165533	0.5020238095238095
Erlich_et_al	False	134	G	0.25209750566893424	0.2510685941043084
Erlich_et_al	False	134	C	0.25017006802721087	0.25038548752834466
Erlich_et_al	False	134	A	0.24961734693877552	0.25037698412698417
Erlich_et_al	False	134	T	0.24811507936507937	0.2481689342403628
Erlich_et_al	False	134	GC	0.502267573696145	0.5014540816326531
Erlich_et_al	False	135	A	0.2520549886621315	0.24963435374149662
Erlich_et_al	False	135	G	0.2504109977324263	0.2517120181405896
Erlich_et_al	False	135	C	0.24944727891156462	0.24956349206349207
Erlich_et_al	False	135	T	0.24808673469387754	0.24909013605442176
Erlich_et_al	False	135	GC	0.49985827664399096	0.5012755102040816
Erlich_et_al	False	136	C	0.25069444444444444	0.25055839002267577
Erlich_et_al	False	136	G	0.2500566893424036	0.25040249433106576
Erlich_et_al	False	136	T	0.24964569160997732	0.24943027210884355
Erlich_et_al	False	136	A	0.2496031746031746	0.249608843537415
Erlich_et_al	False	136	GC	0.500751133786848	0.5009608843537414
Erlich_et_al	False	137	G	0.25137471655328797	0.25000566893424037
Erlich_et_al	False	137	T	0.2508503401360544	0.2496343537414966
Erlich_et_al	False	137	C	0.24973072562358276	0.250969387755102
Erlich_et_al	False	137	A	0.24804421768707482	0.249390589569161
Erlich_et_al	False	137	GC	0.5011054421768707	0.5009750566893424
Erlich_et_al	False	138	C	0.25274943310657594	0.2511196145124716
Erlich_et_al	False	138	T	0.250453514739229	0.2502409297052154
Erlich_et_al	False	138	A	0.24872448979591838	0.24866780045351472
Erlich_et_al	False	138	G	0.24807256235827665	0.2499716553287982
Erlich_et_al	False	138	GC	0.5008219954648526	0.5010912698412698
Erlich_et_al	False	139	C	0.2522250566893424	0.2513293650793651
Erlich_et_al	False	139	G	0.25011337868480726	0.2499659863945578
Erlich_et_al	False	139	T	0.24913548752834466	0.25008219954648525
Erlich_et_al	False	139	A	0.24852607709750568	0.24862244897959185
Erlich_et_al	False	139	GC	0.5023384353741497	0.5012953514739229
Erlich_et_al	False	140	T	0.25111961451247167	0.24968537414965986
Erlich_et_al	False	140	G	0.25024092970521544	0.25002551020408165
Erlich_et_al	False	140	C	0.2501984126984127	0.25162981859410427
Erlich_et_al	False	140	A	0.24844104308390022	0.24865929705215417
Erlich_et_al	False	140	GC	0.5004393424036282	0.501655328798186
Erlich_et_al	False	141	C	0.2517431972789116	0.25201530612244893
Erlich_et_al	False	141	G	0.25002834467120183	0.2496938775510204
Erlich_et_al	False	141	A	0.24937641723356008	0.24920068027210887
Erlich_et_al	False	141	T	0.24885204081632653	0.24909013605442176
Erlich_et_al	False	141	GC	0.5017715419501134	0.5017091836734695
Erlich_et_al	False	142	G	0.251672335600907	0.2496967120181406
Erlich_et_al	False	142	C	0.25123299319727893	0.2520011337868481
Erlich_et_al	False	142	T	0.24886621315192745	0.24844671201814061
Erlich_et_al	False	142	A	0.2482284580498866	0.24985544217687075
Erlich_et_al	False	142	GC	0.502905328798186	0.5016978458049887
Erlich_et_al	False	143	C	0.2546768707482993	0.25193310657596374
Erlich_et_al	False	143	A	0.25143140589569163	0.2501388888888889
Erlich_et_al	False	143	T	0.24747732426303856	0.24798752834467122
Erlich_et_al	False	143	G	0.24641439909297053	0.24994047619047616
Erlich_et_al	False	143	GC	0.5010912698412698	0.5018735827664399
Erlich_et_al	False	144	C	0.25215419501133784	0.251734693877551
Erlich_et_al	False	144	A	0.2517998866213152	0.25036848072562357
Erlich_et_al	False	144	G	0.2501275510204082	0.25011337868480726
Erlich_et_al	False	144	T	0.24591836734693878	0.24778344671201813
Erlich_et_al	False	144	GC	0.502281746031746	0.5018480725623583
Erlich_et_al	False	145	G	0.2514597505668934	0.2504336734693878
Erlich_et_al	False	145	A	0.24985827664399093	0.2509438775510204
Erlich_et_al	False	145	C	0.24985827664399093	0.25109410430839
Erlich_et_al	False	145	T	0.24882369614512473	0.24752834467120183
Erlich_et_al	False	145	GC	0.5013180272108844	0.5015277777777778
Erlich_et_al	False	146	G	0.25089285714285714	0.2512443310657596
Erlich_et_al	False	146	C	0.25075113378684805	0.2502721088435374
Erlich_et_al	False	146	A	0.2505243764172336	0.25039965986394563
Erlich_et_al	False	146	T	0.2478316326530612	0.24808390022675736
Erlich_et_al	False	146	GC	0.5016439909297052	0.5015164399092971
Erlich_et_al	False	147	G	0.2532738095238095	0.2515362811791383
Erlich_et_al	False	147	A	0.25110544217687075	0.24979308390022675
Erlich_et_al	False	147	C	0.2480300453514739	0.25015306122448977
Erlich_et_al	False	147	T	0.2475907029478458	0.24851757369614513
Erlich_et_al	False	147	GC	0.5013038548752834	0.5016893424036282
Erlich_et_al	False	148	C	0.25056689342403626	0.2503713151927437
Erlich_et_al	False	148	G	0.2504676870748299	0.25142857142857145
Erlich_et_al	False	148	T	0.2502551020408163	0.24832199546485262
Erlich_et_al	False	148	A	0.24871031746031746	0.24987811791383222
Erlich_et_al	False	148	GC	0.5010345804988662	0.5017998866213151
Erlich_et_al	False	149	G	0.2515873015873016	0.2517857142857143
Erlich_et_al	False	149	C	0.25155895691609975	0.25013888888888886
Erlich_et_al	False	149	A	0.2487670068027211	0.2499433106575964
Erlich_et_al	False	149	T	0.24808673469387754	0.24813208616780041
Erlich_et_al	False	149	GC	0.5031462585034013	0.5019246031746031
Erlich_et_al	False	150	C	0.25094954648526074	0.2506660997732426
Erlich_et_al	False	150	G	0.25092120181405897	0.25141369047619044
Erlich_et_al	False	150	A	0.25028344671201813	0.24965277777777778
Erlich_et_al	False	150	T	0.24784580498866213	0.24826743197278908
Erlich_et_al	False	150	GC	0.5018707482993197	0.502079790249433
Erlich_et_al	False	151	G	0.2526785714285714	0.2517290249433106
Erlich_et_al	False	151	A	0.2508503401360544	0.24996693121693125
Erlich_et_al	False	151	C	0.2495890022675737	0.2506991685563114
Erlich_et_al	False	151	T	0.24688208616780044	0.24760487528344668
Erlich_et_al	False	151	GC	0.502267573696145	0.5024281934996219
Erlich_et_al	True	0	T	0.26666666666666666	0.26273148148148145
Erlich_et_al	True	0	C	0.2520833333333333	0.2275462962962963
Erlich_et_al	True	0	A	0.2423611111111111	0.25833333333333336
Erlich_et_al	True	0	G	0.2388888888888889	0.2513888888888889
Erlich_et_al	True	0	GC	0.49097222222222225	0.47893518518518513
Erlich_et_al	True	1	G	0.2722222222222222	0.23697916666666669
Erlich_et_al	True	1	A	0.25555555555555554	0.2640625
Erlich_et_al	True	1	T	0.24513888888888888	0.2782986111111111
Erlich_et_al	True	1	C	0.22708333333333333	0.22065972222222222
Erlich_et_al	True	1	GC	0.49930555555555556	0.45763888888888893
Erlich_et_al	True	2	A	0.27708333333333335	0.2738888888888889
Erlich_et_al	True	2	T	0.2763888888888889	0.28361111111111115
Erlich_et_al	True	2	G	0.24305555555555555	0.2265277777777778
Erlich_et_al	True	2	C	0.20347222222222222	0.21597222222222223
Erlich_et_al	True	2	GC	0.44652777777777775	0.4425
Erlich_et_al	True	3	T	0.325	0.2923611111111111
Erlich_et_al	True	3	A	0.28125	0.2804166666666667
Erlich_et_al	True	3	C	0.2	0.20833333333333334
Erlich_et_al	True	3	G	0.19375	0.2188888888888889
Erlich_et_al	True	3	GC	0.39375000000000004	0.4272222222222222
Erlich_et_al	True	4	A	0.31319444444444444	0.28875
Erlich_et_al	True	4	T	0.30486111111111114	0.3063888888888889
Erlich_et_al	True	4	C	0.19722222222222222	0.20055555555555554
Erlich_et_al	True	4	G	0.18472222222222223	0.20430555555555557
Erlich_et_al	True	4	GC	0.3819444444444444	0.40486111111111106
Erlich_et_al	True	5	T	0.3104166666666667	0.31180555555555556
Erlich_et_al	True	5	A	0.275	0.28652777777777777
Erlich_et_al	True	5	C	0.21388888888888888	0.20152777777777775
Erlich_et_al	True	5	G	0.20069444444444445	0.20013888888888892
Erlich_et_al	True	5	GC	0.4145833333333333	0.40166666666666667
Erlich_et_al	True	6	T	0.31527777777777777	0.3052777777777778
Erlich_et_al	True	6	A	0.2972222222222222	0.2883333333333334
Erlich_et_al	True	6	G	0.19930555555555557	0.20402777777777778
Erlich_et_al	True	6	C	0.18819444444444444	0.20236111111111113
Erlich_et_al	True	6	GC	0.3875	0.4063888888888889
Erlich_et_al	True	7	T	0.3034722222222222	0.3011111111111111
Erlich_et_al	True	7	A	0.2659722222222222	0.2841666666666667
Erlich_et_al	True	7	G	0.2222222222222222	0.20958333333333332
Erlich_et_al	True	7	C	0.20833333333333334	0.2051388888888889
Erlich_et_al	True	7	GC	0.4305555555555556	0.4147222222222222
Erlich_et_al	True	8	T	0.2923611111111111	0.29444444444444445
Erlich_et_al	True	8	A	0.2902777777777778	0.2868055555555556
Erlich_et_al	True	8	G	0.21319444444444444	0.2134722222222222
Erlich_et_al	True	8	C	0.20416666666666666	0.2052777777777778
Erlich_et_al	True	8	GC	0.41736111111111107	0.41875
Erlich_et_al	True	9	A	0.2923611111111111	0.28694444444444445
Erlich_et_al	True	9	T	0.28402777777777777	0.2890277777777778
Erlich_et_al	True	9	G	0.2125	0.21055555555555555
Erlich_et_al	True	9	C	0.2111111111111111	0.21347222222222223
Erlich_et_al	True	9	GC	0.4236111111111111	0.4240277777777777
Erlich_et_al	True	10	A	0.2881944444444444	0.2891666666666667
Erlich_et_al	True	10	T	0.27708333333333335	0.28402777777777777
Erlich_et_al	True	10	G	0.22013888888888888	0.21069444444444446
Erlich_et_al	True	10	C	0.21458333333333332	0.2161111111111111
Erlich_et_al	True	10	GC	0.43472222222222223	0.42680555555555555
Erlich_et_al	True	11	A	0.29791666666666666	0.2940277777777778
Erlich_et_al	True	11	T	0.2881944444444444	0.2822222222222222
Erlich_et_al	True	11	C	0.22916666666666666	0.21972222222222224
Erlich_et_al	True	11	G	0.18472222222222223	0.20402777777777778
Erlich_et_al	True	11	GC	0.41388888888888886	0.42374999999999996
Erlich_et_al	True	12	T	0.27847222222222223	0.28277777777777774
Erlich_et_al	True	12	A	0.27708333333333335	0.29208333333333336
Erlich_et_al	True	12	G	0.22291666666666668	0.20611111111111113
Erlich_et_al	True	12	C	0.22152777777777777	0.21902777777777777
Erlich_et_al	True	12	GC	0.4444444444444444	0.42513888888888884
Erlich_et_al	True	13	A	0.3145833333333333	0.29291666666666666
Erlich_et_al	True	13	T	0.2833333333333333	0.28347222222222224
Erlich_et_al	True	13	C	0.2222222222222222	0.21763888888888888
Erlich_et_al	True	13	G	0.1798611111111111	0.20597222222222228
Erlich_et_al	True	13	GC	0.40208333333333335	0.42361111111111105
Erlich_et_al	True	14	T	0.28680555555555554	0.2836111111111111
Erlich_et_al	True	14	A	0.2826388888888889	0.28694444444444445
Erlich_et_al	True	14	G	0.22291666666666668	0.2130555555555556
Erlich_et_al	True	14	C	0.2076388888888889	0.21638888888888888
Erlich_et_al	True	14	GC	0.4305555555555556	0.4294444444444444
Erlich_et_al	True	15	A	0.2923611111111111	0.28500000000000003
Erlich_et_al	True	15	T	0.28055555555555556	0.27999999999999997
Erlich_et_al	True	15	G	0.21944444444444444	0.2148611111111111
Erlich_et_al	True	15	C	0.2076388888888889	0.22013888888888888
Erlich_et_al	True	15	GC	0.42708333333333337	0.43499999999999994
Erlich_et_al	True	16	T	0.28888888888888886	0.27625
Erlich_et_al	True	16	A	0.26805555555555555	0.2736111111111111
Erlich_et_al	True	16	C	0.22291666666666668	0.2238888888888889
Erlich_et_al	True	16	G	0.22013888888888888	0.22625
Erlich_et_al	True	16	GC	0.44305555555555554	0.4501388888888889
Erlich_et_al	True	17	A	0.2673611111111111	0.27291666666666664
Erlich_et_al	True	17	T	0.2604166666666667	0.27819444444444447
Erlich_et_al	True	17	C	0.24027777777777778	0.22361111111111112
Erlich_et_al	True	17	G	0.23194444444444445	0.22527777777777777
Erlich_et_al	True	17	GC	0.4722222222222222	0.4488888888888889
Erlich_et_al	True	18	T	0.26458333333333334	0.27444444444444444
Erlich_et_al	True	18	A	0.25763888888888886	0.26305555555555554
Erlich_et_al	True	18	C	0.24097222222222223	0.23125
Erlich_et_al	True	18	G	0.23680555555555555	0.23125
Erlich_et_al	True	18	GC	0.47777777777777775	0.4625
Erlich_et_al	True	19	T	0.2965277777777778	0.27111111111111114
Erlich_et_al	True	19	A	0.2791666666666667	0.26611111111111113
Erlich_et_al	True	19	G	0.21805555555555556	0.23444444444444446
Erlich_et_al	True	19	C	0.20625	0.22833333333333333
Erlich_et_al	True	19	GC	0.42430555555555555	0.46277777777777773
Erlich_et_al	True	20	T	0.26180555555555557	0.27305555555555555
Erlich_et_al	True	20	G	0.24930555555555556	0.2365277777777778
Erlich_et_al	True	20	C	0.24583333333333332	0.22166666666666668
Erlich_et_al	True	20	A	0.24305555555555555	0.26875
Erlich_et_al	True	20	GC	0.4951388888888889	0.4581944444444444
Erlich_et_al	True	21	A	0.2833333333333333	0.26916666666666667
Erlich_et_al	True	21	T	0.2722222222222222	0.27402777777777776
Erlich_et_al	True	21	G	0.2361111111111111	0.23527777777777778
Erlich_et_al	True	21	C	0.20833333333333334	0.22152777777777777
Erlich_et_al	True	21	GC	0.4444444444444444	0.4568055555555556
Erlich_et_al	True	22	A	0.28055555555555556	0.27111111111111114
Erlich_et_al	True	22	T	0.2701388888888889	0.26916666666666667
Erlich_et_al	True	22	G	0.2423611111111111	0.23486111111111113
Erlich_et_al	True	22	C	0.20694444444444443	0.2248611111111111
Erlich_et_al	True	22	GC	0.4493055555555555	0.45972222222222225
Erlich_et_al	True	23	T	0.26944444444444443	0.27208333333333334
Erlich_et_al	True	23	A	0.25972222222222224	0.2759722222222222
Erlich_et_al	True	23	C	0.24027777777777778	0.21986111111111112
Erlich_et_al	True	23	G	0.23055555555555557	0.23208333333333334
Erlich_et_al	True	23	GC	0.4708333333333333	0.45194444444444437
Erlich_et_al	True	24	A	0.28888888888888886	0.2734722222222222
Erlich_et_al	True	24	T	0.2722222222222222	0.2734722222222222
Erlich_et_al	True	24	C	0.22291666666666668	0.22361111111111112
Erlich_et_al	True	24	G	0.21597222222222223	0.22944444444444448
Erlich_et_al	True	24	GC	0.4388888888888889	0.4530555555555556
Erlich_et_al	True	25	T	0.2763888888888889	0.27625
Erlich_et_al	True	25	A	0.2673611111111111	0.26749999999999996
Erlich_et_al	True	25	G	0.23541666666666666	0.23000000000000004
Erlich_et_al	True	25	C	0.22083333333333333	0.22625
Erlich_et_al	True	25	GC	0.45625	0.45625
Erlich_et_al	True	26	T	0.2791666666666667	0.2783333333333333
Erlich_et_al	True	26	A	0.2708333333333333	0.26625
Erlich_et_al	True	26	C	0.22708333333333333	0.22416666666666668
Erlich_et_al	True	26	G	0.22291666666666668	0.23125
Erlich_et_al	True	26	GC	0.45	0.4554166666666667
Erlich_et_al	True	27	T	0.28402777777777777	0.27861111111111114
Erlich_et_al	True	27	A	0.25069444444444444	0.25680555555555556
Erlich_et_al	True	27	G	0.24513888888888888	0.2348611111111111
Erlich_et_al	True	27	C	0.22013888888888888	0.22972222222222222
Erlich_et_al	True	27	GC	0.4652777777777778	0.4645833333333334
Erlich_et_al	True	28	T	0.2798611111111111	0.2791666666666667
Erlich_et_al	True	28	A	0.2534722222222222	0.25152777777777774
Erlich_et_al	True	28	G	0.23680555555555555	0.2375
Erlich_et_al	True	28	C	0.2298611111111111	0.23180555555555554
Erlich_et_al	True	28	GC	0.4666666666666667	0.46930555555555553
Erlich_et_al	True	29	T	0.27361111111111114	0.28194444444444444
Erlich_et_al	True	29	C	0.25069444444444444	0.23152777777777778
Erlich_et_al	True	29	A	0.24166666666666667	0.24569444444444444
Erlich_et_al	True	29	G	0.23402777777777778	0.24083333333333337
Erlich_et_al	True	29	GC	0.4847222222222222	0.4723611111111111
Erlich_et_al	True	30	T	0.2791666666666667	0.27597222222222223
Erlich_et_al	True	30	G	0.24861111111111112	0.24555555555555558
Erlich_et_al	True	30	A	0.24097222222222223	0.24541666666666667
Erlich_et_al	True	30	C	0.23125	0.23305555555555557
Erlich_et_al	True	30	GC	0.4798611111111111	0.47861111111111115
Erlich_et_al	True	31	T	0.29305555555555557	0.2748611111111111
Erlich_et_al	True	31	A	0.24166666666666667	0.24319444444444444
Erlich_et_al	True	31	G	0.23958333333333334	0.24694444444444447
Erlich_et_al	True	31	C	0.22569444444444445	0.23500000000000001
Erlich_et_al	True	31	GC	0.4652777777777778	0.48194444444444445
Erlich_et_al	True	32	G	0.26875	0.2505555555555556
Erlich_et_al	True	32	T	0.25416666666666665	0.2727777777777778
Erlich_et_al	True	32	A	0.24930555555555556	0.24666666666666667
Erlich_et_al	True	32	C	0.22777777777777777	0.22999999999999998
Erlich_et_al	True	32	GC	0.4965277777777778	0.4805555555555555
Erlich_et_al	True	33	T	0.2743055555555556	0.27208333333333334
Erlich_et_al	True	33	G	0.24375	0.24958333333333335
Erlich_et_al	True	33	A	0.2423611111111111	0.24833333333333335
Erlich_et_al	True	33	C	0.23958333333333334	0.22999999999999998
Erlich_et_al	True	33	GC	0.48333333333333334	0.47958333333333336
Erlich_et_al	True	34	T	0.26319444444444445	0.27055555555555555
Erlich_et_al	True	34	A	0.2590277777777778	0.2544444444444444
Erlich_et_al	True	34	G	0.2520833333333333	0.2438888888888889
Erlich_et_al	True	34	C	0.22569444444444445	0.23111111111111113
Erlich_et_al	True	34	GC	0.47777777777777775	0.475
Erlich_et_al	True	35	T	0.27569444444444446	0.27305555555555555
Erlich_et_al	True	35	A	0.24930555555555556	0.2504166666666667
Erlich_et_al	True	35	G	0.24375	0.24125000000000002
Erlich_et_al	True	35	C	0.23125	0.23527777777777778
Erlich_et_al	True	35	GC	0.475	0.4765277777777778
Erlich_et_al	True	36	T	0.28541666666666665	0.2733333333333333
Erlich_et_al	True	36	A	0.2722222222222222	0.24569444444444444
Erlich_et_al	True	36	C	0.23125	0.23986111111111114
Erlich_et_al	True	36	G	0.2111111111111111	0.24111111111111114
Erlich_et_al	True	36	GC	0.4423611111111111	0.4809722222222222
Erlich_et_al	True	37	T	0.26666666666666666	0.2677777777777778
Erlich_et_al	True	37	G	0.25555555555555554	0.2401388888888889
Erlich_et_al	True	37	C	0.24861111111111112	0.2477777777777778
Erlich_et_al	True	37	A	0.22916666666666666	0.24430555555555555
Erlich_et_al	True	37	GC	0.5041666666666667	0.48791666666666667
Erlich_et_al	True	38	T	0.27569444444444446	0.2644444444444444
Erlich_et_al	True	38	C	0.2625	0.2525
Erlich_et_al	True	38	G	0.24305555555555555	0.23972222222222223
Erlich_et_al	True	38	A	0.21875	0.24333333333333332
Erlich_et_al	True	38	GC	0.5055555555555555	0.4922222222222222
Erlich_et_al	True	39	C	0.2652777777777778	0.255
Erlich_et_al	True	39	A	0.2520833333333333	0.24180555555555555
Erlich_et_al	True	39	G	0.24722222222222223	0.24555555555555558
Erlich_et_al	True	39	T	0.23541666666666666	0.25763888888888886
Erlich_et_al	True	39	GC	0.5125	0.5005555555555555
Erlich_et_al	True	40	T	0.2590277777777778	0.25916666666666666
Erlich_et_al	True	40	C	0.2548611111111111	0.25416666666666665
Erlich_et_al	True	40	A	0.24444444444444444	0.24416666666666664
Erlich_et_al	True	40	G	0.24166666666666667	0.24250000000000002
Erlich_et_al	True	40	GC	0.4965277777777778	0.4966666666666667
Erlich_et_al	True	41	A	0.26458333333333334	0.24625
Erlich_et_al	True	41	T	0.2513888888888889	0.25902777777777775
Erlich_et_al	True	41	C	0.24375	0.25180555555555556
Erlich_et_al	True	41	G	0.24027777777777778	0.24291666666666673
Erlich_et_al	True	41	GC	0.4840277777777778	0.4947222222222222
Erlich_et_al	True	42	T	0.2743055555555556	0.26208333333333333
Erlich_et_al	True	42	C	0.24444444444444444	0.24930555555555553
Erlich_et_al	True	42	A	0.24097222222222223	0.2459722222222222
Erlich_et_al	True	42	G	0.24027777777777778	0.2426388888888889
Erlich_et_al	True	42	GC	0.4847222222222222	0.4919444444444444
Erlich_et_al	True	43	T	0.275	0.2648611111111111
Erlich_et_al	True	43	C	0.25069444444444444	0.24291666666666667
Erlich_et_al	True	43	G	0.24513888888888888	0.2456944444444445
Erlich_et_al	True	43	A	0.22916666666666666	0.24652777777777776
Erlich_et_al	True	43	GC	0.49583333333333335	0.4886111111111111
Erlich_et_al	True	44	C	0.25277777777777777	0.24375
Erlich_et_al	True	44	T	0.25069444444444444	0.2679166666666667
Erlich_et_al	True	44	A	0.25069444444444444	0.23930555555555558
Erlich_et_al	True	44	G	0.24583333333333332	0.2490277777777778
Erlich_et_al	True	44	GC	0.4986111111111111	0.4927777777777778
Erlich_et_al	True	45	T	0.27291666666666664	0.26625
Erlich_et_al	True	45	G	0.2569444444444444	0.24861111111111112
Erlich_et_al	True	45	A	0.24722222222222223	0.24291666666666667
Erlich_et_al	True	45	C	0.22291666666666668	0.2422222222222222
Erlich_et_al	True	45	GC	0.47986111111111107	0.49083333333333334
Erlich_et_al	True	46	T	0.26666666666666666	0.26249999999999996
Erlich_et_al	True	46	G	0.2569444444444444	0.2501388888888889
Erlich_et_al	True	46	C	0.24791666666666667	0.24166666666666664
Erlich_et_al	True	46	A	0.22847222222222222	0.24569444444444444
Erlich_et_al	True	46	GC	0.5048611111111111	0.4918055555555555
Erlich_et_al	True	47	T	0.2659722222222222	0.26763888888888887
Erlich_et_al	True	47	A	0.2590277777777778	0.24472222222222223
Erlich_et_al	True	47	G	0.23819444444444443	0.24944444444444444
Erlich_et_al	True	47	C	0.23680555555555555	0.23819444444444446
Erlich_et_al	True	47	GC	0.475	0.48763888888888884
Erlich_et_al	True	48	T	0.25625	0.2672222222222222
Erlich_et_al	True	48	G	0.25277777777777777	0.24847222222222226
Erlich_et_al	True	48	C	0.24791666666666667	0.24416666666666664
Erlich_et_al	True	48	A	0.24305555555555555	0.2401388888888889
Erlich_et_al	True	48	GC	0.5006944444444444	0.4926388888888889
Erlich_et_al	True	49	T	0.2763888888888889	0.2618055555555555
Erlich_et_al	True	49	A	0.24583333333333332	0.2394444444444445
Erlich_et_al	True	49	G	0.2423611111111111	0.2504166666666667
Erlich_et_al	True	49	C	0.23541666666666666	0.24833333333333335
Erlich_et_al	True	49	GC	0.47777777777777775	0.49874999999999997
Erlich_et_al	True	50	T	0.2708333333333333	0.25680555555555556
Erlich_et_al	True	50	C	0.25277777777777777	0.2541666666666667
Erlich_et_al	True	50	G	0.2520833333333333	0.2544444444444445
Erlich_et_al	True	50	A	0.22430555555555556	0.2345833333333333
Erlich_et_al	True	50	GC	0.5048611111111111	0.5086111111111111
Erlich_et_al	True	51	C	0.26875	0.2558333333333333
Erlich_et_al	True	51	G	0.26666666666666666	0.2541666666666667
Erlich_et_al	True	51	T	0.23958333333333334	0.25958333333333333
Erlich_et_al	True	51	A	0.225	0.23041666666666666
Erlich_et_al	True	51	GC	0.5354166666666667	0.51
Erlich_et_al	True	52	C	0.2659722222222222	0.2658333333333333
Erlich_et_al	True	52	G	0.25833333333333336	0.2529166666666667
Erlich_et_al	True	52	T	0.24097222222222223	0.2523611111111111
Erlich_et_al	True	52	A	0.23472222222222222	0.22888888888888886
Erlich_et_al	True	52	GC	0.5243055555555556	0.51875
Erlich_et_al	True	53	T	0.2701388888888889	0.24958333333333335
Erlich_et_al	True	53	C	0.25625	0.2661111111111111
Erlich_et_al	True	53	G	0.2513888888888889	0.255
Erlich_et_al	True	53	A	0.2222222222222222	0.22930555555555557
Erlich_et_al	True	53	GC	0.5076388888888889	0.5211111111111111
Erlich_et_al	True	54	C	0.28541666666666665	0.2618055555555555
Erlich_et_al	True	54	T	0.24027777777777778	0.2530555555555556
Erlich_et_al	True	54	A	0.23819444444444443	0.22944444444444442
Erlich_et_al	True	54	G	0.2361111111111111	0.2556944444444445
Erlich_et_al	True	54	GC	0.5215277777777778	0.5175000000000001
Erlich_et_al	True	55	G	0.2625	0.25458333333333333
Erlich_et_al	True	55	T	0.2569444444444444	0.25569444444444445
Erlich_et_al	True	55	C	0.25416666666666665	0.2577777777777778
Erlich_et_al	True	55	A	0.2263888888888889	0.23194444444444443
Erlich_et_al	True	55	GC	0.5166666666666666	0.512361111111111
Erlich_et_al	True	56	G	0.2701388888888889	0.25875000000000004
Erlich_et_al	True	56	T	0.2569444444444444	0.2534722222222222
Erlich_et_al	True	56	C	0.24722222222222223	0.2584722222222222
Erlich_et_al	True	56	A	0.22569444444444445	0.22930555555555557
Erlich_et_al	True	56	GC	0.5173611111111112	0.5172222222222222
Erlich_et_al	True	57	T	0.25416666666666665	0.2640277777777778
Erlich_et_al	True	57	G	0.25277777777777777	0.25930555555555557
Erlich_et_al	True	57	A	0.24722222222222223	0.2265277777777778
Erlich_et_al	True	57	C	0.24583333333333332	0.25013888888888886
Erlich_et_al	True	57	GC	0.4986111111111111	0.5094444444444444
Erlich_et_al	True	58	G	0.2722222222222222	0.25625
Erlich_et_al	True	58	C	0.25972222222222224	0.25222222222222224
Erlich_et_al	True	58	T	0.2590277777777778	0.26375000000000004
Erlich_et_al	True	58	A	0.20902777777777778	0.22777777777777777
Erlich_et_al	True	58	GC	0.5319444444444444	0.5084722222222223
Erlich_et_al	True	59	T	0.29305555555555557	0.26055555555555554
Erlich_et_al	True	59	C	0.24375	0.2538888888888889
Erlich_et_al	True	59	G	0.2388888888888889	0.255
Erlich_et_al	True	59	A	0.22430555555555556	0.23055555555555557
Erlich_et_al	True	59	GC	0.4826388888888889	0.508888888888889
Erlich_et_al	True	60	C	0.26458333333333334	0.2584722222222222
Erlich_et_al	True	60	T	0.25555555555555554	0.2605555555555556
Erlich_et_al	True	60	G	0.24722222222222223	0.2529166666666667
Erlich_et_al	True	60	A	0.2326388888888889	0.2280555555555556
Erlich_et_al	True	60	GC	0.5118055555555556	0.5113888888888889
Erlich_et_al	True	61	G	0.2638888888888889	0.24597222222222226
Erlich_et_al	True	61	C	0.25555555555555554	0.26152777777777775
Erlich_et_al	True	61	T	0.24097222222222223	0.26
Erlich_et_al	True	61	A	0.23958333333333334	0.2325
[truncated: 6,751 more rows]
