# Supplementary material for: Predicting sequence-specific amplification efficiency in multi-template PCR with deep learning
Source: Nat Commun. 2025 Oct 16;16:9187. doi: 10.1038/s41467-025-64221-4 (PMC12533003; doi:10.1038/s41467-025-64221-4)
Supplement: Supplementary file 4 — Source data [file 41467_2025_64221_MOESM4_ESM.zip › Supp.Fig. 14/validation_datasets.csv]

group	cat	position	base	proportion	proportion_smooth
validation_Erlich_et_al	False	0	A	0.2551250512505125	0.250956676233429
validation_Erlich_et_al	False	0	T	0.2521525215252153	0.24948749487494873
validation_Erlich_et_al	False	0	G	0.24948749487494876	0.25123001230012304
validation_Erlich_et_al	False	0	C	0.2432349323493235	0.24832581659149924
validation_Erlich_et_al	False	0	GC	0.4927224272242723	0.49955582889162226
validation_Erlich_et_al	False	1	A	0.257790077900779	0.2511531365313653
validation_Erlich_et_al	False	1	C	0.24825748257482574	0.24759122591225913
validation_Erlich_et_al	False	1	G	0.24743747437474375	0.2522806478064781
validation_Erlich_et_al	False	1	T	0.2465149651496515	0.2489749897498975
validation_Erlich_et_al	False	1	GC	0.4956949569495695	0.4998718737187372
validation_Erlich_et_al	False	2	G	0.2567650676506765	0.25153751537515373
validation_Erlich_et_al	False	2	C	0.2534850348503485	0.24786797867978677
validation_Erlich_et_al	False	2	T	0.2497949979499795	0.2495079950799508
validation_Erlich_et_al	False	2	A	0.2399548995489955	0.25108651086510864
validation_Erlich_et_al	False	2	GC	0.5102501025010251	0.49940549405494056
validation_Erlich_et_al	False	3	G	0.25543255432554324	0.24995899958999587
validation_Erlich_et_al	False	3	A	0.25174251742517423	0.25092250922509224
validation_Erlich_et_al	False	3	T	0.24743747437474375	0.249589995899959
validation_Erlich_et_al	False	3	C	0.24538745387453875	0.24952849528495286
validation_Erlich_et_al	False	3	GC	0.500820008200082	0.4994874948749487
validation_Erlich_et_al	False	4	T	0.251640016400164	0.24883148831488316
validation_Erlich_et_al	False	4	A	0.250820008200082	0.24936449364493646
validation_Erlich_et_al	False	4	C	0.24897498974989749	0.2509020090200902
validation_Erlich_et_al	False	4	G	0.2485649856498565	0.25090200902009024
validation_Erlich_et_al	False	4	GC	0.497539975399754	0.5018040180401804
validation_Erlich_et_al	False	5	A	0.2543050430504305	0.2503280032800328
validation_Erlich_et_al	False	5	T	0.2525625256252563	0.24903649036490366
validation_Erlich_et_al	False	5	C	0.25153751537515373	0.25133251332513323
validation_Erlich_et_al	False	5	G	0.2415949159491595	0.24930299302993028
validation_Erlich_et_al	False	5	GC	0.4931324313243132	0.5006355063550635
validation_Erlich_et_al	False	6	C	0.2551250512505125	0.25225502255022547
validation_Erlich_et_al	False	6	G	0.2521525215252153	0.24913899138991394
validation_Erlich_et_al	False	6	A	0.25	0.24985649856498565
validation_Erlich_et_al	False	6	T	0.24272242722427223	0.24874948749487494
validation_Erlich_et_al	False	6	GC	0.5072775727757277	0.5013940139401394
validation_Erlich_et_al	False	7	C	0.25563755637556373	0.25313653136531367
validation_Erlich_et_al	False	7	T	0.250820008200082	0.2483189831898319
validation_Erlich_et_al	False	7	G	0.248769987699877	0.24874948749487497
validation_Erlich_et_al	False	7	A	0.24477244772447723	0.24979499794997953
validation_Erlich_et_al	False	7	GC	0.5044075440754408	0.5018860188601886
validation_Erlich_et_al	False	8	G	0.25461254612546125	0.2514760147601476
validation_Erlich_et_al	False	8	C	0.25	0.25340303403034026
validation_Erlich_et_al	False	8	A	0.2493849938499385	0.2487289872898729
validation_Erlich_et_al	False	8	T	0.24600246002460024	0.2463919639196392
validation_Erlich_et_al	False	8	GC	0.5046125461254612	0.5048790487904878
validation_Erlich_et_al	False	9	C	0.25338253382533826	0.2518860188601886
validation_Erlich_et_al	False	9	A	0.25051250512505124	0.2505330053300533
validation_Erlich_et_al	False	9	T	0.24948749487494876	0.2477449774497745
validation_Erlich_et_al	False	9	G	0.24661746617466174	0.2498359983599836
validation_Erlich_et_al	False	9	GC	0.5	0.5017220172201722
validation_Erlich_et_al	False	10	G	0.25522755227552274	0.25022550225502255
validation_Erlich_et_al	False	10	C	0.252870028700287	0.2509430094300943
validation_Erlich_et_al	False	10	A	0.24897498974989749	0.25120951209512093
validation_Erlich_et_al	False	10	T	0.24292742927429276	0.24762197621976217
validation_Erlich_et_al	False	10	GC	0.5080975809758097	0.5011685116851169
validation_Erlich_et_al	False	11	A	0.259020090200902	0.2517835178351784
validation_Erlich_et_al	False	11	T	0.24948749487494876	0.24903649036490366
validation_Erlich_et_al	False	11	C	0.247539975399754	0.2500410004100041
validation_Erlich_et_al	False	11	G	0.24395243952439524	0.24913899138991388
validation_Erlich_et_al	False	11	GC	0.49149241492414925	0.499179991799918
validation_Erlich_et_al	False	12	C	0.25092250922509224	0.24879048790487907
validation_Erlich_et_al	False	12	G	0.25071750717507174	0.24817548175481755
validation_Erlich_et_al	False	12	T	0.2502050020500205	0.25139401394013944
validation_Erlich_et_al	False	12	A	0.2481549815498155	0.25164001640016403
validation_Erlich_et_al	False	12	GC	0.501640016400164	0.4969659696596966
validation_Erlich_et_al	False	13	T	0.2530750307503075	0.25346453464534646
validation_Erlich_et_al	False	13	A	0.2522550225502255	0.2505740057400574
validation_Erlich_et_al	False	13	G	0.249179991799918	0.24770397703977037
validation_Erlich_et_al	False	13	C	0.245489954899549	0.24825748257482574
validation_Erlich_et_al	False	13	GC	0.494669946699467	0.49596145961459615
validation_Erlich_et_al	False	14	T	0.2612751127511275	0.25338253382533826
validation_Erlich_et_al	False	14	A	0.2497949979499795	0.25010250102501025
validation_Erlich_et_al	False	14	C	0.247129971299713	0.24749897498974988
validation_Erlich_et_al	False	14	G	0.24179991799918	0.2490159901599016
validation_Erlich_et_al	False	14	GC	0.48892988929889303	0.4965149651496515
validation_Erlich_et_al	False	15	T	0.253280032800328	0.25342353423534236
validation_Erlich_et_al	False	15	G	0.252870028700287	0.24891348913489136
validation_Erlich_et_al	False	15	C	0.2502050020500205	0.24786797867978683
validation_Erlich_et_al	False	15	A	0.2436449364493645	0.24979499794997953
validation_Erlich_et_al	False	15	GC	0.5030750307503076	0.4967814678146782
validation_Erlich_et_al	False	16	A	0.2566625666256663	0.24833948339483394
validation_Erlich_et_al	False	16	G	0.25051250512505124	0.24922099220992208
validation_Erlich_et_al	False	16	T	0.24907749077490776	0.2533620336203362
validation_Erlich_et_al	False	16	C	0.24374743747437475	0.24907749077490773
validation_Erlich_et_al	False	16	GC	0.49425994259942596	0.49829848298482987
validation_Erlich_et_al	False	17	C	0.25276752767527677	0.24905699056990568
validation_Erlich_et_al	False	17	T	0.250410004100041	0.2514965149651497
validation_Erlich_et_al	False	17	G	0.2502050020500205	0.2504920049200492
validation_Erlich_et_al	False	17	A	0.24661746617466174	0.24895448954489546
validation_Erlich_et_al	False	17	GC	0.5029725297252973	0.4995489954899549
validation_Erlich_et_al	False	18	T	0.25276752767527677	0.25100451004510044
validation_Erlich_et_al	False	18	C	0.25153751537515373	0.24833948339483394
validation_Erlich_et_al	False	18	G	0.25071750717507174	0.24936449364493646
validation_Erlich_et_al	False	18	A	0.24497744977449776	0.2512915129151292
validation_Erlich_et_al	False	18	GC	0.5022550225502255	0.49770397703977043
validation_Erlich_et_al	False	19	A	0.252870028700287	0.249589995899959
validation_Erlich_et_al	False	19	T	0.2519475194751947	0.2522345223452234
validation_Erlich_et_al	False	19	G	0.2481549815498155	0.2480729807298073
validation_Erlich_et_al	False	19	C	0.24702747027470276	0.25010250102501025
validation_Erlich_et_al	False	19	GC	0.49518245182451825	0.4981754817548175
validation_Erlich_et_al	False	20	A	0.255330053300533	0.2511275112751127
validation_Erlich_et_al	False	20	T	0.250820008200082	0.2518655186551866
validation_Erlich_et_al	False	20	G	0.24723247232472326	0.24762197621976217
validation_Erlich_et_al	False	20	C	0.24661746617466174	0.24938499384993848
validation_Erlich_et_al	False	20	GC	0.49384993849938497	0.4970069700697007
validation_Erlich_et_al	False	21	T	0.25522755227552274	0.2521525215252152
validation_Erlich_et_al	False	21	C	0.2525625256252563	0.24827798277982777
validation_Erlich_et_al	False	21	A	0.2481549815498155	0.25307503075030746
validation_Erlich_et_al	False	21	G	0.2440549405494055	0.24649446494464944
validation_Erlich_et_al	False	21	GC	0.49661746617466174	0.49477244772447726
validation_Erlich_et_al	False	22	A	0.2543050430504305	0.2507790077900779
validation_Erlich_et_al	False	22	C	0.249179991799918	0.2493439934399344
validation_Erlich_et_al	False	22	T	0.2485649856498565	0.25170151701517013
validation_Erlich_et_al	False	22	G	0.247949979499795	0.24817548175481755
validation_Erlich_et_al	False	22	GC	0.49712997129971304	0.4975194751947519
validation_Erlich_et_al	False	23	A	0.2547150471504715	0.24809348093480935
validation_Erlich_et_al	False	23	T	0.25420254202542025	0.25383353833538336
validation_Erlich_et_al	False	23	C	0.24600246002460024	0.24971299712997133
validation_Erlich_et_al	False	23	G	0.245079950799508	0.24835998359983602
validation_Erlich_et_al	False	23	GC	0.49108241082410825	0.4980729807298073
validation_Erlich_et_al	False	24	G	0.25656006560065603	0.24948749487494876
validation_Erlich_et_al	False	24	C	0.2523575235752358	0.24866748667486674
validation_Erlich_et_al	False	24	T	0.24969249692496925	0.2534440344403444
validation_Erlich_et_al	False	24	A	0.241389913899139	0.2484009840098401
validation_Erlich_et_al	False	24	GC	0.5089175891758918	0.4981549815498155
validation_Erlich_et_al	False	25	T	0.261480114801148	0.25371053710537106
validation_Erlich_et_al	False	25	C	0.24846248462484624	0.24907749077490776
validation_Erlich_et_al	False	25	G	0.2481549815498155	0.24907749077490773
validation_Erlich_et_al	False	25	A	0.24190241902419024	0.24813448134481347
validation_Erlich_et_al	False	25	GC	0.49661746617466174	0.49815498154981547
validation_Erlich_et_al	False	26	T	0.253280032800328	0.2523780237802378
validation_Erlich_et_al	False	26	A	0.24969249692496925	0.2488929889298893
validation_Erlich_et_al	False	26	G	0.24969249692496925	0.2501230012300123
validation_Erlich_et_al	False	26	C	0.2473349733497335	0.24860598605986062
validation_Erlich_et_al	False	26	GC	0.49702747027470273	0.4987289872898729
validation_Erlich_et_al	False	27	A	0.25297252972529727	0.2505945059450595
validation_Erlich_et_al	False	27	C	0.251230012300123	0.2498359983599836
validation_Erlich_et_al	False	27	T	0.24989749897498975	0.25104551045510454
validation_Erlich_et_al	False	27	G	0.24589995899959	0.24852398523985236
validation_Erlich_et_al	False	27	GC	0.497129971299713	0.498359983599836
validation_Erlich_et_al	False	28	A	0.25850758507585075	0.25366953669536696
validation_Erlich_et_al	False	28	G	0.25030750307503075	0.2463509635096351
validation_Erlich_et_al	False	28	T	0.247539975399754	0.24858548585485857
validation_Erlich_et_al	False	28	C	0.2436449364493645	0.25139401394013944
validation_Erlich_et_al	False	28	GC	0.49395243952439527	0.49774497744977453
validation_Erlich_et_al	False	29	C	0.25850758507585075	0.251640016400164
validation_Erlich_et_al	False	29	A	0.24989749897498975	0.25338253382533826
validation_Erlich_et_al	False	29	G	0.2485649856498565	0.24729397293972938
validation_Erlich_et_al	False	29	T	0.243029930299303	0.24768347683476835
validation_Erlich_et_al	False	29	GC	0.5070725707257072	0.49893398933989336
validation_Erlich_et_al	False	30	A	0.25727757277572777	0.2536490364903649
validation_Erlich_et_al	False	30	C	0.2562525625256253	0.25024600246002465
validation_Erlich_et_al	False	30	T	0.249179991799918	0.24794997949979497
validation_Erlich_et_al	False	30	G	0.237289872898729	0.24815498154981547
validation_Erlich_et_al	False	30	GC	0.4935424354243543	0.4984009840098401
validation_Erlich_et_al	False	31	G	0.25440754407544075	0.24887248872488726
validation_Erlich_et_al	False	31	T	0.248769987699877	0.24727347273472736
validation_Erlich_et_al	False	31	C	0.2485649856498565	0.25262402624026237
validation_Erlich_et_al	False	31	A	0.24825748257482574	0.25123001230012304
validation_Erlich_et_al	False	31	GC	0.5029725297252973	0.5014965149651497
validation_Erlich_et_al	False	32	A	0.2543050430504305	0.2521320213202132
validation_Erlich_et_al	False	32	T	0.251230012300123	0.2506560065600656
validation_Erlich_et_al	False	32	G	0.2502050020500205	0.24719147191471916
validation_Erlich_et_al	False	32	C	0.244259942599426	0.25002050020500205
validation_Erlich_et_al	False	32	GC	0.49446494464944646	0.4972119721197211
validation_Erlich_et_al	False	33	C	0.2555350553505535	0.2505330053300533
validation_Erlich_et_al	False	33	G	0.2538950389503895	0.24879048790487907
validation_Erlich_et_al	False	33	A	0.24641246412464124	0.24928249282492826
validation_Erlich_et_al	False	33	T	0.24415744157441574	0.2513940139401394
validation_Erlich_et_al	False	33	GC	0.509430094300943	0.4993234932349323
validation_Erlich_et_al	False	34	T	0.25994259942599424	0.25280852808528087
validation_Erlich_et_al	False	34	A	0.25440754407544075	0.24768347683476835
validation_Erlich_et_al	False	34	C	0.245489954899549	0.24987699876998767
validation_Erlich_et_al	False	34	G	0.24015990159901598	0.24963099630996313
validation_Erlich_et_al	False	34	GC	0.48564985649856496	0.4995079950799508
validation_Erlich_et_al	False	35	C	0.2588150881508815	0.2518450184501845
validation_Erlich_et_al	False	35	T	0.252870028700287	0.2513940139401394
validation_Erlich_et_al	False	35	G	0.2452849528495285	0.24981549815498155
validation_Erlich_et_al	False	35	A	0.243029930299303	0.24694546945469456
validation_Erlich_et_al	False	35	GC	0.50410004100041	0.5016605166051661
validation_Erlich_et_al	False	36	G	0.258610086100861	0.24862648626486267
validation_Erlich_et_al	False	36	T	0.25584255842558423	0.2538540385403854
validation_Erlich_et_al	False	36	C	0.2452849528495285	0.24936449364493649
validation_Erlich_et_al	False	36	A	0.24026240262402623	0.2481549815498155
validation_Erlich_et_al	False	36	GC	0.5038950389503896	0.49799097990979907
validation_Erlich_et_al	False	37	C	0.25410004100041	0.25079950799508
validation_Erlich_et_al	False	37	G	0.25112751127511274	0.24879048790487907
validation_Erlich_et_al	False	37	A	0.2506150061500615	0.2470069700697007
validation_Erlich_et_al	False	37	T	0.24415744157441574	0.2534030340303403
validation_Erlich_et_al	False	37	GC	0.5052275522755227	0.49958999589995906
validation_Erlich_et_al	False	38	T	0.2564575645756458	0.25366953669536696
validation_Erlich_et_al	False	38	A	0.252460024600246	0.24821648216482167
validation_Erlich_et_al	False	38	G	0.247949979499795	0.24922099220992208
validation_Erlich_et_al	False	38	C	0.24313243132431325	0.24889298892988934
validation_Erlich_et_al	False	38	GC	0.49108241082410825	0.49811398113981137
validation_Erlich_et_al	False	39	T	0.25768757687576876	0.2515170151701517
validation_Erlich_et_al	False	39	C	0.2526650266502665	0.2504510045100451
validation_Erlich_et_al	False	39	A	0.24866748667486674	0.2506560065600656
validation_Erlich_et_al	False	39	G	0.240979909799098	0.24737597375973758
validation_Erlich_et_al	False	39	GC	0.4936449364493645	0.4978269782697827
validation_Erlich_et_al	False	40	T	0.25420254202542025	0.2510045100451005
validation_Erlich_et_al	False	40	C	0.24928249282492826	0.24989749897498975
validation_Erlich_et_al	False	40	A	0.24907749077490776	0.25164001640016403
validation_Erlich_et_al	False	40	G	0.24743747437474375	0.24745797457974578
validation_Erlich_et_al	False	40	GC	0.49671996719967204	0.4973554735547355
validation_Erlich_et_al	False	41	C	0.2530750307503075	0.2517630176301763
validation_Erlich_et_al	False	41	A	0.252460024600246	0.2510250102501025
validation_Erlich_et_al	False	41	G	0.2493849938499385	0.24756047560475608
validation_Erlich_et_al	False	41	T	0.245079950799508	0.24965149651496515
validation_Erlich_et_al	False	41	GC	0.502460024600246	0.4993234932349323
validation_Erlich_et_al	False	42	A	0.2555350553505535	0.2513120131201312
validation_Erlich_et_al	False	42	G	0.25153751537515373	0.24946699466994673
validation_Erlich_et_al	False	42	C	0.25133251332513323	0.2517630176301763
validation_Erlich_et_al	False	42	T	0.2415949159491595	0.24745797457974578
validation_Erlich_et_al	False	42	GC	0.502870028700287	0.501230012300123
validation_Erlich_et_al	False	43	C	0.252460024600246	0.2513530135301353
validation_Erlich_et_al	False	43	T	0.24969249692496925	0.24563345633456332
validation_Erlich_et_al	False	43	A	0.2493849938499385	0.25297252972529727
validation_Erlich_et_al	False	43	G	0.24846248462484624	0.2500410004100041
validation_Erlich_et_al	False	43	GC	0.5009225092250923	0.5013940139401394
validation_Erlich_et_al	False	44	C	0.2526650266502665	0.2514145141451415
validation_Erlich_et_al	False	44	G	0.25051250512505124	0.25063550635506354
validation_Erlich_et_al	False	44	A	0.25010250102501025	0.2514965149651497
validation_Erlich_et_al	False	44	T	0.24671996719967199	0.24645346453464537
validation_Erlich_et_al	False	44	GC	0.5031775317753178	0.502050020500205
validation_Erlich_et_al	False	45	A	0.257380073800738	0.24932349323493233
validation_Erlich_et_al	False	45	G	0.25030750307503075	0.25139401394013944
validation_Erlich_et_al	False	45	C	0.24723247232472326	0.2517015170151702
validation_Erlich_et_al	False	45	T	0.245079950799508	0.2475809758097581
validation_Erlich_et_al	False	45	GC	0.49753997539975403	0.5030955309553097
validation_Erlich_et_al	False	46	C	0.25338253382533826	0.2515990159901599
validation_Erlich_et_al	False	46	G	0.2523575235752358	0.250820008200082
validation_Erlich_et_al	False	46	T	0.249179991799918	0.2465559655596556
validation_Erlich_et_al	False	46	A	0.245079950799508	0.2510250102501025
validation_Erlich_et_al	False	46	GC	0.505740057400574	0.5024190241902419
validation_Erlich_et_al	False	47	G	0.255330053300533	0.25114801148011484
validation_Erlich_et_al	False	47	C	0.25276752767527677	0.25073800738007385
validation_Erlich_et_al	False	47	T	0.24723247232472326	0.24690446904469043
validation_Erlich_et_al	False	47	A	0.24466994669946698	0.25120951209512093
validation_Erlich_et_al	False	47	GC	0.5080975809758097	0.5018860188601886
validation_Erlich_et_al	False	48	A	0.25789257892578926	0.2492619926199262
validation_Erlich_et_al	False	48	C	0.2519475194751947	0.24989749897498975
validation_Erlich_et_al	False	48	G	0.24559245592455925	0.2526240262402624
validation_Erlich_et_al	False	48	T	0.24456744567445673	0.24821648216482162
validation_Erlich_et_al	False	48	GC	0.497539975399754	0.5025215252152522
validation_Erlich_et_al	False	49	G	0.2521525215252153	0.2514350143501435
validation_Erlich_et_al	False	49	A	0.2510250102501025	0.2507790077900779
validation_Erlich_et_al	False	49	T	0.24846248462484624	0.24835998359983597
validation_Erlich_et_al	False	49	C	0.248359983599836	0.2494259942599426
validation_Erlich_et_al	False	49	GC	0.5005125051250513	0.5008610086100861
validation_Erlich_et_al	False	50	G	0.25768757687576876	0.24995899958999587
validation_Erlich_et_al	False	50	T	0.251640016400164	0.24989749897498975
validation_Erlich_et_al	False	50	A	0.24764247642476425	0.2515375153751538
validation_Erlich_et_al	False	50	C	0.243029930299303	0.24860598605986056
validation_Erlich_et_al	False	50	GC	0.5007175071750718	0.4985649856498565
validation_Erlich_et_al	False	51	A	0.2526650266502665	0.2510045100451005
validation_Erlich_et_al	False	51	C	0.2510250102501025	0.2466994669946699
validation_Erlich_et_al	False	51	T	0.24989749897498975	0.2505125051250513
validation_Erlich_et_al	False	51	G	0.24641246412464124	0.2517835178351784
validation_Erlich_et_al	False	51	GC	0.4974374743747437	0.49848298482984826
validation_Erlich_et_al	False	52	T	0.254920049200492	0.2506970069700697
validation_Erlich_et_al	False	52	C	0.24866748667486674	0.24706847068470683
validation_Erlich_et_al	False	52	A	0.24846248462484624	0.2507585075850759
validation_Erlich_et_al	False	52	G	0.247949979499795	0.2514760147601476
validation_Erlich_et_al	False	52	GC	0.49661746617466174	0.4985444854448545
validation_Erlich_et_al	False	53	A	0.25522755227552274	0.25075850758507584
validation_Erlich_et_al	False	53	G	0.2547150471504715	0.2513530135301353
validation_Erlich_et_al	False	53	T	0.24764247642476425	0.25026650266502665
validation_Erlich_et_al	False	53	C	0.24241492414924148	0.24762197621976217
validation_Erlich_et_al	False	53	GC	0.497129971299713	0.49897498974989746
validation_Erlich_et_al	False	54	G	0.2506150061500615	0.2514145141451415
validation_Erlich_et_al	False	54	C	0.2502050020500205	0.2488929889298893
validation_Erlich_et_al	False	54	A	0.2497949979499795	0.2501025010250103
validation_Erlich_et_al	False	54	T	0.2493849938499385	0.249589995899959
validation_Erlich_et_al	False	54	GC	0.500820008200082	0.5003075030750308
validation_Erlich_et_al	False	55	G	0.2570725707257073	0.25225502255022547
validation_Erlich_et_al	False	55	T	0.24948749487494876	0.24792947929479295
validation_Erlich_et_al	False	55	A	0.24764247642476425	0.24897498974989749
validation_Erlich_et_al	False	55	C	0.24579745797457975	0.2508405084050841
validation_Erlich_et_al	False	55	GC	0.502870028700287	0.5030955309553095
validation_Erlich_et_al	False	56	C	0.257380073800738	0.2516605166051661
validation_Erlich_et_al	False	56	A	0.2493849938499385	0.24891348913489136
validation_Erlich_et_al	False	56	G	0.24671996719967199	0.2517425174251743
validation_Erlich_et_al	False	56	T	0.2465149651496515	0.24768347683476835
validation_Erlich_et_al	False	56	GC	0.50410004100041	0.5034030340303403
validation_Erlich_et_al	False	57	C	0.2584050840508405	0.2515785157851579
validation_Erlich_et_al	False	57	G	0.2521525215252153	0.2513735137351374
validation_Erlich_et_al	False	57	T	0.24661746617466174	0.24721197211972118
validation_Erlich_et_al	False	57	A	0.24282492824928248	0.2498359983599836
validation_Erlich_et_al	False	57	GC	0.5105576055760558	0.5029520295202952
validation_Erlich_et_al	False	58	A	0.254920049200492	0.24944649446494466
validation_Erlich_et_al	False	58	G	0.2521525215252153	0.25026650266502665
validation_Erlich_et_al	False	58	C	0.2465149651496515	0.2525420254202542
validation_Erlich_et_al	False	58	T	0.24641246412464124	0.2477449774497745
validation_Erlich_et_al	False	58	GC	0.49866748667486677	0.5028085280852809
validation_Erlich_et_al	False	59	A	0.25440754407544075	0.25
validation_Erlich_et_al	False	59	C	0.2497949979499795	0.2511890118901189
validation_Erlich_et_al	False	59	G	0.248769987699877	0.24993849938499385
validation_Erlich_et_al	False	59	T	0.24702747027470276	0.24887248872488726
validation_Erlich_et_al	False	59	GC	0.4985649856498565	0.5011275112751128
validation_Erlich_et_al	False	60	T	0.2521525215252153	0.24956949569495696
validation_Erlich_et_al	False	60	G	0.25153751537515373	0.24850348503485034
validation_Erlich_et_al	False	60	C	0.2506150061500615	0.25026650266502665
validation_Erlich_et_al	False	60	A	0.2456949569495695	0.2516605166051661
validation_Erlich_et_al	False	60	GC	0.5021525215252152	0.49876998769987707
validation_Erlich_et_al	False	61	T	0.2521525215252153	0.2511070110701107
validation_Erlich_et_al	False	61	A	0.2521525215252153	0.24897498974989754
validation_Erlich_et_al	False	61	C	0.2506150061500615	0.2523370233702337
validation_Erlich_et_al	False	61	G	0.245079950799508	0.2475809758097581
validation_Erlich_et_al	False	61	GC	0.4956949569495695	0.49991799917999186
validation_Erlich_et_al	False	62	C	0.25379253792537926	0.2522140221402214
validation_Erlich_et_al	False	62	A	0.25112751127511274	0.24876998769987702
validation_Erlich_et_al	False	62	T	0.25010250102501025	0.2513530135301353
validation_Erlich_et_al	False	62	G	0.24497744977449776	0.2476629766297663
validation_Erlich_et_al	False	62	GC	0.498769987699877	0.4998769987699877
validation_Erlich_et_al	False	63	C	0.2568675686756868	0.25305453054530547
validation_Erlich_et_al	False	63	T	0.25410004100041	0.2509635096350964
validation_Erlich_et_al	False	63	G	0.247539975399754	0.246309963099631
validation_Erlich_et_al	False	63	A	0.24149241492414925	0.2496719967199672
validation_Erlich_et_al	False	63	GC	0.5044075440754408	0.4993644936449364
validation_Erlich_et_al	False	64	A	0.25338253382533826	0.2488109881098811
validation_Erlich_et_al	False	64	G	0.249179991799918	0.24674046740467404
validation_Erlich_et_al	False	64	C	0.249179991799918	0.25291102911029106
validation_Erlich_et_al	False	64	T	0.24825748257482574	0.25153751537515373
validation_Erlich_et_al	False	64	GC	0.498359983599836	0.4996514965149651
validation_Erlich_et_al	False	65	C	0.25481754817548175	0.25200902009020093
validation_Erlich_et_al	False	65	T	0.2502050020500205	0.2510660106601066
validation_Erlich_et_al	False	65	A	0.2502050020500205	0.24858548585485854
validation_Erlich_et_al	False	65	G	0.24477244772447723	0.24833948339483394
validation_Erlich_et_al	False	65	GC	0.499589995899959	0.5003485034850349
validation_Erlich_et_al	False	66	T	0.25502255022550224	0.24981549815498155
validation_Erlich_et_al	False	66	C	0.24989749897498975	0.2514145141451415
validation_Erlich_et_al	False	66	A	0.24784747847478475	0.24928249282492826
validation_Erlich_et_al	False	66	G	0.24723247232472326	0.24948749487494876
validation_Erlich_et_al	False	66	GC	0.49712997129971304	0.5009020090200902
validation_Erlich_et_al	False	67	G	0.25297252972529727	0.2499179991799918
validation_Erlich_et_al	False	67	A	0.25	0.24973349733497335
validation_Erlich_et_al	False	67	C	0.24928249282492826	0.2510250102501025
validation_Erlich_et_al	False	67	T	0.2477449774497745	0.24932349323493233
validation_Erlich_et_al	False	67	GC	0.5022550225502256	0.5009430094300943
validation_Erlich_et_al	False	68	C	0.2538950389503895	0.25069700697006975
validation_Erlich_et_al	False	68	G	0.253280032800328	0.2496719967199672
validation_Erlich_et_al	False	68	T	0.24784747847478475	0.24969249692496925
validation_Erlich_et_al	False	68	A	0.24497744977449776	0.24993849938499385
validation_Erlich_et_al	False	68	GC	0.5071750717507175	0.500369003690037
validation_Erlich_et_al	False	69	A	0.25563755637556373	0.24924149241492416
validation_Erlich_et_al	False	69	G	0.25133251332513323	0.2509840098400984
validation_Erlich_et_al	False	69	C	0.24723247232472326	0.25073800738007385
validation_Erlich_et_al	False	69	T	0.24579745797457975	0.24903649036490366
validation_Erlich_et_al	False	69	GC	0.4985649856498565	0.5017220172201722
validation_Erlich_et_al	False	70	C	0.25317753177531777	0.25084050840508404
validation_Erlich_et_al	False	70	T	0.25205002050020503	0.2488929889298893
validation_Erlich_et_al	False	70	A	0.251230012300123	0.25088150881508814
validation_Erlich_et_al	False	70	G	0.24354243542435425	0.24938499384993854
validation_Erlich_et_al	False	70	GC	0.49671996719967204	0.5002255022550226
validation_Erlich_et_al	False	71	G	0.25379253792537926	0.2482369823698237
validation_Erlich_et_al	False	71	T	0.25174251742517423	0.24989749897498975
validation_Erlich_et_al	False	71	C	0.25010250102501025	0.25139401394013944
validation_Erlich_et_al	False	71	A	0.24436244362443624	0.25047150471504714
validation_Erlich_et_al	False	71	GC	0.5038950389503896	0.4996309963099631
validation_Erlich_et_al	False	72	A	0.25820008200082	0.25047150471504714
validation_Erlich_et_al	False	72	C	0.2497949979499795	0.25184501845018453
validation_Erlich_et_al	False	72	T	0.24702747027470276	0.2502255022550226
validation_Erlich_et_al	False	72	G	0.24497744977449776	0.24745797457974578
validation_Erlich_et_al	False	72	GC	0.49477244772447726	0.4993029930299303
validation_Erlich_et_al	False	73	C	0.2566625666256663	0.2496719967199672
validation_Erlich_et_al	False	73	T	0.252870028700287	0.2501230012300123
validation_Erlich_et_al	False	73	G	0.247539975399754	0.2496719967199672
validation_Erlich_et_al	False	73	A	0.24292742927429276	0.2505330053300533
validation_Erlich_et_al	False	73	GC	0.5042025420254203	0.4993439934399344
validation_Erlich_et_al	False	74	A	0.25563755637556373	0.2513325133251333
validation_Erlich_et_al	False	74	C	0.24948749487494876	0.25022550225502255
validation_Erlich_et_al	False	74	G	0.24743747437474375	0.249589995899959
validation_Erlich_et_al	False	74	T	0.24743747437474375	0.24885198851988521
validation_Erlich_et_al	False	74	GC	0.49692496924969254	0.4998154981549816
validation_Erlich_et_al	False	75	G	0.25461254612546125	0.25055350553505534
validation_Erlich_et_al	False	75	T	0.25153751537515373	0.25151701517015174
validation_Erlich_et_al	False	75	A	0.25153751537515373	0.2481549815498155
validation_Erlich_et_al	False	75	C	0.24231242312423124	0.24977449774497748
validation_Erlich_et_al	False	75	GC	0.4969249692496925	0.5003280032800329
validation_Erlich_et_al	False	76	G	0.25338253382533826	0.2510250102501025
validation_Erlich_et_al	False	76	C	0.252870028700287	0.24922099220992208
validation_Erlich_et_al	False	76	A	0.248359983599836	0.24874948749487494
validation_Erlich_et_al	False	76	T	0.24538745387453875	0.25100451004510044
validation_Erlich_et_al	False	76	GC	0.5062525625256253	0.5002460024600246
validation_Erlich_et_al	False	77	T	0.2603526035260353	0.2530340303403034
validation_Erlich_et_al	False	77	G	0.2497949979499795	0.2525420254202542
validation_Erlich_et_al	False	77	C	0.247539975399754	0.24739647396473963
validation_Erlich_et_al	False	77	A	0.24231242312423124	0.24702747027470276
validation_Erlich_et_al	False	77	GC	0.49733497334973353	0.4999384993849939
validation_Erlich_et_al	False	78	C	0.2538950389503895	0.24874948749487497
validation_Erlich_et_al	False	78	T	0.25030750307503075	0.25180401804018043
validation_Erlich_et_al	False	78	G	0.24989749897498975	0.2524805248052481
validation_Erlich_et_al	False	78	A	0.24589995899959	0.24696596965969658
validation_Erlich_et_al	False	78	GC	0.5037925379253793	0.501230012300123
validation_Erlich_et_al	False	79	T	0.2575850758507585	0.25344403444034447
validation_Erlich_et_al	False	79	G	0.25502255022550224	0.25129151291512913
validation_Erlich_et_al	False	79	A	0.24702747027470276	0.24674046740467404
validation_Erlich_et_al	False	79	C	0.24036490364903648	0.24852398523985242
validation_Erlich_et_al	False	79	GC	0.49538745387453875	0.4998154981549815
validation_Erlich_et_al	False	80	G	0.2543050430504305	0.2501230012300123
validation_Erlich_et_al	False	80	A	0.251230012300123	0.24913899138991388
validation_Erlich_et_al	False	80	C	0.24907749077490776	0.24913899138991394
validation_Erlich_et_al	False	80	T	0.24538745387453875	0.2515990159901599
validation_Erlich_et_al	False	80	GC	0.5033825338253383	0.49926199261992615
validation_Erlich_et_al	False	81	T	0.25358753587535876	0.2507790077900779
validation_Erlich_et_al	False	81	C	0.25174251742517423	0.24952849528495286
validation_Erlich_et_al	False	81	G	0.24743747437474375	0.25026650266502665
validation_Erlich_et_al	False	81	A	0.24723247232472326	0.2494259942599426
validation_Erlich_et_al	False	81	GC	0.499179991799918	0.4997949979499795
validation_Erlich_et_al	False	82	A	0.2543050430504305	0.24885198851988516
validation_Erlich_et_al	False	82	T	0.25112751127511274	0.2499179991799918
validation_Erlich_et_al	False	82	C	0.2506150061500615	0.2522345223452235
validation_Erlich_et_al	False	82	G	0.24395243952439524	0.24899548995489953
validation_Erlich_et_al	False	82	GC	0.49456744567445676	0.501230012300123
validation_Erlich_et_al	False	83	C	0.25584255842558423	0.25237802378023777
validation_Erlich_et_al	False	83	G	0.2506150061500615	0.24719147191471916
validation_Erlich_et_al	False	83	A	0.2473349733497335	0.2487084870848708
validation_Erlich_et_al	False	83	T	0.24620746207462074	0.2517220172201722
validation_Erlich_et_al	False	83	GC	0.5064575645756457	0.49956949569495696
validation_Erlich_et_al	False	84	C	0.2538950389503895	0.2533210332103321
validation_Erlich_et_al	False	84	T	0.253280032800328	0.25034850348503485
validation_Erlich_et_al	False	84	G	0.24866748667486674	0.24680196801968018
validation_Erlich_et_al	False	84	A	0.24415744157441574	0.24952849528495286
validation_Erlich_et_al	False	84	GC	0.5025625256252563	0.5001230012300123
validation_Erlich_et_al	False	85	T	0.25440754407544075	0.24969249692496928
validation_Erlich_et_al	False	85	A	0.25051250512505124	0.2494259942599426
validation_Erlich_et_al	False	85	C	0.2497949979499795	0.25297252972529727
validation_Erlich_et_al	False	85	G	0.2452849528495285	0.2479089790897909
validation_Erlich_et_al	False	85	GC	0.495079950799508	0.5008815088150882
validation_Erlich_et_al	False	86	C	0.2564575645756458	0.2504920049200492
validation_Erlich_et_al	False	86	A	0.25133251332513323	0.2506150061500615
validation_Erlich_et_al	False	86	T	0.24671996719967199	0.2510250102501025
validation_Erlich_et_al	False	86	G	0.245489954899549	0.24786797867978683
validation_Erlich_et_al	False	86	GC	0.5019475194751948	0.498359983599836
validation_Erlich_et_al	False	87	A	0.25379253792537926	0.2524805248052481
validation_Erlich_et_al	False	87	G	0.24948749487494876	0.24922099220992208
validation_Erlich_et_al	False	87	C	0.24887248872488724	0.2499179991799918
validation_Erlich_et_al	False	87	T	0.24784747847478475	0.24838048380483807
validation_Erlich_et_al	False	87	GC	0.498359983599836	0.4991389913899139
validation_Erlich_et_al	False	88	A	0.253280032800328	0.2533620336203362
validation_Erlich_et_al	False	88	T	0.252870028700287	0.2466584665846659
validation_Erlich_et_al	False	88	G	0.250410004100041	0.25047150471504714
validation_Erlich_et_al	False	88	C	0.243439934399344	0.2495079950799508
validation_Erlich_et_al	False	88	GC	0.49384993849938497	0.4999794997949979
validation_Erlich_et_al	False	89	G	0.25543255432554324	0.25079950799507994
validation_Erlich_et_al	False	89	A	0.2534850348503485	0.25428454284542845
validation_Erlich_et_al	False	89	C	0.2510250102501025	0.24760147601476015
validation_Erlich_et_al	False	89	T	0.24005740057400574	0.24731447314473148
validation_Erlich_et_al	False	89	GC	0.5064575645756457	0.4984009840098401
validation_Erlich_et_al	False	90	A	0.254920049200492	0.2544690446904469
validation_Erlich_et_al	False	90	G	0.25153751537515373	0.2503690036900369
validation_Erlich_et_al	False	90	C	0.2477449774497745	0.2463919639196392
validation_Erlich_et_al	False	90	T	0.24579745797457975	0.24876998769987702
validation_Erlich_et_al	False	90	GC	0.4992824928249282	0.49676096760967603
validation_Erlich_et_al	False	91	A	0.2559450594505945	0.2520910209102091
validation_Erlich_et_al	False	91	T	0.25	0.24809348093480935
validation_Erlich_et_al	False	91	G	0.247129971299713	0.2511070110701107
validation_Erlich_et_al	False	91	C	0.24692496924969248	0.2487084870848708
validation_Erlich_et_al	False	91	GC	0.49405494054940546	0.4998154981549815
validation_Erlich_et_al	False	92	T	0.2551250512505125	0.24928249282492826
validation_Erlich_et_al	False	92	A	0.2547150471504715	0.2526035260352604
validation_Erlich_et_al	False	92	G	0.2473349733497335	0.24954899548995493
validation_Erlich_et_al	False	92	C	0.24282492824928248	0.2485649856498565
validation_Erlich_et_al	False	92	GC	0.490159901599016	0.49811398113981137
validation_Erlich_et_al	False	93	C	0.25502255022550224	0.2488929889298893
validation_Erlich_et_al	False	93	G	0.25410004100041	0.2501845018450185
validation_Erlich_et_al	False	93	T	0.24948749487494876	0.25022550225502255
validation_Erlich_et_al	False	93	A	0.241389913899139	0.2506970069700697
validation_Erlich_et_al	False	93	GC	0.5091225912259123	0.49907749077490776
validation_Erlich_et_al	False	94	A	0.25604756047560473	0.2503690036900369
validation_Erlich_et_al	False	94	C	0.25030750307503075	0.24907749077490773
validation_Erlich_et_al	False	94	G	0.24764247642476425	0.25043050430504304
validation_Erlich_et_al	False	94	T	0.24600246002460024	0.2501230012300123
validation_Erlich_et_al	False	94	GC	0.497949979499795	0.4995079950799508
validation_Erlich_et_al	False	95	G	0.2547150471504715	0.2493644936449364
validation_Erlich_et_al	False	95	T	0.25051250512505124	0.24821648216482167
validation_Erlich_et_al	False	95	C	0.2493849938499385	0.2518245182451825
validation_Erlich_et_al	False	95	A	0.24538745387453875	0.25059450594505944
validation_Erlich_et_al	False	95	GC	0.50410004100041	0.501189011890119
validation_Erlich_et_al	False	96	A	0.2543050430504305	0.2531570315703157
validation_Erlich_et_al	False	96	T	0.24948749487494876	0.24792947929479295
validation_Erlich_et_al	False	96	G	0.248359983599836	0.24965149651496513
validation_Erlich_et_al	False	96	C	0.24784747847478475	0.24926199261992615
validation_Erlich_et_al	False	96	GC	0.49620746207462074	0.49891348913489136
validation_Erlich_et_al	False	97	C	0.25656006560065603	0.24868798687986882
validation_Erlich_et_al	False	97	A	0.25584255842558423	0.25090200902009024
validation_Erlich_et_al	False	97	T	0.24559245592455925	0.24969249692496925
validation_Erlich_et_al	False	97	G	0.2420049200492005	0.25071750717507174
validation_Erlich_et_al	False	97	GC	0.4985649856498565	0.49940549405494056
validation_Erlich_et_al	False	98	G	0.2555350553505535	0.24995899958999587
validation_Erlich_et_al	False	98	A	0.25420254202542025	0.2513120131201312
validation_Erlich_et_al	False	98	T	0.24805248052480525	0.25055350553505534
validation_Erlich_et_al	False	98	C	0.242209922099221	0.24817548175481755
validation_Erlich_et_al	False	98	GC	0.4977449774497745	0.4981344813448135
validation_Erlich_et_al	False	99	T	0.25481754817548175	0.2525215252152521
validation_Erlich_et_al	False	99	G	0.25297252972529727	0.2498359983599836
validation_Erlich_et_al	False	99	C	0.24743747437474375	0.2467609676096761
validation_Erlich_et_al	False	99	A	0.24477244772447723	0.25088150881508814
validation_Erlich_et_al	False	99	GC	0.500410004100041	0.49659696596965963
validation_Erlich_et_al	False	100	T	0.25481754817548175	0.25356703567035666
validation_Erlich_et_al	False	100	G	0.25092250922509224	0.2502870028700287
validation_Erlich_et_al	False	100	A	0.24743747437474375	0.2508610086100861
validation_Erlich_et_al	False	100	C	0.24682246822468223	0.2452849528495285
validation_Erlich_et_al	False	100	GC	0.4977449774497745	0.49557195571955714
validation_Erlich_et_al	False	101	T	0.25932759327593274	0.2536080360803608
validation_Erlich_et_al	False	101	A	0.2521525215252153	0.24922099220992208
validation_Erlich_et_al	False	101	G	0.2477449774497745	0.2501640016400164
validation_Erlich_et_al	False	101	C	0.24077490774907748	0.24700697006970068
validation_Erlich_et_al	False	101	GC	0.488519885198852	0.4971709717097171
validation_Erlich_et_al	False	102	A	0.255740057400574	0.24911849118491186
validation_Erlich_et_al	False	102	T	0.250820008200082	0.2526035260352603
validation_Erlich_et_al	False	102	C	0.249179991799918	0.2472529725297253
validation_Erlich_et_al	False	102	G	0.244259942599426	0.2510250102501025
validation_Erlich_et_al	False	102	GC	0.49343993439934397	0.49827798277982777
validation_Erlich_et_al	False	103	G	0.254920049200492	0.25180401804018043
validation_Erlich_et_al	False	103	C	0.250820008200082	0.24760147601476015
validation_Erlich_et_al	False	103	T	0.24825748257482574	0.2507380073800738
validation_Erlich_et_al	False	103	A	0.24600246002460024	0.24985649856498568
validation_Erlich_et_al	False	103	GC	0.5057400574005739	0.49940549405494056
validation_Erlich_et_al	False	104	G	0.25727757277572777	0.2503280032800328
validation_Erlich_et_al	False	104	T	0.2497949979499795	0.24862648626486267
validation_Erlich_et_al	False	104	C	0.24866748667486674	0.24965149651496513
validation_Erlich_et_al	False	104	A	0.244259942599426	0.2513940139401394
validation_Erlich_et_al	False	104	GC	0.5059450594505945	0.4999794997949979
validation_Erlich_et_al	False	105	G	0.25481754817548175	0.2507790077900779
validation_Erlich_et_al	False	105	A	0.25112751127511274	0.25088150881508814
validation_Erlich_et_al	False	105	C	0.2485649856498565	0.24903649036490366
validation_Erlich_et_al	False	105	T	0.245489954899549	0.24930299302993034
validation_Erlich_et_al	False	105	GC	0.5033825338253383	0.4998154981549816
validation_Erlich_et_al	False	106	A	0.259840098400984	0.2521012710127101
validation_Erlich_et_al	False	106	C	0.2510250102501025	0.24859061090610907
validation_Erlich_et_al	False	106	T	0.248769987699877	0.24956437064370646
validation_Erlich_et_al	False	106	G	0.24036490364903648	0.24974374743747438
validation_Erlich_et_al	False	106	GC	0.491389913899139	0.4983343583435835
validation_Erlich_et_al	False	107	T	0.25420254202542025	0.24948749487494878
validation_Erlich_et_al	False	107	A	0.25317753177531777	0.2547150471504715
validation_Erlich_et_al	False	107	G	0.2465149651496515	0.24723247232472323
validation_Erlich_et_al	False	107	C	0.2461049610496105	0.24856498564985652
validation_Erlich_et_al	False	107	GC	0.492619926199262	0.4957974579745798
validation_Erlich_et_al	True	0	G	0.39195979899497485	0.32160804020100503
validation_Erlich_et_al	True	0	C	0.35678391959798994	0.3517587939698492
validation_Erlich_et_al	True	0	T	0.15577889447236182	0.18592964824120603
validation_Erlich_et_al	True	0	A	0.09547738693467336	0.1407035175879397
validation_Erlich_et_al	True	0	GC	0.7487437185929648	0.6733668341708543
validation_Erlich_et_al	True	1	C	0.34673366834170855	0.33668341708542715
validation_Erlich_et_al	True	1	G	0.32663316582914576	0.3027638190954774
validation_Erlich_et_al	True	1	T	0.18592964824120603	0.20351758793969849
validation_Erlich_et_al	True	1	A	0.1407035175879397	0.15703517587939697
validation_Erlich_et_al	True	1	GC	0.6733668341708543	0.6394472361809045
validation_Erlich_et_al	True	2	C	0.35175879396984927	0.31859296482412064
validation_Erlich_et_al	True	2	G	0.24623115577889448	0.2964824120603015
validation_Erlich_et_al	True	2	T	0.21608040201005024	0.2100502512562814
validation_Erlich_et_al	True	2	A	0.18592964824120603	0.1748743718592965
validation_Erlich_et_al	True	2	GC	0.5979899497487438	0.6150753768844222
validation_Erlich_et_al	True	3	C	0.2914572864321608	0.30452261306532663
validation_Erlich_et_al	True	3	T	0.2562814070351759	0.2190954773869347
validation_Erlich_et_al	True	3	G	0.24623115577889448	0.26532663316582916
validation_Erlich_et_al	True	3	A	0.20603015075376885	0.21105527638190952
validation_Erlich_et_al	True	3	GC	0.5376884422110553	0.5698492462311557
validation_Erlich_et_al	True	4	G	0.271356783919598	0.25226130653266327
validation_Erlich_et_al	True	4	A	0.24623115577889448	0.22613065326633164
validation_Erlich_et_al	True	4	C	0.24623115577889448	0.2884422110552764
validation_Erlich_et_al	True	4	T	0.23618090452261306	0.23316582914572864
validation_Erlich_et_al	True	4	GC	0.5175879396984925	0.5407035175879397
validation_Erlich_et_al	True	5	C	0.2864321608040201	0.278391959798995
validation_Erlich_et_al	True	5	A	0.27638190954773867	0.23718592964824117
validation_Erlich_et_al	True	5	G	0.23618090452261306	0.25728643216080405
validation_Erlich_et_al	True	5	T	0.20100502512562815	0.2271356783919598
validation_Erlich_et_al	True	5	GC	0.5226130653266332	0.5356783919597989
validation_Erlich_et_al	True	6	C	0.2663316582914573	0.27135678391959794
validation_Erlich_et_al	True	6	G	0.2613065326633166	0.25025125628140704
validation_Erlich_et_al	True	6	T	0.2562814070351759	0.23316582914572867
validation_Erlich_et_al	True	6	A	0.21608040201005024	0.24522613065326632
validation_Erlich_et_al	True	6	GC	0.5276381909547738	0.521608040201005
validation_Erlich_et_al	True	7	C	0.3015075376884422	0.2773869346733668
validation_Erlich_et_al	True	7	G	0.271356783919598	0.24623115577889446
validation_Erlich_et_al	True	7	A	0.24120603015075376	0.2442211055276382
validation_Erlich_et_al	True	7	T	0.18592964824120603	0.2321608040201005
validation_Erlich_et_al	True	7	GC	0.5728643216080402	0.5236180904522614
validation_Erlich_et_al	True	8	T	0.2864321608040201	0.25025125628140704
validation_Erlich_et_al	True	8	C	0.2562814070351759	0.27035175879396983
validation_Erlich_et_al	True	8	A	0.24623115577889448	0.24020100502512562
validation_Erlich_et_al	True	8	G	0.21105527638190955	0.2391959798994975
validation_Erlich_et_al	True	8	GC	0.46733668341708545	0.5095477386934674
validation_Erlich_et_al	True	9	C	0.27638190954773867	0.2773869346733668
validation_Erlich_et_al	True	9	G	0.25125628140703515	0.23819095477386934
validation_Erlich_et_al	True	9	A	0.24120603015075376	0.23819095477386937
validation_Erlich_et_al	True	9	T	0.23115577889447236	0.24623115577889448
validation_Erlich_et_al	True	9	GC	0.5276381909547738	0.5155778894472361
validation_Erlich_et_al	True	10	T	0.2914572864321608	0.24824120603015074
validation_Erlich_et_al	True	10	A	0.2562814070351759	0.2271356783919598
validation_Erlich_et_al	True	10	C	0.25125628140703515	0.2834170854271357
validation_Erlich_et_al	True	10	G	0.20100502512562815	0.24120603015075376
validation_Erlich_et_al	True	10	GC	0.4522613065326633	0.5246231155778894
validation_Erlich_et_al	True	11	C	0.3015075376884422	0.28241206030150756
validation_Erlich_et_al	True	11	G	0.2562814070351759	0.24020100502512562
validation_Erlich_et_al	True	11	T	0.23618090452261306	0.23819095477386934
validation_Erlich_et_al	True	11	A	0.20603015075376885	0.2391959798994975
validation_Erlich_et_al	True	11	GC	0.5577889447236181	0.5226130653266331
validation_Erlich_et_al	True	12	C	0.3316582914572864	0.2733668341708543
validation_Erlich_et_al	True	12	G	0.2864321608040201	0.24623115577889446
validation_Erlich_et_al	True	12	T	0.19597989949748743	0.2542713567839196
validation_Erlich_et_al	True	12	A	0.18592964824120603	0.2261306532663317
validation_Erlich_et_al	True	12	GC	0.6180904522613065	0.5195979899497487
validation_Erlich_et_al	True	13	A	0.3065326633165829	0.2271356783919598
validation_Erlich_et_al	True	13	C	0.25125628140703515	0.2804020100502512
validation_Erlich_et_al	True	13	T	0.23618090452261306	0.2412060301507538
validation_Erlich_et_al	True	13	G	0.20603015075376885	0.2512562814070352
validation_Erlich_et_al	True	13	GC	0.457286432160804	0.5316582914572864
validation_Erlich_et_al	True	14	T	0.31155778894472363	0.2371859296482412
validation_Erlich_et_al	True	14	G	0.2814070351758794	0.2552763819095477
validation_Erlich_et_al	True	14	C	0.23115577889447236	0.26532663316582916
validation_Erlich_et_al	True	14	A	0.17587939698492464	0.24221105527638193
validation_Erlich_et_al	True	14	GC	0.5125628140703518	0.5206030150753769
validation_Erlich_et_al	True	15	C	0.2864321608040201	0.2442211055276382
validation_Erlich_et_al	True	15	A	0.2613065326633166	0.2592964824120603
validation_Erlich_et_al	True	15	T	0.22613065326633167	0.25226130653266327
validation_Erlich_et_al	True	15	G	0.22613065326633167	0.2442211055276382
validation_Erlich_et_al	True	15	GC	0.5125628140703518	0.4884422110552764
validation_Erlich_et_al	True	16	A	0.2814070351758794	0.25125628140703515
validation_Erlich_et_al	True	16	G	0.27638190954773867	0.25728643216080405
validation_Erlich_et_al	True	16	C	0.22613065326633167	0.23819095477386934
validation_Erlich_et_al	True	16	T	0.21608040201005024	0.25326633165829143
validation_Erlich_et_al	True	16	GC	0.5025125628140703	0.49547738693467336
validation_Erlich_et_al	True	17	A	0.271356783919598	0.26030150753768844
validation_Erlich_et_al	True	17	T	0.271356783919598	0.2442211055276382
validation_Erlich_et_al	True	17	G	0.23115577889447236	0.26130653266331655
validation_Erlich_et_al	True	17	C	0.22613065326633167	0.2341708542713568
validation_Erlich_et_al	True	17	GC	0.457286432160804	0.49547738693467336
validation_Erlich_et_al	True	18	G	0.271356783919598	0.2804020100502512
validation_Erlich_et_al	True	18	A	0.2663316582914573	0.25728643216080405
validation_Erlich_et_al	True	18	T	0.24120603015075376	0.24522613065326632
validation_Erlich_et_al	True	18	C	0.22110552763819097	0.2170854271356784
validation_Erlich_et_al	True	18	GC	0.49246231155778897	0.4974874371859297
validation_Erlich_et_al	True	19	G	0.3015075376884422	0.2733668341708543
validation_Erlich_et_al	True	19	T	0.2663316582914573	0.2442211055276382
validation_Erlich_et_al	True	19	A	0.22110552763819097	0.257286432160804
validation_Erlich_et_al	True	19	C	0.21105527638190955	0.22512562814070353
validation_Erlich_et_al	True	19	GC	0.5125628140703518	0.4984924623115578
validation_Erlich_et_al	True	20	G	0.32160804020100503	0.27839195979899495
validation_Erlich_et_al	True	20	A	0.24623115577889448	0.24623115577889448
validation_Erlich_et_al	True	20	T	0.23115577889447236	0.24321608040201004
validation_Erlich_et_al	True	20	C	0.20100502512562815	0.2321608040201005
validation_Erlich_et_al	True	20	GC	0.5226130653266332	0.5105527638190955
validation_Erlich_et_al	True	21	A	0.2814070351758794	0.24221105527638193
validation_Erlich_et_al	True	21	C	0.2663316582914573	0.23517587939698492
validation_Erlich_et_al	True	21	G	0.24120603015075376	0.278391959798995
validation_Erlich_et_al	True	21	T	0.21105527638190955	0.2442211055276382
validation_Erlich_et_al	True	21	GC	0.507537688442211	0.5135678391959799
validation_Erlich_et_al	True	22	T	0.2663316582914573	0.24824120603015074
validation_Erlich_et_al	True	22	C	0.2613065326633166	0.26130653266331655
validation_Erlich_et_al	True	22	G	0.2562814070351759	0.2613065326633166
validation_Erlich_et_al	True	22	A	0.21608040201005024	0.22914572864321608
validation_Erlich_et_al	True	22	GC	0.5175879396984925	0.5226130653266331
validation_Erlich_et_al	True	23	G	0.271356783919598	0.23819095477386934
validation_Erlich_et_al	True	23	A	0.24623115577889448	0.23015075376884422
validation_Erlich_et_al	True	23	T	0.24623115577889448	0.257286432160804
validation_Erlich_et_al	True	23	C	0.23618090452261306	0.27437185929648245
validation_Erlich_et_al	True	23	GC	0.507537688442211	0.5125628140703518
validation_Erlich_et_al	True	24	C	0.3417085427135678	0.26934673366834166
validation_Erlich_et_al	True	24	T	0.2864321608040201	0.2633165829145729
validation_Erlich_et_al	True	24	G	0.21608040201005024	0.2412060301507538
validation_Erlich_et_al	True	24	A	0.15577889447236182	0.22613065326633164
validation_Erlich_et_al	True	24	GC	0.5577889447236181	0.5105527638190954
validation_Erlich_et_al	True	25	T	0.27638190954773867	0.2663316582914573
validation_Erlich_et_al	True	25	C	0.2663316582914573	0.26934673366834166
validation_Erlich_et_al	True	25	A	0.25125628140703515	0.2311557788944724
validation_Erlich_et_al	True	25	G	0.20603015075376885	0.23316582914572864
validation_Erlich_et_al	True	25	GC	0.4723618090452261	0.5025125628140703
validation_Erlich_et_al	True	26	A	0.2613065326633166	0.2321608040201005
validation_Erlich_et_al	True	26	G	0.2562814070351759	0.2371859296482412
validation_Erlich_et_al	True	26	C	0.24120603015075376	0.27537688442211056
validation_Erlich_et_al	True	26	T	0.24120603015075376	0.2552763819095477
validation_Erlich_et_al	True	26	GC	0.49748743718592964	0.5125628140703518
validation_Erlich_et_al	True	27	T	0.2814070351758794	0.24824120603015074
validation_Erlich_et_al	True	27	C	0.2613065326633166	0.25929648241206027
validation_Erlich_et_al	True	27	A	0.24120603015075376	0.24221105527638187
validation_Erlich_et_al	True	27	G	0.21608040201005024	0.25025125628140704
validation_Erlich_et_al	True	27	GC	0.47738693467336685	0.5095477386934674
validation_Erlich_et_al	True	28	G	0.2914572864321608	0.26231155778894466
validation_Erlich_et_al	True	28	C	0.2663316582914573	0.25728643216080405
validation_Erlich_et_al	True	28	A	0.25125628140703515	0.24321608040201004
validation_Erlich_et_al	True	28	T	0.19095477386934673	0.2371859296482412
validation_Erlich_et_al	True	28	GC	0.5577889447236181	0.5195979899497487
validation_Erlich_et_al	True	29	G	0.2814070351758794	0.25728643216080405
validation_Erlich_et_al	True	29	C	0.2613065326633166	0.26733668341708544
validation_Erlich_et_al	True	29	T	0.25125628140703515	0.23819095477386934
validation_Erlich_et_al	True	29	A	0.20603015075376885	0.2371859296482412
validation_Erlich_et_al	True	29	GC	0.542713567839196	0.5246231155778894
validation_Erlich_et_al	True	30	G	0.2663316582914573	0.2693467336683417
validation_Erlich_et_al	True	30	C	0.2562814070351759	0.26834170854271355
validation_Erlich_et_al	True	30	A	0.2562814070351759	0.23819095477386937
validation_Erlich_et_al	True	30	T	0.22110552763819097	0.2241206030150754
validation_Erlich_et_al	True	30	GC	0.5226130653266332	0.5376884422110553
validation_Erlich_et_al	True	31	C	0.2914572864321608	0.271356783919598
validation_Erlich_et_al	True	31	T	0.24623115577889448	0.23316582914572867
validation_Erlich_et_al	True	31	G	0.23115577889447236	0.2663316582914573
validation_Erlich_et_al	True	31	A	0.23115577889447236	0.22914572864321608
validation_Erlich_et_al	True	31	GC	0.5226130653266332	0.5376884422110553
validation_Erlich_et_al	True	32	G	0.27638190954773867	0.2663316582914573
validation_Erlich_et_al	True	32	C	0.2663316582914573	0.264321608040201
validation_Erlich_et_al	True	32	A	0.24623115577889448	0.24020100502512562
validation_Erlich_et_al	True	32	T	0.21105527638190955	0.22914572864321608
validation_Erlich_et_al	True	32	GC	0.5427135678391959	0.5306532663316583
validation_Erlich_et_al	True	33	C	0.2814070351758794	0.26130653266331655
validation_Erlich_et_al	True	33	G	0.27638190954773867	0.26532663316582916
validation_Erlich_et_al	True	33	T	0.23618090452261306	0.23115577889447234
validation_Erlich_et_al	True	33	A	0.20603015075376885	0.24221105527638193
validation_Erlich_et_al	True	33	GC	0.5577889447236181	0.5266331658291457
validation_Erlich_et_al	True	34	G	0.2814070351758794	0.25829145728643216
validation_Erlich_et_al	True	34	A	0.2613065326633166	0.25326633165829143
validation_Erlich_et_al	True	34	T	0.23115577889447236	0.23216080402010048
validation_Erlich_et_al	True	34	C	0.22613065326633167	0.2562814070351759
validation_Erlich_et_al	True	34	GC	0.507537688442211	0.5145728643216081
validation_Erlich_et_al	True	35	A	0.2663316582914573	0.24623115577889448
validation_Erlich_et_al	True	35	G	0.2613065326633166	0.25326633165829143
validation_Erlich_et_al	True	35	C	0.24120603015075376	0.2482412060301508
validation_Erlich_et_al	True	35	T	0.23115577889447236	0.2522613065326633
validation_Erlich_et_al	True	35	GC	0.5025125628140703	0.5015075376884421
validation_Erlich_et_al	True	36	A	0.2864321608040201	0.25728643216080405
validation_Erlich_et_al	True	36	C	0.2663316582914573	0.25226130653266327
validation_Erlich_et_al	True	36	T	0.25125628140703515	0.24522613065326632
validation_Erlich_et_al	True	36	G	0.19597989949748743	0.24522613065326632
validation_Erlich_et_al	True	36	GC	0.4623115577889447	0.4974874371859296
validation_Erlich_et_al	True	37	T	0.31155778894472363	0.25025125628140704
validation_Erlich_et_al	True	37	G	0.25125628140703515	0.22914572864321608
validation_Erlich_et_al	True	37	C	0.22613065326633167	0.26130653266331655
validation_Erlich_et_al	True	37	A	0.21105527638190955	0.2592964824120603
validation_Erlich_et_al	True	37	GC	0.4773869346733668	0.49045226130653263
validation_Erlich_et_al	True	38	C	0.3015075376884422	0.264321608040201
validation_Erlich_et_al	True	38	A	0.2613065326633166	0.2522613065326633
validation_Erlich_et_al	True	38	G	0.23618090452261306	0.22914572864321608
validation_Erlich_et_al	True	38	T	0.20100502512562815	0.2542713567839196
validation_Erlich_et_al	True	38	GC	0.5376884422110553	0.49346733668341713
validation_Erlich_et_al	True	39	A	0.271356783919598	0.2442211055276382
validation_Erlich_et_al	True	39	C	0.271356783919598	0.2673366834170854
validation_Erlich_et_al	True	39	T	0.2562814070351759	0.2482412060301508
validation_Erlich_et_al	True	39	G	0.20100502512562815	0.24020100502512562
validation_Erlich_et_al	True	39	GC	0.4723618090452262	0.507537688442211
validation_Erlich_et_al	True	40	G	0.2613065326633166	0.23819095477386934
validation_Erlich_et_al	True	40	C	0.2562814070351759	0.27638190954773867
validation_Erlich_et_al	True	40	T	0.25125628140703515	0.23618090452261303
validation_Erlich_et_al	True	40	A	0.23115577889447236	0.2492462311557789
validation_Erlich_et_al	True	40	GC	0.5175879396984925	0.5145728643216081
validation_Erlich_et_al	True	41	C	0.2814070351758794	0.2663316582914573
validation_Erlich_et_al	True	41	G	0.25125628140703515	0.24221105527638193
validation_Erlich_et_al	True	41	A	0.24623115577889448	0.24623115577889448
validation_Erlich_et_al	True	41	T	0.22110552763819097	0.24522613065326632
validation_Erlich_et_al	True	41	GC	0.5326633165829145	0.5085427135678392
validation_Erlich_et_al	True	42	C	0.271356783919598	0.2763819095477387
validation_Erlich_et_al	True	42	T	0.25125628140703515	0.23517587939698492
validation_Erlich_et_al	True	42	G	0.24120603015075376	0.2391959798994975
validation_Erlich_et_al	True	42	A	0.23618090452261306	0.2492462311557789
validation_Erlich_et_al	True	42	GC	0.5125628140703518	0.5155778894472361
validation_Erlich_et_al	True	43	G	0.2562814070351759	0.22914572864321608
validation_Erlich_et_al	True	43	C	0.25125628140703515	0.2814070351758794
validation_Erlich_et_al	True	43	A	0.24623115577889448	0.2552763819095477
validation_Erlich_et_al	True	43	T	0.24623115577889448	0.2341708542713568
validation_Erlich_et_al	True	43	GC	0.507537688442211	0.5105527638190954
validation_Erlich_et_al	True	44	C	0.32160804020100503	0.2804020100502512
validation_Erlich_et_al	True	44	A	0.2864321608040201	0.24522613065326632
validation_Erlich_et_al	True	44	T	0.20603015075376885	0.24623115577889446
validation_Erlich_et_al	True	44	G	0.18592964824120603	0.22814070351758792
validation_Erlich_et_al	True	44	GC	0.507537688442211	0.5085427135678392
validation_Erlich_et_al	True	45	C	0.2814070351758794	0.2693467336683417
validation_Erlich_et_al	True	45	A	0.2613065326633166	0.2442211055276382
validation_Erlich_et_al	True	45	T	0.24623115577889448	0.25326633165829143
validation_Erlich_et_al	True	45	G	0.21105527638190955	0.23316582914572867
validation_Erlich_et_al	True	45	GC	0.49246231155778897	0.5025125628140703
validation_Erlich_et_al	True	46	T	0.2814070351758794	0.2613065326633166
validation_Erlich_et_al	True	46	C	0.27638190954773867	0.26834170854271355
validation_Erlich_et_al	True	46	G	0.24623115577889448	0.23316582914572864
validation_Erlich_et_al	True	46	A	0.19597989949748743	0.2371859296482412
validation_Erlich_et_al	True	46	GC	0.5226130653266332	0.5015075376884421
validation_Erlich_et_al	True	47	T	0.2864321608040201	0.2582914572864322
validation_Erlich_et_al	True	47	G	0.2663316582914573	0.26532663316582916
validation_Erlich_et_al	True	47	A	0.23115577889447236	0.2221105527638191
validation_Erlich_et_al	True	47	C	0.21608040201005024	0.25427135678391954
validation_Erlich_et_al	True	47	GC	0.4824120603015075	0.5195979899497487
validation_Erlich_et_al	True	48	T	0.2864321608040201	0.27035175879396983
validation_Erlich_et_al	True	48	G	0.2562814070351759	0.2693467336683417
validation_Erlich_et_al	True	48	C	0.24623115577889448	0.24120603015075376
validation_Erlich_et_al	True	48	A	0.21105527638190955	0.2190954773869347
validation_Erlich_et_al	True	48	GC	0.5025125628140703	0.5105527638190954
validation_Erlich_et_al	True	49	G	0.34673366834170855	0.26733668341708544
validation_Erlich_et_al	True	49	C	0.25125628140703515	0.24723618090452262
validation_Erlich_et_al	True	49	A	0.21105527638190955	0.22814070351758792
validation_Erlich_et_al	True	49	T	0.19095477386934673	0.25728643216080405
validation_Erlich_et_al	True	49	GC	0.5979899497487438	0.5145728643216081
validation_Erlich_et_al	True	50	T	0.3065326633165829	0.2532663316582915
validation_Erlich_et_al	True	50	A	0.24623115577889448	0.2221105527638191
validation_Erlich_et_al	True	50	G	0.23115577889447236	0.264321608040201
validation_Erlich_et_al	True	50	C	0.21608040201005024	0.26030150753768844
validation_Erlich_et_al	True	50	GC	0.4472361809045226	0.5246231155778894
validation_Erlich_et_al	True	51	C	0.3065326633165829	0.2693467336683417
validation_Erlich_et_al	True	51	A	0.24120603015075376	0.22914572864321608
validation_Erlich_et_al	True	51	G	0.23618090452261306	0.25025125628140704
validation_Erlich_et_al	True	51	T	0.21608040201005024	0.25125628140703515
validation_Erlich_et_al	True	51	GC	0.542713567839196	0.5195979899497487
validation_Erlich_et_al	True	52	C	0.2814070351758794	0.27035175879396983
validation_Erlich_et_al	True	52	T	0.2663316582914573	0.2603015075376884
validation_Erlich_et_al	True	52	G	0.25125628140703515	0.2341708542713568
validation_Erlich_et_al	True	52	A	0.20100502512562815	0.23517587939698492
validation_Erlich_et_al	True	52	GC	0.5326633165829145	0.5045226130653266
validation_Erlich_et_al	True	53	C	0.2914572864321608	0.2773869346733668
validation_Erlich_et_al	True	53	T	0.27638190954773867	0.24221105527638193
validation_Erlich_et_al	True	53	A	0.24623115577889448	0.24623115577889446
validation_Erlich_et_al	True	53	G	0.18592964824120603	0.23417085427135675
validation_Erlich_et_al	True	53	GC	0.4773869346733668	0.5115577889447236
validation_Erlich_et_al	True	54	G	0.2663316582914573	0.24321608040201004
validation_Erlich_et_al	True	54	C	0.2562814070351759	0.2663316582914573
validation_Erlich_et_al	True	54	A	0.24120603015075376	0.24522613065326632
validation_Erlich_et_al	True	54	T	0.23618090452261306	0.24522613065326632
validation_Erlich_et_al	True	54	GC	0.5226130653266332	0.5095477386934674
validation_Erlich_et_al	True	55	A	0.3015075376884422	0.26030150753768844
validation_Erlich_et_al	True	55	C	0.25125628140703515	0.2582914572864322
validation_Erlich_et_al	True	55	G	0.23115577889447236	0.24120603015075376
validation_Erlich_et_al	True	55	T	0.21608040201005024	0.24020100502512562
validation_Erlich_et_al	True	55	GC	0.4824120603015075	0.4994974874371859
validation_Erlich_et_al	True	56	G	0.2814070351758794	0.25427135678391954
validation_Erlich_et_al	True	56	C	0.25125628140703515	0.25929648241206027
validation_Erlich_et_al	True	56	A	0.23618090452261306	0.25226130653266327
validation_Erlich_et_al	True	56	T	0.23115577889447236	0.2341708542713568
validation_Erlich_et_al	True	56	GC	0.5326633165829145	0.5135678391959799
validation_Erlich_et_al	True	57	A	0.27638190954773867	0.2552763819095477
validation_Erlich_et_al	True	57	G	0.24120603015075376	0.2522613065326633
validation_Erlich_et_al	True	57	C	0.24120603015075376	0.25125628140703515
validation_Erlich_et_al	True	57	T	0.24120603015075376	0.24120603015075376
validation_Erlich_et_al	True	57	GC	0.4824120603015075	0.5035175879396985
validation_Erlich_et_al	True	58	C	0.2964824120603015	0.25125628140703515
validation_Erlich_et_al	True	58	G	0.25125628140703515	0.26130653266331655
validation_Erlich_et_al	True	58	T	0.24623115577889448	0.2442211055276382
validation_Erlich_et_al	True	58	A	0.20603015075376885	0.24321608040201004
validation_Erlich_et_al	True	58	GC	0.5477386934673367	0.5125628140703518
validation_Erlich_et_al	True	59	T	0.271356783919598	0.24221105527638193
validation_Erlich_et_al	True	59	G	0.2562814070351759	0.25829145728643216
validation_Erlich_et_al	True	59	A	0.2562814070351759	0.24522613065326632
validation_Erlich_et_al	True	59	C	0.21608040201005024	0.2542713567839196
validation_Erlich_et_al	True	59	GC	0.4723618090452261	0.5125628140703518
validation_Erlich_et_al	True	60	G	0.27638190954773867	0.264321608040201
validation_Erlich_et_al	True	60	C	0.25125628140703515	0.24824120603015074
validation_Erlich_et_al	True	60	A	0.24120603015075376	0.23819095477386934
validation_Erlich_et_al	True	60	T	0.23115577889447236	0.2492462311557789
validation_Erlich_et_al	True	60	GC	0.5276381909547738	0.5125628140703518
validation_Erlich_et_al	True	61	G	0.2663316582914573	0.2763819095477387
validation_Erlich_et_al	True	61	C	0.2663316582914573	0.23316582914572864
validation_Erlich_et_al	True	61	A	0.24623115577889448	0.24020100502512562
validation_Erlich_et_al	True	61	T	0.22110552763819097	0.25025125628140704
validation_Erlich_et_al	True	61	GC	0.5326633165829145	0.5095477386934674
validation_Erlich_et_al	True	62	T	0.27638190954773867	0.24623115577889446
validation_Erlich_et_al	True	62	G	0.271356783919598	0.27638190954773867
validation_Erlich_et_al	True	62	A	0.24120603015075376	0.24020100502512562
validation_Erlich_et_al	True	62	C	0.21105527638190955	0.2371859296482412
validation_Erlich_et_al	True	62	GC	0.4824120603015075	0.5135678391959799
validation_Erlich_et_al	True	63	G	0.31155778894472363	0.27537688442211056
validation_Erlich_et_al	True	63	T	0.25125628140703515	0.25025125628140704
validation_Erlich_et_al	True	63	C	0.22110552763819097	0.2371859296482412
validation_Erlich_et_al	True	63	A	0.21608040201005024	0.2371859296482412
validation_Erlich_et_al	True	63	GC	0.5326633165829147	0.5125628140703518
validation_Erlich_et_al	True	64	G	0.2562814070351759	0.271356783919598
validation_Erlich_et_al	True	64	A	0.2562814070351759	0.23819095477386934
validation_Erlich_et_al	True	64	T	0.25125628140703515	0.257286432160804
validation_Erlich_et_al	True	64	C	0.23618090452261306	0.23316582914572867
validation_Erlich_et_al	True	64	GC	0.49246231155778897	0.5045226130653268
validation_Erlich_et_al	True	65	G	0.271356783919598	0.2633165829145728
validation_Erlich_et_al	True	65	C	0.25125628140703515	0.24623115577889446
validation_Erlich_et_al	True	65	T	0.25125628140703515	0.2633165829145728
validation_Erlich_et_al	True	65	A	0.22613065326633167	0.2271356783919598
validation_Erlich_et_al	True	65	GC	0.5226130653266332	0.5095477386934674
validation_Erlich_et_al	True	66	T	0.2562814070351759	0.264321608040201
validation_Erlich_et_al	True	66	A	0.25125628140703515	0.22814070351758792
validation_Erlich_et_al	True	66	C	0.24623115577889448	0.25326633165829143
validation_Erlich_et_al	True	66	G	0.24623115577889448	0.2542713567839196
validation_Erlich_et_al	True	66	GC	0.49246231155778897	0.5075376884422111
validation_Erlich_et_al	True	67	T	0.3065326633165829	0.25929648241206027
validation_Erlich_et_al	True	67	C	0.27638190954773867	0.25929648241206027
validation_Erlich_et_al	True	67	G	0.23115577889447236	0.2522613065326633
validation_Erlich_et_al	True	67	A	0.18592964824120603	0.22914572864321608
validation_Erlich_et_al	True	67	GC	0.507537688442211	0.5115577889447236
validation_Erlich_et_al	True	68	G	0.2663316582914573	0.24522613065326632
validation_Erlich_et_al	True	68	T	0.2562814070351759	0.2522613065326633
validation_Erlich_et_al	True	68	C	0.2562814070351759	0.264321608040201
validation_Erlich_et_al	True	68	A	0.22110552763819097	0.23819095477386934
validation_Erlich_et_al	True	68	GC	0.5226130653266332	0.5095477386934674
validation_Erlich_et_al	True	69	C	0.2663316582914573	0.2693467336683417
validation_Erlich_et_al	True	69	A	0.2613065326633166	0.24623115577889446
validation_Erlich_et_al	True	69	G	0.24623115577889448	0.23919597989949745
validation_Erlich_et_al	True	69	T	0.22613065326633167	0.24522613065326632
validation_Erlich_et_al	True	69	GC	0.5125628140703518	0.5085427135678391
validation_Erlich_et_al	True	70	C	0.27638190954773867	0.26733668341708544
validation_Erlich_et_al	True	70	A	0.271356783919598	0.2562814070351759
validation_Erlich_et_al	True	70	G	0.23618090452261306	0.2412060301507538
validation_Erlich_et_al	True	70	T	0.21608040201005024	0.23517587939698492
validation_Erlich_et_al	True	70	GC	0.5125628140703518	0.5085427135678392
validation_Erlich_et_al	True	71	A	0.2914572864321608	0.25326633165829143
validation_Erlich_et_al	True	71	C	0.271356783919598	0.2663316582914573
validation_Erlich_et_al	True	71	T	0.22110552763819097	0.24221105527638193
validation_Erlich_et_al	True	71	G	0.21608040201005024	0.23819095477386934
validation_Erlich_et_al	True	71	GC	0.48743718592964824	0.5045226130653265
validation_Erlich_et_al	True	72	C	0.2663316582914573	0.26130653266331655
validation_Erlich_et_al	True	72	T	0.2562814070351759	0.2391959798994975
validation_Erlich_et_al	True	72	G	0.24120603015075376	0.24221105527638187
validation_Erlich_et_al	True	72	A	0.23618090452261306	0.257286432160804
validation_Erlich_et_al	True	72	GC	0.507537688442211	0.5035175879396985
validation_Erlich_et_al	True	73	T	0.2914572864321608	0.2361809045226131
validation_Erlich_et_al	True	73	C	0.25125628140703515	0.2492462311557789
validation_Erlich_et_al	True	73	G	0.25125628140703515	0.2522613065326633
validation_Erlich_et_al	True	73	A	0.20603015075376885	0.2623115577889447
validation_Erlich_et_al	True	73	GC	0.5025125628140703	0.5015075376884421
validation_Erlich_et_al	True	74	A	0.2814070351758794	0.2502512562814071
validation_Erlich_et_al	True	74	G	0.2663316582914573	0.2613065326633166
validation_Erlich_et_al	True	74	C	0.24120603015075376	0.24020100502512562
validation_Erlich_et_al	True	74	T	0.21105527638190955	0.24824120603015074
validation_Erlich_et_al	True	74	GC	0.507537688442211	0.5015075376884421
validation_Erlich_et_al	True	75	A	0.2964824120603015	0.2522613065326634
validation_Erlich_et_al	True	75	G	0.2864321608040201	0.26231155778894466
validation_Erlich_et_al	True	75	C	0.21608040201005024	0.2341708542713568
validation_Erlich_et_al	True	75	T	0.20100502512562815	0.25125628140703515
validation_Erlich_et_al	True	75	GC	0.5025125628140703	0.49648241206030147
validation_Erlich_et_al	True	76	T	0.2814070351758794	0.24522613065326632
validation_Erlich_et_al	True	76	G	0.2613065326633166	0.26030150753768844
validation_Erlich_et_al	True	76	A	0.23115577889447236	0.25728643216080405
validation_Erlich_et_al	True	76	C	0.22613065326633167	0.2371859296482412
validation_Erlich_et_al	True	76	GC	0.48743718592964824	0.4974874371859296
validation_Erlich_et_al	True	77	T	0.271356783919598	0.2552763819095477
validation_Erlich_et_al	True	77	A	0.24623115577889448	0.25427135678391954
validation_Erlich_et_al	True	77	G	0.24623115577889448	0.25728643216080405
validation_Erlich_et_al	True	77	C	0.23618090452261306	0.23316582914572864
validation_Erlich_et_al	True	77	GC	0.4824120603015075	0.49045226130653263
validation_Erlich_et_al	True	78	C	0.2663316582914573	0.2361809045226131
validation_Erlich_et_al	True	78	T	0.2613065326633166	0.2733668341708543
validation_Erlich_et_al	True	78	G	0.24120603015075376	0.25025125628140704
validation_Erlich_et_al	True	78	A	0.23115577889447236	0.24020100502512562
validation_Erlich_et_al	True	78	GC	0.507537688442211	0.4864321608040201
validation_Erlich_et_al	True	79	A	0.2663316582914573	0.24020100502512562
validation_Erlich_et_al	True	79	T	0.2613065326633166	0.26532663316582916
validation_Erlich_et_al	True	79	G	0.25125628140703515	0.25226130653266327
validation_Erlich_et_al	True	79	C	0.22110552763819097	0.24221105527638193
validation_Erlich_et_al	True	79	GC	0.4723618090452261	0.49447236180904514
validation_Erlich_et_al	True	80	T	0.2914572864321608	0.2673366834170854
validation_Erlich_et_al	True	80	G	0.25125628140703515	0.2582914572864321
validation_Erlich_et_al	True	80	C	0.23115577889447236	0.24824120603015074
validation_Erlich_et_al	True	80	A	0.22613065326633167	0.22613065326633164
validation_Erlich_et_al	True	80	GC	0.4824120603015075	0.5065326633165829
validation_Erlich_et_al	True	81	G	0.271356783919598	0.2633165829145728
validation_Erlich_et_al	True	81	C	0.2562814070351759	0.25125628140703515
validation_Erlich_et_al	True	81	T	0.24120603015075376	0.2623115577889447
validation_Erlich_et_al	True	81	A	0.23115577889447236	0.22311557788944722
validation_Erlich_et_al	True	81	GC	0.5276381909547738	0.5145728643216081
validation_Erlich_et_al	True	82	T	0.2814070351758794	0.27236180904522617
validation_Erlich_et_al	True	82	G	0.27638190954773867	0.257286432160804
validation_Erlich_et_al	True	82	C	0.2663316582914573	0.26130653266331655
validation_Erlich_et_al	True	82	A	0.17587939698492464	0.2090452261306533
validation_Erlich_et_al	True	82	GC	0.5427135678391959	0.5185929648241207
validation_Erlich_et_al	True	83	C	0.2814070351758794	0.2613065326633166
validation_Erlich_et_al	True	83	G	0.2663316582914573	0.26030150753768844
validation_Erlich_et_al	True	83	T	0.23618090452261306	0.2633165829145728
validation_Erlich_et_al	True	83	A	0.21608040201005024	0.2150753768844221
validation_Erlich_et_al	True	83	GC	0.5477386934673367	0.521608040201005
validation_Erlich_et_al	True	84	T	0.31155778894472363	0.2592964824120603
validation_Erlich_et_al	True	84	C	0.271356783919598	0.2623115577889447
validation_Erlich_et_al	True	84	G	0.22110552763819097	0.2663316582914573
validation_Erlich_et_al	True	84	A	0.19597989949748743	0.21206030150753769
validation_Erlich_et_al	True	84	GC	0.49246231155778897	0.528643216080402
validation_Erlich_et_al	True	85	G	0.2663316582914573	0.257286432160804
validation_Erlich_et_al	True	85	A	0.2562814070351759	0.2371859296482412
validation_Erlich_et_al	True	85	T	0.24623115577889448	0.2492462311557789
validation_Erlich_et_al	True	85	C	0.23115577889447236	0.2562814070351759
validation_Erlich_et_al	True	85	GC	0.49748743718592964	0.5135678391959799
validation_Erlich_et_al	True	86	G	0.3015075376884422	0.25125628140703515
validation_Erlich_et_al	True	86	C	0.2613065326633166	0.24824120603015074
validation_Erlich_et_al	True	86	T	0.22110552763819097	0.2492462311557789
validation_Erlich_et_al	True	86	A	0.21608040201005024	0.2512562814070352
validation_Erlich_et_al	True	86	GC	0.5628140703517588	0.4994974874371859
validation_Erlich_et_al	True	87	A	0.3015075376884422	0.2522613065326633
validation_Erlich_et_al	True	87	C	0.23618090452261306	0.2562814070351759
validation_Erlich_et_al	True	87	G	0.23115577889447236	0.2562814070351759
validation_Erlich_et_al	True	87	T	0.23115577889447236	0.23517587939698492
validation_Erlich_et_al	True	87	GC	0.46733668341708545	0.5125628140703518
validation_Erlich_et_al	True	88	A	0.2864321608040201	0.25326633165829143
validation_Erlich_et_al	True	88	C	0.24120603015075376	0.25728643216080405
validation_Erlich_et_al	True	88	T	0.23618090452261306	0.23618090452261303
validation_Erlich_et_al	True	88	G	0.23618090452261306	0.25326633165829143
validation_Erlich_et_al	True	88	GC	0.4773869346733668	0.5105527638190954
validation_Erlich_et_al	True	89	C	0.31155778894472363	0.24824120603015074
validation_Erlich_et_al	True	89	G	0.24623115577889448	0.24824120603015074
validation_Erlich_et_al	True	89	T	0.24120603015075376	0.25125628140703515
validation_Erlich_et_al	True	89	A	0.20100502512562815	0.2522613065326633
validation_Erlich_et_al	True	89	GC	0.5577889447236182	0.49648241206030147
validation_Erlich_et_al	True	90	A	0.2613065326633166	0.2432160804020101
validation_Erlich_et_al	True	90	T	0.25125628140703515	0.2562814070351759
validation_Erlich_et_al	True	90	G	0.25125628140703515	0.2542713567839196
validation_Erlich_et_al	True	90	C	0.23618090452261306	0.24623115577889446
validation_Erlich_et_al	True	90	GC	0.48743718592964824	0.5005025125628141
validation_Erlich_et_al	True	91	T	0.2964824120603015	0.26030150753768844
validation_Erlich_et_al	True	91	G	0.27638190954773867	0.2562814070351759
validation_Erlich_et_al	True	91	C	0.21608040201005024	0.24824120603015074
validation_Erlich_et_al	True	91	A	0.21105527638190955	0.23517587939698492
validation_Erlich_et_al	True	91	GC	0.4924623115577889	0.5045226130653266
validation_Erlich_et_al	True	92	G	0.2613065326633166	0.26532663316582916
validation_Erlich_et_al	True	92	T	0.2562814070351759	0.257286432160804
validation_Erlich_et_al	True	92	A	0.2562814070351759	0.23517587939698492
validation_Erlich_et_al	True	92	C	0.22613065326633167	0.24221105527638193
validation_Erlich_et_al	True	92	GC	0.48743718592964824	0.5075376884422111
validation_Erlich_et_al	True	93	T	0.2562814070351759	0.264321608040201
validation_Erlich_et_al	True	93	C	0.25125628140703515	0.23819095477386934
validation_Erlich_et_al	True	93	A	0.24623115577889448	0.22311557788944728
validation_Erlich_et_al	True	93	G	0.24623115577889448	0.27437185929648245
validation_Erlich_et_al	True	93	GC	0.49748743718592964	0.5125628140703518
validation_Erlich_et_al	True	94	G	0.2914572864321608	0.2793969849246231
validation_Erlich_et_al	True	94	C	0.2814070351758794	0.24723618090452262
validation_Erlich_et_al	True	94	T	0.22613065326633167	0.24623115577889448
validation_Erlich_et_al	True	94	A	0.20100502512562815	0.2271356783919598
validation_Erlich_et_al	True	94	GC	0.5728643216080402	0.5266331658291458
validation_Erlich_et_al	True	95	G	0.2964824120603015	0.2814070351758794
validation_Erlich_et_al	True	95	T	0.2864321608040201	0.24824120603015074
validation_Erlich_et_al	True	95	C	0.21608040201005024	0.2492462311557789
validation_Erlich_et_al	True	95	A	0.20100502512562815	0.22110552763819097
validation_Erlich_et_al	True	95	GC	0.5125628140703518	0.5306532663316583
validation_Erlich_et_al	True	96	G	0.3015075376884422	0.2814070351758794
validation_Erlich_et_al	True	96	C	0.2613065326633166	0.2482412060301508
validation_Erlich_et_al	True	96	A	0.23115577889447236	0.22211055276381905
validation_Erlich_et_al	True	96	T	0.20603015075376885	0.2482412060301508
validation_Erlich_et_al	True	96	GC	0.5628140703517588	0.5296482412060302
validation_Erlich_et_al	True	97	G	0.271356783919598	0.2723618090452261
validation_Erlich_et_al	True	97	T	0.2663316582914573	0.2613065326633166
validation_Erlich_et_al	True	97	C	0.23618090452261306	0.24321608040201004
validation_Erlich_et_al	True	97	A	0.22613065326633167	0.22311557788944722
validation_Erlich_et_al	True	97	GC	0.507537688442211	0.5155778894472361
validation_Erlich_et_al	True	98	T	0.2562814070351759	0.2482412060301508
validation_Erlich_et_al	True	98	A	0.25125628140703515	0.23618090452261303
validation_Erlich_et_al	True	98	C	0.24623115577889448	0.24623115577889446
validation_Erlich_et_al	True	98	G	0.24623115577889448	0.2693467336683417
validation_Erlich_et_al	True	98	GC	0.49246231155778897	0.5155778894472361
validation_Erlich_et_al	True	99	T	0.2914572864321608	0.25728643216080405
validation_Erlich_et_al	True	99	C	0.2562814070351759	0.24321608040201004
validation_Erlich_et_al	True	99	G	0.24623115577889448	0.264321608040201
validation_Erlich_et_al	True	99	A	0.20603015075376885	0.23517587939698492
validation_Erlich_et_al	True	99	GC	0.5025125628140703	0.507537688442211
validation_Erlich_et_al	True	100	G	0.2814070351758794	0.27035175879396983
validation_Erlich_et_al	True	100	A	0.2663316582914573	0.22814070351758792
validation_Erlich_et_al	True	100	C	0.23115577889447236	0.2562814070351759
validation_Erlich_et_al	True	100	T	0.22110552763819097	0.24522613065326632
validation_Erlich_et_al	True	100	GC	0.5125628140703518	0.5266331658291457
validation_Erlich_et_al	True	101	G	0.27638190954773867	0.2894472361809045
validation_Erlich_et_al	True	101	T	0.25125628140703515	0.22713567839195975
validation_Erlich_et_al	True	101	C	0.24623115577889448	0.27135678391959794
validation_Erlich_et_al	True	101	A	0.22613065326633167	0.21206030150753769
validation_Erlich_et_al	True	101	GC	0.5226130653266332	0.5608040201005025
validation_Erlich_et_al	True	102	C	0.3015075376884422	0.27135678391959794
validation_Erlich_et_al	True	102	G	0.3015075376884422	0.29949748743718596
validation_Erlich_et_al	True	102	T	0.20603015075376885	0.21306532663316582
validation_Erlich_et_al	True	102	A	0.19095477386934673	0.21608040201005024
validation_Erlich_et_al	True	102	GC	0.6030150753768844	0.5708542713567839
validation_Erlich_et_al	True	103	G	0.3417085427135678	0.30854271356783924
validation_Erlich_et_al	True	103	C	0.32160804020100503	0.28241206030150756
validation_Erlich_et_al	True	103	A	0.1708542713567839	0.20301507537688446
validation_Erlich_et_al	True	103	T	0.1658291457286432	0.20603015075376882
validation_Erlich_et_al	True	103	GC	0.6633165829145728	0.5909547738693467
validation_Erlich_et_al	True	104	G	0.2964824120603015	0.3155778894472362
validation_Erlich_et_al	True	104	C	0.2562814070351759	0.3035175879396985
validation_Erlich_et_al	True	104	A	0.22613065326633167	0.19095477386934673
validation_Erlich_et_al	True	104	T	0.22110552763819097	0.1899497487437186
validation_Erlich_et_al	True	104	GC	0.5527638190954773	0.6190954773869347
validation_Erlich_et_al	True	105	G	0.32663316582914576	0.3266331658291457
validation_Erlich_et_al	True	105	C	0.2864321608040201	0.3276381909547739
validation_Erlich_et_al	True	105	A	0.20100502512562815	0.17688442211055277
validation_Erlich_et_al	True	105	T	0.18592964824120603	0.16884422110552766
validation_Erlich_et_al	True	105	GC	0.6130653266331658	0.6542713567839196
validation_Erlich_et_al	True	106	C	0.35175879396984927	0.3291457286432161
validation_Erlich_et_al	True	106	G	0.31155778894472363	0.3228643216080402
validation_Erlich_et_al	True	106	T	0.1708542713567839	0.16959798994974876
validation_Erlich_et_al	True	106	A	0.1658291457286432	0.17839195979899497
validation_Erlich_et_al	True	106	GC	0.6633165829145728	0.6520100502512562
validation_Erlich_et_al	True	107	C	0.4221105527638191	0.3534338358458962
validation_Erlich_et_al	True	107	G	0.35678391959798994	0.3316582914572864
validation_Erlich_et_al	True	107	A	0.12060301507537688	0.1624790619765494
validation_Erlich_et_al	True	107	T	0.10050251256281408	0.152428810720268
validation_Erlich_et_al	True	107	GC	0.778894472361809	0.6850921273031826
validation_Erlich_et_al_internalrepeat	False	0	A	0.25480572597137013	0.2505794137695978
validation_Erlich_et_al_internalrepeat	False	0	T	0.25265848670756647	0.2503749147920927
validation_Erlich_et_al_internalrepeat	False	0	G	0.24959100204498977	0.25122699386503067
validation_Erlich_et_al_internalrepeat	False	0	C	0.24294478527607363	0.2478186775732788
validation_Erlich_et_al_internalrepeat	False	0	GC	0.4925357873210634	0.4990456714383094
validation_Erlich_et_al_internalrepeat	False	1	A	0.2574642126789366	0.250920245398773
validation_Erlich_et_al_internalrepeat	False	1	T	0.24775051124744377	0.24964212678936604
validation_Erlich_et_al_internalrepeat	False	1	C	0.24754601226993864	0.24711145194274028
validation_Erlich_et_al_internalrepeat	False	1	G	0.24723926380368097	0.25232617586912065
validation_Erlich_et_al_internalrepeat	False	1	GC	0.4947852760736196	0.4994376278118609
validation_Erlich_et_al_internalrepeat	False	2	G	0.25685071574642127	0.25153374233128833
validation_Erlich_et_al_internalrepeat	False	2	C	0.25296523517382413	0.24736196319018405
validation_Erlich_et_al_internalrepeat	False	2	T	0.25071574642126787	0.2501431492842536
validation_Erlich_et_al_internalrepeat	False	2	A	0.2394683026584867	0.25096114519427404
validation_Erlich_et_al_internalrepeat	False	2	GC	0.5098159509202453	0.49889570552147233
validation_Erlich_et_al_internalrepeat	False	3	G	0.2556237218813906	0.24997955010224948
validation_Erlich_et_al_internalrepeat	False	3	A	0.2519427402862986	0.2510020449897751
validation_Erlich_et_al_internalrepeat	False	3	T	0.2474437627811861	0.24993865030674844
validation_Erlich_et_al_internalrepeat	False	3	C	0.24498977505112474	0.24907975460122697
validation_Erlich_et_al_internalrepeat	False	3	GC	0.5006134969325153	0.4990593047034765
validation_Erlich_et_al_internalrepeat	False	4	T	0.25214723926380367	0.249038854805726
validation_Erlich_et_al_internalrepeat	False	4	A	0.25112474437627813	0.24952965235173824
validation_Erlich_et_al_internalrepeat	False	4	C	0.2483640081799591	0.2505930470347648
validation_Erlich_et_al_internalrepeat	False	4	G	0.2483640081799591	0.2508384458077709
validation_Erlich_et_al_internalrepeat	False	4	GC	0.4967280163599182	0.5014314928425357
validation_Erlich_et_al_internalrepeat	False	5	A	0.25501022494887526	0.2506748466257669
validation_Erlich_et_al_internalrepeat	False	5	T	0.2516359918200409	0.2489161554192229
validation_Erlich_et_al_internalrepeat	False	5	C	0.25153374233128833	0.2513292433537832
validation_Erlich_et_al_internalrepeat	False	5	G	0.2418200408997955	0.24907975460122697
validation_Erlich_et_al_internalrepeat	False	5	GC	0.4933537832310838	0.5004089979550101
validation_Erlich_et_al_internalrepeat	False	6	C	0.2551124744376278	0.25247443762781185
validation_Erlich_et_al_internalrepeat	False	6	G	0.25153374233128833	0.24862985685071576
validation_Erlich_et_al_internalrepeat	False	6	A	0.25010224948875254	0.2501635991820041
validation_Erlich_et_al_internalrepeat	False	6	T	0.2432515337423313	0.2487321063394683
validation_Erlich_et_al_internalrepeat	False	6	GC	0.5066462167689161	0.5011042944785277
validation_Erlich_et_al_internalrepeat	False	7	C	0.25664621676891614	0.25337423312883434
validation_Erlich_et_al_internalrepeat	False	7	T	0.25010224948875254	0.24824130879345602
validation_Erlich_et_al_internalrepeat	False	7	G	0.24805725971370143	0.24813905930470348
validation_Erlich_et_al_internalrepeat	False	7	A	0.24519427402862987	0.2502453987730061
validation_Erlich_et_al_internalrepeat	False	7	GC	0.5047034764826176	0.5015132924335378
validation_Erlich_et_al_internalrepeat	False	8	G	0.25337423312883434	0.25065439672801637
validation_Erlich_et_al_internalrepeat	False	8	C	0.25071574642126787	0.253640081799591
validation_Erlich_et_al_internalrepeat	False	8	A	0.24938650306748467	0.2490593047034765
validation_Erlich_et_al_internalrepeat	False	8	T	0.2465235173824131	0.24664621676891615
validation_Erlich_et_al_internalrepeat	False	8	GC	0.5040899795501022	0.5042944785276073
validation_Erlich_et_al_internalrepeat	False	9	C	0.2528629856850716	0.2523312883435583
validation_Erlich_et_al_internalrepeat	False	9	A	0.25153374233128833	0.25071574642126787
validation_Erlich_et_al_internalrepeat	False	9	T	0.24969325153374233	0.24775051124744377
validation_Erlich_et_al_internalrepeat	False	9	G	0.24591002044989774	0.24920245398773005
validation_Erlich_et_al_internalrepeat	False	9	GC	0.49877300613496933	0.5015337423312883
validation_Erlich_et_al_internalrepeat	False	10	G	0.25439672801635993	0.2498364008179959
validation_Erlich_et_al_internalrepeat	False	10	C	0.2528629856850716	0.25116564417177917
validation_Erlich_et_al_internalrepeat	False	10	A	0.249079754601227	0.25118609406952963
validation_Erlich_et_al_internalrepeat	False	10	T	0.2436605316973415	0.24781186094069527
validation_Erlich_et_al_internalrepeat	False	10	GC	0.5072597137014315	0.5010020449897751
validation_Erlich_et_al_internalrepeat	False	11	A	0.2583844580777096	0.25179959100204496
validation_Erlich_et_al_internalrepeat	False	11	T	0.24877300613496933	0.2491002044989775
validation_Erlich_et_al_internalrepeat	False	11	C	0.2485685071574642	0.2501431492842536
validation_Erlich_et_al_internalrepeat	False	11	G	0.24427402862985684	0.24895705521472392
validation_Erlich_et_al_internalrepeat	False	11	GC	0.49284253578732107	0.4991002044989775
validation_Erlich_et_al_internalrepeat	False	12	G	0.25122699386503067	0.24817995910020446
validation_Erlich_et_al_internalrepeat	False	12	C	0.25081799591002046	0.2488548057259714
validation_Erlich_et_al_internalrepeat	False	12	T	0.2504089979550102	0.2516359918200409
validation_Erlich_et_al_internalrepeat	False	12	A	0.24754601226993864	0.2513292433537832
validation_Erlich_et_al_internalrepeat	False	12	GC	0.5020449897750512	0.4970347648261758
validation_Erlich_et_al_internalrepeat	False	13	T	0.25296523517382413	0.25347648261758693
validation_Erlich_et_al_internalrepeat	False	13	A	0.25245398773006134	0.2504089979550102
validation_Erlich_et_al_internalrepeat	False	13	G	0.24897750511247443	0.24773006134969325
validation_Erlich_et_al_internalrepeat	False	13	C	0.24560327198364007	0.24838445807770962
validation_Erlich_et_al_internalrepeat	False	13	GC	0.4945807770961145	0.4961145194274029
validation_Erlich_et_al_internalrepeat	False	14	T	0.2623721881390593	0.25339468302658485
validation_Erlich_et_al_internalrepeat	False	14	A	0.24918200408997954	0.2502044989775051
validation_Erlich_et_al_internalrepeat	False	14	C	0.24642126789366053	0.24736196319018405
validation_Erlich_et_al_internalrepeat	False	14	G	0.2420245398773006	0.249038854805726
validation_Erlich_et_al_internalrepeat	False	14	GC	0.48844580777096114	0.49640081799590996
validation_Erlich_et_al_internalrepeat	False	15	T	0.2528629856850716	0.2536400817995911
validation_Erlich_et_al_internalrepeat	False	15	G	0.25214723926380367	0.2486912065439673
validation_Erlich_et_al_internalrepeat	False	15	C	0.2505112474437628	0.24777096114519429
validation_Erlich_et_al_internalrepeat	False	15	A	0.24447852760736197	0.24989775051124746
validation_Erlich_et_al_internalrepeat	False	15	GC	0.5026584867075665	0.49646216768916157
validation_Erlich_et_al_internalrepeat	False	16	A	0.25736196319018406	0.24844580777096117
validation_Erlich_et_al_internalrepeat	False	16	G	0.25081799591002046	0.24922290388548057
validation_Erlich_et_al_internalrepeat	False	16	T	0.2483640081799591	0.2534355828220859
validation_Erlich_et_al_internalrepeat	False	16	C	0.2434560327198364	0.2488957055214724
validation_Erlich_et_al_internalrepeat	False	16	GC	0.49427402862985687	0.498118609406953
validation_Erlich_et_al_internalrepeat	False	17	C	0.2528629856850716	0.24885480572597135
validation_Erlich_et_al_internalrepeat	False	17	T	0.2516359918200409	0.2514110429447853
validation_Erlich_et_al_internalrepeat	False	17	G	0.24948875255623723	0.25063394683026585
validation_Erlich_et_al_internalrepeat	False	17	A	0.2460122699386503	0.24910020449897755
validation_Erlich_et_al_internalrepeat	False	17	GC	0.5023517382413089	0.49948875255623726
validation_Erlich_et_al_internalrepeat	False	18	T	0.2519427402862986	0.2507361963190184
validation_Erlich_et_al_internalrepeat	False	18	G	0.2516359918200409	0.24979550102249487
validation_Erlich_et_al_internalrepeat	False	18	C	0.25122699386503067	0.24813905930470348
validation_Erlich_et_al_internalrepeat	False	18	A	0.24519427402862987	0.2513292433537832
validation_Erlich_et_al_internalrepeat	False	18	GC	0.5028629856850716	0.4979345603271984
validation_Erlich_et_al_internalrepeat	False	19	A	0.25245398773006134	0.24952965235173824
validation_Erlich_et_al_internalrepeat	False	19	T	0.25224948875255626	0.2520040899795501
validation_Erlich_et_al_internalrepeat	False	19	G	0.249079754601227	0.24844580777096117
validation_Erlich_et_al_internalrepeat	False	19	C	0.24621676891615543	0.2500204498977505
validation_Erlich_et_al_internalrepeat	False	19	GC	0.4952965235173824	0.4984662576687116
validation_Erlich_et_al_internalrepeat	False	20	A	0.2556237218813906	0.2510429447852761
validation_Erlich_et_al_internalrepeat	False	20	T	0.24948875255623723	0.2516359918200409
validation_Erlich_et_al_internalrepeat	False	20	G	0.24795501022494887	0.24817995910020452
validation_Erlich_et_al_internalrepeat	False	20	C	0.2469325153374233	0.24914110429447853
validation_Erlich_et_al_internalrepeat	False	20	GC	0.49488752556237214	0.497321063394683
validation_Erlich_et_al_internalrepeat	False	21	T	0.2547034764826176	0.25202453987730067
validation_Erlich_et_al_internalrepeat	False	21	C	0.2528629856850716	0.24803680981595094
validation_Erlich_et_al_internalrepeat	False	21	A	0.2483640081799591	0.25300613496932517
validation_Erlich_et_al_internalrepeat	False	21	G	0.24406952965235174	0.24693251533742333
validation_Erlich_et_al_internalrepeat	False	21	GC	0.49693251533742333	0.4949693251533742
validation_Erlich_et_al_internalrepeat	False	22	A	0.25357873210633947	0.2506748466257669
validation_Erlich_et_al_internalrepeat	False	22	T	0.2497955010224949	0.2517791411042945
validation_Erlich_et_al_internalrepeat	False	22	C	0.24846625766871167	0.24934560327198363
validation_Erlich_et_al_internalrepeat	False	22	G	0.248159509202454	0.24820040899795498
validation_Erlich_et_al_internalrepeat	False	22	GC	0.49662576687116566	0.49754601226993866
validation_Erlich_et_al_internalrepeat	False	23	A	0.25501022494887526	0.2478527607361963
validation_Erlich_et_al_internalrepeat	False	23	T	0.25388548057259713	0.25431492842535786
validation_Erlich_et_al_internalrepeat	False	23	C	0.24570552147239264	0.24975460122699386
validation_Erlich_et_al_internalrepeat	False	23	G	0.24539877300613497	0.24807770961145198
validation_Erlich_et_al_internalrepeat	False	23	GC	0.4911042944785276	0.4978323108384458
validation_Erlich_et_al_internalrepeat	False	24	G	0.25541922290388547	0.24914110429447853
validation_Erlich_et_al_internalrepeat	False	24	C	0.252760736196319	0.24862985685071576
validation_Erlich_et_al_internalrepeat	False	24	T	0.25102249488752554	0.2540490797546012
validation_Erlich_et_al_internalrepeat	False	24	A	0.24079754601226994	0.24817995910020452
validation_Erlich_et_al_internalrepeat	False	24	GC	0.5081799591002045	0.4977709611451943
validation_Erlich_et_al_internalrepeat	False	25	T	0.2621676891615542	0.2541922290388548
validation_Erlich_et_al_internalrepeat	False	25	C	0.24897750511247443	0.2493251533742331
validation_Erlich_et_al_internalrepeat	False	25	G	0.24734151329243353	0.24850715746421267
validation_Erlich_et_al_internalrepeat	False	25	A	0.24151329243353784	0.24797546012269941
validation_Erlich_et_al_internalrepeat	False	25	GC	0.496319018404908	0.4978323108384458
validation_Erlich_et_al_internalrepeat	False	26	T	0.25337423312883434	0.252760736196319
validation_Erlich_et_al_internalrepeat	False	26	A	0.25	0.2486912065439673
validation_Erlich_et_al_internalrepeat	False	26	G	0.24938650306748467	0.2495910020449898
validation_Erlich_et_al_internalrepeat	False	26	C	0.24723926380368097	0.24895705521472392
validation_Erlich_et_al_internalrepeat	False	26	GC	0.49662576687116566	0.4985480572597137
validation_Erlich_et_al_internalrepeat	False	27	A	0.25255623721881393	0.2505521472392638
validation_Erlich_et_al_internalrepeat	False	27	C	0.2519427402862986	0.2500613496932515
validation_Erlich_et_al_internalrepeat	False	27	T	0.2505112474437628	0.2510633946830266
validation_Erlich_et_al_internalrepeat	False	27	G	0.24498977505112474	0.2483231083844581
validation_Erlich_et_al_internalrepeat	False	27	GC	0.49693251533742333	0.4983844580777096
validation_Erlich_et_al_internalrepeat	False	28	A	0.25858895705521473	0.2537627811860941
validation_Erlich_et_al_internalrepeat	False	28	G	0.25081799591002046	0.24627811860940696
validation_Erlich_et_al_internalrepeat	False	28	T	0.2467280163599182	0.24838445807770962
validation_Erlich_et_al_internalrepeat	False	28	C	0.24386503067484663	0.25157464212678937
validation_Erlich_et_al_internalrepeat	False	28	GC	0.49468302658486707	0.49785276073619633
validation_Erlich_et_al_internalrepeat	False	29	C	0.25828220858895706	0.2519222903885481
validation_Erlich_et_al_internalrepeat	False	29	A	0.25010224948875254	0.2533537832310839
validation_Erlich_et_al_internalrepeat	False	29	G	0.249079754601227	0.24719836400818
validation_Erlich_et_al_internalrepeat	False	29	T	0.2425357873210634	0.24752556237218815
validation_Erlich_et_al_internalrepeat	False	29	GC	0.507361963190184	0.49912065439672804
validation_Erlich_et_al_internalrepeat	False	30	A	0.25756646216768914	0.2536605316973415
validation_Erlich_et_al_internalrepeat	False	30	C	0.2565439672801636	0.25038854805725974
validation_Erlich_et_al_internalrepeat	False	30	T	0.24877300613496933	0.24768916155419224
validation_Erlich_et_al_internalrepeat	False	30	G	0.2371165644171779	0.24826175869120654
validation_Erlich_et_al_internalrepeat	False	30	GC	0.4936605316973415	0.4986503067484662
validation_Erlich_et_al_internalrepeat	False	31	G	0.25398773006134967	0.24889570552147236
validation_Erlich_et_al_internalrepeat	False	31	T	0.249079754601227	0.2472597137014315
validation_Erlich_et_al_internalrepeat	False	31	C	0.24897750511247443	0.25271983640081797
validation_Erlich_et_al_internalrepeat	False	31	A	0.24795501022494887	0.25112474437627813
validation_Erlich_et_al_internalrepeat	False	31	GC	0.5029652351738241	0.5016155419222904
validation_Erlich_et_al_internalrepeat	False	32	A	0.25408997955010226	0.25210633946830263
validation_Erlich_et_al_internalrepeat	False	32	T	0.2513292433537832	0.2506748466257669
validation_Erlich_et_al_internalrepeat	False	32	G	0.25030674846625767	0.24693251533742328
validation_Erlich_et_al_internalrepeat	False	32	C	0.24427402862985684	0.25028629856850715
validation_Erlich_et_al_internalrepeat	False	32	GC	0.4945807770961145	0.4972188139059305
validation_Erlich_et_al_internalrepeat	False	33	C	0.25552147239263806	0.2509406952965235
validation_Erlich_et_al_internalrepeat	False	33	G	0.25398773006134967	0.2486707566462168
validation_Erlich_et_al_internalrepeat	False	33	A	0.24591002044989774	0.2490593047034765
validation_Erlich_et_al_internalrepeat	False	33	T	0.24458077709611453	0.2513292433537832
validation_Erlich_et_al_internalrepeat	False	33	GC	0.5095092024539878	0.49961145194274026
validation_Erlich_et_al_internalrepeat	False	34	T	0.25961145194274027	0.25263803680981595
validation_Erlich_et_al_internalrepeat	False	34	A	0.25501022494887526	0.24762781186094068
validation_Erlich_et_al_internalrepeat	False	34	C	0.24611451942740287	0.2502249488752556
validation_Erlich_et_al_internalrepeat	False	34	G	0.2392638036809816	0.24950920245398772
validation_Erlich_et_al_internalrepeat	False	34	GC	0.48537832310838447	0.49973415132924337
validation_Erlich_et_al_internalrepeat	False	35	C	0.2598159509202454	0.25210633946830263
validation_Erlich_et_al_internalrepeat	False	35	T	0.25204498977505113	0.25132924335378326
validation_Erlich_et_al_internalrepeat	False	35	G	0.2458077709611452	0.2496319018404908
validation_Erlich_et_al_internalrepeat	False	35	A	0.24233128834355827	0.24693251533742328
validation_Erlich_et_al_internalrepeat	False	35	GC	0.5056237218813906	0.5017382413087935
validation_Erlich_et_al_internalrepeat	False	36	G	0.2581799591002045	0.24828220858895705
validation_Erlich_et_al_internalrepeat	False	36	T	0.2556237218813906	0.253558282208589
validation_Erlich_et_al_internalrepeat	False	36	C	0.24539877300613497	0.24971370143149282
validation_Erlich_et_al_internalrepeat	False	36	A	0.24079754601226994	0.24844580777096112
validation_Erlich_et_al_internalrepeat	False	36	GC	0.5035787321063395	0.4979959100204499
validation_Erlich_et_al_internalrepeat	False	37	C	0.253680981595092	0.2508997955010225
validation_Erlich_et_al_internalrepeat	False	37	G	0.250920245398773	0.24858895705521475
validation_Erlich_et_al_internalrepeat	False	37	A	0.25061349693251533	0.24721881390593045
validation_Erlich_et_al_internalrepeat	False	37	T	0.24478527607361963	0.25329243353783226
validation_Erlich_et_al_internalrepeat	False	37	GC	0.504601226993865	0.49948875255623726
validation_Erlich_et_al_internalrepeat	False	38	T	0.25572597137014313	0.2537832310838446
validation_Erlich_et_al_internalrepeat	False	38	A	0.25347648261758693	0.2484662576687117
validation_Erlich_et_al_internalrepeat	False	38	G	0.24723926380368097	0.24899795501022495
validation_Erlich_et_al_internalrepeat	False	38	C	0.24355828220858897	0.2487525562372188
validation_Erlich_et_al_internalrepeat	False	38	GC	0.49079754601226994	0.49775051124744374
validation_Erlich_et_al_internalrepeat	False	39	T	0.25828220858895706	0.2516564417177914
validation_Erlich_et_al_internalrepeat	False	39	C	0.25204498977505113	0.2501840490797546
validation_Erlich_et_al_internalrepeat	False	39	A	0.24887525562372187	0.25081799591002046
validation_Erlich_et_al_internalrepeat	False	39	G	0.24079754601226994	0.24734151329243353
validation_Erlich_et_al_internalrepeat	False	39	GC	0.49284253578732107	0.4975255623721881
validation_Erlich_et_al_internalrepeat	False	40	T	0.25449897750511247	0.2510633946830266
validation_Erlich_et_al_internalrepeat	False	40	C	0.249079754601227	0.24965235173824132
validation_Erlich_et_al_internalrepeat	False	40	A	0.2485685071574642	0.25190184049079756
validation_Erlich_et_al_internalrepeat	False	40	G	0.24785276073619633	0.24738241308793457
validation_Erlich_et_al_internalrepeat	False	40	GC	0.49693251533742333	0.4970347648261758
validation_Erlich_et_al_internalrepeat	False	41	A	0.25255623721881393	0.2511860940695297
validation_Erlich_et_al_internalrepeat	False	41	C	0.25255623721881393	0.25137014314928424
validation_Erlich_et_al_internalrepeat	False	41	G	0.24989775051124744	0.24762781186094068
validation_Erlich_et_al_internalrepeat	False	41	T	0.24498977505112474	0.2498159509202454
validation_Erlich_et_al_internalrepeat	False	41	GC	0.5024539877300613	0.4989979550102249
validation_Erlich_et_al_internalrepeat	False	42	A	0.2560327198364008	0.2515950920245399
validation_Erlich_et_al_internalrepeat	False	42	G	0.25112474437627813	0.24944785276073622
validation_Erlich_et_al_internalrepeat	False	42	C	0.25102249488752554	0.25139059304703476
validation_Erlich_et_al_internalrepeat	False	42	T	0.2418200408997955	0.24756646216768913
validation_Erlich_et_al_internalrepeat	False	42	GC	0.5021472392638037	0.5008384458077708
validation_Erlich_et_al_internalrepeat	False	43	C	0.25214723926380367	0.25120654396728015
validation_Erlich_et_al_internalrepeat	False	43	A	0.24989775051124744	0.2533537832310839
validation_Erlich_et_al_internalrepeat	False	43	T	0.24948875255623723	0.24568507157464214
validation_Erlich_et_al_internalrepeat	False	43	G	0.24846625766871167	0.24975460122699386
validation_Erlich_et_al_internalrepeat	False	43	GC	0.5006134969325153	0.500961145194274
validation_Erlich_et_al_internalrepeat	False	44	C	0.25214723926380367	0.2515132924335378
validation_Erlich_et_al_internalrepeat	False	44	A	0.250920245398773	0.25179959100204496
validation_Erlich_et_al_internalrepeat	False	44	G	0.24989775051124744	0.25006134969325156
validation_Erlich_et_al_internalrepeat	False	44	T	0.24703476482617587	0.24662576687116564
validation_Erlich_et_al_internalrepeat	False	44	GC	0.5020449897750511	0.5015746421267894
validation_Erlich_et_al_internalrepeat	False	45	A	0.25736196319018406	0.24944785276073617
validation_Erlich_et_al_internalrepeat	False	45	G	0.24938650306748467	0.2508997955010225
validation_Erlich_et_al_internalrepeat	False	45	C	0.248159509202454	0.251840490797546
validation_Erlich_et_al_internalrepeat	False	45	T	0.2450920245398773	0.24781186094069532
validation_Erlich_et_al_internalrepeat	False	45	GC	0.49754601226993866	0.5027402862985685
validation_Erlich_et_al_internalrepeat	False	46	C	0.25408997955010226	0.2519222903885481
validation_Erlich_et_al_internalrepeat	False	46	G	0.2514314928425358	0.2501431492842536
validation_Erlich_et_al_internalrepeat	False	46	T	0.24969325153374233	0.24695296523517385
validation_Erlich_et_al_internalrepeat	False	46	A	0.24478527607361963	0.25098159509202456
validation_Erlich_et_al_internalrepeat	False	46	GC	0.505521472392638	0.5020654396728016
validation_Erlich_et_al_internalrepeat	False	47	G	0.25531697341513293	0.2508179959100204
validation_Erlich_et_al_internalrepeat	False	47	C	0.25265848670756647	0.2510838445807771
validation_Erlich_et_al_internalrepeat	False	47	T	0.24775051124744377	0.24721881390593045
validation_Erlich_et_al_internalrepeat	False	47	A	0.24427402862985684	0.25087934560327196
validation_Erlich_et_al_internalrepeat	False	47	GC	0.5079754601226993	0.5019018404907976
validation_Erlich_et_al_internalrepeat	False	48	A	0.25756646216768914	0.24891615541922288
validation_Erlich_et_al_internalrepeat	False	48	C	0.25255623721881393	0.24987730061349694
validation_Erlich_et_al_internalrepeat	False	48	T	0.24519427402862987	0.24871165644171783
validation_Erlich_et_al_internalrepeat	False	48	G	0.24468302658486707	0.2524948875255624
validation_Erlich_et_al_internalrepeat	False	48	GC	0.497239263803681	0.5023721881390593
validation_Erlich_et_al_internalrepeat	False	49	G	0.2532719836400818	0.2514723926380368
validation_Erlich_et_al_internalrepeat	False	49	A	0.2504089979550102	0.25051124744376274
validation_Erlich_et_al_internalrepeat	False	49	T	0.2483640081799591	0.24862985685071576
validation_Erlich_et_al_internalrepeat	False	49	C	0.24795501022494887	0.24938650306748472
validation_Erlich_et_al_internalrepeat	False	49	GC	0.5012269938650307	0.5008588957055216
validation_Erlich_et_al_internalrepeat	False	50	G	0.25777096114519427	0.24985685071574643
validation_Erlich_et_al_internalrepeat	False	50	T	0.25255623721881393	0.250081799591002
validation_Erlich_et_al_internalrepeat	False	50	A	0.24754601226993864	0.2513292433537832
validation_Erlich_et_al_internalrepeat	False	50	C	0.24212678936605317	0.2487321063394683
validation_Erlich_et_al_internalrepeat	False	50	GC	0.4998977505112474	0.4985889570552147
validation_Erlich_et_al_internalrepeat	False	51	A	0.252760736196319	0.2508997955010225
validation_Erlich_et_al_internalrepeat	False	51	C	0.2516359918200409	0.24666666666666667
validation_Erlich_et_al_internalrepeat	False	51	T	0.2492842535787321	0.2507361963190184
validation_Erlich_et_al_internalrepeat	False	51	G	0.24631901840490797	0.2516973415132925
validation_Erlich_et_al_internalrepeat	False	51	GC	0.4979550102249489	0.4983640081799591
validation_Erlich_et_al_internalrepeat	False	52	T	0.25501022494887526	0.2509406952965235
validation_Erlich_et_al_internalrepeat	False	52	C	0.24938650306748467	0.2472188139059305
validation_Erlich_et_al_internalrepeat	False	52	A	0.2483640081799591	0.25063394683026585
validation_Erlich_et_al_internalrepeat	False	52	G	0.24723926380368097	0.2512065439672802
validation_Erlich_et_al_internalrepeat	False	52	GC	0.49662576687116566	0.49842535787321063
validation_Erlich_et_al_internalrepeat	False	53	A	0.25541922290388547	0.25069529652351735
validation_Erlich_et_al_internalrepeat	False	53	G	0.25388548057259713	0.2510020449897751
validation_Erlich_et_al_internalrepeat	False	53	T	0.24846625766871167	0.25028629856850715
validation_Erlich_et_al_internalrepeat	False	53	C	0.24222903885480573	0.24801635991820042
validation_Erlich_et_al_internalrepeat	False	53	GC	0.49611451942740287	0.49901840490797544
validation_Erlich_et_al_internalrepeat	False	54	G	0.25081799591002046	0.25118609406952963
validation_Erlich_et_al_internalrepeat	False	54	C	0.25071574642126787	0.249120654396728
validation_Erlich_et_al_internalrepeat	False	54	T	0.24938650306748467	0.24959100204498977
validation_Erlich_et_al_internalrepeat	False	54	A	0.249079754601227	0.2501022494887526
validation_Erlich_et_al_internalrepeat	False	54	GC	0.5015337423312883	0.5003067484662577
validation_Erlich_et_al_internalrepeat	False	55	G	0.25674846625766873	0.25196319018404906
validation_Erlich_et_al_internalrepeat	False	55	T	0.2492842535787321	0.24793456032719838
validation_Erlich_et_al_internalrepeat	False	55	A	0.24785276073619633	0.24932515337423317
validation_Erlich_et_al_internalrepeat	False	55	C	0.24611451942740287	0.2507770961145194
validation_Erlich_et_al_internalrepeat	False	55	GC	0.5028629856850716	0.5027402862985685
validation_Erlich_et_al_internalrepeat	False	56	C	0.25715746421267893	0.251717791411043
validation_Erlich_et_al_internalrepeat	False	56	A	0.2497955010224949	0.24907975460122697
validation_Erlich_et_al_internalrepeat	False	56	G	0.24723926380368097	0.25171779141104295
validation_Erlich_et_al_internalrepeat	False	56	T	0.2458077709611452	0.2474846625766871
validation_Erlich_et_al_internalrepeat	False	56	GC	0.5043967280163599	0.5034355828220859
validation_Erlich_et_al_internalrepeat	False	57	C	0.25766871165644173	0.2514723926380368
validation_Erlich_et_al_internalrepeat	False	57	G	0.25112474437627813	0.25116564417177917
validation_Erlich_et_al_internalrepeat	False	57	T	0.2467280163599182	0.24719836400818
validation_Erlich_et_al_internalrepeat	False	57	A	0.24447852760736197	0.2501635991820041
validation_Erlich_et_al_internalrepeat	False	57	GC	0.5087934560327199	0.502638036809816
validation_Erlich_et_al_internalrepeat	False	58	A	0.2541922290388548	0.24971370143149282
validation_Erlich_et_al_internalrepeat	False	58	G	0.25265848670756647	0.2502453987730061
validation_Erlich_et_al_internalrepeat	False	58	C	0.2469325153374233	0.25214723926380367
validation_Erlich_et_al_internalrepeat	False	58	T	0.24621676891615543	0.24789366053169734
validation_Erlich_et_al_internalrepeat	False	58	GC	0.49959100204498974	0.5023926380368098
validation_Erlich_et_al_internalrepeat	False	59	A	0.25449897750511247	0.2503271983640082
validation_Erlich_et_al_internalrepeat	False	59	C	0.24948875255623723	0.2507566462167689
validation_Erlich_et_al_internalrepeat	False	59	G	0.24805725971370143	0.24981595092024542
validation_Erlich_et_al_internalrepeat	False	59	T	0.24795501022494887	0.2491002044989775
validation_Erlich_et_al_internalrepeat	False	59	GC	0.49754601226993866	0.5005725971370143
validation_Erlich_et_al_internalrepeat	False	60	T	0.252760736196319	0.24995910020449896
validation_Erlich_et_al_internalrepeat	False	60	G	0.25214723926380367	0.24860940695296524
validation_Erlich_et_al_internalrepeat	False	60	C	0.24948875255623723	0.24985685071574643
validation_Erlich_et_al_internalrepeat	False	60	A	0.24560327198364007	0.25157464212678937
validation_Erlich_et_al_internalrepeat	False	60	GC	0.5016359918200409	0.49846625766871167
validation_Erlich_et_al_internalrepeat	False	61	A	0.2528629856850716	0.24907975460122697
validation_Erlich_et_al_internalrepeat	False	61	T	0.251840490797546	0.25155419222903885
validation_Erlich_et_al_internalrepeat	False	61	C	0.25020449897750513	0.2516768916155419
validation_Erlich_et_al_internalrepeat	False	61	G	0.2450920245398773	0.2476891615541922
validation_Erlich_et_al_internalrepeat	False	61	GC	0.4952965235173824	0.49936605316973415
validation_Erlich_et_al_internalrepeat	False	62	C	0.25316973415132926	0.2514928425357873
validation_Erlich_et_al_internalrepeat	False	62	T	0.25102249488752554	0.25179959100204496
validation_Erlich_et_al_internalrepeat	False	62	A	0.25071574642126787	0.24885480572597135
validation_Erlich_et_al_internalrepeat	False	62	G	0.2450920245398773	0.2478527607361963
validation_Erlich_et_al_internalrepeat	False	62	GC	0.4982617586912066	0.4993456032719837
validation_Erlich_et_al_internalrepeat	False	63	C	0.2560327198364008	0.2525971370143149
validation_Erlich_et_al_internalrepeat	False	63	T	0.2541922290388548	0.2512678936605317
validation_Erlich_et_al_internalrepeat	False	63	G	0.24805725971370143	0.24625766871165644
validation_Erlich_et_al_internalrepeat	False	63	A	0.24171779141104294	0.2498773006134969
validation_Erlich_et_al_internalrepeat	False	63	GC	0.5040899795501023	0.4988548057259713
validation_Erlich_et_al_internalrepeat	False	64	A	0.25337423312883434	0.2488957055214724
validation_Erlich_et_al_internalrepeat	False	64	T	0.24918200408997954	0.251922290388548
validation_Erlich_et_al_internalrepeat	False	64	G	0.24887525562372187	0.24662576687116564
validation_Erlich_et_al_internalrepeat	False	64	C	0.2485685071574642	0.2525562372188139
validation_Erlich_et_al_internalrepeat	False	64	GC	0.49744376278118607	0.4991820040899796
validation_Erlich_et_al_internalrepeat	False	65	C	0.25501022494887526	0.2520040899795501
validation_Erlich_et_al_internalrepeat	False	65	A	0.25071574642126787	0.2487321063394683
validation_Erlich_et_al_internalrepeat	False	65	T	0.25010224948875254	0.25120654396728015
validation_Erlich_et_al_internalrepeat	False	65	G	0.2441717791411043	0.2480572597137014
validation_Erlich_et_al_internalrepeat	False	65	GC	0.4991820040899796	0.5000613496932516
validation_Erlich_et_al_internalrepeat	False	66	T	0.2551124744376278	0.24985685071574643
validation_Erlich_et_al_internalrepeat	False	66	C	0.25	0.2514110429447853
validation_Erlich_et_al_internalrepeat	False	66	A	0.24795501022494887	0.24952965235173824
validation_Erlich_et_al_internalrepeat	False	66	G	0.2469325153374233	0.24920245398773008
validation_Erlich_et_al_internalrepeat	False	66	GC	0.49693251533742333	0.5006134969325153
validation_Erlich_et_al_internalrepeat	False	67	G	0.25224948875255626	0.24971370143149288
validation_Erlich_et_al_internalrepeat	False	67	C	0.2504089979550102	0.2512474437627812
validation_Erlich_et_al_internalrepeat	False	67	A	0.24989775051124744	0.24997955010224948
validation_Erlich_et_al_internalrepeat	False	67	T	0.2474437627811861	0.24905930470347645
validation_Erlich_et_al_internalrepeat	False	67	GC	0.5026584867075665	0.500961145194274
validation_Erlich_et_al_internalrepeat	False	68	G	0.2537832310838446	0.2496932515337423
validation_Erlich_et_al_internalrepeat	False	68	C	0.25306748466257667	0.25098159509202456
validation_Erlich_et_al_internalrepeat	False	68	T	0.2474437627811861	0.24940695296523518
validation_Erlich_et_al_internalrepeat	False	68	A	0.24570552147239264	0.24991820040899793
validation_Erlich_et_al_internalrepeat	False	68	GC	0.5068507157464213	0.5006748466257669
validation_Erlich_et_al_internalrepeat	False	69	A	0.2556237218813906	0.24918200408997956
validation_Erlich_et_al_internalrepeat	False	69	G	0.2514314928425358	0.250879345603272
validation_Erlich_et_al_internalrepeat	False	69	C	0.24775051124744377	0.25110429447852767
validation_Erlich_et_al_internalrepeat	False	69	T	0.24519427402862987	0.24883435582822083
validation_Erlich_et_al_internalrepeat	False	69	GC	0.4991820040899796	0.5019836400817995
validation_Erlich_et_al_internalrepeat	False	70	C	0.253680981595092	0.2510020449897751
validation_Erlich_et_al_internalrepeat	False	70	T	0.251840490797546	0.24897750511247443
validation_Erlich_et_al_internalrepeat	False	70	A	0.2504089979550102	0.2505521472392638
validation_Erlich_et_al_internalrepeat	False	70	G	0.24406952965235174	0.24946830265848668
validation_Erlich_et_al_internalrepeat	False	70	GC	0.49775051124744374	0.5004703476482618
validation_Erlich_et_al_internalrepeat	False	71	G	0.2528629856850716	0.24828220858895705
validation_Erlich_et_al_internalrepeat	False	71	T	0.25224948875255626	0.2500817995910021
validation_Erlich_et_al_internalrepeat	False	71	C	0.25061349693251533	0.25177914110429445
validation_Erlich_et_al_internalrepeat	False	71	A	0.24427402862985684	0.24985685071574643
validation_Erlich_et_al_internalrepeat	False	71	GC	0.5034764826175869	0.5000613496932516
validation_Erlich_et_al_internalrepeat	False	72	A	0.25674846625766873	0.24997955010224948
validation_Erlich_et_al_internalrepeat	False	72	C	0.24989775051124744	0.2520245398773006
validation_Erlich_et_al_internalrepeat	False	72	T	0.248159509202454	0.25047034764826176
validation_Erlich_et_al_internalrepeat	False	72	G	0.24519427402862987	0.24752556237218815
validation_Erlich_et_al_internalrepeat	False	72	GC	0.49509202453987733	0.4995501022494887
validation_Erlich_et_al_internalrepeat	False	73	C	0.2569529652351738	0.2498159509202454
validation_Erlich_et_al_internalrepeat	False	73	T	0.25296523517382413	0.2503271983640082
validation_Erlich_et_al_internalrepeat	False	73	G	0.24785276073619633	0.2496319018404908
validation_Erlich_et_al_internalrepeat	False	73	A	0.24222903885480573	0.25022494887525565
validation_Erlich_et_al_internalrepeat	False	73	GC	0.5048057259713701	0.4994478527607362
validation_Erlich_et_al_internalrepeat	False	74	A	0.25623721881390593	0.2509406952965235
validation_Erlich_et_al_internalrepeat	False	74	C	0.24897750511247443	0.2501840490797546
validation_Erlich_et_al_internalrepeat	False	74	G	0.2476482617586912	0.24979550102249487
validation_Erlich_et_al_internalrepeat	False	74	T	0.24713701431492843	0.24907975460122703
validation_Erlich_et_al_internalrepeat	False	74	GC	0.49662576687116566	0.49997955010224954
validation_Erlich_et_al_internalrepeat	False	75	G	0.254601226993865	0.25077709611451937
validation_Erlich_et_al_internalrepeat	False	75	A	0.2516359918200409	0.2479550102249489
validation_Erlich_et_al_internalrepeat	False	75	T	0.25112474437627813	0.2515950920245399
validation_Erlich_et_al_internalrepeat	False	75	C	0.24263803680981594	0.24967280163599184
validation_Erlich_et_al_internalrepeat	False	75	GC	0.49723926380368094	0.5004498977505112
validation_Erlich_et_al_internalrepeat	False	76	G	0.253680981595092	0.25120654396728015
validation_Erlich_et_al_internalrepeat	False	76	C	0.25245398773006134	0.24907975460122697
validation_Erlich_et_al_internalrepeat	False	76	A	0.24785276073619633	0.24858895705521472
validation_Erlich_et_al_internalrepeat	False	76	T	0.2460122699386503	0.25112474437627813
validation_Erlich_et_al_internalrepeat	False	76	GC	0.5061349693251533	0.500286298568507
validation_Erlich_et_al_internalrepeat	False	77	T	0.2607361963190184	0.25300613496932517
validation_Erlich_et_al_internalrepeat	False	77	G	0.25010224948875254	0.2525562372188139
validation_Erlich_et_al_internalrepeat	False	77	C	0.24734151329243353	0.24738241308793457
validation_Erlich_et_al_internalrepeat	False	77	A	0.2418200408997955	0.2470552147239264
validation_Erlich_et_al_internalrepeat	False	77	GC	0.49744376278118607	0.4999386503067484
validation_Erlich_et_al_internalrepeat	False	78	C	0.25398773006134967	0.2486707566462168
validation_Erlich_et_al_internalrepeat	False	78	T	0.25061349693251533	0.25208588957055217
validation_Erlich_et_al_internalrepeat	False	78	G	0.25	0.25241308793456035
validation_Erlich_et_al_internalrepeat	False	78	A	0.24539877300613497	0.24683026584867074
validation_Erlich_et_al_internalrepeat	False	78	GC	0.5039877300613497	0.501083844580777
validation_Erlich_et_al_internalrepeat	False	79	T	0.2565439672801636	0.25355828220858895
validation_Erlich_et_al_internalrepeat	False	79	G	0.25439672801635993	0.25122699386503067
validation_Erlich_et_al_internalrepeat	False	79	A	0.2485685071574642	0.24674846625766872
validation_Erlich_et_al_internalrepeat	False	79	C	0.24049079754601227	0.24846625766871164
validation_Erlich_et_al_internalrepeat	False	79	GC	0.4948875255623722	0.49969325153374233
validation_Erlich_et_al_internalrepeat	False	80	G	0.25388548057259713	0.2500613496932515
validation_Erlich_et_al_internalrepeat	False	80	A	0.2505112474437628	0.2490593047034765
validation_Erlich_et_al_internalrepeat	False	80	C	0.249079754601227	0.24920245398773008
validation_Erlich_et_al_internalrepeat	False	80	T	0.2465235173824131	0.25167689161554196
validation_Erlich_et_al_internalrepeat	False	80	GC	0.5029652351738241	0.4992638036809815
validation_Erlich_et_al_internalrepeat	False	81	T	0.25337423312883434	0.2506748466257669
validation_Erlich_et_al_internalrepeat	False	81	C	0.2514314928425358	0.2496319018404908
validation_Erlich_et_al_internalrepeat	False	81	G	0.24775051124744377	0.25030674846625767
validation_Erlich_et_al_internalrepeat	False	81	A	0.2474437627811861	0.24938650306748467
validation_Erlich_et_al_internalrepeat	False	81	GC	0.4991820040899796	0.4999386503067484
validation_Erlich_et_al_internalrepeat	False	82	A	0.25337423312883434	0.24834355828220858
validation_Erlich_et_al_internalrepeat	False	82	T	0.2513292433537832	0.25002044989775046
validation_Erlich_et_al_internalrepeat	False	82	C	0.25102249488752554	0.2524948875255624
validation_Erlich_et_al_internalrepeat	False	82	G	0.24427402862985684	0.24914110429447853
validation_Erlich_et_al_internalrepeat	False	82	GC	0.4952965235173824	0.5016359918200408
validation_Erlich_et_al_internalrepeat	False	83	C	0.2561349693251534	0.25255623721881393
validation_Erlich_et_al_internalrepeat	False	83	G	0.25122699386503067	0.2475460122699386
validation_Erlich_et_al_internalrepeat	False	83	A	0.24703476482617587	0.24842535787321066
validation_Erlich_et_al_internalrepeat	False	83	T	0.24560327198364007	0.2514723926380368
validation_Erlich_et_al_internalrepeat	False	83	GC	0.507361963190184	0.5001022494887526
validation_Erlich_et_al_internalrepeat	False	84	C	0.25480572597137013	0.25357873210633947
validation_Erlich_et_al_internalrepeat	False	84	T	0.2532719836400818	0.2500613496932515
validation_Erlich_et_al_internalrepeat	False	84	G	0.2485685071574642	0.24736196319018405
validation_Erlich_et_al_internalrepeat	False	84	A	0.24335378323108384	0.24899795501022495
validation_Erlich_et_al_internalrepeat	False	84	GC	0.5033742331288343	0.5009406952965235
validation_Erlich_et_al_internalrepeat	False	85	T	0.2537832310838446	0.24936605316973415
validation_Erlich_et_al_internalrepeat	False	85	A	0.250920245398773	0.24918200408997954
validation_Erlich_et_al_internalrepeat	False	85	C	0.24938650306748467	0.25316973415132926
validation_Erlich_et_al_internalrepeat	False	85	G	0.24591002044989774	0.24828220858895705
validation_Erlich_et_al_internalrepeat	False	85	GC	0.4952965235173824	0.5014519427402863
validation_Erlich_et_al_internalrepeat	False	86	C	0.2565439672801636	0.2505930470347648
validation_Erlich_et_al_internalrepeat	False	86	A	0.25030674846625767	0.25051124744376274
validation_Erlich_et_al_internalrepeat	False	86	G	0.24683026584867077	0.24813905930470348
validation_Erlich_et_al_internalrepeat	False	86	T	0.24631901840490797	0.2507566462167689
validation_Erlich_et_al_internalrepeat	False	86	GC	0.5033742331288343	0.4987321063394683
validation_Erlich_et_al_internalrepeat	False	87	A	0.25429447852760734	0.25239263803680984
validation_Erlich_et_al_internalrepeat	False	87	C	0.24897750511247443	0.25004089979550104
validation_Erlich_et_al_internalrepeat	False	87	G	0.24887525562372187	0.24938650306748467
validation_Erlich_et_al_internalrepeat	False	87	T	0.24785276073619633	0.24817995910020446
validation_Erlich_et_al_internalrepeat	False	87	GC	0.49785276073619633	0.49942740286298565
validation_Erlich_et_al_internalrepeat	False	88	A	0.253680981595092	0.2534560327198364
validation_Erlich_et_al_internalrepeat	False	88	T	0.25255623721881393	0.2463803680981595
validation_Erlich_et_al_internalrepeat	False	88	G	0.2505112474437628	0.2504089979550102
validation_Erlich_et_al_internalrepeat	False	88	C	0.2432515337423313	0.24975460122699386
validation_Erlich_et_al_internalrepeat	False	88	GC	0.49376278118609407	0.5001635991820041
validation_Erlich_et_al_internalrepeat	False	89	G	0.25480572597137013	0.2504907975460123
validation_Erlich_et_al_internalrepeat	False	89	A	0.252760736196319	0.2544376278118609
validation_Erlich_et_al_internalrepeat	False	89	C	0.25204498977505113	0.2478527607361963
validation_Erlich_et_al_internalrepeat	False	89	T	0.2403885480572597	0.24721881390593045
validation_Erlich_et_al_internalrepeat	False	89	GC	0.5068507157464213	0.49834355828220855
validation_Erlich_et_al_internalrepeat	False	90	A	0.25623721881390593	0.25451942740286293
validation_Erlich_et_al_internalrepeat	False	90	G	0.25102249488752554	0.25018404907975456
validation_Erlich_et_al_internalrepeat	False	90	C	0.24795501022494887	0.24660531697341512
validation_Erlich_et_al_internalrepeat	False	90	T	0.24478527607361963	0.2486912065439673
validation_Erlich_et_al_internalrepeat	False	90	GC	0.4989775051124744	0.4967893660531697
validation_Erlich_et_al_internalrepeat	False	91	A	0.2552147239263804	0.25194274028629854
validation_Erlich_et_al_internalrepeat	False	91	T	0.2505112474437628	0.24830265848670757
validation_Erlich_et_al_internalrepeat	False	91	G	0.24723926380368097	0.2507770961145194
validation_Erlich_et_al_internalrepeat	False	91	C	0.24703476482617587	0.24897750511247443
validation_Erlich_et_al_internalrepeat	False	91	GC	0.4942740286298568	0.4997546012269939
validation_Erlich_et_al_internalrepeat	False	92	T	0.2552147239263804	0.24918200408997956
validation_Erlich_et_al_internalrepeat	False	92	A	0.2547034764826176	0.2525357873210634
validation_Erlich_et_al_internalrepeat	False	92	G	0.24734151329243353	0.24946830265848668
validation_Erlich_et_al_internalrepeat	False	92	C	0.2427402862985685	0.2488139059304703
validation_Erlich_et_al_internalrepeat	False	92	GC	0.49008179959100207	0.49828220858895705
validation_Erlich_et_al_internalrepeat	False	93	C	0.2551124744376278	0.24885480572597135
validation_Erlich_et_al_internalrepeat	False	93	G	0.25347648261758693	0.25047034764826176
validation_Erlich_et_al_internalrepeat	False	93	T	0.25061349693251533	0.2502453987730061
validation_Erlich_et_al_internalrepeat	False	93	A	0.24079754601226994	0.2504294478527608
validation_Erlich_et_al_internalrepeat	False	93	GC	0.5085889570552147	0.4993251533742331
validation_Erlich_et_al_internalrepeat	False	94	A	0.25572597137014313	0.2502044989775051
validation_Erlich_et_al_internalrepeat	False	94	C	0.25122699386503067	0.24899795501022495
validation_Erlich_et_al_internalrepeat	False	94	G	0.24826175869120654	0.2508384458077709
validation_Erlich_et_al_internalrepeat	False	94	T	0.24478527607361963	0.24995910020449896
validation_Erlich_et_al_internalrepeat	False	94	GC	0.4994887525562372	0.49983640081799585
validation_Erlich_et_al_internalrepeat	False	95	G	0.2560327198364008	0.2498364008179959
validation_Erlich_et_al_internalrepeat	False	95	T	0.25010224948875254	0.248159509202454
validation_Erlich_et_al_internalrepeat	False	95	C	0.248159509202454	0.2515950920245399
validation_Erlich_et_al_internalrepeat	False	95	A	0.24570552147239264	0.25040899795501026
validation_Erlich_et_al_internalrepeat	False	95	GC	0.5041922290388547	0.5014314928425356
validation_Erlich_et_al_internalrepeat	False	96	A	0.25408997955010226	0.2531083844580777
validation_Erlich_et_al_internalrepeat	False	96	G	0.249079754601227	0.25016359918200404
validation_Erlich_et_al_internalrepeat	False	96	T	0.249079754601227	0.24766871165644172
validation_Erlich_et_al_internalrepeat	False	96	C	0.24775051124744377	0.2490593047034765
validation_Erlich_et_al_internalrepeat	False	96	GC	0.49683026584867074	0.4992229038854806
validation_Erlich_et_al_internalrepeat	False	97	C	0.25572597137014313	0.24838445807770962
validation_Erlich_et_al_internalrepeat	False	97	A	0.25572597137014313	0.25085889570552145
validation_Erlich_et_al_internalrepeat	False	97	T	0.24621676891615543	0.24969325153374236
validation_Erlich_et_al_internalrepeat	False	97	G	0.24233128834355827	0.2510633946830266
validation_Erlich_et_al_internalrepeat	False	97	GC	0.4980572597137014	0.4994478527607361
validation_Erlich_et_al_internalrepeat	False	98	G	0.2551124744376278	0.2500204498977505
validation_Erlich_et_al_internalrepeat	False	98	A	0.25429447852760734	0.25128834355828217
validation_Erlich_et_al_internalrepeat	False	98	T	0.248159509202454	0.2506134969325154
validation_Erlich_et_al_internalrepeat	False	98	C	0.24243353783231084	0.24807770961145198
validation_Erlich_et_al_internalrepeat	False	98	GC	0.49754601226993866	0.49809815950920244
validation_Erlich_et_al_internalrepeat	False	99	T	0.2549079754601227	0.252719836400818
validation_Erlich_et_al_internalrepeat	False	99	G	0.252760736196319	0.2498977505112474
validation_Erlich_et_al_internalrepeat	False	99	C	0.24785276073619633	0.24660531697341512
validation_Erlich_et_al_internalrepeat	False	99	A	0.24447852760736197	0.2507770961145194
validation_Erlich_et_al_internalrepeat	False	99	GC	0.5006134969325153	0.49650306748466255
validation_Erlich_et_al_internalrepeat	False	100	T	0.2547034764826176	0.2536196319018405
validation_Erlich_et_al_internalrepeat	False	100	G	0.25081799591002046	0.25026584867075663
validation_Erlich_et_al_internalrepeat	False	100	A	0.24785276073619633	0.25075664621676885
validation_Erlich_et_al_internalrepeat	False	100	C	0.24662576687116564	0.24535787321063393
validation_Erlich_et_al_internalrepeat	False	100	GC	0.49744376278118607	0.49562372188139064
validation_Erlich_et_al_internalrepeat	False	101	T	0.25961145194274027	0.2536605316973415
validation_Erlich_et_al_internalrepeat	False	101	A	0.25153374233128833	0.24903885480572593
validation_Erlich_et_al_internalrepeat	False	101	G	0.24846625766871167	0.2502453987730061
validation_Erlich_et_al_internalrepeat	False	101	C	0.2403885480572597	0.2470552147239264
validation_Erlich_et_al_internalrepeat	False	101	GC	0.4888548057259714	0.49730061349693255
validation_Erlich_et_al_internalrepeat	False	102	A	0.2556237218813906	0.2491002044989775
validation_Erlich_et_al_internalrepeat	False	102	T	0.25071574642126787	0.25280163599182004
validation_Erlich_et_al_internalrepeat	False	102	C	0.24948875255623723	0.24711656441717791
validation_Erlich_et_al_internalrepeat	False	102	G	0.2441717791411043	0.25098159509202456
validation_Erlich_et_al_internalrepeat	False	102	GC	0.49366053169734153	0.49809815950920255
validation_Erlich_et_al_internalrepeat	False	103	G	0.25501022494887526	0.25177914110429445
validation_Erlich_et_al_internalrepeat	False	103	C	0.250920245398773	0.24736196319018405
validation_Erlich_et_al_internalrepeat	False	103	T	0.2483640081799591	0.25108384458077715
validation_Erlich_et_al_internalrepeat	False	103	A	0.24570552147239264	0.24977505112474438
validation_Erlich_et_al_internalrepeat	False	103	GC	0.5059304703476483	0.49914110429447855
validation_Erlich_et_al_internalrepeat	False	104	G	0.25644171779141106	0.2500204498977505
validation_Erlich_et_al_internalrepeat	False	104	T	0.25061349693251533	0.2489161554192229
validation_Erlich_et_al_internalrepeat	False	104	C	0.248159509202454	0.24944785276073622
validation_Erlich_et_al_internalrepeat	False	104	A	0.24478527607361963	0.2516155419222904
validation_Erlich_et_al_internalrepeat	False	104	GC	0.5046012269938651	0.4994683026584867
validation_Erlich_et_al_internalrepeat	False	105	G	0.25480572597137013	0.25051124744376274
validation_Erlich_et_al_internalrepeat	False	105	A	0.25122699386503067	0.2510838445807771
validation_Erlich_et_al_internalrepeat	False	105	C	0.24785276073619633	0.24883435582822083
validation_Erlich_et_al_internalrepeat	False	105	T	0.24611451942740287	0.24957055214723925
validation_Erlich_et_al_internalrepeat	False	105	GC	0.5026584867075665	0.4993456032719837
validation_Erlich_et_al_internalrepeat	False	106	A	0.2607361963190184	0.2524284253578732
validation_Erlich_et_al_internalrepeat	False	106	C	0.25081799591002046	0.24831288343558283
validation_Erlich_et_al_internalrepeat	False	106	T	0.24877300613496933	0.2498721881390593
validation_Erlich_et_al_internalrepeat	False	106	G	0.23967280163599183	0.24938650306748464
validation_Erlich_et_al_internalrepeat	False	106	GC	0.4904907975460123	0.49769938650306755
validation_Erlich_et_al_internalrepeat	False	107	T	0.25398773006134967	0.24962508520790727
validation_Erlich_et_al_internalrepeat	False	107	A	0.25296523517382413	0.25497614178595773
validation_Erlich_et_al_internalrepeat	False	107	G	0.24662576687116564	0.24703476482617584
validation_Erlich_et_al_internalrepeat	False	107	C	0.24642126789366053	0.2483640081799591
validation_Erlich_et_al_internalrepeat	False	107	GC	0.49304703476482614	0.49539877300613505
validation_Erlich_et_al_internalrepeat	True	0	G	0.4321608040201005	0.3350083752093802
validation_Erlich_et_al_internalrepeat	True	0	C	0.36180904522613067	0.390284757118928
validation_Erlich_et_al_internalrepeat	True	0	T	0.12060301507537688	0.12897822445561138
validation_Erlich_et_al_internalrepeat	True	0	A	0.08542713567839195	0.1457286432160804
validation_Erlich_et_al_internalrepeat	True	0	GC	0.7939698492462312	0.7252931323283082
validation_Erlich_et_al_internalrepeat	True	1	C	0.41708542713567837	0.37688442211055273
validation_Erlich_et_al_internalrepeat	True	1	G	0.3316582914572864	0.3103015075376884
validation_Erlich_et_al_internalrepeat	True	1	A	0.1507537688442211	0.15577889447236182
validation_Erlich_et_al_internalrepeat	True	1	T	0.10050251256281408	0.15703517587939697
validation_Erlich_et_al_internalrepeat	True	1	GC	0.7487437185929648	0.6871859296482412
validation_Erlich_et_al_internalrepeat	True	2	C	0.39195979899497485	0.35477386934673366
validation_Erlich_et_al_internalrepeat	True	2	G	0.24120603015075376	0.3085427135678392
validation_Erlich_et_al_internalrepeat	True	2	A	0.20100502512562815	0.1708542713567839
validation_Erlich_et_al_internalrepeat	True	2	T	0.1658291457286432	0.1658291457286432
validation_Erlich_et_al_internalrepeat	True	2	GC	0.6331658291457286	0.6633165829145728
validation_Erlich_et_al_internalrepeat	True	3	C	0.33668341708542715	0.33467336683417087
validation_Erlich_et_al_internalrepeat	True	3	T	0.24120603015075376	0.19296482412060303
validation_Erlich_et_al_internalrepeat	True	3	G	0.23618090452261306	0.2683417085427135
validation_Erlich_et_al_internalrepeat	True	3	A	0.18592964824120603	0.20402010050251254
validation_Erlich_et_al_internalrepeat	True	3	GC	0.5728643216080402	0.6030150753768844
validation_Erlich_et_al_internalrepeat	True	4	G	0.3015075376884422	0.257286432160804
validation_Erlich_et_al_internalrepeat	True	4	C	0.2663316582914573	0.30552763819095474
validation_Erlich_et_al_internalrepeat	True	4	A	0.23115577889447236	0.21306532663316582
validation_Erlich_et_al_internalrepeat	True	4	T	0.20100502512562815	0.2241206030150754
validation_Erlich_et_al_internalrepeat	True	4	GC	0.5678391959798994	0.5628140703517588
validation_Erlich_et_al_internalrepeat	True	5	C	0.2613065326633166	0.2773869346733668
validation_Erlich_et_al_internalrepeat	True	5	T	0.2562814070351759	0.23819095477386934
validation_Erlich_et_al_internalrepeat	True	5	A	0.25125628140703515	0.21809045226130652
validation_Erlich_et_al_internalrepeat	True	5	G	0.23115577889447236	0.2663316582914573
validation_Erlich_et_al_internalrepeat	True	5	GC	0.49246231155778897	0.5437185929648242
validation_Erlich_et_al_internalrepeat	True	6	G	0.27638190954773867	0.2693467336683417
validation_Erlich_et_al_internalrepeat	True	6	C	0.271356783919598	0.2532663316582915
validation_Erlich_et_al_internalrepeat	True	6	T	0.2562814070351759	0.2442211055276382
validation_Erlich_et_al_internalrepeat	True	6	A	0.19597989949748743	0.23316582914572864
validation_Erlich_et_al_internalrepeat	True	6	GC	0.5477386934673367	0.5226130653266331
validation_Erlich_et_al_internalrepeat	True	7	G	0.2864321608040201	0.27135678391959794
validation_Erlich_et_al_internalrepeat	True	7	C	0.25125628140703515	0.26030150753768844
validation_Erlich_et_al_internalrepeat	True	7	T	0.23618090452261306	0.2432160804020101
validation_Erlich_et_al_internalrepeat	True	7	A	0.22613065326633167	0.22512562814070353
validation_Erlich_et_al_internalrepeat	True	7	GC	0.5376884422110553	0.5316582914572865
validation_Erlich_et_al_internalrepeat	True	8	T	0.271356783919598	0.24824120603015074
validation_Erlich_et_al_internalrepeat	True	8	A	0.2613065326633166	0.22814070351758797
validation_Erlich_et_al_internalrepeat	True	8	G	0.25125628140703515	0.26532663316582916
validation_Erlich_et_al_internalrepeat	True	8	C	0.21608040201005024	0.25829145728643216
validation_Erlich_et_al_internalrepeat	True	8	GC	0.4673366834170854	0.5236180904522614
validation_Erlich_et_al_internalrepeat	True	9	G	0.31155778894472363	0.25427135678391954
validation_Erlich_et_al_internalrepeat	True	9	C	0.3015075376884422	0.2592964824120603
validation_Erlich_et_al_internalrepeat	True	9	T	0.19597989949748743	0.25125628140703515
validation_Erlich_et_al_internalrepeat	True	9	A	0.19095477386934673	0.23517587939698492
validation_Erlich_et_al_internalrepeat	True	9	GC	0.6130653266331658	0.5135678391959799
validation_Erlich_et_al_internalrepeat	True	10	T	0.2814070351758794	0.24422110552763815
validation_Erlich_et_al_internalrepeat	True	10	A	0.2663316582914573	0.23316582914572864
validation_Erlich_et_al_internalrepeat	True	10	C	0.25125628140703515	0.2723618090452261
validation_Erlich_et_al_internalrepeat	True	10	G	0.20100502512562815	0.25025125628140704
validation_Erlich_et_al_internalrepeat	True	10	GC	0.4522613065326633	0.5226130653266331
validation_Erlich_et_al_internalrepeat	True	11	C	0.27638190954773867	0.2844221105527638
validation_Erlich_et_al_internalrepeat	True	11	T	0.271356783919598	0.23316582914572864
validation_Erlich_et_al_internalrepeat	True	11	A	0.23115577889447236	0.2391959798994975
validation_Erlich_et_al_internalrepeat	True	11	G	0.22110552763819097	0.24321608040201004
validation_Erlich_et_al_internalrepeat	True	11	GC	0.49748743718592964	0.5276381909547739
validation_Erlich_et_al_internalrepeat	True	12	C	0.3165829145728643	0.27537688442211056
validation_Erlich_et_al_internalrepeat	True	12	G	0.2663316582914573	0.23316582914572864
validation_Erlich_et_al_internalrepeat	True	12	A	0.21608040201005024	0.24723618090452262
validation_Erlich_et_al_internalrepeat	True	12	T	0.20100502512562815	0.2442211055276382
validation_Erlich_et_al_internalrepeat	True	12	GC	0.5829145728643216	0.5085427135678392
validation_Erlich_et_al_internalrepeat	True	13	A	0.2914572864321608	0.24020100502512562
validation_Erlich_et_al_internalrepeat	True	13	C	0.27638190954773867	0.27839195979899495
validation_Erlich_et_al_internalrepeat	True	13	G	0.21608040201005024	0.24221105527638193
validation_Erlich_et_al_internalrepeat	True	13	T	0.21608040201005024	0.2391959798994975
validation_Erlich_et_al_internalrepeat	True	13	GC	0.4924623115577889	0.5206030150753769
validation_Erlich_et_al_internalrepeat	True	14	G	0.2613065326633166	0.24623115577889446
validation_Erlich_et_al_internalrepeat	True	14	C	0.2562814070351759	0.2773869346733668
validation_Erlich_et_al_internalrepeat	True	14	T	0.25125628140703515	0.23618090452261303
validation_Erlich_et_al_internalrepeat	True	14	A	0.23115577889447236	0.24020100502512562
validation_Erlich_et_al_internalrepeat	True	14	GC	0.5175879396984925	0.5236180904522613
validation_Erlich_et_al_internalrepeat	True	15	C	0.2663316582914573	0.2592964824120603
validation_Erlich_et_al_internalrepeat	True	15	T	0.2562814070351759	0.23919597989949745
validation_Erlich_et_al_internalrepeat	True	15	G	0.24623115577889448	0.2442211055276382
validation_Erlich_et_al_internalrepeat	True	15	A	0.23115577889447236	0.25728643216080405
validation_Erlich_et_al_internalrepeat	True	15	GC	0.5125628140703518	0.5035175879396985
validation_Erlich_et_al_internalrepeat	True	16	C	0.271356783919598	0.25125628140703515
validation_Erlich_et_al_internalrepeat	True	16	T	0.2562814070351759	0.2492462311557789
validation_Erlich_et_al_internalrepeat	True	16	G	0.24120603015075376	0.2522613065326633
validation_Erlich_et_al_internalrepeat	True	16	A	0.23115577889447236	0.24723618090452262
validation_Erlich_et_al_internalrepeat	True	16	GC	0.5125628140703518	0.5035175879396985
validation_Erlich_et_al_internalrepeat	True	17	A	0.3015075376884422	0.25226130653266327
validation_Erlich_et_al_internalrepeat	True	17	G	0.2562814070351759	0.24723618090452262
validation_Erlich_et_al_internalrepeat	True	17	C	0.22613065326633167	0.2542713567839196
validation_Erlich_et_al_internalrepeat	True	17	T	0.21608040201005024	0.24623115577889446
validation_Erlich_et_al_internalrepeat	True	17	GC	0.4824120603015075	0.5015075376884421
validation_Erlich_et_al_internalrepeat	True	18	T	0.2663316582914573	0.2562814070351759
validation_Erlich_et_al_internalrepeat	True	18	G	0.2562814070351759	0.2562814070351759
validation_Erlich_et_al_internalrepeat	True	18	A	0.24120603015075376	0.25125628140703515
validation_Erlich_et_al_internalrepeat	True	18	C	0.23618090452261306	0.2361809045226131
validation_Erlich_et_al_internalrepeat	True	18	GC	0.49246231155778897	0.4924623115577889
validation_Erlich_et_al_internalrepeat	True	19	C	0.271356783919598	0.2321608040201005
validation_Erlich_et_al_internalrepeat	True	19	A	0.2562814070351759	0.25728643216080405
validation_Erlich_et_al_internalrepeat	True	19	T	0.23618090452261306	0.25728643216080405
validation_Erlich_et_al_internalrepeat	True	19	G	0.23618090452261306	0.2532663316582915
validation_Erlich_et_al_internalrepeat	True	19	GC	0.507537688442211	0.48542713567839196
validation_Erlich_et_al_internalrepeat	True	20	T	0.3065326633165829	0.2592964824120603
validation_Erlich_et_al_internalrepeat	True	20	G	0.2914572864321608	0.24723618090452262
validation_Erlich_et_al_internalrepeat	True	20	A	0.22613065326633167	0.24723618090452262
validation_Erlich_et_al_internalrepeat	True	20	C	0.17587939698492464	0.24623115577889448
validation_Erlich_et_al_internalrepeat	True	20	GC	0.46733668341708545	0.49346733668341713
validation_Erlich_et_al_internalrepeat	True	21	A	0.2613065326633166	0.24522613065326632
validation_Erlich_et_al_internalrepeat	True	21	T	0.2613065326633166	0.2592964824120603
validation_Erlich_et_al_internalrepeat	True	21	C	0.25125628140703515	0.24723618090452262
validation_Erlich_et_al_internalrepeat	True	21	G	0.22613065326633167	0.2482412060301508
validation_Erlich_et_al_internalrepeat	True	21	GC	0.4773869346733668	0.49547738693467336
validation_Erlich_et_al_internalrepeat	True	22	C	0.2964824120603015	0.2542713567839196
validation_Erlich_et_al_internalrepeat	True	22	A	0.25125628140703515	0.22914572864321608
validation_Erlich_et_al_internalrepeat	True	22	G	0.22613065326633167	0.2582914572864322
validation_Erlich_et_al_internalrepeat	True	22	T	0.22613065326633167	0.2582914572864322
validation_Erlich_et_al_internalrepeat	True	22	GC	0.5226130653266332	0.5125628140703518
validation_Erlich_et_al_internalrepeat	True	23	T	0.2663316582914573	0.24020100502512562
validation_Erlich_et_al_internalrepeat	True	23	G	0.2613065326633166	0.25326633165829143
validation_Erlich_et_al_internalrepeat	True	23	C	0.24120603015075376	0.26532663316582916
validation_Erlich_et_al_internalrepeat	True	23	A	0.23115577889447236	0.24120603015075376
validation_Erlich_et_al_internalrepeat	True	23	GC	0.5025125628140703	0.5185929648241207
validation_Erlich_et_al_internalrepeat	True	24	C	0.3065326633165829	0.2693467336683417
validation_Erlich_et_al_internalrepeat	True	24	G	0.2864321608040201	0.2623115577889447
validation_Erlich_et_al_internalrepeat	True	24	T	0.23115577889447236	0.23015075376884422
validation_Erlich_et_al_internalrepeat	True	24	A	0.17587939698492464	0.23819095477386934
validation_Erlich_et_al_internalrepeat	True	24	GC	0.592964824120603	0.5316582914572864
validation_Erlich_et_al_internalrepeat	True	25	A	0.2864321608040201	0.24120603015075376
validation_Erlich_et_al_internalrepeat	True	25	G	0.2663316582914573	0.26834170854271355
validation_Erlich_et_al_internalrepeat	True	25	C	0.23115577889447236	0.2552763819095477
validation_Erlich_et_al_internalrepeat	True	25	T	0.21608040201005024	0.23517587939698492
validation_Erlich_et_al_internalrepeat	True	25	GC	0.49748743718592964	0.5236180904522614
validation_Erlich_et_al_internalrepeat	True	26	G	0.271356783919598	0.2733668341708543
validation_Erlich_et_al_internalrepeat	True	26	C	0.271356783919598	0.2542713567839196
validation_Erlich_et_al_internalrepeat	True	26	A	0.24623115577889448	0.24824120603015074
validation_Erlich_et_al_internalrepeat	True	26	T	0.21105527638190955	0.22412060301507536
validation_Erlich_et_al_internalrepeat	True	26	GC	0.542713567839196	0.5276381909547739
validation_Erlich_et_al_internalrepeat	True	27	A	0.2663316582914573	0.25326633165829143
validation_Erlich_et_al_internalrepeat	True	27	G	0.2562814070351759	0.26834170854271355
validation_Erlich_et_al_internalrepeat	True	27	T	0.25125628140703515	0.23115577889447234
validation_Erlich_et_al_internalrepeat	True	27	C	0.22613065326633167	0.24723618090452262
validation_Erlich_et_al_internalrepeat	True	27	GC	0.4824120603015075	0.5155778894472361
validation_Erlich_et_al_internalrepeat	True	28	G	0.2864321608040201	0.2683417085427136
validation_Erlich_et_al_internalrepeat	True	28	A	0.2663316582914573	0.24623115577889446
validation_Erlich_et_al_internalrepeat	True	28	C	0.23618090452261306	0.24723618090452257
validation_Erlich_et_al_internalrepeat	True	28	T	0.21105527638190955	0.23819095477386934
validation_Erlich_et_al_internalrepeat	True	28	GC	0.5226130653266332	0.5155778894472361
validation_Erlich_et_al_internalrepeat	True	29	C	0.271356783919598	0.24723618090452262
validation_Erlich_et_al_internalrepeat	True	29	T	0.2663316582914573	0.24422110552763815
validation_Erlich_et_al_internalrepeat	True	29	G	0.2613065326633166	0.26030150753768844
validation_Erlich_et_al_internalrepeat	True	29	A	0.20100502512562815	0.24824120603015074
validation_Erlich_et_al_internalrepeat	True	29	GC	0.5326633165829147	0.5075376884422111
validation_Erlich_et_al_internalrepeat	True	30	G	0.2663316582914573	0.26030150753768844
validation_Erlich_et_al_internalrepeat	True	30	T	0.25125628140703515	0.23919597989949745
validation_Erlich_et_al_internalrepeat	True	30	A	0.25125628140703515	0.24723618090452262
validation_Erlich_et_al_internalrepeat	True	30	C	0.23115577889447236	0.2532663316582915
validation_Erlich_et_al_internalrepeat	True	30	GC	0.49748743718592964	0.5135678391959798
validation_Erlich_et_al_internalrepeat	True	31	C	0.271356783919598	0.2633165829145729
validation_Erlich_et_al_internalrepeat	True	31	A	0.2562814070351759	0.2432160804020101
validation_Erlich_et_al_internalrepeat	True	31	T	0.24120603015075376	0.24120603015075376
validation_Erlich_et_al_internalrepeat	True	31	G	0.23115577889447236	0.2522613065326633
validation_Erlich_et_al_internalrepeat	True	31	GC	0.5025125628140703	0.5155778894472361
validation_Erlich_et_al_internalrepeat	True	32	A	0.2613065326633166	0.2542713567839196
validation_Erlich_et_al_internalrepeat	True	32	C	0.2562814070351759	0.24824120603015074
validation_Erlich_et_al_internalrepeat	True	32	G	0.2562814070351759	0.264321608040201
validation_Erlich_et_al_internalrepeat	True	32	T	0.22613065326633167	0.23316582914572864
validation_Erlich_et_al_internalrepeat	True	32	GC	0.5125628140703518	0.5125628140703518
validation_Erlich_et_al_internalrepeat	True	33	C	0.2864321608040201	0.23919597989949745
validation_Erlich_et_al_internalrepeat	True	33	A	0.24623115577889448	0.2673366834170855
validation_Erlich_et_al_internalrepeat	True	33	G	0.24623115577889448	0.25829145728643216
validation_Erlich_et_al_internalrepeat	True	33	T	0.22110552763819097	0.23517587939698492
validation_Erlich_et_al_internalrepeat	True	33	GC	0.5326633165829147	0.4974874371859297
validation_Erlich_et_al_internalrepeat	True	34	G	0.32160804020100503	0.25326633165829143
validation_Erlich_et_al_internalrepeat	True	34	A	0.2562814070351759	0.27035175879396983
validation_Erlich_et_al_internalrepeat	True	34	T	0.22613065326633167	0.24020100502512562
validation_Erlich_et_al_internalrepeat	True	34	C	0.19597989949748743	0.2361809045226131
validation_Erlich_et_al_internalrepeat	True	34	GC	0.5175879396984925	0.4894472361809045
validation_Erlich_et_al_internalrepeat	True	35	A	0.3165829145728643	0.264321608040201
validation_Erlich_et_al_internalrepeat	True	35	T	0.2613065326633166	0.2492462311557789
validation_Erlich_et_al_internalrepeat	True	35	G	0.23618090452261306	0.25226130653266327
validation_Erlich_et_al_internalrepeat	True	35	C	0.18592964824120603	0.2341708542713568
validation_Erlich_et_al_internalrepeat	True	35	GC	0.4221105527638191	0.4864321608040202
validation_Erlich_et_al_internalrepeat	True	36	A	0.271356783919598	0.25829145728643216
validation_Erlich_et_al_internalrepeat	True	36	T	0.2663316582914573	0.2522613065326633
validation_Erlich_et_al_internalrepeat	True	36	C	0.2562814070351759	0.23115577889447234
validation_Erlich_et_al_internalrepeat	True	36	G	0.20603015075376885	0.2582914572864322
validation_Erlich_et_al_internalrepeat	True	36	GC	0.4623115577889447	0.4894472361809045
validation_Erlich_et_al_internalrepeat	True	37	T	0.271356783919598	0.25025125628140704
validation_Erlich_et_al_internalrepeat	True	37	G	0.25125628140703515	0.23618090452261303
validation_Erlich_et_al_internalrepeat	True	37	C	0.24623115577889448	0.2522613065326633
validation_Erlich_et_al_internalrepeat	True	37	A	0.23115577889447236	0.2613065326633166
validation_Erlich_et_al_internalrepeat	True	37	GC	0.49748743718592964	0.4884422110552764
validation_Erlich_et_al_internalrepeat	True	38	G	0.27638190954773867	0.23819095477386934
validation_Erlich_et_al_internalrepeat	True	38	C	0.271356783919598	0.26733668341708544
validation_Erlich_et_al_internalrepeat	True	38	T	0.23618090452261306	0.24623115577889446
validation_Erlich_et_al_internalrepeat	True	38	A	0.21608040201005024	0.24824120603015074
validation_Erlich_et_al_internalrepeat	True	38	GC	0.5477386934673367	0.5055276381909548
validation_Erlich_et_al_internalrepeat	True	39	C	0.3015075376884422	0.2804020100502512
validation_Erlich_et_al_internalrepeat	True	39	A	0.271356783919598	0.24623115577889446
validation_Erlich_et_al_internalrepeat	True	39	T	0.21608040201005024	0.23618090452261303
validation_Erlich_et_al_internalrepeat	True	39	G	0.21105527638190955	0.2371859296482412
validation_Erlich_et_al_internalrepeat	True	39	GC	0.5125628140703518	0.5175879396984925
validation_Erlich_et_al_internalrepeat	True	40	C	0.2613065326633166	0.2904522613065327
validation_Erlich_et_al_internalrepeat	True	40	A	0.25125628140703515	0.2442211055276382
validation_Erlich_et_al_internalrepeat	True	40	G	0.24623115577889448	0.2321608040201005
validation_Erlich_et_al_internalrepeat	True	40	T	0.24120603015075376	0.23316582914572864
validation_Erlich_et_al_internalrepeat	True	40	GC	0.5075376884422111	0.5226130653266332
validation_Erlich_et_al_internalrepeat	True	41	C	0.32160804020100503	0.2914572864321608
validation_Erlich_et_al_internalrepeat	True	41	A	0.2613065326633166	0.24623115577889446
validation_Erlich_et_al_internalrepeat	True	41	T	0.21608040201005024	0.23819095477386937
validation_Erlich_et_al_internalrepeat	True	41	G	0.20100502512562815	0.2241206030150754
validation_Erlich_et_al_internalrepeat	True	41	GC	0.5226130653266332	0.5155778894472363
validation_Erlich_et_al_internalrepeat	True	42	C	0.2964824120603015	0.30351758793969846
validation_Erlich_et_al_internalrepeat	True	42	T	0.2562814070351759	0.23115577889447234
validation_Erlich_et_al_internalrepeat	True	42	G	0.22613065326633167	0.2201005025125628
validation_Erlich_et_al_internalrepeat	True	42	A	0.22110552763819097	0.24522613065326632
validation_Erlich_et_al_internalrepeat	True	42	GC	0.5226130653266332	0.5236180904522614
validation_Erlich_et_al_internalrepeat	True	43	C	0.27638190954773867	0.30251256281407035
validation_Erlich_et_al_internalrepeat	True	43	T	0.2613065326633166	0.2311557788944724
validation_Erlich_et_al_internalrepeat	True	43	G	0.23618090452261306	0.2201005025125628
validation_Erlich_et_al_internalrepeat	True	43	A	0.22613065326633167	0.24623115577889448
validation_Erlich_et_al_internalrepeat	True	43	GC	0.5125628140703518	0.5226130653266331
validation_Erlich_et_al_internalrepeat	True	44	C	0.36180904522613067	0.2874371859296483
validation_Erlich_et_al_internalrepeat	True	44	A	0.2663316582914573	0.2391959798994975
validation_Erlich_et_al_internalrepeat	True	44	G	0.19095477386934673	0.23819095477386937
validation_Erlich_et_al_internalrepeat	True	44	T	0.18090452261306533	0.23517587939698492
validation_Erlich_et_al_internalrepeat	True	44	GC	0.5527638190954773	0.5256281407035176
validation_Erlich_et_al_internalrepeat	True	45	C	0.2562814070351759	0.2723618090452261
validation_Erlich_et_al_internalrepeat	True	45	A	0.2562814070351759	0.24623115577889446
validation_Erlich_et_al_internalrepeat	True	45	G	0.24623115577889448	0.24623115577889446
validation_Erlich_et_al_internalrepeat	True	45	T	0.24120603015075376	0.23517587939698492
validation_Erlich_et_al_internalrepeat	True	45	GC	0.5025125628140703	0.5185929648241207
validation_Erlich_et_al_internalrepeat	True	46	G	0.2914572864321608	0.2562814070351759
validation_Erlich_et_al_internalrepeat	True	46	C	0.24623115577889448	0.26030150753768844
validation_Erlich_et_al_internalrepeat	True	46	T	0.23618090452261306	0.2371859296482412
validation_Erlich_et_al_internalrepeat	True	46	A	0.22613065326633167	0.24623115577889448
validation_Erlich_et_al_internalrepeat	True	46	GC	0.5376884422110553	0.5165829145728644
validation_Erlich_et_al_internalrepeat	True	47	G	0.2663316582914573	0.27437185929648245
validation_Erlich_et_al_internalrepeat	True	47	T	0.2562814070351759	0.24422110552763815
validation_Erlich_et_al_internalrepeat	True	47	A	0.2562814070351759	0.2391959798994975
validation_Erlich_et_al_internalrepeat	True	47	C	0.22110552763819097	0.24221105527638193
validation_Erlich_et_al_internalrepeat	True	47	GC	0.48743718592964824	0.5165829145728644
validation_Erlich_et_al_internalrepeat	True	48	G	0.2864321608040201	0.2693467336683417
validation_Erlich_et_al_internalrepeat	True	48	T	0.271356783919598	0.24723618090452257
validation_Erlich_et_al_internalrepeat	True	48	A	0.22613065326633167	0.24120603015075376
validation_Erlich_et_al_internalrepeat	True	48	C	0.21608040201005024	0.24221105527638193
validation_Erlich_et_al_internalrepeat	True	48	GC	0.5025125628140703	0.5115577889447237
validation_Erlich_et_al_internalrepeat	True	49	G	0.2814070351758794	0.26030150753768844
validation_Erlich_et_al_internalrepeat	True	49	C	0.271356783919598	0.24824120603015074
validation_Erlich_et_al_internalrepeat	True	49	A	0.23115577889447236	0.2492462311557789
validation_Erlich_et_al_internalrepeat	True	49	T	0.21608040201005024	0.24221105527638193
validation_Erlich_et_al_internalrepeat	True	49	GC	0.5527638190954773	0.5085427135678392
validation_Erlich_et_al_internalrepeat	True	50	A	0.2663316582914573	0.24522613065326632
validation_Erlich_et_al_internalrepeat	True	50	C	0.2562814070351759	0.25226130653266327
validation_Erlich_et_al_internalrepeat	True	50	T	0.2562814070351759	0.2432160804020101
validation_Erlich_et_al_internalrepeat	True	50	G	0.22110552763819097	0.2592964824120603
validation_Erlich_et_al_internalrepeat	True	50	GC	0.47738693467336685	0.5115577889447236
validation_Erlich_et_al_internalrepeat	True	51	C	0.27638190954773867	0.27035175879396983
validation_Erlich_et_al_internalrepeat	True	51	A	0.2663316582914573	0.2442211055276382
validation_Erlich_et_al_internalrepeat	True	51	G	0.24623115577889448	0.2522613065326633
validation_Erlich_et_al_internalrepeat	True	51	T	0.21105527638190955	0.23316582914572864
validation_Erlich_et_al_internalrepeat	True	51	GC	0.5226130653266332	0.5226130653266331
validation_Erlich_et_al_internalrepeat	True	52	G	0.2613065326633166	0.24723618090452262
validation_Erlich_et_al_internalrepeat	True	52	T	0.2613065326633166	0.2341708542713568
validation_Erlich_et_al_internalrepeat	True	52	C	0.24120603015075376	0.2673366834170854
validation_Erlich_et_al_internalrepeat	True	52	A	0.23618090452261306	0.25125628140703515
validation_Erlich_et_al_internalrepeat	True	52	GC	0.5025125628140703	0.514572864321608
validation_Erlich_et_al_internalrepeat	True	53	C	0.3065326633165829	0.264321608040201
validation_Erlich_et_al_internalrepeat	True	53	G	0.25125628140703515	0.25527638190954777
validation_Erlich_et_al_internalrepeat	True	53	A	0.22110552763819097	0.25125628140703515
validation_Erlich_et_al_internalrepeat	True	53	T	0.22110552763819097	0.22914572864321608
validation_Erlich_et_al_internalrepeat	True	53	GC	0.5577889447236181	0.5195979899497487
validation_Erlich_et_al_internalrepeat	True	54	A	0.2663316582914573	0.24321608040201004
validation_Erlich_et_al_internalrepeat	True	54	G	0.2562814070351759	0.25728643216080405
validation_Erlich_et_al_internalrepeat	True	54	C	0.2562814070351759	0.2592964824120603
validation_Erlich_et_al_internalrepeat	True	54	T	0.22110552763819097	0.24020100502512562
validation_Erlich_et_al_internalrepeat	True	54	GC	0.5125628140703518	0.5165829145728642
validation_Erlich_et_al_internalrepeat	True	55	A	0.2663316582914573	0.2341708542713568
validation_Erlich_et_al_internalrepeat	True	55	G	0.2613065326633166	0.26633165829145733
validation_Erlich_et_al_internalrepeat	True	55	C	0.24120603015075376	0.26532663316582916
validation_Erlich_et_al_internalrepeat	True	55	T	0.23115577889447236	0.2341708542713568
validation_Erlich_et_al_internalrepeat	True	55	GC	0.5025125628140703	0.5316582914572864
validation_Erlich_et_al_internalrepeat	True	56	T	0.2663316582914573	0.24321608040201004
validation_Erlich_et_al_internalrepeat	True	56	G	0.2562814070351759	0.2592964824120603
validation_Erlich_et_al_internalrepeat	True	56	C	0.25125628140703515	0.26130653266331655
validation_Erlich_et_al_internalrepeat	True	56	A	0.22613065326633167	0.23618090452261303
validation_Erlich_et_al_internalrepeat	True	56	GC	0.507537688442211	0.5206030150753769
validation_Erlich_et_al_internalrepeat	True	57	G	0.3065326633165829	0.26733668341708544
validation_Erlich_et_al_internalrepeat	True	57	C	0.271356783919598	0.25728643216080405
validation_Erlich_et_al_internalrepeat	True	57	T	0.23115577889447236	0.24623115577889446
validation_Erlich_et_al_internalrepeat	True	57	A	0.19095477386934673	0.22914572864321608
validation_Erlich_et_al_internalrepeat	True	57	GC	0.5778894472361809	0.5246231155778894
validation_Erlich_et_al_internalrepeat	True	58	C	0.2864321608040201	0.2733668341708543
validation_Erlich_et_al_internalrepeat	True	58	T	0.2663316582914573	0.24120603015075376
validation_Erlich_et_al_internalrepeat	True	58	A	0.23115577889447236	0.22110552763819097
validation_Erlich_et_al_internalrepeat	True	58	G	0.21608040201005024	0.264321608040201
validation_Erlich_et_al_internalrepeat	True	58	GC	0.5025125628140703	0.5376884422110553
validation_Erlich_et_al_internalrepeat	True	59	G	0.2964824120603015	0.2633165829145729
validation_Erlich_et_al_internalrepeat	True	59	C	0.23618090452261306	0.28241206030150756
validation_Erlich_et_al_internalrepeat	True	59	T	0.23618090452261306	0.2371859296482412
validation_Erlich_et_al_internalrepeat	True	59	A	0.23115577889447236	0.2170854271356784
validation_Erlich_et_al_internalrepeat	True	59	GC	0.5326633165829145	0.5457286432160805
validation_Erlich_et_al_internalrepeat	True	60	C	0.32160804020100503	0.2804020100502513
validation_Erlich_et_al_internalrepeat	True	60	G	0.24623115577889448	0.2542713567839196
validation_Erlich_et_al_internalrepeat	True	60	A	0.22613065326633167	0.2311557788944724
validation_Erlich_et_al_internalrepeat	True	60	T	0.20603015075376885	0.23417085427135675
validation_Erlich_et_al_internalrepeat	True	60	GC	0.5678391959798995	0.5346733668341708
validation_Erlich_et_al_internalrepeat	True	61	C	0.2964824120603015	0.27437185929648245
validation_Erlich_et_al_internalrepeat	True	61	G	0.25125628140703515	0.27135678391959794
validation_Erlich_et_al_internalrepeat	True	61	T	0.24623115577889448	0.22914572864321608
validation_Erlich_et_al_internalrepeat	True	61	A	0.20603015075376885	0.22512562814070353
validation_Erlich_et_al_internalrepeat	True	61	GC	0.5477386934673367	0.5457286432160804
validation_Erlich_et_al_internalrepeat	True	62	G	0.2613065326633166	0.2663316582914573
validation_Erlich_et_al_internalrepeat	True	62	C	0.2613065326633166	0.2793969849246231
validation_Erlich_et_al_internalrepeat	True	62	A	0.2613065326633166	0.2311557788944724
validation_Erlich_et_al_internalrepeat	True	62	T	0.21608040201005024	0.22311557788944722
validation_Erlich_et_al_internalrepeat	True	62	GC	0.5226130653266332	0.5457286432160804
validation_Erlich_et_al_internalrepeat	True	63	G	0.3015075376884422	0.2743718592964824
validation_Erlich_et_al_internalrepeat	True	63	C	0.2562814070351759	0.2613065326633166
validation_Erlich_et_al_internalrepeat	True	63	T	0.24120603015075376	0.23718592964824117
validation_Erlich_et_al_internalrepeat	True	63	A	0.20100502512562815	0.22713567839195986
validation_Erlich_et_al_internalrepeat	True	63	GC	0.5577889447236181	0.5356783919597989
validation_Erlich_et_al_internalrepeat	True	64	G	0.271356783919598	0.278391959798995
validation_Erlich_et_al_internalrepeat	True	64	A	0.2613065326633166	0.23819095477386937
validation_Erlich_et_al_internalrepeat	True	64	C	0.2613065326633166	0.24522613065326632
validation_Erlich_et_al_internalrepeat	True	64	T	0.20603015075376885	0.23819095477386934
validation_Erlich_et_al_internalrepeat	True	64	GC	0.5326633165829147	0.5236180904522614
validation_Erlich_et_al_internalrepeat	True	65	G	0.2864321608040201	0.27939698492462306
validation_Erlich_et_al_internalrepeat	True	65	T	0.27638190954773867	0.257286432160804
validation_Erlich_et_al_internalrepeat	True	65	C	0.23115577889447236	0.24020100502512562
validation_Erlich_et_al_internalrepeat	True	65	A	0.20603015075376885	0.22311557788944722
validation_Erlich_et_al_internalrepeat	True	65	GC	0.5175879396984925	0.5195979899497487
validation_Erlich_et_al_internalrepeat	True	66	G	0.271356783919598	0.2673366834170855
validation_Erlich_et_al_internalrepeat	True	66	A	0.2613065326633166	0.2241206030150754
validation_Erlich_et_al_internalrepeat	True	66	T	0.25125628140703515	0.264321608040201
validation_Erlich_et_al_internalrepeat	True	66	C	0.21608040201005024	0.2442211055276382
validation_Erlich_et_al_internalrepeat	True	66	GC	0.48743718592964824	0.5115577889447236
validation_Erlich_et_al_internalrepeat	True	67	T	0.31155778894472363	0.2743718592964824
validation_Erlich_et_al_internalrepeat	True	67	G	0.2663316582914573	0.2623115577889447
validation_Erlich_et_al_internalrepeat	True	67	C	0.23618090452261306	0.23819095477386937
validation_Erlich_et_al_internalrepeat	True	67	A	0.18592964824120603	0.22512562814070353
validation_Erlich_et_al_internalrepeat	True	67	GC	0.5025125628140703	0.5005025125628141
validation_Erlich_et_al_internalrepeat	True	68	T	0.27638190954773867	0.2633165829145729
validation_Erlich_et_al_internalrepeat	True	68	C	0.27638190954773867	0.25025125628140704
validation_Erlich_et_al_internalrepeat	True	68	G	0.24120603015075376	0.2432160804020101
validation_Erlich_et_al_internalrepeat	True	68	A	0.20603015075376885	0.24321608040201004
validation_Erlich_et_al_internalrepeat	True	68	GC	0.5175879396984924	0.493467336683417
validation_Erlich_et_al_internalrepeat	True	69	A	0.2663316582914573	0.24824120603015074
validation_Erlich_et_al_internalrepeat	True	69	T	0.2562814070351759	0.2522613065326633
validation_Erlich_et_al_internalrepeat	True	69	G	0.24623115577889448	0.2391959798994975
validation_Erlich_et_al_internalrepeat	True	69	C	0.23115577889447236	0.26030150753768844
validation_Erlich_et_al_internalrepeat	True	69	GC	0.47738693467336685	0.4994974874371859
validation_Erlich_et_al_internalrepeat	True	70	A	0.2964824120603015	0.2733668341708543
validation_Erlich_et_al_internalrepeat	True	70	C	0.2914572864321608	0.2693467336683417
validation_Erlich_et_al_internalrepeat	True	70	T	0.22110552763819097	0.22814070351758792
validation_Erlich_et_al_internalrepeat	True	70	G	0.19095477386934673	0.22914572864321608
validation_Erlich_et_al_internalrepeat	True	70	GC	0.4824120603015075	0.49849246231155775
validation_Erlich_et_al_internalrepeat	True	71	A	0.2864321608040201	0.27738693467336684
validation_Erlich_et_al_internalrepeat	True	71	C	0.2663316582914573	0.26030150753768844
validation_Erlich_et_al_internalrepeat	True	71	G	0.25125628140703515	0.2321608040201005
validation_Erlich_et_al_internalrepeat	True	71	T	0.19597989949748743	0.23015075376884422
validation_Erlich_et_al_internalrepeat	True	71	GC	0.5175879396984924	0.4924623115577889
validation_Erlich_et_al_internalrepeat	True	72	A	0.31155778894472363	0.27236180904522617
validation_Erlich_et_al_internalrepeat	True	72	C	0.2814070351758794	0.2683417085427136
validation_Erlich_et_al_internalrepeat	True	72	G	0.21608040201005024	0.23316582914572864
validation_Erlich_et_al_internalrepeat	True	72	T	0.19095477386934673	0.22613065326633164
validation_Erlich_et_al_internalrepeat	True	72	GC	0.49748743718592964	0.5015075376884421
validation_Erlich_et_al_internalrepeat	True	73	T	0.2864321608040201	0.22613065326633164
validation_Erlich_et_al_internalrepeat	True	73	G	0.2562814070351759	0.25025125628140704
validation_Erlich_et_al_internalrepeat	True	73	C	0.23115577889447236	0.2522613065326633
validation_Erlich_et_al_internalrepeat	True	73	A	0.22613065326633167	0.271356783919598
validation_Erlich_et_al_internalrepeat	True	73	GC	0.48743718592964824	0.5025125628140704
validation_Erlich_et_al_internalrepeat	True	74	C	0.271356783919598	0.25125628140703515
validation_Erlich_et_al_internalrepeat	True	74	G	0.25125628140703515	0.2442211055276382
validation_Erlich_et_al_internalrepeat	True	74	A	0.24120603015075376	0.26733668341708544
validation_Erlich_et_al_internalrepeat	True	74	T	0.23618090452261306	0.23718592964824117
validation_Erlich_et_al_internalrepeat	True	74	GC	0.5226130653266332	0.49547738693467336
validation_Erlich_et_al_internalrepeat	True	75	A	0.2914572864321608	0.2562814070351759
validation_Erlich_et_al_internalrepeat	True	75	G	0.27638190954773867	0.24623115577889448
validation_Erlich_et_al_internalrepeat	True	75	T	0.22110552763819097	0.2492462311557789
validation_Erlich_et_al_internalrepeat	True	75	C	0.21105527638190955	0.24824120603015074
[truncated: 1,241 more rows]
