# Supplementary material for: Predicting sequence-specific amplification efficiency in multi-template PCR with deep learning
Source: Nat Commun. 2025 Oct 16;16:9187. doi: 10.1038/s41467-025-64221-4 (PMC12533003; doi:10.1038/s41467-025-64221-4)
Supplement: Supplementary file 4 — Source data [file 41467_2025_64221_MOESM4_ESM.zip › Supp.Fig. 15/distribution.csv]

T	species	ratio
45.0	Free DNA	1.0442160423359443e-05
45.714285714285715	Free DNA	1.8277042405705217e-05
46.42857142857143	Free DNA	3.190974729397868e-05
47.142857142857146	Free DNA	5.55705457880161e-05
47.857142857142854	Free DNA	9.653149593933103e-05
48.57142857142857	Free DNA	0.0001672597792464042
49.285714285714285	Free DNA	0.00028906842189425187
50.0	Free DNA	0.0004982815722061804
50.714285714285715	Free DNA	0.0008565967810077285
51.42857142857143	Free DNA	0.001468393653912666
52.142857142857146	Free DNA	0.00250939809716301
52.85714285714286	Free DNA	0.004273557816586115
53.57142857142857	Free DNA	0.007248221594607181
54.285714285714285	Free DNA	0.012230964102161778
55.0	Free DNA	0.020501555381224747
55.714285714285715	Free DNA	0.0340508124531477
56.42857142857143	Free DNA	0.05582434370637156
57.14285714285714	Free DNA	0.08983039990457722
57.85714285714286	Free DNA	0.14076966866728297
58.57142857142857	Free DNA	0.21268609457386892
59.285714285714285	Free DNA	0.3064434117737996
60.0	Free DNA	0.41711514207818284
60.714285714285715	Free DNA	0.5338483656023321
61.42857142857143	Free DNA	0.643697740019227
62.14285714285714	Free DNA	0.7369666823067748
62.85714285714286	Free DNA	0.8098990955340415
63.57142857142857	Free DNA	0.8636926976309958
64.28571428571428	Free DNA	0.9019676221539297
65.0	Free DNA	0.9287296314522943
65.71428571428572	Free DNA	0.9473793320332278
66.42857142857143	Free DNA	0.9604641878962683
67.14285714285714	Free DNA	0.9697699730597813
67.85714285714286	Free DNA	0.9765054915389035
68.57142857142857	Free DNA	0.9814759635786046
69.28571428571428	Free DNA	0.9852157871504124
70.0	Free DNA	0.9880813636725723
70.71428571428572	Free DNA	0.9903130508286664
71.42857142857143	Free DNA	0.9920755191238251
72.14285714285714	Free DNA	0.9934837417597013
72.85714285714286	Free DNA	0.9946196795281419
73.57142857142857	Free DNA	0.9955430216805242
74.28571428571428	Free DNA	0.9962981517422083
75.0	Free DNA	0.9969187165473686
75.71428571428572	Free DNA	0.9974306676310911
76.42857142857143	Free DNA	0.997854321664759
77.14285714285714	Free DNA	0.9982057842229483
77.85714285714286	Free DNA	0.998497954645365
78.57142857142857	Free DNA	0.998741250715367
79.28571428571428	Free DNA	0.9989441423976787
80.0	Free DNA	0.9991135527690322
45.0	Self-annealed DNA	0.00011974592363967718
45.714285714285715	Self-annealed DNA	0.0001692111338911947
46.42857142857143	Self-annealed DNA	0.00023873412982191618
47.142857142857146	Self-annealed DNA	0.0003362920875181587
47.857142857142854	Self-annealed DNA	0.00047296806730971796
48.57142857142857	Self-annealed DNA	0.0006641288172199062
49.285714285714285	Self-annealed DNA	0.0009310306934770775
50.0	Self-annealed DNA	0.0013029944059783096
50.714285714285715	Self-annealed DNA	0.0018203199087708
51.42857142857143	Self-annealed DNA	0.0025381300924972056
52.142857142857146	Self-annealed DNA	0.0035313029099371595
52.85714285714286	Self-annealed DNA	0.004900499638402621
53.57142857142857	Self-annealed DNA	0.0067788556150668415
54.285714285714285	Self-annealed DNA	0.009337830516423933
55.0	Self-annealed DNA	0.012788399305629269
55.714285714285715	Self-annealed DNA	0.01736929318131237
56.42857142857143	Self-annealed DNA	0.02330678189067797
57.14285714285714	Self-annealed DNA	0.030722907256410963
57.85714285714286	Self-annealed DNA	0.03947318701512392
58.57142857142857	Self-annealed DNA	0.04893929949741117
59.285714285714285	Self-annealed DNA	0.057911326959865096
60.0	Self-annealed DNA	0.06479334661985792
60.714285714285715	Self-annealed DNA	0.06822097198069307
61.42857142857143	Self-annealed DNA	0.06772818939839668
62.14285714285714	Self-annealed DNA	0.06389729672563613
62.85714285714286	Self-annealed DNA	0.057912198789467545
63.57142857142857	Self-annealed DNA	0.05097508791671349
64.28571428571428	Self-annealed DNA	0.0439746214820891
65.0	Self-annealed DNA	0.03743376288360012
65.71428571428572	Self-annealed DNA	0.031594354583043424
66.42857142857143	Self-annealed DNA	0.026523103300069465
67.14285714285714	Self-annealed DNA	0.022192870117993393
67.85714285714286	Self-annealed DNA	0.018533730537181485
68.57142857142857	Self-annealed DNA	0.015461475373505262
69.28571428571428	Self-annealed DNA	0.012892089334326387
70.0	Self-annealed DNA	0.010748325042705967
70.71428571428572	Self-annealed DNA	0.008962106400386846
71.42857142857143	Self-annealed DNA	0.007474861203515911
72.14285714285714	Self-annealed DNA	0.006236906192893353
72.85714285714286	Self-annealed DNA	0.005206462507552379
73.57142857142857	Self-annealed DNA	0.004348586961239881
74.28571428571428	Self-annealed DNA	0.00363415172538646
75.0	Self-annealed DNA	0.0030389270071254516
75.71428571428572	Self-annealed DNA	0.0025427826358245713
76.42857142857143	Self-annealed DNA	0.0021290061634894318
77.14285714285714	Self-annealed DNA	0.0017837271767440748
77.85714285714286	Self-annealed DNA	0.0014954348159877799
78.57142857142857	Self-annealed DNA	0.001254575311283732
79.28571428571428	Self-annealed DNA	0.0010532172933627813
80.0	Self-annealed DNA	0.0008847740219861499
45.0	DNA-primer complex	0.999869811915937
45.714285714285715	DNA-primer complex	0.9998125118237031
46.42857142857143	DNA-primer complex	0.9997293561228842
47.142857142857146	DNA-primer complex	0.9996081373666937
47.857142857142854	DNA-primer complex	0.999430500436751
48.57142857142857	DNA-primer complex	0.9991686114035336
49.285714285714285	DNA-primer complex	0.9987799008846286
50.0	DNA-primer complex	0.9981987240218154
50.714285714285715	DNA-primer complex	0.9973230833102215
51.42857142857143	DNA-primer complex	0.9959934762535901
52.142857142857146	DNA-primer complex	0.9939592989928998
52.85714285714286	DNA-primer complex	0.9908259425450113
53.57142857142857	DNA-primer complex	0.985972922790326
54.285714285714285	DNA-primer complex	0.9784312053814144
55.0	DNA-primer complex	0.966710045313146
55.714285714285715	DNA-primer complex	0.9485798943655399
56.42857142857143	DNA-primer complex	0.9208688744029504
57.14285714285714	DNA-primer complex	0.8794466928390119
57.85714285714286	DNA-primer complex	0.8197571443175931
58.57142857142857	DNA-primer complex	0.73837460592872
59.285714285714285	DNA-primer complex	0.6356452612663354
60.0	DNA-primer complex	0.5180915113019593
60.714285714285715	DNA-primer complex	0.39793066241697483
61.42857142857143	DNA-primer complex	0.2885740705823764
62.14285714285714	DNA-primer complex	0.19913602096758903
62.85714285714286	DNA-primer complex	0.13218870567649094
63.57142857142857	DNA-primer complex	0.08533221445229068
64.28571428571428	DNA-primer complex	0.054057756363981205
65.0	DNA-primer complex	0.033836605664105686
65.71428571428572	DNA-primer complex	0.021026313383728814
66.42857142857143	DNA-primer complex	0.013012708803662168
67.14285714285714	DNA-primer complex	0.008037156822225295
67.85714285714286	DNA-primer complex	0.004960777923914996
68.57142857142857	DNA-primer complex	0.003062561047890194
69.28571428571428	DNA-primer complex	0.0018921235152612942
70.0	DNA-primer complex	0.0011703112847217248
70.71428571428572	DNA-primer complex	0.0007248427709467778
71.42857142857143	DNA-primer complex	0.000449619672659001
72.14285714285714	DNA-primer complex	0.0002793520474052833
72.85714285714286	DNA-primer complex	0.00017385796430573108
73.57142857142857	DNA-primer complex	0.0001083913582359454
74.28571428571428	DNA-primer complex	6.769653240519843e-05
75.0	DNA-primer complex	4.235644550585671e-05
75.71428571428572	DNA-primer complex	2.6549733084379492e-05
76.42857142857143	DNA-primer complex	1.6672171751557067e-05
77.14285714285714	DNA-primer complex	1.0488600307765737e-05
77.85714285714286	DNA-primer complex	6.6105386472186215e-06
78.57142857142857	DNA-primer complex	4.173973349167788e-06
79.28571428571428	DNA-primer complex	2.6403089586140227e-06
80.0	DNA-primer complex	1.6732089816453915e-06
