# Supplementary material for: Predicting sequence-specific amplification efficiency in multi-template PCR with deep learning
Source: Nat Commun. 2025 Oct 16;16:9187. doi: 10.1038/s41467-025-64221-4 (PMC12533003; doi:10.1038/s41467-025-64221-4)
Supplement: Supplementary file 4 — Source data [file 41467_2025_64221_MOESM4_ESM.zip › Supp.Fig. 15/Erlich_data.csv]

name	sequence	dG	Delta_eff	adapter	motif	end	dG_J	K	alpha
0F_CGTGT_end	acacgAGATCGGAAGAGCGTCGTGT	0.42	-2.5315879329835997	0F	CGTGT	end	1757.28	0.5240979868230285	0.34387420714038675
0F_CGTGT_5nt	acacgNNNNNAGATCGGAAGAGCGTCGTGT	1.86	-1.168596273436968	0F	CGTGT	5nt	7782.240000000001	0.05720028288012768	0.05410543660118694
0F_GTCGTG_end	cacgacAGATCGGAAGAGCGTCGTGT	0.11	-3.813192537311565	0F	GTCGTG	end	460.24	0.844331117623834	0.4577980111898985
0F_GTCGTG_5nt	cacgacNNNNNAGATCGGAAGAGCGTCGTGT	1.26	-1.0610428213664134	0F	GTCGTG	5nt	5271.84	0.1439585535841288	0.12584245568433683
0F_TCGTGT_end	acacgaAGATCGGAAGAGCGTCGTGT	0.37	-3.321510363994519	0F	TCGTGT	end	1548.08	0.5659991334859076	0.3614300425735204
0F_TCGTGT_5nt	acacgaNNNNNAGATCGGAAGAGCGTCGTGT	1.19	-0.9717421525069668	0F	TCGTGT	5nt	4978.96	0.16032529924871283	0.13817271704109202
0F_CGTG_end	cacgAGATCGGAAGAGCGTCGTGT	1.19	-1.3351371711771638	0F	CGTG	end	4978.96	0.16032529924871283	0.13817271704109202
0F_CGTG_5nt	cacgNNNNNAGATCGGAAGAGCGTCGTGT	2.63	-0.2888991708315228	0F	CGTG	5nt	11003.92	0.01749797308983776	0.017197059407107806
0F_CGTGTG_end	cacacgAGATCGGAAGAGCGTCGTGT	0.12	-2.5711824337628464	0F	CGTGTG	end	502.08	0.831442347412088	0.45398226626514027
0F_CGTGTG_5nt	cacacgNNNNNAGATCGGAAGAGCGTCGTGT	1.56	-0.967740935016694	0F	CGTGTG	5nt	6527.04	0.09074398045064029	0.0831945736827715
0R_CGTGT_end	cgtgtAGATCGGAAGAGCACACGTCT	1.12	-0.2621815997743299	0R	CGTGT	end	4686.080000000001	0.17855279133634724	0.1515017338628406
0R_CGTGT_5nt	cgtgtNNNNNAGATCGGAAGAGCACACGTCT	1.82	-0.5462256519879125	0R	CGTGT	5nt	7614.88	0.060830417394383975	0.05734226356724936
0R_GTCGTG_end	gtcgtgAGATCGGAAGAGCACACGTCT	1.16	-1.090004630037766	0R	GTCGTG	end	4853.44	0.16789742058252582	0.14376041733081468
0R_GTCGTG_5nt	gtcgtgNNNNNAGATCGGAAGAGCACACGTCT	2.31	-0.9374942433608544	0R	GTCGTG	5nt	9665.04	0.028626529702692853	0.027829857461450946
0R_TCGTGT_end	tcgtgtAGATCGGAAGAGCACACGTCT	0.91	-0.3696065285679414	0R	TCGTGT	end	3807.44	0.24663823181815095	0.1978426663992514
0R_TCGTGT_5nt	tcgtgtNNNNNAGATCGGAAGAGCACACGTCT	1.61	-0.4271511964603197	0R	TCGTGT	5nt	6736.240000000001	0.08402616657305001	0.0775130427327998
0R_CGTG_end	cgtgAGATCGGAAGAGCACACGTCT	1.37	-1.3158573694317437	0R	CGTG	end	5732.080000000001	0.12154868643919803	0.10837575569287383
0R_CGTG_5nt	cgtgNNNNNAGATCGGAAGAGCACACGTCT	2.52	-0.4041983757755434	0R	CGTG	5nt	10543.68	0.020724065150034478	0.020303298273846693
0R_CGTGTG_end	cgtgtgAGATCGGAAGAGCACACGTCT	-0.06	-1.276180412386454	0R	CGTGTG	end	-251.04	1.0966901170386252	0.5230577986353059
0R_CGTGTG_5nt	cgtgtgNNNNNAGATCGGAAGAGCACACGTCT	1.02	-1.413307386303516	0R	CGTGTG	5nt	4267.68	0.2082443339197856	0.1723528330103561
