# Supplementary material for: Predicting sequence-specific amplification efficiency in multi-template PCR with deep learning
Source: Nat Commun. 2025 Oct 16;16:9187. doi: 10.1038/s41467-025-64221-4 (PMC12533003; doi:10.1038/s41467-025-64221-4)
Supplement: Supplementary file 4 — Source data [file 41467_2025_64221_MOESM4_ESM.zip › Supp.Fig. 16/individuals.csv]

seq_id	kmer	pos	group	cat
000021	CGTGT	89	../data/internal_datasets/GCall	False
000043	CGTGT	49	../data/internal_datasets/GCall	False
000067	CGTGT	94	../data/internal_datasets/GCall	False
000070	CGTGT	36	../data/internal_datasets/GCall	True
000090	CGTGT	73	../data/internal_datasets/GCall	False
000094	CGTGT	3	../data/internal_datasets/GCall	False
000117	CGTGT	73	../data/internal_datasets/GCall	False
000130	CGTGT	72	../data/internal_datasets/GCall	False
000147	CGTGT	84	../data/internal_datasets/GCall	False
000150	CGTGT	64	../data/internal_datasets/GCall	False
000153	CGTGT	76	../data/internal_datasets/GCall	False
000168	CGTGT	19	../data/internal_datasets/GCall	False
000169	CGTGT	35	../data/internal_datasets/GCall	False
000169	CGTGT	65	../data/internal_datasets/GCall	False
000185	CGTGT	14	../data/internal_datasets/GCall	False
000186	CGTGT	19	../data/internal_datasets/GCall	False
000210	CGTGT	41	../data/internal_datasets/GCall	False
000239	CGTGT	39	../data/internal_datasets/GCall	False
000253	CGTGT	76	../data/internal_datasets/GCall	False
000257	CGTGT	93	../data/internal_datasets/GCall	False
000259	CGTGT	41	../data/internal_datasets/GCall	False
000266	CGTGT	89	../data/internal_datasets/GCall	False
000268	CGTGT	90	../data/internal_datasets/GCall	False
000269	CGTGT	95	../data/internal_datasets/GCall	False
000272	CGTGT	87	../data/internal_datasets/GCall	False
000293	CGTGT	8	../data/internal_datasets/GCall	True
000302	CGTGT	2	../data/internal_datasets/GCall	False
000311	CGTGT	31	../data/internal_datasets/GCall	False
000334	CGTGT	41	../data/internal_datasets/GCall	False
000339	CGTGT	16	../data/internal_datasets/GCall	False
000347	CGTGT	103	../data/internal_datasets/GCall	False
000350	CGTGT	22	../data/internal_datasets/GCall	False
000364	CGTGT	36	../data/internal_datasets/GCall	False
000376	CGTGT	62	../data/internal_datasets/GCall	True
000379	CGTGT	30	../data/internal_datasets/GCall	False
000383	CGTGT	44	../data/internal_datasets/GCall	False
000395	CGTGT	62	../data/internal_datasets/GCall	False
000401	CGTGT	25	../data/internal_datasets/GCall	False
000402	CGTGT	33	../data/internal_datasets/GCall	False
000417	CGTGT	37	../data/internal_datasets/GCall	False
000422	CGTGT	92	../data/internal_datasets/GCall	False
000424	CGTGT	37	../data/internal_datasets/GCall	False
000431	CGTGT	2	../data/internal_datasets/GCall	True
000447	CGTGT	56	../data/internal_datasets/GCall	False
000454	CGTGT	99	../data/internal_datasets/GCall	False
000465	CGTGT	29	../data/internal_datasets/GCall	False
000466	CGTGT	12	../data/internal_datasets/GCall	False
000471	CGTGT	37	../data/internal_datasets/GCall	False
000482	CGTGT	64	../data/internal_datasets/GCall	False
000488	CGTGT	22	../data/internal_datasets/GCall	False
000500	CGTGT	40	../data/internal_datasets/GCall	False
000517	CGTGT	90	../data/internal_datasets/GCall	False
000523	CGTGT	72	../data/internal_datasets/GCall	False
000526	CGTGT	32	../data/internal_datasets/GCall	False
000546	CGTGT	40	../data/internal_datasets/GCall	False
000557	CGTGT	16	../data/internal_datasets/GCall	False
000567	CGTGT	101	../data/internal_datasets/GCall	False
000572	CGTGT	16	../data/internal_datasets/GCall	False
000579	CGTGT	67	../data/internal_datasets/GCall	False
000618	CGTGT	91	../data/internal_datasets/GCall	False
000620	CGTGT	36	../data/internal_datasets/GCall	False
000627	CGTGT	41	../data/internal_datasets/GCall	False
000637	CGTGT	21	../data/internal_datasets/GCall	False
000652	CGTGT	99	../data/internal_datasets/GCall	False
000689	CGTGT	93	../data/internal_datasets/GCall	False
000703	CGTGT	5	../data/internal_datasets/GCall	True
000727	CGTGT	49	../data/internal_datasets/GCall	True
000728	CGTGT	65	../data/internal_datasets/GCall	False
000730	CGTGT	69	../data/internal_datasets/GCall	False
000733	CGTGT	45	../data/internal_datasets/GCall	False
000741	CGTGT	29	../data/internal_datasets/GCall	False
000741	CGTGT	62	../data/internal_datasets/GCall	False
000752	CGTGT	0	../data/internal_datasets/GCall	True
000782	CGTGT	58	../data/internal_datasets/GCall	False
000800	CGTGT	87	../data/internal_datasets/GCall	False
000804	CGTGT	15	../data/internal_datasets/GCall	False
000822	CGTGT	75	../data/internal_datasets/GCall	False
000826	CGTGT	7	../data/internal_datasets/GCall	False
000833	CGTGT	37	../data/internal_datasets/GCall	False
000834	CGTGT	46	../data/internal_datasets/GCall	True
000835	CGTGT	0	../data/internal_datasets/GCall	True
000838	CGTGT	81	../data/internal_datasets/GCall	False
000845	CGTGT	71	../data/internal_datasets/GCall	False
000856	CGTGT	26	../data/internal_datasets/GCall	False
000857	CGTGT	55	../data/internal_datasets/GCall	False
000866	CGTGT	58	../data/internal_datasets/GCall	False
000867	CGTGT	87	../data/internal_datasets/GCall	False
000872	CGTGT	3	../data/internal_datasets/GCall	True
000890	CGTGT	55	../data/internal_datasets/GCall	False
000892	CGTGT	85	../data/internal_datasets/GCall	False
000897	CGTGT	17	../data/internal_datasets/GCall	False
000900	CGTGT	66	../data/internal_datasets/GCall	False
000901	CGTGT	19	../data/internal_datasets/GCall	False
000901	CGTGT	81	../data/internal_datasets/GCall	False
000909	CGTGT	26	../data/internal_datasets/GCall	False
000922	CGTGT	46	../data/internal_datasets/GCall	False
000929	CGTGT	29	../data/internal_datasets/GCall	False
000951	CGTGT	53	../data/internal_datasets/GCall	False
000961	CGTGT	53	../data/internal_datasets/GCall	False
000962	CGTGT	0	../data/internal_datasets/GCall	False
000970	CGTGT	88	../data/internal_datasets/GCall	False
000974	CGTGT	12	../data/internal_datasets/GCall	False
000990	CGTGT	15	../data/internal_datasets/GCall	False
001015	CGTGT	14	../data/internal_datasets/GCall	True
001015	CGTGT	86	../data/internal_datasets/GCall	True
001017	CGTGT	35	../data/internal_datasets/GCall	False
001045	CGTGT	49	../data/internal_datasets/GCall	False
001051	CGTGT	90	../data/internal_datasets/GCall	False
001055	CGTGT	60	../data/internal_datasets/GCall	False
001069	CGTGT	83	../data/internal_datasets/GCall	False
001072	CGTGT	57	../data/internal_datasets/GCall	False
001098	CGTGT	79	../data/internal_datasets/GCall	False
001104	CGTGT	39	../data/internal_datasets/GCall	False
001104	CGTGT	46	../data/internal_datasets/GCall	False
001110	CGTGT	12	../data/internal_datasets/GCall	False
001113	CGTGT	94	../data/internal_datasets/GCall	False
001119	CGTGT	27	../data/internal_datasets/GCall	False
001123	CGTGT	33	../data/internal_datasets/GCall	True
001125	CGTGT	3	../data/internal_datasets/GCall	True
001140	CGTGT	61	../data/internal_datasets/GCall	False
001161	CGTGT	38	../data/internal_datasets/GCall	False
001165	CGTGT	98	../data/internal_datasets/GCall	False
001193	CGTGT	57	../data/internal_datasets/GCall	False
001196	CGTGT	61	../data/internal_datasets/GCall	False
001198	CGTGT	63	../data/internal_datasets/GCall	False
001216	CGTGT	4	../data/internal_datasets/GCall	False
001225	CGTGT	95	../data/internal_datasets/GCall	False
001230	CGTGT	33	../data/internal_datasets/GCall	False
001250	CGTGT	54	../data/internal_datasets/GCall	False
001268	CGTGT	7	../data/internal_datasets/GCall	False
001275	CGTGT	7	../data/internal_datasets/GCall	False
001278	CGTGT	75	../data/internal_datasets/GCall	False
001293	CGTGT	63	../data/internal_datasets/GCall	False
001300	CGTGT	46	../data/internal_datasets/GCall	False
001305	CGTGT	10	../data/internal_datasets/GCall	False
001322	CGTGT	21	../data/internal_datasets/GCall	False
001332	CGTGT	10	../data/internal_datasets/GCall	False
001341	CGTGT	74	../data/internal_datasets/GCall	False
001350	CGTGT	65	../data/internal_datasets/GCall	True
001353	CGTGT	25	../data/internal_datasets/GCall	False
001356	CGTGT	54	../data/internal_datasets/GCall	False
001387	CGTGT	42	../data/internal_datasets/GCall	True
001390	CGTGT	52	../data/internal_datasets/GCall	False
001409	CGTGT	19	../data/internal_datasets/GCall	False
001413	CGTGT	92	../data/internal_datasets/GCall	False
001419	CGTGT	57	../data/internal_datasets/GCall	False
001429	CGTGT	53	../data/internal_datasets/GCall	False
001435	CGTGT	7	../data/internal_datasets/GCall	False
001451	CGTGT	0	../data/internal_datasets/GCall	True
001459	CGTGT	62	../data/internal_datasets/GCall	False
001460	CGTGT	102	../data/internal_datasets/GCall	False
001477	CGTGT	48	../data/internal_datasets/GCall	False
001478	CGTGT	65	../data/internal_datasets/GCall	False
001492	CGTGT	5	../data/internal_datasets/GCall	True
001494	CGTGT	59	../data/internal_datasets/GCall	False
001496	CGTGT	33	../data/internal_datasets/GCall	False
001503	CGTGT	13	../data/internal_datasets/GCall	False
001517	CGTGT	63	../data/internal_datasets/GCall	False
001539	CGTGT	19	../data/internal_datasets/GCall	False
001544	CGTGT	37	../data/internal_datasets/GCall	False
001548	CGTGT	78	../data/internal_datasets/GCall	False
001551	CGTGT	100	../data/internal_datasets/GCall	False
001567	CGTGT	69	../data/internal_datasets/GCall	False
001582	CGTGT	40	../data/internal_datasets/GCall	False
001584	CGTGT	67	../data/internal_datasets/GCall	False
001587	CGTGT	91	../data/internal_datasets/GCall	False
001595	CGTGT	97	../data/internal_datasets/GCall	False
001598	CGTGT	103	../data/internal_datasets/GCall	False
001607	CGTGT	60	../data/internal_datasets/GCall	False
001611	CGTGT	9	../data/internal_datasets/GCall	False
001614	CGTGT	103	../data/internal_datasets/GCall	False
001619	CGTGT	50	../data/internal_datasets/GCall	False
001622	CGTGT	19	../data/internal_datasets/GCall	False
001633	CGTGT	91	../data/internal_datasets/GCall	False
001657	CGTGT	43	../data/internal_datasets/GCall	False
001659	CGTGT	75	../data/internal_datasets/GCall	False
001662	CGTGT	53	../data/internal_datasets/GCall	False
001667	CGTGT	10	../data/internal_datasets/GCall	False
001678	CGTGT	68	../data/internal_datasets/GCall	False
001680	CGTGT	36	../data/internal_datasets/GCall	False
001691	CGTGT	99	../data/internal_datasets/GCall	False
001705	CGTGT	88	../data/internal_datasets/GCall	False
001725	CGTGT	35	../data/internal_datasets/GCall	False
001744	CGTGT	78	../data/internal_datasets/GCall	False
001753	CGTGT	97	../data/internal_datasets/GCall	True
001761	CGTGT	40	../data/internal_datasets/GCall	False
001774	CGTGT	8	../data/internal_datasets/GCall	False
001785	CGTGT	101	../data/internal_datasets/GCall	False
001789	CGTGT	33	../data/internal_datasets/GCall	False
001805	CGTGT	26	../data/internal_datasets/GCall	False
001817	CGTGT	48	../data/internal_datasets/GCall	False
001837	CGTGT	3	../data/internal_datasets/GCall	False
001855	CGTGT	93	../data/internal_datasets/GCall	False
001860	CGTGT	39	../data/internal_datasets/GCall	False
001897	CGTGT	18	../data/internal_datasets/GCall	False
001917	CGTGT	100	../data/internal_datasets/GCall	False
001930	CGTGT	25	../data/internal_datasets/GCall	False
001930	CGTGT	50	../data/internal_datasets/GCall	False
001959	CGTGT	99	../data/internal_datasets/GCall	False
001965	CGTGT	56	../data/internal_datasets/GCall	False
001972	CGTGT	8	../data/internal_datasets/GCall	True
001980	CGTGT	31	../data/internal_datasets/GCall	False
001984	CGTGT	38	../data/internal_datasets/GCall	False
002017	CGTGT	48	../data/internal_datasets/GCall	False
002021	CGTGT	39	../data/internal_datasets/GCall	False
002026	CGTGT	14	../data/internal_datasets/GCall	False
002031	CGTGT	42	../data/internal_datasets/GCall	False
002035	CGTGT	29	../data/internal_datasets/GCall	True
002042	CGTGT	29	../data/internal_datasets/GCall	False
002054	CGTGT	101	../data/internal_datasets/GCall	False
002068	CGTGT	81	../data/internal_datasets/GCall	False
002070	CGTGT	67	../data/internal_datasets/GCall	False
002075	CGTGT	8	../data/internal_datasets/GCall	False
002078	CGTGT	41	../data/internal_datasets/GCall	False
002091	CGTGT	75	../data/internal_datasets/GCall	False
002100	CGTGT	95	../data/internal_datasets/GCall	False
002102	CGTGT	89	../data/internal_datasets/GCall	False
002103	CGTGT	56	../data/internal_datasets/GCall	False
002104	CGTGT	80	../data/internal_datasets/GCall	False
002139	CGTGT	78	../data/internal_datasets/GCall	False
002145	CGTGT	32	../data/internal_datasets/GCall	True
002146	CGTGT	93	../data/internal_datasets/GCall	False
002152	CGTGT	69	../data/internal_datasets/GCall	False
002155	CGTGT	83	../data/internal_datasets/GCall	False
002166	CGTGT	35	../data/internal_datasets/GCall	False
002171	CGTGT	94	../data/internal_datasets/GCall	False
002175	CGTGT	1	../data/internal_datasets/GCall	False
002177	CGTGT	30	../data/internal_datasets/GCall	False
002193	CGTGT	0	../data/internal_datasets/GCall	False
002194	CGTGT	71	../data/internal_datasets/GCall	False
002199	CGTGT	10	../data/internal_datasets/GCall	True
002206	CGTGT	35	../data/internal_datasets/GCall	False
002214	CGTGT	65	../data/internal_datasets/GCall	False
002226	CGTGT	82	../data/internal_datasets/GCall	False
002228	CGTGT	38	../data/internal_datasets/GCall	False
002232	CGTGT	62	../data/internal_datasets/GCall	False
002236	CGTGT	23	../data/internal_datasets/GCall	False
002237	CGTGT	50	../data/internal_datasets/GCall	False
002250	CGTGT	53	../data/internal_datasets/GCall	False
002255	CGTGT	25	../data/internal_datasets/GCall	False
002257	CGTGT	7	../data/internal_datasets/GCall	False
002262	CGTGT	61	../data/internal_datasets/GCall	False
002271	CGTGT	24	../data/internal_datasets/GCall	False
002290	CGTGT	98	../data/internal_datasets/GCall	False
002302	CGTGT	55	../data/internal_datasets/GCall	False
002303	CGTGT	0	../data/internal_datasets/GCall	True
002305	CGTGT	94	../data/internal_datasets/GCall	False
002312	CGTGT	79	../data/internal_datasets/GCall	False
002321	CGTGT	83	../data/internal_datasets/GCall	False
002323	CGTGT	92	../data/internal_datasets/GCall	False
002336	CGTGT	56	../data/internal_datasets/GCall	True
002337	CGTGT	4	../data/internal_datasets/GCall	True
002351	CGTGT	24	../data/internal_datasets/GCall	False
002355	CGTGT	22	../data/internal_datasets/GCall	False
002355	CGTGT	56	../data/internal_datasets/GCall	False
002359	CGTGT	64	../data/internal_datasets/GCall	False
002366	CGTGT	40	../data/internal_datasets/GCall	False
002391	CGTGT	40	../data/internal_datasets/GCall	False
002393	CGTGT	101	../data/internal_datasets/GCall	False
002402	CGTGT	41	../data/internal_datasets/GCall	False
002430	CGTGT	29	../data/internal_datasets/GCall	False
002438	CGTGT	41	../data/internal_datasets/GCall	False
002451	CGTGT	2	../data/internal_datasets/GCall	False
002456	CGTGT	19	../data/internal_datasets/GCall	False
002457	CGTGT	29	../data/internal_datasets/GCall	False
002462	CGTGT	82	../data/internal_datasets/GCall	False
002473	CGTGT	62	../data/internal_datasets/GCall	False
002508	CGTGT	26	../data/internal_datasets/GCall	False
002509	CGTGT	51	../data/internal_datasets/GCall	False
002516	CGTGT	13	../data/internal_datasets/GCall	False
002523	CGTGT	12	../data/internal_datasets/GCall	False
002526	CGTGT	63	../data/internal_datasets/GCall	False
002539	CGTGT	4	../data/internal_datasets/GCall	False
002547	CGTGT	34	../data/internal_datasets/GCall	False
002563	CGTGT	2	../data/internal_datasets/GCall	True
002578	CGTGT	101	../data/internal_datasets/GCall	False
002580	CGTGT	99	../data/internal_datasets/GCall	False
002586	CGTGT	18	../data/internal_datasets/GCall	False
002586	CGTGT	73	../data/internal_datasets/GCall	False
002609	CGTGT	18	../data/internal_datasets/GCall	False
002611	CGTGT	72	../data/internal_datasets/GCall	False
002612	CGTGT	80	../data/internal_datasets/GCall	False
002621	CGTGT	45	../data/internal_datasets/GCall	False
002621	CGTGT	65	../data/internal_datasets/GCall	False
002625	CGTGT	74	../data/internal_datasets/GCall	False
002634	CGTGT	60	../data/internal_datasets/GCall	False
002635	CGTGT	78	../data/internal_datasets/GCall	False
002638	CGTGT	85	../data/internal_datasets/GCall	False
002646	CGTGT	34	../data/internal_datasets/GCall	False
002652	CGTGT	4	../data/internal_datasets/GCall	False
002657	CGTGT	1	../data/internal_datasets/GCall	False
002662	CGTGT	13	../data/internal_datasets/GCall	False
002665	CGTGT	74	../data/internal_datasets/GCall	False
002676	CGTGT	12	../data/internal_datasets/GCall	False
002722	CGTGT	17	../data/internal_datasets/GCall	False
002734	CGTGT	3	../data/internal_datasets/GCall	False
002734	CGTGT	35	../data/internal_datasets/GCall	False
002749	CGTGT	40	../data/internal_datasets/GCall	False
002757	CGTGT	7	../data/internal_datasets/GCall	False
002781	CGTGT	91	../data/internal_datasets/GCall	False
002787	CGTGT	53	../data/internal_datasets/GCall	False
002793	CGTGT	31	../data/internal_datasets/GCall	False
002798	CGTGT	71	../data/internal_datasets/GCall	False
002812	CGTGT	17	../data/internal_datasets/GCall	False
002825	CGTGT	73	../data/internal_datasets/GCall	False
002828	CGTGT	85	../data/internal_datasets/GCall	False
002830	CGTGT	32	../data/internal_datasets/GCall	False
002840	CGTGT	76	../data/internal_datasets/GCall	False
002843	CGTGT	43	../data/internal_datasets/GCall	False
002853	CGTGT	27	../data/internal_datasets/GCall	False
002853	CGTGT	55	../data/internal_datasets/GCall	False
002866	CGTGT	20	../data/internal_datasets/GCall	False
002877	CGTGT	103	../data/internal_datasets/GCall	False
002893	CGTGT	97	../data/internal_datasets/GCall	False
002916	CGTGT	51	../data/internal_datasets/GCall	False
002925	CGTGT	46	../data/internal_datasets/GCall	False
002935	CGTGT	4	../data/internal_datasets/GCall	False
002939	CGTGT	60	../data/internal_datasets/GCall	False
002965	CGTGT	49	../data/internal_datasets/GCall	False
002978	CGTGT	32	../data/internal_datasets/GCall	True
002989	CGTGT	67	../data/internal_datasets/GCall	False
003006	CGTGT	8	../data/internal_datasets/GCall	False
003008	CGTGT	100	../data/internal_datasets/GCall	False
003022	CGTGT	64	../data/internal_datasets/GCall	False
003030	CGTGT	72	../data/internal_datasets/GCall	False
003031	CGTGT	21	../data/internal_datasets/GCall	False
003032	CGTGT	41	../data/internal_datasets/GCall	False
003044	CGTGT	81	../data/internal_datasets/GCall	False
003048	CGTGT	27	../data/internal_datasets/GCall	False
003048	CGTGT	79	../data/internal_datasets/GCall	False
003088	CGTGT	58	../data/internal_datasets/GCall	False
003100	CGTGT	14	../data/internal_datasets/GCall	False
003119	CGTGT	72	../data/internal_datasets/GCall	False
003121	CGTGT	16	../data/internal_datasets/GCall	False
003134	CGTGT	52	../data/internal_datasets/GCall	False
003138	CGTGT	20	../data/internal_datasets/GCall	False
003138	CGTGT	80	../data/internal_datasets/GCall	False
003141	CGTGT	11	../data/internal_datasets/GCall	False
003166	CGTGT	18	../data/internal_datasets/GCall	False
003181	CGTGT	22	../data/internal_datasets/GCall	False
003188	CGTGT	84	../data/internal_datasets/GCall	False
003202	CGTGT	5	../data/internal_datasets/GCall	False
003217	CGTGT	14	../data/internal_datasets/GCall	False
003227	CGTGT	53	../data/internal_datasets/GCall	False
003232	CGTGT	11	../data/internal_datasets/GCall	False
003240	CGTGT	47	../data/internal_datasets/GCall	False
003246	CGTGT	102	../data/internal_datasets/GCall	False
003249	CGTGT	80	../data/internal_datasets/GCall	False
003252	CGTGT	53	../data/internal_datasets/GCall	False
003263	CGTGT	13	../data/internal_datasets/GCall	False
003270	CGTGT	3	../data/internal_datasets/GCall	True
003272	CGTGT	47	../data/internal_datasets/GCall	False
003279	CGTGT	53	../data/internal_datasets/GCall	False
003282	CGTGT	90	../data/internal_datasets/GCall	False
003306	CGTGT	56	../data/internal_datasets/GCall	False
003325	CGTGT	24	../data/internal_datasets/GCall	True
003327	CGTGT	40	../data/internal_datasets/GCall	False
003335	CGTGT	34	../data/internal_datasets/GCall	False
003369	CGTGT	57	../data/internal_datasets/GCall	False
003372	CGTGT	103	../data/internal_datasets/GCall	False
003378	CGTGT	35	../data/internal_datasets/GCall	False
003397	CGTGT	66	../data/internal_datasets/GCall	False
003400	CGTGT	33	../data/internal_datasets/GCall	False
003413	CGTGT	23	../data/internal_datasets/GCall	False
003419	CGTGT	73	../data/internal_datasets/GCall	False
003422	CGTGT	90	../data/internal_datasets/GCall	False
003472	CGTGT	18	../data/internal_datasets/GCall	False
003483	CGTGT	37	../data/internal_datasets/GCall	False
003484	CGTGT	50	../data/internal_datasets/GCall	False
003487	CGTGT	74	../data/internal_datasets/GCall	False
003503	CGTGT	99	../data/internal_datasets/GCall	False
003504	CGTGT	69	../data/internal_datasets/GCall	False
003510	CGTGT	82	../data/internal_datasets/GCall	False
003515	CGTGT	45	../data/internal_datasets/GCall	False
003518	CGTGT	30	../data/internal_datasets/GCall	False
003530	CGTGT	102	../data/internal_datasets/GCall	True
003536	CGTGT	34	../data/internal_datasets/GCall	False
003559	CGTGT	42	../data/internal_datasets/GCall	False
003564	CGTGT	44	../data/internal_datasets/GCall	False
003574	CGTGT	24	../data/internal_datasets/GCall	False
003575	CGTGT	91	../data/internal_datasets/GCall	False
003577	CGTGT	89	../data/internal_datasets/GCall	False
003578	CGTGT	54	../data/internal_datasets/GCall	False
003602	CGTGT	42	../data/internal_datasets/GCall	False
003606	CGTGT	24	../data/internal_datasets/GCall	False
003606	CGTGT	100	../data/internal_datasets/GCall	False
003622	CGTGT	103	../data/internal_datasets/GCall	False
003659	CGTGT	77	../data/internal_datasets/GCall	False
003666	CGTGT	34	../data/internal_datasets/GCall	False
003669	CGTGT	20	../data/internal_datasets/GCall	False
003682	CGTGT	12	../data/internal_datasets/GCall	False
003683	CGTGT	66	../data/internal_datasets/GCall	False
003684	CGTGT	69	../data/internal_datasets/GCall	False
003687	CGTGT	73	../data/internal_datasets/GCall	False
003694	CGTGT	65	../data/internal_datasets/GCall	False
003695	CGTGT	4	../data/internal_datasets/GCall	False
003696	CGTGT	49	../data/internal_datasets/GCall	False
003703	CGTGT	3	../data/internal_datasets/GCall	False
003705	CGTGT	6	../data/internal_datasets/GCall	False
003708	CGTGT	2	../data/internal_datasets/GCall	False
003714	CGTGT	69	../data/internal_datasets/GCall	False
003723	CGTGT	99	../data/internal_datasets/GCall	False
003748	CGTGT	22	../data/internal_datasets/GCall	False
003761	CGTGT	15	../data/internal_datasets/GCall	False
003767	CGTGT	6	../data/internal_datasets/GCall	False
003783	CGTGT	55	../data/internal_datasets/GCall	False
003804	CGTGT	64	../data/internal_datasets/GCall	False
003817	CGTGT	5	../data/internal_datasets/GCall	False
003823	CGTGT	36	../data/internal_datasets/GCall	False
003835	CGTGT	48	../data/internal_datasets/GCall	False
003863	CGTGT	61	../data/internal_datasets/GCall	False
003879	CGTGT	26	../data/internal_datasets/GCall	False
003881	CGTGT	26	../data/internal_datasets/GCall	False
003881	CGTGT	96	../data/internal_datasets/GCall	False
003935	CGTGT	1	../data/internal_datasets/GCall	True
003944	CGTGT	6	../data/internal_datasets/GCall	False
003945	CGTGT	14	../data/internal_datasets/GCall	False
003959	CGTGT	22	../data/internal_datasets/GCall	True
003964	CGTGT	13	../data/internal_datasets/GCall	False
003978	CGTGT	88	../data/internal_datasets/GCall	False
003997	CGTGT	49	../data/internal_datasets/GCall	False
004006	CGTGT	14	../data/internal_datasets/GCall	False
004020	CGTGT	3	../data/internal_datasets/GCall	True
004033	CGTGT	33	../data/internal_datasets/GCall	False
004035	CGTGT	102	../data/internal_datasets/GCall	False
004036	CGTGT	86	../data/internal_datasets/GCall	False
004056	CGTGT	89	../data/internal_datasets/GCall	False
004081	CGTGT	7	../data/internal_datasets/GCall	False
004082	CGTGT	22	../data/internal_datasets/GCall	False
004086	CGTGT	33	../data/internal_datasets/GCall	False
004112	CGTGT	2	../data/internal_datasets/GCall	False
004123	CGTGT	91	../data/internal_datasets/GCall	False
004125	CGTGT	31	../data/internal_datasets/GCall	False
004129	CGTGT	30	../data/internal_datasets/GCall	False
004130	CGTGT	96	../data/internal_datasets/GCall	False
004144	CGTGT	11	../data/internal_datasets/GCall	False
004144	CGTGT	78	../data/internal_datasets/GCall	False
004158	CGTGT	26	../data/internal_datasets/GCall	False
004163	CGTGT	41	../data/internal_datasets/GCall	False
004175	CGTGT	73	../data/internal_datasets/GCall	False
004180	CGTGT	80	../data/internal_datasets/GCall	False
004189	CGTGT	81	../data/internal_datasets/GCall	True
004191	CGTGT	68	../data/internal_datasets/GCall	False
004198	CGTGT	86	../data/internal_datasets/GCall	False
004201	CGTGT	61	../data/internal_datasets/GCall	False
004214	CGTGT	57	../data/internal_datasets/GCall	False
004216	CGTGT	32	../data/internal_datasets/GCall	False
004237	CGTGT	24	../data/internal_datasets/GCall	False
004250	CGTGT	24	../data/internal_datasets/GCall	False
004255	CGTGT	10	../data/internal_datasets/GCall	False
004267	CGTGT	39	../data/internal_datasets/GCall	False
004275	CGTGT	72	../data/internal_datasets/GCall	False
004284	CGTGT	42	../data/internal_datasets/GCall	False
004285	CGTGT	25	../data/internal_datasets/GCall	False
004292	CGTGT	41	../data/internal_datasets/GCall	False
004337	CGTGT	33	../data/internal_datasets/GCall	False
004339	CGTGT	49	../data/internal_datasets/GCall	False
004358	CGTGT	65	../data/internal_datasets/GCall	False
004366	CGTGT	17	../data/internal_datasets/GCall	False
004368	CGTGT	34	../data/internal_datasets/GCall	False
004369	CGTGT	10	../data/internal_datasets/GCall	False
004389	CGTGT	28	../data/internal_datasets/GCall	False
004399	CGTGT	89	../data/internal_datasets/GCall	False
004440	CGTGT	15	../data/internal_datasets/GCall	False
004443	CGTGT	77	../data/internal_datasets/GCall	False
004447	CGTGT	14	../data/internal_datasets/GCall	False
004447	CGTGT	25	../data/internal_datasets/GCall	False
004448	CGTGT	87	../data/internal_datasets/GCall	False
004455	CGTGT	2	../data/internal_datasets/GCall	False
004486	CGTGT	49	../data/internal_datasets/GCall	False
004505	CGTGT	92	../data/internal_datasets/GCall	False
004506	CGTGT	34	../data/internal_datasets/GCall	True
004516	CGTGT	37	../data/internal_datasets/GCall	False
004527	CGTGT	37	../data/internal_datasets/GCall	False
004534	CGTGT	56	../data/internal_datasets/GCall	False
004534	CGTGT	92	../data/internal_datasets/GCall	False
004555	CGTGT	71	../data/internal_datasets/GCall	False
004556	CGTGT	34	../data/internal_datasets/GCall	True
004558	CGTGT	75	../data/internal_datasets/GCall	False
004563	CGTGT	67	../data/internal_datasets/GCall	False
004583	CGTGT	48	../data/internal_datasets/GCall	False
004594	CGTGT	69	../data/internal_datasets/GCall	False
004607	CGTGT	0	../data/internal_datasets/GCall	False
004608	CGTGT	75	../data/internal_datasets/GCall	False
004626	CGTGT	67	../data/internal_datasets/GCall	False
004628	CGTGT	77	../data/internal_datasets/GCall	False
004672	CGTGT	91	../data/internal_datasets/GCall	False
004683	CGTGT	3	../data/internal_datasets/GCall	False
004683	CGTGT	69	../data/internal_datasets/GCall	False
004691	CGTGT	78	../data/internal_datasets/GCall	False
004703	CGTGT	60	../data/internal_datasets/GCall	False
004709	CGTGT	8	../data/internal_datasets/GCall	False
004712	CGTGT	89	../data/internal_datasets/GCall	False
004723	CGTGT	27	../data/internal_datasets/GCall	False
004736	CGTGT	27	../data/internal_datasets/GCall	False
004747	CGTGT	54	../data/internal_datasets/GCall	False
004751	CGTGT	15	../data/internal_datasets/GCall	False
004756	CGTGT	6	../data/internal_datasets/GCall	False
004756	CGTGT	18	../data/internal_datasets/GCall	False
004768	CGTGT	30	../data/internal_datasets/GCall	False
004771	CGTGT	70	../data/internal_datasets/GCall	False
004785	CGTGT	78	../data/internal_datasets/GCall	False
004786	CGTGT	16	../data/internal_datasets/GCall	False
004800	CGTGT	20	../data/internal_datasets/GCall	False
004812	CGTGT	4	../data/internal_datasets/GCall	True
004812	CGTGT	69	../data/internal_datasets/GCall	True
004817	CGTGT	40	../data/internal_datasets/GCall	False
004819	CGTGT	55	../data/internal_datasets/GCall	False
004823	CGTGT	7	../data/internal_datasets/GCall	True
004829	CGTGT	24	../data/internal_datasets/GCall	False
004840	CGTGT	81	../data/internal_datasets/GCall	False
004845	CGTGT	46	../data/internal_datasets/GCall	False
004847	CGTGT	64	../data/internal_datasets/GCall	False
004850	CGTGT	68	../data/internal_datasets/GCall	False
004863	CGTGT	51	../data/internal_datasets/GCall	False
004866	CGTGT	66	../data/internal_datasets/GCall	False
004869	CGTGT	13	../data/internal_datasets/GCall	False
004890	CGTGT	47	../data/internal_datasets/GCall	True
004909	CGTGT	67	../data/internal_datasets/GCall	False
004917	CGTGT	68	../data/internal_datasets/GCall	False
004934	CGTGT	42	../data/internal_datasets/GCall	True
004957	CGTGT	2	../data/internal_datasets/GCall	False
004959	CGTGT	13	../data/internal_datasets/GCall	False
004963	CGTGT	39	../data/internal_datasets/GCall	False
004979	CGTGT	28	../data/internal_datasets/GCall	False
004981	CGTGT	100	../data/internal_datasets/GCall	False
004995	CGTGT	88	../data/internal_datasets/GCall	False
005003	CGTGT	72	../data/internal_datasets/GCall	False
005011	CGTGT	15	../data/internal_datasets/GCall	False
005011	CGTGT	46	../data/internal_datasets/GCall	False
005018	CGTGT	63	../data/internal_datasets/GCall	False
005021	CGTGT	37	../data/internal_datasets/GCall	False
005044	CGTGT	31	../data/internal_datasets/GCall	False
005047	CGTGT	66	../data/internal_datasets/GCall	False
005067	CGTGT	27	../data/internal_datasets/GCall	False
005078	CGTGT	17	../data/internal_datasets/GCall	False
005093	CGTGT	92	../data/internal_datasets/GCall	True
005095	CGTGT	65	../data/internal_datasets/GCall	True
005108	CGTGT	27	../data/internal_datasets/GCall	False
005133	CGTGT	84	../data/internal_datasets/GCall	False
005148	CGTGT	60	../data/internal_datasets/GCall	False
005170	CGTGT	48	../data/internal_datasets/GCall	False
005188	CGTGT	76	../data/internal_datasets/GCall	False
005189	CGTGT	76	../data/internal_datasets/GCall	False
005191	CGTGT	4	../data/internal_datasets/GCall	False
005204	CGTGT	98	../data/internal_datasets/GCall	False
005205	CGTGT	60	../data/internal_datasets/GCall	False
005211	CGTGT	51	../data/internal_datasets/GCall	False
005215	CGTGT	2	../data/internal_datasets/GCall	False
005261	CGTGT	63	../data/internal_datasets/GCall	False
005266	CGTGT	65	../data/internal_datasets/GCall	False
005284	CGTGT	70	../data/internal_datasets/GCall	False
005287	CGTGT	102	../data/internal_datasets/GCall	False
005296	CGTGT	23	../data/internal_datasets/GCall	False
005307	CGTGT	34	../data/internal_datasets/GCall	False
005308	CGTGT	60	../data/internal_datasets/GCall	False
005341	CGTGT	78	../data/internal_datasets/GCall	False
005367	CGTGT	57	../data/internal_datasets/GCall	False
005373	CGTGT	60	../data/internal_datasets/GCall	True
005374	CGTGT	94	../data/internal_datasets/GCall	False
005378	CGTGT	40	../data/internal_datasets/GCall	False
005389	CGTGT	41	../data/internal_datasets/GCall	False
005393	CGTGT	71	../data/internal_datasets/GCall	False
005399	CGTGT	41	../data/internal_datasets/GCall	False
005408	CGTGT	73	../data/internal_datasets/GCall	False
005413	CGTGT	40	../data/internal_datasets/GCall	False
005415	CGTGT	71	../data/internal_datasets/GCall	False
005422	CGTGT	43	../data/internal_datasets/GCall	False
005427	CGTGT	62	../data/internal_datasets/GCall	False
005446	CGTGT	34	../data/internal_datasets/GCall	True
005476	CGTGT	80	../data/internal_datasets/GCall	False
005487	CGTGT	92	../data/internal_datasets/GCall	False
005494	CGTGT	38	../data/internal_datasets/GCall	False
005512	CGTGT	87	../data/internal_datasets/GCall	False
005518	CGTGT	37	../data/internal_datasets/GCall	False
005533	CGTGT	17	../data/internal_datasets/GCall	False
005546	CGTGT	38	../data/internal_datasets/GCall	False
005583	CGTGT	77	../data/internal_datasets/GCall	False
005612	CGTGT	35	../data/internal_datasets/GCall	False
005619	CGTGT	44	../data/internal_datasets/GCall	False
005621	CGTGT	97	../data/internal_datasets/GCall	False
005627	CGTGT	97	../data/internal_datasets/GCall	False
005639	CGTGT	93	../data/internal_datasets/GCall	False
005645	CGTGT	48	../data/internal_datasets/GCall	False
005661	CGTGT	76	../data/internal_datasets/GCall	False
005665	CGTGT	14	../data/internal_datasets/GCall	False
005669	CGTGT	72	../data/internal_datasets/GCall	False
005673	CGTGT	29	../data/internal_datasets/GCall	False
005686	CGTGT	80	../data/internal_datasets/GCall	False
005694	CGTGT	89	../data/internal_datasets/GCall	False
005698	CGTGT	48	../data/internal_datasets/GCall	False
005709	CGTGT	20	../data/internal_datasets/GCall	False
005711	CGTGT	84	../data/internal_datasets/GCall	False
005714	CGTGT	84	../data/internal_datasets/GCall	False
005725	CGTGT	24	../data/internal_datasets/GCall	False
005734	CGTGT	20	../data/internal_datasets/GCall	False
005761	CGTGT	86	../data/internal_datasets/GCall	False
005772	CGTGT	23	../data/internal_datasets/GCall	False
005778	CGTGT	63	../data/internal_datasets/GCall	False
005778	CGTGT	81	../data/internal_datasets/GCall	False
005782	CGTGT	71	../data/internal_datasets/GCall	False
005787	CGTGT	49	../data/internal_datasets/GCall	False
005794	CGTGT	14	../data/internal_datasets/GCall	True
005803	CGTGT	66	../data/internal_datasets/GCall	False
005809	CGTGT	10	../data/internal_datasets/GCall	False
005819	CGTGT	94	../data/internal_datasets/GCall	False
005820	CGTGT	63	../data/internal_datasets/GCall	False
005835	CGTGT	100	../data/internal_datasets/GCall	False
005851	CGTGT	50	../data/internal_datasets/GCall	False
005861	CGTGT	54	../data/internal_datasets/GCall	False
005894	CGTGT	85	../data/internal_datasets/GCall	False
005901	CGTGT	23	../data/internal_datasets/GCall	True
005931	CGTGT	93	../data/internal_datasets/GCall	False
005937	CGTGT	12	../data/internal_datasets/GCall	False
005957	CGTGT	48	../data/internal_datasets/GCall	False
005961	CGTGT	71	../data/internal_datasets/GCall	False
005961	CGTGT	100	../data/internal_datasets/GCall	False
005968	CGTGT	39	../data/internal_datasets/GCall	False
005978	CGTGT	89	../data/internal_datasets/GCall	False
005987	CGTGT	28	../data/internal_datasets/GCall	False
005987	CGTGT	63	../data/internal_datasets/GCall	False
005991	CGTGT	87	../data/internal_datasets/GCall	False
005995	CGTGT	28	../data/internal_datasets/GCall	False
006017	CGTGT	29	../data/internal_datasets/GCall	False
006018	CGTGT	82	../data/internal_datasets/GCall	False
006024	CGTGT	35	../data/internal_datasets/GCall	False
006034	CGTGT	92	../data/internal_datasets/GCall	False
006070	CGTGT	100	../data/internal_datasets/GCall	False
006080	CGTGT	75	../data/internal_datasets/GCall	False
006083	CGTGT	97	../data/internal_datasets/GCall	False
006086	CGTGT	30	../data/internal_datasets/GCall	False
006099	CGTGT	90	../data/internal_datasets/GCall	False
006111	CGTGT	58	../data/internal_datasets/GCall	False
006119	CGTGT	1	../data/internal_datasets/GCall	True
006141	CGTGT	99	../data/internal_datasets/GCall	False
006143	CGTGT	20	../data/internal_datasets/GCall	True
006148	CGTGT	76	../data/internal_datasets/GCall	False
006151	CGTGT	13	../data/internal_datasets/GCall	False
006159	CGTGT	17	../data/internal_datasets/GCall	True
006162	CGTGT	17	../data/internal_datasets/GCall	False
006186	CGTGT	63	../data/internal_datasets/GCall	False
006187	CGTGT	85	../data/internal_datasets/GCall	False
006190	CGTGT	94	../data/internal_datasets/GCall	False
006200	CGTGT	88	../data/internal_datasets/GCall	False
006227	CGTGT	68	../data/internal_datasets/GCall	False
006245	CGTGT	35	../data/internal_datasets/GCall	False
006251	CGTGT	51	../data/internal_datasets/GCall	False
006284	CGTGT	74	../data/internal_datasets/GCall	False
006291	CGTGT	59	../data/internal_datasets/GCall	True
006297	CGTGT	33	../data/internal_datasets/GCall	False
006310	CGTGT	14	../data/internal_datasets/GCall	False
006323	CGTGT	75	../data/internal_datasets/GCall	False
006332	CGTGT	79	../data/internal_datasets/GCall	False
006360	CGTGT	101	../data/internal_datasets/GCall	False
006374	CGTGT	81	../data/internal_datasets/GCall	False
006398	CGTGT	68	../data/internal_datasets/GCall	False
006412	CGTGT	1	../data/internal_datasets/GCall	False
006430	CGTGT	0	../data/internal_datasets/GCall	True
006457	CGTGT	9	../data/internal_datasets/GCall	False
006458	CGTGT	55	../data/internal_datasets/GCall	False
006460	CGTGT	17	../data/internal_datasets/GCall	False
006463	CGTGT	68	../data/internal_datasets/GCall	False
006480	CGTGT	8	../data/internal_datasets/GCall	False
006480	CGTGT	88	../data/internal_datasets/GCall	False
006484	CGTGT	93	../data/internal_datasets/GCall	False
006487	CGTGT	3	../data/internal_datasets/GCall	False
006494	CGTGT	28	../data/internal_datasets/GCall	False
006496	CGTGT	11	../data/internal_datasets/GCall	False
006505	CGTGT	48	../data/internal_datasets/GCall	False
006508	CGTGT	37	../data/internal_datasets/GCall	False
006532	CGTGT	56	../data/internal_datasets/GCall	False
006538	CGTGT	1	../data/internal_datasets/GCall	True
006549	CGTGT	31	../data/internal_datasets/GCall	False
006555	CGTGT	75	../data/internal_datasets/GCall	False
006572	CGTGT	52	../data/internal_datasets/GCall	False
006581	CGTGT	95	../data/internal_datasets/GCall	False
006585	CGTGT	52	../data/internal_datasets/GCall	False
006597	CGTGT	77	../data/internal_datasets/GCall	False
006622	CGTGT	12	../data/internal_datasets/GCall	True
006622	CGTGT	26	../data/internal_datasets/GCall	True
006630	CGTGT	84	../data/internal_datasets/GCall	False
006655	CGTGT	44	../data/internal_datasets/GCall	False
006660	CGTGT	92	../data/internal_datasets/GCall	False
006666	CGTGT	41	../data/internal_datasets/GCall	True
006675	CGTGT	76	../data/internal_datasets/GCall	False
006686	CGTGT	9	../data/internal_datasets/GCall	True
006698	CGTGT	70	../data/internal_datasets/GCall	False
006709	CGTGT	73	../data/internal_datasets/GCall	False
006712	CGTGT	25	../data/internal_datasets/GCall	False
006715	CGTGT	56	../data/internal_datasets/GCall	True
006718	CGTGT	42	../data/internal_datasets/GCall	False
006724	CGTGT	40	../data/internal_datasets/GCall	False
006730	CGTGT	85	../data/internal_datasets/GCall	False
006736	CGTGT	44	../data/internal_datasets/GCall	False
006742	CGTGT	20	../data/internal_datasets/GCall	False
006742	CGTGT	94	../data/internal_datasets/GCall	False
006755	CGTGT	13	../data/internal_datasets/GCall	False
006756	CGTGT	17	../data/internal_datasets/GCall	False
006761	CGTGT	64	../data/internal_datasets/GCall	False
006762	CGTGT	20	../data/internal_datasets/GCall	False
006768	CGTGT	2	../data/internal_datasets/GCall	False
006784	CGTGT	27	../data/internal_datasets/GCall	False
006787	CGTGT	65	../data/internal_datasets/GCall	False
006793	CGTGT	95	../data/internal_datasets/GCall	True
006799	CGTGT	8	../data/internal_datasets/GCall	False
006801	CGTGT	40	../data/internal_datasets/GCall	False
006807	CGTGT	63	../data/internal_datasets/GCall	False
006814	CGTGT	25	../data/internal_datasets/GCall	False
006814	CGTGT	62	../data/internal_datasets/GCall	False
006829	CGTGT	99	../data/internal_datasets/GCall	False
006898	CGTGT	18	../data/internal_datasets/GCall	False
006928	CGTGT	92	../data/internal_datasets/GCall	False
006932	CGTGT	85	../data/internal_datasets/GCall	False
006940	CGTGT	98	../data/internal_datasets/GCall	False
006961	CGTGT	15	../data/internal_datasets/GCall	False
006963	CGTGT	78	../data/internal_datasets/GCall	False
006979	CGTGT	32	../data/internal_datasets/GCall	False
007013	CGTGT	23	../data/internal_datasets/GCall	False
007017	CGTGT	30	../data/internal_datasets/GCall	False
007020	CGTGT	45	../data/internal_datasets/GCall	False
007027	CGTGT	94	../data/internal_datasets/GCall	False
007029	CGTGT	28	../data/internal_datasets/GCall	False
007034	CGTGT	71	../data/internal_datasets/GCall	False
007040	CGTGT	81	../data/internal_datasets/GCall	False
007048	CGTGT	21	../data/internal_datasets/GCall	False
007060	CGTGT	17	../data/internal_datasets/GCall	False
007099	CGTGT	92	../data/internal_datasets/GCall	False
007124	CGTGT	69	../data/internal_datasets/GCall	False
007129	CGTGT	69	../data/internal_datasets/GCall	False
007130	CGTGT	26	../data/internal_datasets/GCall	False
007141	CGTGT	80	../data/internal_datasets/GCall	False
007152	CGTGT	103	../data/internal_datasets/GCall	False
007158	CGTGT	13	../data/internal_datasets/GCall	False
007159	CGTGT	29	../data/internal_datasets/GCall	False
007168	CGTGT	29	../data/internal_datasets/GCall	False
007193	CGTGT	41	../data/internal_datasets/GCall	False
007240	CGTGT	62	../data/internal_datasets/GCall	False
007247	CGTGT	36	../data/internal_datasets/GCall	False
007248	CGTGT	61	../data/internal_datasets/GCall	False
007265	CGTGT	18	../data/internal_datasets/GCall	False
007285	CGTGT	1	../data/internal_datasets/GCall	False
007291	CGTGT	100	../data/internal_datasets/GCall	False
007302	CGTGT	72	../data/internal_datasets/GCall	False
007309	CGTGT	39	../data/internal_datasets/GCall	False
007313	CGTGT	19	../data/internal_datasets/GCall	False
007313	CGTGT	29	../data/internal_datasets/GCall	False
007325	CGTGT	57	../data/internal_datasets/GCall	False
007348	CGTGT	88	../data/internal_datasets/GCall	False
007349	CGTGT	52	../data/internal_datasets/GCall	False
007356	CGTGT	72	../data/internal_datasets/GCall	False
007360	CGTGT	78	../data/internal_datasets/GCall	False
007365	CGTGT	63	../data/internal_datasets/GCall	False
007372	CGTGT	43	../data/internal_datasets/GCall	False
007373	CGTGT	33	../data/internal_datasets/GCall	False
007376	CGTGT	40	../data/internal_datasets/GCall	False
007379	CGTGT	52	../data/internal_datasets/GCall	False
007383	CGTGT	9	../data/internal_datasets/GCall	False
007392	CGTGT	75	../data/internal_datasets/GCall	False
007412	CGTGT	93	../data/internal_datasets/GCall	False
007450	CGTGT	95	../data/internal_datasets/GCall	False
007459	CGTGT	17	../data/internal_datasets/GCall	False
007476	CGTGT	9	../data/internal_datasets/GCall	False
007476	CGTGT	62	../data/internal_datasets/GCall	False
007490	CGTGT	67	../data/internal_datasets/GCall	False
007496	CGTGT	96	../data/internal_datasets/GCall	False
007516	CGTGT	31	../data/internal_datasets/GCall	False
007522	CGTGT	16	../data/internal_datasets/GCall	False
007535	CGTGT	97	../data/internal_datasets/GCall	False
007549	CGTGT	88	../data/internal_datasets/GCall	False
007551	CGTGT	76	../data/internal_datasets/GCall	False
007563	CGTGT	33	../data/internal_datasets/GCall	False
007565	CGTGT	44	../data/internal_datasets/GCall	False
007566	CGTGT	85	../data/internal_datasets/GCall	False
007608	CGTGT	55	../data/internal_datasets/GCall	False
007611	CGTGT	91	../data/internal_datasets/GCall	False
007614	CGTGT	23	../data/internal_datasets/GCall	False
007622	CGTGT	51	../data/internal_datasets/GCall	False
007626	CGTGT	98	../data/internal_datasets/GCall	False
007633	CGTGT	47	../data/internal_datasets/GCall	False
007636	CGTGT	39	../data/internal_datasets/GCall	True
007651	CGTGT	9	../data/internal_datasets/GCall	False
007660	CGTGT	46	../data/internal_datasets/GCall	False
007662	CGTGT	21	../data/internal_datasets/GCall	False
007698	CGTGT	46	../data/internal_datasets/GCall	False
007703	CGTGT	35	../data/internal_datasets/GCall	False
007705	CGTGT	16	../data/internal_datasets/GCall	False
007732	CGTGT	72	../data/internal_datasets/GCall	False
007750	CGTGT	78	../data/internal_datasets/GCall	False
007756	CGTGT	10	../data/internal_datasets/GCall	False
007760	CGTGT	53	../data/internal_datasets/GCall	False
007772	CGTGT	66	../data/internal_datasets/GCall	False
007779	CGTGT	45	../data/internal_datasets/GCall	False
007793	CGTGT	70	../data/internal_datasets/GCall	False
007811	CGTGT	86	../data/internal_datasets/GCall	False
007813	CGTGT	0	../data/internal_datasets/GCall	True
007814	CGTGT	81	../data/internal_datasets/GCall	False
007817	CGTGT	88	../data/internal_datasets/GCall	False
007820	CGTGT	34	../data/internal_datasets/GCall	False
007828	CGTGT	38	../data/internal_datasets/GCall	False
007835	CGTGT	38	../data/internal_datasets/GCall	False
007850	CGTGT	59	../data/internal_datasets/GCall	False
007854	CGTGT	50	../data/internal_datasets/GCall	False
007855	CGTGT	96	../data/internal_datasets/GCall	False
007861	CGTGT	0	../data/internal_datasets/GCall	True
007904	CGTGT	96	../data/internal_datasets/GCall	False
007918	CGTGT	38	../data/internal_datasets/GCall	False
007925	CGTGT	23	../data/internal_datasets/GCall	False
007936	CGTGT	74	../data/internal_datasets/GCall	False
007936	CGTGT	83	../data/internal_datasets/GCall	False
007943	CGTGT	87	../data/internal_datasets/GCall	False
007948	CGTGT	88	../data/internal_datasets/GCall	False
007959	CGTGT	83	../data/internal_datasets/GCall	False
007963	CGTGT	4	../data/internal_datasets/GCall	True
007964	CGTGT	14	../data/internal_datasets/GCall	False
007973	CGTGT	20	../data/internal_datasets/GCall	False
007976	CGTGT	95	../data/internal_datasets/GCall	False
008016	CGTGT	83	../data/internal_datasets/GCall	False
008046	CGTGT	86	../data/internal_datasets/GCall	False
008047	CGTGT	26	../data/internal_datasets/GCall	False
008072	CGTGT	50	../data/internal_datasets/GCall	False
008077	CGTGT	83	../data/internal_datasets/GCall	False
008086	CGTGT	36	../data/internal_datasets/GCall	False
008100	CGTGT	50	../data/internal_datasets/GCall	False
008100	CGTGT	92	../data/internal_datasets/GCall	False
008102	CGTGT	17	../data/internal_datasets/GCall	False
008110	CGTGT	57	../data/internal_datasets/GCall	False
008150	CGTGT	59	../data/internal_datasets/GCall	False
008152	CGTGT	98	../data/internal_datasets/GCall	False
008156	CGTGT	40	../data/internal_datasets/GCall	False
008175	CGTGT	16	../data/internal_datasets/GCall	False
008177	CGTGT	52	../data/internal_datasets/GCall	False
008184	CGTGT	51	../data/internal_datasets/GCall	False
008187	CGTGT	11	../data/internal_datasets/GCall	False
008196	CGTGT	61	../data/internal_datasets/GCall	False
008208	CGTGT	23	../data/internal_datasets/GCall	False
008221	CGTGT	41	../data/internal_datasets/GCall	False
008232	CGTGT	59	../data/internal_datasets/GCall	False
008240	CGTGT	71	../data/internal_datasets/GCall	False
008253	CGTGT	5	../data/internal_datasets/GCall	True
008259	CGTGT	94	../data/internal_datasets/GCall	False
008263	CGTGT	61	../data/internal_datasets/GCall	False
008269	CGTGT	44	../data/internal_datasets/GCall	False
008270	CGTGT	55	../data/internal_datasets/GCall	False
008274	CGTGT	29	../data/internal_datasets/GCall	False
008276	CGTGT	14	../data/internal_datasets/GCall	False
008276	CGTGT	43	../data/internal_datasets/GCall	False
008285	CGTGT	54	../data/internal_datasets/GCall	False
008293	CGTGT	29	../data/internal_datasets/GCall	True
008314	CGTGT	102	../data/internal_datasets/GCall	False
008333	CGTGT	62	../data/internal_datasets/GCall	False
008335	CGTGT	96	../data/internal_datasets/GCall	True
008345	CGTGT	0	../data/internal_datasets/GCall	True
008359	CGTGT	12	../data/internal_datasets/GCall	False
008368	CGTGT	27	../data/internal_datasets/GCall	False
008381	CGTGT	60	../data/internal_datasets/GCall	False
008381	CGTGT	73	../data/internal_datasets/GCall	False
008382	CGTGT	39	../data/internal_datasets/GCall	False
008388	CGTGT	91	../data/internal_datasets/GCall	False
008392	CGTGT	26	../data/internal_datasets/GCall	True
008393	CGTGT	44	../data/internal_datasets/GCall	False
008407	CGTGT	34	../data/internal_datasets/GCall	False
008412	CGTGT	29	../data/internal_datasets/GCall	False
008417	CGTGT	40	../data/internal_datasets/GCall	False
008437	CGTGT	51	../data/internal_datasets/GCall	False
008456	CGTGT	35	../data/internal_datasets/GCall	False
008456	CGTGT	40	../data/internal_datasets/GCall	False
008464	CGTGT	6	../data/internal_datasets/GCall	False
008502	CGTGT	86	../data/internal_datasets/GCall	False
008507	CGTGT	26	../data/internal_datasets/GCall	False
008518	CGTGT	7	../data/internal_datasets/GCall	False
008518	CGTGT	40	../data/internal_datasets/GCall	False
008546	CGTGT	31	../data/internal_datasets/GCall	False
008548	CGTGT	7	../data/internal_datasets/GCall	False
008565	CGTGT	61	../data/internal_datasets/GCall	False
008573	CGTGT	83	../data/internal_datasets/GCall	False
008578	CGTGT	24	../data/internal_datasets/GCall	False
008581	CGTGT	35	../data/internal_datasets/GCall	False
008600	CGTGT	42	../data/internal_datasets/GCall	False
008618	CGTGT	72	../data/internal_datasets/GCall	False
008622	CGTGT	58	../data/internal_datasets/GCall	False
008629	CGTGT	93	../data/internal_datasets/GCall	False
008649	CGTGT	28	../data/internal_datasets/GCall	False
008683	CGTGT	1	../data/internal_datasets/GCall	True
008691	CGTGT	6	../data/internal_datasets/GCall	False
008706	CGTGT	5	../data/internal_datasets/GCall	False
008708	CGTGT	80	../data/internal_datasets/GCall	False
008713	CGTGT	83	../data/internal_datasets/GCall	False
008716	CGTGT	35	../data/internal_datasets/GCall	False
008717	CGTGT	19	../data/internal_datasets/GCall	False
008725	CGTGT	44	../data/internal_datasets/GCall	False
008732	CGTGT	89	../data/internal_datasets/GCall	False
008738	CGTGT	85	../data/internal_datasets/GCall	False
008745	CGTGT	66	../data/internal_datasets/GCall	False
008772	CGTGT	51	../data/internal_datasets/GCall	False
008773	CGTGT	102	../data/internal_datasets/GCall	False
008779	CGTGT	8	../data/internal_datasets/GCall	False
008779	CGTGT	69	../data/internal_datasets/GCall	False
008802	CGTGT	67	../data/internal_datasets/GCall	False
008806	CGTGT	96	../data/internal_datasets/GCall	False
008808	CGTGT	45	../data/internal_datasets/GCall	False
008810	CGTGT	47	../data/internal_datasets/GCall	False
008822	CGTGT	15	../data/internal_datasets/GCall	False
008823	CGTGT	80	../data/internal_datasets/GCall	False
008850	CGTGT	27	../data/internal_datasets/GCall	True
008854	CGTGT	72	../data/internal_datasets/GCall	False
008867	CGTGT	89	../data/internal_datasets/GCall	False
008904	CGTGT	73	../data/internal_datasets/GCall	False
008905	CGTGT	12	../data/internal_datasets/GCall	False
008912	CGTGT	28	../data/internal_datasets/GCall	False
008912	CGTGT	96	../data/internal_datasets/GCall	False
008913	CGTGT	90	../data/internal_datasets/GCall	False
008944	CGTGT	41	../data/internal_datasets/GCall	False
008946	CGTGT	94	../data/internal_datasets/GCall	False
008952	CGTGT	15	../data/internal_datasets/GCall	False
008959	CGTGT	64	../data/internal_datasets/GCall	False
008986	CGTGT	5	../data/internal_datasets/GCall	False
008999	CGTGT	43	../data/internal_datasets/GCall	False
009011	CGTGT	31	../data/internal_datasets/GCall	False
009018	CGTGT	15	../data/internal_datasets/GCall	False
009037	CGTGT	46	../data/internal_datasets/GCall	False
009041	CGTGT	54	../data/internal_datasets/GCall	False
009043	CGTGT	9	../data/internal_datasets/GCall	False
009057	CGTGT	48	../data/internal_datasets/GCall	False
009065	CGTGT	1	../data/internal_datasets/GCall	False
009070	CGTGT	39	../data/internal_datasets/GCall	False
009085	CGTGT	47	../data/internal_datasets/GCall	False
009095	CGTGT	84	../data/internal_datasets/GCall	False
009103	CGTGT	19	../data/internal_datasets/GCall	False
009113	CGTGT	90	../data/internal_datasets/GCall	False
009126	CGTGT	53	../data/internal_datasets/GCall	False
009130	CGTGT	10	../data/internal_datasets/GCall	False
009132	CGTGT	37	../data/internal_datasets/GCall	False
009138	CGTGT	39	../data/internal_datasets/GCall	False
009140	CGTGT	87	../data/internal_datasets/GCall	False
009144	CGTGT	42	../data/internal_datasets/GCall	False
009172	CGTGT	12	../data/internal_datasets/GCall	False
009172	CGTGT	97	../data/internal_datasets/GCall	False
009179	CGTGT	39	../data/internal_datasets/GCall	False
009203	CGTGT	65	../data/internal_datasets/GCall	False
009210	CGTGT	103	../data/internal_datasets/GCall	False
009224	CGTGT	16	../data/internal_datasets/GCall	False
009227	CGTGT	28	../data/internal_datasets/GCall	False
009230	CGTGT	33	../data/internal_datasets/GCall	False
009255	CGTGT	101	../data/internal_datasets/GCall	False
009260	CGTGT	28	../data/internal_datasets/GCall	False
009265	CGTGT	3	../data/internal_datasets/GCall	False
009296	CGTGT	103	../data/internal_datasets/GCall	True
009313	CGTGT	11	../data/internal_datasets/GCall	False
009315	CGTGT	85	../data/internal_datasets/GCall	False
009318	CGTGT	101	../data/internal_datasets/GCall	False
009330	CGTGT	36	../data/internal_datasets/GCall	False
009332	CGTGT	56	../data/internal_datasets/GCall	True
009338	CGTGT	73	../data/internal_datasets/GCall	False
009362	CGTGT	10	../data/internal_datasets/GCall	True
009394	CGTGT	56	../data/internal_datasets/GCall	False
009395	CGTGT	44	../data/internal_datasets/GCall	True
009395	CGTGT	84	../data/internal_datasets/GCall	True
009422	CGTGT	6	../data/internal_datasets/GCall	False
009430	CGTGT	64	../data/internal_datasets/GCall	False
009455	CGTGT	6	../data/internal_datasets/GCall	False
009460	CGTGT	72	../data/internal_datasets/GCall	False
009469	CGTGT	38	../data/internal_datasets/GCall	False
009474	CGTGT	29	../data/internal_datasets/GCall	False
009486	CGTGT	86	../data/internal_datasets/GCall	False
009490	CGTGT	88	../data/internal_datasets/GCall	False
009510	CGTGT	27	../data/internal_datasets/GCall	False
009513	CGTGT	47	../data/internal_datasets/GCall	False
009526	CGTGT	50	../data/internal_datasets/GCall	False
009538	CGTGT	5	../data/internal_datasets/GCall	False
009541	CGTGT	32	../data/internal_datasets/GCall	False
009542	CGTGT	72	../data/internal_datasets/GCall	False
009542	CGTGT	99	../data/internal_datasets/GCall	False
009546	CGTGT	48	../data/internal_datasets/GCall	False
009548	CGTGT	27	../data/internal_datasets/GCall	False
009548	CGTGT	34	../data/internal_datasets/GCall	False
009559	CGTGT	24	../data/internal_datasets/GCall	False
009562	CGTGT	50	../data/internal_datasets/GCall	False
009584	CGTGT	96	../data/internal_datasets/GCall	False
009588	CGTGT	71	../data/internal_datasets/GCall	False
009610	CGTGT	85	../data/internal_datasets/GCall	False
009626	CGTGT	76	../data/internal_datasets/GCall	False
009649	CGTGT	41	../data/internal_datasets/GCall	False
009655	CGTGT	15	../data/internal_datasets/GCall	False
009658	CGTGT	30	../data/internal_datasets/GCall	False
009669	CGTGT	57	../data/internal_datasets/GCall	False
009684	CGTGT	58	../data/internal_datasets/GCall	False
009689	CGTGT	30	../data/internal_datasets/GCall	False
009691	CGTGT	14	../data/internal_datasets/GCall	True
009702	CGTGT	31	../data/internal_datasets/GCall	False
009724	CGTGT	45	../data/internal_datasets/GCall	False
009732	CGTGT	58	../data/internal_datasets/GCall	False
009739	CGTGT	56	../data/internal_datasets/GCall	False
009741	CGTGT	51	../data/internal_datasets/GCall	False
009752	CGTGT	83	../data/internal_datasets/GCall	False
009753	CGTGT	88	../data/internal_datasets/GCall	False
009779	CGTGT	78	../data/internal_datasets/GCall	False
009784	CGTGT	67	../data/internal_datasets/GCall	False
009796	CGTGT	89	../data/internal_datasets/GCall	False
009829	CGTGT	71	../data/internal_datasets/GCall	False
009833	CGTGT	19	../data/internal_datasets/GCall	False
009860	CGTGT	54	../data/internal_datasets/GCall	False
009866	CGTGT	41	../data/internal_datasets/GCall	False
009866	CGTGT	94	../data/internal_datasets/GCall	False
009899	CGTGT	20	../data/internal_datasets/GCall	False
009900	CGTGT	102	../data/internal_datasets/GCall	False
009902	CGTGT	4	../data/internal_datasets/GCall	False
009905	CGTGT	68	../data/internal_datasets/GCall	False
009912	CGTGT	29	../data/internal_datasets/GCall	False
009917	CGTGT	18	../data/internal_datasets/GCall	False
009928	CGTGT	33	../data/internal_datasets/GCall	False
009930	CGTGT	79	../data/internal_datasets/GCall	False
009931	CGTGT	99	../data/internal_datasets/GCall	False
009932	CGTGT	42	../data/internal_datasets/GCall	False
009938	CGTGT	67	../data/internal_datasets/GCall	False
009949	CGTGT	63	../data/internal_datasets/GCall	False
009951	CGTGT	67	../data/internal_datasets/GCall	False
009954	CGTGT	1	../data/internal_datasets/GCall	True
009967	CGTGT	92	../data/internal_datasets/GCall	False
009972	CGTGT	41	../data/internal_datasets/GCall	True
009982	CGTGT	0	../data/internal_datasets/GCall	True
009993	CGTGT	16	../data/internal_datasets/GCall	False
010009	CGTGT	81	../data/internal_datasets/GCall	False
010021	CGTGT	0	../data/internal_datasets/GCall	False
010029	CGTGT	70	../data/internal_datasets/GCall	False
010033	CGTGT	87	../data/internal_datasets/GCall	False
010039	CGTGT	101	../data/internal_datasets/GCall	False
010050	CGTGT	77	../data/internal_datasets/GCall	False
010052	CGTGT	53	../data/internal_datasets/GCall	True
010059	CGTGT	65	../data/internal_datasets/GCall	False
010067	CGTGT	71	../data/internal_datasets/GCall	False
010078	CGTGT	29	../data/internal_datasets/GCall	False
010080	CGTGT	15	../data/internal_datasets/GCall	False
010097	CGTGT	31	../data/internal_datasets/GCall	False
010109	CGTGT	84	../data/internal_datasets/GCall	False
010117	CGTGT	67	../data/internal_datasets/GCall	False
010121	CGTGT	102	../data/internal_datasets/GCall	False
010145	CGTGT	8	../data/internal_datasets/GCall	False
010145	CGTGT	62	../data/internal_datasets/GCall	False
010155	CGTGT	31	../data/internal_datasets/GCall	False
010163	CGTGT	45	../data/internal_datasets/GCall	False
010179	CGTGT	4	../data/internal_datasets/GCall	False
010183	CGTGT	46	../data/internal_datasets/GCall	False
010194	CGTGT	37	../data/internal_datasets/GCall	False
010219	CGTGT	94	../data/internal_datasets/GCall	False
010224	CGTGT	55	../data/internal_datasets/GCall	False
010229	CGTGT	3	../data/internal_datasets/GCall	True
010234	CGTGT	5	../data/internal_datasets/GCall	False
010274	CGTGT	32	../data/internal_datasets/GCall	False
010285	CGTGT	27	../data/internal_datasets/GCall	False
010288	CGTGT	69	../data/internal_datasets/GCall	False
010299	CGTGT	88	../data/internal_datasets/GCall	False
010300	CGTGT	32	../data/internal_datasets/GCall	False
010305	CGTGT	8	../data/internal_datasets/GCall	True
010310	CGTGT	19	../data/internal_datasets/GCall	False
010323	CGTGT	14	../data/internal_datasets/GCall	False
010349	CGTGT	46	../data/internal_datasets/GCall	False
010355	CGTGT	98	../data/internal_datasets/GCall	False
010362	CGTGT	89	../data/internal_datasets/GCall	False
010401	CGTGT	65	../data/internal_datasets/GCall	False
010402	CGTGT	85	../data/internal_datasets/GCall	False
010417	CGTGT	98	../data/internal_datasets/GCall	False
010421	CGTGT	88	../data/internal_datasets/GCall	False
010424	CGTGT	55	../data/internal_datasets/GCall	False
010424	CGTGT	86	../data/internal_datasets/GCall	False
010432	CGTGT	44	../data/internal_datasets/GCall	True
010444	CGTGT	24	../data/internal_datasets/GCall	False
010453	CGTGT	52	../data/internal_datasets/GCall	False
010459	CGTGT	2	../data/internal_datasets/GCall	False
010470	CGTGT	83	../data/internal_datasets/GCall	False
010471	CGTGT	70	../data/internal_datasets/GCall	False
010479	CGTGT	92	../data/internal_datasets/GCall	False
010486	CGTGT	73	../data/internal_datasets/GCall	False
010492	CGTGT	50	../data/internal_datasets/GCall	False
010523	CGTGT	103	../data/internal_datasets/GCall	True
010538	CGTGT	30	../data/internal_datasets/GCall	False
010542	CGTGT	52	../data/internal_datasets/GCall	False
010554	CGTGT	44	../data/internal_datasets/GCall	False
010571	CGTGT	16	../data/internal_datasets/GCall	False
010586	CGTGT	78	../data/internal_datasets/GCall	False
010602	CGTGT	37	../data/internal_datasets/GCall	False
010615	CGTGT	71	../data/internal_datasets/GCall	False
010615	CGTGT	76	../data/internal_datasets/GCall	False
010617	CGTGT	52	../data/internal_datasets/GCall	False
010618	CGTGT	29	../data/internal_datasets/GCall	False
010621	CGTGT	28	../data/internal_datasets/GCall	False
010629	CGTGT	44	../data/internal_datasets/GCall	False
010636	CGTGT	98	../data/internal_datasets/GCall	False
010650	CGTGT	54	../data/internal_datasets/GCall	False
010653	CGTGT	21	../data/internal_datasets/GCall	False
010670	CGTGT	87	../data/internal_datasets/GCall	False
010689	CGTGT	45	../data/internal_datasets/GCall	False
010693	CGTGT	19	../data/internal_datasets/GCall	False
010695	CGTGT	2	../data/internal_datasets/GCall	False
010697	CGTGT	11	../data/internal_datasets/GCall	False
010708	CGTGT	93	../data/internal_datasets/GCall	False
010722	CGTGT	67	../data/internal_datasets/GCall	False
010722	CGTGT	73	../data/internal_datasets/GCall	False
010732	CGTGT	50	../data/internal_datasets/GCall	False
010741	CGTGT	51	../data/internal_datasets/GCall	False
010743	CGTGT	17	../data/internal_datasets/GCall	False
010763	CGTGT	92	../data/internal_datasets/GCall	False
010770	CGTGT	8	../data/internal_datasets/GCall	False
010772	CGTGT	83	../data/internal_datasets/GCall	False
010788	CGTGT	17	../data/internal_datasets/GCall	False
010790	CGTGT	20	../data/internal_datasets/GCall	False
010795	CGTGT	33	../data/internal_datasets/GCall	False
010820	CGTGT	27	../data/internal_datasets/GCall	False
010834	CGTGT	80	../data/internal_datasets/GCall	False
010841	CGTGT	72	../data/internal_datasets/GCall	False
010846	CGTGT	15	../data/internal_datasets/GCall	False
010848	CGTGT	6	../data/internal_datasets/GCall	False
010875	CGTGT	81	../data/internal_datasets/GCall	False
010882	CGTGT	6	../data/internal_datasets/GCall	False
010890	CGTGT	85	../data/internal_datasets/GCall	False
010907	CGTGT	84	../data/internal_datasets/GCall	False
010916	CGTGT	95	../data/internal_datasets/GCall	False
010928	CGTGT	52	../data/internal_datasets/GCall	False
010929	CGTGT	6	../data/internal_datasets/GCall	True
010936	CGTGT	20	../data/internal_datasets/GCall	False
010945	CGTGT	17	../data/internal_datasets/GCall	False
010959	CGTGT	22	../data/internal_datasets/GCall	False
010981	CGTGT	96	../data/internal_datasets/GCall	False
011015	CGTGT	41	../data/internal_datasets/GCall	False
011016	CGTGT	87	../data/internal_datasets/GCall	False
011021	CGTGT	5	../data/internal_datasets/GCall	False
011027	CGTGT	21	../data/internal_datasets/GCall	False
011034	CGTGT	50	../data/internal_datasets/GCall	False
011036	CGTGT	42	../data/internal_datasets/GCall	False
011036	CGTGT	83	../data/internal_datasets/GCall	False
011047	CGTGT	67	../data/internal_datasets/GCall	False
011060	CGTGT	85	../data/internal_datasets/GCall	False
011067	CGTGT	66	../data/internal_datasets/GCall	False
011090	CGTGT	100	../data/internal_datasets/GCall	False
011096	CGTGT	88	../data/internal_datasets/GCall	False
011115	CGTGT	59	../data/internal_datasets/GCall	False
011120	CGTGT	40	../data/internal_datasets/GCall	False
011125	CGTGT	88	../data/internal_datasets/GCall	False
011126	CGTGT	14	../data/internal_datasets/GCall	False
011126	CGTGT	52	../data/internal_datasets/GCall	False
011140	CGTGT	99	../data/internal_datasets/GCall	False
011143	CGTGT	24	../data/internal_datasets/GCall	False
011157	CGTGT	83	../data/internal_datasets/GCall	False
011165	CGTGT	36	../data/internal_datasets/GCall	False
011177	CGTGT	74	../data/internal_datasets/GCall	False
011182	CGTGT	68	../data/internal_datasets/GCall	False
011187	CGTGT	8	../data/internal_datasets/GCall	False
011190	CGTGT	49	../data/internal_datasets/GCall	False
011202	CGTGT	98	../data/internal_datasets/GCall	False
011206	CGTGT	79	../data/internal_datasets/GCall	False
011224	CGTGT	36	../data/internal_datasets/GCall	False
011225	CGTGT	40	../data/internal_datasets/GCall	False
011234	CGTGT	35	../data/internal_datasets/GCall	False
011240	CGTGT	103	../data/internal_datasets/GCall	False
011247	CGTGT	0	../data/internal_datasets/GCall	False
011247	CGTGT	99	../data/internal_datasets/GCall	False
011249	CGTGT	57	../data/internal_datasets/GCall	False
011251	CGTGT	91	../data/internal_datasets/GCall	False
011259	CGTGT	41	../data/internal_datasets/GCall	False
011264	CGTGT	85	../data/internal_datasets/GCall	False
011272	CGTGT	81	../data/internal_datasets/GCall	False
011287	CGTGT	8	../data/internal_datasets/GCall	True
011294	CGTGT	89	../data/internal_datasets/GCall	False
011305	CGTGT	52	../data/internal_datasets/GCall	False
011307	CGTGT	19	../data/internal_datasets/GCall	False
011325	CGTGT	50	../data/internal_datasets/GCall	False
011340	CGTGT	8	../data/internal_datasets/GCall	False
011343	CGTGT	61	../data/internal_datasets/GCall	False
011367	CGTGT	82	../data/internal_datasets/GCall	False
011375	CGTGT	9	../data/internal_datasets/GCall	False
011377	CGTGT	13	../data/internal_datasets/GCall	False
011382	CGTGT	50	../data/internal_datasets/GCall	False
011386	CGTGT	65	../data/internal_datasets/GCall	False
011407	CGTGT	32	../data/internal_datasets/GCall	False
011407	CGTGT	99	../data/internal_datasets/GCall	False
011409	CGTGT	30	../data/internal_datasets/GCall	False
011423	CGTGT	1	../data/internal_datasets/GCall	False
011428	CGTGT	59	../data/internal_datasets/GCall	False
011449	CGTGT	80	../data/internal_datasets/GCall	False
011457	CGTGT	12	../data/internal_datasets/GCall	False
011463	CGTGT	59	../data/internal_datasets/GCall	False
011471	CGTGT	66	../data/internal_datasets/GCall	False
011476	CGTGT	100	../data/internal_datasets/GCall	False
011477	CGTGT	54	../data/internal_datasets/GCall	False
011493	CGTGT	0	../data/internal_datasets/GCall	True
011494	CGTGT	22	../data/internal_datasets/GCall	False
011530	CGTGT	18	../data/internal_datasets/GCall	False
011565	CGTGT	65	../data/internal_datasets/GCall	False
011570	CGTGT	33	../data/internal_datasets/GCall	False
011572	CGTGT	57	../data/internal_datasets/GCall	False
011592	CGTGT	2	../data/internal_datasets/GCall	False
011594	CGTGT	2	../data/internal_datasets/GCall	False
011603	CGTGT	85	../data/internal_datasets/GCall	False
011606	CGTGT	68	../data/internal_datasets/GCall	False
011615	CGTGT	8	../data/internal_datasets/GCall	False
011616	CGTGT	42	../data/internal_datasets/GCall	False
011617	CGTGT	47	../data/internal_datasets/GCall	False
011633	CGTGT	11	../data/internal_datasets/GCall	False
011647	CGTGT	92	../data/internal_datasets/GCall	False
011656	CGTGT	29	../data/internal_datasets/GCall	False
011677	CGTGT	47	../data/internal_datasets/GCall	False
011694	CGTGT	33	../data/internal_datasets/GCall	False
011708	CGTGT	57	../data/internal_datasets/GCall	False
011708	CGTGT	100	../data/internal_datasets/GCall	False
011716	CGTGT	50	../data/internal_datasets/GCall	False
011723	CGTGT	39	../data/internal_datasets/GCall	False
011727	CGTGT	99	../data/internal_datasets/GCall	False
011728	CGTGT	80	../data/internal_datasets/GCall	False
011737	CGTGT	23	../data/internal_datasets/GCall	False
011738	CGTGT	38	../data/internal_datasets/GCall	False
011747	CGTGT	71	../data/internal_datasets/GCall	False
011752	CGTGT	49	../data/internal_datasets/GCall	False
011753	CGTGT	4	../data/internal_datasets/GCall	False
011761	CGTGT	39	../data/internal_datasets/GCall	True
011766	CGTGT	71	../data/internal_datasets/GCall	False
011770	CGTGT	45	../data/internal_datasets/GCall	False
011773	CGTGT	31	../data/internal_datasets/GCall	False
011779	CGTGT	18	../data/internal_datasets/GCall	False
011786	CGTGT	71	../data/internal_datasets/GCall	False
011789	CGTGT	45	../data/internal_datasets/GCall	False
011792	CGTGT	56	../data/internal_datasets/GCall	False
011800	CGTGT	9	../data/internal_datasets/GCall	False
011803	CGTGT	61	../data/internal_datasets/GCall	False
011804	CGTGT	30	../data/internal_datasets/GCall	False
011815	CGTGT	63	../data/internal_datasets/GCall	False
011829	CGTGT	48	../data/internal_datasets/GCall	False
011867	CGTGT	56	../data/internal_datasets/GCall	False
011869	CGTGT	48	../data/internal_datasets/GCall	False
011869	CGTGT	98	../data/internal_datasets/GCall	False
011870	CGTGT	21	../data/internal_datasets/GCall	True
011885	CGTGT	22	../data/internal_datasets/GCall	False
011888	CGTGT	103	../data/internal_datasets/GCall	False
011889	CGTGT	14	../data/internal_datasets/GCall	False
011897	CGTGT	55	../data/internal_datasets/GCall	False
011900	CGTGT	92	../data/internal_datasets/GCall	False
011917	CGTGT	67	../data/internal_datasets/GCall	False
011920	CGTGT	51	../data/internal_datasets/GCall	False
011921	CGTGT	18	../data/internal_datasets/GCall	False
011930	CGTGT	92	../data/internal_datasets/GCall	False
011960	CGTGT	57	../data/internal_datasets/GCall	False
011982	CGTGT	90	../data/internal_datasets/GCall	False
011983	CGTGT	93	../data/internal_datasets/GCall	False
011987	CGTGT	100	../data/internal_datasets/GCall	True
011995	CGTGT	62	../data/internal_datasets/GCall	False
011997	CGTGT	51	../data/internal_datasets/GCall	False
011997	CGTGT	85	../data/internal_datasets/GCall	False
000005	CGTGT	47	../data/internal_datasets/GCfix	True
000012	CGTGT	97	../data/internal_datasets/GCfix	False
000042	CGTGT	74	../data/internal_datasets/GCfix	False
000079	CGTGT	45	../data/internal_datasets/GCfix	False
000089	CGTGT	53	../data/internal_datasets/GCfix	False
000096	CGTGT	93	../data/internal_datasets/GCfix	False
000103	CGTGT	5	../data/internal_datasets/GCfix	False
000109	CGTGT	13	../data/internal_datasets/GCfix	False
000112	CGTGT	88	../data/internal_datasets/GCfix	False
000116	CGTGT	102	../data/internal_datasets/GCfix	False
000120	CGTGT	1	../data/internal_datasets/GCfix	True
000121	CGTGT	63	../data/internal_datasets/GCfix	False
000126	CGTGT	78	../data/internal_datasets/GCfix	False
000142	CGTGT	68	../data/internal_datasets/GCfix	False
000162	CGTGT	63	../data/internal_datasets/GCfix	False
000177	CGTGT	41	../data/internal_datasets/GCfix	False
000187	CGTGT	20	../data/internal_datasets/GCfix	False
000204	CGTGT	76	../data/internal_datasets/GCfix	False
000207	CGTGT	82	../data/internal_datasets/GCfix	False
000208	CGTGT	56	../data/internal_datasets/GCfix	False
000211	CGTGT	19	../data/internal_datasets/GCfix	False
000211	CGTGT	63	../data/internal_datasets/GCfix	False
000212	CGTGT	89	../data/internal_datasets/GCfix	False
000216	CGTGT	98	../data/internal_datasets/GCfix	False
000223	CGTGT	29	../data/internal_datasets/GCfix	False
000238	CGTGT	103	../data/internal_datasets/GCfix	False
000248	CGTGT	25	../data/internal_datasets/GCfix	False
000251	CGTGT	84	../data/internal_datasets/GCfix	False
000264	CGTGT	57	../data/internal_datasets/GCfix	False
000266	CGTGT	80	../data/internal_datasets/GCfix	False
000275	CGTGT	35	../data/internal_datasets/GCfix	False
000281	CGTGT	100	../data/internal_datasets/GCfix	False
000292	CGTGT	35	../data/internal_datasets/GCfix	False
000292	CGTGT	94	../data/internal_datasets/GCfix	False
000297	CGTGT	51	../data/internal_datasets/GCfix	False
000305	CGTGT	28	../data/internal_datasets/GCfix	False
000320	CGTGT	33	../data/internal_datasets/GCfix	False
000325	CGTGT	72	../data/internal_datasets/GCfix	False
000326	CGTGT	20	../data/internal_datasets/GCfix	False
000335	CGTGT	99	../data/internal_datasets/GCfix	False
000343	CGTGT	16	../data/internal_datasets/GCfix	False
000343	CGTGT	101	../data/internal_datasets/GCfix	False
000345	CGTGT	67	../data/internal_datasets/GCfix	False
000352	CGTGT	90	../data/internal_datasets/GCfix	False
000385	CGTGT	37	../data/internal_datasets/GCfix	False
000391	CGTGT	73	../data/internal_datasets/GCfix	False
000397	CGTGT	86	../data/internal_datasets/GCfix	False
000410	CGTGT	86	../data/internal_datasets/GCfix	False
000412	CGTGT	101	../data/internal_datasets/GCfix	False
000418	CGTGT	39	../data/internal_datasets/GCfix	False
000422	CGTGT	9	../data/internal_datasets/GCfix	False
000424	CGTGT	5	../data/internal_datasets/GCfix	False
000445	CGTGT	36	../data/internal_datasets/GCfix	False
000448	CGTGT	83	../data/internal_datasets/GCfix	False
000463	CGTGT	48	../data/internal_datasets/GCfix	False
000464	CGTGT	49	../data/internal_datasets/GCfix	False
000465	CGTGT	56	../data/internal_datasets/GCfix	False
000468	CGTGT	70	../data/internal_datasets/GCfix	True
000473	CGTGT	37	../data/internal_datasets/GCfix	False
000482	CGTGT	31	../data/internal_datasets/GCfix	False
000486	CGTGT	11	../data/internal_datasets/GCfix	False
000501	CGTGT	60	../data/internal_datasets/GCfix	True
000503	CGTGT	71	../data/internal_datasets/GCfix	False
000504	CGTGT	96	../data/internal_datasets/GCfix	False
000505	CGTGT	25	../data/internal_datasets/GCfix	False
000526	CGTGT	8	../data/internal_datasets/GCfix	False
000529	CGTGT	26	../data/internal_datasets/GCfix	False
000542	CGTGT	29	../data/internal_datasets/GCfix	False
000542	CGTGT	96	../data/internal_datasets/GCfix	False
000561	CGTGT	79	../data/internal_datasets/GCfix	False
000580	CGTGT	87	../data/internal_datasets/GCfix	False
000593	CGTGT	36	../data/internal_datasets/GCfix	False
000635	CGTGT	101	../data/internal_datasets/GCfix	True
000642	CGTGT	87	../data/internal_datasets/GCfix	False
000650	CGTGT	46	../data/internal_datasets/GCfix	False
000652	CGTGT	28	../data/internal_datasets/GCfix	False
000653	CGTGT	0	../data/internal_datasets/GCfix	True
000658	CGTGT	9	../data/internal_datasets/GCfix	True
000659	CGTGT	16	../data/internal_datasets/GCfix	False
000662	CGTGT	15	../data/internal_datasets/GCfix	False
000664	CGTGT	14	../data/internal_datasets/GCfix	False
000666	CGTGT	2	../data/internal_datasets/GCfix	True
000674	CGTGT	26	../data/internal_datasets/GCfix	False
000680	CGTGT	18	../data/internal_datasets/GCfix	False
000682	CGTGT	5	../data/internal_datasets/GCfix	False
000687	CGTGT	30	../data/internal_datasets/GCfix	False
000705	CGTGT	76	../data/internal_datasets/GCfix	False
000713	CGTGT	90	../data/internal_datasets/GCfix	False
000722	CGTGT	93	../data/internal_datasets/GCfix	False
000733	CGTGT	72	../data/internal_datasets/GCfix	False
000753	CGTGT	30	../data/internal_datasets/GCfix	False
000758	CGTGT	48	../data/internal_datasets/GCfix	False
000781	CGTGT	54	../data/internal_datasets/GCfix	False
000796	CGTGT	17	../data/internal_datasets/GCfix	False
000813	CGTGT	13	../data/internal_datasets/GCfix	False
000815	CGTGT	90	../data/internal_datasets/GCfix	False
000824	CGTGT	69	../data/internal_datasets/GCfix	False
000832	CGTGT	100	../data/internal_datasets/GCfix	False
000845	CGTGT	41	../data/internal_datasets/GCfix	False
000848	CGTGT	39	../data/internal_datasets/GCfix	False
000852	CGTGT	14	../data/internal_datasets/GCfix	False
000855	CGTGT	13	../data/internal_datasets/GCfix	False
000856	CGTGT	76	../data/internal_datasets/GCfix	False
000857	CGTGT	12	../data/internal_datasets/GCfix	False
000887	CGTGT	65	../data/internal_datasets/GCfix	False
000894	CGTGT	97	../data/internal_datasets/GCfix	False
000895	CGTGT	60	../data/internal_datasets/GCfix	False
000897	CGTGT	69	../data/internal_datasets/GCfix	False
000904	CGTGT	64	../data/internal_datasets/GCfix	False
000909	CGTGT	90	../data/internal_datasets/GCfix	False
000912	CGTGT	46	../data/internal_datasets/GCfix	False
000922	CGTGT	68	../data/internal_datasets/GCfix	False
000927	CGTGT	25	../data/internal_datasets/GCfix	False
000959	CGTGT	55	../data/internal_datasets/GCfix	False
000959	CGTGT	84	../data/internal_datasets/GCfix	False
000960	CGTGT	65	../data/internal_datasets/GCfix	False
000961	CGTGT	45	../data/internal_datasets/GCfix	False
000968	CGTGT	43	../data/internal_datasets/GCfix	False
000971	CGTGT	1	../data/internal_datasets/GCfix	False
000982	CGTGT	7	../data/internal_datasets/GCfix	False
000985	CGTGT	50	../data/internal_datasets/GCfix	False
000986	CGTGT	33	../data/internal_datasets/GCfix	False
000998	CGTGT	82	../data/internal_datasets/GCfix	False
001003	CGTGT	49	../data/internal_datasets/GCfix	False
001007	CGTGT	18	../data/internal_datasets/GCfix	False
001008	CGTGT	10	../data/internal_datasets/GCfix	False
001009	CGTGT	84	../data/internal_datasets/GCfix	False
001012	CGTGT	49	../data/internal_datasets/GCfix	False
001013	CGTGT	44	../data/internal_datasets/GCfix	False
001024	CGTGT	16	../data/internal_datasets/GCfix	True
001025	CGTGT	37	../data/internal_datasets/GCfix	True
001028	CGTGT	72	../data/internal_datasets/GCfix	False
001068	CGTGT	61	../data/internal_datasets/GCfix	False
001072	CGTGT	62	../data/internal_datasets/GCfix	False
001074	CGTGT	24	../data/internal_datasets/GCfix	False
001075	CGTGT	57	../data/internal_datasets/GCfix	False
001086	CGTGT	64	../data/internal_datasets/GCfix	False
001091	CGTGT	22	../data/internal_datasets/GCfix	False
001098	CGTGT	40	../data/internal_datasets/GCfix	False
001104	CGTGT	97	../data/internal_datasets/GCfix	False
001123	CGTGT	41	../data/internal_datasets/GCfix	False
001130	CGTGT	97	../data/internal_datasets/GCfix	False
001141	CGTGT	63	../data/internal_datasets/GCfix	False
001181	CGTGT	98	../data/internal_datasets/GCfix	False
001191	CGTGT	42	../data/internal_datasets/GCfix	False
001193	CGTGT	19	../data/internal_datasets/GCfix	False
001197	CGTGT	21	../data/internal_datasets/GCfix	False
001210	CGTGT	57	../data/internal_datasets/GCfix	False
001216	CGTGT	3	../data/internal_datasets/GCfix	True
001233	CGTGT	27	../data/internal_datasets/GCfix	False
001262	CGTGT	67	../data/internal_datasets/GCfix	False
001269	CGTGT	19	../data/internal_datasets/GCfix	False
001279	CGTGT	97	../data/internal_datasets/GCfix	False
001282	CGTGT	44	../data/internal_datasets/GCfix	False
001282	CGTGT	82	../data/internal_datasets/GCfix	False
001288	CGTGT	28	../data/internal_datasets/GCfix	False
001288	CGTGT	100	../data/internal_datasets/GCfix	False
001295	CGTGT	91	../data/internal_datasets/GCfix	False
001301	CGTGT	32	../data/internal_datasets/GCfix	False
001324	CGTGT	12	../data/internal_datasets/GCfix	True
001327	CGTGT	30	../data/internal_datasets/GCfix	True
001327	CGTGT	46	../data/internal_datasets/GCfix	True
001331	CGTGT	17	../data/internal_datasets/GCfix	True
001334	CGTGT	63	../data/internal_datasets/GCfix	False
001335	CGTGT	9	../data/internal_datasets/GCfix	False
001410	CGTGT	97	../data/internal_datasets/GCfix	False
001413	CGTGT	45	../data/internal_datasets/GCfix	False
001433	CGTGT	3	../data/internal_datasets/GCfix	False
001454	CGTGT	91	../data/internal_datasets/GCfix	False
001467	CGTGT	93	../data/internal_datasets/GCfix	False
001475	CGTGT	33	../data/internal_datasets/GCfix	False
001489	CGTGT	77	../data/internal_datasets/GCfix	False
001495	CGTGT	78	../data/internal_datasets/GCfix	False
001502	CGTGT	102	../data/internal_datasets/GCfix	False
001503	CGTGT	43	../data/internal_datasets/GCfix	False
001514	CGTGT	48	../data/internal_datasets/GCfix	False
001516	CGTGT	18	../data/internal_datasets/GCfix	True
001519	CGTGT	78	../data/internal_datasets/GCfix	False
001530	CGTGT	82	../data/internal_datasets/GCfix	False
001544	CGTGT	17	../data/internal_datasets/GCfix	False
001546	CGTGT	76	../data/internal_datasets/GCfix	False
001555	CGTGT	90	../data/internal_datasets/GCfix	False
001567	CGTGT	11	../data/internal_datasets/GCfix	False
001568	CGTGT	49	../data/internal_datasets/GCfix	False
001575	CGTGT	64	../data/internal_datasets/GCfix	False
001583	CGTGT	47	../data/internal_datasets/GCfix	True
001590	CGTGT	22	../data/internal_datasets/GCfix	True
001592	CGTGT	67	../data/internal_datasets/GCfix	True
001611	CGTGT	87	../data/internal_datasets/GCfix	False
001626	CGTGT	98	../data/internal_datasets/GCfix	False
001627	CGTGT	53	../data/internal_datasets/GCfix	False
001629	CGTGT	27	../data/internal_datasets/GCfix	False
001630	CGTGT	75	../data/internal_datasets/GCfix	False
001640	CGTGT	64	../data/internal_datasets/GCfix	False
001644	CGTGT	17	../data/internal_datasets/GCfix	False
001661	CGTGT	103	../data/internal_datasets/GCfix	False
001662	CGTGT	78	../data/internal_datasets/GCfix	False
001669	CGTGT	48	../data/internal_datasets/GCfix	False
001670	CGTGT	100	../data/internal_datasets/GCfix	False
001674	CGTGT	32	../data/internal_datasets/GCfix	False
001681	CGTGT	81	../data/internal_datasets/GCfix	False
001691	CGTGT	25	../data/internal_datasets/GCfix	False
001702	CGTGT	79	../data/internal_datasets/GCfix	False
001704	CGTGT	5	../data/internal_datasets/GCfix	False
001708	CGTGT	78	../data/internal_datasets/GCfix	False
001733	CGTGT	45	../data/internal_datasets/GCfix	True
001758	CGTGT	39	../data/internal_datasets/GCfix	False
001766	CGTGT	40	../data/internal_datasets/GCfix	False
001836	CGTGT	58	../data/internal_datasets/GCfix	False
001845	CGTGT	2	../data/internal_datasets/GCfix	True
001849	CGTGT	56	../data/internal_datasets/GCfix	False
001863	CGTGT	78	../data/internal_datasets/GCfix	False
001876	CGTGT	17	../data/internal_datasets/GCfix	False
001894	CGTGT	23	../data/internal_datasets/GCfix	False
001898	CGTGT	54	../data/internal_datasets/GCfix	False
001905	CGTGT	48	../data/internal_datasets/GCfix	False
001928	CGTGT	5	../data/internal_datasets/GCfix	False
001930	CGTGT	31	../data/internal_datasets/GCfix	False
001937	CGTGT	6	../data/internal_datasets/GCfix	False
001940	CGTGT	46	../data/internal_datasets/GCfix	False
001960	CGTGT	72	../data/internal_datasets/GCfix	False
001972	CGTGT	75	../data/internal_datasets/GCfix	False
001981	CGTGT	53	../data/internal_datasets/GCfix	False
001993	CGTGT	19	../data/internal_datasets/GCfix	False
002014	CGTGT	23	../data/internal_datasets/GCfix	False
002020	CGTGT	27	../data/internal_datasets/GCfix	False
002053	CGTGT	45	../data/internal_datasets/GCfix	False
002059	CGTGT	22	../data/internal_datasets/GCfix	False
002071	CGTGT	6	../data/internal_datasets/GCfix	False
002074	CGTGT	53	../data/internal_datasets/GCfix	False
002077	CGTGT	70	../data/internal_datasets/GCfix	False
002087	CGTGT	81	../data/internal_datasets/GCfix	False
002097	CGTGT	35	../data/internal_datasets/GCfix	False
002110	CGTGT	92	../data/internal_datasets/GCfix	False
002142	CGTGT	59	../data/internal_datasets/GCfix	False
002155	CGTGT	68	../data/internal_datasets/GCfix	False
002160	CGTGT	37	../data/internal_datasets/GCfix	False
002169	CGTGT	18	../data/internal_datasets/GCfix	False
002171	CGTGT	21	../data/internal_datasets/GCfix	False
002172	CGTGT	19	../data/internal_datasets/GCfix	False
002174	CGTGT	97	../data/internal_datasets/GCfix	False
002182	CGTGT	88	../data/internal_datasets/GCfix	False
002192	CGTGT	94	../data/internal_datasets/GCfix	False
002200	CGTGT	67	../data/internal_datasets/GCfix	False
002202	CGTGT	47	../data/internal_datasets/GCfix	False
002205	CGTGT	47	../data/internal_datasets/GCfix	False
002210	CGTGT	30	../data/internal_datasets/GCfix	False
002212	CGTGT	90	../data/internal_datasets/GCfix	False
002222	CGTGT	50	../data/internal_datasets/GCfix	False
002240	CGTGT	76	../data/internal_datasets/GCfix	False
002251	CGTGT	59	../data/internal_datasets/GCfix	False
002254	CGTGT	3	../data/internal_datasets/GCfix	True
002273	CGTGT	90	../data/internal_datasets/GCfix	False
002284	CGTGT	78	../data/internal_datasets/GCfix	False
002289	CGTGT	42	../data/internal_datasets/GCfix	False
002297	CGTGT	5	../data/internal_datasets/GCfix	False
002309	CGTGT	45	../data/internal_datasets/GCfix	False
002324	CGTGT	42	../data/internal_datasets/GCfix	False
002334	CGTGT	48	../data/internal_datasets/GCfix	False
002348	CGTGT	94	../data/internal_datasets/GCfix	False
002354	CGTGT	66	../data/internal_datasets/GCfix	False
002363	CGTGT	50	../data/internal_datasets/GCfix	False
002368	CGTGT	49	../data/internal_datasets/GCfix	False
002368	CGTGT	57	../data/internal_datasets/GCfix	False
002380	CGTGT	94	../data/internal_datasets/GCfix	False
002390	CGTGT	89	../data/internal_datasets/GCfix	False
002393	CGTGT	52	../data/internal_datasets/GCfix	False
002405	CGTGT	1	../data/internal_datasets/GCfix	False
002416	CGTGT	78	../data/internal_datasets/GCfix	True
002432	CGTGT	64	../data/internal_datasets/GCfix	False
002438	CGTGT	12	../data/internal_datasets/GCfix	True
002441	CGTGT	65	../data/internal_datasets/GCfix	False
002443	CGTGT	47	../data/internal_datasets/GCfix	False
002444	CGTGT	87	../data/internal_datasets/GCfix	False
002445	CGTGT	65	../data/internal_datasets/GCfix	False
002465	CGTGT	8	../data/internal_datasets/GCfix	False
002469	CGTGT	37	../data/internal_datasets/GCfix	False
002482	CGTGT	8	../data/internal_datasets/GCfix	True
002501	CGTGT	51	../data/internal_datasets/GCfix	False
002501	CGTGT	93	../data/internal_datasets/GCfix	False
002503	CGTGT	22	../data/internal_datasets/GCfix	False
002506	CGTGT	3	../data/internal_datasets/GCfix	False
002517	CGTGT	87	../data/internal_datasets/GCfix	False
002522	CGTGT	21	../data/internal_datasets/GCfix	False
002531	CGTGT	59	../data/internal_datasets/GCfix	False
002545	CGTGT	94	../data/internal_datasets/GCfix	False
002554	CGTGT	47	../data/internal_datasets/GCfix	False
002560	CGTGT	97	../data/internal_datasets/GCfix	False
002563	CGTGT	3	../data/internal_datasets/GCfix	False
002574	CGTGT	1	../data/internal_datasets/GCfix	True
002575	CGTGT	97	../data/internal_datasets/GCfix	False
002577	CGTGT	7	../data/internal_datasets/GCfix	False
002577	CGTGT	79	../data/internal_datasets/GCfix	False
002581	CGTGT	93	../data/internal_datasets/GCfix	False
002586	CGTGT	16	../data/internal_datasets/GCfix	False
002587	CGTGT	67	../data/internal_datasets/GCfix	False
002610	CGTGT	16	../data/internal_datasets/GCfix	False
002616	CGTGT	24	../data/internal_datasets/GCfix	False
002617	CGTGT	46	../data/internal_datasets/GCfix	False
002642	CGTGT	89	../data/internal_datasets/GCfix	False
002643	CGTGT	20	../data/internal_datasets/GCfix	False
002645	CGTGT	77	../data/internal_datasets/GCfix	False
002657	CGTGT	82	../data/internal_datasets/GCfix	False
002660	CGTGT	40	../data/internal_datasets/GCfix	False
002660	CGTGT	50	../data/internal_datasets/GCfix	False
002676	CGTGT	70	../data/internal_datasets/GCfix	False
002692	CGTGT	77	../data/internal_datasets/GCfix	False
002697	CGTGT	1	../data/internal_datasets/GCfix	False
002699	CGTGT	85	../data/internal_datasets/GCfix	False
002701	CGTGT	100	../data/internal_datasets/GCfix	False
002707	CGTGT	43	../data/internal_datasets/GCfix	False
002707	CGTGT	93	../data/internal_datasets/GCfix	False
002723	CGTGT	23	../data/internal_datasets/GCfix	False
002727	CGTGT	86	../data/internal_datasets/GCfix	False
002733	CGTGT	46	../data/internal_datasets/GCfix	False
002742	CGTGT	43	../data/internal_datasets/GCfix	False
002743	CGTGT	38	../data/internal_datasets/GCfix	False
002756	CGTGT	51	../data/internal_datasets/GCfix	False
002761	CGTGT	34	../data/internal_datasets/GCfix	True
002784	CGTGT	98	../data/internal_datasets/GCfix	False
002785	CGTGT	18	../data/internal_datasets/GCfix	False
002787	CGTGT	52	../data/internal_datasets/GCfix	True
002791	CGTGT	63	../data/internal_datasets/GCfix	False
002807	CGTGT	9	../data/internal_datasets/GCfix	False
002812	CGTGT	89	../data/internal_datasets/GCfix	False
002814	CGTGT	55	../data/internal_datasets/GCfix	False
002817	CGTGT	15	../data/internal_datasets/GCfix	False
002833	CGTGT	52	../data/internal_datasets/GCfix	False
002836	CGTGT	56	../data/internal_datasets/GCfix	False
002864	CGTGT	83	../data/internal_datasets/GCfix	False
002865	CGTGT	74	../data/internal_datasets/GCfix	True
002866	CGTGT	70	../data/internal_datasets/GCfix	False
002871	CGTGT	66	../data/internal_datasets/GCfix	False
002872	CGTGT	60	../data/internal_datasets/GCfix	False
002886	CGTGT	22	../data/internal_datasets/GCfix	False
002888	CGTGT	49	../data/internal_datasets/GCfix	False
002894	CGTGT	53	../data/internal_datasets/GCfix	False
002896	CGTGT	40	../data/internal_datasets/GCfix	False
002913	CGTGT	5	../data/internal_datasets/GCfix	True
002942	CGTGT	96	../data/internal_datasets/GCfix	False
002944	CGTGT	10	../data/internal_datasets/GCfix	False
002953	CGTGT	39	../data/internal_datasets/GCfix	False
002964	CGTGT	81	../data/internal_datasets/GCfix	False
002970	CGTGT	97	../data/internal_datasets/GCfix	False
002974	CGTGT	21	../data/internal_datasets/GCfix	False
002978	CGTGT	79	../data/internal_datasets/GCfix	False
002983	CGTGT	98	../data/internal_datasets/GCfix	False
002984	CGTGT	103	../data/internal_datasets/GCfix	True
003033	CGTGT	75	../data/internal_datasets/GCfix	False
003034	CGTGT	47	../data/internal_datasets/GCfix	False
003038	CGTGT	77	../data/internal_datasets/GCfix	False
003070	CGTGT	5	../data/internal_datasets/GCfix	False
003071	CGTGT	76	../data/internal_datasets/GCfix	False
003106	CGTGT	37	../data/internal_datasets/GCfix	False
003121	CGTGT	64	../data/internal_datasets/GCfix	False
003140	CGTGT	102	../data/internal_datasets/GCfix	False
003155	CGTGT	103	../data/internal_datasets/GCfix	False
003177	CGTGT	16	../data/internal_datasets/GCfix	False
003182	CGTGT	92	../data/internal_datasets/GCfix	False
003203	CGTGT	100	../data/internal_datasets/GCfix	False
003216	CGTGT	33	../data/internal_datasets/GCfix	False
003222	CGTGT	94	../data/internal_datasets/GCfix	False
003224	CGTGT	9	../data/internal_datasets/GCfix	False
003254	CGTGT	100	../data/internal_datasets/GCfix	False
003263	CGTGT	71	../data/internal_datasets/GCfix	False
003263	CGTGT	100	../data/internal_datasets/GCfix	False
003286	CGTGT	100	../data/internal_datasets/GCfix	False
003305	CGTGT	77	../data/internal_datasets/GCfix	False
003306	CGTGT	102	../data/internal_datasets/GCfix	False
003310	CGTGT	16	../data/internal_datasets/GCfix	False
003335	CGTGT	87	../data/internal_datasets/GCfix	False
003336	CGTGT	79	../data/internal_datasets/GCfix	False
003349	CGTGT	69	../data/internal_datasets/GCfix	False
003359	CGTGT	46	../data/internal_datasets/GCfix	False
003368	CGTGT	38	../data/internal_datasets/GCfix	False
003387	CGTGT	50	../data/internal_datasets/GCfix	False
003402	CGTGT	73	../data/internal_datasets/GCfix	False
003412	CGTGT	84	../data/internal_datasets/GCfix	False
003414	CGTGT	35	../data/internal_datasets/GCfix	False
003447	CGTGT	1	../data/internal_datasets/GCfix	True
003449	CGTGT	18	../data/internal_datasets/GCfix	True
003452	CGTGT	25	../data/internal_datasets/GCfix	False
003458	CGTGT	37	../data/internal_datasets/GCfix	False
003459	CGTGT	35	../data/internal_datasets/GCfix	False
003478	CGTGT	3	../data/internal_datasets/GCfix	True
003478	CGTGT	57	../data/internal_datasets/GCfix	True
003525	CGTGT	0	../data/internal_datasets/GCfix	True
003526	CGTGT	80	../data/internal_datasets/GCfix	False
003528	CGTGT	99	../data/internal_datasets/GCfix	False
003535	CGTGT	17	../data/internal_datasets/GCfix	True
003535	CGTGT	83	../data/internal_datasets/GCfix	True
003538	CGTGT	65	../data/internal_datasets/GCfix	False
003545	CGTGT	29	../data/internal_datasets/GCfix	False
003567	CGTGT	12	../data/internal_datasets/GCfix	False
003568	CGTGT	9	../data/internal_datasets/GCfix	False
003577	CGTGT	49	../data/internal_datasets/GCfix	False
003586	CGTGT	20	../data/internal_datasets/GCfix	False
003587	CGTGT	48	../data/internal_datasets/GCfix	False
003603	CGTGT	22	../data/internal_datasets/GCfix	False
003606	CGTGT	37	../data/internal_datasets/GCfix	True
003613	CGTGT	43	../data/internal_datasets/GCfix	False
003615	CGTGT	96	../data/internal_datasets/GCfix	True
003619	CGTGT	15	../data/internal_datasets/GCfix	False
003637	CGTGT	59	../data/internal_datasets/GCfix	False
003650	CGTGT	85	../data/internal_datasets/GCfix	False
003655	CGTGT	56	../data/internal_datasets/GCfix	False
003657	CGTGT	58	../data/internal_datasets/GCfix	False
003661	CGTGT	46	../data/internal_datasets/GCfix	False
003671	CGTGT	75	../data/internal_datasets/GCfix	False
003680	CGTGT	100	../data/internal_datasets/GCfix	False
003687	CGTGT	8	../data/internal_datasets/GCfix	False
003689	CGTGT	27	../data/internal_datasets/GCfix	False
003697	CGTGT	88	../data/internal_datasets/GCfix	True
003707	CGTGT	77	../data/internal_datasets/GCfix	True
003723	CGTGT	54	../data/internal_datasets/GCfix	False
003725	CGTGT	67	../data/internal_datasets/GCfix	False
003726	CGTGT	92	../data/internal_datasets/GCfix	False
003727	CGTGT	93	../data/internal_datasets/GCfix	False
003733	CGTGT	54	../data/internal_datasets/GCfix	False
003735	CGTGT	20	../data/internal_datasets/GCfix	False
003740	CGTGT	91	../data/internal_datasets/GCfix	False
003753	CGTGT	41	../data/internal_datasets/GCfix	False
003761	CGTGT	13	../data/internal_datasets/GCfix	False
003776	CGTGT	95	../data/internal_datasets/GCfix	False
003787	CGTGT	51	../data/internal_datasets/GCfix	False
003790	CGTGT	33	../data/internal_datasets/GCfix	False
003797	CGTGT	48	../data/internal_datasets/GCfix	False
003802	CGTGT	41	../data/internal_datasets/GCfix	False
003807	CGTGT	46	../data/internal_datasets/GCfix	False
003807	CGTGT	53	../data/internal_datasets/GCfix	False
003812	CGTGT	27	../data/internal_datasets/GCfix	False
003857	CGTGT	102	../data/internal_datasets/GCfix	True
003861	CGTGT	54	../data/internal_datasets/GCfix	False
003870	CGTGT	83	../data/internal_datasets/GCfix	False
003888	CGTGT	72	../data/internal_datasets/GCfix	False
003889	CGTGT	73	../data/internal_datasets/GCfix	False
003904	CGTGT	29	../data/internal_datasets/GCfix	False
003908	CGTGT	47	../data/internal_datasets/GCfix	False
003910	CGTGT	40	../data/internal_datasets/GCfix	False
003916	CGTGT	37	../data/internal_datasets/GCfix	False
003934	CGTGT	46	../data/internal_datasets/GCfix	False
003934	CGTGT	85	../data/internal_datasets/GCfix	False
003960	CGTGT	18	../data/internal_datasets/GCfix	False
003975	CGTGT	81	../data/internal_datasets/GCfix	True
003983	CGTGT	56	../data/internal_datasets/GCfix	False
003992	CGTGT	93	../data/internal_datasets/GCfix	False
003995	CGTGT	32	../data/internal_datasets/GCfix	False
004000	CGTGT	14	../data/internal_datasets/GCfix	False
004018	CGTGT	7	../data/internal_datasets/GCfix	False
004019	CGTGT	82	../data/internal_datasets/GCfix	False
004026	CGTGT	70	../data/internal_datasets/GCfix	False
004028	CGTGT	97	../data/internal_datasets/GCfix	False
004044	CGTGT	71	../data/internal_datasets/GCfix	False
004044	CGTGT	96	../data/internal_datasets/GCfix	False
004059	CGTGT	57	../data/internal_datasets/GCfix	False
004061	CGTGT	96	../data/internal_datasets/GCfix	False
004064	CGTGT	30	../data/internal_datasets/GCfix	False
004064	CGTGT	85	../data/internal_datasets/GCfix	False
004064	CGTGT	101	../data/internal_datasets/GCfix	False
004068	CGTGT	66	../data/internal_datasets/GCfix	False
004078	CGTGT	53	../data/internal_datasets/GCfix	False
004092	CGTGT	92	../data/internal_datasets/GCfix	True
004120	CGTGT	47	../data/internal_datasets/GCfix	False
004133	CGTGT	30	../data/internal_datasets/GCfix	False
004141	CGTGT	88	../data/internal_datasets/GCfix	True
004144	CGTGT	89	../data/internal_datasets/GCfix	False
004145	CGTGT	39	../data/internal_datasets/GCfix	False
004196	CGTGT	45	../data/internal_datasets/GCfix	False
004201	CGTGT	75	../data/internal_datasets/GCfix	False
004213	CGTGT	15	../data/internal_datasets/GCfix	False
004227	CGTGT	17	../data/internal_datasets/GCfix	False
004236	CGTGT	62	../data/internal_datasets/GCfix	False
004238	CGTGT	68	../data/internal_datasets/GCfix	False
004257	CGTGT	15	../data/internal_datasets/GCfix	False
004290	CGTGT	39	../data/internal_datasets/GCfix	True
004290	CGTGT	102	../data/internal_datasets/GCfix	True
004302	CGTGT	91	../data/internal_datasets/GCfix	False
004310	CGTGT	71	../data/internal_datasets/GCfix	False
004318	CGTGT	20	../data/internal_datasets/GCfix	False
004319	CGTGT	47	../data/internal_datasets/GCfix	False
004327	CGTGT	24	../data/internal_datasets/GCfix	False
004332	CGTGT	53	../data/internal_datasets/GCfix	False
004334	CGTGT	84	../data/internal_datasets/GCfix	False
004336	CGTGT	100	../data/internal_datasets/GCfix	False
004347	CGTGT	72	../data/internal_datasets/GCfix	False
004351	CGTGT	52	../data/internal_datasets/GCfix	False
004390	CGTGT	53	../data/internal_datasets/GCfix	False
004420	CGTGT	63	../data/internal_datasets/GCfix	False
004436	CGTGT	43	../data/internal_datasets/GCfix	False
004436	CGTGT	64	../data/internal_datasets/GCfix	False
004447	CGTGT	83	../data/internal_datasets/GCfix	False
004463	CGTGT	0	../data/internal_datasets/GCfix	True
004512	CGTGT	60	../data/internal_datasets/GCfix	False
004513	CGTGT	71	../data/internal_datasets/GCfix	False
004534	CGTGT	83	../data/internal_datasets/GCfix	False
004541	CGTGT	88	../data/internal_datasets/GCfix	False
004553	CGTGT	4	../data/internal_datasets/GCfix	False
004558	CGTGT	92	../data/internal_datasets/GCfix	False
004566	CGTGT	5	../data/internal_datasets/GCfix	False
004566	CGTGT	94	../data/internal_datasets/GCfix	False
004579	CGTGT	101	../data/internal_datasets/GCfix	False
004605	CGTGT	44	../data/internal_datasets/GCfix	False
004633	CGTGT	8	../data/internal_datasets/GCfix	False
004639	CGTGT	23	../data/internal_datasets/GCfix	False
004643	CGTGT	3	../data/internal_datasets/GCfix	False
004650	CGTGT	73	../data/internal_datasets/GCfix	False
004661	CGTGT	48	../data/internal_datasets/GCfix	False
004671	CGTGT	63	../data/internal_datasets/GCfix	False
004679	CGTGT	92	../data/internal_datasets/GCfix	False
004694	CGTGT	12	../data/internal_datasets/GCfix	True
004701	CGTGT	13	../data/internal_datasets/GCfix	False
004701	CGTGT	53	../data/internal_datasets/GCfix	False
004708	CGTGT	20	../data/internal_datasets/GCfix	False
004728	CGTGT	28	../data/internal_datasets/GCfix	False
004741	CGTGT	84	../data/internal_datasets/GCfix	False
004750	CGTGT	64	../data/internal_datasets/GCfix	False
004775	CGTGT	67	../data/internal_datasets/GCfix	False
004786	CGTGT	101	../data/internal_datasets/GCfix	False
004789	CGTGT	16	../data/internal_datasets/GCfix	False
004793	CGTGT	37	../data/internal_datasets/GCfix	False
004797	CGTGT	98	../data/internal_datasets/GCfix	False
004805	CGTGT	102	../data/internal_datasets/GCfix	False
004831	CGTGT	94	../data/internal_datasets/GCfix	False
004841	CGTGT	99	../data/internal_datasets/GCfix	False
004843	CGTGT	26	../data/internal_datasets/GCfix	False
004850	CGTGT	51	../data/internal_datasets/GCfix	False
004872	CGTGT	53	../data/internal_datasets/GCfix	False
004911	CGTGT	35	../data/internal_datasets/GCfix	False
004939	CGTGT	64	../data/internal_datasets/GCfix	False
004954	CGTGT	21	../data/internal_datasets/GCfix	False
004966	CGTGT	98	../data/internal_datasets/GCfix	False
004967	CGTGT	9	../data/internal_datasets/GCfix	False
004977	CGTGT	1	../data/internal_datasets/GCfix	True
004979	CGTGT	89	../data/internal_datasets/GCfix	False
004985	CGTGT	31	../data/internal_datasets/GCfix	False
005025	CGTGT	42	../data/internal_datasets/GCfix	False
005036	CGTGT	60	../data/internal_datasets/GCfix	False
005042	CGTGT	1	../data/internal_datasets/GCfix	True
005057	CGTGT	16	../data/internal_datasets/GCfix	False
005068	CGTGT	31	../data/internal_datasets/GCfix	False
005075	CGTGT	4	../data/internal_datasets/GCfix	False
005082	CGTGT	93	../data/internal_datasets/GCfix	False
005083	CGTGT	98	../data/internal_datasets/GCfix	False
005101	CGTGT	96	../data/internal_datasets/GCfix	False
005114	CGTGT	77	../data/internal_datasets/GCfix	False
005126	CGTGT	45	../data/internal_datasets/GCfix	False
005126	CGTGT	52	../data/internal_datasets/GCfix	False
005150	CGTGT	24	../data/internal_datasets/GCfix	False
005154	CGTGT	58	../data/internal_datasets/GCfix	False
005184	CGTGT	6	../data/internal_datasets/GCfix	False
005188	CGTGT	95	../data/internal_datasets/GCfix	False
005203	CGTGT	15	../data/internal_datasets/GCfix	False
005211	CGTGT	1	../data/internal_datasets/GCfix	True
005211	CGTGT	65	../data/internal_datasets/GCfix	True
005230	CGTGT	29	../data/internal_datasets/GCfix	False
005241	CGTGT	29	../data/internal_datasets/GCfix	False
005249	CGTGT	31	../data/internal_datasets/GCfix	False
005250	CGTGT	72	../data/internal_datasets/GCfix	False
005251	CGTGT	29	../data/internal_datasets/GCfix	False
005266	CGTGT	40	../data/internal_datasets/GCfix	False
005273	CGTGT	44	../data/internal_datasets/GCfix	False
005279	CGTGT	80	../data/internal_datasets/GCfix	False
005281	CGTGT	6	../data/internal_datasets/GCfix	False
005294	CGTGT	5	../data/internal_datasets/GCfix	True
005314	CGTGT	21	../data/internal_datasets/GCfix	False
005337	CGTGT	54	../data/internal_datasets/GCfix	False
005337	CGTGT	91	../data/internal_datasets/GCfix	False
005373	CGTGT	20	../data/internal_datasets/GCfix	False
005377	CGTGT	91	../data/internal_datasets/GCfix	False
005380	CGTGT	80	../data/internal_datasets/GCfix	False
005382	CGTGT	28	../data/internal_datasets/GCfix	False
005402	CGTGT	35	../data/internal_datasets/GCfix	False
005418	CGTGT	38	../data/internal_datasets/GCfix	False
005442	CGTGT	97	../data/internal_datasets/GCfix	False
005443	CGTGT	44	../data/internal_datasets/GCfix	False
005456	CGTGT	0	../data/internal_datasets/GCfix	False
005461	CGTGT	88	../data/internal_datasets/GCfix	False
005465	CGTGT	52	../data/internal_datasets/GCfix	False
005475	CGTGT	80	../data/internal_datasets/GCfix	False
005488	CGTGT	26	../data/internal_datasets/GCfix	True
005489	CGTGT	26	../data/internal_datasets/GCfix	False
005489	CGTGT	43	../data/internal_datasets/GCfix	False
005491	CGTGT	98	../data/internal_datasets/GCfix	False
005503	CGTGT	24	../data/internal_datasets/GCfix	False
005513	CGTGT	50	../data/internal_datasets/GCfix	False
005530	CGTGT	87	../data/internal_datasets/GCfix	False
005549	CGTGT	64	../data/internal_datasets/GCfix	False
005550	CGTGT	87	../data/internal_datasets/GCfix	False
005564	CGTGT	4	../data/internal_datasets/GCfix	False
005584	CGTGT	85	../data/internal_datasets/GCfix	False
005590	CGTGT	23	../data/internal_datasets/GCfix	True
005592	CGTGT	87	../data/internal_datasets/GCfix	False
005595	CGTGT	25	../data/internal_datasets/GCfix	False
005611	CGTGT	53	../data/internal_datasets/GCfix	False
005624	CGTGT	48	../data/internal_datasets/GCfix	False
005638	CGTGT	94	../data/internal_datasets/GCfix	False
005638	CGTGT	102	../data/internal_datasets/GCfix	False
005647	CGTGT	74	../data/internal_datasets/GCfix	False
005660	CGTGT	80	../data/internal_datasets/GCfix	False
005679	CGTGT	18	../data/internal_datasets/GCfix	False
005679	CGTGT	82	../data/internal_datasets/GCfix	False
005683	CGTGT	40	../data/internal_datasets/GCfix	False
005690	CGTGT	31	../data/internal_datasets/GCfix	False
005691	CGTGT	41	../data/internal_datasets/GCfix	True
005726	CGTGT	17	../data/internal_datasets/GCfix	False
005734	CGTGT	66	../data/internal_datasets/GCfix	False
005741	CGTGT	98	../data/internal_datasets/GCfix	False
005746	CGTGT	31	../data/internal_datasets/GCfix	False
005750	CGTGT	39	../data/internal_datasets/GCfix	False
005778	CGTGT	13	../data/internal_datasets/GCfix	False
005781	CGTGT	70	../data/internal_datasets/GCfix	False
005805	CGTGT	52	../data/internal_datasets/GCfix	False
005823	CGTGT	67	../data/internal_datasets/GCfix	False
005833	CGTGT	90	../data/internal_datasets/GCfix	False
005838	CGTGT	88	../data/internal_datasets/GCfix	False
005849	CGTGT	98	../data/internal_datasets/GCfix	True
005859	CGTGT	96	../data/internal_datasets/GCfix	False
005863	CGTGT	45	../data/internal_datasets/GCfix	False
005878	CGTGT	71	../data/internal_datasets/GCfix	False
005880	CGTGT	55	../data/internal_datasets/GCfix	False
005889	CGTGT	40	../data/internal_datasets/GCfix	False
005894	CGTGT	6	../data/internal_datasets/GCfix	False
005900	CGTGT	63	../data/internal_datasets/GCfix	False
005926	CGTGT	65	../data/internal_datasets/GCfix	False
005927	CGTGT	9	../data/internal_datasets/GCfix	False
005930	CGTGT	30	../data/internal_datasets/GCfix	False
005944	CGTGT	12	../data/internal_datasets/GCfix	False
005956	CGTGT	60	../data/internal_datasets/GCfix	False
005970	CGTGT	8	../data/internal_datasets/GCfix	False
005973	CGTGT	79	../data/internal_datasets/GCfix	False
005976	CGTGT	83	../data/internal_datasets/GCfix	False
006004	CGTGT	63	../data/internal_datasets/GCfix	False
006005	CGTGT	33	../data/internal_datasets/GCfix	False
006017	CGTGT	0	../data/internal_datasets/GCfix	False
006038	CGTGT	50	../data/internal_datasets/GCfix	False
006042	CGTGT	95	../data/internal_datasets/GCfix	False
006044	CGTGT	27	../data/internal_datasets/GCfix	False
006049	CGTGT	5	../data/internal_datasets/GCfix	False
006050	CGTGT	40	../data/internal_datasets/GCfix	False
006062	CGTGT	6	../data/internal_datasets/GCfix	False
006075	CGTGT	87	../data/internal_datasets/GCfix	False
006090	CGTGT	16	../data/internal_datasets/GCfix	False
006097	CGTGT	18	../data/internal_datasets/GCfix	False
006109	CGTGT	54	../data/internal_datasets/GCfix	False
006112	CGTGT	52	../data/internal_datasets/GCfix	False
006116	CGTGT	99	../data/internal_datasets/GCfix	False
006126	CGTGT	0	../data/internal_datasets/GCfix	True
006130	CGTGT	64	../data/internal_datasets/GCfix	False
006138	CGTGT	68	../data/internal_datasets/GCfix	False
006146	CGTGT	101	../data/internal_datasets/GCfix	False
006154	CGTGT	77	../data/internal_datasets/GCfix	False
006175	CGTGT	48	../data/internal_datasets/GCfix	False
006184	CGTGT	16	../data/internal_datasets/GCfix	False
006200	CGTGT	2	../data/internal_datasets/GCfix	True
006202	CGTGT	46	../data/internal_datasets/GCfix	False
006204	CGTGT	40	../data/internal_datasets/GCfix	False
006210	CGTGT	90	../data/internal_datasets/GCfix	False
006223	CGTGT	78	../data/internal_datasets/GCfix	True
006234	CGTGT	2	../data/internal_datasets/GCfix	True
006234	CGTGT	48	../data/internal_datasets/GCfix	True
006238	CGTGT	23	../data/internal_datasets/GCfix	False
006245	CGTGT	0	../data/internal_datasets/GCfix	True
006251	CGTGT	64	../data/internal_datasets/GCfix	False
006256	CGTGT	81	../data/internal_datasets/GCfix	False
006262	CGTGT	64	../data/internal_datasets/GCfix	False
006274	CGTGT	59	../data/internal_datasets/GCfix	False
006284	CGTGT	30	../data/internal_datasets/GCfix	True
006304	CGTGT	57	../data/internal_datasets/GCfix	False
006313	CGTGT	39	../data/internal_datasets/GCfix	False
006317	CGTGT	67	../data/internal_datasets/GCfix	False
006320	CGTGT	39	../data/internal_datasets/GCfix	False
006325	CGTGT	100	../data/internal_datasets/GCfix	False
006327	CGTGT	20	../data/internal_datasets/GCfix	False
006336	CGTGT	71	../data/internal_datasets/GCfix	False
006351	CGTGT	8	../data/internal_datasets/GCfix	False
006380	CGTGT	39	../data/internal_datasets/GCfix	False
006385	CGTGT	14	../data/internal_datasets/GCfix	False
006390	CGTGT	3	../data/internal_datasets/GCfix	True
006411	CGTGT	68	../data/internal_datasets/GCfix	False
006416	CGTGT	70	../data/internal_datasets/GCfix	True
006423	CGTGT	11	../data/internal_datasets/GCfix	False
006441	CGTGT	79	../data/internal_datasets/GCfix	False
006447	CGTGT	19	../data/internal_datasets/GCfix	False
006454	CGTGT	27	../data/internal_datasets/GCfix	False
006454	CGTGT	32	../data/internal_datasets/GCfix	False
006464	CGTGT	70	../data/internal_datasets/GCfix	False
006467	CGTGT	22	../data/internal_datasets/GCfix	False
006479	CGTGT	63	../data/internal_datasets/GCfix	False
006549	CGTGT	101	../data/internal_datasets/GCfix	False
006557	CGTGT	2	../data/internal_datasets/GCfix	True
006564	CGTGT	30	../data/internal_datasets/GCfix	False
006564	CGTGT	87	../data/internal_datasets/GCfix	False
006574	CGTGT	101	../data/internal_datasets/GCfix	False
006576	CGTGT	96	../data/internal_datasets/GCfix	False
006581	CGTGT	43	../data/internal_datasets/GCfix	False
006586	CGTGT	62	../data/internal_datasets/GCfix	False
006603	CGTGT	11	../data/internal_datasets/GCfix	False
006613	CGTGT	35	../data/internal_datasets/GCfix	False
006626	CGTGT	76	../data/internal_datasets/GCfix	False
006632	CGTGT	22	../data/internal_datasets/GCfix	False
006645	CGTGT	86	../data/internal_datasets/GCfix	False
006645	CGTGT	99	../data/internal_datasets/GCfix	False
006652	CGTGT	11	../data/internal_datasets/GCfix	False
006674	CGTGT	64	../data/internal_datasets/GCfix	False
006675	CGTGT	26	../data/internal_datasets/GCfix	True
006675	CGTGT	90	../data/internal_datasets/GCfix	True
006676	CGTGT	33	../data/internal_datasets/GCfix	False
006692	CGTGT	69	../data/internal_datasets/GCfix	False
006695	CGTGT	36	../data/internal_datasets/GCfix	False
006722	CGTGT	64	../data/internal_datasets/GCfix	False
006754	CGTGT	27	../data/internal_datasets/GCfix	False
006760	CGTGT	78	../data/internal_datasets/GCfix	False
006778	CGTGT	42	../data/internal_datasets/GCfix	False
006792	CGTGT	7	../data/internal_datasets/GCfix	True
006804	CGTGT	101	../data/internal_datasets/GCfix	False
006818	CGTGT	43	../data/internal_datasets/GCfix	False
006819	CGTGT	90	../data/internal_datasets/GCfix	False
006820	CGTGT	6	../data/internal_datasets/GCfix	False
006825	CGTGT	53	../data/internal_datasets/GCfix	False
006827	CGTGT	21	../data/internal_datasets/GCfix	False
006834	CGTGT	70	../data/internal_datasets/GCfix	False
006839	CGTGT	82	../data/internal_datasets/GCfix	False
006853	CGTGT	38	../data/internal_datasets/GCfix	False
006863	CGTGT	96	../data/internal_datasets/GCfix	False
006889	CGTGT	60	../data/internal_datasets/GCfix	False
006895	CGTGT	62	../data/internal_datasets/GCfix	False
006915	CGTGT	22	../data/internal_datasets/GCfix	False
006929	CGTGT	76	../data/internal_datasets/GCfix	False
006932	CGTGT	0	../data/internal_datasets/GCfix	False
006933	CGTGT	16	../data/internal_datasets/GCfix	False
006950	CGTGT	10	../data/internal_datasets/GCfix	False
006955	CGTGT	90	../data/internal_datasets/GCfix	False
006957	CGTGT	72	../data/internal_datasets/GCfix	False
006958	CGTGT	20	../data/internal_datasets/GCfix	False
006959	CGTGT	82	../data/internal_datasets/GCfix	False
006986	CGTGT	23	../data/internal_datasets/GCfix	False
006994	CGTGT	13	../data/internal_datasets/GCfix	True
007008	CGTGT	15	../data/internal_datasets/GCfix	False
007015	CGTGT	40	../data/internal_datasets/GCfix	False
007022	CGTGT	53	../data/internal_datasets/GCfix	False
007048	CGTGT	102	../data/internal_datasets/GCfix	True
007050	CGTGT	43	../data/internal_datasets/GCfix	False
007051	CGTGT	0	../data/internal_datasets/GCfix	True
007060	CGTGT	42	../data/internal_datasets/GCfix	False
007072	CGTGT	20	../data/internal_datasets/GCfix	False
007085	CGTGT	101	../data/internal_datasets/GCfix	False
007091	CGTGT	24	../data/internal_datasets/GCfix	False
007112	CGTGT	4	../data/internal_datasets/GCfix	False
007112	CGTGT	62	../data/internal_datasets/GCfix	False
007118	CGTGT	82	../data/internal_datasets/GCfix	False
007130	CGTGT	74	../data/internal_datasets/GCfix	False
007131	CGTGT	20	../data/internal_datasets/GCfix	False
007137	CGTGT	87	../data/internal_datasets/GCfix	False
007140	CGTGT	19	../data/internal_datasets/GCfix	False
[truncated: 2,944 more rows]
