# Supplementary material for: Predicting sequence-specific amplification efficiency in multi-template PCR with deep learning
Source: Nat Commun. 2025 Oct 16;16:9187. doi: 10.1038/s41467-025-64221-4 (PMC12533003; doi:10.1038/s41467-025-64221-4)
Supplement: Supplementary file 4 — Source data [file 41467_2025_64221_MOESM4_ESM.zip › Supp.Fig. 16/individuals2.csv]

seq_id	kmer	pos	group	cat
000070	TCGTGT	35	../data/internal_datasets/GCall	True
000150	TCGTGT	63	../data/internal_datasets/GCall	False
000293	TCGTGT	7	../data/internal_datasets/GCall	True
000350	TCGTGT	21	../data/internal_datasets/GCall	False
000379	TCGTGT	29	../data/internal_datasets/GCall	False
000401	TCGTGT	24	../data/internal_datasets/GCall	False
000424	TCGTGT	36	../data/internal_datasets/GCall	False
000465	TCGTGT	28	../data/internal_datasets/GCall	False
000482	TCGTGT	63	../data/internal_datasets/GCall	False
000572	TCGTGT	15	../data/internal_datasets/GCall	False
000620	TCGTGT	35	../data/internal_datasets/GCall	False
000627	TCGTGT	40	../data/internal_datasets/GCall	False
000703	TCGTGT	4	../data/internal_datasets/GCall	True
000800	TCGTGT	86	../data/internal_datasets/GCall	False
000822	TCGTGT	74	../data/internal_datasets/GCall	False
000857	TCGTGT	54	../data/internal_datasets/GCall	False
000866	TCGTGT	57	../data/internal_datasets/GCall	False
000867	TCGTGT	86	../data/internal_datasets/GCall	False
000900	TCGTGT	65	../data/internal_datasets/GCall	False
000901	TCGTGT	18	../data/internal_datasets/GCall	False
000901	TCGTGT	80	../data/internal_datasets/GCall	False
000909	TCGTGT	25	../data/internal_datasets/GCall	False
000922	TCGTGT	45	../data/internal_datasets/GCall	False
000929	TCGTGT	28	../data/internal_datasets/GCall	False
001017	TCGTGT	34	../data/internal_datasets/GCall	False
001072	TCGTGT	56	../data/internal_datasets/GCall	False
001104	TCGTGT	38	../data/internal_datasets/GCall	False
001110	TCGTGT	11	../data/internal_datasets/GCall	False
001113	TCGTGT	93	../data/internal_datasets/GCall	False
001387	TCGTGT	41	../data/internal_datasets/GCall	True
001419	TCGTGT	56	../data/internal_datasets/GCall	False
001492	TCGTGT	4	../data/internal_datasets/GCall	True
001496	TCGTGT	32	../data/internal_datasets/GCall	False
001567	TCGTGT	68	../data/internal_datasets/GCall	False
001582	TCGTGT	39	../data/internal_datasets/GCall	False
001659	TCGTGT	74	../data/internal_datasets/GCall	False
001691	TCGTGT	98	../data/internal_datasets/GCall	False
001705	TCGTGT	87	../data/internal_datasets/GCall	False
001744	TCGTGT	77	../data/internal_datasets/GCall	False
001761	TCGTGT	39	../data/internal_datasets/GCall	False
001855	TCGTGT	92	../data/internal_datasets/GCall	False
001860	TCGTGT	38	../data/internal_datasets/GCall	False
001930	TCGTGT	49	../data/internal_datasets/GCall	False
001959	TCGTGT	98	../data/internal_datasets/GCall	False
001972	TCGTGT	7	../data/internal_datasets/GCall	True
002017	TCGTGT	47	../data/internal_datasets/GCall	False
002031	TCGTGT	41	../data/internal_datasets/GCall	False
002068	TCGTGT	80	../data/internal_datasets/GCall	False
002100	TCGTGT	94	../data/internal_datasets/GCall	False
002102	TCGTGT	88	../data/internal_datasets/GCall	False
002104	TCGTGT	79	../data/internal_datasets/GCall	False
002139	TCGTGT	77	../data/internal_datasets/GCall	False
002146	TCGTGT	92	../data/internal_datasets/GCall	False
002152	TCGTGT	68	../data/internal_datasets/GCall	False
002155	TCGTGT	82	../data/internal_datasets/GCall	False
002166	TCGTGT	34	../data/internal_datasets/GCall	False
002199	TCGTGT	9	../data/internal_datasets/GCall	True
002232	TCGTGT	61	../data/internal_datasets/GCall	False
002302	TCGTGT	54	../data/internal_datasets/GCall	False
002336	TCGTGT	55	../data/internal_datasets/GCall	True
002355	TCGTGT	21	../data/internal_datasets/GCall	False
002355	TCGTGT	55	../data/internal_datasets/GCall	False
002393	TCGTGT	100	../data/internal_datasets/GCall	False
002438	TCGTGT	40	../data/internal_datasets/GCall	False
002456	TCGTGT	18	../data/internal_datasets/GCall	False
002473	TCGTGT	61	../data/internal_datasets/GCall	False
002508	TCGTGT	25	../data/internal_datasets/GCall	False
002509	TCGTGT	50	../data/internal_datasets/GCall	False
002526	TCGTGT	62	../data/internal_datasets/GCall	False
002539	TCGTGT	3	../data/internal_datasets/GCall	False
002563	TCGTGT	1	../data/internal_datasets/GCall	True
002609	TCGTGT	17	../data/internal_datasets/GCall	False
002621	TCGTGT	44	../data/internal_datasets/GCall	False
002634	TCGTGT	59	../data/internal_datasets/GCall	False
002652	TCGTGT	3	../data/internal_datasets/GCall	False
002662	TCGTGT	12	../data/internal_datasets/GCall	False
002665	TCGTGT	73	../data/internal_datasets/GCall	False
002734	TCGTGT	2	../data/internal_datasets/GCall	False
002734	TCGTGT	34	../data/internal_datasets/GCall	False
002793	TCGTGT	30	../data/internal_datasets/GCall	False
002812	TCGTGT	16	../data/internal_datasets/GCall	False
002853	TCGTGT	54	../data/internal_datasets/GCall	False
002866	TCGTGT	19	../data/internal_datasets/GCall	False
002893	TCGTGT	96	../data/internal_datasets/GCall	False
002916	TCGTGT	50	../data/internal_datasets/GCall	False
002935	TCGTGT	3	../data/internal_datasets/GCall	False
002978	TCGTGT	31	../data/internal_datasets/GCall	True
003030	TCGTGT	71	../data/internal_datasets/GCall	False
003032	TCGTGT	40	../data/internal_datasets/GCall	False
003044	TCGTGT	80	../data/internal_datasets/GCall	False
003134	TCGTGT	51	../data/internal_datasets/GCall	False
003188	TCGTGT	83	../data/internal_datasets/GCall	False
003202	TCGTGT	4	../data/internal_datasets/GCall	False
003246	TCGTGT	101	../data/internal_datasets/GCall	False
003270	TCGTGT	2	../data/internal_datasets/GCall	True
003282	TCGTGT	89	../data/internal_datasets/GCall	False
003369	TCGTGT	56	../data/internal_datasets/GCall	False
003378	TCGTGT	34	../data/internal_datasets/GCall	False
003422	TCGTGT	89	../data/internal_datasets/GCall	False
003487	TCGTGT	73	../data/internal_datasets/GCall	False
003504	TCGTGT	68	../data/internal_datasets/GCall	False
003536	TCGTGT	33	../data/internal_datasets/GCall	False
003683	TCGTGT	65	../data/internal_datasets/GCall	False
003687	TCGTGT	72	../data/internal_datasets/GCall	False
003696	TCGTGT	48	../data/internal_datasets/GCall	False
003703	TCGTGT	2	../data/internal_datasets/GCall	False
003783	TCGTGT	54	../data/internal_datasets/GCall	False
003835	TCGTGT	47	../data/internal_datasets/GCall	False
003863	TCGTGT	60	../data/internal_datasets/GCall	False
003945	TCGTGT	13	../data/internal_datasets/GCall	False
003959	TCGTGT	21	../data/internal_datasets/GCall	True
003964	TCGTGT	12	../data/internal_datasets/GCall	False
003978	TCGTGT	87	../data/internal_datasets/GCall	False
004006	TCGTGT	13	../data/internal_datasets/GCall	False
004033	TCGTGT	32	../data/internal_datasets/GCall	False
004123	TCGTGT	90	../data/internal_datasets/GCall	False
004130	TCGTGT	95	../data/internal_datasets/GCall	False
004144	TCGTGT	77	../data/internal_datasets/GCall	False
004175	TCGTGT	72	../data/internal_datasets/GCall	False
004180	TCGTGT	79	../data/internal_datasets/GCall	False
004214	TCGTGT	56	../data/internal_datasets/GCall	False
004284	TCGTGT	41	../data/internal_datasets/GCall	False
004285	TCGTGT	24	../data/internal_datasets/GCall	False
004292	TCGTGT	40	../data/internal_datasets/GCall	False
004369	TCGTGT	9	../data/internal_datasets/GCall	False
004506	TCGTGT	33	../data/internal_datasets/GCall	True
004563	TCGTGT	66	../data/internal_datasets/GCall	False
004709	TCGTGT	7	../data/internal_datasets/GCall	False
004712	TCGTGT	88	../data/internal_datasets/GCall	False
004768	TCGTGT	29	../data/internal_datasets/GCall	False
004785	TCGTGT	77	../data/internal_datasets/GCall	False
004812	TCGTGT	68	../data/internal_datasets/GCall	True
004823	TCGTGT	6	../data/internal_datasets/GCall	True
004829	TCGTGT	23	../data/internal_datasets/GCall	False
004850	TCGTGT	67	../data/internal_datasets/GCall	False
004890	TCGTGT	46	../data/internal_datasets/GCall	True
004934	TCGTGT	41	../data/internal_datasets/GCall	True
004959	TCGTGT	12	../data/internal_datasets/GCall	False
004981	TCGTGT	99	../data/internal_datasets/GCall	False
004995	TCGTGT	87	../data/internal_datasets/GCall	False
005067	TCGTGT	26	../data/internal_datasets/GCall	False
005188	TCGTGT	75	../data/internal_datasets/GCall	False
005367	TCGTGT	56	../data/internal_datasets/GCall	False
005378	TCGTGT	39	../data/internal_datasets/GCall	False
005389	TCGTGT	40	../data/internal_datasets/GCall	False
005399	TCGTGT	40	../data/internal_datasets/GCall	False
005413	TCGTGT	39	../data/internal_datasets/GCall	False
005446	TCGTGT	33	../data/internal_datasets/GCall	True
005512	TCGTGT	86	../data/internal_datasets/GCall	False
005518	TCGTGT	36	../data/internal_datasets/GCall	False
005621	TCGTGT	96	../data/internal_datasets/GCall	False
005686	TCGTGT	79	../data/internal_datasets/GCall	False
005694	TCGTGT	88	../data/internal_datasets/GCall	False
005734	TCGTGT	19	../data/internal_datasets/GCall	False
005794	TCGTGT	13	../data/internal_datasets/GCall	True
005820	TCGTGT	62	../data/internal_datasets/GCall	False
005931	TCGTGT	92	../data/internal_datasets/GCall	False
005987	TCGTGT	27	../data/internal_datasets/GCall	False
005991	TCGTGT	86	../data/internal_datasets/GCall	False
005995	TCGTGT	27	../data/internal_datasets/GCall	False
006017	TCGTGT	28	../data/internal_datasets/GCall	False
006018	TCGTGT	81	../data/internal_datasets/GCall	False
006024	TCGTGT	34	../data/internal_datasets/GCall	False
006070	TCGTGT	99	../data/internal_datasets/GCall	False
006083	TCGTGT	96	../data/internal_datasets/GCall	False
006323	TCGTGT	74	../data/internal_datasets/GCall	False
006458	TCGTGT	54	../data/internal_datasets/GCall	False
006484	TCGTGT	92	../data/internal_datasets/GCall	False
006508	TCGTGT	36	../data/internal_datasets/GCall	False
006572	TCGTGT	51	../data/internal_datasets/GCall	False
006630	TCGTGT	83	../data/internal_datasets/GCall	False
006686	TCGTGT	8	../data/internal_datasets/GCall	True
006698	TCGTGT	69	../data/internal_datasets/GCall	False
006715	TCGTGT	55	../data/internal_datasets/GCall	True
006730	TCGTGT	84	../data/internal_datasets/GCall	False
006762	TCGTGT	19	../data/internal_datasets/GCall	False
006814	TCGTGT	61	../data/internal_datasets/GCall	False
007013	TCGTGT	22	../data/internal_datasets/GCall	False
007017	TCGTGT	29	../data/internal_datasets/GCall	False
007020	TCGTGT	44	../data/internal_datasets/GCall	False
007040	TCGTGT	80	../data/internal_datasets/GCall	False
007130	TCGTGT	25	../data/internal_datasets/GCall	False
007152	TCGTGT	102	../data/internal_datasets/GCall	False
007158	TCGTGT	12	../data/internal_datasets/GCall	False
007193	TCGTGT	40	../data/internal_datasets/GCall	False
007248	TCGTGT	60	../data/internal_datasets/GCall	False
007302	TCGTGT	71	../data/internal_datasets/GCall	False
007309	TCGTGT	38	../data/internal_datasets/GCall	False
007360	TCGTGT	77	../data/internal_datasets/GCall	False
007365	TCGTGT	62	../data/internal_datasets/GCall	False
007372	TCGTGT	42	../data/internal_datasets/GCall	False
007373	TCGTGT	32	../data/internal_datasets/GCall	False
007450	TCGTGT	94	../data/internal_datasets/GCall	False
007516	TCGTGT	30	../data/internal_datasets/GCall	False
007565	TCGTGT	43	../data/internal_datasets/GCall	False
007636	TCGTGT	38	../data/internal_datasets/GCall	True
007660	TCGTGT	45	../data/internal_datasets/GCall	False
007703	TCGTGT	34	../data/internal_datasets/GCall	False
007750	TCGTGT	77	../data/internal_datasets/GCall	False
007772	TCGTGT	65	../data/internal_datasets/GCall	False
007793	TCGTGT	69	../data/internal_datasets/GCall	False
007814	TCGTGT	80	../data/internal_datasets/GCall	False
007828	TCGTGT	37	../data/internal_datasets/GCall	False
007855	TCGTGT	95	../data/internal_datasets/GCall	False
007918	TCGTGT	37	../data/internal_datasets/GCall	False
007964	TCGTGT	13	../data/internal_datasets/GCall	False
008102	TCGTGT	16	../data/internal_datasets/GCall	False
008150	TCGTGT	58	../data/internal_datasets/GCall	False
008196	TCGTGT	60	../data/internal_datasets/GCall	False
008269	TCGTGT	43	../data/internal_datasets/GCall	False
008276	TCGTGT	42	../data/internal_datasets/GCall	False
008381	TCGTGT	72	../data/internal_datasets/GCall	False
008388	TCGTGT	90	../data/internal_datasets/GCall	False
008392	TCGTGT	25	../data/internal_datasets/GCall	True
008412	TCGTGT	28	../data/internal_datasets/GCall	False
008456	TCGTGT	34	../data/internal_datasets/GCall	False
008456	TCGTGT	39	../data/internal_datasets/GCall	False
008618	TCGTGT	71	../data/internal_datasets/GCall	False
008713	TCGTGT	82	../data/internal_datasets/GCall	False
008716	TCGTGT	34	../data/internal_datasets/GCall	False
008717	TCGTGT	18	../data/internal_datasets/GCall	False
008725	TCGTGT	43	../data/internal_datasets/GCall	False
008738	TCGTGT	84	../data/internal_datasets/GCall	False
008745	TCGTGT	65	../data/internal_datasets/GCall	False
008773	TCGTGT	101	../data/internal_datasets/GCall	False
008779	TCGTGT	7	../data/internal_datasets/GCall	False
008802	TCGTGT	66	../data/internal_datasets/GCall	False
008823	TCGTGT	79	../data/internal_datasets/GCall	False
008854	TCGTGT	71	../data/internal_datasets/GCall	False
008905	TCGTGT	11	../data/internal_datasets/GCall	False
008912	TCGTGT	27	../data/internal_datasets/GCall	False
008913	TCGTGT	89	../data/internal_datasets/GCall	False
008946	TCGTGT	93	../data/internal_datasets/GCall	False
008952	TCGTGT	14	../data/internal_datasets/GCall	False
009037	TCGTGT	45	../data/internal_datasets/GCall	False
009041	TCGTGT	53	../data/internal_datasets/GCall	False
009095	TCGTGT	83	../data/internal_datasets/GCall	False
009130	TCGTGT	9	../data/internal_datasets/GCall	False
009140	TCGTGT	86	../data/internal_datasets/GCall	False
009210	TCGTGT	102	../data/internal_datasets/GCall	False
009230	TCGTGT	32	../data/internal_datasets/GCall	False
009265	TCGTGT	2	../data/internal_datasets/GCall	False
009296	TCGTGT	102	../data/internal_datasets/GCall	True
009315	TCGTGT	84	../data/internal_datasets/GCall	False
009318	TCGTGT	100	../data/internal_datasets/GCall	False
009330	TCGTGT	35	../data/internal_datasets/GCall	False
009338	TCGTGT	72	../data/internal_datasets/GCall	False
009395	TCGTGT	83	../data/internal_datasets/GCall	True
009455	TCGTGT	5	../data/internal_datasets/GCall	False
009474	TCGTGT	28	../data/internal_datasets/GCall	False
009542	TCGTGT	71	../data/internal_datasets/GCall	False
009542	TCGTGT	98	../data/internal_datasets/GCall	False
009610	TCGTGT	84	../data/internal_datasets/GCall	False
009669	TCGTGT	56	../data/internal_datasets/GCall	False
009684	TCGTGT	57	../data/internal_datasets/GCall	False
009691	TCGTGT	13	../data/internal_datasets/GCall	True
009724	TCGTGT	44	../data/internal_datasets/GCall	False
009752	TCGTGT	82	../data/internal_datasets/GCall	False
009796	TCGTGT	88	../data/internal_datasets/GCall	False
009860	TCGTGT	53	../data/internal_datasets/GCall	False
009866	TCGTGT	93	../data/internal_datasets/GCall	False
009931	TCGTGT	98	../data/internal_datasets/GCall	False
009951	TCGTGT	66	../data/internal_datasets/GCall	False
009972	TCGTGT	40	../data/internal_datasets/GCall	True
010029	TCGTGT	69	../data/internal_datasets/GCall	False
010033	TCGTGT	86	../data/internal_datasets/GCall	False
010078	TCGTGT	28	../data/internal_datasets/GCall	False
010097	TCGTGT	30	../data/internal_datasets/GCall	False
010109	TCGTGT	83	../data/internal_datasets/GCall	False
010224	TCGTGT	54	../data/internal_datasets/GCall	False
010349	TCGTGT	45	../data/internal_datasets/GCall	False
010402	TCGTGT	84	../data/internal_datasets/GCall	False
010421	TCGTGT	87	../data/internal_datasets/GCall	False
010424	TCGTGT	54	../data/internal_datasets/GCall	False
010432	TCGTGT	43	../data/internal_datasets/GCall	True
010538	TCGTGT	29	../data/internal_datasets/GCall	False
010554	TCGTGT	43	../data/internal_datasets/GCall	False
010615	TCGTGT	70	../data/internal_datasets/GCall	False
010615	TCGTGT	75	../data/internal_datasets/GCall	False
010621	TCGTGT	27	../data/internal_datasets/GCall	False
010650	TCGTGT	53	../data/internal_datasets/GCall	False
010695	TCGTGT	1	../data/internal_datasets/GCall	False
010743	TCGTGT	16	../data/internal_datasets/GCall	False
010788	TCGTGT	16	../data/internal_datasets/GCall	False
010795	TCGTGT	32	../data/internal_datasets/GCall	False
010929	TCGTGT	5	../data/internal_datasets/GCall	True
010936	TCGTGT	19	../data/internal_datasets/GCall	False
010945	TCGTGT	16	../data/internal_datasets/GCall	False
011015	TCGTGT	40	../data/internal_datasets/GCall	False
011027	TCGTGT	20	../data/internal_datasets/GCall	False
011067	TCGTGT	65	../data/internal_datasets/GCall	False
011090	TCGTGT	99	../data/internal_datasets/GCall	False
011143	TCGTGT	23	../data/internal_datasets/GCall	False
011157	TCGTGT	82	../data/internal_datasets/GCall	False
011182	TCGTGT	67	../data/internal_datasets/GCall	False
011187	TCGTGT	7	../data/internal_datasets/GCall	False
011247	TCGTGT	98	../data/internal_datasets/GCall	False
011287	TCGTGT	7	../data/internal_datasets/GCall	True
011305	TCGTGT	51	../data/internal_datasets/GCall	False
011367	TCGTGT	81	../data/internal_datasets/GCall	False
011375	TCGTGT	8	../data/internal_datasets/GCall	False
011377	TCGTGT	12	../data/internal_datasets/GCall	False
011386	TCGTGT	64	../data/internal_datasets/GCall	False
011407	TCGTGT	31	../data/internal_datasets/GCall	False
011407	TCGTGT	98	../data/internal_datasets/GCall	False
011428	TCGTGT	58	../data/internal_datasets/GCall	False
011449	TCGTGT	79	../data/internal_datasets/GCall	False
011463	TCGTGT	58	../data/internal_datasets/GCall	False
011476	TCGTGT	99	../data/internal_datasets/GCall	False
011570	TCGTGT	32	../data/internal_datasets/GCall	False
011606	TCGTGT	67	../data/internal_datasets/GCall	False
011694	TCGTGT	32	../data/internal_datasets/GCall	False
011786	TCGTGT	70	../data/internal_datasets/GCall	False
011789	TCGTGT	44	../data/internal_datasets/GCall	False
011869	TCGTGT	47	../data/internal_datasets/GCall	False
011870	TCGTGT	20	../data/internal_datasets/GCall	True
011885	TCGTGT	21	../data/internal_datasets/GCall	False
011888	TCGTGT	102	../data/internal_datasets/GCall	False
011900	TCGTGT	91	../data/internal_datasets/GCall	False
011920	TCGTGT	50	../data/internal_datasets/GCall	False
011987	TCGTGT	99	../data/internal_datasets/GCall	True
000005	TCGTGT	46	../data/internal_datasets/GCfix	True
000109	TCGTGT	12	../data/internal_datasets/GCfix	False
000120	TCGTGT	0	../data/internal_datasets/GCfix	True
000126	TCGTGT	77	../data/internal_datasets/GCfix	False
000177	TCGTGT	40	../data/internal_datasets/GCfix	False
000216	TCGTGT	97	../data/internal_datasets/GCfix	False
000343	TCGTGT	15	../data/internal_datasets/GCfix	False
000385	TCGTGT	36	../data/internal_datasets/GCfix	False
000463	TCGTGT	47	../data/internal_datasets/GCfix	False
000465	TCGTGT	55	../data/internal_datasets/GCfix	False
000482	TCGTGT	30	../data/internal_datasets/GCfix	False
000504	TCGTGT	95	../data/internal_datasets/GCfix	False
000542	TCGTGT	95	../data/internal_datasets/GCfix	False
000593	TCGTGT	35	../data/internal_datasets/GCfix	False
000635	TCGTGT	100	../data/internal_datasets/GCfix	True
000650	TCGTGT	45	../data/internal_datasets/GCfix	False
000658	TCGTGT	8	../data/internal_datasets/GCfix	True
000666	TCGTGT	1	../data/internal_datasets/GCfix	True
000674	TCGTGT	25	../data/internal_datasets/GCfix	False
000705	TCGTGT	75	../data/internal_datasets/GCfix	False
000733	TCGTGT	71	../data/internal_datasets/GCfix	False
000781	TCGTGT	53	../data/internal_datasets/GCfix	False
000815	TCGTGT	89	../data/internal_datasets/GCfix	False
000824	TCGTGT	68	../data/internal_datasets/GCfix	False
000887	TCGTGT	64	../data/internal_datasets/GCfix	False
000959	TCGTGT	83	../data/internal_datasets/GCfix	False
000968	TCGTGT	42	../data/internal_datasets/GCfix	False
000985	TCGTGT	49	../data/internal_datasets/GCfix	False
001008	TCGTGT	9	../data/internal_datasets/GCfix	False
001013	TCGTGT	43	../data/internal_datasets/GCfix	False
001024	TCGTGT	15	../data/internal_datasets/GCfix	True
001075	TCGTGT	56	../data/internal_datasets/GCfix	False
001104	TCGTGT	96	../data/internal_datasets/GCfix	False
001130	TCGTGT	96	../data/internal_datasets/GCfix	False
001141	TCGTGT	62	../data/internal_datasets/GCfix	False
001181	TCGTGT	97	../data/internal_datasets/GCfix	False
001191	TCGTGT	41	../data/internal_datasets/GCfix	False
001210	TCGTGT	56	../data/internal_datasets/GCfix	False
001216	TCGTGT	2	../data/internal_datasets/GCfix	True
001269	TCGTGT	18	../data/internal_datasets/GCfix	False
001279	TCGTGT	96	../data/internal_datasets/GCfix	False
001288	TCGTGT	99	../data/internal_datasets/GCfix	False
001327	TCGTGT	45	../data/internal_datasets/GCfix	True
001331	TCGTGT	16	../data/internal_datasets/GCfix	True
001334	TCGTGT	62	../data/internal_datasets/GCfix	False
001433	TCGTGT	2	../data/internal_datasets/GCfix	False
001489	TCGTGT	76	../data/internal_datasets/GCfix	False
001514	TCGTGT	47	../data/internal_datasets/GCfix	False
001519	TCGTGT	77	../data/internal_datasets/GCfix	False
001567	TCGTGT	10	../data/internal_datasets/GCfix	False
001575	TCGTGT	63	../data/internal_datasets/GCfix	False
001592	TCGTGT	66	../data/internal_datasets/GCfix	True
001629	TCGTGT	26	../data/internal_datasets/GCfix	False
001661	TCGTGT	102	../data/internal_datasets/GCfix	False
001669	TCGTGT	47	../data/internal_datasets/GCfix	False
001681	TCGTGT	80	../data/internal_datasets/GCfix	False
001845	TCGTGT	1	../data/internal_datasets/GCfix	True
001937	TCGTGT	5	../data/internal_datasets/GCfix	False
001960	TCGTGT	71	../data/internal_datasets/GCfix	False
002020	TCGTGT	26	../data/internal_datasets/GCfix	False
002212	TCGTGT	89	../data/internal_datasets/GCfix	False
002254	TCGTGT	2	../data/internal_datasets/GCfix	True
002368	TCGTGT	48	../data/internal_datasets/GCfix	False
002393	TCGTGT	51	../data/internal_datasets/GCfix	False
002438	TCGTGT	11	../data/internal_datasets/GCfix	True
002441	TCGTGT	64	../data/internal_datasets/GCfix	False
002482	TCGTGT	7	../data/internal_datasets/GCfix	True
002554	TCGTGT	46	../data/internal_datasets/GCfix	False
002660	TCGTGT	39	../data/internal_datasets/GCfix	False
002733	TCGTGT	45	../data/internal_datasets/GCfix	False
002761	TCGTGT	33	../data/internal_datasets/GCfix	True
002836	TCGTGT	55	../data/internal_datasets/GCfix	False
002886	TCGTGT	21	../data/internal_datasets/GCfix	False
002894	TCGTGT	52	../data/internal_datasets/GCfix	False
002942	TCGTGT	95	../data/internal_datasets/GCfix	False
002970	TCGTGT	96	../data/internal_datasets/GCfix	False
002984	TCGTGT	102	../data/internal_datasets/GCfix	True
003070	TCGTGT	4	../data/internal_datasets/GCfix	False
003106	TCGTGT	36	../data/internal_datasets/GCfix	False
003182	TCGTGT	91	../data/internal_datasets/GCfix	False
003263	TCGTGT	99	../data/internal_datasets/GCfix	False
003336	TCGTGT	78	../data/internal_datasets/GCfix	False
003349	TCGTGT	68	../data/internal_datasets/GCfix	False
003368	TCGTGT	37	../data/internal_datasets/GCfix	False
003387	TCGTGT	49	../data/internal_datasets/GCfix	False
003402	TCGTGT	72	../data/internal_datasets/GCfix	False
003447	TCGTGT	0	../data/internal_datasets/GCfix	True
003459	TCGTGT	34	../data/internal_datasets/GCfix	False
003478	TCGTGT	2	../data/internal_datasets/GCfix	True
003603	TCGTGT	21	../data/internal_datasets/GCfix	False
003606	TCGTGT	36	../data/internal_datasets/GCfix	True
003613	TCGTGT	42	../data/internal_datasets/GCfix	False
003619	TCGTGT	14	../data/internal_datasets/GCfix	False
003725	TCGTGT	66	../data/internal_datasets/GCfix	False
003740	TCGTGT	90	../data/internal_datasets/GCfix	False
003761	TCGTGT	12	../data/internal_datasets/GCfix	False
003797	TCGTGT	47	../data/internal_datasets/GCfix	False
003807	TCGTGT	52	../data/internal_datasets/GCfix	False
003904	TCGTGT	28	../data/internal_datasets/GCfix	False
003934	TCGTGT	45	../data/internal_datasets/GCfix	False
003960	TCGTGT	17	../data/internal_datasets/GCfix	False
003995	TCGTGT	31	../data/internal_datasets/GCfix	False
004044	TCGTGT	70	../data/internal_datasets/GCfix	False
004078	TCGTGT	52	../data/internal_datasets/GCfix	False
004092	TCGTGT	91	../data/internal_datasets/GCfix	True
004133	TCGTGT	29	../data/internal_datasets/GCfix	False
004201	TCGTGT	74	../data/internal_datasets/GCfix	False
004227	TCGTGT	16	../data/internal_datasets/GCfix	False
004290	TCGTGT	38	../data/internal_datasets/GCfix	True
004318	TCGTGT	19	../data/internal_datasets/GCfix	False
004336	TCGTGT	99	../data/internal_datasets/GCfix	False
004436	TCGTGT	63	../data/internal_datasets/GCfix	False
004512	TCGTGT	59	../data/internal_datasets/GCfix	False
004513	TCGTGT	70	../data/internal_datasets/GCfix	False
004534	TCGTGT	82	../data/internal_datasets/GCfix	False
004541	TCGTGT	87	../data/internal_datasets/GCfix	False
004553	TCGTGT	3	../data/internal_datasets/GCfix	False
004558	TCGTGT	91	../data/internal_datasets/GCfix	False
004639	TCGTGT	22	../data/internal_datasets/GCfix	False
004694	TCGTGT	11	../data/internal_datasets/GCfix	True
004701	TCGTGT	12	../data/internal_datasets/GCfix	False
004701	TCGTGT	52	../data/internal_datasets/GCfix	False
004775	TCGTGT	66	../data/internal_datasets/GCfix	False
004797	TCGTGT	97	../data/internal_datasets/GCfix	False
004805	TCGTGT	101	../data/internal_datasets/GCfix	False
004872	TCGTGT	52	../data/internal_datasets/GCfix	False
004939	TCGTGT	63	../data/internal_datasets/GCfix	False
004977	TCGTGT	0	../data/internal_datasets/GCfix	True
004985	TCGTGT	30	../data/internal_datasets/GCfix	False
005025	TCGTGT	41	../data/internal_datasets/GCfix	False
005042	TCGTGT	0	../data/internal_datasets/GCfix	True
005068	TCGTGT	30	../data/internal_datasets/GCfix	False
005075	TCGTGT	3	../data/internal_datasets/GCfix	False
005101	TCGTGT	95	../data/internal_datasets/GCfix	False
005126	TCGTGT	44	../data/internal_datasets/GCfix	False
005150	TCGTGT	23	../data/internal_datasets/GCfix	False
005266	TCGTGT	39	../data/internal_datasets/GCfix	False
005314	TCGTGT	20	../data/internal_datasets/GCfix	False
005380	TCGTGT	79	../data/internal_datasets/GCfix	False
005488	TCGTGT	25	../data/internal_datasets/GCfix	True
005584	TCGTGT	84	../data/internal_datasets/GCfix	False
005590	TCGTGT	22	../data/internal_datasets/GCfix	True
005660	TCGTGT	79	../data/internal_datasets/GCfix	False
005734	TCGTGT	65	../data/internal_datasets/GCfix	False
005781	TCGTGT	69	../data/internal_datasets/GCfix	False
005805	TCGTGT	51	../data/internal_datasets/GCfix	False
005849	TCGTGT	97	../data/internal_datasets/GCfix	True
005889	TCGTGT	39	../data/internal_datasets/GCfix	False
005927	TCGTGT	8	../data/internal_datasets/GCfix	False
005944	TCGTGT	11	../data/internal_datasets/GCfix	False
006004	TCGTGT	62	../data/internal_datasets/GCfix	False
006044	TCGTGT	26	../data/internal_datasets/GCfix	False
006050	TCGTGT	39	../data/internal_datasets/GCfix	False
006075	TCGTGT	86	../data/internal_datasets/GCfix	False
006116	TCGTGT	98	../data/internal_datasets/GCfix	False
006130	TCGTGT	63	../data/internal_datasets/GCfix	False
006204	TCGTGT	39	../data/internal_datasets/GCfix	False
006210	TCGTGT	89	../data/internal_datasets/GCfix	False
006234	TCGTGT	1	../data/internal_datasets/GCfix	True
006256	TCGTGT	80	../data/internal_datasets/GCfix	False
006284	TCGTGT	29	../data/internal_datasets/GCfix	True
006304	TCGTGT	56	../data/internal_datasets/GCfix	False
006317	TCGTGT	66	../data/internal_datasets/GCfix	False
006325	TCGTGT	99	../data/internal_datasets/GCfix	False
006390	TCGTGT	2	../data/internal_datasets/GCfix	True
006454	TCGTGT	31	../data/internal_datasets/GCfix	False
006467	TCGTGT	21	../data/internal_datasets/GCfix	False
006479	TCGTGT	62	../data/internal_datasets/GCfix	False
006557	TCGTGT	1	../data/internal_datasets/GCfix	True
006576	TCGTGT	95	../data/internal_datasets/GCfix	False
006603	TCGTGT	10	../data/internal_datasets/GCfix	False
006645	TCGTGT	85	../data/internal_datasets/GCfix	False
006676	TCGTGT	32	../data/internal_datasets/GCfix	False
006754	TCGTGT	26	../data/internal_datasets/GCfix	False
006818	TCGTGT	42	../data/internal_datasets/GCfix	False
006839	TCGTGT	81	../data/internal_datasets/GCfix	False
006889	TCGTGT	59	../data/internal_datasets/GCfix	False
006929	TCGTGT	75	../data/internal_datasets/GCfix	False
007085	TCGTGT	100	../data/internal_datasets/GCfix	False
007112	TCGTGT	3	../data/internal_datasets/GCfix	False
007186	TCGTGT	19	../data/internal_datasets/GCfix	False
007194	TCGTGT	73	../data/internal_datasets/GCfix	False
007215	TCGTGT	8	../data/internal_datasets/GCfix	False
007229	TCGTGT	95	../data/internal_datasets/GCfix	False
007232	TCGTGT	93	../data/internal_datasets/GCfix	False
007238	TCGTGT	30	../data/internal_datasets/GCfix	False
007244	TCGTGT	70	../data/internal_datasets/GCfix	False
007251	TCGTGT	19	../data/internal_datasets/GCfix	False
007255	TCGTGT	16	../data/internal_datasets/GCfix	False
007265	TCGTGT	21	../data/internal_datasets/GCfix	False
007304	TCGTGT	45	../data/internal_datasets/GCfix	False
007313	TCGTGT	52	../data/internal_datasets/GCfix	False
007360	TCGTGT	34	../data/internal_datasets/GCfix	False
007372	TCGTGT	72	../data/internal_datasets/GCfix	False
007380	TCGTGT	68	../data/internal_datasets/GCfix	False
007462	TCGTGT	96	../data/internal_datasets/GCfix	False
007493	TCGTGT	31	../data/internal_datasets/GCfix	False
007540	TCGTGT	33	../data/internal_datasets/GCfix	False
007557	TCGTGT	78	../data/internal_datasets/GCfix	False
007601	TCGTGT	88	../data/internal_datasets/GCfix	False
007639	TCGTGT	36	../data/internal_datasets/GCfix	False
007649	TCGTGT	51	../data/internal_datasets/GCfix	False
007673	TCGTGT	25	../data/internal_datasets/GCfix	False
007722	TCGTGT	83	../data/internal_datasets/GCfix	False
007796	TCGTGT	92	../data/internal_datasets/GCfix	False
007832	TCGTGT	99	../data/internal_datasets/GCfix	False
007847	TCGTGT	2	../data/internal_datasets/GCfix	False
007861	TCGTGT	66	../data/internal_datasets/GCfix	True
007863	TCGTGT	74	../data/internal_datasets/GCfix	False
007869	TCGTGT	52	../data/internal_datasets/GCfix	False
007877	TCGTGT	26	../data/internal_datasets/GCfix	True
007881	TCGTGT	81	../data/internal_datasets/GCfix	False
007893	TCGTGT	40	../data/internal_datasets/GCfix	False
007915	TCGTGT	20	../data/internal_datasets/GCfix	True
007965	TCGTGT	98	../data/internal_datasets/GCfix	False
008016	TCGTGT	87	../data/internal_datasets/GCfix	False
008104	TCGTGT	26	../data/internal_datasets/GCfix	False
008116	TCGTGT	0	../data/internal_datasets/GCfix	True
008127	TCGTGT	69	../data/internal_datasets/GCfix	False
008161	TCGTGT	0	../data/internal_datasets/GCfix	True
008177	TCGTGT	22	../data/internal_datasets/GCfix	False
008244	TCGTGT	91	../data/internal_datasets/GCfix	False
008289	TCGTGT	50	../data/internal_datasets/GCfix	False
008316	TCGTGT	57	../data/internal_datasets/GCfix	False
008318	TCGTGT	47	../data/internal_datasets/GCfix	False
008339	TCGTGT	2	../data/internal_datasets/GCfix	True
008414	TCGTGT	48	../data/internal_datasets/GCfix	False
008414	TCGTGT	68	../data/internal_datasets/GCfix	False
008451	TCGTGT	15	../data/internal_datasets/GCfix	False
008481	TCGTGT	31	../data/internal_datasets/GCfix	False
008544	TCGTGT	45	../data/internal_datasets/GCfix	True
008550	TCGTGT	5	../data/internal_datasets/GCfix	False
008563	TCGTGT	76	../data/internal_datasets/GCfix	False
008693	TCGTGT	69	../data/internal_datasets/GCfix	False
008694	TCGTGT	75	../data/internal_datasets/GCfix	False
008699	TCGTGT	51	../data/internal_datasets/GCfix	False
008713	TCGTGT	1	../data/internal_datasets/GCfix	True
008762	TCGTGT	53	../data/internal_datasets/GCfix	False
008774	TCGTGT	67	../data/internal_datasets/GCfix	False
008836	TCGTGT	93	../data/internal_datasets/GCfix	True
008900	TCGTGT	30	../data/internal_datasets/GCfix	False
008944	TCGTGT	77	../data/internal_datasets/GCfix	False
008952	TCGTGT	33	../data/internal_datasets/GCfix	True
009006	TCGTGT	56	../data/internal_datasets/GCfix	False
009016	TCGTGT	90	../data/internal_datasets/GCfix	False
009027	TCGTGT	62	../data/internal_datasets/GCfix	False
009101	TCGTGT	66	../data/internal_datasets/GCfix	True
009206	TCGTGT	76	../data/internal_datasets/GCfix	False
009253	TCGTGT	81	../data/internal_datasets/GCfix	False
009324	TCGTGT	26	../data/internal_datasets/GCfix	False
009336	TCGTGT	63	../data/internal_datasets/GCfix	False
009394	TCGTGT	88	../data/internal_datasets/GCfix	False
009405	TCGTGT	84	../data/internal_datasets/GCfix	False
009441	TCGTGT	72	../data/internal_datasets/GCfix	False
009512	TCGTGT	21	../data/internal_datasets/GCfix	True
009606	TCGTGT	99	../data/internal_datasets/GCfix	False
009740	TCGTGT	56	../data/internal_datasets/GCfix	False
009755	TCGTGT	47	../data/internal_datasets/GCfix	True
009771	TCGTGT	41	../data/internal_datasets/GCfix	False
009777	TCGTGT	36	../data/internal_datasets/GCfix	False
009878	TCGTGT	94	../data/internal_datasets/GCfix	False
009908	TCGTGT	60	../data/internal_datasets/GCfix	False
009937	TCGTGT	89	../data/internal_datasets/GCfix	False
009978	TCGTGT	11	../data/internal_datasets/GCfix	False
009991	TCGTGT	43	../data/internal_datasets/GCfix	False
010034	TCGTGT	36	../data/internal_datasets/GCfix	False
010049	TCGTGT	57	../data/internal_datasets/GCfix	False
010084	TCGTGT	15	../data/internal_datasets/GCfix	False
010107	TCGTGT	31	../data/internal_datasets/GCfix	False
010135	TCGTGT	66	../data/internal_datasets/GCfix	False
010153	TCGTGT	34	../data/internal_datasets/GCfix	False
010174	TCGTGT	80	../data/internal_datasets/GCfix	False
010183	TCGTGT	59	../data/internal_datasets/GCfix	False
010217	TCGTGT	53	../data/internal_datasets/GCfix	False
010275	TCGTGT	21	../data/internal_datasets/GCfix	False
010284	TCGTGT	47	../data/internal_datasets/GCfix	False
010357	TCGTGT	80	../data/internal_datasets/GCfix	False
010414	TCGTGT	50	../data/internal_datasets/GCfix	False
010487	TCGTGT	40	../data/internal_datasets/GCfix	False
010508	TCGTGT	39	../data/internal_datasets/GCfix	False
010546	TCGTGT	50	../data/internal_datasets/GCfix	False
010618	TCGTGT	87	../data/internal_datasets/GCfix	False
010624	TCGTGT	40	../data/internal_datasets/GCfix	False
010636	TCGTGT	5	../data/internal_datasets/GCfix	True
010644	TCGTGT	50	../data/internal_datasets/GCfix	False
010677	TCGTGT	65	../data/internal_datasets/GCfix	False
010690	TCGTGT	76	../data/internal_datasets/GCfix	False
010694	TCGTGT	82	../data/internal_datasets/GCfix	False
010701	TCGTGT	64	../data/internal_datasets/GCfix	False
010702	TCGTGT	69	../data/internal_datasets/GCfix	False
010705	TCGTGT	37	../data/internal_datasets/GCfix	True
010721	TCGTGT	44	../data/internal_datasets/GCfix	False
010724	TCGTGT	17	../data/internal_datasets/GCfix	True
010806	TCGTGT	63	../data/internal_datasets/GCfix	False
010816	TCGTGT	5	../data/internal_datasets/GCfix	False
010844	TCGTGT	87	../data/internal_datasets/GCfix	False
010879	TCGTGT	31	../data/internal_datasets/GCfix	False
010894	TCGTGT	94	../data/internal_datasets/GCfix	False
010952	TCGTGT	10	../data/internal_datasets/GCfix	True
010966	TCGTGT	47	../data/internal_datasets/GCfix	False
010969	TCGTGT	77	../data/internal_datasets/GCfix	False
010975	TCGTGT	93	../data/internal_datasets/GCfix	False
011016	TCGTGT	81	../data/internal_datasets/GCfix	False
011052	TCGTGT	39	../data/internal_datasets/GCfix	False
011100	TCGTGT	65	../data/internal_datasets/GCfix	False
011217	TCGTGT	23	../data/internal_datasets/GCfix	False
011242	TCGTGT	29	../data/internal_datasets/GCfix	False
011268	TCGTGT	96	../data/internal_datasets/GCfix	False
011293	TCGTGT	39	../data/internal_datasets/GCfix	False
011304	TCGTGT	100	../data/internal_datasets/GCfix	False
011391	TCGTGT	58	../data/internal_datasets/GCfix	False
011404	TCGTGT	47	../data/internal_datasets/GCfix	False
011438	TCGTGT	9	../data/internal_datasets/GCfix	False
011458	TCGTGT	53	../data/internal_datasets/GCfix	False
011542	TCGTGT	71	../data/internal_datasets/GCfix	False
011548	TCGTGT	60	../data/internal_datasets/GCfix	False
011595	TCGTGT	78	../data/internal_datasets/GCfix	False
011603	TCGTGT	32	../data/internal_datasets/GCfix	False
011680	TCGTGT	21	../data/internal_datasets/GCfix	True
011700	TCGTGT	49	../data/internal_datasets/GCfix	True
011740	TCGTGT	57	../data/internal_datasets/GCfix	False
011761	TCGTGT	36	../data/internal_datasets/GCfix	True
011842	TCGTGT	29	../data/internal_datasets/GCfix	False
011872	TCGTGT	84	../data/internal_datasets/GCfix	False
011885	TCGTGT	9	../data/internal_datasets/GCfix	True
011975	TCGTGT	71	../data/internal_datasets/GCfix	False
000034	AGACGT	82	../data/internal_datasets/GCall	False
000043	AGACGT	37	../data/internal_datasets/GCall	False
000117	AGACGT	14	../data/internal_datasets/GCall	False
000121	AGACGT	57	../data/internal_datasets/GCall	False
000145	AGACGT	28	../data/internal_datasets/GCall	False
000175	AGACGT	55	../data/internal_datasets/GCall	False
000198	AGACGT	92	../data/internal_datasets/GCall	True
000245	AGACGT	55	../data/internal_datasets/GCall	False
000376	AGACGT	6	../data/internal_datasets/GCall	True
000376	AGACGT	59	../data/internal_datasets/GCall	True
000407	AGACGT	11	../data/internal_datasets/GCall	False
000491	AGACGT	97	../data/internal_datasets/GCall	False
000499	AGACGT	37	../data/internal_datasets/GCall	False
000500	AGACGT	22	../data/internal_datasets/GCall	False
000500	AGACGT	37	../data/internal_datasets/GCall	False
000558	AGACGT	97	../data/internal_datasets/GCall	True
000601	AGACGT	34	../data/internal_datasets/GCall	False
000621	AGACGT	18	../data/internal_datasets/GCall	False
000652	AGACGT	40	../data/internal_datasets/GCall	False
000714	AGACGT	5	../data/internal_datasets/GCall	False
000727	AGACGT	46	../data/internal_datasets/GCall	True
000728	AGACGT	62	../data/internal_datasets/GCall	False
000757	AGACGT	32	../data/internal_datasets/GCall	False
000780	AGACGT	89	../data/internal_datasets/GCall	False
000790	AGACGT	55	../data/internal_datasets/GCall	False
000856	AGACGT	23	../data/internal_datasets/GCall	False
000860	AGACGT	83	../data/internal_datasets/GCall	False
000950	AGACGT	95	../data/internal_datasets/GCall	False
000970	AGACGT	85	../data/internal_datasets/GCall	False
001007	AGACGT	5	../data/internal_datasets/GCall	False
001011	AGACGT	48	../data/internal_datasets/GCall	False
001033	AGACGT	4	../data/internal_datasets/GCall	False
001051	AGACGT	25	../data/internal_datasets/GCall	False
001110	AGACGT	56	../data/internal_datasets/GCall	False
001122	AGACGT	63	../data/internal_datasets/GCall	False
001147	AGACGT	50	../data/internal_datasets/GCall	False
001176	AGACGT	71	../data/internal_datasets/GCall	True
001176	AGACGT	80	../data/internal_datasets/GCall	True
001206	AGACGT	43	../data/internal_datasets/GCall	False
001220	AGACGT	84	../data/internal_datasets/GCall	False
001283	AGACGT	88	../data/internal_datasets/GCall	False
001291	AGACGT	65	../data/internal_datasets/GCall	False
001293	AGACGT	34	../data/internal_datasets/GCall	False
001387	AGACGT	66	../data/internal_datasets/GCall	True
001420	AGACGT	57	../data/internal_datasets/GCall	False
001433	AGACGT	50	../data/internal_datasets/GCall	False
001444	AGACGT	13	../data/internal_datasets/GCall	False
001504	AGACGT	35	../data/internal_datasets/GCall	False
001521	AGACGT	51	../data/internal_datasets/GCall	False
001528	AGACGT	0	../data/internal_datasets/GCall	False
001556	AGACGT	79	../data/internal_datasets/GCall	False
001580	AGACGT	29	../data/internal_datasets/GCall	False
001599	AGACGT	102	../data/internal_datasets/GCall	False
001632	AGACGT	67	../data/internal_datasets/GCall	False
001794	AGACGT	40	../data/internal_datasets/GCall	False
001851	AGACGT	39	../data/internal_datasets/GCall	False
001872	AGACGT	74	../data/internal_datasets/GCall	False
001947	AGACGT	33	../data/internal_datasets/GCall	False
001977	AGACGT	71	../data/internal_datasets/GCall	False
002026	AGACGT	19	../data/internal_datasets/GCall	False
002035	AGACGT	26	../data/internal_datasets/GCall	True
002061	AGACGT	67	../data/internal_datasets/GCall	False
002118	AGACGT	9	../data/internal_datasets/GCall	False
002133	AGACGT	58	../data/internal_datasets/GCall	False
002175	AGACGT	61	../data/internal_datasets/GCall	False
002215	AGACGT	7	../data/internal_datasets/GCall	False
002228	AGACGT	75	../data/internal_datasets/GCall	False
002241	AGACGT	85	../data/internal_datasets/GCall	False
002347	AGACGT	81	../data/internal_datasets/GCall	False
002361	AGACGT	102	../data/internal_datasets/GCall	False
002381	AGACGT	94	../data/internal_datasets/GCall	False
002398	AGACGT	101	../data/internal_datasets/GCall	True
002415	AGACGT	52	../data/internal_datasets/GCall	False
002421	AGACGT	65	../data/internal_datasets/GCall	False
002448	AGACGT	22	../data/internal_datasets/GCall	False
002500	AGACGT	98	../data/internal_datasets/GCall	True
002523	AGACGT	2	../data/internal_datasets/GCall	False
002674	AGACGT	69	../data/internal_datasets/GCall	False
002698	AGACGT	66	../data/internal_datasets/GCall	False
002828	AGACGT	82	../data/internal_datasets/GCall	False
002844	AGACGT	23	../data/internal_datasets/GCall	False
002848	AGACGT	19	../data/internal_datasets/GCall	False
002868	AGACGT	93	../data/internal_datasets/GCall	False
002988	AGACGT	11	../data/internal_datasets/GCall	False
003018	AGACGT	48	../data/internal_datasets/GCall	False
003031	AGACGT	48	../data/internal_datasets/GCall	False
003057	AGACGT	73	../data/internal_datasets/GCall	False
003065	AGACGT	47	../data/internal_datasets/GCall	False
003077	AGACGT	100	../data/internal_datasets/GCall	True
003116	AGACGT	40	../data/internal_datasets/GCall	False
003223	AGACGT	43	../data/internal_datasets/GCall	False
003223	AGACGT	66	../data/internal_datasets/GCall	False
003237	AGACGT	90	../data/internal_datasets/GCall	False
003275	AGACGT	87	../data/internal_datasets/GCall	False
003344	AGACGT	7	../data/internal_datasets/GCall	False
003377	AGACGT	22	../data/internal_datasets/GCall	False
003377	AGACGT	62	../data/internal_datasets/GCall	False
003387	AGACGT	42	../data/internal_datasets/GCall	False
003392	AGACGT	82	../data/internal_datasets/GCall	False
003420	AGACGT	95	../data/internal_datasets/GCall	True
003425	AGACGT	55	../data/internal_datasets/GCall	False
003447	AGACGT	95	../data/internal_datasets/GCall	False
003545	AGACGT	26	../data/internal_datasets/GCall	False
003590	AGACGT	82	../data/internal_datasets/GCall	False
003602	AGACGT	95	../data/internal_datasets/GCall	False
003721	AGACGT	19	../data/internal_datasets/GCall	False
003728	AGACGT	93	../data/internal_datasets/GCall	False
003761	AGACGT	12	../data/internal_datasets/GCall	False
003764	AGACGT	45	../data/internal_datasets/GCall	False
003774	AGACGT	52	../data/internal_datasets/GCall	False
003819	AGACGT	7	../data/internal_datasets/GCall	False
003827	AGACGT	102	../data/internal_datasets/GCall	False
003869	AGACGT	24	../data/internal_datasets/GCall	False
003946	AGACGT	7	../data/internal_datasets/GCall	False
004084	AGACGT	31	../data/internal_datasets/GCall	False
004105	AGACGT	0	../data/internal_datasets/GCall	False
004157	AGACGT	55	../data/internal_datasets/GCall	False
004168	AGACGT	101	../data/internal_datasets/GCall	False
004181	AGACGT	33	../data/internal_datasets/GCall	False
004203	AGACGT	49	../data/internal_datasets/GCall	False
004319	AGACGT	2	../data/internal_datasets/GCall	False
004330	AGACGT	53	../data/internal_datasets/GCall	False
004341	AGACGT	102	../data/internal_datasets/GCall	True
004343	AGACGT	40	../data/internal_datasets/GCall	False
004365	AGACGT	21	../data/internal_datasets/GCall	False
004426	AGACGT	62	../data/internal_datasets/GCall	False
004440	AGACGT	12	../data/internal_datasets/GCall	False
004479	AGACGT	72	../data/internal_datasets/GCall	False
004483	AGACGT	1	../data/internal_datasets/GCall	False
004496	AGACGT	30	../data/internal_datasets/GCall	False
004501	AGACGT	100	../data/internal_datasets/GCall	True
004546	AGACGT	87	../data/internal_datasets/GCall	False
004556	AGACGT	31	../data/internal_datasets/GCall	True
004587	AGACGT	30	../data/internal_datasets/GCall	False
004614	AGACGT	84	../data/internal_datasets/GCall	False
004657	AGACGT	50	../data/internal_datasets/GCall	False
004661	AGACGT	29	../data/internal_datasets/GCall	False
004668	AGACGT	19	../data/internal_datasets/GCall	False
004738	AGACGT	12	../data/internal_datasets/GCall	False
004782	AGACGT	72	../data/internal_datasets/GCall	False
004806	AGACGT	19	../data/internal_datasets/GCall	False
004826	AGACGT	64	../data/internal_datasets/GCall	True
004855	AGACGT	22	../data/internal_datasets/GCall	True
004882	AGACGT	25	../data/internal_datasets/GCall	False
004933	AGACGT	44	../data/internal_datasets/GCall	False
004938	AGACGT	43	../data/internal_datasets/GCall	False
004955	AGACGT	72	../data/internal_datasets/GCall	False
004960	AGACGT	20	../data/internal_datasets/GCall	False
005008	AGACGT	68	../data/internal_datasets/GCall	False
005018	AGACGT	39	../data/internal_datasets/GCall	False
005023	AGACGT	0	../data/internal_datasets/GCall	False
005062	AGACGT	81	../data/internal_datasets/GCall	False
005064	AGACGT	30	../data/internal_datasets/GCall	False
005082	AGACGT	37	../data/internal_datasets/GCall	False
005095	AGACGT	62	../data/internal_datasets/GCall	True
005146	AGACGT	67	../data/internal_datasets/GCall	False
005157	AGACGT	102	../data/internal_datasets/GCall	False
005165	AGACGT	52	../data/internal_datasets/GCall	False
005313	AGACGT	4	../data/internal_datasets/GCall	False
005332	AGACGT	79	../data/internal_datasets/GCall	False
005335	AGACGT	76	../data/internal_datasets/GCall	True
005385	AGACGT	3	../data/internal_datasets/GCall	False
005385	AGACGT	15	../data/internal_datasets/GCall	False
005397	AGACGT	54	../data/internal_datasets/GCall	False
005449	AGACGT	27	../data/internal_datasets/GCall	False
005548	AGACGT	72	../data/internal_datasets/GCall	True
005549	AGACGT	77	../data/internal_datasets/GCall	False
005575	AGACGT	64	../data/internal_datasets/GCall	False
005704	AGACGT	38	../data/internal_datasets/GCall	False
005730	AGACGT	10	../data/internal_datasets/GCall	False
005752	AGACGT	8	../data/internal_datasets/GCall	False
005760	AGACGT	23	../data/internal_datasets/GCall	False
005778	AGACGT	78	../data/internal_datasets/GCall	False
005796	AGACGT	61	../data/internal_datasets/GCall	False
005803	AGACGT	63	../data/internal_datasets/GCall	False
005871	AGACGT	83	../data/internal_datasets/GCall	False
005937	AGACGT	9	../data/internal_datasets/GCall	False
006069	AGACGT	22	../data/internal_datasets/GCall	False
006150	AGACGT	23	../data/internal_datasets/GCall	False
006155	AGACGT	45	../data/internal_datasets/GCall	False
006213	AGACGT	71	../data/internal_datasets/GCall	False
006291	AGACGT	56	../data/internal_datasets/GCall	True
006375	AGACGT	67	../data/internal_datasets/GCall	False
006390	AGACGT	16	../data/internal_datasets/GCall	False
006409	AGACGT	67	../data/internal_datasets/GCall	True
006489	AGACGT	22	../data/internal_datasets/GCall	False
006521	AGACGT	32	../data/internal_datasets/GCall	False
006599	AGACGT	90	../data/internal_datasets/GCall	False
006666	AGACGT	29	../data/internal_datasets/GCall	True
006679	AGACGT	97	../data/internal_datasets/GCall	True
006682	AGACGT	76	../data/internal_datasets/GCall	False
006691	AGACGT	9	../data/internal_datasets/GCall	False
006696	AGACGT	81	../data/internal_datasets/GCall	False
006722	AGACGT	77	../data/internal_datasets/GCall	False
006734	AGACGT	26	../data/internal_datasets/GCall	False
006796	AGACGT	81	../data/internal_datasets/GCall	True
006831	AGACGT	23	../data/internal_datasets/GCall	False
006882	AGACGT	76	../data/internal_datasets/GCall	False
006936	AGACGT	83	../data/internal_datasets/GCall	False
006974	AGACGT	78	../data/internal_datasets/GCall	False
006979	AGACGT	29	../data/internal_datasets/GCall	False
007020	AGACGT	75	../data/internal_datasets/GCall	False
007083	AGACGT	57	../data/internal_datasets/GCall	False
007093	AGACGT	81	../data/internal_datasets/GCall	True
007167	AGACGT	56	../data/internal_datasets/GCall	False
007222	AGACGT	83	../data/internal_datasets/GCall	False
007252	AGACGT	88	../data/internal_datasets/GCall	False
007288	AGACGT	46	../data/internal_datasets/GCall	False
007288	AGACGT	98	../data/internal_datasets/GCall	False
007298	AGACGT	18	../data/internal_datasets/GCall	False
007323	AGACGT	72	../data/internal_datasets/GCall	False
007338	AGACGT	12	../data/internal_datasets/GCall	False
007451	AGACGT	39	../data/internal_datasets/GCall	False
007567	AGACGT	64	../data/internal_datasets/GCall	False
007633	AGACGT	44	../data/internal_datasets/GCall	False
007701	AGACGT	41	../data/internal_datasets/GCall	False
007722	AGACGT	7	../data/internal_datasets/GCall	False
007722	AGACGT	93	../data/internal_datasets/GCall	False
007724	AGACGT	57	../data/internal_datasets/GCall	False
007764	AGACGT	39	../data/internal_datasets/GCall	False
007836	AGACGT	46	../data/internal_datasets/GCall	False
007949	AGACGT	49	../data/internal_datasets/GCall	False
008028	AGACGT	27	../data/internal_datasets/GCall	False
008056	AGACGT	84	../data/internal_datasets/GCall	False
008084	AGACGT	55	../data/internal_datasets/GCall	False
008094	AGACGT	54	../data/internal_datasets/GCall	False
008099	AGACGT	5	../data/internal_datasets/GCall	False
008128	AGACGT	60	../data/internal_datasets/GCall	False
008196	AGACGT	31	../data/internal_datasets/GCall	False
008230	AGACGT	40	../data/internal_datasets/GCall	False
008259	AGACGT	74	../data/internal_datasets/GCall	False
008293	AGACGT	26	../data/internal_datasets/GCall	True
008312	AGACGT	8	../data/internal_datasets/GCall	False
008335	AGACGT	93	../data/internal_datasets/GCall	True
008436	AGACGT	52	../data/internal_datasets/GCall	False
008455	AGACGT	35	../data/internal_datasets/GCall	False
008487	AGACGT	20	../data/internal_datasets/GCall	False
008488	AGACGT	15	../data/internal_datasets/GCall	False
008492	AGACGT	31	../data/internal_datasets/GCall	False
008541	AGACGT	2	../data/internal_datasets/GCall	False
008580	AGACGT	45	../data/internal_datasets/GCall	True
008583	AGACGT	18	../data/internal_datasets/GCall	False
008589	AGACGT	69	../data/internal_datasets/GCall	False
008615	AGACGT	21	../data/internal_datasets/GCall	False
008615	AGACGT	44	../data/internal_datasets/GCall	False
008753	AGACGT	74	../data/internal_datasets/GCall	False
008783	AGACGT	35	../data/internal_datasets/GCall	False
008785	AGACGT	26	../data/internal_datasets/GCall	False
008793	AGACGT	94	../data/internal_datasets/GCall	False
008897	AGACGT	0	../data/internal_datasets/GCall	False
008898	AGACGT	19	../data/internal_datasets/GCall	False
008953	AGACGT	20	../data/internal_datasets/GCall	False
009004	AGACGT	33	../data/internal_datasets/GCall	False
009034	AGACGT	80	../data/internal_datasets/GCall	False
009070	AGACGT	36	../data/internal_datasets/GCall	False
009102	AGACGT	0	../data/internal_datasets/GCall	False
009123	AGACGT	29	../data/internal_datasets/GCall	False
009129	AGACGT	50	../data/internal_datasets/GCall	False
009130	AGACGT	50	../data/internal_datasets/GCall	False
009165	AGACGT	13	../data/internal_datasets/GCall	False
009242	AGACGT	94	../data/internal_datasets/GCall	False
009272	AGACGT	28	../data/internal_datasets/GCall	False
009273	AGACGT	68	../data/internal_datasets/GCall	False
009349	AGACGT	83	../data/internal_datasets/GCall	False
009432	AGACGT	97	../data/internal_datasets/GCall	False
009446	AGACGT	36	../data/internal_datasets/GCall	False
009452	AGACGT	77	../data/internal_datasets/GCall	False
009492	AGACGT	8	../data/internal_datasets/GCall	False
009498	AGACGT	18	../data/internal_datasets/GCall	False
009511	AGACGT	76	../data/internal_datasets/GCall	False
009526	AGACGT	58	../data/internal_datasets/GCall	False
009702	AGACGT	28	../data/internal_datasets/GCall	False
009722	AGACGT	59	../data/internal_datasets/GCall	False
009765	AGACGT	87	../data/internal_datasets/GCall	False
009848	AGACGT	14	../data/internal_datasets/GCall	False
009853	AGACGT	90	../data/internal_datasets/GCall	False
009960	AGACGT	29	../data/internal_datasets/GCall	False
009973	AGACGT	75	../data/internal_datasets/GCall	False
009986	AGACGT	0	../data/internal_datasets/GCall	False
010059	AGACGT	78	../data/internal_datasets/GCall	False
010087	AGACGT	32	../data/internal_datasets/GCall	False
010142	AGACGT	27	../data/internal_datasets/GCall	False
010211	AGACGT	51	../data/internal_datasets/GCall	False
010305	AGACGT	5	../data/internal_datasets/GCall	True
010345	AGACGT	44	../data/internal_datasets/GCall	False
010358	AGACGT	64	../data/internal_datasets/GCall	False
010394	AGACGT	99	../data/internal_datasets/GCall	False
010397	AGACGT	62	../data/internal_datasets/GCall	True
010445	AGACGT	45	../data/internal_datasets/GCall	False
010463	AGACGT	29	../data/internal_datasets/GCall	False
010465	AGACGT	72	../data/internal_datasets/GCall	False
010509	AGACGT	62	../data/internal_datasets/GCall	False
010524	AGACGT	80	../data/internal_datasets/GCall	False
010536	AGACGT	62	../data/internal_datasets/GCall	True
010547	AGACGT	80	../data/internal_datasets/GCall	False
010607	AGACGT	30	../data/internal_datasets/GCall	False
010613	AGACGT	21	../data/internal_datasets/GCall	False
010741	AGACGT	26	../data/internal_datasets/GCall	False
010741	AGACGT	48	../data/internal_datasets/GCall	False
010789	AGACGT	26	../data/internal_datasets/GCall	False
010831	AGACGT	44	../data/internal_datasets/GCall	False
010865	AGACGT	55	../data/internal_datasets/GCall	False
010894	AGACGT	63	../data/internal_datasets/GCall	False
010928	AGACGT	60	../data/internal_datasets/GCall	False
010946	AGACGT	42	../data/internal_datasets/GCall	False
011067	AGACGT	31	../data/internal_datasets/GCall	False
011150	AGACGT	79	../data/internal_datasets/GCall	False
011243	AGACGT	66	../data/internal_datasets/GCall	False
011366	AGACGT	51	../data/internal_datasets/GCall	False
011401	AGACGT	48	../data/internal_datasets/GCall	False
011471	AGACGT	50	../data/internal_datasets/GCall	False
011472	AGACGT	37	../data/internal_datasets/GCall	False
011522	AGACGT	65	../data/internal_datasets/GCall	False
011543	AGACGT	28	../data/internal_datasets/GCall	False
011580	AGACGT	91	../data/internal_datasets/GCall	True
011667	AGACGT	101	../data/internal_datasets/GCall	False
011725	AGACGT	11	../data/internal_datasets/GCall	False
011738	AGACGT	35	../data/internal_datasets/GCall	False
011749	AGACGT	44	../data/internal_datasets/GCall	False
011754	AGACGT	19	../data/internal_datasets/GCall	False
011771	AGACGT	73	../data/internal_datasets/GCall	True
011794	AGACGT	62	../data/internal_datasets/GCall	False
011803	AGACGT	58	../data/internal_datasets/GCall	False
011819	AGACGT	57	../data/internal_datasets/GCall	False
011831	AGACGT	15	../data/internal_datasets/GCall	False
011836	AGACGT	29	../data/internal_datasets/GCall	False
011950	AGACGT	94	../data/internal_datasets/GCall	True
011972	AGACGT	100	../data/internal_datasets/GCall	False
011983	AGACGT	68	../data/internal_datasets/GCall	False
000022	AGACGT	39	../data/internal_datasets/GCfix	False
000063	AGACGT	57	../data/internal_datasets/GCfix	False
000078	AGACGT	55	../data/internal_datasets/GCfix	False
000156	AGACGT	42	../data/internal_datasets/GCfix	False
000171	AGACGT	12	../data/internal_datasets/GCfix	False
000185	AGACGT	99	../data/internal_datasets/GCfix	False
000206	AGACGT	25	../data/internal_datasets/GCfix	False
000287	AGACGT	48	../data/internal_datasets/GCfix	False
000431	AGACGT	102	../data/internal_datasets/GCfix	False
000443	AGACGT	87	../data/internal_datasets/GCfix	False
000447	AGACGT	86	../data/internal_datasets/GCfix	False
000461	AGACGT	16	../data/internal_datasets/GCfix	False
000490	AGACGT	64	../data/internal_datasets/GCfix	False
000497	AGACGT	0	../data/internal_datasets/GCfix	False
000533	AGACGT	1	../data/internal_datasets/GCfix	False
000534	AGACGT	26	../data/internal_datasets/GCfix	False
000563	AGACGT	74	../data/internal_datasets/GCfix	False
000572	AGACGT	88	../data/internal_datasets/GCfix	False
000663	AGACGT	96	../data/internal_datasets/GCfix	False
000672	AGACGT	43	../data/internal_datasets/GCfix	False
000754	AGACGT	63	../data/internal_datasets/GCfix	False
000817	AGACGT	14	../data/internal_datasets/GCfix	False
000875	AGACGT	26	../data/internal_datasets/GCfix	False
000901	AGACGT	32	../data/internal_datasets/GCfix	False
000920	AGACGT	65	../data/internal_datasets/GCfix	False
000931	AGACGT	60	../data/internal_datasets/GCfix	False
001025	AGACGT	34	../data/internal_datasets/GCfix	True
001044	AGACGT	17	../data/internal_datasets/GCfix	True
001074	AGACGT	21	../data/internal_datasets/GCfix	False
001082	AGACGT	68	../data/internal_datasets/GCfix	False
001084	AGACGT	21	../data/internal_datasets/GCfix	False
001166	AGACGT	84	../data/internal_datasets/GCfix	False
001173	AGACGT	17	../data/internal_datasets/GCfix	False
001185	AGACGT	22	../data/internal_datasets/GCfix	False
001214	AGACGT	16	../data/internal_datasets/GCfix	False
001253	AGACGT	91	../data/internal_datasets/GCfix	False
001256	AGACGT	26	../data/internal_datasets/GCfix	False
001355	AGACGT	13	../data/internal_datasets/GCfix	False
001375	AGACGT	42	../data/internal_datasets/GCfix	False
001405	AGACGT	101	../data/internal_datasets/GCfix	True
001417	AGACGT	91	../data/internal_datasets/GCfix	False
001427	AGACGT	54	../data/internal_datasets/GCfix	False
001461	AGACGT	77	../data/internal_datasets/GCfix	False
001466	AGACGT	102	../data/internal_datasets/GCfix	True
001644	AGACGT	0	../data/internal_datasets/GCfix	False
001652	AGACGT	13	../data/internal_datasets/GCfix	False
001726	AGACGT	102	../data/internal_datasets/GCfix	False
001732	AGACGT	50	../data/internal_datasets/GCfix	False
001755	AGACGT	61	../data/internal_datasets/GCfix	False
001805	AGACGT	40	../data/internal_datasets/GCfix	False
001839	AGACGT	96	../data/internal_datasets/GCfix	False
001880	AGACGT	41	../data/internal_datasets/GCfix	False
001902	AGACGT	64	../data/internal_datasets/GCfix	False
001906	AGACGT	98	../data/internal_datasets/GCfix	False
001926	AGACGT	65	../data/internal_datasets/GCfix	False
002054	AGACGT	29	../data/internal_datasets/GCfix	False
002078	AGACGT	29	../data/internal_datasets/GCfix	False
002095	AGACGT	48	../data/internal_datasets/GCfix	False
002098	AGACGT	23	../data/internal_datasets/GCfix	False
002110	AGACGT	0	../data/internal_datasets/GCfix	False
002112	AGACGT	79	../data/internal_datasets/GCfix	False
002155	AGACGT	65	../data/internal_datasets/GCfix	False
002169	AGACGT	70	../data/internal_datasets/GCfix	False
002209	AGACGT	64	../data/internal_datasets/GCfix	False
002224	AGACGT	11	../data/internal_datasets/GCfix	False
002231	AGACGT	37	../data/internal_datasets/GCfix	False
002239	AGACGT	85	../data/internal_datasets/GCfix	False
002248	AGACGT	53	../data/internal_datasets/GCfix	False
002363	AGACGT	28	../data/internal_datasets/GCfix	False
002367	AGACGT	68	../data/internal_datasets/GCfix	False
002454	AGACGT	3	../data/internal_datasets/GCfix	False
002465	AGACGT	66	../data/internal_datasets/GCfix	False
002496	AGACGT	56	../data/internal_datasets/GCfix	False
002498	AGACGT	23	../data/internal_datasets/GCfix	False
002502	AGACGT	10	../data/internal_datasets/GCfix	False
002507	AGACGT	17	../data/internal_datasets/GCfix	False
002526	AGACGT	29	../data/internal_datasets/GCfix	False
002536	AGACGT	57	../data/internal_datasets/GCfix	False
002575	AGACGT	84	../data/internal_datasets/GCfix	False
002624	AGACGT	47	../data/internal_datasets/GCfix	False
002645	AGACGT	60	../data/internal_datasets/GCfix	False
002652	AGACGT	74	../data/internal_datasets/GCfix	False
002671	AGACGT	71	../data/internal_datasets/GCfix	False
002701	AGACGT	97	../data/internal_datasets/GCfix	False
002721	AGACGT	5	../data/internal_datasets/GCfix	False
002787	AGACGT	49	../data/internal_datasets/GCfix	True
002892	AGACGT	70	../data/internal_datasets/GCfix	False
002955	AGACGT	26	../data/internal_datasets/GCfix	False
003013	AGACGT	67	../data/internal_datasets/GCfix	False
003072	AGACGT	79	../data/internal_datasets/GCfix	False
003133	AGACGT	89	../data/internal_datasets/GCfix	False
003234	AGACGT	93	../data/internal_datasets/GCfix	False
003239	AGACGT	65	../data/internal_datasets/GCfix	False
003273	AGACGT	54	../data/internal_datasets/GCfix	False
003299	AGACGT	74	../data/internal_datasets/GCfix	False
003352	AGACGT	31	../data/internal_datasets/GCfix	False
003373	AGACGT	62	../data/internal_datasets/GCfix	False
003383	AGACGT	90	../data/internal_datasets/GCfix	False
003386	AGACGT	2	../data/internal_datasets/GCfix	False
003433	AGACGT	57	../data/internal_datasets/GCfix	False
003615	AGACGT	93	../data/internal_datasets/GCfix	True
003679	AGACGT	64	../data/internal_datasets/GCfix	False
003707	AGACGT	74	../data/internal_datasets/GCfix	True
003794	AGACGT	26	../data/internal_datasets/GCfix	False
003819	AGACGT	101	../data/internal_datasets/GCfix	False
003844	AGACGT	78	../data/internal_datasets/GCfix	False
003897	AGACGT	44	../data/internal_datasets/GCfix	False
003924	AGACGT	13	../data/internal_datasets/GCfix	False
003935	AGACGT	54	../data/internal_datasets/GCfix	False
004027	AGACGT	67	../data/internal_datasets/GCfix	False
004045	AGACGT	10	../data/internal_datasets/GCfix	False
004059	AGACGT	54	../data/internal_datasets/GCfix	False
004060	AGACGT	4	../data/internal_datasets/GCfix	False
004079	AGACGT	89	../data/internal_datasets/GCfix	False
004134	AGACGT	52	../data/internal_datasets/GCfix	False
004141	AGACGT	85	../data/internal_datasets/GCfix	True
004171	AGACGT	8	../data/internal_datasets/GCfix	False
004201	AGACGT	62	../data/internal_datasets/GCfix	False
004208	AGACGT	66	../data/internal_datasets/GCfix	False
004241	AGACGT	84	../data/internal_datasets/GCfix	False
004288	AGACGT	50	../data/internal_datasets/GCfix	False
004334	AGACGT	55	../data/internal_datasets/GCfix	False
004374	AGACGT	6	../data/internal_datasets/GCfix	False
004448	AGACGT	76	../data/internal_datasets/GCfix	False
004465	AGACGT	53	../data/internal_datasets/GCfix	False
004488	AGACGT	101	../data/internal_datasets/GCfix	False
004513	AGACGT	65	../data/internal_datasets/GCfix	False
004599	AGACGT	80	../data/internal_datasets/GCfix	False
004714	AGACGT	86	../data/internal_datasets/GCfix	False
004718	AGACGT	102	../data/internal_datasets/GCfix	True
004798	AGACGT	11	../data/internal_datasets/GCfix	False
004801	AGACGT	95	../data/internal_datasets/GCfix	False
004898	AGACGT	45	../data/internal_datasets/GCfix	False
004922	AGACGT	74	../data/internal_datasets/GCfix	False
004932	AGACGT	5	../data/internal_datasets/GCfix	False
004937	AGACGT	58	../data/internal_datasets/GCfix	False
004938	AGACGT	32	../data/internal_datasets/GCfix	False
004947	AGACGT	86	../data/internal_datasets/GCfix	False
004967	AGACGT	88	../data/internal_datasets/GCfix	False
004986	AGACGT	50	../data/internal_datasets/GCfix	False
005112	AGACGT	65	../data/internal_datasets/GCfix	False
005112	AGACGT	84	../data/internal_datasets/GCfix	False
005180	AGACGT	70	../data/internal_datasets/GCfix	False
005186	AGACGT	16	../data/internal_datasets/GCfix	True
005214	AGACGT	97	../data/internal_datasets/GCfix	False
005314	AGACGT	78	../data/internal_datasets/GCfix	False
005325	AGACGT	75	../data/internal_datasets/GCfix	False
005343	AGACGT	25	../data/internal_datasets/GCfix	False
005392	AGACGT	80	../data/internal_datasets/GCfix	False
005445	AGACGT	65	../data/internal_datasets/GCfix	False
005538	AGACGT	11	../data/internal_datasets/GCfix	False
005582	AGACGT	50	../data/internal_datasets/GCfix	False
005586	AGACGT	8	../data/internal_datasets/GCfix	False
005601	AGACGT	51	../data/internal_datasets/GCfix	False
005684	AGACGT	11	../data/internal_datasets/GCfix	False
005691	AGACGT	38	../data/internal_datasets/GCfix	True
005701	AGACGT	25	../data/internal_datasets/GCfix	False
005744	AGACGT	63	../data/internal_datasets/GCfix	False
005780	AGACGT	30	../data/internal_datasets/GCfix	False
005802	AGACGT	0	../data/internal_datasets/GCfix	False
005808	AGACGT	59	../data/internal_datasets/GCfix	False
005919	AGACGT	47	../data/internal_datasets/GCfix	False
005919	AGACGT	53	../data/internal_datasets/GCfix	False
005926	AGACGT	85	../data/internal_datasets/GCfix	False
005927	AGACGT	0	../data/internal_datasets/GCfix	False
005931	AGACGT	49	../data/internal_datasets/GCfix	False
005933	AGACGT	6	../data/internal_datasets/GCfix	False
005962	AGACGT	10	../data/internal_datasets/GCfix	False
005992	AGACGT	35	../data/internal_datasets/GCfix	False
006018	AGACGT	24	../data/internal_datasets/GCfix	False
006049	AGACGT	47	../data/internal_datasets/GCfix	False
006078	AGACGT	4	../data/internal_datasets/GCfix	False
006156	AGACGT	8	../data/internal_datasets/GCfix	False
006223	AGACGT	75	../data/internal_datasets/GCfix	True
006241	AGACGT	53	../data/internal_datasets/GCfix	False
006251	AGACGT	74	../data/internal_datasets/GCfix	False
006284	AGACGT	60	../data/internal_datasets/GCfix	True
006308	AGACGT	2	../data/internal_datasets/GCfix	False
006321	AGACGT	90	../data/internal_datasets/GCfix	False
006404	AGACGT	25	../data/internal_datasets/GCfix	False
006462	AGACGT	71	../data/internal_datasets/GCfix	False
006564	AGACGT	27	../data/internal_datasets/GCfix	False
006565	AGACGT	36	../data/internal_datasets/GCfix	False
006609	AGACGT	84	../data/internal_datasets/GCfix	False
006636	AGACGT	62	../data/internal_datasets/GCfix	False
006637	AGACGT	26	../data/internal_datasets/GCfix	True
006675	AGACGT	87	../data/internal_datasets/GCfix	True
006679	AGACGT	55	../data/internal_datasets/GCfix	False
006699	AGACGT	67	../data/internal_datasets/GCfix	False
006709	AGACGT	0	../data/internal_datasets/GCfix	False
006710	AGACGT	39	../data/internal_datasets/GCfix	True
006871	AGACGT	93	../data/internal_datasets/GCfix	False
006994	AGACGT	10	../data/internal_datasets/GCfix	True
007004	AGACGT	62	../data/internal_datasets/GCfix	False
007008	AGACGT	12	../data/internal_datasets/GCfix	False
007109	AGACGT	25	../data/internal_datasets/GCfix	False
007137	AGACGT	84	../data/internal_datasets/GCfix	False
007144	AGACGT	55	../data/internal_datasets/GCfix	False
007201	AGACGT	79	../data/internal_datasets/GCfix	False
007291	AGACGT	32	../data/internal_datasets/GCfix	False
007338	AGACGT	33	../data/internal_datasets/GCfix	False
007366	AGACGT	84	../data/internal_datasets/GCfix	True
007409	AGACGT	63	../data/internal_datasets/GCfix	False
007432	AGACGT	63	../data/internal_datasets/GCfix	False
007482	AGACGT	16	../data/internal_datasets/GCfix	False
007552	AGACGT	25	../data/internal_datasets/GCfix	False
007615	AGACGT	67	../data/internal_datasets/GCfix	False
007652	AGACGT	49	../data/internal_datasets/GCfix	False
007662	AGACGT	44	../data/internal_datasets/GCfix	False
007677	AGACGT	63	../data/internal_datasets/GCfix	False
007698	AGACGT	36	../data/internal_datasets/GCfix	False
007770	AGACGT	46	../data/internal_datasets/GCfix	False
007795	AGACGT	23	../data/internal_datasets/GCfix	False
007857	AGACGT	92	../data/internal_datasets/GCfix	False
007912	AGACGT	95	../data/internal_datasets/GCfix	False
007925	AGACGT	58	../data/internal_datasets/GCfix	False
008002	AGACGT	67	../data/internal_datasets/GCfix	False
008021	AGACGT	98	../data/internal_datasets/GCfix	False
008027	AGACGT	64	../data/internal_datasets/GCfix	False
008076	AGACGT	63	../data/internal_datasets/GCfix	False
008097	AGACGT	50	../data/internal_datasets/GCfix	False
008135	AGACGT	19	../data/internal_datasets/GCfix	False
008152	AGACGT	51	../data/internal_datasets/GCfix	False
008219	AGACGT	68	../data/internal_datasets/GCfix	False
008251	AGACGT	12	../data/internal_datasets/GCfix	False
008301	AGACGT	22	../data/internal_datasets/GCfix	True
008327	AGACGT	49	../data/internal_datasets/GCfix	False
008384	AGACGT	77	../data/internal_datasets/GCfix	False
008400	AGACGT	85	../data/internal_datasets/GCfix	False
008404	AGACGT	46	../data/internal_datasets/GCfix	False
008424	AGACGT	64	../data/internal_datasets/GCfix	False
008425	AGACGT	98	../data/internal_datasets/GCfix	True
008488	AGACGT	20	../data/internal_datasets/GCfix	False
008506	AGACGT	31	../data/internal_datasets/GCfix	False
008560	AGACGT	100	../data/internal_datasets/GCfix	False
008599	AGACGT	22	../data/internal_datasets/GCfix	False
008600	AGACGT	42	../data/internal_datasets/GCfix	False
008648	AGACGT	19	../data/internal_datasets/GCfix	False
008696	AGACGT	76	../data/internal_datasets/GCfix	False
008781	AGACGT	65	../data/internal_datasets/GCfix	True
008810	AGACGT	62	../data/internal_datasets/GCfix	False
008841	AGACGT	21	../data/internal_datasets/GCfix	False
008885	AGACGT	92	../data/internal_datasets/GCfix	False
008893	AGACGT	9	../data/internal_datasets/GCfix	False
008893	AGACGT	81	../data/internal_datasets/GCfix	False
008911	AGACGT	1	../data/internal_datasets/GCfix	True
009004	AGACGT	63	../data/internal_datasets/GCfix	False
009101	AGACGT	75	../data/internal_datasets/GCfix	True
009175	AGACGT	23	../data/internal_datasets/GCfix	False
009231	AGACGT	17	../data/internal_datasets/GCfix	False
009278	AGACGT	79	../data/internal_datasets/GCfix	True
009368	AGACGT	81	../data/internal_datasets/GCfix	False
009456	AGACGT	13	../data/internal_datasets/GCfix	False
009561	AGACGT	1	../data/internal_datasets/GCfix	False
009629	AGACGT	71	../data/internal_datasets/GCfix	False
009649	AGACGT	35	../data/internal_datasets/GCfix	False
009678	AGACGT	94	../data/internal_datasets/GCfix	False
009683	AGACGT	57	../data/internal_datasets/GCfix	False
009704	AGACGT	67	../data/internal_datasets/GCfix	False
009707	AGACGT	93	../data/internal_datasets/GCfix	False
009766	AGACGT	101	../data/internal_datasets/GCfix	False
009861	AGACGT	72	../data/internal_datasets/GCfix	False
009941	AGACGT	77	../data/internal_datasets/GCfix	False
009947	AGACGT	42	../data/internal_datasets/GCfix	False
009949	AGACGT	35	../data/internal_datasets/GCfix	False
009960	AGACGT	15	../data/internal_datasets/GCfix	False
010016	AGACGT	43	../data/internal_datasets/GCfix	False
010024	AGACGT	63	../data/internal_datasets/GCfix	False
010027	AGACGT	95	../data/internal_datasets/GCfix	False
010037	AGACGT	67	../data/internal_datasets/GCfix	True
010112	AGACGT	67	../data/internal_datasets/GCfix	False
010135	AGACGT	74	../data/internal_datasets/GCfix	False
010189	AGACGT	44	../data/internal_datasets/GCfix	False
010325	AGACGT	56	../data/internal_datasets/GCfix	True
010410	AGACGT	36	../data/internal_datasets/GCfix	False
010562	AGACGT	50	../data/internal_datasets/GCfix	False
010589	AGACGT	42	../data/internal_datasets/GCfix	False
010615	AGACGT	39	../data/internal_datasets/GCfix	False
010618	AGACGT	41	../data/internal_datasets/GCfix	False
010619	AGACGT	101	../data/internal_datasets/GCfix	True
010642	AGACGT	17	../data/internal_datasets/GCfix	False
010707	AGACGT	96	../data/internal_datasets/GCfix	True
010761	AGACGT	91	../data/internal_datasets/GCfix	False
010765	AGACGT	75	../data/internal_datasets/GCfix	False
010856	AGACGT	8	../data/internal_datasets/GCfix	False
010882	AGACGT	82	../data/internal_datasets/GCfix	False
010891	AGACGT	32	../data/internal_datasets/GCfix	False
010912	AGACGT	8	../data/internal_datasets/GCfix	False
010918	AGACGT	80	../data/internal_datasets/GCfix	False
010968	AGACGT	27	../data/internal_datasets/GCfix	False
010996	AGACGT	13	../data/internal_datasets/GCfix	False
011001	AGACGT	51	../data/internal_datasets/GCfix	False
011016	AGACGT	66	../data/internal_datasets/GCfix	False
011022	AGACGT	29	../data/internal_datasets/GCfix	False
011121	AGACGT	0	../data/internal_datasets/GCfix	False
011146	AGACGT	32	../data/internal_datasets/GCfix	False
011149	AGACGT	90	../data/internal_datasets/GCfix	False
011203	AGACGT	62	../data/internal_datasets/GCfix	False
011219	AGACGT	52	../data/internal_datasets/GCfix	False
011235	AGACGT	59	../data/internal_datasets/GCfix	False
011274	AGACGT	90	../data/internal_datasets/GCfix	False
011297	AGACGT	31	../data/internal_datasets/GCfix	False
011298	AGACGT	78	../data/internal_datasets/GCfix	False
011381	AGACGT	67	../data/internal_datasets/GCfix	False
011425	AGACGT	85	../data/internal_datasets/GCfix	False
011473	AGACGT	92	../data/internal_datasets/GCfix	False
011487	AGACGT	48	../data/internal_datasets/GCfix	False
011537	AGACGT	42	../data/internal_datasets/GCfix	False
011609	AGACGT	31	../data/internal_datasets/GCfix	False
011629	AGACGT	80	../data/internal_datasets/GCfix	True
011634	AGACGT	49	../data/internal_datasets/GCfix	False
011641	AGACGT	81	../data/internal_datasets/GCfix	False
011716	AGACGT	10	../data/internal_datasets/GCfix	False
011759	AGACGT	86	../data/internal_datasets/GCfix	False
011810	AGACGT	73	../data/internal_datasets/GCfix	False
011831	AGACGT	10	../data/internal_datasets/GCfix	False
011976	AGACGT	20	../data/internal_datasets/GCfix	False
011984	AGACGT	10	../data/internal_datasets/GCfix	False
011986	AGACGT	58	../data/internal_datasets/GCfix	False
011992	AGACGT	34	../data/internal_datasets/GCfix	False
