# Supplementary material for: Predicting sequence-specific amplification efficiency in multi-template PCR with deep learning
Source: Nat Commun. 2025 Oct 16;16:9187. doi: 10.1038/s41467-025-64221-4 (PMC12533003; doi:10.1038/s41467-025-64221-4)
Supplement: Supplementary file 4 — Source data [file 41467_2025_64221_MOESM4_ESM.zip › Supp.Fig. 18/cov_dist.csv]

index	eff	x0	group	PCR	x	n_cycles
GCall_000000	0.9990967032034328	0.993928228328682	GCall	PCR1	1.0957147408127363	15
GCall_000001	0.997320991470066	1.1346878347543086	GCall	PCR1	1.107889349043989	15
GCall_000002	0.9926374808265984	1.2474052542083205	GCall	PCR1	0.8887464008814416	15
GCall_000003	1.003882254771533	0.7210159460443648	GCall	PCR1	0.6939526691813996	15
GCall_000004	1.0043265359618103	0.7073587423144322	GCall	PCR1	0.8035241432626733	15
GCall_000005	1.001627912655385	0.9005376863999898	GCall	PCR1	0.8887464008814416	15
GCall_000006	0.999115313791207	1.0823407261106963	GCall	PCR1	1.107889349043989	15
GCall_000007	1.0062815915856196	1.0266715319394422	GCall	PCR1	1.1200639572752416	15
GCall_000008	1.005650691832497	0.7036089386856706	GCall	PCR1	0.7670003185689154	15
GCall_000009	0.999159162000626	1.1739593961318149	GCall	PCR1	1.1809369984315048	15
GCall_000010	1.0052556622050437	0.4718949520313915	GCall	PCR1	0.6696034527188944	15
GCall_000011	1.0124145422300492	0.3078798115771594	GCall	PCR1	0.38958746340008404	15
GCall_000012	0.9973220437361016	1.381837156697498	GCall	PCR1	1.2539846478190204	15
GCall_000013	1.00728298793971	0.7683410966677015	GCall	PCR1	0.876571792650189	15
GCall_000014	0.997082564715126	1.021955323424917	GCall	PCR1	0.9739686585002101	15
GCall_000015	0.9983577063779216	1.1057187797832313	GCall	PCR1	1.266159256050273	15
GCall_000016	0.9944549426749196	1.1682742388957057	GCall	PCR1	1.0835401325814837	15
GCall_000017	0.998730175428006	0.6098192518348146	GCall	PCR1	0.4748097210188524	15
GCall_000018	1.0024809629396652	0.8052421518230123	GCall	PCR1	0.6939526691813996	15
GCall_000019	0.9987992227028047	1.3491684329966405	GCall	PCR1	1.5461752453690834	15
GCall_000020	0.9970547081847466	1.321762408440715	GCall	PCR1	1.3148576889752837	15
GCall_000021	1.002513318599454	1.1492087839930143	GCall	PCR1	1.034841699656473	15
GCall_000022	0.9989729461559472	1.1924169029247018	GCall	PCR1	1.2783338642815256	15
GCall_000023	1.0077842315752783	0.6173499037010141	GCall	PCR1	0.6087304115626313	15
GCall_000024	0.9788004289790329	1.3527262126798871	GCall	PCR1	1.266159256050273	15
GCall_000025	1.0046415481588082	0.8876132940011033	GCall	PCR1	1.010492483193968	15
GCall_000026	1.0048882822030842	0.8044376678689357	GCall	PCR1	0.7304764938751576	15
GCall_000027	1.0041830492494392	0.5190600013735688	GCall	PCR1	0.4626351127875998	15
GCall_000028	1.000158581638953	1.0176701969705402	GCall	PCR1	0.9374448338064522	15
GCall_000029	1.0046819056853409	0.7109543591907205	GCall	PCR1	0.718301885643905	15
GCall_000030	1.000417145656501	1.183005493537405	GCall	PCR1	1.2418100395877678	15
GCall_000031	1.004228192083663	0.4692578950124076	GCall	PCR1	0.6574288444876418	15
GCall_000032	0.9980144617260058	1.0339824945451748	GCall	PCR1	0.9617940502689575	15
GCall_000033	1.0025081809792415	0.7595871684886951	GCall	PCR1	0.6939526691813996	15
GCall_000034	0.9964562703078316	1.011990880764899	GCall	PCR1	0.876571792650189	15
GCall_000035	1.0053004879012004	0.7635702335358098	GCall	PCR1	0.7913495350314207	15
GCall_000036	0.9997657061261987	0.9357638613155906	GCall	PCR1	0.8643971844189364	15
GCall_000037	0.9953323039003352	1.4390403139367007	GCall	PCR1	1.2783338642815256	15
GCall_000038	1.004444321911251	0.76292500200948	GCall	PCR1	0.7670003185689154	15
GCall_000039	0.9982788114103814	0.8925580779643024	GCall	PCR1	0.7670003185689154	15
GCall_000040	1.0005464174104288	0.786397810088127	GCall	PCR1	0.718301885643905	15
GCall_000041	0.9972116971848568	1.0323974265855491	GCall	PCR1	0.8522225761876838	15
GCall_000042	1.0056444570079357	0.602409552990692	GCall	PCR1	0.584381195100126	15
GCall_000043	0.9810093048667182	0.920529559332481	GCall	PCR1	0.8035241432626733	15
GCall_000044	0.9994775172682916	1.237391483427896	GCall	PCR1	1.0835401325814837	15
GCall_000045	1.0003963161548728	0.9346687536635196	GCall	PCR1	1.1444131737377468	15
GCall_000046	0.996177461631777	1.2055785595360706	GCall	PCR1	1.266159256050273	15
GCall_000047	0.9970822714250172	1.629385551271733	GCall	PCR1	1.3757307301315467	15
GCall_000048	1.0043455668704862	0.7246107142776024	GCall	PCR1	0.6574288444876418	15
GCall_000049	1.005188822047665	1.051555153336763	GCall	PCR1	1.302683080744031	15
GCall_000050	0.9959832116896188	0.9449118081251606	GCall	PCR1	0.9983178749627153	15
GCall_000051	0.996556076956779	0.9270806299799812	GCall	PCR1	1.010492483193968	15
GCall_000052	0.9992884785490228	1.1406048902348391	GCall	PCR1	1.2418100395877678	15
GCall_000053	0.996361008400541	0.9708931618289096	GCall	PCR1	0.9252702255751996	15
GCall_000054	1.002427139460807	0.8652307742861076	GCall	PCR1	0.9374448338064522	15
GCall_000055	0.9986917252717622	0.8808566015368057	GCall	PCR1	0.9374448338064522	15
GCall_000056	0.9771071625300722	1.9195094365948249	GCall	PCR1	1.363556121900294	15
GCall_000057	1.0068705294689595	0.6353137927293355	GCall	PCR1	0.681778060950147	15
GCall_000058	1.0066459680633784	0.8384294558811286	GCall	PCR1	0.9374448338064522	15
GCall_000059	1.0045152073021857	0.9509164463431156	GCall	PCR1	1.034841699656473	15
GCall_000060	0.9982248854717244	1.1292641944379405	GCall	PCR1	0.9617940502689575	15
GCall_000061	0.9978735572383282	1.1427793796236316	GCall	PCR1	1.20528621489401	15
GCall_000062	1.002339122238323	0.8605245351378529	GCall	PCR1	0.9374448338064522	15
GCall_000063	1.001186776753821	0.572794372635673	GCall	PCR1	0.5722065868688734	15
GCall_000064	0.9993286040053094	1.2131817872955932	GCall	PCR1	1.2174608231252626	15
GCall_000065	0.9955407386366484	0.804034039480547	GCall	PCR1	0.8522225761876838	15
GCall_000066	0.9993229718566162	0.9282875192125348	GCall	PCR1	0.7670003185689154	15
GCall_000067	1.0025737408982556	0.8767032857629382	GCall	PCR1	1.266159256050273	15
GCall_000068	1.0017720958284653	0.7434515291666353	GCall	PCR1	0.5600319786376208	15
GCall_000069	1.0040302956549056	1.4867217411886695	GCall	PCR1	1.692270544144115	15
GCall_000070	0.9590053092384802	0.5258267952936284	GCall	PCR1	0.5722065868688734	15
GCall_000071	1.0035599202872023	1.0551884634452642	GCall	PCR1	1.0713655243502311	15
GCall_000072	1.0032543194281889	0.8396461975180264	GCall	PCR1	0.9496194420377048	15
GCall_000073	1.0072037985562627	0.66213160518996	GCall	PCR1	0.7426511021064102	15
GCall_000074	1.0020864177369442	1.039222589978657	GCall	PCR1	1.1444131737377468	15
GCall_000075	1.006461828405636	0.5808861087421158	GCall	PCR1	0.8522225761876838	15
GCall_000076	0.9957228437072828	0.9409470424457524	GCall	PCR1	0.8400479679564312	15
GCall_000077	0.9984806200905362	1.5440302869826483	GCall	PCR1	1.655746719450357	15
GCall_000078	0.9977757832164136	1.2471971858886397	GCall	PCR1	1.4000799465940519	15
GCall_000079	1.0017355192362236	0.6140378175330166	GCall	PCR1	0.6452542362563891	15
GCall_000080	1.002255730101098	0.6291142061940672	GCall	PCR1	0.6087304115626313	15
GCall_000081	1.0020936127224425	0.8850427708045416	GCall	PCR1	0.8035241432626733	15
GCall_000082	0.9958060681326796	0.911789731639996	GCall	PCR1	0.7670003185689154	15
GCall_000083	1.000556032426887	0.7483727312964301	GCall	PCR1	0.718301885643905	15
GCall_000084	1.0060429007368337	0.6541349201665418	GCall	PCR1	0.7426511021064102	15
GCall_000085	0.9998542609580938	1.3058409679958216	GCall	PCR1	1.43660377128781	15
GCall_000086	0.9989037180514198	1.1793593265652165	GCall	PCR1	1.2783338642815256	15
GCall_000087	1.0040810051048958	0.6042984587220065	GCall	PCR1	0.6452542362563891	15
GCall_000088	1.0062581148763627	0.7131074027737369	GCall	PCR1	0.681778060950147	15
GCall_000089	1.002223000655505	1.0423256930825997	GCall	PCR1	1.168762390200252	15
GCall_000090	0.9993114206215952	1.0176483687923683	GCall	PCR1	0.9739686585002101	15
GCall_000091	1.0027233613826696	0.7810334180870627	GCall	PCR1	0.8643971844189364	15
GCall_000092	0.9986502961195376	1.1543208100280296	GCall	PCR1	0.9617940502689575	15
GCall_000093	1.0044816129229155	0.7857104757097566	GCall	PCR1	0.8156987514939259	15
GCall_000094	0.9960069699136744	1.0271164480643526	GCall	PCR1	1.010492483193968	15
GCall_000095	0.9988716260354656	1.088683076167184	GCall	PCR1	1.0713655243502311	15
GCall_000096	1.001721512237259	0.831606462248915	GCall	PCR1	0.913095617343947	15
GCall_000097	0.9992790639778754	1.4584317076748663	GCall	PCR1	1.266159256050273	15
GCall_000098	1.0058684853930104	0.7602058286913088	GCall	PCR1	0.8522225761876838	15
GCall_000099	1.0012947939492027	1.2319212237881942	GCall	PCR1	1.3879053383627993	15
GCall_000100	1.0050008569282582	0.7503837109827926	GCall	PCR1	0.8522225761876838	15
GCall_000101	0.9967227355575732	1.0793544982657106	GCall	PCR1	1.2296354313565152	15
GCall_000102	1.001151167408704	0.7149197554986507	GCall	PCR1	0.8156987514939259	15
GCall_000103	1.0015387447980535	1.0935997197675038	GCall	PCR1	1.0591909161189785	15
GCall_000104	0.9963905669435372	0.6917827690039208	GCall	PCR1	0.7791749268001681	15
GCall_000105	0.9984470849512505	1.2984610808457082	GCall	PCR1	1.0591909161189785	15
GCall_000106	1.007837871190305	0.7625113202649473	GCall	PCR1	0.9009210091126943	15
GCall_000107	0.9995159189360948	1.2532255368558838	GCall	PCR1	1.2418100395877678	15
GCall_000108	1.0011242944984329	0.9382045651536096	GCall	PCR1	0.8887464008814416	15
GCall_000109	0.9962597302484686	1.3817603759119752	GCall	PCR1	1.3148576889752837	15
GCall_000110	1.0011844518944015	0.7124848409016331	GCall	PCR1	0.7670003185689154	15
GCall_000111	1.003793999571537	0.9417982714981716	GCall	PCR1	0.9861432667314627	15
GCall_000112	1.0085335435095146	0.4673514442218097	GCall	PCR1	0.6330796280251365	15
GCall_000113	0.9965274762738732	0.7869492642997429	GCall	PCR1	0.9374448338064522	15
GCall_000114	1.0083298472655944	1.2471101442139676	GCall	PCR1	1.3392069054377889	15
GCall_000115	0.9997230480616444	0.7043788766126516	GCall	PCR1	0.7913495350314207	15
GCall_000116	0.996379227652998	1.1795704267639366	GCall	PCR1	1.1322385655064942	15
GCall_000117	1.0068826679214096	0.9389502096844294	GCall	PCR1	1.0835401325814837	15
GCall_000118	1.0023557504366238	1.040090137820869	GCall	PCR1	1.034841699656473	15
GCall_000119	1.0001208056170612	0.7478965588863459	GCall	PCR1	0.718301885643905	15
GCall_000120	1.0007366948940644	0.7615414138309732	GCall	PCR1	0.8887464008814416	15
GCall_000121	1.0046514280397152	0.9576809826245304	GCall	PCR1	1.2905084725127782	15
GCall_000122	1.0032104678390532	0.8510331260394014	GCall	PCR1	0.9617940502689575	15
GCall_000123	0.9367985964862992	2.301799110232821	GCall	PCR1	0.8156987514939259	15
GCall_000124	1.002482924552308	0.9299575787046188	GCall	PCR1	1.0591909161189785	15
GCall_000125	1.0013933313238037	0.9459410372191086	GCall	PCR1	0.9252702255751996	15
GCall_000126	0.9999650298108664	0.8131552813702304	GCall	PCR1	0.876571792650189	15
GCall_000127	1.0097171678132686	0.7247022394104453	GCall	PCR1	0.8156987514939259	15
GCall_000128	1.007833232685537	0.891497717121719	GCall	PCR1	0.9739686585002101	15
GCall_000129	1.001891645928754	0.8123325153542881	GCall	PCR1	0.8035241432626733	15
GCall_000130	0.9950357277862076	1.3075397907519568	GCall	PCR1	1.168762390200252	15
GCall_000131	1.0087106522627272	0.5230099607043537	GCall	PCR1	0.718301885643905	15
GCall_000132	1.0086754565880465	0.4781594829011043	GCall	PCR1	0.5965558033313787	15
GCall_000133	1.0065980707657085	0.690154047621363	GCall	PCR1	0.8035241432626733	15
GCall_000134	1.0053063828516489	0.7695386494698724	GCall	PCR1	0.9374448338064522	15
GCall_000135	1.0026068322378652	0.9820099543216696	GCall	PCR1	0.9739686585002101	15
GCall_000136	0.9983693444511262	1.530164246577061	GCall	PCR1	1.6435721112191044	15
GCall_000137	0.99398241646605	0.445012642181145	GCall	PCR1	0.4748097210188524	15
GCall_000138	0.9963762310407998	1.3173759105766774	GCall	PCR1	1.363556121900294	15
GCall_000139	1.0001831420849814	1.1532744289314865	GCall	PCR1	1.2296354313565152	15
GCall_000140	0.997167483704969	0.5708133998212122	GCall	PCR1	0.5600319786376208	15
GCall_000141	1.0042891265556078	0.8027339762691853	GCall	PCR1	0.9983178749627153	15
GCall_000142	1.0030008064089146	1.0406144022973869	GCall	PCR1	1.0470163078877257	15
GCall_000143	1.0049182574629332	1.2336919979109426	GCall	PCR1	1.2539846478190204	15
GCall_000144	1.003231804790835	1.3211270876180317	GCall	PCR1	1.4731275959815677	15
GCall_000145	0.9972681761821156	0.9033027555708744	GCall	PCR1	0.8035241432626733	15
GCall_000146	1.0024392688416042	1.5520377505023486	GCall	PCR1	1.5705244618315888	15
GCall_000147	1.000549516082026	1.0219515085513051	GCall	PCR1	0.9861432667314627	15
GCall_000148	0.9873568866906944	1.1098121733649982	GCall	PCR1	0.9496194420377048	15
GCall_000149	1.0001977472627452	0.9309513298913574	GCall	PCR1	1.010492483193968	15
GCall_000150	1.0050905492514457	0.8283929834890594	GCall	PCR1	1.010492483193968	15
GCall_000151	1.0066657860788135	1.0243151784787023	GCall	PCR1	1.1809369984315048	15
GCall_000152	1.000352830082938	1.1884945567350749	GCall	PCR1	1.2174608231252626	15
GCall_000153	1.0077372291359648	0.550017973231101	GCall	PCR1	0.6452542362563891	15
GCall_000154	1.0015435523543468	0.7941529604940561	GCall	PCR1	0.7061272774126522	15
GCall_000155	0.99504575898249	1.3308220857251225	GCall	PCR1	1.0835401325814837	15
GCall_000156	1.003070771680584	1.0138009435149655	GCall	PCR1	1.1809369984315048	15
GCall_000157	1.0031094472622273	0.7773571193612654	GCall	PCR1	0.9617940502689575	15
GCall_000158	1.00165850492926	0.5262921979049842	GCall	PCR1	0.6209050197938839	15
GCall_000159	1.000993105412234	1.202545998530912	GCall	PCR1	1.0957147408127363	15
GCall_000160	0.9942747493197	1.0665455406435975	GCall	PCR1	0.8887464008814416	15
GCall_000161	0.9976501749036042	1.4162074254324026	GCall	PCR1	1.2783338642815256	15
GCall_000162	0.9992809083899428	1.5807749714120471	GCall	PCR1	1.4487783795190625	15
GCall_000163	0.9996781209133444	1.0530655729734415	GCall	PCR1	1.010492483193968	15
GCall_000164	0.9949694100215226	0.8635012492011037	GCall	PCR1	0.7791749268001681	15
GCall_000165	1.0039472888954837	0.7756566238151532	GCall	PCR1	0.9496194420377048	15
GCall_000166	0.9810585754077094	1.0324624210153797	GCall	PCR1	0.9983178749627153	15
GCall_000167	1.0004427814998529	0.9619178439901588	GCall	PCR1	1.010492483193968	15
GCall_000168	1.0010816216682838	1.4530470006373923	GCall	PCR1	1.5340006371378307	15
GCall_000169	1.0030997746155148	1.187608070150725	GCall	PCR1	1.1322385655064942	15
GCall_000170	1.0024465554642157	1.0286056789388598	GCall	PCR1	1.1200639572752416	15
GCall_000171	0.9953168653287204	0.813062609771646	GCall	PCR1	0.8887464008814416	15
GCall_000172	1.0012808512814808	1.0592932718411794	GCall	PCR1	1.3392069054377889	15
GCall_000173	1.0034076589280023	1.4875613335375677	GCall	PCR1	1.6192228947565992	15
GCall_000174	1.006812833269975	0.8992583720924168	GCall	PCR1	1.1565877819689994	15
GCall_000175	1.000317253136092	0.8998757563082389	GCall	PCR1	0.7304764938751576	15
GCall_000176	0.9941412485143906	1.25414311139499	GCall	PCR1	1.0957147408127363	15
GCall_000177	0.9984698509548	1.63756841576474	GCall	PCR1	1.4487783795190625	15
GCall_000178	0.9974624097086786	1.5126411077018895	GCall	PCR1	1.4487783795190625	15
GCall_000179	1.003412707839232	0.7780395262540758	GCall	PCR1	0.8643971844189364	15
GCall_000180	1.0031974386279907	0.7031719940410107	GCall	PCR1	0.7426511021064102	15
GCall_000181	1.000905540280052	1.0082223006716793	GCall	PCR1	0.9617940502689575	15
GCall_000182	1.0054811636208454	0.9169735567407566	GCall	PCR1	1.0835401325814837	15
GCall_000183	0.993732393438294	1.0613275280964949	GCall	PCR1	0.9374448338064522	15
GCall_000184	0.987014968658962	0.9694586979847184	GCall	PCR1	0.7548257103376628	15
GCall_000185	1.001311061351667	1.1237101164671783	GCall	PCR1	0.9617940502689575	15
GCall_000186	0.9976479727963852	1.1047719522911712	GCall	PCR1	1.107889349043989	15
GCall_000187	1.0003259007136691	1.2568834145614838	GCall	PCR1	1.2905084725127782	15
GCall_000188	1.0021545389302682	0.9731360473324914	GCall	PCR1	1.010492483193968	15
GCall_000189	0.9993925811919592	1.0392449385928315	GCall	PCR1	0.9617940502689575	15
GCall_000190	1.0038735076189689	0.6499976637257332	GCall	PCR1	0.7670003185689154	15
GCall_000191	0.9987025361604848	0.8616791550968929	GCall	PCR1	0.9252702255751996	15
GCall_000192	1.0017314722117536	0.630732384940898	GCall	PCR1	0.6939526691813996	15
GCall_000193	0.999561151493044	1.416965211861371	GCall	PCR1	1.4244291630565573	15
GCall_000194	1.0058326615812765	0.7515243458815574	GCall	PCR1	0.7061272774126522	15
GCall_000195	1.003349579933401	0.7429870212840504	GCall	PCR1	0.8156987514939259	15
GCall_000196	0.9987101099772696	0.7684770068700798	GCall	PCR1	0.681778060950147	15
GCall_000197	1.0033019951567252	0.8866165811172075	GCall	PCR1	1.0713655243502311	15
GCall_000198	0.9581129981529932	0.5642949980784618	GCall	PCR1	0.6939526691813996	15
GCall_000199	0.9996263711994674	0.6548938397527837	GCall	PCR1	0.718301885643905	15
GCall_000200	0.9986676896590044	1.0794782234476177	GCall	PCR1	1.20528621489401	15
GCall_000201	1.001503614252458	1.0704327181347577	GCall	PCR1	1.1322385655064942	15
GCall_000202	0.9950739391979836	1.204317313963837	GCall	PCR1	1.168762390200252	15
GCall_000203	0.997094574311873	0.7446596038786985	GCall	PCR1	0.718301885643905	15
GCall_000204	0.9994812087864168	0.8127333471167983	GCall	PCR1	0.7548257103376628	15
GCall_000205	0.9982433461793482	1.7577695884224929	GCall	PCR1	1.7166197606066202	15
GCall_000206	0.999044394722678	0.7686791680641661	GCall	PCR1	0.8278733597251785	15
GCall_000207	1.0017315396020214	1.386907661082683	GCall	PCR1	1.4122545548253045	15
GCall_000208	1.0057692504931706	0.9959366848649684	GCall	PCR1	1.0226670914252205	15
GCall_000209	0.9970775377869412	0.837337851095529	GCall	PCR1	0.7791749268001681	15
GCall_000210	1.0001042112492065	1.909726228466471	GCall	PCR1	1.9114134923066621	15
GCall_000211	1.0041674230591604	1.2183617968464835	GCall	PCR1	1.4244291630565573	15
GCall_000212	0.9971181315853648	1.0495558193739905	GCall	PCR1	1.0591909161189785	15
GCall_000213	0.994959374900897	1.17614774422214	GCall	PCR1	1.010492483193968	15
GCall_000214	0.9992975217551812	0.7354364077085374	GCall	PCR1	0.876571792650189	15
GCall_000215	0.9921342245490328	1.0315074645256537	GCall	PCR1	0.9252702255751996	15
GCall_000216	0.9966349962774812	1.5531496612578788	GCall	PCR1	1.363556121900294	15
GCall_000217	1.000077816962631	1.292590793710113	GCall	PCR1	1.363556121900294	15
GCall_000218	1.003911905864816	0.9478477083333814	GCall	PCR1	1.0591909161189785	15
GCall_000219	1.0052121515926091	0.6990794859907217	GCall	PCR1	0.7913495350314207	15
GCall_000220	0.9999569183914572	0.7757932819307164	GCall	PCR1	0.6574288444876418	15
GCall_000221	1.0058569284000012	0.9745517315855152	GCall	PCR1	1.1931116066627574	15
GCall_000222	1.0017145127598013	0.7421996043848581	GCall	PCR1	0.8643971844189364	15
GCall_000223	0.9969563215605612	1.0113616327737156	GCall	PCR1	1.034841699656473	15
GCall_000224	1.0021891130832945	0.5941589794865164	GCall	PCR1	0.584381195100126	15
GCall_000225	1.0032925546833082	1.3722533637566836	GCall	PCR1	1.363556121900294	15
GCall_000226	1.0010001300933402	1.3268796979803927	GCall	PCR1	1.3513815136690415	15
GCall_000227	1.0060086061491469	0.9456687392044418	GCall	PCR1	1.0835401325814837	15
GCall_000228	0.998631670787201	0.7361753312853457	GCall	PCR1	0.6209050197938839	15
GCall_000229	0.9972446849339226	1.2261166096744796	GCall	PCR1	1.2418100395877678	15
GCall_000230	0.9986686035159296	1.2927563534248312	GCall	PCR1	1.4122545548253045	15
GCall_000231	1.001299612289718	0.7572654248875603	GCall	PCR1	0.718301885643905	15
GCall_000232	0.9994434587655254	1.1076987881684	GCall	PCR1	0.9739686585002101	15
GCall_000233	1.0050623256085496	0.9452938624332812	GCall	PCR1	1.107889349043989	15
GCall_000234	1.0066512152815752	0.6038719375384516	GCall	PCR1	0.718301885643905	15
GCall_000235	1.0017754756070016	1.29047165480032	GCall	PCR1	1.20528621489401	15
GCall_000236	0.9978967382825676	1.3120469402113168	GCall	PCR1	1.1931116066627574	15
GCall_000237	1.0057665924400634	0.596481211173822	GCall	PCR1	0.6574288444876418	15
GCall_000238	1.002700273866539	0.9393378248871572	GCall	PCR1	1.034841699656473	15
GCall_000239	0.995062818033872	0.7120652826190649	GCall	PCR1	0.6087304115626313	15
GCall_000240	1.0025729593131718	1.3795032290438267	GCall	PCR1	1.4244291630565573	15
GCall_000241	0.9972993369401706	1.8847955722455887	GCall	PCR1	1.6679213276816096	15
GCall_000242	0.9984412874005624	1.6322048730301042	GCall	PCR1	1.5583498536003362	15
GCall_000243	1.0017035618139438	1.0590125549155844	GCall	PCR1	1.1809369984315048	15
GCall_000244	0.9993238484227004	1.3159705815975968	GCall	PCR1	1.302683080744031	15
GCall_000245	1.0032811553472032	1.09854756682898	GCall	PCR1	1.0957147408127363	15
GCall_000246	1.0075469384235087	0.5710861145373518	GCall	PCR1	0.5478573704063682	15
GCall_000247	1.006887902844113	1.066869996017837	GCall	PCR1	1.1322385655064942	15
GCall_000248	1.0018733093745291	0.8739945037814102	GCall	PCR1	0.8400479679564312	15
GCall_000249	0.9991131962809084	0.9740019482428066	GCall	PCR1	1.0591909161189785	15
GCall_000250	0.9978653780414078	1.552352496235018	GCall	PCR1	1.6192228947565992	15
GCall_000251	0.9989222843689456	0.7935633033009882	GCall	PCR1	0.7548257103376628	15
GCall_000252	0.9949853612423976	1.4289198627877229	GCall	PCR1	1.5096514206753255	15
GCall_000253	1.0059466770000844	1.318097351880626	GCall	PCR1	1.3148576889752837	15
GCall_000254	0.9976233815008994	1.0017575561524468	GCall	PCR1	0.7426511021064102	15
GCall_000255	1.0002578726774798	1.6570599090628768	GCall	PCR1	1.6800959359128624	15
GCall_000256	1.0019976717923682	0.763981566362122	GCall	PCR1	0.7791749268001681	15
GCall_000257	1.0022037363233385	0.961794398218315	GCall	PCR1	0.9617940502689575	15
GCall_000258	0.9981385850349898	1.0349355244716107	GCall	PCR1	1.1931116066627574	15
GCall_000259	0.999257157195757	1.278059113001104	GCall	PCR1	1.497476812444073	15
GCall_000260	1.002584567707554	1.2622696488771188	GCall	PCR1	1.2174608231252626	15
GCall_000261	1.004202994948205	0.6053927968078499	GCall	PCR1	0.5600319786376208	15
GCall_000262	1.002044567335827	0.965037954668836	GCall	PCR1	0.8643971844189364	15
GCall_000263	1.0018783059516214	0.9305791122851372	GCall	PCR1	0.9496194420377048	15
GCall_000264	0.999413570397373	0.7973619730317473	GCall	PCR1	0.7913495350314207	15
GCall_000265	1.0034097922282943	1.099530558671892	GCall	PCR1	1.2539846478190204	15
GCall_000266	0.999388664604452	1.3663571244258257	GCall	PCR1	1.3513815136690415	15
GCall_000267	0.9905282588676004	1.0011347890635245	GCall	PCR1	0.9983178749627153	15
GCall_000268	1.000124338363928	0.9747542438298716	GCall	PCR1	1.1200639572752416	15
GCall_000269	1.0025622816569892	1.2436725182731452	GCall	PCR1	1.302683080744031	15
GCall_000270	1.0033269787842414	0.6610108307903759	GCall	PCR1	0.6452542362563891	15
GCall_000271	1.0035890281545183	0.5908719931136807	GCall	PCR1	0.718301885643905	15
GCall_000272	0.9852723176666656	0.9457323872214232	GCall	PCR1	0.8522225761876838	15
GCall_000273	0.9996412961137604	1.0597099801794283	GCall	PCR1	0.9617940502689575	15
GCall_000274	1.0046489375531	0.5932769944673915	GCall	PCR1	0.6452542362563891	15
GCall_000275	1.0032564901160177	0.8205204614295244	GCall	PCR1	0.8278733597251785	15
GCall_000276	1.0000840277902403	1.2203107529015222	GCall	PCR1	1.20528621489401	15
GCall_000277	1.0053302794032	0.5228957066765016	GCall	PCR1	0.5356827621751156	15
GCall_000278	1.0051265063556178	0.8970319296502458	GCall	PCR1	1.0591909161189785	15
GCall_000279	1.00421933315772	0.8318525392109597	GCall	PCR1	0.9009210091126943	15
GCall_000280	1.0087184364859083	0.9684981786996708	GCall	PCR1	1.1565877819689994	15
GCall_000281	1.0015606456967767	0.6250448908307414	GCall	PCR1	0.4261112880938419	15
GCall_000282	1.0052480220833548	1.3071544145233516	GCall	PCR1	1.4609529877503151	15
GCall_000283	0.9951412313403498	1.4159154698104262	GCall	PCR1	1.2539846478190204	15
GCall_000284	0.995260771634284	1.209599502244416	GCall	PCR1	1.107889349043989	15
GCall_000285	1.0038764514080598	1.3313516073542926	GCall	PCR1	1.3392069054377889	15
GCall_000286	1.0023758856075513	0.8974639756295258	GCall	PCR1	0.9374448338064522	15
GCall_000287	0.9976128806798804	1.412432767175825	GCall	PCR1	1.1931116066627574	15
GCall_000288	1.0000214479921608	0.5652166226445248	GCall	PCR1	0.4748097210188524	15
GCall_000289	0.998047833427131	1.0580387888834697	GCall	PCR1	1.0713655243502311	15
GCall_000290	1.0024744968900845	0.8075060814559076	GCall	PCR1	0.9496194420377048	15
GCall_000291	0.9899655431685764	0.8352239446349067	GCall	PCR1	0.8278733597251785	15
GCall_000292	1.0009357494271818	0.7534273283380715	GCall	PCR1	0.7791749268001681	15
GCall_000293	0.9639679803871254	1.12450837212293	GCall	PCR1	0.6939526691813996	15
GCall_000294	1.008697684138484	1.0790380116469631	GCall	PCR1	1.3148576889752837	15
GCall_000295	1.0056533686809237	0.8940370214830756	GCall	PCR1	0.9496194420377048	15
GCall_000296	1.0021221494432533	1.5300426944678622	GCall	PCR1	1.8140166264566413	15
GCall_000297	1.0021501002488231	0.9994781807256856	GCall	PCR1	1.2174608231252626	15
GCall_000298	0.9757307723618216	1.559745779400915	GCall	PCR1	1.20528621489401	15
GCall_000299	1.0003356356280606	0.71524677640865	GCall	PCR1	0.6696034527188944	15
GCall_000300	0.997464511279092	1.2959299309383487	GCall	PCR1	1.1809369984315048	15
GCall_000301	0.9974424491985248	1.1477253065416888	GCall	PCR1	1.1809369984315048	15
GCall_000302	0.9958412695286288	1.142551847290764	GCall	PCR1	0.9617940502689575	15
GCall_000303	1.0027247787916984	0.8293119709155898	GCall	PCR1	0.876571792650189	15
GCall_000304	1.0018284164040998	0.7672060791508833	GCall	PCR1	0.8643971844189364	15
GCall_000305	1.0013719836240955	0.745221817562898	GCall	PCR1	0.8278733597251785	15
GCall_000306	1.001268361434665	1.5138506226408186	GCall	PCR1	1.5583498536003362	15
GCall_000307	1.0087834793214323	0.4421785944199242	GCall	PCR1	0.3774128551688314	15
GCall_000308	1.0015819262417942	0.969695179870921	GCall	PCR1	1.107889349043989	15
GCall_000309	0.9992479633888444	1.480774214778343	GCall	PCR1	1.594873678294094	15
GCall_000310	1.003271716268246	1.3105619037817111	GCall	PCR1	1.5705244618315888	15
GCall_000311	1.0047640784674308	0.7084220498746564	GCall	PCR1	0.8035241432626733	15
GCall_000312	1.0005856752167517	1.2772741069186937	GCall	PCR1	1.2905084725127782	15
GCall_000313	1.008793307079829	1.0989909951636954	GCall	PCR1	1.4609529877503151	15
GCall_000314	1.0044123191508387	1.1251659488198331	GCall	PCR1	1.2783338642815256	15
GCall_000315	1.0080903949608564	0.6171598516825267	GCall	PCR1	0.8400479679564312	15
GCall_000316	1.0007448416055549	1.223146186438118	GCall	PCR1	1.20528621489401	15
GCall_000317	0.9993235311360292	1.2893107989816868	GCall	PCR1	1.2539846478190204	15
GCall_000318	1.0038640293861132	1.055012967343363	GCall	PCR1	1.43660377128781	15
GCall_000319	1.0047524531771417	1.00485972462957	GCall	PCR1	1.1809369984315048	15
GCall_000320	0.9955346708205498	0.6602359769534178	GCall	PCR1	0.6452542362563891	15
GCall_000321	0.9956789425375708	1.0806605263160685	GCall	PCR1	1.034841699656473	15
GCall_000322	1.00051264073076	0.7824291999986914	GCall	PCR1	0.718301885643905	15
GCall_000323	1.000174976816716	0.7066454182907645	GCall	PCR1	0.7791749268001681	15
GCall_000324	1.0001489018033285	0.714586417162263	GCall	PCR1	0.718301885643905	15
GCall_000325	0.9991560465146672	1.4742791504476414	GCall	PCR1	1.4609529877503151	15
GCall_000326	1.0023893447328136	1.0304369228654715	GCall	PCR1	0.9617940502689575	15
GCall_000327	1.0018034699211182	1.3518814848832157	GCall	PCR1	1.6313975029878518	15
GCall_000328	1.0031649544166048	0.8479745924101417	GCall	PCR1	0.6330796280251365	15
GCall_000329	1.004810322935764	0.7510604443106031	GCall	PCR1	0.718301885643905	15
GCall_000330	1.0044601441249048	0.7043386237424327	GCall	PCR1	0.8156987514939259	15
GCall_000331	1.0111436590895762	0.5563936082549042	GCall	PCR1	0.7061272774126522	15
GCall_000332	0.9816281360016323	1.4931332430748896	GCall	PCR1	0.9009210091126943	15
GCall_000333	1.0014725682925545	0.956269087998826	GCall	PCR1	0.9617940502689575	15
GCall_000334	1.001149753984938	1.1642178631474025	GCall	PCR1	0.9983178749627153	15
GCall_000335	1.002410424628389	0.6875755812945902	GCall	PCR1	0.6452542362563891	15
GCall_000336	1.0002566567964102	0.8506401423827861	GCall	PCR1	0.7670003185689154	15
GCall_000337	1.000173699519799	1.000949113777778	GCall	PCR1	0.876571792650189	15
GCall_000338	1.001105832990409	0.9655886109598756	GCall	PCR1	1.1931116066627574	15
GCall_000339	1.0049821384780897	0.5156285348681112	GCall	PCR1	0.4504605045563472	15
GCall_000340	1.0049529116840072	0.7865558515131746	GCall	PCR1	0.8643971844189364	15
GCall_000341	1.004204424857183	0.6568316669797236	GCall	PCR1	0.6087304115626313	15
GCall_000342	1.006155348330696	0.8530132873404936	GCall	PCR1	0.876571792650189	15
GCall_000343	1.0033237160423083	0.9056050318947764	GCall	PCR1	0.9009210091126943	15
GCall_000344	0.998545529822706	1.2204325894444246	GCall	PCR1	1.3513815136690415	15
GCall_000345	1.0041594916787462	0.4939050176934942	GCall	PCR1	0.4504605045563472	15
GCall_000346	1.0013074580463983	1.4356866358692433	GCall	PCR1	1.4609529877503151	15
GCall_000347	0.9975901103548208	0.860383480377682	GCall	PCR1	0.7304764938751576	15
GCall_000348	0.982860804191124	0.8786764473829187	GCall	PCR1	0.8156987514939259	15
GCall_000349	1.0016205625489956	1.4536096316445857	GCall	PCR1	1.4487783795190625	15
GCall_000350	0.9875287751023478	1.174920673498895	GCall	PCR1	0.876571792650189	15
GCall_000351	1.0012199842354392	0.7031634517340941	GCall	PCR1	0.8035241432626733	15
GCall_000352	1.0035805271200662	0.9942933900765464	GCall	PCR1	1.1565877819689994	15
GCall_000353	1.000098356971601	0.9782705593509262	GCall	PCR1	0.7061272774126522	15
GCall_000354	0.996119880671057	1.0172967163310245	GCall	PCR1	0.9009210091126943	15
GCall_000355	0.9986733498839816	0.9085736035067496	GCall	PCR1	1.0226670914252205	15
GCall_000356	1.0028041271651302	1.0083492417236224	GCall	PCR1	0.9374448338064522	15
GCall_000357	1.0057289719742672	0.5281971608302972	GCall	PCR1	0.5113335457126102	15
GCall_000358	1.0035967415503018	0.901657230525899	GCall	PCR1	1.0835401325814837	15
GCall_000359	1.0030149904686243	1.047522487100052	GCall	PCR1	0.9861432667314627	15
GCall_000360	1.003294334978127	0.8803715825205082	GCall	PCR1	0.9252702255751996	15
GCall_000361	0.9997878510399932	1.1863636941627915	GCall	PCR1	1.0226670914252205	15
GCall_000362	0.9952584808381516	1.7247037332295443	GCall	PCR1	1.5705244618315888	15
GCall_000363	0.9893696508583674	0.9404315074384426	GCall	PCR1	0.718301885643905	15
GCall_000364	1.004493290991087	0.7980272211976088	GCall	PCR1	0.8156987514939259	15
GCall_000365	0.9935045639486058	0.8654144319349848	GCall	PCR1	0.9374448338064522	15
GCall_000366	1.009348508597013	0.6118555199189791	GCall	PCR1	0.7061272774126522	15
GCall_000367	1.0001547526321397	0.9502680725404146	GCall	PCR1	0.9496194420377048	15
GCall_000368	1.0008020687430006	1.090986246995686	GCall	PCR1	1.1200639572752416	15
GCall_000369	1.0110374568485088	0.5281333277581282	GCall	PCR1	0.6087304115626313	15
GCall_000370	0.995945801323328	1.4962183673563558	GCall	PCR1	1.4122545548253045	15
GCall_000371	1.001619379428516	0.9224892272686251	GCall	PCR1	0.9983178749627153	15
GCall_000372	1.0013392027319408	1.2911217150081198	GCall	PCR1	1.4609529877503151	15
GCall_000373	0.9972853036380754	1.3527913110062286	GCall	PCR1	1.2783338642815256	15
GCall_000374	0.9999534920520348	1.0819942535527505	GCall	PCR1	1.2418100395877678	15
GCall_000375	1.0003174585943198	1.4628581642231455	GCall	PCR1	1.7653181935316307	15
GCall_000376	0.9648796671074218	0.7224546579755831	GCall	PCR1	0.3774128551688314	15
GCall_000377	1.0036033360015235	0.8277333069661563	GCall	PCR1	0.7061272774126522	15
GCall_000378	1.0072777526882128	0.6345694117407056	GCall	PCR1	0.7061272774126522	15
GCall_000379	0.9980704241593742	1.2648938206819678	GCall	PCR1	1.5218260289065781	15
GCall_000380	1.0001716642187872	1.5971204436850686	GCall	PCR1	1.5705244618315888	15
GCall_000381	1.001300432071513	1.0270113338127589	GCall	PCR1	1.3148576889752837	15
GCall_000382	0.9999419962672388	0.9221798943392407	GCall	PCR1	0.9617940502689575	15
GCall_000383	1.000544832876251	1.3666262254004655	GCall	PCR1	1.5705244618315888	15
GCall_000384	1.0098460345839122	0.5843252626135628	GCall	PCR1	0.7426511021064102	15
GCall_000385	1.0041307156176629	1.131389976358216	GCall	PCR1	1.4000799465940519	15
GCall_000386	1.0061752895745617	1.127519266416156	GCall	PCR1	1.3392069054377889	15
GCall_000387	1.006032062017867	0.7409179977556278	GCall	PCR1	0.8400479679564312	15
GCall_000388	1.0011142324057578	0.919551303897619	GCall	PCR1	0.8887464008814416	15
GCall_000389	1.0044671356750443	0.8102095782460148	GCall	PCR1	1.0591909161189785	15
GCall_000390	1.0027000012958414	0.753012859573129	GCall	PCR1	1.010492483193968	15
GCall_000391	1.0016985089041763	1.0101892488043709	GCall	PCR1	1.107889349043989	15
GCall_000392	1.0052385068356369	0.8911322801246886	GCall	PCR1	0.9009210091126943	15
GCall_000393	1.0029965535806586	0.8841390546582741	GCall	PCR1	1.0835401325814837	15
GCall_000394	1.0048717686099748	1.1845326011378887	GCall	PCR1	1.168762390200252	15
GCall_000395	1.0034253461180602	0.8811329144676918	GCall	PCR1	0.9983178749627153	15
GCall_000396	0.9988664087025656	1.1418577411911364	GCall	PCR1	1.2905084725127782	15
GCall_000397	1.0022891900363244	1.0487450149626267	GCall	PCR1	1.2905084725127782	15
GCall_000398	1.0019971516287818	0.9503924316011204	GCall	PCR1	0.9739686585002101	15
GCall_000399	0.9990845023025764	0.6139674380302564	GCall	PCR1	0.6209050197938839	15
GCall_000400	1.0070669863388146	0.8774203357152753	GCall	PCR1	0.9496194420377048	15
GCall_000401	0.9997721405013824	1.025642281712242	GCall	PCR1	1.0226670914252205	15
GCall_000402	1.0037363422439631	0.7235396293812603	GCall	PCR1	0.7548257103376628	15
GCall_000403	0.9971605024604584	0.8316049006735562	GCall	PCR1	0.8400479679564312	15
GCall_000404	0.9938899270651772	1.935025029324688	GCall	PCR1	1.9966357499254306	15
GCall_000405	1.000416985756682	0.7867584547453218	GCall	PCR1	0.7791749268001681	15
GCall_000406	1.0061907873152207	0.7722419512120413	GCall	PCR1	0.7913495350314207	15
GCall_000407	0.9899763086694882	1.5039633372992829	GCall	PCR1	1.3513815136690415	15
GCall_000408	1.0033974226273557	0.5470549275536181	GCall	PCR1	0.6209050197938839	15
GCall_000409	1.0057348938111217	0.6563539791830437	GCall	PCR1	0.7061272774126522	15
GCall_000410	1.0004211713212174	1.0387719910046145	GCall	PCR1	1.0713655243502311	15
GCall_000411	1.002953580690735	0.919056901608158	GCall	PCR1	0.913095617343947	15
GCall_000412	1.0021253083542263	1.2136601241432683	GCall	PCR1	1.20528621489401	15
GCall_000413	1.003165510203852	0.7314648629566722	GCall	PCR1	0.9252702255751996	15
GCall_000414	1.0114801144383587	0.4836958755742399	GCall	PCR1	0.584381195100126	15
GCall_000415	1.001204230247165	0.939615302576043	GCall	PCR1	0.9617940502689575	15
GCall_000416	0.9994453996975236	1.03306393124533	GCall	PCR1	0.8887464008814416	15
GCall_000417	1.0015380752641605	1.2823284417354948	GCall	PCR1	1.1322385655064942	15
GCall_000418	1.0011650090440594	1.3375669861298063	GCall	PCR1	1.4244291630565573	15
GCall_000419	0.9887331403537916	1.381048020510098	GCall	PCR1	1.107889349043989	15
GCall_000420	0.9853299447645611	1.2666565048649068	GCall	PCR1	0.913095617343947	15
GCall_000421	1.0014812817678589	0.9383979048297232	GCall	PCR1	0.8156987514939259	15
GCall_000422	1.0033476340294525	0.755801131540192	GCall	PCR1	0.9861432667314627	15
GCall_000423	1.0002923388408185	1.119844763415378	GCall	PCR1	1.0226670914252205	15
GCall_000424	1.00753430564142	0.5892237582096103	GCall	PCR1	0.5356827621751156	15
GCall_000425	0.9993403892457802	0.9528488566064854	GCall	PCR1	0.9496194420377048	15
GCall_000426	1.0008810059320612	1.2176396547544317	GCall	PCR1	1.266159256050273	15
GCall_000427	0.9974340317704364	0.990011036621742	GCall	PCR1	0.9009210091126943	15
GCall_000428	1.0034900709602232	0.8315641245889029	GCall	PCR1	1.0713655243502311	15
GCall_000429	1.0025477251720678	0.8419167063807457	GCall	PCR1	0.8522225761876838	15
GCall_000430	0.99835393160242	0.9353180057364108	GCall	PCR1	1.010492483193968	15
GCall_000431	0.963541900171766	1.0390178717040863	GCall	PCR1	0.7304764938751576	15
GCall_000432	0.9560089390280088	0.6888645903226089	GCall	PCR1	0.4382858963250945	15
GCall_000433	0.9929701694626704	0.8487384360865262	GCall	PCR1	0.49915893748135765	15
GCall_000434	1.0064823858568934	0.6767400963142715	GCall	PCR1	0.7791749268001681	15
GCall_000435	0.99413860003636	0.969507312830702	GCall	PCR1	1.010492483193968	15
GCall_000436	1.002432453788544	0.8945407612106991	GCall	PCR1	0.9252702255751996	15
GCall_000437	1.00071256012168	0.5555312942431178	GCall	PCR1	0.5235081539438629	15
GCall_000438	1.0037246002459914	0.6409328466695287	GCall	PCR1	0.7913495350314207	15
GCall_000439	1.003137210318624	0.8791013450283922	GCall	PCR1	0.9617940502689575	15
GCall_000440	1.0016777438203237	1.072678163410447	GCall	PCR1	1.0226670914252205	15
GCall_000441	1.0022052854906365	0.9840727720569432	GCall	PCR1	0.9983178749627153	15
GCall_000442	1.002325919700657	1.1535771454661623	GCall	PCR1	1.168762390200252	15
GCall_000443	1.0010670122382646	0.924530042887112	GCall	PCR1	1.034841699656473	15
GCall_000444	1.0037187607738718	1.1101235727430765	GCall	PCR1	1.1809369984315048	15
GCall_000445	0.9992459042630014	1.4599049675378568	GCall	PCR1	1.4853022042128203	15
GCall_000446	1.0015262443708135	1.034570391550479	GCall	PCR1	1.107889349043989	15
GCall_000447	0.996621882023156	1.0168070450358293	GCall	PCR1	0.9617940502689575	15
GCall_000448	1.0015572557096015	0.90860925568153	GCall	PCR1	1.010492483193968	15
GCall_000449	1.0065155626520426	1.0241553122334794	GCall	PCR1	1.302683080744031	15
GCall_000450	0.995253421449061	1.6701580655341093	GCall	PCR1	1.5218260289065781	15
GCall_000451	1.0012748824175788	1.184493376244774	GCall	PCR1	1.1931116066627574	15
GCall_000452	1.0015635273335233	0.9147206454420518	GCall	PCR1	1.0226670914252205	15
GCall_000453	1.0005398118861266	0.8647961617269563	GCall	PCR1	0.8278733597251785	15
GCall_000454	0.9978526658049256	1.260541135437626	GCall	PCR1	1.2418100395877678	15
GCall_000455	1.000884971444767	1.115840140144524	GCall	PCR1	1.1809369984315048	15
GCall_000456	0.9996779323519774	1.171772511027669	GCall	PCR1	1.168762390200252	15
GCall_000457	1.003588786246272	1.0670882208763657	GCall	PCR1	0.9374448338064522	15
GCall_000458	1.001759485229846	1.139128929746513	GCall	PCR1	1.0470163078877257	15
GCall_000459	0.998761542194204	1.7797177062146154	GCall	PCR1	1.7409689770691255	15
GCall_000460	1.0035572472760228	0.9514887445912128	GCall	PCR1	0.9617940502689575	15
GCall_000461	0.9972432198826608	1.3447728563604533	GCall	PCR1	1.302683080744031	15
GCall_000462	1.0039441054700666	1.0918326834001235	GCall	PCR1	1.2174608231252626	15
GCall_000463	1.0004993284727015	1.1410078875859284	GCall	PCR1	1.1991989107783836	15
GCall_000464	0.995067026000577	0.8281219645100258	GCall	PCR1	0.6209050197938839	15
GCall_000465	0.989924464763653	1.1910087199852557	GCall	PCR1	1.034841699656473	15
GCall_000466	0.9988164462631336	1.8941937754468892	GCall	PCR1	1.8018420182253887	15
GCall_000467	1.005330568063181	0.9437251753072492	GCall	PCR1	1.0591909161189785	15
GCall_000468	1.0023122955178645	0.8384493311114626	GCall	PCR1	0.7913495350314207	15
GCall_000469	0.9927153515585088	0.7905737681566773	GCall	PCR1	0.6452542362563891	15
GCall_000470	1.0040523706086504	0.7430508865297952	GCall	PCR1	0.7670003185689154	15
GCall_000471	1.0021956449116478	0.958038782280474	GCall	PCR1	0.9739686585002101	15
GCall_000472	1.006739424036633	0.6782799780890686	GCall	PCR1	0.8400479679564312	15
GCall_000473	1.0014739970945918	1.3816807087780028	GCall	PCR1	1.6800959359128624	15
GCall_000474	1.002708243776541	1.0682853351269053	GCall	PCR1	1.107889349043989	15
GCall_000475	1.0025123638591582	1.3286389119908044	GCall	PCR1	1.3392069054377889	15
GCall_000476	1.0072864155791277	0.5820646261954782	GCall	PCR1	0.718301885643905	15
GCall_000477	1.00019249948556	0.599720064374085	GCall	PCR1	0.7304764938751576	15
GCall_000478	1.0056816236614978	0.8439021528885238	GCall	PCR1	0.9617940502689575	15
GCall_000479	1.003752574276101	1.0253427129643014	GCall	PCR1	0.8887464008814416	15
GCall_000480	1.0032960267050952	0.9525902031695784	GCall	PCR1	1.107889349043989	15
GCall_000481	0.9995674316305486	0.874733216873023	GCall	PCR1	1.0226670914252205	15
GCall_000482	0.993618326215198	1.3010361213047723	GCall	PCR1	1.2905084725127782	15
GCall_000483	0.9980985924479904	1.0435735757001396	GCall	PCR1	0.9617940502689575	15
GCall_000484	1.0022543368481618	0.8415243465620034	GCall	PCR1	0.9496194420377048	15
GCall_000485	0.997994700658496	1.2281703181250825	GCall	PCR1	1.20528621489401	15
GCall_000486	1.0088178719142378	0.8360569522577833	GCall	PCR1	0.9983178749627153	15
GCall_000487	0.9852420604282583	1.2621045324556486	GCall	PCR1	1.1809369984315048	15
GCall_000488	0.996228960143306	1.0254915187390132	GCall	PCR1	0.9861432667314627	15
GCall_000489	0.9885567408957048	1.253371029765032	GCall	PCR1	1.0835401325814837	15
GCall_000490	1.0042177690596812	0.938064484347286	GCall	PCR1	1.0835401325814837	15
GCall_000491	0.9972278999259626	1.2438805232541426	GCall	PCR1	1.4609529877503151	15
GCall_000492	1.0024631367200607	0.8628806440555992	GCall	PCR1	0.8522225761876838	15
GCall_000493	1.0026478343323943	0.8860041297796483	GCall	PCR1	0.8887464008814416	15
GCall_000494	1.0008788195308875	1.2624963193944418	GCall	PCR1	1.20528621489401	15
GCall_000495	1.0038068665811026	1.2232752264303666	GCall	PCR1	1.1200639572752416	15
GCall_000496	0.9958799276724076	1.3795534203251796	GCall	PCR1	1.20528621489401	15
GCall_000497	0.9976285176512348	0.7433433712090995	GCall	PCR1	0.7061272774126522	15
GCall_000498	1.0010194381556416	1.233381602199543	GCall	PCR1	1.2539846478190204	15
GCall_000499	1.0040466111514297	1.1213242661252305	GCall	PCR1	1.1931116066627574	15
GCall_000500	0.9954625725909828	1.301533654780009	GCall	PCR1	1.1444131737377468	15
GCall_000501	1.0008682738897816	0.9213710347868	GCall	PCR1	0.913095617343947	15
GCall_000502	0.9965928961191348	0.6724424153864521	GCall	PCR1	0.6209050197938839	15
GCall_000503	0.9983705809355964	1.2377660509666002	GCall	PCR1	1.3757307301315467	15
GCall_000504	0.9972373849258678	1.5188383088551296	GCall	PCR1	1.5705244618315888	15
GCall_000505	1.0015374405512316	0.8651409999114468	GCall	PCR1	0.7548257103376628	15
GCall_000506	1.0068341800192635	0.7427700057260619	GCall	PCR1	0.7670003185689154	15
GCall_000507	1.000774971421227	0.8178562762878556	GCall	PCR1	0.8278733597251785	15
GCall_000508	0.9992411854931584	1.0183063415923932	GCall	PCR1	1.2296354313565152	15
GCall_000509	0.999559285374968	1.3374677160740165	GCall	PCR1	1.4000799465940519	15
GCall_000510	1.006821481839297	0.7140853476345409	GCall	PCR1	0.8278733597251785	15
GCall_000511	0.9973172103098588	1.3290208531603716	GCall	PCR1	1.2174608231252626	15
GCall_000512	1.0056364321864593	0.6717824094622722	GCall	PCR1	0.9496194420377048	15
GCall_000513	1.0013665451327525	1.1562621445662635	GCall	PCR1	1.0957147408127363	15
GCall_000514	1.0005146298006318	0.8671220288628375	GCall	PCR1	0.9617940502689575	15
GCall_000515	1.004650892750424	0.8457838532018997	GCall	PCR1	0.8400479679564312	15
GCall_000516	1.0049523757635015	0.8649024862748577	GCall	PCR1	0.9861432667314627	15
GCall_000517	1.002921466408736	0.5408531940094358	GCall	PCR1	0.4748097210188524	15
GCall_000518	0.9974150428220798	1.2843300635112145	GCall	PCR1	1.1809369984315048	15
GCall_000519	1.0054650129565514	0.9061501150000048	GCall	PCR1	1.010492483193968	15
GCall_000520	0.9886227036979338	1.0252864888559132	GCall	PCR1	0.7670003185689154	15
GCall_000521	1.0036476007507582	0.6172747818357476	GCall	PCR1	0.7304764938751576	15
GCall_000522	1.002440978471584	1.2294363645677506	GCall	PCR1	1.1444131737377468	15
GCall_000523	1.0025706247737367	0.8109215135244539	GCall	PCR1	0.876571792650189	15
GCall_000524	1.0009304661339071	0.6238125376274216	GCall	PCR1	0.6209050197938839	15
GCall_000525	1.0027460451487096	0.7981913209370344	GCall	PCR1	0.913095617343947	15
GCall_000526	1.0022793397004923	0.9988912324773808	GCall	PCR1	1.0713655243502311	15
GCall_000527	1.0014801146070342	0.959465368479144	GCall	PCR1	1.0470163078877257	15
GCall_000528	1.002566073162683	0.8668437704850939	GCall	PCR1	0.8522225761876838	15
GCall_000529	0.99780784014534	0.959427585522205	GCall	PCR1	1.0226670914252205	15
GCall_000530	0.9969228972708212	1.197308495480929	GCall	PCR1	1.3270322972065363	15
GCall_000531	1.001105211368354	0.831438005892078	GCall	PCR1	0.8156987514939259	15
GCall_000532	1.003398945152166	0.608793745661201	GCall	PCR1	0.681778060950147	15
GCall_000533	0.9972305356116866	0.6554684085585193	GCall	PCR1	0.8156987514939259	15
GCall_000534	0.9947584182204214	0.7522041259035207	GCall	PCR1	0.7791749268001681	15
GCall_000535	1.0044382344373295	0.735416590489372	GCall	PCR1	0.876571792650189	15
GCall_000536	1.0014053769339242	0.9280723982054192	GCall	PCR1	0.913095617343947	15
GCall_000537	1.006147078182211	0.5359367440042759	GCall	PCR1	0.5722065868688734	15
GCall_000538	1.0007905135586217	1.453860170699902	GCall	PCR1	1.5096514206753255	15
GCall_000539	1.0019688357978005	0.7453009267022539	GCall	PCR1	0.6696034527188944	15
GCall_000540	1.003613451703418	0.9953461340493392	GCall	PCR1	1.0226670914252205	15
GCall_000541	0.9973596020171523	1.3372523099720666	GCall	PCR1	1.363556121900294	15
GCall_000542	1.0000695362732277	1.5289989692025934	GCall	PCR1	1.4122545548253045	15
GCall_000543	0.9987289765903756	1.5072097737617782	GCall	PCR1	1.363556121900294	15
GCall_000544	1.005557849101333	0.7640894605785504	GCall	PCR1	0.7548257103376628	15
GCall_000545	1.0026275992414042	0.791187570810972	GCall	PCR1	0.8156987514939259	15
GCall_000546	1.000364330098872	1.2922597278918575	GCall	PCR1	1.2174608231252626	15
GCall_000547	0.9999428851699383	0.989148817782202	GCall	PCR1	0.7791749268001681	15
GCall_000548	0.9855891005536034	2.284261878156373	GCall	PCR1	1.5583498536003362	15
GCall_000549	0.9963713515361756	1.4208227942663287	GCall	PCR1	1.3513815136690415	15
GCall_000550	1.0053200512773213	1.0720915042690649	GCall	PCR1	1.2418100395877678	15
GCall_000551	1.001666444082018	0.980264166971212	GCall	PCR1	1.2296354313565152	15
GCall_000552	0.9989641100281254	0.6062023783413713	GCall	PCR1	0.6696034527188944	15
GCall_000553	1.0015824382462966	0.6174852357895144	GCall	PCR1	0.6939526691813996	15
GCall_000554	0.9985808821710422	0.6726977277657311	GCall	PCR1	0.7913495350314207	15
GCall_000555	0.996784575638494	0.8599433423271698	GCall	PCR1	0.8400479679564312	15
GCall_000556	0.9945203371161376	1.3112519697245932	GCall	PCR1	1.1322385655064942	15
GCall_000557	1.0006748595176491	1.1151756975338438	GCall	PCR1	1.1200639572752416	15
GCall_000558	0.9603676475413776	1.9516076541646408	GCall	PCR1	1.3513815136690415	15
GCall_000559	0.9972519318680128	1.1357367152431093	GCall	PCR1	0.9983178749627153	15
GCall_000560	0.998389207350712	1.5780076910773222	GCall	PCR1	1.6800959359128624	15
GCall_000561	1.001038631290011	1.0653344060164305	GCall	PCR1	1.168762390200252	15
GCall_000562	0.9998887148321268	0.6091951019041468	GCall	PCR1	0.6087304115626313	15
GCall_000563	1.0018224136875806	0.7815852732763667	GCall	PCR1	0.7548257103376628	15
GCall_000564	1.007146160525284	0.7173749346199085	GCall	PCR1	0.8278733597251785	15
GCall_000565	1.0060540994957845	0.8837249022011053	GCall	PCR1	1.010492483193968	15
GCall_000566	1.0063525600468903	0.6473652874611302	GCall	PCR1	0.7548257103376628	15
GCall_000567	0.9988741971810638	1.1709774433344955	GCall	PCR1	1.2418100395877678	15
GCall_000568	0.9956305076471724	0.9243342696562268	GCall	PCR1	0.8400479679564312	15
GCall_000569	0.9981506536194816	0.793478110546947	GCall	PCR1	0.718301885643905	15
GCall_000570	1.008636302250365	0.6009100375385009	GCall	PCR1	0.7670003185689154	15
GCall_000571	1.0030105068078	0.9161171600800916	GCall	PCR1	0.8887464008814416	15
GCall_000572	0.9921642231847236	1.4764933915449607	GCall	PCR1	1.4000799465940519	15
GCall_000573	1.002245096289994	0.8334410612969191	GCall	PCR1	0.8522225761876838	15
GCall_000574	0.9952190358341808	1.1286599469576115	GCall	PCR1	0.9374448338064522	15
GCall_000575	1.0025734868098957	1.1307979735817884	GCall	PCR1	1.2418100395877678	15
GCall_000576	1.0038289648836294	1.6479156643413522	GCall	PCR1	1.7409689770691255	15
GCall_000577	0.9994800787839452	1.4515644041213287	GCall	PCR1	1.2783338642815256	15
GCall_000578	0.9967706175569172	0.8799587963541221	GCall	PCR1	0.6939526691813996	15
GCall_000579	1.0068117129849758	0.7157168283297092	GCall	PCR1	0.8400479679564312	15
GCall_000580	0.9994059423552606	1.5227685070756287	GCall	PCR1	1.20528621489401	15
GCall_000581	1.0015983535783737	0.8586907550585018	GCall	PCR1	0.8156987514939259	15
GCall_000582	1.001269870368212	0.6609648898991943	GCall	PCR1	0.7913495350314207	15
GCall_000583	0.9962228589537908	1.063515317005798	GCall	PCR1	0.9252702255751996	15
GCall_000584	1.0040639739669577	0.6958721961292217	GCall	PCR1	0.6696034527188944	15
GCall_000585	1.0088550480826337	0.7839275908907998	GCall	PCR1	0.7791749268001681	15
GCall_000586	0.9991727054925112	0.9942367068836748	GCall	PCR1	0.9496194420377048	15
GCall_000587	1.0048054321339512	0.7262131895021624	GCall	PCR1	0.6939526691813996	15
GCall_000588	1.0068009292089242	0.7742777411194067	GCall	PCR1	0.9252702255751996	15
GCall_000589	0.9677169281729376	1.4586507104436606	GCall	PCR1	0.7913495350314207	15
GCall_000590	0.9996428056378408	1.253345664628268	GCall	PCR1	1.3148576889752837	15
GCall_000591	0.987486105304566	1.4548732703773264	GCall	PCR1	1.1322385655064942	15
GCall_000592	0.9753967195153836	1.331793522151145	GCall	PCR1	0.8643971844189364	15
GCall_000593	1.0088252095091224	1.082834773518643	GCall	PCR1	1.0713655243502311	15
GCall_000594	1.0042893115538387	0.5382636851410055	GCall	PCR1	0.6330796280251365	15
GCall_000595	1.000524263339562	1.3865002453250692	GCall	PCR1	1.1931116066627574	15
GCall_000596	0.9978404407138778	1.410417901926385	GCall	PCR1	1.3879053383627993	15
GCall_000597	1.0041620967780296	0.7040476013461328	GCall	PCR1	0.9252702255751996	15
GCall_000598	1.0071801325361232	0.5796193242298443	GCall	PCR1	0.6696034527188944	15
GCall_000599	1.0031415474016323	1.46558138608052	GCall	PCR1	1.594873678294094	15
GCall_000600	1.005305127455907	0.6788312211320385	GCall	PCR1	0.913095617343947	15
GCall_000601	0.9969401989247716	0.9724288188411152	GCall	PCR1	0.9252702255751996	15
GCall_000602	0.9954186548672772	0.8001763102863146	GCall	PCR1	0.7670003185689154	15
GCall_000603	0.9959834494375224	1.1732687344518018	GCall	PCR1	1.0226670914252205	15
GCall_000604	1.0030608712797977	0.8429911106362966	GCall	PCR1	0.9739686585002101	15
GCall_000605	1.0030429328874255	0.6963918780733952	GCall	PCR1	0.7426511021064102	15
GCall_000606	1.0007239289875909	0.9081810252776356	GCall	PCR1	0.876571792650189	15
GCall_000607	1.004861831055939	1.0809018261696564	GCall	PCR1	0.9496194420377048	15
GCall_000608	0.9989951813536104	1.5033731585828554	GCall	PCR1	1.3757307301315467	15
GCall_000609	1.0079820177638228	0.8349688658557142	GCall	PCR1	1.1809369984315048	15
GCall_000610	1.0032005469697027	0.919894193386636	GCall	PCR1	1.010492483193968	15
GCall_000611	1.000340850855561	1.016351666294014	GCall	PCR1	0.913095617343947	15
GCall_000612	1.0037449507146317	0.78876114976675	GCall	PCR1	1.0226670914252205	15
GCall_000613	1.0046796802133109	0.8397120801468514	GCall	PCR1	0.7670003185689154	15
GCall_000614	1.0010015807005457	1.0807957019223546	GCall	PCR1	1.0835401325814837	15
GCall_000615	0.9995807293218654	0.946022795265394	GCall	PCR1	1.0591909161189785	15
GCall_000616	1.0029421150200435	0.9478994999186956	GCall	PCR1	1.0957147408127363	15
GCall_000617	1.0040862976927822	0.7696632876370573	GCall	PCR1	0.7670003185689154	15
GCall_000618	0.9980452555392644	1.0591813764557871	GCall	PCR1	0.9009210091126943	15
GCall_000619	1.0084902696003637	1.0570231370535288	GCall	PCR1	1.0470163078877257	15
GCall_000620	0.9987450486307212	1.4370218374738932	GCall	PCR1	1.4609529877503151	15
GCall_000621	1.00096718533237	1.2069706552451265	GCall	PCR1	1.2418100395877678	15
GCall_000622	1.0014184784726623	0.6990076615089089	GCall	PCR1	0.6452542362563891	15
GCall_000623	1.002888983280228	0.8874543525358536	GCall	PCR1	0.9374448338064522	15
GCall_000624	0.9990618435689862	1.01485890576584	GCall	PCR1	0.9252702255751996	15
GCall_000625	1.0031552335619778	0.4492640199464078	GCall	PCR1	0.6330796280251365	15
GCall_000626	0.9981805490595376	0.6216543483111384	GCall	PCR1	0.6087304115626313	15
GCall_000627	1.0001111188185008	1.4401289565633413	GCall	PCR1	1.266159256050273	15
GCall_000628	0.998748149658926	1.1201887063951264	GCall	PCR1	1.266159256050273	15
GCall_000629	0.996842746799414	0.7690491748672399	GCall	PCR1	0.8278733597251785	15
GCall_000630	1.0004867849033423	1.1862706186091434	GCall	PCR1	1.168762390200252	15
GCall_000631	0.992642712240796	0.8855422048441447	GCall	PCR1	0.7548257103376628	15
GCall_000632	1.0001204739603538	1.6772529932247435	GCall	PCR1	1.5705244618315888	15
GCall_000633	0.9960429849622408	1.1300611454981957	GCall	PCR1	0.9617940502689575	15
GCall_000634	1.0103345542530733	0.3301233591804683	GCall	PCR1	0.4626351127875998	15
GCall_000635	1.005146182140579	0.5630086782697082	GCall	PCR1	0.584381195100126	15
GCall_000636	1.0040812155245649	0.9729029573063332	GCall	PCR1	1.0591909161189785	15
GCall_000637	1.0011358793402554	1.1426561638113557	GCall	PCR1	1.2539846478190204	15
GCall_000638	1.0002006796502056	1.2078752477375605	GCall	PCR1	1.3757307301315467	15
GCall_000639	1.0080104963333454	0.4996045266192588	GCall	PCR1	0.6696034527188944	15
GCall_000640	0.9986441717710136	0.8018469612508164	GCall	PCR1	0.7426511021064102	15
GCall_000641	0.998642909311568	1.320468120942593	GCall	PCR1	1.4244291630565573	15
GCall_000642	0.9995353384493648	0.6855891565233214	GCall	PCR1	0.6209050197938839	15
GCall_000643	0.9969360463375638	1.335379724420134	GCall	PCR1	1.1809369984315048	15
GCall_000644	1.0034552531463228	1.098157037658288	GCall	PCR1	1.2418100395877678	15
GCall_000645	1.0029259375636894	1.3007890413230554	GCall	PCR1	1.2905084725127782	15
GCall_000646	1.0043286969397751	0.7808557504518644	GCall	PCR1	0.9252702255751996	15
GCall_000647	0.9952092355695742	1.2346933946478058	GCall	PCR1	1.0713655243502311	15
GCall_000648	1.0018275060337976	0.9929604455532448	GCall	PCR1	1.0835401325814837	15
GCall_000649	1.0017402281723464	0.958870533019725	GCall	PCR1	1.0957147408127363	15
GCall_000650	0.996987393838003	1.0285662182891837	GCall	PCR1	0.9983178749627153	15
GCall_000651	0.9932884395372176	0.8293192377228358	GCall	PCR1	0.7791749268001681	15
GCall_000652	0.996403746719578	0.6910029779828878	GCall	PCR1	0.7670003185689154	15
GCall_000653	0.9960408086034394	0.7641651676455047	GCall	PCR1	0.6939526691813996	15
GCall_000654	0.9973245201667292	0.9418943724453336	GCall	PCR1	1.010492483193968	15
GCall_000655	0.9994355237858518	1.485784774388038	GCall	PCR1	1.4122545548253045	15
GCall_000656	0.9968899485039904	0.9908710349004476	GCall	PCR1	0.913095617343947	15
GCall_000657	0.9987492833775232	0.8928861422563495	GCall	PCR1	0.7913495350314207	15
GCall_000658	1.000536399143938	0.8797964663921422	GCall	PCR1	0.7913495350314207	15
GCall_000659	1.002596869063887	0.9397204137355624	GCall	PCR1	0.9617940502689575	15
GCall_000660	0.9984938389790554	1.1342150632194172	GCall	PCR1	0.9009210091126943	15
GCall_000661	1.0027872449423576	1.2742759326047886	GCall	PCR1	1.2174608231252626	15
GCall_000662	1.005613821928807	0.735051490796734	GCall	PCR1	0.7304764938751576	15
GCall_000663	1.001959596922345	1.238036955546037	GCall	PCR1	1.3879053383627993	15
GCall_000664	1.0044366180219455	0.7316385359182581	GCall	PCR1	0.7426511021064102	15
GCall_000665	1.0072542703748084	0.621499873058847	GCall	PCR1	0.718301885643905	15
GCall_000666	1.001213462900012	1.5093340499251966	GCall	PCR1	1.4853022042128203	15
GCall_000667	1.0025201421091618	0.7854189003770268	GCall	PCR1	0.8156987514939259	15
GCall_000668	0.9912580989128262	1.0044799905259014	GCall	PCR1	0.8156987514939259	15
GCall_000669	0.9969531621337148	1.2489700370331516	GCall	PCR1	1.2783338642815256	15
GCall_000670	1.004347587046949	0.444284201845711	GCall	PCR1	0.4382858963250945	15
GCall_000671	0.9976381064944644	1.1956742048810394	GCall	PCR1	1.2783338642815256	15
GCall_000672	1.0027593762313958	0.8488007502086983	GCall	PCR1	0.9374448338064522	15
GCall_000673	1.0026417303762512	1.3079562152383852	GCall	PCR1	1.1200639572752416	15
GCall_000674	1.0052324378812985	0.5420965721907873	GCall	PCR1	0.6939526691813996	15
GCall_000675	0.9947965402442568	1.7963907305522815	GCall	PCR1	1.7409689770691255	15
GCall_000676	1.003868881385697	1.0748293618145308	GCall	PCR1	1.1809369984315048	15
GCall_000677	1.0009867684693696	0.7340099266635893	GCall	PCR1	0.6574288444876418	15
GCall_000678	0.9945009498290104	1.0213548651043494	GCall	PCR1	0.876571792650189	15
GCall_000679	1.0032531703323653	1.2889703682865743	GCall	PCR1	1.20528621489401	15
GCall_000680	1.0002768756895002	0.9638486874276666	GCall	PCR1	0.8035241432626733	15
GCall_000681	0.9984673651239948	1.3038280798785744	GCall	PCR1	1.1322385655064942	15
GCall_000682	1.003065985399645	0.8074327887445217	GCall	PCR1	0.876571792650189	15
GCall_000683	0.9993987153118644	0.8861783551791393	GCall	PCR1	0.9617940502689575	15
GCall_000684	1.0003273383438642	1.1317334359266764	GCall	PCR1	1.1322385655064942	15
GCall_000685	0.9987183103641876	0.7063616524875427	GCall	PCR1	0.7548257103376628	15
GCall_000686	0.9997712049044012	0.8146699174425177	GCall	PCR1	0.8156987514939259	15
GCall_000687	1.0057484692789551	0.8322128179510911	GCall	PCR1	0.876571792650189	15
GCall_000688	1.00714149914576	1.0689988265331172	GCall	PCR1	1.2539846478190204	15
GCall_000689	1.002290680660969	1.1920741834716444	GCall	PCR1	1.3270322972065363	15
GCall_000690	1.0032381227282543	1.184108114100467	GCall	PCR1	1.1931116066627574	15
GCall_000691	0.9696395545771948	1.4703877744369112	GCall	PCR1	0.9983178749627153	15
GCall_000692	1.0056129536816405	0.8277501862168515	GCall	PCR1	0.9983178749627153	15
GCall_000693	0.9902178792609366	1.1731073378666657	GCall	PCR1	0.9983178749627153	15
GCall_000694	1.0022867338128711	1.145331566123143	GCall	PCR1	1.0835401325814837	15
GCall_000695	0.9996031280939168	0.669711353689884	GCall	PCR1	0.7304764938751576	15
GCall_000696	1.0038032705172342	0.7797453964265383	GCall	PCR1	0.8400479679564312	15
GCall_000697	1.0015397889267512	1.092861813877663	GCall	PCR1	1.0957147408127363	15
GCall_000698	1.0002528622100302	1.3942438669865906	GCall	PCR1	1.6800959359128624	15
GCall_000699	0.997692895184786	1.2203566462452535	GCall	PCR1	1.2174608231252626	15
GCall_000700	1.0035178896761778	1.1220205248977393	GCall	PCR1	1.2296354313565152	15
GCall_000701	0.9982211545787404	0.6640642100649093	GCall	PCR1	0.6696034527188944	15
GCall_000702	1.0026969003826638	1.3512119488120566	GCall	PCR1	1.7653181935316307	15
GCall_000703	0.9706316620895468	0.8618902406152373	GCall	PCR1	0.6635161486032681	15
GCall_000704	0.9884106582340269	0.8760753497974235	GCall	PCR1	0.718301885643905	15
GCall_000705	1.004223428653709	0.8433840594274323	GCall	PCR1	0.9983178749627153	15
GCall_000706	0.9958184539990206	0.764448795563722	GCall	PCR1	0.7913495350314207	15
GCall_000707	1.0031114886680836	1.010586546421539	GCall	PCR1	1.1809369984315048	15
GCall_000708	1.0058713068784138	0.7279361797040959	GCall	PCR1	0.8156987514939259	15
GCall_000709	1.0038594956533862	0.8519242432077359	GCall	PCR1	0.8887464008814416	15
GCall_000710	0.998844084828116	0.7929466508884806	GCall	PCR1	0.8522225761876838	15
GCall_000711	1.0062515979687263	1.261151731317697	GCall	PCR1	1.302683080744031	15
GCall_000712	1.006668169780067	0.7206423591832238	GCall	PCR1	0.8887464008814416	15
GCall_000713	0.9977521174705072	0.7632159466223291	GCall	PCR1	0.7548257103376628	15
GCall_000714	1.0058872800066048	0.8696867374069036	GCall	PCR1	0.9983178749627153	15
GCall_000715	1.0051151130072205	1.0858215512931857	GCall	PCR1	1.1565877819689994	15
GCall_000716	1.0060365998313618	0.9556042907981858	GCall	PCR1	1.0226670914252205	15
GCall_000717	1.002375752327702	0.8231913387172678	GCall	PCR1	1.0226670914252205	15
GCall_000718	0.9992921820859358	1.274644261068013	GCall	PCR1	1.1931116066627574	15
GCall_000719	1.0061776839748453	0.8122431942494612	GCall	PCR1	0.9374448338064522	15
GCall_000720	0.9993751564290928	0.7449114753148312	GCall	PCR1	0.681778060950147	15
GCall_000721	1.0006489617534342	1.0820450199960587	GCall	PCR1	1.0835401325814837	15
GCall_000722	1.003286477111522	0.8575767996155859	GCall	PCR1	0.9252702255751996	15
GCall_000723	0.9984264374059284	1.298259520916153	GCall	PCR1	1.168762390200252	15
GCall_000724	0.9988186702011488	1.238875724529625	GCall	PCR1	1.168762390200252	15
GCall_000725	0.9939098496571428	0.883353479000982	GCall	PCR1	0.7304764938751576	15
GCall_000726	1.0050800365661978	0.9453215461784152	GCall	PCR1	0.9374448338064522	15
GCall_000727	0.9579854533052662	1.8847240755247696	GCall	PCR1	1.0957147408127363	15
GCall_000728	1.000279740955632	1.153443422854877	GCall	PCR1	1.2418100395877678	15
GCall_000729	0.9963063086822364	1.4588617112718982	GCall	PCR1	1.4609529877503151	15
GCall_000730	0.9980911996393396	1.1684257793937856	GCall	PCR1	1.107889349043989	15
GCall_000731	0.9915390176524056	1.2775366313611818	GCall	PCR1	1.0591909161189785	15
GCall_000732	0.9988286517661288	0.8593770140235245	GCall	PCR1	1.010492483193968	15
GCall_000733	1.0027411848768932	0.970053887522331	GCall	PCR1	0.9496194420377048	15
GCall_000734	0.9945871661944068	1.374993533576932	GCall	PCR1	1.2783338642815256	15
GCall_000735	1.0061304046236852	0.9803256545609284	GCall	PCR1	1.010492483193968	15
GCall_000736	0.9994194664126071	1.6055090656120363	GCall	PCR1	1.8018420182253887	15
GCall_000737	0.9926130982351256	0.9273355991964428	GCall	PCR1	0.8400479679564312	15
GCall_000738	1.0009429343769207	0.6439227414651395	GCall	PCR1	0.6574288444876418	15
GCall_000739	1.0084293451453583	0.4538358476594012	GCall	PCR1	0.5356827621751156	15
GCall_000740	1.0036702951433465	0.6085097084876834	GCall	PCR1	0.7548257103376628	15
GCall_000741	0.9999166472680312	0.9713445653569888	GCall	PCR1	0.9496194420377048	15
GCall_000742	0.9984873848599464	1.5278253321587674	GCall	PCR1	1.4122545548253045	15
GCall_000743	0.9770997877011794	1.5477031190705024	GCall	PCR1	1.1565877819689994	15
GCall_000744	1.0043353767940744	1.0244609660008366	GCall	PCR1	0.8278733597251785	15
GCall_000745	1.0027451775125569	0.7158307983032567	GCall	PCR1	0.6574288444876418	15
GCall_000746	1.0038737435391167	0.6298674767294291	GCall	PCR1	0.584381195100126	15
GCall_000747	1.0025188716766755	0.8129360491158629	GCall	PCR1	0.876571792650189	15
GCall_000748	0.9996492198189684	1.219360799356838	GCall	PCR1	1.3270322972065363	15
GCall_000749	1.0030215987555469	0.8601796903606821	GCall	PCR1	0.7670003185689154	15
GCall_000750	1.0004905746819353	0.8901604332638363	GCall	PCR1	0.9009210091126943	15
GCall_000751	1.0041608712927323	0.8872686193839349	GCall	PCR1	0.8400479679564312	15
GCall_000752	0.975568779245228	0.9064330888867088	GCall	PCR1	0.7061272774126522	15
GCall_000753	1.0009749340085614	0.6244491439274006	GCall	PCR1	0.5478573704063682	15
GCall_000754	1.006055489988348	0.6600395079295129	GCall	PCR1	0.7304764938751576	15
GCall_000755	1.0004757994933575	1.0788319584242287	GCall	PCR1	0.9374448338064522	15
GCall_000756	1.0001241192808594	1.0022596999686075	GCall	PCR1	0.8156987514939259	15
GCall_000757	0.999553218874398	0.9256160417322502	GCall	PCR1	1.0835401325814837	15
GCall_000758	0.99915421344807	1.0579953956013588	GCall	PCR1	1.0226670914252205	15
GCall_000759	1.0054844516821997	0.9684679842149346	GCall	PCR1	1.0591909161189785	15
GCall_000760	1.0024791852462989	0.8425262952023768	GCall	PCR1	0.9739686585002101	15
GCall_000761	1.0036580681410796	1.1996151122604854	GCall	PCR1	1.1565877819689994	15
GCall_000762	1.0015243128866789	1.1271566643649524	GCall	PCR1	1.1322385655064942	15
GCall_000763	1.002029690525328	0.9475407543304836	GCall	PCR1	0.7670003185689154	15
GCall_000764	0.9757469112093836	0.9902716265945556	GCall	PCR1	0.8643971844189364	15
GCall_000765	0.9408302070832156	1.076118770111123	GCall	PCR1	0.6330796280251365	15
GCall_000766	0.995173276699714	1.2291265298477958	GCall	PCR1	1.1200639572752416	15
GCall_000767	1.0067136786735127	0.9317436607330756	GCall	PCR1	0.9861432667314627	15
GCall_000768	1.0040830141154315	0.8124546702482245	GCall	PCR1	0.8400479679564312	15
GCall_000769	0.9921483301554614	1.2981437047918758	GCall	PCR1	1.2539846478190204	15
GCall_000770	0.9979304924070372	0.5678657816588181	GCall	PCR1	0.6574288444876418	15
GCall_000771	0.9985190813586224	1.0272223504276432	GCall	PCR1	1.0226670914252205	15
GCall_000772	1.001027019349147	1.5907060875788115	GCall	PCR1	1.497476812444073	15
GCall_000773	0.9977437557310282	0.846882145018713	GCall	PCR1	0.8400479679564312	15
GCall_000774	0.9969759481978692	1.3485235040574808	GCall	PCR1	1.2905084725127782	15
GCall_000775	0.999403523105743	1.3876249966843428	GCall	PCR1	1.302683080744031	15
GCall_000776	1.0034983399491069	1.0136244075691303	GCall	PCR1	0.9861432667314627	15
GCall_000777	0.9981850643773064	1.179331100924721	GCall	PCR1	0.8887464008814416	15
GCall_000778	1.002540319067898	0.9168353077702605	GCall	PCR1	0.7791749268001681	15
GCall_000779	1.0025596178877834	1.2572785063271847	GCall	PCR1	1.4244291630565573	15
GCall_000780	0.9997191002920972	0.8427167399302559	GCall	PCR1	0.6574288444876418	15
GCall_000781	1.0010453584480024	1.3373219534393437	GCall	PCR1	1.2296354313565152	15
GCall_000782	1.0031496427116449	0.7752274273924894	GCall	PCR1	0.7913495350314207	15
GCall_000783	0.9981016633782988	1.194768403190302	GCall	PCR1	0.9739686585002101	15
GCall_000784	0.997671805544064	0.9936552164473356	GCall	PCR1	1.20528621489401	15
GCall_000785	0.9983471930276268	1.363170589079701	GCall	PCR1	1.107889349043989	15
GCall_000786	1.001931052162081	0.978204788289573	GCall	PCR1	1.1200639572752416	15
GCall_000787	0.997623561354786	1.3206227177465988	GCall	PCR1	1.3148576889752837	15
GCall_000788	0.984457972858099	0.9127326500042232	GCall	PCR1	0.584381195100126	15
GCall_000789	1.001176842598704	0.9977628978411054	GCall	PCR1	1.0226670914252205	15
GCall_000790	0.9928145933324928	0.9675067007949852	GCall	PCR1	0.9252702255751996	15
GCall_000791	1.004828815000218	0.6372396527315378	GCall	PCR1	0.7670003185689154	15
GCall_000792	1.0049301001678517	0.5546465422166942	GCall	PCR1	0.5722065868688734	15
GCall_000793	0.9909027580345412	0.8935173435247104	GCall	PCR1	0.8400479679564312	15
GCall_000794	1.0010349578927684	0.7931166354652504	GCall	PCR1	0.8522225761876838	15
GCall_000795	1.0032103397160077	1.3054837328432405	GCall	PCR1	1.4487783795190625	15
GCall_000796	0.9993464280820532	1.4004787701296768	GCall	PCR1	1.5461752453690834	15
GCall_000797	1.0021185044498542	1.4494483167878367	GCall	PCR1	1.5096514206753255	15
GCall_000798	1.0011351531656894	0.8037038093006376	GCall	PCR1	0.681778060950147	15
GCall_000799	1.001510076741457	0.5873162818297406	GCall	PCR1	0.7670003185689154	15
GCall_000800	1.0029812715966475	0.9811723578945868	GCall	PCR1	1.0591909161189785	15
GCall_000801	1.00142701023319	1.614296954419673	GCall	PCR1	1.4244291630565573	15
GCall_000802	0.9988396914964172	1.2700011021066655	GCall	PCR1	1.4487783795190625	15
GCall_000803	1.00538232867283	1.021631955172669	GCall	PCR1	1.266159256050273	15
GCall_000804	0.9969028836472468	0.7996050061349897	GCall	PCR1	0.8156987514939259	15
GCall_000805	1.0057724372068753	0.9949558090145986	GCall	PCR1	1.0835401325814837	15
GCall_000806	1.0054849506568733	0.7563628024782569	GCall	PCR1	0.8643971844189364	15
GCall_000807	0.9995041732377108	1.3391986039382962	GCall	PCR1	1.2296354313565152	15
GCall_000808	0.9953365336371052	0.971051125965206	GCall	PCR1	0.876571792650189	15
GCall_000809	0.969861802979424	1.0212848611976586	GCall	PCR1	0.6574288444876418	15
GCall_000810	1.0064232078172188	0.7733013198419004	GCall	PCR1	0.8643971844189364	15
GCall_000811	1.0010249356997287	0.7279117869396035	GCall	PCR1	0.718301885643905	15
GCall_000812	1.0033841396291423	0.8483132752129714	GCall	PCR1	1.0713655243502311	15
GCall_000813	1.0010805014075694	1.403878000234302	GCall	PCR1	1.497476812444073	15
GCall_000814	1.0072041967989658	0.9869855563798408	GCall	PCR1	1.1444131737377468	15
GCall_000815	0.9996091048348944	0.8527563776133031	GCall	PCR1	0.718301885643905	15
GCall_000816	0.999387215542554	1.1095198355384972	GCall	PCR1	1.0591909161189785	15
GCall_000817	0.9995023690434612	0.7647425369647143	GCall	PCR1	0.8035241432626733	15
GCall_000818	1.0073010111249583	0.7891236942305258	GCall	PCR1	0.7061272774126522	15
GCall_000819	1.0040238501345882	1.071512225277022	GCall	PCR1	1.2174608231252626	15
GCall_000820	1.0007250144000597	1.0323859933227768	GCall	PCR1	1.0591909161189785	15
GCall_000821	1.0016943969935022	0.9052970229354208	GCall	PCR1	0.9496194420377048	15
GCall_000822	1.001576150307594	0.5790515594662049	GCall	PCR1	0.6330796280251365	15
GCall_000823	0.9996036980358272	1.0035350523930513	GCall	PCR1	1.0226670914252205	15
GCall_000824	0.9999373385347328	1.17393787650642	GCall	PCR1	1.010492483193968	15
GCall_000825	1.0021252439990562	0.8128355183669419	GCall	PCR1	0.7426511021064102	15
GCall_000826	1.0019596252095968	1.1417154680258723	GCall	PCR1	1.1809369984315048	15
GCall_000827	1.0051044973282388	1.0527569338008167	GCall	PCR1	1.1809369984315048	15
GCall_000828	1.0026123117660777	0.9794224242582106	GCall	PCR1	1.107889349043989	15
GCall_000829	1.0012891737932474	1.0459047849056289	GCall	PCR1	1.1322385655064942	15
GCall_000830	1.0081014865907054	0.6419505287711595	GCall	PCR1	0.7304764938751576	15
GCall_000831	1.004554749522605	0.8940312664641115	GCall	PCR1	0.9009210091126943	15
GCall_000832	1.0008289125281709	1.0388357776217672	GCall	PCR1	1.034841699656473	15
GCall_000833	0.9996815554379888	1.3790008207275426	GCall	PCR1	1.2296354313565152	15
GCall_000834	0.970795486008168	0.9942217942773616	GCall	PCR1	0.7913495350314207	15
GCall_000835	0.9747178853314504	1.5577839394004682	GCall	PCR1	0.8887464008814416	15
GCall_000836	1.002621664806416	0.7975872725854659	GCall	PCR1	0.876571792650189	15
GCall_000837	0.9982104647604452	1.573909466197788	GCall	PCR1	1.6679213276816096	15
GCall_000838	1.0050654300634894	0.7489847636618076	GCall	PCR1	0.7061272774126522	15
GCall_000839	1.0027893904552434	1.0309142462130771	GCall	PCR1	0.9983178749627153	15
GCall_000840	0.998525512458042	0.9138830073720992	GCall	PCR1	0.9374448338064522	15
GCall_000841	1.003151367410432	0.7230031086117601	GCall	PCR1	0.9009210091126943	15
GCall_000842	0.998628743711114	1.5925227749793116	GCall	PCR1	1.5340006371378307	15
GCall_000843	0.9947127770210564	1.2207754577387908	GCall	PCR1	1.1565877819689994	15
GCall_000844	1.0036678575283349	0.7606616016712403	GCall	PCR1	1.107889349043989	15
GCall_000845	0.9961840960847576	1.1967740096443094	GCall	PCR1	1.168762390200252	15
GCall_000846	1.0009953037518768	0.5819088077711039	GCall	PCR1	0.681778060950147	15
GCall_000847	1.006221295029443	0.8062847983327567	GCall	PCR1	1.010492483193968	15
GCall_000848	1.0027809559311818	1.0589588863930808	GCall	PCR1	1.0957147408127363	15
GCall_000849	1.00652758102668	0.8724017789700182	GCall	PCR1	1.0713655243502311	15
GCall_000850	1.0021652649404071	0.6809079425196285	GCall	PCR1	0.7304764938751576	15
GCall_000851	0.9997683686600048	1.001917795622289	GCall	PCR1	1.1322385655064942	15
GCall_000852	1.0030212130313796	0.6517386939619919	GCall	PCR1	0.718301885643905	15
GCall_000853	1.002663409232083	0.9963529853484292	GCall	PCR1	1.2296354313565152	15
GCall_000854	0.99999040990529	0.8428467088718709	GCall	PCR1	0.9617940502689575	15
GCall_000855	1.0001694057479713	1.1150373274857155	GCall	PCR1	1.2418100395877678	15
GCall_000856	0.986822286833112	1.2109090253446202	GCall	PCR1	0.8887464008814416	15
GCall_000857	0.9970879634153036	1.7167346941437664	GCall	PCR1	1.6192228947565992	15
GCall_000858	0.9953129229229516	0.9073511229498612	GCall	PCR1	0.8522225761876838	15
GCall_000859	0.9955603955802882	1.3280756223578536	GCall	PCR1	1.0591909161189785	15
GCall_000860	0.9995265421829206	1.738357836688403	GCall	PCR1	1.7166197606066202	15
GCall_000861	0.989911781221224	1.866608488074014	GCall	PCR1	1.4731275959815677	15
GCall_000862	1.0040703752025344	0.848990758611441	GCall	PCR1	0.9617940502689575	15
GCall_000863	0.9991587093213018	1.0625773415491913	GCall	PCR1	1.1322385655064942	15
GCall_000864	1.0025807414129977	1.0122024625848167	GCall	PCR1	1.1444131737377468	15
GCall_000865	1.0019266064576586	0.8962440938250206	GCall	PCR1	0.876571792650189	15
GCall_000866	1.000065341363793	1.0373273183850666	GCall	PCR1	0.9739686585002101	15
GCall_000867	0.9978698886784608	0.7682967562483659	GCall	PCR1	0.5722065868688734	15
GCall_000868	1.0081624453708984	0.653997375045532	GCall	PCR1	0.6939526691813996	15
GCall_000869	0.9999634762227908	0.8802388991166289	GCall	PCR1	0.7426511021064102	15
GCall_000870	0.9596847031279164	1.2351669061456323	GCall	PCR1	0.718301885643905	15
GCall_000871	0.9983603292747136	0.8556945073980654	GCall	PCR1	0.7426511021064102	15
GCall_000872	0.9757112257045076	2.500601027930647	GCall	PCR1	1.5705244618315888	15
GCall_000873	1.0047151325506662	0.5210317059087791	GCall	PCR1	0.6330796280251365	15
GCall_000874	1.0033033150501378	1.0733024463204068	GCall	PCR1	1.1931116066627574	15
GCall_000875	0.9972500882596388	0.7640651577454035	GCall	PCR1	0.7304764938751576	15
GCall_000876	0.9990201620654016	0.922253001354087	GCall	PCR1	1.0226670914252205	15
GCall_000877	1.00643419343111	1.0773633540226324	GCall	PCR1	1.107889349043989	15
GCall_000878	0.994031215107682	1.4145528212168448	GCall	PCR1	1.168762390200252	15
GCall_000879	1.0066997185732585	0.4919946081554925	GCall	PCR1	0.6939526691813996	15
GCall_000880	1.0029756307577362	0.9282324090207892	GCall	PCR1	1.0957147408127363	15
GCall_000881	0.9994886360027532	1.0001621197812995	GCall	PCR1	1.010492483193968	15
GCall_000882	1.0012266663995937	1.1140757230526286	GCall	PCR1	1.1200639572752416	15
GCall_000883	1.0042589859250652	0.8461602448105732	GCall	PCR1	0.8278733597251785	15
GCall_000884	0.9978731269046544	0.5733145252573267	GCall	PCR1	0.5113335457126102	15
GCall_000885	0.9991333628868312	1.0994948959165165	GCall	PCR1	1.168762390200252	15
GCall_000886	1.001642524027524	0.810242955931394	GCall	PCR1	0.8400479679564312	15
GCall_000887	0.9999623971223166	1.0352452985580909	GCall	PCR1	1.0591909161189785	15
GCall_000888	0.9998593631701354	1.2336457826688745	GCall	PCR1	1.266159256050273	15
GCall_000889	1.001407842302054	1.2184027710956529	GCall	PCR1	1.2174608231252626	15
GCall_000890	0.9940258095143626	0.8668256806575133	GCall	PCR1	0.913095617343947	15
GCall_000891	0.995746645111995	0.8781270938297967	GCall	PCR1	0.9496194420377048	15
GCall_000892	0.9972329644627412	1.6304292342106717	GCall	PCR1	1.5826990700628414	15
GCall_000893	0.9981695817252588	0.8278874589512465	GCall	PCR1	0.8035241432626733	15
GCall_000894	0.9812128733142104	0.7393015577739226	GCall	PCR1	0.4261112880938419	15
GCall_000895	1.001977448757779	0.6482049932952221	GCall	PCR1	0.7304764938751576	15
GCall_000896	1.0032742179583554	1.2974495203816792	GCall	PCR1	1.3392069054377889	15
GCall_000897	1.0000890958572828	0.9230098859147128	GCall	PCR1	0.9739686585002101	15
GCall_000898	1.0020025381831017	1.354306978113259	GCall	PCR1	1.4000799465940519	15
GCall_000899	0.9988788083335892	1.1596856301854568	GCall	PCR1	1.107889349043989	15
GCall_000900	1.0007604926597606	0.8713701775780784	GCall	PCR1	0.9252702255751996	15
GCall_000901	1.0010977045537173	0.9395372096260092	GCall	PCR1	1.0470163078877257	15
GCall_000902	0.998141573077566	1.0255605493842557	GCall	PCR1	1.107889349043989	15
GCall_000903	1.0065162342497234	0.5510377756969785	GCall	PCR1	0.6209050197938839	15
GCall_000904	1.0027277628959586	0.776575074581261	GCall	PCR1	0.9496194420377048	15
GCall_000905	1.0066747470363016	0.8720637025650927	GCall	PCR1	0.8522225761876838	15
GCall_000906	1.005075933355497	0.8865004183267564	GCall	PCR1	0.8278733597251785	15
GCall_000907	0.9755038358586734	1.0204802259757009	GCall	PCR1	0.7670003185689154	15
GCall_000908	0.9973962058172204	0.8421022373583376	GCall	PCR1	0.7426511021064102	15
GCall_000909	0.9951250257077124	0.941862372203507	GCall	PCR1	0.7426511021064102	15
GCall_000910	0.9983535053022538	1.0106313220527463	GCall	PCR1	1.0470163078877257	15
GCall_000911	1.0066065150532575	0.4427021359036586	GCall	PCR1	0.5600319786376208	15
GCall_000912	1.002955375640455	0.5131367163109231	GCall	PCR1	0.7061272774126522	15
GCall_000913	1.0028105567064007	0.9839512008120334	GCall	PCR1	1.3392069054377889	15
GCall_000914	0.9978369987719946	0.656503849196993	GCall	PCR1	0.6696034527188944	15
GCall_000915	1.0064664484861006	0.6553679997523684	GCall	PCR1	0.7304764938751576	15
GCall_000916	1.001521175111001	0.8235809146819222	GCall	PCR1	0.8643971844189364	15
GCall_000917	1.0036235363152068	0.8945046448196301	GCall	PCR1	0.9496194420377048	15
GCall_000918	1.0048173710517814	0.3577683147226219	GCall	PCR1	0.4626351127875998	15
GCall_000919	1.0006057680978977	1.0574879711759726	GCall	PCR1	1.0713655243502311	15
GCall_000920	1.002615062143251	0.930327063445936	GCall	PCR1	0.8887464008814416	15
GCall_000921	0.999700445503284	0.9886741350962436	GCall	PCR1	0.9983178749627153	15
GCall_000922	0.9907317066178593	1.8748483853336677	GCall	PCR1	1.3148576889752837	15
GCall_000923	1.0028701846529549	1.0117780296203585	GCall	PCR1	1.010492483193968	15
GCall_000924	1.0042642511165554	0.8201626610570588	GCall	PCR1	0.9496194420377048	15
GCall_000925	0.9978518343404764	0.9893300555661652	GCall	PCR1	1.20528621489401	15
GCall_000926	0.9977864514563238	1.3463179442927853	GCall	PCR1	1.2539846478190204	15
GCall_000927	0.9987716885435224	0.9645018024702752	GCall	PCR1	0.8887464008814416	15
GCall_000928	1.0071788037501668	0.5105079783963203	GCall	PCR1	0.5235081539438629	15
GCall_000929	0.9978181264349766	1.2568530641912588	GCall	PCR1	1.3392069054377889	15
GCall_000930	1.000233041941671	1.0778626572762222	GCall	PCR1	1.0957147408127363	15
GCall_000931	1.000521236410028	0.6249047471796101	GCall	PCR1	0.6087304115626313	15
GCall_000932	0.9977407825555438	0.9428624373191742	GCall	PCR1	0.9009210091126943	15
GCall_000933	0.9952719376763792	1.1261040491503256	GCall	PCR1	1.034841699656473	15
GCall_000934	0.9997843369174712	0.7731078941180504	GCall	PCR1	0.8156987514939259	15
GCall_000935	1.0022762208404692	0.9473139631891414	GCall	PCR1	0.876571792650189	15
GCall_000936	0.9996841827911408	1.2353669945690278	GCall	PCR1	1.0226670914252205	15
GCall_000937	0.9962169526863194	1.3017125508218768	GCall	PCR1	1.266159256050273	15
GCall_000938	1.0044240745376367	0.4067307924943352	GCall	PCR1	0.5113335457126102	15
GCall_000939	1.001646325856736	1.1115185784471555	GCall	PCR1	1.1322385655064942	15
GCall_000940	1.003869343141521	0.8626862288293059	GCall	PCR1	0.8400479679564312	15
GCall_000941	1.0048266688346406	0.9243000101722624	GCall	PCR1	1.2296354313565152	15
GCall_000942	1.0043960189523131	0.9995381750019272	GCall	PCR1	1.0226670914252205	15
GCall_000943	1.0026712758310212	1.1455638847205274	GCall	PCR1	1.3148576889752837	15
GCall_000944	1.0067507527496944	0.9174528582071098	GCall	PCR1	0.876571792650189	15
GCall_000945	0.9944797977889096	1.517737348560999	GCall	PCR1	1.302683080744031	15
GCall_000946	0.9859319652093542	0.7458599954114506	GCall	PCR1	0.5478573704063682	15
GCall_000947	1.0079820390628491	0.644499441176616	GCall	PCR1	0.7304764938751576	15
GCall_000948	1.004379023118086	0.6757285718178202	GCall	PCR1	0.8400479679564312	15
GCall_000949	1.003935143168366	1.086243513104883	GCall	PCR1	1.2539846478190204	15
GCall_000950	0.9979741266615616	0.8535572136893996	GCall	PCR1	0.718301885643905	15
GCall_000951	0.9986780080012186	1.1975567016950135	GCall	PCR1	1.20528621489401	15
GCall_000952	1.002011534982742	0.9957367879237627	GCall	PCR1	1.1931116066627574	15
GCall_000953	0.9906465551460684	1.7993679647470184	GCall	PCR1	1.5705244618315888	15
GCall_000954	1.0030272831950946	0.6745848767905772	GCall	PCR1	0.6330796280251365	15
GCall_000955	1.0064422715924324	0.4547876149319157	GCall	PCR1	0.4504605045563472	15
GCall_000956	1.000465092958217	0.7975109415604007	GCall	PCR1	0.8156987514939259	15
GCall_000957	1.0076602891753683	0.7774249266640338	GCall	PCR1	1.010492483193968	15
GCall_000958	1.0007003860912416	1.7537534398359484	GCall	PCR1	1.923588100537915	15
GCall_000959	1.0002384643212414	1.5744380076539808	GCall	PCR1	1.594873678294094	15
GCall_000960	1.001635359031331	0.6761025099834772	GCall	PCR1	0.6452542362563891	15
GCall_000961	1.0005311808589878	1.158190302078626	GCall	PCR1	1.0591909161189785	15
GCall_000962	0.9824396770334268	1.7552427384865683	GCall	PCR1	1.3270322972065363	15
GCall_000963	0.9984111625271576	0.8194051591912258	GCall	PCR1	0.913095617343947	15
GCall_000964	1.0000779072102204	1.272697934045257	GCall	PCR1	1.363556121900294	15
GCall_000965	1.0079142488985728	0.7005282621543377	GCall	PCR1	0.9496194420377048	15
GCall_000966	1.0063776528002295	0.6294289693836104	GCall	PCR1	0.6696034527188944	15
GCall_000967	1.001285658265048	1.072082618271898	GCall	PCR1	1.2296354313565152	15
GCall_000968	0.9990999413156538	0.9506703017328872	GCall	PCR1	0.9496194420377048	15
GCall_000969	0.9994289990710422	0.8171280483481574	GCall	PCR1	0.7426511021064102	15
GCall_000970	0.9869195269925034	0.6679569195261154	GCall	PCR1	0.584381195100126	15
GCall_000971	1.0024123333612245	0.8343786700410266	GCall	PCR1	0.9009210091126943	15
GCall_000972	1.0044966280670593	0.7220900511083611	GCall	PCR1	0.8156987514939259	15
GCall_000973	1.004420720016662	0.7974194388442819	GCall	PCR1	0.7913495350314207	15
GCall_000974	1.0057975001186987	0.8830259822935251	GCall	PCR1	0.8278733597251785	15
GCall_000975	1.0029897964181884	0.7927504094715659	GCall	PCR1	0.876571792650189	15
GCall_000976	1.0041575948188148	0.7774868535879542	GCall	PCR1	0.8400479679564312	15
GCall_000977	0.9978971753048436	0.9328712078362384	GCall	PCR1	0.8887464008814416	15
GCall_000978	0.9999459616104378	0.998080547701393	GCall	PCR1	0.9496194420377048	15
GCall_000979	1.001800872228233	0.9418339434441106	GCall	PCR1	0.876571792650189	15
GCall_000980	1.000072497655869	1.331195648519666	GCall	PCR1	1.302683080744031	15
GCall_000981	1.0064582143895473	0.667351100796727	GCall	PCR1	0.7061272774126522	15
GCall_000982	1.0002469802823428	1.2731138852784596	GCall	PCR1	1.0835401325814837	15
GCall_000983	1.0024769998998575	1.3260653486355838	GCall	PCR1	1.3392069054377889	15
GCall_000984	0.9964819479423837	0.7857779733495558	GCall	PCR1	0.9496194420377048	15
GCall_000985	1.0082515472232336	0.7911203514934968	GCall	PCR1	1.010492483193968	15
GCall_000986	1.00402953125878	0.7556783038570383	GCall	PCR1	0.8035241432626733	15
GCall_000987	0.99458771456458	0.9327851086192624	GCall	PCR1	1.0713655243502311	15
GCall_000988	1.0050902428530049	0.6066721133816811	GCall	PCR1	0.7913495350314207	15
GCall_000989	1.0085190717727148	0.3897367346731786	GCall	PCR1	0.3774128551688314	15
GCall_000990	0.9970616984230524	1.3040068523648136	GCall	PCR1	1.4122545548253045	15
GCall_000991	1.0054207120049892	0.7786630352213465	GCall	PCR1	0.9252702255751996	15
GCall_000992	1.004243073270589	0.6606887124880853	GCall	PCR1	0.8035241432626733	15
GCall_000993	1.0064624349870115	0.6897315021629646	GCall	PCR1	0.8035241432626733	15
GCall_000994	1.0026791905727828	1.0629649634329226	GCall	PCR1	1.168762390200252	15
GCall_000995	1.0008855167748834	1.1116995017629991	GCall	PCR1	1.2783338642815256	15
GCall_000996	0.9995528764543672	1.2405689584034607	GCall	PCR1	1.1565877819689994	15
GCall_000997	0.995947317855978	1.819551996018316	GCall	PCR1	1.5340006371378307	15
GCall_000998	1.0033746973524418	0.9292303444142777	GCall	PCR1	1.034841699656473	15
GCall_000999	1.0019148617447426	0.8243378565575036	GCall	PCR1	0.6696034527188944	15
GCall_001000	1.002125959548977	0.7860631578181538	GCall	PCR1	0.9739686585002101	15
GCall_001001	0.9980303178006108	0.8879264387051768	GCall	PCR1	0.8035241432626733	15
GCall_001002	0.9990064011126358	0.935909226544404	GCall	PCR1	0.7548257103376628	15
GCall_001003	0.9960077458799036	0.6956336340099406	GCall	PCR1	0.6452542362563891	15
GCall_001004	0.9998545809913568	1.1532325562955876	GCall	PCR1	1.010492483193968	15
GCall_001005	1.000345189153072	1.2323230142799475	GCall	PCR1	1.3757307301315467	15
GCall_001006	1.0033794017920756	0.9343163867940184	GCall	PCR1	0.8887464008814416	15
GCall_001007	0.9961186128769294	0.8691888846910631	GCall	PCR1	0.8887464008814416	15
GCall_001008	1.0039222581474043	1.0410195393846091	GCall	PCR1	1.1322385655064942	15
GCall_001009	0.997445544372628	1.0436040875992825	GCall	PCR1	0.9861432667314627	15
GCall_001010	1.002923949469504	0.8820172214565588	GCall	PCR1	0.9374448338064522	15
GCall_001011	1.000465763680859	0.8087902758948806	GCall	PCR1	0.8643971844189364	15
GCall_001012	0.9933180153229032	1.4797623714409929	GCall	PCR1	1.4487783795190625	15
GCall_001013	0.9971937503097812	1.1008618665975125	GCall	PCR1	0.9861432667314627	15
GCall_001014	0.9991240533599528	1.1717650563306394	GCall	PCR1	1.0591909161189785	15
GCall_001015	0.949352497980183	1.023652623656964	GCall	PCR1	0.7548257103376628	15
GCall_001016	0.9998480101575712	1.1523611701241614	GCall	PCR1	1.1565877819689994	15
GCall_001017	1.0043223230976794	0.7921603434553997	GCall	PCR1	0.913095617343947	15
GCall_001018	1.004790829669849	0.8515278649276585	GCall	PCR1	0.8643971844189364	15
GCall_001019	0.998689977831554	1.1064122856029128	GCall	PCR1	0.9009210091126943	15
GCall_001020	1.000581283576937	1.0536241805058033	GCall	PCR1	1.0957147408127363	15
GCall_001021	1.0050910524315928	0.5936893179760844	GCall	PCR1	0.584381195100126	15
GCall_001022	1.0008490378704495	1.0797603477774498	GCall	PCR1	1.1748496943158784	15
GCall_001023	1.0022300603436567	0.9095872424541132	GCall	PCR1	1.0591909161189785	15
GCall_001024	1.008646697569563	0.4477883548285033	GCall	PCR1	0.4748097210188524	15
GCall_001025	0.9850560760641548	1.062290143711477	GCall	PCR1	0.8643971844189364	15
GCall_001026	1.0019928411290746	0.7217287243514933	GCall	PCR1	0.6696034527188944	15
GCall_001027	1.00411301514027	0.4951432924470628	GCall	PCR1	0.5356827621751156	15
GCall_001028	1.0051265237329647	0.6928613783859786	GCall	PCR1	0.9739686585002101	15
GCall_001029	1.001363526154882	1.0354631914966008	GCall	PCR1	1.20528621489401	15
GCall_001030	0.990508861103986	1.31320286101535	GCall	PCR1	0.8887464008814416	15
GCall_001031	1.007254141161457	0.9281973617867092	GCall	PCR1	0.913095617343947	15
GCall_001032	0.9975532068123182	1.0816450837160876	GCall	PCR1	0.9861432667314627	15
GCall_001033	0.9965880676278652	0.7765706965961461	GCall	PCR1	0.8522225761876838	15
GCall_001034	1.0071314489172696	0.4955267507133951	GCall	PCR1	0.6330796280251365	15
GCall_001035	0.9987121313054588	0.8372833514480896	GCall	PCR1	0.7670003185689154	15
GCall_001036	0.9986342448916026	0.6995815986139461	GCall	PCR1	0.876571792650189	15
GCall_001037	0.9973679128225704	0.9700428235606016	GCall	PCR1	0.9374448338064522	15
GCall_001038	1.0038904146036414	0.8670657505681929	GCall	PCR1	0.9739686585002101	15
GCall_001039	0.9992642645480808	0.8793739575027171	GCall	PCR1	0.7913495350314207	15
GCall_001040	1.00188481041938	0.7148891781315175	GCall	PCR1	0.9009210091126943	15
GCall_001041	1.00402502108781	0.8617833671545382	GCall	PCR1	0.9496194420377048	15
GCall_001042	0.9972258409584622	1.2257970471137811	GCall	PCR1	1.0957147408127363	15
GCall_001043	1.0057587399761376	0.4660377977720936	GCall	PCR1	0.49915893748135765	15
GCall_001044	0.9990174154644516	0.9544965620113014	GCall	PCR1	0.9496194420377048	15
GCall_001045	1.005204432555641	0.5713629529310358	GCall	PCR1	0.7913495350314207	15
GCall_001046	1.0000779321688114	1.806861871517588	GCall	PCR1	1.5826990700628414	15
GCall_001047	1.0012929725388109	1.12646267553409	GCall	PCR1	1.1444131737377468	15
GCall_001048	0.9996688630325588	0.8162567124820378	GCall	PCR1	0.8156987514939259	15
GCall_001049	1.0009539784411818	0.9063979920159032	GCall	PCR1	0.913095617343947	15
GCall_001050	0.9932774743765772	1.135716814206955	GCall	PCR1	1.0713655243502311	15
GCall_001051	1.000929094061656	0.823917474654298	GCall	PCR1	0.8643971844189364	15
GCall_001052	0.9966768242643576	1.026709878628281	GCall	PCR1	1.0591909161189785	15
GCall_001053	1.0069650223908155	0.8328162243960798	GCall	PCR1	0.8887464008814416	15
GCall_001054	1.0014197806805285	1.3277485824322128	GCall	PCR1	1.5218260289065781	15
GCall_001055	1.0017915217590725	0.7812867715993392	GCall	PCR1	0.876571792650189	15
GCall_001056	1.0107630802816452	0.474297817975607	GCall	PCR1	0.49915893748135765	15
GCall_001057	1.003094198726089	0.8492443912470645	GCall	PCR1	0.9252702255751996	15
GCall_001058	0.9990343243037118	1.368352578121011	GCall	PCR1	1.363556121900294	15
GCall_001059	1.0042994177443598	0.7999184539769767	GCall	PCR1	0.8522225761876838	15
GCall_001060	0.9983274644281912	0.8479926970530434	GCall	PCR1	0.8400479679564312	15
GCall_001061	0.9980132668807744	1.0951170838841746	GCall	PCR1	1.1565877819689994	15
GCall_001062	1.002362781513881	0.6898073205619342	GCall	PCR1	0.8643971844189364	15
GCall_001063	1.00391844677916	1.1127618735645208	GCall	PCR1	1.107889349043989	15
GCall_001064	1.0012768182693632	1.4247416468451048	GCall	PCR1	1.5218260289065781	15
GCall_001065	0.9995185724302912	1.2126782430773408	GCall	PCR1	1.0226670914252205	15
GCall_001066	1.0028719143421403	0.6648005590533171	GCall	PCR1	0.5965558033313787	15
GCall_001067	1.0067732040980677	0.9229900985723276	GCall	PCR1	1.2783338642815256	15
GCall_001068	1.007556315585234	0.5956294841803267	GCall	PCR1	0.681778060950147	15
GCall_001069	1.0018028612048997	0.8305040812841394	GCall	PCR1	0.8522225761876838	15
GCall_001070	0.9945202949646362	1.7084147658039013	GCall	PCR1	1.497476812444073	15
GCall_001071	0.9987019353065186	0.871663715236028	GCall	PCR1	0.8400479679564312	15
GCall_001072	1.0010271922631688	1.260234634782984	GCall	PCR1	1.1565877819689994	15
GCall_001073	0.99791180167459	1.30316456167497	GCall	PCR1	1.3392069054377889	15
GCall_001074	0.9978184503663236	1.0283921761493209	GCall	PCR1	1.0957147408127363	15
GCall_001075	0.9954124711244652	1.0047855796012228	GCall	PCR1	0.8278733597251785	15
GCall_001076	1.0060381195743624	0.4003321925563201	GCall	PCR1	0.5356827621751156	15
GCall_001077	0.9901823348716248	2.024018452206381	GCall	PCR1	1.655746719450357	15
GCall_001078	1.0072979452995945	0.4464686269623207	GCall	PCR1	0.6269923239095102	15
GCall_001079	1.0029717554625424	0.7697051261573499	GCall	PCR1	0.8522225761876838	15
GCall_001080	1.0129182354236588	0.4378116382791793	GCall	PCR1	0.49915893748135765	15
GCall_001081	1.0029095756616828	1.0746446299567654	GCall	PCR1	1.034841699656473	15
GCall_001082	0.997094502438534	0.8152502565795567	GCall	PCR1	0.8522225761876838	15
GCall_001083	1.000448063576869	0.8965510650614664	GCall	PCR1	0.8643971844189364	15
GCall_001084	1.003513607431879	0.6591109280125467	GCall	PCR1	0.718301885643905	15
GCall_001085	1.005842831259952	0.8275779899606099	GCall	PCR1	0.8643971844189364	15
GCall_001086	1.0058998076393155	1.2366216586997865	GCall	PCR1	1.266159256050273	15
GCall_001087	1.0015392330933477	1.1572422631131478	GCall	PCR1	1.0835401325814837	15
GCall_001088	0.9794559119860936	1.2914765285561234	GCall	PCR1	0.8887464008814416	15
GCall_001089	1.0055840146608075	0.6516313116195129	GCall	PCR1	0.7791749268001681	15
GCall_001090	1.0062056950953118	0.7418042556460765	GCall	PCR1	0.9496194420377048	15
GCall_001091	1.0003135694820149	0.8201125836503719	GCall	PCR1	1.0591909161189785	15
GCall_001092	0.996577030118738	1.2625826862739	GCall	PCR1	1.497476812444073	15
GCall_001093	1.0051593210286398	0.5056642527273669	GCall	PCR1	0.6087304115626313	15
GCall_001094	1.000758037226497	1.4880096712532331	GCall	PCR1	1.5096514206753255	15
GCall_001095	1.008501114581961	0.8224557114659803	GCall	PCR1	0.9009210091126943	15
GCall_001096	1.0016083182749818	0.8408304832392052	GCall	PCR1	0.876571792650189	15
GCall_001097	1.0039124270113566	0.6408071377161886	GCall	PCR1	0.7061272774126522	15
GCall_001098	1.0050564722805349	0.9585991443239152	GCall	PCR1	0.9496194420377048	15
GCall_001099	1.0030099067745395	0.9359402902287104	GCall	PCR1	1.0835401325814837	15
GCall_001100	1.0001752083358246	1.686185575512507	GCall	PCR1	1.7166197606066202	15
GCall_001101	1.0004803083227614	1.608513852558002	GCall	PCR1	1.594873678294094	15
GCall_001102	1.002473380736454	0.9437874257183548	GCall	PCR1	0.913095617343947	15
GCall_001103	1.0051898066402538	0.9189786991407124	GCall	PCR1	0.8643971844189364	15
GCall_001104	1.0004872571480286	0.9711984201068742	GCall	PCR1	0.876571792650189	15
GCall_001105	1.0003043634026334	0.8225409725632151	GCall	PCR1	0.876571792650189	15
GCall_001106	1.003616755263139	0.8229691205303619	GCall	PCR1	0.8035241432626733	15
GCall_001107	0.9996276201105158	1.0675775009729571	GCall	PCR1	0.9252702255751996	15
GCall_001108	1.0059843155810453	0.6282587263776224	GCall	PCR1	0.7548257103376628	15
GCall_001109	1.0037491252087614	1.1863924052083366	GCall	PCR1	1.2905084725127782	15
GCall_001110	0.9880229857621734	1.010810772296462	GCall	PCR1	0.6939526691813996	15
GCall_001111	0.99911490345329	1.195474900086081	GCall	PCR1	1.2174608231252626	15
GCall_001112	1.0045479511021966	0.7456576108790381	GCall	PCR1	0.6209050197938839	15
GCall_001113	0.9987015261422568	0.8689889919938775	GCall	PCR1	0.7791749268001681	15
GCall_001114	1.003036528165452	1.0479148266525522	GCall	PCR1	1.168762390200252	15
GCall_001115	0.9972476577371224	0.8960834569289187	GCall	PCR1	0.9496194420377048	15
GCall_001116	1.000902546392822	0.6510421330158165	GCall	PCR1	0.5478573704063682	15
GCall_001117	0.9982588908992654	0.7936697824345249	GCall	PCR1	0.584381195100126	15
GCall_001118	0.999911170741251	1.1941713239527365	GCall	PCR1	1.0591909161189785	15
GCall_001119	1.002221586140977	1.0594260547880667	GCall	PCR1	0.9252702255751996	15
GCall_001120	0.997244162907474	0.9600745965597262	GCall	PCR1	0.9739686585002101	15
GCall_001121	0.9929839952888538	1.0843361532759983	GCall	PCR1	1.0835401325814837	15
GCall_001122	1.0016387852447148	1.097484021771994	GCall	PCR1	1.3392069054377889	15
GCall_001123	0.9708984281076924	0.7347196723201376	GCall	PCR1	0.5965558033313787	15
GCall_001124	0.9999754062672548	0.9750874008113511	GCall	PCR1	1.1809369984315048	15
GCall_001125	0.9759482247822738	2.323339192798864	GCall	PCR1	1.2783338642815256	15
GCall_001126	0.998268011176742	0.9265680770027572	GCall	PCR1	1.0226670914252205	15
GCall_001127	1.000925190312468	1.3504814199048647	GCall	PCR1	1.5096514206753255	15
GCall_001128	1.0031423474938488	0.8629778418994417	GCall	PCR1	0.876571792650189	15
GCall_001129	1.00657217535377	0.8954548979141838	GCall	PCR1	1.0470163078877257	15
GCall_001130	1.0007169105627176	1.0945871732822117	GCall	PCR1	0.9496194420377048	15
GCall_001131	1.0008171215372137	1.4032935606296106	GCall	PCR1	1.6070482865253466	15
GCall_001132	1.0065565373905232	0.4891365556528135	GCall	PCR1	0.5965558033313787	15
GCall_001133	0.9969361353987491	1.0714859233441285	GCall	PCR1	0.876571792650189	15
GCall_001134	1.0000341294493464	0.8244846783311206	GCall	PCR1	0.9009210091126943	15
GCall_001135	1.0044296065470284	0.4798430146569077	GCall	PCR1	0.5356827621751156	15
GCall_001136	1.0001334985988262	0.4591793214012274	GCall	PCR1	0.41393667986258925	15
GCall_001137	0.9975990338018488	0.9726797103856972	GCall	PCR1	0.7913495350314207	15
GCall_001138	1.005206050800307	0.6897177366590397	GCall	PCR1	0.6087304115626313	15
GCall_001139	1.0029970734096816	0.8628192922825054	GCall	PCR1	1.0226670914252205	15
GCall_001140	0.9985161461451126	1.3217295023700135	GCall	PCR1	1.4000799465940519	15
GCall_001141	0.9960018055646216	1.3401053339170108	GCall	PCR1	1.2418100395877678	15
GCall_001142	1.0047590326906644	0.3949880810003804	GCall	PCR1	0.4626351127875998	15
GCall_001143	0.9995642870217636	1.113075382408231	GCall	PCR1	0.9252702255751996	15
GCall_001144	1.0005859964906825	0.6022247664993406	GCall	PCR1	0.6452542362563891	15
GCall_001145	1.0032067386073025	0.7337954042484307	GCall	PCR1	0.913095617343947	15
GCall_001146	0.99999017805779	0.9282077390576562	GCall	PCR1	1.0957147408127363	15
GCall_001147	0.9931660573160972	1.144988593952586	GCall	PCR1	1.0713655243502311	15
GCall_001148	1.0008374522293622	0.7267767424130737	GCall	PCR1	0.8278733597251785	15
GCall_001149	1.0005028072182256	0.8890250255948917	GCall	PCR1	0.9496194420377048	15
GCall_001150	1.0037346029210608	0.5378278341808282	GCall	PCR1	0.6452542362563891	15
GCall_001151	1.0048850217926946	0.7075306247658382	GCall	PCR1	0.6574288444876418	15
GCall_001152	0.9988844735977184	1.6146122424298397	GCall	PCR1	1.5583498536003362	15
GCall_001153	1.0005979465894166	0.8655771854643315	GCall	PCR1	0.9496194420377048	15
GCall_001154	0.9936936630070808	1.1054805080245549	GCall	PCR1	0.8522225761876838	15
GCall_001155	0.9964754679669692	0.835880551292418	GCall	PCR1	0.8887464008814416	15
GCall_001156	0.9997451721131893	0.9288389096188024	GCall	PCR1	0.9435321379220785	15
GCall_001157	0.9996271314606682	1.0922318467073402	GCall	PCR1	0.8643971844189364	15
GCall_001158	0.9568803768906192	1.3600001471848857	GCall	PCR1	1.3879053383627993	15
GCall_001159	1.001086975299907	0.9011004650459212	GCall	PCR1	0.9252702255751996	15
GCall_001160	1.0017859595981449	0.6277597596334525	GCall	PCR1	0.7304764938751576	15
GCall_001161	1.0068585684270803	0.8726747255942693	GCall	PCR1	1.010492483193968	15
GCall_001162	0.9966254969380772	1.00257793832435	GCall	PCR1	0.8400479679564312	15
GCall_001163	0.98922576848135	0.9813362453865616	GCall	PCR1	0.7913495350314207	15
GCall_001164	0.9967389875167444	1.037611853276614	GCall	PCR1	0.913095617343947	15
GCall_001165	1.0020157323210186	1.1066560721454448	GCall	PCR1	1.2296354313565152	15
GCall_001166	1.0055153120998264	0.9961952191079808	GCall	PCR1	0.913095617343947	15
GCall_001167	0.9994563868993378	1.9286029555279665	GCall	PCR1	1.9479373170004202	15
GCall_001168	0.9882981080513638	0.7493107200601588	GCall	PCR1	0.5478573704063682	15
GCall_001169	0.9979907187873844	1.0332421033083865	GCall	PCR1	0.913095617343947	15
GCall_001170	0.9982713433878	0.9149203601183894	GCall	PCR1	0.8643971844189364	15
GCall_001171	0.9971548715515848	1.103463415520612	GCall	PCR1	1.0470163078877257	15
GCall_001172	0.9940112430488046	0.9128333199806814	GCall	PCR1	0.9739686585002101	15
GCall_001173	1.004314421765361	0.997516484007512	GCall	PCR1	1.3270322972065363	15
GCall_001174	1.0087592417395028	0.5000429680976063	GCall	PCR1	0.5235081539438629	15
GCall_001175	0.9922670138234626	0.9358848236873344	GCall	PCR1	0.5722065868688734	15
GCall_001176	0.978508164378695	1.4254387886203432	GCall	PCR1	0.8400479679564312	15
GCall_001177	1.003619992965373	0.7868749976632354	GCall	PCR1	0.8643971844189364	15
GCall_001178	0.9995768128019707	0.9839536152974022	GCall	PCR1	0.9374448338064522	15
GCall_001179	1.0072567520480855	0.4731641950593968	GCall	PCR1	0.5965558033313787	15
GCall_001180	1.004221475872529	0.6596259964901985	GCall	PCR1	0.7548257103376628	15
GCall_001181	1.00329010054512	0.4399839948372923	GCall	PCR1	0.49915893748135765	15
GCall_001182	1.000405470982734	1.2171838080837505	GCall	PCR1	1.363556121900294	15
GCall_001183	0.992349045534619	1.0765554608789056	GCall	PCR1	0.9496194420377048	15
GCall_001184	1.0006523798894529	0.8764632268040446	GCall	PCR1	0.8156987514939259	15
GCall_001185	1.001176006856287	0.8426105744166033	GCall	PCR1	0.913095617343947	15
GCall_001186	1.0002924154207329	1.270134569280374	GCall	PCR1	1.3513815136690415	15
GCall_001187	0.9981069571658407	0.8835465684794177	GCall	PCR1	0.876571792650189	15
GCall_001188	1.0009971934382156	0.9362778615290686	GCall	PCR1	0.7791749268001681	15
GCall_001189	1.0021485556470635	1.2765553782094734	GCall	PCR1	1.4122545548253045	15
GCall_001190	0.9950327655104848	1.5876555695618493	GCall	PCR1	1.4913895083284467	15
GCall_001191	1.0049987527405932	0.983455571632651	GCall	PCR1	0.9861432667314627	15
GCall_001192	1.0005208775169834	1.363931600659339	GCall	PCR1	1.4000799465940519	15
GCall_001193	1.0057458541266289	0.8524460105435275	GCall	PCR1	0.9374448338064522	15
GCall_001194	0.9991131284790052	1.321062614226856	GCall	PCR1	1.168762390200252	15
GCall_001195	0.9980990286134248	0.8143180832905449	GCall	PCR1	0.5965558033313787	15
GCall_001196	0.9981955010063178	0.999054757156259	GCall	PCR1	0.913095617343947	15
GCall_001197	0.9989884374850596	1.3682048125181347	GCall	PCR1	1.5096514206753255	15
GCall_001198	0.9993306154343776	1.2533346098540623	GCall	PCR1	1.168762390200252	15
GCall_001199	0.99641778557576	1.7738097765391043	GCall	PCR1	1.5826990700628414	15
GCall_001200	0.996632658969012	0.8862483681402039	GCall	PCR1	0.8278733597251785	15
GCall_001201	0.9999936630471108	0.5954564829421995	GCall	PCR1	0.5722065868688734	15
GCall_001202	1.0022100574272248	1.042647251033813	GCall	PCR1	1.168762390200252	15
GCall_001203	1.010736537308684	0.6383646276358074	GCall	PCR1	0.8400479679564312	15
GCall_001204	1.0019247654709604	1.1725838480341884	GCall	PCR1	0.9496194420377048	15
GCall_001205	0.9961494423282916	1.8101753143457904	GCall	PCR1	1.655746719450357	15
GCall_001206	0.9948469663892964	1.301267598601781	GCall	PCR1	1.1444131737377468	15
GCall_001207	0.9891022624074184	0.8095889511957239	GCall	PCR1	0.5722065868688734	15
GCall_001208	1.0004949841249673	0.9687159423485991	GCall	PCR1	0.9009210091126943	15
GCall_001209	0.9947093869961372	1.0991112651209234	GCall	PCR1	0.9374448338064522	15
GCall_001210	0.9976085476252848	0.8083130666876749	GCall	PCR1	0.913095617343947	15
GCall_001211	0.9974119941106282	1.0111913375237669	GCall	PCR1	0.913095617343947	15
GCall_001212	0.9954138521316992	2.418356740892385	GCall	PCR1	2.17925487339422	15
GCall_001213	1.0018035951569906	1.1285956847413643	GCall	PCR1	1.0835401325814837	15
GCall_001214	0.9821698196138426	0.9944934230639816	GCall	PCR1	0.7426511021064102	15
GCall_001215	1.0029642246223744	1.2325255789283551	GCall	PCR1	1.4609529877503151	15
GCall_001216	0.99910333386458	0.9486170579943964	GCall	PCR1	0.9374448338064522	15
GCall_001217	0.9977614461102908	1.1918382429739676	GCall	PCR1	1.1444131737377468	15
GCall_001218	1.0037061138805063	1.0500152076908722	GCall	PCR1	1.0957147408127363	15
GCall_001219	1.0021774305884874	1.254133428313394	GCall	PCR1	1.2296354313565152	15
GCall_001220	0.9963838414176862	1.004761482324115	GCall	PCR1	0.8643971844189364	15
GCall_001221	0.9980387093840848	0.7044371392898687	GCall	PCR1	0.681778060950147	15
GCall_001222	0.9976870950874326	1.380048259001607	GCall	PCR1	1.302683080744031	15
GCall_001223	1.0031650182043554	0.8560637492287176	GCall	PCR1	0.876571792650189	15
GCall_001224	0.9999612712128504	1.0912133029731963	GCall	PCR1	1.1200639572752416	15
GCall_001225	1.0040770843899305	1.2770848282197722	GCall	PCR1	1.4000799465940519	15
GCall_001226	1.0001871613822282	1.104214302856656	GCall	PCR1	0.9496194420377048	15
GCall_001227	0.9986389671284116	0.653552388168164	GCall	PCR1	0.6452542362563891	15
GCall_001228	1.0026353422819625	1.037278228454039	GCall	PCR1	1.2783338642815256	15
GCall_001229	0.9999917187439068	0.6640986207889322	GCall	PCR1	0.7670003185689154	15
GCall_001230	1.0031692791480895	0.866671622412158	GCall	PCR1	1.034841699656473	15
GCall_001231	1.008722345123798	0.8105347617614828	GCall	PCR1	0.9496194420377048	15
GCall_001232	0.9980441961934928	1.5458680386294286	GCall	PCR1	1.4853022042128203	15
GCall_001233	1.0008038398638297	0.7678497022698815	GCall	PCR1	0.681778060950147	15
GCall_001234	1.0021297726071614	1.1370309742463245	GCall	PCR1	1.2418100395877678	15
GCall_001235	1.0015246565674392	0.9791564707780748	GCall	PCR1	1.034841699656473	15
GCall_001236	1.0013572888189843	1.062079065183601	GCall	PCR1	1.034841699656473	15
GCall_001237	0.999781670824627	0.9666299202563466	GCall	PCR1	0.9861432667314627	15
GCall_001238	0.9963945453729128	1.1897126723469806	GCall	PCR1	1.0470163078877257	15
GCall_001239	1.000775940895825	1.1872059991526849	GCall	PCR1	1.010492483193968	15
GCall_001240	0.995841113788794	1.4806532697882262	GCall	PCR1	1.497476812444073	15
GCall_001241	0.9982526160265736	1.5537794881041278	GCall	PCR1	1.497476812444073	15
GCall_001242	1.0001202661240156	0.9934129625809875	GCall	PCR1	1.0226670914252205	15
GCall_001243	1.0072724700847295	0.4295680540305323	GCall	PCR1	0.584381195100126	15
GCall_001244	1.0024255104197497	0.8588602551055222	GCall	PCR1	0.7670003185689154	15
GCall_001245	1.0079652774110477	0.6104633315161859	GCall	PCR1	0.9374448338064522	15
GCall_001246	1.007891146576027	0.6587287219136438	GCall	PCR1	0.7913495350314207	15
GCall_001247	1.005746029078855	0.6586577372493444	GCall	PCR1	0.7304764938751576	15
GCall_001248	0.9988194102098006	0.7764646976338174	GCall	PCR1	0.7670003185689154	15
GCall_001249	0.9992963248805656	1.3212374596709322	GCall	PCR1	1.2539846478190204	15
GCall_001250	1.0059370608506428	0.8948761358939963	GCall	PCR1	1.0591909161189785	15
GCall_001251	0.9957771305820384	0.9209605408991434	GCall	PCR1	0.8887464008814416	15
GCall_001252	0.9946289784765316	1.455750002036544	GCall	PCR1	1.3757307301315467	15
GCall_001253	1.0007543735983122	0.894699046891503	GCall	PCR1	0.913095617343947	15
GCall_001254	1.0017833752287233	0.8979071304997099	GCall	PCR1	0.8887464008814416	15
GCall_001255	1.0007098966828225	0.9240012114745126	GCall	PCR1	0.9009210091126943	15
GCall_001256	1.0063085915434309	1.1497606736707149	GCall	PCR1	1.43660377128781	15
GCall_001257	1.0017922324319024	1.5198719554287128	GCall	PCR1	1.6679213276816096	15
GCall_001258	1.0000977440196974	1.2246786347985863	GCall	PCR1	1.1931116066627574	15
GCall_001259	1.0025756621753457	0.8477019520792353	GCall	PCR1	0.9861432667314627	15
GCall_001260	0.9997036692961492	1.280949915371246	GCall	PCR1	1.266159256050273	15
GCall_001261	0.997021590034909	0.9943193313265222	GCall	PCR1	0.9374448338064522	15
GCall_001262	0.9942573052879912	0.8551235397854993	GCall	PCR1	0.7304764938751576	15
GCall_001263	1.0015958619050591	1.640487843105744	GCall	PCR1	1.8748896676129043	15
GCall_001264	1.0074462484096949	0.3616486120467203	GCall	PCR1	0.48698432925010504	15
GCall_001265	1.0065016809936018	0.6285880251522686	GCall	PCR1	0.6209050197938839	15
GCall_001266	1.0023088888551852	0.7486887259850474	GCall	PCR1	0.7670003185689154	15
GCall_001267	0.943130849539011	1.8696562245420296	GCall	PCR1	0.6574288444876418	15
GCall_001268	1.001124183983092	0.9100530019710412	GCall	PCR1	0.913095617343947	15
GCall_001269	1.0047329792124242	1.335024765186229	GCall	PCR1	1.2905084725127782	15
GCall_001270	1.0009088316711363	1.2973134247285856	GCall	PCR1	1.2296354313565152	15
GCall_001271	1.002477547670391	0.8940158656874665	GCall	PCR1	1.0226670914252205	15
GCall_001272	1.0037181565568092	1.2195855750962148	GCall	PCR1	1.363556121900294	15
GCall_001273	1.003019621043896	1.0654122621185549	GCall	PCR1	0.9496194420377048	15
GCall_001274	1.0046204157676333	0.7481689393265547	GCall	PCR1	0.8522225761876838	15
GCall_001275	1.0001178727042994	0.7896371799783285	GCall	PCR1	0.7304764938751576	15
GCall_001276	0.999193301260966	1.2781293272051948	GCall	PCR1	1.4487783795190625	15
GCall_001277	1.001013542770754	1.025312564414261	GCall	PCR1	1.0835401325814837	15
GCall_001278	1.0034040848109904	0.9806939774224912	GCall	PCR1	1.1322385655064942	15
GCall_001279	1.0024288293853427	0.6312919585418846	GCall	PCR1	0.6696034527188944	15
GCall_001280	0.9999498111964272	1.443846459209007	GCall	PCR1	1.3148576889752837	15
GCall_001281	1.001907146091913	1.627241180255656	GCall	PCR1	1.4731275959815677	15
GCall_001282	1.0025827632885265	1.088000130355588	GCall	PCR1	1.0713655243502311	15
GCall_001283	1.0022570417996035	0.9147663144308004	GCall	PCR1	0.8278733597251785	15
GCall_001284	1.0096156736428656	0.6321506135014956	GCall	PCR1	0.6087304115626313	15
GCall_001285	1.0046607370034315	1.1620730096958949	GCall	PCR1	1.168762390200252	15
GCall_001286	1.0022722353475917	0.9562367934197636	GCall	PCR1	1.0226670914252205	15
GCall_001287	0.9997656405855372	1.5611879710606782	GCall	PCR1	1.5218260289065781	15
GCall_001288	0.9952898662340072	1.3163364774938713	GCall	PCR1	1.20528621489401	15
GCall_001289	1.0025682157074127	0.7709281893340417	GCall	PCR1	0.8522225761876838	15
GCall_001290	0.9985812929202654	0.7527102363224979	GCall	PCR1	0.8522225761876838	15
GCall_001291	1.0004929283710644	1.6417897718429764	GCall	PCR1	1.7166197606066202	15
GCall_001292	0.989906393799212	1.5242634155734076	GCall	PCR1	1.2539846478190204	15
GCall_001293	0.9880034524735104	1.4777842883256544	GCall	PCR1	1.3148576889752837	15
GCall_001294	1.0028149827459387	0.9203120477452652	GCall	PCR1	1.010492483193968	15
GCall_001295	1.0035268717561328	1.2063128865846413	GCall	PCR1	1.2539846478190204	15
GCall_001296	1.0089512724226457	0.6859996949901842	GCall	PCR1	0.681778060950147	15
GCall_001297	1.004357348949922	0.8330298263515521	GCall	PCR1	0.8522225761876838	15
GCall_001298	1.0082491000543388	0.6531694250614349	GCall	PCR1	0.8643971844189364	15
GCall_001299	0.9742415609953236	1.6183811629736196	GCall	PCR1	1.1322385655064942	15
GCall_001300	0.9967125999136424	1.6296344359678108	GCall	PCR1	1.5583498536003362	15
GCall_001301	1.0052790692326503	0.8330023419355648	GCall	PCR1	1.010492483193968	15
GCall_001302	0.9984412178559394	1.1204114620279342	GCall	PCR1	0.9009210091126943	15
GCall_001303	0.9999429309078428	0.9597100438134756	GCall	PCR1	0.9496194420377048	15
GCall_001304	0.9979547986176256	0.9810835928878944	GCall	PCR1	1.034841699656473	15
GCall_001305	0.992017169878868	1.2499983227754363	GCall	PCR1	1.034841699656473	15
GCall_001306	1.0005950300930413	1.1389941048498229	GCall	PCR1	1.0835401325814837	15
GCall_001307	1.0012621760222984	1.086191788952378	GCall	PCR1	1.1322385655064942	15
GCall_001308	0.9987586155173338	1.011285000026551	GCall	PCR1	1.0957147408127363	15
GCall_001309	0.9968474748742888	1.8979584586078324	GCall	PCR1	1.6679213276816096	15
GCall_001310	1.003192960739146	1.1341748157326608	GCall	PCR1	1.2905084725127782	15
GCall_001311	1.000647266615735	0.7525481938300272	GCall	PCR1	0.7791749268001681	15
GCall_001312	1.0001306242438843	1.570009485381698	GCall	PCR1	1.4000799465940519	15
GCall_001313	0.991853320146736	1.0739103295747612	GCall	PCR1	0.9739686585002101	15
GCall_001314	1.0031345779491407	1.3904806220892996	GCall	PCR1	1.5705244618315888	15
GCall_001315	0.9975647662878142	1.3382138955219132	GCall	PCR1	1.2905084725127782	15
GCall_001316	1.0003783427938473	1.1041616173728137	GCall	PCR1	1.1809369984315048	15
GCall_001317	1.0032715959306633	0.8218220730664916	GCall	PCR1	0.9496194420377048	15
GCall_001318	1.0076379899307224	0.7832361887405102	GCall	PCR1	0.8887464008814416	15
GCall_001319	1.001685354410402	0.8864980292951726	GCall	PCR1	0.8400479679564312	15
GCall_001320	1.0073656340532184	0.7062937918601909	GCall	PCR1	0.9374448338064522	15
GCall_001321	1.0042685715203332	0.5492887930226806	GCall	PCR1	0.6452542362563891	15
GCall_001322	1.0018045921316538	1.109944262839326	GCall	PCR1	1.107889349043989	15
GCall_001323	0.999249727859882	0.6613008558718092	GCall	PCR1	0.718301885643905	15
GCall_001324	1.003783747814356	1.1383860141628843	GCall	PCR1	1.20528621489401	15
GCall_001325	1.0058624936761975	0.8043254698471254	GCall	PCR1	0.9009210091126943	15
GCall_001326	0.9958630921285078	1.029228018309332	GCall	PCR1	1.107889349043989	15
GCall_001327	0.9999204988497454	0.7935021513916133	GCall	PCR1	0.8522225761876838	15
GCall_001328	1.007655102850944	0.7606331272743884	GCall	PCR1	0.8156987514939259	15
GCall_001329	0.9988532211960408	1.6481571048924544	GCall	PCR1	1.6435721112191044	15
GCall_001330	1.0044584460589785	0.9309954828290762	GCall	PCR1	1.168762390200252	15
GCall_001331	1.0005054793459929	0.9734681852394692	GCall	PCR1	1.0957147408127363	15
GCall_001332	1.0047779335362377	0.5517166163111275	GCall	PCR1	0.7913495350314207	15
GCall_001333	0.9953600001984796	0.8162268679384254	GCall	PCR1	0.584381195100126	15
GCall_001334	1.0042584094164522	0.7647635078565262	GCall	PCR1	1.0226670914252205	15
GCall_001335	1.001860460140237	0.9276012577196674	GCall	PCR1	1.0591909161189785	15
GCall_001336	0.9976795006977884	0.7573046239313368	GCall	PCR1	0.6452542362563891	15
GCall_001337	1.00427131890836	0.5702868536599891	GCall	PCR1	0.5965558033313787	15
GCall_001338	1.0012238414690913	1.2608039095368757	GCall	PCR1	1.107889349043989	15
GCall_001339	0.9966905006448606	1.1947988875077264	GCall	PCR1	1.0957147408127363	15
GCall_001340	0.9963016030635308	1.658404152770599	GCall	PCR1	1.2418100395877678	15
GCall_001341	1.0095259902400535	0.7128149297008193	GCall	PCR1	0.8643971844189364	15
GCall_001342	1.0012855330310977	0.7358724037543378	GCall	PCR1	0.7548257103376628	15
GCall_001343	1.0052155525066406	0.8114976661580158	GCall	PCR1	0.8278733597251785	15
GCall_001344	0.9976609247632008	1.250982030493604	GCall	PCR1	1.1931116066627574	15
GCall_001345	1.0064192846149904	0.6821536242553714	GCall	PCR1	0.8278733597251785	15
GCall_001346	1.000744698076753	0.7244323210532194	GCall	PCR1	0.5965558033313787	15
GCall_001347	0.9854543534443506	1.0202137270702691	GCall	PCR1	0.8400479679564312	15
GCall_001348	1.002536123360543	0.908369973290628	GCall	PCR1	0.9252702255751996	15
GCall_001349	1.003758638477522	0.6446983113270874	GCall	PCR1	0.681778060950147	15
GCall_001350	0.9389066747650756	0.9120313946083148	GCall	PCR1	0.718301885643905	15
GCall_001351	1.005051538806377	0.9775712034126044	GCall	PCR1	0.9252702255751996	15
GCall_001352	1.0068179352410018	0.7319859734216163	GCall	PCR1	0.9009210091126943	15
GCall_001353	0.9941665490707344	0.898587096881705	GCall	PCR1	0.7670003185689154	15
GCall_001354	1.0041368697094244	1.0434507146350025	GCall	PCR1	1.034841699656473	15
GCall_001355	1.0006884232292983	0.6917576840086619	GCall	PCR1	0.7791749268001681	15
GCall_001356	1.002933414671042	0.8648826221254539	GCall	PCR1	1.0835401325814837	15
GCall_001357	0.9998286664710624	0.8976221437464973	GCall	PCR1	0.9739686585002101	15
GCall_001358	1.0068925324329152	0.5677312594427489	GCall	PCR1	0.5113335457126102	15
GCall_001359	0.9997300170666478	0.9636600308017654	GCall	PCR1	0.9009210091126943	15
GCall_001360	1.0032444549123785	1.1619245276307546	GCall	PCR1	1.2174608231252626	15
GCall_001361	1.0004769617886495	1.2033781954477587	GCall	PCR1	1.2418100395877678	15
GCall_001362	1.0020591028519088	0.8299643716929289	GCall	PCR1	1.1200639572752416	15
GCall_001363	0.9971989383937636	1.2334151907194475	GCall	PCR1	1.1444131737377468	15
GCall_001364	1.0001994666531366	1.0676685531116117	GCall	PCR1	1.034841699656473	15
GCall_001365	0.9984982310520424	1.656883974097598	GCall	PCR1	1.5096514206753255	15
GCall_001366	0.9975385966456148	0.94978230555685	GCall	PCR1	0.7791749268001681	15
GCall_001367	0.999805535484818	0.7974371444389212	GCall	PCR1	0.7670003185689154	15
GCall_001368	1.0034547243887928	0.91482700547216	GCall	PCR1	1.107889349043989	15
GCall_001369	0.984712110014458	1.5613216117631423	GCall	PCR1	1.2174608231252626	15
GCall_001370	0.9999750359036912	0.7749278097862898	GCall	PCR1	0.7913495350314207	15
GCall_001371	0.9992582200693356	1.9936204992932156	GCall	PCR1	1.984461141694178	15
GCall_001372	1.0011899459424192	0.8809733139409378	GCall	PCR1	0.8400479679564312	15
GCall_001373	1.0035734950710695	1.0199813012461223	GCall	PCR1	1.1444131737377468	15
GCall_001374	1.001783598337763	1.0528901027908986	GCall	PCR1	0.9009210091126943	15
GCall_001375	0.9982132108249238	0.673997589861989	GCall	PCR1	0.6209050197938839	15
GCall_001376	1.0003949274562458	0.7893306179150691	GCall	PCR1	0.9617940502689575	15
GCall_001377	1.000242456153291	0.6068582499618239	GCall	PCR1	0.6574288444876418	15
GCall_001378	1.0049278536131314	0.8172434649835514	GCall	PCR1	0.9617940502689575	15
GCall_001379	1.0003119207985482	0.794964249337672	GCall	PCR1	0.8522225761876838	15
GCall_001380	0.9532007587688291	1.2899115305438946	GCall	PCR1	0.8278733597251785	15
GCall_001381	1.0031485988622957	0.611578328477874	GCall	PCR1	0.7426511021064102	15
GCall_001382	0.9988751451059829	1.082394974427647	GCall	PCR1	1.0713655243502311	15
GCall_001383	1.0047820190451222	0.5589223656433184	GCall	PCR1	0.7426511021064102	15
GCall_001384	1.0006152371619266	1.2178958728373206	GCall	PCR1	1.4000799465940519	15
GCall_001385	1.0011498109934815	0.7785551728823957	GCall	PCR1	0.876571792650189	15
GCall_001386	0.99929328996077	1.3051156816587277	GCall	PCR1	1.266159256050273	15
GCall_001387	0.9504617011437524	1.9861940646431515	GCall	PCR1	1.266159256050273	15
GCall_001388	0.9880930063167956	0.8858463069912407	GCall	PCR1	0.6939526691813996	15
GCall_001389	0.999948901034802	2.22799372887655	GCall	PCR1	2.2279533063192303	15
GCall_001390	0.9991067929887888	1.2279431909991303	GCall	PCR1	1.302683080744031	15
GCall_001391	1.0088402735414492	0.758841693400408	GCall	PCR1	0.8156987514939259	15
GCall_001392	1.0022814451239834	0.6181360116765767	GCall	PCR1	0.584381195100126	15
GCall_001393	1.0018661776344715	1.020548612936361	GCall	PCR1	0.9861432667314627	15
GCall_001394	1.0050913482421877	0.9789140046267198	GCall	PCR1	1.2296354313565152	15
GCall_001395	1.0058379446732593	0.8986596826209453	GCall	PCR1	0.8643971844189364	15
GCall_001396	0.9985718281038208	1.1135107907471475	GCall	PCR1	0.9983178749627153	15
GCall_001397	1.0029116790747858	0.6474561627255129	GCall	PCR1	0.6209050197938839	15
GCall_001398	0.9987741784901872	1.4474494426396027	GCall	PCR1	1.1809369984315048	15
GCall_001399	1.0007646699886468	0.9203912995493356	GCall	PCR1	0.9496194420377048	15
GCall_001400	1.0035814645202965	0.9633950372826402	GCall	PCR1	0.9374448338064522	15
GCall_001401	1.0038447455538024	1.0710749031422224	GCall	PCR1	1.0591909161189785	15
GCall_001402	1.0043066458321492	0.6095884537412556	GCall	PCR1	0.8278733597251785	15
GCall_001403	1.0049884983526096	0.5724435387915183	GCall	PCR1	0.6209050197938839	15
GCall_001404	1.0073744546671537	1.0270913052216073	GCall	PCR1	0.9374448338064522	15
GCall_001405	0.9947154554960012	1.2819484740429368	GCall	PCR1	1.1322385655064942	15
GCall_001406	1.003539094561434	0.792862780003971	GCall	PCR1	0.8156987514939259	15
GCall_001407	1.0008614873900037	1.3042247849579294	GCall	PCR1	1.4487783795190625	15
GCall_001408	0.9567418502571288	2.0253119544247373	GCall	PCR1	0.8035241432626733	15
GCall_001409	1.0028342538960813	0.8519770480690284	GCall	PCR1	0.913095617343947	15
GCall_001410	0.99922810903526	0.8087097996707812	GCall	PCR1	0.8643971844189364	15
GCall_001411	1.0015183882289866	0.5319392852361815	GCall	PCR1	0.5356827621751156	15
GCall_001412	0.9971823240347424	1.0557998196245473	GCall	PCR1	0.913095617343947	15
GCall_001413	1.004418764611038	0.9541612218178912	GCall	PCR1	1.168762390200252	15
GCall_001414	0.9980725849301236	1.0852676449656895	GCall	PCR1	1.0713655243502311	15
GCall_001415	0.9989630955811434	0.7551549292475077	GCall	PCR1	0.7791749268001681	15
GCall_001416	1.000242493065169	1.09496054743584	GCall	PCR1	1.1322385655064942	15
GCall_001417	0.9994473813247884	0.962823437294135	GCall	PCR1	1.0591909161189785	15
GCall_001418	0.9989592048237812	0.7240038087109294	GCall	PCR1	0.7913495350314207	15
GCall_001419	1.0017813547810417	1.159772716619998	GCall	PCR1	1.0470163078877257	15
GCall_001420	1.002643369483629	0.7262986452704345	GCall	PCR1	0.7548257103376628	15
GCall_001421	1.0003900778294434	0.7422402902330967	GCall	PCR1	0.8522225761876838	15
GCall_001422	1.0046158697346976	0.9907189192393484	GCall	PCR1	1.3148576889752837	15
GCall_001423	0.9953160915134316	1.2311573498257702	GCall	PCR1	0.8400479679564312	15
GCall_001424	0.999975705586332	1.1136323017242196	GCall	PCR1	1.1931116066627574	15
GCall_001425	1.0056657162734	0.8274372150593304	GCall	PCR1	0.7304764938751576	15
GCall_001426	1.001887297130423	0.7860384490646712	GCall	PCR1	0.7670003185689154	15
GCall_001427	0.9963197406329488	0.9886686512692412	GCall	PCR1	0.8887464008814416	15
GCall_001428	0.9991558028807976	0.9960737492048164	GCall	PCR1	1.0226670914252205	15
GCall_001429	1.000816320571877	0.93892518996655	GCall	PCR1	0.9617940502689575	15
GCall_001430	1.003380680519695	0.5673540642523028	GCall	PCR1	0.6209050197938839	15
GCall_001431	1.007211050981727	0.8215740523228764	GCall	PCR1	0.7791749268001681	15
GCall_001432	0.9951981360778732	1.60927489794388	GCall	PCR1	1.594873678294094	15
GCall_001433	1.0005271332457288	0.8679520602880475	GCall	PCR1	0.8887464008814416	15
GCall_001434	0.9971473357427194	1.853627020672305	GCall	PCR1	1.984461141694178	15
GCall_001435	0.9959868427295336	0.928000099356922	GCall	PCR1	0.7548257103376628	15
GCall_001436	1.0021548701709175	0.746866674549248	GCall	PCR1	0.9252702255751996	15
GCall_001437	0.9600470800584808	1.0844711945614012	GCall	PCR1	0.8156987514939259	15
GCall_001438	0.9973770540167276	1.1725406002281529	GCall	PCR1	0.876571792650189	15
GCall_001439	0.996960667402351	0.7939770502463187	GCall	PCR1	0.7670003185689154	15
GCall_001440	1.0016858487739773	0.7076141226735522	GCall	PCR1	0.718301885643905	15
GCall_001441	1.0064440433417607	1.084977370468517	GCall	PCR1	1.2296354313565152	15
GCall_001442	1.004299770266856	1.1161782239905056	GCall	PCR1	1.2905084725127782	15
GCall_001443	1.008005279240766	0.7849255903576203	GCall	PCR1	0.8887464008814416	15
GCall_001444	0.9997363346126228	1.140401564451155	GCall	PCR1	1.1565877819689994	15
GCall_001445	0.995991523763832	1.036943699719306	GCall	PCR1	1.0591909161189785	15
GCall_001446	1.0009809915514725	1.1941493081585923	GCall	PCR1	1.2418100395877678	15
GCall_001447	1.005097686759871	0.5611371623513204	GCall	PCR1	0.5600319786376208	15
GCall_001448	0.9975260820230188	1.2804008280373766	GCall	PCR1	1.0591909161189785	15
GCall_001449	0.9996418748129656	1.2865071699563375	GCall	PCR1	1.5583498536003362	15
GCall_001450	1.007909920298806	1.0745715532255795	GCall	PCR1	1.2539846478190204	15
GCall_001451	0.9786897118818604	1.5778124455906772	GCall	PCR1	1.2296354313565152	15
GCall_001452	1.0034857612780888	0.821162474943549	GCall	PCR1	0.8887464008814416	15
GCall_001453	0.998365363751364	1.1140764892010782	GCall	PCR1	0.9983178749627153	15
GCall_001454	0.9964010444758844	1.344613350737033	GCall	PCR1	1.1809369984315048	15
GCall_001455	1.004018608046506	0.6509810908828183	GCall	PCR1	0.7548257103376628	15
GCall_001456	0.9635997879116622	1.690375565035176	GCall	PCR1	0.8035241432626733	15
GCall_001457	1.0034545959668435	1.0811906208778308	GCall	PCR1	1.1200639572752416	15
GCall_001458	1.0007292937843597	0.8787552478457257	GCall	PCR1	0.7426511021064102	15
GCall_001459	1.0065102360482907	0.9834455810358432	GCall	PCR1	1.034841699656473	15
GCall_001460	0.9949342665315904	1.0682813464124794	GCall	PCR1	1.034841699656473	15
GCall_001461	1.0019013309678029	0.5638573350675028	GCall	PCR1	0.4504605045563472	15
GCall_001462	0.996501249641369	1.194138818971751	GCall	PCR1	0.8278733597251785	15
GCall_001463	0.9991436003626348	1.2175222545171291	GCall	PCR1	1.302683080744031	15
GCall_001464	1.002884345194484	1.2318956992599344	GCall	PCR1	1.0713655243502311	15
GCall_001465	1.0062387085197064	0.9934750214978776	GCall	PCR1	0.9739686585002101	15
GCall_001466	1.0000188863485673	0.9572818573409676	GCall	PCR1	0.913095617343947	15
GCall_001467	1.004527955229531	0.8747735455456744	GCall	PCR1	0.876571792650189	15
GCall_001468	0.9989858739748578	1.1459831468130297	GCall	PCR1	1.0835401325814837	15
GCall_001469	1.0046068118265217	0.6245632845629969	GCall	PCR1	0.718301885643905	15
GCall_001470	0.9966117880049234	0.9475073649139312	GCall	PCR1	0.8643971844189364	15
GCall_001471	1.001689416167318	0.9630716801501152	GCall	PCR1	1.0713655243502311	15
GCall_001472	1.003435993411875	1.1628156725275638	GCall	PCR1	1.2418100395877678	15
GCall_001473	1.0037920943861571	0.8999907456039562	GCall	PCR1	1.1809369984315048	15
GCall_001474	1.0018596892363767	1.096452318819814	GCall	PCR1	1.0470163078877257	15
GCall_001475	0.9990446363027174	0.9281065856951304	GCall	PCR1	0.9739686585002101	15
GCall_001476	0.9971089138841596	1.469487126763268	GCall	PCR1	1.4853022042128203	15
GCall_001477	0.9876467267008976	1.4879983224401316	GCall	PCR1	1.1200639572752416	15
GCall_001478	1.0001502489737268	1.1101934951487278	GCall	PCR1	0.9983178749627153	15
GCall_001479	1.0021272889487614	1.1080722005769073	GCall	PCR1	1.1322385655064942	15
GCall_001480	1.0007299709103863	0.9791043570304075	GCall	PCR1	0.9252702255751996	15
GCall_001481	1.0032115195353597	1.2032956146345724	GCall	PCR1	1.2296354313565152	15
GCall_001482	1.0032344542613671	1.1243436664891675	GCall	PCR1	1.2296354313565152	15
GCall_001483	0.9954491528973156	1.045701825292187	GCall	PCR1	0.9252702255751996	15
GCall_001484	1.0081831057464463	0.6556673072640862	GCall	PCR1	0.7061272774126522	15
GCall_001485	0.9967582937130764	0.8750579875784873	GCall	PCR1	1.0591909161189785	15
GCall_001486	0.9962736775312244	1.3295059530787243	GCall	PCR1	1.4000799465940519	15
GCall_001487	1.0059126513737031	0.7773228225363372	GCall	PCR1	0.9861432667314627	15
GCall_001488	1.0039622897452667	1.0443400607771185	GCall	PCR1	1.0591909161189785	15
GCall_001489	0.9981194530598936	0.8798432908035507	GCall	PCR1	0.8156987514939259	15
GCall_001490	1.000328525086985	0.6619538839941062	GCall	PCR1	0.5965558033313787	15
GCall_001491	1.000078049429518	0.8198983477575377	GCall	PCR1	0.8278733597251785	15
GCall_001492	0.8690977462208636	3.2648914521896986	GCall	PCR1	0.40176207163133665	15
GCall_001493	1.0013280037656702	1.0090600830324197	GCall	PCR1	1.034841699656473	15
GCall_001494	1.001693422735503	0.9632660761466264	GCall	PCR1	0.9496194420377048	15
GCall_001495	1.0045443837033134	0.565962857175544	GCall	PCR1	0.5965558033313787	15
GCall_001496	1.0035684976597516	1.1481111133412032	GCall	PCR1	1.302683080744031	15
GCall_001497	1.002638641044823	1.0336194079936738	GCall	PCR1	1.0591909161189785	15
GCall_001498	0.997191722022182	1.1637359139037515	GCall	PCR1	1.1322385655064942	15
GCall_001499	1.0010383457088268	0.8297987279566129	GCall	PCR1	0.876571792650189	15
GCall_001500	1.0031655185550288	0.7702199051361001	GCall	PCR1	0.7791749268001681	15
GCall_001501	0.9979925212279238	1.21700545291979	GCall	PCR1	1.43660377128781	15
GCall_001502	1.0066173119497133	0.73943384117337	GCall	PCR1	0.8522225761876838	15
GCall_001503	0.9988879379929332	1.2235625548089673	GCall	PCR1	1.3148576889752837	15
GCall_001504	1.000457536368654	0.8441842094902872	GCall	PCR1	0.8643971844189364	15
GCall_001505	0.991749257454668	0.9505513321944884	GCall	PCR1	0.9617940502689575	15
GCall_001506	0.999921766385276	1.1730278827808862	GCall	PCR1	1.0470163078877257	15
GCall_001507	1.001387802634963	0.6960532135516341	GCall	PCR1	0.8887464008814416	15
GCall_001508	1.004995885243246	0.5808311834898515	GCall	PCR1	0.6330796280251365	15
GCall_001509	1.0050794698349343	0.715402392122106	GCall	PCR1	0.913095617343947	15
GCall_001510	1.001881573877296	0.8131044783537803	GCall	PCR1	0.8400479679564312	15
GCall_001511	1.0065999712140548	0.7395876309373164	GCall	PCR1	0.7670003185689154	15
GCall_001512	0.9960013681358147	0.9410769262786152	GCall	PCR1	0.9739686585002101	15
GCall_001513	0.998316979311283	1.0787257547342692	GCall	PCR1	0.8522225761876838	15
GCall_001514	0.9983989639241928	1.0534206861890874	GCall	PCR1	0.876571792650189	15
GCall_001515	1.000637319868962	1.23381588334754	GCall	PCR1	1.4000799465940519	15
GCall_001516	0.98514885009011	0.8508784695287942	GCall	PCR1	0.6452542362563891	15
GCall_001517	0.9930659592709958	1.1742795657243812	GCall	PCR1	1.0957147408127363	15
GCall_001518	0.9999199778185288	0.8025943255034061	GCall	PCR1	1.034841699656473	15
GCall_001519	1.002506230277142	0.8913317515385354	GCall	PCR1	0.9374448338064522	15
GCall_001520	1.0051200162926124	0.4549034544099818	GCall	PCR1	0.4626351127875998	15
GCall_001521	1.002761276211443	1.1079656462590577	GCall	PCR1	1.1444131737377468	15
GCall_001522	1.0034988083931244	0.9924796730941424	GCall	PCR1	1.0713655243502311	15
GCall_001523	0.9797462786446112	1.526461075230746	GCall	PCR1	0.8887464008814416	15
GCall_001524	1.0029174632267062	0.485927064175666	GCall	PCR1	0.5235081539438629	15
GCall_001525	1.0025867267079576	1.775560873848674	GCall	PCR1	2.215778698087978	15
GCall_001526	0.9867846876977472	0.6955271311151433	GCall	PCR1	0.4504605045563472	15
GCall_001527	0.99779600899379	0.886021369660517	GCall	PCR1	0.7791749268001681	15
GCall_001528	0.9894130792906796	1.5713641107046348	GCall	PCR1	1.1931116066627574	15
GCall_001529	0.9997749717761548	0.7565074209550142	GCall	PCR1	0.7426511021064102	15
GCall_001530	0.999406626374812	0.6729618433725582	GCall	PCR1	0.6939526691813996	15
GCall_001531	1.0064361539604036	0.7652757692790698	GCall	PCR1	0.718301885643905	15
GCall_001532	1.00536138447309	0.4929289651381959	GCall	PCR1	0.5722065868688734	15
GCall_001533	1.0028597238481425	1.2224526868290873	GCall	PCR1	1.4609529877503151	15
GCall_001534	0.9918931768094692	1.4311749634049902	GCall	PCR1	1.2783338642815256	15
GCall_001535	1.0093532956796851	0.8437660722686573	GCall	PCR1	1.107889349043989	15
GCall_001536	1.0001737925768064	1.045778404085752	GCall	PCR1	1.1200639572752416	15
GCall_001537	1.0019298914170889	0.8559126638880421	GCall	PCR1	0.7670003185689154	15
GCall_001538	0.9963819244864166	0.9586983443910893	GCall	PCR1	0.718301885643905	15
GCall_001539	0.9939725001056626	1.233715768855775	GCall	PCR1	1.1322385655064942	15
GCall_001540	1.0017752026509397	0.9876008559614304	GCall	PCR1	1.0226670914252205	15
GCall_001541	1.0032126153916845	0.699586843145339	GCall	PCR1	0.718301885643905	15
GCall_001542	1.0064803168852914	0.886379687682163	GCall	PCR1	0.9252702255751996	15
GCall_001543	0.9960935518362352	1.4650988384081476	GCall	PCR1	1.1931116066627574	15
GCall_001544	1.0019953827761654	1.0020005753848256	GCall	PCR1	0.9617940502689575	15
GCall_001545	0.995345242368758	1.6874029974792382	GCall	PCR1	1.692270544144115	15
GCall_001546	0.999100928460348	1.1976030466828955	GCall	PCR1	1.2905084725127782	15
GCall_001547	0.99917149099155	1.1244358613628502	GCall	PCR1	0.8887464008814416	15
GCall_001548	0.9966121573912524	1.0830084313320634	GCall	PCR1	0.913095617343947	15
GCall_001549	1.0021864044721795	1.0195302311511418	GCall	PCR1	1.034841699656473	15
GCall_001550	1.0030230652368934	0.4018622826118625	GCall	PCR1	0.41393667986258925	15
GCall_001551	1.000054621878204	1.4236715681168102	GCall	PCR1	1.5583498536003362	15
GCall_001552	1.0056563476059963	0.5349353246489642	GCall	PCR1	0.5235081539438629	15
GCall_001553	1.0037369186343892	0.7232157451350353	GCall	PCR1	0.9252702255751996	15
GCall_001554	1.0028386180778694	0.8538480517505604	GCall	PCR1	0.8035241432626733	15
GCall_001555	1.001438507304655	1.2657859612896625	GCall	PCR1	1.4487783795190625	15
GCall_001556	0.9932400066759288	1.1157284346557557	GCall	PCR1	1.0835401325814837	15
GCall_001557	1.001739501803942	1.2352488748034205	GCall	PCR1	1.3270322972065363	15
GCall_001558	1.001310016130482	0.9190739690640276	GCall	PCR1	0.7670003185689154	15
GCall_001559	1.0044330205965577	0.487178035136911	GCall	PCR1	0.4382858963250945	15
GCall_001560	0.9969070519131218	1.331679043764926	GCall	PCR1	1.107889349043989	15
GCall_001561	0.9959908124171004	1.0258914187928527	GCall	PCR1	0.9252702255751996	15
GCall_001562	1.006245425021523	0.4647830467113207	GCall	PCR1	0.5600319786376208	15
GCall_001563	0.9977739716622328	1.2122337858053476	GCall	PCR1	1.126151261390868	15
GCall_001564	1.0016952027834631	0.6385412847438672	GCall	PCR1	0.6696034527188944	15
GCall_001565	0.9944514607601732	1.1108785825685328	GCall	PCR1	0.7730876226845417	15
GCall_001566	0.9997350678937694	1.4535155389505685	GCall	PCR1	1.3392069054377889	15
GCall_001567	0.9988800751335029	1.3893669429683717	GCall	PCR1	1.2539846478190204	15
GCall_001568	1.0027695821626066	0.7384254488374767	GCall	PCR1	0.876571792650189	15
GCall_001569	1.004473542127565	1.430925354439003	GCall	PCR1	1.6192228947565992	15
GCall_001570	1.005217682106603	0.8980432538434112	GCall	PCR1	0.9739686585002101	15
GCall_001571	1.001720772528083	0.99082320857678	GCall	PCR1	1.0713655243502311	15
GCall_001572	1.0025908334348783	0.6128569688059214	GCall	PCR1	0.718301885643905	15
GCall_001573	1.0009567453961723	0.5610547051494573	GCall	PCR1	0.48698432925010504	15
GCall_001574	1.0042202588929483	1.0768885223909757	GCall	PCR1	1.0470163078877257	15
GCall_001575	0.9906960498157976	0.9558472985606512	GCall	PCR1	1.0713655243502311	15
GCall_001576	1.008547470112326	0.6605827600881711	GCall	PCR1	0.8278733597251785	15
GCall_001577	1.0007806006296158	0.7220455363452986	GCall	PCR1	0.7304764938751576	15
GCall_001578	1.005302653689429	1.0036082663226151	GCall	PCR1	1.034841699656473	15
GCall_001579	0.9821174325594896	1.09168348749781	GCall	PCR1	0.8278733597251785	15
GCall_001580	1.002266704133393	0.7607053504006493	GCall	PCR1	0.8887464008814416	15
GCall_001581	1.0036657954199044	0.819693923694565	GCall	PCR1	0.876571792650189	15
GCall_001582	0.9977074844414764	1.2927359571759822	GCall	PCR1	1.1809369984315048	15
GCall_001583	0.998725296473584	0.8057828799617871	GCall	PCR1	0.8278733597251785	15
GCall_001584	0.9994242204883572	1.466816592798909	GCall	PCR1	1.363556121900294	15
GCall_001585	0.9945665173873162	1.1205326349884142	GCall	PCR1	0.8887464008814416	15
GCall_001586	1.003590982909889	0.7371198146961851	GCall	PCR1	0.6452542362563891	15
GCall_001587	0.9966004392339632	1.05418953781245	GCall	PCR1	0.9374448338064522	15
GCall_001588	1.000631178767999	0.965524585046872	GCall	PCR1	1.107889349043989	15
GCall_001589	0.9848529264612234	1.1971776290136402	GCall	PCR1	1.266159256050273	15
GCall_001590	0.9991103894287636	1.340573406848246	GCall	PCR1	1.3392069054377889	15
GCall_001591	1.0011201828172238	1.0602549227478963	GCall	PCR1	1.0470163078877257	15
GCall_001592	0.9961397660545216	1.052976099317233	GCall	PCR1	1.010492483193968	15
GCall_001593	1.000237192194125	0.4998754744915076	GCall	PCR1	0.4626351127875998	15
GCall_001594	1.0024761951369383	0.674102446452315	GCall	PCR1	0.6209050197938839	15
GCall_001595	1.0023797014817628	1.0409560082358398	GCall	PCR1	1.1444131737377468	15
GCall_001596	0.9958374424627228	0.6981273457398558	GCall	PCR1	0.6330796280251365	15
GCall_001597	1.001908129790567	1.2372805709648966	GCall	PCR1	1.1565877819689994	15
GCall_001598	0.9968423557179268	0.8249133141294582	GCall	PCR1	0.7670003185689154	15
GCall_001599	0.9895722247957208	0.841971513046769	GCall	PCR1	0.7304764938751576	15
GCall_001600	1.006036966662401	1.1022307520713273	GCall	PCR1	1.0226670914252205	15
GCall_001601	1.0065694283280513	0.4608953832397618	GCall	PCR1	0.5600319786376208	15
GCall_001602	1.0022687325911166	0.9285724816306608	GCall	PCR1	0.8887464008814416	15
GCall_001603	1.001439242818735	0.9477397128823776	GCall	PCR1	0.8035241432626733	15
GCall_001604	0.9930704430937142	0.9151676659952171	GCall	PCR1	0.8278733597251785	15
GCall_001605	0.9999885536120044	0.6804338693250039	GCall	PCR1	0.718301885643905	15
GCall_001606	1.0046052156742329	0.6072463664097254	GCall	PCR1	0.7670003185689154	15
GCall_001607	0.9932182176192916	0.7733733805661552	GCall	PCR1	0.7670003185689154	15
GCall_001608	1.0022366244301897	1.5873923277079045	GCall	PCR1	1.6679213276816096	15
GCall_001609	1.0034723283846847	1.168709140727511	GCall	PCR1	1.0713655243502311	15
GCall_001610	0.9993614597393328	1.1748014347951743	GCall	PCR1	1.034841699656473	15
GCall_001611	0.9993870947335144	1.027892618614802	GCall	PCR1	1.302683080744031	15
GCall_001612	1.007578169160493	0.5631907106451141	GCall	PCR1	0.6452542362563891	15
GCall_001613	1.0004803006100695	0.7436445098095413	GCall	PCR1	0.6209050197938839	15
GCall_001614	0.9998984526107116	0.7520410497774649	GCall	PCR1	0.718301885643905	15
GCall_001615	1.0043989808903542	0.8184804407570649	GCall	PCR1	0.7670003185689154	15
GCall_001616	1.000773126748514	0.6368727729369762	GCall	PCR1	0.6087304115626313	15
GCall_001617	0.9971500976953764	0.9271081046542724	GCall	PCR1	1.0591909161189785	15
GCall_001618	1.0048933672981142	0.8268861150803523	GCall	PCR1	0.8400479679564312	15
GCall_001619	0.999304285473628	0.9095581348230009	GCall	PCR1	1.0713655243502311	15
GCall_001620	1.0038074950008853	0.8556919682914801	GCall	PCR1	0.8522225761876838	15
GCall_001621	0.9964633348034524	0.7567869291642723	GCall	PCR1	0.8035241432626733	15
GCall_001622	0.9949711901294476	1.3369487584614688	GCall	PCR1	1.266159256050273	15
GCall_001623	1.0005888661293818	0.6953451929403164	GCall	PCR1	0.8278733597251785	15
GCall_001624	0.9985003597485266	0.9007051590145185	GCall	PCR1	0.8522225761876838	15
GCall_001625	0.9954178407023864	0.9454316444542514	GCall	PCR1	0.8035241432626733	15
GCall_001626	1.0033406309903186	0.8664750835010773	GCall	PCR1	1.1200639572752416	15
GCall_001627	1.0012889754665035	1.1079804113208502	GCall	PCR1	1.0591909161189785	15
GCall_001628	1.0015079115181025	1.0570046924813374	GCall	PCR1	0.9861432667314627	15
GCall_001629	1.0060237651464858	0.6457699769241289	GCall	PCR1	0.718301885643905	15
GCall_001630	0.9982035892671928	1.033705173077957	GCall	PCR1	0.913095617343947	15
GCall_001631	1.0048270858751234	0.7144065904297581	GCall	PCR1	0.6939526691813996	15
GCall_001632	1.0085828710273972	0.4163021081054086	GCall	PCR1	0.41393667986258925	15
GCall_001633	0.998390712465136	0.7703285580350852	GCall	PCR1	0.7426511021064102	15
GCall_001634	1.0143726421958126	0.6427510421659264	GCall	PCR1	0.7913495350314207	15
GCall_001635	0.9996027342694253	1.0544908525081318	GCall	PCR1	1.2905084725127782	15
GCall_001636	1.003338171111012	0.903522627602533	GCall	PCR1	0.9252702255751996	15
GCall_001637	1.0048590192628664	0.6475482286137553	GCall	PCR1	0.7061272774126522	15
GCall_001638	1.0033940060430009	0.5866941199423336	GCall	PCR1	0.6574288444876418	15
GCall_001639	0.9988112795401396	0.9818378585831228	GCall	PCR1	0.9861432667314627	15
GCall_001640	0.9982039055287226	1.0470918413515695	GCall	PCR1	1.0713655243502311	15
GCall_001641	1.0027103968195044	0.8924079568710391	GCall	PCR1	0.9496194420377048	15
GCall_001642	0.9899605006053096	1.346076185744907	GCall	PCR1	1.3757307301315467	15
GCall_001643	1.0039751007379558	0.7961203934302771	GCall	PCR1	0.718301885643905	15
GCall_001644	0.9999585370316808	0.8204827580981886	GCall	PCR1	0.6452542362563891	15
GCall_001645	0.9987103143806412	1.0614197932873373	GCall	PCR1	0.9252702255751996	15
GCall_001646	0.9986017234665876	0.8701719120125854	GCall	PCR1	0.9374448338064522	15
GCall_001647	0.9937516021860022	1.3834730891912344	GCall	PCR1	1.2539846478190204	15
GCall_001648	1.0011142351217075	1.205482510831524	GCall	PCR1	1.4244291630565573	15
GCall_001649	0.9953194829389618	1.274814147943751	GCall	PCR1	1.0470163078877257	15
GCall_001650	1.000802388092951	0.9921804592878204	GCall	PCR1	0.9739686585002101	15
GCall_001651	0.9926726147073076	1.475225622190684	GCall	PCR1	1.1809369984315048	15
GCall_001652	1.0055035163280093	0.7057711682535591	GCall	PCR1	0.7670003185689154	15
GCall_001653	1.005865721023404	1.1465406707073702	GCall	PCR1	1.3148576889752837	15
GCall_001654	1.0016451206644703	0.6230834188204695	GCall	PCR1	0.8643971844189364	15
GCall_001655	0.9998521884671144	1.3695023531262691	GCall	PCR1	1.5461752453690834	15
GCall_001656	1.0019194635075868	0.96328114596378	GCall	PCR1	1.034841699656473	15
GCall_001657	1.0067069428999802	0.5075087424594559	GCall	PCR1	0.6330796280251365	15
GCall_001658	1.004687482566675	0.7023318591826859	GCall	PCR1	0.7548257103376628	15
GCall_001659	0.9979679025833276	1.5201686206149403	GCall	PCR1	1.6313975029878518	15
GCall_001660	0.9929160897918988	1.3895690308682536	GCall	PCR1	1.3879053383627993	15
GCall_001661	1.0009069396351105	0.8543105865187898	GCall	PCR1	0.9374448338064522	15
GCall_001662	1.00660956773529	0.6865620328406539	GCall	PCR1	0.5600319786376208	15
GCall_001663	0.9983424286311292	1.2936043411661111	GCall	PCR1	1.1565877819689994	15
GCall_001664	1.0038505827867794	1.1412027145045058	GCall	PCR1	1.1931116066627574	15
GCall_001665	0.997800361820565	1.0144208935960672	GCall	PCR1	0.9983178749627153	15
GCall_001666	1.0064328491200374	0.7099482818120236	GCall	PCR1	0.8156987514939259	15
GCall_001667	1.0004790725899513	0.8263180723505966	GCall	PCR1	1.0713655243502311	15
GCall_001668	1.000850536038541	1.237540460484673	GCall	PCR1	1.2539846478190204	15
GCall_001669	0.9989004578077544	1.129972936157473	GCall	PCR1	1.1444131737377468	15
GCall_001670	0.998899633655293	1.434746850123785	GCall	PCR1	1.4609529877503151	15
GCall_001671	1.000320861415496	0.8825700315911197	GCall	PCR1	0.9374448338064522	15
GCall_001672	1.0003105309314848	1.0720023120052935	GCall	PCR1	1.1200639572752416	15
GCall_001673	1.0027567401875872	1.0767082855660204	GCall	PCR1	1.302683080744031	15
GCall_001674	1.002572333223273	0.988431374546293	GCall	PCR1	1.1200639572752416	15
GCall_001675	0.992843099406803	0.9226779500533376	GCall	PCR1	0.8278733597251785	15
GCall_001676	1.005406075227845	0.6983241820970728	GCall	PCR1	0.876571792650189	15
GCall_001677	1.0043161522754949	0.5769694104946895	GCall	PCR1	0.5478573704063682	15
GCall_001678	0.999834112883394	1.5257579480677488	GCall	PCR1	1.497476812444073	15
GCall_001679	1.0025570277155058	0.9045150547642792	GCall	PCR1	1.1200639572752416	15
GCall_001680	0.9977875326333429	1.2031467925445989	GCall	PCR1	1.266159256050273	15
GCall_001681	1.0052389401930646	0.6757732528762208	GCall	PCR1	0.8278733597251785	15
GCall_001682	0.996466878884574	1.1580336396914344	GCall	PCR1	1.010492483193968	15
GCall_001683	1.00306321453266	0.8083036834161517	GCall	PCR1	0.8035241432626733	15
GCall_001684	1.003690063983213	1.242107227096164	GCall	PCR1	1.4244291630565573	15
GCall_001685	1.006324999417618	0.7370391243572361	GCall	PCR1	0.7791749268001681	15
GCall_001686	1.0031050060268711	0.8577276048787252	GCall	PCR1	0.9496194420377048	15
GCall_001687	1.0003858806162584	0.8992511133784429	GCall	PCR1	1.1200639572752416	15
GCall_001688	1.005401274111159	0.4265386845210437	GCall	PCR1	0.4504605045563472	15
GCall_001689	1.0006128996450847	1.2025935202266935	GCall	PCR1	1.302683080744031	15
GCall_001690	0.9982947922308528	0.842419234808709	GCall	PCR1	0.9252702255751996	15
GCall_001691	0.9976901770207564	0.8962124841465413	GCall	PCR1	0.8887464008814416	15
GCall_001692	0.9965050564717404	0.7439961299813683	GCall	PCR1	0.7426511021064102	15
GCall_001693	1.0002248325905272	1.2774494257593487	GCall	PCR1	1.1565877819689994	15
GCall_001694	1.0008291058836938	0.9842999099715868	GCall	PCR1	0.9861432667314627	15
GCall_001695	1.000105635350519	0.8285964966618534	GCall	PCR1	0.7791749268001681	15
GCall_001696	1.0045995165226491	0.5418759057317678	GCall	PCR1	0.6574288444876418	15
GCall_001697	0.9998736310281872	0.809212776208802	GCall	PCR1	1.010492483193968	15
GCall_001698	1.001620487170707	0.9720177694516058	GCall	PCR1	0.9252702255751996	15
GCall_001699	1.001349626505978	0.8054708416469012	GCall	PCR1	0.7548257103376628	15
GCall_001700	1.0036251259634246	1.0067414076235253	GCall	PCR1	1.1200639572752416	15
GCall_001701	1.0028264527309494	0.8845993232251349	GCall	PCR1	0.8522225761876838	15
GCall_001702	1.003672588830741	0.8185915883775531	GCall	PCR1	0.9252702255751996	15
GCall_001703	1.0058029628173708	1.2024328440392706	GCall	PCR1	1.4609529877503151	15
GCall_001704	0.9978191280491948	1.4917051309327485	GCall	PCR1	1.2905084725127782	15
GCall_001705	1.0057039164050596	0.8997947556188022	GCall	PCR1	1.0591909161189785	15
GCall_001706	0.9992361308047378	0.763633416346517	GCall	PCR1	0.8035241432626733	15
GCall_001707	1.0011286657165095	1.0896883812809437	GCall	PCR1	1.0713655243502311	15
GCall_001708	0.9978036469092022	0.5528065084375787	GCall	PCR1	0.48698432925010504	15
GCall_001709	1.0052263481573824	0.7080064017043799	GCall	PCR1	0.8643971844189364	15
GCall_001710	0.9965926123374812	1.0378187034281232	GCall	PCR1	0.8643971844189364	15
GCall_001711	0.9996455382585768	1.5264202349013345	GCall	PCR1	1.655746719450357	15
GCall_001712	1.0058748877859969	1.305766966156913	GCall	PCR1	1.3757307301315467	15
GCall_001713	1.0000789097167149	1.09337264607666	GCall	PCR1	0.9861432667314627	15
GCall_001714	1.0031068530213103	0.671018128259647	GCall	PCR1	0.6452542362563891	15
GCall_001715	0.9771193035685124	1.4103880106538171	GCall	PCR1	1.1322385655064942	15
GCall_001716	0.997731342169334	1.339455731988568	GCall	PCR1	1.2905084725127782	15
GCall_001717	0.9894607671840376	0.7629312736890901	GCall	PCR1	0.7304764938751576	15
GCall_001718	0.9881972967591166	1.1770399837233516	GCall	PCR1	0.8156987514939259	15
GCall_001719	1.0008279058196186	1.1249640941934262	GCall	PCR1	1.107889349043989	15
GCall_001720	1.0073308730123494	0.8117716332648319	GCall	PCR1	0.9983178749627153	15
GCall_001721	0.9958483938814264	1.0495826224271756	GCall	PCR1	1.107889349043989	15
GCall_001722	0.9945079253205548	1.3637117281163904	GCall	PCR1	1.0591909161189785	15
GCall_001723	1.0017147227809562	0.906231844679262	GCall	PCR1	0.8035241432626733	15
GCall_001724	1.0025206358792331	0.9407771148052468	GCall	PCR1	1.034841699656473	15
GCall_001725	1.0033051941037878	1.0948713216563906	GCall	PCR1	1.302683080744031	15
GCall_001726	1.0044874450523436	0.5374580813637279	GCall	PCR1	0.4261112880938419	15
GCall_001727	0.9983512262072222	1.0959357179805105	GCall	PCR1	1.0226670914252205	15
GCall_001728	1.008816527264785	0.5232469694184748	GCall	PCR1	0.6452542362563891	15
GCall_001729	1.0008636558404231	0.673908237900316	GCall	PCR1	0.681778060950147	15
GCall_001730	1.000498654447215	0.9361977855355345	GCall	PCR1	1.0470163078877257	15
GCall_001731	1.006387352484983	0.7976688034869219	GCall	PCR1	1.034841699656473	15
GCall_001732	1.0056114251187236	0.7985864947226557	GCall	PCR1	0.9252702255751996	15
GCall_001733	0.9956723225238912	0.8364164884129164	GCall	PCR1	0.9374448338064522	15
GCall_001734	1.0013579564893762	0.8013050462385305	GCall	PCR1	0.7791749268001681	15
GCall_001735	1.003423713057365	0.4305448849130646	GCall	PCR1	0.4748097210188524	15
GCall_001736	1.002162428886782	0.9003122955480668	GCall	PCR1	0.7913495350314207	15
GCall_001737	1.001470702992073	0.9049816329120732	GCall	PCR1	0.8035241432626733	15
GCall_001738	1.0048259950872145	0.9150114586027712	GCall	PCR1	0.8887464008814416	15
GCall_001739	1.0008981388022162	1.031946556404331	GCall	PCR1	1.034841699656473	15
GCall_001740	0.988376868299921	1.6305457978905316	GCall	PCR1	1.1444131737377468	15
GCall_001741	1.0003191402706184	1.0150885302661172	GCall	PCR1	0.9983178749627153	15
GCall_001742	1.0041484999499672	1.0044364689173786	GCall	PCR1	0.9739686585002101	15
GCall_001743	1.00844475814432	0.4687606753849756	GCall	PCR1	0.6209050197938839	15
GCall_001744	0.9997563137880052	1.008897409487184	GCall	PCR1	0.9374448338064522	15
GCall_001745	0.9954155311666888	1.1139376786077124	GCall	PCR1	0.8887464008814416	15
GCall_001746	0.997668267269264	1.1028951900898545	GCall	PCR1	0.8887464008814416	15
GCall_001747	1.000405204201938	0.6935814227420793	GCall	PCR1	0.718301885643905	15
GCall_001748	1.0072429342839715	0.4316720483985824	GCall	PCR1	0.5600319786376208	15
GCall_001749	1.0021359830549383	1.0987423422041924	GCall	PCR1	1.3392069054377889	15
GCall_001750	0.954014341695784	1.0754758976663918	GCall	PCR1	0.9252702255751996	15
GCall_001751	1.0003316772665172	1.338928421220431	GCall	PCR1	1.2783338642815256	15
GCall_001752	1.001685081626453	0.8680381310093251	GCall	PCR1	0.8643971844189364	15
GCall_001753	0.9591756658369174	0.6370885843057335	GCall	PCR1	1.2296354313565152	15
GCall_001754	1.0023937528817917	0.9521562196664184	GCall	PCR1	1.0835401325814837	15
GCall_001755	0.9995541394474736	1.3338264200356864	GCall	PCR1	1.43660377128781	15
GCall_001756	1.0092047007484035	0.5665767859312674	GCall	PCR1	0.7304764938751576	15
GCall_001757	1.0003417393387029	1.0407144567033388	GCall	PCR1	0.876571792650189	15
GCall_001758	0.9981894601400608	1.5803647870629036	GCall	PCR1	1.5340006371378307	15
GCall_001759	1.0046676718989236	0.9736356445789468	GCall	PCR1	1.1322385655064942	15
GCall_001760	1.003767650439022	0.9260253810621676	GCall	PCR1	0.913095617343947	15
GCall_001761	0.9927136666746208	0.930269155503216	GCall	PCR1	0.9252702255751996	15
GCall_001762	1.0006016252630083	1.355783246689331	GCall	PCR1	1.2174608231252626	15
GCall_001763	1.0014989566713943	1.3392606090347432	GCall	PCR1	1.20528621489401	15
GCall_001764	0.9984538622399092	0.8563935112724173	GCall	PCR1	0.913095617343947	15
GCall_001765	1.0024106386694134	1.4611023456710297	GCall	PCR1	1.7287943688378729	15
GCall_001766	1.0022633792304114	0.9505444820955772	GCall	PCR1	1.0591909161189785	15
GCall_001767	1.0016662619368593	0.9058348965085724	GCall	PCR1	0.9374448338064522	15
GCall_001768	0.9995232580474592	1.595244807319844	GCall	PCR1	1.6800959359128624	15
GCall_001769	0.9977396446492612	1.6965452192891362	GCall	PCR1	1.594873678294094	15
GCall_001770	0.9995442426264454	0.9580852664281138	GCall	PCR1	0.9374448338064522	15
GCall_001771	1.0094013566832902	0.7474497589922817	GCall	PCR1	0.8035241432626733	15
GCall_001772	0.9993091437343188	1.3843925895486646	GCall	PCR1	1.4731275959815677	15
GCall_001773	1.0024521559870725	1.4492989488167312	GCall	PCR1	1.5461752453690834	15
GCall_001774	0.9962361347379628	2.0975020207161754	GCall	PCR1	1.9114134923066621	15
GCall_001775	1.0051315388541144	0.5568133075811421	GCall	PCR1	0.7670003185689154	15
GCall_001776	0.9927581965065831	1.0490847422255178	GCall	PCR1	0.913095617343947	15
GCall_001777	0.9986103761006982	0.8128490607081076	GCall	PCR1	0.7913495350314207	15
GCall_001778	1.0104785523729078	0.6773217668367907	GCall	PCR1	0.8522225761876838	15
GCall_001779	1.0006857228986945	0.785989004949021	GCall	PCR1	0.9374448338064522	15
GCall_001780	0.99985367193135	1.3193277908079477	GCall	PCR1	1.4244291630565573	15
GCall_001781	0.9962593157209748	0.9699686796681032	GCall	PCR1	0.9496194420377048	15
GCall_001782	0.999824322549118	0.9703411644838404	GCall	PCR1	1.107889349043989	15
GCall_001783	0.9973400358087394	1.464414113025347	GCall	PCR1	1.3513815136690415	15
GCall_001784	1.0026218756008607	0.8549026039033069	GCall	PCR1	0.7548257103376628	15
GCall_001785	0.9827281279253564	1.4293654689040585	GCall	PCR1	1.0470163078877257	15
GCall_001786	0.9940920863470027	1.6054817457093875	GCall	PCR1	1.6070482865253466	15
GCall_001787	1.000438173248612	1.114668653498458	GCall	PCR1	1.107889349043989	15
GCall_001788	1.0040234132425587	0.7301484016301389	GCall	PCR1	0.876571792650189	15
GCall_001789	1.0067801100398095	0.9274828797537202	GCall	PCR1	1.010492483193968	15
GCall_001790	1.0071150128834765	0.7059255127142513	GCall	PCR1	0.7913495350314207	15
GCall_001791	0.996916147578116	1.4520978245823783	GCall	PCR1	1.2418100395877678	15
GCall_001792	1.0017943039977764	0.7759010816132977	GCall	PCR1	0.8400479679564312	15
GCall_001793	1.0001977035596878	0.887370262173771	GCall	PCR1	0.9252702255751996	15
GCall_001794	1.005174856565369	0.3463439055967948	GCall	PCR1	0.41393667986258925	15
GCall_001795	0.9995532733147816	0.8360310147978275	GCall	PCR1	0.8643971844189364	15
GCall_001796	1.0018616699576917	1.2980209949238093	GCall	PCR1	1.3757307301315467	15
GCall_001797	1.0046636472426962	0.98011425433698	GCall	PCR1	0.8887464008814416	15
GCall_001798	1.0062386741916978	0.9638403337454724	GCall	PCR1	1.3148576889752837	15
GCall_001799	1.005673111031228	1.0616737400313134	GCall	PCR1	1.2296354313565152	15
GCall_001800	1.0032875001429726	0.9996340638150568	GCall	PCR1	1.0835401325814837	15
GCall_001801	1.0044045066841285	0.8730590452977496	GCall	PCR1	1.010492483193968	15
GCall_001802	1.0039152948996473	0.5673499795622989	GCall	PCR1	0.5965558033313787	15
GCall_001803	0.9993174702159748	0.9032637158421783	GCall	PCR1	1.0470163078877257	15
GCall_001804	1.004961789434595	0.6243237368978622	GCall	PCR1	0.6696034527188944	15
GCall_001805	0.9986910663533648	0.4572702803317859	GCall	PCR1	0.5356827621751156	15
GCall_001806	0.9970576731458872	1.2828437669513524	GCall	PCR1	1.2905084725127782	15
GCall_001807	1.00218771178177	0.8039814788510405	GCall	PCR1	0.8522225761876838	15
GCall_001808	0.9992776589480002	0.7273349590134438	GCall	PCR1	0.9496194420377048	15
GCall_001809	0.9995224112438736	0.8183292417424769	GCall	PCR1	0.8400479679564312	15
GCall_001810	1.0096524638571145	0.8404398319138949	GCall	PCR1	0.9617940502689575	15
GCall_001811	1.0008416436504193	1.319808843673813	GCall	PCR1	1.4122545548253045	15
GCall_001812	1.0045527521817437	0.7808284559171628	GCall	PCR1	0.7670003185689154	15
GCall_001813	0.9982786742295404	1.1518401977934425	GCall	PCR1	1.0835401325814837	15
GCall_001814	1.005023682272649	0.815118229613413	GCall	PCR1	0.7304764938751576	15
GCall_001815	1.0005840403043833	0.9461033803919342	GCall	PCR1	0.913095617343947	15
GCall_001816	1.0046532338577865	0.9477520844364572	GCall	PCR1	1.034841699656473	15
GCall_001817	1.0026647958868549	1.122162525453641	GCall	PCR1	1.20528621489401	15
GCall_001818	1.0038813035320524	0.7536483750468554	GCall	PCR1	0.7791749268001681	15
GCall_001819	0.9932502184331284	1.09163318043929	GCall	PCR1	0.8156987514939259	15
GCall_001820	0.9983780685750678	1.4806001792362973	GCall	PCR1	1.4487783795190625	15
GCall_001821	0.9973719025158052	1.7438351071427642	GCall	PCR1	1.8383658429191465	15
GCall_001822	1.0048621970182663	0.7115160046406672	GCall	PCR1	0.8400479679564312	15
GCall_001823	1.0006155053397854	1.197601956948395	GCall	PCR1	1.107889349043989	15
GCall_001824	0.9996987475534428	1.0052461670249329	GCall	PCR1	0.876571792650189	15
GCall_001825	0.9971406236511772	0.9448438721148716	GCall	PCR1	1.0957147408127363	15
GCall_001826	1.0017414685542865	1.0675029013757942	GCall	PCR1	1.168762390200252	15
GCall_001827	1.0009938134695258	1.2406813632599187	GCall	PCR1	1.3148576889752837	15
GCall_001828	1.0034835824834392	0.7470804956905289	GCall	PCR1	0.8887464008814416	15
GCall_001829	1.0013270429846577	0.9131428713808376	GCall	PCR1	0.8156987514939259	15
GCall_001830	1.000967417367728	1.105394616114101	GCall	PCR1	0.9983178749627153	15
GCall_001831	0.999691106075274	1.0311012525824308	GCall	PCR1	0.8522225761876838	15
GCall_001832	1.0046653143097248	0.813401344002625	GCall	PCR1	0.7913495350314207	15
GCall_001833	1.001430285974935	0.9210705874915766	GCall	PCR1	0.8522225761876838	15
GCall_001834	1.0010170643512912	1.251200899352522	GCall	PCR1	1.2418100395877678	15
GCall_001835	1.002950104323424	1.129891706471839	GCall	PCR1	1.0957147408127363	15
GCall_001836	0.998879462551351	0.8524644722461581	GCall	PCR1	0.876571792650189	15
GCall_001837	0.992946619721318	1.0366083159036177	GCall	PCR1	0.9861432667314627	15
GCall_001838	1.0039919583024142	1.0744679106008843	GCall	PCR1	1.107889349043989	15
GCall_001839	1.000437609027305	1.3930553947378386	GCall	PCR1	1.20528621489401	15
GCall_001840	1.0056435376677175	0.9021303836335728	GCall	PCR1	1.1200639572752416	15
GCall_001841	1.001784315285078	1.2814274394274674	GCall	PCR1	1.302683080744031	15
GCall_001842	0.9930316391822404	0.7141576978401137	GCall	PCR1	0.5356827621751156	15
GCall_001843	0.9932886481004574	1.125957729080139	GCall	PCR1	0.9374448338064522	15
GCall_001844	1.005861143171607	0.7854342159674902	GCall	PCR1	1.034841699656473	15
GCall_001845	1.0033883774080732	0.783463158789443	GCall	PCR1	0.8400479679564312	15
GCall_001846	1.0054536926758717	1.0389972147978936	GCall	PCR1	1.1809369984315048	15
GCall_001847	1.003621456883685	0.842557735852804	GCall	PCR1	1.0835401325814837	15
GCall_001848	1.0055677704316066	0.7255861672776397	GCall	PCR1	0.913095617343947	15
GCall_001849	1.0062694072313765	0.912778282923061	GCall	PCR1	1.0591909161189785	15
GCall_001850	1.0014552307864628	0.6181337278810057	GCall	PCR1	0.7913495350314207	15
GCall_001851	1.0107232329280993	0.8364364682308116	GCall	PCR1	0.8035241432626733	15
GCall_001852	0.9978744268760288	1.1008665081766025	GCall	PCR1	1.168762390200252	15
GCall_001853	1.0026204132659318	0.994401361199186	GCall	PCR1	1.363556121900294	15
GCall_001854	0.998191508030851	1.042646770790844	GCall	PCR1	1.0835401325814837	15
GCall_001855	0.9990821163213152	1.409749945324784	GCall	PCR1	1.5218260289065781	15
GCall_001856	1.004727442115536	0.691898330793731	GCall	PCR1	0.6452542362563891	15
GCall_001857	1.0043847017436014	0.9436452364462716	GCall	PCR1	0.9983178749627153	15
GCall_001858	0.9960499354150956	0.8289075970664235	GCall	PCR1	0.8278733597251785	15
GCall_001859	1.001420723910156	0.6129321335693565	GCall	PCR1	0.7426511021064102	15
GCall_001860	0.9952668617797028	0.7734878485188542	GCall	PCR1	0.5600319786376208	15
GCall_001861	0.9989764215538284	0.910198881155605	GCall	PCR1	1.010492483193968	15
GCall_001862	1.0013164564094716	1.127183115410256	GCall	PCR1	1.0835401325814837	15
GCall_001863	0.9974222114915584	0.7806770543053403	GCall	PCR1	0.681778060950147	15
GCall_001864	0.9995351274853336	1.2307917877476382	GCall	PCR1	1.2783338642815256	15
GCall_001865	1.0125577439408724	0.4780401441592574	GCall	PCR1	0.4748097210188524	15
GCall_001866	0.9975026796558872	1.3196917077814287	GCall	PCR1	1.4244291630565573	15
GCall_001867	1.0001637115482382	1.3002647784875174	GCall	PCR1	1.4731275959815677	15
GCall_001868	0.9891403085231932	1.7114546634340424	GCall	PCR1	1.5583498536003362	15
GCall_001869	0.9972669307020792	1.5667572405146433	GCall	PCR1	1.302683080744031	15
GCall_001870	1.0012965566937917	0.7845993931674783	GCall	PCR1	0.8156987514939259	15
GCall_001871	1.0045403655985194	0.5338476321790049	GCall	PCR1	0.584381195100126	15
GCall_001872	1.0005330567361634	0.9030586335707356	GCall	PCR1	0.8156987514939259	15
GCall_001873	1.0037003125073156	0.99627571194029	GCall	PCR1	1.1809369984315048	15
GCall_001874	0.9520350839231294	0.9015993279406972	GCall	PCR1	0.7670003185689154	15
GCall_001875	1.000988887529852	1.26429090282483	GCall	PCR1	0.9617940502689575	15
GCall_001876	1.0002434693858295	1.0236544212635696	GCall	PCR1	0.8156987514939259	15
GCall_001877	1.0012142965665662	0.9916602597122708	GCall	PCR1	1.0226670914252205	15
GCall_001878	1.0014890705337762	1.589052531965689	GCall	PCR1	1.4853022042128203	15
GCall_001879	1.0034631067577098	0.7744241351694292	GCall	PCR1	0.7426511021064102	15
GCall_001880	0.9995898551555884	0.901985348144178	GCall	PCR1	1.0226670914252205	15
GCall_001881	1.0031315453582987	0.7472053140114963	GCall	PCR1	0.7913495350314207	15
GCall_001882	1.003850740740028	0.7035702901950296	GCall	PCR1	0.8400479679564312	15
GCall_001883	0.9983056709029086	1.4758140436610974	GCall	PCR1	1.497476812444073	15
GCall_001884	1.0031892931012123	0.6326348355015045	GCall	PCR1	0.5965558033313787	15
GCall_001885	0.9987282190101412	0.7842460100115252	GCall	PCR1	0.7426511021064102	15
GCall_001886	1.001674602108707	0.9764935762578028	GCall	PCR1	0.9617940502689575	15
GCall_001887	1.0021349061433666	0.9369285204303042	GCall	PCR1	0.9739686585002101	15
GCall_001888	1.0080932948637849	1.1955560307401425	GCall	PCR1	1.3392069054377889	15
GCall_001889	0.9996725014972264	0.5261629493835475	GCall	PCR1	0.5478573704063682	15
GCall_001890	1.001045537642289	1.129121958291508	GCall	PCR1	0.9983178749627153	15
GCall_001891	0.9979199498012212	1.2817898658671203	GCall	PCR1	1.2174608231252626	15
GCall_001892	0.9950853798739812	1.4114614298715364	GCall	PCR1	1.43660377128781	15
GCall_001893	0.998308203151433	0.7283051697784397	GCall	PCR1	0.5356827621751156	15
GCall_001894	0.9978770610260944	1.1220112298139042	GCall	PCR1	1.010492483193968	15
GCall_001895	1.0086082617106276	0.5959169394371114	GCall	PCR1	0.7304764938751576	15
GCall_001896	0.9986717733413076	1.6504727282130236	GCall	PCR1	1.5218260289065781	15
GCall_001897	1.0070984176707884	0.8861134107437072	GCall	PCR1	0.8522225761876838	15
GCall_001898	1.0038360434952391	0.9525514701491182	GCall	PCR1	1.0713655243502311	15
GCall_001899	1.0025882131786228	0.7981582862578316	GCall	PCR1	0.8156987514939259	15
GCall_001900	0.9997975702720928	1.1772717533470876	GCall	PCR1	1.0591909161189785	15
GCall_001901	1.0022968318878829	0.8139347849722169	GCall	PCR1	0.8156987514939259	15
GCall_001902	1.0003330487322264	1.4468870503016142	GCall	PCR1	1.655746719450357	15
GCall_001903	0.9994448491230352	1.1319576539644385	GCall	PCR1	1.20528621489401	15
GCall_001904	1.0012458258940198	1.025190397315175	GCall	PCR1	0.8400479679564312	15
GCall_001905	1.002146833432726	0.8166367484498291	GCall	PCR1	0.9374448338064522	15
GCall_001906	0.9984548848440012	1.2314533248892094	GCall	PCR1	1.107889349043989	15
GCall_001907	0.9997338837370524	1.8072211581840256	GCall	PCR1	1.7896674099941359	15
GCall_001908	0.9991115075251548	1.0894175107894457	GCall	PCR1	1.0713655243502311	15
GCall_001909	0.9957943326175724	1.4087347808848965	GCall	PCR1	1.1931116066627574	15
GCall_001910	0.9965456703356268	1.6124994567762698	GCall	PCR1	1.363556121900294	15
GCall_001911	0.9963691350171416	0.5665876776464871	GCall	PCR1	0.4748097210188524	15
GCall_001912	0.9994376334876854	1.5484090250999982	GCall	PCR1	1.497476812444073	15
GCall_001913	1.0030708895122824	0.9902332255009024	GCall	PCR1	0.9861432667314627	15
GCall_001914	1.0029122989071535	0.9643269604046444	GCall	PCR1	1.1200639572752416	15
GCall_001915	0.9999413717454788	1.24554570987484	GCall	PCR1	1.2783338642815256	15
GCall_001916	0.9990755826847018	0.9393486607803918	GCall	PCR1	1.010492483193968	15
GCall_001917	1.0006150384693182	0.8479090726614529	GCall	PCR1	0.8156987514939259	15
GCall_001918	0.9950538389616792	1.3024519687524687	GCall	PCR1	1.20528621489401	15
GCall_001919	1.0108390304468873	0.5881477680224148	GCall	PCR1	0.8887464008814416	15
GCall_001920	1.0035241502836798	0.8495673803377667	GCall	PCR1	0.876571792650189	15
GCall_001921	0.9977713270179353	1.52199751063572	GCall	PCR1	1.7774928017628833	15
GCall_001922	1.0020820828820518	0.94742453676609	GCall	PCR1	0.913095617343947	15
GCall_001923	1.006909584250435	0.6801729173850751	GCall	PCR1	0.9009210091126943	15
GCall_001924	1.0013820369773347	0.9069474180667086	GCall	PCR1	1.010492483193968	15
GCall_001925	1.002023034346919	1.2712364330681352	GCall	PCR1	1.5218260289065781	15
GCall_001926	0.9973266378655128	1.1257322335162057	GCall	PCR1	0.9861432667314627	15
GCall_001927	0.99841653833119	1.307821553011754	GCall	PCR1	1.107889349043989	15
GCall_001928	1.00454984377405	1.0946606543930673	GCall	PCR1	1.1931116066627574	15
GCall_001929	1.0068353481119738	0.5692229217545438	GCall	PCR1	0.6574288444876418	15
GCall_001930	1.0045191101738893	0.7024946210546611	GCall	PCR1	0.7304764938751576	15
GCall_001931	1.0015952592898036	1.1731015525996558	GCall	PCR1	1.2418100395877678	15
GCall_001932	1.0004729910189731	0.7796116449657615	GCall	PCR1	0.8156987514939259	15
GCall_001933	0.9893457608480568	1.5342016015621784	GCall	PCR1	1.2174608231252626	15
GCall_001934	0.9996601000404596	1.1767999340189628	GCall	PCR1	1.1565877819689994	15
GCall_001935	1.004037210493557	1.227432569562926	GCall	PCR1	1.3148576889752837	15
GCall_001936	1.0032686728295976	0.73612368374591	GCall	PCR1	0.8278733597251785	15
GCall_001937	0.997517077962488	1.258411927362574	GCall	PCR1	1.2539846478190204	15
GCall_001938	1.0039713199917424	0.9748748617679208	GCall	PCR1	1.0835401325814837	15
GCall_001939	1.007799117754297	0.8221814357931535	GCall	PCR1	0.8643971844189364	15
GCall_001940	0.9992510950036744	1.0883527517845244	GCall	PCR1	1.0470163078877257	15
GCall_001941	1.0036289428700618	0.7342083004580132	GCall	PCR1	0.7791749268001681	15
GCall_001942	0.9997281871288354	1.4647412529586086	GCall	PCR1	1.3148576889752837	15
GCall_001943	1.004267426350563	0.8501361399222622	GCall	PCR1	0.9983178749627153	15
GCall_001944	0.999400475498396	0.7327094659660798	GCall	PCR1	0.718301885643905	15
GCall_001945	1.0033826809088593	0.6144802730059111	GCall	PCR1	0.584381195100126	15
GCall_001946	1.0069275621935354	0.7155676457731157	GCall	PCR1	0.913095617343947	15
GCall_001947	0.9951161508086652	1.4738095754790437	GCall	PCR1	1.5218260289065781	15
GCall_001948	0.9996874644534516	1.4175483915777327	GCall	PCR1	1.497476812444073	15
GCall_001949	1.0024711151380084	1.1101471273153034	GCall	PCR1	1.4122545548253045	15
GCall_001950	1.0009395098128966	1.0972068169722904	GCall	PCR1	1.0470163078877257	15
GCall_001951	0.9662204690753524	0.3167839251932058	GCall	PCR1	0.48698432925010504	15
GCall_001952	1.0020293610513662	1.1759792659872303	GCall	PCR1	1.1322385655064942	15
GCall_001953	0.9996517360966496	1.3814350380916762	GCall	PCR1	1.4122545548253045	15
GCall_001954	1.001306752177017	1.065464966650462	GCall	PCR1	0.9252702255751996	15
GCall_001955	0.998321439288868	1.5670413818141926	GCall	PCR1	1.7409689770691255	15
GCall_001956	1.000164999742259	0.8765455402499996	GCall	PCR1	0.876571792650189	15
GCall_001957	0.999090175503424	1.602286142691302	GCall	PCR1	1.7896674099941359	15
GCall_001958	1.0061565701791189	0.8775658318408933	GCall	PCR1	1.0835401325814837	15
GCall_001959	0.9813477618283734	1.6451622389611482	GCall	PCR1	1.4122545548253045	15
GCall_001960	1.0068915326119834	0.6966141492075545	GCall	PCR1	0.7304764938751576	15
GCall_001961	0.9969839348373966	0.8195152787202482	GCall	PCR1	0.8035241432626733	15
GCall_001962	1.0041300111238238	0.989041944901181	GCall	PCR1	1.010492483193968	15
GCall_001963	0.9989423271858447	1.4904463578165508	GCall	PCR1	1.6679213276816096	15
GCall_001964	1.0000435441028377	0.7119799230515694	GCall	PCR1	0.6087304115626313	15
GCall_001965	1.006956095287878	0.8999631147179357	GCall	PCR1	0.9252702255751996	15
GCall_001966	1.0005876681038748	0.4259670783221653	GCall	PCR1	0.48698432925010504	15
GCall_001967	1.0034812008861629	1.0920318182749584	GCall	PCR1	0.9496194420377048	15
GCall_001968	0.9962652373320512	1.4065719814390931	GCall	PCR1	1.2418100395877678	15
GCall_001969	1.002319340491701	1.185097926382616	GCall	PCR1	1.3148576889752837	15
GCall_001970	1.0054878541696315	0.7615016516251462	GCall	PCR1	0.7670003185689154	15
GCall_001971	1.001387268518536	0.9691364910966715	GCall	PCR1	0.9374448338064522	15
GCall_001972	0.9647752608133192	1.5629201868570468	GCall	PCR1	0.9496194420377048	15
GCall_001973	1.0016970587439735	1.4468664439975	GCall	PCR1	1.4487783795190625	15
GCall_001974	1.0048230153673463	0.8936549788082871	GCall	PCR1	0.9374448338064522	15
GCall_001975	1.0053504217625415	0.8904532201607477	GCall	PCR1	1.010492483193968	15
GCall_001976	0.9994226081530462	0.5335904803327578	GCall	PCR1	0.48698432925010504	15
GCall_001977	1.009203391694258	0.3491443648704082	GCall	PCR1	0.3652382469375788	15
GCall_001978	0.9991492906192372	0.7435703352111993	GCall	PCR1	0.718301885643905	15
GCall_001979	0.999636481820202	1.3896126743997377	GCall	PCR1	1.43660377128781	15
GCall_001980	1.0001100576104165	0.761526205079445	GCall	PCR1	0.7304764938751576	15
GCall_001981	0.998236802212396	1.5824650304220875	GCall	PCR1	1.5096514206753255	15
GCall_001982	0.998759243955071	1.2553299231481474	GCall	PCR1	1.1809369984315048	15
GCall_001983	0.9971937569808588	1.2665860787006495	GCall	PCR1	1.20528621489401	15
GCall_001984	0.9937761090755344	1.6268971785944772	GCall	PCR1	1.6009609824097202	15
GCall_001985	1.0011748409289063	1.0782009177241425	GCall	PCR1	1.0835401325814837	15
GCall_001986	1.0055057779448555	0.7062407545240791	GCall	PCR1	0.681778060950147	15
GCall_001987	1.0051222957149044	1.1609371718754748	GCall	PCR1	1.2539846478190204	15
GCall_001988	1.005043279020295	0.8834410859968876	GCall	PCR1	1.0591909161189785	15
GCall_001989	1.005176189862134	0.7334675905491513	GCall	PCR1	0.9374448338064522	15
GCall_001990	0.979079912330846	1.1953074856205124	GCall	PCR1	0.8400479679564312	15
GCall_001991	0.9947543283515616	0.7438679443430303	GCall	PCR1	0.5113335457126102	15
GCall_001992	0.9998203793368192	1.1281377521229254	GCall	PCR1	1.0713655243502311	15
GCall_001993	0.9973878709471844	1.2336340531664758	GCall	PCR1	1.266159256050273	15
GCall_001994	1.0084045252879668	0.8340908558850926	GCall	PCR1	1.0470163078877257	15
GCall_001995	1.0039250094795975	0.661335262748488	GCall	PCR1	0.6939526691813996	15
GCall_001996	1.002653977974662	0.5114011228860312	GCall	PCR1	0.6209050197938839	15
GCall_001997	1.0060850864382411	0.8055402662885567	GCall	PCR1	0.9374448338064522	15
GCall_001998	0.99253345578124	0.9490482619459238	GCall	PCR1	0.876571792650189	15
[truncated: 141,953 more rows]
