# Supplementary material for: Predicting sequence-specific amplification efficiency in multi-template PCR with deep learning
Source: Nat Commun. 2025 Oct 16;16:9187. doi: 10.1038/s41467-025-64221-4 (PMC12533003; doi:10.1038/s41467-025-64221-4)
Supplement: Supplementary file 4 — Source data [file 41467_2025_64221_MOESM4_ESM.zip › Supp.Fig. 19/cov_dist.csv]

index	eff	x0	group	PCR	x	n_cycles
validation_GCall_fix_Seq_anonymized_000000	1.0096471586364884	0.6851146702829779	validation_GCall_fix	PCR1	0.6365478324784064	15
validation_GCall_fix_Seq_anonymized_000001	1.0052997473901322	0.96663498267909	validation_GCall_fix	PCR1	1.1573596954152845	15
validation_GCall_fix_Seq_anonymized_000002	0.9997951634187292	1.079739500461901	validation_GCall_fix	PCR1	0.972182144148839	15
validation_GCall_fix_Seq_anonymized_000003	0.991239028249598	1.0407998427102385	validation_GCall_fix	PCR1	0.9258877563322275	15
validation_GCall_fix_Seq_anonymized_000004	0.7958328140038311	11.836336787986196	validation_GCall_fix	PCR1	0.3935022964411967	15
validation_GCall_fix_Seq_anonymized_000005	0.9957968517486784	0.795804701509381	validation_GCall_fix	PCR1	0.7638573989740878	15
validation_GCall_fix_Seq_anonymized_000006	1.0024290191320433	1.223912216956525	validation_GCall_fix	PCR1	1.1805068893235902	15
validation_GCall_fix_Seq_anonymized_000007	0.9986900563810532	1.1848191156598396	validation_GCall_fix	PCR1	1.2962428588651185	15
validation_GCall_fix_Seq_anonymized_000008	0.999667615353242	0.3496078527923241	validation_GCall_fix	PCR1	0.3935022964411967	15
validation_GCall_fix_Seq_anonymized_000009	1.0045427242161626	0.7985930577692527	validation_GCall_fix	PCR1	0.8332989806990048	15
validation_GCall_fix_Seq_anonymized_000010	1.0024403192671827	0.8294502160310754	validation_GCall_fix	PCR1	0.7638573989740878	15
validation_GCall_fix_Seq_anonymized_000011	0.9903775505499174	1.4344028475751938	validation_GCall_fix	PCR1	1.2036540832318958	15
validation_GCall_fix_Seq_anonymized_000012	1.010515264291077	0.7265468480166367	validation_GCall_fix	PCR1	0.7638573989740878	15
validation_GCall_fix_Seq_anonymized_000013	1.007554176915051	0.9373295148864144	validation_GCall_fix	PCR1	0.972182144148839	15
validation_GCall_fix_Seq_anonymized_000014	1.0059373701893202	0.8762101865265393	validation_GCall_fix	PCR1	0.8101517867906991	15
validation_GCall_fix_Seq_anonymized_000015	1.0010624216498485	1.1843930521931048	validation_GCall_fix	PCR1	1.3656844405900357	15
validation_GCall_fix_Seq_anonymized_000016	1.0036806930410629	1.1546256183322117	validation_GCall_fix	PCR1	1.34253724668173	15
validation_GCall_fix_Seq_anonymized_000017	1.0040551658102663	0.5591776754271255	validation_GCall_fix	PCR1	0.5092382659827251	15
validation_GCall_fix_Seq_anonymized_000018	1.005116974405567	0.7686875059101168	validation_GCall_fix	PCR1	0.972182144148839	15
validation_GCall_fix_Seq_anonymized_000019	1.0037934128620485	1.0167029044533966	validation_GCall_fix	PCR1	0.8795933685156162	15
validation_GCall_fix_Seq_anonymized_000020	1.009703997228954	0.8934252906541871	validation_GCall_fix	PCR1	0.972182144148839	15
validation_GCall_fix_Seq_anonymized_000021	1.0035078647418114	1.7452607729339786	validation_GCall_fix	PCR1	2.0601002578392063	15
validation_GCall_fix_Seq_anonymized_000022	1.0098078791770904	0.5084635831957884	validation_GCall_fix	PCR1	0.6249742355242536	15
validation_GCall_fix_Seq_anonymized_000023	1.0026742696634816	0.9955266117360416	validation_GCall_fix	PCR1	1.0647709197820616	15
validation_GCall_fix_Seq_anonymized_000024	0.9553466885246436	1.9871034135491668	validation_GCall_fix	PCR1	0.9953293380571446	15
validation_GCall_fix_Seq_anonymized_000025	1.000929135684171	0.9383872928562538	validation_GCall_fix	PCR1	0.9490349502405332	15
validation_GCall_fix_Seq_anonymized_000026	1.0078472174124866	0.9781226875303988	validation_GCall_fix	PCR1	1.1573596954152845	15
validation_GCall_fix_Seq_anonymized_000027	1.002376637295018	1.0511309987763329	validation_GCall_fix	PCR1	0.972182144148839	15
validation_GCall_fix_Seq_anonymized_000028	1.0008387640482297	0.8098477003757051	validation_GCall_fix	PCR1	0.7059894142033235	15
validation_GCall_fix_Seq_anonymized_000029	1.0053498660199345	1.1185673995717815	validation_GCall_fix	PCR1	1.2036540832318958	15
validation_GCall_fix_Seq_anonymized_000030	1.0021815438406785	0.9583235505130276	validation_GCall_fix	PCR1	0.8795933685156162	15
validation_GCall_fix_Seq_anonymized_000031	0.9927876601154244	2.4151763649156925	validation_GCall_fix	PCR1	2.2915721969222633	15
validation_GCall_fix_Seq_anonymized_000032	0.9977378365455428	1.4154295141780042	validation_GCall_fix	PCR1	1.5740091857647869	15
validation_GCall_fix_Seq_anonymized_000033	0.996790538274948	1.1416428451529022	validation_GCall_fix	PCR1	1.0879181136903673	15
validation_GCall_fix_Seq_anonymized_000034	1.0058752063194336	0.7675254316850771	validation_GCall_fix	PCR1	0.8564461746073104	15
validation_GCall_fix_Seq_anonymized_000035	1.006882875363072	0.8471227253943968	validation_GCall_fix	PCR1	0.9258877563322275	15
validation_GCall_fix_Seq_anonymized_000036	1.011892419090712	0.6379551305628693	validation_GCall_fix	PCR1	0.6134006385701007	15
validation_GCall_fix_Seq_anonymized_000037	1.0042526653849415	0.9312765117800236	validation_GCall_fix	PCR1	0.8101517867906991	15
validation_GCall_fix_Seq_anonymized_000038	1.001153107914886	1.0064841161445393	validation_GCall_fix	PCR1	1.0184765319654503	15
validation_GCall_fix_Seq_anonymized_000039	0.9954699754078402	1.233039692935404	validation_GCall_fix	PCR1	0.9490349502405332	15
validation_GCall_fix_Seq_anonymized_000040	1.0015456913996217	0.9197517739084662	validation_GCall_fix	PCR1	0.9027405624239219	15
validation_GCall_fix_Seq_anonymized_000041	0.9824512635705976	1.0524786723274466	validation_GCall_fix	PCR1	1.2036540832318958	15
validation_GCall_fix_Seq_anonymized_000042	1.0085868928009665	0.6612040504573232	validation_GCall_fix	PCR1	0.740710205065782	15
validation_GCall_fix_Seq_anonymized_000043	1.004213104596456	0.7120663778305382	validation_GCall_fix	PCR1	0.8101517867906991	15
validation_GCall_fix_Seq_anonymized_000044	0.9948497623417542	1.2027263391666705	validation_GCall_fix	PCR1	1.041623725873756	15
validation_GCall_fix_Seq_anonymized_000045	1.003695756209113	0.7691990869670177	validation_GCall_fix	PCR1	0.740710205065782	15
validation_GCall_fix_Seq_anonymized_000046	0.9849283222299464	0.8548941256044896	validation_GCall_fix	PCR1	0.9490349502405332	15
validation_GCall_fix_Seq_anonymized_000047	0.9967915141631124	1.31525973117974	validation_GCall_fix	PCR1	1.2268012771402015	15
validation_GCall_fix_Seq_anonymized_000048	1.0071702152879436	0.8795914593150871	validation_GCall_fix	PCR1	0.8101517867906991	15
validation_GCall_fix_Seq_anonymized_000049	0.9878576735137546	1.1493104112853654	validation_GCall_fix	PCR1	0.972182144148839	15
validation_GCall_fix_Seq_anonymized_000050	1.00650890453478	0.9251326657342634	validation_GCall_fix	PCR1	1.0184765319654503	15
validation_GCall_fix_Seq_anonymized_000051	0.9917216080547908	1.3695118540230562	validation_GCall_fix	PCR1	1.1573596954152845	15
validation_GCall_fix_Seq_anonymized_000052	1.0023348518909376	0.9304604425477426	validation_GCall_fix	PCR1	0.9953293380571446	15
validation_GCall_fix_Seq_anonymized_000053	1.0095679280363057	0.5607186529941984	validation_GCall_fix	PCR1	0.6018270416159479	15
validation_GCall_fix_Seq_anonymized_000054	0.9986401974378004	1.324183105219513	validation_GCall_fix	PCR1	1.2268012771402015	15
validation_GCall_fix_Seq_anonymized_000055	1.000478080478398	0.9712825965687784	validation_GCall_fix	PCR1	0.8332989806990048	15
validation_GCall_fix_Seq_anonymized_000056	0.9977900271451108	1.222591934486418	validation_GCall_fix	PCR1	1.0184765319654503	15
validation_GCall_fix_Seq_anonymized_000057	1.004290474589742	0.9115600176340986	validation_GCall_fix	PCR1	0.7175630111574763	15
validation_GCall_fix_Seq_anonymized_000058	0.9949283029295584	1.451582678369652	validation_GCall_fix	PCR1	1.34253724668173	15
validation_GCall_fix_Seq_anonymized_000059	1.0006533066499586	0.7869195935741881	validation_GCall_fix	PCR1	0.7638573989740878	15
validation_GCall_fix_Seq_anonymized_000060	0.9796543828873386	1.4330902841836983	validation_GCall_fix	PCR1	0.891166965469769	15
validation_GCall_fix_Seq_anonymized_000061	1.011202019567324	0.7568754409387545	validation_GCall_fix	PCR1	0.8332989806990048	15
validation_GCall_fix_Seq_anonymized_000062	0.9999676684066788	1.3191348094540862	validation_GCall_fix	PCR1	1.5045676040398697	15
validation_GCall_fix_Seq_anonymized_000063	1.010115408260056	0.8082676997743901	validation_GCall_fix	PCR1	1.0184765319654503	15
validation_GCall_fix_Seq_anonymized_000064	1.0045204223543849	0.8362482216515043	validation_GCall_fix	PCR1	0.8564461746073104	15
validation_GCall_fix_Seq_anonymized_000065	1.0105625413566082	0.4688640466372331	validation_GCall_fix	PCR1	0.34720790862458534	15
validation_GCall_fix_Seq_anonymized_000066	1.0063700181885595	0.8063603788703124	validation_GCall_fix	PCR1	0.7870045928823934	15
validation_GCall_fix_Seq_anonymized_000067	0.9960282003109008	1.0542438806830372	validation_GCall_fix	PCR1	1.041623725873756	15
validation_GCall_fix_Seq_anonymized_000068	1.0000218200421966	0.8981690192702344	validation_GCall_fix	PCR1	0.8564461746073104	15
validation_GCall_fix_Seq_anonymized_000069	1.0021579795179012	0.939496326990898	validation_GCall_fix	PCR1	1.111065307598673	15
validation_GCall_fix_Seq_anonymized_000071	0.9932450209988936	0.8912897486186485	validation_GCall_fix	PCR1	0.6481214294325592	15
validation_GCall_fix_Seq_anonymized_000072	0.9654179555358692	0.7380881055101868	validation_GCall_fix	PCR1	0.7291366081116292	15
validation_GCall_fix_Seq_anonymized_000073	1.0073026676271035	0.5688140794037827	validation_GCall_fix	PCR1	0.671268623340865	15
validation_GCall_fix_Seq_anonymized_000074	1.0060718220372538	0.7083595064668974	validation_GCall_fix	PCR1	0.8101517867906991	15
validation_GCall_fix_Seq_anonymized_000075	1.0064771448885614	0.8345336261733344	validation_GCall_fix	PCR1	0.9027405624239219	15
validation_GCall_fix_Seq_anonymized_000076	0.997731833958172	1.140589166406259	validation_GCall_fix	PCR1	1.34253724668173	15
validation_GCall_fix_Seq_anonymized_000077	1.005399568717903	0.8290932323942571	validation_GCall_fix	PCR1	0.9258877563322275	15
validation_GCall_fix_Seq_anonymized_000078	1.0028143449801885	0.9370650845380828	validation_GCall_fix	PCR1	1.0647709197820616	15
validation_GCall_fix_Seq_anonymized_000079	1.0099084658914763	0.7759359510214884	validation_GCall_fix	PCR1	1.0184765319654503	15
validation_GCall_fix_Seq_anonymized_000080	1.0008728630195918	0.9009850254469324	validation_GCall_fix	PCR1	0.9953293380571446	15
validation_GCall_fix_Seq_anonymized_000081	1.0011987763165775	0.8905202812034768	validation_GCall_fix	PCR1	0.972182144148839	15
validation_GCall_fix_Seq_anonymized_000082	1.0024348604996105	1.0408917780712588	validation_GCall_fix	PCR1	1.0879181136903673	15
validation_GCall_fix_Seq_anonymized_000083	1.000696713675653	0.7658606746693805	validation_GCall_fix	PCR1	0.9027405624239219	15
validation_GCall_fix_Seq_anonymized_000084	0.9995977361619764	1.0857941239779023	validation_GCall_fix	PCR1	1.0184765319654503	15
validation_GCall_fix_Seq_anonymized_000085	0.9968005010743852	1.1101954763014878	validation_GCall_fix	PCR1	1.4351260223149527	15
validation_GCall_fix_Seq_anonymized_000086	1.0000301562516898	0.9033504400770056	validation_GCall_fix	PCR1	0.8564461746073104	15
validation_GCall_fix_Seq_anonymized_000087	0.9883748001604504	1.5162240425955509	validation_GCall_fix	PCR1	1.2036540832318958	15
validation_GCall_fix_Seq_anonymized_000088	0.9986182677359388	1.052971900317664	validation_GCall_fix	PCR1	1.2730956649568128	15
validation_GCall_fix_Seq_anonymized_000089	1.0061070095460258	0.865650665846199	validation_GCall_fix	PCR1	0.8564461746073104	15
validation_GCall_fix_Seq_anonymized_000090	1.0097800480979149	0.5972256169403716	validation_GCall_fix	PCR1	0.6481214294325592	15
validation_GCall_fix_Seq_anonymized_000091	1.0015601618883958	0.8958483077989323	validation_GCall_fix	PCR1	0.7870045928823934	15
validation_GCall_fix_Seq_anonymized_000092	1.0085387162907549	0.5692288292064456	validation_GCall_fix	PCR1	0.5092382659827251	15
validation_GCall_fix_Seq_anonymized_000093	1.003721576101795	0.954363209605804	validation_GCall_fix	PCR1	0.9490349502405332	15
validation_GCall_fix_Seq_anonymized_000094	1.0006271930383053	0.979759691535128	validation_GCall_fix	PCR1	1.2036540832318958	15
validation_GCall_fix_Seq_anonymized_000095	0.9896282869007776	1.515099993095273	validation_GCall_fix	PCR1	1.3888316344983413	15
validation_GCall_fix_Seq_anonymized_000096	0.9980193046222924	1.1429103032419847	validation_GCall_fix	PCR1	1.0184765319654503	15
validation_GCall_fix_Seq_anonymized_000097	1.0025688527516143	0.7453100062949921	validation_GCall_fix	PCR1	0.7638573989740878	15
validation_GCall_fix_Seq_anonymized_000098	1.0016450323516055	0.9521876135598192	validation_GCall_fix	PCR1	0.9953293380571446	15
validation_GCall_fix_Seq_anonymized_000099	1.0027265154625438	0.8129950749652475	validation_GCall_fix	PCR1	0.7870045928823934	15
validation_GCall_fix_Seq_anonymized_000100	1.00543973253619	0.9753678415719966	validation_GCall_fix	PCR1	1.041623725873756	15
validation_GCall_fix_Seq_anonymized_000101	1.0015573914314766	1.0624203023139838	validation_GCall_fix	PCR1	1.411978828406647	15
validation_GCall_fix_Seq_anonymized_000102	1.004677912672728	1.0599342459780652	validation_GCall_fix	PCR1	1.1342125015069788	15
validation_GCall_fix_Seq_anonymized_000103	1.0122555401292133	0.635262306140088	validation_GCall_fix	PCR1	0.740710205065782	15
validation_GCall_fix_Seq_anonymized_000104	1.0008091973924824	1.0363889797955017	validation_GCall_fix	PCR1	1.2036540832318958	15
validation_GCall_fix_Seq_anonymized_000105	1.005640575703438	0.8597654226011429	validation_GCall_fix	PCR1	0.8795933685156162	15
validation_GCall_fix_Seq_anonymized_000106	1.0073310274445004	0.8471746141223299	validation_GCall_fix	PCR1	0.8564461746073104	15
validation_GCall_fix_Seq_anonymized_000107	1.0031242937990057	1.1543277895478543	validation_GCall_fix	PCR1	1.3193900527734241	15
validation_GCall_fix_Seq_anonymized_000108	1.0059694243260449	0.8680101983673445	validation_GCall_fix	PCR1	0.8101517867906991	15
validation_GCall_fix_Seq_anonymized_000109	1.007869844864185	0.6985761496043787	validation_GCall_fix	PCR1	0.6944158172491707	15
validation_GCall_fix_Seq_anonymized_000110	1.0025389892778886	1.368426458791165	validation_GCall_fix	PCR1	1.2962428588651185	15
validation_GCall_fix_Seq_anonymized_000111	1.0078576605834184	1.000397257148238	validation_GCall_fix	PCR1	1.1342125015069788	15
validation_GCall_fix_Seq_anonymized_000112	0.9967772204023956	0.8437082094947566	validation_GCall_fix	PCR1	0.9953293380571446	15
validation_GCall_fix_Seq_anonymized_000113	1.0077332360120634	0.7600792925783727	validation_GCall_fix	PCR1	0.7870045928823934	15
validation_GCall_fix_Seq_anonymized_000114	1.0050040969818357	0.7566045425162463	validation_GCall_fix	PCR1	0.8101517867906991	15
validation_GCall_fix_Seq_anonymized_000115	1.0017551197089682	0.9212653933891722	validation_GCall_fix	PCR1	0.8795933685156162	15
validation_GCall_fix_Seq_anonymized_000116	1.0022794209300994	0.9088637411702132	validation_GCall_fix	PCR1	1.0184765319654503	15
validation_GCall_fix_Seq_anonymized_000117	0.9881891615648526	1.3632464977612704	validation_GCall_fix	PCR1	1.34253724668173	15
validation_GCall_fix_Seq_anonymized_000118	0.960257068566952	1.100033299537714	validation_GCall_fix	PCR1	0.740710205065782	15
validation_GCall_fix_Seq_anonymized_000119	1.0031827816924503	0.9202094226081804	validation_GCall_fix	PCR1	0.9490349502405332	15
validation_GCall_fix_Seq_anonymized_000120	0.9980068732077882	1.2558050384012471	validation_GCall_fix	PCR1	1.1573596954152845	15
validation_GCall_fix_Seq_anonymized_000121	1.00464862849541	0.834151219131659	validation_GCall_fix	PCR1	0.7870045928823934	15
validation_GCall_fix_Seq_anonymized_000122	1.0059688067308603	0.62765126220565	validation_GCall_fix	PCR1	0.7638573989740878	15
validation_GCall_fix_Seq_anonymized_000123	0.9971483197207728	0.9326253978032196	validation_GCall_fix	PCR1	0.7870045928823934	15
validation_GCall_fix_Seq_anonymized_000124	1.000180754572458	0.9135243491194714	validation_GCall_fix	PCR1	0.8101517867906991	15
validation_GCall_fix_Seq_anonymized_000125	1.0033770332353376	0.8382159912241541	validation_GCall_fix	PCR1	0.9490349502405332	15
validation_GCall_fix_Seq_anonymized_000126	0.98985972662953	0.4273606196197493	validation_GCall_fix	PCR1	0.5092382659827251	15
validation_GCall_fix_Seq_anonymized_000127	0.998819504235786	1.0439207656012242	validation_GCall_fix	PCR1	0.7985781898365463	15
validation_GCall_fix_Seq_anonymized_000128	1.0117857957356688	0.8017209831868545	validation_GCall_fix	PCR1	1.0647709197820616	15
validation_GCall_fix_Seq_anonymized_000129	0.9976990473492008	0.6742551307430398	validation_GCall_fix	PCR1	0.5323854598910308	15
validation_GCall_fix_Seq_anonymized_000131	1.0059302411421538	1.028112118813024	validation_GCall_fix	PCR1	1.2268012771402015	15
validation_GCall_fix_Seq_anonymized_000132	1.00827415765196	0.8430424512839643	validation_GCall_fix	PCR1	0.972182144148839	15
validation_GCall_fix_Seq_anonymized_000133	0.9876980090283696	1.681512373534814	validation_GCall_fix	PCR1	1.111065307598673	15
validation_GCall_fix_Seq_anonymized_000134	1.0047572916118857	0.6451585395001038	validation_GCall_fix	PCR1	0.6481214294325592	15
validation_GCall_fix_Seq_anonymized_000135	1.0031808175774486	0.9501114173164876	validation_GCall_fix	PCR1	0.9258877563322275	15
validation_GCall_fix_Seq_anonymized_000136	1.006545362068468	0.8275701584685865	validation_GCall_fix	PCR1	0.972182144148839	15
validation_GCall_fix_Seq_anonymized_000137	1.002996713511755	1.0451630103875629	validation_GCall_fix	PCR1	1.1573596954152845	15
validation_GCall_fix_Seq_anonymized_000138	1.0067551033922066	0.8561156305754674	validation_GCall_fix	PCR1	0.8101517867906991	15
validation_GCall_fix_Seq_anonymized_000139	1.0087034065807985	0.8946108494223347	validation_GCall_fix	PCR1	1.0184765319654503	15
validation_GCall_fix_Seq_anonymized_000140	1.006864280115514	1.0298914786345563	validation_GCall_fix	PCR1	0.9953293380571446	15
validation_GCall_fix_Seq_anonymized_000141	0.9973304442173136	1.4950172392325185	validation_GCall_fix	PCR1	1.3888316344983413	15
validation_GCall_fix_Seq_anonymized_000142	1.0027446116022234	1.2155071701307816	validation_GCall_fix	PCR1	1.5045676040398697	15
validation_GCall_fix_Seq_anonymized_000143	0.9700064657164365	1.195163312747702	validation_GCall_fix	PCR1	0.9027405624239219	15
validation_GCall_fix_Seq_anonymized_000144	0.9747694226817516	1.453485538775677	validation_GCall_fix	PCR1	1.0647709197820616	15
validation_GCall_fix_Seq_anonymized_000145	1.009284259731067	1.0585177403263817	validation_GCall_fix	PCR1	1.1573596954152845	15
validation_GCall_fix_Seq_anonymized_000146	1.009346166383286	0.9007786488478904	validation_GCall_fix	PCR1	0.9027405624239219	15
validation_GCall_fix_Seq_anonymized_000147	1.0006922359962094	1.0033949178948225	validation_GCall_fix	PCR1	0.8795933685156162	15
validation_GCall_fix_Seq_anonymized_000148	1.0020107222840566	0.8606458609642634	validation_GCall_fix	PCR1	0.8564461746073104	15
validation_GCall_fix_Seq_anonymized_000149	1.0032649603050163	1.1512098246220914	validation_GCall_fix	PCR1	1.1573596954152845	15
validation_GCall_fix_Seq_anonymized_000150	0.9976700871682198	1.1625851180743674	validation_GCall_fix	PCR1	1.0879181136903673	15
validation_GCall_fix_Seq_anonymized_000151	1.0077211363556469	0.752612628561572	validation_GCall_fix	PCR1	0.9143141593780747	15
validation_GCall_fix_Seq_anonymized_000152	1.0045055895480235	0.7178627117513846	validation_GCall_fix	PCR1	0.7870045928823934	15
validation_GCall_fix_Seq_anonymized_000153	1.00848170224328	0.9004535155743248	validation_GCall_fix	PCR1	0.8564461746073104	15
validation_GCall_fix_Seq_anonymized_000154	0.9979740539938802	1.1766266145541628	validation_GCall_fix	PCR1	1.4466996192691055	15
validation_GCall_fix_Seq_anonymized_000155	1.0111503837230749	0.5968025980891023	validation_GCall_fix	PCR1	0.6249742355242536	15
validation_GCall_fix_Seq_anonymized_000156	1.0025535044096598	1.207166147395994	validation_GCall_fix	PCR1	1.2268012771402015	15
validation_GCall_fix_Seq_anonymized_000157	1.0029774117585666	0.7955400883882926	validation_GCall_fix	PCR1	0.891166965469769	15
validation_GCall_fix_Seq_anonymized_000158	1.0067539755669477	0.9385117119228767	validation_GCall_fix	PCR1	1.041623725873756	15
validation_GCall_fix_Seq_anonymized_000159	0.9961209103139186	1.0316379447606148	validation_GCall_fix	PCR1	0.7870045928823934	15
validation_GCall_fix_Seq_anonymized_000160	1.0006368151095066	1.3316659952759609	validation_GCall_fix	PCR1	1.34253724668173	15
validation_GCall_fix_Seq_anonymized_000161	0.9937437773496876	1.163773332878135	validation_GCall_fix	PCR1	1.111065307598673	15
validation_GCall_fix_Seq_anonymized_000162	1.009306186133046	0.6233221270397011	validation_GCall_fix	PCR1	0.8332989806990048	15
validation_GCall_fix_Seq_anonymized_000163	1.0041337711308655	1.3507321549241522	validation_GCall_fix	PCR1	1.34253724668173	15
validation_GCall_fix_Seq_anonymized_000164	0.995927102730808	1.29865497858397	validation_GCall_fix	PCR1	1.111065307598673	15
validation_GCall_fix_Seq_anonymized_000165	0.9952649313640872	1.482272747473361	validation_GCall_fix	PCR1	1.2846692619109656	15
validation_GCall_fix_Seq_anonymized_000166	0.9751098393405172	1.0545663999272934	validation_GCall_fix	PCR1	0.740710205065782	15
validation_GCall_fix_Seq_anonymized_000167	1.0012200593940224	0.8869036568454473	validation_GCall_fix	PCR1	0.8564461746073104	15
validation_GCall_fix_Seq_anonymized_000168	1.0015529680669566	0.6075903102622797	validation_GCall_fix	PCR1	0.6249742355242536	15
validation_GCall_fix_Seq_anonymized_000169	1.0077276882051684	0.7067159745701198	validation_GCall_fix	PCR1	0.740710205065782	15
validation_GCall_fix_Seq_anonymized_000170	1.000688758902566	0.8068343825189767	validation_GCall_fix	PCR1	0.9490349502405332	15
validation_GCall_fix_Seq_anonymized_000171	0.9947266900091608	1.0947864071513829	validation_GCall_fix	PCR1	1.041623725873756	15
validation_GCall_fix_Seq_anonymized_000172	1.0012503734969556	0.854704978973726	validation_GCall_fix	PCR1	0.6944158172491707	15
validation_GCall_fix_Seq_anonymized_000173	1.0050116315122626	0.6600023816484977	validation_GCall_fix	PCR1	0.7291366081116292	15
validation_GCall_fix_Seq_anonymized_000174	0.9986658581726788	1.1148919465755414	validation_GCall_fix	PCR1	1.1689332923694373	15
validation_GCall_fix_Seq_anonymized_000175	0.9941563546699504	1.892806154802782	validation_GCall_fix	PCR1	2.013805870022595	15
validation_GCall_fix_Seq_anonymized_000176	0.9951770670345635	1.2256864337298383	validation_GCall_fix	PCR1	0.9953293380571446	15
validation_GCall_fix_Seq_anonymized_000177	1.0099768204968385	0.7054549851051202	validation_GCall_fix	PCR1	0.671268623340865	15
validation_GCall_fix_Seq_anonymized_000178	1.0084862906520329	0.8039107101353826	validation_GCall_fix	PCR1	0.9490349502405332	15
validation_GCall_fix_Seq_anonymized_000179	0.9979245057753784	1.1926128129210265	validation_GCall_fix	PCR1	1.0879181136903673	15
validation_GCall_fix_Seq_anonymized_000180	1.0023475655891083	0.7989056540517808	validation_GCall_fix	PCR1	0.9258877563322275	15
validation_GCall_fix_Seq_anonymized_000181	1.0031247846724851	1.1910517125760545	validation_GCall_fix	PCR1	1.5740091857647869	15
validation_GCall_fix_Seq_anonymized_000182	1.0080490267770874	0.6374565604137146	validation_GCall_fix	PCR1	0.671268623340865	15
validation_GCall_fix_Seq_anonymized_000183	1.0048965405990642	1.0127344521506976	validation_GCall_fix	PCR1	1.0647709197820616	15
validation_GCall_fix_Seq_anonymized_000184	1.0003671995096912	1.1775026114192644	validation_GCall_fix	PCR1	1.041623725873756	15
validation_GCall_fix_Seq_anonymized_000185	1.005963813692393	0.9599263181073304	validation_GCall_fix	PCR1	0.8795933685156162	15
validation_GCall_fix_Seq_anonymized_000186	0.988813821559478	0.987463091330038	validation_GCall_fix	PCR1	0.9027405624239219	15
validation_GCall_fix_Seq_anonymized_000187	1.0024818156638982	0.797842437745551	validation_GCall_fix	PCR1	0.8564461746073104	15
validation_GCall_fix_Seq_anonymized_000188	1.0050470312647697	0.8220330386081941	validation_GCall_fix	PCR1	0.8332989806990048	15
validation_GCall_fix_Seq_anonymized_000189	0.9983350629284627	1.116188418457387	validation_GCall_fix	PCR1	1.0879181136903673	15
validation_GCall_fix_Seq_anonymized_000190	1.001857792639537	0.8026473601880766	validation_GCall_fix	PCR1	0.671268623340865	15
validation_GCall_fix_Seq_anonymized_000191	1.0056924975752068	0.8430413880358402	validation_GCall_fix	PCR1	1.041623725873756	15
validation_GCall_fix_Seq_anonymized_000192	1.0027383465258093	0.7939051835478758	validation_GCall_fix	PCR1	0.8101517867906991	15
validation_GCall_fix_Seq_anonymized_000193	1.0017598933923602	0.9788671120527876	validation_GCall_fix	PCR1	1.1342125015069788	15
validation_GCall_fix_Seq_anonymized_000194	1.0050164576855811	0.8385451600954533	validation_GCall_fix	PCR1	1.041623725873756	15
validation_GCall_fix_Seq_anonymized_000195	0.9999389478460916	0.8753347091807899	validation_GCall_fix	PCR1	0.972182144148839	15
validation_GCall_fix_Seq_anonymized_000196	0.9988212714802872	1.0666514183595606	validation_GCall_fix	PCR1	0.9953293380571446	15
validation_GCall_fix_Seq_anonymized_000197	1.0021042917800014	0.9613965952943084	validation_GCall_fix	PCR1	1.0879181136903673	15
validation_GCall_fix_Seq_anonymized_000198	1.0084602589828011	0.8757122084221277	validation_GCall_fix	PCR1	0.8101517867906991	15
validation_GCall_fix_Seq_anonymized_000199	1.0017076897129915	1.104397255576537	validation_GCall_fix	PCR1	0.9953293380571446	15
validation_GCall_fix_Seq_anonymized_000200	1.0056305189277213	0.9776320877335576	validation_GCall_fix	PCR1	1.1573596954152845	15
validation_GCall_fix_Seq_anonymized_000201	0.999362837147499	0.9091672984954452	validation_GCall_fix	PCR1	0.8795933685156162	15
validation_GCall_fix_Seq_anonymized_000202	0.999302683639346	1.1415299189783128	validation_GCall_fix	PCR1	1.2036540832318958	15
validation_GCall_fix_Seq_anonymized_000203	1.0014978405214212	0.9254328168227912	validation_GCall_fix	PCR1	0.972182144148839	15
validation_GCall_fix_Seq_anonymized_000204	1.004800053009917	1.1896993471427062	validation_GCall_fix	PCR1	1.481420410131564	15
validation_GCall_fix_Seq_anonymized_000205	1.0042104445073678	1.285657037735869	validation_GCall_fix	PCR1	1.411978828406647	15
validation_GCall_fix_Seq_anonymized_000206	1.0028428477380669	1.0127128705146806	validation_GCall_fix	PCR1	0.9953293380571446	15
validation_GCall_fix_Seq_anonymized_000207	1.0119018059089997	0.4139664747954029	validation_GCall_fix	PCR1	0.5323854598910308	15
validation_GCall_fix_Seq_anonymized_000208	0.9988677776068938	0.989254140567616	validation_GCall_fix	PCR1	0.8332989806990048	15
validation_GCall_fix_Seq_anonymized_000209	0.9983640884055096	1.0480550856489832	validation_GCall_fix	PCR1	0.9027405624239219	15
validation_GCall_fix_Seq_anonymized_000210	1.005248847927838	0.7371685235918404	validation_GCall_fix	PCR1	0.7638573989740878	15
validation_GCall_fix_Seq_anonymized_000211	0.9981384646274616	0.85355708161039	validation_GCall_fix	PCR1	0.9027405624239219	15
validation_GCall_fix_Seq_anonymized_000212	1.0001157690177176	1.121748091940179	validation_GCall_fix	PCR1	1.1573596954152845	15
validation_GCall_fix_Seq_anonymized_000213	1.0119756878759103	0.5639831207337892	validation_GCall_fix	PCR1	0.5786798477076422	15
validation_GCall_fix_Seq_anonymized_000214	1.00560573727845	0.953082812861696	validation_GCall_fix	PCR1	0.9490349502405332	15
validation_GCall_fix_Seq_anonymized_000215	1.0039498896617094	0.7563322641669411	validation_GCall_fix	PCR1	0.8101517867906991	15
validation_GCall_fix_Seq_anonymized_000216	0.9989762995799132	1.19503676445148	validation_GCall_fix	PCR1	1.2036540832318958	15
validation_GCall_fix_Seq_anonymized_000217	1.007490702581168	0.909564743820677	validation_GCall_fix	PCR1	1.041623725873756	15
validation_GCall_fix_Seq_anonymized_000218	1.0035287156360368	1.123750274892776	validation_GCall_fix	PCR1	1.3656844405900357	15
validation_GCall_fix_Seq_anonymized_000219	1.0036599658971803	0.9455776678981088	validation_GCall_fix	PCR1	1.1342125015069788	15
validation_GCall_fix_Seq_anonymized_000220	1.000700980430848	1.2978172955211915	validation_GCall_fix	PCR1	1.5740091857647869	15
validation_GCall_fix_Seq_anonymized_000221	1.0054131436840787	1.0080616001118088	validation_GCall_fix	PCR1	1.041623725873756	15
validation_GCall_fix_Seq_anonymized_000222	1.010207550177553	1.0779135936397957	validation_GCall_fix	PCR1	1.3193900527734241	15
validation_GCall_fix_Seq_anonymized_000223	0.979636145839144	1.0987454600676227	validation_GCall_fix	PCR1	1.041623725873756	15
validation_GCall_fix_Seq_anonymized_000224	1.0041962188433016	0.9250081622830526	validation_GCall_fix	PCR1	0.8795933685156162	15
validation_GCall_fix_Seq_anonymized_000225	1.0020851911377011	0.7186906643620641	validation_GCall_fix	PCR1	0.6481214294325592	15
validation_GCall_fix_Seq_anonymized_000226	1.005527926691458	0.638444146732399	validation_GCall_fix	PCR1	0.5092382659827251	15
validation_GCall_fix_Seq_anonymized_000227	0.9999368350726622	0.8508737399959893	validation_GCall_fix	PCR1	0.8564461746073104	15
validation_GCall_fix_Seq_anonymized_000228	1.0032703449769698	1.064346153615899	validation_GCall_fix	PCR1	0.972182144148839	15
validation_GCall_fix_Seq_anonymized_000229	1.0069736256428083	0.6959214808381478	validation_GCall_fix	PCR1	0.7175630111574763	15
validation_GCall_fix_Seq_anonymized_000230	0.9962092481277296	1.1106190122872088	validation_GCall_fix	PCR1	0.8795933685156162	15
validation_GCall_fix_Seq_anonymized_000231	0.9986940288386884	0.9784841668311124	validation_GCall_fix	PCR1	0.9027405624239219	15
validation_GCall_fix_Seq_anonymized_000232	1.0037060073919797	0.7179913925014187	validation_GCall_fix	PCR1	0.8564461746073104	15
validation_GCall_fix_Seq_anonymized_000233	0.9918984724458648	0.9995846325725768	validation_GCall_fix	PCR1	0.9258877563322275	15
validation_GCall_fix_Seq_anonymized_000234	1.007290138449913	0.7579266122298621	validation_GCall_fix	PCR1	0.740710205065782	15
validation_GCall_fix_Seq_anonymized_000235	1.0000882115306489	1.1882453313645616	validation_GCall_fix	PCR1	1.411978828406647	15
validation_GCall_fix_Seq_anonymized_000236	1.0058413285004628	0.9077860916778772	validation_GCall_fix	PCR1	0.8795933685156162	15
validation_GCall_fix_Seq_anonymized_000237	1.0026574909080936	0.893926414381712	validation_GCall_fix	PCR1	0.8332989806990048	15
validation_GCall_fix_Seq_anonymized_000238	1.0073892120718988	0.9188907089921662	validation_GCall_fix	PCR1	1.0879181136903673	15
validation_GCall_fix_Seq_anonymized_000239	0.9981727253313836	1.3619880863048417	validation_GCall_fix	PCR1	1.34253724668173	15
validation_GCall_fix_Seq_anonymized_000240	0.996409465523198	1.06311871495376	validation_GCall_fix	PCR1	1.2730956649568128	15
validation_GCall_fix_Seq_anonymized_000241	1.0089669719892236	0.6968471086399506	validation_GCall_fix	PCR1	0.6944158172491707	15
validation_GCall_fix_Seq_anonymized_000242	1.005451263699361	0.778013902507028	validation_GCall_fix	PCR1	1.0184765319654503	15
validation_GCall_fix_Seq_anonymized_000243	1.004104109496046	0.9443529282078064	validation_GCall_fix	PCR1	1.0647709197820616	15
validation_GCall_fix_Seq_anonymized_000244	1.0080435999205757	0.7093111448133207	validation_GCall_fix	PCR1	0.7638573989740878	15
validation_GCall_fix_Seq_anonymized_000245	1.0134407752752748	0.5197205199474693	validation_GCall_fix	PCR1	0.5092382659827251	15
validation_GCall_fix_Seq_anonymized_000246	1.0065336513421608	2.097548151477158	validation_GCall_fix	PCR1	2.222130615197346	15
validation_GCall_fix_Seq_anonymized_000247	0.9493649710897644	1.9432861077697396	validation_GCall_fix	PCR1	0.740710205065782	15
validation_GCall_fix_Seq_anonymized_000248	0.9963861311318224	0.9802599697006849	validation_GCall_fix	PCR1	0.7754309959282406	15
validation_GCall_fix_Seq_anonymized_000249	0.9942766042672124	1.3263119579956535	validation_GCall_fix	PCR1	1.1573596954152845	15
validation_GCall_fix_Seq_anonymized_000250	0.9616576667180176	0.4687019597856231	validation_GCall_fix	PCR1	0.671268623340865	15
validation_GCall_fix_Seq_anonymized_000251	1.0025816338922964	0.9648669819551374	validation_GCall_fix	PCR1	1.0647709197820616	15
validation_GCall_fix_Seq_anonymized_000252	1.004751645022509	0.9271053175120618	validation_GCall_fix	PCR1	0.8101517867906991	15
validation_GCall_fix_Seq_anonymized_000253	0.9988103052648428	0.7799823549968443	validation_GCall_fix	PCR1	0.6481214294325592	15
validation_GCall_fix_Seq_anonymized_000254	1.0108187015611898	0.5993679281843801	validation_GCall_fix	PCR1	0.740710205065782	15
validation_GCall_fix_Seq_anonymized_000255	1.004437247920969	0.8259825367984207	validation_GCall_fix	PCR1	0.9490349502405332	15
validation_GCall_fix_Seq_anonymized_000256	1.001637801312339	1.3299675290401576	validation_GCall_fix	PCR1	1.8054811248478437	15
validation_GCall_fix_Seq_anonymized_000257	0.9992323977655104	0.994792554975748	validation_GCall_fix	PCR1	0.972182144148839	15
validation_GCall_fix_Seq_anonymized_000258	1.0044470166662751	1.0735693775405508	validation_GCall_fix	PCR1	1.3656844405900357	15
validation_GCall_fix_Seq_anonymized_000259	0.9920685826394848	1.080404968965639	validation_GCall_fix	PCR1	1.1342125015069788	15
validation_GCall_fix_Seq_anonymized_000260	1.005568247060492	0.8359172995146739	validation_GCall_fix	PCR1	0.9490349502405332	15
validation_GCall_fix_Seq_anonymized_000261	0.995649116888782	1.236094202210705	validation_GCall_fix	PCR1	1.2268012771402015	15
validation_GCall_fix_Seq_anonymized_000262	0.9984220240480672	1.0061126837814576	validation_GCall_fix	PCR1	0.9258877563322275	15
validation_GCall_fix_Seq_anonymized_000263	0.9978130926007688	1.641761234554756	validation_GCall_fix	PCR1	1.921217094389372	15
validation_GCall_fix_Seq_anonymized_000264	0.9993754726517504	0.9999247455943024	validation_GCall_fix	PCR1	0.9258877563322275	15
validation_GCall_fix_Seq_anonymized_000265	1.006361796920504	0.8942180615054383	validation_GCall_fix	PCR1	1.0879181136903673	15
validation_GCall_fix_Seq_anonymized_000266	1.0064073239081333	0.6561875932817928	validation_GCall_fix	PCR1	0.740710205065782	15
validation_GCall_fix_Seq_anonymized_000267	1.0005802359064075	0.6648969707123406	validation_GCall_fix	PCR1	0.5092382659827251	15
validation_GCall_fix_Seq_anonymized_000268	1.0008194640689316	0.7394696989100845	validation_GCall_fix	PCR1	0.7638573989740878	15
validation_GCall_fix_Seq_anonymized_000269	0.9990715104619626	0.9050689516779402	validation_GCall_fix	PCR1	0.9258877563322275	15
validation_GCall_fix_Seq_anonymized_000270	1.0047256144858248	1.0803395295705511	validation_GCall_fix	PCR1	1.0647709197820616	15
validation_GCall_fix_Seq_anonymized_000271	1.0051392146376776	0.941500953610153	validation_GCall_fix	PCR1	0.8332989806990048	15
validation_GCall_fix_Seq_anonymized_000272	0.998320235141364	1.1436156342874506	validation_GCall_fix	PCR1	0.9953293380571446	15
validation_GCall_fix_Seq_anonymized_000273	1.0062170437258349	1.072381978198637	validation_GCall_fix	PCR1	1.34253724668173	15
validation_GCall_fix_Seq_anonymized_000274	0.9982854719791	1.1333938578438347	validation_GCall_fix	PCR1	1.2962428588651185	15
validation_GCall_fix_Seq_anonymized_000275	1.0056463998294554	0.6774060996343029	validation_GCall_fix	PCR1	0.7175630111574763	15
validation_GCall_fix_Seq_anonymized_000276	0.9939345013834172	1.3640541587688522	validation_GCall_fix	PCR1	1.2036540832318958	15
validation_GCall_fix_Seq_anonymized_000277	1.0052764268575984	0.8743458712950242	validation_GCall_fix	PCR1	0.8564461746073104	15
validation_GCall_fix_Seq_anonymized_000278	1.00684529610054	0.893833812551839	validation_GCall_fix	PCR1	0.9258877563322275	15
validation_GCall_fix_Seq_anonymized_000279	0.9999097906826866	1.1179790907728349	validation_GCall_fix	PCR1	1.2036540832318958	15
validation_GCall_fix_Seq_anonymized_000280	1.0046002638623817	1.0680161990996366	validation_GCall_fix	PCR1	1.0879181136903673	15
validation_GCall_fix_Seq_anonymized_000281	1.0005544106347235	1.0924017112016098	validation_GCall_fix	PCR1	1.2499484710485071	15
validation_GCall_fix_Seq_anonymized_000282	1.0076375274871363	0.6139484291043421	validation_GCall_fix	PCR1	0.5555326537993365	15
validation_GCall_fix_Seq_anonymized_000283	0.9798903364866888	1.6722472151366077	validation_GCall_fix	PCR1	1.1805068893235902	15
validation_GCall_fix_Seq_anonymized_000284	1.000580792308564	0.8708059018706223	validation_GCall_fix	PCR1	0.8332989806990048	15
validation_GCall_fix_Seq_anonymized_000285	1.0000653103364596	1.1934346093188024	validation_GCall_fix	PCR1	1.0184765319654503	15
validation_GCall_fix_Seq_anonymized_000286	0.9957264996271692	0.8910616915347729	validation_GCall_fix	PCR1	0.8564461746073104	15
validation_GCall_fix_Seq_anonymized_000287	0.9985617093662102	0.9004863849695792	validation_GCall_fix	PCR1	1.0184765319654503	15
validation_GCall_fix_Seq_anonymized_000288	0.991710277506376	1.1623542776008349	validation_GCall_fix	PCR1	0.9953293380571446	15
validation_GCall_fix_Seq_anonymized_000289	0.9910628734362876	1.7523198543953715	validation_GCall_fix	PCR1	1.701318752260468	15
validation_GCall_fix_Seq_anonymized_000290	0.9875824667908936	1.887496701972537	validation_GCall_fix	PCR1	1.851775512664455	15
validation_GCall_fix_Seq_anonymized_000291	0.9990043599675958	1.124288783223357	validation_GCall_fix	PCR1	1.1573596954152845	15
validation_GCall_fix_Seq_anonymized_000292	1.0014738995124706	1.3866726352898064	validation_GCall_fix	PCR1	1.3193900527734241	15
validation_GCall_fix_Seq_anonymized_000293	0.9962041331343984	1.2376925478857346	validation_GCall_fix	PCR1	1.111065307598673	15
validation_GCall_fix_Seq_anonymized_000294	1.0107104342462263	0.5561908213344182	validation_GCall_fix	PCR1	0.6018270416159479	15
validation_GCall_fix_Seq_anonymized_000295	1.001514372272983	0.9193544053124296	validation_GCall_fix	PCR1	1.0184765319654503	15
validation_GCall_fix_Seq_anonymized_000296	1.00709277430203	0.8999410186978631	validation_GCall_fix	PCR1	1.041623725873756	15
validation_GCall_fix_Seq_anonymized_000297	1.0022431849207003	0.9502156138627476	validation_GCall_fix	PCR1	1.111065307598673	15
validation_GCall_fix_Seq_anonymized_000298	0.999594219317602	0.9027651383298924	validation_GCall_fix	PCR1	0.9258877563322275	15
validation_GCall_fix_Seq_anonymized_000299	0.9931888569519234	1.0778291905312405	validation_GCall_fix	PCR1	1.0184765319654503	15
validation_GCall_fix_Seq_anonymized_000300	1.0065217818587078	0.9564040322465832	validation_GCall_fix	PCR1	1.0184765319654503	15
validation_GCall_fix_Seq_anonymized_000301	0.9998305192802872	1.1222114691249836	validation_GCall_fix	PCR1	1.0879181136903673	15
validation_GCall_fix_Seq_anonymized_000302	1.0066054243589873	0.694183253327306	validation_GCall_fix	PCR1	0.8564461746073104	15
validation_GCall_fix_Seq_anonymized_000303	0.9911844823177725	1.4042507624606375	validation_GCall_fix	PCR1	1.2268012771402015	15
validation_GCall_fix_Seq_anonymized_000304	1.004513316021863	0.9124338529376677	validation_GCall_fix	PCR1	0.9490349502405332	15
validation_GCall_fix_Seq_anonymized_000305	1.0039634527552626	0.8885699122250562	validation_GCall_fix	PCR1	0.8795933685156162	15
validation_GCall_fix_Seq_anonymized_000306	0.9994152470892548	1.011330022137109	validation_GCall_fix	PCR1	1.111065307598673	15
validation_GCall_fix_Seq_anonymized_000307	1.000753062269031	0.9205919604105264	validation_GCall_fix	PCR1	0.9027405624239219	15
validation_GCall_fix_Seq_anonymized_000308	1.012573537980086	0.7543097774807839	validation_GCall_fix	PCR1	1.0879181136903673	15
validation_GCall_fix_Seq_anonymized_000309	1.009877472665507	0.6682401497044416	validation_GCall_fix	PCR1	0.6944158172491707	15
validation_GCall_fix_Seq_anonymized_000310	0.9987472441242764	1.2102924676563889	validation_GCall_fix	PCR1	1.2499484710485071	15
validation_GCall_fix_Seq_anonymized_000311	0.9529568908185524	0.8593481835557583	validation_GCall_fix	PCR1	0.8564461746073104	15
validation_GCall_fix_Seq_anonymized_000312	1.012552921676813	0.6577682066615629	validation_GCall_fix	PCR1	0.6018270416159479	15
validation_GCall_fix_Seq_anonymized_000313	1.0060856257942836	0.6540720480304082	validation_GCall_fix	PCR1	0.5555326537993365	15
validation_GCall_fix_Seq_anonymized_000314	1.0007733398103036	1.0206027210804436	validation_GCall_fix	PCR1	1.111065307598673	15
validation_GCall_fix_Seq_anonymized_000315	1.0118403061146104	0.7078026974386523	validation_GCall_fix	PCR1	0.740710205065782	15
validation_GCall_fix_Seq_anonymized_000316	1.005759996494703	0.9963033141676384	validation_GCall_fix	PCR1	0.972182144148839	15
validation_GCall_fix_Seq_anonymized_000317	0.9625864599133152	1.2877788212752248	validation_GCall_fix	PCR1	0.6249742355242536	15
validation_GCall_fix_Seq_anonymized_000318	0.9844709530328168	1.5853846210103812	validation_GCall_fix	PCR1	1.2268012771402015	15
validation_GCall_fix_Seq_anonymized_000319	1.005525229695818	1.0065077990669071	validation_GCall_fix	PCR1	0.9953293380571446	15
validation_GCall_fix_Seq_anonymized_000320	0.994249116062482	0.789651132615019	validation_GCall_fix	PCR1	0.6249742355242536	15
validation_GCall_fix_Seq_anonymized_000321	0.9988493580942174	0.8205825282229932	validation_GCall_fix	PCR1	0.8101517867906991	15
validation_GCall_fix_Seq_anonymized_000322	1.0001251035797971	0.7877237057392452	validation_GCall_fix	PCR1	0.8332989806990048	15
validation_GCall_fix_Seq_anonymized_000324	1.0080187418466704	0.8050534608531281	validation_GCall_fix	PCR1	0.8795933685156162	15
validation_GCall_fix_Seq_anonymized_000325	0.9997493773205952	0.7797305207313979	validation_GCall_fix	PCR1	0.8332989806990048	15
validation_GCall_fix_Seq_anonymized_000326	0.9820558531559476	1.2558978730608106	validation_GCall_fix	PCR1	1.111065307598673	15
validation_GCall_fix_Seq_anonymized_000327	0.9976333237611468	0.9812594858407576	validation_GCall_fix	PCR1	0.8217253837448519	15
validation_GCall_fix_Seq_anonymized_000328	1.0033481553473265	0.7693072784025724	validation_GCall_fix	PCR1	0.8564461746073104	15
validation_GCall_fix_Seq_anonymized_000329	1.003263986723815	1.1225420654186469	validation_GCall_fix	PCR1	1.5045676040398697	15
validation_GCall_fix_Seq_anonymized_000330	1.0011064931590123	0.8281772239842933	validation_GCall_fix	PCR1	1.0184765319654503	15
validation_GCall_fix_Seq_anonymized_000331	1.0007083580618563	0.944329685453232	validation_GCall_fix	PCR1	0.9953293380571446	15
validation_GCall_fix_Seq_anonymized_000332	1.0078931492328829	0.8299515767485327	validation_GCall_fix	PCR1	0.8101517867906991	15
validation_GCall_fix_Seq_anonymized_000333	1.0080782516543183	0.6893584922326413	validation_GCall_fix	PCR1	0.6018270416159479	15
validation_GCall_fix_Seq_anonymized_000334	1.0033862781065692	0.9047072210810828	validation_GCall_fix	PCR1	1.041623725873756	15
validation_GCall_fix_Seq_anonymized_000335	0.999517474624918	0.8650116029975419	validation_GCall_fix	PCR1	0.8564461746073104	15
validation_GCall_fix_Seq_anonymized_000336	1.0002519422770468	1.1999436835392805	validation_GCall_fix	PCR1	1.2036540832318958	15
validation_GCall_fix_Seq_anonymized_000337	1.0024221157826274	0.9703590816735512	validation_GCall_fix	PCR1	0.9490349502405332	15
validation_GCall_fix_Seq_anonymized_000338	1.0086051995789855	0.9737920273190256	validation_GCall_fix	PCR1	1.1805068893235902	15
validation_GCall_fix_Seq_anonymized_000339	1.0027610627942778	1.0194355062243374	validation_GCall_fix	PCR1	0.9258877563322275	15
validation_GCall_fix_Seq_anonymized_000340	1.0055301207368272	0.8548559497080284	validation_GCall_fix	PCR1	0.8101517867906991	15
validation_GCall_fix_Seq_anonymized_000341	1.0057225846878872	0.9110204665529168	validation_GCall_fix	PCR1	1.0184765319654503	15
validation_GCall_fix_Seq_anonymized_000342	0.99669809483407	1.2506332006584726	validation_GCall_fix	PCR1	1.34253724668173	15
validation_GCall_fix_Seq_anonymized_000343	1.005673772508841	0.6518790370016772	validation_GCall_fix	PCR1	0.740710205065782	15
validation_GCall_fix_Seq_anonymized_000344	0.9990141514476272	1.1664259311654888	validation_GCall_fix	PCR1	0.9953293380571446	15
validation_GCall_fix_Seq_anonymized_000345	1.003631847393381	1.0773181740477658	validation_GCall_fix	PCR1	1.1342125015069788	15
validation_GCall_fix_Seq_anonymized_000346	0.993719474145264	0.9346626064110258	validation_GCall_fix	PCR1	0.8332989806990048	15
validation_GCall_fix_Seq_anonymized_000347	1.0071613003213864	0.9214904090685302	validation_GCall_fix	PCR1	0.9953293380571446	15
validation_GCall_fix_Seq_anonymized_000348	1.0036234826183794	0.9473929446214808	validation_GCall_fix	PCR1	0.9953293380571446	15
validation_GCall_fix_Seq_anonymized_000349	1.0088395832627888	0.9061645307050346	validation_GCall_fix	PCR1	1.0184765319654503	15
validation_GCall_fix_Seq_anonymized_000350	1.0054368295506886	0.8015279987948563	validation_GCall_fix	PCR1	0.7638573989740878	15
validation_GCall_fix_Seq_anonymized_000351	0.9833809663893937	1.8814102367279488	validation_GCall_fix	PCR1	1.4351260223149527	15
validation_GCall_fix_Seq_anonymized_000352	0.992677035476528	1.6016534530078717	validation_GCall_fix	PCR1	1.5508619918564812	15
validation_GCall_fix_Seq_anonymized_000353	0.997733313777137	0.9364761922671796	validation_GCall_fix	PCR1	0.972182144148839	15
validation_GCall_fix_Seq_anonymized_000354	1.0063183570915324	0.6641987528070459	validation_GCall_fix	PCR1	0.5555326537993365	15
validation_GCall_fix_Seq_anonymized_000355	1.0098468189135947	0.9457130528781008	validation_GCall_fix	PCR1	1.1342125015069788	15
validation_GCall_fix_Seq_anonymized_000356	0.996959800890698	0.9967753437606748	validation_GCall_fix	PCR1	0.9258877563322275	15
validation_GCall_fix_Seq_anonymized_000357	1.0048019259301215	0.8648596981263863	validation_GCall_fix	PCR1	1.0184765319654503	15
validation_GCall_fix_Seq_anonymized_000358	1.0067012380457792	1.131384259907262	validation_GCall_fix	PCR1	1.34253724668173	15
validation_GCall_fix_Seq_anonymized_000359	0.9987807348647826	1.1323921170532327	validation_GCall_fix	PCR1	1.3888316344983413	15
validation_GCall_fix_Seq_anonymized_000360	1.0062769979630557	0.9907845408068436	validation_GCall_fix	PCR1	1.041623725873756	15
validation_GCall_fix_Seq_anonymized_000361	0.984991059040486	1.3339383877286497	validation_GCall_fix	PCR1	1.041623725873756	15
validation_GCall_fix_Seq_anonymized_000362	1.0060404734399606	0.8307465104373714	validation_GCall_fix	PCR1	1.1805068893235902	15
validation_GCall_fix_Seq_anonymized_000363	0.9988536642053568	1.4267006068524035	validation_GCall_fix	PCR1	1.6665979613980095	15
validation_GCall_fix_Seq_anonymized_000364	1.0039448064655576	0.948548824642725	validation_GCall_fix	PCR1	0.9953293380571446	15
validation_GCall_fix_Seq_anonymized_000365	1.0050011929319191	0.8632532676549185	validation_GCall_fix	PCR1	0.9490349502405332	15
validation_GCall_fix_Seq_anonymized_000366	0.996347947490887	1.221408798604715	validation_GCall_fix	PCR1	1.2036540832318958	15
validation_GCall_fix_Seq_anonymized_000367	1.0049781803023972	0.7730404827267668	validation_GCall_fix	PCR1	0.9027405624239219	15
validation_GCall_fix_Seq_anonymized_000368	0.997591416286642	1.2656861111945803	validation_GCall_fix	PCR1	1.041623725873756	15
validation_GCall_fix_Seq_anonymized_000369	1.0079468800462184	0.7800955329701791	validation_GCall_fix	PCR1	0.9258877563322275	15
validation_GCall_fix_Seq_anonymized_000370	1.004580193880919	0.8727286107261635	validation_GCall_fix	PCR1	0.9258877563322275	15
validation_GCall_fix_Seq_anonymized_000371	0.99651165571103	1.2260928984210262	validation_GCall_fix	PCR1	1.1573596954152845	15
validation_GCall_fix_Seq_anonymized_000372	1.0010152873022362	1.184276014060884	validation_GCall_fix	PCR1	1.0647709197820616	15
validation_GCall_fix_Seq_anonymized_000373	0.9925903018110318	1.5938125612203315	validation_GCall_fix	PCR1	1.5508619918564812	15
validation_GCall_fix_Seq_anonymized_000374	1.0052945691755726	1.0825380105910472	validation_GCall_fix	PCR1	1.041623725873756	15
validation_GCall_fix_Seq_anonymized_000375	1.003141261502914	0.8534809877256689	validation_GCall_fix	PCR1	0.9490349502405332	15
validation_GCall_fix_Seq_anonymized_000376	1.006284750066842	0.644371337522068	validation_GCall_fix	PCR1	0.6944158172491707	15
validation_GCall_fix_Seq_anonymized_000377	1.001654808354196	0.8684385930959126	validation_GCall_fix	PCR1	0.8101517867906991	15
validation_GCall_fix_Seq_anonymized_000378	1.0020825865452083	1.2327311382667547	validation_GCall_fix	PCR1	1.2730956649568128	15
validation_GCall_fix_Seq_anonymized_000379	1.002285760434277	0.8853577718793059	validation_GCall_fix	PCR1	0.9953293380571446	15
validation_GCall_fix_Seq_anonymized_000380	1.0016748520700125	1.0040547164288902	validation_GCall_fix	PCR1	1.1573596954152845	15
validation_GCall_fix_Seq_anonymized_000381	0.9735230281625143	1.674142456866858	validation_GCall_fix	PCR1	1.4582732162232583	15
validation_GCall_fix_Seq_anonymized_000382	0.9790074025330124	1.0522693986294724	validation_GCall_fix	PCR1	0.9258877563322275	15
validation_GCall_fix_Seq_anonymized_000383	1.0037371721603212	1.033458221753326	validation_GCall_fix	PCR1	1.041623725873756	15
validation_GCall_fix_Seq_anonymized_000384	1.0065253896826216	0.9281748124986412	validation_GCall_fix	PCR1	0.9258877563322275	15
validation_GCall_fix_Seq_anonymized_000385	1.005996697645781	0.7928935143118726	validation_GCall_fix	PCR1	0.7175630111574763	15
validation_GCall_fix_Seq_anonymized_000386	0.976989739258636	1.3010932436298084	validation_GCall_fix	PCR1	0.9258877563322275	15
validation_GCall_fix_Seq_anonymized_000387	1.0076033176492931	0.5860000746130414	validation_GCall_fix	PCR1	0.7175630111574763	15
validation_GCall_fix_Seq_anonymized_000388	0.9975797548433556	1.0469155875779963	validation_GCall_fix	PCR1	0.972182144148839	15
validation_GCall_fix_Seq_anonymized_000389	0.9984025154295428	1.3118812668098203	validation_GCall_fix	PCR1	1.111065307598673	15
validation_GCall_fix_Seq_anonymized_000390	0.9997756382267136	1.2735974179085732	validation_GCall_fix	PCR1	1.2036540832318958	15
validation_GCall_fix_Seq_anonymized_000391	1.0067876542276282	0.6563852939274485	validation_GCall_fix	PCR1	0.6018270416159479	15
validation_GCall_fix_Seq_anonymized_000392	1.0040056431215167	0.6944685258181199	validation_GCall_fix	PCR1	0.5786798477076422	15
validation_GCall_fix_Seq_anonymized_000393	0.9955015474148144	0.672018741791824	validation_GCall_fix	PCR1	0.5786798477076422	15
validation_GCall_fix_Seq_anonymized_000394	1.0008066678854846	0.8649592160827554	validation_GCall_fix	PCR1	0.8795933685156162	15
validation_GCall_fix_Seq_anonymized_000395	0.9990788949358744	0.8603332552272753	validation_GCall_fix	PCR1	0.7870045928823934	15
validation_GCall_fix_Seq_anonymized_000396	0.9983732051680072	0.9685685390457968	validation_GCall_fix	PCR1	0.9490349502405332	15
validation_GCall_fix_Seq_anonymized_000397	1.0008111212368929	1.09005784770903	validation_GCall_fix	PCR1	1.041623725873756	15
validation_GCall_fix_Seq_anonymized_000398	1.0031244703712991	0.6817264696671868	validation_GCall_fix	PCR1	0.671268623340865	15
validation_GCall_fix_Seq_anonymized_000399	1.001289009913976	0.9531306919701644	validation_GCall_fix	PCR1	0.8101517867906991	15
validation_GCall_fix_Seq_anonymized_000401	1.0066888960564604	0.639107838169579	validation_GCall_fix	PCR1	0.671268623340865	15
validation_GCall_fix_Seq_anonymized_000402	0.999651097713192	0.7792597191701949	validation_GCall_fix	PCR1	0.8564461746073104	15
validation_GCall_fix_Seq_anonymized_000403	1.0076840772350937	0.7578744363272787	validation_GCall_fix	PCR1	0.8564461746073104	15
validation_GCall_fix_Seq_anonymized_000404	1.0060675828868917	1.0001196203297626	validation_GCall_fix	PCR1	1.2036540832318958	15
validation_GCall_fix_Seq_anonymized_000405	0.9995336805200786	1.0012817023723537	validation_GCall_fix	PCR1	1.0184765319654503	15
validation_GCall_fix_Seq_anonymized_000406	1.0012627409967112	0.9339305263061056	validation_GCall_fix	PCR1	1.041623725873756	15
validation_GCall_fix_Seq_anonymized_000407	1.0034696003951489	1.0830910872180033	validation_GCall_fix	PCR1	1.0763445167362145	15
validation_GCall_fix_Seq_anonymized_000408	1.0011063805546463	1.0769592879641805	validation_GCall_fix	PCR1	0.8564461746073104	15
validation_GCall_fix_Seq_anonymized_000409	0.9671006548084478	2.229364699172231	validation_GCall_fix	PCR1	1.2962428588651185	15
validation_GCall_fix_Seq_anonymized_000410	1.00090481390608	0.5460422423575242	validation_GCall_fix	PCR1	0.46294387816611376	15
validation_GCall_fix_Seq_anonymized_000411	0.9963178477786634	1.437706359442933	validation_GCall_fix	PCR1	1.5045676040398697	15
validation_GCall_fix_Seq_anonymized_000412	0.999367701987198	1.8251535552420264	validation_GCall_fix	PCR1	1.7591867370312324	15
validation_GCall_fix_Seq_anonymized_000413	1.0010383830142278	0.7785082309573015	validation_GCall_fix	PCR1	0.7638573989740878	15
validation_GCall_fix_Seq_anonymized_000414	1.0013244325002322	0.7076969419833616	validation_GCall_fix	PCR1	0.671268623340865	15
validation_GCall_fix_Seq_anonymized_000415	1.0095820185822586	0.6741335983654136	validation_GCall_fix	PCR1	0.671268623340865	15
validation_GCall_fix_Seq_anonymized_000416	1.003725296220924	1.0514163772884335	validation_GCall_fix	PCR1	1.2036540832318958	15
validation_GCall_fix_Seq_anonymized_000417	0.9993153078286124	0.777861039615573	validation_GCall_fix	PCR1	0.972182144148839	15
validation_GCall_fix_Seq_anonymized_000418	1.0033076851045737	1.1180501636458575	validation_GCall_fix	PCR1	1.2499484710485071	15
validation_GCall_fix_Seq_anonymized_000419	1.0043692801447734	1.063619710603301	validation_GCall_fix	PCR1	1.2268012771402015	15
validation_GCall_fix_Seq_anonymized_000420	1.0022939151730452	0.871887204519627	validation_GCall_fix	PCR1	0.9258877563322275	15
validation_GCall_fix_Seq_anonymized_000421	0.9880890026209984	0.8178003169628991	validation_GCall_fix	PCR1	0.7175630111574763	15
validation_GCall_fix_Seq_anonymized_000422	1.0076581312269408	0.6307579057759142	validation_GCall_fix	PCR1	0.6018270416159479	15
validation_GCall_fix_Seq_anonymized_000423	0.9986558465870295	1.0098787456521157	validation_GCall_fix	PCR1	0.8564461746073104	15
validation_GCall_fix_Seq_anonymized_000424	0.9981260444705614	1.3151895726228526	validation_GCall_fix	PCR1	1.3656844405900357	15
validation_GCall_fix_Seq_anonymized_000425	0.9971630147627574	1.4413303665593338	validation_GCall_fix	PCR1	1.6434507674897039	15
validation_GCall_fix_Seq_anonymized_000426	0.9970993117318911	0.8717332375254815	validation_GCall_fix	PCR1	0.9258877563322275	15
validation_GCall_fix_Seq_anonymized_000427	1.013337942924479	0.6721118945458268	validation_GCall_fix	PCR1	0.6944158172491707	15
validation_GCall_fix_Seq_anonymized_000428	1.0033583757423286	0.9767378945189042	validation_GCall_fix	PCR1	1.0647709197820616	15
validation_GCall_fix_Seq_anonymized_000429	0.9938052868101882	0.6764135140351438	validation_GCall_fix	PCR1	0.6249742355242536	15
validation_GCall_fix_Seq_anonymized_000430	1.003526635969944	0.5467325592329897	validation_GCall_fix	PCR1	0.5786798477076422	15
validation_GCall_fix_Seq_anonymized_000431	1.008811345634705	0.7342223563523138	validation_GCall_fix	PCR1	0.9490349502405332	15
validation_GCall_fix_Seq_anonymized_000432	1.000027297947117	1.3296473360751797	validation_GCall_fix	PCR1	1.2499484710485071	15
validation_GCall_fix_Seq_anonymized_000433	1.003336652302022	0.972958796093758	validation_GCall_fix	PCR1	1.0647709197820616	15
validation_GCall_fix_Seq_anonymized_000434	1.002717970695523	0.9930041734533273	validation_GCall_fix	PCR1	1.0647709197820616	15
validation_GCall_fix_Seq_anonymized_000435	1.004452553671662	1.14319051000089	validation_GCall_fix	PCR1	1.2962428588651185	15
validation_GCall_fix_Seq_anonymized_000436	1.0033613949691864	0.8566327233119955	validation_GCall_fix	PCR1	0.972182144148839	15
validation_GCall_fix_Seq_anonymized_000437	1.0097074324445403	0.8054006471296887	validation_GCall_fix	PCR1	0.7870045928823934	15
validation_GCall_fix_Seq_anonymized_000438	0.9967047346510528	1.2352758165409832	validation_GCall_fix	PCR1	1.34253724668173	15
validation_GCall_fix_Seq_anonymized_000439	1.0030908874189868	1.143053562191374	validation_GCall_fix	PCR1	1.0879181136903673	15
validation_GCall_fix_Seq_anonymized_000440	1.0010002604452048	1.191001812250329	validation_GCall_fix	PCR1	1.0879181136903673	15
validation_GCall_fix_Seq_anonymized_000441	1.000338818062793	0.8909493563697684	validation_GCall_fix	PCR1	0.9027405624239219	15
validation_GCall_fix_Seq_anonymized_000442	0.9950783854786192	1.5523078725364772	validation_GCall_fix	PCR1	1.3888316344983413	15
validation_GCall_fix_Seq_anonymized_000443	0.9664079357646732	0.6746660918749184	validation_GCall_fix	PCR1	0.671268623340865	15
validation_GCall_fix_Seq_anonymized_000444	0.9965132656479893	1.1496932382516394	validation_GCall_fix	PCR1	1.1805068893235902	15
validation_GCall_fix_Seq_anonymized_000445	0.992337542035018	1.501834293879356	validation_GCall_fix	PCR1	1.3193900527734241	15
validation_GCall_fix_Seq_anonymized_000446	0.9993170884385404	1.3766022705875316	validation_GCall_fix	PCR1	1.3193900527734241	15
validation_GCall_fix_Seq_anonymized_000447	0.9981082497729444	1.3407139418086336	validation_GCall_fix	PCR1	1.3656844405900357	15
validation_GCall_fix_Seq_anonymized_000448	0.9985875317971238	0.839501849470584	validation_GCall_fix	PCR1	0.8332989806990048	15
validation_GCall_fix_Seq_anonymized_000449	0.9874194028161548	0.8708039875045066	validation_GCall_fix	PCR1	0.9027405624239219	15
validation_GCall_fix_Seq_anonymized_000450	1.0021918319145575	0.9783483847292048	validation_GCall_fix	PCR1	1.0184765319654503	15
validation_GCall_fix_Seq_anonymized_000451	1.0091969151837272	0.8630667572205811	validation_GCall_fix	PCR1	0.972182144148839	15
validation_GCall_fix_Seq_anonymized_000452	1.0033723239840568	1.0625926434259083	validation_GCall_fix	PCR1	0.9258877563322275	15
validation_GCall_fix_Seq_anonymized_000453	0.972255876764354	1.4315656930544154	validation_GCall_fix	PCR1	1.0879181136903673	15
validation_GCall_fix_Seq_anonymized_000454	1.0070370323805518	0.7460403197758438	validation_GCall_fix	PCR1	0.7638573989740878	15
validation_GCall_fix_Seq_anonymized_000455	0.9922064501743816	0.9485695643781612	validation_GCall_fix	PCR1	0.7175630111574763	15
validation_GCall_fix_Seq_anonymized_000456	0.9980338421972588	1.3222080357552195	validation_GCall_fix	PCR1	1.3888316344983413	15
validation_GCall_fix_Seq_anonymized_000457	0.9856085836336472	1.2694181064064882	validation_GCall_fix	PCR1	1.2036540832318958	15
validation_GCall_fix_Seq_anonymized_000458	1.0032647818974372	0.8140670812520843	validation_GCall_fix	PCR1	0.8332989806990048	15
validation_GCall_fix_Seq_anonymized_000459	1.000151951252566	1.256128495997844	validation_GCall_fix	PCR1	1.3193900527734241	15
validation_GCall_fix_Seq_anonymized_000460	0.996818963449115	1.0266253332727655	validation_GCall_fix	PCR1	0.9258877563322275	15
validation_GCall_fix_Seq_anonymized_000461	1.0037118756004797	1.247037938875584	validation_GCall_fix	PCR1	1.2962428588651185	15
validation_GCall_fix_Seq_anonymized_000462	1.0027330417192215	0.8724355390146391	validation_GCall_fix	PCR1	0.8795933685156162	15
validation_GCall_fix_Seq_anonymized_000463	1.0004882361862233	0.7997100204136386	validation_GCall_fix	PCR1	0.8564461746073104	15
validation_GCall_fix_Seq_anonymized_000464	1.0121463173436926	0.7204795069098445	validation_GCall_fix	PCR1	0.8795933685156162	15
validation_GCall_fix_Seq_anonymized_000465	1.0004029486383583	1.116892381592141	validation_GCall_fix	PCR1	1.111065307598673	15
validation_GCall_fix_Seq_anonymized_000466	1.0018596519330607	0.6842634149521174	validation_GCall_fix	PCR1	0.6481214294325592	15
validation_GCall_fix_Seq_anonymized_000467	0.9981288695816354	0.786658816938107	validation_GCall_fix	PCR1	0.8564461746073104	15
validation_GCall_fix_Seq_anonymized_000468	1.002755802345011	0.9441264897640452	validation_GCall_fix	PCR1	0.9258877563322275	15
validation_GCall_fix_Seq_anonymized_000469	0.97891751193743	1.1068875200142303	validation_GCall_fix	PCR1	0.8795933685156162	15
validation_GCall_fix_Seq_anonymized_000470	1.0028162265608722	0.6616119909069424	validation_GCall_fix	PCR1	0.671268623340865	15
validation_GCall_fix_Seq_anonymized_000471	1.0045095899627992	0.8200180725733345	validation_GCall_fix	PCR1	0.6481214294325592	15
validation_GCall_fix_Seq_anonymized_000472	1.0069630474167717	0.9829667447729136	validation_GCall_fix	PCR1	0.9490349502405332	15
validation_GCall_fix_Seq_anonymized_000473	0.9996635878482256	1.0564407234047206	validation_GCall_fix	PCR1	1.0879181136903673	15
validation_GCall_fix_Seq_anonymized_000474	0.9925372794484436	1.133075084149329	validation_GCall_fix	PCR1	1.041623725873756	15
validation_GCall_fix_Seq_anonymized_000475	1.0013614439478202	0.8552506907661953	validation_GCall_fix	PCR1	0.8332989806990048	15
validation_GCall_fix_Seq_anonymized_000476	0.9974799116435468	0.8111145794873182	validation_GCall_fix	PCR1	0.8332989806990048	15
validation_GCall_fix_Seq_anonymized_000477	1.0015908724923075	1.0976119322198492	validation_GCall_fix	PCR1	1.1342125015069788	15
validation_GCall_fix_Seq_anonymized_000478	0.9786786382915706	1.9386928154719143	validation_GCall_fix	PCR1	1.1805068893235902	15
validation_GCall_fix_Seq_anonymized_000479	1.0018359279654852	1.145281554691029	validation_GCall_fix	PCR1	1.0879181136903673	15
validation_GCall_fix_Seq_anonymized_000480	0.99981296023916	0.8992752182616744	validation_GCall_fix	PCR1	0.9027405624239219	15
validation_GCall_fix_Seq_anonymized_000481	0.994489653262691	1.2187052620939658	validation_GCall_fix	PCR1	1.1342125015069788	15
validation_GCall_fix_Seq_anonymized_000482	1.0015144873375292	0.9971645551249554	validation_GCall_fix	PCR1	1.0184765319654503	15
validation_GCall_fix_Seq_anonymized_000483	0.9976945979107034	1.1166220196337546	validation_GCall_fix	PCR1	1.111065307598673	15
validation_GCall_fix_Seq_anonymized_000484	1.0017380168796757	0.9229172806015332	validation_GCall_fix	PCR1	0.9953293380571446	15
validation_GCall_fix_Seq_anonymized_000485	0.9965212899553584	1.363871677891322	validation_GCall_fix	PCR1	1.3193900527734241	15
validation_GCall_fix_Seq_anonymized_000486	0.836846436414132	7.863587070216683	validation_GCall_fix	PCR1	0.5555326537993365	15
validation_GCall_fix_Seq_anonymized_000487	1.0055290382441728	0.9731341011246863	validation_GCall_fix	PCR1	1.1573596954152845	15
validation_GCall_fix_Seq_anonymized_000488	1.0030307180449454	0.8795302591344867	validation_GCall_fix	PCR1	0.9258877563322275	15
validation_GCall_fix_Seq_anonymized_000489	1.0082629011859872	0.6314488337358045	validation_GCall_fix	PCR1	0.8795933685156162	15
validation_GCall_fix_Seq_anonymized_000490	0.9911850054852848	0.9111355257627434	validation_GCall_fix	PCR1	0.8795933685156162	15
validation_GCall_fix_Seq_anonymized_000491	0.9949077737138636	1.4920735852437383	validation_GCall_fix	PCR1	1.5277147979481756	15
validation_GCall_fix_Seq_anonymized_000492	1.0007605865676037	1.4446056231572584	validation_GCall_fix	PCR1	1.7591867370312324	15
validation_GCall_fix_Seq_anonymized_000493	0.9983366529236076	1.4474574227004904	validation_GCall_fix	PCR1	1.481420410131564	15
validation_GCall_fix_Seq_anonymized_000494	1.0127359618566176	0.6983004064277025	validation_GCall_fix	PCR1	0.6944158172491707	15
validation_GCall_fix_Seq_anonymized_000495	1.0022998765702096	1.094103979999703	validation_GCall_fix	PCR1	1.111065307598673	15
validation_GCall_fix_Seq_anonymized_000496	1.0103142092487218	0.7480423791148912	validation_GCall_fix	PCR1	0.9027405624239219	15
validation_GCall_fix_Seq_anonymized_000497	0.9992384082132344	0.9143654732087976	validation_GCall_fix	PCR1	0.9953293380571446	15
validation_GCall_fix_Seq_anonymized_000498	1.0041027083630754	0.8898842185762196	validation_GCall_fix	PCR1	1.0647709197820616	15
validation_GCall_fix_Seq_anonymized_000499	1.0044568690770852	0.8340299731421255	validation_GCall_fix	PCR1	0.9490349502405332	15
validation_GCall_fix_Seq_anonymized_000500	0.9980000775607508	1.05806951109348	validation_GCall_fix	PCR1	1.0184765319654503	15
validation_GCall_fix_Seq_anonymized_000501	1.0067987970415535	0.6584591508600106	validation_GCall_fix	PCR1	0.5786798477076422	15
validation_GCall_fix_Seq_anonymized_000502	1.0061600345932211	0.7951873033677251	validation_GCall_fix	PCR1	0.8332989806990048	15
validation_GCall_fix_Seq_anonymized_000503	1.001485659669346	1.209568095663449	validation_GCall_fix	PCR1	1.1805068893235902	15
validation_GCall_fix_Seq_anonymized_000504	1.0108012400267303	0.5177901252642174	validation_GCall_fix	PCR1	0.7638573989740878	15
validation_GCall_fix_Seq_anonymized_000505	1.0049121858741432	1.0264698143482534	validation_GCall_fix	PCR1	1.0184765319654503	15
validation_GCall_fix_Seq_anonymized_000506	1.0007839890618473	0.9372972860088704	validation_GCall_fix	PCR1	0.9953293380571446	15
validation_GCall_fix_Seq_anonymized_000507	1.0048333831734824	1.0678466311026658	validation_GCall_fix	PCR1	1.2036540832318958	15
validation_GCall_fix_Seq_anonymized_000508	0.9976897502767714	0.720635625560447	validation_GCall_fix	PCR1	0.8332989806990048	15
validation_GCall_fix_Seq_anonymized_000509	1.0038906676913808	1.166476640227745	validation_GCall_fix	PCR1	1.2730956649568128	15
validation_GCall_fix_Seq_anonymized_000510	1.0074224616168663	1.033487574801692	validation_GCall_fix	PCR1	1.1342125015069788	15
validation_GCall_fix_Seq_anonymized_000511	1.005054743884076	1.369139635926282	validation_GCall_fix	PCR1	1.5045676040398697	15
validation_GCall_fix_Seq_anonymized_000512	0.9766411309117686	0.9650650057183922	validation_GCall_fix	PCR1	0.6481214294325592	15
validation_GCall_fix_Seq_anonymized_000513	1.0089369142865765	0.7768527703337261	validation_GCall_fix	PCR1	0.740710205065782	15
validation_GCall_fix_Seq_anonymized_000514	1.0017564716104017	0.8981183035225994	validation_GCall_fix	PCR1	1.0647709197820616	15
validation_GCall_fix_Seq_anonymized_000515	1.00102085034262	1.0375800421968386	validation_GCall_fix	PCR1	0.9490349502405332	15
validation_GCall_fix_Seq_anonymized_000516	1.0039587668572387	0.8834315411290432	validation_GCall_fix	PCR1	0.9490349502405332	15
validation_GCall_fix_Seq_anonymized_000517	1.007546791690321	1.0589535668785257	validation_GCall_fix	PCR1	1.2499484710485071	15
validation_GCall_fix_Seq_anonymized_000518	1.0010604982879288	1.0152488510948006	validation_GCall_fix	PCR1	0.9953293380571446	15
validation_GCall_fix_Seq_anonymized_000519	1.0037247095643451	0.8593753248707001	validation_GCall_fix	PCR1	0.7870045928823934	15
validation_GCall_fix_Seq_anonymized_000520	1.0012662370398628	1.0079592095180818	validation_GCall_fix	PCR1	0.9953293380571446	15
validation_GCall_fix_Seq_anonymized_000521	0.9945160983261652	1.0211129311527845	validation_GCall_fix	PCR1	0.9490349502405332	15
validation_GCall_fix_Seq_anonymized_000522	1.004642537866456	0.6670645364901914	validation_GCall_fix	PCR1	0.7638573989740878	15
validation_GCall_fix_Seq_anonymized_000523	1.0023044878358471	1.0963695490167045	validation_GCall_fix	PCR1	1.2268012771402015	15
validation_GCall_fix_Seq_anonymized_000524	0.9972603735045756	1.1760147149105211	validation_GCall_fix	PCR1	1.2499484710485071	15
validation_GCall_fix_Seq_anonymized_000525	0.9939619517749638	1.0637052880964988	validation_GCall_fix	PCR1	0.972182144148839	15
validation_GCall_fix_Seq_anonymized_000526	0.9961514649794267	1.2010652653540246	validation_GCall_fix	PCR1	1.1805068893235902	15
validation_GCall_fix_Seq_anonymized_000527	0.9989909604421948	1.1070134415139683	validation_GCall_fix	PCR1	1.2036540832318958	15
validation_GCall_fix_Seq_anonymized_000528	1.0039019636950506	0.885520853204421	validation_GCall_fix	PCR1	0.9258877563322275	15
validation_GCall_fix_Seq_anonymized_000529	1.0013830744890204	1.133659916794928	validation_GCall_fix	PCR1	1.2730956649568128	15
validation_GCall_fix_Seq_anonymized_000530	1.0039450413662638	0.6663258770560723	validation_GCall_fix	PCR1	0.7175630111574763	15
validation_GCall_fix_Seq_anonymized_000531	1.003715050367802	0.9818778080506184	validation_GCall_fix	PCR1	1.1805068893235902	15
validation_GCall_fix_Seq_anonymized_000532	0.99974566450365	1.0820753100758091	validation_GCall_fix	PCR1	1.111065307598673	15
validation_GCall_fix_Seq_anonymized_000533	0.9610174650935878	1.9235427196648167	validation_GCall_fix	PCR1	1.1573596954152845	15
validation_GCall_fix_Seq_anonymized_000534	1.0030870899928312	1.1386496580862393	validation_GCall_fix	PCR1	1.041623725873756	15
validation_GCall_fix_Seq_anonymized_000535	1.0001489284597274	0.9167716504997364	validation_GCall_fix	PCR1	0.972182144148839	15
validation_GCall_fix_Seq_anonymized_000536	0.999052565413369	0.8359819677292114	validation_GCall_fix	PCR1	0.740710205065782	15
validation_GCall_fix_Seq_anonymized_000537	0.9917663469385182	1.1956529656986354	validation_GCall_fix	PCR1	0.9258877563322275	15
validation_GCall_fix_Seq_anonymized_000538	1.001291239460162	0.8165344024106311	validation_GCall_fix	PCR1	0.8101517867906991	15
validation_GCall_fix_Seq_anonymized_000539	1.0056353457855676	0.8594067226792675	validation_GCall_fix	PCR1	0.972182144148839	15
validation_GCall_fix_Seq_anonymized_000540	0.9974031437995222	1.342178193725853	validation_GCall_fix	PCR1	1.2268012771402015	15
validation_GCall_fix_Seq_anonymized_000541	0.9997319224992124	1.0050834861510427	validation_GCall_fix	PCR1	1.1342125015069788	15
validation_GCall_fix_Seq_anonymized_000542	1.006758545112982	0.9558406613481776	validation_GCall_fix	PCR1	1.1573596954152845	15
validation_GCall_fix_Seq_anonymized_000543	1.006657461338757	0.6632483034275166	validation_GCall_fix	PCR1	0.671268623340865	15
validation_GCall_fix_Seq_anonymized_000544	1.00235495923944	1.0437527192546403	validation_GCall_fix	PCR1	1.1342125015069788	15
validation_GCall_fix_Seq_anonymized_000545	1.003449079964968	1.3579212963434395	validation_GCall_fix	PCR1	1.3193900527734241	15
validation_GCall_fix_Seq_anonymized_000546	0.996371497002646	1.1969874447495323	validation_GCall_fix	PCR1	1.2268012771402015	15
validation_GCall_fix_Seq_anonymized_000547	1.01083733173043	0.5324927084137825	validation_GCall_fix	PCR1	0.5092382659827251	15
validation_GCall_fix_Seq_anonymized_000548	1.0012378073567545	1.1572603186029378	validation_GCall_fix	PCR1	1.0763445167362145	15
validation_GCall_fix_Seq_anonymized_000549	0.999621270158207	0.989205005314718	validation_GCall_fix	PCR1	0.9953293380571446	15
validation_GCall_fix_Seq_anonymized_000550	1.0048793394703426	1.0107468652129403	validation_GCall_fix	PCR1	1.1805068893235902	15
validation_GCall_fix_Seq_anonymized_000551	1.0061354693978612	0.9136155919638594	validation_GCall_fix	PCR1	0.9258877563322275	15
validation_GCall_fix_Seq_anonymized_000552	1.0031693592878383	0.9358654963779924	validation_GCall_fix	PCR1	0.9258877563322275	15
validation_GCall_fix_Seq_anonymized_000553	0.9994230098089268	0.9516991662821852	validation_GCall_fix	PCR1	0.9490349502405332	15
validation_GCall_fix_Seq_anonymized_000555	0.9969785614017856	0.807058377778276	validation_GCall_fix	PCR1	0.8101517867906991	15
validation_GCall_fix_Seq_anonymized_000556	1.003215235818345	1.1738056477453946	validation_GCall_fix	PCR1	1.3888316344983413	15
validation_GCall_fix_Seq_anonymized_000557	1.0036669858470344	0.9790724547556774	validation_GCall_fix	PCR1	1.0879181136903673	15
validation_GCall_fix_Seq_anonymized_000558	1.0027044289273352	0.6530884691377542	validation_GCall_fix	PCR1	0.5786798477076422	15
validation_GCall_fix_Seq_anonymized_000559	0.9968464082034167	0.9622401674566368	validation_GCall_fix	PCR1	0.9258877563322275	15
validation_GCall_fix_Seq_anonymized_000560	0.9997195042801068	1.0559276702102227	validation_GCall_fix	PCR1	1.041623725873756	15
validation_GCall_fix_Seq_anonymized_000561	0.9954067945116843	1.0676374182127808	validation_GCall_fix	PCR1	1.1805068893235902	15
validation_GCall_fix_Seq_anonymized_000562	0.9882666060711962	0.8899064641145938	validation_GCall_fix	PCR1	0.6944158172491707	15
validation_GCall_fix_Seq_anonymized_000563	0.9986375812623204	0.8011380714502551	validation_GCall_fix	PCR1	0.740710205065782	15
validation_GCall_fix_Seq_anonymized_000564	1.000317377186635	0.9381880580809832	validation_GCall_fix	PCR1	0.9027405624239219	15
validation_GCall_fix_Seq_anonymized_000565	1.0044296445683072	0.9203731428017332	validation_GCall_fix	PCR1	1.0184765319654503	15
validation_GCall_fix_Seq_anonymized_000566	1.0051293405762438	0.5926547260884681	validation_GCall_fix	PCR1	0.46294387816611376	15
validation_GCall_fix_Seq_anonymized_000567	1.0037389390078748	1.5885749741516122	validation_GCall_fix	PCR1	1.5508619918564812	15
validation_GCall_fix_Seq_anonymized_000568	1.0069725065457502	0.8048995173117827	validation_GCall_fix	PCR1	0.9490349502405332	15
validation_GCall_fix_Seq_anonymized_000569	1.0040477980583329	1.179268111926756	validation_GCall_fix	PCR1	1.2268012771402015	15
validation_GCall_fix_Seq_anonymized_000570	0.9994704706901943	1.1334667670096377	validation_GCall_fix	PCR1	1.2962428588651185	15
validation_GCall_fix_Seq_anonymized_000571	0.9994254856481328	1.002725744993024	validation_GCall_fix	PCR1	0.9490349502405332	15
validation_GCall_fix_Seq_anonymized_000572	1.0068385180719663	1.0182654603646517	validation_GCall_fix	PCR1	1.3193900527734241	15
validation_GCall_fix_Seq_anonymized_000573	1.0028219552615316	0.7565539176444558	validation_GCall_fix	PCR1	0.7870045928823934	15
validation_GCall_fix_Seq_anonymized_000574	1.008677156175427	0.8030152040751539	validation_GCall_fix	PCR1	0.8680197715614634	15
validation_GCall_fix_Seq_anonymized_000575	1.004760298892968	1.1313536724294735	validation_GCall_fix	PCR1	1.2036540832318958	15
validation_GCall_fix_Seq_anonymized_000576	0.997025985800837	1.222190406984824	validation_GCall_fix	PCR1	1.3193900527734241	15
validation_GCall_fix_Seq_anonymized_000577	0.9956633831340588	1.0491206289200572	validation_GCall_fix	PCR1	0.9490349502405332	15
validation_GCall_fix_Seq_anonymized_000578	0.9999286793583728	0.9093685193845223	validation_GCall_fix	PCR1	1.0184765319654503	15
validation_GCall_fix_Seq_anonymized_000579	1.0034159425182223	0.7834910424334209	validation_GCall_fix	PCR1	0.8795933685156162	15
validation_GCall_fix_Seq_anonymized_000580	1.0056858180035086	0.9937234659221208	validation_GCall_fix	PCR1	1.041623725873756	15
validation_GCall_fix_Seq_anonymized_000581	0.9887282860801172	1.179808782628562	validation_GCall_fix	PCR1	1.2499484710485071	15
validation_GCall_fix_Seq_anonymized_000582	0.999854429888668	1.1404082766189203	validation_GCall_fix	PCR1	1.0879181136903673	15
validation_GCall_fix_Seq_anonymized_000583	1.0032689886664072	0.8372847536840962	validation_GCall_fix	PCR1	0.9490349502405332	15
validation_GCall_fix_Seq_anonymized_000584	1.0013904065115162	1.127857267152246	validation_GCall_fix	PCR1	1.0879181136903673	15
validation_GCall_fix_Seq_anonymized_000585	1.0105208035987647	0.7245820172276748	validation_GCall_fix	PCR1	0.740710205065782	15
validation_GCall_fix_Seq_anonymized_000586	1.0071663841185428	0.9906029055453964	validation_GCall_fix	PCR1	1.0300501289196031	15
validation_GCall_fix_Seq_anonymized_000587	0.9982136684212076	1.0777523327485996	validation_GCall_fix	PCR1	1.1805068893235902	15
validation_GCall_fix_Seq_anonymized_000588	0.9991958621462684	1.2176732514376074	validation_GCall_fix	PCR1	1.2730956649568128	15
validation_GCall_fix_Seq_anonymized_000589	1.0080286729492334	0.8353271751929179	validation_GCall_fix	PCR1	0.8332989806990048	15
validation_GCall_fix_Seq_anonymized_000590	0.9977958465957528	1.2241242097407532	validation_GCall_fix	PCR1	1.34253724668173	15
validation_GCall_fix_Seq_anonymized_000591	1.0052556157755197	0.838131102196634	validation_GCall_fix	PCR1	1.0184765319654503	15
validation_GCall_fix_Seq_anonymized_000592	1.0014065855324563	0.8383858099165333	validation_GCall_fix	PCR1	0.8564461746073104	15
validation_GCall_fix_Seq_anonymized_000593	0.991589810407568	0.9688434024201328	validation_GCall_fix	PCR1	0.8101517867906991	15
validation_GCall_fix_Seq_anonymized_000594	1.011516844185541	0.5716243015246997	validation_GCall_fix	PCR1	0.6018270416159479	15
validation_GCall_fix_Seq_anonymized_000595	1.006261542253018	0.6576509610645823	validation_GCall_fix	PCR1	0.5786798477076422	15
validation_GCall_fix_Seq_anonymized_000596	0.9982153823083808	1.0367618325325838	validation_GCall_fix	PCR1	0.9490349502405332	15
validation_GCall_fix_Seq_anonymized_000597	1.0021790261690686	1.0045101640892895	validation_GCall_fix	PCR1	1.111065307598673	15
validation_GCall_fix_Seq_anonymized_000598	1.0030016566929647	1.3987745476900937	validation_GCall_fix	PCR1	1.6665979613980095	15
validation_GCall_fix_Seq_anonymized_000599	1.0074045920677124	0.7892946014738776	validation_GCall_fix	PCR1	0.9490349502405332	15
validation_GCall_fix_Seq_anonymized_000600	0.9974138132054886	1.144377139715937	validation_GCall_fix	PCR1	1.2036540832318958	15
validation_GCall_fix_Seq_anonymized_000601	1.0086641395756455	0.9068074908810028	validation_GCall_fix	PCR1	1.111065307598673	15
validation_GCall_fix_Seq_anonymized_000602	1.0015424451804151	1.002790077649358	validation_GCall_fix	PCR1	1.0879181136903673	15
validation_GCall_fix_Seq_anonymized_000603	1.0077975700712936	0.8389917214704807	validation_GCall_fix	PCR1	1.0184765319654503	15
validation_GCall_fix_Seq_anonymized_000604	1.009513583195812	0.7038803878430009	validation_GCall_fix	PCR1	0.7638573989740878	15
validation_GCall_fix_Seq_anonymized_000605	0.9895943589609572	1.269024370581188	validation_GCall_fix	PCR1	1.1342125015069788	15
validation_GCall_fix_Seq_anonymized_000606	1.0049313131801156	1.130817721284888	validation_GCall_fix	PCR1	1.122638904552826	15
validation_GCall_fix_Seq_anonymized_000607	1.00303831792434	0.8480227035836859	validation_GCall_fix	PCR1	0.972182144148839	15
validation_GCall_fix_Seq_anonymized_000608	1.00689744166858	0.7790371796456321	validation_GCall_fix	PCR1	0.740710205065782	15
validation_GCall_fix_Seq_anonymized_000609	1.0010162703983296	1.1345289766703763	validation_GCall_fix	PCR1	1.2036540832318958	15
validation_GCall_fix_Seq_anonymized_000610	1.0023765500836694	1.445415878724345	validation_GCall_fix	PCR1	1.851775512664455	15
validation_GCall_fix_Seq_anonymized_000611	1.0052363550028796	1.1102485474540824	validation_GCall_fix	PCR1	1.34253724668173	15
validation_GCall_fix_Seq_anonymized_000612	0.99787081961211	1.011442268268812	validation_GCall_fix	PCR1	0.8564461746073104	15
validation_GCall_fix_Seq_anonymized_000613	0.998429136704058	0.8462839787837894	validation_GCall_fix	PCR1	0.8795933685156162	15
validation_GCall_fix_Seq_anonymized_000614	1.0079287886250703	0.9978640496354942	validation_GCall_fix	PCR1	1.1342125015069788	15
validation_GCall_fix_Seq_anonymized_000615	0.993568163122516	2.1680396564177973	validation_GCall_fix	PCR1	2.1063946456558176	15
validation_GCall_fix_Seq_anonymized_000616	0.9942674470747396	0.9345989538887702	validation_GCall_fix	PCR1	0.9953293380571446	15
validation_GCall_fix_Seq_anonymized_000617	1.0042777916083367	0.9643904655813624	validation_GCall_fix	PCR1	1.111065307598673	15
validation_GCall_fix_Seq_anonymized_000618	1.0042604027377198	0.8230134429654098	validation_GCall_fix	PCR1	0.8101517867906991	15
validation_GCall_fix_Seq_anonymized_000619	0.9991340597327	0.6362370122587003	validation_GCall_fix	PCR1	0.6249742355242536	15
validation_GCall_fix_Seq_anonymized_000620	0.9732123125327634	1.4401766345050688	validation_GCall_fix	PCR1	0.740710205065782	15
validation_GCall_fix_Seq_anonymized_000621	1.0001580159842167	1.099901456126724	validation_GCall_fix	PCR1	1.1342125015069788	15
validation_GCall_fix_Seq_anonymized_000622	1.0038488313615763	1.0823781066721023	validation_GCall_fix	PCR1	0.9490349502405332	15
validation_GCall_fix_Seq_anonymized_000623	1.0023813361431797	0.8871386849911485	validation_GCall_fix	PCR1	1.0184765319654503	15
validation_GCall_fix_Seq_anonymized_000624	0.9974357126363448	1.056235619583372	validation_GCall_fix	PCR1	1.1573596954152845	15
validation_GCall_fix_Seq_anonymized_000625	1.0118120744197032	0.7006622644947591	validation_GCall_fix	PCR1	0.7175630111574763	15
validation_GCall_fix_Seq_anonymized_000626	0.999040068900417	1.038691239734596	validation_GCall_fix	PCR1	0.8332989806990048	15
validation_GCall_fix_Seq_anonymized_000627	0.9964416427176068	1.2278293945659935	validation_GCall_fix	PCR1	1.3193900527734241	15
validation_GCall_fix_Seq_anonymized_000628	1.000618267591515	0.8593580431161905	validation_GCall_fix	PCR1	0.9953293380571446	15
validation_GCall_fix_Seq_anonymized_000629	1.0078726496657335	0.5554395785516405	validation_GCall_fix	PCR1	0.5323854598910308	15
validation_GCall_fix_Seq_anonymized_000630	1.0006550619660834	0.9087889412038804	validation_GCall_fix	PCR1	1.2499484710485071	15
validation_GCall_fix_Seq_anonymized_000631	1.0036837467949398	1.1918575725516884	validation_GCall_fix	PCR1	1.3656844405900357	15
validation_GCall_fix_Seq_anonymized_000632	1.00231477907314	1.146633290951116	validation_GCall_fix	PCR1	1.2036540832318958	15
validation_GCall_fix_Seq_anonymized_000633	1.0063810996035665	0.8459642361754371	validation_GCall_fix	PCR1	1.0879181136903673	15
validation_GCall_fix_Seq_anonymized_000634	1.0018250215048965	1.2898431336341416	validation_GCall_fix	PCR1	1.2962428588651185	15
validation_GCall_fix_Seq_anonymized_000635	1.0009510340616186	0.7810917274291423	validation_GCall_fix	PCR1	0.6249742355242536	15
validation_GCall_fix_Seq_anonymized_000636	0.9941734703857866	0.775198365300667	validation_GCall_fix	PCR1	0.6481214294325592	15
validation_GCall_fix_Seq_anonymized_000637	0.9971187776274965	1.0897661330407735	validation_GCall_fix	PCR1	1.0647709197820616	15
validation_GCall_fix_Seq_anonymized_000638	1.0028654987015644	1.2181781176029496	validation_GCall_fix	PCR1	1.2036540832318958	15
validation_GCall_fix_Seq_anonymized_000639	1.001367145756335	0.9055669991656212	validation_GCall_fix	PCR1	0.9027405624239219	15
validation_GCall_fix_Seq_anonymized_000640	1.0051005968819258	1.1120331352578674	validation_GCall_fix	PCR1	1.1342125015069788	15
validation_GCall_fix_Seq_anonymized_000641	1.008877350995883	0.6617040301747181	validation_GCall_fix	PCR1	0.671268623340865	15
validation_GCall_fix_Seq_anonymized_000642	0.997778643762394	1.1658749609111991	validation_GCall_fix	PCR1	1.041623725873756	15
validation_GCall_fix_Seq_anonymized_000643	0.8779807999433463	4.786567602999624	validation_GCall_fix	PCR1	0.7870045928823934	15
validation_GCall_fix_Seq_anonymized_000644	1.0104741812127422	0.9409746770281876	validation_GCall_fix	PCR1	1.2962428588651185	15
validation_GCall_fix_Seq_anonymized_000645	0.9941154427937516	1.1069213125013293	validation_GCall_fix	PCR1	1.0184765319654503	15
validation_GCall_fix_Seq_anonymized_000646	1.0011076219803308	0.7361996660669006	validation_GCall_fix	PCR1	0.7175630111574763	15
validation_GCall_fix_Seq_anonymized_000647	0.9998914502355204	1.226703513581754	validation_GCall_fix	PCR1	1.2962428588651185	15
validation_GCall_fix_Seq_anonymized_000648	1.0044474619463415	0.6848884712013473	validation_GCall_fix	PCR1	0.8101517867906991	15
validation_GCall_fix_Seq_anonymized_000649	0.9952409914446196	1.1882168307025287	validation_GCall_fix	PCR1	1.2499484710485071	15
validation_GCall_fix_Seq_anonymized_000650	1.0071085717996926	1.0277651710831766	validation_GCall_fix	PCR1	1.2036540832318958	15
validation_GCall_fix_Seq_anonymized_000651	0.9999756655773888	1.245832384494118	validation_GCall_fix	PCR1	1.3888316344983413	15
validation_GCall_fix_Seq_anonymized_000652	0.997830722452914	1.4690424744651271	validation_GCall_fix	PCR1	1.3888316344983413	15
validation_GCall_fix_Seq_anonymized_000653	1.0038031336438056	0.8960816494075631	validation_GCall_fix	PCR1	0.9490349502405332	15
validation_GCall_fix_Seq_anonymized_000654	1.0037704083548924	1.0865450742841962	validation_GCall_fix	PCR1	1.0184765319654503	15
validation_GCall_fix_Seq_anonymized_000655	0.98792735478063	1.036033135145944	validation_GCall_fix	PCR1	0.740710205065782	15
validation_GCall_fix_Seq_anonymized_000656	1.0094967121817928	0.6109509837077994	validation_GCall_fix	PCR1	0.6249742355242536	15
validation_GCall_fix_Seq_anonymized_000657	1.0015285633837072	0.8812677634249422	validation_GCall_fix	PCR1	0.9374613532863804	15
validation_GCall_fix_Seq_anonymized_000658	1.001727240461515	1.2790523538816707	validation_GCall_fix	PCR1	1.411978828406647	15
validation_GCall_fix_Seq_anonymized_000659	1.0027849149025652	0.914437090893224	validation_GCall_fix	PCR1	1.0184765319654503	15
validation_GCall_fix_Seq_anonymized_000660	0.9986653551147584	1.3409639417322814	validation_GCall_fix	PCR1	1.411978828406647	15
validation_GCall_fix_Seq_anonymized_000661	1.0009509958152392	1.128203405468464	validation_GCall_fix	PCR1	1.2499484710485071	15
validation_GCall_fix_Seq_anonymized_000662	0.9601451258766688	0.5443238094988162	validation_GCall_fix	PCR1	0.46294387816611376	15
validation_GCall_fix_Seq_anonymized_000663	0.9974131826198392	1.121249145729187	validation_GCall_fix	PCR1	1.1342125015069788	15
validation_GCall_fix_Seq_anonymized_000664	1.0073228927932802	0.8335704764021294	validation_GCall_fix	PCR1	0.972182144148839	15
validation_GCall_fix_Seq_anonymized_000665	0.934117001455713	0.8620432353149955	validation_GCall_fix	PCR1	0.5555326537993365	15
validation_GCall_fix_Seq_anonymized_000666	1.006223147998874	0.9134239389893536	validation_GCall_fix	PCR1	1.0531973228279088	15
validation_GCall_fix_Seq_anonymized_000667	1.0076763298132358	0.6711234172090608	validation_GCall_fix	PCR1	0.8564461746073104	15
validation_GCall_fix_Seq_anonymized_000668	0.999197182208534	1.0830920124935597	validation_GCall_fix	PCR1	1.1457860984611317	15
validation_GCall_fix_Seq_anonymized_000669	1.0063918800338376	0.6981780141193953	validation_GCall_fix	PCR1	0.7059894142033235	15
validation_GCall_fix_Seq_anonymized_000670	0.9993622674858292	1.2419808167612605	validation_GCall_fix	PCR1	1.3656844405900357	15
validation_GCall_fix_Seq_anonymized_000671	0.9984580067040726	0.8583980234018522	validation_GCall_fix	PCR1	0.9953293380571446	15
validation_GCall_fix_Seq_anonymized_000672	1.0074093585414057	0.563529297416408	validation_GCall_fix	PCR1	0.6249742355242536	15
validation_GCall_fix_Seq_anonymized_000673	1.0039829814348131	1.199752127593841	validation_GCall_fix	PCR1	0.9953293380571446	15
validation_GCall_fix_Seq_anonymized_000674	1.0034323329098875	0.7682407310108217	validation_GCall_fix	PCR1	0.9027405624239219	15
validation_GCall_fix_Seq_anonymized_000675	1.0025447965404592	0.953749227747507	validation_GCall_fix	PCR1	1.2499484710485071	15
validation_GCall_fix_Seq_anonymized_000676	1.003774734596356	1.2108157964289128	validation_GCall_fix	PCR1	1.2268012771402015	15
validation_GCall_fix_Seq_anonymized_000677	1.0077900738964154	1.4105920322446932	validation_GCall_fix	PCR1	1.34253724668173	15
validation_GCall_fix_Seq_anonymized_000678	0.9556054245835242	1.622296402327196	validation_GCall_fix	PCR1	1.0531973228279088	15
validation_GCall_fix_Seq_anonymized_000679	0.9976792277449008	1.385457563727784	validation_GCall_fix	PCR1	1.3888316344983413	15
validation_GCall_fix_Seq_anonymized_000680	1.0038396502787552	0.9779598177960525	validation_GCall_fix	PCR1	0.9143141593780747	15
validation_GCall_fix_Seq_anonymized_000681	0.9988959330229956	1.4388374955401408	validation_GCall_fix	PCR1	1.6665979613980095	15
validation_GCall_fix_Seq_anonymized_000682	0.9986017155014064	1.1002105772049016	validation_GCall_fix	PCR1	1.1573596954152845	15
validation_GCall_fix_Seq_anonymized_000683	1.0033313853399717	0.6294845715604915	validation_GCall_fix	PCR1	0.6249742355242536	15
validation_GCall_fix_Seq_anonymized_000684	1.013238073409571	0.6548622144029765	validation_GCall_fix	PCR1	0.671268623340865	15
validation_GCall_fix_Seq_anonymized_000685	1.002155217203944	0.9203086645513672	validation_GCall_fix	PCR1	1.0184765319654503	15
validation_GCall_fix_Seq_anonymized_000686	0.9986143690522192	0.81328318374356	validation_GCall_fix	PCR1	0.740710205065782	15
validation_GCall_fix_Seq_anonymized_000687	1.0012435245615174	1.069708610064461	validation_GCall_fix	PCR1	1.0647709197820616	15
validation_GCall_fix_Seq_anonymized_000688	0.9991593717753694	1.0833532622702855	validation_GCall_fix	PCR1	1.1805068893235902	15
validation_GCall_fix_Seq_anonymized_000689	0.9911505970851544	0.7601990816120789	validation_GCall_fix	PCR1	0.6018270416159479	15
validation_GCall_fix_Seq_anonymized_000690	1.001859411407982	1.3759203882029385	validation_GCall_fix	PCR1	1.2499484710485071	15
validation_GCall_fix_Seq_anonymized_000691	1.0053926735528795	0.7461327026956444	validation_GCall_fix	PCR1	0.6249742355242536	15
validation_GCall_fix_Seq_anonymized_000692	1.0039784105780465	0.7129896219014328	validation_GCall_fix	PCR1	0.740710205065782	15
validation_GCall_fix_Seq_anonymized_000693	1.004479345204396	0.8374622666462744	validation_GCall_fix	PCR1	0.7870045928823934	15
validation_GCall_fix_Seq_anonymized_000694	1.0071067633136204	0.7259550813623701	validation_GCall_fix	PCR1	0.7638573989740878	15
validation_GCall_fix_Seq_anonymized_000695	0.9884334776693264	1.188829836044669	validation_GCall_fix	PCR1	0.9953293380571446	15
validation_GCall_fix_Seq_anonymized_000696	0.9989492969493042	0.8715410140427012	validation_GCall_fix	PCR1	1.0184765319654503	15
validation_GCall_fix_Seq_anonymized_000697	1.001824949788814	1.0227137851948045	validation_GCall_fix	PCR1	0.8564461746073104	15
validation_GCall_fix_Seq_anonymized_000698	0.99316860056978	1.394095287797529	validation_GCall_fix	PCR1	1.3888316344983413	15
validation_GCall_fix_Seq_anonymized_000699	1.0016384124058302	0.9120693778884288	validation_GCall_fix	PCR1	0.8564461746073104	15
validation_GCall_fix_Seq_anonymized_000700	1.005080593901872	0.9634312821737476	validation_GCall_fix	PCR1	0.972182144148839	15
validation_GCall_fix_Seq_anonymized_000701	0.99862161357948	0.8762658871730675	validation_GCall_fix	PCR1	0.8795933685156162	15
validation_GCall_fix_Seq_anonymized_000702	1.0027557314405018	1.1463557889825418	validation_GCall_fix	PCR1	1.2036540832318958	15
validation_GCall_fix_Seq_anonymized_000703	1.008193756055506	0.8296488917720716	validation_GCall_fix	PCR1	0.9027405624239219	15
validation_GCall_fix_Seq_anonymized_000704	0.999788962400508	0.7201507159796144	validation_GCall_fix	PCR1	0.740710205065782	15
validation_GCall_fix_Seq_anonymized_000705	0.995368405567464	1.247907195288356	validation_GCall_fix	PCR1	1.2962428588651185	15
validation_GCall_fix_Seq_anonymized_000706	1.0042792376935754	0.79825759751246	validation_GCall_fix	PCR1	0.8332989806990048	15
validation_GCall_fix_Seq_anonymized_000707	1.0066518323951574	0.7026136490473444	validation_GCall_fix	PCR1	0.7175630111574763	15
validation_GCall_fix_Seq_anonymized_000708	1.0091736916111276	0.5813607161901977	validation_GCall_fix	PCR1	0.7175630111574763	15
validation_GCall_fix_Seq_anonymized_000709	1.0054515914350828	0.8340399395605524	validation_GCall_fix	PCR1	0.7175630111574763	15
validation_GCall_fix_Seq_anonymized_000710	1.0072119710527392	0.8626726724631855	validation_GCall_fix	PCR1	0.9490349502405332	15
validation_GCall_fix_Seq_anonymized_000711	1.007197311512246	0.8073124105092832	validation_GCall_fix	PCR1	0.7638573989740878	15
validation_GCall_fix_Seq_anonymized_000712	1.0038456398460798	0.75248269754944	validation_GCall_fix	PCR1	0.7638573989740878	15
validation_GCall_fix_Seq_anonymized_000713	1.0013535017085315	0.9903995562836068	validation_GCall_fix	PCR1	1.3193900527734241	15
validation_GCall_fix_Seq_anonymized_000714	0.9177538863577108	2.0499769653728954	validation_GCall_fix	PCR1	0.8332989806990048	15
validation_GCall_fix_Seq_anonymized_000715	1.0045349540337831	0.9051050688126882	validation_GCall_fix	PCR1	0.9490349502405332	15
validation_GCall_fix_Seq_anonymized_000716	0.9936867235082626	0.9672630000488754	validation_GCall_fix	PCR1	0.9953293380571446	15
validation_GCall_fix_Seq_anonymized_000717	0.995982518374242	1.1586783246522718	validation_GCall_fix	PCR1	1.4351260223149527	15
validation_GCall_fix_Seq_anonymized_000718	1.0062874261213866	1.078274934818508	validation_GCall_fix	PCR1	1.1805068893235902	15
validation_GCall_fix_Seq_anonymized_000719	1.0069210941390114	0.96170936939123	validation_GCall_fix	PCR1	1.1342125015069788	15
validation_GCall_fix_Seq_anonymized_000720	1.007583436790319	0.8099775175366078	validation_GCall_fix	PCR1	0.7870045928823934	15
validation_GCall_fix_Seq_anonymized_000721	1.0044820584677785	0.812956808840961	validation_GCall_fix	PCR1	0.7638573989740878	15
validation_GCall_fix_Seq_anonymized_000722	1.0066143430192345	0.9807919859748362	validation_GCall_fix	PCR1	0.9953293380571446	15
validation_GCall_fix_Seq_anonymized_000723	0.9951042242817824	1.0791742295028568	validation_GCall_fix	PCR1	1.0184765319654503	15
validation_GCall_fix_Seq_anonymized_000724	1.0038361882219609	1.0385311797791592	validation_GCall_fix	PCR1	0.9953293380571446	15
validation_GCall_fix_Seq_anonymized_000725	1.009375611865162	0.6693829036612736	validation_GCall_fix	PCR1	0.7175630111574763	15
validation_GCall_fix_Seq_anonymized_000726	1.0003344206746103	0.9605329938563704	validation_GCall_fix	PCR1	0.9490349502405332	15
validation_GCall_fix_Seq_anonymized_000727	1.0036361098248696	1.1333235527791687	validation_GCall_fix	PCR1	1.1342125015069788	15
validation_GCall_fix_Seq_anonymized_000728	1.00566937416269	0.9481357972067076	validation_GCall_fix	PCR1	1.111065307598673	15
validation_GCall_fix_Seq_anonymized_000729	1.0099977382001273	0.629294341012769	validation_GCall_fix	PCR1	0.7870045928823934	15
validation_GCall_fix_Seq_anonymized_000730	1.002983382460355	1.4064648877162087	validation_GCall_fix	PCR1	1.7128923492146209	15
validation_GCall_fix_Seq_anonymized_000731	0.9708311198401228	1.3481150504720678	validation_GCall_fix	PCR1	0.7870045928823934	15
validation_GCall_fix_Seq_anonymized_000732	1.0036463698219749	0.8969203928136744	validation_GCall_fix	PCR1	0.9490349502405332	15
validation_GCall_fix_Seq_anonymized_000733	1.0052043880586388	0.9195648119247344	validation_GCall_fix	PCR1	0.9258877563322275	15
validation_GCall_fix_Seq_anonymized_000734	1.0040349229011094	1.0236999061488774	validation_GCall_fix	PCR1	1.0184765319654503	15
validation_GCall_fix_Seq_anonymized_000735	1.0021420407521222	0.9796005975588096	validation_GCall_fix	PCR1	1.1342125015069788	15
validation_GCall_fix_Seq_anonymized_000736	1.0029986059573683	0.9077114027192156	validation_GCall_fix	PCR1	1.0184765319654503	15
validation_GCall_fix_Seq_anonymized_000737	1.0091409442576431	0.7032265572372032	validation_GCall_fix	PCR1	0.671268623340865	15
validation_GCall_fix_Seq_anonymized_000738	1.0032817486522814	0.7710045427770219	validation_GCall_fix	PCR1	0.8101517867906991	15
validation_GCall_fix_Seq_anonymized_000739	1.0033726646025822	1.1112582633902877	validation_GCall_fix	PCR1	1.2152276801860487	15
validation_GCall_fix_Seq_anonymized_000740	0.9955948243164552	1.5214119288169874	validation_GCall_fix	PCR1	1.3888316344983413	15
validation_GCall_fix_Seq_anonymized_000741	0.9970687804547348	1.0656156221023636	validation_GCall_fix	PCR1	1.0879181136903673	15
validation_GCall_fix_Seq_anonymized_000742	1.0078298516769064	0.6741436049687676	validation_GCall_fix	PCR1	0.8332989806990048	15
validation_GCall_fix_Seq_anonymized_000743	1.0039010741752508	0.9191849179392187	validation_GCall_fix	PCR1	1.1342125015069788	15
validation_GCall_fix_Seq_anonymized_000744	1.000087659426514	0.9998038542712064	validation_GCall_fix	PCR1	0.9490349502405332	15
validation_GCall_fix_Seq_anonymized_000745	1.007980484970135	0.6312037727487718	validation_GCall_fix	PCR1	0.7638573989740878	15
validation_GCall_fix_Seq_anonymized_000746	1.0065971702686876	0.7454511235025367	validation_GCall_fix	PCR1	0.740710205065782	15
validation_GCall_fix_Seq_anonymized_000747	1.0074484664371928	0.6828105563986617	validation_GCall_fix	PCR1	0.6018270416159479	15
validation_GCall_fix_Seq_anonymized_000748	0.996336133953302	1.1640158344536973	validation_GCall_fix	PCR1	1.2036540832318958	15
validation_GCall_fix_Seq_anonymized_000749	0.9991907236116226	0.9100248482035546	validation_GCall_fix	PCR1	0.9027405624239219	15
validation_GCall_fix_Seq_anonymized_000750	0.9966323860288162	1.1654240564904523	validation_GCall_fix	PCR1	1.2730956649568128	15
validation_GCall_fix_Seq_anonymized_000751	1.003747112567238	0.8485287481996476	validation_GCall_fix	PCR1	1.0647709197820616	15
validation_GCall_fix_Seq_anonymized_000752	1.003661394507191	0.9164487681025992	validation_GCall_fix	PCR1	0.9490349502405332	15
validation_GCall_fix_Seq_anonymized_000753	0.9979324520250266	0.8458588335204232	validation_GCall_fix	PCR1	0.7175630111574763	15
validation_GCall_fix_Seq_anonymized_000754	0.9928011209344788	1.3782464897018152	validation_GCall_fix	PCR1	1.2846692619109656	15
validation_GCall_fix_Seq_anonymized_000755	1.0010354716979089	1.311565956834635	validation_GCall_fix	PCR1	1.3888316344983413	15
validation_GCall_fix_Seq_anonymized_000756	0.9954231810418896	1.1930120368929906	validation_GCall_fix	PCR1	1.3888316344983413	15
validation_GCall_fix_Seq_anonymized_000757	0.972206502884314	1.008320258021727	validation_GCall_fix	PCR1	0.5439590568451836	15
validation_GCall_fix_Seq_anonymized_000758	0.9967300234622826	1.2005417004875767	validation_GCall_fix	PCR1	1.1573596954152845	15
validation_GCall_fix_Seq_anonymized_000759	0.9837482599081532	1.16816775658113	validation_GCall_fix	PCR1	0.972182144148839	15
validation_GCall_fix_Seq_anonymized_000760	1.0000990053497554	0.9319491719301812	validation_GCall_fix	PCR1	0.9953293380571446	15
validation_GCall_fix_Seq_anonymized_000761	1.003075904610283	0.7234720379426904	validation_GCall_fix	PCR1	0.6944158172491707	15
validation_GCall_fix_Seq_anonymized_000762	0.9714445705119886	2.8668776487840746	validation_GCall_fix	PCR1	2.013805870022595	15
validation_GCall_fix_Seq_anonymized_000763	1.0025026906657457	1.0840801262447075	validation_GCall_fix	PCR1	1.0879181136903673	15
validation_GCall_fix_Seq_anonymized_000764	0.971730447771109	2.6588293073868523	validation_GCall_fix	PCR1	2.0253794669767475	15
validation_GCall_fix_Seq_anonymized_000765	1.006605340217864	0.9049680968772548	validation_GCall_fix	PCR1	0.9258877563322275	15
validation_GCall_fix_Seq_anonymized_000766	1.0004043863814664	1.3907606746606365	validation_GCall_fix	PCR1	1.2962428588651185	15
validation_GCall_fix_Seq_anonymized_000767	1.007623876298936	0.9698140295999652	validation_GCall_fix	PCR1	1.1805068893235902	15
validation_GCall_fix_Seq_anonymized_000768	0.9991979608261397	1.3220298271193436	validation_GCall_fix	PCR1	1.3193900527734241	15
validation_GCall_fix_Seq_anonymized_000769	1.004316863705934	0.9392851711545328	validation_GCall_fix	PCR1	1.1573596954152845	15
validation_GCall_fix_Seq_anonymized_000770	1.005935109504388	0.7955472668392483	validation_GCall_fix	PCR1	0.7638573989740878	15
validation_GCall_fix_Seq_anonymized_000771	1.0043129945200022	0.8697238931453625	validation_GCall_fix	PCR1	0.8101517867906991	15
validation_GCall_fix_Seq_anonymized_000772	1.0041635617521218	1.07460786627744	validation_GCall_fix	PCR1	1.1573596954152845	15
validation_GCall_fix_Seq_anonymized_000773	0.9999373925517692	0.9825290535602804	validation_GCall_fix	PCR1	0.9953293380571446	15
validation_GCall_fix_Seq_anonymized_000774	1.0029285940269963	0.6207980247381634	validation_GCall_fix	PCR1	0.5555326537993365	15
validation_GCall_fix_Seq_anonymized_000775	1.0088810988545096	0.568008509550001	validation_GCall_fix	PCR1	0.5786798477076422	15
validation_GCall_fix_Seq_anonymized_000776	1.003079767006111	0.7836829769794244	validation_GCall_fix	PCR1	0.8795933685156162	15
validation_GCall_fix_Seq_anonymized_000777	1.0021671744813028	0.8298782952082684	validation_GCall_fix	PCR1	0.8101517867906991	15
validation_GCall_fix_Seq_anonymized_000778	0.9964361290014182	1.0358024670164878	validation_GCall_fix	PCR1	1.1805068893235902	15
validation_GCall_fix_Seq_anonymized_000779	0.998941518039059	0.7381643160380651	validation_GCall_fix	PCR1	0.8332989806990048	15
validation_GCall_fix_Seq_anonymized_000780	1.0001343078965348	0.9096063719847386	validation_GCall_fix	PCR1	1.0184765319654503	15
validation_GCall_fix_Seq_anonymized_000781	1.0039784182505085	0.9384659986270164	validation_GCall_fix	PCR1	1.3193900527734241	15
validation_GCall_fix_Seq_anonymized_000782	0.9747925711674008	0.8450855616451397	validation_GCall_fix	PCR1	0.8795933685156162	15
validation_GCall_fix_Seq_anonymized_000783	1.008736067835457	0.8649817640171649	validation_GCall_fix	PCR1	1.0069029350112975	15
validation_GCall_fix_Seq_anonymized_000784	1.007507961193477	0.8079121334937618	validation_GCall_fix	PCR1	0.891166965469769	15
validation_GCall_fix_Seq_anonymized_000785	1.000997346552715	0.7604146870655558	validation_GCall_fix	PCR1	0.7175630111574763	15
validation_GCall_fix_Seq_anonymized_000786	1.0011756762990822	1.07743545347867	validation_GCall_fix	PCR1	1.3193900527734241	15
validation_GCall_fix_Seq_anonymized_000787	1.0045697475150204	0.7734548000044045	validation_GCall_fix	PCR1	0.9258877563322275	15
validation_GCall_fix_Seq_anonymized_000788	0.9950310913229824	1.3074077396949382	validation_GCall_fix	PCR1	1.3656844405900357	15
validation_GCall_fix_Seq_anonymized_000789	1.0034192051721158	1.0229416579302415	validation_GCall_fix	PCR1	0.972182144148839	15
validation_GCall_fix_Seq_anonymized_000790	1.0022128622604165	0.8341502241110744	validation_GCall_fix	PCR1	0.7985781898365463	15
validation_GCall_fix_Seq_anonymized_000791	1.0070499130747792	0.9975163933936974	validation_GCall_fix	PCR1	1.1573596954152845	15
validation_GCall_fix_Seq_anonymized_000792	0.9958553729985392	1.1373009089070585	validation_GCall_fix	PCR1	1.1573596954152845	15
validation_GCall_fix_Seq_anonymized_000793	1.002050702742333	0.9211739287343556	validation_GCall_fix	PCR1	0.9258877563322275	15
validation_GCall_fix_Seq_anonymized_000794	0.9981640242945132	1.086418156179856	validation_GCall_fix	PCR1	0.9258877563322275	15
validation_GCall_fix_Seq_anonymized_000795	1.0014153980659928	1.291019271156198	validation_GCall_fix	PCR1	1.4351260223149527	15
validation_GCall_fix_Seq_anonymized_000796	1.000841008019509	1.3023520680858462	validation_GCall_fix	PCR1	1.4582732162232583	15
validation_GCall_fix_Seq_anonymized_000797	0.9891064627803436	1.1391100131086274	validation_GCall_fix	PCR1	1.0879181136903673	15
validation_GCall_fix_Seq_anonymized_000798	1.0085930146995623	0.6311212151642936	validation_GCall_fix	PCR1	0.6481214294325592	15
validation_GCall_fix_Seq_anonymized_000799	1.003220010013687	0.8066847456643919	validation_GCall_fix	PCR1	0.7870045928823934	15
validation_GCall_fix_Seq_anonymized_000800	1.001572790315499	0.8165829126293908	validation_GCall_fix	PCR1	0.740710205065782	15
validation_GCall_fix_Seq_anonymized_000801	1.0023127807440988	0.7855899109328304	validation_GCall_fix	PCR1	0.8217253837448519	15
validation_GCall_fix_Seq_anonymized_000802	0.9962388062721372	1.229391764970318	validation_GCall_fix	PCR1	1.481420410131564	15
validation_GCall_fix_Seq_anonymized_000803	0.9963714400247728	1.2917063502905926	validation_GCall_fix	PCR1	1.111065307598673	15
validation_GCall_fix_Seq_anonymized_000804	0.9988358467376596	0.9879509589719416	validation_GCall_fix	PCR1	0.8332989806990048	15
validation_GCall_fix_Seq_anonymized_000805	1.0015618954929424	1.105763523200925	validation_GCall_fix	PCR1	1.1805068893235902	15
validation_GCall_fix_Seq_anonymized_000806	0.9964632069959296	1.1589923574700614	validation_GCall_fix	PCR1	1.1342125015069788	15
validation_GCall_fix_Seq_anonymized_000807	1.000475609818761	0.9040490334682896	validation_GCall_fix	PCR1	0.7870045928823934	15
validation_GCall_fix_Seq_anonymized_000808	0.9940670298626044	1.053785062180315	validation_GCall_fix	PCR1	0.972182144148839	15
validation_GCall_fix_Seq_anonymized_000809	0.9990737218442513	1.1479756872027174	validation_GCall_fix	PCR1	1.1342125015069788	15
validation_GCall_fix_Seq_anonymized_000810	1.0097890379697465	0.8755186993261135	validation_GCall_fix	PCR1	0.972182144148839	15
validation_GCall_fix_Seq_anonymized_000811	0.9993103879037584	0.8891678489067686	validation_GCall_fix	PCR1	0.9027405624239219	15
validation_GCall_fix_Seq_anonymized_000812	0.9983059428257124	0.6302140122216708	validation_GCall_fix	PCR1	0.5555326537993365	15
validation_GCall_fix_Seq_anonymized_000813	1.0077543857797548	0.6346383685291719	validation_GCall_fix	PCR1	0.5786798477076422	15
validation_GCall_fix_Seq_anonymized_000814	1.0041713508753702	0.9988409775131556	validation_GCall_fix	PCR1	1.041623725873756	15
validation_GCall_fix_Seq_anonymized_000815	0.9967613773170604	0.9583314836260616	validation_GCall_fix	PCR1	1.041623725873756	15
validation_GCall_fix_Seq_anonymized_000816	1.000768899537808	1.057011760605981	validation_GCall_fix	PCR1	1.2499484710485071	15
validation_GCall_fix_Seq_anonymized_000817	1.009009542472584	0.5291413270674623	validation_GCall_fix	PCR1	0.6249742355242536	15
validation_GCall_fix_Seq_anonymized_000818	1.0074669451771947	1.0750328868799648	validation_GCall_fix	PCR1	1.1805068893235902	15
validation_GCall_fix_Seq_anonymized_000819	1.006280044875921	1.02625122098067	validation_GCall_fix	PCR1	1.2499484710485071	15
validation_GCall_fix_Seq_anonymized_000820	0.9985405722885612	0.739584326773608	validation_GCall_fix	PCR1	0.7638573989740878	15
validation_GCall_fix_Seq_anonymized_000821	0.9998294686349743	0.8852651932447624	validation_GCall_fix	PCR1	0.9258877563322275	15
validation_GCall_fix_Seq_anonymized_000822	1.0054202335153517	0.691643738937155	validation_GCall_fix	PCR1	0.740710205065782	15
validation_GCall_fix_Seq_anonymized_000823	1.0048469973551712	0.9061617745885888	validation_GCall_fix	PCR1	1.1573596954152845	15
validation_GCall_fix_Seq_anonymized_000824	0.9689976741933496	1.2726460386544176	validation_GCall_fix	PCR1	1.0879181136903673	15
validation_GCall_fix_Seq_anonymized_000825	0.9988259173657156	1.1058989188984876	validation_GCall_fix	PCR1	1.0879181136903673	15
validation_GCall_fix_Seq_anonymized_000826	1.0052874901723352	0.8226818981016143	validation_GCall_fix	PCR1	0.9490349502405332	15
validation_GCall_fix_Seq_anonymized_000827	1.0070637380372982	0.5966544219737192	validation_GCall_fix	PCR1	0.6481214294325592	15
validation_GCall_fix_Seq_anonymized_000828	0.984219505835898	1.4040900424369709	validation_GCall_fix	PCR1	1.2152276801860487	15
validation_GCall_fix_Seq_anonymized_000829	1.0045446844303816	1.0315900614513749	validation_GCall_fix	PCR1	1.111065307598673	15
validation_GCall_fix_Seq_anonymized_000830	0.9979576713038206	1.2776481147920604	validation_GCall_fix	PCR1	1.2730956649568128	15
validation_GCall_fix_Seq_anonymized_000831	1.0124058071838724	0.3896242308583686	validation_GCall_fix	PCR1	0.370355102532891	15
validation_GCall_fix_Seq_anonymized_000832	1.009989900175669	0.9456215213501584	validation_GCall_fix	PCR1	1.0184765319654503	15
validation_GCall_fix_Seq_anonymized_000833	0.9944611319071932	1.281720062814433	validation_GCall_fix	PCR1	1.3193900527734241	15
validation_GCall_fix_Seq_anonymized_000834	1.0074280324402174	0.7032045589387215	validation_GCall_fix	PCR1	0.6944158172491707	15
validation_GCall_fix_Seq_anonymized_000835	1.0040946802912198	0.7097643232355509	validation_GCall_fix	PCR1	0.7175630111574763	15
validation_GCall_fix_Seq_anonymized_000836	0.996358985662072	0.951228161721904	validation_GCall_fix	PCR1	0.9258877563322275	15
validation_GCall_fix_Seq_anonymized_000837	1.0001857335819455	0.963953375315134	validation_GCall_fix	PCR1	0.8795933685156162	15
validation_GCall_fix_Seq_anonymized_000838	0.9921290250857512	0.9186451961767972	validation_GCall_fix	PCR1	0.8564461746073104	15
validation_GCall_fix_Seq_anonymized_000839	1.0034551350762153	1.009344097870865	validation_GCall_fix	PCR1	1.2268012771402015	15
validation_GCall_fix_Seq_anonymized_000840	1.0029200000121674	1.0488329601349418	validation_GCall_fix	PCR1	1.1342125015069788	15
validation_GCall_fix_Seq_anonymized_000841	0.9999239261597316	0.7868564971716617	validation_GCall_fix	PCR1	0.7638573989740878	15
validation_GCall_fix_Seq_anonymized_000842	0.999400619381963	1.1926025801855256	validation_GCall_fix	PCR1	1.1805068893235902	15
validation_GCall_fix_Seq_anonymized_000843	0.997961227429587	1.219853283866814	validation_GCall_fix	PCR1	1.1805068893235902	15
validation_GCall_fix_Seq_anonymized_000844	1.0021361895736445	1.217829139140342	validation_GCall_fix	PCR1	0.9258877563322275	15
validation_GCall_fix_Seq_anonymized_000845	1.0075307419054926	0.842348254870789	validation_GCall_fix	PCR1	1.0879181136903673	15
validation_GCall_fix_Seq_anonymized_000846	1.004723050123889	0.7668584117620426	validation_GCall_fix	PCR1	0.8332989806990048	15
validation_GCall_fix_Seq_anonymized_000847	1.0003619757040294	1.1386088825997225	validation_GCall_fix	PCR1	1.0879181136903673	15
validation_GCall_fix_Seq_anonymized_000848	0.998979089090309	1.3102952529779064	validation_GCall_fix	PCR1	1.4351260223149527	15
validation_GCall_fix_Seq_anonymized_000849	1.0014175103715597	2.351910271061444	validation_GCall_fix	PCR1	2.534617732959473	15
validation_GCall_fix_Seq_anonymized_000850	0.9971511410485988	1.2448489594583738	validation_GCall_fix	PCR1	1.1342125015069788	15
validation_GCall_fix_Seq_anonymized_000851	1.003824976584461	0.8667568555866533	validation_GCall_fix	PCR1	0.8795933685156162	15
validation_GCall_fix_Seq_anonymized_000852	1.0036658578316606	0.9331472457072216	validation_GCall_fix	PCR1	1.041623725873756	15
validation_GCall_fix_Seq_anonymized_000853	0.8673501273197985	8.576168921474387	validation_GCall_fix	PCR1	1.1342125015069788	15
validation_GCall_fix_Seq_anonymized_000854	0.99438138662227	1.119918436500159	validation_GCall_fix	PCR1	1.1342125015069788	15
validation_GCall_fix_Seq_anonymized_000855	0.9981673136333364	0.6983689380852884	validation_GCall_fix	PCR1	0.6481214294325592	15
validation_GCall_fix_Seq_anonymized_000856	0.9982629423156546	0.8636205016452251	validation_GCall_fix	PCR1	0.8101517867906991	15
validation_GCall_fix_Seq_anonymized_000857	0.9959612028212635	1.10622177969312	validation_GCall_fix	PCR1	1.1457860984611317	15
validation_GCall_fix_Seq_anonymized_000858	1.0062867067078496	0.9480233701494716	validation_GCall_fix	PCR1	0.8332989806990048	15
validation_GCall_fix_Seq_anonymized_000859	1.0050999598256412	0.9138356174384707	validation_GCall_fix	PCR1	0.891166965469769	15
validation_GCall_fix_Seq_anonymized_000860	1.004309314583954	0.8419782673042183	validation_GCall_fix	PCR1	0.9953293380571446	15
validation_GCall_fix_Seq_anonymized_000861	0.9985360677363808	1.0381179222667272	validation_GCall_fix	PCR1	0.9027405624239219	15
validation_GCall_fix_Seq_anonymized_000862	0.9994502090802088	1.0684610586093537	validation_GCall_fix	PCR1	1.0647709197820616	15
validation_GCall_fix_Seq_anonymized_000863	1.0064269491238755	0.7417718928792051	validation_GCall_fix	PCR1	0.7638573989740878	15
validation_GCall_fix_Seq_anonymized_000864	0.994573123881082	1.0694063531824405	validation_GCall_fix	PCR1	1.0184765319654503	15
validation_GCall_fix_Seq_anonymized_000865	1.002696960205066	1.0004111023869495	validation_GCall_fix	PCR1	1.0879181136903673	15
validation_GCall_fix_Seq_anonymized_000866	1.0011692666693832	1.2792616777164476	validation_GCall_fix	PCR1	1.5971563796730925	15
validation_GCall_fix_Seq_anonymized_000867	1.0019977504711148	0.9454932904597712	validation_GCall_fix	PCR1	0.9027405624239219	15
validation_GCall_fix_Seq_anonymized_000868	1.0112674125859056	0.7657897041270553	validation_GCall_fix	PCR1	0.8217253837448519	15
validation_GCall_fix_Seq_anonymized_000869	0.9965535025920944	1.343400022972276	validation_GCall_fix	PCR1	1.5971563796730925	15
validation_GCall_fix_Seq_anonymized_000870	1.0047615111150985	0.9618836212718522	validation_GCall_fix	PCR1	0.972182144148839	15
validation_GCall_fix_Seq_anonymized_000872	0.9970911392343011	1.1386888069094157	validation_GCall_fix	PCR1	1.2268012771402015	15
validation_GCall_fix_Seq_anonymized_000873	1.0014692180681568	1.0525477690228164	validation_GCall_fix	PCR1	1.1805068893235902	15
validation_GCall_fix_Seq_anonymized_000874	0.9988811636324074	0.9230102113878478	validation_GCall_fix	PCR1	0.9953293380571446	15
validation_GCall_fix_Seq_anonymized_000875	0.9997149573516538	0.9621378660145996	validation_GCall_fix	PCR1	1.111065307598673	15
validation_GCall_fix_Seq_anonymized_000876	1.0083672333065516	0.7350755467355287	validation_GCall_fix	PCR1	0.7870045928823934	15
validation_GCall_fix_Seq_anonymized_000877	1.0033408224522913	1.200504725565862	validation_GCall_fix	PCR1	1.411978828406647	15
validation_GCall_fix_Seq_anonymized_000878	1.0018405917200837	1.0471102025520276	validation_GCall_fix	PCR1	1.2036540832318958	15
validation_GCall_fix_Seq_anonymized_000879	1.003297391206602	1.0750356325714998	validation_GCall_fix	PCR1	1.1573596954152845	15
validation_GCall_fix_Seq_anonymized_000880	1.0072801146334402	0.5655169586152251	validation_GCall_fix	PCR1	0.5092382659827251	15
validation_GCall_fix_Seq_anonymized_000881	1.000131145267921	0.9275523999675775	validation_GCall_fix	PCR1	1.111065307598673	15
validation_GCall_fix_Seq_anonymized_000882	1.0099573992987905	0.6685256222661878	validation_GCall_fix	PCR1	0.7638573989740878	15
validation_GCall_fix_Seq_anonymized_000883	1.0051163376251018	0.8154935184503519	validation_GCall_fix	PCR1	0.9258877563322275	15
validation_GCall_fix_Seq_anonymized_000884	1.0034573336316588	1.1059105119891854	validation_GCall_fix	PCR1	1.1805068893235902	15
validation_GCall_fix_Seq_anonymized_000885	1.0003178542247424	1.0542383235767112	validation_GCall_fix	PCR1	0.9953293380571446	15
validation_GCall_fix_Seq_anonymized_000886	1.002158589203082	1.1400337171422166	validation_GCall_fix	PCR1	1.2268012771402015	15
validation_GCall_fix_Seq_anonymized_000887	1.0058324820741935	1.013911088358444	validation_GCall_fix	PCR1	1.0879181136903673	15
validation_GCall_fix_Seq_anonymized_000888	0.9926342878751158	1.6064411398807477	validation_GCall_fix	PCR1	1.6434507674897039	15
validation_GCall_fix_Seq_anonymized_000889	1.0010778343116369	1.374878269466526	validation_GCall_fix	PCR1	1.5045676040398697	15
validation_GCall_fix_Seq_anonymized_000890	0.9928721928448004	1.1489687527570316	validation_GCall_fix	PCR1	1.0184765319654503	15
validation_GCall_fix_Seq_anonymized_000891	0.9955701975202256	1.1082363075553774	validation_GCall_fix	PCR1	0.9953293380571446	15
validation_GCall_fix_Seq_anonymized_000892	1.0019623275908118	0.937126064901294	validation_GCall_fix	PCR1	0.8795933685156162	15
validation_GCall_fix_Seq_anonymized_000893	1.0078534275107836	0.5908735637997107	validation_GCall_fix	PCR1	0.6018270416159479	15
validation_GCall_fix_Seq_anonymized_000894	0.9976219561335702	1.4790303456458211	validation_GCall_fix	PCR1	1.4582732162232583	15
validation_GCall_fix_Seq_anonymized_000895	1.0024864503428548	0.9777675920672568	validation_GCall_fix	PCR1	0.972182144148839	15
validation_GCall_fix_Seq_anonymized_000896	1.0090486987119882	0.6868541574512009	validation_GCall_fix	PCR1	0.8332989806990048	15
validation_GCall_fix_Seq_anonymized_000897	1.004384780322415	1.084290569134576	validation_GCall_fix	PCR1	1.2036540832318958	15
validation_GCall_fix_Seq_anonymized_000898	1.0044804868667632	1.1895500572530364	validation_GCall_fix	PCR1	1.34253724668173	15
validation_GCall_fix_Seq_anonymized_000899	0.9978539575288956	1.202945518953019	validation_GCall_fix	PCR1	1.2499484710485071	15
validation_GCall_fix_Seq_anonymized_000900	0.9973949174612654	1.092922617926544	validation_GCall_fix	PCR1	1.041623725873756	15
validation_GCall_fix_Seq_anonymized_000901	1.0040392900921702	0.7268699667914276	validation_GCall_fix	PCR1	0.7638573989740878	15
validation_GCall_fix_Seq_anonymized_000902	1.0043573614497856	0.6379078292053031	validation_GCall_fix	PCR1	0.9027405624239219	15
validation_GCall_fix_Seq_anonymized_000903	1.0022943177548	1.153270285474505	validation_GCall_fix	PCR1	1.0994917106445201	15
validation_GCall_fix_Seq_anonymized_000904	1.0043574696285105	0.8457035482301751	validation_GCall_fix	PCR1	0.8795933685156162	15
validation_GCall_fix_Seq_anonymized_000905	0.9948243411024116	1.221873075524257	validation_GCall_fix	PCR1	1.1342125015069788	15
validation_GCall_fix_Seq_anonymized_000906	1.0008060154847245	0.7107983151585501	validation_GCall_fix	PCR1	0.8101517867906991	15
validation_GCall_fix_Seq_anonymized_000907	1.004930377967488	1.0323213107119842	validation_GCall_fix	PCR1	1.1573596954152845	15
validation_GCall_fix_Seq_anonymized_000908	0.9986256518986302	1.0345215925260027	validation_GCall_fix	PCR1	0.9258877563322275	15
validation_GCall_fix_Seq_anonymized_000909	1.002936260560143	0.9058553588910164	validation_GCall_fix	PCR1	1.0879181136903673	15
validation_GCall_fix_Seq_anonymized_000910	1.0062619917588207	0.9868111826511944	validation_GCall_fix	PCR1	0.9490349502405332	15
validation_GCall_fix_Seq_anonymized_000911	1.0036709464735405	0.71384216351917	validation_GCall_fix	PCR1	0.6249742355242536	15
validation_GCall_fix_Seq_anonymized_000912	1.0030837157742274	1.0629268413640591	validation_GCall_fix	PCR1	1.1573596954152845	15
validation_GCall_fix_Seq_anonymized_000913	1.0027667379671654	1.133874088850028	validation_GCall_fix	PCR1	1.2962428588651185	15
validation_GCall_fix_Seq_anonymized_000914	0.9966459957934196	1.034519064614995	validation_GCall_fix	PCR1	0.9027405624239219	15
validation_GCall_fix_Seq_anonymized_000915	1.0063223266278585	0.9604467809176728	validation_GCall_fix	PCR1	0.9258877563322275	15
validation_GCall_fix_Seq_anonymized_000916	1.0020856192538925	1.039322196868805	validation_GCall_fix	PCR1	1.111065307598673	15
validation_GCall_fix_Seq_anonymized_000917	0.9918685371968324	1.1442538672904108	validation_GCall_fix	PCR1	1.0647709197820616	15
validation_GCall_fix_Seq_anonymized_000918	0.993450852069176	1.051094982611518	validation_GCall_fix	PCR1	0.8795933685156162	15
validation_GCall_fix_Seq_anonymized_000919	1.0014884389305827	0.8410351092312791	validation_GCall_fix	PCR1	1.041623725873756	15
validation_GCall_fix_Seq_anonymized_000920	0.9964437593490132	1.5718752000890075	validation_GCall_fix	PCR1	1.411978828406647	15
validation_GCall_fix_Seq_anonymized_000921	0.996839149441352	1.4103870737622242	validation_GCall_fix	PCR1	1.2499484710485071	15
validation_GCall_fix_Seq_anonymized_000922	1.0000011691973476	1.001514021351552	validation_GCall_fix	PCR1	0.8564461746073104	15
validation_GCall_fix_Seq_anonymized_000923	1.002570013347264	0.8349006080174912	validation_GCall_fix	PCR1	0.9953293380571446	15
validation_GCall_fix_Seq_anonymized_000924	1.001764541018041	0.7242902109048515	validation_GCall_fix	PCR1	0.740710205065782	15
validation_GCall_fix_Seq_anonymized_000925	1.0006628642894828	0.9312370351050306	validation_GCall_fix	PCR1	0.9953293380571446	15
validation_GCall_fix_Seq_anonymized_000926	1.0042268219961374	0.8786419770733642	validation_GCall_fix	PCR1	0.9027405624239219	15
validation_GCall_fix_Seq_anonymized_000927	0.9637891453552822	0.6072103509216427	validation_GCall_fix	PCR1	0.9490349502405332	15
validation_GCall_fix_Seq_anonymized_000928	1.002335454489036	0.829649125819075	validation_GCall_fix	PCR1	0.6944158172491707	15
validation_GCall_fix_Seq_anonymized_000929	1.0074486932722528	0.9089861965269024	validation_GCall_fix	PCR1	0.9027405624239219	15
validation_GCall_fix_Seq_anonymized_000930	0.9814921889455672	0.8364139858635933	validation_GCall_fix	PCR1	0.6018270416159479	15
validation_GCall_fix_Seq_anonymized_000931	1.0034966505419196	0.9448925879195894	validation_GCall_fix	PCR1	0.972182144148839	15
validation_GCall_fix_Seq_anonymized_000932	1.0042824845752072	0.8444761188051513	validation_GCall_fix	PCR1	0.8795933685156162	15
validation_GCall_fix_Seq_anonymized_000933	1.0069460693361183	0.9064102439747352	validation_GCall_fix	PCR1	0.9953293380571446	15
validation_GCall_fix_Seq_anonymized_000934	1.0021870674542872	0.9428222752792303	validation_GCall_fix	PCR1	1.1573596954152845	15
validation_GCall_fix_Seq_anonymized_000935	1.0057500692428285	0.6204831353642142	validation_GCall_fix	PCR1	0.5323854598910308	15
validation_GCall_fix_Seq_anonymized_000936	1.0016089042486804	0.7858536569283856	validation_GCall_fix	PCR1	0.8564461746073104	15
validation_GCall_fix_Seq_anonymized_000937	1.00530928295662	0.6520169592972125	validation_GCall_fix	PCR1	0.740710205065782	15
validation_GCall_fix_Seq_anonymized_000938	0.964355048293002	0.2031673519424196	validation_GCall_fix	PCR1	0.13888316344983412	15
validation_GCall_fix_Seq_anonymized_000939	1.0021258898893093	0.7921915259748713	validation_GCall_fix	PCR1	0.8101517867906991	15
validation_GCall_fix_Seq_anonymized_000940	1.0006556531586948	0.7998404602084102	validation_GCall_fix	PCR1	0.8332989806990048	15
validation_GCall_fix_Seq_anonymized_000941	1.0015550349445128	0.8334315823111321	validation_GCall_fix	PCR1	0.972182144148839	15
validation_GCall_fix_Seq_anonymized_000942	0.9940699466558108	1.0263477835320076	validation_GCall_fix	PCR1	0.7638573989740878	15
validation_GCall_fix_Seq_anonymized_000943	1.0017402042985788	0.9558471825508056	validation_GCall_fix	PCR1	0.8101517867906991	15
validation_GCall_fix_Seq_anonymized_000944	0.9876043220630638	1.3986140264773446	validation_GCall_fix	PCR1	1.1573596954152845	15
validation_GCall_fix_Seq_anonymized_000945	1.0011675596334515	0.8270090597949937	validation_GCall_fix	PCR1	0.8332989806990048	15
validation_GCall_fix_Seq_anonymized_000946	1.0059569808967967	1.0200455510834376	validation_GCall_fix	PCR1	1.1457860984611317	15
validation_GCall_fix_Seq_anonymized_000947	1.00810743940646	0.928700026268294	validation_GCall_fix	PCR1	0.9490349502405332	15
validation_GCall_fix_Seq_anonymized_000948	1.0046112458844698	0.6010649118117448	validation_GCall_fix	PCR1	0.5092382659827251	15
validation_GCall_fix_Seq_anonymized_000949	1.0071207755053078	0.6631599911350387	validation_GCall_fix	PCR1	0.7175630111574763	15
validation_GCall_fix_Seq_anonymized_000950	1.0012651172505709	1.069311695286415	validation_GCall_fix	PCR1	1.2499484710485071	15
validation_GCall_fix_Seq_anonymized_000951	1.005474344267166	0.7490956201609543	validation_GCall_fix	PCR1	0.8795933685156162	15
validation_GCall_fix_Seq_anonymized_000952	1.0037926768555825	0.9120950215287849	validation_GCall_fix	PCR1	0.9027405624239219	15
validation_GCall_fix_Seq_anonymized_000953	0.9888259424147976	1.2054096865752508	validation_GCall_fix	PCR1	1.2499484710485071	15
validation_GCall_fix_Seq_anonymized_000954	0.9587100099548608	0.931097655209506	validation_GCall_fix	PCR1	0.4860910720744195	15
validation_GCall_fix_Seq_anonymized_000955	1.0013288138241825	1.25410034380034	validation_GCall_fix	PCR1	1.3888316344983413	15
validation_GCall_fix_Seq_anonymized_000956	0.9983150277748044	1.4735447060051934	validation_GCall_fix	PCR1	1.481420410131564	15
validation_GCall_fix_Seq_anonymized_000957	1.0057557965889925	0.9432915312955424	validation_GCall_fix	PCR1	1.1805068893235902	15
validation_GCall_fix_Seq_anonymized_000958	1.0022285127417647	0.8629997937290578	validation_GCall_fix	PCR1	0.9953293380571446	15
validation_GCall_fix_Seq_anonymized_000959	0.9883536320646132	1.161626175874569	validation_GCall_fix	PCR1	0.8332989806990048	15
validation_GCall_fix_Seq_anonymized_000960	0.9990749034017448	1.081534513265448	validation_GCall_fix	PCR1	0.9490349502405332	15
validation_GCall_fix_Seq_anonymized_000961	0.9607435836095988	0.3978917696793788	validation_GCall_fix	PCR1	0.5323854598910308	15
validation_GCall_fix_Seq_anonymized_000962	0.9937711617046382	1.1497900599215112	validation_GCall_fix	PCR1	1.2152276801860487	15
validation_GCall_fix_Seq_anonymized_000963	1.0062241264145328	0.946353707301666	validation_GCall_fix	PCR1	1.0184765319654503	15
validation_GCall_fix_Seq_anonymized_000964	0.9997033041527078	1.29026145415195	validation_GCall_fix	PCR1	1.3888316344983413	15
validation_GCall_fix_Seq_anonymized_000965	0.9953764563982884	1.3537961890905492	validation_GCall_fix	PCR1	1.3888316344983413	15
validation_GCall_fix_Seq_anonymized_000966	0.9956076648734627	1.587654758313174	validation_GCall_fix	PCR1	1.5740091857647869	15
validation_GCall_fix_Seq_anonymized_000967	1.0040389813700772	0.8246278738517545	validation_GCall_fix	PCR1	0.8332989806990048	15
validation_GCall_fix_Seq_anonymized_000968	1.004966751094373	0.8981718780957625	validation_GCall_fix	PCR1	0.9490349502405332	15
validation_GCall_fix_Seq_anonymized_000969	0.9880954556412384	1.3207959820836075	validation_GCall_fix	PCR1	1.111065307598673	15
validation_GCall_fix_Seq_anonymized_000970	1.0144178009785192	0.0081539253315083	validation_GCall_fix	PCR1	0.0	15
validation_GCall_fix_Seq_anonymized_000971	0.994352899418591	1.2603393387049906	validation_GCall_fix	PCR1	1.2036540832318958	15
validation_GCall_fix_Seq_anonymized_000972	0.9974029855200928	1.0306256682397317	validation_GCall_fix	PCR1	1.1342125015069788	15
validation_GCall_fix_Seq_anonymized_000973	0.9540008643798126	0.2774019483598369	validation_GCall_fix	PCR1	0.4860910720744195	15
validation_GCall_fix_Seq_anonymized_000975	1.0049022478164924	1.664570490502005	validation_GCall_fix	PCR1	1.7707603339853852	15
validation_GCall_fix_Seq_anonymized_000976	1.0026118674978908	0.8752740297830117	validation_GCall_fix	PCR1	0.8795933685156162	15
validation_GCall_fix_Seq_anonymized_000977	0.9983836679013478	1.0068679496513238	validation_GCall_fix	PCR1	0.972182144148839	15
validation_GCall_fix_Seq_anonymized_000978	1.0086500424146576	0.7949655391771955	validation_GCall_fix	PCR1	0.8564461746073104	15
validation_GCall_fix_Seq_anonymized_000979	0.9909342972221468	1.0854869686303152	validation_GCall_fix	PCR1	1.0184765319654503	15
validation_GCall_fix_Seq_anonymized_000980	1.0012392489377218	1.059954608788386	validation_GCall_fix	PCR1	0.9258877563322275	15
validation_GCall_fix_Seq_anonymized_000981	1.0076338886944658	0.7591784905293489	validation_GCall_fix	PCR1	0.6944158172491707	15
validation_GCall_fix_Seq_anonymized_000982	1.002870906202186	1.2481492989663323	validation_GCall_fix	PCR1	1.3193900527734241	15
validation_GCall_fix_Seq_anonymized_000983	1.0035318578488204	0.8378303785908183	validation_GCall_fix	PCR1	0.9027405624239219	15
validation_GCall_fix_Seq_anonymized_000984	0.9998091973012626	0.8651863422375423	validation_GCall_fix	PCR1	0.8332989806990048	15
validation_GCall_fix_Seq_anonymized_000985	0.9993687972499654	0.6618643119368145	validation_GCall_fix	PCR1	0.6944158172491707	15
validation_GCall_fix_Seq_anonymized_000986	0.9906337284489454	1.1252841962464104	validation_GCall_fix	PCR1	1.2268012771402015	15
validation_GCall_fix_Seq_anonymized_000987	1.0008619238241605	1.0948554387931737	validation_GCall_fix	PCR1	1.1573596954152845	15
validation_GCall_fix_Seq_anonymized_000988	0.9972089018773608	1.3526017718538594	validation_GCall_fix	PCR1	1.3193900527734241	15
validation_GCall_fix_Seq_anonymized_000989	1.0020022978516718	1.0239775105026203	validation_GCall_fix	PCR1	1.0879181136903673	15
validation_GCall_fix_Seq_anonymized_000990	1.0036917102863343	0.8486970755090109	validation_GCall_fix	PCR1	0.8332989806990048	15
validation_GCall_fix_Seq_anonymized_000991	1.0060352494512563	0.8342322636441705	validation_GCall_fix	PCR1	0.9490349502405332	15
validation_GCall_fix_Seq_anonymized_000992	0.99582644100192	1.5219181678123412	validation_GCall_fix	PCR1	1.5971563796730925	15
validation_GCall_fix_Seq_anonymized_000993	1.0018263202815771	0.674884186396824	validation_GCall_fix	PCR1	0.6018270416159479	15
validation_GCall_fix_Seq_anonymized_000994	1.0017584511957025	0.6917719568491468	validation_GCall_fix	PCR1	0.740710205065782	15
validation_GCall_fix_Seq_anonymized_000995	1.0029832828096552	0.9427158058385438	validation_GCall_fix	PCR1	1.0184765319654503	15
validation_GCall_fix_Seq_anonymized_000996	1.0056159357006855	0.7341340214474527	validation_GCall_fix	PCR1	0.740710205065782	15
validation_GCall_fix_Seq_anonymized_000997	1.0029765506253168	1.1564576695684197	validation_GCall_fix	PCR1	1.3193900527734241	15
validation_GCall_fix_Seq_anonymized_000998	0.9887935236311756	1.509344546910086	validation_GCall_fix	PCR1	1.2268012771402015	15
validation_GCall_fix_Seq_anonymized_000999	1.010561506596843	0.6097218421029348	validation_GCall_fix	PCR1	0.6249742355242536	15
validation_GCall_fix_Seq_anonymized_001000	1.010936288674872	0.6365169872376517	validation_GCall_fix	PCR1	0.740710205065782	15
validation_GCall_fix_Seq_anonymized_001001	0.9992688343777396	0.88019692083638	validation_GCall_fix	PCR1	1.1573596954152845	15
validation_GCall_fix_Seq_anonymized_001002	1.0094875400674514	0.6116779561113177	validation_GCall_fix	PCR1	0.671268623340865	15
validation_GCall_fix_Seq_anonymized_001003	1.0079388210536375	0.6616720545758769	validation_GCall_fix	PCR1	0.8332989806990048	15
validation_GCall_fix_Seq_anonymized_001004	0.9991243553713576	0.984032344965295	validation_GCall_fix	PCR1	1.0184765319654503	15
validation_GCall_fix_Seq_anonymized_001005	1.0047410377680808	0.5877385145875963	validation_GCall_fix	PCR1	0.6481214294325592	15
validation_GCall_fix_Seq_anonymized_001006	1.0006097598556842	0.9925761064408912	validation_GCall_fix	PCR1	1.0647709197820616	15
validation_GCall_fix_Seq_anonymized_001007	1.000452937232221	1.1763411453899204	validation_GCall_fix	PCR1	1.111065307598673	15
validation_GCall_fix_Seq_anonymized_001008	1.0056234707835954	0.7624045859855789	validation_GCall_fix	PCR1	0.7638573989740878	15
validation_GCall_fix_Seq_anonymized_001009	1.0009221750931838	0.8028758145816145	validation_GCall_fix	PCR1	1.0647709197820616	15
validation_GCall_fix_Seq_anonymized_001010	0.9982541690690768	1.2414907986338537	validation_GCall_fix	PCR1	1.2962428588651185	15
validation_GCall_fix_Seq_anonymized_001011	1.0075086832816205	0.977439911125241	validation_GCall_fix	PCR1	1.0184765319654503	15
validation_GCall_fix_Seq_anonymized_001012	1.002004636517475	0.9639838977824522	validation_GCall_fix	PCR1	0.972182144148839	15
validation_GCall_fix_Seq_anonymized_001013	0.999011509482279	0.9424634700005448	validation_GCall_fix	PCR1	1.041623725873756	15
validation_GCall_fix_Seq_anonymized_001014	1.005586925141085	0.9373965363437824	validation_GCall_fix	PCR1	1.1805068893235902	15
validation_GCall_fix_Seq_anonymized_001015	1.0042059872291962	0.7122017236576765	validation_GCall_fix	PCR1	0.740710205065782	15
validation_GCall_fix_Seq_anonymized_001016	0.9916056300055236	1.5268770570276606	validation_GCall_fix	PCR1	1.4929940070857168	15
validation_GCall_fix_Seq_anonymized_001017	0.9998093660826902	1.1992635726521037	validation_GCall_fix	PCR1	1.2036540832318958	15
validation_GCall_fix_Seq_anonymized_001018	1.0043753745006143	0.7325818377737178	validation_GCall_fix	PCR1	0.671268623340865	15
validation_GCall_fix_Seq_anonymized_001020	0.9771660568256716	2.19765819701586	validation_GCall_fix	PCR1	1.5277147979481756	15
validation_GCall_fix_Seq_anonymized_001021	0.9969017082146792	0.9334643464932164	validation_GCall_fix	PCR1	0.9953293380571446	15
validation_GCall_fix_Seq_anonymized_001022	0.9978967310034592	1.5955939267626578	validation_GCall_fix	PCR1	1.5277147979481756	15
validation_GCall_fix_Seq_anonymized_001023	1.002286023411872	1.061360344700567	validation_GCall_fix	PCR1	1.2036540832318958	15
validation_GCall_fix_Seq_anonymized_001024	1.0035023708821549	1.0623947135491592	validation_GCall_fix	PCR1	1.0879181136903673	15
validation_GCall_fix_Seq_anonymized_001025	1.0050603193423244	0.9403233292170212	validation_GCall_fix	PCR1	1.041623725873756	15
validation_GCall_fix_Seq_anonymized_001026	0.9969354701766826	1.31407360536558	validation_GCall_fix	PCR1	1.2499484710485071	15
validation_GCall_fix_Seq_anonymized_001027	1.0005961694594965	1.272568554049325	validation_GCall_fix	PCR1	1.2730956649568128	15
validation_GCall_fix_Seq_anonymized_001028	1.0019028117169284	1.0003170765243778	validation_GCall_fix	PCR1	1.111065307598673	15
validation_GCall_fix_Seq_anonymized_001029	1.0046651583065676	0.9831013889994656	validation_GCall_fix	PCR1	1.0879181136903673	15
validation_GCall_fix_Seq_anonymized_001030	0.996390838868799	1.7412225049925925	validation_GCall_fix	PCR1	1.6665979613980095	15
validation_GCall_fix_Seq_anonymized_001031	1.002623158692466	0.7454427460500724	validation_GCall_fix	PCR1	0.8101517867906991	15
validation_GCall_fix_Seq_anonymized_001032	1.0083269502656538	0.7136471109782802	validation_GCall_fix	PCR1	0.7175630111574763	15
validation_GCall_fix_Seq_anonymized_001033	1.0032017124544192	1.2048217820789622	validation_GCall_fix	PCR1	1.0184765319654503	15
validation_GCall_fix_Seq_anonymized_001034	1.0002523615319017	0.9107462017348986	validation_GCall_fix	PCR1	0.9027405624239219	15
validation_GCall_fix_Seq_anonymized_001035	1.0028804791770425	1.0920953111654677	validation_GCall_fix	PCR1	1.111065307598673	15
validation_GCall_fix_Seq_anonymized_001036	1.0056092260200955	0.945785264316236	validation_GCall_fix	PCR1	1.1342125015069788	15
validation_GCall_fix_Seq_anonymized_001037	1.0041577631277885	0.8595519887822038	validation_GCall_fix	PCR1	0.8101517867906991	15
validation_GCall_fix_Seq_anonymized_001038	1.0036047117744888	0.8726813901326719	validation_GCall_fix	PCR1	1.111065307598673	15
validation_GCall_fix_Seq_anonymized_001039	0.9592986512715403	1.646848977360288	validation_GCall_fix	PCR1	1.3656844405900357	15
validation_GCall_fix_Seq_anonymized_001040	1.0014139594204123	1.2154774091326448	validation_GCall_fix	PCR1	1.0647709197820616	15
validation_GCall_fix_Seq_anonymized_001041	1.0021520232865782	0.8491139245549734	validation_GCall_fix	PCR1	0.8795933685156162	15
validation_GCall_fix_Seq_anonymized_001042	0.9739796870667704	1.8552923629309075	validation_GCall_fix	PCR1	1.3656844405900357	15
validation_GCall_fix_Seq_anonymized_001043	1.0014737245057377	0.9010785017137796	validation_GCall_fix	PCR1	0.9027405624239219	15
validation_GCall_fix_Seq_anonymized_001044	1.0124026392303618	0.629392488727691	validation_GCall_fix	PCR1	0.6018270416159479	15
validation_GCall_fix_Seq_anonymized_001045	1.007280454061259	0.8257458621033215	validation_GCall_fix	PCR1	0.8564461746073104	15
validation_GCall_fix_Seq_anonymized_001046	0.9675031226569598	2.099974189525619	validation_GCall_fix	PCR1	1.2268012771402015	15
validation_GCall_fix_Seq_anonymized_001047	1.0040363762375293	0.7796813966940068	validation_GCall_fix	PCR1	0.8564461746073104	15
validation_GCall_fix_Seq_anonymized_001048	1.000447430950671	1.2287619656835245	validation_GCall_fix	PCR1	1.3656844405900357	15
validation_GCall_fix_Seq_anonymized_001049	1.0049032702123804	0.8144191496802322	validation_GCall_fix	PCR1	0.7175630111574763	15
validation_GCall_fix_Seq_anonymized_001050	1.0102694418665263	0.7295275101601513	validation_GCall_fix	PCR1	0.8332989806990048	15
validation_GCall_fix_Seq_anonymized_001051	0.9991983460388182	0.8185450847543122	validation_GCall_fix	PCR1	0.671268623340865	15
validation_GCall_fix_Seq_anonymized_001052	0.999534888177033	1.1310534338986855	validation_GCall_fix	PCR1	1.1342125015069788	15
validation_GCall_fix_Seq_anonymized_001053	1.0081564145458877	0.7321860908728224	validation_GCall_fix	PCR1	0.7638573989740878	15
validation_GCall_fix_Seq_anonymized_001054	0.9942883143347172	1.033659289814802	validation_GCall_fix	PCR1	0.972182144148839	15
validation_GCall_fix_Seq_anonymized_001055	0.9971419155885396	1.1820664489303554	validation_GCall_fix	PCR1	1.2730956649568128	15
validation_GCall_fix_Seq_anonymized_001056	1.0041408332523736	1.21062693442572	validation_GCall_fix	PCR1	1.3656844405900357	15
validation_GCall_fix_Seq_anonymized_001057	1.0058489696985282	0.7618438427550428	validation_GCall_fix	PCR1	0.8332989806990048	15
validation_GCall_fix_Seq_anonymized_001058	1.002778282443754	0.7841988379414486	validation_GCall_fix	PCR1	0.9258877563322275	15
validation_GCall_fix_Seq_anonymized_001059	0.9980789484895076	1.096274048331759	validation_GCall_fix	PCR1	0.972182144148839	15
validation_GCall_fix_Seq_anonymized_001060	1.0026901004954234	0.7255236490315174	validation_GCall_fix	PCR1	0.8564461746073104	15
validation_GCall_fix_Seq_anonymized_001061	1.0071519532227862	0.9166473596059912	validation_GCall_fix	PCR1	1.111065307598673	15
validation_GCall_fix_Seq_anonymized_001062	1.0018990278550146	1.083863974984233	validation_GCall_fix	PCR1	1.2036540832318958	15
validation_GCall_fix_Seq_anonymized_001063	1.008147654749966	1.1658026651316495	validation_GCall_fix	PCR1	1.3193900527734241	15
validation_GCall_fix_Seq_anonymized_001064	0.9780895426256068	1.7882949560022408	validation_GCall_fix	PCR1	1.2268012771402015	15
validation_GCall_fix_Seq_anonymized_001065	1.008991012945919	0.8943690836083763	validation_GCall_fix	PCR1	1.0763445167362145	15
validation_GCall_fix_Seq_anonymized_001066	1.0099995568259488	0.7660249273676882	validation_GCall_fix	PCR1	0.7870045928823934	15
validation_GCall_fix_Seq_anonymized_001067	0.9953213146479436	1.1030667649626382	validation_GCall_fix	PCR1	1.0184765319654503	15
validation_GCall_fix_Seq_anonymized_001068	1.004194805966691	0.9559138595009972	validation_GCall_fix	PCR1	1.1573596954152845	15
validation_GCall_fix_Seq_anonymized_001069	0.9967534974955216	0.956154551176493	validation_GCall_fix	PCR1	0.9258877563322275	15
validation_GCall_fix_Seq_anonymized_001070	1.0076629421804402	0.8234670103261202	validation_GCall_fix	PCR1	0.8795933685156162	15
validation_GCall_fix_Seq_anonymized_001071	0.9803543598546246	1.246508068622053	validation_GCall_fix	PCR1	0.8101517867906991	15
validation_GCall_fix_Seq_anonymized_001072	1.008020900277669	0.6545748788131064	validation_GCall_fix	PCR1	0.7638573989740878	15
validation_GCall_fix_Seq_anonymized_001073	1.007804631373566	0.6761176940345107	validation_GCall_fix	PCR1	0.8564461746073104	15
validation_GCall_fix_Seq_anonymized_001074	1.0101088356191548	0.9601736095403834	validation_GCall_fix	PCR1	1.1573596954152845	15
validation_GCall_fix_Seq_anonymized_001075	0.9979774471364964	1.3285592380999267	validation_GCall_fix	PCR1	1.5045676040398697	15
validation_GCall_fix_Seq_anonymized_001076	0.9899426597740836	1.1990336462034223	validation_GCall_fix	PCR1	1.2036540832318958	15
validation_GCall_fix_Seq_anonymized_001077	1.0052080362284843	1.0095597407341808	validation_GCall_fix	PCR1	0.972182144148839	15
validation_GCall_fix_Seq_anonymized_001078	1.0023300754009072	1.1070369772244313	validation_GCall_fix	PCR1	1.2730956649568128	15
validation_GCall_fix_Seq_anonymized_001079	0.819267243999225	14.867094304635575	validation_GCall_fix	PCR1	0.7638573989740878	15
validation_GCall_fix_Seq_anonymized_001080	1.0055933746213293	0.6016959799439373	validation_GCall_fix	PCR1	0.671268623340865	15
validation_GCall_fix_Seq_anonymized_001081	0.9841206054254696	0.8791499189481553	validation_GCall_fix	PCR1	0.46294387816611376	15
validation_GCall_fix_Seq_anonymized_001082	1.0060914002704688	0.7960241263958018	validation_GCall_fix	PCR1	0.891166965469769	15
validation_GCall_fix_Seq_anonymized_001083	0.9964030050755298	1.1307941688337069	validation_GCall_fix	PCR1	1.1342125015069788	15
validation_GCall_fix_Seq_anonymized_001084	0.9964135901042032	1.1162200707029366	validation_GCall_fix	PCR1	1.1573596954152845	15
validation_GCall_fix_Seq_anonymized_001085	1.0051544133173766	0.7815408017679444	validation_GCall_fix	PCR1	0.7638573989740878	15
validation_GCall_fix_Seq_anonymized_001086	1.0093206864880009	0.6698178630031758	validation_GCall_fix	PCR1	0.8564461746073104	15
validation_GCall_fix_Seq_anonymized_001087	0.9976122784732672	0.9443495933167464	validation_GCall_fix	PCR1	1.041623725873756	15
validation_GCall_fix_Seq_anonymized_001088	1.0038047207609904	0.9826813135384874	validation_GCall_fix	PCR1	0.9490349502405332	15
validation_GCall_fix_Seq_anonymized_001089	1.0010347216283422	0.9240472474943526	validation_GCall_fix	PCR1	0.8332989806990048	15
validation_GCall_fix_Seq_anonymized_001090	1.0128051656297643	0.6399175373743515	validation_GCall_fix	PCR1	0.7870045928823934	15
validation_GCall_fix_Seq_anonymized_001091	0.9992482658217864	0.9281515939627896	validation_GCall_fix	PCR1	0.8795933685156162	15
validation_GCall_fix_Seq_anonymized_001092	1.0079361806481195	0.7138919361426848	validation_GCall_fix	PCR1	0.8101517867906991	15
validation_GCall_fix_Seq_anonymized_001093	0.9934835015340696	1.4230372401441558	validation_GCall_fix	PCR1	1.2268012771402015	15
validation_GCall_fix_Seq_anonymized_001094	1.002437876196402	1.16119842370175	validation_GCall_fix	PCR1	1.3078164558192713	15
validation_GCall_fix_Seq_anonymized_001095	1.00430586637954	1.0119566272188454	validation_GCall_fix	PCR1	1.111065307598673	15
validation_GCall_fix_Seq_anonymized_001096	0.9982047011226388	1.17680517082984	validation_GCall_fix	PCR1	1.111065307598673	15
validation_GCall_fix_Seq_anonymized_001097	1.000418673665766	0.8669355312934127	validation_GCall_fix	PCR1	0.8332989806990048	15
validation_GCall_fix_Seq_anonymized_001098	1.0094972833661973	0.7541837533404407	validation_GCall_fix	PCR1	0.9258877563322275	15
validation_GCall_fix_Seq_anonymized_001099	0.9949335111052132	1.0051557481883855	validation_GCall_fix	PCR1	0.9490349502405332	15
validation_GCall_fix_Seq_anonymized_001100	1.0042446273417385	0.7749368553124977	validation_GCall_fix	PCR1	0.9490349502405332	15
validation_GCall_fix_Seq_anonymized_001101	0.9988947778237562	0.9251385343460072	validation_GCall_fix	PCR1	1.0879181136903673	15
validation_GCall_fix_Seq_anonymized_001102	1.005188851204994	1.034316924077884	validation_GCall_fix	PCR1	1.1805068893235902	15
validation_GCall_fix_Seq_anonymized_001103	0.996108609755684	1.206585263240338	validation_GCall_fix	PCR1	1.2268012771402015	15
validation_GCall_fix_Seq_anonymized_001104	1.002994815657992	0.7565810585362318	validation_GCall_fix	PCR1	0.7870045928823934	15
validation_GCall_fix_Seq_anonymized_001105	0.998422475786706	1.4163913563389774	validation_GCall_fix	PCR1	1.34253724668173	15
validation_GCall_fix_Seq_anonymized_001106	1.0005237851154658	1.2703574703932197	validation_GCall_fix	PCR1	1.1805068893235902	15
validation_GCall_fix_Seq_anonymized_001107	1.0056132971311045	0.8612565787736592	validation_GCall_fix	PCR1	0.7638573989740878	15
validation_GCall_fix_Seq_anonymized_001108	0.9999594365464582	0.9799064876412408	validation_GCall_fix	PCR1	1.1342125015069788	15
validation_GCall_fix_Seq_anonymized_001109	0.9954767183748406	1.5363784899593775	validation_GCall_fix	PCR1	1.3656844405900357	15
validation_GCall_fix_Seq_anonymized_001110	0.9981589687026832	1.037470285492428	validation_GCall_fix	PCR1	1.0879181136903673	15
validation_GCall_fix_Seq_anonymized_001111	1.0033955439224564	0.8409389285391979	validation_GCall_fix	PCR1	1.041623725873756	15
validation_GCall_fix_Seq_anonymized_001112	1.0043313892174206	0.862196363830839	validation_GCall_fix	PCR1	0.972182144148839	15
validation_GCall_fix_Seq_anonymized_001113	0.9963610611277528	1.0192609083713418	validation_GCall_fix	PCR1	1.0647709197820616	15
validation_GCall_fix_Seq_anonymized_001114	1.0060177953309863	0.847351718183962	validation_GCall_fix	PCR1	0.9027405624239219	15
validation_GCall_fix_Seq_anonymized_001115	0.9939950166765004	1.4371253435980669	validation_GCall_fix	PCR1	1.2268012771402015	15
validation_GCall_fix_Seq_anonymized_001116	0.960396161431022	0.7748244509038469	validation_GCall_fix	PCR1	0.7870045928823934	15
validation_GCall_fix_Seq_anonymized_001117	0.975224933122981	0.1830994380194883	validation_GCall_fix	PCR1	0.370355102532891	15
validation_GCall_fix_Seq_anonymized_001118	1.0037778673510698	0.7605376286527187	validation_GCall_fix	PCR1	0.8332989806990048	15
validation_GCall_fix_Seq_anonymized_001119	1.0017864026509915	0.833937343634814	validation_GCall_fix	PCR1	0.7638573989740878	15
validation_GCall_fix_Seq_anonymized_001120	0.9551526885359	2.215100441670021	validation_GCall_fix	PCR1	1.2268012771402015	15
validation_GCall_fix_Seq_anonymized_001121	1.0028454570543106	0.8258418348326225	validation_GCall_fix	PCR1	0.7870045928823934	15
validation_GCall_fix_Seq_anonymized_001122	1.00634962372318	0.91392791583162	validation_GCall_fix	PCR1	1.0879181136903673	15
validation_GCall_fix_Seq_anonymized_001123	0.9983847751492028	1.437953308692167	validation_GCall_fix	PCR1	1.4582732162232583	15
validation_GCall_fix_Seq_anonymized_001124	1.0044583524665616	0.675812929984778	validation_GCall_fix	PCR1	0.740710205065782	15
validation_GCall_fix_Seq_anonymized_001125	0.9789461497593264	0.1660958327087399	validation_GCall_fix	PCR1	0.1620303573581398	15
validation_GCall_fix_Seq_anonymized_001126	0.9987201537795672	0.9887024088870542	validation_GCall_fix	PCR1	1.1573596954152845	15
validation_GCall_fix_Seq_anonymized_001127	1.009225998613913	0.6310801698123332	validation_GCall_fix	PCR1	0.8332989806990048	15
validation_GCall_fix_Seq_anonymized_001128	1.0020211807971944	1.0908639318865885	validation_GCall_fix	PCR1	1.111065307598673	15
validation_GCall_fix_Seq_anonymized_001129	1.0072746961915109	1.0378630237790911	validation_GCall_fix	PCR1	1.2499484710485071	15
validation_GCall_fix_Seq_anonymized_001130	1.0019703753764078	1.2499302454864898	validation_GCall_fix	PCR1	1.0879181136903673	15
validation_GCall_fix_Seq_anonymized_001131	0.9979774449780952	1.365579336982545	validation_GCall_fix	PCR1	1.3078164558192713	15
validation_GCall_fix_Seq_anonymized_001132	1.0015222883229091	1.0173748075361628	validation_GCall_fix	PCR1	1.1805068893235902	15
validation_GCall_fix_Seq_anonymized_001133	0.9372449319579887	2.7395919790491488	validation_GCall_fix	PCR1	1.0184765319654503	15
validation_GCall_fix_Seq_anonymized_001134	1.0051207701774372	0.5400778377689601	validation_GCall_fix	PCR1	0.6018270416159479	15
validation_GCall_fix_Seq_anonymized_001135	1.0048440021870084	0.6794798018115199	validation_GCall_fix	PCR1	0.671268623340865	15
validation_GCall_fix_Seq_anonymized_001136	1.0086536976763285	0.7514447578330725	validation_GCall_fix	PCR1	0.8564461746073104	15
validation_GCall_fix_Seq_anonymized_001137	0.9931872186593496	0.7297891490127639	validation_GCall_fix	PCR1	0.6249742355242536	15
validation_GCall_fix_Seq_anonymized_001138	0.99651540446682	0.0238690853229999	validation_GCall_fix	PCR1	0.023147193908305688	15
validation_GCall_fix_Seq_anonymized_001139	1.002001945966669	0.6966977343354059	validation_GCall_fix	PCR1	0.7175630111574763	15
validation_GCall_fix_Seq_anonymized_001140	1.00440501152881	0.9979614945648004	validation_GCall_fix	PCR1	1.041623725873756	15
validation_GCall_fix_Seq_anonymized_001141	1.0033314628612866	0.7686605241487233	validation_GCall_fix	PCR1	0.8564461746073104	15
validation_GCall_fix_Seq_anonymized_001142	1.002142507436509	0.8001199871950913	validation_GCall_fix	PCR1	0.8795933685156162	15
validation_GCall_fix_Seq_anonymized_001143	1.0105653628110207	0.6916123496279137	validation_GCall_fix	PCR1	0.5786798477076422	15
validation_GCall_fix_Seq_anonymized_001144	0.9969913010832192	0.9432066167637784	validation_GCall_fix	PCR1	0.8564461746073104	15
validation_GCall_fix_Seq_anonymized_001145	0.9957130029471296	1.009816719691816	validation_GCall_fix	PCR1	0.9490349502405332	15
validation_GCall_fix_Seq_anonymized_001146	0.9997749642710974	1.1600349291336756	validation_GCall_fix	PCR1	1.1805068893235902	15
validation_GCall_fix_Seq_anonymized_001147	1.005992253018563	0.798530806552524	validation_GCall_fix	PCR1	0.740710205065782	15
validation_GCall_fix_Seq_anonymized_001148	1.0043771124590106	0.5366617231310464	validation_GCall_fix	PCR1	0.5902534446617951	15
validation_GCall_fix_Seq_anonymized_001149	1.0048324164405464	0.9026725080079058	validation_GCall_fix	PCR1	1.1573596954152845	15
validation_GCall_fix_Seq_anonymized_001150	1.002257483438129	1.1422084417852312	validation_GCall_fix	PCR1	1.1342125015069788	15
validation_GCall_fix_Seq_anonymized_001151	1.0076244666403598	0.8072400574483457	validation_GCall_fix	PCR1	0.972182144148839	15
validation_GCall_fix_Seq_anonymized_001152	1.0015841436958866	1.0354090238909368	validation_GCall_fix	PCR1	1.111065307598673	15
validation_GCall_fix_Seq_anonymized_001153	1.0116873226945753	0.6101722833585498	validation_GCall_fix	PCR1	0.7175630111574763	15
validation_GCall_fix_Seq_anonymized_001154	1.00252345996864	1.0346234550880762	validation_GCall_fix	PCR1	1.1805068893235902	15
validation_GCall_fix_Seq_anonymized_001155	0.9928395590628688	1.1529662039381017	validation_GCall_fix	PCR1	1.0184765319654503	15
validation_GCall_fix_Seq_anonymized_001156	1.003620794981493	0.7575795526153195	validation_GCall_fix	PCR1	0.9027405624239219	15
validation_GCall_fix_Seq_anonymized_001157	1.0084836080393556	0.6766279567043958	validation_GCall_fix	PCR1	0.740710205065782	15
validation_GCall_fix_Seq_anonymized_001158	1.003971786074499	0.8690496019331613	validation_GCall_fix	PCR1	0.972182144148839	15
validation_GCall_fix_Seq_anonymized_001159	1.009309328129807	0.5948769713729027	validation_GCall_fix	PCR1	0.6018270416159479	15
validation_GCall_fix_Seq_anonymized_001160	1.004773812759126	0.9301165636478728	validation_GCall_fix	PCR1	1.2268012771402015	15
validation_GCall_fix_Seq_anonymized_001161	0.9977894472075824	1.116560864247515	validation_GCall_fix	PCR1	1.3193900527734241	15
validation_GCall_fix_Seq_anonymized_001162	0.9974405410422772	1.3840158477212616	validation_GCall_fix	PCR1	1.3888316344983413	15
validation_GCall_fix_Seq_anonymized_001163	1.0034314703919178	0.5078540239683672	validation_GCall_fix	PCR1	0.5323854598910308	15
validation_GCall_fix_Seq_anonymized_001164	0.9763623389649376	1.111549210341363	validation_GCall_fix	PCR1	0.9490349502405332	15
validation_GCall_fix_Seq_anonymized_001165	1.0025958540879878	1.0755481251094308	validation_GCall_fix	PCR1	1.1805068893235902	15
validation_GCall_fix_Seq_anonymized_001166	0.991041356648146	0.8817601717027548	validation_GCall_fix	PCR1	0.8332989806990048	15
validation_GCall_fix_Seq_anonymized_001167	1.0007532944225126	0.867447308105643	validation_GCall_fix	PCR1	0.9258877563322275	15
validation_GCall_fix_Seq_anonymized_001168	0.9576383815634004	1.0842453941692631	validation_GCall_fix	PCR1	0.671268623340865	15
validation_GCall_fix_Seq_anonymized_001169	0.9908519031235008	1.0940975278907012	validation_GCall_fix	PCR1	1.0879181136903673	15
validation_GCall_fix_Seq_anonymized_001170	0.9957446762769706	1.2090458061628808	validation_GCall_fix	PCR1	1.2730956649568128	15
validation_GCall_fix_Seq_anonymized_001172	0.9863172339739844	1.1857196627672326	validation_GCall_fix	PCR1	0.9490349502405332	15
validation_GCall_fix_Seq_anonymized_001173	0.9973828136883148	0.9666499887939852	validation_GCall_fix	PCR1	0.9953293380571446	15
validation_GCall_fix_Seq_anonymized_001174	1.0031527630063108	0.8423327149863035	validation_GCall_fix	PCR1	0.9027405624239219	15
validation_GCall_fix_Seq_anonymized_001175	1.0063821985392492	1.132983910655016	validation_GCall_fix	PCR1	1.2268012771402015	15
validation_GCall_fix_Seq_anonymized_001176	1.002002614787019	0.9915053210840076	validation_GCall_fix	PCR1	1.041623725873756	15
validation_GCall_fix_Seq_anonymized_001177	1.006866125708537	0.692347841839008	validation_GCall_fix	PCR1	0.7175630111574763	15
validation_GCall_fix_Seq_anonymized_001178	0.9996992180592008	0.9412716992359426	validation_GCall_fix	PCR1	1.111065307598673	15
validation_GCall_fix_Seq_anonymized_001179	0.9968336749656462	1.2128244651800262	validation_GCall_fix	PCR1	1.041623725873756	15
validation_GCall_fix_Seq_anonymized_001180	1.0026389764215702	0.7724260861956188	validation_GCall_fix	PCR1	0.8332989806990048	15
validation_GCall_fix_Seq_anonymized_001181	1.0029727715038042	0.9032516029353064	validation_GCall_fix	PCR1	0.972182144148839	15
validation_GCall_fix_Seq_anonymized_001182	1.0026827773275857	1.0385662855402744	validation_GCall_fix	PCR1	1.041623725873756	15
validation_GCall_fix_Seq_anonymized_001183	0.9968603484207156	0.9181533577621548	validation_GCall_fix	PCR1	0.8564461746073104	15
validation_GCall_fix_Seq_anonymized_001184	0.993473915132062	0.9781683930997248	validation_GCall_fix	PCR1	0.8332989806990048	15
validation_GCall_fix_Seq_anonymized_001185	0.998706014602116	1.0267640681237105	validation_GCall_fix	PCR1	0.9258877563322275	15
validation_GCall_fix_Seq_anonymized_001186	1.0020017215901629	0.7925281407252578	validation_GCall_fix	PCR1	0.740710205065782	15
validation_GCall_fix_Seq_anonymized_001187	1.0021051317778995	1.064767424135523	validation_GCall_fix	PCR1	1.111065307598673	15
validation_GCall_fix_Seq_anonymized_001188	0.998451264918804	1.3152078750371143	validation_GCall_fix	PCR1	1.1573596954152845	15
validation_GCall_fix_Seq_anonymized_001189	0.9911150588768822	1.3340524619226013	validation_GCall_fix	PCR1	1.111065307598673	15
validation_GCall_fix_Seq_anonymized_001190	1.0127888445044109	0.4130584445876984	validation_GCall_fix	PCR1	0.3935022964411967	15
validation_GCall_fix_Seq_anonymized_001191	1.0026748177888087	0.9069851074702568	validation_GCall_fix	PCR1	0.8332989806990048	15
validation_GCall_fix_Seq_anonymized_001192	0.9946470673571316	0.9054757609650748	validation_GCall_fix	PCR1	0.8101517867906991	15
validation_GCall_fix_Seq_anonymized_001193	1.0011787498218507	0.8198528416273955	validation_GCall_fix	PCR1	0.9490349502405332	15
validation_GCall_fix_Seq_anonymized_001194	1.0005839801827496	1.1107545130716263	validation_GCall_fix	PCR1	0.972182144148839	15
validation_GCall_fix_Seq_anonymized_001195	1.0041868820914432	0.9686367224253176	validation_GCall_fix	PCR1	0.9953293380571446	15
validation_GCall_fix_Seq_anonymized_001196	1.002337389075377	1.120532647509789	validation_GCall_fix	PCR1	1.0647709197820616	15
validation_GCall_fix_Seq_anonymized_001197	0.9912771742713532	1.0927906764442157	validation_GCall_fix	PCR1	0.9258877563322275	15
validation_GCall_fix_Seq_anonymized_001198	1.0060549924171625	0.7068878642642419	validation_GCall_fix	PCR1	0.7638573989740878	15
validation_GCall_fix_Seq_anonymized_001199	1.0044392019743662	0.9119059104106366	validation_GCall_fix	PCR1	0.8332989806990048	15
validation_GCall_fix_Seq_anonymized_001200	0.991112524491106	1.3558445739424931	validation_GCall_fix	PCR1	1.2036540832318958	15
validation_GCall_fix_Seq_anonymized_001201	0.9943776744627634	0.8861737725132949	validation_GCall_fix	PCR1	0.7638573989740878	15
validation_GCall_fix_Seq_anonymized_001203	1.0011155635023927	1.092765001617276	validation_GCall_fix	PCR1	1.1342125015069788	15
validation_GCall_fix_Seq_anonymized_001204	0.9997604003894266	0.5847238365832983	validation_GCall_fix	PCR1	0.3935022964411967	15
validation_GCall_fix_Seq_anonymized_001205	1.0007037292944638	1.0626394244087436	validation_GCall_fix	PCR1	1.2036540832318958	15
validation_GCall_fix_Seq_anonymized_001206	1.0088107456730224	0.6278314268495621	validation_GCall_fix	PCR1	0.4860910720744195	15
validation_GCall_fix_Seq_anonymized_001207	0.999769427375354	1.071975011594528	validation_GCall_fix	PCR1	1.111065307598673	15
validation_GCall_fix_Seq_anonymized_001208	0.9962363072055556	1.134361686064942	validation_GCall_fix	PCR1	1.2036540832318958	15
validation_GCall_fix_Seq_anonymized_001209	1.0047189624244297	0.7929987147164606	validation_GCall_fix	PCR1	0.740710205065782	15
validation_GCall_fix_Seq_anonymized_001210	1.0028900971891168	0.8122354269117738	validation_GCall_fix	PCR1	0.740710205065782	15
validation_GCall_fix_Seq_anonymized_001211	0.9998296335233738	0.8477532344537146	validation_GCall_fix	PCR1	0.9027405624239219	15
validation_GCall_fix_Seq_anonymized_001212	1.000295109168147	1.2409182177009763	validation_GCall_fix	PCR1	1.2268012771402015	15
validation_GCall_fix_Seq_anonymized_001214	0.98547288828335	0.9202097208482048	validation_GCall_fix	PCR1	0.9258877563322275	15
validation_GCall_fix_Seq_anonymized_001215	0.998968808617124	0.8696755179806234	validation_GCall_fix	PCR1	0.9374613532863804	15
validation_GCall_fix_Seq_anonymized_001216	1.0017657947691032	1.0387280737526043	validation_GCall_fix	PCR1	1.1805068893235902	15
validation_GCall_fix_Seq_anonymized_001217	1.0010494433829291	1.2634074013130476	validation_GCall_fix	PCR1	1.111065307598673	15
validation_GCall_fix_Seq_anonymized_001218	0.9997515867177011	1.181937965835375	validation_GCall_fix	PCR1	1.2499484710485071	15
validation_GCall_fix_Seq_anonymized_001219	1.0021996056160227	0.9758204499215808	validation_GCall_fix	PCR1	1.0879181136903673	15
validation_GCall_fix_Seq_anonymized_001220	1.0033003159804434	0.9687470057286522	validation_GCall_fix	PCR1	0.9258877563322275	15
validation_GCall_fix_Seq_anonymized_001221	0.9750983828723198	1.7586813532951189	validation_GCall_fix	PCR1	0.9490349502405332	15
validation_GCall_fix_Seq_anonymized_001222	1.0078112098561145	0.6516623739778202	validation_GCall_fix	PCR1	0.5555326537993365	15
validation_GCall_fix_Seq_anonymized_001223	0.9910686762395804	1.3365358676910852	validation_GCall_fix	PCR1	1.34253724668173	15
validation_GCall_fix_Seq_anonymized_001224	0.9994428851892536	1.3268651148190644	validation_GCall_fix	PCR1	1.1805068893235902	15
validation_GCall_fix_Seq_anonymized_001225	0.9992867475099122	1.054893169078915	validation_GCall_fix	PCR1	0.9027405624239219	15
validation_GCall_fix_Seq_anonymized_001226	0.9959195782330243	1.2247976484652296	validation_GCall_fix	PCR1	1.34253724668173	15
validation_GCall_fix_Seq_anonymized_001227	0.9981269656989422	1.2527603442267885	validation_GCall_fix	PCR1	1.1805068893235902	15
validation_GCall_fix_Seq_anonymized_001228	0.9999651634345254	1.16760550154415	validation_GCall_fix	PCR1	1.2962428588651185	15
validation_GCall_fix_Seq_anonymized_001229	0.9994206401837727	1.079775051749004	validation_GCall_fix	PCR1	1.0647709197820616	15
validation_GCall_fix_Seq_anonymized_001230	0.9998661769279912	1.3997025287648397	validation_GCall_fix	PCR1	1.7128923492146209	15
validation_GCall_fix_Seq_anonymized_001231	1.0027744265893554	0.9473278382627768	validation_GCall_fix	PCR1	1.1805068893235902	15
validation_GCall_fix_Seq_anonymized_001232	0.9894718173303344	0.8474668291089846	validation_GCall_fix	PCR1	0.7870045928823934	15
validation_GCall_fix_Seq_anonymized_001233	1.003558451944056	0.7894405428873014	validation_GCall_fix	PCR1	0.671268623340865	15
validation_GCall_fix_Seq_anonymized_001234	1.006355772898188	0.9187857726913736	validation_GCall_fix	PCR1	1.0647709197820616	15
validation_GCall_fix_Seq_anonymized_001235	0.9969247910568492	1.3410291191369668	validation_GCall_fix	PCR1	1.2499484710485071	15
validation_GCall_fix_Seq_anonymized_001236	1.0020016813153865	0.9903722887531884	validation_GCall_fix	PCR1	1.0647709197820616	15
validation_GCall_fix_Seq_anonymized_001237	0.9974529750598594	1.2657619728736382	validation_GCall_fix	PCR1	1.3888316344983413	15
validation_GCall_fix_Seq_anonymized_001238	0.9958897308531808	1.2608581788144746	validation_GCall_fix	PCR1	1.1573596954152845	15
validation_GCall_fix_Seq_anonymized_001239	1.0073343352864634	0.6434064912534052	validation_GCall_fix	PCR1	0.6481214294325592	15
validation_GCall_fix_Seq_anonymized_001240	0.999523338608643	1.035167171803874	validation_GCall_fix	PCR1	0.9490349502405332	15
validation_GCall_fix_Seq_anonymized_001241	1.0106612664654688	0.7616311834171118	validation_GCall_fix	PCR1	0.8795933685156162	15
validation_GCall_fix_Seq_anonymized_001242	0.9707769425935796	1.7755750449263517	validation_GCall_fix	PCR1	1.1573596954152845	15
validation_GCall_fix_Seq_anonymized_001243	1.0023169379254129	0.5150764114381586	validation_GCall_fix	PCR1	0.46294387816611376	15
validation_GCall_fix_Seq_anonymized_001244	1.004515815235887	0.8889316743355834	validation_GCall_fix	PCR1	0.8101517867906991	15
validation_GCall_fix_Seq_anonymized_001245	1.0012170254878892	0.9033214664447412	validation_GCall_fix	PCR1	0.9953293380571446	15
validation_GCall_fix_Seq_anonymized_001246	1.004714211300323	1.105298302587763	validation_GCall_fix	PCR1	1.1573596954152845	15
validation_GCall_fix_Seq_anonymized_001247	0.9994192808272438	0.9988451366083309	validation_GCall_fix	PCR1	1.0184765319654503	15
validation_GCall_fix_Seq_anonymized_001248	1.0056901628296566	0.977030777095322	validation_GCall_fix	PCR1	1.0879181136903673	15
validation_GCall_fix_Seq_anonymized_001249	0.9983039771389648	0.7585326698152495	validation_GCall_fix	PCR1	0.9258877563322275	15
validation_GCall_fix_Seq_anonymized_001250	1.0018546888455384	0.936188217452745	validation_GCall_fix	PCR1	0.972182144148839	15
validation_GCall_fix_Seq_anonymized_001251	0.9890566762393233	0.9696282651422438	validation_GCall_fix	PCR1	0.972182144148839	15
validation_GCall_fix_Seq_anonymized_001252	0.9994161828843608	1.081458200812557	validation_GCall_fix	PCR1	1.2268012771402015	15
validation_GCall_fix_Seq_anonymized_001253	0.9935471979808383	1.0901510260474885	validation_GCall_fix	PCR1	0.9490349502405332	15
validation_GCall_fix_Seq_anonymized_001254	1.0026355642486962	1.0322909227654826	validation_GCall_fix	PCR1	0.8795933685156162	15
validation_GCall_fix_Seq_anonymized_001255	0.9991953124394426	1.165949370923607	validation_GCall_fix	PCR1	1.1573596954152845	15
validation_GCall_fix_Seq_anonymized_001256	1.003042382706802	0.9994445156681696	validation_GCall_fix	PCR1	1.111065307598673	15
validation_GCall_fix_Seq_anonymized_001257	0.999278978598815	0.8772190873182736	validation_GCall_fix	PCR1	0.9837557411029918	15
validation_GCall_fix_Seq_anonymized_001258	1.0006022146870293	1.1166771815778445	validation_GCall_fix	PCR1	1.0879181136903673	15
validation_GCall_fix_Seq_anonymized_001259	1.0093142846332788	0.8698658740099201	validation_GCall_fix	PCR1	0.8795933685156162	15
validation_GCall_fix_Seq_anonymized_001260	1.0010335591265975	1.1496644570524222	validation_GCall_fix	PCR1	1.3193900527734241	15
validation_GCall_fix_Seq_anonymized_001261	0.994723445752216	1.2967137089940577	validation_GCall_fix	PCR1	1.1342125015069788	15
validation_GCall_fix_Seq_anonymized_001262	0.9980934592535776	1.0949036894681907	validation_GCall_fix	PCR1	0.9953293380571446	15
validation_GCall_fix_Seq_anonymized_001263	0.9997118914528448	1.080813022295007	validation_GCall_fix	PCR1	1.192080486277743	15
validation_GCall_fix_Seq_anonymized_001264	1.0082138336259372	0.8692497201922434	validation_GCall_fix	PCR1	0.9490349502405332	15
validation_GCall_fix_Seq_anonymized_001265	1.000398545990374	0.9213918895350216	validation_GCall_fix	PCR1	0.8795933685156162	15
validation_GCall_fix_Seq_anonymized_001266	1.0109868667777762	0.6265896815922536	validation_GCall_fix	PCR1	0.7175630111574763	15
validation_GCall_fix_Seq_anonymized_001267	1.002166473575394	0.9368883378897094	validation_GCall_fix	PCR1	0.9027405624239219	15
validation_GCall_fix_Seq_anonymized_001268	1.0032262916445875	0.920455142813723	validation_GCall_fix	PCR1	1.0184765319654503	15
validation_GCall_fix_Seq_anonymized_001269	1.0014977028270136	1.093115726464478	validation_GCall_fix	PCR1	1.3888316344983413	15
validation_GCall_fix_Seq_anonymized_001270	0.97644644052944	1.4860004621931406	validation_GCall_fix	PCR1	1.0647709197820616	15
validation_GCall_fix_Seq_anonymized_001271	0.997216902690344	1.0805252774705505	validation_GCall_fix	PCR1	1.0647709197820616	15
validation_GCall_fix_Seq_anonymized_001272	1.0070905743989926	0.8504891969502008	validation_GCall_fix	PCR1	1.0184765319654503	15
validation_GCall_fix_Seq_anonymized_001274	1.0149233351240072	0.5658281122141935	validation_GCall_fix	PCR1	0.5323854598910308	15
validation_GCall_fix_Seq_anonymized_001275	1.0064195542866077	0.9365972836275912	validation_GCall_fix	PCR1	1.111065307598673	15
validation_GCall_fix_Seq_anonymized_001276	1.00426180255028	0.9212468105366882	validation_GCall_fix	PCR1	0.9953293380571446	15
validation_GCall_fix_Seq_anonymized_001277	1.0001314453995176	0.995867327785809	validation_GCall_fix	PCR1	0.9490349502405332	15
validation_GCall_fix_Seq_anonymized_001278	1.0064883919520695	0.9684067839606718	validation_GCall_fix	PCR1	1.3193900527734241	15
validation_GCall_fix_Seq_anonymized_001279	0.9960714876851736	0.9279253822935696	validation_GCall_fix	PCR1	0.9490349502405332	15
validation_GCall_fix_Seq_anonymized_001280	1.0017877814062346	0.7668954776533224	validation_GCall_fix	PCR1	0.8101517867906991	15
validation_GCall_fix_Seq_anonymized_001281	1.001643982642476	0.9514932816289003	validation_GCall_fix	PCR1	1.0647709197820616	15
validation_GCall_fix_Seq_anonymized_001282	1.008766883580479	0.8471394370514533	validation_GCall_fix	PCR1	1.1342125015069788	15
validation_GCall_fix_Seq_anonymized_001283	0.9946976763178662	1.098266483232994	validation_GCall_fix	PCR1	1.1805068893235902	15
validation_GCall_fix_Seq_anonymized_001284	1.0065823417291422	0.9288968270800247	validation_GCall_fix	PCR1	0.9953293380571446	15
validation_GCall_fix_Seq_anonymized_001285	0.9769342311803304	0.8286663422297738	validation_GCall_fix	PCR1	0.6944158172491707	15
validation_GCall_fix_Seq_anonymized_001286	0.9974293004218548	0.9282977266557066	validation_GCall_fix	PCR1	1.0184765319654503	15
validation_GCall_fix_Seq_anonymized_001287	1.0024170591582282	0.8803022986147271	validation_GCall_fix	PCR1	0.7638573989740878	15
validation_GCall_fix_Seq_anonymized_001288	0.99707023506311	1.107054124418981	validation_GCall_fix	PCR1	1.041623725873756	15
validation_GCall_fix_Seq_anonymized_001289	0.997965607889798	0.9162974411930518	validation_GCall_fix	PCR1	0.8564461746073104	15
validation_GCall_fix_Seq_anonymized_001290	1.0006444712447538	1.091917914842493	validation_GCall_fix	PCR1	1.1805068893235902	15
validation_GCall_fix_Seq_anonymized_001291	0.9705833324289836	1.3872807103317009	validation_GCall_fix	PCR1	1.1342125015069788	15
validation_GCall_fix_Seq_anonymized_001292	1.0079381233013724	0.7362547153373538	validation_GCall_fix	PCR1	0.7870045928823934	15
validation_GCall_fix_Seq_anonymized_001293	1.0002778281641749	1.2365123037205692	validation_GCall_fix	PCR1	1.3656844405900357	15
validation_GCall_fix_Seq_anonymized_001294	1.008502412126929	0.6841877140528925	validation_GCall_fix	PCR1	0.7175630111574763	15
validation_GCall_fix_Seq_anonymized_001295	1.005526733043335	1.0709637010429776	validation_GCall_fix	PCR1	1.2962428588651185	15
validation_GCall_fix_Seq_anonymized_001296	0.990416756041958	0.963326275322321	validation_GCall_fix	PCR1	1.041623725873756	15
validation_GCall_fix_Seq_anonymized_001297	1.00011402135504	1.1907544963063992	validation_GCall_fix	PCR1	1.0763445167362145	15
validation_GCall_fix_Seq_anonymized_001298	1.0000211176739535	1.2551312243552997	validation_GCall_fix	PCR1	1.4235524253607998	15
validation_GCall_fix_Seq_anonymized_001299	1.0009315631583926	0.8950346259898603	validation_GCall_fix	PCR1	1.111065307598673	15
validation_GCall_fix_Seq_anonymized_001300	0.9991993372658944	0.9834053178876172	validation_GCall_fix	PCR1	0.9490349502405332	15
validation_GCall_fix_Seq_anonymized_001301	1.002862718487322	1.0873644215288127	validation_GCall_fix	PCR1	1.0647709197820616	15
validation_GCall_fix_Seq_anonymized_001302	1.0076062011442437	0.6828539378515535	validation_GCall_fix	PCR1	0.6481214294325592	15
validation_GCall_fix_Seq_anonymized_001303	1.003354145082611	1.0457970377797028	validation_GCall_fix	PCR1	1.2036540832318958	15
validation_GCall_fix_Seq_anonymized_001304	0.9995480222557588	0.8143806090360953	validation_GCall_fix	PCR1	0.671268623340865	15
validation_GCall_fix_Seq_anonymized_001305	0.9694513163699832	1.303896346388404	validation_GCall_fix	PCR1	0.6944158172491707	15
validation_GCall_fix_Seq_anonymized_001306	1.0067374216042402	1.0257184220917774	validation_GCall_fix	PCR1	1.0184765319654503	15
validation_GCall_fix_Seq_anonymized_001307	0.9933646301675588	1.133581895522135	validation_GCall_fix	PCR1	1.041623725873756	15
validation_GCall_fix_Seq_anonymized_001308	1.0020510130808342	0.954146958499172	validation_GCall_fix	PCR1	0.7870045928823934	15
validation_GCall_fix_Seq_anonymized_001309	1.0039875163073946	0.9979208104755524	validation_GCall_fix	PCR1	1.2499484710485071	15
validation_GCall_fix_Seq_anonymized_001310	1.0036705973196778	0.9479212627998368	validation_GCall_fix	PCR1	1.0184765319654503	15
validation_GCall_fix_Seq_anonymized_001311	1.0053819629459626	1.220506058523369	validation_GCall_fix	PCR1	1.2962428588651185	15
validation_GCall_fix_Seq_anonymized_001312	0.9937812136696966	1.4771457813504498	validation_GCall_fix	PCR1	1.4582732162232583	15
validation_GCall_fix_Seq_anonymized_001313	0.997972542292904	1.0347681391237344	validation_GCall_fix	PCR1	1.0647709197820616	15
validation_GCall_fix_Seq_anonymized_001314	1.0026906149547727	1.0565751670257175	validation_GCall_fix	PCR1	1.2036540832318958	15
validation_GCall_fix_Seq_anonymized_001315	1.0000350068996495	1.0421378074282115	validation_GCall_fix	PCR1	1.1342125015069788	15
validation_GCall_fix_Seq_anonymized_001317	1.0092156564860617	0.9049416890560128	validation_GCall_fix	PCR1	0.972182144148839	15
validation_GCall_fix_Seq_anonymized_001318	1.0035814553681766	1.031753144739906	validation_GCall_fix	PCR1	1.111065307598673	15
validation_GCall_fix_Seq_anonymized_001319	1.0080061795997437	0.885545802770405	validation_GCall_fix	PCR1	0.9258877563322275	15
validation_GCall_fix_Seq_anonymized_001320	1.002941895740109	1.235756825640609	validation_GCall_fix	PCR1	1.3193900527734241	15
validation_GCall_fix_Seq_anonymized_001321	1.0084866507930688	0.8915135029994989	validation_GCall_fix	PCR1	0.9374613532863804	15
validation_GCall_fix_Seq_anonymized_001322	0.9846414630975854	1.1765587027271978	validation_GCall_fix	PCR1	1.0184765319654503	15
validation_GCall_fix_Seq_anonymized_001323	1.004305335656963	0.9136022598695658	validation_GCall_fix	PCR1	0.9258877563322275	15
validation_GCall_fix_Seq_anonymized_001324	0.976766956689228	1.229669878756483	validation_GCall_fix	PCR1	1.1573596954152845	15
validation_GCall_fix_Seq_anonymized_001325	1.001834556787674	0.8559418580192367	validation_GCall_fix	PCR1	1.111065307598673	15
validation_GCall_fix_Seq_anonymized_001326	0.9963135969294163	1.1530495072017843	validation_GCall_fix	PCR1	1.2036540832318958	15
validation_GCall_fix_Seq_anonymized_001327	1.0059344093112068	0.6643436627049508	validation_GCall_fix	PCR1	0.7870045928823934	15
validation_GCall_fix_Seq_anonymized_001328	1.0023101961043677	1.20326955554141	validation_GCall_fix	PCR1	1.3888316344983413	15
validation_GCall_fix_Seq_anonymized_001329	1.001781157520036	1.0258321432474198	validation_GCall_fix	PCR1	0.972182144148839	15
validation_GCall_fix_Seq_anonymized_001330	1.0097965115490206	0.7374402658311462	validation_GCall_fix	PCR1	0.8332989806990048	15
validation_GCall_fix_Seq_anonymized_001331	1.0023268693440972	1.0165292185315975	validation_GCall_fix	PCR1	1.2152276801860487	15
validation_GCall_fix_Seq_anonymized_001332	0.979156637426574	1.2840924992400995	validation_GCall_fix	PCR1	0.9027405624239219	15
validation_GCall_fix_Seq_anonymized_001333	1.002504688240842	0.927801214549563	validation_GCall_fix	PCR1	0.9953293380571446	15
validation_GCall_fix_Seq_anonymized_001334	1.0004764137749391	1.2210801352629506	validation_GCall_fix	PCR1	1.411978828406647	15
validation_GCall_fix_Seq_anonymized_001335	0.9965111039439184	0.9707190971082544	validation_GCall_fix	PCR1	0.9953293380571446	15
validation_GCall_fix_Seq_anonymized_001336	0.9951913182159512	1.0116502950082016	validation_GCall_fix	PCR1	1.0647709197820616	15
validation_GCall_fix_Seq_anonymized_001337	1.003869563408596	1.0619478237913478	validation_GCall_fix	PCR1	1.1342125015069788	15
validation_GCall_fix_Seq_anonymized_001338	0.9915240660416432	1.3004085306670066	validation_GCall_fix	PCR1	1.34253724668173	15
validation_GCall_fix_Seq_anonymized_001339	1.0096181982500432	0.7174662706269909	validation_GCall_fix	PCR1	0.7870045928823934	15
validation_GCall_fix_Seq_anonymized_001340	0.9973030304349372	1.1890695550677108	validation_GCall_fix	PCR1	1.1573596954152845	15
validation_GCall_fix_Seq_anonymized_001341	1.0057393262191423	0.6972506756472363	validation_GCall_fix	PCR1	0.7638573989740878	15
validation_GCall_fix_Seq_anonymized_001342	0.9974636046018006	0.9599623260626796	validation_GCall_fix	PCR1	0.972182144148839	15
validation_GCall_fix_Seq_anonymized_001343	1.0021516977762344	0.8847245036274827	validation_GCall_fix	PCR1	0.7638573989740878	15
validation_GCall_fix_Seq_anonymized_001344	1.0035609777146588	0.8644086052666882	validation_GCall_fix	PCR1	0.7638573989740878	15
validation_GCall_fix_Seq_anonymized_001345	1.0038861106191208	0.9919316773048016	validation_GCall_fix	PCR1	1.1805068893235902	15
validation_GCall_fix_Seq_anonymized_001346	0.9979810590165872	0.8051805359920838	validation_GCall_fix	PCR1	0.8332989806990048	15
validation_GCall_fix_Seq_anonymized_001347	1.0039037090488214	0.9625321417191768	validation_GCall_fix	PCR1	0.9490349502405332	15
validation_GCall_fix_Seq_anonymized_001348	1.0032174463753325	1.0983888752114737	validation_GCall_fix	PCR1	1.1342125015069788	15
validation_GCall_fix_Seq_anonymized_001349	1.0052825118643298	0.8313944590985088	validation_GCall_fix	PCR1	0.9027405624239219	15
validation_GCall_fix_Seq_anonymized_001350	1.001817235474106	0.7705505262123866	validation_GCall_fix	PCR1	0.7870045928823934	15
validation_GCall_fix_Seq_anonymized_001351	0.9972350222609222	1.096647828993567	validation_GCall_fix	PCR1	1.1805068893235902	15
validation_GCall_fix_Seq_anonymized_001352	1.004655824683542	1.1877927386879643	validation_GCall_fix	PCR1	1.3193900527734241	15
validation_GCall_fix_Seq_anonymized_001353	1.0005757146086736	0.9008810338426148	validation_GCall_fix	PCR1	1.0647709197820616	15
validation_GCall_fix_Seq_anonymized_001354	1.0044958768659935	0.9000454179452192	validation_GCall_fix	PCR1	0.8795933685156162	15
validation_GCall_fix_Seq_anonymized_001355	1.0006540471915182	0.9830589357826004	validation_GCall_fix	PCR1	0.972182144148839	15
validation_GCall_fix_Seq_anonymized_001356	1.0026898737727945	0.6072820320693768	validation_GCall_fix	PCR1	0.5555326537993365	15
validation_GCall_fix_Seq_anonymized_001357	0.9978000397686796	1.0527060274759894	validation_GCall_fix	PCR1	1.1342125015069788	15
validation_GCall_fix_Seq_anonymized_001358	0.9991534179591394	0.959896845954394	validation_GCall_fix	PCR1	0.9143141593780747	15
validation_GCall_fix_Seq_anonymized_001359	1.003484452359924	0.8212128260080928	validation_GCall_fix	PCR1	0.8101517867906991	15
validation_GCall_fix_Seq_anonymized_001360	1.001798139632603	0.8961508488321556	validation_GCall_fix	PCR1	1.0647709197820616	15
validation_GCall_fix_Seq_anonymized_001361	0.9897875001246208	1.1301438586541694	validation_GCall_fix	PCR1	1.0184765319654503	15
validation_GCall_fix_Seq_anonymized_001362	1.0071060753984171	0.7919383407481062	validation_GCall_fix	PCR1	0.9027405624239219	15
validation_GCall_fix_Seq_anonymized_001363	0.996963252943402	1.2067847911455676	validation_GCall_fix	PCR1	1.1573596954152845	15
validation_GCall_fix_Seq_anonymized_001364	1.0032931597811707	0.9017518257053758	validation_GCall_fix	PCR1	0.8795933685156162	15
validation_GCall_fix_Seq_anonymized_001365	1.0021768540196296	0.9224595866834272	validation_GCall_fix	PCR1	0.8564461746073104	15
validation_GCall_fix_Seq_anonymized_001366	0.7614081262245612	44.60128291394754	validation_GCall_fix	PCR1	0.7638573989740878	15
validation_GCall_fix_Seq_anonymized_001367	1.0049971188488758	0.8529806115996318	validation_GCall_fix	PCR1	1.041623725873756	15
validation_GCall_fix_Seq_anonymized_001368	1.0072795571761752	0.858286035707926	validation_GCall_fix	PCR1	0.9258877563322275	15
validation_GCall_fix_Seq_anonymized_001369	0.9900048006336916	1.0089181275854855	validation_GCall_fix	PCR1	0.7638573989740878	15
validation_GCall_fix_Seq_anonymized_001370	1.0021226210243492	0.7941618197356499	validation_GCall_fix	PCR1	0.7985781898365463	15
validation_GCall_fix_Seq_anonymized_001371	0.9934628442070822	1.2080072336219598	validation_GCall_fix	PCR1	1.111065307598673	15
validation_GCall_fix_Seq_anonymized_001372	1.001307872751609	0.8091276733705859	validation_GCall_fix	PCR1	0.740710205065782	15
validation_GCall_fix_Seq_anonymized_001373	1.007141416594282	0.9046748730652192	validation_GCall_fix	PCR1	0.9953293380571446	15
validation_GCall_fix_Seq_anonymized_001374	1.012407188162984	0.6218017461520213	validation_GCall_fix	PCR1	0.671268623340865	15
validation_GCall_fix_Seq_anonymized_001375	1.002958110424225	1.0128091762121598	validation_GCall_fix	PCR1	1.2036540832318958	15
validation_GCall_fix_Seq_anonymized_001376	1.0029036297147371	0.8417178628839986	validation_GCall_fix	PCR1	0.9490349502405332	15
validation_GCall_fix_Seq_anonymized_001377	1.0007318583591591	0.8322255689015888	validation_GCall_fix	PCR1	0.9953293380571446	15
validation_GCall_fix_Seq_anonymized_001378	0.9994146712464052	0.9172068401288608	validation_GCall_fix	PCR1	1.0647709197820616	15
validation_GCall_fix_Seq_anonymized_001379	1.0063517242058688	0.8846765579879825	validation_GCall_fix	PCR1	1.041623725873756	15
validation_GCall_fix_Seq_anonymized_001380	0.9988645919217845	1.422498667440099	validation_GCall_fix	PCR1	1.6434507674897039	15
validation_GCall_fix_Seq_anonymized_001381	1.004556187315863	0.9155171155876576	validation_GCall_fix	PCR1	0.9027405624239219	15
validation_GCall_fix_Seq_anonymized_001382	1.003755576923728	0.9453403217430713	validation_GCall_fix	PCR1	0.972182144148839	15
validation_GCall_fix_Seq_anonymized_001383	1.0031640389907748	1.0424892074715693	validation_GCall_fix	PCR1	1.041623725873756	15
validation_GCall_fix_Seq_anonymized_001384	1.006784750172374	0.5948305452328956	validation_GCall_fix	PCR1	0.5555326537993365	15
validation_GCall_fix_Seq_anonymized_001385	1.0010169047292987	0.967262008589069	validation_GCall_fix	PCR1	1.041623725873756	15
validation_GCall_fix_Seq_anonymized_001386	0.9986628513400624	1.1647034070138271	validation_GCall_fix	PCR1	1.111065307598673	15
validation_GCall_fix_Seq_anonymized_001387	1.0059706075496244	0.8780534663661009	validation_GCall_fix	PCR1	0.8795933685156162	15
validation_GCall_fix_Seq_anonymized_001388	1.0002899557957654	0.982383736321836	validation_GCall_fix	PCR1	0.9258877563322275	15
validation_GCall_fix_Seq_anonymized_001389	1.001169967452873	0.9134373400748976	validation_GCall_fix	PCR1	0.8795933685156162	15
validation_GCall_fix_Seq_anonymized_001390	1.001199669843382	0.986824062172034	validation_GCall_fix	PCR1	0.9953293380571446	15
validation_GCall_fix_Seq_anonymized_001391	1.0004308799040804	0.9862745955159524	validation_GCall_fix	PCR1	1.0879181136903673	15
validation_GCall_fix_Seq_anonymized_001392	1.0012697380353173	1.057790596914031	validation_GCall_fix	PCR1	0.972182144148839	15
validation_GCall_fix_Seq_anonymized_001393	1.0011780339086247	0.933261333355706	validation_GCall_fix	PCR1	0.8101517867906991	15
validation_GCall_fix_Seq_anonymized_001394	1.0041995472140723	1.0408209925929768	validation_GCall_fix	PCR1	1.111065307598673	15
validation_GCall_fix_Seq_anonymized_001395	1.000249587257709	0.8349186238165414	validation_GCall_fix	PCR1	0.7638573989740878	15
validation_GCall_fix_Seq_anonymized_001396	0.9994361203647462	0.9737395049328402	validation_GCall_fix	PCR1	0.8101517867906991	15
validation_GCall_fix_Seq_anonymized_001397	1.003930559584189	0.9719837054952568	validation_GCall_fix	PCR1	1.2499484710485071	15
validation_GCall_fix_Seq_anonymized_001398	1.0020258850317962	0.973377420730663	validation_GCall_fix	PCR1	0.9953293380571446	15
validation_GCall_fix_Seq_anonymized_001399	1.0061727857987317	0.91978915423633	validation_GCall_fix	PCR1	0.9953293380571446	15
validation_GCall_fix_Seq_anonymized_001400	1.0026328284034671	0.9710199040201832	validation_GCall_fix	PCR1	0.8564461746073104	15
validation_GCall_fix_Seq_anonymized_001401	1.0050068132858865	0.9109425953557314	validation_GCall_fix	PCR1	1.0184765319654503	15
validation_GCall_fix_Seq_anonymized_001402	0.9923726400244738	1.2057843672819402	validation_GCall_fix	PCR1	1.041623725873756	15
validation_GCall_fix_Seq_anonymized_001403	0.998062522363877	1.4604002158490252	validation_GCall_fix	PCR1	1.3656844405900357	15
validation_GCall_fix_Seq_anonymized_001404	0.999122722280977	0.95881527317662	validation_GCall_fix	PCR1	1.041623725873756	15
validation_GCall_fix_Seq_anonymized_001405	0.9940509860900104	1.3608588241022097	validation_GCall_fix	PCR1	1.1342125015069788	15
validation_GCall_fix_Seq_anonymized_001406	1.0001118647461102	1.1373765603181478	validation_GCall_fix	PCR1	1.4351260223149527	15
validation_GCall_fix_Seq_anonymized_001407	0.9997947157614808	0.8623687660317839	validation_GCall_fix	PCR1	0.7175630111574763	15
validation_GCall_fix_Seq_anonymized_001408	1.010770953532166	0.3573481137136388	validation_GCall_fix	PCR1	0.23147193908305688	15
validation_GCall_fix_Seq_anonymized_001409	0.997904765439879	1.1426415279938626	validation_GCall_fix	PCR1	1.34253724668173	15
validation_GCall_fix_Seq_anonymized_001410	0.9990785949864824	1.209844560577553	validation_GCall_fix	PCR1	1.411978828406647	15
validation_GCall_fix_Seq_anonymized_001411	1.00027323448373	1.0621758879307064	validation_GCall_fix	PCR1	1.1573596954152845	15
validation_GCall_fix_Seq_anonymized_001412	1.0093141980297835	0.8352859382762687	validation_GCall_fix	PCR1	0.8795933685156162	15
validation_GCall_fix_Seq_anonymized_001413	1.0062157134348957	0.754724873341685	validation_GCall_fix	PCR1	0.6944158172491707	15
validation_GCall_fix_Seq_anonymized_001414	1.004247498039699	1.017754427517745	validation_GCall_fix	PCR1	1.1342125015069788	15
validation_GCall_fix_Seq_anonymized_001415	1.0017608804246532	0.9798803656752004	validation_GCall_fix	PCR1	1.0763445167362145	15
validation_GCall_fix_Seq_anonymized_001416	1.003938028053286	0.9966516181643366	validation_GCall_fix	PCR1	1.0647709197820616	15
validation_GCall_fix_Seq_anonymized_001417	0.9992047036947924	0.8641246483177963	validation_GCall_fix	PCR1	0.8101517867906991	15
validation_GCall_fix_Seq_anonymized_001418	1.007666687320987	0.8333572388152554	validation_GCall_fix	PCR1	1.0300501289196031	15
validation_GCall_fix_Seq_anonymized_001419	1.0008724841070116	1.1797754175427717	validation_GCall_fix	PCR1	1.1573596954152845	15
validation_GCall_fix_Seq_anonymized_001420	1.007723793798666	0.512055471887136	validation_GCall_fix	PCR1	0.4860910720744195	15
validation_GCall_fix_Seq_anonymized_001421	1.0055537541492428	0.8405533364596057	validation_GCall_fix	PCR1	0.9258877563322275	15
validation_GCall_fix_Seq_anonymized_001422	0.998099010670998	0.9040042903732058	validation_GCall_fix	PCR1	0.8795933685156162	15
validation_GCall_fix_Seq_anonymized_001423	1.0066452812498807	0.7337049453444151	validation_GCall_fix	PCR1	0.6944158172491707	15
validation_GCall_fix_Seq_anonymized_001424	0.9960730373994298	0.9202487514131532	validation_GCall_fix	PCR1	0.7175630111574763	15
validation_GCall_fix_Seq_anonymized_001425	1.0057000503823283	0.929171496466648	validation_GCall_fix	PCR1	0.8101517867906991	15
validation_GCall_fix_Seq_anonymized_001426	1.004702150212631	1.3122073687533486	validation_GCall_fix	PCR1	1.6203035735813982	15
validation_GCall_fix_Seq_anonymized_001427	0.9989633904606082	1.0805590264856508	validation_GCall_fix	PCR1	1.0184765319654503	15
validation_GCall_fix_Seq_anonymized_001428	1.014235482093869	0.6413228905108497	validation_GCall_fix	PCR1	0.6944158172491707	15
validation_GCall_fix_Seq_anonymized_001429	0.9871220878366403	1.2787081659355677	validation_GCall_fix	PCR1	0.9027405624239219	15
validation_GCall_fix_Seq_anonymized_001430	1.0014490035399213	1.1814849936316638	validation_GCall_fix	PCR1	1.1342125015069788	15
validation_GCall_fix_Seq_anonymized_001431	1.008426393852926	0.6276722187873335	validation_GCall_fix	PCR1	0.6481214294325592	15
validation_GCall_fix_Seq_anonymized_001432	1.007004857779811	0.7175536842180118	validation_GCall_fix	PCR1	0.7870045928823934	15
validation_GCall_fix_Seq_anonymized_001433	1.000580316152761	0.8865395882676843	validation_GCall_fix	PCR1	0.9490349502405332	15
validation_GCall_fix_Seq_anonymized_001434	1.002060454862958	1.0236516863950655	validation_GCall_fix	PCR1	1.041623725873756	15
validation_GCall_fix_Seq_anonymized_001435	0.9989921465875734	1.2096330365717876	validation_GCall_fix	PCR1	1.4582732162232583	15
validation_GCall_fix_Seq_anonymized_001436	1.0028206757055442	0.8000341284551342	validation_GCall_fix	PCR1	0.7870045928823934	15
validation_GCall_fix_Seq_anonymized_001437	0.9895781091818644	1.41860888539744	validation_GCall_fix	PCR1	1.1573596954152845	15
validation_GCall_fix_Seq_anonymized_001438	1.0019725726394764	0.8094108814817637	validation_GCall_fix	PCR1	0.7175630111574763	15
validation_GCall_fix_Seq_anonymized_001439	1.0024386522207376	1.2733915982200836	validation_GCall_fix	PCR1	1.2962428588651185	15
validation_GCall_fix_Seq_anonymized_001440	1.0062108393081204	0.8970772657375105	validation_GCall_fix	PCR1	0.8101517867906991	15
validation_GCall_fix_Seq_anonymized_001441	1.0078112401606605	0.7510674922036418	validation_GCall_fix	PCR1	0.7638573989740878	15
validation_GCall_fix_Seq_anonymized_001442	0.9898376403834528	1.2472132395385374	validation_GCall_fix	PCR1	0.9490349502405332	15
validation_GCall_fix_Seq_anonymized_001443	0.997278740366726	0.9231008244419752	validation_GCall_fix	PCR1	0.9258877563322275	15
validation_GCall_fix_Seq_anonymized_001444	1.0030999087750887	1.0811193310107237	validation_GCall_fix	PCR1	1.0184765319654503	15
validation_GCall_fix_Seq_anonymized_001445	1.0024556329970906	0.7031704363044485	validation_GCall_fix	PCR1	0.7870045928823934	15
validation_GCall_fix_Seq_anonymized_001446	1.0015036748459976	0.8522309159617283	validation_GCall_fix	PCR1	0.7638573989740878	15
validation_GCall_fix_Seq_anonymized_001447	1.0097948891234922	0.6642720406590463	validation_GCall_fix	PCR1	0.8795933685156162	15
validation_GCall_fix_Seq_anonymized_001448	1.0034292120795834	1.1431866194539946	validation_GCall_fix	PCR1	1.2268012771402015	15
validation_GCall_fix_Seq_anonymized_001449	0.9946514751239374	0.983115414083364	validation_GCall_fix	PCR1	0.8795933685156162	15
validation_GCall_fix_Seq_anonymized_001450	1.0014661454715728	0.8224980243900221	validation_GCall_fix	PCR1	0.8564461746073104	15
validation_GCall_fix_Seq_anonymized_001451	1.005484924572601	0.8395657039432337	validation_GCall_fix	PCR1	0.8101517867906991	15
validation_GCall_fix_Seq_anonymized_001452	0.9914791944766048	1.0150943692888317	validation_GCall_fix	PCR1	0.8564461746073104	15
validation_GCall_fix_Seq_anonymized_001453	0.996129779513377	1.3181451393794277	validation_GCall_fix	PCR1	1.1805068893235902	15
validation_GCall_fix_Seq_anonymized_001454	1.0039551459371725	1.093162081277234	validation_GCall_fix	PCR1	1.3656844405900357	15
validation_GCall_fix_Seq_anonymized_001455	1.0053612983602442	0.6710517700156835	validation_GCall_fix	PCR1	0.6944158172491707	15
validation_GCall_fix_Seq_anonymized_001456	0.999977233918914	1.0183171068548358	validation_GCall_fix	PCR1	0.9953293380571446	15
validation_GCall_fix_Seq_anonymized_001457	1.0023578495597854	0.8378245691702845	validation_GCall_fix	PCR1	0.8564461746073104	15
validation_GCall_fix_Seq_anonymized_001458	1.0009312528054246	1.0099385638236171	validation_GCall_fix	PCR1	0.9490349502405332	15
validation_GCall_fix_Seq_anonymized_001460	1.0058605317587064	0.6580876427865919	validation_GCall_fix	PCR1	0.6481214294325592	15
validation_GCall_fix_Seq_anonymized_001461	1.0008950427117969	1.2119965582136445	validation_GCall_fix	PCR1	1.041623725873756	15
validation_GCall_fix_Seq_anonymized_001462	1.0027210276122287	1.0846677266804328	validation_GCall_fix	PCR1	1.0879181136903673	15
validation_GCall_fix_Seq_anonymized_001463	0.9936838151520396	1.415177042387767	validation_GCall_fix	PCR1	1.2499484710485071	15
validation_GCall_fix_Seq_anonymized_001464	0.9979150326028858	0.967225252285244	validation_GCall_fix	PCR1	0.9953293380571446	15
validation_GCall_fix_Seq_anonymized_001465	1.0025487285709478	2.4043011734100155	validation_GCall_fix	PCR1	2.5809121207760843	15
validation_GCall_fix_Seq_anonymized_001466	0.9994468361768756	1.016689564949949	validation_GCall_fix	PCR1	1.111065307598673	15
validation_GCall_fix_Seq_anonymized_001467	0.9653689948542564	1.2731715605567278	validation_GCall_fix	PCR1	0.740710205065782	15
validation_GCall_fix_Seq_anonymized_001468	0.999059376504684	1.1648537735392304	validation_GCall_fix	PCR1	1.1342125015069788	15
validation_GCall_fix_Seq_anonymized_001469	1.0046955319441766	0.8284262976328183	validation_GCall_fix	PCR1	0.9027405624239219	15
validation_GCall_fix_Seq_anonymized_001470	1.0112471426197966	0.4544064631722205	validation_GCall_fix	PCR1	0.4860910720744195	15
validation_GCall_fix_Seq_anonymized_001471	1.0075643640533614	0.8420849036255605	validation_GCall_fix	PCR1	0.972182144148839	15
validation_GCall_fix_Seq_anonymized_001472	1.0007326070181064	0.8359863104347464	validation_GCall_fix	PCR1	0.7638573989740878	15
validation_GCall_fix_Seq_anonymized_001473	1.0061927639783477	0.9195839663697566	validation_GCall_fix	PCR1	0.972182144148839	15
validation_GCall_fix_Seq_anonymized_001474	0.9972958281314096	1.008481161850745	validation_GCall_fix	PCR1	0.9258877563322275	15
validation_GCall_fix_Seq_anonymized_001475	0.9917491851590882	1.6704608031903192	validation_GCall_fix	PCR1	1.5045676040398697	15
validation_GCall_fix_Seq_anonymized_001476	1.0044106072628312	1.0249629492997336	validation_GCall_fix	PCR1	1.1573596954152845	15
validation_GCall_fix_Seq_anonymized_001477	1.0061357632905503	0.972771321893984	validation_GCall_fix	PCR1	0.9490349502405332	15
validation_GCall_fix_Seq_anonymized_001478	1.002589416492384	1.154633657726185	validation_GCall_fix	PCR1	1.3193900527734241	15
validation_GCall_fix_Seq_anonymized_001479	0.997521362367791	1.0376191088763862	validation_GCall_fix	PCR1	1.0647709197820616	15
validation_GCall_fix_Seq_anonymized_001480	1.003694551226222	1.0501574933898046	validation_GCall_fix	PCR1	0.9490349502405332	15
validation_GCall_fix_Seq_anonymized_001481	1.0057131356118818	0.832780443273831	validation_GCall_fix	PCR1	0.7870045928823934	15
validation_GCall_fix_Seq_anonymized_001482	1.0040834303549633	0.7678035280765753	validation_GCall_fix	PCR1	0.7870045928823934	15
validation_GCall_fix_Seq_anonymized_001483	0.9905540116249204	1.2339211416624596	validation_GCall_fix	PCR1	1.3888316344983413	15
validation_GCall_fix_Seq_anonymized_001484	0.9977955759241764	1.0760238675644809	validation_GCall_fix	PCR1	1.1573596954152845	15
validation_GCall_fix_Seq_anonymized_001486	1.000609107260111	1.13071632200944	validation_GCall_fix	PCR1	1.2268012771402015	15
validation_GCall_fix_Seq_anonymized_001487	1.0041705012295037	1.2723873599199165	validation_GCall_fix	PCR1	1.4582732162232583	15
validation_GCall_fix_Seq_anonymized_001488	1.0056761892861192	0.6913495559092309	validation_GCall_fix	PCR1	0.6481214294325592	15
validation_GCall_fix_Seq_anonymized_001489	1.0001066109990249	0.900045469666691	validation_GCall_fix	PCR1	0.8564461746073104	15
validation_GCall_fix_Seq_anonymized_001490	0.9975915767092474	1.108489201088935	validation_GCall_fix	PCR1	1.1573596954152845	15
validation_GCall_fix_Seq_anonymized_001491	0.9840991722527034	1.0767164599341532	validation_GCall_fix	PCR1	0.972182144148839	15
validation_GCall_fix_Seq_anonymized_001492	1.0049275931670651	0.7755149248888411	validation_GCall_fix	PCR1	0.7175630111574763	15
validation_GCall_fix_Seq_anonymized_001493	1.0013271607018397	1.3946605461482784	validation_GCall_fix	PCR1	1.3541108436358829	15
validation_GCall_fix_Seq_anonymized_001494	0.9988529883669316	1.292191765571299	validation_GCall_fix	PCR1	1.6434507674897039	15
validation_GCall_fix_Seq_anonymized_001495	1.0033759646236011	1.1119178598490511	validation_GCall_fix	PCR1	1.2036540832318958	15
validation_GCall_fix_Seq_anonymized_001496	0.9951618110282782	0.935652855855104	validation_GCall_fix	PCR1	1.0647709197820616	15
validation_GCall_fix_Seq_anonymized_001497	0.9948018555199762	1.4021438975344174	validation_GCall_fix	PCR1	1.0879181136903673	15
validation_GCall_fix_Seq_anonymized_001498	1.01083887701354	0.8306521319123864	validation_GCall_fix	PCR1	0.9027405624239219	15
validation_GCall_fix_Seq_anonymized_001499	0.9830903549009344	1.054070378699047	validation_GCall_fix	PCR1	0.8332989806990048	15
validation_GCall_fix_Seq_anonymized_001500	0.987726654387634	1.0566632879918605	validation_GCall_fix	PCR1	0.9953293380571446	15
validation_GCall_fix_Seq_anonymized_001501	1.0061236442643136	0.8327263053387651	validation_GCall_fix	PCR1	0.6944158172491707	15
validation_GCall_fix_Seq_anonymized_001502	1.0026807658512065	0.8719018916569035	validation_GCall_fix	PCR1	0.9258877563322275	15
validation_GCall_fix_Seq_anonymized_001503	1.002286421135745	0.9012008730142969	validation_GCall_fix	PCR1	1.041623725873756	15
validation_GCall_fix_Seq_anonymized_001504	1.003718261543376	1.0661429876218111	validation_GCall_fix	PCR1	0.960608547194686	15
validation_GCall_fix_Seq_anonymized_001505	1.003367474662726	0.6369187021042165	validation_GCall_fix	PCR1	0.6018270416159479	15
validation_GCall_fix_Seq_anonymized_001506	1.0106209494515108	0.5623691468693769	validation_GCall_fix	PCR1	0.6249742355242536	15
validation_GCall_fix_Seq_anonymized_001507	1.0006594192998877	0.9869415163819796	validation_GCall_fix	PCR1	1.0879181136903673	15
validation_GCall_fix_Seq_anonymized_001508	1.0028321033308558	0.927679992960823	validation_GCall_fix	PCR1	0.8332989806990048	15
validation_GCall_fix_Seq_anonymized_001509	0.990945445536397	1.5318686148908662	validation_GCall_fix	PCR1	1.4582732162232583	15
validation_GCall_fix_Seq_anonymized_001510	1.0006128035132429	0.8924757764354027	validation_GCall_fix	PCR1	0.9258877563322275	15
validation_GCall_fix_Seq_anonymized_001512	0.998507024904038	1.13180942411748	validation_GCall_fix	PCR1	1.111065307598673	15
validation_GCall_fix_Seq_anonymized_001513	1.0041675010496776	1.195314647319907	validation_GCall_fix	PCR1	1.3656844405900357	15
validation_GCall_fix_Seq_anonymized_001514	0.988285592237663	1.2080509337892675	validation_GCall_fix	PCR1	0.9837557411029918	15
validation_GCall_fix_Seq_anonymized_001515	1.0027318727048526	0.8993084433648817	validation_GCall_fix	PCR1	1.0184765319654503	15
validation_GCall_fix_Seq_anonymized_001516	0.9972481676294038	0.9767141465101415	validation_GCall_fix	PCR1	0.9490349502405332	15
validation_GCall_fix_Seq_anonymized_001517	1.0116675335406011	0.6243448744614566	validation_GCall_fix	PCR1	0.671268623340865	15
validation_GCall_fix_Seq_anonymized_001518	1.0004583382323482	0.989210799751658	validation_GCall_fix	PCR1	1.0647709197820616	15
validation_GCall_fix_Seq_anonymized_001519	0.993232834897602	1.3130886898547618	validation_GCall_fix	PCR1	1.1805068893235902	15
validation_GCall_fix_Seq_anonymized_001520	1.0024629032938257	0.8795181449372166	validation_GCall_fix	PCR1	0.8564461746073104	15
validation_GCall_fix_Seq_anonymized_001521	0.9983798506842922	1.0743520995971907	validation_GCall_fix	PCR1	1.0879181136903673	15
validation_GCall_fix_Seq_anonymized_001522	1.0069826631382237	0.8322643522953684	validation_GCall_fix	PCR1	0.9258877563322275	15
validation_GCall_fix_Seq_anonymized_001523	1.0022996391521686	0.9772269113851402	validation_GCall_fix	PCR1	0.9953293380571446	15
validation_GCall_fix_Seq_anonymized_001524	1.001743452642382	0.7681019152253639	validation_GCall_fix	PCR1	0.7870045928823934	15
validation_GCall_fix_Seq_anonymized_001525	1.008378923859331	0.9685292192281244	validation_GCall_fix	PCR1	1.111065307598673	15
validation_GCall_fix_Seq_anonymized_001526	0.985801812375842	0.943932299885348	validation_GCall_fix	PCR1	0.8101517867906991	15
validation_GCall_fix_Seq_anonymized_001527	0.950545672189571	0.9573948647624884	validation_GCall_fix	PCR1	0.8795933685156162	15
validation_GCall_fix_Seq_anonymized_001528	0.9924277391223312	0.8288106168879212	validation_GCall_fix	PCR1	0.5555326537993365	15
validation_GCall_fix_Seq_anonymized_001529	1.0050810579210592	0.960049721313856	validation_GCall_fix	PCR1	0.9027405624239219	15
validation_GCall_fix_Seq_anonymized_001530	1.0079549068745568	0.9348262584361534	validation_GCall_fix	PCR1	0.9953293380571446	15
validation_GCall_fix_Seq_anonymized_001531	1.004869274739091	0.7407522893406072	validation_GCall_fix	PCR1	0.8564461746073104	15
validation_GCall_fix_Seq_anonymized_001532	1.0023877763846252	1.2248374832863889	validation_GCall_fix	PCR1	1.1342125015069788	15
validation_GCall_fix_Seq_anonymized_001533	0.9974828014504415	1.1097722336487874	validation_GCall_fix	PCR1	1.2036540832318958	15
validation_GCall_fix_Seq_anonymized_001534	0.9958178845105868	1.2497696081487353	validation_GCall_fix	PCR1	1.3888316344983413	15
validation_GCall_fix_Seq_anonymized_001535	1.0003607616011132	0.847968053043507	validation_GCall_fix	PCR1	0.891166965469769	15
validation_GCall_fix_Seq_anonymized_001536	0.8771328596439198	3.449604310731469	validation_GCall_fix	PCR1	0.8101517867906991	15
validation_GCall_fix_Seq_anonymized_001537	0.9962301624559414	1.223542089198968	validation_GCall_fix	PCR1	1.0647709197820616	15
validation_GCall_fix_Seq_anonymized_001538	1.0035181553045416	0.9361335311534952	validation_GCall_fix	PCR1	0.8332989806990048	15
validation_GCall_fix_Seq_anonymized_001539	1.0026586609935573	1.0695360157429252	validation_GCall_fix	PCR1	1.2962428588651185	15
validation_GCall_fix_Seq_anonymized_001540	1.0015798467830257	0.8207529562361314	validation_GCall_fix	PCR1	0.8564461746073104	15
validation_GCall_fix_Seq_anonymized_001541	1.0046544376374795	0.9878261643756796	validation_GCall_fix	PCR1	1.122638904552826	15
validation_GCall_fix_Seq_anonymized_001542	1.002329368602788	0.8311322629303429	validation_GCall_fix	PCR1	0.9258877563322275	15
validation_GCall_fix_Seq_anonymized_001543	0.9960233080271952	0.9461772263240332	validation_GCall_fix	PCR1	1.0300501289196031	15
validation_GCall_fix_Seq_anonymized_001544	1.0062624590728122	0.7156290321494139	validation_GCall_fix	PCR1	0.7175630111574763	15
validation_GCall_fix_Seq_anonymized_001545	0.9985671579036004	1.2396105456683018	validation_GCall_fix	PCR1	1.3888316344983413	15
validation_GCall_fix_Seq_anonymized_001546	1.002969950409765	1.02791012696843	validation_GCall_fix	PCR1	1.2499484710485071	15
validation_GCall_fix_Seq_anonymized_001547	1.000269618965732	0.9557500025737464	validation_GCall_fix	PCR1	0.9490349502405332	15
validation_GCall_fix_Seq_anonymized_001548	0.9990570496634856	0.7624471885711075	validation_GCall_fix	PCR1	0.7638573989740878	15
validation_GCall_fix_Seq_anonymized_001549	1.001059865228188	1.0539158927554744	validation_GCall_fix	PCR1	1.0879181136903673	15
validation_GCall_fix_Seq_anonymized_001550	1.0030565886458558	0.7852299196863616	validation_GCall_fix	PCR1	1.041623725873756	15
validation_GCall_fix_Seq_anonymized_001551	0.9551814230075484	1.7205347687760066	validation_GCall_fix	PCR1	1.2036540832318958	15
validation_GCall_fix_Seq_anonymized_001552	1.0007167229882294	1.2543525301329952	validation_GCall_fix	PCR1	1.2499484710485071	15
validation_GCall_fix_Seq_anonymized_001553	1.0030922181417252	0.7261582372771281	validation_GCall_fix	PCR1	0.740710205065782	15
validation_GCall_fix_Seq_anonymized_001554	1.0019261946119202	1.0688476686791228	validation_GCall_fix	PCR1	0.972182144148839	15
validation_GCall_fix_Seq_anonymized_001555	0.9975916846074018	1.19767916602238	validation_GCall_fix	PCR1	1.3193900527734241	15
validation_GCall_fix_Seq_anonymized_001556	1.0018356059116842	1.3835094280996036	validation_GCall_fix	PCR1	1.6203035735813982	15
validation_GCall_fix_Seq_anonymized_001557	1.0059715251383623	1.0135399035086787	validation_GCall_fix	PCR1	1.122638904552826	15
validation_GCall_fix_Seq_anonymized_001558	0.9977514926621396	0.9538082405021052	validation_GCall_fix	PCR1	0.8564461746073104	15
validation_GCall_fix_Seq_anonymized_001559	1.0025981412478118	0.9999408702177548	validation_GCall_fix	PCR1	0.9027405624239219	15
validation_GCall_fix_Seq_anonymized_001560	1.0051492653523262	1.0846736021065664	validation_GCall_fix	PCR1	1.2730956649568128	15
validation_GCall_fix_Seq_anonymized_001561	1.0062159177128105	0.8805396944740095	validation_GCall_fix	PCR1	0.8564461746073104	15
validation_GCall_fix_Seq_anonymized_001562	1.0033884536333812	1.048393541649424	validation_GCall_fix	PCR1	1.041623725873756	15
validation_GCall_fix_Seq_anonymized_001563	1.0055138414403475	0.969413048305223	validation_GCall_fix	PCR1	1.041623725873756	15
validation_GCall_fix_Seq_anonymized_001564	1.0047517374423611	1.0258553012796805	validation_GCall_fix	PCR1	1.0184765319654503	15
validation_GCall_fix_Seq_anonymized_001565	0.9998349556062328	0.8927067733375833	validation_GCall_fix	PCR1	0.9258877563322275	15
validation_GCall_fix_Seq_anonymized_001566	1.003259202992442	1.1714013896025095	validation_GCall_fix	PCR1	1.2499484710485071	15
validation_GCall_fix_Seq_anonymized_001567	0.9957395643404064	1.088785753422293	validation_GCall_fix	PCR1	1.2268012771402015	15
validation_GCall_fix_Seq_anonymized_001568	1.00446757518819	0.7142205539518827	validation_GCall_fix	PCR1	0.6249742355242536	15
validation_GCall_fix_Seq_anonymized_001569	1.0025131170357526	0.7638611721978115	validation_GCall_fix	PCR1	0.9027405624239219	15
validation_GCall_fix_Seq_anonymized_001570	1.0027717699767908	1.2042637375870835	validation_GCall_fix	PCR1	1.111065307598673	15
validation_GCall_fix_Seq_anonymized_001571	0.999130901854717	0.9680412553293138	validation_GCall_fix	PCR1	1.111065307598673	15
validation_GCall_fix_Seq_anonymized_001572	1.0026636341553434	0.8708176715154957	validation_GCall_fix	PCR1	0.8101517867906991	15
validation_GCall_fix_Seq_anonymized_001573	1.0009236676331723	1.0904631352737084	validation_GCall_fix	PCR1	1.2036540832318958	15
validation_GCall_fix_Seq_anonymized_001574	1.000203468527855	1.1176958463137705	validation_GCall_fix	PCR1	1.111065307598673	15
validation_GCall_fix_Seq_anonymized_001575	0.9949571046138416	0.9128813690261304	validation_GCall_fix	PCR1	0.9490349502405332	15
validation_GCall_fix_Seq_anonymized_001576	0.9988003377087444	1.0988448224712486	validation_GCall_fix	PCR1	1.2499484710485071	15
validation_GCall_fix_Seq_anonymized_001577	0.993479571908566	1.378955119161135	validation_GCall_fix	PCR1	1.2499484710485071	15
validation_GCall_fix_Seq_anonymized_001578	0.9917995641010025	1.0501666207458509	validation_GCall_fix	PCR1	0.9027405624239219	15
validation_GCall_fix_Seq_anonymized_001579	1.002826675337863	0.9652817750293124	validation_GCall_fix	PCR1	1.041623725873756	15
validation_GCall_fix_Seq_anonymized_001580	1.001235867594761	1.0596594789922598	validation_GCall_fix	PCR1	1.1573596954152845	15
validation_GCall_fix_Seq_anonymized_001581	0.995987847450496	1.2180357226671972	validation_GCall_fix	PCR1	1.0647709197820616	15
validation_GCall_fix_Seq_anonymized_001582	0.9950275226632764	1.3487647012120196	validation_GCall_fix	PCR1	1.2036540832318958	15
validation_GCall_fix_Seq_anonymized_001583	0.9986070892531884	1.1401730921281343	validation_GCall_fix	PCR1	1.0879181136903673	15
validation_GCall_fix_Seq_anonymized_001584	0.9940539296951372	1.1451911064242235	validation_GCall_fix	PCR1	1.041623725873756	15
validation_GCall_fix_Seq_anonymized_001585	1.0033010105154148	0.8079653938528627	validation_GCall_fix	PCR1	0.8564461746073104	15
validation_GCall_fix_Seq_anonymized_001586	1.0087633059011607	0.6468722793075123	validation_GCall_fix	PCR1	0.740710205065782	15
validation_GCall_fix_Seq_anonymized_001587	0.997239208966466	1.3086529066754078	validation_GCall_fix	PCR1	1.34253724668173	15
validation_GCall_fix_Seq_anonymized_001588	0.9944684572337404	0.9891772268292306	validation_GCall_fix	PCR1	1.1342125015069788	15
validation_GCall_fix_Seq_anonymized_001589	1.0013860422100915	1.0911169404826706	validation_GCall_fix	PCR1	1.2268012771402015	15
validation_GCall_fix_Seq_anonymized_001590	1.0068338780851345	0.8478427941296722	validation_GCall_fix	PCR1	0.8448725776531576	15
validation_GCall_fix_Seq_anonymized_001591	0.992993217816571	1.236010813364596	validation_GCall_fix	PCR1	0.9953293380571446	15
validation_GCall_fix_Seq_anonymized_001592	1.0039333598844435	0.9782612260296868	validation_GCall_fix	PCR1	1.3656844405900357	15
validation_GCall_fix_Seq_anonymized_001593	1.0034378476744892	1.0148881545751591	validation_GCall_fix	PCR1	1.1573596954152845	15
validation_GCall_fix_Seq_anonymized_001594	1.0015972485113187	1.087725088299368	validation_GCall_fix	PCR1	1.3193900527734241	15
validation_GCall_fix_Seq_anonymized_001595	0.9956153992989972	1.250758498294772	validation_GCall_fix	PCR1	1.2730956649568128	15
validation_GCall_fix_Seq_anonymized_001596	0.9999262767179002	1.2310774653338097	validation_GCall_fix	PCR1	1.34253724668173	15
validation_GCall_fix_Seq_anonymized_001597	1.0021204407535884	1.254277565290334	validation_GCall_fix	PCR1	1.1573596954152845	15
validation_GCall_fix_Seq_anonymized_001598	0.9978816541867024	1.060175647786583	validation_GCall_fix	PCR1	1.041623725873756	15
validation_GCall_fix_Seq_anonymized_001599	0.9835625261306052	1.2194087037519026	validation_GCall_fix	PCR1	1.0184765319654503	15
validation_GCall_fix_Seq_anonymized_001600	0.9657633875053898	1.220253784721816	validation_GCall_fix	PCR1	1.1805068893235902	15
validation_GCall_fix_Seq_anonymized_001601	0.8485111360093821	3.460797434546113	validation_GCall_fix	PCR1	0.30091352080797396	15
validation_GCall_fix_Seq_anonymized_001602	0.9987473299216646	0.9378091079725333	validation_GCall_fix	PCR1	0.8332989806990048	15
validation_GCall_fix_Seq_anonymized_001603	1.0001182799719135	1.082419781090866	validation_GCall_fix	PCR1	0.9953293380571446	15
validation_GCall_fix_Seq_anonymized_001604	0.9927536356435236	1.9456262921663183	validation_GCall_fix	PCR1	3.935022964411967	15
validation_GCall_fix_Seq_anonymized_001605	1.0069892600395989	0.7393836480959814	validation_GCall_fix	PCR1	0.8332989806990048	15
validation_GCall_fix_Seq_anonymized_001606	1.0055756595205747	1.073538947425426	validation_GCall_fix	PCR1	1.2268012771402015	15
validation_GCall_fix_Seq_anonymized_001607	1.0013544098984215	0.8438747258839604	validation_GCall_fix	PCR1	0.9027405624239219	15
validation_GCall_fix_Seq_anonymized_001608	1.007177236024864	0.6916543692286766	validation_GCall_fix	PCR1	0.7870045928823934	15
validation_GCall_fix_Seq_anonymized_001609	1.0085076174904355	0.6366874050550898	validation_GCall_fix	PCR1	0.740710205065782	15
validation_GCall_fix_Seq_anonymized_001610	0.981011251986464	1.0436542602441905	validation_GCall_fix	PCR1	0.8101517867906991	15
validation_GCall_fix_Seq_anonymized_001611	1.004435774597645	1.0770011629542915	validation_GCall_fix	PCR1	1.3193900527734241	15
validation_GCall_fix_Seq_anonymized_001612	1.0016988174943977	0.8943012254764898	validation_GCall_fix	PCR1	0.8795933685156162	15
validation_GCall_fix_Seq_anonymized_001613	1.004252500091552	0.9462246250855352	validation_GCall_fix	PCR1	0.972182144148839	15
validation_GCall_fix_Seq_anonymized_001614	1.0045669269444448	0.933477114035934	validation_GCall_fix	PCR1	0.9027405624239219	15
validation_GCall_fix_Seq_anonymized_001615	1.002878314207436	0.91402213239787	validation_GCall_fix	PCR1	0.972182144148839	15
validation_GCall_fix_Seq_anonymized_001616	1.0011993026411123	0.9064636674448124	validation_GCall_fix	PCR1	0.9953293380571446	15
validation_GCall_fix_Seq_anonymized_001617	1.005406480170807	0.9021513327142234	validation_GCall_fix	PCR1	0.972182144148839	15
validation_GCall_fix_Seq_anonymized_001618	1.002363697166769	1.0283490230863035	validation_GCall_fix	PCR1	0.972182144148839	15
validation_GCall_fix_Seq_anonymized_001619	1.0030362058320064	0.6931745284078272	validation_GCall_fix	PCR1	0.9490349502405332	15
validation_GCall_fix_Seq_anonymized_001621	0.9953108196643424	1.3966338225414583	validation_GCall_fix	PCR1	1.0879181136903673	15
validation_GCall_fix_Seq_anonymized_001622	1.00615258127943	0.7093933773648656	validation_GCall_fix	PCR1	0.6481214294325592	15
validation_GCall_fix_Seq_anonymized_001623	0.9992080143435224	1.488863420469066	validation_GCall_fix	PCR1	1.5971563796730925	15
validation_GCall_fix_Seq_anonymized_001624	1.00795972614543	0.6952881032809163	validation_GCall_fix	PCR1	0.7175630111574763	15
validation_GCall_fix_Seq_anonymized_001625	1.0054708176962273	0.9339143673694617	validation_GCall_fix	PCR1	1.0647709197820616	15
validation_GCall_fix_Seq_anonymized_001626	1.0010342117911784	0.6722549072377089	validation_GCall_fix	PCR1	0.671268623340865	15
validation_GCall_fix_Seq_anonymized_001627	1.000335338856525	0.9775590564885204	validation_GCall_fix	PCR1	0.9258877563322275	15
validation_GCall_fix_Seq_anonymized_001628	0.9980775078047404	1.2102786726251138	validation_GCall_fix	PCR1	1.2036540832318958	15
validation_GCall_fix_Seq_anonymized_001629	1.0037698738960543	0.8247715326169569	validation_GCall_fix	PCR1	0.9027405624239219	15
validation_GCall_fix_Seq_anonymized_001630	0.9960330558091868	1.1506868561192638	validation_GCall_fix	PCR1	1.1573596954152845	15
validation_GCall_fix_Seq_anonymized_001631	1.0106705558673907	0.7853670880169663	validation_GCall_fix	PCR1	0.8564461746073104	15
validation_GCall_fix_Seq_anonymized_001632	0.999152590198566	0.7919354664066313	validation_GCall_fix	PCR1	0.671268623340865	15
validation_GCall_fix_Seq_anonymized_001633	1.0022502498951666	0.7638604493297962	validation_GCall_fix	PCR1	0.9258877563322275	15
validation_GCall_fix_Seq_anonymized_001634	1.0024457520975296	0.6962668007206567	validation_GCall_fix	PCR1	0.6481214294325592	15
validation_GCall_fix_Seq_anonymized_001635	1.0022165601503243	0.8821721750393752	validation_GCall_fix	PCR1	0.9490349502405332	15
validation_GCall_fix_Seq_anonymized_001636	1.0082930993903867	0.9406932204280312	validation_GCall_fix	PCR1	0.972182144148839	15
validation_GCall_fix_Seq_anonymized_001637	1.0031269872367663	0.7872130921996526	validation_GCall_fix	PCR1	0.7870045928823934	15
validation_GCall_fix_Seq_anonymized_001638	0.9979187215266562	1.0686949312337666	validation_GCall_fix	PCR1	0.9953293380571446	15
validation_GCall_fix_Seq_anonymized_001639	1.0208279590139269	0.0279556236098448	validation_GCall_fix	PCR1	0.023147193908305688	15
validation_GCall_fix_Seq_anonymized_001640	1.0066793282940163	0.8178294953609668	validation_GCall_fix	PCR1	0.8564461746073104	15
validation_GCall_fix_Seq_anonymized_001641	1.0000121600196226	1.0548882076381472	validation_GCall_fix	PCR1	1.2036540832318958	15
validation_GCall_fix_Seq_anonymized_001642	0.9982649135433944	1.0056877322826665	validation_GCall_fix	PCR1	0.9258877563322275	15
validation_GCall_fix_Seq_anonymized_001643	1.0024660747127376	0.694358527855003	validation_GCall_fix	PCR1	0.671268623340865	15
validation_GCall_fix_Seq_anonymized_001644	1.0052496322483446	0.3790864467504045	validation_GCall_fix	PCR1	0.4166494903495024	15
validation_GCall_fix_Seq_anonymized_001645	0.9994576396023224	1.0243261787414584	validation_GCall_fix	PCR1	1.2962428588651185	15
validation_GCall_fix_Seq_anonymized_001646	1.007624159349859	0.901407383009858	validation_GCall_fix	PCR1	0.9953293380571446	15
validation_GCall_fix_Seq_anonymized_001647	1.0062613334613002	0.8410785097793644	validation_GCall_fix	PCR1	0.9490349502405332	15
validation_GCall_fix_Seq_anonymized_001648	1.0020153050702312	1.1347214980975993	validation_GCall_fix	PCR1	1.2499484710485071	15
validation_GCall_fix_Seq_anonymized_001649	1.004855339743248	0.937547049859992	validation_GCall_fix	PCR1	1.1457860984611317	15
validation_GCall_fix_Seq_anonymized_001650	1.0061596700113629	0.666408770859862	validation_GCall_fix	PCR1	0.5786798477076422	15
validation_GCall_fix_Seq_anonymized_001651	1.001105867320591	0.9543102485319406	validation_GCall_fix	PCR1	1.0647709197820616	15
validation_GCall_fix_Seq_anonymized_001652	0.9980361793429668	1.1109413689503456	validation_GCall_fix	PCR1	1.1805068893235902	15
validation_GCall_fix_Seq_anonymized_001653	1.0073459245802012	0.8850053557694345	validation_GCall_fix	PCR1	0.9027405624239219	15
validation_GCall_fix_Seq_anonymized_001654	1.0065489104463805	0.7832661407044126	validation_GCall_fix	PCR1	0.740710205065782	15
validation_GCall_fix_Seq_anonymized_001655	1.0004370069197996	1.3263155890794904	validation_GCall_fix	PCR1	1.2499484710485071	15
validation_GCall_fix_Seq_anonymized_001656	1.0078704005790182	0.8655085110792968	validation_GCall_fix	PCR1	1.0647709197820616	15
validation_GCall_fix_Seq_anonymized_001657	0.9990364014584392	0.9072289408909396	validation_GCall_fix	PCR1	0.8564461746073104	15
validation_GCall_fix_Seq_anonymized_001658	0.9782598371182482	1.0253327194157404	validation_GCall_fix	PCR1	0.7175630111574763	15
validation_GCall_fix_Seq_anonymized_001659	1.0040250914857716	0.8626700509924088	validation_GCall_fix	PCR1	0.9258877563322275	15
validation_GCall_fix_Seq_anonymized_001660	1.0062360174175962	1.0083550095725626	validation_GCall_fix	PCR1	0.9953293380571446	15
validation_GCall_fix_Seq_anonymized_001661	1.0025821697457382	0.871618022657157	validation_GCall_fix	PCR1	0.9953293380571446	15
validation_GCall_fix_Seq_anonymized_001662	1.0028765110073252	1.0533175148618827	validation_GCall_fix	PCR1	1.0647709197820616	15
validation_GCall_fix_Seq_anonymized_001663	1.0088966503394154	1.0929707602639964	validation_GCall_fix	PCR1	1.2962428588651185	15
validation_GCall_fix_Seq_anonymized_001664	1.0055378963190444	0.8613223422754445	validation_GCall_fix	PCR1	1.0184765319654503	15
validation_GCall_fix_Seq_anonymized_001665	0.9970636482474818	1.175437500287731	validation_GCall_fix	PCR1	1.411978828406647	15
validation_GCall_fix_Seq_anonymized_001666	1.0003361734540457	1.1148167116903736	validation_GCall_fix	PCR1	1.1573596954152845	15
validation_GCall_fix_Seq_anonymized_001667	1.0058711198890655	0.960799361961408	validation_GCall_fix	PCR1	1.0879181136903673	15
validation_GCall_fix_Seq_anonymized_001668	0.9936139470550284	0.9066002632805972	validation_GCall_fix	PCR1	0.8564461746073104	15
validation_GCall_fix_Seq_anonymized_001669	1.0020294798888605	1.1478273021183536	validation_GCall_fix	PCR1	1.34253724668173	15
validation_GCall_fix_Seq_anonymized_001670	1.0022590147703927	0.967366911506576	validation_GCall_fix	PCR1	1.041623725873756	15
validation_GCall_fix_Seq_anonymized_001671	1.0024025513411092	0.9440478379923016	validation_GCall_fix	PCR1	1.0763445167362145	15
validation_GCall_fix_Seq_anonymized_001672	0.9986220576278062	0.8848828661726206	validation_GCall_fix	PCR1	0.7175630111574763	15
validation_GCall_fix_Seq_anonymized_001673	1.0113951254796136	0.5705242656959926	validation_GCall_fix	PCR1	0.4397966842578081	15
validation_GCall_fix_Seq_anonymized_001674	1.0097997903870988	0.498681290870878	validation_GCall_fix	PCR1	0.46294387816611376	15
validation_GCall_fix_Seq_anonymized_001675	1.001609674147666	1.1362002948172043	validation_GCall_fix	PCR1	1.3656844405900357	15
validation_GCall_fix_Seq_anonymized_001676	0.963098561466465	0.3818276926804126	validation_GCall_fix	PCR1	0.8332989806990048	15
validation_GCall_fix_Seq_anonymized_001677	0.9953867370109394	1.1540015672717168	validation_GCall_fix	PCR1	1.111065307598673	15
validation_GCall_fix_Seq_anonymized_001678	1.0001780256964936	1.1031670823501518	validation_GCall_fix	PCR1	1.2499484710485071	15
validation_GCall_fix_Seq_anonymized_001679	0.993679408463305	1.2130575071116494	validation_GCall_fix	PCR1	1.1342125015069788	15
validation_GCall_fix_Seq_anonymized_001680	0.9975025857121952	1.124117521997123	validation_GCall_fix	PCR1	0.9953293380571446	15
validation_GCall_fix_Seq_anonymized_001681	1.005730283750521	1.0059395567883649	validation_GCall_fix	PCR1	1.2499484710485071	15
validation_GCall_fix_Seq_anonymized_001682	0.99558612650761	1.1131338278877798	validation_GCall_fix	PCR1	1.1805068893235902	15
validation_GCall_fix_Seq_anonymized_001683	0.9960318421314492	0.8506505322128702	validation_GCall_fix	PCR1	0.7175630111574763	15
validation_GCall_fix_Seq_anonymized_001684	1.0014754493210591	0.905843137240734	validation_GCall_fix	PCR1	1.0184765319654503	15
validation_GCall_fix_Seq_anonymized_001685	1.0015842047118084	1.1377029863556185	validation_GCall_fix	PCR1	1.2499484710485071	15
validation_GCall_fix_Seq_anonymized_001686	0.9969998611505482	0.9830023568484358	validation_GCall_fix	PCR1	0.9258877563322275	15
validation_GCall_fix_Seq_anonymized_001687	1.0015335049271616	0.892967836899999	validation_GCall_fix	PCR1	0.8332989806990048	15
validation_GCall_fix_Seq_anonymized_001688	1.000125809464048	1.346656216505134	validation_GCall_fix	PCR1	1.3888316344983413	15
validation_GCall_fix_Seq_anonymized_001689	1.007926543449779	0.6031374631585182	validation_GCall_fix	PCR1	0.6249742355242536	15
validation_GCall_fix_Seq_anonymized_001690	1.0011006828871407	0.8537677434864113	validation_GCall_fix	PCR1	0.6944158172491707	15
validation_GCall_fix_Seq_anonymized_001691	1.002214526313703	1.019053261895846	validation_GCall_fix	PCR1	1.0879181136903673	15
validation_GCall_fix_Seq_anonymized_001692	0.9949465971811406	0.9185342845823996	validation_GCall_fix	PCR1	0.7985781898365463	15
validation_GCall_fix_Seq_anonymized_001693	0.9942346745454218	0.8965170624059461	validation_GCall_fix	PCR1	0.9027405624239219	15
validation_GCall_fix_Seq_anonymized_001694	1.0027014564550665	0.9237990663105106	validation_GCall_fix	PCR1	1.1457860984611317	15
validation_GCall_fix_Seq_anonymized_001695	0.9995146908900424	1.3851634534263095	validation_GCall_fix	PCR1	1.5971563796730925	15
validation_GCall_fix_Seq_anonymized_001696	0.999869337631224	1.077026183698933	validation_GCall_fix	PCR1	1.111065307598673	15
validation_GCall_fix_Seq_anonymized_001697	1.0025724406002992	1.0294616750236831	validation_GCall_fix	PCR1	1.1805068893235902	15
validation_GCall_fix_Seq_anonymized_001698	1.0047247311506151	0.959737697224781	validation_GCall_fix	PCR1	0.9953293380571446	15
validation_GCall_fix_Seq_anonymized_001699	0.9998094525723736	1.0442534655847746	validation_GCall_fix	PCR1	0.9490349502405332	15
validation_GCall_fix_Seq_anonymized_001700	1.001850001153605	0.6812480560367913	validation_GCall_fix	PCR1	0.5786798477076422	15
validation_GCall_fix_Seq_anonymized_001701	1.0048702130133265	0.9507694437008244	validation_GCall_fix	PCR1	1.1342125015069788	15
validation_GCall_fix_Seq_anonymized_001702	0.9928833816358148	1.2555352116887226	validation_GCall_fix	PCR1	1.2036540832318958	15
validation_GCall_fix_Seq_anonymized_001703	1.001484586205038	0.7813304781614868	validation_GCall_fix	PCR1	0.8564461746073104	15
validation_GCall_fix_Seq_anonymized_001704	0.995203068966491	0.957479175035006	validation_GCall_fix	PCR1	1.0184765319654503	15
validation_GCall_fix_Seq_anonymized_001705	1.0010776105721546	1.0558352781945872	validation_GCall_fix	PCR1	1.041623725873756	15
validation_GCall_fix_Seq_anonymized_001706	1.0048626886820502	0.7802966246344217	validation_GCall_fix	PCR1	0.7870045928823934	15
validation_GCall_fix_Seq_anonymized_001707	0.9984772874959038	0.9889447961426878	validation_GCall_fix	PCR1	1.0647709197820616	15
validation_GCall_fix_Seq_anonymized_001708	0.9992123623588708	1.043403856999072	validation_GCall_fix	PCR1	0.9490349502405332	15
validation_GCall_fix_Seq_anonymized_001709	0.9999779712546648	0.7726246789692186	validation_GCall_fix	PCR1	0.7638573989740878	15
validation_GCall_fix_Seq_anonymized_001710	1.0076709351226116	0.6935984055700708	validation_GCall_fix	PCR1	0.6481214294325592	15
validation_GCall_fix_Seq_anonymized_001711	0.9676211602235903	1.2754701505703925	validation_GCall_fix	PCR1	0.5786798477076422	15
validation_GCall_fix_Seq_anonymized_001712	0.99521839503552	1.3097073961706902	validation_GCall_fix	PCR1	1.2730956649568128	15
validation_GCall_fix_Seq_anonymized_001713	1.004312865344028	1.2665859448989252	validation_GCall_fix	PCR1	1.6203035735813982	15
validation_GCall_fix_Seq_anonymized_001714	1.0037989532475895	0.8518732028658816	validation_GCall_fix	PCR1	0.8564461746073104	15
validation_GCall_fix_Seq_anonymized_001715	1.0037341100186925	0.8036309520478381	validation_GCall_fix	PCR1	0.740710205065782	15
validation_GCall_fix_Seq_anonymized_001716	1.0006055820720767	0.7433642177876336	validation_GCall_fix	PCR1	0.6481214294325592	15
validation_GCall_fix_Seq_anonymized_001717	0.9986467524866232	1.0885138571708255	validation_GCall_fix	PCR1	1.2730956649568128	15
validation_GCall_fix_Seq_anonymized_001718	1.0060327235521598	0.9603592865468332	validation_GCall_fix	PCR1	0.9953293380571446	15
validation_GCall_fix_Seq_anonymized_001719	0.988582774415961	0.8754604172899647	validation_GCall_fix	PCR1	0.6944158172491707	15
validation_GCall_fix_Seq_anonymized_001720	1.005426653594052	0.9327214681416698	validation_GCall_fix	PCR1	0.9027405624239219	15
validation_GCall_fix_Seq_anonymized_001721	1.0056060906936142	0.7429460957986426	validation_GCall_fix	PCR1	0.8332989806990048	15
validation_GCall_fix_Seq_anonymized_001722	1.0019384492920884	0.9115367372640673	validation_GCall_fix	PCR1	0.8564461746073104	15
validation_GCall_fix_Seq_anonymized_001723	1.0003152251494654	0.7520375878208961	validation_GCall_fix	PCR1	0.8332989806990048	15
validation_GCall_fix_Seq_anonymized_001724	1.0100315928931376	0.7719256046778143	validation_GCall_fix	PCR1	0.9258877563322275	15
validation_GCall_fix_Seq_anonymized_001725	1.0084825606658012	0.6247607140234572	validation_GCall_fix	PCR1	0.8332989806990048	15
validation_GCall_fix_Seq_anonymized_001726	1.009631176816082	0.7395072210281275	validation_GCall_fix	PCR1	0.671268623340865	15
validation_GCall_fix_Seq_anonymized_001727	0.9985620504453536	1.5314282179076	validation_GCall_fix	PCR1	1.5740091857647869	15
validation_GCall_fix_Seq_anonymized_001728	0.9989199273186524	0.9547716789585152	validation_GCall_fix	PCR1	1.1342125015069788	15
validation_GCall_fix_Seq_anonymized_001729	0.997861405717108	1.2712612921509463	validation_GCall_fix	PCR1	1.2268012771402015	15
validation_GCall_fix_Seq_anonymized_001730	1.0032119664302768	1.0374176769237058	validation_GCall_fix	PCR1	0.9953293380571446	15
validation_GCall_fix_Seq_anonymized_001731	1.0107680959883605	0.7634386569468847	validation_GCall_fix	PCR1	0.8795933685156162	15
validation_GCall_fix_Seq_anonymized_001732	1.0103540483227529	0.8364460403460451	validation_GCall_fix	PCR1	0.9258877563322275	15
validation_GCall_fix_Seq_anonymized_001733	0.9976906317371608	1.0380743841817153	validation_GCall_fix	PCR1	0.9027405624239219	15
validation_GCall_fix_Seq_anonymized_001734	0.9956150017717548	1.3422861517898468	validation_GCall_fix	PCR1	1.2730956649568128	15
validation_GCall_fix_Seq_anonymized_001735	1.00437456113215	1.004953770520456	validation_GCall_fix	PCR1	1.0069029350112975	15
validation_GCall_fix_Seq_anonymized_001736	0.9992893086110446	1.196227595281743	validation_GCall_fix	PCR1	1.2499484710485071	15
validation_GCall_fix_Seq_anonymized_001737	0.9984323278241544	0.8528283591627395	validation_GCall_fix	PCR1	0.8332989806990048	15
validation_GCall_fix_Seq_anonymized_001738	1.0045442882262543	1.0575975075073014	validation_GCall_fix	PCR1	1.2499484710485071	15
validation_GCall_fix_Seq_anonymized_001739	1.0062811797828313	0.8800435815933678	validation_GCall_fix	PCR1	0.9953293380571446	15
validation_GCall_fix_Seq_anonymized_001740	0.9970497461730424	0.9548706232498132	validation_GCall_fix	PCR1	0.8795933685156162	15
validation_GCall_fix_Seq_anonymized_001741	1.005853446489151	0.8197922586298854	validation_GCall_fix	PCR1	0.9490349502405332	15
validation_GCall_fix_Seq_anonymized_001742	1.0182582069688244	0.0069155024713524	validation_GCall_fix	PCR1	0.0	15
validation_GCall_fix_Seq_anonymized_001743	1.0051970820503835	0.8939421079780614	validation_GCall_fix	PCR1	1.0879181136903673	15
validation_GCall_fix_Seq_anonymized_001744	0.9909698274574094	0.9776491266600535	validation_GCall_fix	PCR1	0.972182144148839	15
validation_GCall_fix_Seq_anonymized_001745	1.0019020967862056	0.8666979018373502	validation_GCall_fix	PCR1	0.9027405624239219	15
validation_GCall_fix_Seq_anonymized_001746	0.9970200817514986	0.7342003862229133	validation_GCall_fix	PCR1	0.740710205065782	15
validation_GCall_fix_Seq_anonymized_001747	0.98551820168218	1.1798621258840634	validation_GCall_fix	PCR1	1.0879181136903673	15
validation_GCall_fix_Seq_anonymized_001748	0.9984306008329966	1.0230784627267555	validation_GCall_fix	PCR1	1.1573596954152845	15
validation_GCall_fix_Seq_anonymized_001749	1.000568823069915	0.8401180267290479	validation_GCall_fix	PCR1	0.7638573989740878	15
validation_GCall_fix_Seq_anonymized_001750	1.0074643112110198	0.6085248265525602	validation_GCall_fix	PCR1	0.671268623340865	15
validation_GCall_fix_Seq_anonymized_001751	1.002595367961262	0.9025539769863	validation_GCall_fix	PCR1	1.1342125015069788	15
validation_GCall_fix_Seq_anonymized_001752	1.0084746227375567	0.7452635104226351	validation_GCall_fix	PCR1	0.8332989806990048	15
validation_GCall_fix_Seq_anonymized_001753	0.9949436579841728	1.0451717712221842	validation_GCall_fix	PCR1	0.9490349502405332	15
validation_GCall_fix_Seq_anonymized_001754	1.0051065365155496	1.252322007744167	validation_GCall_fix	PCR1	1.3656844405900357	15
validation_GCall_fix_Seq_anonymized_001755	1.0057990079116692	0.8777812077383015	validation_GCall_fix	PCR1	0.8564461746073104	15
validation_GCall_fix_Seq_anonymized_001756	1.00248063421571	1.3931501856504724	validation_GCall_fix	PCR1	1.4582732162232583	15
validation_GCall_fix_Seq_anonymized_001757	1.0036955726144323	0.8826107392445642	validation_GCall_fix	PCR1	0.9258877563322275	15
validation_GCall_fix_Seq_anonymized_001758	1.0055436796139594	0.9118483867527888	validation_GCall_fix	PCR1	0.9027405624239219	15
validation_GCall_fix_Seq_anonymized_001759	0.9660002136064876	1.3858686487934002	validation_GCall_fix	PCR1	0.8332989806990048	15
validation_GCall_fix_Seq_anonymized_001760	1.0015805526415873	1.0673146847124697	validation_GCall_fix	PCR1	0.9258877563322275	15
validation_GCall_fix_Seq_anonymized_001761	1.0012394042444552	1.1399467926639038	validation_GCall_fix	PCR1	0.972182144148839	15
validation_GCall_fix_Seq_anonymized_001762	1.0003533489726124	1.0190515003521348	validation_GCall_fix	PCR1	1.041623725873756	15
validation_GCall_fix_Seq_anonymized_001763	1.0072331965316124	0.6999359235787882	validation_GCall_fix	PCR1	0.8564461746073104	15
validation_GCall_fix_Seq_anonymized_001764	1.004763713650316	0.9435907884183808	validation_GCall_fix	PCR1	0.9027405624239219	15
validation_GCall_fix_Seq_anonymized_001765	1.0069528203967466	1.0079004642564846	validation_GCall_fix	PCR1	1.2036540832318958	15
validation_GCall_fix_Seq_anonymized_001766	1.0046083090921156	0.8694304438549652	validation_GCall_fix	PCR1	0.9258877563322275	15
validation_GCall_fix_Seq_anonymized_001767	1.0051300421886524	0.7715568810810283	validation_GCall_fix	PCR1	0.7175630111574763	15
validation_GCall_fix_Seq_anonymized_001768	0.9850838994558584	1.3837349542184765	validation_GCall_fix	PCR1	1.2499484710485071	15
validation_GCall_fix_Seq_anonymized_001769	1.0027202589398905	1.1114528126099137	validation_GCall_fix	PCR1	1.1805068893235902	15
validation_GCall_fix_Seq_anonymized_001770	0.9912676606046176	1.253755190429117	validation_GCall_fix	PCR1	0.9953293380571446	15
validation_GCall_fix_Seq_anonymized_001771	1.0059212697657596	1.132706335063087	validation_GCall_fix	PCR1	1.34253724668173	15
validation_GCall_fix_Seq_anonymized_001772	1.0038749939163774	0.7467171931392549	validation_GCall_fix	PCR1	0.7870045928823934	15
validation_GCall_fix_Seq_anonymized_001773	0.9996492052160916	1.0627280063655784	validation_GCall_fix	PCR1	1.0184765319654503	15
validation_GCall_fix_Seq_anonymized_001774	1.0044765543535967	0.8949878088111275	validation_GCall_fix	PCR1	1.0879181136903673	15
validation_GCall_fix_Seq_anonymized_001775	1.0078935413781058	0.924766187057405	validation_GCall_fix	PCR1	1.0184765319654503	15
validation_GCall_fix_Seq_anonymized_001776	0.9984021752269256	1.2657392864752908	validation_GCall_fix	PCR1	1.2962428588651185	15
validation_GCall_fix_Seq_anonymized_001777	1.0048208369418496	0.9350602925365256	validation_GCall_fix	PCR1	1.0647709197820616	15
validation_GCall_fix_Seq_anonymized_001778	0.9955078847818268	1.1895473072241098	validation_GCall_fix	PCR1	1.3193900527734241	15
validation_GCall_fix_Seq_anonymized_001779	0.9977232135295664	1.067728658882963	validation_GCall_fix	PCR1	1.2846692619109656	15
validation_GCall_fix_Seq_anonymized_001780	1.001646675792071	1.139821714193378	validation_GCall_fix	PCR1	1.0647709197820616	15
validation_GCall_fix_Seq_anonymized_001781	0.9965010504077564	1.4088668716521546	validation_GCall_fix	PCR1	1.3888316344983413	15
validation_GCall_fix_Seq_anonymized_001782	1.0039890780727907	1.0110984963029082	validation_GCall_fix	PCR1	1.1573596954152845	15
validation_GCall_fix_Seq_anonymized_001783	1.0044735045740416	0.8397375748766825	validation_GCall_fix	PCR1	0.8101517867906991	15
validation_GCall_fix_Seq_anonymized_001784	1.006083491849807	0.9435889108625828	validation_GCall_fix	PCR1	0.972182144148839	15
validation_GCall_fix_Seq_anonymized_001785	1.0008409702005971	1.0385949900889149	validation_GCall_fix	PCR1	1.111065307598673	15
validation_GCall_fix_Seq_anonymized_001786	0.9972144816676908	1.1400251930081635	validation_GCall_fix	PCR1	1.1573596954152845	15
validation_GCall_fix_Seq_anonymized_001787	1.000489903506096	0.9764414903704164	validation_GCall_fix	PCR1	0.9490349502405332	15
validation_GCall_fix_Seq_anonymized_001788	1.0037309230399585	0.7077656141980305	validation_GCall_fix	PCR1	0.9258877563322275	15
validation_GCall_fix_Seq_anonymized_001789	1.0046895309352022	1.1076759652204022	validation_GCall_fix	PCR1	1.2962428588651185	15
validation_GCall_fix_Seq_anonymized_001790	0.9945497916401584	0.8026111300921392	validation_GCall_fix	PCR1	0.740710205065782	15
validation_GCall_fix_Seq_anonymized_001791	0.9945783107038898	0.8976711076629963	validation_GCall_fix	PCR1	0.8564461746073104	15
validation_GCall_fix_Seq_anonymized_001792	1.003842129164199	1.0388617748570024	validation_GCall_fix	PCR1	1.0879181136903673	15
validation_GCall_fix_Seq_anonymized_001793	1.0001030213239508	1.1235903918229164	validation_GCall_fix	PCR1	1.0647709197820616	15
validation_GCall_fix_Seq_anonymized_001794	0.9978691659953576	1.099086673333898	validation_GCall_fix	PCR1	0.9027405624239219	15
validation_GCall_fix_Seq_anonymized_001795	1.00718383871323	1.021044300389045	validation_GCall_fix	PCR1	1.111065307598673	15
validation_GCall_fix_Seq_anonymized_001796	1.0051927120754858	0.9246229139460314	validation_GCall_fix	PCR1	0.8795933685156162	15
validation_GCall_fix_Seq_anonymized_001797	1.006300143357264	0.7391364541507313	validation_GCall_fix	PCR1	0.740710205065782	15
validation_GCall_fix_Seq_anonymized_001798	0.998277434368231	1.2631980241390717	validation_GCall_fix	PCR1	1.2730956649568128	15
validation_GCall_fix_Seq_anonymized_001799	0.9988921559438254	0.71495759576134	validation_GCall_fix	PCR1	0.5092382659827251	15
validation_GCall_fix_Seq_anonymized_001800	1.0077007450701536	0.7649557319921878	validation_GCall_fix	PCR1	0.7059894142033235	15
validation_GCall_fix_Seq_anonymized_001801	1.0097157985543053	0.6513173841868565	validation_GCall_fix	PCR1	0.6944158172491707	15
validation_GCall_fix_Seq_anonymized_001802	1.0061116057113744	0.8983488082436142	validation_GCall_fix	PCR1	0.9953293380571446	15
validation_GCall_fix_Seq_anonymized_001803	0.995267654034514	1.208963833997727	validation_GCall_fix	PCR1	1.1805068893235902	15
validation_GCall_fix_Seq_anonymized_001804	1.0062496691350342	0.6518714851162628	validation_GCall_fix	PCR1	0.7175630111574763	15
validation_GCall_fix_Seq_anonymized_001805	0.9955885689652466	1.1368819874941447	validation_GCall_fix	PCR1	1.0879181136903673	15
validation_GCall_fix_Seq_anonymized_001806	1.0006764469220113	0.9179861188093276	validation_GCall_fix	PCR1	0.8101517867906991	15
validation_GCall_fix_Seq_anonymized_001807	0.9960237378929104	1.4327781877983974	validation_GCall_fix	PCR1	1.4351260223149527	15
validation_GCall_fix_Seq_anonymized_001808	1.0064032025387724	0.6437784692869047	validation_GCall_fix	PCR1	0.6481214294325592	15
validation_GCall_fix_Seq_anonymized_001809	1.0024877857370482	0.9272757409083424	validation_GCall_fix	PCR1	0.9258877563322275	15
validation_GCall_fix_Seq_anonymized_001810	0.9842143851362338	1.3529076242767475	validation_GCall_fix	PCR1	1.0647709197820616	15
validation_GCall_fix_Seq_anonymized_001811	1.0040821240096154	1.1459888035312251	validation_GCall_fix	PCR1	1.2730956649568128	15
validation_GCall_fix_Seq_anonymized_001812	1.001838617945847	0.769078064023781	validation_GCall_fix	PCR1	0.8332989806990048	15
validation_GCall_fix_Seq_anonymized_001813	0.9958736986744644	1.149232476188921	validation_GCall_fix	PCR1	1.2730956649568128	15
validation_GCall_fix_Seq_anonymized_001814	1.0049747645244784	0.8843456243104657	validation_GCall_fix	PCR1	0.9027405624239219	15
validation_GCall_fix_Seq_anonymized_001815	0.9986479287164052	0.7267409081935039	validation_GCall_fix	PCR1	0.671268623340865	15
validation_GCall_fix_Seq_anonymized_001816	1.0086751237586946	0.6753770665110301	validation_GCall_fix	PCR1	0.8795933685156162	15
validation_GCall_fix_Seq_anonymized_001817	1.0040047649917765	0.7285113805530922	validation_GCall_fix	PCR1	0.671268623340865	15
validation_GCall_fix_Seq_anonymized_001818	0.9965825786822542	1.3614083584716057	validation_GCall_fix	PCR1	1.2268012771402015	15
validation_GCall_fix_Seq_anonymized_001819	1.002129636208319	0.9170377468417036	validation_GCall_fix	PCR1	0.8795933685156162	15
validation_GCall_fix_Seq_anonymized_001820	1.0000618995389832	1.0021358230985504	validation_GCall_fix	PCR1	0.9490349502405332	15
validation_GCall_fix_Seq_anonymized_001821	0.9988270057974076	1.1389054601962538	validation_GCall_fix	PCR1	1.1342125015069788	15
validation_GCall_fix_Seq_anonymized_001822	1.0004229522544958	0.9303205845270996	validation_GCall_fix	PCR1	0.8795933685156162	15
validation_GCall_fix_Seq_anonymized_001823	1.0080958537720257	0.6892364115798791	validation_GCall_fix	PCR1	0.7638573989740878	15
validation_GCall_fix_Seq_anonymized_001824	0.993062926976678	1.1583758782019866	validation_GCall_fix	PCR1	1.2268012771402015	15
validation_GCall_fix_Seq_anonymized_001825	0.9975966692651126	1.0130271427762667	validation_GCall_fix	PCR1	1.1573596954152845	15
validation_GCall_fix_Seq_anonymized_001826	1.000489698945619	0.7333830692152277	validation_GCall_fix	PCR1	0.8564461746073104	15
validation_GCall_fix_Seq_anonymized_001827	1.0093290738277012	0.6180157804622999	validation_GCall_fix	PCR1	0.6249742355242536	15
validation_GCall_fix_Seq_anonymized_001828	1.0068319221454207	0.6442743293791757	validation_GCall_fix	PCR1	0.7175630111574763	15
validation_GCall_fix_Seq_anonymized_001829	1.009505305226197	0.5518457613278929	validation_GCall_fix	PCR1	0.5786798477076422	15
validation_GCall_fix_Seq_anonymized_001830	0.9974477832338088	1.1977886602938266	validation_GCall_fix	PCR1	1.1342125015069788	15
validation_GCall_fix_Seq_anonymized_001831	0.98933623328232	1.52194014358571	validation_GCall_fix	PCR1	1.411978828406647	15
validation_GCall_fix_Seq_anonymized_001832	1.006409242831062	1.0406790819614573	validation_GCall_fix	PCR1	1.111065307598673	15
validation_GCall_fix_Seq_anonymized_001833	1.0039103800011764	0.8276217657488546	validation_GCall_fix	PCR1	0.9953293380571446	15
validation_GCall_fix_Seq_anonymized_001834	0.979522422838276	0.9022563080116124	validation_GCall_fix	PCR1	0.6481214294325592	15
validation_GCall_fix_Seq_anonymized_001835	0.9989592727754588	1.0130394240949083	validation_GCall_fix	PCR1	1.0647709197820616	15
validation_GCall_fix_Seq_anonymized_001836	1.0011565034731276	1.526714802151982	validation_GCall_fix	PCR1	1.7128923492146209	15
validation_GCall_fix_Seq_anonymized_001837	1.0057692606744408	0.7883360769202012	validation_GCall_fix	PCR1	0.671268623340865	15
validation_GCall_fix_Seq_anonymized_001838	0.9974394165341344	0.8460185954454589	validation_GCall_fix	PCR1	0.7638573989740878	15
validation_GCall_fix_Seq_anonymized_001839	0.9966217304654162	1.1341321910137498	validation_GCall_fix	PCR1	1.0184765319654503	15
validation_GCall_fix_Seq_anonymized_001840	0.995369051548777	1.4278021236974598	validation_GCall_fix	PCR1	1.3656844405900357	15
validation_GCall_fix_Seq_anonymized_001841	1.0032795750101149	0.6509937131835594	validation_GCall_fix	PCR1	0.7059894142033235	15
validation_GCall_fix_Seq_anonymized_001842	0.9984655917193734	1.2366009780687408	validation_GCall_fix	PCR1	1.2962428588651185	15
validation_GCall_fix_Seq_anonymized_001843	1.0022609484093046	0.8394993368453738	validation_GCall_fix	PCR1	0.6944158172491707	15
validation_GCall_fix_Seq_anonymized_001844	1.007929944895962	0.8619297143284377	validation_GCall_fix	PCR1	0.9953293380571446	15
validation_GCall_fix_Seq_anonymized_001845	1.0023692711765897	1.1774202764023078	validation_GCall_fix	PCR1	1.3193900527734241	15
validation_GCall_fix_Seq_anonymized_001846	0.9957397174300746	0.9398955668040792	validation_GCall_fix	PCR1	0.9258877563322275	15
validation_GCall_fix_Seq_anonymized_001847	0.9937740758119354	0.8678185692658222	validation_GCall_fix	PCR1	0.891166965469769	15
validation_GCall_fix_Seq_anonymized_001848	1.0025425446942882	0.9580094737819232	validation_GCall_fix	PCR1	1.0184765319654503	15
validation_GCall_fix_Seq_anonymized_001849	1.0013108695822424	0.9805307130510152	validation_GCall_fix	PCR1	0.8564461746073104	15
validation_GCall_fix_Seq_anonymized_001850	1.0011532719878398	0.9348789053861108	validation_GCall_fix	PCR1	1.0647709197820616	15
validation_GCall_fix_Seq_anonymized_001851	0.9965519926483716	1.1294736293832843	validation_GCall_fix	PCR1	0.972182144148839	15
validation_GCall_fix_Seq_anonymized_001852	0.967130929232774	3.741731364364543	validation_GCall_fix	PCR1	2.4767497481887086	15
validation_GCall_fix_Seq_anonymized_001853	1.0000900128541943	1.0638909866242412	validation_GCall_fix	PCR1	1.0879181136903673	15
validation_GCall_fix_Seq_anonymized_001854	1.0066545071585136	0.8789598204609008	validation_GCall_fix	PCR1	0.7870045928823934	15
validation_GCall_fix_Seq_anonymized_001855	0.9986107053917872	0.9377059955254392	validation_GCall_fix	PCR1	0.8101517867906991	15
validation_GCall_fix_Seq_anonymized_001856	1.003462265387428	0.9429883061635208	validation_GCall_fix	PCR1	1.1805068893235902	15
validation_GCall_fix_Seq_anonymized_001857	1.0002910627860988	0.7770753595894022	validation_GCall_fix	PCR1	0.7175630111574763	15
validation_GCall_fix_Seq_anonymized_001858	1.0063113774092054	1.0032924090841555	validation_GCall_fix	PCR1	1.1573596954152845	15
validation_GCall_fix_Seq_anonymized_001859	1.0000888672025334	1.3382307650219922	validation_GCall_fix	PCR1	1.3656844405900357	15
validation_GCall_fix_Seq_anonymized_001860	1.0036376725938616	0.9404459236703944	validation_GCall_fix	PCR1	0.8795933685156162	15
validation_GCall_fix_Seq_anonymized_001861	1.0082639893081933	0.9922477150061352	validation_GCall_fix	PCR1	1.1805068893235902	15
validation_GCall_fix_Seq_anonymized_001862	1.000185598794853	0.9460660198600424	validation_GCall_fix	PCR1	1.0879181136903673	15
validation_GCall_fix_Seq_anonymized_001863	0.9987944833818224	0.9434120400313069	validation_GCall_fix	PCR1	0.7870045928823934	15
validation_GCall_fix_Seq_anonymized_001864	1.001214406959509	0.890561957862034	validation_GCall_fix	PCR1	0.8448725776531576	15
validation_GCall_fix_Seq_anonymized_001865	1.0062072097919053	1.0388685724982705	validation_GCall_fix	PCR1	1.0879181136903673	15
validation_GCall_fix_Seq_anonymized_001866	0.9942805503006288	1.0597367132443205	validation_GCall_fix	PCR1	0.972182144148839	15
validation_GCall_fix_Seq_anonymized_001867	1.003663289136969	1.101609463461779	validation_GCall_fix	PCR1	1.2036540832318958	15
validation_GCall_fix_Seq_anonymized_001868	0.9957561606342444	1.0498374648531372	validation_GCall_fix	PCR1	1.1573596954152845	15
validation_GCall_fix_Seq_anonymized_001869	1.0075081813944078	1.2703359160671883	validation_GCall_fix	PCR1	1.4582732162232583	15
validation_GCall_fix_Seq_anonymized_001870	1.0021210115526753	0.7356102139529933	validation_GCall_fix	PCR1	0.671268623340865	15
validation_GCall_fix_Seq_anonymized_001871	1.0046142301978978	0.7218326766200438	validation_GCall_fix	PCR1	0.7175630111574763	15
validation_GCall_fix_Seq_anonymized_001872	1.002622548063905	1.2195718840951075	validation_GCall_fix	PCR1	1.4582732162232583	15
validation_GCall_fix_Seq_anonymized_001873	1.0058579227498292	0.960047196658114	validation_GCall_fix	PCR1	1.0647709197820616	15
validation_GCall_fix_Seq_anonymized_001874	1.002533945193645	1.2458916509667337	validation_GCall_fix	PCR1	1.5392883949023284	15
validation_GCall_fix_Seq_anonymized_001875	0.975352623649588	0.991252923401454	validation_GCall_fix	PCR1	0.5092382659827251	15
validation_GCall_fix_Seq_anonymized_001876	0.9994328648788522	0.9408219413288216	validation_GCall_fix	PCR1	1.041623725873756	15
validation_GCall_fix_Seq_anonymized_001877	1.0020475819746224	1.584559499555727	validation_GCall_fix	PCR1	1.6434507674897039	15
validation_GCall_fix_Seq_anonymized_001878	0.9985413254459607	1.2019209301344358	validation_GCall_fix	PCR1	1.3656844405900357	15
validation_GCall_fix_Seq_anonymized_001879	0.9980231397938544	0.8393171899861057	validation_GCall_fix	PCR1	1.0647709197820616	15
validation_GCall_fix_Seq_anonymized_001880	0.9772671145709196	1.2627328013428345	validation_GCall_fix	PCR1	0.8332989806990048	15
validation_GCall_fix_Seq_anonymized_001881	1.002430456552221	1.01256992314997	validation_GCall_fix	PCR1	0.9953293380571446	15
validation_GCall_fix_Seq_anonymized_001882	0.9999116190322892	0.8338821638745776	validation_GCall_fix	PCR1	0.8564461746073104	15
validation_GCall_fix_Seq_anonymized_001883	1.0011395701408528	1.0322341331940332	validation_GCall_fix	PCR1	0.9490349502405332	15
validation_GCall_fix_Seq_anonymized_001884	0.9966649650658598	0.9785970043360408	validation_GCall_fix	PCR1	0.9258877563322275	15
validation_GCall_fix_Seq_anonymized_001885	1.0065895268684015	0.9066921775629238	validation_GCall_fix	PCR1	1.0879181136903673	15
validation_GCall_fix_Seq_anonymized_001886	1.0003359149360214	1.1576040277779205	validation_GCall_fix	PCR1	1.4582732162232583	15
validation_GCall_fix_Seq_anonymized_001887	1.0031501390729247	1.0487790514012856	validation_GCall_fix	PCR1	1.2036540832318958	15
validation_GCall_fix_Seq_anonymized_001888	1.0001313262964038	0.9000197242363606	validation_GCall_fix	PCR1	0.9490349502405332	15
validation_GCall_fix_Seq_anonymized_001889	1.001451902719375	1.13008561147852	validation_GCall_fix	PCR1	1.2268012771402015	15
validation_GCall_fix_Seq_anonymized_001890	1.001930341649815	0.7557701422157121	validation_GCall_fix	PCR1	0.8795933685156162	15
validation_GCall_fix_Seq_anonymized_001891	0.9840928226379294	1.3499241522320409	validation_GCall_fix	PCR1	0.8564461746073104	15
validation_GCall_fix_Seq_anonymized_001892	1.009714212936786	0.7369889468469911	validation_GCall_fix	PCR1	0.8101517867906991	15
validation_GCall_fix_Seq_anonymized_001893	0.9962171710344032	2.090257334754016	validation_GCall_fix	PCR1	2.1411154365182763	15
validation_GCall_fix_Seq_anonymized_001894	1.010595528703782	0.6290050095963747	validation_GCall_fix	PCR1	0.5092382659827251	15
validation_GCall_fix_Seq_anonymized_001895	1.0044870308860914	0.882204438803595	validation_GCall_fix	PCR1	1.0647709197820616	15
validation_GCall_fix_Seq_anonymized_001896	1.0000651092174009	1.135176697312965	validation_GCall_fix	PCR1	1.34253724668173	15
validation_GCall_fix_Seq_anonymized_001897	1.006003293996933	0.9518600838793244	validation_GCall_fix	PCR1	0.9953293380571446	15
validation_GCall_fix_Seq_anonymized_001898	0.9979667853812814	0.9571556547346664	validation_GCall_fix	PCR1	0.9374613532863804	15
validation_GCall_fix_Seq_anonymized_001899	1.0034538584331143	1.0837119879874215	validation_GCall_fix	PCR1	1.041623725873756	15
validation_GCall_fix_Seq_anonymized_001900	1.0046247657825176	0.9075900935860204	validation_GCall_fix	PCR1	0.9258877563322275	15
validation_GCall_fix_Seq_anonymized_001901	1.0065428307632185	0.956107154509434	validation_GCall_fix	PCR1	1.1342125015069788	15
validation_GCall_fix_Seq_anonymized_001902	1.0048974238555897	0.7725417531315734	validation_GCall_fix	PCR1	0.7870045928823934	15
validation_GCall_fix_Seq_anonymized_001903	0.9956050296824824	1.0762756075227544	validation_GCall_fix	PCR1	1.111065307598673	15
validation_GCall_fix_Seq_anonymized_001904	1.0036050665363598	0.7877766576663049	validation_GCall_fix	PCR1	0.8564461746073104	15
validation_GCall_fix_Seq_anonymized_001905	1.0032278244523756	0.7607686367579675	validation_GCall_fix	PCR1	0.9027405624239219	15
validation_GCall_fix_Seq_anonymized_001906	0.9884103766759214	0.5937719044501278	validation_GCall_fix	PCR1	0.6944158172491707	15
validation_GCall_fix_Seq_anonymized_001907	0.994729390704018	1.2217864820969238	validation_GCall_fix	PCR1	1.2036540832318958	15
validation_GCall_fix_Seq_anonymized_001908	0.9994141790236868	1.0409212958236709	validation_GCall_fix	PCR1	0.972182144148839	15
validation_GCall_fix_Seq_anonymized_001909	0.9987359027929508	0.8607364019712954	validation_GCall_fix	PCR1	0.9490349502405332	15
validation_GCall_fix_Seq_anonymized_001910	1.0015018680566756	0.8501121742428769	validation_GCall_fix	PCR1	0.8564461746073104	15
validation_GCall_fix_Seq_anonymized_001912	0.9904065308503384	1.234461558534823	validation_GCall_fix	PCR1	1.0647709197820616	15
validation_GCall_fix_Seq_anonymized_001913	0.9821353074113623	1.286794284082124	validation_GCall_fix	PCR1	1.0184765319654503	15
validation_GCall_fix_Seq_anonymized_001914	1.0075474596005172	0.8078360727756244	validation_GCall_fix	PCR1	0.8564461746073104	15
validation_GCall_fix_Seq_anonymized_001915	1.0049469427543911	1.0427868624733736	validation_GCall_fix	PCR1	1.481420410131564	15
validation_GCall_fix_Seq_anonymized_001916	0.9974700574991896	1.0885902201835551	validation_GCall_fix	PCR1	1.1457860984611317	15
validation_GCall_fix_Seq_anonymized_001917	1.0008555045454888	0.897673944701503	validation_GCall_fix	PCR1	0.8101517867906991	15
validation_GCall_fix_Seq_anonymized_001918	1.003213692341454	1.0376659819088527	validation_GCall_fix	PCR1	0.9490349502405332	15
validation_GCall_fix_Seq_anonymized_001919	1.004773771526142	1.0138404094707758	validation_GCall_fix	PCR1	1.1573596954152845	15
validation_GCall_fix_Seq_anonymized_001920	1.0052940651488675	0.9478745410322416	validation_GCall_fix	PCR1	0.8795933685156162	15
validation_GCall_fix_Seq_anonymized_001921	1.004756497739845	1.1434520785060007	validation_GCall_fix	PCR1	1.4582732162232583	15
validation_GCall_fix_Seq_anonymized_001922	1.0001381244228336	0.924462044994078	validation_GCall_fix	PCR1	1.0647709197820616	15
validation_GCall_fix_Seq_anonymized_001923	0.9921918014775588	0.9307043198007072	validation_GCall_fix	PCR1	0.972182144148839	15
validation_GCall_fix_Seq_anonymized_001924	1.0012921420789065	1.0853507016329755	validation_GCall_fix	PCR1	1.1457860984611317	15
validation_GCall_fix_Seq_anonymized_001925	1.0037047697555777	0.8764265674345499	validation_GCall_fix	PCR1	0.7870045928823934	15
validation_GCall_fix_Seq_anonymized_001926	1.002405774974528	0.8604110075790864	validation_GCall_fix	PCR1	0.7870045928823934	15
validation_GCall_fix_Seq_anonymized_001927	0.9974173965694496	0.7882869437441627	validation_GCall_fix	PCR1	0.9027405624239219	15
validation_GCall_fix_Seq_anonymized_001928	1.0037489877237833	0.7817067367429755	validation_GCall_fix	PCR1	0.7870045928823934	15
validation_GCall_fix_Seq_anonymized_001929	0.9977714885570368	1.0427429725057773	validation_GCall_fix	PCR1	0.7638573989740878	15
validation_GCall_fix_Seq_anonymized_001930	0.977152125149061	0.1540029523091122	validation_GCall_fix	PCR1	0.5555326537993365	15
validation_GCall_fix_Seq_anonymized_001931	0.9954371286677416	1.473002201425858	validation_GCall_fix	PCR1	1.4582732162232583	15
validation_GCall_fix_Seq_anonymized_001932	1.0089966992544086	0.7078783717897077	validation_GCall_fix	PCR1	0.7175630111574763	15
validation_GCall_fix_Seq_anonymized_001933	1.0066027404337488	0.7564203243371515	validation_GCall_fix	PCR1	0.9490349502405332	15
validation_GCall_fix_Seq_anonymized_001934	1.0014593772651104	1.043824036682611	validation_GCall_fix	PCR1	1.2268012771402015	15
validation_GCall_fix_Seq_anonymized_001935	1.0078134618051495	0.701108411006721	validation_GCall_fix	PCR1	0.7870045928823934	15
validation_GCall_fix_Seq_anonymized_001936	1.0058703693212132	0.9033617154662728	validation_GCall_fix	PCR1	0.9490349502405332	15
validation_GCall_fix_Seq_anonymized_001937	0.9791764713778168	1.6004997552450284	validation_GCall_fix	PCR1	1.6203035735813982	15
validation_GCall_fix_Seq_anonymized_001938	1.0029570630715146	1.189598552286344	validation_GCall_fix	PCR1	1.2499484710485071	15
validation_GCall_fix_Seq_anonymized_001939	0.998337414755285	1.0525225567727936	validation_GCall_fix	PCR1	1.0879181136903673	15
validation_GCall_fix_Seq_anonymized_001940	0.9888411460585792	1.4989189383526065	validation_GCall_fix	PCR1	1.7360395431229267	15
validation_GCall_fix_Seq_anonymized_001941	1.0014223751401292	0.9469228331672864	validation_GCall_fix	PCR1	0.9953293380571446	15
validation_GCall_fix_Seq_anonymized_001942	1.000712914371772	1.1090039912386949	validation_GCall_fix	PCR1	1.041623725873756	15
validation_GCall_fix_Seq_anonymized_001943	0.9990034334557726	1.2933684552588909	validation_GCall_fix	PCR1	1.411978828406647	15
validation_GCall_fix_Seq_anonymized_001944	0.999524140672246	1.364175023477323	validation_GCall_fix	PCR1	1.5508619918564812	15
validation_GCall_fix_Seq_anonymized_001945	0.9992387856729052	1.239247379582493	validation_GCall_fix	PCR1	1.2962428588651185	15
validation_GCall_fix_Seq_anonymized_001946	0.9981956473789392	1.2703026247805205	validation_GCall_fix	PCR1	1.2268012771402015	15
validation_GCall_fix_Seq_anonymized_001947	1.0044316789358827	0.7938977464674443	validation_GCall_fix	PCR1	0.8332989806990048	15
validation_GCall_fix_Seq_anonymized_001948	0.990257798305158	1.1558578583946515	validation_GCall_fix	PCR1	1.0879181136903673	15
validation_GCall_fix_Seq_anonymized_001949	0.9945001658027176	1.3101169761433826	validation_GCall_fix	PCR1	1.2036540832318958	15
validation_GCall_fix_Seq_anonymized_001950	1.004535467126018	0.8694448306619296	validation_GCall_fix	PCR1	0.972182144148839	15
validation_GCall_fix_Seq_anonymized_001951	0.9925529562694996	1.3168245108437948	validation_GCall_fix	PCR1	1.2268012771402015	15
validation_GCall_fix_Seq_anonymized_001952	1.0006857444393935	1.085840204984584	validation_GCall_fix	PCR1	1.3193900527734241	15
validation_GCall_fix_Seq_anonymized_001953	1.0019600623979632	1.0239304463599594	validation_GCall_fix	PCR1	1.0647709197820616	15
validation_GCall_fix_Seq_anonymized_001954	0.9961123812608146	0.8325334168359674	validation_GCall_fix	PCR1	0.7175630111574763	15
validation_GCall_fix_Seq_anonymized_001955	1.004388005910209	1.0971070007042096	validation_GCall_fix	PCR1	1.2499484710485071	15
validation_GCall_fix_Seq_anonymized_001956	0.9989930114723544	1.0471513536426464	validation_GCall_fix	PCR1	1.0184765319654503	15
validation_GCall_fix_Seq_anonymized_001957	1.0013541252545242	0.8913497060345824	validation_GCall_fix	PCR1	0.9027405624239219	15
validation_GCall_fix_Seq_anonymized_001958	1.0005129766410024	1.2122256571399814	validation_GCall_fix	PCR1	1.4351260223149527	15
validation_GCall_fix_Seq_anonymized_001959	1.0049913086900677	0.7067727369871598	validation_GCall_fix	PCR1	0.6481214294325592	15
validation_GCall_fix_Seq_anonymized_001960	1.0032631488217725	1.1336761937856554	validation_GCall_fix	PCR1	1.2268012771402015	15
validation_GCall_fix_Seq_anonymized_001961	0.9975730755428464	1.4081823647102492	validation_GCall_fix	PCR1	1.4351260223149527	15
validation_GCall_fix_Seq_anonymized_001962	0.9931468032024156	1.2398626444326704	validation_GCall_fix	PCR1	1.2499484710485071	15
validation_GCall_fix_Seq_anonymized_001963	1.0087043921174212	0.6958638451009064	validation_GCall_fix	PCR1	0.671268623340865	15
validation_GCall_fix_Seq_anonymized_001964	0.9922679530399274	1.138976095303297	validation_GCall_fix	PCR1	1.111065307598673	15
validation_GCall_fix_Seq_anonymized_001965	1.0000890320794722	0.9014939331633924	validation_GCall_fix	PCR1	0.8564461746073104	15
validation_GCall_fix_Seq_anonymized_001966	0.9950535513078674	1.133643349510408	validation_GCall_fix	PCR1	1.2036540832318958	15
validation_GCall_fix_Seq_anonymized_001967	0.9994862171267872	1.0075114444011366	validation_GCall_fix	PCR1	0.972182144148839	15
validation_GCall_fix_Seq_anonymized_001968	0.98740611341445	0.7131367068173143	validation_GCall_fix	PCR1	0.6944158172491707	15
validation_GCall_fix_Seq_anonymized_001969	0.9919369862091132	1.6307128709063867	validation_GCall_fix	PCR1	1.562435588810634	15
validation_GCall_fix_Seq_anonymized_001970	1.008775303655615	1.0628196042484233	validation_GCall_fix	PCR1	1.041623725873756	15
validation_GCall_fix_Seq_anonymized_001971	0.996905762802285	1.126582621518132	validation_GCall_fix	PCR1	1.2499484710485071	15
validation_GCall_fix_Seq_anonymized_001972	1.0022131179080809	0.8753361636293971	validation_GCall_fix	PCR1	0.8332989806990048	15
validation_GCall_fix_Seq_anonymized_001973	1.0022570899816827	0.8936996747099759	validation_GCall_fix	PCR1	0.7870045928823934	15
validation_GCall_fix_Seq_anonymized_001974	1.0014816496784795	1.04856585077482	validation_GCall_fix	PCR1	1.041623725873756	15
validation_GCall_fix_Seq_anonymized_001975	1.0032608537106114	1.0175277295293363	validation_GCall_fix	PCR1	0.9027405624239219	15
validation_GCall_fix_Seq_anonymized_001976	1.0128283991350384	0.5588916990334876	validation_GCall_fix	PCR1	0.6249742355242536	15
validation_GCall_fix_Seq_anonymized_001977	0.9997148884581892	1.101981067443948	validation_GCall_fix	PCR1	1.1342125015069788	15
validation_GCall_fix_Seq_anonymized_001978	0.9975632034561864	1.366095229912398	validation_GCall_fix	PCR1	1.4351260223149527	15
validation_GCall_fix_Seq_anonymized_001979	1.0060555731244645	0.7961450833231922	validation_GCall_fix	PCR1	0.9027405624239219	15
validation_GCall_fix_Seq_anonymized_001980	0.996276222614474	0.8970533813849373	validation_GCall_fix	PCR1	0.8332989806990048	15
validation_GCall_fix_Seq_anonymized_001981	1.0062142204888893	0.6617173012997032	validation_GCall_fix	PCR1	0.671268623340865	15
validation_GCall_fix_Seq_anonymized_001982	1.0014454320964832	1.0120970684172814	validation_GCall_fix	PCR1	1.1342125015069788	15
validation_GCall_fix_Seq_anonymized_001983	1.0029023144586444	0.9985199582772164	validation_GCall_fix	PCR1	1.0879181136903673	15
validation_GCall_fix_Seq_anonymized_001984	1.0030497315568996	1.0855057926368452	validation_GCall_fix	PCR1	1.2036540832318958	15
validation_GCall_fix_Seq_anonymized_001985	1.0004917090134229	0.8982868319889282	validation_GCall_fix	PCR1	0.8332989806990048	15
validation_GCall_fix_Seq_anonymized_001986	1.001859404864806	0.7773895477944822	validation_GCall_fix	PCR1	0.8332989806990048	15
validation_GCall_fix_Seq_anonymized_001987	0.9990458969548036	1.059758354483375	validation_GCall_fix	PCR1	1.2499484710485071	15
validation_GCall_fix_Seq_anonymized_001988	1.007406143155821	0.782915631240743	validation_GCall_fix	PCR1	0.9027405624239219	15
validation_GCall_fix_Seq_anonymized_001989	0.9982229395622756	1.4509868450710388	validation_GCall_fix	PCR1	1.411978828406647	15
validation_GCall_fix_Seq_anonymized_001990	1.0086632622722689	0.7737663116793352	validation_GCall_fix	PCR1	0.7870045928823934	15
validation_GCall_fix_Seq_anonymized_001991	0.9988353246140764	1.0633358642670598	validation_GCall_fix	PCR1	1.041623725873756	15
validation_GCall_fix_Seq_anonymized_001992	0.9998932630951436	0.9658613448968432	validation_GCall_fix	PCR1	1.1573596954152845	15
validation_GCall_fix_Seq_anonymized_001993	0.9914037978809328	1.1418468214058048	validation_GCall_fix	PCR1	0.8795933685156162	15
validation_GCall_fix_Seq_anonymized_001994	0.9970051267428438	1.3522807642643282	validation_GCall_fix	PCR1	1.2499484710485071	15
validation_GCall_fix_Seq_anonymized_001995	0.9975410032064264	1.1184876760759288	validation_GCall_fix	PCR1	1.0647709197820616	15
validation_GCall_fix_Seq_anonymized_001996	0.9978240677270782	1.106760441380574	validation_GCall_fix	PCR1	1.1805068893235902	15
validation_GCall_fix_Seq_anonymized_001997	0.9925164587897252	0.7854068185285991	validation_GCall_fix	PCR1	0.5555326537993365	15
validation_GCall_fix_Seq_anonymized_001998	0.9932688558792704	1.1685427616502229	validation_GCall_fix	PCR1	1.0184765319654503	15
validation_GCall_fix_Seq_anonymized_001999	0.9998387024577012	1.0926790788131395	validation_GCall_fix	PCR1	1.0879181136903673	15
validation_GCall_fix_Seq_anonymized_002000	1.003008356617965	0.7232943265936025	validation_GCall_fix	PCR1	0.7175630111574763	15
validation_GCall_fix_Seq_anonymized_002001	0.9991412206542812	1.4436548908015134	validation_GCall_fix	PCR1	1.4351260223149527	15
validation_GCall_fix_Seq_anonymized_002002	1.000731266539214	1.0646878796491102	validation_GCall_fix	PCR1	1.0879181136903673	15
validation_GCall_fix_Seq_anonymized_002003	1.006524465926393	0.8621032373538687	validation_GCall_fix	PCR1	0.8795933685156162	15
validation_GCall_fix_Seq_anonymized_002004	0.9882368831473548	1.057825899252048	validation_GCall_fix	PCR1	0.972182144148839	15
validation_GCall_fix_Seq_anonymized_002005	1.0094897099982922	0.9319144701023956	validation_GCall_fix	PCR1	1.0184765319654503	15
validation_GCall_fix_Seq_anonymized_002006	1.001995151952223	0.8133656985304888	validation_GCall_fix	PCR1	0.7638573989740878	15
validation_GCall_fix_Seq_anonymized_002007	1.0016270304098929	1.0830328240856235	validation_GCall_fix	PCR1	1.111065307598673	15
validation_GCall_fix_Seq_anonymized_002008	1.003885191552212	1.033051752083661	validation_GCall_fix	PCR1	1.0879181136903673	15
validation_GCall_fix_Seq_anonymized_002009	0.9636847182218063	0.4613466426467026	validation_GCall_fix	PCR1	0.34720790862458534	15
validation_GCall_fix_Seq_anonymized_002010	0.999715264244174	1.0404949615242425	validation_GCall_fix	PCR1	1.0879181136903673	15
validation_GCall_fix_Seq_anonymized_002011	1.0100457486566077	0.9564040255581888	validation_GCall_fix	PCR1	1.111065307598673	15
validation_GCall_fix_Seq_anonymized_002012	0.9985171132726848	1.1430308347760425	validation_GCall_fix	PCR1	1.2036540832318958	15
validation_GCall_fix_Seq_anonymized_002013	0.995363072939276	1.0502220254510786	validation_GCall_fix	PCR1	0.9490349502405332	15
validation_GCall_fix_Seq_anonymized_002014	1.0043070431840455	0.9199055051867476	validation_GCall_fix	PCR1	1.111065307598673	15
validation_GCall_fix_Seq_anonymized_002015	1.001243386601866	0.787742249220251	validation_GCall_fix	PCR1	1.111065307598673	15
validation_GCall_fix_Seq_anonymized_002016	0.9991573379750716	1.0642786431634652	validation_GCall_fix	PCR1	0.9490349502405332	15
[truncated: 211,811 more rows]
