# Supplementary material for: Predicting sequence-specific amplification efficiency in multi-template PCR with deep learning
Source: Nat Commun. 2025 Oct 16;16:9187. doi: 10.1038/s41467-025-64221-4 (PMC12533003; doi:10.1038/s41467-025-64221-4)
Supplement: Supplementary file 4 — Source data [file 41467_2025_64221_MOESM4_ESM.zip › Supp.Fig. 2/qpcr_ct.csv]

Ct	sample	dilution	exp	seq_id
9.825225299788473	1	1.0	Exp1	#11493
9.958084173511942	1	1.0	Exp1	#11493
13.694414657386195	1	2.0	Exp1	#11493
13.732158900856096	1	2.0	Exp1	#11493
17.573419453015013	1	3.0	Exp1	#11493
17.292624486341555	1	3.0	Exp1	#11493
20.889626007801084	1	4.0	Exp1	#11493
20.89779218165036	1	4.0	Exp1	#11493
24.46063849558969	1	5.0	Exp1	#11493
24.37728431804842	1	5.0	Exp1	#11493
7.592644015740741	2	1.0	Exp1	#00006
7.5433465504095105	2	1.0	Exp1	#00006
11.261631250783466	2	2.0	Exp1	#00006
11.273722452636743	2	2.0	Exp1	#00006
14.717322435844018	2	3.0	Exp1	#00006
14.795742907481596	2	3.0	Exp1	#00006
18.45136915381168	2	4.0	Exp1	#00006
18.416951178970915	2	4.0	Exp1	#00006
21.969122455300354	2	5.0	Exp1	#00006
21.93888399290736	2	5.0	Exp1	#00006
10.175637688510683	3	1.0	Exp1	#09807
10.103223389536923	3	1.0	Exp1	#09807
15.81430503079402	3	2.0	Exp1	#09807
15.832858049657943	3	2.0	Exp1	#09807
20.26868389705095	3	3.0	Exp1	#09807
20.19896354947203	3	3.0	Exp1	#09807
24.48534168000288	3	4.0	Exp1	#09807
24.45593244669	3	4.0	Exp1	#09807
28.226917113219745	3	5.0	Exp1	#09807
28.323685822369665	3	5.0	Exp1	#09807
7.773121564705203	4	1.0	Exp1	#01634
7.804163493404388	4	1.0	Exp1	#01634
11.432367599056398	4	2.0	Exp1	#01634
11.422214801327732	4	2.0	Exp1	#01634
14.864301093708573	4	3.0	Exp1	#01634
14.86921668693785	4	3.0	Exp1	#01634
18.371967228384086	4	4.0	Exp1	#01634
18.338152533631405	4	4.0	Exp1	#01634
21.858139485289904	4	5.0	Exp1	#01634
21.82655902370351	4	5.0	Exp1	#01634
15.900038739262206	all	1.0	Exp1	GCall
16.007202347022695	all	1.0	Exp1	GCall
19.5854144549208	all	2.0	Exp1	GCall
19.603033914409377	all	2.0	Exp1	GCall
23.092689510310937	all	3.0	Exp1	GCall
23.075489278089417	all	3.0	Exp1	GCall
26.65882976203892	all	4.0	Exp1	GCall
26.595896289549373	all	4.0	Exp1	GCall
30.13593667633794	all	5.0	Exp1	GCall
29.986040766816267	all	5.0	Exp1	GCall
9.782871653387057	1	1.0	Exp2	#11493
9.849442899045954	1	1.0	Exp2	#11493
13.64942156206683	1	2.0	Exp2	#11493
13.676733825173468	1	2.0	Exp2	#11493
17.244154453528676	1	3.0	Exp2	#11493
17.229011405792985	1	3.0	Exp2	#11493
20.751255752634663	1	4.0	Exp2	#11493
20.722113879067415	1	4.0	Exp2	#11493
24.338578943023663	1	5.0	Exp2	#11493
24.324310568661183	1	5.0	Exp2	#11493
7.970155399070795	2	1.0	Exp2	#00006
7.955441294812346	2	1.0	Exp2	#00006
11.66901260382966	2	2.0	Exp2	#00006
11.677202208286712	2	2.0	Exp2	#00006
15.053856293791664	2	3.0	Exp2	#00006
15.187736296094188	2	3.0	Exp2	#00006
18.703656785785785	2	4.0	Exp2	#00006
18.7045912926378	2	4.0	Exp2	#00006
22.254394728556537	2	5.0	Exp2	#00006
22.227441206949937	2	5.0	Exp2	#00006
10.02625860487018	3	1.0	Exp2	#09807
10.008364138920342	3	1.0	Exp2	#09807
15.572353626542382	3	2.0	Exp2	#09807
15.522449502708309	3	2.0	Exp2	#09807
20.68072402506744	3	3.0	Exp2	#09807
20.157840311523127	3	3.0	Exp2	#09807
24.17131556435036	3	4.0	Exp2	#09807
24.13823294101085	3	4.0	Exp2	#09807
27.835208329470483	3	5.0	Exp2	#09807
27.9876057773926	3	5.0	Exp2	#09807
7.724296390196654	4	1.0	Exp2	#01634
7.712296766585783	4	1.0	Exp2	#01634
11.343236598406255	4	2.0	Exp2	#01634
11.335225923382596	4	2.0	Exp2	#01634
14.8780770732693	4	3.0	Exp2	#01634
14.78057407797722	4	3.0	Exp2	#01634
18.413956730458533	4	4.0	Exp2	#01634
18.37189055811961	4	4.0	Exp2	#01634
21.958434197045584	4	5.0	Exp2	#01634
21.91626771031676	4	5.0	Exp2	#01634
16.041661565570546	all	1.0	Exp2	GCall
16.1015217231267	all	1.0	Exp2	GCall
20.039440278566783	all	2.0	Exp2	GCall
19.549803858172048	all	2.0	Exp2	GCall
23.176838596739945	all	3.0	Exp2	GCall
23.023280165040607	all	3.0	Exp2	GCall
26.71915471237016	all	4.0	Exp2	GCall
26.619309786832797	all	4.0	Exp2	GCall
30.18795953051657	all	5.0	Exp2	GCall
30.10622973299964	all	5.0	Exp2	GCall
9.795637505644224	1	1.0	Exp3	#11493
9.886923431294065	1	1.0	Exp3	#11493
13.668875473894085	1	2.0	Exp3	#11493
13.574507706579086	1	2.0	Exp3	#11493
17.239204794857017	1	3.0	Exp3	#11493
17.20863050365539	1	3.0	Exp3	#11493
20.75345075001836	1	4.0	Exp3	#11493
20.72976836672199	1	4.0	Exp3	#11493
24.299631401702907	1	5.0	Exp3	#11493
24.25374484600648	1	5.0	Exp3	#11493
7.573916871984718	2	1.0	Exp3	#00006
7.525312323791283	2	1.0	Exp3	#00006
11.241645597011749	2	2.0	Exp3	#00006
11.225968482236754	2	2.0	Exp3	#00006
14.624196290474227	2	3.0	Exp3	#00006
14.717590087879216	2	3.0	Exp3	#00006
18.264772326356603	2	4.0	Exp3	#00006
18.18821164586592	2	4.0	Exp3	#00006
21.74555254244924	2	5.0	Exp3	#00006
21.72323991446753	2	5.0	Exp3	#00006
9.914962967377749	3	1.0	Exp3	#09807
9.999441513617304	3	1.0	Exp3	#09807
15.581369546754644	3	2.0	Exp3	#09807
15.50771771016471	3	2.0	Exp3	#09807
20.02173574085036	3	3.0	Exp3	#09807
20.010235204181583	3	3.0	Exp3	#09807
24.07551413171513	3	4.0	Exp3	#09807
23.99464144834356	3	4.0	Exp3	#09807
27.67718820861933	3	5.0	Exp3	#09807
27.823234470093755	3	5.0	Exp3	#09807
7.721501644708527	4	1.0	Exp3	#01634
7.726003116724993	4	1.0	Exp3	#01634
11.326553096110263	4	2.0	Exp3	#01634
11.333611146329796	4	2.0	Exp3	#01634
15.16380840365969	4	3.0	Exp3	#01634
14.859879414018993	4	3.0	Exp3	#01634
18.27779542500912	4	4.0	Exp3	#01634
18.26287891480345	4	4.0	Exp3	#01634
21.734827413681455	4	5.0	Exp3	#01634
21.7134347144487	4	5.0	Exp3	#01634
16.080945054133057	all	1.0	Exp3	GCall
16.173425153743935	all	1.0	Exp3	GCall
19.635348256431037	all	2.0	Exp3	GCall
19.62727354503928	all	2.0	Exp3	GCall
23.077988748436308	all	3.0	Exp3	GCall
23.045486024598407	all	3.0	Exp3	GCall
26.33399990041376	all	4.0	Exp3	GCall
26.360405607455032	all	4.0	Exp3	GCall
29.88920754398455	all	5.0	Exp3	GCall
29.88484761772076	all	5.0	Exp3	GCall
