# Supplementary material for: Predicting sequence-specific amplification efficiency in multi-template PCR with deep learning
Source: Nat Commun. 2025 Oct 16;16:9187. doi: 10.1038/s41467-025-64221-4 (PMC12533003; doi:10.1038/s41467-025-64221-4)
Supplement: Supplementary file 4 — Source data [file 41467_2025_64221_MOESM4_ESM.zip › Supp.Fig. 20/efficiency_histogram.csv]

seq_id	x0	eff	group	type	selected	group_type
GCfix_009792	1.4273610957760408	0.9980854216693856	normal	normal	True	normalnormal
GCall_010069	0.9620072340064102	1.0005912235202852	normal	normal	True	normalnormal
GCall_000439	0.8791013450283922	1.003137210318624	normal	normal	True	normalnormal
GCall_004085	1.286632529138776	0.9993839287233026	normal	normal	True	normalnormal
GCall_000208	0.9959366848649684	1.0057692504931706	normal	normal	True	normalnormal
GCfix_001606	0.8832013952057024	1.0050121519126836	normal	normal	True	normalnormal
GCfix_009378	1.063450794454719	1.0044631005724454	normal	normal	True	normalnormal
GCfix_001594	0.7163802233571233	1.0002903479851988	normal	normal	True	normalnormal
GCfix_006035	0.8670346215158954	1.0021774766724372	normal	normal	True	normalnormal
GCfix_006033	1.2181633604685205	1.001492836963192	normal	normal	True	normalnormal
GCfix_011050	1.1118891838347258	1.0034274357460171	normal	normal	True	normalnormal
GCfix_002668	0.7537864828071753	1.004386174697704	normal	normal	True	normalnormal
GCall_010081	0.9044529801309868	1.0048510578607106	normal	normal	True	normalnormal
GCfix_002692	1.0162076535073108	0.9989054179464972	normal	normal	True	normalnormal
GCfix_001628	1.1627203040010448	1.0065964810335513	normal	normal	True	normalnormal
GCfix_004724	0.8646918623648276	1.002531117681122	normal	normal	True	normalnormal
GCfix_007512	0.9008224210950548	0.9973096823998489	normal	normal	True	normalnormal
GCall_011851	0.9183908541890624	0.9995763933638888	normal	normal	True	normalnormal
GCall_011315	1.1146948459433386	1.000439654345192	normal	normal	True	normalnormal
GCfix_011770	1.019987023450156	1.0013779413850843	normal	normal	True	normalnormal
GCfix_004762	0.7779683859580083	1.0045885133713832	normal	normal	True	normalnormal
GCall_008239	0.576753617345123	1.0043346725150606	normal	normal	True	normalnormal
GCall_006718	0.817299924815824	1.0025550159589096	normal	normal	True	normalnormal
GCall_011861	0.9961774703423004	1.0004599934406786	normal	normal	True	normalnormal
GCall_001472	1.1628156725275638	1.003435993411875	normal	normal	True	normalnormal
GCfix_010586	0.7306093623327385	1.006072825516182	normal	normal	True	normalnormal
GCfix_003433	1.1604750418021652	0.9999572311822852	normal	normal	True	normalnormal
GCfix_008067	0.7469179140689067	1.003182869050557	normal	normal	True	normalnormal
GCfix_009396	1.2904365708056582	0.9991091853153514	normal	normal	True	normalnormal
GCall_006565	1.0191332130269048	1.004042537175425	normal	normal	True	normalnormal
GCfix_009390	0.7384874496909762	1.003251473309175	normal	normal	True	normalnormal
GCfix_000633	1.0387100216816905	1.0014472871785345	normal	normal	True	normalnormal
GCfix_002652	0.7245174936674318	1.0064959346487463	normal	normal	True	normalnormal
GCall_001493	1.0090600830324197	1.0013280037656702	normal	normal	True	normalnormal
GCfix_001630	0.8146332335561708	1.0020101147890603	normal	normal	True	normalnormal
GCall_008522	1.1836820678040312	1.0011572356501146	normal	normal	True	normalnormal
GCall_007142	1.0944423579570246	0.9996835619095904	normal	normal	True	normalnormal
GCall_002336	1.4929152218019237	0.9777157702011624	normal	normal	True	normalnormal
GCall_002279	1.4305456838272068	1.001789552050726	normal	normal	True	normalnormal
GCall_008965	0.5679607758137565	1.0089491519962086	normal	normal	True	normalnormal
GCall_009169	0.8749916235005867	0.996058557741346	normal	normal	True	normalnormal
GCfix_010434	1.266203181203939	1.003119715788179	normal	normal	True	normalnormal
GCfix_006001	1.2465016497916743	1.0007737017863294	normal	normal	True	normalnormal
GCfix_009292	1.231247162569886	1.0013508782985188	normal	normal	True	normalnormal
GCfix_003779	0.8723743953892094	1.0032776987634502	normal	normal	True	normalnormal
GCfix_009000	1.0298891603671554	1.000915490824319	normal	normal	True	normalnormal
GCall_010726	1.4453326255080616	0.9914728348584686	normal	normal	True	normalnormal
GCfix_005996	0.7674653863355448	0.995866210655316	normal	normal	True	normalnormal
GCall_006257	1.2148855976652322	1.000396610109428	normal	normal	True	normalnormal
GCfix_009277	0.7306994929014937	1.0026665069728258	normal	normal	True	normalnormal
GCall_003345	0.9024665120341392	1.0051617711714524	normal	normal	True	normalnormal
GCfix_003573	0.8512786836111446	1.0033510342557657	normal	normal	True	normalnormal
GCall_010153	0.9786251120110162	0.9957968769745636	normal	normal	True	normalnormal
GCall_008165	0.8726563356892091	1.0033281021900975	normal	normal	True	normalnormal
GCfix_001552	1.043517145074175	1.003179669747701	normal	normal	True	normalnormal
GCall_001613	0.7436445098095413	1.0004803006100695	normal	normal	True	normalnormal
GCfix_009534	0.9890415466032256	1.00177069772599	normal	normal	True	normalnormal
GCall_009688	1.0260813225157694	1.0001093444366471	normal	normal	True	normalnormal
GCfix_002715	0.6199277255246493	1.0021143085178683	normal	normal	True	normalnormal
GCfix_009764	0.7614910064296911	1.0015551016377546	normal	normal	True	normalnormal
GCall_000918	0.3577683147226219	1.0048173710517814	normal	normal	True	normalnormal
GCall_007113	0.7489814019600657	1.0073164236476193	normal	normal	True	normalnormal
GCfix_006020	0.6354516976850051	1.0055868630199365	normal	normal	True	normalnormal
GCall_010100	1.2571723874959684	0.994237206433532	normal	normal	True	normalnormal
GCall_005051	1.052814745643301	1.0041328582843467	normal	normal	True	normalnormal
GCfix_009774	1.1844937854046182	1.0005763645352426	normal	normal	True	normalnormal
GCall_000900	0.8713701775780784	1.0007604926597606	normal	normal	True	normalnormal
GCall_010777	0.7488779564772012	1.0053460837451895	normal	normal	True	normalnormal
GCfix_008799	1.1386561156421906	1.0021265096749696	normal	normal	True	normalnormal
GCall_004014	1.2119274139574945	0.9984480222788028	normal	normal	True	normalnormal
GCfix_001675	0.789498121779723	1.0005439738138813	normal	normal	True	normalnormal
GCfix_005198	0.5739111368271869	1.003179304176849	normal	normal	True	normalnormal
GCfix_003565	1.2769090541195571	1.0025018593493074	normal	normal	True	normalnormal
GCall_001646	0.8701719120125854	0.9986017234665876	normal	normal	True	normalnormal
GCall_006039	1.0383161086137138	1.0011569973448529	normal	normal	True	normalnormal
GCfix_004079	1.0546648156135536	0.9995382077982804	normal	normal	True	normalnormal
GCall_011924	1.0711211973407708	1.003470260884681	normal	normal	True	normalnormal
GCall_008351	1.061731669955613	0.9982530996032064	normal	normal	True	normalnormal
GCall_004208	0.9119259377267546	1.0003909536162807	normal	normal	True	normalnormal
GCfix_003995	1.364509132125124	1.0000749537348992	normal	normal	True	normalnormal
GCfix_002479	1.0922866968128526	1.0013547400114031	normal	normal	True	normalnormal
GCfix_006164	0.7598405384544064	1.0020072761997616	normal	normal	True	normalnormal
GCall_005302	1.0886223313395906	0.9978966478561092	normal	normal	True	normalnormal
GCall_001193	0.8524460105435275	1.0057458541266289	normal	normal	True	normalnormal
GCall_005273	0.9802988729623244	0.9968606214131857	normal	normal	True	normalnormal
GCfix_006950	1.3177872155379655	0.9946892943195952	normal	normal	True	normalnormal
GCall_000303	0.8293119709155898	1.0027247787916984	normal	normal	True	normalnormal
GCall_002499	1.2804948673156384	0.9919478136426928	normal	normal	True	normalnormal
GCfix_007895	1.7997765371680887	0.9878528649144852	normal	normal	True	normalnormal
GCfix_006841	0.5931790751238436	1.0064425108661317	normal	normal	True	normalnormal
GCfix_006854	0.7356839468383101	0.9999256134296466	normal	normal	True	normalnormal
GCall_005303	1.4006106812060155	1.0008026616471404	normal	normal	True	normalnormal
GCall_009905	0.8911889637430676	0.99904821678312	normal	normal	True	normalnormal
GCfix_007930	1.238637433481604	1.0017779419010069	normal	normal	True	normalnormal
GCall_009881	1.1763023975834976	0.9981934931656926	normal	normal	True	normalnormal
GCall_003213	1.214051511021264	0.9971867601090464	normal	normal	True	normalnormal
GCall_008864	1.359131673741026	0.9826089829118356	normal	normal	True	normalnormal
GCfix_010822	0.7209925904308147	0.9976004636693524	normal	normal	True	normalnormal
GCfix_010820	0.5786666523090054	1.0060838906227052	normal	normal	True	normalnormal
GCfix_001349	0.8542800750682137	1.0011597693743408	normal	normal	True	normalnormal
GCfix_006872	0.6998058603065266	1.004305535435566	normal	normal	True	normalnormal
GCall_008868	1.1498932435304212	1.0003012821059474	normal	normal	True	normalnormal
GCfix_009530	0.6632967474478871	1.0056496977292224	normal	normal	True	normalnormal
GCall_005327	1.5051621557481685	0.9988610833380148	normal	normal	True	normalnormal
GCall_009888	0.8626647640415345	0.9976523363053532	normal	normal	True	normalnormal
GCfix_003501	0.8942214589413046	0.9992064244534146	normal	normal	True	normalnormal
GCfix_007957	1.1263853176159595	1.000388348105652	normal	normal	True	normalnormal
GCfix_007959	1.2963650403729172	0.9997705705394404	normal	normal	True	normalnormal
GCall_008358	0.8194465711391157	0.9978949560737868	normal	normal	True	normalnormal
GCfix_001298	0.955458484303767	1.0008141708609417	normal	normal	True	normalnormal
GCall_008397	0.8797759312366139	1.0031637659123884	normal	normal	True	normalnormal
GCall_007316	0.689723016851499	1.0039440727415123	normal	normal	True	normalnormal
GCall_008840	0.5329021761556614	1.0036919225266396	normal	normal	True	normalnormal
GCall_003265	0.3684151409341932	1.007828650456401	normal	normal	True	normalnormal
GCall_001390	1.2279431909991303	0.9991067929887888	normal	normal	True	normalnormal
GCfix_006194	0.975279046144084	1.003005792424292	normal	normal	True	normalnormal
GCfix_005031	0.7292281217970709	1.0039579174721398	normal	normal	True	normalnormal
GCall_010012	1.2039870041789051	1.0002805988700638	normal	normal	True	normalnormal
GCfix_000485	1.10819468697392	1.001181609558349	normal	normal	True	normalnormal
GCall_009233	0.732730604406566	1.004519723454698	normal	normal	True	normalnormal
GCall_007257	1.1008996028196427	0.9937563337041166	normal	normal	True	normalnormal
GCall_005173	1.1194948550998545	1.001406474827499	normal	normal	True	normalnormal
GCall_005171	1.1011787296351083	0.9782759290514116	normal	normal	True	normalnormal
GCfix_009682	0.5950369110819744	1.0054927924469284	normal	normal	True	normalnormal
GCall_011248	0.9421143993055054	0.9987150550322036	normal	normal	True	normalnormal
GCall_010923	0.8251072803235127	1.007875214904181	normal	normal	True	normalnormal
GCall_001433	0.8679520602880475	1.0005271332457288	normal	normal	True	normalnormal
GCfix_002612	0.7802568010290192	1.0036112739788354	normal	normal	True	normalnormal
GCall_003628	1.0462836269095963	0.9973812251556295	normal	normal	True	normalnormal
GCall_001445	1.036943699719306	0.995991523763832	normal	normal	True	normalnormal
GCfix_003906	0.6487425083243051	1.0029609932355068	normal	normal	True	normalnormal
GCfix_000494	0.660471066011982	1.001231247827291	normal	normal	True	normalnormal
GCall_001164	1.037611853276614	0.9967389875167444	normal	normal	True	normalnormal
GCall_002470	0.684608735228148	0.998638626990702	normal	normal	True	normalnormal
GCall_011180	1.188365112432671	0.9989628699659936	normal	normal	True	normalnormal
GCall_011899	1.1888371620311715	0.9983644373653052	normal	normal	True	normalnormal
GCfix_005653	1.0068098509040089	1.0004454559093268	normal	normal	True	normalnormal
GCall_000282	1.3071544145233516	1.0052480220833548	normal	normal	True	normalnormal
GCfix_003459	0.9226022656200435	0.9973363172401416	normal	normal	True	normalnormal
GCfix_010919	0.8019376657579532	1.0004045329102156	normal	normal	True	normalnormal
GCall_010980	0.935053623892946	0.9996741259767205	normal	normal	True	normalnormal
GCfix_008946	0.6294079992027215	1.0024172584918254	normal	normal	True	normalnormal
GCfix_009466	1.0328196326070964	0.9969855155313206	normal	normal	True	normalnormal
GCall_009244	0.7347922345964231	1.005499882554571	normal	normal	True	normalnormal
GCfix_001486	0.8934362683084716	1.0048671700036949	normal	normal	True	normalnormal
GCall_011889	1.4358937194896872	0.9997638611841032	normal	normal	True	normalnormal
GCall_008285	0.8950019276588594	1.003226786104461	normal	normal	True	normalnormal
GCall_006055	0.6631475530116515	1.006910009829166	normal	normal	True	normalnormal
GCfix_005219	0.6817967578442578	1.0065590145210928	normal	normal	True	normalnormal
GCall_011936	1.3561004546688975	0.9958717932163016	normal	normal	True	normalnormal
GCfix_009836	0.8576046636384383	0.999270050431052	normal	normal	True	normalnormal
GCfix_007482	0.951931449106795	1.0013999848533786	normal	normal	True	normalnormal
GCfix_004351	0.672643532950949	1.0011263294172323	normal	normal	True	normalnormal
GCfix_007613	0.7592468831684669	1.002995404544262	normal	normal	True	normalnormal
GCfix_001888	0.9186349934434784	0.9943843899359136	normal	normal	True	normalnormal
GCall_001978	0.7435703352111993	0.9991492906192372	normal	normal	True	normalnormal
GCfix_007615	1.3416394028459748	1.000496512996925	normal	normal	True	normalnormal
GCfix_011289	0.6372384085609591	1.0030058776466704	normal	normal	True	normalnormal
GCfix_005310	0.9268618528734502	1.0068210399403763	normal	normal	True	normalnormal
GCfix_000328	0.7849729218781643	0.9956646747755716	normal	normal	True	normalnormal
GCall_000021	1.1492087839930143	1.002513318599454	normal	normal	True	normalnormal
GCall_008633	0.690394126885095	1.004984598190038	normal	normal	True	normalnormal
GCfix_009109	0.7077048166628223	0.9994698393028628	normal	normal	True	normalnormal
GCfix_007621	0.7927316536887666	1.0042737783493347	normal	normal	True	normalnormal
GCfix_004354	0.6680201739015074	1.003205911075931	normal	normal	True	normalnormal
GCall_004840	1.539112867044033	0.9974669262703508	normal	normal	True	normalnormal
GCall_007967	0.8442435006989774	1.0011953520537258	normal	normal	True	normalnormal
GCall_000675	1.7963907305522815	0.9947965402442568	normal	normal	True	normalnormal
GCfix_002058	1.1200734780816224	1.0018577962394817	normal	normal	True	normalnormal
GCfix_010086	0.9997427897436594	1.0022585791419178	normal	normal	True	normalnormal
GCall_002015	1.1130602813900137	0.9992357367542772	normal	normal	True	normalnormal
GCfix_001855	1.305339605684812	0.9941806032033256	normal	normal	True	normalnormal
GCall_009124	0.8434808568976495	1.0044047823786348	normal	normal	True	normalnormal
GCall_003813	0.7751159129617186	1.0087248813536325	normal	normal	True	normalnormal
GCall_008616	1.3973320271086993	0.9928683347154524	normal	normal	True	normalnormal
GCfix_009936	0.7526797784257885	1.0085381201092318	normal	normal	True	normalnormal
GCall_002135	1.2830655234639856	0.992975912043664	normal	normal	True	normalnormal
GCall_002038	0.6491586408695236	0.993862919204081	normal	normal	True	normalnormal
GCfix_007545	0.8791692756863477	1.003167854651422	normal	normal	True	normalnormal
GCall_006349	0.938094368453442	0.9990029486815204	normal	normal	True	normalnormal
GCall_011608	0.7945458338025484	1.0044736960496274	normal	normal	True	normalnormal
GCall_009033	0.7496303899334785	1.0034899626229108	normal	normal	True	normalnormal
GCall_003795	1.2987000197457623	1.0005314260187708	normal	normal	True	normalnormal
GCall_001903	1.1319576539644385	0.9994448491230352	normal	normal	True	normalnormal
GCall_005924	0.7950744801810917	1.0046338324728168	normal	normal	True	normalnormal
GCall_002094	1.1296145821377224	1.0009267887964022	normal	normal	True	normalnormal
GCfix_008712	0.9859800554032334	1.001548330429192	normal	normal	True	normalnormal
GCfix_008258	1.2613238458413414	0.9991767529727764	normal	normal	True	normalnormal
GCfix_001936	0.8874521880655188	1.004322076857148	normal	normal	True	normalnormal
GCfix_009980	0.6128995671941377	1.004870526009737	normal	normal	True	normalnormal
GCall_003902	1.0782381141615294	1.0036960940017872	normal	normal	True	normalnormal
GCfix_008718	0.722188047339914	1.006968366794565	normal	normal	True	normalnormal
GCall_006949	0.6825940775485729	0.9996482024836136	normal	normal	True	normalnormal
GCfix_000310	0.8547382778654985	0.999007399352052	normal	normal	True	normalnormal
GCfix_001921	0.6438895064697372	1.0047882467547724	normal	normal	True	normalnormal
GCall_003487	0.8469679565541857	0.997803381172298	normal	normal	True	normalnormal
GCfix_011936	0.6347982429595199	1.0050850996927232	normal	normal	True	normalnormal
GCall_010527	0.912689757483416	0.9950384271637902	normal	normal	True	normalnormal
GCfix_002975	0.9261177586598072	0.9998664536440486	normal	normal	True	normalnormal
GCfix_010025	0.8899878308568606	1.0044758113430918	normal	normal	True	normalnormal
GCfix_001904	1.1559509639493404	0.9963898379645632	normal	normal	True	normalnormal
GCall_004726	1.0069140555180252	0.9982269708323438	normal	normal	True	normalnormal
GCfix_008163	0.9108794890362648	0.999168393774738	normal	normal	True	normalnormal
GCall_001837	1.0366083159036177	0.992946619721318	normal	normal	True	normalnormal
GCall_004867	1.3092582425017876	0.9992560882847988	normal	normal	True	normalnormal
GCall_003527	0.8449982108342258	0.9983775673494668	normal	normal	True	normalnormal
GCfix_009199	0.91977948597923	1.0021300110254117	normal	normal	True	normalnormal
GCall_008607	1.0749758798819185	1.00012174317826	normal	normal	True	normalnormal
GCall_010215	0.7491626672895547	1.0006658533689294	normal	normal	True	normalnormal
GCfix_010331	0.9146760778197977	1.0009623783608048	normal	normal	True	normalnormal
GCfix_009230	0.7696260614758125	1.000982455489964	normal	normal	True	normalnormal
GCfix_005505	0.8963435146828852	1.0034199304811824	normal	normal	True	normalnormal
GCall_000610	0.919894193386636	1.0032005469697027	normal	normal	True	normalnormal
GCfix_003579	0.6781665981756928	1.0043428127220246	normal	normal	True	normalnormal
GCall_004934	1.650018780389967	0.9784622866766648	normal	normal	True	normalnormal
GCall_010192	0.7830011310652013	1.0020079757238416	normal	normal	True	normalnormal
GCall_004494	0.8152983690453637	1.0018814175726884	normal	normal	True	normalnormal
GCall_000608	1.5033731585828554	0.9989951813536104	normal	normal	True	normalnormal
GCfix_008379	0.753480609442014	1.0048685066139569	normal	normal	True	normalnormal
GCall_002013	0.6391024834652622	1.0060593831032931	normal	normal	True	normalnormal
GCfix_008380	0.7810032892272716	1.0046606804652332	normal	normal	True	normalnormal
GCall_004481	1.244851417596628	1.0042315207609156	normal	normal	True	normalnormal
GCall_009627	0.4841606299990403	1.007277649870187	normal	normal	True	normalnormal
GCall_006502	0.7487675471514974	1.0050517275291684	normal	normal	True	normalnormal
GCfix_007239	1.1111472440944383	1.0020944951885424	normal	normal	True	normalnormal
GCall_010694	0.6808085231117468	1.0032232820121745	normal	normal	True	normalnormal
GCfix_000122	0.8110372681566206	1.0038446622738573	normal	normal	True	normalnormal
GCall_003354	1.1045286213967216	1.0001300628679564	normal	normal	True	normalnormal
GCfix_011533	1.5073780881061856	0.9965053584642284	normal	normal	True	normalnormal
GCall_006861	1.3945965272336007	1.0016003422169744	normal	normal	True	normalnormal
GCfix_003389	0.6198141646770322	1.006181013522805	normal	normal	True	normalnormal
GCall_009055	1.0050539853253382	1.0030872424473145	normal	normal	True	normalnormal
GCfix_003384	1.2530731438172078	0.9985647637024346	normal	normal	True	normalnormal
GCfix_007293	0.5853108458737973	0.995065529150458	normal	normal	True	normalnormal
GCfix_007286	0.999842188492696	1.0012702619263574	normal	normal	True	normalnormal
GCfix_002881	0.8815162916621649	1.0016948807648307	normal	normal	True	normalnormal
GCfix_000986	0.7273036778625604	0.9940125121530706	normal	normal	True	normalnormal
GCfix_009899	0.9221519225862008	0.9987302300004725	normal	normal	True	normalnormal
GCall_007752	1.022502409743295	0.993369082165148	normal	normal	True	normalnormal
GCfix_005857	1.0969239445131227	1.0032478254523312	normal	normal	True	normalnormal
GCall_010616	0.9850751876433832	0.9940509790630304	normal	normal	True	normalnormal
GCfix_000352	1.0053737123061135	1.0050362447691898	normal	normal	True	normalnormal
GCfix_003584	1.1829741344000548	1.0042555978283343	normal	normal	True	normalnormal
GCfix_001825	1.0457936817009867	0.9999448434726228	normal	normal	True	normalnormal
GCfix_010314	1.3389498600036354	0.9999044493560402	normal	normal	True	normalnormal
GCall_001761	0.930269155503216	0.9927136666746208	normal	normal	True	normalnormal
GCall_009612	0.9842002606676448	1.003392052604859	normal	normal	True	normalnormal
GCall_002196	1.04990977020973	0.9970947086878816	normal	normal	True	normalnormal
GCall_004897	0.7065634974211885	1.0062563190011529	normal	normal	True	normalnormal
GCall_007045	0.8800867778153806	1.0052013291131916	normal	normal	True	normalnormal
GCall_009600	1.5044828044503935	0.9951576581040796	normal	normal	True	normalnormal
GCall_004876	0.5429773960955181	1.008582856529795	normal	normal	True	normalnormal
GCfix_008180	1.3526146830513734	0.9984552672265364	normal	normal	True	normalnormal
GCfix_009017	1.1602470707176586	1.0007177132114833	normal	normal	True	normalnormal
GCfix_011395	0.5168595135492928	1.0103467033653568	Model1	top	True	Model1top
GCfix_002883	0.5292615544073799	1.009944094356173	Model1	top	True	Model1top
GCfix_009494	0.5228468419312482	1.0095821369514622	Model1	top	True	Model1top
GCall_008380	0.9852831255319252	1.0105857569261143	Model1	top	True	Model1top
GCfix_011464	1.0216242759533969	1.00924540501882	Model1	top	True	Model1top
GCall_004213	0.4336241889412098	1.0117990864791966	Model1	top	True	Model1top
GCfix_006179	0.4497202200157224	1.0091936315631849	Model1	top	True	Model1top
GCfix_000590	0.7669439365569807	1.0094858345901303	Model1	top	True	Model1top
GCall_006853	0.8252000948620581	1.0116740745621524	Model1	top	True	Model1top
GCfix_008919	0.8564413319184152	1.0090410528565417	Model1	top	True	Model1top
GCfix_005405	0.820930217653198	1.0102475585089097	Model1	top	True	Model1top
GCfix_000833	0.5680148894186046	1.008381318645145	Model1	top	True	Model1top
GCall_006870	0.5835630824924657	1.010045001986623	Model1	top	True	Model1top
GCall_006830	0.8152729606683321	1.011695286754183	Model1	top	True	Model1top
GCall_005872	1.1209156000536964	1.0108595957265458	Model1	top	True	Model1top
GCfix_006392	0.6574206667365718	1.0096744151563772	Model1	top	True	Model1top
GCfix_002543	0.5910438919181502	1.010097827520834	Model1	top	True	Model1top
GCall_000366	0.6118555199189791	1.009348508597013	Model1	top	True	Model1top
GCall_011934	0.3214090998802986	1.011567295520058	Model1	top	True	Model1top
GCfix_004976	0.936798096469578	1.0112250538851413	Model1	top	True	Model1top
GCall_001203	0.6383646276358074	1.010736537308684	Model1	top	True	Model1top
GCfix_006160	0.9188400031980946	1.008660056661284	Model1	top	True	Model1top
GCfix_009103	0.7860178024505887	1.00878092689244	Model1	top	True	Model1top
GCfix_002954	0.4758407872304648	1.0111947892975683	Model1	top	True	Model1top
GCall_000369	0.5281333277581282	1.0110374568485088	Model1	top	True	Model1top
GCfix_001301	0.3355347168785481	1.0088204675139087	Model1	top	True	Model1top
GCall_003002	0.7980220383356562	1.0101084483958418	Model1	top	True	Model1top
GCall_000634	0.3301233591804683	1.0103345542530733	Model1	top	True	Model1top
GCall_006897	0.6306180522179616	1.0098122655607775	Model1	top	True	Model1top
GCall_002983	0.7037418847101	1.0105090271328638	Model1	top	True	Model1top
GCall_011713	0.3504574682377914	1.012843977164935	Model1	top	True	Model1top
GCall_007232	0.36185671381085	1.010807542048824	Model1	top	True	Model1top
GCfix_006184	0.6037701037381934	1.0108551876758791	Model1	top	True	Model1top
GCall_005748	0.8997132938559099	1.0099741345671318	Model1	top	True	Model1top
GCall_009745	0.5381040694218796	1.0105144775312556	Model1	top	True	Model1top
GCfix_006220	0.6900741084990853	1.0087866033417576	Model1	top	True	Model1top
GCfix_006706	0.8087869828705668	1.0092181985233886	Model1	top	True	Model1top
GCfix_000939	0.4155571593463324	1.0080803537264649	Model1	top	True	Model1top
GCfix_008218	0.7669469882938705	1.0088655999309497	Model1	top	True	Model1top
GCfix_002813	0.7519027008266064	1.0112493329401675	Model1	top	True	Model1top
GCfix_008415	0.0136032857222151	1.02057784855084	Model1	top	True	Model1top
GCfix_000952	1.0747213254565515	1.020239947321236	Model1	top	True	Model1top
GCall_008503	0.6926795341304592	1.0103445714334067	Model1	top	True	Model1top
GCfix_008370	0.5941255085087382	1.0086216429951138	Model1	top	True	Model1top
GCfix_002677	0.5966766159581318	1.0121626397400778	Model1	top	True	Model1top
GCfix_005155	0.9008120039390858	1.0085887512455882	Model1	top	True	Model1top
GCfix_005163	0.6829419456887623	1.0097123745993195	Model1	top	True	Model1top
GCfix_011522	0.5535215475004934	1.011319219790675	Model1	top	True	Model1top
GCfix_005179	0.4737430235928566	1.0103941329138653	Model1	top	True	Model1top
GCfix_000661	0.5950807930897536	1.009189260465648	Model1	top	True	Model1top
GCfix_008132	0.5957512239656872	1.0096475430704626	Model1	top	True	Model1top
GCfix_005235	0.6552813962857372	1.008935666305832	Model1	top	True	Model1top
GCfix_001010	0.6913465219255587	1.0090656074361204	Model1	top	True	Model1top
GCfix_000668	0.7626250396960442	1.0080971433538377	Model1	top	True	Model1top
GCfix_001049	0.5509170812377842	1.0086902198566188	Model1	top	True	Model1top
GCall_009628	0.5149478000627556	1.011772277592658	Model1	top	True	Model1top
GCall_003996	0.6424253318503261	1.0094175374499976	Model1	top	True	Model1top
GCall_011452	0.3605070518286448	1.0094382963672246	Model1	top	True	Model1top
GCall_003089	0.6492798764285389	1.011138621222035	Model1	top	True	Model1top
GCall_011186	0.5926047309616251	1.011692873797707	Model1	top	True	Model1top
GCall_005749	0.7833030798357132	1.0116072810509384	Model1	top	True	Model1top
GCall_009760	0.4745061718324831	1.011161480267997	Model1	top	True	Model1top
GCall_005804	0.5804009120818397	1.0101738008200896	Model1	top	True	Model1top
GCall_002628	0.5870813236045458	1.01137404450208	Model1	top	True	Model1top
GCall_003891	0.6123897608987816	1.0089512295149323	Model1	top	True	Model1top
GCfix_003910	0.5834696076111058	1.0107812074221472	Model1	top	True	Model1top
GCfix_006793	0.377577583586286	1.0126727130228232	Model1	top	True	Model1top
GCall_011744	0.5246177618367635	1.0102369712191692	Model1	top	True	Model1top
GCall_003903	0.654767383245804	1.0106214673995688	Model1	top	True	Model1top
GCall_006957	0.7574078013970694	1.009283375435621	Model1	top	True	Model1top
GCall_005933	0.5511579646106051	1.0098638376590487	Model1	top	True	Model1top
GCfix_005473	0.4568611456731987	1.008853912095292	Model1	top	True	Model1top
GCall_008644	0.6268452281487997	1.0106734968373334	Model1	top	True	Model1top
GCfix_006775	0.4917223435260277	1.0093916279112825	Model1	top	True	Model1top
GCfix_005569	0.7518740821823832	1.0086956846470476	Model1	top	True	Model1top
GCall_003083	0.8417715430373742	1.0107980176566893	Model1	top	True	Model1top
GCall_001080	0.4378116382791793	1.0129182354236588	Model1	top	True	Model1top
GCfix_002838	0.5800947333633995	1.0093704763386309	Model1	top	True	Model1top
GCfix_005060	0.9343907347582848	1.0087788111284488	Model1	top	True	Model1top
GCall_003919	0.6304301523134886	1.0102981694409807	Model1	top	True	Model1top
GCfix_006749	0.4205445992370511	1.0101464396531044	Model1	top	True	Model1top
GCall_003922	0.5849643034558865	1.0109289385814146	Model1	top	True	Model1top
GCall_000414	0.4836958755742399	1.0114801144383587	Model1	top	True	Model1top
GCfix_006748	0.4485980806602989	1.009500269188739	Model1	top	True	Model1top
GCfix_005481	0.5772064618603987	1.0102132934697283	Model1	top	True	Model1top
GCall_001056	0.474297817975607	1.0107630802816452	Model1	top	True	Model1top
GCall_011282	0.6288570871985119	1.0105309519297048	Model1	top	True	Model1top
GCall_007207	0.6653148459123297	1.011210918910563	Model1	top	True	Model1top
GCall_002482	0.5998912197202039	1.010941460008384	Model1	top	True	Model1top
GCall_011702	0.7878242317018709	1.0104684719783386	Model1	top	True	Model1top
GCall_009878	0.6093700349490084	1.0112282505644596	Model1	top	True	Model1top
GCall_006461	0.6813794951267759	1.009647236381224	Model1	top	True	Model1top
GCfix_004719	0.9195864672619476	1.0101980848447258	Model1	top	True	Model1top
GCfix_009938	0.6388946994041586	1.0088911728995984	Model1	top	True	Model1top
GCall_007808	0.4570071867128093	1.0101909807459255	Model1	top	True	Model1top
GCfix_001881	0.8657693632733237	1.0073599178543973	Model1	top	True	Model1top
GCall_006217	1.1954482558610826	1.009449762174823	Model1	top	True	Model1top
GCfix_005933	1.2232728042851004	1.0098782901974983	Model1	top	True	Model1top
GCfix_001892	0.6386798479752982	1.0098832969911573	Model1	top	True	Model1top
GCall_007574	0.3639626132623844	1.0124126315463946	Model1	top	True	Model1top
GCfix_009734	0.892084948303925	1.0090713303626302	Model1	top	True	Model1top
GCfix_007382	0.4934687532251998	1.009586299330649	Model1	top	True	Model1top
GCall_001851	0.8364364682308116	1.0107232329280993	Model1	top	True	Model1top
GCfix_001586	0.7864422002143527	1.0084972250965416	Model1	top	True	Model1top
GCfix_006046	0.4101584902503757	1.0093522870543334	Model1	top	True	Model1top
GCall_004377	0.3579577606449091	1.0113480554351493	Model1	top	True	Model1top
GCfix_001579	0.1191069914539881	1.01847887439849	Model1	top	True	Model1top
GCall_001865	0.4780401441592574	1.0125577439408724	Model1	top	True	Model1top
GCall_008236	0.7161691070719768	1.0109754759153258	Model1	top	True	Model1top
GCfix_008538	0.7706245775618635	1.0095480439679594	Model1	top	True	Model1top
GCfix_000458	0.6698319585429385	1.0096195121860303	Model1	top	True	Model1top
GCall_010217	0.5617071107893223	1.010674836042455	Model1	top	True	Model1top
GCall_010506	0.5862232355614885	1.0105991799633454	Model1	top	True	Model1top
GCfix_004297	0.5366925231393327	1.010191225928332	Model1	top	True	Model1top
GCfix_008531	0.5596770212496388	1.0107381688191297	Model1	top	True	Model1top
GCall_004601	0.3852120669906119	1.0107344760595922	Model1	top	True	Model1top
GCfix_003152	0.8360792617472933	1.0100170318760535	Model1	top	True	Model1top
GCall_008247	0.9814034464374078	1.0095346786185566	Model1	top	True	Model1top
GCall_010902	0.6920543397315475	1.0110106320294885	Model1	top	True	Model1top
GCall_002405	0.5599783038646606	1.0127978209352084	Model1	top	True	Model1top
GCall_010815	0.6117600536174157	1.0110859963880785	Model1	top	True	Model1top
GCall_010027	0.8420529126849129	1.0106203298501206	Model1	top	True	Model1top
GCfix_007349	0.6491586380037839	1.0095217988223515	Model1	top	True	Model1top
GCall_002161	0.674916652878329	1.0093690493175744	Model1	top	True	Model1top
GCfix_011878	0.4955297155224555	1.0095480652764743	Model1	top	True	Model1top
GCfix_007304	0.409260183370188	1.0089585508237393	Model1	top	True	Model1top
GCfix_011891	0.7526352490057376	1.007942548673943	Model1	top	True	Model1top
GCall_010677	0.6159983719358535	1.011159111181015	Model1	top	True	Model1top
GCall_007709	0.4302360060489044	1.0107063516978667	Model1	top	True	Model1top
GCall_003551	0.688923282091101	1.0104833364462498	Model1	top	True	Model1top
GCfix_004611	0.7112505472813964	1.0091538391084445	Model1	top	True	Model1top
GCall_010169	0.6482885058994436	1.0099492393200873	Model1	top	True	Model1top
GCfix_004183	0.542195427532364	1.011359239036428	Model1	top	True	Model1top
GCall_007688	0.6795345134380376	1.01067349221714	Model1	top	True	Model1top
GCfix_010422	0.7606028677767832	1.009413234276918	Model1	top	True	Model1top
GCall_007775	0.2745266642582806	1.0105926924772926	Model1	top	True	Model1top
GCall_001778	0.6773217668367907	1.0104785523729078	Model1	top	True	Model1top
GCfix_008578	0.4997158917839324	1.0108116874644693	Model1	top	True	Model1top
GCall_001634	0.6427510421659264	1.0143726421958126	Model1	top	True	Model1top
GCfix_009804	0.4485059079119239	1.0115798581400288	Model1	top	True	Model1top
GCall_010748	0.677782207156818	1.0112797578255115	Model1	top	True	Model1top
GCall_010756	0.4607955395784804	1.010337924813674	Model1	top	True	Model1top
GCall_004436	0.5283793061192497	1.0124450952340127	Model1	top	True	Model1top
GCfix_010475	0.6712838151248335	1.0094232081450198	Model1	top	True	Model1top
GCfix_004146	0.9354134966104678	1.0083838521765234	Model1	top	True	Model1top
GCall_007354	0.5094634444454479	1.012385326195581	Model1	top	True	Model1top
GCfix_007750	0.8317915769936008	1.00887897225436	Model1	top	True	Model1top
GCall_008070	1.24124484530825	1.0095432392255426	Model1	top	True	Model1top
GCfix_003192	0.4774967505321363	1.0109479559430372	Model1	top	True	Model1top
GCall_002328	0.6334406787678899	1.01014120043552	Model1	top	True	Model1top
GCall_005056	0.5552045397364427	1.01455325650173	Model1	top	True	Model1top
GCfix_000077	0.7638702079215225	1.0089653107928584	Model1	top	True	Model1top
GCfix_011817	0.7327771957333006	1.0092140510647958	Model1	top	True	Model1top
GCall_005062	0.7098959675386849	1.0086756364470626	Model1	top	True	Model1top
GCfix_004076	0.7825765743287167	1.0092045441166424	Model1	top	True	Model1top
GCall_006488	0.3642540406165412	1.011865688324049	Model1	top	True	Model1top
GCall_000011	0.3078798115771594	1.0124145422300492	Model1	top	True	Model1top
GCall_008336	0.3635580079984444	1.0117578474216968	Model1	top	True	Model1top
GCall_009088	0.6760478412905518	1.010712740451989	Model1	top	True	Model1top
GCfix_002051	0.3680292755698233	1.0083151593572968	Model1	top	True	Model1top
GCall_009948	0.6833754686784232	1.0088428748018792	Model1	top	True	Model1top
GCfix_002038	0.6948235810002465	1.0099427930067812	Model1	top	True	Model1top
GCall_010368	0.3546282334319109	1.0142389076347629	Model1	top	True	Model1top
GCall_006378	0.9217410648753058	1.0113427499573275	Model1	top	True	Model1top
GCfix_004038	0.617088945653922	1.0090496783391971	Model1	top	True	Model1top
GCall_005210	0.9918691551698964	1.0104960645836365	Model1	top	True	Model1top
GCfix_007505	0.8163393309078273	1.0088373461752598	Model1	top	True	Model1top
GCall_009919	0.6884255110394693	1.010112024144129	Model1	top	True	Model1top
GCall_009068	0.3510074113888491	1.0120785106021384	Model1	top	True	Model1top
GCfix_008874	0.9225890699266612	1.0103066858473186	Model1	top	True	Model1top
GCfix_002088	0.7096497697370424	1.0089498338749494	Model1	top	True	Model1top
GCfix_007548	0.5219311807465647	1.0086562120919986	Model1	top	True	Model1top
GCfix_011715	0.5467824628041151	1.013695284994847	Model1	top	True	Model1top
GCall_007925	0.8116688428102601	1.0105041146363818	Model1	top	True	Model1top
GCfix_010714	0.7412785827210798	1.0099596585347663	Model1	top	True	Model1top
GCfix_000287	0.8721405794211557	1.009043997832216	Model1	top	True	Model1top
GCall_011701	0.4746074130398444	1.0120290628136128	Model1	top	True	Model1top
GCall_009985	0.3641528494466525	1.0104107379042515	Model1	top	True	Model1top
GCall_005204	0.5740741351663157	1.0097890688123214	Model1	top	True	Model1top
GCfix_007047	0.5399034364198461	1.0108193357409352	Model1	top	True	Model1top
GCall_003620	0.5697828281249995	1.011936116852077	Model1	top	True	Model1top
GCfix_001423	0.3410545127191866	1.0135704790257272	Model1	top	True	Model1top
GCfix_005678	0.4814556758419007	1.0102074083568626	Model1	top	True	Model1top
GCall_010387	0.821123691266508	1.0090143795355546	Model1	top	True	Model1top
GCall_002517	0.5221762089518006	1.010840856039811	Model1	top	True	Model1top
GCall_000331	0.5563936082549042	1.0111436590895762	Model1	top	True	Model1top
GCfix_007042	0.8040493114332528	1.0086286877344788	Model1	top	True	Model1top
GCfix_007942	0.5949519069698281	1.0093762934026422	Model1	top	True	Model1top
GCfix_007507	0.6806416577259417	1.0092224409174448	Model1	top	True	Model1top
GCall_007880	0.5344112288262557	1.0103854500289362	Model1	top	True	Model1top
GCfix_001509	0.6819829187234622	1.0113129025242675	Model1	top	True	Model1top
GCfix_004814	0.4532904736271812	1.008985225225434	Model1	top	True	Model1top
GCfix_009551	0.024503652421739	1.0191739383837408	Model1	top	True	Model1top
GCall_003473	0.7416784711043505	1.0108548697328483	Model1	top	True	Model1top
GCall_001919	0.5881477680224148	1.0108390304468873	Model1	top	True	Model1top
GCfix_004364	0.594066125213992	1.0108250364053752	Model1	top	True	Model1top
GCfix_000543	0.4712124963848895	1.0097962706557095	Model1	top	True	Model1top
GCfix_007936	0.6504224196731099	1.009356228704488	Model1	top	True	Model1top
GCall_010329	0.5010071383092809	1.0115747559544517	Model1	top	True	Model1top
GCfix_009581	0.6313565936152673	1.0101675869097673	Model1	top	True	Model1top
GCfix_009101	1.2242957149986384	0.9199001458535284	Model1	bottom	True	Model1bottom
GCfix_010181	3.69158187236961	0.9147976840713228	Model1	bottom	True	Model1bottom
GCfix_001845	1.943895085769816	0.9485732534405747	Model1	bottom	True	Model1bottom
GCall_003959	1.2532714029209184	0.9569057729327796	Model1	bottom	True	Model1bottom
GCall_004880	1.649531565176784	0.9594818370380358	Model1	bottom	True	Model1bottom
GCall_011493	5.543419922037229	0.8538960199910487	Model1	bottom	True	Model1bottom
GCall_010229	2.697532207250446	0.9485978314300256	Model1	bottom	True	Model1bottom
GCall_003974	0.8988226354516267	0.9588011191203524	Model1	bottom	True	Model1bottom
GCall_004890	1.0528158844413391	0.9648579050864028	Model1	bottom	True	Model1bottom
GCfix_003752	0.88384685193675	0.951819388217048	Model1	bottom	True	Model1bottom
GCfix_008322	1.066630293476201	0.954426797110994	Model1	bottom	True	Model1bottom
GCall_010222	2.009904338403469	0.9505716332848428	Model1	bottom	True	Model1bottom
GCall_005716	3.3881758424177657	0.8957746033872828	Model1	bottom	True	Model1bottom
GCfix_010076	1.391036677681834	0.9527970849066492	Model1	bottom	True	Model1bottom
GCall_000765	1.076118770111123	0.9408302070832156	Model1	bottom	True	Model1bottom
GCfix_002913	1.2346088574484757	0.9540874467729568	Model1	bottom	True	Model1bottom
GCall_002957	2.5480326771698456	0.9516260902853876	Model1	bottom	True	Model1bottom
GCall_010490	2.88127842918074	0.9548963291844598	Model1	bottom	True	Model1bottom
GCall_006946	1.2838851996546754	0.9548307878465826	Model1	bottom	True	Model1bottom
GCfix_001959	1.8806267525608888	0.9405902060753444	Model1	bottom	True	Model1bottom
GCall_005794	4.810522144531366	0.8874111532236777	Model1	bottom	True	Model1bottom
GCall_010467	1.538226365523699	0.9535883962053164	Model1	bottom	True	Model1bottom
GCall_011580	0.7238431916662103	0.9460818551072564	Model1	bottom	True	Model1bottom
GCfix_010005	0.644208104330818	0.9305311581940036	Model1	bottom	True	Model1bottom
GCall_010523	1.2393860348675811	0.9632948068108907	Model1	bottom	True	Model1bottom
GCall_000727	1.8847240755247696	0.9579854533052662	Model1	bottom	True	Model1bottom
GCfix_007384	1.1978108888837833	0.9615590667978668	Model1	bottom	True	Model1bottom
GCall_007891	1.2633979602449847	0.9459364478481384	Model1	bottom	True	Model1bottom
GCfix_010226	1.090365140397768	0.951165253165874	Model1	bottom	True	Model1bottom
GCfix_003707	1.41290305144793	0.9479449097386132	Model1	bottom	True	Model1bottom
GCfix_007366	2.132941268696174	0.9603936708827496	Model1	bottom	True	Model1bottom
GCfix_010019	2.4553421463422294	0.959895969555342	Model1	bottom	True	Model1bottom
GCfix_008279	1.9381726942633133	0.9442215735418262	Model1	bottom	True	Model1bottom
GCfix_008283	2.1412499543952506	0.95029120176876	Model1	bottom	True	Model1bottom
GCall_007813	1.950493679297022	0.8936177704270792	Model1	bottom	True	Model1bottom
GCall_007900	0.8114354769627947	0.9485421906116148	Model1	bottom	True	Model1bottom
GCall_002145	1.040155655154972	0.9322178114006908	Model1	bottom	True	Model1bottom
GCall_010432	0.3324913711044552	0.961139727135935	Model1	bottom	True	Model1bottom
GCfix_006390	0.8421058839306307	0.9564389565746996	Model1	bottom	True	Model1bottom
GCall_010305	1.7887678828203195	0.9493257030953628	Model1	bottom	True	Model1bottom
GCall_002159	0.6215623246677687	0.9644713050546416	Model1	bottom	True	Model1bottom
GCall_001972	1.5629201868570468	0.9647752608133192	Model1	bottom	True	Model1bottom
GCfix_008301	0.4603856152319548	0.954529442948888	Model1	bottom	True	Model1bottom
GCfix_009922	1.908595222582523	0.9519617098021752	Model1	bottom	True	Model1bottom
GCall_001874	0.9015993279406972	0.9520350839231294	Model1	bottom	True	Model1bottom
GCall_005618	2.072667931200225	0.9405466661732989	Model1	bottom	True	Model1bottom
GCfix_006557	3.467637361511195	0.9124486841405904	Model1	bottom	True	Model1bottom
GCall_009972	1.4932468682786373	0.9581330231594865	Model1	bottom	True	Model1bottom
GCall_004301	0.6954917880859331	0.955522680426799	Model1	bottom	True	Model1bottom
GCfix_006994	0.9470134895137152	0.9545729438203284	Model1	bottom	True	Model1bottom
GCall_002631	0.6912018146851956	0.9627875564730184	Model1	bottom	True	Model1bottom
GCfix_002574	0.4610462899176902	0.9498878026598324	Model1	bottom	True	Model1bottom
GCall_009982	4.757927212695203	0.8273951045402465	Model1	bottom	True	Model1bottom
GCfix_003914			Model1	bottom	True	Model1bottom
GCall_001380	1.2899115305438946	0.9532007587688291	Model1	bottom	True	Model1bottom
GCall_002469	1.9849125866385249	0.9105319906704308	Model1	bottom	True	Model1bottom
GCall_009992	2.2056755703229265	0.918686573654552	Model1	bottom	True	Model1bottom
GCall_009807			Model1	bottom	True	Model1bottom
GCall_001408	2.0253119544247373	0.9567418502571288	Model1	bottom	True	Model1bottom
GCfix_001516	1.8835713008119732	0.9459414009663109	Model1	bottom	True	Model1bottom
GCfix_005042	0.311322526410277	0.9599449783963616	Model1	bottom	True	Model1bottom
GCfix_010952	1.8475421230395488	0.9557637172424596	Model1	bottom	True	Model1bottom
GCall_005457	2.2095528463142458	0.9449834923534384	Model1	bottom	True	Model1bottom
GCall_001437	1.0844711945614012	0.9600470800584808	Model1	bottom	True	Model1bottom
GCall_011257	0.9535370910840016	0.9556630943816278	Model1	bottom	True	Model1bottom
GCall_001387	1.9861940646431515	0.9504617011437524	Model1	bottom	True	Model1bottom
GCfix_009699	1.604646542864003	0.9535713598875168	Model1	bottom	True	Model1bottom
GCall_001350	0.9120313946083148	0.9389066747650756	Model1	bottom	True	Model1bottom
GCall_009970	1.5294137330484077	0.9616499537741584	Model1	bottom	True	Model1bottom
GCfix_002516	3.346577301204123	0.9609843396199116	Model1	bottom	True	Model1bottom
GCall_002565	1.7580208916292637	0.9549642876051844	Model1	bottom	True	Model1bottom
GCfix_003977	2.2821299886823696	0.956627167610232	Model1	bottom	True	Model1bottom
GCfix_001327	2.02519411446902	0.9611125865537152	Model1	bottom	True	Model1bottom
GCfix_001377	1.0608597110286122	0.9488826811136462	Model1	bottom	True	Model1bottom
GCall_001267	1.8696562245420296	0.943130849539011	Model1	bottom	True	Model1bottom
GCfix_003988	0.8748107441844724	0.9546442701099668	Model1	bottom	True	Model1bottom
GCfix_001324	0.9866327414509468	0.9470454889664348	Model1	bottom	True	Model1bottom
GCall_001158	1.3600001471848857	0.9568803768906192	Model1	bottom	True	Model1bottom
GCfix_001405	0.1226543798613736	0.9344702767862204	Model1	bottom	True	Model1bottom
GCall_008392	2.580412498969744	0.93291660351093	Model1	bottom	True	Model1bottom
GCfix_002463	2.3375472229903305	0.9494081008966836	Model1	bottom	True	Model1bottom
GCall_005373	0.4562836342673588	0.9551716954184192	Model1	bottom	True	Model1bottom
GCall_002500	2.179214305687545	0.9475162935186704	Model1	bottom	True	Model1bottom
GCfix_010726	0.2856381220843171	0.9644464667953828	Model1	bottom	True	Model1bottom
GCfix_010724	1.4369318182943818	0.9461909185332776	Model1	bottom	True	Model1bottom
GCall_011014	0.5713153295917223	0.92918193023776	Model1	bottom	True	Model1bottom
GCfix_004846	1.765386490430413	0.9583225195612328	Model1	bottom	True	Model1bottom
GCfix_009515	1.5817394563070986	0.9581096828162068	Model1	bottom	True	Model1bottom
GCall_002199	0.9926101934083604	0.9576477228893734	Model1	bottom	True	Model1bottom
GCfix_010995	1.1777932533985866	0.9598631048841308	Model1	bottom	True	Model1bottom
GCfix_007077	2.6069816443227007	0.9537628921757992	Model1	bottom	True	Model1bottom
GCfix_006640	2.0485570188395683	0.9432757968407034	Model1	bottom	True	Model1bottom
GCfix_004141	0.2827389842489228	0.9481720800309646	Model1	bottom	True	Model1bottom
GCfix_011128	1.3039021335682828	0.9454317946889268	Model1	bottom	True	Model1bottom
GCfix_001044	1.189791190816723	0.9333661802627378	Model1	bottom	True	Model1bottom
GCfix_002268	1.8381118670723084	0.9545913298161952	Model1	bottom	True	Model1bottom
GCall_005641	0.7176569434990231	0.9362989981574872	Model1	bottom	True	Model1bottom
GCall_000870	1.2351669061456323	0.9596847031279164	Model1	bottom	True	Model1bottom
GCfix_009278	0.870713869494214	0.9553730389547038	Model1	bottom	True	Model1bottom
GCfix_008116	1.7178405240168166	0.9476188892522822	Model1	bottom	True	Model1bottom
GCall_007674	1.745673652128709	0.961856933571623	Model1	bottom	True	Model1bottom
GCfix_001024	1.0750680658592446	0.9470749365509444	Model1	bottom	True	Model1bottom
GCfix_002262	1.1283497946820904	0.9562551527386082	Model1	bottom	True	Model1bottom
GCfix_002254	3.459478297447999	0.9439813713096424	Model1	bottom	True	Model1bottom
GCfix_002761	0.8781710768245223	0.955530246045293	Model1	bottom	True	Model1bottom
GCall_002225	1.9810057084783463	0.9587547652847356	Model1	bottom	True	Model1bottom
GCall_004501	1.4090551467450485	0.9324850151852524	Model1	bottom	True	Model1bottom
GCfix_007281	2.256487969708704	0.95825625595197	Model1	bottom	True	Model1bottom
GCall_002851	0.8249940826023033	0.94783566870146	Model1	bottom	True	Model1bottom
GCfix_001025	2.0634740704373447	0.957600613995416	Model1	bottom	True	Model1bottom
GCall_002398	0.2823264730013	0.9324553323637936	Model1	bottom	True	Model1bottom
GCfix_004694	1.131179324815128	0.9343602810379944	Model1	bottom	True	Model1bottom
GCall_002345	2.363359197475273	0.9455073758126497	Model1	bottom	True	Model1bottom
GCfix_007078	1.86534467281556	0.938878996244972	Model1	bottom	True	Model1bottom
GCfix_008068	0.6896838879741158	0.9504729611094884	Model1	bottom	True	Model1bottom
GCfix_002364	1.606237204176196	0.958588084540769	Model1	bottom	True	Model1bottom
GCall_001015	1.023652623656964	0.949352497980183	Model1	bottom	True	Model1bottom
GCall_010052	1.6225451839518923	0.9518049952711158	Model1	bottom	True	Model1bottom
GCall_001492	3.2648914521896986	0.8690977462208636	Model1	bottom	True	Model1bottom
GCfix_001590	1.476830513817177	0.947963134472784	Model1	bottom	True	Model1bottom
GCfix_007100	1.6265785084175604	0.9548738195949158	Model1	bottom	True	Model1bottom
GCall_002337	1.263735260229886	0.930466826307072	Model1	bottom	True	Model1bottom
GCall_004087	1.5127753893513411	0.955466116832858	Model1	bottom	True	Model1bottom
GCall_008498	1.8864489155771231	0.9503954003532648	Model1	bottom	True	Model1bottom
GCfix_009379	1.2393426350830732	0.9560339959805804	Model1	bottom	True	Model1bottom
GCall_005095	1.9238175779131224	0.9391741128836902	Model1	bottom	True	Model1bottom
GCall_005534	0.9768606758670592	0.948941126011514	Model1	bottom	True	Model1bottom
GCall_005091	2.4904941886980376	0.9274086808022316	Model1	bottom	True	Model1bottom
GCfix_009742	0.8849457534143886	0.9366498068724038	Model1	bottom	True	Model1bottom
GCall_005548	0.70315732877103	0.9255142404009776	Model1	bottom	True	Model1bottom
GCfix_006675	0.303725680145189	0.9617048412025292	Model1	bottom	True	Model1bottom
GCfix_001592	2.0974451360730093	0.9391980081363512	Model1	bottom	True	Model1bottom
GCfix_000253	0.9572372669191336	0.9451488542995412	Model1	bottom	True	Model1bottom
GCall_008497	1.7989647510024138	0.9499553816904004	Model1	bottom	True	Model1bottom
GCfix_003449	1.791578743901608	0.935251648485512	Model1	bottom	True	Model1bottom
GCfix_008651	4.167771049027039	0.8999904239774787	Model1	bottom	True	Model1bottom
GCall_000558	1.9516076541646408	0.9603676475413776	Model1	bottom	True	Model1bottom
GCall_006679	1.809824129256872	0.9490556901633276	Model1	bottom	True	Model1bottom
GCall_006291	2.331299179414102	0.9378486622106224	Model1	bottom	True	Model1bottom
GCfix_003507	1.563646501271085	0.9416906555959332	Model1	bottom	True	Model1bottom
GCfix_005845	1.5186923696487586	0.9548144327738132	Model1	bottom	True	Model1bottom
GCall_009296	0.4764903438851224	0.938010000348322	Model1	bottom	True	Model1bottom
GCall_006666	1.5668344429623593	0.962185097652824	Model1	bottom	True	Model1bottom
GCall_006793	7.139589076441371	0.8612649357560397	Model1	bottom	True	Model1bottom
GCall_006538	0.8049584688171113	0.956501346656023	Model1	bottom	True	Model1bottom
GCfix_000658	3.00503230660384	0.8595958084689672	Model1	bottom	True	Model1bottom
GCfix_005618	2.829162264276753	0.9565901733615884	Model1	bottom	True	Model1bottom
GCfix_011811	1.391399434533987	0.951316550011379	Model1	bottom	True	Model1bottom
GCfix_000276			Model1	bottom	True	Model1bottom
GCfix_008339	2.6361292880228318	0.9611672714496496	Model1	bottom	True	Model1bottom
GCfix_000338	3.938568419993144	0.8717908650851511	Model1	bottom	True	Model1bottom
GCall_000198	0.5642949980784618	0.9581129981529932	Model1	bottom	True	Model1bottom
GCfix_003591	2.2646512507789827	0.9537298272242865	Model1	bottom	True	Model1bottom
GCall_009362	2.097536544727976	0.9551652964872406	Model1	bottom	True	Model1bottom
GCfix_006234	26.384319934626383	0.7812860392016361	Model1	bottom	True	Model1bottom
GCall_006686	0.2213994858342811	0.9381394774999714	Model1	bottom	True	Model1bottom
GCall_006796	0.8737144683808789	0.9469876332258744	Model1	bottom	True	Model1bottom
GCall_003077	1.93873087986984	0.9532855036809108	Model1	bottom	True	Model1bottom
GCfix_008425	1.3791519331952122	0.9597372839301642	Model1	bottom	True	Model1bottom
GCall_009332	1.1331906306302226	0.955326837323375	Model1	bottom	True	Model1bottom
GCall_011870	2.3906299311686454	0.9402790676640506	Model1	bottom	True	Model1bottom
GCfix_000120	11.46137038482462	0.8033048256364742	Model1	bottom	True	Model1bottom
GCall_008824	1.453903364364947	0.9550271196737502	Model1	bottom	True	Model1bottom
GCfix_009039	1.7926250294144148	0.9413943229227176	Model1	bottom	True	Model1bottom
GCall_000431	1.0390178717040863	0.963541900171766	Model1	bottom	True	Model1bottom
GCfix_000386	3.705583129673557	0.9308850302905364	Model1	bottom	True	Model1bottom
GCall_000432	0.6888645903226089	0.9560089390280088	Model1	bottom	True	Model1bottom
GCfix_008781	0.416202094470442	0.9550038581555524	Model1	bottom	True	Model1bottom
GCfix_006223	2.982319794155602	0.9307788674652032	Model1	bottom	True	Model1bottom
GCfix_003525	1.1426760006654113	0.9254369141994612	Model1	bottom	True	Model1bottom
GCfix_008711			Model1	bottom	True	Model1bottom
GCfix_005482	1.676204935815841	0.9525688564470156	Model1	bottom	True	Model1bottom
GCall_011896	0.9866151800703358	0.937359090068466	Model1	bottom	True	Model1bottom
GCall_009316	4.210780573553854	0.8819009858567074	Model1	bottom	True	Model1bottom
GCall_000123	2.301799110232821	0.9367985964862992	Model1	bottom	True	Model1bottom
GCfix_008713	0.6634157190222718	0.9487972107397192	Model1	bottom	True	Model1bottom
GCall_003056	0.4873275145953437	0.96122694044261	Model1	bottom	True	Model1bottom
GCfix_000666	1.5331797482672336	0.8790957049032372	Model1	bottom	True	Model1bottom
GCall_003582	0.3918172606003022	0.9609553599533532	Model1	bottom	True	Model1bottom
GCall_005896	2.0228471032770026	0.9597793775716332	Model1	bottom	True	Model1bottom
GCfix_008688	1.216731587803698	0.949328413632902	Model1	bottom	True	Model1bottom
GCfix_000026	1.697916195240489	0.9409994305014326	Model1	bottom	True	Model1bottom
GCall_006778	2.213299283212568	0.9532020582578968	Model1	bottom	True	Model1bottom
GCall_006569	2.745852611295684	0.957216616771246	Model1	bottom	True	Model1bottom
GCfix_005658	1.9398786483763384	0.9609814369618156	Model1	bottom	True	Model1bottom
GCall_006159	2.542285584510546	0.9143982218507412	Model1	bottom	True	Model1bottom
GCfix_005514	3.5546199940326813	0.8871298658143778	Model1	bottom	True	Model1bottom
GCall_000070	0.5258267952936284	0.9590053092384802	Model1	bottom	True	Model1bottom
GCall_011987	1.83258837119112	0.9403703365599044	Model1	bottom	True	Model1bottom
GCfix_002984	1.0974818686297505	0.959137595164574	Model1	bottom	True	Model1bottom
GCfix_003441	2.8972786343248718	0.9034087310358548	Model1	bottom	True	Model1bottom
GCall_006119	1.5483711437466805	0.945172929797497	Model1	bottom	True	Model1bottom
GCall_009395	1.396211159957744	0.9645871266547612	Model1	bottom	True	Model1bottom
GCfix_006032	1.2184723844695642	0.9476322210933212	Model1	bottom	True	Model1bottom
GCfix_006126	12.265437986137416	0.8014913237548604	Model1	bottom	True	Model1bottom
GCfix_008854	1.4967871937304753	0.906521332154177	Model1	bottom	True	Model1bottom
GCfix_011795	1.3104957325646571	0.9592253221127008	Model1	bottom	True	Model1bottom
GCfix_000468	1.6669034206576938	0.949654462199774	Model1	bottom	True	Model1bottom
GCall_006409	1.43433121442512	0.9624292673792876	Model1	bottom	True	Model1bottom
GCfix_000183	0.5254611454237506	0.9576013571504104	Model1	bottom	True	Model1bottom
GCall_004576	1.7293387356367262	0.997633009575398	Model2	top	True	Model2top
GCfix_010341	1.485359302900003	1.0054260585765809	Model2	top	True	Model2top
GCall_011471	1.5064351321719929	1.0016180680947702	Model2	top	True	Model2top
GCall_005538	1.9469528804964564	0.9986701556388412	Model2	top	True	Model2top
GCall_009723	1.829076161467976	0.9981870624464612	Model2	top	True	Model2top
GCall_009388	1.9155147276488236	0.9967750552296047	Model2	top	True	Model2top
GCfix_011057	1.705591033242526	0.9982417466608388	Model2	top	True	Model2top
GCfix_003377	1.447124680312278	1.0022004138578096	Model2	top	True	Model2top
GCall_005676	1.4466797074660032	1.002088982770304	Model2	top	True	Model2top
GCfix_002669	1.7721872372532088	1.0011489732673442	Model2	top	True	Model2top
GCfix_003248	1.6744250104521776	1.0008547303599165	Model2	top	True	Model2top
GCfix_002655	1.6663283331180487	1.0010292605111086	Model2	top	True	Model2top
GCall_007731	1.816174414945811	1.00128843298241	Model2	top	True	Model2top
GCfix_009248	2.039759699309048	1.000245453205702	Model2	top	True	Model2top
GCfix_011877	1.5571266525504373	1.0014772508395362	Model2	top	True	Model2top
GCall_007723	1.8311973015096767	0.9999761100251512	Model2	top	True	Model2top
GCall_007835	1.703741105859867	1.0034552269270758	Model2	top	True	Model2top
GCfix_001910	1.3549877345096009	1.006567604804533	Model2	top	True	Model2top
GCfix_001776	1.5378296102320368	1.0018217807921348	Model2	top	True	Model2top
GCall_006279	1.423852145499517	1.0036668677615728	Model2	top	True	Model2top
GCfix_005555	1.1050070606598916	1.007492436272292	Model2	top	True	Model2top
GCfix_007692	1.1598015408203617	1.003730991620397	Model2	top	True	Model2top
GCfix_006285	1.671376242852751	1.002415947283368	Model2	top	True	Model2top
GCall_003968	2.059697140153194	0.9994587182516104	Model2	top	True	Model2top
GCfix_009851	1.6915461237793727	0.9992150820193576	Model2	top	True	Model2top
GCall_010649	2.051707489786572	0.99840748624231	Model2	top	True	Model2top
GCall_003773	1.9304366309895504	0.9998295702315814	Model2	top	True	Model2top
GCfix_003351	1.8910948588376852	0.9988367044912654	Model2	top	True	Model2top
GCfix_004562	1.1724326895303678	1.0048761785231886	Model2	top	True	Model2top
GCall_003518	2.0149000347282944	0.9992855552394392	Model2	top	True	Model2top
GCfix_006254	1.4244214742935262	1.0002075905388257	Model2	top	True	Model2top
GCall_004019	1.5259828725455729	1.0038028979490985	Model2	top	True	Model2top
GCall_000466	1.8941937754468892	0.9988164462631336	Model2	top	True	Model2top
GCall_006000	1.7418273884938995	0.9996814669098748	Model2	top	True	Model2top
GCfix_008609	1.8869404551237257	0.9979544714961426	Model2	top	True	Model2top
GCfix_011918	1.5769472498099577	0.99995167971355	Model2	top	True	Model2top
GCall_000459	1.7797177062146154	0.998761542194204	Model2	top	True	Model2top
GCfix_006258	1.3302204213245432	1.0061321874150189	Model2	top	True	Model2top
GCall_000860	1.738357836688403	0.9995265421829206	Model2	top	True	Model2top
GCall_004037	1.407637752356066	1.0021744502616374	Model2	top	True	Model2top
GCall_002180	1.4710497817292394	1.0033774128657431	Model2	top	True	Model2top
GCall_001046	1.806861871517588	1.0000779321688114	Model2	top	True	Model2top
GCall_006477	1.9294233521700264	0.9980623814248584	Model2	top	True	Model2top
GCall_007067	1.9053630695287869	0.999464061490008	Model2	top	True	Model2top
GCall_006762	1.7441265151589678	0.9995542965423124	Model2	top	True	Model2top
GCall_003379	1.6277525183391492	1.0006506984390735	Model2	top	True	Model2top
GCfix_000672	1.4901497678927065	1.001144918168719	Model2	top	True	Model2top
GCfix_003832	1.3194166844051645	1.003392648836018	Model2	top	True	Model2top
GCfix_003352	1.7332994909442796	1.0036753895041843	Model2	top	True	Model2top
GCfix_002681	1.2622599927906315	1.0040133510422091	Model2	top	True	Model2top
GCfix_011884	1.363233929139561	1.0035566010716104	Model2	top	True	Model2top
GCall_009012	1.7693421268243932	0.998822060391418	Model2	top	True	Model2top
GCfix_005127	1.943304204340631	0.9986429218983788	Model2	top	True	Model2top
GCfix_004267	1.5738648774806026	1.0013546770461772	Model2	top	True	Model2top
GCall_004061	1.6721336883065017	1.0026203218548464	Model2	top	True	Model2top
GCfix_009343	1.3784808467050016	1.00400850191917	Model2	top	True	Model2top
GCfix_000358	1.2489551010440818	1.0072508338090722	Model2	top	True	Model2top
GCfix_011094	1.195011484236136	1.0053760441870845	Model2	top	True	Model2top
GCfix_002162	1.302167619959551	1.0041537065720214	Model2	top	True	Model2top
GCfix_003237	1.295886062183702	0.999523998059082	Model2	top	True	Model2top
GCall_004064	1.361219718826952	1.0052970962802212	Model2	top	True	Model2top
GCall_004953	1.1577521192165825	1.0053947966039305	Model2	top	True	Model2top
GCall_004468	2.116986159318694	0.9974477253311956	Model2	top	True	Model2top
GCfix_010986	1.5412601491774371	1.0016022755969245	Model2	top	True	Model2top
GCfix_006967	1.3473310609962208	1.0005513970868791	Model2	top	True	Model2top
GCall_005126	1.4926198534246935	1.001035852874875	Model2	top	True	Model2top
GCall_006134	1.7918564245824251	1.0004264935706753	Model2	top	True	Model2top
GCfix_001424	2.0328439624135752	0.995330055863286	Model2	top	True	Model2top
GCall_005107	1.5044793603359143	1.00556847280239	Model2	top	True	Model2top
GCfix_010762	1.8610850938955164	0.9988863303535992	Model2	top	True	Model2top
GCall_001525	1.775560873848674	1.0025867267079576	Model2	top	True	Model2top
GCfix_001380	1.352372570186498	1.0005596376991337	Model2	top	True	Model2top
GCall_000296	1.5300426944678622	1.0021221494432533	Model2	top	True	Model2top
GCall_011080	1.6016233221483178	1.0007215209781732	Model2	top	True	Model2top
GCfix_006134	1.8071991251636788	1.001270946585164	Model2	top	True	Model2top
GCfix_003979	1.37235469188521	1.0014502787982749	Model2	top	True	Model2top
GCall_008872	1.9669980956045536	0.9991499817542618	Model2	top	True	Model2top
GCfix_004928	1.5864252683207154	1.0024604373330237	Model2	top	True	Model2top
GCall_002343	1.7114793608025225	1.001201779336158	Model2	top	True	Model2top
GCall_008368	1.1821468419558272	1.00586471963314	Model2	top	True	Model2top
GCall_009882	2.1155935129626715	1.0002102319895556	Model2	top	True	Model2top
GCfix_007138	1.5358729562486066	0.9991317092174296	Model2	top	True	Model2top
GCall_010833	1.7338178105540558	1.005146823042667	Model2	top	True	Model2top
GCall_009880	1.7633417193936054	1.0000825763256849	Model2	top	True	Model2top
GCall_008310	2.0279996322730507	0.999999434183636	Model2	top	True	Model2top
GCfix_010596	1.5375107756697015	1.003728712260366	Model2	top	True	Model2top
GCfix_007034	1.3502660695935882	1.0014568013119391	Model2	top	True	Model2top
GCall_008912	1.5074045016069868	1.0031270110214252	Model2	top	True	Model2top
GCfix_001510	1.4933920796115157	1.0004455657041127	Model2	top	True	Model2top
GCall_007497	1.5104685456073963	1.0006865915028689	Model2	top	True	Model2top
GCfix_000022	1.4144234467968977	1.00215242478283	Model2	top	True	Model2top
GCfix_007049	1.622635576639243	1.0032816719256752	Model2	top	True	Model2top
GCall_009239	1.5742040508461488	1.002269863144286	Model2	top	True	Model2top
GCall_009241	1.5921947233560887	1.004068273943773	Model2	top	True	Model2top
GCall_003292	1.6722520461008683	1.001796239156069	Model2	top	True	Model2top
GCfix_004825	1.8037090890705396	1.0005635557101134	Model2	top	True	Model2top
GCall_010977	1.295488005583254	1.007108884989787	Model2	top	True	Model2top
GCfix_004773	1.4762363609194793	1.0037426455943028	Model2	top	True	Model2top
GCfix_003151	1.575934431978966	1.0030622163567533	Model2	top	True	Model2top
GCfix_011728	1.134149952891366	1.0084023298308085	Model2	top	True	Model2top
GCall_010899	1.8034680857996277	0.9989332762052936	Model2	top	True	Model2top
GCfix_003461	1.284937930739373	1.0046742216634643	Model2	top	True	Model2top
GCall_007462	1.8745619194681864	0.9984378340918838	Model2	top	True	Model2top
GCfix_010598	1.9488962225454465	0.9980550999891344	Model2	top	True	Model2top
GCall_001371	1.9936204992932156	0.9992582200693356	Model2	top	True	Model2top
GCall_008190	1.3453484667404372	1.0048429300413788	Model2	top	True	Model2top
GCfix_010500	1.5374057556168628	0.9994505678378393	Model2	top	True	Model2top
GCfix_009767	2.1155434741612757	0.9994792458283408	Model2	top	True	Model2top
GCall_004995	2.1448634012045478	0.9958936708903632	Model2	top	True	Model2top
GCfix_002595	1.3861200858645462	1.0013158683549888	Model2	top	True	Model2top
GCall_006262	1.197783703370663	1.007320203424401	Model2	top	True	Model2top
GCall_010158	2.010992643053553	0.9975708291353552	Model2	top	True	Model2top
GCall_004981	1.8233750190256937	1.0024259130796913	Model2	top	True	Model2top
GCall_000069	1.4867217411886695	1.0040302956549056	Model2	top	True	Model2top
GCall_007684	2.0148062967958986	1.000364909956894	Model2	top	True	Model2top
GCfix_003530	1.7088395030459704	0.99835412611588	Model2	top	True	Model2top
GCall_006695	1.6228309018464464	0.9990500258273272	Model2	top	True	Model2top
GCfix_000614	1.2376838089530482	1.0044692954565202	Model2	top	True	Model2top
GCall_004965	1.9678341342040493	0.9986923380742918	Model2	top	True	Model2top
GCall_004125	1.7316976764933838	1.000231572423919	Model2	top	True	Model2top
GCall_005469	1.218264686678912	1.0086528091930556	Model2	top	True	Model2top
GCfix_001746	1.701424275253989	0.9994119572668893	Model2	top	True	Model2top
GCall_004122	1.5490287558113045	1.006727946766076	Model2	top	True	Model2top
GCall_004960	1.3066554957940946	1.0043496561456229	Model2	top	True	Model2top
GCfix_010983	1.481673055521825	1.005667796494141	Model2	top	True	Model2top
GCfix_006745	1.445803076984176	1.003671331621838	Model2	top	True	Model2top
GCall_005460	1.447767160177956	1.004513663980216	Model2	top	True	Model2top
GCall_010142	1.3055086289559714	1.0050489178690571	Model2	top	True	Model2top
GCfix_009472	1.613271494434357	1.004217948308083	Model2	top	True	Model2top
GCall_011201	1.9002134666321464	0.998634559950268	Model2	top	True	Model2top
GCall_007615	1.7608345664845004	1.0004044062284227	Model2	top	True	Model2top
GCfix_007755	1.5868213526940298	0.9992194965116584	Model2	top	True	Model2top
GCfix_011827	1.6831176594228772	1.0066775199640958	Model2	top	True	Model2top
GCall_011151	1.8005967722809189	0.9984350624191776	Model2	top	True	Model2top
GCfix_007747	1.4773348155044437	1.0001758122166926	Model2	top	True	Model2top
GCall_003574	2.055951362937193	1.0055136856946874	Model2	top	True	Model2top
GCfix_007744	1.332172117681694	1.0024446318687743	Model2	top	True	Model2top
GCall_000173	1.4875613335375677	1.0034076589280023	Model2	top	True	Model2top
GCall_003696	1.966735654931296	0.99769690626557	Model2	top	True	Model2top
GCall_010770	2.005050448852204	1.001520270558852	Model2	top	True	Model2top
GCall_001167	1.9286029555279665	0.9994563868993378	Model2	top	True	Model2top
GCall_010123	1.2251748170854913	1.0071478435372585	Model2	top	True	Model2top
GCfix_001681	1.141187514171777	1.0070894434951112	Model2	top	True	Model2top
GCall_006242	1.3820686441633434	1.003696470009781	Model2	top	True	Model2top
GCall_004442	1.5414507409252969	1.0055040306103078	Model2	top	True	Model2top
GCfix_010893	1.2431784033856872	1.007217795568445	Model2	top	True	Model2top
GCfix_007733	1.4742840317641412	1.002232926812355	Model2	top	True	Model2top
GCfix_003924	1.557813074639298	1.0016859223941978	Model2	top	True	Model2top
GCfix_007726	1.4443951087399072	0.9990941813733212	Model2	top	True	Model2top
GCfix_001195	1.5780545971879385	1.0020184410010633	Model2	top	True	Model2top
GCfix_011225	1.2558519153150265	1.0052682897900391	Model2	top	True	Model2top
GCfix_009875	1.3325574947055645	1.0036226213940591	Model2	top	True	Model2top
GCfix_007492	1.3574538494578927	1.004878648749279	Model2	top	True	Model2top
GCfix_006490	1.4040979247101424	1.002105230688966	Model2	top	True	Model2top
GCfix_000710	1.3524946268577152	1.0004649929674343	Model2	top	True	Model2top
GCfix_011443	1.8235057259216825	1.0020380087039555	Model2	top	True	Model2top
GCfix_006517	1.2933298373783582	1.0061833846167356	Model2	top	True	Model2top
GCall_010314	1.6201589384913162	1.0038220367883366	Model2	top	True	Model2top
GCfix_004470	1.628810986151515	1.0021371966946984	Model2	top	True	Model2top
GCall_003884	1.4079082372685117	1.0047992925418372	Model2	top	True	Model2top
GCall_009439	1.699932481322146	0.9999155537046764	Model2	top	True	Model2top
GCfix_011247	1.3902422051514742	1.002148848219104	Model2	top	True	Model2top
GCall_003916	1.8836729786454829	0.997248005321516	Model2	top	True	Model2top
GCall_010349	1.430292627263134	1.0060983974942823	Model2	top	True	Model2top
GCfix_009205	1.598370801846256	1.002173281212805	Model2	top	True	Model2top
GCall_003050	1.5673639011186593	1.0035407521526196	Model2	top	True	Model2top
GCfix_006512	1.7460501575516496	1.0005995724421874	Model2	top	True	Model2top
GCfix_009153	1.4680853802445608	1.0032245678035765	Model2	top	True	Model2top
GCall_004788	1.6876749084087186	1.0055496510469888	Model2	top	True	Model2top
GCfix_008217	1.506621534560857	1.001064575147766	Model2	top	True	Model2top
GCall_008719	1.748977588925738	0.9990407789699336	Model2	top	True	Model2top
GCall_004773	1.5728743285656128	1.001224062600985	Model2	top	True	Model2top
GCfix_011331	1.3002958889505891	1.0087165640940383	Model2	top	True	Model2top
GCfix_005815	1.6810242641694535	1.0006406524716187	Model2	top	True	Model2top
GCall_002924	1.1800318783579518	1.00468673808729	Model2	top	True	Model2top
GCfix_004361	1.4588873525138062	1.0041264669535956	Model2	top	True	Model2top
GCall_011687	1.8268029567175088	1.0047580862461851	Model2	top	True	Model2top
GCall_000576	1.6479156643413522	1.0038289648836294	Model2	top	True	Model2top
GCall_005771	1.78853642597226	0.9987071946447208	Model2	top	True	Model2top
GCall_003805	1.4456213720494948	1.002831515306537	Model2	top	True	Model2top
GCfix_002804	1.1560136086751296	1.0068625206074433	Model2	top	True	Model2top
GCall_003038	1.8436746626304128	0.999109170119731	Model2	top	True	Model2top
GCfix_000188	1.5118673519971468	1.005833927797146	Model2	top	True	Model2top
GCfix_004391	1.4082678484727191	1.0028049038485742	Model2	top	True	Model2top
GCfix_005299	1.572321684866998	1.003631202519342	Model2	top	True	Model2top
GCall_008650	1.588591049782474	1.001569321678616	Model2	top	True	Model2top
GCfix_007429	1.1664016461577695	1.00376453599062	Model2	top	True	Model2top
GCfix_011351	2.034850920220759	0.9980295907173892	Model2	top	True	Model2top
GCfix_002105	1.2906084903836148	1.0034893445391604	Model2	top	True	Model2top
GCfix_005371	1.3299537079086234	1.0012755166437275	Model2	top	True	Model2top
GCfix_007557	1.8570576571788868	1.0011179873078555	Model2	top	True	Model2top
GCfix_002912	1.67491086172778	1.000480348416268	Model2	top	True	Model2top
GCfix_010075	2.1608356618647795	0.9952933071293508	Model2	top	True	Model2top
GCall_001878	1.589052531965689	1.0014890705337762	Model2	top	True	Model2top
GCall_004776	1.2790371611432827	1.003051623571818	Model2	top	True	Model2top
GCfix_008205	1.587843722188777	0.999263932520884	Model2	top	True	Model2top
GCfix_008722	1.4914470287505204	1.0012687850430573	Model2	top	True	Model2top
GCall_003424	2.0835552210142736	0.9956812389946048	Model2	top	True	Model2top
GCall_000632	1.6772529932247435	1.0001204739603538	Model2	top	True	Model2top
GCfix_011090	0.6020879829762918	0.9635908278055456	Model2	bottom	True	Model2bottom
GCall_009163	0.7480098416898922	0.9785419570312562	Model2	bottom	True	Model2bottom
GCall_008146	0.9501862405273076	0.9715224308837732	Model2	bottom	True	Model2bottom
GCfix_010300	1.4027632953339506	0.9638920042799995	Model2	bottom	True	Model2bottom
GCfix_001713	1.6150325487994166	0.9633507272807122	Model2	bottom	True	Model2bottom
GCfix_008095	0.9187282539107352	0.9794651349936996	Model2	bottom	True	Model2bottom
GCall_009697	1.1004243524571042	0.9676938653912976	Model2	bottom	True	Model2bottom
GCfix_002865	0.7495670060139693	0.9790440939984036	Model2	bottom	True	Model2bottom
GCfix_009200	1.629976867581782	0.9637547775771896	Model2	bottom	True	Model2bottom
GCfix_002122	0.7086272891905085	0.9830244368690562	Model2	bottom	True	Model2bottom
GCfix_006488	0.5357799122109698	0.9974575747441238	Model2	bottom	True	Model2bottom
GCall_002381	0.3961326845758637	0.9916928125527584	Model2	bottom	True	Model2bottom
GCall_009466	0.9921155096344014	0.9790667623613586	Model2	bottom	True	Model2bottom
GCall_008705	0.5476681609122939	0.9724778294582838	Model2	bottom	True	Model2bottom
GCfix_010039	0.98774950677971	0.975944933388759	Model2	bottom	True	Model2bottom
GCfix_010190	1.747165687296603	0.9734347030828157	Model2	bottom	True	Model2bottom
GCfix_010325	0.4527583122280192	0.9607251471221816	Model2	bottom	True	Model2bottom
GCfix_001331	0.8461799119105863	0.974352216121806	Model2	bottom	True	Model2bottom
GCall_011555	0.7017494376093028	0.9884514653114028	Model2	bottom	True	Model2bottom
GCall_000946	0.7458599954114506	0.9859319652093542	Model2	bottom	True	Model2bottom
GCall_009953	0.7030042576036503	0.9622112851447951	Model2	bottom	True	Model2bottom
GCall_005948	0.544378312562933	0.9767311219801952	Model2	bottom	True	Model2bottom
GCall_000752	0.9064330888867088	0.975568779245228	Model2	bottom	True	Model2bottom
GCall_006623	1.0111780408429485	0.978167231721003	Model2	bottom	True	Model2bottom
GCall_006561	1.7725816252317643	0.9665682174327224	Model2	bottom	True	Model2bottom
GCall_003537	1.0473622924207049	0.9770670158815647	Model2	bottom	True	Model2bottom
GCfix_008952	0.7839266578064179	0.97175316965344	Model2	bottom	True	Model2bottom
GCfix_008544	1.0298708466783586	0.976654879361882	Model2	bottom	True	Model2bottom
GCall_005335	0.6225849577598022	0.969082557820112	Model2	bottom	True	Model2bottom
GCfix_009368	0.5882625124143993	0.9827267246358312	Model2	bottom	True	Model2bottom
GCfix_007922	1.932960782314261	0.9656501002098304	Model2	bottom	True	Model2bottom
GCall_000703	0.8618902406152373	0.9706316620895468	Model2	bottom	True	Model2bottom
GCfix_006716	0.66079949577869	0.9817999122153844	Model2	bottom	True	Model2bottom
GCfix_000765	0.7296173988797576	0.9879726170519848	Model2	bottom	True	Model2bottom
GCall_005506	0.4244828762878871	0.9976628668759888	Model2	bottom	True	Model2bottom
GCfix_011680	0.7914152014495273	0.9729595068531008	Model2	bottom	True	Model2bottom
GCall_011298	0.858891972851168	0.986079667002277	Model2	bottom	True	Model2bottom
GCfix_011381	0.8581560572836682	0.9842132963554372	Model2	bottom	True	Model2bottom
GCfix_009840	0.951693295516588	0.9834836924216944	Model2	bottom	True	Model2bottom
GCfix_007432	0.4516380612431356	0.9876436359931048	Model2	bottom	True	Model2bottom
GCfix_000069	0.8987783890869525	0.9859996324377732	Model2	bottom	True	Model2bottom
GCall_005495	1.148425512848781	0.9749305120147644	Model2	bottom	True	Model2bottom
GCall_008869	0.5806882996042885	0.993286255472682	Model2	bottom	True	Model2bottom
GCfix_009409	0.672608915951576	0.986390693728564	Model2	bottom	True	Model2bottom
GCall_007218	1.003089576747261	0.9739461992222622	Model2	bottom	True	Model2bottom
GCfix_005829	0.6633895052735741	0.9903556488306078	Model2	bottom	True	Model2bottom
GCfix_005470	0.5046740682585097	0.9866871645415928	Model2	bottom	True	Model2bottom
GCall_000024	1.3527262126798871	0.9788004289790329	Model2	bottom	True	Model2bottom
GCall_009907	1.8276709574925047	0.9687417411075128	Model2	bottom	True	Model2bottom
GCfix_002651	1.16333945110618	0.9710511149380976	Model2	bottom	True	Model2bottom
GCall_011111	1.1840438244520624	0.970356787446674	Model2	bottom	True	Model2bottom
GCfix_006125	0.7790470744615688	0.990167825489197	Model2	bottom	True	Model2bottom
GCall_011761	1.283006237108657	0.9788390559588962	Model2	bottom	True	Model2bottom
GCall_004607	0.6286035748569334	0.98989930446115	Model2	bottom	True	Model2bottom
GCfix_001733	0.5605429114134652	0.9626852479655112	Model2	bottom	True	Model2bottom
GCall_002514	0.8384587631496073	0.9792723302043964	Model2	bottom	True	Model2bottom
GCfix_006691	0.9955345421823928	0.9789404225077616	Model2	bottom	True	Model2bottom
GCall_008335	0.3451373981539264	0.9767329023077768	Model2	bottom	True	Model2bottom
GCall_007245	0.5376989613475845	0.9974249260509735	Model2	bottom	True	Model2bottom
GCall_003530	1.2388247493100295	0.975412475672872	Model2	bottom	True	Model2bottom
GCfix_003478	0.8996442488204219	0.9780233318804568	Model2	bottom	True	Model2bottom
GCall_002734	0.7356676651952097	0.982051832480708	Model2	bottom	True	Model2bottom
GCfix_006932	1.0211867647552515	0.9821653620096606	Model2	bottom	True	Model2bottom
GCall_005901	0.686197720782761	0.9644706369810516	Model2	bottom	True	Model2bottom
GCall_003168	1.123813644956481	0.975177923837644	Model2	bottom	True	Model2bottom
GCfix_003174	0.7500717585716575	0.9850461519561624	Model2	bottom	True	Model2bottom
GCall_005098	1.323211138022811	0.9777042773951752	Model2	bottom	True	Model2bottom
GCall_008141	1.2311745419833775	0.969443397765253	Model2	bottom	True	Model2bottom
GCfix_008239	1.2965609493763155	0.97658437242662	Model2	bottom	True	Model2bottom
GCfix_002482	1.5705193541272011	0.9659866850138604	Model2	bottom	True	Model2bottom
GCfix_007435	0.8041253262702803	0.993259836010709	Model2	bottom	True	Model2bottom
GCall_003420	0.4709274920740148	0.9745004551353648	Model2	bottom	True	Model2bottom
GCall_002046	1.3242088523978734	0.965126781328722	Model2	bottom	True	Model2bottom
GCfix_007241	1.003564135377247	0.9692436099078942	Model2	bottom	True	Model2bottom
GCfix_002416	1.390599799601151	0.9670346292206788	Model2	bottom	True	Model2bottom
GCfix_004977	2.2043688319351085	0.9664656516331576	Model2	bottom	True	Model2bottom
GCall_007634	1.0475598954473808	0.9783465622324264	Model2	bottom	True	Model2bottom
GCfix_007818	1.252355366581218	0.9726110109174442	Model2	bottom	True	Model2bottom
GCall_007645	0.4470897759036533	0.9762553491791628	Model2	bottom	True	Model2bottom
GCfix_010122	1.1085719313819926	0.9722058519092116	Model2	bottom	True	Model2bottom
GCall_009976	0.6311070321422465	0.9903483612287852	Model2	bottom	True	Model2bottom
GCall_004556	0.9190365720224084	0.9772409082204444	Model2	bottom	True	Model2bottom
GCfix_003447	0.9357889237297078	0.9769753104870468	Model2	bottom	True	Model2bottom
GCfix_008210	1.359766658218436	0.9623877352453436	Model2	bottom	True	Model2bottom
GCall_008253	0.8454786341852776	0.9781752250869729	Model2	bottom	True	Model2bottom
GCfix_005488	1.613143426590859	0.96314380184519	Model2	bottom	True	Model2bottom
GCall_008298	0.7241832569431333	0.9880300464056972	Model2	bottom	True	Model2bottom
GCall_004855	0.6728588844706074	0.9790594058508914	Model2	bottom	True	Model2bottom
GCall_000894	0.7393015577739226	0.9812128733142104	Model2	bottom	True	Model2bottom
GCfix_009808	0.9917638028464102	0.981686418217752	Model2	bottom	True	Model2bottom
GCall_006580	0.9673325765091172	0.975744592518648	Model2	bottom	True	Model2bottom
GCfix_010907	1.3205079836664233	0.9734509797199816	Model2	bottom	True	Model2bottom
GCall_005365	1.0923159790274972	0.9785427871569196	Model2	bottom	True	Model2bottom
GCfix_007861	1.4375930375174264	0.976853765718099	Model2	bottom	True	Model2bottom
GCall_003881	0.787725924842951	0.981710845361132	Model2	bottom	True	Model2bottom
GCall_000166	1.0324624210153797	0.9810585754077094	Model2	bottom	True	Model2bottom
GCfix_000501	1.3066846901904676	0.9710452026757594	Model2	bottom	True	Model2bottom
GCall_011148	0.6513467573528601	0.992326491460017	Model2	bottom	True	Model2bottom
GCfix_005217	1.2669787277387827	0.9728295200354882	Model2	bottom	True	Model2bottom
GCfix_007821	1.4630743122916965	0.9724181900815668	Model2	bottom	True	Model2bottom
GCfix_008161	1.027960836669927	0.970971787468524	Model2	bottom	True	Model2bottom
GCfix_006416	0.502264637651237	0.9664467841863534	Model2	bottom	True	Model2bottom
GCall_006696	0.6250878129171308	0.9852434313714452	Model2	bottom	True	Model2bottom
GCall_007852	0.9632987733017324	0.970947427091914	Model2	bottom	True	Model2bottom
GCall_007076	0.5184163993957551	0.9909736808605174	Model2	bottom	True	Model2bottom
GCall_009637	1.6328066839249042	0.9645521761109166	Model2	bottom	True	Model2bottom
GCall_011691	1.0323616061771523	0.9749090959952534	Model2	bottom	True	Model2bottom
GCfix_011629	1.1104746167987107	0.963777369808096	Model2	bottom	True	Model2bottom
GCall_005623	1.6218743481744269	0.967282680497722	Model2	bottom	True	Model2bottom
GCall_010909	0.8263842827447512	0.9804161145281052	Model2	bottom	True	Model2bottom
GCfix_001466	1.1497334068299658	0.9723649535742378	Model2	bottom	True	Model2bottom
GCfix_008612	1.1733223472380834	0.9749067540897384	Model2	bottom	True	Model2bottom
GCfix_004684	1.1429067983722647	0.9780613048202966	Model2	bottom	True	Model2bottom
GCfix_000662	0.8305436555550237	0.9854450381914194	Model2	bottom	True	Model2bottom
GCfix_005295	0.8809071898305375	0.9793203670411996	Model2	bottom	True	Model2bottom
GCall_011139	0.984479384673145	0.965562810051416	Model2	bottom	True	Model2bottom
GCfix_010027	0.5642176463499715	0.9824975465982236	Model2	bottom	True	Model2bottom
GCall_008851	0.6899299748706512	0.9881075846335984	Model2	bottom	True	Model2bottom
GCfix_001523	1.866330662189997	0.9665555644690698	Model2	bottom	True	Model2bottom
GCall_011209	0.7493530116255483	0.9785362856047864	Model2	bottom	True	Model2bottom
GCfix_007757	0.6637904829803393	0.9867015961448526	Model2	bottom	True	Model2bottom
GCfix_008668	1.401017774294125	0.9962200337338428	Model2	bottom	True	Model2bottom
GCfix_004325	0.8003753135525022	0.963385069146846	Model2	bottom	True	Model2bottom
GCfix_002314	1.0971140807887811	0.9731295324161112	Model2	bottom	True	Model2bottom
GCfix_010239	0.4800238354504519	0.9905824537641166	Model2	bottom	True	Model2bottom
GCall_003109	1.3259133489019908	0.9755127574706118	Model2	bottom	True	Model2bottom
GCall_000293	1.12450837212293	0.9639679803871254	Model2	bottom	True	Model2bottom
GCfix_008175	0.7725715421158559	0.9824427316362913	Model2	bottom	True	Model2bottom
GCall_004341	0.6952430783584875	0.9772426871228984	Model2	bottom	True	Model2bottom
GCfix_002438	1.067738760767552	0.9631897701245742	Model2	bottom	True	Model2bottom
GCfix_008792	1.913793015696172	0.9650487126219198	Model2	bottom	True	Model2bottom
GCfix_005294	0.9313199571852652	0.9748152958034884	Model2	bottom	True	Model2bottom
GCfix_006246	0.654541823999208	0.9957667521030196	Model2	bottom	True	Model2bottom
GCfix_007180	1.0395915534205835	0.977026385148362	Model2	bottom	True	Model2bottom
GCfix_009246	0.7838389664850123	0.97930768833687	Model2	bottom	True	Model2bottom
GCfix_006284	2.022314878623132	0.9652336751702364	Model2	bottom	True	Model2bottom
GCfix_007858	0.7054886192372467	0.9848198687243856	Model2	bottom	True	Model2bottom
GCfix_000982	1.0818312301396042	0.980155399658718	Model2	bottom	True	Model2bottom
GCall_003266	0.6451015222392754	0.9795814882801626	Model2	bottom	True	Model2bottom
GCall_010929	1.005904695232787	0.967164517723475	Model2	bottom	True	Model2bottom
GCall_002169	1.5163148833846496	0.9656399007888212	Model2	bottom	True	Model2bottom
GCall_000907	1.0204802259757009	0.9755038358586734	Model2	bottom	True	Model2bottom
GCall_002611	0.6922539395461818	0.9834070458985084	Model2	bottom	True	Model2bottom
GCall_008713	0.8011197292726348	0.980850485292251	Model2	bottom	True	Model2bottom
GCall_008580	0.9047165909211268	0.975317058320272	Model2	bottom	True	Model2bottom
GCall_002020	1.0144796995407912	0.9731689854818476	Model2	bottom	True	Model2bottom
GCall_000834	0.9942217942773616	0.970795486008168	Model2	bottom	True	Model2bottom
GCfix_003405	1.2856670789215572	1.0018809345706337			False	not selected
GCfix_004147	1.031576986554385	1.0005682855221325			False	not selected
GCfix_004138	0.6629576255448322	1.00662091735989			False	not selected
GCfix_003415	1.1837949330496538	1.0024740629081736			False	not selected
GCfix_003327	0.6434498933971561	1.0039003003756966			False	not selected
GCfix_004130	0.7436846797050372	1.0084200278610562			False	not selected
GCfix_004129	1.3948445059420558	1.000636037196733			False	not selected
GCfix_004128	0.8041754716579056	0.9945113793490408			False	not selected
GCfix_004149	1.4841055065240076	0.9996138588687484			False	not selected
GCfix_004127	1.0048855436770607	1.0055346395190712			False	not selected
GCfix_004333	0.6201028994102035	1.005582665178146			False	not selected
GCfix_004345	0.7871934104351836	1.0027288703224042			False	not selected
GCfix_004346	0.8201175117834065	1.002976563407252			False	not selected
GCfix_003416	1.4882296399154913	0.9985770558833637			False	not selected
GCfix_003404	0.9919439175533368	1.0012995776993756			False	not selected
GCfix_004148	1.0455597870166726	0.9987357073820604			False	not selected
GCfix_004343	0.7832812102500012	1.0024146653882546			False	not selected
GCfix_004334	0.5230649912671759	1.0013818721273304			False	not selected
GCfix_003412	1.2696978288811889	0.991815437189491			False	not selected
GCfix_004140	0.6100739907044306	0.9984086586255156			False	not selected
GCfix_003411	1.3728041252773318	0.999304120547855			False	not selected
GCfix_004337	1.1188456028976062	1.0011924700487698			False	not selected
GCfix_003410	1.031680413389113	1.003654160721213			False	not selected
GCfix_004341	0.6490218008281182	1.0010641716813375			False	not selected
GCfix_004136	0.5367671669750222	0.9975091569617875			False	not selected
GCfix_004139	1.093243100437137	1.0013870588198406			False	not selected
GCfix_004137	1.188903609605206	1.0009451895684978			False	not selected
GCfix_004340	1.129715166830228	0.9967726841299088			False	not selected
GCfix_004339	1.1509985560566207	0.9995899864913926			False	not selected
GCfix_003408	0.8834528225792314	0.9987875131754528			False	not selected
GCfix_004338	0.8502720498168037	1.0035455283663937			False	not selected
GCfix_004347	1.4509712265695045	1.0024199444814916			False	not selected
GCfix_003409	0.95372024488414	1.0015316899701947			False	not selected
GCfix_004336	1.0344864415565072	0.9923649880898971			False	not selected
GCfix_004135	0.7384008112978183	0.9979411912419524			False	not selected
GCfix_003407	1.079129108053357	1.0011677582812726			False	not selected
GCfix_004344	0.5474372245573275	1.007084390604828			False	not selected
GCfix_004335	0.8873564636652014	1.0044029059274782			False	not selected
GCfix_004145	0.8354888461359078	0.9965766357280486			False	not selected
GCfix_004144	1.360451705385934	1.0017864622092096			False	not selected
GCfix_003406	0.8562035578301579	0.9970413714775368			False	not selected
GCfix_004131	0.8725488149746935	1.0005433953303655			False	not selected
GCfix_004143	1.1105333259607215	0.9967582809034528			False	not selected
GCfix_003414	1.0277061253968427	0.997048223943188			False	not selected
GCfix_003413	1.0041526440647357	1.0008103826762642			False	not selected
GCfix_003326	1.2262995327987434	0.9973533632003037			False	not selected
GCfix_004132	1.1260127840496048	0.9985014567641036			False	not selected
GCfix_004133	1.0827579028804244	1.003684625955163			False	not selected
GCfix_004142	0.8250445641412211	1.0052437272667076			False	not selected
GCfix_004134	0.9970740164021588	0.9994911898014388			False	not selected
GCfix_004342	0.5063584175041611	1.0037191495713442			False	not selected
GCfix_003325	0.7970878287297691	1.0042628907367417			False	not selected
GCfix_003347	0.8603212949796246	0.9997630323735456			False	not selected
GCfix_004353	1.314160382867105	1.0005232050624608			False	not selected
GCfix_004126	0.6522848995458763	1.0018412019768976			False	not selected
GCfix_004360	1.4566231998714574	0.9995502885712536			False	not selected
GCfix_004359	1.088874778271327	0.995987952442864			False	not selected
GCfix_003440	0.5908409259586794	0.9964496613980414			False	not selected
GCfix_003320	1.1252575324381415	0.997664146160702			False	not selected
GCfix_004358	0.8371843388258774	0.9995133100405854			False	not selected
GCfix_003439	1.015244495355081	1.0021990812631567			False	not selected
GCfix_004083	0.8534879197446855	0.9983662579267488			False	not selected
GCfix_003438	1.205541270440469	0.9995162053422066			False	not selected
GCfix_004084	0.8854584429898252	1.0029992761713886			False	not selected
GCfix_004085	1.0344233950636352	1.0005582599739056			False	not selected
GCfix_003437	1.354911334562476	1.0003842549077575			False	not selected
GCfix_004082	0.8211742226276397	1.003714840052681			False	not selected
GCfix_004086	0.7991690068068513	1.005708260021431			False	not selected
GCfix_004088	1.0277803808790866	1.0044287042875544			False	not selected
GCfix_004089	0.8221302424458857	1.0040337431977402			False	not selected
GCfix_003436	0.6415675257150769	1.002963914453671			False	not selected
GCfix_003435	0.8205044835810067	1.006189368989321			False	not selected
GCfix_004357	0.6751549921621912	1.005952089318003			False	not selected
GCfix_003434	0.6501684077538984	1.0014729841409764			False	not selected
GCfix_004356	0.9852808778914236	0.9998066773443732			False	not selected
GCfix_004090	0.6169188228921059	1.002424301542711			False	not selected
GCfix_004355	0.7864175147169898	0.9966735918557986			False	not selected
GCfix_004091	1.0250529996951605	1.001902332534189			False	not selected
GCfix_003321	1.1221322971301844	1.0001664602511595			False	not selected
GCfix_004087	0.7214386583243964	1.0048206689453572			False	not selected
GCfix_004081	0.8760016006110505	0.9992171550369612			False	not selected
GCfix_003319	0.7134056788163496	1.0011360206121231			False	not selected
GCfix_003318	0.8758593954613778	1.0031434080105346			False	not selected
GCfix_003312	1.0786701839359494	1.0038319030938132			False	not selected
GCfix_003313	1.0524150007786957	1.0051501196195558			False	not selected
GCfix_004068	0.9760438080978526	1.0041754067283286			False	not selected
GCfix_004069	1.1527739272572244	0.9966990418734976			False	not selected
GCfix_004070	0.7960042061259819	0.9985395361801012			False	not selected
GCfix_003314	1.237496231439577	0.9968856830146624			False	not selected
GCfix_003448	1.0778414149451865	0.9988355858093904			False	not selected
GCfix_004071	0.7933875911942092	1.0013289209691771			False	not selected
GCfix_003446	0.8240791071891613	0.9988151266872252			False	not selected
GCfix_004072	0.8021534791897514	1.0018315891278378			False	not selected
GCfix_003445	0.5670837058245894	1.0029419839951184			False	not selected
GCfix_004073	1.0251187082320834	0.9997364109426083			False	not selected
GCfix_003315	0.8549723850177396	0.9932611500627327			False	not selected
GCfix_004074	0.7191708788303742	1.0021041588940576			False	not selected
GCfix_004075	0.7697858704259796	1.0031330493382102			False	not selected
GCfix_003444	0.6081931888281016	1.004174632799638			False	not selected
GCfix_003443	1.0660004776380758	0.9979224204264392			False	not selected
GCfix_003316	0.8206360475255938	1.001319924935926			False	not selected
GCfix_003442	0.6517383356753469	1.0021199445862397			False	not selected
GCfix_004077	0.8248763102699725	1.0032070825075428			False	not selected
GCfix_004078	0.9809951912333824	1.0023676385419569			False	not selected
GCfix_004363	0.8670331329329112	1.0053525471359612			False	not selected
GCfix_003317	0.6470015946853096	1.0049643237676311			False	not selected
GCfix_004362	1.0988715008430092	0.9988303893258044			False	not selected
GCfix_004080	1.4838214394809592	0.9947995336158344			False	not selected
GCfix_003432	1.0793626875291948	0.9960665464001878			False	not selected
GCfix_004348	0.7304554528903957	1.0043808316647866			False	not selected
GCfix_003431	0.6507006433397103	1.0052016349396793			False	not selected
GCfix_004093	1.1419323742538294	1.0005023594490214			False	not selected
GCfix_004112	1.4493844019624944	0.9985117141119932			False	not selected
GCfix_003421	0.9064306158154748	1.0006831121931374			False	not selected
GCfix_003420	1.2720761705577872	1.0040638355660207			False	not selected
GCfix_004113	0.5441850272168531	1.007459133785905			False	not selected
GCfix_004114	0.9565052439360812	1.0024186510062678			False	not selected
GCfix_003419	0.8094078652419776	1.001298840380105			False	not selected
GCfix_003323	0.6837271007737994	1.0062858191267223			False	not selected
GCfix_004115	1.0863389971659685	1.0022008054847529			False	not selected
GCfix_004116	0.7236720118733153	1.002949448698126			False	not selected
GCfix_004117	0.9466281785943648	1.0058284788000411			False	not selected
GCfix_004352	1.0507917401731397	0.99962966201753			False	not selected
GCfix_003422	1.0275398243686782	0.9989901239354912			False	not selected
GCfix_003418	1.6250794045877228	0.9991717543433836			False	not selected
GCfix_004350	0.7234803569206157	1.005528886603769			False	not selected
GCfix_004118	1.1897360521846885	1.0050002089166163			False	not selected
GCfix_004119	0.0933748234147657	1.0025919872854476			False	not selected
GCfix_004349	0.8930130769200036	0.9999944370618596			False	not selected
GCfix_004120	1.400021372026496	1.001422056144059			False	not selected
GCfix_004121	1.531956392300157	0.9976138324354766			False	not selected
GCfix_004122	0.6993264215762648	1.0008265863261585			False	not selected
GCfix_004123	1.092041532783001	1.0017420137106243			False	not selected
GCfix_004124	0.8181569343251963	1.0027555889186106			False	not selected
GCfix_004125	0.5169084403988591	1.0013324526191456			False	not selected
GCfix_003417	1.1787447318539606	0.9939805932381388			False	not selected
GCfix_003324	0.7068891669604379	1.0055971285197969			False	not selected
GCfix_004111	1.0517926519479623	1.0023202883908815			False	not selected
GCfix_004110	1.0434422540858026	1.0020522764185191			False	not selected
GCfix_004109	0.6179146418748431	1.0047567168809792			False	not selected
GCfix_003430	0.6883391688095183	1.005413657861755			False	not selected
GCfix_004094	0.7383793984994043	1.0015877405771776			False	not selected
GCfix_004095	1.0361495221603163	1.002231309838122			False	not selected
GCfix_004096	0.8890410392259231	1.0048712272880391			False	not selected
GCfix_004097	1.1188452340230153	0.998635955304366			False	not selected
GCfix_003429	1.2277337502501569	1.002171083273745			False	not selected
GCfix_003322	1.0238028550682725	0.997633287969805			False	not selected
GCfix_004098	0.7525098323010828	1.0029917967168178			False	not selected
GCfix_004099	1.530506749225918	0.9990020878986752			False	not selected
GCfix_004100	1.1254017050429188	1.0038310584785786			False	not selected
GCfix_003428	1.1321520159115042	1.0002654278647265			False	not selected
GCfix_004101	0.6109993890108958	1.0014489953884391			False	not selected
GCfix_004102	0.8070264279216675	0.9972805852019148			False	not selected
GCfix_003427	0.9920131806400508	1.000465705963597			False	not selected
GCfix_004103	0.6717847817764228	1.0048706458415224			False	not selected
GCfix_004104	1.1902353248406723	1.0003952512390597			False	not selected
GCfix_004105	1.318884364700713	1.0026015227549097			False	not selected
GCfix_003426	0.5982262659888047	1.0011535397388065			False	not selected
GCfix_003425	0.8528662325054329	1.0018175788769024			False	not selected
GCfix_004150	1.2437554815418346	1.000147674506796			False	not selected
GCfix_003424	1.159256951955829	0.996204962160615			False	not selected
GCfix_004106	0.9924893294793398	1.001542350912052			False	not selected
GCfix_004107	1.26173381763305	0.9997226635719328			False	not selected
GCfix_004108	0.9664487583401083	1.002549359674848			False	not selected
GCfix_003423	1.187675534714267	1.0000344412109898			False	not selected
GCfix_004092	0.3146027883321311	0.9670999233035954			False	not selected
GCfix_004151	0.584393881754537	1.004759901798555			False	not selected
GCfix_004173	0.737957751280156	1.002945889460109			False	not selected
GCfix_003403	0.7249281706650348	1.0052061206216756			False	not selected
GCfix_003340	1.3463952053973367	0.9987232234390836			False	not selected
GCfix_004232	1.248251418008566	0.9986072003666157			False	not selected
GCfix_004233	1.0251672382020494	0.9962310953717316			False	not selected
GCfix_003367	0.8510451302656159	1.0022791332901106			False	not selected
GCfix_004234	0.8177287755955928	1.0029528650335582			False	not selected
GCfix_004235	1.651779402058977	1.001014536860675			False	not selected
GCfix_003341	0.7090168295462203	1.0066043472672903			False	not selected
GCfix_004236	1.3120979226587304	0.9991080296995548			False	not selected
GCfix_004237	1.309423567620709	0.9922313973067768			False	not selected
GCfix_004238	1.0614534577440171	0.9989237754324612			False	not selected
GCfix_004239	1.3345126053766383	0.9985503187997888			False	not selected
GCfix_003342	1.4827614857434954	1.0008637898007238			False	not selected
GCfix_004298	0.826907235071495	1.002985741417035			False	not selected
GCfix_003366	0.7081310689731682	1.005034339503757			False	not selected
GCfix_004240	1.1217147443285616	0.999318311863314			False	not selected
GCfix_004241	0.6490004685233838	1.0077043469035447			False	not selected
GCfix_004242	0.8762534084559224	1.005657229194361			False	not selected
GCfix_004243	1.2522110266678876	0.9957207212221126			False	not selected
GCfix_003343	1.5278889987292814	0.9972068826645418			False	not selected
GCfix_004244	1.057797624326688	1.001985271951256			False	not selected
GCfix_003365	0.7351038242625362	1.004794749043329			False	not selected
GCfix_003364	1.2333888940438589	0.9971465788319605			False	not selected
GCfix_004245	0.8488643446816008	1.008441815123895			False	not selected
GCfix_004246	0.8726257021178189	1.0017761167795491			False	not selected
GCfix_004247	0.9250056525424992	0.999144809945515			False	not selected
GCfix_004248	0.8669548423879445	1.0032919765745525			False	not selected
GCfix_004249	0.8505415189175344	1.0001160392618988			False	not selected
GCfix_004231	1.3939072852249967	0.998887459608586			False	not selected
GCfix_004250	0.8990008480371946	1.001567130888352			False	not selected
GCfix_003368	0.9802963773266266	1.0027074022452749			False	not selected
GCfix_004299	0.7738260295956723	1.0056745988641478			False	not selected
GCfix_004216	0.9682238415438036	1.0013349215151912			False	not selected
GCfix_004217	0.6361108712112088	1.0043986174845754			False	not selected
GCfix_004218	1.2998410796520878	0.9954929386311632			False	not selected
GCfix_004219	1.0490644090732992	1.0030034750514936			False	not selected
GCfix_004220	1.2865846826322682	0.9977504940533096			False	not selected
GCfix_004221	0.7204333278888322	0.9968212844513066			False	not selected
GCfix_004222	1.1151474955533147	1.0005136524223632			False	not selected
GCfix_004223	0.7492796238479744	1.000805238808039			False	not selected
GCfix_004303	0.8558273418161486	1.0033898817199105			False	not selected
GCfix_004302	1.0548312393735748	0.9987102600124016			False	not selected
GCfix_003376	0.8325841836167641	1.00563733631052			False	not selected
GCfix_003375	0.9836776009159568	1.0017221044724698			False	not selected
GCfix_004224	1.0647209548360037	1.0025030909694228			False	not selected
GCfix_003339	0.7341220383437221	1.0054083664367768			False	not selected
GCfix_004301	1.143127168657364	0.9992427717160096			False	not selected
GCfix_003374	1.1879587084549044	0.9996695928792648			False	not selected
GCfix_003373	1.2912724110207412	0.9964145496612872			False	not selected
GCfix_004225	1.628692363992344	0.9953248000968804			False	not selected
GCfix_003372	0.7868081126656	1.0018263058257748			False	not selected
GCfix_004226	0.6911057223091398	1.0042972124416576			False	not selected
GCfix_004227	1.850562134473636	0.983649722480868			False	not selected
GCfix_004228	0.6304980187799561	1.0047367158619895			False	not selected
GCfix_004300	1.6107660722352353	0.9943255029244792			False	not selected
GCfix_003371	0.8860023343601198	1.0045047338320172			False	not selected
GCfix_003370	1.100363381473931	0.9978596416681366			False	not selected
GCfix_004229	0.9694760811348292	1.003745399407875			False	not selected
GCfix_004230	0.633095936278411	1.006468224513624			False	not selected
GCfix_003369	0.7353453802869059	1.0052915743498507			False	not selected
GCfix_004304	1.0689082753754386	1.0026692383371956			False	not selected
GCfix_004251	1.4867528422119856	0.9985566157018574			False	not selected
GCfix_004252	1.1084491140138992	0.9931729783531912			False	not selected
GCfix_004291	0.9787313455998976	1.0025015596924098			False	not selected
GCfix_004269	1.315699323786499	1.0011668546273933			False	not selected
GCfix_004270	1.3728907579606116	0.9953445705969688			False	not selected
GCfix_004271	0.7906768070368935	1.0071492127769333			False	not selected
GCfix_004272	1.0494482041440796	0.9971614694471522			False	not selected
GCfix_004273	0.957356855668024	0.9977617530920018			False	not selected
GCfix_004274	0.955595902752752	1.0039543212392217			False	not selected
GCfix_003350	1.0372998708467107	1.0020527968940858			False	not selected
GCfix_003345	1.0230345475412046	1.0008106260601994			False	not selected
GCfix_004290	1.105548563759518	0.9796779817653908			False	not selected
GCfix_004275	1.0346047612842837	1.0029660598583208			False	not selected
GCfix_004276	1.0749698667321623	1.0009328542466405			False	not selected
GCfix_004277	0.8597116930504936	1.0010228967873782			False	not selected
GCfix_003349	1.2577168529138476	1.0001204591192163			False	not selected
GCfix_004289	1.0517088093177822	0.9997013986913869			False	not selected
GCfix_004288	0.7815436265850224	1.003776480906663			False	not selected
GCfix_004287	1.3093420387742003	0.995514069930468			False	not selected
GCfix_004278	0.9043016122631762	1.0000950904545085			False	not selected
GCfix_004279	1.1865677973378068	0.9989495131432558			False	not selected
GCfix_004280	0.5646096491182667	1.002063791305431			False	not selected
GCfix_004281	1.0573506484607174	0.9975376009955532			False	not selected
GCfix_004286	1.109299402901953	0.9934279782257006			False	not selected
GCfix_004285	1.1491830840112556	0.9952870078018587			False	not selected
GCfix_004284	0.6560069042445602	1.002027785888833			False	not selected
GCfix_003346	0.9609141116468918	1.0011610957849			False	not selected
GCfix_004283	0.9149488933618978	1.0055178202627155			False	not selected
GCfix_003348	0.978881815919101	1.0012339226513542			False	not selected
GCfix_004268	0.8744635774339797	1.0073251639081526			False	not selected
GCfix_003363	0.9818832532985302	1.007279879557739			False	not selected
GCfix_003353	0.7743037316307932	1.002578256044541			False	not selected
GCfix_004292	0.8749070711720323	1.0025235487494837			False	not selected
GCfix_003362	0.6094588024276365	0.9941375528659944			False	not selected
GCfix_004253	1.271402013427524	0.9952059762386958			False	not selected
GCfix_004254	0.644656097981921	1.0017371566013462			False	not selected
GCfix_004255	1.2672847663842348	1.0003011286005523			False	not selected
GCfix_004256	1.4233700855685347	1.0010419214120243			False	not selected
GCfix_004257	0.8669384602025758	1.0011044062979548			False	not selected
GCfix_004258	1.0379137624109118	0.9971387814343696			False	not selected
GCfix_003344	1.10275616448093	1.006169460370619			False	not selected
GCfix_004259	0.913096651929256	1.001909841878173			False	not selected
GCfix_004260	1.2592829323465806	0.9990389892542628			False	not selected
GCfix_004261	0.8631087702897363	1.0032733728907757			False	not selected
GCfix_004262	0.7392698839925548	1.0016618129582742			False	not selected
GCfix_003361	0.7119354277517426	1.0034391283157655			False	not selected
GCfix_003360	1.0941967124740417	1.0024750121603476			False	not selected
GCfix_003359	0.9057219189328692	1.0006770403136007			False	not selected
GCfix_004296	1.041937179171537	1.0041904199579594			False	not selected
GCfix_003358	1.2978663508606578	0.9981419194524328			False	not selected
GCfix_003357	0.580597432000423	1.0018744647270217			False	not selected
GCfix_004263	1.2974018229770783	0.9987587838983756			False	not selected
GCfix_004295	0.9268149006057936	0.9984650219302836			False	not selected
GCfix_004264	1.233478397370023	0.9990773169718709			False	not selected
GCfix_003356	1.3640141729398494	0.9984459849527664			False	not selected
GCfix_004294	0.9901895208641716	0.9980527750186188			False	not selected
GCfix_004265	1.0849120893805422	1.0006326614770684			False	not selected
GCfix_004293	0.8029611437269348	1.0031059585748732			False	not selected
GCfix_003355	0.6951549338820218	1.0034207387281984			False	not selected
GCfix_004266	0.6218407022541559	0.999113135787826			False	not selected
GCfix_003354	0.8676515311667217	0.9961883329032788			False	not selected
GCfix_003378	1.0390123318827396	0.9983886556845688			False	not selected
GCfix_004215	0.4827794727434587	1.0016199614627332			False	not selected
GCfix_004214	0.9133395133917211	1.0047566292531602			False	not selected
GCfix_003398	0.6061029437116648	1.0048580018453002			False	not selected
GCfix_004168	1.6519436611373552	0.9972782170969636			False	not selected
GCfix_004169	0.8761290393653112	1.0007213468294718			False	not selected
GCfix_004324	1.2859382969248476	1.0021048120589182			False	not selected
GCfix_004170	0.7456702319447863	1.0012765600763345			False	not selected
GCfix_003397	1.0162288276985725	0.9991362115005612			False	not selected
GCfix_004171	2.443082006066712	0.9884418681159496			False	not selected
GCfix_004172	1.723136671033444	0.9876616989412532			False	not selected
GCfix_004282	0.7747256420038825	1.006136576637911			False	not selected
GCfix_003396	0.989814190121162	0.9995189116979076			False	not selected
GCfix_003395	0.9899222017750732	0.993795897101058			False	not selected
GCfix_003394	0.9793846040776384	1.0010406874548985			False	not selected
GCfix_004174	0.556000023960146	1.006290721977218			False	not selected
GCfix_003393	1.0126871187984563	1.0047106984267695			False	not selected
GCfix_003333	0.6253489696845962	1.0013446129333674			False	not selected
GCfix_004175	0.9948601525418576	0.9993477274861198			False	not selected
GCfix_004323	1.5286371025848895	0.9985541402541224			False	not selected
GCfix_004176	1.289102387539633	0.9995497973679286			False	not selected
GCfix_004177	0.7172390454270253	1.0037042841030666			False	not selected
GCfix_004178	1.0334407291286698	1.001724954430427			False	not selected
GCfix_004322	1.8670860791134387	0.9783667142205186			False	not selected
GCfix_004321	1.168846089274396	0.9997581837384696			False	not selected
GCfix_004179	0.7133551688679267	0.9974055847824678			False	not selected
GCfix_004180	0.8747044492793381	0.9957794410419268			False	not selected
GCfix_003334	1.1251714634077266	0.9960957706876604			False	not selected
GCfix_004181	1.0500578450707705	1.00391023592596			False	not selected
GCfix_004182	1.1370756980008545	0.9985990419011842			False	not selected
GCfix_004167	0.8986469519404053	1.000370419397319			False	not selected
GCfix_004320	0.9845463667620584	1.0014725234911688			False	not selected
GCfix_004166	1.027828530768728	0.99292561437687			False	not selected
GCfix_004327	0.8917569974498841	1.003680640333057			False	not selected
GCfix_003328	0.9580105144899336	0.9998682818241498			False	not selected
GCfix_003329	1.1489502565735548	1.0002049962901551			False	not selected
GCfix_003330	0.7772675925900192	1.0020177613697228			False	not selected
GCfix_004152	0.9212965058229085	0.9976310735956327			False	not selected
GCfix_004153	1.1319488237395523	1.002206038328218			False	not selected
GCfix_004154	1.2478317544510316	1.001216165903006			False	not selected
GCfix_004155	1.455265579075112	0.9982745242209916			False	not selected
GCfix_004156	0.5953553253616496	1.004408524346178			False	not selected
GCfix_003402	0.8573426791816369	1.0040509996968126			False	not selected
GCfix_004331	1.3077059430943354	1.001383989329746			False	not selected
GCfix_004157	1.0045689000093805	1.0002020253142183			False	not selected
GCfix_004330	0.8431523518235261	1.0041319447601076			False	not selected
GCfix_003331	1.2144876902899828	1.000534698367704			False	not selected
GCfix_004158	0.7922983199384882	1.0052523868668128			False	not selected
GCfix_004329	0.5534570721330868	1.0051608856979863			False	not selected
GCfix_004159	0.8418378368713054	1.0006658937068245			False	not selected
GCfix_003401	1.060783747643292	0.989254840589636			False	not selected
GCfix_004160	1.1271129098025356	0.99731334860692			False	not selected
GCfix_003400	0.7368192492400455	1.005374777727612			False	not selected
GCfix_003399	0.755599024015161	0.9972885912334878			False	not selected
GCfix_003332	0.9229601848988273	1.003772328863493			False	not selected
GCfix_004161	0.6371839926977615	1.0022748348710573			False	not selected
GCfix_004162	0.9629534525972316	0.9989925464591972			False	not selected
GCfix_004328	0.9226592774061264	0.9991896657271508			False	not selected
GCfix_004163	0.6024918330893764	1.0014056685484136			False	not selected
GCfix_004164	1.0185513770785009	1.0001642302684255			False	not selected
GCfix_004165	0.9356628155708488	1.002837563472945			False	not selected
GCfix_004326	1.6758804362706623	0.9966885948269392			False	not selected
GCfix_003392	0.5914616875980244	1.00123620665469			False	not selected
GCfix_004319	0.7681670412178337	1.005216684667839			False	not selected
GCfix_003391	1.080749908308217	1.0043412195878687			False	not selected
GCfix_004198	1.2284327657836709	0.9989116074090398			False	not selected
GCfix_004199	1.001635568666406	1.0022737619996591			False	not selected
GCfix_003381	0.8772980618215567	0.9992272224667862			False	not selected
GCfix_004200	1.389782085135501	1.0018792797602585			False	not selected
GCfix_004310	1.3670405432453816	1.0009225620422897			False	not selected
GCfix_004201	1.248168981228322	1.0034130604475722			False	not selected
GCfix_004202	0.9302392635966374	0.9994149713439404			False	not selected
GCfix_003380	0.7258837623089167	1.0020665363786936			False	not selected
GCfix_004309	1.3597305808985802	1.0013451330299268			False	not selected
GCfix_003338	1.1885313111803515	0.998214915011337			False	not selected
GCfix_003379	1.502439883631722	0.9923811375188324			False	not selected
GCfix_004203	0.7286156523834525	1.0028673659259688			False	not selected
GCfix_004204	0.962775150997762	1.0006629920235022			False	not selected
GCfix_004205	0.9193287972747972	0.9986663553545077			False	not selected
GCfix_004308	0.8375439856276686	1.001350057700139			False	not selected
GCfix_004206	1.3183450818841118	0.9992653908191488			False	not selected
GCfix_004307	0.7493113620958654	1.003884052928789			False	not selected
GCfix_004207	1.280796938968704	0.9994165759101656			False	not selected
GCfix_004208	1.2968621966480995	0.9996702385784548			False	not selected
GCfix_004209	0.6261268211112802	1.0017355366941627			False	not selected
GCfix_004210	0.9624344495361172	1.0062745238136388			False	not selected
GCfix_004306	1.132973058955461	1.0038120905800412			False	not selected
GCfix_004067	0.9706893605120248	1.0043545668505334			False	not selected
GCfix_004211	1.2848791786917833	0.9996380770251198			False	not selected
GCfix_004212	0.9002606477278643	1.0023807037711183			False	not selected
GCfix_004305	1.031025229960255	1.003434944267581			False	not selected
GCfix_004213	1.5106232581342962	1.0001248367672029			False	not selected
GCfix_004197	0.6740104056185532	1.0033317188914612			False	not selected
GCfix_004196	1.1154913288171655	1.0044710758264717			False	not selected
GCfix_004195	0.9569247362065032	1.0038308407622467			False	not selected
GCfix_003382	0.7239474052912469	1.0050949291318052			False	not selected
GCfix_003390	1.2170307295529312	1.0011313432157392			False	not selected
GCfix_003388	0.7185040567293307	1.0036249598473732			False	not selected
GCfix_004318	0.9635137668035562	0.9949437173952542			False	not selected
GCfix_003335	0.7050861025844066	0.9899729779571612			False	not selected
GCfix_003336	1.3740533913807085	1.0032388859706072			False	not selected
GCfix_004184	1.5532620439372946	0.9956475466907876			False	not selected
GCfix_004185	0.8707647092234579	0.999789981543342			False	not selected
GCfix_004186	1.1016442240758757	1.0037531166581195			False	not selected
GCfix_004317	1.255679125655449	0.9988278044669264			False	not selected
GCfix_003387	1.142589804487926	0.9904058237576198			False	not selected
GCfix_004316	0.9478380343062224	1.0050144199097175			False	not selected
GCfix_003386	0.9980405299630698	0.998313367073853			False	not selected
GCfix_004187	0.8686021302812743	1.0043139212460326			False	not selected
GCfix_004332	0.9413450738298598	0.997935187852966			False	not selected
GCfix_004315	0.8895112864335257	1.0059121031778957			False	not selected
GCfix_003385	0.9990322181322828	1.0052809990062828			False	not selected
GCfix_004314	1.28515173007867	0.9989230263099746			False	not selected
GCfix_004189	1.0516725232039357	1.0015301063162974			False	not selected
GCfix_003337	1.0634072904769851	0.9971227555351584			False	not selected
GCfix_004190	0.6414505540079953	0.9985929921458911			False	not selected
GCfix_004191	1.445489728647946	0.9970717614607544			False	not selected
GCfix_004313	1.213133903773283	1.0015301744757794			False	not selected
GCfix_004312	1.2431217374457573	1.0025352585394232			False	not selected
GCfix_004192	0.9023548106020818	1.0061320637774775			False	not selected
GCfix_003383	0.930764601994035	0.9992545553817236			False	not selected
GCfix_004193	0.7747216904177762	0.9987164529581272			False	not selected
GCfix_004311	1.284194397473334	0.9966313067042852			False	not selected
GCfix_004194	0.920311690356304	0.9990620702653892			False	not selected
GCfix_004188	1.780200720738837	0.9962977665835158			False	not selected
GCfix_003627	1.6543094642240586	0.997541473204844			False	not selected
GCfix_004002	0.6594116575205251	1.0049125376336403			False	not selected
GCfix_004065	0.8230506120918069	1.0047539713503404			False	not selected
GCfix_003775	1.113742264417774	0.9988175445230252			False	not selected
GCfix_003774	0.96710536462714	1.0034555256526063			False	not selected
GCfix_003773	1.0466399367061765	0.997442958306522			False	not selected
GCfix_003569	1.2241539873677376	1.0007980215437475			False	not selected
GCfix_003772	1.1038432340569824	0.9979223262076306			False	not selected
GCfix_003771	0.7555052914981213	1.0050383135528007			False	not selected
GCfix_003776	0.8671184888076933	0.9994847644619272			False	not selected
GCfix_003570	0.8461968548287325	1.0001458473988751			False	not selected
GCfix_003572	0.855620526651558	0.997064779601874			False	not selected
GCfix_003574	0.8423914631845516	0.995937619831954			False	not selected
GCfix_003575	1.009464499886828	0.9994642384238148			False	not selected
GCfix_003770	0.7405780938985368	1.002670142500269			False	not selected
GCfix_003769	1.0494715609820295	1.0031472647054418			False	not selected
GCfix_003768	1.2295752829762685	0.9996414313229032			False	not selected
GCfix_003571	0.905733165591875	0.9980576044406154			False	not selected
GCfix_003777	0.8634184976215299	1.001585284972602			False	not selected
GCfix_003778	0.9978894515036512	1.0022978452182845			False	not selected
GCfix_003780	1.1323628489402224	1.001788075906881			False	not selected
GCfix_003791	0.8022794619759025	1.0063625468919115			False	not selected
GCfix_003790	1.0188815605096884	1.0010454828817368			False	not selected
GCfix_003789	1.097004429078918	1.0025699185539876			False	not selected
GCfix_003788	1.1803063216465457	1.0061903096288776			False	not selected
GCfix_003787	0.9722696018681902	0.9956535376608132			False	not selected
GCfix_003786	0.615514189450521	1.0038297775334235			False	not selected
GCfix_003785	0.9516474447393344	1.0011956309288677			False	not selected
GCfix_003564	0.9390763125952736	0.9977289410285658			False	not selected
GCfix_003566	1.1517040449642555	1.003591881056685			False	not selected
GCfix_003784	1.0595625865861753	0.9997922473773568			False	not selected
GCfix_003783	0.909356846343178	0.9997917176237164			False	not selected
GCfix_003782	0.666295471893283	1.0051712036621387			False	not selected
GCfix_003567	0.9609518705108652	1.0000596380242537			False	not selected
GCfix_003568	0.9893573531889416	0.9898012733941728			False	not selected
GCfix_003781	1.1015620950565168	1.0024102422727332			False	not selected
GCfix_003767	0.8310973883645005	1.0018614712938063			False	not selected
GCfix_003792	1.2309747080520983	0.9966750960966756			False	not selected
GCfix_003576	1.1436290060244685	1.0032499634886982			False	not selected
GCfix_003578	0.8385945479794348	0.9956089601240656			False	not selected
GCfix_003586	0.9342217364837374	0.9976168707634724			False	not selected
GCfix_003751	0.9964706064844984	1.0011044958046302			False	not selected
GCfix_003750	0.5922790493047163	1.0051868003694118			False	not selected
GCfix_003749	1.0464658794201966	0.992165791079398			False	not selected
GCfix_003748	0.9896580031508406	1.0004768292570991			False	not selected
GCfix_003747	1.590057111172837	0.9889332881850086			False	not selected
GCfix_003585	0.7257939292085803	1.002488408487329			False	not selected
GCfix_003746	1.193414284903175	0.9985279236272616			False	not selected
GCfix_003744	0.9878637721535132	1.0047783261639525			False	not selected
GCfix_003743	0.8355951448075424	0.9923889581716836			False	not selected
GCfix_003742	0.7813782937442033	1.002041990721819			False	not selected
GCfix_003741	0.9152997509760856	1.000126133322382			False	not selected
GCfix_003587	1.2723777252795605	1.0033543842762882			False	not selected
GCfix_003740	1.2152240788237645	1.000391691262465			False	not selected
GCfix_003745	1.3411444253687164	1.0013385509431063			False	not selected
GCfix_003753	0.7065371044204022	1.0007126277584373			False	not selected
GCfix_003754	0.6147179087365428	1.0062800617085184			False	not selected
GCfix_003755	1.2708325157120073	1.0008886852916667			False	not selected
GCfix_003766	1.3271214093073411	0.9999860374734352			False	not selected
GCfix_003580	0.6527846645918018	1.0037914382500372			False	not selected
GCfix_003765	0.6518438835867799	0.9977659182131944			False	not selected
GCfix_003764	1.1982011512303623	0.9953284223315508			False	not selected
GCfix_003763	0.8575507969454482	0.995890008905971			False	not selected
GCfix_003762	1.2803552705832593	0.9991296684945904			False	not selected
GCfix_003581	0.585422444441674	1.007064002583647			False	not selected
GCfix_003761	1.888683596735419	0.9950212340350189			False	not selected
GCfix_003760	0.7264565346784647	1.0034756382115335			False	not selected
GCfix_003759	1.6423886954696096	0.9978104457568098			False	not selected
GCfix_003758	0.9559256265987994	1.0042438241488538			False	not selected
GCfix_003582	1.2914325626127134	1.002804279116799			False	not selected
GCfix_003757	1.177000310952924	1.000055708231668			False	not selected
GCfix_003583	1.049540085727107	1.0022997498533983			False	not selected
GCfix_003756	1.0265899889721013	1.0023817956148626			False	not selected
GCfix_003577	0.9858624320024084	0.999181203822815			False	not selected
GCfix_003588	0.4418288923696856	1.0040586732247008			False	not selected
GCfix_003793	0.8856442360973482	1.0001699114741922			False	not selected
GCfix_003795	1.1608815452618684	0.9975098734612728			False	not selected
GCfix_003553	1.1345915206956354	0.9986706391981934			False	not selected
GCfix_003836	0.8575816074885013	1.003527847342104			False	not selected
GCfix_003835	0.9611684072524552	0.9985564297819512			False	not selected
GCfix_003834	0.7961476181249978	1.002675417200647			False	not selected
GCfix_003554	0.9340408590246064	1.0040730062270442			False	not selected
GCfix_003833	0.8176828627362992	0.9981712718845136			False	not selected
GCfix_003837	1.1768167364867133	0.999120948490042			False	not selected
GCfix_003831	1.0828352036571638	0.999525944657232			False	not selected
GCfix_003829	1.069288772494806	0.9983728849854544			False	not selected
GCfix_003828	0.8639307120479002	1.000963626644555			False	not selected
GCfix_003827	0.9195158832079606	1.0035091995572625			False	not selected
GCfix_003826	1.0178666838003143	1.0025563765894443			False	not selected
GCfix_003825	0.7055624424812358	1.0077213153195257			False	not selected
GCfix_003824	1.0878383392248547	1.0013779012512751			False	not selected
GCfix_003830	1.077535712927714	1.0024596169576725			False	not selected
GCfix_003838	0.8348528434711876	1.0021997564198362			False	not selected
GCfix_003839	0.8584288585337059	1.006046087678026			False	not selected
GCfix_003840	0.8531694383107646	1.0080176453805632			False	not selected
GCfix_003846	1.234916919014377	0.9964032840421024			False	not selected
GCfix_003544	1.2838724443473164	0.997749972063241			False	not selected
GCfix_003545	1.0108963422109871	0.9966526136738388			False	not selected
GCfix_003546	0.636226317490784	1.0041602353400214			False	not selected
GCfix_003547	0.5655202646429361	1.0042577970931728			False	not selected
GCfix_003548	1.2279046337114774	1.0032110428644756			False	not selected
GCfix_003845	1.1879880431463066	1.0005504686441542			False	not selected
GCfix_003844	0.7431614914787107	0.9993756492176348			False	not selected
GCfix_003843	0.8993179039716458	1.0040518301932124			False	not selected
GCfix_003549	1.0121468731385708	0.9975620678725788			False	not selected
GCfix_003842	1.0870527506552592	1.00133500236247			False	not selected
GCfix_003550	1.2252909181686151	0.99627588984143			False	not selected
GCfix_003551	0.7425873417396938	1.004394018978109			False	not selected
GCfix_003841	1.021121127237446	1.0038882086506569			False	not selected
GCfix_003552	1.3586628260757156	1.0001958156043107			False	not selected
GCfix_003555	0.6220661454601965	1.0028857351443043			False	not selected
GCfix_003794	0.9514344679027136	1.0002970859731064			False	not selected
GCfix_003556	1.3611038119590304	0.9984939934833994			False	not selected
GCfix_003557	1.087171258182638	1.001000238020958			False	not selected
GCfix_003807	0.8179665585036392	1.0043443122476532			False	not selected
GCfix_003806	0.6407467888398448	1.003886658096789			False	not selected
GCfix_003805	0.7646023104042811	1.0023030075925743			False	not selected
GCfix_003804	1.4903472490174945	0.985372821065995			False	not selected
GCfix_003803	0.7589089402512526	1.0038865228429044			False	not selected
GCfix_003802	0.642795804768797	0.992867078654233			False	not selected
GCfix_003808	0.9066798875369146	1.0077396668938703			False	not selected
GCfix_003801	0.8990018283698987	1.001213137809026			False	not selected
GCfix_003800	1.0326114349553337	1.0007956420654711			False	not selected
GCfix_003799	0.7630409487670158	1.0041369692631648			False	not selected
GCfix_003798	0.5748635623405489	0.9989107554621516			False	not selected
GCfix_003797	1.164235318327113	1.0009192930613058			False	not selected
GCfix_003796	1.0812092820397208	0.9997087674130596			False	not selected
GCfix_003563	0.7230688418939178	1.0058093509537889			False	not selected
GCfix_003562	0.630638325822866	1.0059114240747713			False	not selected
GCfix_003809	0.8865713338008798	0.9964501239012762			False	not selected
GCfix_003810	1.091009503022016	0.9967809252861196			False	not selected
GCfix_003811	1.0616562681091632	1.0001181114446605			False	not selected
GCfix_003822	1.2395303544432623	0.994170961512099			False	not selected
GCfix_003821	0.990774690511646	1.0006264816317996			False	not selected
GCfix_003820	0.7314935730626249	1.004834448801168			False	not selected
GCfix_003819	0.7980404124987294	0.9917011407294516			False	not selected
GCfix_003818	1.0609856378599372	1.0009267571289286			False	not selected
GCfix_003558	1.255465856495794	0.9970770038897038			False	not selected
GCfix_003817	1.0810186165248814	0.9986168989181128			False	not selected
GCfix_003816	0.8250771530517071	1.0078155485561109			False	not selected
GCfix_003559	1.0582073508427794	0.988099599804967			False	not selected
GCfix_003815	0.7817949243051693	0.9986696363808072			False	not selected
GCfix_003560	1.0007734510409667	0.9948415308417348			False	not selected
GCfix_003814	1.1933110110030187	0.9945355257627512			False	not selected
GCfix_003813	0.9779437925697028	1.0051737295851193			False	not selected
GCfix_003561	0.7717942711509831	0.997719673316273			False	not selected
GCfix_003812	1.2149345293578817	0.9851400310840492			False	not selected
GCfix_003823	0.5900408061122699	1.0042565311842444			False	not selected
GCfix_003847	0.7387419084989915	1.002649771074561			False	not selected
GCfix_003739	1.2528402392663822	1.000778620045482			False	not selected
GCfix_003737	1.0799761932695693	0.998719860479118			False	not selected
GCfix_003666	1.1531752834545008	0.9952204249653648			False	not selected
GCfix_003665	0.8738513148417535	1.0048802948115945			False	not selected
GCfix_003664	0.6334772192149695	1.0016183252120694			False	not selected
GCfix_003663	1.3119008386028337	1.000737026151585			False	not selected
GCfix_003662	1.4496386806833708	1.001055961309863			False	not selected
GCfix_003661	1.4784663052763096	0.9989403500721148			False	not selected
GCfix_003613	1.1271532168668323	1.0009257609686546			False	not selected
GCfix_003614	1.2154906116660713	1.0015567958398413			False	not selected
GCfix_003659	1.147173873991847	1.0012836354909258			False	not selected
GCfix_003658	0.7743410638477592	1.006984053931263			False	not selected
GCfix_003657	0.9083929546832936	0.9979104497139628			False	not selected
GCfix_003656	0.8406329829942628	1.0025994753438647			False	not selected
GCfix_003615	0.4077958268062266	0.9767755276657384			False	not selected
GCfix_003655	0.9074157984054284	1.0017015280522632			False	not selected
GCfix_003660	0.9445251353793944	1.0028119826444717			False	not selected
GCfix_003667	1.3300798910824492	1.004475578971804			False	not selected
GCfix_003668	0.8453670353625029	1.0036203399799224			False	not selected
GCfix_003669	1.2785371057219557	0.99746103269644			False	not selected
GCfix_003680	1.1874350861206646	1.0010145537359258			False	not selected
GCfix_003679	0.7567513404546782	1.0017053341986384			False	not selected
GCfix_003678	0.8904494240956016	1.004587038941996			False	not selected
GCfix_003677	0.6076412329687986	1.0029808954993549			False	not selected
GCfix_003676	0.9337025912542906	0.9991830648762896			False	not selected
GCfix_003609	0.8868638641398274	0.998711599619079			False	not selected
GCfix_003610	1.0723943228530572	0.9979911506162832			False	not selected
GCfix_003675	1.159591467108007	1.0023277618904962			False	not selected
GCfix_003611	0.9406598485683738	0.9979176678699588			False	not selected
GCfix_003674	0.9468401173180416	0.9955016436052848			False	not selected
GCfix_003673	0.8272163124429593	0.9982702940373268			False	not selected
GCfix_003672	0.6655951542003803	1.0074010072324149			False	not selected
GCfix_003671	1.374427065287615	1.0001852210584607			False	not selected
GCfix_003670	1.081430704425256	0.9989377226125244			False	not selected
GCfix_003612	0.7852696613371738	1.006628786545838			False	not selected
GCfix_003654	1.227389857128964	0.9965855751938348			False	not selected
GCfix_003681	0.9377336914372676	0.9892994453418984			False	not selected
GCfix_003653	1.2841741379052305	0.9983923933205489			False	not selected
GCfix_003652	0.901274043362854	1.0006753953069358			False	not selected
GCfix_003638	0.8420590273473949	1.0029347430674365			False	not selected
GCfix_003637	1.1816993376165397	1.0034413942383105			False	not selected
GCfix_003636	0.7670732226040387	1.002483241142054			False	not selected
GCfix_003635	1.0146304504878885	0.99618772169849			False	not selected
GCfix_003634	1.1574822624551142	1.0020067576770175			False	not selected
GCfix_003633	1.034848443018176	0.9984435230366012			False	not selected
GCfix_003622	0.7437400413554849	1.0014199515511617			False	not selected
GCfix_003623	1.150265151399103	1.0011470162164329			False	not selected
GCfix_003631	1.1130922083242063	1.001529119807268			False	not selected
GCfix_003624	0.7175930837654446	1.0045530691541014			False	not selected
GCfix_003625	0.4937575709112767	1.0028276880923968			False	not selected
GCfix_003630	1.0401074761661664	1.0002384105800484			False	not selected
GCfix_003629	0.7682797141187322	1.002516616004035			False	not selected
GCfix_003628	0.8559446440709694	0.9983781990143806			False	not selected
GCfix_003632	0.8757557766225109	1.002136945744743			False	not selected
GCfix_003639	0.966520608913086	1.000345380110893			False	not selected
GCfix_003640	0.9333889442707304	1.0025899336570523			False	not selected
GCfix_003641	1.3483187023277865	0.9974634373610596			False	not selected
GCfix_003651	0.7352904307039463	1.0032787678585762			False	not selected
GCfix_003617	0.8718315773096964	1.0035646513279168			False	not selected
GCfix_003650	1.1638756065100149	1.0001855825540993			False	not selected
GCfix_003618	1.3746515155650625	1.0002304154834505			False	not selected
GCfix_003619	1.5964146706745816	0.9907282939422049			False	not selected
GCfix_003649	1.3849017252970928	0.9950285084326496			False	not selected
GCfix_003620	1.0578681595307036	1.0045587221874916			False	not selected
GCfix_003648	1.3386995818568377	1.0013508200841224			False	not selected
GCfix_003647	1.021679545820115	1.0027149979434176			False	not selected
GCfix_003646	1.0268794348439625	0.9982254610211944			False	not selected
GCfix_003645	1.4024592637394784	0.9956348434347152			False	not selected
GCfix_003621	0.7287354001746803	0.9990625355310904			False	not selected
GCfix_003644	0.8792902487131807	0.9984506314392526			False	not selected
GCfix_003643	0.90653633607064	1.0033929845697769			False	not selected
GCfix_003642	0.3707320377240965	1.0042585243259383			False	not selected
GCfix_003616	1.1332070552049078	0.998176501276422			False	not selected
GCfix_003738	1.0279288938434443	1.0033879722801329			False	not selected
GCfix_003682	0.5520026104603724	1.0086025219347974			False	not selected
GCfix_003683	0.8004732230919486	0.9958279271757			False	not selected
GCfix_003720	0.8635527673685464	1.0017601562258511			False	not selected
GCfix_003593	0.8099934870131363	1.0016062212841683			False	not selected
GCfix_003719	0.970597398422815	0.9995730788343646			False	not selected
GCfix_003718	0.8257992359633077	1.0033657437317722			False	not selected
GCfix_003717	0.6267436356351488	1.0045527395072875			False	not selected
GCfix_003716	1.080869909124636	1.0038502221906265			False	not selected
GCfix_003721	0.8073687672461949	1.001901983152181			False	not selected
GCfix_003594	1.0738905701984724	0.9989804278018992			False	not selected
GCfix_003714	1.0032758877305032	0.9952141754459314			False	not selected
GCfix_003713	1.3131783781467867	0.9964057387669863			False	not selected
GCfix_003712	1.0023839943851762	1.001160096679682			False	not selected
GCfix_003711	1.3439861419616728	1.0004368767929752			False	not selected
GCfix_003710	0.9640398306954868	0.9945700558540308			False	not selected
GCfix_003709	1.4193569421160923	0.9995269558855664			False	not selected
GCfix_003715	1.3058081716555734	1.0011825672871708			False	not selected
GCfix_003722	1.1978659302717711	0.9957020766640295			False	not selected
GCfix_003592	0.6751460970835261	1.0048788177857029			False	not selected
GCfix_003723	1.1751276432750533	0.9993050177154112			False	not selected
GCfix_003736	0.7125393146628842	1.0028518370468755			False	not selected
GCfix_003735	0.8343776610057521	1.0024832880296428			False	not selected
GCfix_003734	0.9639791858921642	1.00328147903666			False	not selected
GCfix_003733	0.9430868206960022	1.006468275509829			False	not selected
GCfix_003589	0.8545112860804712	1.0035430858673229			False	not selected
GCfix_003732	1.3244390102408532	1.0006215928693811			False	not selected
GCfix_003731	0.8049678285791075	1.0026561018757414			False	not selected
GCfix_003730	1.2553089288759194	0.9996445052933806			False	not selected
GCfix_003729	0.6597350337666945	1.00143730003218			False	not selected
GCfix_003728	1.2703933418453863	1.001437196389818			False	not selected
GCfix_003727	1.1070292788963552	1.0013391764638009			False	not selected
GCfix_003726	1.471930338591246	0.9948876888874286			False	not selected
GCfix_003590	1.077124266834702	0.9981174916095312			False	not selected
GCfix_003725	0.766330207141533	1.0032356247523853			False	not selected
GCfix_003724	0.8939748467843153	1.002305534242124			False	not selected
GCfix_003708	0.9693200385361334	0.9991489938887268			False	not selected
GCfix_003608	1.0648484213321914	0.9987951584217754			False	not selected
GCfix_003595	0.943861232499278	1.0022895038555428			False	not selected
GCfix_003597	0.7007773333583994	1.006564419951382			False	not selected
GCfix_003692	1.0034978008725106	0.9952542882040306			False	not selected
GCfix_003691	1.0010971383616618	1.0002093591433796			False	not selected
GCfix_003690	1.4151070881165635	0.99770637012924			False	not selected
GCfix_003603	1.4120390013352744	0.9922960536631016			False	not selected
GCfix_003604	0.8308811399185368	1.0006709931144362			False	not selected
GCfix_003689	1.2474308640509244	1.0025810158826698			False	not selected
GCfix_003693	1.0940629254967158	1.000256746357655			False	not selected
GCfix_003605	0.8777768800906589	1.0019074669964456			False	not selected
GCfix_003606	1.9145347135899569	0.9666919749772704			False	not selected
GCfix_003607	1.1520700896786609	0.999695431815938			False	not selected
GCfix_003687	0.6883380210764769	0.9936304149274008			False	not selected
GCfix_003686	0.8334864487185392	1.0039914593798336			False	not selected
GCfix_003685	0.9506791540008868	1.0001369721961062			False	not selected
GCfix_003684	0.9600197850843308	1.004055451117856			False	not selected
GCfix_003688	1.0542991569646896	0.9974204119148432			False	not selected
GCfix_003694	0.9102434930808836	1.0077688456134994			False	not selected
GCfix_003695	0.7802383258999518	1.0023484803013722			False	not selected
GCfix_003602	1.1264124505890143	0.9978723924834848			False	not selected
GCfix_003598	0.9724481333496346	1.0003758759448989			False	not selected
GCfix_003706	0.7288159565951303	0.9998767440596968			False	not selected
GCfix_003705	1.294340408448051	1.0000678816570618			False	not selected
GCfix_003704	0.7078243848411789	1.0036390298403022			False	not selected
GCfix_003703	0.8195156197862493	0.9993526197639396			False	not selected
GCfix_003599	0.7118985184107218	1.0054514187402006			False	not selected
GCfix_003702	0.955829345540099	1.0019562435807725			False	not selected
GCfix_003600	1.4054740951225193	1.0000697045448648			False	not selected
GCfix_003701	1.3169807205934845	0.9963069716119012			False	not selected
GCfix_003700	1.0524378581876903	1.0014223075490165			False	not selected
GCfix_003699	0.8427514930486929	1.0050340439116148			False	not selected
GCfix_003698	0.3914675127570884	1.0070187831458774			False	not selected
GCfix_003697	1.8346240457953915	0.9711311002161942			False	not selected
GCfix_003601	0.6747594429074785	1.0073521259502514			False	not selected
GCfix_003696	0.7617861955205575	0.9992184191941796			False	not selected
GCfix_003596	1.1505136975168584	0.9984538836895346			False	not selected
GCfix_004066	0.973800121133324	1.0008163804364885			False	not selected
GCfix_003848	0.795150222014418	0.99941503982871			False	not selected
GCfix_003849	0.8438320369568786	1.002877224532826			False	not selected
GCfix_003479	1.3286954889217495	0.999321124842241			False	not selected
GCfix_003996	1.1512854494006233	0.9998161738736407			False	not selected
GCfix_003480	1.0798048437264078	0.9959799633819846			False	not selected
GCfix_003481	1.0449924061219389	0.994916776101434			False	not selected
GCfix_003994	0.806714407360771	1.0027163445031813			False	not selected
GCfix_003993	0.9611192227933364	1.0048201756491402			False	not selected
GCfix_003997	1.2383770532881793	1.0011371597914522			False	not selected
GCfix_003992	0.6030928202629611	1.0074314442917187			False	not selected
GCfix_003990	1.1321795734274576	0.9994518707066072			False	not selected
GCfix_003989	0.6549223895198537	1.0015014964606308			False	not selected
GCfix_003987	0.7033973923815487	0.9998159222052864			False	not selected
GCfix_003986	0.8267545397602404	1.0009069274145064			False	not selected
GCfix_003482	0.8433570743857854	1.001811257478741			False	not selected
GCfix_003483	1.22889715925958	0.9980176108988928			False	not selected
GCfix_003991	0.6855086372178345	1.0014722352540246			False	not selected
GCfix_003998	1.127502171703276	1.002304146642713			False	not selected
GCfix_003999	0.902472767928504	1.003507771044876			False	not selected
GCfix_003477	0.6509480041843667	1.0028496677041017			False	not selected
GCfix_004010	1.018427925292256	1.0062984275995366			False	not selected
GCfix_003473	0.9640298218405796	0.9970104094519584			False	not selected
GCfix_003474	1.2180554308820482	0.9972685786790236			False	not selected
GCfix_004009	0.8833828732886703	0.9964785905158628			False	not selected
GCfix_004008	1.1660608146867475	1.0034303223246015			False	not selected
GCfix_004007	0.6399851343517542	0.9998397038381606			False	not selected
GCfix_004006	1.0935978637532862	1.002138155407488			False	not selected
GCfix_004005	0.8300223622274295	1.001630287396302			False	not selected
GCfix_004004	0.8542139113141982	1.0013896644833218			False	not selected
GCfix_004003	0.5802913512834574	1.004065404773182			False	not selected
GCfix_003475	1.1737165310200404	0.99967207694662			False	not selected
GCfix_003626	0.948950181246234	1.002228426238749			False	not selected
GCfix_004001	1.1810365083986176	1.000970364685811			False	not selected
GCfix_004000	1.1108179006448688	1.0034605694435592			False	not selected
GCfix_003476	0.6672430922237972	1.0057002160107018			False	not selected
GCfix_003484	1.0077280492481202	0.9995557789075302			False	not selected
GCfix_003472	1.094894481118963	1.0034209948205557			False	not selected
GCfix_003985	0.91877598447135	1.0035840790204382			False	not selected
GCfix_003485	0.9987201245270372	1.0052786992778613			False	not selected
GCfix_003492	0.88160845033454	1.0022900808982016			False	not selected
GCfix_003493	1.008697422124542	0.9988666232043624			False	not selected
GCfix_003494	0.7737475146768221	0.9983907271848608			False	not selected
GCfix_003495	0.6802089642754826	1.0047950049640706			False	not selected
GCfix_003968	0.9349967500755796	1.003608628694688			False	not selected
GCfix_003496	0.8540519374891448	0.998512872307696			False	not selected
GCfix_003969	0.747941943867409	1.007663270037516			False	not selected
GCfix_003497	1.109750747932013	1.0014597734101431			False	not selected
GCfix_003498	1.2832470160827023	1.0044019388212604			False	not selected
GCfix_003966	0.9813279197549108	1.00122444811071			False	not selected
GCfix_003965	1.246405086555017	1.0008895946371852			False	not selected
GCfix_003964	0.9642599332642636	1.0057039304352215			False	not selected
GCfix_003499	0.9100394078387356	1.0030334613675682			False	not selected
GCfix_003500	0.7214651675688942	1.0002955304529202			False	not selected
GCfix_003967	0.6391444939875363	0.9971039017175748			False	not selected
GCfix_003970	1.1980114342276584	1.0005575346819036			False	not selected
GCfix_003971	0.8981791323727129	1.0009212539131411			False	not selected
GCfix_003491	1.1694500470816167	0.996713375361198			False	not selected
GCfix_003486	0.6155286200853903	1.000120079515674			False	not selected
GCfix_003487	0.8629773561871541	1.0024814401820443			False	not selected
GCfix_003983	1.1330366603579591	1.0009540468369171			False	not selected
GCfix_003982	0.6229730588526308	1.0072678613633017			False	not selected
GCfix_003981	1.649686300080351	0.9892285936181372			False	not selected
GCfix_003980	0.7275057181500255	1.0002802570925589			False	not selected
GCfix_003488	1.0751569872363227	1.003269791698722			False	not selected
GCfix_003978	1.2495185852766653	0.9996334081576516			False	not selected
GCfix_003489	1.7349566705665451	0.996813858650014			False	not selected
GCfix_003976	1.0784549750524284	1.00240926051191			False	not selected
GCfix_003975	0.280097685328748	0.9600952599012818			False	not selected
GCfix_003490	1.0076253211726636	1.002439098467629			False	not selected
GCfix_003974	0.9817541308554202	0.997823001949149			False	not selected
GCfix_003973	1.0711968352530938	1.001992758604383			False	not selected
GCfix_003972	1.281858957499063	0.98765432147097			False	not selected
GCfix_003984	0.8231727356871412	1.003072001884928			False	not selected
GCfix_003963	1.4830444990552036	0.993968980015612			False	not selected
GCfix_004011	1.225629239020399	0.9997642448277			False	not selected
GCfix_004013	0.5723788942731931	1.005344058152173			False	not selected
GCfix_004048	1.007358760913062	1.0005677178994086			False	not selected
GCfix_003453	0.918540653111881	0.9957432776564076			False	not selected
GCfix_004047	1.2532795861052832	1.0011810209161915			False	not selected
GCfix_003454	1.0848431645183847	1.0024353420836207			False	not selected
GCfix_004046	0.8940674664901218	1.0026454067679262			False	not selected
GCfix_004045	0.8336616095057978	1.0019210370443328			False	not selected
GCfix_004049	0.9034683200874432	1.003036823000231			False	not selected
GCfix_003455	1.052966736759977	1.0018343053965824			False	not selected
GCfix_004044	1.128470303634647	0.9925328956466506			False	not selected
GCfix_004043	0.9647026241936236	1.0005503810930994			False	not selected
GCfix_003457	1.396056182637356	1.0003679201259374			False	not selected
GCfix_004042	0.4341568107558299	1.001697996307827			False	not selected
GCfix_004041	1.212015255574754	0.9986118559614158			False	not selected
GCfix_003458	1.6925430679732978	0.995727811768338			False	not selected
GCfix_003456	0.7600730879837527	1.0027090367421487			False	not selected
GCfix_004050	0.854132647939862	1.0059057135888734			False	not selected
GCfix_004051	0.8840847181919008	1.003739800226631			False	not selected
GCfix_004052	1.2359915409131506	0.9971783273697852			False	not selected
GCfix_004064	1.2461848779901368	0.9948891030466086			False	not selected
GCfix_003450	0.9298748233497858	1.000440979336536			False	not selected
GCfix_004063	0.8414959835697245	1.003324982651818			False	not selected
GCfix_004062	0.8543671450842473	1.004808650666236			False	not selected
GCfix_003451	1.1917901817362748	1.0003962813397695			False	not selected
GCfix_004061	1.2753806956514269	0.9997049444415718			False	not selected
GCfix_004060	1.0541255305234016	0.9988164819298424			False	not selected
GCfix_003452	0.9584237373320512	0.9993141058925068			False	not selected
GCfix_004059	1.2926117982783851	0.998443169808304			False	not selected
GCfix_004058	1.3466986716221687	1.0026792909508384			False	not selected
GCfix_004057	0.9136682749234202	1.0040015234699629			False	not selected
GCfix_004056	1.483199721754084	0.9998954302086798			False	not selected
GCfix_004055	0.690812189742893	1.0006265540648625			False	not selected
GCfix_004054	1.1593024111034325	0.999132645949201			False	not selected
GCfix_004053	0.7619270802967711	1.0011510034284807			False	not selected
GCfix_004040	0.8118427012950119	1.004308815383261			False	not selected
GCfix_004012	0.712908391157073	1.0051396143841147			False	not selected
GCfix_004039	1.2477434788178263	1.00114273682022			False	not selected
GCfix_004036	1.032279552801272	1.0044833802420092			False	not selected
GCfix_004023	0.9836366173871296	0.999431559881329			False	not selected
GCfix_004022	0.6572086086603588	1.0039240631673512			False	not selected
GCfix_004021	1.0109705456623186	1.0007977151186358			False	not selected
GCfix_004020	1.0703938859369415	0.994611918776088			False	not selected
GCfix_004019	0.9877785019441908	1.0069085459567446			False	not selected
GCfix_003468	0.8601551798769301	1.0022533163678569			False	not selected
GCfix_004024	0.4592728018649235	1.0022743694817031			False	not selected
GCfix_004018	1.0234772897343711	0.999328752953386			False	not selected
GCfix_004016	0.7563923597946304	1.0051852159652737			False	not selected
GCfix_003469	0.8176354485035595	1.0035107931452336			False	not selected
GCfix_004015	1.1324383285395274	0.99724074406039			False	not selected
GCfix_004014	0.6415502550642636	1.0003802891604678			False	not selected
GCfix_003470	0.8379278313449368	1.0032575215266657			False	not selected
GCfix_003471	0.8834178064594297	1.0026841397860542			False	not selected
GCfix_004017	1.046048413510953	1.0006213662577057			False	not selected
GCfix_003467	1.3325648648551478	1.002216739591585			False	not selected
GCfix_004025	1.1098258991943348	1.001840412744358			False	not selected
GCfix_004026	1.1634430772519937	0.9985566852221616			False	not selected
GCfix_003460	0.7211749725935364	1.002958097497482			False	not selected
GCfix_004035	0.9515324996065848	1.0020696629416015			False	not selected
GCfix_003462	0.6774562847774646	0.9988456156888924			False	not selected
GCfix_003463	1.01841668507008	1.0048134149603687			False	not selected
GCfix_003464	0.4979147704395268	1.003504686580456			False	not selected
GCfix_004034	1.0846056118746616	0.9902200090498487			False	not selected
GCfix_003465	0.7515620106824618	1.0042013066622273			False	not selected
GCfix_004033	1.1259870592478998	0.9976718395732044			False	not selected
GCfix_004032	0.8331074495828568	0.998299110073428			False	not selected
GCfix_003466	0.6872980007006563	1.0002576027028507			False	not selected
GCfix_004031	0.7724088656182002	1.0019895262276295			False	not selected
GCfix_004030	0.8013785728373056	1.0015486927710615			False	not selected
GCfix_004029	0.8473931600287146	1.0026008480628488			False	not selected
GCfix_004028	0.577124429553492	0.9994362262771366			False	not selected
GCfix_004027	0.733338755094277	1.006586121557366			False	not selected
GCfix_004037	0.9876777821751372	0.9984573069964302			False	not selected
GCfix_003543	0.5512484047143592	1.0024338613426111			False	not selected
GCfix_003962	0.6844938578013082	1.0014142248362186			False	not selected
GCfix_003961	1.3555285204216028	0.9992482903692608			False	not selected
GCfix_003888	0.7613688971339213	1.0012377616256078			False	not selected
GCfix_003887	0.7786272913935918	1.0048359320090534			False	not selected
GCfix_003886	1.073248299836622	0.994041291289883			False	not selected
GCfix_003885	1.0215015252520183	1.0065400120901586			False	not selected
GCfix_003884	0.8399822468965875	1.0009336210080986			False	not selected
GCfix_003531	0.744274440846647	1.004226455986431			False	not selected
GCfix_003889	0.949214694399096	1.0002277403648674			False	not selected
GCfix_003883	0.8914072543549764	1.0034307860605307			False	not selected
GCfix_003881	1.1121785814342198	1.0002939244316658			False	not selected
GCfix_003880	1.1732973165290852	0.9995414525581714			False	not selected
GCfix_003879	1.505233217211964	1.0025522271915528			False	not selected
GCfix_003532	0.6566813181360828	1.003271215307412			False	not selected
GCfix_003878	1.08205066551561	0.9988813971784256			False	not selected
GCfix_003877	0.821942788340937	1.005429513808872			False	not selected
GCfix_003882	0.8938477547338062	1.00004775968562			False	not selected
GCfix_003890	0.8624632899080451	1.0055143229691508			False	not selected
GCfix_003891	1.6473463763023244	0.994000816419452			False	not selected
GCfix_003529	1.0725279331180613	1.0065066030692036			False	not selected
GCfix_003903	0.5425733072476518	1.003978010843497			False	not selected
GCfix_003526	0.8230008452987394	1.0019983767345413			False	not selected
GCfix_003902	0.7163213879992711	0.9971197213873492			False	not selected
GCfix_003901	0.9231128879781412	1.0038697990394212			False	not selected
GCfix_003900	1.1425853292198862	0.9951951044092529			False	not selected
GCfix_003899	0.5346538958131457	1.0035504867536884			False	not selected
GCfix_003898	0.9811469132251928	1.0027944846614203			False	not selected
GCfix_003897	0.720968911334036	1.0016056664501722			False	not selected
GCfix_003896	0.9555835641448966	1.0013947114436357			False	not selected
GCfix_003527	0.7925354942426344	1.0063766005687305			False	not selected
GCfix_003895	0.7498362028267129	1.0046170862453745			False	not selected
GCfix_003894	0.6630789216033646	1.0061787120853023			False	not selected
GCfix_003528	0.8595388890982569	0.9997403076497032			False	not selected
GCfix_003893	0.9756898716728866	1.0006304593298792			False	not selected
GCfix_003892	0.6574476036416051	1.0022824073336416			False	not selected
GCfix_003533	0.852784982810227	1.000233567478093			False	not selected
GCfix_003904	0.7511157430755506	1.001020183617059			False	not selected
GCfix_003876	0.6070298024497006	1.0041358073366593			False	not selected
GCfix_003874	0.8588636042177266	1.005699604074774			False	not selected
GCfix_003857	0.8904922747284906	0.977062564658246			False	not selected
GCfix_003537	0.910375674222534	1.0021146689088185			False	not selected
GCfix_003538	0.6043839194997619	1.0031724400430648			False	not selected
GCfix_003856	1.418144114179881	1.0019423861899177			False	not selected
GCfix_003855	0.7057596184868623	1.0054092915093125			False	not selected
GCfix_003854	0.9045400311174404	0.9999748652196008			False	not selected
GCfix_003858	0.5932055449936632	1.0061926288765963			False	not selected
GCfix_003853	0.5177283609005178	1.001728704827241			False	not selected
GCfix_003540	1.2491910356401108	1.0017026270130285			False	not selected
GCfix_003852	1.3212447336310216	0.9956936287746824			False	not selected
GCfix_003851	0.816027992660413	1.00484505235884			False	not selected
GCfix_003541	1.287977774512918	0.993453068777348			False	not selected
GCfix_003850	0.7356058786481047	1.0049248339521946			False	not selected
GCfix_003542	0.7889480261005064	1.004967405922042			False	not selected
GCfix_003539	0.7080627690208809	1.003354641801886			False	not selected
GCfix_003859	0.9844505911902962	1.0025694409961103			False	not selected
GCfix_003860	1.075287496290322	0.9970436197137847			False	not selected
GCfix_003861	0.8676979027826524	0.9967095384792796			False	not selected
GCfix_003534	0.7884474213574247	1.0050051611811217			False	not selected
GCfix_003873	0.5615467690771103	1.0082623472793977			False	not selected
GCfix_003872	1.0361031908622935	1.0009259102079286			False	not selected
GCfix_003871	1.0658109875012791	1.0005240089835723			False	not selected
GCfix_003870	1.019309524869807	1.0004935566707822			False	not selected
GCfix_003869	1.2515903911749573	0.9962261608583732			False	not selected
GCfix_003868	0.9287522446861584	1.0014662856680523			False	not selected
GCfix_003867	1.0354170735710575	0.99737866482499			False	not selected
GCfix_003535	1.3075140372428775	0.97989172456923			False	not selected
GCfix_003866	0.9120093484581392	1.0005145214844944			False	not selected
GCfix_003865	1.1267114663565667	0.9976196083665972			False	not selected
GCfix_003536	1.1033302537623224	0.9993060290185324			False	not selected
GCfix_003864	1.3156022928281943	1.0041070894674424			False	not selected
GCfix_003863	0.8305011322940027	1.0023255815708014			False	not selected
GCfix_003862	1.1199467053305172	0.9983215782480522			False	not selected
GCfix_003875	0.969115278544946	1.0070459246431829			False	not selected
GCfix_003502	0.8334624346722748	1.0014374972460107			False	not selected
GCfix_003905	1.0387781700231564	1.0021213174737875			False	not selected
GCfix_003907	0.8515307717135339	1.0041265333900398			False	not selected
GCfix_003511	0.9806611753684056	1.001216103800138			False	not selected
GCfix_003512	0.7559580408986735	1.0046231512816708			False	not selected
GCfix_003948	1.1028137840022856	0.997588407841783			False	not selected
GCfix_003947	0.8988885962116876	1.0027220677730766			False	not selected
GCfix_003946	0.8747004508796763	1.0022105177568006			False	not selected
GCfix_003513	1.1494055833638526	1.0012038774847989			False	not selected
GCfix_003510	0.7852331521030603	1.0032167209751393			False	not selected
GCfix_003514	0.862128261434459	1.004078700927786			False	not selected
GCfix_003515	1.147842351413691	1.0000187560462257			False	not selected
GCfix_003944	1.0252555816605746	1.003001853590781			False	not selected
GCfix_003516	0.6634326801634036	1.0046620663806756			False	not selected
GCfix_003943	1.2584774167785444	0.9840660225018092			False	not selected
GCfix_003942	1.245318081240155	1.0000930775594128			False	not selected
GCfix_003941	0.571547518083604	1.0064741657159175			False	not selected
GCfix_003945	1.351317874888959	0.995793776997731			False	not selected
GCfix_003949	1.0377900431528442	1.0030602998215918			False	not selected
GCfix_003950	0.7530973858304432	1.0029334332622457			False	not selected
GCfix_003951	0.8580297052694005	1.0022728553478906			False	not selected
GCfix_003503	1.0110080207067045	1.002750787344524			False	not selected
GCfix_003960	1.002295202019925	0.9948093335457732			False	not selected
GCfix_003504	1.065204415234558	1.003813894873238			False	not selected
GCfix_003505	0.7782702468888048	0.996910822316769			False	not selected
GCfix_003959	1.0232003863984231	1.0038733117617549			False	not selected
GCfix_003506	0.8972866694965166	0.999582605528818			False	not selected
GCfix_003958	0.7153591188764279	1.0003531090179991			False	not selected
GCfix_003957	1.285605110259283	1.002750735537166			False	not selected
GCfix_003956	0.8897054150149291	1.0044064061450544			False	not selected
GCfix_003955	0.964741021809552	1.0031885133293148			False	not selected
GCfix_003508	0.6872113237634434	0.9977278265538077			False	not selected
GCfix_003954	0.6481718157849518	1.0053903942100104			False	not selected
GCfix_003509	0.9496363413343976	1.0043176646511602			False	not selected
GCfix_003953	1.0015369212252807	0.9985637426215048			False	not selected
GCfix_003952	0.9080467380249856	1.0004705189580152			False	not selected
GCfix_003940	0.9643788770103494	1.0012643915331774			False	not selected
GCfix_003524	1.02699921565632	1.001435494178191			False	not selected
GCfix_003939	0.8126316160645755	0.9987473038610823			False	not selected
GCfix_003517	0.9460857541502106	1.0007766663237414			False	not selected
GCfix_003520	1.146713319008731	0.9979106748971496			False	not selected
GCfix_003919	1.3997070326944374	0.998368980365842			False	not selected
GCfix_003918	0.974841578468884	0.9969270251961204			False	not selected
GCfix_003917	1.0330130713057415	0.9991707885442788			False	not selected
GCfix_003916	0.7880876713644335	1.001634815920972			False	not selected
GCfix_003915	0.8529405242213568	0.9994562367071812			False	not selected
GCfix_003920	1.2946316703709195	1.0012383970279384			False	not selected
GCfix_003521	0.8287984813033582	0.999144378954317			False	not selected
GCfix_003913	1.6375562322046358	1.000832396373458			False	not selected
GCfix_003912	0.6691107176019316	0.9982916242131472			False	not selected
GCfix_003911	0.8043500948279036	1.002227319391846			False	not selected
GCfix_003909	1.020428250636738	0.997223671841931			False	not selected
GCfix_003908	0.8787500072060377	0.9977345369529476			False	not selected
GCfix_003523	1.0328148912144417	0.9997639608647884			False	not selected
GCfix_003522	1.1423619068934563	0.9987220699231216			False	not selected
GCfix_003921	1.0623822347787393	0.9983718815604784			False	not selected
GCfix_003922	0.7266415855735797	1.003928571209175			False	not selected
GCfix_003923	1.2311573894279215	1.0053967605179055			False	not selected
GCfix_003518	0.9872007767368752	1.0018748286174564			False	not selected
GCfix_003937	0.8146697772590494	1.0011859090379531			False	not selected
GCfix_003936	1.138061013467925	1.0010026013731688			False	not selected
GCfix_003519	1.4994346320936816	1.0023653315781436			False	not selected
GCfix_003935	0.7217643714359392	1.0074245052952493			False	not selected
GCfix_003934	1.1550677912249632	0.9984384308967864			False	not selected
GCfix_003933	1.4279108670893126	1.0007510164340634			False	not selected
GCfix_003932	0.8863134445427723	0.999547154565241			False	not selected
[truncated: 21,997 more rows]
