# Supplementary material for: Predicting sequence-specific amplification efficiency in multi-template PCR with deep learning
Source: Nat Commun. 2025 Oct 16;16:9187. doi: 10.1038/s41467-025-64221-4 (PMC12533003; doi:10.1038/s41467-025-64221-4)
Supplement: Supplementary file 4 — Source data [file 41467_2025_64221_MOESM4_ESM.zip › Supp.Fig. 20/pool_evolution_full.csv]

index	group	type	group_type	PCR	x	n_cycles
GCall_007731	Model2	top	Model2top	PCR01	1.6695405658171616	15
GCall_006762	Model2	top	Model2top	PCR01	1.629354687865326	15
GCall_009723	Model2	top	Model2top	PCR01	1.614741641337386	15
GCall_009439	Model2	top	Model2top	PCR01	1.611088379705401	15
GCfix_006134	Model2	top	Model2top	PCR01	1.5928220715454757	15
GCfix_005815	Model2	top	Model2top	PCR01	1.5818622866495207	15
GCall_007723	Model2	top	Model2top	PCR01	1.5891688099134906	15
GCfix_000952	Model1	top	Model1top	PCR01	1.5599427168576103	15
GCall_004995	Model2	top	Model2top	PCR01	1.5526361935936404	15
GCfix_006745	Model2	top	Model2top	PCR01	1.5453296703296704	15
GCfix_001510	Model2	top	Model2top	PCR01	1.5307166238017302	15
GCfix_011057	Model2	top	Model2top	PCR01	1.5270633621697451	15
GCfix_004267	Model2	top	Model2top	PCR01	1.5270633621697451	15
GCall_001371	Model2	top	Model2top	PCR01	1.512450315641805	15
GCfix_007557	Model2	top	Model2top	PCR01	1.51610357727379	15
GCall_000296	Model2	top	Model2top	PCR01	1.512450315641805	15
GCall_010977	Model2	top	Model2top	PCR01	1.4941840074818797	15
GCall_007684	Model2	top	Model2top	PCR01	1.50149053074585	15
GCall_008310	Model2	top	Model2top	PCR01	1.4905307458498946	15
GCfix_003248	Model2	top	Model2top	PCR01	1.4941840074818797	15
GCfix_003352	Model2	top	Model2top	PCR01	1.4832242225859247	15
GCfix_000188	Model2	top	Model2top	PCR01	1.4941840074818797	15
GCfix_008217	Model2	top	Model2top	PCR01	1.4795709609539396	15
GCall_004481	normal	normal	normalnormal	PCR01	1.4795709609539396	15
GCall_010649	Model2	top	Model2top	PCR01	1.4686111760579845	15
GCall_008872	Model2	top	Model2top	PCR01	1.4795709609539396	15
GCall_004122	Model2	top	Model2top	PCR01	1.4686111760579845	15
GCfix_004773	Model2	top	Model2top	PCR01	1.4795709609539396	15
GCall_010770	Model2	top	Model2top	PCR01	1.4759176993219545	15
GCall_003292	Model2	top	Model2top	PCR01	1.4686111760579845	15
GCall_003518	Model2	top	Model2top	PCR01	1.4466916062660744	15
GCfix_007747	Model2	top	Model2top	PCR01	1.4430383446340893	15
GCfix_003461	Model2	top	Model2top	PCR01	1.4430383446340893	15
GCfix_003351	Model2	top	Model2top	PCR01	1.4320785597381342	15
GCfix_002669	Model2	top	Model2top	PCR01	1.4430383446340893	15
GCall_005107	Model2	top	Model2top	PCR01	1.4393850830021042	15
GCall_009241	Model2	top	Model2top	PCR01	1.4393850830021042	15
GCfix_002655	Model2	top	Model2top	PCR01	1.4393850830021042	15
GCall_003773	Model2	top	Model2top	PCR01	1.424772036474164	15
GCall_009012	Model2	top	Model2top	PCR01	1.421118774842179	15
GCall_004064	Model2	top	Model2top	PCR01	1.417465513210194	15
GCfix_010075	Model2	top	Model2top	PCR01	1.417465513210194	15
GCall_004965	Model2	top	Model2top	PCR01	1.413812251578209	15
GCfix_009248	Model2	top	Model2top	PCR01	1.4065057283142388	15
GCfix_003584	normal	normal	normalnormal	PCR01	1.402852466682254	15
GCall_011687	Model2	top	Model2top	PCR01	1.4065057283142388	15
GCall_011080	Model2	top	Model2top	PCR01	1.417465513210194	15
GCall_009880	Model2	top	Model2top	PCR01	1.402852466682254	15
GCfix_009767	Model2	top	Model2top	PCR01	1.3991992050502688	15
GCall_000466	Model2	top	Model2top	PCR01	1.3882394201543138	15
GCfix_005299	Model2	top	Model2top	PCR01	1.3918926817862987	15
GCall_007462	Model2	top	Model2top	PCR01	1.3845861585223287	15
GCall_003968	Model2	top	Model2top	PCR01	1.3809328968903436	15
GCall_000069	Model2	top	Model2top	PCR01	1.3809328968903436	15
GCfix_010434	normal	normal	normalnormal	PCR01	1.3882394201543138	15
GCfix_010762	Model2	top	Model2top	PCR01	1.3809328968903436	15
GCfix_008722	Model2	top	Model2top	PCR01	1.3882394201543138	15
GCall_000576	Model2	top	Model2top	PCR01	1.3809328968903436	15
GCfix_003591	Model1	bottom	Model1bottom	PCR01	1.3772796352583587	15
GCfix_011918	Model2	top	Model2top	PCR01	1.3809328968903436	15
GCfix_009396	normal	normal	normalnormal	PCR01	1.3772796352583587	15
GCfix_003151	Model2	top	Model2top	PCR01	1.3736263736263736	15
GCall_006242	Model2	top	Model2top	PCR01	1.3699731119943885	15
GCall_002180	Model2	top	Model2top	PCR01	1.3736263736263736	15
GCfix_005127	Model2	top	Model2top	PCR01	1.3663198503624034	15
GCall_009239	Model2	top	Model2top	PCR01	1.3663198503624034	15
GCfix_002516	Model1	bottom	Model1bottom	PCR01	1.3699731119943885	15
GCall_007835	Model2	top	Model2top	PCR01	1.3590133270984335	15
GCall_004981	Model2	top	Model2top	PCR01	1.3626665887304186	15
GCfix_007922	Model2	bottom	Model2bottom	PCR01	1.3517068038344633	15
GCfix_001776	Model2	top	Model2top	PCR01	1.3553600654664484	15
GCfix_001509	Model1	top	Model1top	PCR01	1.3480535422024784	15
GCall_002279	normal	normal	normalnormal	PCR01	1.3480535422024784	15
GCall_006477	Model2	top	Model2top	PCR01	1.3444002805704933	15
GCall_006695	Model2	top	Model2top	PCR01	1.3370937573065231	15
GCfix_011728	Model2	top	Model2top	PCR01	1.3370937573065231	15
GCfix_004361	Model2	top	Model2top	PCR01	1.3407470189385082	15
GCall_004468	Model2	top	Model2top	PCR01	1.3444002805704933	15
GCfix_009851	Model2	top	Model2top	PCR01	1.3480535422024784	15
GCfix_000710	Model2	top	Model2top	PCR01	1.3334404956745383	15
GCfix_001424	Model2	top	Model2top	PCR01	1.3297872340425532	15
GCall_010833	Model2	top	Model2top	PCR01	1.3407470189385082	15
GCall_009388	Model2	top	Model2top	PCR01	1.3297872340425532	15
GCall_010899	Model2	top	Model2top	PCR01	1.3297872340425532	15
GCall_000632	Model2	top	Model2top	PCR01	1.3334404956745383	15
GCall_009882	Model2	top	Model2top	PCR01	1.326133972410568	15
GCall_004087	Model1	bottom	Model1bottom	PCR01	1.3334404956745383	15
GCfix_008609	Model2	top	Model2top	PCR01	1.322480710778583	15
GCfix_000022	Model2	top	Model2top	PCR01	1.322480710778583	15
GCfix_003924	Model2	top	Model2top	PCR01	1.315174187514613	15
GCfix_008668	Model2	bottom	Model2bottom	PCR01	1.315174187514613	15
GCall_006134	Model2	top	Model2top	PCR01	1.3078676642506428	15
GCall_002336	normal	normal	normalnormal	PCR01	1.304214402618658	15
GCfix_000358	Model2	top	Model2top	PCR01	1.3005611409866729	15
GCall_003424	Model2	top	Model2top	PCR01	1.311520925882628	15
GCfix_011877	Model2	top	Model2top	PCR01	1.2969078793546878	15
GCfix_010341	Model2	top	Model2top	PCR01	1.2969078793546878	15
GCfix_007492	Model2	top	Model2top	PCR01	1.2969078793546878	15
GCfix_011533	normal	normal	normalnormal	PCR01	1.3005611409866729	15
GCfix_001298	normal	normal	normalnormal	PCR01	1.2969078793546878	15
GCfix_000614	Model2	top	Model2top	PCR01	1.2896013560907178	15
GCall_001167	Model2	top	Model2top	PCR01	1.2896013560907178	15
GCfix_002912	Model2	top	Model2top	PCR01	1.2896013560907178	15
GCall_005771	Model2	top	Model2top	PCR01	1.2969078793546878	15
GCall_001878	Model2	top	Model2top	PCR01	1.2896013560907178	15
GCall_000860	Model2	top	Model2top	PCR01	1.2896013560907178	15
GCfix_006512	Model2	top	Model2top	PCR01	1.2822948328267476	15
GCall_010349	Model2	top	Model2top	PCR01	1.2822948328267476	15
GCall_004773	Model2	top	Model2top	PCR01	1.2896013560907178	15
GCfix_009581	Model1	top	Model1top	PCR01	1.2822948328267476	15
GCall_008190	Model2	top	Model2top	PCR01	1.2786415711947627	15
GCfix_009205	Model2	top	Model2top	PCR01	1.2859480944587327	15
GCfix_007733	Model2	top	Model2top	PCR01	1.2786415711947627	15
GCfix_003565	normal	normal	normalnormal	PCR01	1.2786415711947627	15
GCall_002499	normal	normal	normalnormal	PCR01	1.2786415711947627	15
GCall_004897	normal	normal	normalnormal	PCR01	1.2786415711947627	15
GCfix_002105	Model2	top	Model2top	PCR01	1.2749883095627776	15
GCall_006262	Model2	top	Model2top	PCR01	1.2786415711947627	15
GCfix_006258	Model2	top	Model2top	PCR01	1.2713350479307926	15
GCfix_002813	Model1	top	Model1top	PCR01	1.2676817862988075	15
GCall_010158	Model2	top	Model2top	PCR01	1.2676817862988075	15
GCall_006279	Model2	top	Model2top	PCR01	1.2676817862988075	15
GCall_006666	Model1	bottom	Model1bottom	PCR01	1.2676817862988075	15
GCall_004019	Model2	top	Model2top	PCR01	1.2640285246668226	15
GCfix_006967	Model2	top	Model2top	PCR01	1.2640285246668226	15
GCfix_006490	Model2	top	Model2top	PCR01	1.2676817862988075	15
GCfix_004928	Model2	top	Model2top	PCR01	1.2603752630348375	15
GCfix_003530	Model2	top	Model2top	PCR01	1.2567220014028524	15
GCall_002924	Model2	top	Model2top	PCR01	1.2603752630348375	15
GCfix_009472	Model2	top	Model2top	PCR01	1.2603752630348375	15
GCfix_010596	Model2	top	Model2top	PCR01	1.2567220014028524	15
GCfix_003995	normal	normal	normalnormal	PCR01	1.2567220014028524	15
GCfix_001628	normal	normal	normalnormal	PCR01	1.2530687397708673	15
GCfix_010986	Model2	top	Model2top	PCR01	1.2603752630348375	15
GCall_004840	normal	normal	normalnormal	PCR01	1.2603752630348375	15
GCall_011180	normal	normal	normalnormal	PCR01	1.2603752630348375	15
GCfix_011827	Model2	top	Model2top	PCR01	1.2457622165068973	15
GCfix_010086	normal	normal	normalnormal	PCR01	1.2494154781388824	15
GCfix_007286	normal	normal	normalnormal	PCR01	1.2567220014028524	15
GCfix_005217	Model2	bottom	Model2bottom	PCR01	1.2494154781388824	15
GCall_006000	Model2	top	Model2top	PCR01	1.2457622165068973	15
GCfix_009875	Model2	top	Model2top	PCR01	1.2457622165068973	15
GCall_004867	normal	normal	normalnormal	PCR01	1.2457622165068973	15
GCall_003884	Model2	top	Model2top	PCR01	1.2530687397708673	15
GCfix_001855	normal	normal	normalnormal	PCR01	1.2530687397708673	15
GCall_010027	Model1	top	Model1top	PCR01	1.2494154781388824	15
GCall_008247	Model1	top	Model1top	PCR01	1.2494154781388824	15
GCall_004125	Model2	top	Model2top	PCR01	1.2421089548749122	15
GCall_001472	normal	normal	normalnormal	PCR01	1.2421089548749122	15
GCfix_009153	Model2	top	Model2top	PCR01	1.2421089548749122	15
GCfix_007034	Model2	top	Model2top	PCR01	1.2311491699789572	15
GCall_008070	Model1	top	Model1top	PCR01	1.2311491699789572	15
GCall_002094	normal	normal	normalnormal	PCR01	1.2421089548749122	15
GCfix_007895	normal	normal	normalnormal	PCR01	1.2348024316109423	15
GCall_011315	normal	normal	normalnormal	PCR01	1.2348024316109423	15
GCall_006502	normal	normal	normalnormal	PCR01	1.2348024316109423	15
GCall_005676	Model2	top	Model2top	PCR01	1.2421089548749122	15
GCall_005538	Model2	top	Model2top	PCR01	1.2348024316109423	15
GCall_004953	Model2	top	Model2top	PCR01	1.2311491699789572	15
GCfix_006160	Model1	top	Model1top	PCR01	1.227495908346972	15
GCall_009466	Model2	bottom	Model2bottom	PCR01	1.2384556932429271	15
GCall_004576	Model2	top	Model2top	PCR01	1.2311491699789572	15
GCfix_004470	Model2	top	Model2top	PCR01	1.2348024316109423	15
GCfix_006950	normal	normal	normalnormal	PCR01	1.227495908346972	15
GCfix_007750	Model1	top	Model1top	PCR01	1.227495908346972	15
GCfix_006254	Model2	top	Model2top	PCR01	1.216536123451017	15
GCfix_011443	Model2	top	Model2top	PCR01	1.2201893850830021	15
GCall_004037	Model2	top	Model2top	PCR01	1.2201893850830021	15
GCfix_011351	Model2	top	Model2top	PCR01	1.223842646714987	15
GCfix_001486	normal	normal	normalnormal	PCR01	1.227495908346972	15
GCfix_011094	Model2	top	Model2top	PCR01	1.2201893850830021	15
GCfix_007744	Model2	top	Model2top	PCR01	1.212882861819032	15
GCall_009600	normal	normal	normalnormal	PCR01	1.209229600187047	15
GCall_008912	Model2	top	Model2top	PCR01	1.209229600187047	15
GCall_004960	Model2	top	Model2top	PCR01	1.212882861819032	15
GCall_003916	Model2	top	Model2top	PCR01	1.216536123451017	15
GCfix_002804	Model2	top	Model2top	PCR01	1.205576338555062	15
GCall_010314	Model2	top	Model2top	PCR01	1.212882861819032	15
GCfix_000672	Model2	top	Model2top	PCR01	1.209229600187047	15
GCall_003696	Model2	top	Model2top	PCR01	1.209229600187047	15
GCfix_010983	Model2	top	Model2top	PCR01	1.2019230769230769	15
GCfix_002162	Model2	top	Model2top	PCR01	1.2019230769230769	15
GCall_006055	normal	normal	normalnormal	PCR01	1.2019230769230769	15
GCfix_008712	normal	normal	normalnormal	PCR01	1.2019230769230769	15
GCfix_004825	Model2	top	Model2top	PCR01	1.2019230769230769	15
GCall_011201	Model2	top	Model2top	PCR01	1.205576338555062	15
GCall_004436	Model1	top	Model1top	PCR01	1.1982698152910918	15
GCall_000431	Model1	bottom	Model1bottom	PCR01	1.1982698152910918	15
GCfix_010500	Model2	top	Model2top	PCR01	1.1982698152910918	15
GCall_009881	normal	normal	normalnormal	PCR01	1.1909632920271218	15
GCall_003038	Model2	top	Model2top	PCR01	1.209229600187047	15
GCfix_000633	normal	normal	normalnormal	PCR01	1.194616553659107	15
GCfix_010893	Model2	top	Model2top	PCR01	1.2019230769230769	15
GCfix_007049	Model2	top	Model2top	PCR01	1.194616553659107	15
GCfix_004079	normal	normal	normalnormal	PCR01	1.1909632920271218	15
GCfix_001380	Model2	top	Model2top	PCR01	1.1909632920271218	15
GCall_011471	Model2	top	Model2top	PCR01	1.194616553659107	15
GCall_005126	Model2	top	Model2top	PCR01	1.1909632920271218	15
GCfix_007861	Model2	bottom	Model2bottom	PCR01	1.194616553659107	15
GCfix_007755	Model2	top	Model2top	PCR01	1.1909632920271218	15
GCall_005872	Model1	top	Model1top	PCR01	1.1909632920271218	15
GCall_005457	Model1	bottom	Model1bottom	PCR01	1.1873100303951367	15
GCfix_008180	normal	normal	normalnormal	PCR01	1.1800035071311668	15
GCfix_007692	Model2	top	Model2top	PCR01	1.1836567687631516	15
GCall_000675	normal	normal	normalnormal	PCR01	1.1909632920271218	15
GCfix_001327	Model1	bottom	Model1bottom	PCR01	1.1836567687631516	15
GCall_004442	Model2	top	Model2top	PCR01	1.1836567687631516	15
GCfix_006640	Model1	bottom	Model1bottom	PCR01	1.1873100303951367	15
GCfix_003237	Model2	top	Model2top	PCR01	1.1800035071311668	15
GCall_002196	normal	normal	normalnormal	PCR01	1.1800035071311668	15
GCfix_010598	Model2	top	Model2top	PCR01	1.1800035071311668	15
GCfix_006220	Model1	top	Model1top	PCR01	1.1763502454991817	15
GCfix_004391	Model2	top	Model2top	PCR01	1.1909632920271218	15
GCall_010490	Model1	bottom	Model1bottom	PCR01	1.1726969838671966	15
GCfix_009000	normal	normal	normalnormal	PCR01	1.1763502454991817	15
GCfix_001044	Model1	bottom	Model1bottom	PCR01	1.1800035071311668	15
GCall_000459	Model2	top	Model2top	PCR01	1.1726969838671966	15
GCfix_005371	Model2	top	Model2top	PCR01	1.1763502454991817	15
GCfix_005060	Model1	top	Model1top	PCR01	1.1763502454991817	15
GCall_010123	Model2	top	Model2top	PCR01	1.1800035071311668	15
GCfix_003433	normal	normal	normalnormal	PCR01	1.1726969838671966	15
GCall_010142	Model2	top	Model2top	PCR01	1.1726969838671966	15
GCall_010012	normal	normal	normalnormal	PCR01	1.1726969838671966	15
GCall_003050	Model2	top	Model2top	PCR01	1.1726969838671966	15
GCfix_002883	Model1	top	Model1top	PCR01	1.1690437222352115	15
GCfix_009343	Model2	top	Model2top	PCR01	1.1690437222352115	15
GCfix_007545	normal	normal	normalnormal	PCR01	1.1653904606032266	15
GCfix_003384	normal	normal	normalnormal	PCR01	1.1617371989712415	15
GCall_004726	normal	normal	normalnormal	PCR01	1.1653904606032266	15
GCall_001525	Model2	top	Model2top	PCR01	1.1617371989712415	15
GCfix_008919	Model1	top	Model1top	PCR01	1.1580839373392564	15
GCfix_009792	normal	normal	normalnormal	PCR01	1.1580839373392564	15
GCfix_005555	Model2	top	Model2top	PCR01	1.1653904606032266	15
GCfix_004146	Model1	top	Model1top	PCR01	1.1544306757072713	15
GCfix_002416	Model2	bottom	Model2bottom	PCR01	1.1617371989712415	15
GCfix_001892	Model1	top	Model1top	PCR01	1.1544306757072713	15
GCall_011151	Model2	top	Model2top	PCR01	1.1617371989712415	15
GCall_006257	normal	normal	normalnormal	PCR01	1.1544306757072713	15
GCall_002135	normal	normal	normalnormal	PCR01	1.1544306757072713	15
GCfix_011884	Model2	top	Model2top	PCR01	1.1544306757072713	15
GCfix_002677	Model1	top	Model1top	PCR01	1.1507774140752864	15
GCall_000608	normal	normal	normalnormal	PCR01	1.1544306757072713	15
GCfix_011331	Model2	top	Model2top	PCR01	1.1617371989712415	15
GCfix_009103	Model1	top	Model1top	PCR01	1.1580839373392564	15
GCfix_009039	Model1	bottom	Model1bottom	PCR01	1.1434708908113163	15
GCfix_006285	Model2	top	Model2top	PCR01	1.1507774140752864	15
GCall_008607	normal	normal	normalnormal	PCR01	1.1434708908113163	15
GCall_003487	normal	normal	normalnormal	PCR01	1.1507774140752864	15
GCfix_010239	Model2	bottom	Model2bottom	PCR01	1.1507774140752864	15
GCfix_003910	Model1	top	Model1top	PCR01	1.1471241524433013	15
GCfix_001594	normal	normal	normalnormal	PCR01	1.1434708908113163	15
GCfix_010314	normal	normal	normalnormal	PCR01	1.1398176291793314	15
GCfix_008163	normal	normal	normalnormal	PCR01	1.1471241524433013	15
GCfix_010331	normal	normal	normalnormal	PCR01	1.1434708908113163	15
GCall_004776	Model2	top	Model2top	PCR01	1.1434708908113163	15
GCall_008358	normal	normal	normalnormal	PCR01	1.1398176291793314	15
GCall_007067	Model2	top	Model2top	PCR01	1.1325111059153612	15
GCall_004788	Model2	top	Model2top	PCR01	1.1361643675473463	15
GCfix_009734	Model1	top	Model1top	PCR01	1.1361643675473463	15
GCfix_005310	normal	normal	normalnormal	PCR01	1.1325111059153612	15
GCall_010726	normal	normal	normalnormal	PCR01	1.1398176291793314	15
GCall_008719	Model2	top	Model2top	PCR01	1.1325111059153612	15
GCfix_005235	Model1	top	Model1top	PCR01	1.1325111059153612	15
GCfix_001630	normal	normal	normalnormal	PCR01	1.128857844283376	15
GCall_009124	normal	normal	normalnormal	PCR01	1.128857844283376	15
GCall_007615	Model2	top	Model2top	PCR01	1.1325111059153612	15
GCall_005460	Model2	top	Model2top	PCR01	1.1325111059153612	15
GCfix_008339	Model1	bottom	Model1bottom	PCR01	1.1252045826513912	15
GCfix_003906	normal	normal	normalnormal	PCR01	1.1252045826513912	15
GCall_002013	normal	normal	normalnormal	PCR01	1.128857844283376	15
GCfix_008370	Model1	top	Model1top	PCR01	1.1252045826513912	15
GCfix_007138	Model2	top	Model2top	PCR01	1.128857844283376	15
GCfix_006517	Model2	top	Model2top	PCR01	1.1252045826513912	15
GCall_004061	Model2	top	Model2top	PCR01	1.128857844283376	15
GCall_003379	Model2	top	Model2top	PCR01	1.128857844283376	15
GCall_002565	Model1	bottom	Model1bottom	PCR01	1.1252045826513912	15
GCall_002343	Model2	top	Model2top	PCR01	1.1325111059153612	15
GCfix_010076	Model1	bottom	Model1bottom	PCR01	1.128857844283376	15
GCall_008650	Model2	top	Model2top	PCR01	1.1252045826513912	15
GCfix_008874	Model1	top	Model1top	PCR01	1.1215513210194061	15
GCfix_007349	Model1	top	Model1top	PCR01	1.1215513210194061	15
GCfix_002595	Model2	top	Model2top	PCR01	1.1252045826513912	15
GCall_005469	Model2	top	Model2top	PCR01	1.128857844283376	15
GCfix_009292	normal	normal	normalnormal	PCR01	1.1215513210194061	15
GCfix_005482	Model1	bottom	Model1bottom	PCR01	1.1252045826513912	15
GCfix_001025	Model1	bottom	Model1bottom	PCR01	1.1325111059153612	15
GCall_005641	Model1	bottom	Model1bottom	PCR01	1.117898059387421	15
GCall_005335	Model2	bottom	Model2bottom	PCR01	1.1215513210194061	15
GCfix_009936	normal	normal	normalnormal	PCR01	1.114244797755436	15
GCfix_008718	normal	normal	normalnormal	PCR01	1.1215513210194061	15
GCfix_007366	Model1	bottom	Model1bottom	PCR01	1.1215513210194061	15
GCall_003002	Model1	top	Model1top	PCR01	1.114244797755436	15
GCall_001972	Model1	bottom	Model1bottom	PCR01	1.117898059387421	15
GCfix_011050	normal	normal	normalnormal	PCR01	1.110591536123451	15
GCfix_005569	Model1	top	Model1top	PCR01	1.117898059387421	15
GCfix_001910	Model2	top	Model2top	PCR01	1.1215513210194061	15
GCall_010222	Model1	bottom	Model1bottom	PCR01	1.114244797755436	15
GCall_009362	Model1	bottom	Model1bottom	PCR01	1.1160714285714286	15
GCfix_009515	Model1	bottom	Model1bottom	PCR01	1.114244797755436	15
GCfix_007239	normal	normal	normalnormal	PCR01	1.110591536123451	15
GCall_003996	Model1	top	Model1top	PCR01	1.117898059387421	15
GCfix_003832	Model2	top	Model2top	PCR01	1.110591536123451	15
GCall_008368	Model2	top	Model2top	PCR01	1.1252045826513912	15
GCall_001158	Model1	bottom	Model1bottom	PCR01	1.114244797755436	15
GCfix_011225	Model2	top	Model2top	PCR01	1.110591536123451	15
GCfix_003501	normal	normal	normalnormal	PCR01	1.114244797755436	15
GCall_006853	Model1	top	Model1top	PCR01	1.110591536123451	15
GCall_000727	Model1	bottom	Model1bottom	PCR01	1.117898059387421	15
GCfix_011247	Model2	top	Model2top	PCR01	1.1032850128594809	15
GCfix_000287	Model1	top	Model1top	PCR01	1.110591536123451	15
GCall_011608	normal	normal	normalnormal	PCR01	1.106938274491466	15
GCall_010527	normal	normal	normalnormal	PCR01	1.106938274491466	15
GCall_009919	Model1	top	Model1top	PCR01	1.106938274491466	15
GCall_009628	Model1	top	Model1top	PCR01	1.110591536123451	15
GCall_008840	normal	normal	normalnormal	PCR01	1.117898059387421	15
GCall_006861	normal	normal	normalnormal	PCR01	1.110591536123451	15
GCall_005204	Model1	top	Model1top	PCR01	1.106938274491466	15
GCall_001046	Model2	top	Model2top	PCR01	1.106938274491466	15
GCfix_007482	normal	normal	normalnormal	PCR01	1.110591536123451	15
GCall_009688	normal	normal	normalnormal	PCR01	1.110591536123451	15
GCall_007257	normal	normal	normalnormal	PCR01	1.1032850128594809	15
GCall_007045	normal	normal	normalnormal	PCR01	1.106938274491466	15
GCfix_009101	Model1	bottom	Model1bottom	PCR01	1.1032850128594809	15
GCall_005896	Model1	bottom	Model1bottom	PCR01	1.106938274491466	15
GCfix_007241	Model2	bottom	Model2bottom	PCR01	1.1032850128594809	15
GCfix_006032	Model1	bottom	Model1bottom	PCR01	1.1032850128594809	15
GCfix_003377	Model2	top	Model2top	PCR01	1.095978489595511	15
GCall_007497	Model2	top	Model2top	PCR01	1.117898059387421	15
GCall_001380	Model1	bottom	Model1bottom	PCR01	1.1032850128594809	15
GCall_011924	normal	normal	normalnormal	PCR01	1.0996317512274958	15
GCall_007113	normal	normal	normalnormal	PCR01	1.0996317512274958	15
GCall_005056	Model1	top	Model1top	PCR01	1.1032850128594809	15
GCall_001634	Model1	top	Model1top	PCR01	1.095978489595511	15
GCall_000558	Model1	bottom	Model1bottom	PCR01	1.095978489595511	15
GCfix_010226	Model1	bottom	Model1bottom	PCR01	1.0996317512274958	15
GCfix_005857	normal	normal	normalnormal	PCR01	1.0923252279635258	15
GCfix_004762	normal	normal	normalnormal	PCR01	1.0923252279635258	15
GCfix_004297	Model1	top	Model1top	PCR01	1.0923252279635258	15
GCall_001433	normal	normal	normalnormal	PCR01	1.0923252279635258	15
GCfix_008799	normal	normal	normalnormal	PCR01	1.0923252279635258	15
GCfix_011770	normal	normal	normalnormal	PCR01	1.0923252279635258	15
GCfix_008205	Model2	top	Model2top	PCR01	1.0923252279635258	15
GCfix_002038	Model1	top	Model1top	PCR01	1.095978489595511	15
GCall_011889	normal	normal	normalnormal	PCR01	1.0923252279635258	15
GCall_006870	Model1	top	Model1top	PCR01	1.106938274491466	15
GCfix_006706	Model1	top	Model1top	PCR01	1.0923252279635258	15
GCall_009169	normal	normal	normalnormal	PCR01	1.095978489595511	15
GCfix_005505	normal	normal	normalnormal	PCR01	1.0813654430675708	15
GCfix_004611	Model1	top	Model1top	PCR01	1.0850187046995556	15
GCall_003902	normal	normal	normalnormal	PCR01	1.0813654430675708	15
GCall_002482	Model1	top	Model1top	PCR01	1.0850187046995556	15
GCall_000303	normal	normal	normalnormal	PCR01	1.0886719663315407	15
GCfix_010422	Model1	top	Model1top	PCR01	1.0850187046995556	15
GCfix_008068	Model1	bottom	Model1bottom	PCR01	1.0813654430675708	15
GCfix_003979	Model2	top	Model2top	PCR01	1.0886719663315407	15
GCfix_006035	normal	normal	normalnormal	PCR01	1.0886719663315407	15
GCfix_005658	Model1	bottom	Model1bottom	PCR01	1.0813654430675708	15
GCall_007207	Model1	top	Model1top	PCR01	1.0813654430675708	15
GCfix_011464	Model1	top	Model1top	PCR01	1.0850187046995556	15
GCfix_006001	normal	normal	normalnormal	PCR01	1.0850187046995556	15
GCfix_007281	Model1	bottom	Model1bottom	PCR01	1.0813654430675708	15
GCfix_009899	normal	normal	normalnormal	PCR01	1.0777121814355857	15
GCall_010467	Model1	bottom	Model1bottom	PCR01	1.0777121814355857	15
GCfix_007957	normal	normal	normalnormal	PCR01	1.0740589198036006	15
GCfix_002681	Model2	top	Model2top	PCR01	1.0740589198036006	15
GCfix_000352	normal	normal	normalnormal	PCR01	1.0704056581716155	15
GCall_011936	normal	normal	normalnormal	PCR01	1.0777121814355857	15
GCall_010100	normal	normal	normalnormal	PCR01	1.0740589198036006	15
GCall_003891	Model1	top	Model1top	PCR01	1.0740589198036006	15
GCfix_010025	normal	normal	normalnormal	PCR01	1.0740589198036006	15
GCfix_009938	Model1	top	Model1top	PCR01	1.0704056581716155	15
GCfix_008538	Model1	top	Model1top	PCR01	1.0704056581716155	15
GCfix_006020	normal	normal	normalnormal	PCR01	1.0704056581716155	15
GCall_005495	Model2	bottom	Model2bottom	PCR01	1.0704056581716155	15
GCall_003213	normal	normal	normalnormal	PCR01	1.0704056581716155	15
GCfix_006284	Model2	bottom	Model2bottom	PCR01	1.0704056581716155	15
GCall_004876	normal	normal	normalnormal	PCR01	1.0630991349076455	15
GCall_001903	normal	normal	normalnormal	PCR01	1.0667523965396306	15
GCall_008616	normal	normal	normalnormal	PCR01	1.0667523965396306	15
GCall_008503	Model1	top	Model1top	PCR01	1.0630991349076455	15
GCall_008285	normal	normal	normalnormal	PCR01	1.0630991349076455	15
GCfix_008301	Model1	bottom	Model1bottom	PCR01	1.0704056581716155	15
GCfix_007821	Model2	bottom	Model2bottom	PCR01	1.0704056581716155	15
GCfix_010019	Model1	bottom	Model1bottom	PCR01	1.0594458732756604	15
GCfix_007613	normal	normal	normalnormal	PCR01	1.0704056581716155	15
GCfix_004977	Model2	bottom	Model2bottom	PCR01	1.0594458732756604	15
GCfix_001552	normal	normal	normalnormal	PCR01	1.0630991349076455	15
GCfix_010190	Model2	bottom	Model2bottom	PCR01	1.0557926116436755	15
GCall_008633	normal	normal	normalnormal	PCR01	1.0630991349076455	15
GCall_005748	Model1	top	Model1top	PCR01	1.0557926116436755	15
GCfix_008258	normal	normal	normalnormal	PCR01	1.0557926116436755	15
GCfix_003779	normal	normal	normalnormal	PCR01	1.0557926116436755	15
GCall_011861	normal	normal	normalnormal	PCR01	1.0557926116436755	15
GCall_001851	Model1	top	Model1top	PCR01	1.0594458732756604	15
GCfix_001904	normal	normal	normalnormal	PCR01	1.0557926116436755	15
GCall_006718	normal	normal	normalnormal	PCR01	1.0557926116436755	15
GCall_001390	normal	normal	normalnormal	PCR01	1.0521393500116905	15
GCfix_009534	normal	normal	normalnormal	PCR01	1.0521393500116905	15
GCfix_004351	normal	normal	normalnormal	PCR01	1.0521393500116905	15
GCall_005749	Model1	top	Model1top	PCR01	1.0630991349076455	15
GCfix_011128	Model1	bottom	Model1bottom	PCR01	1.0594458732756604	15
GCfix_003459	normal	normal	normalnormal	PCR01	1.0484860883797054	15
GCfix_001675	normal	normal	normalnormal	PCR01	1.0594458732756604	15
GCall_010153	normal	normal	normalnormal	PCR01	1.0557926116436755	15
GCall_003530	Model2	bottom	Model2bottom	PCR01	1.0557926116436755	15
GCfix_007429	Model2	top	Model2top	PCR01	1.0411795651157354	15
GCfix_001881	Model1	top	Model1top	PCR01	1.0484860883797054	15
GCall_006897	Model1	top	Model1top	PCR01	1.0448328267477203	15
GCfix_006841	normal	normal	normalnormal	PCR01	1.0484860883797054	15
GCall_004208	normal	normal	normalnormal	PCR01	1.0484860883797054	15
GCall_000173	Model2	top	Model2top	PCR01	1.0594458732756604	15
GCfix_011715	Model1	top	Model1top	PCR01	1.0411795651157354	15
GCfix_003152	Model1	top	Model1top	PCR01	1.0411795651157354	15
GCall_002628	Model1	top	Model1top	PCR01	1.0411795651157354	15
GCall_001164	normal	normal	normalnormal	PCR01	1.0484860883797054	15
GCfix_007621	normal	normal	normalnormal	PCR01	1.0484860883797054	15
GCfix_007507	Model1	top	Model1top	PCR01	1.0448328267477203	15
GCfix_001349	normal	normal	normalnormal	PCR01	1.0375263034837503	15
GCall_010902	Model1	top	Model1top	PCR01	1.0411795651157354	15
GCall_004880	Model1	bottom	Model1bottom	PCR01	1.0448328267477203	15
GCall_003345	normal	normal	normalnormal	PCR01	1.0484860883797054	15
GCfix_011878	Model1	top	Model1top	PCR01	1.0375263034837503	15
GCall_011702	Model1	top	Model1top	PCR01	1.0375263034837503	15
GCall_009055	normal	normal	normalnormal	PCR01	1.0411795651157354	15
GCall_006119	Model1	bottom	Model1bottom	PCR01	1.0411795651157354	15
GCfix_006033	normal	normal	normalnormal	PCR01	1.0411795651157354	15
GCall_005303	normal	normal	normalnormal	PCR01	1.0375263034837503	15
GCall_005095	Model1	bottom	Model1bottom	PCR01	1.0375263034837503	15
GCfix_011936	normal	normal	normalnormal	PCR01	1.0338730418517652	15
GCall_010506	Model1	top	Model1top	PCR01	1.0338730418517652	15
GCfix_008578	Model1	top	Model1top	PCR01	1.0338730418517652	15
GCfix_007505	Model1	top	Model1top	PCR01	1.0302197802197801	15
GCfix_009017	normal	normal	normalnormal	PCR01	1.0302197802197801	15
GCall_008868	normal	normal	normalnormal	PCR01	1.0338730418517652	15
GCall_011713	Model1	top	Model1top	PCR01	1.0302197802197801	15
GCall_006217	Model1	top	Model1top	PCR01	1.0302197802197801	15
GCfix_007936	Model1	top	Model1top	PCR01	1.0338730418517652	15
GCfix_005653	normal	normal	normalnormal	PCR01	1.0302197802197801	15
GCall_011899	normal	normal	normalnormal	PCR01	1.0265665185877952	15
GCall_006039	normal	normal	normalnormal	PCR01	1.0411795651157354	15
GCall_005327	normal	normal	normalnormal	PCR01	1.0265665185877952	15
GCfix_010586	normal	normal	normalnormal	PCR01	1.0229132569558101	15
GCall_008380	Model1	top	Model1top	PCR01	1.0265665185877952	15
GCall_003168	Model2	bottom	Model2bottom	PCR01	1.0265665185877952	15
GCfix_007047	Model1	top	Model1top	PCR01	1.0229132569558101	15
GCall_003805	Model2	top	Model2top	PCR01	1.0265665185877952	15
GCfix_002612	normal	normal	normalnormal	PCR01	1.019259995323825	15
GCall_010748	Model1	top	Model1top	PCR01	1.019259995323825	15
GCall_000021	normal	normal	normalnormal	PCR01	1.0265665185877952	15
GCfix_000485	normal	normal	normalnormal	PCR01	1.019259995323825	15
GCall_010305	Model1	bottom	Model1bottom	PCR01	1.0229132569558101	15
GCall_009244	normal	normal	normalnormal	PCR01	1.019259995323825	15
GCall_007218	Model2	bottom	Model2bottom	PCR01	1.0229132569558101	15
GCall_006949	normal	normal	normalnormal	PCR01	1.0229132569558101	15
GCfix_001746	Model2	top	Model2top	PCR01	1.0265665185877952	15
GCfix_000986	normal	normal	normalnormal	PCR01	1.019259995323825	15
GCall_010069	normal	normal	normalnormal	PCR01	1.0265665185877952	15
GCfix_002975	normal	normal	normalnormal	PCR01	1.01560673369184	15
GCall_007925	Model1	top	Model1top	PCR01	1.019259995323825	15
GCall_006830	Model1	top	Model1top	PCR01	1.019259995323825	15
GCall_004934	normal	normal	normalnormal	PCR01	1.019259995323825	15
GCfix_006872	normal	normal	normalnormal	PCR01	1.019259995323825	15
GCfix_004183	Model1	top	Model1top	PCR01	1.01560673369184	15
GCfix_002652	normal	normal	normalnormal	PCR01	1.019259995323825	15
GCfix_002088	Model1	top	Model1top	PCR01	1.00830021042787	15
GCall_010387	Model1	top	Model1top	PCR01	1.011953472059855	15
GCall_009395	Model1	bottom	Model1bottom	PCR01	1.011953472059855	15
GCall_001837	normal	normal	normalnormal	PCR01	1.011953472059855	15
GCfix_007726	Model2	top	Model2top	PCR01	1.00830021042787	15
GCfix_001936	normal	normal	normalnormal	PCR01	1.011953472059855	15
GCfix_001010	Model1	top	Model1top	PCR01	1.011953472059855	15
GCall_011744	Model1	top	Model1top	PCR01	1.01560673369184	15
GCall_007142	normal	normal	normalnormal	PCR01	1.004646948795885	15
GCall_002405	Model1	top	Model1top	PCR01	1.00830021042787	15
GCall_000208	normal	normal	normalnormal	PCR01	1.00830021042787	15
GCfix_005481	Model1	top	Model1top	PCR01	1.00830021042787	15
GCall_011851	normal	normal	normalnormal	PCR01	1.00830021042787	15
GCall_002470	normal	normal	normalnormal	PCR01	1.00830021042787	15
GCall_000282	normal	normal	normalnormal	PCR01	1.004646948795885	15
GCfix_005829	Model2	bottom	Model2bottom	PCR01	1.00830021042787	15
GCall_004014	normal	normal	normalnormal	PCR01	1.00830021042787	15
GCall_001193	normal	normal	normalnormal	PCR01	1.004646948795885	15
GCfix_007435	Model2	bottom	Model2bottom	PCR01	1.0009936871638998	15
GCfix_006749	Model1	top	Model1top	PCR01	1.004646948795885	15
GCfix_002254	Model1	bottom	Model1bottom	PCR01	1.0009936871638998	15
GCfix_001681	Model2	top	Model2top	PCR01	1.0009936871638998	15
GCall_006349	normal	normal	normalnormal	PCR01	1.0009936871638998	15
GCall_004501	Model1	bottom	Model1bottom	PCR01	1.00830021042787	15
GCfix_005405	Model1	top	Model1top	PCR01	1.0009936871638998	15
GCfix_001586	Model1	top	Model1top	PCR01	1.0009936871638998	15
GCall_011298	Model2	bottom	Model2bottom	PCR01	1.0009936871638998	15
GCall_008713	Model2	bottom	Model2bottom	PCR01	1.011953472059855	15
GCall_000331	Model1	top	Model1top	PCR01	1.0009936871638998	15
GCall_000198	Model1	bottom	Model1bottom	PCR01	1.00830021042787	15
GCfix_009466	normal	normal	normalnormal	PCR01	1.004646948795885	15
GCfix_001845	Model1	bottom	Model1bottom	PCR01	1.0009936871638998	15
GCall_009627	normal	normal	normalnormal	PCR01	1.004646948795885	15
GCall_005062	Model1	top	Model1top	PCR01	1.004646948795885	15
GCall_001646	normal	normal	normalnormal	PCR01	1.004646948795885	15
GCfix_009199	normal	normal	normalnormal	PCR01	1.0009936871638998	15
GCfix_007942	Model1	top	Model1top	PCR01	0.9936871638999298	15
GCfix_006716	Model2	bottom	Model2bottom	PCR01	1.004646948795885	15
GCfix_010300	Model2	bottom	Model2bottom	PCR01	0.9936871638999298	15
GCfix_005295	Model2	bottom	Model2bottom	PCR01	0.9936871638999298	15
GCfix_000386	Model1	bottom	Model1bottom	PCR01	0.9973404255319148	15
GCall_007891	Model1	bottom	Model1bottom	PCR01	0.9936871638999298	15
GCfix_007382	Model1	top	Model1top	PCR01	0.9936871638999298	15
GCfix_003707	Model1	bottom	Model1bottom	PCR01	0.9900339022679447	15
GCfix_001377	Model1	bottom	Model1bottom	PCR01	0.9900339022679447	15
GCfix_000501	Model2	bottom	Model2bottom	PCR01	1.0009936871638998	15
GCall_006461	Model1	top	Model1top	PCR01	0.9900339022679447	15
GCall_003083	Model1	top	Model1top	PCR01	0.9900339022679447	15
GCfix_007077	Model1	bottom	Model1bottom	PCR01	0.9900339022679447	15
GCall_011987	Model1	bottom	Model1bottom	PCR01	0.9936871638999298	15
GCall_008522	normal	normal	normalnormal	PCR01	0.9863806406359598	15
GCall_006793	Model1	bottom	Model1bottom	PCR01	0.9900339022679447	15
GCall_003551	Model1	top	Model1top	PCR01	0.9973404255319148	15
GCfix_002463	Model1	bottom	Model1bottom	PCR01	0.9900339022679447	15
GCall_008253	Model2	bottom	Model2bottom	PCR01	0.9863806406359598	15
GCall_008146	Model2	bottom	Model2bottom	PCR01	0.9900339022679447	15
GCfix_010714	Model1	top	Model1top	PCR01	0.9936871638999298	15
GCfix_004846	Model1	bottom	Model1bottom	PCR01	0.9863806406359598	15
GCall_009888	normal	normal	normalnormal	PCR01	0.9863806406359598	15
GCall_007688	Model1	top	Model1top	PCR01	0.9863806406359598	15
GCfix_000183	Model1	bottom	Model1bottom	PCR01	0.9827273790039747	15
GCall_005273	normal	normal	normalnormal	PCR01	0.9936871638999298	15
GCall_004085	normal	normal	normalnormal	PCR01	0.9827273790039747	15
GCfix_010475	Model1	top	Model1top	PCR01	0.9827273790039747	15
GCfix_008612	Model2	bottom	Model2bottom	PCR01	0.9863806406359598	15
GCfix_002692	normal	normal	normalnormal	PCR01	0.9900339022679447	15
GCfix_002268	Model1	bottom	Model1bottom	PCR01	0.9827273790039747	15
GCfix_000833	Model1	top	Model1top	PCR01	0.9827273790039747	15
GCall_003919	Model1	top	Model1top	PCR01	0.9790741173719897	15
GCfix_008379	normal	normal	normalnormal	PCR01	0.9827273790039747	15
GCfix_008279	Model1	bottom	Model1bottom	PCR01	0.9790741173719897	15
GCall_003354	normal	normal	normalnormal	PCR01	0.9827273790039747	15
GCfix_010907	Model2	bottom	Model2bottom	PCR01	0.9790741173719897	15
GCfix_010820	normal	normal	normalnormal	PCR01	0.9790741173719897	15
GCfix_008792	Model2	bottom	Model2bottom	PCR01	0.9790741173719897	15
GCfix_008218	Model1	top	Model1top	PCR01	0.9827273790039747	15
GCfix_006164	normal	normal	normalnormal	PCR01	0.9790741173719897	15
GCall_010677	Model1	top	Model1top	PCR01	0.9827273790039747	15
GCfix_009109	normal	normal	normalnormal	PCR01	0.9754208557400047	15
GCfix_008210	Model2	bottom	Model2bottom	PCR01	0.9827273790039747	15
GCfix_003507	Model1	bottom	Model1bottom	PCR01	0.9754208557400047	15
GCfix_008067	normal	normal	normalnormal	PCR01	0.9827273790039747	15
GCfix_006691	Model2	bottom	Model2bottom	PCR01	0.9790741173719897	15
GCfix_005933	Model1	top	Model1top	PCR01	0.9790741173719897	15
GCfix_002881	normal	normal	normalnormal	PCR01	0.9754208557400047	15
GCall_008236	Model1	top	Model1top	PCR01	0.9717675941080196	15
GCall_003574	Model2	top	Model2top	PCR01	0.9717675941080196	15
GCfix_007615	normal	normal	normalnormal	PCR01	0.9681143324760346	15
GCall_011452	Model1	top	Model1top	PCR01	0.9754208557400047	15
GCall_008965	normal	normal	normalnormal	PCR01	0.9717675941080196	15
GCall_008824	Model1	bottom	Model1bottom	PCR01	0.9717675941080196	15
GCall_003881	Model2	bottom	Model2bottom	PCR01	0.9717675941080196	15
GCall_000610	normal	normal	normalnormal	PCR01	0.9754208557400047	15
GCfix_005163	Model1	top	Model1top	PCR01	0.9681143324760346	15
GCfix_001195	Model2	top	Model2top	PCR01	0.9754208557400047	15
GCall_010368	Model1	top	Model1top	PCR01	0.9717675941080196	15
GCfix_011817	Model1	top	Model1top	PCR01	0.9681143324760346	15
GCall_002328	Model1	top	Model1top	PCR01	0.9681143324760346	15
GCall_001493	normal	normal	normalnormal	PCR01	0.9717675941080196	15
GCfix_010325	Model2	bottom	Model2bottom	PCR01	0.9717675941080196	15
GCall_006679	Model1	bottom	Model1bottom	PCR01	0.9644610708440495	15
GCfix_011891	Model1	top	Model1top	PCR01	0.9644610708440495	15
GCfix_008544	Model2	bottom	Model2bottom	PCR01	0.9681143324760346	15
GCfix_009699	Model1	bottom	Model1bottom	PCR01	0.9644610708440495	15
GCfix_002479	normal	normal	normalnormal	PCR01	0.9644610708440495	15
GCfix_001523	Model2	bottom	Model2bottom	PCR01	0.9608078092120645	15
GCall_010777	normal	normal	normalnormal	PCR01	0.9644610708440495	15
GCall_006778	Model1	bottom	Model1bottom	PCR01	0.9717675941080196	15
GCall_005098	Model2	bottom	Model2bottom	PCR01	0.9681143324760346	15
GCfix_009200	Model2	bottom	Model2bottom	PCR01	0.9681143324760346	15
GCfix_001825	normal	normal	normalnormal	PCR01	0.9608078092120645	15
GCall_010169	Model1	top	Model1top	PCR01	0.9608078092120645	15
GCall_003473	Model1	top	Model1top	PCR01	0.9644610708440495	15
GCall_000439	normal	normal	normalnormal	PCR01	0.9681143324760346	15
GCfix_006194	normal	normal	normalnormal	PCR01	0.9571545475800795	15
GCfix_004724	normal	normal	normalnormal	PCR01	0.9681143324760346	15
GCfix_002058	normal	normal	normalnormal	PCR01	0.9571545475800795	15
GCfix_000668	Model1	top	Model1top	PCR01	0.9681143324760346	15
GCfix_000122	normal	normal	normalnormal	PCR01	0.9571545475800795	15
GCfix_006854	normal	normal	normalnormal	PCR01	0.9644610708440495	15
GCall_010616	normal	normal	normalnormal	PCR01	0.9571545475800795	15
GCall_005933	Model1	top	Model1top	PCR01	0.9571545475800795	15
GCall_005618	Model1	bottom	Model1bottom	PCR01	0.9644610708440495	15
GCall_002957	Model1	bottom	Model1bottom	PCR01	0.9644610708440495	15
GCfix_009277	normal	normal	normalnormal	PCR01	0.9535012859480945	15
GCfix_006994	Model1	bottom	Model1bottom	PCR01	0.9535012859480945	15
GCfix_000026	Model1	bottom	Model1bottom	PCR01	0.9644610708440495	15
GCall_005623	Model2	bottom	Model2bottom	PCR01	0.9571545475800795	15
GCall_001919	Model1	top	Model1top	PCR01	0.9535012859480945	15
GCall_001761	normal	normal	normalnormal	PCR01	0.9498480243161094	15
GCfix_008380	normal	normal	normalnormal	PCR01	0.9535012859480945	15
GCall_011248	normal	normal	normalnormal	PCR01	0.9498480243161094	15
GCall_005302	normal	normal	normalnormal	PCR01	0.9535012859480945	15
GCfix_005618	Model1	bottom	Model1bottom	PCR01	0.9498480243161094	15
GCall_011186	Model1	top	Model1top	PCR01	0.9498480243161094	15
GCall_005365	Model2	bottom	Model2bottom	PCR01	0.9571545475800795	15
GCall_002345	Model1	bottom	Model1bottom	PCR01	0.9498480243161094	15
GCfix_009378	normal	normal	normalnormal	PCR01	0.9535012859480945	15
GCfix_009409	Model2	bottom	Model2bottom	PCR01	0.9498480243161094	15
GCfix_004976	Model1	top	Model1top	PCR01	0.9461947626841244	15
GCfix_004038	Model1	top	Model1top	PCR01	0.9535012859480945	15
GCall_006565	normal	normal	normalnormal	PCR01	0.9498480243161094	15
GCfix_004562	Model2	top	Model2top	PCR01	0.9498480243161094	15
GCfix_005488	Model2	bottom	Model2bottom	PCR01	0.9425415010521393	15
GCfix_005179	Model1	top	Model1top	PCR01	0.9388882394201543	15
GCfix_004719	Model1	top	Model1top	PCR01	0.9425415010521393	15
GCfix_003449	Model1	bottom	Model1bottom	PCR01	0.9388882394201543	15
GCall_010815	Model1	top	Model1top	PCR01	0.9352349777881692	15
GCall_009233	normal	normal	normalnormal	PCR01	0.9352349777881692	15
GCall_006378	Model1	top	Model1top	PCR01	0.9461947626841244	15
GCfix_009278	Model1	bottom	Model1bottom	PCR01	0.9352349777881692	15
GCfix_007078	Model1	bottom	Model1bottom	PCR01	0.9388882394201543	15
GCall_011111	Model2	bottom	Model2bottom	PCR01	0.9352349777881692	15
GCall_008351	normal	normal	normalnormal	PCR01	0.9352349777881692	15
GCall_009948	Model1	top	Model1top	PCR01	0.9315817161561842	15
GCall_006561	Model2	bottom	Model2bottom	PCR01	0.9315817161561842	15
GCfix_009494	Model1	top	Model1top	PCR01	0.9279284545241991	15
GCall_007232	Model1	top	Model1top	PCR01	0.9388882394201543	15
GCall_006291	Model1	bottom	Model1bottom	PCR01	0.9279284545241991	15
GCfix_008415	Model1	top	Model1top	PCR01	0.9242751928922142	15
GCfix_005996	normal	normal	normalnormal	PCR01	0.9279284545241991	15
GCall_009068	Model1	top	Model1top	PCR01	0.9279284545241991	15
GCall_002500	Model1	bottom	Model1bottom	PCR01	0.9279284545241991	15
GCfix_010952	Model1	bottom	Model1bottom	PCR01	0.9206219312602291	15
GCfix_003977	Model1	bottom	Model1bottom	PCR01	0.9206219312602291	15
GCall_006159	Model1	bottom	Model1bottom	PCR01	0.9242751928922142	15
GCfix_010122	Model2	bottom	Model2bottom	PCR01	0.9242751928922142	15
GCfix_009390	normal	normal	normalnormal	PCR01	0.9206219312602291	15
GCall_011761	Model2	bottom	Model2bottom	PCR01	0.9206219312602291	15
GCfix_008132	Model1	top	Model1top	PCR01	0.9242751928922142	15
GCfix_007042	Model1	top	Model1top	PCR01	0.9279284545241991	15
GCfix_000328	normal	normal	normalnormal	PCR01	0.9242751928922142	15
GCall_005051	normal	normal	normalnormal	PCR01	0.9242751928922142	15
GCfix_009379	Model1	bottom	Model1bottom	PCR01	0.9169686696282441	15
GCall_010229	Model1	bottom	Model1bottom	PCR01	0.9206219312602291	15
GCall_009878	Model1	top	Model1top	PCR01	0.9279284545241991	15
GCfix_008095	Model2	bottom	Model2bottom	PCR01	0.9169686696282441	15
GCall_008336	Model1	top	Model1top	PCR01	0.9169686696282441	15
GCall_000369	Model1	top	Model1top	PCR01	0.9169686696282441	15
GCfix_007959	normal	normal	normalnormal	PCR01	0.9169686696282441	15
GCfix_006392	Model1	top	Model1top	PCR01	0.9242751928922142	15
GCfix_006223	Model1	bottom	Model1bottom	PCR01	0.9169686696282441	15
GCall_011934	Model1	top	Model1top	PCR01	0.9169686696282441	15
GCall_006957	Model1	top	Model1top	PCR01	0.913315407996259	15
GCfix_009840	Model2	bottom	Model2bottom	PCR01	0.913315407996259	15
GCall_009088	Model1	top	Model1top	PCR01	0.9169686696282441	15
GCfix_007180	Model2	bottom	Model2bottom	PCR01	0.9169686696282441	15
GCfix_000310	normal	normal	normalnormal	PCR01	0.909662146364274	15
GCall_007808	Model1	top	Model1top	PCR01	0.909662146364274	15
GCfix_005219	normal	normal	normalnormal	PCR01	0.913315407996259	15
GCfix_005031	normal	normal	normalnormal	PCR01	0.909662146364274	15
GCfix_000982	Model2	bottom	Model2bottom	PCR01	0.9060088847322889	15
GCall_002161	Model1	top	Model1top	PCR01	0.909662146364274	15
GCall_000900	normal	normal	normalnormal	PCR01	0.913315407996259	15
GCfix_009922	Model1	bottom	Model1bottom	PCR01	0.9060088847322889	15
GCall_007752	normal	normal	normalnormal	PCR01	0.909662146364274	15
GCall_001408	Model1	bottom	Model1bottom	PCR01	0.9023556231003039	15
GCfix_002364	Model1	bottom	Model1bottom	PCR01	0.9060088847322889	15
GCfix_002314	Model2	bottom	Model2bottom	PCR01	0.9060088847322889	15
GCfix_000077	Model1	top	Model1top	PCR01	0.9023556231003039	15
GCall_010923	normal	normal	normalnormal	PCR01	0.909662146364274	15
GCfix_007384	Model1	bottom	Model1bottom	PCR01	0.909662146364274	15
GCfix_000590	Model1	top	Model1top	PCR01	0.909662146364274	15
GCfix_000458	Model1	top	Model1top	PCR01	0.9023556231003039	15
GCall_004601	Model1	top	Model1top	PCR01	0.9060088847322889	15
GCfix_010181	Model1	bottom	Model1bottom	PCR01	0.9060088847322889	15
GCfix_002984	Model1	bottom	Model1bottom	PCR01	0.9023556231003039	15
GCfix_001606	normal	normal	normalnormal	PCR01	0.8987023614683188	15
GCfix_007930	normal	normal	normalnormal	PCR01	0.8987023614683188	15
GCall_009163	Model2	bottom	Model2bottom	PCR01	0.8950490998363339	15
GCall_003813	normal	normal	normalnormal	PCR01	0.8987023614683188	15
GCfix_008161	Model2	bottom	Model2bottom	PCR01	0.8987023614683188	15
GCfix_006793	Model1	top	Model1top	PCR01	0.8950490998363339	15
GCall_008165	normal	normal	normalnormal	PCR01	0.8950490998363339	15
GCfix_005294	Model2	bottom	Model2bottom	PCR01	0.8950490998363339	15
GCfix_002865	Model2	bottom	Model2bottom	PCR01	0.8950490998363339	15
GCall_009033	normal	normal	normalnormal	PCR01	0.8950490998363339	15
GCall_007674	Model1	bottom	Model1bottom	PCR01	0.8987023614683188	15
GCall_003903	Model1	top	Model1top	PCR01	0.8913958382043489	15
GCall_003527	normal	normal	normalnormal	PCR01	0.8913958382043489	15
GCfix_011395	Model1	top	Model1top	PCR01	0.8913958382043489	15
GCfix_005155	Model1	top	Model1top	PCR01	0.8950490998363339	15
GCall_004855	Model2	bottom	Model2bottom	PCR01	0.8913958382043489	15
GCall_010052	Model1	bottom	Model1bottom	PCR01	0.8877425765723638	15
GCall_007354	Model1	top	Model1top	PCR01	0.8877425765723638	15
GCfix_009774	normal	normal	normalnormal	PCR01	0.8877425765723638	15
GCfix_004814	Model1	top	Model1top	PCR01	0.8913958382043489	15
GCfix_002262	Model1	bottom	Model1bottom	PCR01	0.8913958382043489	15
GCall_010081	normal	normal	normalnormal	PCR01	0.8877425765723638	15
GCall_008864	normal	normal	normalnormal	PCR01	0.8877425765723638	15
GCall_001267	Model1	bottom	Model1bottom	PCR01	0.8877425765723638	15
GCfix_002668	normal	normal	normalnormal	PCR01	0.8877425765723638	15
GCfix_008116	Model1	bottom	Model1bottom	PCR01	0.8804360533083937	15
GCfix_000661	Model1	top	Model1top	PCR01	0.8840893149403788	15
GCall_004890	Model1	bottom	Model1bottom	PCR01	0.8840893149403788	15
GCall_004494	normal	normal	normalnormal	PCR01	0.8840893149403788	15
GCfix_008688	Model1	bottom	Model1bottom	PCR01	0.8804360533083937	15
GCfix_007304	Model1	top	Model1top	PCR01	0.8840893149403788	15
GCfix_003447	Model2	bottom	Model2bottom	PCR01	0.8840893149403788	15
GCall_007709	Model1	top	Model1top	PCR01	0.8804360533083937	15
GCall_009905	normal	normal	normalnormal	PCR01	0.8767827916764087	15
GCall_003109	Model2	bottom	Model2bottom	PCR01	0.8840893149403788	15
GCall_000907	Model2	bottom	Model2bottom	PCR01	0.8804360533083937	15
GCfix_003988	Model1	bottom	Model1bottom	PCR01	0.8767827916764087	15
GCall_003628	normal	normal	normalnormal	PCR01	0.8731295300444236	15
GCfix_011090	Model2	bottom	Model2bottom	PCR01	0.8731295300444236	15
GCall_008397	normal	normal	normalnormal	PCR01	0.8731295300444236	15
GCall_006946	Model1	bottom	Model1bottom	PCR01	0.8804360533083937	15
GCfix_007757	Model2	bottom	Model2bottom	PCR01	0.8767827916764087	15
GCfix_003478	Model2	bottom	Model2bottom	PCR01	0.8731295300444236	15
GCall_003089	Model1	top	Model1top	PCR01	0.8767827916764087	15
GCall_001203	Model1	top	Model1top	PCR01	0.8694762684124386	15
GCfix_004364	Model1	top	Model1top	PCR01	0.8731295300444236	15
GCfix_001713	Model2	bottom	Model2bottom	PCR01	0.8694762684124386	15
GCall_009972	Model1	bottom	Model1bottom	PCR01	0.8694762684124386	15
GCfix_002122	Model2	bottom	Model2bottom	PCR01	0.8731295300444236	15
GCall_005210	Model1	top	Model1top	PCR01	0.8694762684124386	15
GCall_005173	normal	normal	normalnormal	PCR01	0.8694762684124386	15
GCall_000293	Model2	bottom	Model2bottom	PCR01	0.8658230067804535	15
GCfix_009764	normal	normal	normalnormal	PCR01	0.8694762684124386	15
GCfix_005845	Model1	bottom	Model1bottom	PCR01	0.8694762684124386	15
GCfix_009246	Model2	bottom	Model2bottom	PCR01	0.8731295300444236	15
GCfix_006390	Model1	bottom	Model1bottom	PCR01	0.8694762684124386	15
GCall_000070	Model1	bottom	Model1bottom	PCR01	0.8658230067804535	15
GCfix_006179	Model1	top	Model1top	PCR01	0.8658230067804535	15
GCfix_001888	normal	normal	normalnormal	PCR01	0.8658230067804535	15
GCall_001778	Model1	top	Model1top	PCR01	0.8694762684124386	15
GCall_001613	normal	normal	normalnormal	PCR01	0.8658230067804535	15
GCfix_008531	Model1	top	Model1top	PCR01	0.8621697451484686	15
GCall_004301	Model1	bottom	Model1bottom	PCR01	0.8621697451484686	15
GCfix_001959	Model1	bottom	Model1bottom	PCR01	0.8621697451484686	15
GCall_003537	Model2	bottom	Model2bottom	PCR01	0.8585164835164835	15
GCfix_001921	normal	normal	normalnormal	PCR01	0.8694762684124386	15
GCall_004556	Model2	bottom	Model2bottom	PCR01	0.8658230067804535	15
GCfix_011680	Model2	bottom	Model2bottom	PCR01	0.8548632218844985	15
GCfix_006675	Model1	bottom	Model1bottom	PCR01	0.8548632218844985	15
GCall_007967	normal	normal	normalnormal	PCR01	0.8512099602525134	15
GCall_002038	normal	normal	normalnormal	PCR01	0.8548632218844985	15
GCall_000011	Model1	top	Model1top	PCR01	0.8512099602525134	15
GCfix_010919	normal	normal	normalnormal	PCR01	0.8548632218844985	15
GCfix_003752	Model1	bottom	Model1bottom	PCR01	0.8512099602525134	15
GCall_010192	normal	normal	normalnormal	PCR01	0.8548632218844985	15
GCall_001080	Model1	top	Model1top	PCR01	0.8548632218844985	15
GCfix_000494	normal	normal	normalnormal	PCR01	0.8475566986205284	15
GCall_007245	Model2	bottom	Model2bottom	PCR01	0.8512099602525134	15
GCall_000946	Model2	bottom	Model2bottom	PCR01	0.8548632218844985	15
GCall_011282	Model1	top	Model1top	PCR01	0.8439034369885433	15
GCall_010980	normal	normal	normalnormal	PCR01	0.8475566986205284	15
GCfix_006416	Model2	bottom	Model2bottom	PCR01	0.8475566986205284	15
GCfix_004354	normal	normal	normalnormal	PCR01	0.8439034369885433	15
GCfix_000543	Model1	top	Model1top	PCR01	0.8439034369885433	15
GCall_006696	Model2	bottom	Model2bottom	PCR01	0.8512099602525134	15
GCall_006623	Model2	bottom	Model2bottom	PCR01	0.8439034369885433	15
GCall_005948	Model2	bottom	Model2bottom	PCR01	0.8512099602525134	15
GCall_002983	Model1	top	Model1top	PCR01	0.8439034369885433	15
GCall_000870	Model1	bottom	Model1bottom	PCR01	0.8512099602525134	15
GCfix_002715	normal	normal	normalnormal	PCR01	0.8566898527004909	15
GCall_010329	Model1	top	Model1top	PCR01	0.8475566986205284	15
GCall_004377	Model1	top	Model1top	PCR01	0.8439034369885433	15
GCall_004213	Model1	top	Model1top	PCR01	0.8475566986205284	15
GCfix_001331	Model2	bottom	Model2bottom	PCR01	0.8439034369885433	15
GCfix_003192	Model1	top	Model1top	PCR01	0.8475566986205284	15
GCall_002199	Model1	bottom	Model1bottom	PCR01	0.8475566986205284	15
GCfix_008946	normal	normal	normalnormal	PCR01	0.8475566986205284	15
GCall_001056	Model1	top	Model1top	PCR01	0.8439034369885433	15
GCall_000414	Model1	top	Model1top	PCR01	0.8402501753565583	15
GCfix_009368	Model2	bottom	Model2bottom	PCR01	0.8365969137245732	15
GCfix_002543	Model1	top	Model1top	PCR01	0.8365969137245732	15
GCall_011209	Model2	bottom	Model2bottom	PCR01	0.8365969137245732	15
GCall_009332	Model1	bottom	Model1bottom	PCR01	0.8402501753565583	15
GCall_008141	Model2	bottom	Model2bottom	PCR01	0.8402501753565583	15
GCall_011555	Model2	bottom	Model2bottom	PCR01	0.8365969137245732	15
GCall_008498	Model1	bottom	Model1bottom	PCR01	0.8329436520925882	15
GCall_006488	Model1	top	Model1top	PCR01	0.8402501753565583	15
GCfix_008283	Model1	bottom	Model1bottom	PCR01	0.8329436520925882	15
GCfix_006775	Model1	top	Model1top	PCR01	0.8329436520925882	15
GCall_011896	Model1	bottom	Model1bottom	PCR01	0.8292903904606032	15
GCall_009907	Model2	bottom	Model2bottom	PCR01	0.8329436520925882	15
GCall_003077	Model1	bottom	Model1bottom	PCR01	0.8365969137245732	15
GCall_000166	Model2	bottom	Model2bottom	PCR01	0.8329436520925882	15
GCall_007880	Model1	top	Model1top	PCR01	0.8475566986205284	15
GCfix_006125	Model2	bottom	Model2bottom	PCR01	0.8329436520925882	15
GCall_011691	Model2	bottom	Model2bottom	PCR01	0.8292903904606032	15
GCall_002225	Model1	bottom	Model1bottom	PCR01	0.8256371288286182	15
GCall_001387	Model1	bottom	Model1bottom	PCR01	0.8329436520925882	15
GCall_000834	Model2	bottom	Model2bottom	PCR01	0.8256371288286182	15
GCfix_009230	normal	normal	normalnormal	PCR01	0.8292903904606032	15
GCfix_006184	Model1	top	Model1top	PCR01	0.8292903904606032	15
GCfix_001733	Model2	bottom	Model2bottom	PCR01	0.8292903904606032	15
GCall_010929	Model2	bottom	Model2bottom	PCR01	0.8256371288286182	15
GCall_009745	Model1	top	Model1top	PCR01	0.8219838671966331	15
GCall_009612	normal	normal	normalnormal	PCR01	0.8256371288286182	15
GCfix_002051	Model1	top	Model1top	PCR01	0.8256371288286182	15
GCall_003620	Model1	top	Model1top	PCR01	0.8183306055646481	15
GCall_002020	Model2	bottom	Model2bottom	PCR01	0.8219838671966331	15
GCall_000634	Model1	top	Model1top	PCR01	0.8219838671966331	15
GCfix_003174	Model2	bottom	Model2bottom	PCR01	0.8219838671966331	15
GCall_001978	normal	normal	normalnormal	PCR01	0.8183306055646481	15
GCall_009985	Model1	top	Model1top	PCR01	0.8219838671966331	15
GCall_000024	Model2	bottom	Model2bottom	PCR01	0.8183306055646481	15
GCfix_007100	Model1	bottom	Model1bottom	PCR01	0.814677343932663	15
GCfix_005473	Model1	top	Model1top	PCR01	0.811024082300678	15
GCfix_002954	Model1	top	Model1top	PCR01	0.814677343932663	15
GCall_007316	normal	normal	normalnormal	PCR01	0.8183306055646481	15
GCall_009992	Model1	bottom	Model1bottom	PCR01	0.807370820668693	15
GCfix_011381	Model2	bottom	Model2bottom	PCR01	0.814677343932663	15
GCfix_009808	Model2	bottom	Model2bottom	PCR01	0.811024082300678	15
GCall_010523	Model1	bottom	Model1bottom	PCR01	0.814677343932663	15
GCall_002517	Model1	top	Model1top	PCR01	0.811024082300678	15
GCall_001015	Model1	bottom	Model1bottom	PCR01	0.807370820668693	15
GCfix_011522	Model1	top	Model1top	PCR01	0.811024082300678	15
GCfix_006932	Model2	bottom	Model2bottom	PCR01	0.811024082300678	15
GCfix_001516	Model1	bottom	Model1bottom	PCR01	0.807370820668693	15
GCfix_011811	Model1	bottom	Model1bottom	PCR01	0.807370820668693	15
GCall_003795	normal	normal	normalnormal	PCR01	0.814677343932663	15
GCall_002734	Model2	bottom	Model2bottom	PCR01	0.8037175590367079	15
GCfix_005198	normal	normal	normalnormal	PCR01	0.807370820668693	15
GCall_005373	Model1	bottom	Model1bottom	PCR01	0.811024082300678	15
GCall_003266	Model2	bottom	Model2bottom	PCR01	0.807370820668693	15
GCfix_009836	normal	normal	normalnormal	PCR01	0.811024082300678	15
GCfix_002438	Model2	bottom	Model2bottom	PCR01	0.8037175590367079	15
GCall_009637	Model2	bottom	Model2bottom	PCR01	0.8037175590367079	15
GCfix_001590	Model1	bottom	Model1bottom	PCR01	0.800064297404723	15
GCfix_000069	Model2	bottom	Model2bottom	PCR01	0.8037175590367079	15
GCall_001445	normal	normal	normalnormal	PCR01	0.7964110357727379	15
GCfix_000939	Model1	top	Model1top	PCR01	0.8037175590367079	15
GCall_007076	Model2	bottom	Model2bottom	PCR01	0.807370820668693	15
GCall_005548	Model1	bottom	Model1bottom	PCR01	0.7964110357727379	15
GCall_005171	normal	normal	normalnormal	PCR01	0.800064297404723	15
GCfix_004694	Model1	bottom	Model1bottom	PCR01	0.7927577741407529	15
GCall_008497	Model1	bottom	Model1bottom	PCR01	0.7964110357727379	15
GCall_002169	Model2	bottom	Model2bottom	PCR01	0.800064297404723	15
GCall_000366	Model1	top	Model1top	PCR01	0.800064297404723	15
GCfix_008425	Model1	bottom	Model1bottom	PCR01	0.7964110357727379	15
GCfix_003573	normal	normal	normalnormal	PCR01	0.7964110357727379	15
GCall_004607	Model2	bottom	Model2bottom	PCR01	0.7964110357727379	15
GCfix_011629	Model2	bottom	Model2bottom	PCR01	0.7964110357727379	15
GCfix_007548	Model1	top	Model1top	PCR01	0.7927577741407529	15
GCfix_003389	normal	normal	normalnormal	PCR01	0.7927577741407529	15
GCfix_002838	Model1	top	Model1top	PCR01	0.7927577741407529	15
GCall_003974	Model1	bottom	Model1bottom	PCR01	0.7927577741407529	15
GCall_005924	normal	normal	normalnormal	PCR01	0.7854512508767828	15
GCall_002015	normal	normal	normalnormal	PCR01	0.7891045125087678	15
GCall_000894	Model2	bottom	Model2bottom	PCR01	0.7854512508767828	15
GCfix_007512	normal	normal	normalnormal	PCR01	0.7854512508767828	15
GCfix_001049	Model1	top	Model1top	PCR01	0.7817979892447977	15
GCall_003959	Model1	bottom	Model1bottom	PCR01	0.7854512508767828	15
GCfix_011795	Model1	bottom	Model1bottom	PCR01	0.7781447276128127	15
GCfix_008239	Model2	bottom	Model2bottom	PCR01	0.7744914659808276	15
GCfix_000253	Model1	bottom	Model1bottom	PCR01	0.7781447276128127	15
GCall_010694	normal	normal	normalnormal	PCR01	0.7744914659808276	15
GCall_006569	Model1	bottom	Model1bottom	PCR01	0.7781447276128127	15
GCfix_003579	normal	normal	normalnormal	PCR01	0.7744914659808276	15
GCfix_001592	Model1	bottom	Model1bottom	PCR01	0.7781447276128127	15
GCfix_002482	Model2	bottom	Model2bottom	PCR01	0.7708382043488426	15
GCall_009697	Model2	bottom	Model2bottom	PCR01	0.7744914659808276	15
GCfix_008952	Model2	bottom	Model2bottom	PCR01	0.7635316810848726	15
GCall_002159	Model1	bottom	Model1bottom	PCR01	0.7708382043488426	15
GCall_001865	Model1	top	Model1top	PCR01	0.7671849427168576	15
GCall_000123	Model1	bottom	Model1bottom	PCR01	0.7635316810848726	15
GCall_010215	normal	normal	normalnormal	PCR01	0.7635316810848726	15
GCall_009953	Model2	bottom	Model2bottom	PCR01	0.7635316810848726	15
GCall_000703	Model2	bottom	Model2bottom	PCR01	0.7671849427168576	15
GCfix_004076	Model1	top	Model1top	PCR01	0.7525718961889174	15
GCall_008705	Model2	bottom	Model2bottom	PCR01	0.7635316810848726	15
GCfix_005678	Model1	top	Model1top	PCR01	0.7562251578209025	15
GCfix_004684	Model2	bottom	Model2bottom	PCR01	0.7598784194528875	15
GCall_011701	Model1	top	Model1top	PCR01	0.7525718961889174	15
GCall_003582	Model1	bottom	Model1bottom	PCR01	0.7562251578209025	15
GCall_011580	Model1	bottom	Model1bottom	PCR01	0.7452653729249473	15
GCall_008580	Model2	bottom	Model2bottom	PCR01	0.7489186345569324	15
GCall_003922	Model1	top	Model1top	PCR01	0.7525718961889174	15
GCfix_009804	Model1	top	Model1top	PCR01	0.7489186345569324	15
GCfix_001466	Model2	bottom	Model2bottom	PCR01	0.7525718961889174	15
GCfix_002651	Model2	bottom	Model2bottom	PCR01	0.7452653729249473	15
GCall_008239	normal	normal	normalnormal	PCR01	0.7452653729249473	15
GCall_011014	Model1	bottom	Model1bottom	PCR01	0.7379588496609772	15
GCfix_002913	Model1	bottom	Model1bottom	PCR01	0.7416121112929623	15
GCfix_010039	Model2	bottom	Model2bottom	PCR01	0.7379588496609772	15
GCall_002851	Model1	bottom	Model1bottom	PCR01	0.7343055880289923	15
GCfix_001324	Model1	bottom	Model1bottom	PCR01	0.7379588496609772	15
GCall_000752	Model2	bottom	Model2bottom	PCR01	0.7343055880289923	15
GCfix_011289	normal	normal	normalnormal	PCR01	0.7343055880289923	15
GCall_011257	Model1	bottom	Model1bottom	PCR01	0.7269990647650222	15
GCall_009760	Model1	top	Model1top	PCR01	0.7379588496609772	15
GCall_009296	Model1	bottom	Model1bottom	PCR01	0.7343055880289923	15
GCall_002514	Model2	bottom	Model2bottom	PCR01	0.7306523263970073	15
GCall_002046	Model2	bottom	Model2bottom	PCR01	0.7306523263970073	15
GCfix_000276	Model1	bottom	Model1bottom	PCR01	0.7306523263970073	15
GCall_006538	Model1	bottom	Model1bottom	PCR01	0.7269990647650222	15
GCfix_006046	Model1	top	Model1top	PCR01	0.7233458031330372	15
GCall_007852	Model2	bottom	Model2bottom	PCR01	0.7196925415010521	15
GCfix_010822	normal	normal	normalnormal	PCR01	0.7233458031330372	15
GCall_001437	Model1	bottom	Model1bottom	PCR01	0.7160392798690671	15
GCfix_001423	Model1	top	Model1top	PCR01	0.7160392798690671	15
GCfix_000765	Model2	bottom	Model2bottom	PCR01	0.712386018237082	15
GCfix_006557	Model1	bottom	Model1bottom	PCR01	0.712386018237082	15
GCfix_001301	Model1	top	Model1top	PCR01	0.7160392798690671	15
GCall_008644	Model1	top	Model1top	PCR01	0.712386018237082	15
GCall_008392	Model1	bottom	Model1bottom	PCR01	0.7160392798690671	15
GCall_004341	Model2	bottom	Model2bottom	PCR01	0.708732756605097	15
GCall_000918	normal	normal	normalnormal	PCR01	0.712386018237082	15
GCall_011148	Model2	bottom	Model2bottom	PCR01	0.708732756605097	15
GCall_010909	Model2	bottom	Model2bottom	PCR01	0.705079494973112	15
GCall_005091	Model1	bottom	Model1bottom	PCR01	0.705079494973112	15
GCfix_008175	Model2	bottom	Model2bottom	PCR01	0.701426233341127	15
GCfix_009980	normal	normal	normalnormal	PCR01	0.701426233341127	15
GCall_010217	Model1	top	Model1top	PCR01	0.7160392798690671	15
GCall_008851	Model2	bottom	Model2bottom	PCR01	0.701426233341127	15
GCfix_003441	Model1	bottom	Model1bottom	PCR01	0.6977729717091419	15
GCfix_000662	Model2	bottom	Model2bottom	PCR01	0.6977729717091419	15
GCall_005804	Model1	top	Model1top	PCR01	0.701426233341127	15
GCfix_009530	normal	normal	normalnormal	PCR01	0.6941197100771569	15
GCall_006409	Model1	bottom	Model1bottom	PCR01	0.6904664484451718	15
GCall_005534	Model1	bottom	Model1bottom	PCR01	0.6941197100771569	15
GCfix_009682	normal	normal	normalnormal	PCR01	0.6941197100771569	15
GCall_002469	Model1	bottom	Model1bottom	PCR01	0.6904664484451718	15
GCfix_007818	Model2	bottom	Model2bottom	PCR01	0.6831599251812017	15
GCfix_008651	Model1	bottom	Model1bottom	PCR01	0.6831599251812017	15
GCall_002631	Model1	bottom	Model1bottom	PCR01	0.6795066635492167	15
GCfix_007858	Model2	bottom	Model2bottom	PCR01	0.6831599251812017	15
GCall_009970	Model1	bottom	Model1bottom	PCR01	0.6795066635492167	15
GCfix_006246	Model2	bottom	Model2bottom	PCR01	0.6758534019172316	15
GCall_003265	normal	normal	normalnormal	PCR01	0.6758534019172316	15
GCfix_000468	Model1	bottom	Model1bottom	PCR01	0.6685468786532616	15
GCall_007574	Model1	top	Model1top	PCR01	0.6685468786532616	15
GCfix_008322	Model1	bottom	Model1bottom	PCR01	0.6648936170212766	15
GCall_000432	Model1	bottom	Model1bottom	PCR01	0.6648936170212766	15
GCfix_007293	normal	normal	normalnormal	PCR01	0.6612403553892915	15
GCall_006580	Model2	bottom	Model2bottom	PCR01	0.6612403553892915	15
GCfix_010724	Model1	bottom	Model1bottom	PCR01	0.6539338321253214	15
GCfix_010995	Model1	bottom	Model1bottom	PCR01	0.6502805704933364	15
GCfix_006748	Model1	top	Model1top	PCR01	0.6502805704933364	15
GCfix_007432	Model2	bottom	Model2bottom	PCR01	0.6502805704933364	15
GCall_011870	Model1	bottom	Model1bottom	PCR01	0.6466273088613514	15
GCall_007900	Model1	bottom	Model1bottom	PCR01	0.6466273088613514	15
GCall_005794	Model1	bottom	Model1bottom	PCR01	0.6466273088613514	15
GCfix_005514	Model1	bottom	Model1bottom	PCR01	0.6429740472293664	15
GCall_002381	Model2	bottom	Model2bottom	PCR01	0.6429740472293664	15
GCfix_008713	Model1	bottom	Model1bottom	PCR01	0.6466273088613514	15
GCall_010756	Model1	top	Model1top	PCR01	0.6356675239653963	15
GCall_002145	Model1	bottom	Model1bottom	PCR01	0.6356675239653963	15
GCfix_002761	Model1	bottom	Model1bottom	PCR01	0.6356675239653963	15
GCfix_005470	Model2	bottom	Model2bottom	PCR01	0.6320142623334113	15
GCall_002611	Model2	bottom	Model2bottom	PCR01	0.6283610007014262	15
GCall_009976	Model2	bottom	Model2bottom	PCR01	0.6210544774374561	15
GCfix_003914	Model1	bottom	Model1bottom	PCR01	0.613747954173486	15
GCall_000765	Model1	bottom	Model1bottom	PCR01	0.6174012158054711	15
GCall_011139	Model2	bottom	Model2bottom	PCR01	0.6100946925415011	15
GCall_008298	Model2	bottom	Model2bottom	PCR01	0.6100946925415011	15
GCall_005506	Model2	bottom	Model2bottom	PCR01	0.606441430909516	15
GCall_003420	Model2	bottom	Model2bottom	PCR01	0.606441430909516	15
GCall_005901	Model2	bottom	Model2bottom	PCR01	0.6100946925415011	15
GCall_001874	Model1	bottom	Model1bottom	PCR01	0.602788169277531	15
GCfix_001024	Model1	bottom	Model1bottom	PCR01	0.5991349076455459	15
GCall_010432	Model1	bottom	Model1bottom	PCR01	0.5954816460135609	15
GCfix_006488	Model2	bottom	Model2bottom	PCR01	0.5954816460135609	15
GCfix_000338	Model1	bottom	Model1bottom	PCR01	0.5881751227495908	15
GCall_007634	Model2	bottom	Model2bottom	PCR01	0.5881751227495908	15
GCall_007645	Model2	bottom	Model2bottom	PCR01	0.5845218611176057	15
GCall_011493	Model1	bottom	Model1bottom	PCR01	0.5552957680617255	15
GCall_008335	Model2	bottom	Model2bottom	PCR01	0.5516425064297404	15
GCfix_004325	Model2	bottom	Model2bottom	PCR01	0.5443359831657704	15
GCfix_010005	Model1	bottom	Model1bottom	PCR01	0.5406827215337854	15
GCfix_006234	Model1	bottom	Model1bottom	PCR01	0.5406827215337854	15
GCall_001350	Model1	bottom	Model1bottom	PCR01	0.5333761982698153	15
GCall_009982	Model1	bottom	Model1bottom	PCR01	0.5260696750058452	15
GCfix_010027	Model2	bottom	Model2bottom	PCR01	0.5260696750058452	15
GCall_002337	Model1	bottom	Model1bottom	PCR01	0.5224164133738601	15
GCall_008869	Model2	bottom	Model2bottom	PCR01	0.50780336684592	15
GCfix_002574	Model1	bottom	Model1bottom	PCR01	0.504150105213935	15
GCall_006796	Model1	bottom	Model1bottom	PCR01	0.4968435819499649	15
GCfix_008854	Model1	bottom	Model1bottom	PCR01	0.4931903203179799	15
GCall_007775	Model1	top	Model1top	PCR01	0.48953705868599484	15
GCall_001492	Model1	bottom	Model1bottom	PCR01	0.4858837970540098	15
GCall_003056	Model1	bottom	Model1bottom	PCR01	0.47127075052606965	15
GCfix_005042	Model1	bottom	Model1bottom	PCR01	0.47127075052606965	15
GCall_009316	Model1	bottom	Model1bottom	PCR01	0.47127075052606965	15
GCall_007813	Model1	bottom	Model1bottom	PCR01	0.46031096563011453	15
GCfix_008711	Model1	bottom	Model1bottom	PCR01	0.4566577039981295	15
GCfix_010726	Model1	bottom	Model1bottom	PCR01	0.4493511807341594	15
GCall_005716	Model1	bottom	Model1bottom	PCR01	0.4347381342062193	15
GCfix_000658	Model1	bottom	Model1bottom	PCR01	0.42012508767827916	15
GCfix_000120	Model1	bottom	Model1bottom	PCR01	0.42012508767827916	15
GCfix_008781	Model1	bottom	Model1bottom	PCR01	0.37993920972644374	15
GCfix_006126	Model1	bottom	Model1bottom	PCR01	0.3762859480944587	15
GCfix_009742	Model1	bottom	Model1bottom	PCR01	0.36532616319850364	15
GCfix_003525	Model1	bottom	Model1bottom	PCR01	0.33610007014262333	15
GCall_009807	Model1	bottom	Model1bottom	PCR01	0.24476852934299742	15
GCfix_004141	Model1	bottom	Model1bottom	PCR01	0.19727612812719195	15
GCfix_001579	Model1	top	Model1top	PCR01	0.24842179097498246	15
GCall_006686	Model1	bottom	Model1bottom	PCR01	0.16805003507131167	15
GCfix_000666	Model1	bottom	Model1bottom	PCR01	0.14613046527940143	15
GCall_002398	Model1	bottom	Model1bottom	PCR01	0.12055763385550619	15
GCfix_001405	Model1	bottom	Model1bottom	PCR01	0.11325111059153611	15
GCfix_009551	Model1	top	Model1top	PCR01	0.043839139583820436	15
GCall_007731	Model2	top	Model2top	PCR02	1.7635294603224632	30
GCall_006762	Model2	top	Model2top	PCR02	1.7034944148646771	30
GCall_009723	Model2	top	Model2top	PCR02	1.5121327074679842	30
GCall_009439	Model2	top	Model2top	PCR02	1.684733463159119	30
GCfix_006134	Model2	top	Model2top	PCR02	1.8160601250980257	30
GCfix_005815	Model2	top	Model2top	PCR02	1.4596020426924217	30
GCall_007723	Model2	top	Model2top	PCR02	1.7897947927102444	30
GCfix_000952	Model1	top	Model1top	PCR02	3.286918738813782	30
GCall_004995	Model2	top	Model2top	PCR02	1.6509637500891143	30
GCfix_006745	Model2	top	Model2top	PCR02	1.8873517415791468	30
GCfix_001510	Model2	top	Model2top	PCR02	1.823564505780249	30
GCfix_011057	Model2	top	Model2top	PCR02	1.4971239461035377	30
GCfix_004267	Model2	top	Model2top	PCR02	1.515884897809096	30
GCall_001371	Model2	top	Model2top	PCR02	1.7335119375935701	30
GCfix_007557	Model2	top	Model2top	PCR02	1.575919943266882	30
GCall_000296	Model2	top	Model2top	PCR02	1.5196370881502075	30
GCall_010977	Model2	top	Model2top	PCR02	1.6772290824768958	30
GCall_007684	Model2	top	Model2top	PCR02	1.714750985888012	30
GCall_008310	Model2	top	Model2top	PCR02	1.5609111819024355	30
GCfix_003248	Model2	top	Model2top	PCR02	1.6922378438413421	30
GCfix_003352	Model2	top	Model2top	PCR02	1.714750985888012	30
GCfix_000188	Model2	top	Model2top	PCR02	1.7410163182757934	30
GCfix_008217	Model2	top	Model2top	PCR02	1.7185031762291236	30
GCall_004481	normal	normal	normalnormal	PCR02	1.7597772699813514	30
GCall_010649	Model2	top	Model2top	PCR02	1.354540713141296	30
GCall_008872	Model2	top	Model2top	PCR02	1.7710338410046864	30
GCall_004122	Model2	top	Model2top	PCR02	1.5233892784913192	30
GCfix_004773	Model2	top	Model2top	PCR02	1.6959900341824539	30
GCall_010770	Model2	top	Model2top	PCR02	1.6322027983835563	30
GCall_003292	Model2	top	Model2top	PCR02	1.5871765142902168	30
GCall_003518	Model2	top	Model2top	PCR02	1.575919943266882	30
GCfix_007747	Model2	top	Model2top	PCR02	1.6509637500891143	30
GCfix_003461	Model2	top	Model2top	PCR02	1.6472115597480028	30
GCfix_003351	Model2	top	Model2top	PCR02	1.4445932813279752	30
GCfix_002669	Model2	top	Model2top	PCR02	1.6584681307713376	30
GCall_005107	Model2	top	Model2top	PCR02	1.4520976620101984	30
GCall_009241	Model2	top	Model2top	PCR02	1.5796721336079935	30
GCfix_002655	Model2	top	Model2top	PCR02	1.6772290824768958	30
GCall_003773	Model2	top	Model2top	PCR02	1.4483454716690867	30
GCall_009012	Model2	top	Model2top	PCR02	1.5571589915613238	30
GCall_004064	Model2	top	Model2top	PCR02	1.5609111819024355	30
GCfix_010075	Model2	top	Model2top	PCR02	1.3620450938235193	30
GCall_004965	Model2	top	Model2top	PCR02	1.3470363324590728	30
GCfix_009248	Model2	top	Model2top	PCR02	1.6772290824768958	30
GCfix_003584	normal	normal	normalnormal	PCR02	1.59468089497244	30
GCall_011687	Model2	top	Model2top	PCR02	1.4971239461035377	30
GCall_011080	Model2	top	Model2top	PCR02	1.3845582358701891	30
GCall_009880	Model2	top	Model2top	PCR02	1.5496546108791005	30
GCfix_009767	Model2	top	Model2top	PCR02	1.5233892784913192	30
GCall_000466	Model2	top	Model2top	PCR02	1.4295845199635286	30
GCfix_005299	Model2	top	Model2top	PCR02	1.4971239461035377	30
GCall_007462	Model2	top	Model2top	PCR02	1.4445932813279752	30
GCall_003968	Model2	top	Model2top	PCR02	1.5196370881502075	30
GCall_000069	Model2	top	Model2top	PCR02	1.4596020426924217	30
GCfix_010434	normal	normal	normalnormal	PCR02	1.5984330853135515	30
GCfix_010762	Model2	top	Model2top	PCR02	1.3770538551879659	30
GCfix_008722	Model2	top	Model2top	PCR02	1.425832329622417	30
GCall_000576	Model2	top	Model2top	PCR02	1.8160601250980257	30
GCfix_003591	Model1	bottom	Model1bottom	PCR02	0.378971224452274	30
GCfix_011918	Model2	top	Model2top	PCR02	1.545902420537989	30
GCfix_009396	normal	normal	normalnormal	PCR02	1.564663372243547	30
GCfix_003151	Model2	top	Model2top	PCR02	1.485867375080203	30
GCall_006242	Model2	top	Model2top	PCR02	1.5571589915613238	30
GCall_002180	Model2	top	Model2top	PCR02	1.4746108040568682	30
GCfix_005127	Model2	top	Model2top	PCR02	1.4483454716690867	30
GCall_009239	Model2	top	Model2top	PCR02	1.5871765142902168	30
GCfix_002516	Model1	bottom	Model1bottom	PCR02	0.7729512102689945	30
GCall_007835	Model2	top	Model2top	PCR02	1.3995669972346356	30
GCall_004981	Model2	top	Model2top	PCR02	1.5233892784913192	30
GCfix_007922	Model2	bottom	Model2bottom	PCR02	0.7241727358345433	30
GCfix_001776	Model2	top	Model2top	PCR02	1.4220801392813054	30
GCfix_001509	Model1	top	Model1top	PCR02	1.467106423374645	30
GCall_002279	normal	normal	normalnormal	PCR02	1.2870012870012868	30
GCall_006477	Model2	top	Model2top	PCR02	1.2832490966601753	30
GCall_006695	Model2	top	Model2top	PCR02	1.504628326785761	30
GCfix_011728	Model2	top	Model2top	PCR02	1.4633542330335332	30
GCfix_004361	Model2	top	Model2top	PCR02	1.624698417701333	30
GCall_004468	Model2	top	Model2top	PCR02	1.4483454716690867	30
GCfix_009851	Model2	top	Model2top	PCR02	1.583424323949105	30
GCfix_000710	Model2	top	Model2top	PCR02	1.654715940430226	30
GCfix_001424	Model2	top	Model2top	PCR02	1.3695494745057426	30
GCall_010833	Model2	top	Model2top	PCR02	1.5609111819024355	30
GCall_009388	Model2	top	Model2top	PCR02	1.7785382216869097	30
GCall_010899	Model2	top	Model2top	PCR02	1.4033191875757471	30
GCall_000632	Model2	top	Model2top	PCR02	1.4708586137157564	30
GCall_009882	Model2	top	Model2top	PCR02	1.5196370881502075	30
GCall_004087	Model1	bottom	Model1bottom	PCR02	0.48403255400339945	30
GCfix_008609	Model2	top	Model2top	PCR02	1.5571589915613238	30
GCfix_000022	Model2	top	Model2top	PCR02	1.6096896563368865	30
GCfix_003924	Model2	top	Model2top	PCR02	1.5571589915613238	30
GCfix_008668	Model2	bottom	Model2bottom	PCR02	1.3095144290479566	30
GCall_006134	Model2	top	Model2top	PCR02	1.643459369406891	30
GCall_002336	normal	normal	normalnormal	PCR02	1.185692147791273	30
GCfix_000358	Model2	top	Model2top	PCR02	1.6772290824768958	30
GCall_003424	Model2	top	Model2top	PCR02	1.3020100483657333	30
GCfix_011877	Model2	top	Model2top	PCR02	1.4933717557624262	30
GCfix_010341	Model2	top	Model2top	PCR02	1.7822904120280212	30
GCfix_007492	Model2	top	Model2top	PCR02	1.3845582358701891	30
GCfix_011533	normal	normal	normalnormal	PCR02	1.5308936591735425	30
GCfix_001298	normal	normal	normalnormal	PCR02	1.2682403352957288	30
GCfix_000614	Model2	top	Model2top	PCR02	1.5008761364446495	30
GCall_001167	Model2	top	Model2top	PCR02	1.3958148068935239	30
GCfix_002912	Model2	top	Model2top	PCR02	1.4483454716690867	30
GCall_005771	Model2	top	Model2top	PCR02	1.3770538551879659	30
GCall_001878	Model2	top	Model2top	PCR02	1.3770538551879659	30
GCall_000860	Model2	top	Model2top	PCR02	1.5233892784913192	30
GCfix_006512	Model2	top	Model2top	PCR02	1.3695494745057426	30
GCall_010349	Model2	top	Model2top	PCR02	1.4483454716690867	30
GCall_004773	Model2	top	Model2top	PCR02	1.5609111819024355	30
GCfix_009581	Model1	top	Model1top	PCR02	1.3582929034824078	30
GCall_008190	Model2	top	Model2top	PCR02	1.5233892784913192	30
GCfix_009205	Model2	top	Model2top	PCR02	1.5984330853135515	30
GCfix_007733	Model2	top	Model2top	PCR02	1.3958148068935239	30
GCfix_003565	normal	normal	normalnormal	PCR02	1.4746108040568682	30
GCall_002499	normal	normal	normalnormal	PCR02	1.425832329622417	30
GCall_004897	normal	normal	normalnormal	PCR02	1.6096896563368865	30
GCfix_002105	Model2	top	Model2top	PCR02	1.3095144290479566	30
GCall_006262	Model2	top	Model2top	PCR02	1.6809812728180074	30
GCfix_006258	Model2	top	Model2top	PCR02	1.4070713779168589	30
GCfix_002813	Model1	top	Model1top	PCR02	1.425832329622417	30
GCall_010158	Model2	top	Model2top	PCR02	1.485867375080203	30
GCall_006279	Model2	top	Model2top	PCR02	1.3207710000712916	30
GCall_006666	Model1	bottom	Model1bottom	PCR02	0.787959971633441	30
GCall_004019	Model2	top	Model2top	PCR02	1.4821151847390912	30
GCfix_006967	Model2	top	Model2top	PCR02	1.4070713779168589	30
GCfix_006490	Model2	top	Model2top	PCR02	1.3995669972346356	30
GCfix_004928	Model2	top	Model2top	PCR02	1.5027522316152053	30
GCfix_003530	Model2	top	Model2top	PCR02	1.545902420537989	30
GCall_002924	Model2	top	Model2top	PCR02	1.467106423374645	30
GCfix_009472	Model2	top	Model2top	PCR02	1.5496546108791005	30
GCfix_010596	Model2	top	Model2top	PCR02	1.4408410909868634	30
GCfix_003995	normal	normal	normalnormal	PCR02	1.4070713779168589	30
GCfix_001628	normal	normal	normalnormal	PCR02	1.3320275710946263	30
GCfix_010986	Model2	top	Model2top	PCR02	1.575919943266882	30
GCall_004840	normal	normal	normalnormal	PCR02	1.307638333877401	30
GCall_011180	normal	normal	normalnormal	PCR02	1.4145757585990821	30
GCfix_011827	Model2	top	Model2top	PCR02	1.504628326785761	30
GCfix_010086	normal	normal	normalnormal	PCR02	1.4408410909868634	30
GCfix_007286	normal	normal	normalnormal	PCR02	1.3470363324590728	30
GCfix_005217	Model2	bottom	Model2bottom	PCR02	0.6491289290123109	30
GCall_006000	Model2	top	Model2top	PCR02	1.673476892135784	30
GCfix_009875	Model2	top	Model2top	PCR02	1.354540713141296	30
GCall_004867	normal	normal	normalnormal	PCR02	1.483991279909647	30
GCall_003884	Model2	top	Model2top	PCR02	1.5721677529257703	30
GCfix_001855	normal	normal	normalnormal	PCR02	1.275744715977952	30
GCall_010027	Model1	top	Model1top	PCR02	1.4746108040568682	30
GCall_008247	Model1	top	Model1top	PCR02	1.564663372243547	30
GCall_004125	Model2	top	Model2top	PCR02	1.3095144290479566	30
GCall_001472	normal	normal	normalnormal	PCR02	1.4033191875757471	30
GCfix_009153	Model2	top	Model2top	PCR02	1.3470363324590728	30
GCfix_007034	Model2	top	Model2top	PCR02	1.1894443381323847	30
GCall_008070	Model1	top	Model1top	PCR02	1.6359549887246678	30
GCall_002094	normal	normal	normalnormal	PCR02	1.3432841421179613	30
GCfix_007895	normal	normal	normalnormal	PCR02	1.2682403352957288	30
GCall_011315	normal	normal	normalnormal	PCR02	1.3320275710946263	30
GCall_006502	normal	normal	normalnormal	PCR02	1.3958148068935239	30
GCall_005676	Model2	top	Model2top	PCR02	1.324523190412403	30
GCall_005538	Model2	top	Model2top	PCR02	1.4708586137157564	30
GCall_004953	Model2	top	Model2top	PCR02	1.3958148068935239	30
GCfix_006160	Model1	top	Model1top	PCR02	1.4445932813279752	30
GCall_009466	Model2	bottom	Model2bottom	PCR02	1.0393567244879198	30
GCall_004576	Model2	top	Model2top	PCR02	1.3883104262113006	30
GCfix_004470	Model2	top	Model2top	PCR02	1.5308936591735425	30
GCfix_006950	normal	normal	normalnormal	PCR02	1.1444180540390452	30
GCfix_007750	Model1	top	Model1top	PCR02	1.4408410909868634	30
GCfix_006254	Model2	top	Model2top	PCR02	1.4520976620101984	30
GCfix_011443	Model2	top	Model2top	PCR02	1.5534068012202122	30
GCall_004037	Model2	top	Model2top	PCR02	1.29450566768351	30
GCfix_011351	Model2	top	Model2top	PCR02	1.4933717557624262	30
GCfix_001486	normal	normal	normalnormal	PCR02	1.3920626165524124	30
GCfix_011094	Model2	top	Model2top	PCR02	1.3808060455290774	30
GCfix_007744	Model2	top	Model2top	PCR02	1.4108235682579704	30
GCall_009600	normal	normal	normalnormal	PCR02	1.4333367103046402	30
GCall_008912	Model2	top	Model2top	PCR02	1.4821151847390912	30
GCall_004960	Model2	top	Model2top	PCR02	1.534645849514654	30
GCall_003916	Model2	top	Model2top	PCR02	1.3470363324590728	30
GCfix_002804	Model2	top	Model2top	PCR02	1.643459369406891	30
GCall_010314	Model2	top	Model2top	PCR02	1.4220801392813054	30
GCfix_000672	Model2	top	Model2top	PCR02	1.4596020426924217	30
GCall_003696	Model2	top	Model2top	PCR02	1.4971239461035377	30
GCfix_010983	Model2	top	Model2top	PCR02	1.575919943266882	30
GCfix_002162	Model2	top	Model2top	PCR02	1.4033191875757471	30
GCall_006055	normal	normal	normalnormal	PCR02	1.335779761435738	30
GCfix_008712	normal	normal	normalnormal	PCR02	1.3582929034824078	30
GCfix_004825	Model2	top	Model2top	PCR02	1.5121327074679842	30
GCall_011201	Model2	top	Model2top	PCR02	1.1706833864268265	30
GCall_004436	Model1	top	Model1top	PCR02	1.4520976620101984	30
GCall_000431	Model1	bottom	Model1bottom	PCR02	0.46902379263895294	30
GCfix_010500	Model2	top	Model2top	PCR02	1.2307184318846125	30
GCall_009881	normal	normal	normalnormal	PCR02	1.2232140512023892	30
GCall_003038	Model2	top	Model2top	PCR02	1.4783629943979797	30
GCfix_000633	normal	normal	normalnormal	PCR02	1.264488144954617	30
GCfix_010893	Model2	top	Model2top	PCR02	1.5233892784913192	30
GCfix_007049	Model2	top	Model2top	PCR02	1.6809812728180074	30
GCfix_004079	normal	normal	normalnormal	PCR02	1.3132666193890683	30
GCfix_001380	Model2	top	Model2top	PCR02	1.2682403352957288	30
GCall_011471	Model2	top	Model2top	PCR02	1.4183279489401937	30
GCall_005126	Model2	top	Model2top	PCR02	1.4070713779168589	30
GCfix_007861	Model2	bottom	Model2bottom	PCR02	0.9943304403945803	30
GCfix_007755	Model2	top	Model2top	PCR02	1.2832490966601753	30
GCall_005872	Model1	top	Model1top	PCR02	1.3920626165524124	30
GCall_005457	Model1	bottom	Model1bottom	PCR02	0.4615194119567297	30
GCfix_008180	normal	normal	normalnormal	PCR02	1.4596020426924217	30
GCfix_007692	Model2	top	Model2top	PCR02	1.166931196085715	30
GCall_000675	normal	normal	normalnormal	PCR02	1.4708586137157564	30
GCfix_001327	Model1	bottom	Model1bottom	PCR02	0.6716420710589807	30
GCall_004442	Model2	top	Model2top	PCR02	1.1894443381323847	30
GCfix_006640	Model1	bottom	Model1bottom	PCR02	0.48403255400339945	30
GCfix_003237	Model2	top	Model2top	PCR02	1.425832329622417	30
GCall_002196	normal	normal	normalnormal	PCR02	1.166931196085715	30
GCfix_010598	Model2	top	Model2top	PCR02	1.5383980398557657	30
GCfix_006220	Model1	top	Model1top	PCR02	1.4033191875757471	30
GCfix_004391	Model2	top	Model2top	PCR02	1.515884897809096	30
GCall_010490	Model1	bottom	Model1bottom	PCR02	0.4877847443445111	30
GCfix_009000	normal	normal	normalnormal	PCR02	1.2344706222257242	30
GCfix_001044	Model1	bottom	Model1bottom	PCR02	0.2926708466067066	30
GCall_000459	Model2	top	Model2top	PCR02	1.3883104262113006	30
GCfix_005371	Model2	top	Model2top	PCR02	1.3395319517768496	30
GCfix_005060	Model1	top	Model1top	PCR02	1.5571589915613238	30
GCall_010123	Model2	top	Model2top	PCR02	1.6322027983835563	30
GCfix_003433	normal	normal	normalnormal	PCR02	1.2832490966601753	30
GCall_010142	Model2	top	Model2top	PCR02	1.365797284164631	30
GCall_010012	normal	normal	normalnormal	PCR02	1.3095144290479566	30
GCall_003050	Model2	top	Model2top	PCR02	1.4708586137157564	30
GCfix_002883	Model1	top	Model1top	PCR02	1.3995669972346356	30
GCfix_009343	Model2	top	Model2top	PCR02	1.3620450938235193	30
GCfix_007545	normal	normal	normalnormal	PCR02	1.2982578580246218	30
GCfix_003384	normal	normal	normalnormal	PCR02	1.4033191875757471	30
GCall_004726	normal	normal	normalnormal	PCR02	1.2682403352957288	30
GCall_001525	Model2	top	Model2top	PCR02	1.4333367103046402	30
GCfix_008919	Model1	top	Model1top	PCR02	1.3808060455290774	30
GCfix_009792	normal	normal	normalnormal	PCR02	1.3132666193890683	30
GCfix_005555	Model2	top	Model2top	PCR02	1.4070713779168589	30
GCfix_004146	Model1	top	Model1top	PCR02	1.2719925256368403	30
GCfix_002416	Model2	bottom	Model2bottom	PCR02	0.7429336875401015	30
GCfix_001892	Model1	top	Model1top	PCR02	1.4408410909868634	30
GCall_011151	Model2	top	Model2top	PCR02	1.354540713141296	30
GCall_006257	normal	normal	normalnormal	PCR02	1.1931965284734962	30
GCall_002135	normal	normal	normalnormal	PCR02	1.0993917699457056	30
GCfix_011884	Model2	top	Model2top	PCR02	1.3282753807535148	30
GCfix_002677	Model1	top	Model1top	PCR02	1.324523190412403	30
GCall_000608	normal	normal	normalnormal	PCR02	1.185692147791273	30
GCfix_011331	Model2	top	Model2top	PCR02	1.5496546108791005	30
GCfix_009103	Model1	top	Model1top	PCR02	1.5534068012202122	30
GCfix_009039	Model1	bottom	Model1bottom	PCR02	0.378971224452274	30
GCfix_006285	Model2	top	Model2top	PCR02	1.7222553665702351	30
GCall_008607	normal	normal	normalnormal	PCR02	1.1894443381323847	30
GCall_003487	normal	normal	normalnormal	PCR02	1.3170188097301798	30
GCfix_010239	Model2	bottom	Model2bottom	PCR02	1.166931196085715	30
GCfix_003910	Model1	top	Model1top	PCR02	1.2044530994968312	30
GCfix_001594	normal	normal	normalnormal	PCR02	1.2194618608612777	30
GCfix_010314	normal	normal	normalnormal	PCR02	1.2419750029079475	30
GCfix_008163	normal	normal	normalnormal	PCR02	1.504628326785761	30
GCfix_010331	normal	normal	normalnormal	PCR02	1.226966241543501	30
GCall_004776	Model2	top	Model2top	PCR02	1.2194618608612777	30
GCall_008358	normal	normal	normalnormal	PCR02	1.1219049119923754	30
GCall_007067	Model2	top	Model2top	PCR02	1.2907534773423985	30
GCall_004788	Model2	top	Model2top	PCR02	1.4333367103046402	30
GCfix_009734	Model1	top	Model1top	PCR02	1.335779761435738	30
GCfix_005310	normal	normal	normalnormal	PCR02	1.3095144290479566	30
GCall_010726	normal	normal	normalnormal	PCR02	1.2007009091557195	30
GCall_008719	Model2	top	Model2top	PCR02	1.2007009091557195	30
GCfix_005235	Model1	top	Model1top	PCR02	1.3845582358701891	30
GCfix_001630	normal	normal	normalnormal	PCR02	1.2044530994968312	30
GCall_009124	normal	normal	normalnormal	PCR02	1.3920626165524124	30
GCall_007615	Model2	top	Model2top	PCR02	1.6397071790657796	30
GCall_005460	Model2	top	Model2top	PCR02	1.3995669972346356	30
GCfix_008339	Model1	bottom	Model1bottom	PCR02	0.926791014254571	30
GCfix_003906	normal	normal	normalnormal	PCR02	1.3507885228001846	30
GCall_002013	normal	normal	normalnormal	PCR02	1.2307184318846125	30
GCfix_008370	Model1	top	Model1top	PCR02	1.256983764272394	30
GCfix_007138	Model2	top	Model2top	PCR02	1.3733016648468541	30
GCfix_006517	Model2	top	Model2top	PCR02	1.2007009091557195	30
GCall_004061	Model2	top	Model2top	PCR02	1.4783629943979797	30
GCall_003379	Model2	top	Model2top	PCR02	1.324523190412403	30
GCall_002565	Model1	bottom	Model1bottom	PCR02	0.637872357988976	30
GCall_002343	Model2	top	Model2top	PCR02	1.4333367103046402	30
GCfix_010076	Model1	bottom	Model1bottom	PCR02	0.6603855000356458	30
GCall_008650	Model2	top	Model2top	PCR02	1.1706833864268265	30
GCfix_008874	Model1	top	Model1top	PCR02	1.583424323949105	30
GCfix_007349	Model1	top	Model1top	PCR02	1.3507885228001846	30
GCfix_002595	Model2	top	Model2top	PCR02	1.2682403352957288	30
GCall_005469	Model2	top	Model2top	PCR02	1.3845582358701891	30
GCfix_009292	normal	normal	normalnormal	PCR02	1.264488144954617	30
GCfix_005482	Model1	bottom	Model1bottom	PCR02	0.5853416932134132	30
GCfix_001025	Model1	bottom	Model1bottom	PCR02	0.667889880717869	30
GCall_005641	Model1	bottom	Model1bottom	PCR02	0.2851664659244834	30
GCall_005335	Model2	bottom	Model2bottom	PCR02	0.3527058920644926	30
GCfix_009936	normal	normal	normalnormal	PCR02	1.3095144290479566	30
GCfix_008718	normal	normal	normalnormal	PCR02	1.2119574801790545	30
GCfix_007366	Model1	bottom	Model1bottom	PCR02	0.6828986420823155	30
GCall_003002	Model1	top	Model1top	PCR02	1.5121327074679842	30
GCall_001972	Model1	bottom	Model1bottom	PCR02	0.7654468295867712	30
GCfix_011050	normal	normal	normalnormal	PCR02	1.354540713141296	30
GCfix_005569	Model1	top	Model1top	PCR02	1.3808060455290774	30
GCfix_001910	Model2	top	Model2top	PCR02	1.4427171861574193	30
GCall_010222	Model1	bottom	Model1bottom	PCR02	0.34895370172338097	30
GCall_009362	Model1	bottom	Model1bottom	PCR02	0.5328110284378506	30
GCfix_009515	Model1	bottom	Model1bottom	PCR02	0.5778373125311901	30
GCfix_007239	normal	normal	normalnormal	PCR02	1.3207710000712916	30
GCall_003996	Model1	top	Model1top	PCR02	1.2832490966601753	30
GCfix_003832	Model2	top	Model2top	PCR02	1.3395319517768496	30
GCall_008368	Model2	top	Model2top	PCR02	1.245727193249059	30
GCall_001158	Model1	bottom	Model1bottom	PCR02	0.44651065059228323	30
GCfix_011225	Model2	top	Model2top	PCR02	1.3132666193890683	30
GCfix_003501	normal	normal	normalnormal	PCR02	1.1894443381323847	30
GCall_006853	Model1	top	Model1top	PCR02	1.3395319517768496	30
GCall_000727	Model1	bottom	Model1bottom	PCR02	0.6866508324234271	30
GCfix_011247	Model2	top	Model2top	PCR02	1.226966241543501	30
GCfix_000287	Model1	top	Model1top	PCR02	1.3432841421179613	30
GCall_011608	normal	normal	normalnormal	PCR02	1.3095144290479566	30
GCall_010527	normal	normal	normalnormal	PCR02	1.196948718814608	30
GCall_009919	Model1	top	Model1top	PCR02	1.256983764272394	30
GCall_009628	Model1	top	Model1top	PCR02	1.305762238706845	30
GCall_008840	normal	normal	normalnormal	PCR02	1.3170188097301798	30
GCall_006861	normal	normal	normalnormal	PCR02	1.4145757585990821	30
GCall_005204	Model1	top	Model1top	PCR02	1.3395319517768496	30
GCall_001046	Model2	top	Model2top	PCR02	1.467106423374645	30
GCfix_007482	normal	normal	normalnormal	PCR02	1.1781877671090497	30
GCall_009688	normal	normal	normalnormal	PCR02	1.148170244380157	30
GCall_007257	normal	normal	normalnormal	PCR02	1.1444180540390452	30
GCall_007045	normal	normal	normalnormal	PCR02	1.324523190412403	30
GCfix_009101	Model1	bottom	Model1bottom	PCR02	0.16134418466779982	30
GCall_005896	Model1	bottom	Model1bottom	PCR02	0.6341201676478644	30
GCfix_007241	Model2	bottom	Model2bottom	PCR02	0.5928460738956365	30
GCfix_006032	Model1	bottom	Model1bottom	PCR02	0.42024531820450184	30
GCfix_003377	Model2	top	Model2top	PCR02	1.1819399574501614	30
GCall_007497	Model2	top	Model2top	PCR02	1.2794969063190635	30
GCall_001380	Model1	bottom	Model1bottom	PCR02	0.4014843664989437	30
GCall_011924	normal	normal	normalnormal	PCR02	1.3020100483657333	30
GCall_007113	normal	normal	normalnormal	PCR02	1.3470363324590728	30
GCall_005056	Model1	top	Model1top	PCR02	1.3170188097301798	30
GCall_001634	Model1	top	Model1top	PCR02	1.4333367103046402	30
GCall_000558	Model1	bottom	Model1bottom	PCR02	0.5853416932134132	30
GCfix_010226	Model1	bottom	Model1bottom	PCR02	0.46902379263895294	30
GCfix_005857	normal	normal	normalnormal	PCR02	1.3395319517768496	30
GCfix_004762	normal	normal	normalnormal	PCR02	1.2832490966601753	30
GCfix_004297	Model1	top	Model1top	PCR02	1.305762238706845	30
GCall_001433	normal	normal	normalnormal	PCR02	1.3395319517768496	30
GCfix_008799	normal	normal	normalnormal	PCR02	1.4033191875757471	30
GCfix_011770	normal	normal	normalnormal	PCR02	1.215709670520166	30
GCfix_008205	Model2	top	Model2top	PCR02	1.1144005313101522	30
GCfix_002038	Model1	top	Model1top	PCR02	1.3958148068935239	30
GCall_011889	normal	normal	normalnormal	PCR02	1.3320275710946263	30
GCall_006870	Model1	top	Model1top	PCR02	1.3733016648468541	30
GCfix_006706	Model1	top	Model1top	PCR02	1.3207710000712916	30
GCall_009169	normal	normal	normalnormal	PCR02	1.1144005313101522	30
GCfix_005505	normal	normal	normalnormal	PCR02	1.2194618608612777	30
GCfix_004611	Model1	top	Model1top	PCR02	1.2532315739312823	30
GCall_003902	normal	normal	normalnormal	PCR02	1.45584985235131	30
GCall_002482	Model1	top	Model1top	PCR02	1.4070713779168589	30
GCall_000303	normal	normal	normalnormal	PCR02	1.1519224347212684	30
GCfix_010422	Model1	top	Model1top	PCR02	1.3170188097301798	30
GCfix_008068	Model1	bottom	Model1bottom	PCR02	0.21012265910225092	30
GCfix_003979	Model2	top	Model2top	PCR02	1.4220801392813054	30
GCfix_006035	normal	normal	normalnormal	PCR02	1.1819399574501614	30
GCfix_005658	Model1	bottom	Model1bottom	PCR02	0.7541902585634364	30
GCall_007207	Model1	top	Model1top	PCR02	1.2194618608612777	30
GCfix_011464	Model1	top	Model1top	PCR02	1.4070713779168589	30
GCfix_006001	normal	normal	normalnormal	PCR02	1.2044530994968312	30
GCfix_007281	Model1	bottom	Model1bottom	PCR02	0.3902277954756089	30
GCfix_009899	normal	normal	normalnormal	PCR02	1.2494793835901707	30
GCall_010467	Model1	bottom	Model1bottom	PCR02	0.49904131536784596	30
GCfix_007957	normal	normal	normalnormal	PCR02	1.335779761435738	30
GCfix_002681	Model2	top	Model2top	PCR02	1.275744715977952	30
GCfix_000352	normal	normal	normalnormal	PCR02	1.3320275710946263	30
GCall_011936	normal	normal	normalnormal	PCR02	1.196948718814608	30
GCall_010100	normal	normal	normalnormal	PCR02	1.1706833864268265	30
GCall_003891	Model1	top	Model1top	PCR02	1.264488144954617	30
GCfix_010025	normal	normal	normalnormal	PCR02	1.2232140512023892	30
GCfix_009938	Model1	top	Model1top	PCR02	1.1031439602868174	30
GCfix_008538	Model1	top	Model1top	PCR02	1.1744355767679382	30
GCfix_006020	normal	normal	normalnormal	PCR02	1.1294092926745987	30
GCall_005495	Model2	bottom	Model2bottom	PCR02	0.9342953949367943	30
GCall_003213	normal	normal	normalnormal	PCR02	1.3020100483657333	30
GCfix_006284	Model2	bottom	Model2bottom	PCR02	0.5328110284378506	30
GCall_004876	normal	normal	normalnormal	PCR02	1.1819399574501614	30
GCall_001903	normal	normal	normalnormal	PCR02	1.0918873892634824	30
GCall_008616	normal	normal	normalnormal	PCR02	1.0843830085812591	30
GCall_008503	Model1	top	Model1top	PCR02	1.4333367103046402	30
GCall_008285	normal	normal	normalnormal	PCR02	1.0506132955112546	30
GCfix_008301	Model1	bottom	Model1bottom	PCR02	0.25139675285447877	30
GCfix_007821	Model2	bottom	Model2bottom	PCR02	0.6341201676478644	30
GCfix_010019	Model1	bottom	Model1bottom	PCR02	0.5628285511667436	30
GCfix_007613	normal	normal	normalnormal	PCR02	1.4445932813279752	30
GCfix_004977	Model2	bottom	Model2bottom	PCR02	0.8404906364090037	30
GCfix_001552	normal	normal	normalnormal	PCR02	1.2082052898379427	30
GCfix_010190	Model2	bottom	Model2bottom	PCR02	0.6041026449189714	30
GCall_008633	normal	normal	normalnormal	PCR02	1.3733016648468541	30
GCall_005748	Model1	top	Model1top	PCR02	1.4596020426924217	30
GCfix_008258	normal	normal	normalnormal	PCR02	1.1331614830157104	30
GCfix_003779	normal	normal	normalnormal	PCR02	1.1631790057446032	30
GCall_011861	normal	normal	normalnormal	PCR02	1.335779761435738	30
GCall_001851	Model1	top	Model1top	PCR02	1.4520976620101984	30
GCfix_001904	normal	normal	normalnormal	PCR02	1.2044530994968312	30
GCall_006718	normal	normal	normalnormal	PCR02	1.1144005313101522	30
GCall_001390	normal	normal	normalnormal	PCR02	1.2194618608612777	30
GCfix_009534	normal	normal	normalnormal	PCR02	1.118152721651264	30
GCfix_004351	normal	normal	normalnormal	PCR02	1.0956395796045941	30
GCall_005749	Model1	top	Model1top	PCR02	1.3995669972346356	30
GCfix_011128	Model1	bottom	Model1bottom	PCR02	0.3301927500178229	30
GCfix_003459	normal	normal	normalnormal	PCR02	1.1894443381323847	30
GCfix_001675	normal	normal	normalnormal	PCR02	1.0843830085812591	30
GCall_010153	normal	normal	normalnormal	PCR02	1.0693742472168126	30
GCall_003530	Model2	bottom	Model2bottom	PCR02	0.7541902585634364	30
GCfix_007429	Model2	top	Model2top	PCR02	1.2119574801790545	30
GCfix_001881	Model1	top	Model1top	PCR02	1.2794969063190635	30
GCall_006897	Model1	top	Model1top	PCR02	1.185692147791273	30
GCfix_006841	normal	normal	normalnormal	PCR02	1.0768786278990359	30
GCall_004208	normal	normal	normalnormal	PCR02	1.3432841421179613	30
GCall_000173	Model2	top	Model2top	PCR02	1.275744715977952	30
GCfix_011715	Model1	top	Model1top	PCR02	1.2194618608612777	30
GCfix_003152	Model1	top	Model1top	PCR02	1.2494793835901707	30
GCall_002628	Model1	top	Model1top	PCR02	1.354540713141296	30
GCall_001164	normal	normal	normalnormal	PCR02	1.1294092926745987	30
GCfix_007621	normal	normal	normalnormal	PCR02	1.2907534773423985	30
GCfix_007507	Model1	top	Model1top	PCR02	1.5008761364446495	30
GCfix_001349	normal	normal	normalnormal	PCR02	1.0243479631234733	30
GCall_010902	Model1	top	Model1top	PCR02	1.5496546108791005	30
GCall_004880	Model1	bottom	Model1bottom	PCR02	0.3151839886533764	30
GCall_003345	normal	normal	normalnormal	PCR02	1.2607359546135055	30
GCfix_011878	Model1	top	Model1top	PCR02	1.2082052898379427	30
GCall_011702	Model1	top	Model1top	PCR02	1.1256571023334871	30
GCall_009055	normal	normal	normalnormal	PCR02	1.3095144290479566	30
GCall_006119	Model1	bottom	Model1bottom	PCR02	0.27766208524226016	30
GCfix_006033	normal	normal	normalnormal	PCR02	1.2719925256368403	30
GCall_005303	normal	normal	normalnormal	PCR02	1.185692147791273	30
GCall_005095	Model1	bottom	Model1bottom	PCR02	0.27766208524226016	30
GCfix_011936	normal	normal	normalnormal	PCR02	1.3958148068935239	30
GCall_010506	Model1	top	Model1top	PCR02	1.3770538551879659	30
GCfix_008578	Model1	top	Model1top	PCR02	1.3733016648468541	30
GCfix_007505	Model1	top	Model1top	PCR02	1.45584985235131	30
GCfix_009017	normal	normal	normalnormal	PCR02	1.118152721651264	30
GCall_008868	normal	normal	normalnormal	PCR02	1.3995669972346356	30
GCall_011713	Model1	top	Model1top	PCR02	1.305762238706845	30
GCall_006217	Model1	top	Model1top	PCR02	1.4896195654213145	30
GCfix_007936	Model1	top	Model1top	PCR02	1.196948718814608	30
GCfix_005653	normal	normal	normalnormal	PCR02	1.2607359546135055	30
GCall_011899	normal	normal	normalnormal	PCR02	1.2307184318846125	30
GCall_006039	normal	normal	normalnormal	PCR02	1.3020100483657333	30
GCall_005327	normal	normal	normalnormal	PCR02	1.2870012870012868	30
GCfix_010586	normal	normal	normalnormal	PCR02	1.1256571023334871	30
GCall_008380	Model1	top	Model1top	PCR02	1.2719925256368403	30
GCall_003168	Model2	bottom	Model2bottom	PCR02	0.7504380682223247	30
GCfix_007047	Model1	top	Model1top	PCR02	1.185692147791273	30
GCall_003805	Model2	top	Model2top	PCR02	1.264488144954617	30
GCfix_002612	normal	normal	normalnormal	PCR02	1.1781877671090497	30
GCall_010748	Model1	top	Model1top	PCR02	1.5271414688324307	30
GCall_000021	normal	normal	normalnormal	PCR02	1.2794969063190635	30
GCfix_000485	normal	normal	normalnormal	PCR02	1.0693742472168126	30
GCall_010305	Model1	bottom	Model1bottom	PCR02	0.3939799858167205	30
GCall_009244	normal	normal	normalnormal	PCR02	1.275744715977952	30
GCall_007218	Model2	bottom	Model2bottom	PCR02	0.6753942614000923	30
GCall_006949	normal	normal	normalnormal	PCR02	1.1106483409690406	30
GCfix_001746	Model2	top	Model2top	PCR02	1.335779761435738	30
GCfix_000986	normal	normal	normalnormal	PCR02	0.8742603494790083	30
GCall_010069	normal	normal	normalnormal	PCR02	1.2307184318846125	30
GCfix_002975	normal	normal	normalnormal	PCR02	1.1519224347212684	30
GCall_007925	Model1	top	Model1top	PCR02	1.3958148068935239	30
GCall_006830	Model1	top	Model1top	PCR02	1.3020100483657333	30
GCall_004934	normal	normal	normalnormal	PCR02	0.8104731136801107	30
GCfix_006872	normal	normal	normalnormal	PCR02	0.9342953949367943	30
GCfix_004183	Model1	top	Model1top	PCR02	1.2794969063190635	30
GCfix_002652	normal	normal	normalnormal	PCR02	1.275744715977952	30
GCfix_002088	Model1	top	Model1top	PCR02	1.1706833864268265	30
GCall_010387	Model1	top	Model1top	PCR02	1.2344706222257242	30
GCall_009395	Model1	bottom	Model1bottom	PCR02	0.5965982642367481	30
GCall_001837	normal	normal	normalnormal	PCR02	0.9793216790301338	30
GCfix_007726	Model2	top	Model2top	PCR02	1.4295845199635286	30
GCfix_001936	normal	normal	normalnormal	PCR02	1.1406658636979337	30
GCfix_001010	Model1	top	Model1top	PCR02	1.1744355767679382	30
GCall_011744	Model1	top	Model1top	PCR02	1.046861105170143	30
GCall_007142	normal	normal	normalnormal	PCR02	1.185692147791273	30
GCall_002405	Model1	top	Model1top	PCR02	1.2719925256368403	30
GCall_000208	normal	normal	normalnormal	PCR02	1.2119574801790545	30
GCfix_005481	Model1	top	Model1top	PCR02	1.1106483409690406	30
GCall_011851	normal	normal	normalnormal	PCR02	0.9943304403945803	30
GCall_002470	normal	normal	normalnormal	PCR02	1.0731264375579244	30
GCall_000282	normal	normal	normalnormal	PCR02	1.4896195654213145	30
GCfix_005829	Model2	bottom	Model2bottom	PCR02	1.1519224347212684	30
GCall_004014	normal	normal	normalnormal	PCR02	1.035604534146808	30
GCall_001193	normal	normal	normalnormal	PCR02	1.335779761435738	30
GCfix_007435	Model2	bottom	Model2bottom	PCR02	0.9830738693712454	30
GCfix_006749	Model1	top	Model1top	PCR02	1.1219049119923754	30
GCfix_002254	Model1	bottom	Model1bottom	PCR02	0.7091639744700968	30
GCfix_001681	Model2	top	Model2top	PCR02	1.1931965284734962	30
GCall_006349	normal	normal	normalnormal	PCR02	1.1331614830157104	30
GCall_004501	Model1	bottom	Model1bottom	PCR02	0.2851664659244834	30
GCfix_005405	Model1	top	Model1top	PCR02	1.4183279489401937	30
GCfix_001586	Model1	top	Model1top	PCR02	1.2307184318846125	30
GCall_011298	Model2	bottom	Model2bottom	PCR02	1.0543654858523661	30
GCall_008713	Model2	bottom	Model2bottom	PCR02	0.896773491525678	30
GCall_000331	Model1	top	Model1top	PCR02	1.2382228125668358	30
GCall_000198	Model1	bottom	Model1bottom	PCR02	0.1275744715977952	30
GCfix_009466	normal	normal	normalnormal	PCR02	1.3395319517768496	30
GCfix_001845	Model1	bottom	Model1bottom	PCR02	0.5253066477556273	30
GCall_009627	normal	normal	normalnormal	PCR02	1.1631790057446032	30
GCall_005062	Model1	top	Model1top	PCR02	1.3507885228001846	30
GCall_001646	normal	normal	normalnormal	PCR02	1.005587011417915	30
GCfix_009199	normal	normal	normalnormal	PCR02	1.354540713141296	30
GCfix_007942	Model1	top	Model1top	PCR02	1.2194618608612777	30
GCfix_006716	Model2	bottom	Model2bottom	PCR02	0.7391814971989898	30
GCfix_010300	Model2	bottom	Model2bottom	PCR02	0.378971224452274	30
GCfix_005295	Model2	bottom	Model2bottom	PCR02	0.9718172983479105	30
GCfix_000386	Model1	bottom	Model1bottom	PCR02	0.30017522728892987	30
GCall_007891	Model1	bottom	Model1bottom	PCR02	0.19886608807891604	30
GCfix_007382	Model1	top	Model1top	PCR02	1.1706833864268265	30
GCfix_003707	Model1	bottom	Model1bottom	PCR02	0.16884856535002307	30
GCfix_001377	Model1	bottom	Model1bottom	PCR02	0.1763529460322463	30
GCfix_000501	Model2	bottom	Model2bottom	PCR02	0.6003504545778597	30
GCall_006461	Model1	top	Model1top	PCR02	1.1256571023334871	30
GCall_003083	Model1	top	Model1top	PCR02	1.1406658636979337	30
GCfix_007077	Model1	bottom	Model1bottom	PCR02	0.517802267073404	30
GCall_011987	Model1	bottom	Model1bottom	PCR02	0.26265332387781365	30
GCall_008522	normal	normal	normalnormal	PCR02	1.0130913921001383	30
GCall_006793	Model1	bottom	Model1bottom	PCR02	0.21387484944336255	30
GCall_003551	Model1	top	Model1top	PCR02	1.1331614830157104	30
GCfix_002463	Model1	bottom	Model1bottom	PCR02	0.4652716022978413	30
GCall_008253	Model2	bottom	Model2bottom	PCR02	0.607854835260083	30
GCall_008146	Model2	bottom	Model2bottom	PCR02	0.6228635966245295	30
GCfix_010714	Model1	top	Model1top	PCR02	1.2044530994968312	30
GCfix_004846	Model1	bottom	Model1bottom	PCR02	0.517802267073404	30
GCall_009888	normal	normal	normalnormal	PCR02	1.0393567244879198	30
GCall_007688	Model1	top	Model1top	PCR02	1.2307184318846125	30
GCfix_000183	Model1	bottom	Model1bottom	PCR02	0.21762703978447417	30
GCall_005273	normal	normal	normalnormal	PCR02	1.354540713141296	30
GCall_004085	normal	normal	normalnormal	PCR02	1.256983764272394	30
GCfix_010475	Model1	top	Model1top	PCR02	1.2307184318846125	30
GCfix_008612	Model2	bottom	Model2bottom	PCR02	0.7616946392456596	30
GCfix_002692	normal	normal	normalnormal	PCR02	0.9830738693712454	30
GCfix_002268	Model1	bottom	Model1bottom	PCR02	0.44651065059228323	30
GCfix_000833	Model1	top	Model1top	PCR02	1.185692147791273	30
GCall_003919	Model1	top	Model1top	PCR02	1.0843830085812591	30
GCfix_008379	normal	normal	normalnormal	PCR02	1.1931965284734962	30
GCfix_008279	Model1	bottom	Model1bottom	PCR02	0.34895370172338097	30
GCall_003354	normal	normal	normalnormal	PCR02	1.2119574801790545	30
GCfix_010907	Model2	bottom	Model2bottom	PCR02	0.667889880717869	30
GCfix_010820	normal	normal	normalnormal	PCR02	1.1594268154034917	30
GCfix_008792	Model2	bottom	Model2bottom	PCR02	1.0281001534645848	30
GCfix_008218	Model1	top	Model1top	PCR02	1.2870012870012868	30
GCfix_006164	normal	normal	normalnormal	PCR02	1.0205957727823616	30
GCall_010677	Model1	top	Model1top	PCR02	1.0806308182401476	30
GCfix_009109	normal	normal	normalnormal	PCR02	1.0618698665345894	30
GCfix_008210	Model2	bottom	Model2bottom	PCR02	0.5140500767322924	30
GCfix_003507	Model1	bottom	Model1bottom	PCR02	0.1913617073966928	30
GCfix_008067	normal	normal	normalnormal	PCR02	1.1706833864268265	30
GCfix_006691	Model2	bottom	Model2bottom	PCR02	0.7429336875401015	30
GCfix_005933	Model1	top	Model1top	PCR02	1.4033191875757471	30
GCfix_002881	normal	normal	normalnormal	PCR02	1.1631790057446032	30
GCall_008236	Model1	top	Model1top	PCR02	1.106896150627929	30
GCall_003574	Model2	top	Model2top	PCR02	1.2494793835901707	30
GCfix_007615	normal	normal	normalnormal	PCR02	1.0693742472168126	30
GCall_011452	Model1	top	Model1top	PCR02	1.166931196085715	30
GCall_008965	normal	normal	normalnormal	PCR02	1.01684358244125	30
GCall_008824	Model1	bottom	Model1bottom	PCR02	0.46902379263895294	30
GCall_003881	Model2	bottom	Model2bottom	PCR02	0.8705081591378967	30
GCall_000610	normal	normal	normalnormal	PCR02	1.1594268154034917	30
GCfix_005163	Model1	top	Model1top	PCR02	0.9680651080067989	30
GCfix_001195	Model2	top	Model2top	PCR02	1.275744715977952	30
GCall_010368	Model1	top	Model1top	PCR02	1.0693742472168126	30
GCfix_011817	Model1	top	Model1top	PCR02	1.0918873892634824	30
GCall_002328	Model1	top	Model1top	PCR02	1.2532315739312823	30
GCall_001493	normal	normal	normalnormal	PCR02	1.2870012870012868	30
GCfix_010325	Model2	bottom	Model2bottom	PCR02	0.19886608807891604	30
GCall_006679	Model1	bottom	Model1bottom	PCR02	0.49904131536784596	30
GCfix_011891	Model1	top	Model1top	PCR02	1.215709670520166	30
GCfix_008544	Model2	bottom	Model2bottom	PCR02	0.5665807415078552	30
GCfix_009699	Model1	bottom	Model1bottom	PCR02	0.31143179831226475	30
GCfix_002479	normal	normal	normalnormal	PCR02	1.0956395796045941	30
GCfix_001523	Model2	bottom	Model2bottom	PCR02	0.5965982642367481	30
GCall_010777	normal	normal	normalnormal	PCR02	1.245727193249059	30
GCall_006778	Model1	bottom	Model1bottom	PCR02	0.6566333096945342	30
GCall_005098	Model2	bottom	Model2bottom	PCR02	0.8517472074323386	30
GCfix_009200	Model2	bottom	Model2bottom	PCR02	0.5928460738956365	30
GCfix_001825	normal	normal	normalnormal	PCR02	1.2119574801790545	30
GCall_010169	Model1	top	Model1top	PCR02	1.3845582358701891	30
GCall_003473	Model1	top	Model1top	PCR02	1.1819399574501614	30
GCall_000439	normal	normal	normalnormal	PCR02	1.305762238706845	30
GCfix_006194	normal	normal	normalnormal	PCR02	0.9943304403945803	30
GCfix_004724	normal	normal	normalnormal	PCR02	1.1931965284734962	30
GCfix_002058	normal	normal	normalnormal	PCR02	1.275744715977952	30
GCfix_000668	Model1	top	Model1top	PCR02	1.3320275710946263	30
GCfix_000122	normal	normal	normalnormal	PCR02	1.2532315739312823	30
GCfix_006854	normal	normal	normalnormal	PCR02	1.1931965284734962	30
GCall_010616	normal	normal	normalnormal	PCR02	1.118152721651264	30
GCall_005933	Model1	top	Model1top	PCR02	1.136913673356822	30
GCall_005618	Model1	bottom	Model1bottom	PCR02	0.559076360825632	30
GCall_002957	Model1	bottom	Model1bottom	PCR02	0.6566333096945342	30
GCfix_009277	normal	normal	normalnormal	PCR02	1.264488144954617	30
GCfix_006994	Model1	bottom	Model1bottom	PCR02	0.1763529460322463	30
GCfix_000026	Model1	bottom	Model1bottom	PCR02	0.3977321761578321	30
GCall_005623	Model2	bottom	Model2bottom	PCR02	0.7541902585634364	30
GCall_001919	Model1	top	Model1top	PCR02	1.2982578580246218	30
GCall_001761	normal	normal	normalnormal	PCR02	0.9342953949367943	30
GCfix_008380	normal	normal	normalnormal	PCR02	1.1819399574501614	30
GCall_011248	normal	normal	normalnormal	PCR02	1.2194618608612777	30
GCall_005302	normal	normal	normalnormal	PCR02	0.9980826307356919	30
GCfix_005618	Model1	bottom	Model1bottom	PCR02	1.035604534146808	30
GCall_011186	Model1	top	Model1top	PCR02	1.1256571023334871	30
GCall_005365	Model2	bottom	Model2bottom	PCR02	0.787959971633441	30
GCall_002345	Model1	bottom	Model1bottom	PCR02	0.4315018892278367	30
GCfix_009378	normal	normal	normalnormal	PCR02	1.1931965284734962	30
GCfix_009409	Model2	bottom	Model2bottom	PCR02	0.9305432045956826	30
GCfix_004976	Model1	top	Model1top	PCR02	1.3470363324590728	30
GCfix_004038	Model1	top	Model1top	PCR02	1.1519224347212684	30
GCall_006565	normal	normal	normalnormal	PCR02	1.1406658636979337	30
GCfix_004562	Model2	top	Model2top	PCR02	1.1594268154034917	30
GCfix_005488	Model2	bottom	Model2bottom	PCR02	0.6266157869656411	30
GCfix_005179	Model1	top	Model1top	PCR02	1.1031439602868174	30
GCfix_004719	Model1	top	Model1top	PCR02	1.2907534773423985	30
GCfix_003449	Model1	bottom	Model1bottom	PCR02	0.19511389773780444	30
GCall_010815	Model1	top	Model1top	PCR02	1.2232140512023892	30
GCall_009233	normal	normal	normalnormal	PCR02	1.4145757585990821	30
GCall_006378	Model1	top	Model1top	PCR02	1.3920626165524124	30
GCfix_009278	Model1	bottom	Model1bottom	PCR02	0.29642303694781824	30
GCfix_007078	Model1	bottom	Model1bottom	PCR02	0.6716420710589807	30
GCall_011111	Model2	bottom	Model2bottom	PCR02	0.5853416932134132	30
GCall_008351	normal	normal	normalnormal	PCR02	1.1144005313101522	30
GCall_009948	Model1	top	Model1top	PCR02	1.1444180540390452	30
GCall_006561	Model2	bottom	Model2bottom	PCR02	0.6603855000356458	30
GCfix_009494	Model1	top	Model1top	PCR02	1.1556746250623802	30
GCall_007232	Model1	top	Model1top	PCR02	1.1406658636979337	30
GCall_006291	Model1	bottom	Model1bottom	PCR02	0.5403154091200738	30
GCfix_008415	Model1	top	Model1top	PCR02	1.0768786278990359	30
GCfix_005996	normal	normal	normalnormal	PCR02	1.035604534146808	30
GCall_009068	Model1	top	Model1top	PCR02	1.1406658636979337	30
GCall_002500	Model1	bottom	Model1bottom	PCR02	0.3677146534289391	30
GCfix_010952	Model1	bottom	Model1bottom	PCR02	0.4427584602511716	30
GCfix_003977	Model1	bottom	Model1bottom	PCR02	0.7391814971989898	30
GCall_006159	Model1	bottom	Model1bottom	PCR02	0.16884856535002307	30
GCfix_010122	Model2	bottom	Model2bottom	PCR02	0.7767034006101061	30
GCfix_009390	normal	normal	normalnormal	PCR02	1.1331614830157104	30
GCall_011761	Model2	bottom	Model2bottom	PCR02	0.8630037784556734	30
GCfix_008132	Model1	top	Model1top	PCR02	1.1556746250623802	30
GCfix_007042	Model1	top	Model1top	PCR02	1.2719925256368403	30
GCfix_000328	normal	normal	normalnormal	PCR02	1.0243479631234733	30
GCall_005051	normal	normal	normalnormal	PCR02	1.1106483409690406	30
GCfix_009379	Model1	bottom	Model1bottom	PCR02	0.4315018892278367	30
GCall_010229	Model1	bottom	Model1bottom	PCR02	0.4802803636622878	30
GCall_009878	Model1	top	Model1top	PCR02	1.215709670520166	30
GCfix_008095	Model2	bottom	Model2bottom	PCR02	0.8442428267501153	30
GCall_008336	Model1	top	Model1top	PCR02	1.2382228125668358	30
GCall_000369	Model1	top	Model1top	PCR02	1.1556746250623802	30
GCfix_007959	normal	normal	normalnormal	PCR02	1.226966241543501	30
GCfix_006392	Model1	top	Model1top	PCR02	1.2344706222257242	30
GCfix_006223	Model1	bottom	Model1bottom	PCR02	0.48403255400339945	30
GCall_011934	Model1	top	Model1top	PCR02	1.0731264375579244	30
GCall_006957	Model1	top	Model1top	PCR02	1.1781877671090497	30
GCfix_009840	Model2	bottom	Model2bottom	PCR02	1.0018348210768035	30
GCall_009088	Model1	top	Model1top	PCR02	1.0956395796045941	30
GCfix_007180	Model2	bottom	Model2bottom	PCR02	0.5440675994611854	30
GCfix_000310	normal	normal	normalnormal	PCR02	1.01684358244125	30
GCall_007808	Model1	top	Model1top	PCR02	1.0806308182401476	30
GCfix_005219	normal	normal	normalnormal	PCR02	1.0130913921001383	30
GCfix_005031	normal	normal	normalnormal	PCR02	1.0693742472168126	30
GCfix_000982	Model2	bottom	Model2bottom	PCR02	0.7429336875401015	30
GCall_002161	Model1	top	Model1top	PCR02	1.2382228125668358	30
GCall_000900	normal	normal	normalnormal	PCR02	1.01684358244125	30
GCfix_009922	Model1	bottom	Model1bottom	PCR02	0.7129161648112085	30
GCall_007752	normal	normal	normalnormal	PCR02	1.0881351989223709	30
GCall_001408	Model1	bottom	Model1bottom	PCR02	0.6416245483300876	30
GCfix_002364	Model1	bottom	Model1bottom	PCR02	0.5815895028723016	30
GCfix_002314	Model2	bottom	Model2bottom	PCR02	0.6228635966245295	30
GCfix_000077	Model1	top	Model1top	PCR02	1.0956395796045941	30
GCall_010923	normal	normal	normalnormal	PCR02	1.0993917699457056	30
GCfix_007384	Model1	bottom	Model1bottom	PCR02	0.5140500767322924	30
GCfix_000590	Model1	top	Model1top	PCR02	1.335779761435738	30
GCfix_000458	Model1	top	Model1top	PCR02	1.2307184318846125	30
GCall_004601	Model1	top	Model1top	PCR02	1.256983764272394	30
GCfix_010181	Model1	bottom	Model1bottom	PCR02	0.37146684377005074	30
GCfix_002984	Model1	bottom	Model1bottom	PCR02	0.40898874718116696	30
GCfix_001606	normal	normal	normalnormal	PCR02	0.9605607273245756	30
GCfix_007930	normal	normal	normalnormal	PCR02	0.9680651080067989	30
GCall_009163	Model2	bottom	Model2bottom	PCR02	0.5403154091200738	30
GCall_003813	normal	normal	normalnormal	PCR02	1.1219049119923754	30
GCfix_008161	Model2	bottom	Model2bottom	PCR02	0.8892691108434548	30
GCfix_006793	Model1	top	Model1top	PCR02	0.8930213011845665	30
GCall_008165	normal	normal	normalnormal	PCR02	1.1819399574501614	30
GCfix_005294	Model2	bottom	Model2bottom	PCR02	0.6828986420823155	30
GCfix_002865	Model2	bottom	Model2bottom	PCR02	0.6228635966245295	30
GCall_009033	normal	normal	normalnormal	PCR02	0.9042778722079012	30
GCall_007674	Model1	bottom	Model1bottom	PCR02	0.5253066477556273	30
GCall_003903	Model1	top	Model1top	PCR02	1.1894443381323847	30
GCall_003527	normal	normal	normalnormal	PCR02	1.0393567244879198	30
GCfix_011395	Model1	top	Model1top	PCR02	1.1744355767679382	30
GCfix_005155	Model1	top	Model1top	PCR02	1.0843830085812591	30
GCall_004855	Model2	bottom	Model2bottom	PCR02	0.6003504545778597	30
GCall_010052	Model1	bottom	Model1bottom	PCR02	0.5665807415078552	30
GCall_007354	Model1	top	Model1top	PCR02	0.9718172983479105	30
GCfix_009774	normal	normal	normalnormal	PCR02	0.9380475852779059	30
GCfix_004814	Model1	top	Model1top	PCR02	1.0843830085812591	30
GCfix_002262	Model1	bottom	Model1bottom	PCR02	0.23263580114892066	30
GCall_010081	normal	normal	normalnormal	PCR02	1.065622056875701	30
GCall_008864	normal	normal	normalnormal	PCR02	0.7466858778812131	30
GCall_001267	Model1	bottom	Model1bottom	PCR02	0.43525407956894835	30
GCfix_002668	normal	normal	normalnormal	PCR02	1.2119574801790545	30
GCfix_008116	Model1	bottom	Model1bottom	PCR02	0.49904131536784596	30
GCfix_000661	Model1	top	Model1top	PCR02	1.1744355767679382	30
GCall_004890	Model1	bottom	Model1bottom	PCR02	0.6003504545778597	30
GCall_004494	normal	normal	normalnormal	PCR02	0.9417997756190175	30
GCfix_008688	Model1	bottom	Model1bottom	PCR02	0.5890938835545249	30
GCfix_007304	Model1	top	Model1top	PCR02	1.0881351989223709	30
GCfix_003447	Model2	bottom	Model2bottom	PCR02	0.7129161648112085	30
GCall_007709	Model1	top	Model1top	PCR02	1.0731264375579244	30
GCall_009905	normal	normal	normalnormal	PCR02	1.0618698665345894	30
GCall_003109	Model2	bottom	Model2bottom	PCR02	0.667889880717869	30
GCall_000907	Model2	bottom	Model2bottom	PCR02	0.7316771165167666	30
GCfix_003988	Model1	bottom	Model1bottom	PCR02	0.25139675285447877	30
GCall_003628	normal	normal	normalnormal	PCR02	0.9417997756190175	30
GCfix_011090	Model2	bottom	Model2bottom	PCR02	0.27766208524226016	30
GCall_008397	normal	normal	normalnormal	PCR02	1.005587011417915	30
GCall_006946	Model1	bottom	Model1bottom	PCR02	0.6904030227645387	30
GCfix_007757	Model2	bottom	Model2bottom	PCR02	1.0731264375579244	30
GCfix_003478	Model2	bottom	Model2bottom	PCR02	0.6904030227645387	30
GCall_003089	Model1	top	Model1top	PCR02	1.1819399574501614	30
GCall_001203	Model1	top	Model1top	PCR02	1.1144005313101522	30
GCfix_004364	Model1	top	Model1top	PCR02	1.1819399574501614	30
GCfix_001713	Model2	bottom	Model2bottom	PCR02	0.40898874718116696	30
GCall_009972	Model1	bottom	Model1bottom	PCR02	0.34520151138226934	30
GCfix_002122	Model2	bottom	Model2bottom	PCR02	1.1256571023334871	30
GCall_005210	Model1	top	Model1top	PCR02	1.3132666193890683	30
GCall_005173	normal	normal	normalnormal	PCR02	0.9005256818667896	30
GCall_000293	Model2	bottom	Model2bottom	PCR02	0.5815895028723016	30
GCfix_009764	normal	normal	normalnormal	PCR02	0.8630037784556734	30
GCfix_005845	Model1	bottom	Model1bottom	PCR02	0.49528912502673433	30
GCfix_009246	Model2	bottom	Model2bottom	PCR02	0.6153592159423062	30
GCfix_006390	Model1	bottom	Model1bottom	PCR02	0.16884856535002307	30
GCall_000070	Model1	bottom	Model1bottom	PCR02	0.21762703978447417	30
GCfix_006179	Model1	top	Model1top	PCR02	1.01684358244125	30
GCfix_001888	normal	normal	normalnormal	PCR02	0.9417997756190175	30
GCall_001778	Model1	top	Model1top	PCR02	0.9793216790301338	30
GCall_001613	normal	normal	normalnormal	PCR02	0.8554993977734502	30
GCfix_008531	Model1	top	Model1top	PCR02	1.0318523438056966	30
GCall_004301	Model1	bottom	Model1bottom	PCR02	0.1763529460322463	30
GCfix_001959	Model1	bottom	Model1bottom	PCR02	0.32268836933559963	30
GCall_003537	Model2	bottom	Model2bottom	PCR02	0.7954643523156641	30
GCfix_001921	normal	normal	normalnormal	PCR02	0.9718172983479105	30
GCall_004556	Model2	bottom	Model2bottom	PCR02	0.7316771165167666	30
GCfix_011680	Model2	bottom	Model2bottom	PCR02	0.7316771165167666	30
GCfix_006675	Model1	bottom	Model1bottom	PCR02	0.12007009091557196	30
GCall_007967	normal	normal	normalnormal	PCR02	0.9005256818667896	30
GCall_002038	normal	normal	normalnormal	PCR02	0.9755694886890222	30
GCall_000011	Model1	top	Model1top	PCR02	1.0543654858523661	30
GCfix_010919	normal	normal	normalnormal	PCR02	0.9680651080067989	30
GCfix_003752	Model1	bottom	Model1bottom	PCR02	0.21762703978447417	30
GCall_010192	normal	normal	normalnormal	PCR02	1.1781877671090497	30
GCall_001080	Model1	top	Model1top	PCR02	0.9117822528901245	30
GCfix_000494	normal	normal	normalnormal	PCR02	0.9342953949367943	30
GCall_007245	Model2	bottom	Model2bottom	PCR02	0.9980826307356919	30
GCall_000946	Model2	bottom	Model2bottom	PCR02	0.7204205454934317	30
GCall_011282	Model1	top	Model1top	PCR02	1.118152721651264	30
GCall_010980	normal	normal	normalnormal	PCR02	0.9493041563012408	30
GCfix_006416	Model2	bottom	Model2bottom	PCR02	0.34895370172338097	30
GCfix_004354	normal	normal	normalnormal	PCR02	1.0843830085812591	30
GCfix_000543	Model1	top	Model1top	PCR02	0.9943304403945803	30
GCall_006696	Model2	bottom	Model2bottom	PCR02	0.5703329318489668	30
GCall_006623	Model2	bottom	Model2bottom	PCR02	0.5928460738956365	30
GCall_005948	Model2	bottom	Model2bottom	PCR02	0.6528811193534225	30
GCall_002983	Model1	top	Model1top	PCR02	1.3995669972346356	30
GCall_000870	Model1	bottom	Model1bottom	PCR02	0.5328110284378506	30
GCfix_002715	normal	normal	normalnormal	PCR02	1.0693742472168126	30
GCall_010329	Model1	top	Model1top	PCR02	1.148170244380157	30
GCall_004377	Model1	top	Model1top	PCR02	1.2007009091557195	30
GCall_004213	Model1	top	Model1top	PCR02	1.0130913921001383	30
GCfix_001331	Model2	bottom	Model2bottom	PCR02	0.757942448904548	30
GCfix_003192	Model1	top	Model1top	PCR02	1.1444180540390452	30
GCall_002199	Model1	bottom	Model1bottom	PCR02	0.3301927500178229	30
GCfix_008946	normal	normal	normalnormal	PCR02	1.0018348210768035	30
GCall_001056	Model1	top	Model1top	PCR02	1.106896150627929	30
GCall_000414	Model1	top	Model1top	PCR02	1.1256571023334871	30
GCfix_009368	Model2	bottom	Model2bottom	PCR02	0.4427584602511716	30
GCfix_002543	Model1	top	Model1top	PCR02	1.1219049119923754	30
GCall_011209	Model2	bottom	Model2bottom	PCR02	0.7316771165167666	30
GCall_009332	Model1	bottom	Model1bottom	PCR02	0.5365632187789622	30
GCall_008141	Model2	bottom	Model2bottom	PCR02	0.6303679773067528	30
GCall_011555	Model2	bottom	Model2bottom	PCR02	1.01684358244125	30
GCall_008498	Model1	bottom	Model1bottom	PCR02	0.4652716022978413	30
GCall_006488	Model1	top	Model1top	PCR02	1.0018348210768035	30
GCfix_008283	Model1	bottom	Model1bottom	PCR02	0.8667559687967851	30
GCfix_006775	Model1	top	Model1top	PCR02	1.0243479631234733	30
GCall_011896	Model1	bottom	Model1bottom	PCR02	0.17260075569113467	30
GCall_009907	Model2	bottom	Model2bottom	PCR02	0.7204205454934317	30
GCall_003077	Model1	bottom	Model1bottom	PCR02	0.5703329318489668	30
GCall_000166	Model2	bottom	Model2bottom	PCR02	0.7091639744700968	30
GCall_007880	Model1	top	Model1top	PCR02	1.0768786278990359	30
GCfix_006125	Model2	bottom	Model2bottom	PCR02	0.8554993977734502	30
GCall_011691	Model2	bottom	Model2bottom	PCR02	0.7466858778812131	30
GCall_002225	Model1	bottom	Model1bottom	PCR02	0.637872357988976	30
GCall_001387	Model1	bottom	Model1bottom	PCR02	0.29642303694781824	30
GCall_000834	Model2	bottom	Model2bottom	PCR02	0.517802267073404	30
GCfix_009230	normal	normal	normalnormal	PCR02	0.9680651080067989	30
GCfix_006184	Model1	top	Model1top	PCR02	1.0918873892634824	30
GCfix_001733	Model2	bottom	Model2bottom	PCR02	0.15008761364446493	30
GCall_010929	Model2	bottom	Model2bottom	PCR02	0.6941552131056503	30
GCall_009745	Model1	top	Model1top	PCR02	1.0318523438056966	30
GCall_009612	normal	normal	normalnormal	PCR02	1.035604534146808	30
GCfix_002051	Model1	top	Model1top	PCR02	1.0205957727823616	30
GCall_003620	Model1	top	Model1top	PCR02	1.046861105170143	30
GCall_002020	Model2	bottom	Model2bottom	PCR02	0.7166683551523201	30
GCall_000634	Model1	top	Model1top	PCR02	1.0881351989223709	30
GCfix_003174	Model2	bottom	Model2bottom	PCR02	0.8479950170912269	30
GCall_001978	normal	normal	normalnormal	PCR02	1.1106483409690406	30
GCall_009985	Model1	top	Model1top	PCR02	1.005587011417915	30
GCall_000024	Model2	bottom	Model2bottom	PCR02	0.9305432045956826	30
GCfix_007100	Model1	bottom	Model1bottom	PCR02	0.9042778722079012	30
GCfix_005473	Model1	top	Model1top	PCR02	1.196948718814608	30
GCfix_002954	Model1	top	Model1top	PCR02	1.0693742472168126	30
GCall_007316	normal	normal	normalnormal	PCR02	0.896773491525678	30
GCall_009992	Model1	bottom	Model1bottom	PCR02	0.21762703978447417	30
GCfix_011381	Model2	bottom	Model2bottom	PCR02	0.7054117841289852	30
GCfix_009808	Model2	bottom	Model2bottom	PCR02	0.7241727358345433	30
GCall_010523	Model1	bottom	Model1bottom	PCR02	0.5778373125311901	30
GCall_002517	Model1	top	Model1top	PCR02	1.0731264375579244	30
GCall_001015	Model1	bottom	Model1bottom	PCR02	0.2251314204666974	30
GCfix_011522	Model1	top	Model1top	PCR02	0.8892691108434548	30
GCfix_006932	Model2	bottom	Model2bottom	PCR02	0.6266157869656411	30
GCfix_001516	Model1	bottom	Model1bottom	PCR02	0.2664055142189253	30
GCfix_011811	Model1	bottom	Model1bottom	PCR02	0.2851664659244834	30
GCall_003795	normal	normal	normalnormal	PCR02	1.0881351989223709	30
GCall_002734	Model2	bottom	Model2bottom	PCR02	0.6153592159423062	30
GCfix_005198	normal	normal	normalnormal	PCR02	1.0243479631234733	30
GCall_005373	Model1	bottom	Model1bottom	PCR02	0.1575919943266882	30
GCall_003266	Model2	bottom	Model2bottom	PCR02	0.5890938835545249	30
GCfix_009836	normal	normal	normalnormal	PCR02	1.0018348210768035	30
GCfix_002438	Model2	bottom	Model2bottom	PCR02	0.28891865626559504	30
GCall_009637	Model2	bottom	Model2bottom	PCR02	0.48403255400339945	30
GCfix_001590	Model1	bottom	Model1bottom	PCR02	0.2401401818311439	30
GCfix_000069	Model2	bottom	Model2bottom	PCR02	0.5290588380967389	30
GCall_001445	normal	normal	normalnormal	PCR02	1.0431089148290313	30
GCfix_000939	Model1	top	Model1top	PCR02	1.046861105170143	30
GCall_007076	Model2	bottom	Model2bottom	PCR02	1.065622056875701	30
GCall_005548	Model1	bottom	Model1bottom	PCR02	0.13883104262113008	30
GCall_005171	normal	normal	normalnormal	PCR02	0.7954643523156641	30
GCfix_004694	Model1	bottom	Model1bottom	PCR02	0.09005256818667896	30
GCall_008497	Model1	bottom	Model1bottom	PCR02	0.34895370172338097	30
GCall_002169	Model2	bottom	Model2bottom	PCR02	0.7129161648112085	30
GCall_000366	Model1	top	Model1top	PCR02	1.0881351989223709	30
GCfix_008425	Model1	bottom	Model1bottom	PCR02	0.5328110284378506	30
GCfix_003573	normal	normal	normalnormal	PCR02	1.0130913921001383	30
GCall_004607	Model2	bottom	Model2bottom	PCR02	0.7729512102689945	30
GCfix_011629	Model2	bottom	Model2bottom	PCR02	0.47277598298006457	30
GCfix_007548	Model1	top	Model1top	PCR02	0.8667559687967851	30
GCfix_003389	normal	normal	normalnormal	PCR02	1.005587011417915	30
GCfix_002838	Model1	top	Model1top	PCR02	1.0281001534645848	30
GCall_003974	Model1	bottom	Model1bottom	PCR02	0.5815895028723016	30
GCall_005924	normal	normal	normalnormal	PCR02	1.1631790057446032	30
GCall_002015	normal	normal	normalnormal	PCR02	0.926791014254571	30
GCall_000894	Model2	bottom	Model2bottom	PCR02	0.6753942614000923	30
GCfix_007512	normal	normal	normalnormal	PCR02	0.9192866335723477	30
GCfix_001049	Model1	top	Model1top	PCR02	0.9455519659601291	30
GCall_003959	Model1	bottom	Model1bottom	PCR02	0.26265332387781365	30
GCfix_011795	Model1	bottom	Model1bottom	PCR02	0.5478197898022971	30
GCfix_008239	Model2	bottom	Model2bottom	PCR02	0.7917121619745525	30
GCfix_000253	Model1	bottom	Model1bottom	PCR02	0.5440675994611854	30
GCall_010694	normal	normal	normalnormal	PCR02	0.9230388239134594	30
GCall_006569	Model1	bottom	Model1bottom	PCR02	0.5102978863911808	30
GCfix_003579	normal	normal	normalnormal	PCR02	1.1294092926745987	30
GCfix_001592	Model1	bottom	Model1bottom	PCR02	0.19886608807891604	30
GCfix_002482	Model2	bottom	Model2bottom	PCR02	0.4164931278633902	30
GCall_009697	Model2	bottom	Model2bottom	PCR02	0.6303679773067528	30
GCfix_008952	Model2	bottom	Model2bottom	PCR02	0.4014843664989437	30
GCall_002159	Model1	bottom	Model1bottom	PCR02	0.45401503127450643	30
GCall_001865	Model1	top	Model1top	PCR02	1.0318523438056966	30
GCall_000123	Model1	bottom	Model1bottom	PCR02	0.4164931278633902	30
GCall_010215	normal	normal	normalnormal	PCR02	1.0018348210768035	30
GCall_009953	Model2	bottom	Model2bottom	PCR02	0.21762703978447417	30
GCall_000703	Model2	bottom	Model2bottom	PCR02	0.6228635966245295	30
GCfix_004076	Model1	top	Model1top	PCR02	1.1894443381323847	30
GCall_008705	Model2	bottom	Model2bottom	PCR02	0.8442428267501153	30
GCfix_005678	Model1	top	Model1top	PCR02	1.046861105170143	30
GCfix_004684	Model2	bottom	Model2bottom	PCR02	0.8254818750445572	30
GCall_011701	Model1	top	Model1top	PCR02	0.9718172983479105	30
GCall_003582	Model1	bottom	Model1bottom	PCR02	0.04877847443445111	30
GCall_011580	Model1	bottom	Model1bottom	PCR02	0.05253066477556273	30
GCall_008580	Model2	bottom	Model2bottom	PCR02	0.5740851221900785	30
GCall_003922	Model1	top	Model1top	PCR02	1.0618698665345894	30
GCfix_009804	Model1	top	Model1top	PCR02	1.005587011417915	30
GCfix_001466	Model2	bottom	Model2bottom	PCR02	0.45401503127450643	30
GCfix_002651	Model2	bottom	Model2bottom	PCR02	0.727924926175655	30
GCall_008239	normal	normal	normalnormal	PCR02	0.7316771165167666	30
GCall_011014	Model1	bottom	Model1bottom	PCR02	0.037521903411116234	30
GCfix_002913	Model1	bottom	Model1bottom	PCR02	0.3151839886533764	30
GCfix_010039	Model2	bottom	Model2bottom	PCR02	0.6191114062834179	30
GCall_002851	Model1	bottom	Model1bottom	PCR02	0.24389237217225554	30
GCfix_001324	Model1	bottom	Model1bottom	PCR02	0.17260075569113467	30
GCall_000752	Model2	bottom	Model2bottom	PCR02	0.6266157869656411	30
GCfix_011289	normal	normal	normalnormal	PCR02	0.9718172983479105	30
GCall_011257	Model1	bottom	Model1bottom	PCR02	0.27390989490114853	30
GCall_009760	Model1	top	Model1top	PCR02	1.01684358244125	30
GCall_009296	Model1	bottom	Model1bottom	PCR02	0.10130913921001383	30
GCall_002514	Model2	bottom	Model2bottom	PCR02	0.6716420710589807	30
GCall_002046	Model2	bottom	Model2bottom	PCR02	0.5478197898022971	30
GCfix_000276	Model1	bottom	Model1bottom	PCR02	0.018760951705558117	30
GCall_006538	Model1	bottom	Model1bottom	PCR02	0.07129161648112085	30
GCfix_006046	Model1	top	Model1top	PCR02	1.0130913921001383	30
GCall_007852	Model2	bottom	Model2bottom	PCR02	0.5440675994611854	30
GCfix_010822	normal	normal	normalnormal	PCR02	0.9755694886890222	30
GCall_001437	Model1	bottom	Model1bottom	PCR02	0.6603855000356458	30
GCfix_001423	Model1	top	Model1top	PCR02	0.9155344432312361	30
GCfix_000765	Model2	bottom	Model2bottom	PCR02	0.6003504545778597	30
GCfix_006557	Model1	bottom	Model1bottom	PCR02	0.2664055142189253	30
GCfix_001301	Model1	top	Model1top	PCR02	0.8179774943623339	30
GCall_008644	Model1	top	Model1top	PCR02	0.9755694886890222	30
GCall_008392	Model1	bottom	Model1bottom	PCR02	0.15383980398557656	30
GCall_004341	Model2	bottom	Model2bottom	PCR02	0.318936178994488	30
GCall_000918	normal	normal	normalnormal	PCR02	0.8892691108434548	30
GCall_011148	Model2	bottom	Model2bottom	PCR02	0.7842077812923294	30
GCall_010909	Model2	bottom	Model2bottom	PCR02	0.5665807415078552	30
GCall_005091	Model1	bottom	Model1bottom	PCR02	0.6491289290123109	30
GCfix_008175	Model2	bottom	Model2bottom	PCR02	0.7054117841289852	30
GCfix_009980	normal	normal	normalnormal	PCR02	1.01684358244125	30
GCall_010217	Model1	top	Model1top	PCR02	1.01684358244125	30
GCall_008851	Model2	bottom	Model2bottom	PCR02	0.5628285511667436	30
GCfix_003441	Model1	bottom	Model1bottom	PCR02	0.1125657102333487	30
GCfix_000662	Model2	bottom	Model2bottom	PCR02	0.5703329318489668	30
GCall_005804	Model1	top	Model1top	PCR02	1.035604534146808	30
GCfix_009530	normal	normal	normalnormal	PCR02	0.8142253040212223	30
GCall_006409	Model1	bottom	Model1bottom	PCR02	0.5440675994611854	30
GCall_005534	Model1	bottom	Model1bottom	PCR02	0.23263580114892066	30
GCfix_009682	normal	normal	normalnormal	PCR02	0.896773491525678	30
GCall_002469	Model1	bottom	Model1bottom	PCR02	0.09755694886890222	30
GCfix_007818	Model2	bottom	Model2bottom	PCR02	0.5628285511667436	30
GCfix_008651	Model1	bottom	Model1bottom	PCR02	0.3639624630878275	30
GCall_002631	Model1	bottom	Model1bottom	PCR02	0.3639624630878275	30
GCfix_007858	Model2	bottom	Model2bottom	PCR02	0.637872357988976	30
GCall_009970	Model1	bottom	Model1bottom	PCR02	0.378971224452274	30
GCfix_006246	Model2	bottom	Model2bottom	PCR02	1.0018348210768035	30
GCall_003265	normal	normal	normalnormal	PCR02	0.7054117841289852	30
GCfix_000468	Model1	bottom	Model1bottom	PCR02	0.32644055967671126	30
GCall_007574	Model1	top	Model1top	PCR02	0.8554993977734502	30
GCfix_008322	Model1	bottom	Model1bottom	PCR02	0.15008761364446493	30
GCall_000432	Model1	bottom	Model1bottom	PCR02	0.23263580114892066	30
GCfix_007293	normal	normal	normalnormal	PCR02	0.5965982642367481	30
GCall_006580	Model2	bottom	Model2bottom	PCR02	0.8329862557267804	30
GCfix_010724	Model1	bottom	Model1bottom	PCR02	0.258901133536702	30
GCfix_010995	Model1	bottom	Model1bottom	PCR02	0.5253066477556273	30
GCfix_006748	Model1	top	Model1top	PCR02	0.9342953949367943	30
GCfix_007432	Model2	bottom	Model2bottom	PCR02	0.45776722161561806	30
GCall_011870	Model1	bottom	Model1bottom	PCR02	0.37146684377005074	30
GCall_007900	Model1	bottom	Model1bottom	PCR02	0.49528912502673433	30
GCall_005794	Model1	bottom	Model1bottom	PCR02	0.12007009091557196	30
GCfix_005514	Model1	bottom	Model1bottom	PCR02	0.10130913921001383	30
GCall_002381	Model2	bottom	Model2bottom	PCR02	0.40523655684005533	30
GCfix_008713	Model1	bottom	Model1bottom	PCR02	0.1463354233033533	30
GCall_010756	Model1	top	Model1top	PCR02	0.8329862557267804	30
GCall_002145	Model1	bottom	Model1bottom	PCR02	0.19511389773780444	30
GCfix_002761	Model1	bottom	Model1bottom	PCR02	0.1463354233033533	30
GCfix_005470	Model2	bottom	Model2bottom	PCR02	0.3977321761578321	30
GCall_002611	Model2	bottom	Model2bottom	PCR02	0.5065456960500692	30
GCall_009976	Model2	bottom	Model2bottom	PCR02	0.8442428267501153	30
GCfix_003914	Model1	bottom	Model1bottom	PCR02	0.026265332387781365	30
GCall_000765	Model1	bottom	Model1bottom	PCR02	0.21012265910225092	30
GCall_011139	Model2	bottom	Model2bottom	PCR02	0.7016595937878736	30
GCall_008298	Model2	bottom	Model2bottom	PCR02	0.8329862557267804	30
GCall_005506	Model2	bottom	Model2bottom	PCR02	0.4502628409333948	30
GCall_003420	Model2	bottom	Model2bottom	PCR02	0.318936178994488	30
GCall_005901	Model2	bottom	Model2bottom	PCR02	0.258901133536702	30
GCall_001874	Model1	bottom	Model1bottom	PCR02	0.08630037784556734	30
GCfix_001024	Model1	bottom	Model1bottom	PCR02	0.24389237217225554	30
GCall_010432	Model1	bottom	Model1bottom	PCR02	0.09380475852779059	30
GCfix_006488	Model2	bottom	Model2bottom	PCR02	0.6191114062834179	30
GCfix_000338	Model1	bottom	Model1bottom	PCR02	0.07129161648112085	30
GCall_007634	Model2	bottom	Model2bottom	PCR02	0.5890938835545249	30
GCall_007645	Model2	bottom	Model2bottom	PCR02	0.2551489431955904	30
GCall_011493	Model1	bottom	Model1bottom	PCR02	0.018760951705558117	30
GCall_008335	Model2	bottom	Model2bottom	PCR02	0.2063704687611393	30
GCfix_004325	Model2	bottom	Model2bottom	PCR02	0.258901133536702	30
GCfix_010005	Model1	bottom	Model1bottom	PCR02	0.03376971307000461	30
GCfix_006234	Model1	bottom	Model1bottom	PCR02	0.03376971307000461	30
GCall_001350	Model1	bottom	Model1bottom	PCR02	0.10130913921001383	30
GCall_009982	Model1	bottom	Model1bottom	PCR02	0.026265332387781365	30
GCfix_010027	Model2	bottom	Model2bottom	PCR02	0.21387484944336255	30
GCall_002337	Model1	bottom	Model1bottom	PCR02	0.05628285511667435	30
GCall_008869	Model2	bottom	Model2bottom	PCR02	0.7729512102689945	30
GCfix_002574	Model1	bottom	Model1bottom	PCR02	0.03376971307000461	30
GCall_006796	Model1	bottom	Model1bottom	PCR02	0.01125657102333487	30
GCfix_008854	Model1	bottom	Model1bottom	PCR02	0.04127409375222786	30
GCall_007775	Model1	top	Model1top	PCR02	0.559076360825632	30
GCall_001492	Model1	bottom	Model1bottom	PCR02	0.037521903411116234	30
GCall_003056	Model1	bottom	Model1bottom	PCR02	0.07129161648112085	30
GCfix_005042	Model1	bottom	Model1bottom	PCR02	0.026265332387781365	30
GCall_009316	Model1	bottom	Model1bottom	PCR02	0.0787959971633441	30
GCall_007813	Model1	bottom	Model1bottom	PCR02	0.018760951705558117	30
GCfix_008711	Model1	bottom	Model1bottom	PCR02	0.03001752272889299	30
GCfix_010726	Model1	bottom	Model1bottom	PCR02	0.026265332387781365	30
GCall_005716	Model1	bottom	Model1bottom	PCR02	0.34144932104115777	30
GCfix_000658	Model1	bottom	Model1bottom	PCR02	0.03001752272889299	30
GCfix_000120	Model1	bottom	Model1bottom	PCR02	0.018760951705558117	30
GCfix_008781	Model1	bottom	Model1bottom	PCR02	0.15008761364446493	30
GCfix_006126	Model1	bottom	Model1bottom	PCR02	0.01125657102333487	30
GCfix_009742	Model1	bottom	Model1bottom	PCR02	0.16509637500891144	30
GCfix_003525	Model1	bottom	Model1bottom	PCR02	0.04127409375222786	30
GCall_009807	Model1	bottom	Model1bottom	PCR02	0.01125657102333487	30
GCfix_004141	Model1	bottom	Model1bottom	PCR02	0.08630037784556734	30
GCfix_001579	Model1	top	Model1top	PCR02	0.33769713070004614	30
GCall_006686	Model1	bottom	Model1bottom	PCR02	0.007504380682223247	30
GCfix_000666	Model1	bottom	Model1bottom	PCR02	0.0037521903411116236	30
GCall_002398	Model1	bottom	Model1bottom	PCR02	0.04502628409333948	30
GCfix_001405	Model1	bottom	Model1bottom	PCR02	0.026265332387781365	30
[truncated: 8,001 more rows]
