# Supplementary material for: Predicting sequence-specific amplification efficiency in multi-template PCR with deep learning
Source: Nat Commun. 2025 Oct 16;16:9187. doi: 10.1038/s41467-025-64221-4 (PMC12533003; doi:10.1038/s41467-025-64221-4)
Supplement: Supplementary file 4 — Source data [file 41467_2025_64221_MOESM4_ESM.zip › Supp.Fig. 21/pool_evolution.csv]

index	group	type	PCR	x	n_cycles
GCfix_000952	Model1	top	PCR01	1.5599427168576103	15
GCall_004481	normal	normal	PCR01	1.4795709609539396	15
GCfix_003584	normal	normal	PCR01	1.402852466682254	15
GCfix_010434	normal	normal	PCR01	1.3882394201543138	15
GCfix_003591	Model1	bottom	PCR01	1.3772796352583587	15
GCfix_009396	normal	normal	PCR01	1.3772796352583587	15
GCfix_002516	Model1	bottom	PCR01	1.3699731119943885	15
GCfix_001509	Model1	top	PCR01	1.3480535422024784	15
GCall_002279	normal	normal	PCR01	1.3480535422024784	15
GCall_004087	Model1	bottom	PCR01	1.3334404956745383	15
GCall_002336	normal	normal	PCR01	1.304214402618658	15
GCfix_011533	normal	normal	PCR01	1.3005611409866729	15
GCfix_001298	normal	normal	PCR01	1.2969078793546878	15
GCfix_009581	Model1	top	PCR01	1.2822948328267476	15
GCfix_003565	normal	normal	PCR01	1.2786415711947627	15
GCall_002499	normal	normal	PCR01	1.2786415711947627	15
GCall_004897	normal	normal	PCR01	1.2786415711947627	15
GCfix_002813	Model1	top	PCR01	1.2676817862988075	15
GCall_006666	Model1	bottom	PCR01	1.2676817862988075	15
GCfix_003995	normal	normal	PCR01	1.2567220014028524	15
GCfix_001628	normal	normal	PCR01	1.2530687397708673	15
GCall_004840	normal	normal	PCR01	1.2603752630348375	15
GCall_011180	normal	normal	PCR01	1.2603752630348375	15
GCfix_010086	normal	normal	PCR01	1.2494154781388824	15
GCfix_007286	normal	normal	PCR01	1.2567220014028524	15
GCall_004867	normal	normal	PCR01	1.2457622165068973	15
GCfix_001855	normal	normal	PCR01	1.2530687397708673	15
GCall_010027	Model1	top	PCR01	1.2494154781388824	15
GCall_008247	Model1	top	PCR01	1.2494154781388824	15
GCall_001472	normal	normal	PCR01	1.2421089548749122	15
GCall_008070	Model1	top	PCR01	1.2311491699789572	15
GCall_002094	normal	normal	PCR01	1.2421089548749122	15
GCfix_007895	normal	normal	PCR01	1.2348024316109423	15
GCall_011315	normal	normal	PCR01	1.2348024316109423	15
GCall_006502	normal	normal	PCR01	1.2348024316109423	15
GCfix_006160	Model1	top	PCR01	1.227495908346972	15
GCfix_006950	normal	normal	PCR01	1.227495908346972	15
GCfix_007750	Model1	top	PCR01	1.227495908346972	15
GCfix_001486	normal	normal	PCR01	1.227495908346972	15
GCall_009600	normal	normal	PCR01	1.209229600187047	15
GCall_006055	normal	normal	PCR01	1.2019230769230769	15
GCfix_008712	normal	normal	PCR01	1.2019230769230769	15
GCall_004436	Model1	top	PCR01	1.1982698152910918	15
GCall_000431	Model1	bottom	PCR01	1.1982698152910918	15
GCall_009881	normal	normal	PCR01	1.1909632920271218	15
GCfix_000633	normal	normal	PCR01	1.194616553659107	15
GCfix_004079	normal	normal	PCR01	1.1909632920271218	15
GCall_005872	Model1	top	PCR01	1.1909632920271218	15
GCall_005457	Model1	bottom	PCR01	1.1873100303951367	15
GCfix_008180	normal	normal	PCR01	1.1800035071311668	15
GCall_000675	normal	normal	PCR01	1.1909632920271218	15
GCfix_001327	Model1	bottom	PCR01	1.1836567687631516	15
GCfix_006640	Model1	bottom	PCR01	1.1873100303951367	15
GCall_002196	normal	normal	PCR01	1.1800035071311668	15
GCfix_006220	Model1	top	PCR01	1.1763502454991817	15
GCall_010490	Model1	bottom	PCR01	1.1726969838671966	15
GCfix_009000	normal	normal	PCR01	1.1763502454991817	15
GCfix_001044	Model1	bottom	PCR01	1.1800035071311668	15
GCfix_005060	Model1	top	PCR01	1.1763502454991817	15
GCfix_003433	normal	normal	PCR01	1.1726969838671966	15
GCall_010012	normal	normal	PCR01	1.1726969838671966	15
GCfix_002883	Model1	top	PCR01	1.1690437222352115	15
GCfix_007545	normal	normal	PCR01	1.1653904606032266	15
GCfix_003384	normal	normal	PCR01	1.1617371989712415	15
GCall_004726	normal	normal	PCR01	1.1653904606032266	15
GCfix_008919	Model1	top	PCR01	1.1580839373392564	15
GCfix_009792	normal	normal	PCR01	1.1580839373392564	15
GCfix_004146	Model1	top	PCR01	1.1544306757072713	15
GCfix_001892	Model1	top	PCR01	1.1544306757072713	15
GCall_006257	normal	normal	PCR01	1.1544306757072713	15
GCall_002135	normal	normal	PCR01	1.1544306757072713	15
GCfix_002677	Model1	top	PCR01	1.1507774140752864	15
GCall_000608	normal	normal	PCR01	1.1544306757072713	15
GCfix_009103	Model1	top	PCR01	1.1580839373392564	15
GCfix_009039	Model1	bottom	PCR01	1.1434708908113163	15
GCall_008607	normal	normal	PCR01	1.1434708908113163	15
GCall_003487	normal	normal	PCR01	1.1507774140752864	15
GCfix_003910	Model1	top	PCR01	1.1471241524433013	15
GCfix_001594	normal	normal	PCR01	1.1434708908113163	15
GCfix_010314	normal	normal	PCR01	1.1398176291793314	15
GCfix_008163	normal	normal	PCR01	1.1471241524433013	15
GCfix_010331	normal	normal	PCR01	1.1434708908113163	15
GCall_008358	normal	normal	PCR01	1.1398176291793314	15
GCfix_009734	Model1	top	PCR01	1.1361643675473463	15
GCfix_005310	normal	normal	PCR01	1.1325111059153612	15
GCall_010726	normal	normal	PCR01	1.1398176291793314	15
GCfix_005235	Model1	top	PCR01	1.1325111059153612	15
GCfix_001630	normal	normal	PCR01	1.128857844283376	15
GCall_009124	normal	normal	PCR01	1.128857844283376	15
GCfix_008339	Model1	bottom	PCR01	1.1252045826513912	15
GCfix_003906	normal	normal	PCR01	1.1252045826513912	15
GCall_002013	normal	normal	PCR01	1.128857844283376	15
GCfix_008370	Model1	top	PCR01	1.1252045826513912	15
GCall_002565	Model1	bottom	PCR01	1.1252045826513912	15
GCfix_010076	Model1	bottom	PCR01	1.128857844283376	15
GCfix_008874	Model1	top	PCR01	1.1215513210194061	15
GCfix_007349	Model1	top	PCR01	1.1215513210194061	15
GCfix_009292	normal	normal	PCR01	1.1215513210194061	15
GCfix_005482	Model1	bottom	PCR01	1.1252045826513912	15
GCfix_001025	Model1	bottom	PCR01	1.1325111059153612	15
GCall_005641	Model1	bottom	PCR01	1.117898059387421	15
GCfix_009936	normal	normal	PCR01	1.114244797755436	15
GCfix_008718	normal	normal	PCR01	1.1215513210194061	15
GCfix_007366	Model1	bottom	PCR01	1.1215513210194061	15
GCall_003002	Model1	top	PCR01	1.114244797755436	15
GCall_001972	Model1	bottom	PCR01	1.117898059387421	15
GCfix_011050	normal	normal	PCR01	1.110591536123451	15
GCfix_005569	Model1	top	PCR01	1.117898059387421	15
GCall_010222	Model1	bottom	PCR01	1.114244797755436	15
GCall_009362	Model1	bottom	PCR01	1.1160714285714286	15
GCfix_009515	Model1	bottom	PCR01	1.114244797755436	15
GCfix_007239	normal	normal	PCR01	1.110591536123451	15
GCall_003996	Model1	top	PCR01	1.117898059387421	15
GCall_001158	Model1	bottom	PCR01	1.114244797755436	15
GCfix_003501	normal	normal	PCR01	1.114244797755436	15
GCall_006853	Model1	top	PCR01	1.110591536123451	15
GCall_000727	Model1	bottom	PCR01	1.117898059387421	15
GCfix_000287	Model1	top	PCR01	1.110591536123451	15
GCall_011608	normal	normal	PCR01	1.106938274491466	15
GCall_010527	normal	normal	PCR01	1.106938274491466	15
GCall_009919	Model1	top	PCR01	1.106938274491466	15
GCall_009628	Model1	top	PCR01	1.110591536123451	15
GCall_008840	normal	normal	PCR01	1.117898059387421	15
GCall_006861	normal	normal	PCR01	1.110591536123451	15
GCall_005204	Model1	top	PCR01	1.106938274491466	15
GCfix_007482	normal	normal	PCR01	1.110591536123451	15
GCall_009688	normal	normal	PCR01	1.110591536123451	15
GCall_007257	normal	normal	PCR01	1.1032850128594809	15
GCall_007045	normal	normal	PCR01	1.106938274491466	15
GCfix_009101	Model1	bottom	PCR01	1.1032850128594809	15
GCall_005896	Model1	bottom	PCR01	1.106938274491466	15
GCfix_006032	Model1	bottom	PCR01	1.1032850128594809	15
GCall_001380	Model1	bottom	PCR01	1.1032850128594809	15
GCall_011924	normal	normal	PCR01	1.0996317512274958	15
GCall_007113	normal	normal	PCR01	1.0996317512274958	15
GCall_005056	Model1	top	PCR01	1.1032850128594809	15
GCall_001634	Model1	top	PCR01	1.095978489595511	15
GCall_000558	Model1	bottom	PCR01	1.095978489595511	15
GCfix_010226	Model1	bottom	PCR01	1.0996317512274958	15
GCfix_005857	normal	normal	PCR01	1.0923252279635258	15
GCfix_004762	normal	normal	PCR01	1.0923252279635258	15
GCfix_004297	Model1	top	PCR01	1.0923252279635258	15
GCall_001433	normal	normal	PCR01	1.0923252279635258	15
GCfix_008799	normal	normal	PCR01	1.0923252279635258	15
GCfix_011770	normal	normal	PCR01	1.0923252279635258	15
GCfix_002038	Model1	top	PCR01	1.095978489595511	15
GCall_011889	normal	normal	PCR01	1.0923252279635258	15
GCall_006870	Model1	top	PCR01	1.106938274491466	15
GCfix_006706	Model1	top	PCR01	1.0923252279635258	15
GCall_009169	normal	normal	PCR01	1.095978489595511	15
GCfix_005505	normal	normal	PCR01	1.0813654430675708	15
GCfix_004611	Model1	top	PCR01	1.0850187046995556	15
GCall_003902	normal	normal	PCR01	1.0813654430675708	15
GCall_002482	Model1	top	PCR01	1.0850187046995556	15
GCall_000303	normal	normal	PCR01	1.0886719663315407	15
GCfix_010422	Model1	top	PCR01	1.0850187046995556	15
GCfix_008068	Model1	bottom	PCR01	1.0813654430675708	15
GCfix_006035	normal	normal	PCR01	1.0886719663315407	15
GCfix_005658	Model1	bottom	PCR01	1.0813654430675708	15
GCall_007207	Model1	top	PCR01	1.0813654430675708	15
GCfix_011464	Model1	top	PCR01	1.0850187046995556	15
GCfix_006001	normal	normal	PCR01	1.0850187046995556	15
GCfix_007281	Model1	bottom	PCR01	1.0813654430675708	15
GCfix_009899	normal	normal	PCR01	1.0777121814355857	15
GCall_010467	Model1	bottom	PCR01	1.0777121814355857	15
GCfix_007957	normal	normal	PCR01	1.0740589198036006	15
GCfix_000352	normal	normal	PCR01	1.0704056581716155	15
GCall_011936	normal	normal	PCR01	1.0777121814355857	15
GCall_010100	normal	normal	PCR01	1.0740589198036006	15
GCall_003891	Model1	top	PCR01	1.0740589198036006	15
GCfix_010025	normal	normal	PCR01	1.0740589198036006	15
GCfix_009938	Model1	top	PCR01	1.0704056581716155	15
GCfix_008538	Model1	top	PCR01	1.0704056581716155	15
GCfix_006020	normal	normal	PCR01	1.0704056581716155	15
GCall_003213	normal	normal	PCR01	1.0704056581716155	15
GCall_004876	normal	normal	PCR01	1.0630991349076455	15
GCall_001903	normal	normal	PCR01	1.0667523965396306	15
GCall_008616	normal	normal	PCR01	1.0667523965396306	15
GCall_008503	Model1	top	PCR01	1.0630991349076455	15
GCall_008285	normal	normal	PCR01	1.0630991349076455	15
GCfix_008301	Model1	bottom	PCR01	1.0704056581716155	15
GCfix_010019	Model1	bottom	PCR01	1.0594458732756604	15
GCfix_007613	normal	normal	PCR01	1.0704056581716155	15
GCfix_001552	normal	normal	PCR01	1.0630991349076455	15
GCall_008633	normal	normal	PCR01	1.0630991349076455	15
GCall_005748	Model1	top	PCR01	1.0557926116436755	15
GCfix_008258	normal	normal	PCR01	1.0557926116436755	15
GCfix_003779	normal	normal	PCR01	1.0557926116436755	15
GCall_011861	normal	normal	PCR01	1.0557926116436755	15
GCall_001851	Model1	top	PCR01	1.0594458732756604	15
GCfix_001904	normal	normal	PCR01	1.0557926116436755	15
GCall_006718	normal	normal	PCR01	1.0557926116436755	15
GCall_001390	normal	normal	PCR01	1.0521393500116905	15
GCfix_009534	normal	normal	PCR01	1.0521393500116905	15
GCfix_004351	normal	normal	PCR01	1.0521393500116905	15
GCall_005749	Model1	top	PCR01	1.0630991349076455	15
GCfix_011128	Model1	bottom	PCR01	1.0594458732756604	15
GCfix_003459	normal	normal	PCR01	1.0484860883797054	15
GCfix_001675	normal	normal	PCR01	1.0594458732756604	15
GCall_010153	normal	normal	PCR01	1.0557926116436755	15
GCfix_001881	Model1	top	PCR01	1.0484860883797054	15
GCall_006897	Model1	top	PCR01	1.0448328267477203	15
GCfix_006841	normal	normal	PCR01	1.0484860883797054	15
GCall_004208	normal	normal	PCR01	1.0484860883797054	15
GCfix_011715	Model1	top	PCR01	1.0411795651157354	15
GCfix_003152	Model1	top	PCR01	1.0411795651157354	15
GCall_002628	Model1	top	PCR01	1.0411795651157354	15
GCall_001164	normal	normal	PCR01	1.0484860883797054	15
GCfix_007621	normal	normal	PCR01	1.0484860883797054	15
GCfix_007507	Model1	top	PCR01	1.0448328267477203	15
GCfix_001349	normal	normal	PCR01	1.0375263034837503	15
GCall_010902	Model1	top	PCR01	1.0411795651157354	15
GCall_004880	Model1	bottom	PCR01	1.0448328267477203	15
GCall_003345	normal	normal	PCR01	1.0484860883797054	15
GCfix_011878	Model1	top	PCR01	1.0375263034837503	15
GCall_011702	Model1	top	PCR01	1.0375263034837503	15
GCall_009055	normal	normal	PCR01	1.0411795651157354	15
GCall_006119	Model1	bottom	PCR01	1.0411795651157354	15
GCfix_006033	normal	normal	PCR01	1.0411795651157354	15
GCall_005303	normal	normal	PCR01	1.0375263034837503	15
GCall_005095	Model1	bottom	PCR01	1.0375263034837503	15
GCfix_011936	normal	normal	PCR01	1.0338730418517652	15
GCall_010506	Model1	top	PCR01	1.0338730418517652	15
GCfix_008578	Model1	top	PCR01	1.0338730418517652	15
GCfix_007505	Model1	top	PCR01	1.0302197802197801	15
GCfix_009017	normal	normal	PCR01	1.0302197802197801	15
GCall_008868	normal	normal	PCR01	1.0338730418517652	15
GCall_011713	Model1	top	PCR01	1.0302197802197801	15
GCall_006217	Model1	top	PCR01	1.0302197802197801	15
GCfix_007936	Model1	top	PCR01	1.0338730418517652	15
GCfix_005653	normal	normal	PCR01	1.0302197802197801	15
GCall_011899	normal	normal	PCR01	1.0265665185877952	15
GCall_006039	normal	normal	PCR01	1.0411795651157354	15
GCall_005327	normal	normal	PCR01	1.0265665185877952	15
GCfix_010586	normal	normal	PCR01	1.0229132569558101	15
GCall_008380	Model1	top	PCR01	1.0265665185877952	15
GCfix_007047	Model1	top	PCR01	1.0229132569558101	15
GCfix_002612	normal	normal	PCR01	1.019259995323825	15
GCall_010748	Model1	top	PCR01	1.019259995323825	15
GCall_000021	normal	normal	PCR01	1.0265665185877952	15
GCfix_000485	normal	normal	PCR01	1.019259995323825	15
GCall_010305	Model1	bottom	PCR01	1.0229132569558101	15
GCall_009244	normal	normal	PCR01	1.019259995323825	15
GCall_006949	normal	normal	PCR01	1.0229132569558101	15
GCfix_000986	normal	normal	PCR01	1.019259995323825	15
GCall_010069	normal	normal	PCR01	1.0265665185877952	15
GCfix_002975	normal	normal	PCR01	1.01560673369184	15
GCall_007925	Model1	top	PCR01	1.019259995323825	15
GCall_006830	Model1	top	PCR01	1.019259995323825	15
GCall_004934	normal	normal	PCR01	1.019259995323825	15
GCfix_006872	normal	normal	PCR01	1.019259995323825	15
GCfix_004183	Model1	top	PCR01	1.01560673369184	15
GCfix_002652	normal	normal	PCR01	1.019259995323825	15
GCfix_002088	Model1	top	PCR01	1.00830021042787	15
GCall_010387	Model1	top	PCR01	1.011953472059855	15
GCall_009395	Model1	bottom	PCR01	1.011953472059855	15
GCall_001837	normal	normal	PCR01	1.011953472059855	15
GCfix_001936	normal	normal	PCR01	1.011953472059855	15
GCfix_001010	Model1	top	PCR01	1.011953472059855	15
GCall_011744	Model1	top	PCR01	1.01560673369184	15
GCall_007142	normal	normal	PCR01	1.004646948795885	15
GCall_002405	Model1	top	PCR01	1.00830021042787	15
GCall_000208	normal	normal	PCR01	1.00830021042787	15
GCfix_005481	Model1	top	PCR01	1.00830021042787	15
GCall_011851	normal	normal	PCR01	1.00830021042787	15
GCall_002470	normal	normal	PCR01	1.00830021042787	15
GCall_000282	normal	normal	PCR01	1.004646948795885	15
GCall_004014	normal	normal	PCR01	1.00830021042787	15
GCall_001193	normal	normal	PCR01	1.004646948795885	15
GCfix_006749	Model1	top	PCR01	1.004646948795885	15
GCfix_002254	Model1	bottom	PCR01	1.0009936871638998	15
GCall_006349	normal	normal	PCR01	1.0009936871638998	15
GCall_004501	Model1	bottom	PCR01	1.00830021042787	15
GCfix_005405	Model1	top	PCR01	1.0009936871638998	15
GCfix_001586	Model1	top	PCR01	1.0009936871638998	15
GCall_000331	Model1	top	PCR01	1.0009936871638998	15
GCall_000198	Model1	bottom	PCR01	1.00830021042787	15
GCfix_009466	normal	normal	PCR01	1.004646948795885	15
GCfix_001845	Model1	bottom	PCR01	1.0009936871638998	15
GCall_009627	normal	normal	PCR01	1.004646948795885	15
GCall_005062	Model1	top	PCR01	1.004646948795885	15
GCall_001646	normal	normal	PCR01	1.004646948795885	15
GCfix_009199	normal	normal	PCR01	1.0009936871638998	15
GCfix_007942	Model1	top	PCR01	0.9936871638999298	15
GCfix_000386	Model1	bottom	PCR01	0.9973404255319148	15
GCall_007891	Model1	bottom	PCR01	0.9936871638999298	15
GCfix_007382	Model1	top	PCR01	0.9936871638999298	15
GCfix_003707	Model1	bottom	PCR01	0.9900339022679447	15
GCfix_001377	Model1	bottom	PCR01	0.9900339022679447	15
GCall_006461	Model1	top	PCR01	0.9900339022679447	15
GCall_003083	Model1	top	PCR01	0.9900339022679447	15
GCfix_007077	Model1	bottom	PCR01	0.9900339022679447	15
GCall_011987	Model1	bottom	PCR01	0.9936871638999298	15
GCall_008522	normal	normal	PCR01	0.9863806406359598	15
GCall_006793	Model1	bottom	PCR01	0.9900339022679447	15
GCall_003551	Model1	top	PCR01	0.9973404255319148	15
GCfix_002463	Model1	bottom	PCR01	0.9900339022679447	15
GCfix_010714	Model1	top	PCR01	0.9936871638999298	15
GCfix_004846	Model1	bottom	PCR01	0.9863806406359598	15
GCall_009888	normal	normal	PCR01	0.9863806406359598	15
GCall_007688	Model1	top	PCR01	0.9863806406359598	15
GCfix_000183	Model1	bottom	PCR01	0.9827273790039747	15
GCall_005273	normal	normal	PCR01	0.9936871638999298	15
GCall_004085	normal	normal	PCR01	0.9827273790039747	15
GCfix_010475	Model1	top	PCR01	0.9827273790039747	15
GCfix_002692	normal	normal	PCR01	0.9900339022679447	15
GCfix_002268	Model1	bottom	PCR01	0.9827273790039747	15
GCfix_000833	Model1	top	PCR01	0.9827273790039747	15
GCall_003919	Model1	top	PCR01	0.9790741173719897	15
GCfix_008379	normal	normal	PCR01	0.9827273790039747	15
GCfix_008279	Model1	bottom	PCR01	0.9790741173719897	15
GCall_003354	normal	normal	PCR01	0.9827273790039747	15
GCfix_010820	normal	normal	PCR01	0.9790741173719897	15
GCfix_008218	Model1	top	PCR01	0.9827273790039747	15
GCfix_006164	normal	normal	PCR01	0.9790741173719897	15
GCall_010677	Model1	top	PCR01	0.9827273790039747	15
GCfix_009109	normal	normal	PCR01	0.9754208557400047	15
GCfix_003507	Model1	bottom	PCR01	0.9754208557400047	15
GCfix_008067	normal	normal	PCR01	0.9827273790039747	15
GCfix_005933	Model1	top	PCR01	0.9790741173719897	15
GCfix_002881	normal	normal	PCR01	0.9754208557400047	15
GCall_008236	Model1	top	PCR01	0.9717675941080196	15
GCfix_007615	normal	normal	PCR01	0.9681143324760346	15
GCall_011452	Model1	top	PCR01	0.9754208557400047	15
GCall_008965	normal	normal	PCR01	0.9717675941080196	15
GCall_008824	Model1	bottom	PCR01	0.9717675941080196	15
GCall_000610	normal	normal	PCR01	0.9754208557400047	15
GCfix_005163	Model1	top	PCR01	0.9681143324760346	15
GCall_010368	Model1	top	PCR01	0.9717675941080196	15
GCfix_011817	Model1	top	PCR01	0.9681143324760346	15
GCall_002328	Model1	top	PCR01	0.9681143324760346	15
GCall_001493	normal	normal	PCR01	0.9717675941080196	15
GCall_006679	Model1	bottom	PCR01	0.9644610708440495	15
GCfix_011891	Model1	top	PCR01	0.9644610708440495	15
GCfix_009699	Model1	bottom	PCR01	0.9644610708440495	15
GCfix_002479	normal	normal	PCR01	0.9644610708440495	15
GCall_010777	normal	normal	PCR01	0.9644610708440495	15
GCall_006778	Model1	bottom	PCR01	0.9717675941080196	15
GCfix_001825	normal	normal	PCR01	0.9608078092120645	15
GCall_010169	Model1	top	PCR01	0.9608078092120645	15
GCall_003473	Model1	top	PCR01	0.9644610708440495	15
GCall_000439	normal	normal	PCR01	0.9681143324760346	15
GCfix_006194	normal	normal	PCR01	0.9571545475800795	15
GCfix_004724	normal	normal	PCR01	0.9681143324760346	15
GCfix_002058	normal	normal	PCR01	0.9571545475800795	15
GCfix_000668	Model1	top	PCR01	0.9681143324760346	15
GCfix_000122	normal	normal	PCR01	0.9571545475800795	15
GCfix_006854	normal	normal	PCR01	0.9644610708440495	15
GCall_010616	normal	normal	PCR01	0.9571545475800795	15
GCall_005933	Model1	top	PCR01	0.9571545475800795	15
GCall_005618	Model1	bottom	PCR01	0.9644610708440495	15
GCall_002957	Model1	bottom	PCR01	0.9644610708440495	15
GCfix_009277	normal	normal	PCR01	0.9535012859480945	15
GCfix_006994	Model1	bottom	PCR01	0.9535012859480945	15
GCfix_000026	Model1	bottom	PCR01	0.9644610708440495	15
GCall_001919	Model1	top	PCR01	0.9535012859480945	15
GCall_001761	normal	normal	PCR01	0.9498480243161094	15
GCfix_008380	normal	normal	PCR01	0.9535012859480945	15
GCall_011248	normal	normal	PCR01	0.9498480243161094	15
GCall_005302	normal	normal	PCR01	0.9535012859480945	15
GCfix_005618	Model1	bottom	PCR01	0.9498480243161094	15
GCall_011186	Model1	top	PCR01	0.9498480243161094	15
GCall_002345	Model1	bottom	PCR01	0.9498480243161094	15
GCfix_009378	normal	normal	PCR01	0.9535012859480945	15
GCfix_004976	Model1	top	PCR01	0.9461947626841244	15
GCfix_004038	Model1	top	PCR01	0.9535012859480945	15
GCall_006565	normal	normal	PCR01	0.9498480243161094	15
GCfix_005179	Model1	top	PCR01	0.9388882394201543	15
GCfix_004719	Model1	top	PCR01	0.9425415010521393	15
GCfix_003449	Model1	bottom	PCR01	0.9388882394201543	15
GCall_010815	Model1	top	PCR01	0.9352349777881692	15
GCall_009233	normal	normal	PCR01	0.9352349777881692	15
GCall_006378	Model1	top	PCR01	0.9461947626841244	15
GCfix_009278	Model1	bottom	PCR01	0.9352349777881692	15
GCfix_007078	Model1	bottom	PCR01	0.9388882394201543	15
GCall_008351	normal	normal	PCR01	0.9352349777881692	15
GCall_009948	Model1	top	PCR01	0.9315817161561842	15
GCfix_009494	Model1	top	PCR01	0.9279284545241991	15
GCall_007232	Model1	top	PCR01	0.9388882394201543	15
GCall_006291	Model1	bottom	PCR01	0.9279284545241991	15
GCfix_008415	Model1	top	PCR01	0.9242751928922142	15
GCfix_005996	normal	normal	PCR01	0.9279284545241991	15
GCall_009068	Model1	top	PCR01	0.9279284545241991	15
GCall_002500	Model1	bottom	PCR01	0.9279284545241991	15
GCfix_010952	Model1	bottom	PCR01	0.9206219312602291	15
GCfix_003977	Model1	bottom	PCR01	0.9206219312602291	15
GCall_006159	Model1	bottom	PCR01	0.9242751928922142	15
GCfix_009390	normal	normal	PCR01	0.9206219312602291	15
GCfix_008132	Model1	top	PCR01	0.9242751928922142	15
GCfix_007042	Model1	top	PCR01	0.9279284545241991	15
GCfix_000328	normal	normal	PCR01	0.9242751928922142	15
GCall_005051	normal	normal	PCR01	0.9242751928922142	15
GCfix_009379	Model1	bottom	PCR01	0.9169686696282441	15
GCall_010229	Model1	bottom	PCR01	0.9206219312602291	15
GCall_009878	Model1	top	PCR01	0.9279284545241991	15
GCall_008336	Model1	top	PCR01	0.9169686696282441	15
GCall_000369	Model1	top	PCR01	0.9169686696282441	15
GCfix_007959	normal	normal	PCR01	0.9169686696282441	15
GCfix_006392	Model1	top	PCR01	0.9242751928922142	15
GCfix_006223	Model1	bottom	PCR01	0.9169686696282441	15
GCall_011934	Model1	top	PCR01	0.9169686696282441	15
GCall_006957	Model1	top	PCR01	0.913315407996259	15
GCall_009088	Model1	top	PCR01	0.9169686696282441	15
GCfix_000310	normal	normal	PCR01	0.909662146364274	15
GCall_007808	Model1	top	PCR01	0.909662146364274	15
GCfix_005219	normal	normal	PCR01	0.913315407996259	15
GCfix_005031	normal	normal	PCR01	0.909662146364274	15
GCall_002161	Model1	top	PCR01	0.909662146364274	15
GCall_000900	normal	normal	PCR01	0.913315407996259	15
GCfix_009922	Model1	bottom	PCR01	0.9060088847322889	15
GCall_007752	normal	normal	PCR01	0.909662146364274	15
GCall_001408	Model1	bottom	PCR01	0.9023556231003039	15
GCfix_002364	Model1	bottom	PCR01	0.9060088847322889	15
GCfix_000077	Model1	top	PCR01	0.9023556231003039	15
GCall_010923	normal	normal	PCR01	0.909662146364274	15
GCfix_007384	Model1	bottom	PCR01	0.909662146364274	15
GCfix_000590	Model1	top	PCR01	0.909662146364274	15
GCfix_000458	Model1	top	PCR01	0.9023556231003039	15
GCall_004601	Model1	top	PCR01	0.9060088847322889	15
GCfix_010181	Model1	bottom	PCR01	0.9060088847322889	15
GCfix_002984	Model1	bottom	PCR01	0.9023556231003039	15
GCfix_001606	normal	normal	PCR01	0.8987023614683188	15
GCfix_007930	normal	normal	PCR01	0.8987023614683188	15
GCall_003813	normal	normal	PCR01	0.8987023614683188	15
GCfix_006793	Model1	top	PCR01	0.8950490998363339	15
GCall_008165	normal	normal	PCR01	0.8950490998363339	15
GCall_009033	normal	normal	PCR01	0.8950490998363339	15
GCall_007674	Model1	bottom	PCR01	0.8987023614683188	15
GCall_003903	Model1	top	PCR01	0.8913958382043489	15
GCall_003527	normal	normal	PCR01	0.8913958382043489	15
GCfix_011395	Model1	top	PCR01	0.8913958382043489	15
GCfix_005155	Model1	top	PCR01	0.8950490998363339	15
GCall_010052	Model1	bottom	PCR01	0.8877425765723638	15
GCall_007354	Model1	top	PCR01	0.8877425765723638	15
GCfix_009774	normal	normal	PCR01	0.8877425765723638	15
GCfix_004814	Model1	top	PCR01	0.8913958382043489	15
GCfix_002262	Model1	bottom	PCR01	0.8913958382043489	15
GCall_010081	normal	normal	PCR01	0.8877425765723638	15
GCall_008864	normal	normal	PCR01	0.8877425765723638	15
GCall_001267	Model1	bottom	PCR01	0.8877425765723638	15
GCfix_002668	normal	normal	PCR01	0.8877425765723638	15
GCfix_008116	Model1	bottom	PCR01	0.8804360533083937	15
GCfix_000661	Model1	top	PCR01	0.8840893149403788	15
GCall_004890	Model1	bottom	PCR01	0.8840893149403788	15
GCall_004494	normal	normal	PCR01	0.8840893149403788	15
GCfix_008688	Model1	bottom	PCR01	0.8804360533083937	15
GCfix_007304	Model1	top	PCR01	0.8840893149403788	15
GCall_007709	Model1	top	PCR01	0.8804360533083937	15
GCall_009905	normal	normal	PCR01	0.8767827916764087	15
GCfix_003988	Model1	bottom	PCR01	0.8767827916764087	15
GCall_003628	normal	normal	PCR01	0.8731295300444236	15
GCall_008397	normal	normal	PCR01	0.8731295300444236	15
GCall_006946	Model1	bottom	PCR01	0.8804360533083937	15
GCall_003089	Model1	top	PCR01	0.8767827916764087	15
GCall_001203	Model1	top	PCR01	0.8694762684124386	15
GCfix_004364	Model1	top	PCR01	0.8731295300444236	15
GCall_009972	Model1	bottom	PCR01	0.8694762684124386	15
GCall_005210	Model1	top	PCR01	0.8694762684124386	15
GCall_005173	normal	normal	PCR01	0.8694762684124386	15
GCfix_009764	normal	normal	PCR01	0.8694762684124386	15
GCfix_005845	Model1	bottom	PCR01	0.8694762684124386	15
GCfix_006390	Model1	bottom	PCR01	0.8694762684124386	15
GCall_000070	Model1	bottom	PCR01	0.8658230067804535	15
GCfix_006179	Model1	top	PCR01	0.8658230067804535	15
GCfix_001888	normal	normal	PCR01	0.8658230067804535	15
GCall_001778	Model1	top	PCR01	0.8694762684124386	15
GCall_001613	normal	normal	PCR01	0.8658230067804535	15
GCfix_008531	Model1	top	PCR01	0.8621697451484686	15
GCall_004301	Model1	bottom	PCR01	0.8621697451484686	15
GCfix_001959	Model1	bottom	PCR01	0.8621697451484686	15
GCfix_001921	normal	normal	PCR01	0.8694762684124386	15
GCfix_006675	Model1	bottom	PCR01	0.8548632218844985	15
GCall_007967	normal	normal	PCR01	0.8512099602525134	15
GCall_002038	normal	normal	PCR01	0.8548632218844985	15
GCall_000011	Model1	top	PCR01	0.8512099602525134	15
GCfix_010919	normal	normal	PCR01	0.8548632218844985	15
GCfix_003752	Model1	bottom	PCR01	0.8512099602525134	15
GCall_010192	normal	normal	PCR01	0.8548632218844985	15
GCall_001080	Model1	top	PCR01	0.8548632218844985	15
GCfix_000494	normal	normal	PCR01	0.8475566986205284	15
GCall_011282	Model1	top	PCR01	0.8439034369885433	15
GCall_010980	normal	normal	PCR01	0.8475566986205284	15
GCfix_004354	normal	normal	PCR01	0.8439034369885433	15
GCfix_000543	Model1	top	PCR01	0.8439034369885433	15
GCall_002983	Model1	top	PCR01	0.8439034369885433	15
GCall_000870	Model1	bottom	PCR01	0.8512099602525134	15
GCfix_002715	normal	normal	PCR01	0.8566898527004909	15
GCall_010329	Model1	top	PCR01	0.8475566986205284	15
GCall_004377	Model1	top	PCR01	0.8439034369885433	15
GCall_004213	Model1	top	PCR01	0.8475566986205284	15
GCfix_003192	Model1	top	PCR01	0.8475566986205284	15
GCall_002199	Model1	bottom	PCR01	0.8475566986205284	15
GCfix_008946	normal	normal	PCR01	0.8475566986205284	15
GCall_001056	Model1	top	PCR01	0.8439034369885433	15
GCall_000414	Model1	top	PCR01	0.8402501753565583	15
GCfix_002543	Model1	top	PCR01	0.8365969137245732	15
GCall_009332	Model1	bottom	PCR01	0.8402501753565583	15
GCall_008498	Model1	bottom	PCR01	0.8329436520925882	15
GCall_006488	Model1	top	PCR01	0.8402501753565583	15
GCfix_008283	Model1	bottom	PCR01	0.8329436520925882	15
GCfix_006775	Model1	top	PCR01	0.8329436520925882	15
GCall_011896	Model1	bottom	PCR01	0.8292903904606032	15
GCall_003077	Model1	bottom	PCR01	0.8365969137245732	15
GCall_007880	Model1	top	PCR01	0.8475566986205284	15
GCall_002225	Model1	bottom	PCR01	0.8256371288286182	15
GCall_001387	Model1	bottom	PCR01	0.8329436520925882	15
GCfix_009230	normal	normal	PCR01	0.8292903904606032	15
GCfix_006184	Model1	top	PCR01	0.8292903904606032	15
GCall_009745	Model1	top	PCR01	0.8219838671966331	15
GCall_009612	normal	normal	PCR01	0.8256371288286182	15
GCfix_002051	Model1	top	PCR01	0.8256371288286182	15
GCall_003620	Model1	top	PCR01	0.8183306055646481	15
GCall_000634	Model1	top	PCR01	0.8219838671966331	15
GCall_001978	normal	normal	PCR01	0.8183306055646481	15
GCall_009985	Model1	top	PCR01	0.8219838671966331	15
GCfix_007100	Model1	bottom	PCR01	0.814677343932663	15
GCfix_005473	Model1	top	PCR01	0.811024082300678	15
GCfix_002954	Model1	top	PCR01	0.814677343932663	15
GCall_007316	normal	normal	PCR01	0.8183306055646481	15
GCall_009992	Model1	bottom	PCR01	0.807370820668693	15
GCall_010523	Model1	bottom	PCR01	0.814677343932663	15
GCall_002517	Model1	top	PCR01	0.811024082300678	15
GCall_001015	Model1	bottom	PCR01	0.807370820668693	15
GCfix_011522	Model1	top	PCR01	0.811024082300678	15
GCfix_001516	Model1	bottom	PCR01	0.807370820668693	15
GCfix_011811	Model1	bottom	PCR01	0.807370820668693	15
GCall_003795	normal	normal	PCR01	0.814677343932663	15
GCfix_005198	normal	normal	PCR01	0.807370820668693	15
GCall_005373	Model1	bottom	PCR01	0.811024082300678	15
GCfix_009836	normal	normal	PCR01	0.811024082300678	15
GCfix_001590	Model1	bottom	PCR01	0.800064297404723	15
GCall_001445	normal	normal	PCR01	0.7964110357727379	15
GCfix_000939	Model1	top	PCR01	0.8037175590367079	15
GCall_005548	Model1	bottom	PCR01	0.7964110357727379	15
GCall_005171	normal	normal	PCR01	0.800064297404723	15
GCfix_004694	Model1	bottom	PCR01	0.7927577741407529	15
GCall_008497	Model1	bottom	PCR01	0.7964110357727379	15
GCall_000366	Model1	top	PCR01	0.800064297404723	15
GCfix_008425	Model1	bottom	PCR01	0.7964110357727379	15
GCfix_003573	normal	normal	PCR01	0.7964110357727379	15
GCfix_007548	Model1	top	PCR01	0.7927577741407529	15
GCfix_003389	normal	normal	PCR01	0.7927577741407529	15
GCfix_002838	Model1	top	PCR01	0.7927577741407529	15
GCall_003974	Model1	bottom	PCR01	0.7927577741407529	15
GCall_005924	normal	normal	PCR01	0.7854512508767828	15
GCall_002015	normal	normal	PCR01	0.7891045125087678	15
GCfix_007512	normal	normal	PCR01	0.7854512508767828	15
GCfix_001049	Model1	top	PCR01	0.7817979892447977	15
GCall_003959	Model1	bottom	PCR01	0.7854512508767828	15
GCfix_011795	Model1	bottom	PCR01	0.7781447276128127	15
GCfix_000253	Model1	bottom	PCR01	0.7781447276128127	15
GCall_010694	normal	normal	PCR01	0.7744914659808276	15
GCall_006569	Model1	bottom	PCR01	0.7781447276128127	15
GCfix_003579	normal	normal	PCR01	0.7744914659808276	15
GCfix_001592	Model1	bottom	PCR01	0.7781447276128127	15
GCall_002159	Model1	bottom	PCR01	0.7708382043488426	15
GCall_001865	Model1	top	PCR01	0.7671849427168576	15
GCall_000123	Model1	bottom	PCR01	0.7635316810848726	15
GCall_010215	normal	normal	PCR01	0.7635316810848726	15
GCfix_004076	Model1	top	PCR01	0.7525718961889174	15
GCfix_005678	Model1	top	PCR01	0.7562251578209025	15
GCall_011701	Model1	top	PCR01	0.7525718961889174	15
GCall_003582	Model1	bottom	PCR01	0.7562251578209025	15
GCall_011580	Model1	bottom	PCR01	0.7452653729249473	15
GCall_003922	Model1	top	PCR01	0.7525718961889174	15
GCfix_009804	Model1	top	PCR01	0.7489186345569324	15
GCall_008239	normal	normal	PCR01	0.7452653729249473	15
GCall_011014	Model1	bottom	PCR01	0.7379588496609772	15
GCfix_002913	Model1	bottom	PCR01	0.7416121112929623	15
GCall_002851	Model1	bottom	PCR01	0.7343055880289923	15
GCfix_001324	Model1	bottom	PCR01	0.7379588496609772	15
GCfix_011289	normal	normal	PCR01	0.7343055880289923	15
GCall_011257	Model1	bottom	PCR01	0.7269990647650222	15
GCall_009760	Model1	top	PCR01	0.7379588496609772	15
GCall_009296	Model1	bottom	PCR01	0.7343055880289923	15
GCfix_000276	Model1	bottom	PCR01	0.7306523263970073	15
GCall_006538	Model1	bottom	PCR01	0.7269990647650222	15
GCfix_006046	Model1	top	PCR01	0.7233458031330372	15
GCfix_010822	normal	normal	PCR01	0.7233458031330372	15
GCall_001437	Model1	bottom	PCR01	0.7160392798690671	15
GCfix_001423	Model1	top	PCR01	0.7160392798690671	15
GCfix_006557	Model1	bottom	PCR01	0.712386018237082	15
GCfix_001301	Model1	top	PCR01	0.7160392798690671	15
GCall_008644	Model1	top	PCR01	0.712386018237082	15
GCall_008392	Model1	bottom	PCR01	0.7160392798690671	15
GCall_000918	normal	normal	PCR01	0.712386018237082	15
GCall_005091	Model1	bottom	PCR01	0.705079494973112	15
GCfix_009980	normal	normal	PCR01	0.701426233341127	15
GCall_010217	Model1	top	PCR01	0.7160392798690671	15
GCfix_003441	Model1	bottom	PCR01	0.6977729717091419	15
GCall_005804	Model1	top	PCR01	0.701426233341127	15
GCfix_009530	normal	normal	PCR01	0.6941197100771569	15
GCall_006409	Model1	bottom	PCR01	0.6904664484451718	15
GCall_005534	Model1	bottom	PCR01	0.6941197100771569	15
GCfix_009682	normal	normal	PCR01	0.6941197100771569	15
GCall_002469	Model1	bottom	PCR01	0.6904664484451718	15
GCfix_008651	Model1	bottom	PCR01	0.6831599251812017	15
GCall_002631	Model1	bottom	PCR01	0.6795066635492167	15
GCall_009970	Model1	bottom	PCR01	0.6795066635492167	15
GCall_003265	normal	normal	PCR01	0.6758534019172316	15
GCfix_000468	Model1	bottom	PCR01	0.6685468786532616	15
GCall_007574	Model1	top	PCR01	0.6685468786532616	15
GCfix_008322	Model1	bottom	PCR01	0.6648936170212766	15
GCall_000432	Model1	bottom	PCR01	0.6648936170212766	15
GCfix_007293	normal	normal	PCR01	0.6612403553892915	15
GCfix_010724	Model1	bottom	PCR01	0.6539338321253214	15
GCfix_010995	Model1	bottom	PCR01	0.6502805704933364	15
GCfix_006748	Model1	top	PCR01	0.6502805704933364	15
GCall_011870	Model1	bottom	PCR01	0.6466273088613514	15
GCall_007900	Model1	bottom	PCR01	0.6466273088613514	15
GCall_005794	Model1	bottom	PCR01	0.6466273088613514	15
GCfix_005514	Model1	bottom	PCR01	0.6429740472293664	15
GCfix_008713	Model1	bottom	PCR01	0.6466273088613514	15
GCall_010756	Model1	top	PCR01	0.6356675239653963	15
GCall_002145	Model1	bottom	PCR01	0.6356675239653963	15
GCfix_002761	Model1	bottom	PCR01	0.6356675239653963	15
GCfix_003914	Model1	bottom	PCR01	0.613747954173486	15
GCall_000765	Model1	bottom	PCR01	0.6174012158054711	15
GCall_001874	Model1	bottom	PCR01	0.602788169277531	15
GCfix_001024	Model1	bottom	PCR01	0.5991349076455459	15
GCall_010432	Model1	bottom	PCR01	0.5954816460135609	15
GCfix_000338	Model1	bottom	PCR01	0.5881751227495908	15
GCall_011493	Model1	bottom	PCR01	0.5552957680617255	15
GCfix_010005	Model1	bottom	PCR01	0.5406827215337854	15
GCfix_006234	Model1	bottom	PCR01	0.5406827215337854	15
GCall_001350	Model1	bottom	PCR01	0.5333761982698153	15
GCall_009982	Model1	bottom	PCR01	0.5260696750058452	15
GCall_002337	Model1	bottom	PCR01	0.5224164133738601	15
GCfix_002574	Model1	bottom	PCR01	0.504150105213935	15
GCall_006796	Model1	bottom	PCR01	0.4968435819499649	15
GCfix_008854	Model1	bottom	PCR01	0.4931903203179799	15
GCall_007775	Model1	top	PCR01	0.48953705868599484	15
GCall_001492	Model1	bottom	PCR01	0.4858837970540098	15
GCall_003056	Model1	bottom	PCR01	0.47127075052606965	15
GCfix_005042	Model1	bottom	PCR01	0.47127075052606965	15
GCall_009316	Model1	bottom	PCR01	0.47127075052606965	15
GCall_007813	Model1	bottom	PCR01	0.46031096563011453	15
GCfix_008711	Model1	bottom	PCR01	0.4566577039981295	15
GCfix_010726	Model1	bottom	PCR01	0.4493511807341594	15
GCall_005716	Model1	bottom	PCR01	0.4347381342062193	15
GCfix_000658	Model1	bottom	PCR01	0.42012508767827916	15
GCfix_000120	Model1	bottom	PCR01	0.42012508767827916	15
GCfix_008781	Model1	bottom	PCR01	0.37993920972644374	15
GCfix_006126	Model1	bottom	PCR01	0.3762859480944587	15
GCfix_009742	Model1	bottom	PCR01	0.36532616319850364	15
GCfix_003525	Model1	bottom	PCR01	0.33610007014262333	15
GCall_009807	Model1	bottom	PCR01	0.24476852934299742	15
GCfix_004141	Model1	bottom	PCR01	0.19727612812719195	15
GCfix_001579	Model1	top	PCR01	0.24842179097498246	15
GCall_006686	Model1	bottom	PCR01	0.16805003507131167	15
GCfix_000666	Model1	bottom	PCR01	0.14613046527940143	15
GCall_002398	Model1	bottom	PCR01	0.12055763385550619	15
GCfix_001405	Model1	bottom	PCR01	0.11325111059153611	15
GCfix_009551	Model1	top	PCR01	0.043839139583820436	15
GCfix_000952	Model1	top	PCR02	3.286918738813782	30
GCall_004481	normal	normal	PCR02	1.7597772699813514	30
GCfix_003584	normal	normal	PCR02	1.59468089497244	30
GCfix_010434	normal	normal	PCR02	1.5984330853135515	30
GCfix_003591	Model1	bottom	PCR02	0.378971224452274	30
GCfix_009396	normal	normal	PCR02	1.564663372243547	30
GCfix_002516	Model1	bottom	PCR02	0.7729512102689945	30
GCfix_001509	Model1	top	PCR02	1.467106423374645	30
GCall_002279	normal	normal	PCR02	1.2870012870012868	30
GCall_004087	Model1	bottom	PCR02	0.48403255400339945	30
GCall_002336	normal	normal	PCR02	1.185692147791273	30
GCfix_011533	normal	normal	PCR02	1.5308936591735425	30
GCfix_001298	normal	normal	PCR02	1.2682403352957288	30
GCfix_009581	Model1	top	PCR02	1.3582929034824078	30
GCfix_003565	normal	normal	PCR02	1.4746108040568682	30
GCall_002499	normal	normal	PCR02	1.425832329622417	30
GCall_004897	normal	normal	PCR02	1.6096896563368865	30
GCfix_002813	Model1	top	PCR02	1.425832329622417	30
GCall_006666	Model1	bottom	PCR02	0.787959971633441	30
GCfix_003995	normal	normal	PCR02	1.4070713779168589	30
GCfix_001628	normal	normal	PCR02	1.3320275710946263	30
GCall_004840	normal	normal	PCR02	1.307638333877401	30
GCall_011180	normal	normal	PCR02	1.4145757585990821	30
GCfix_010086	normal	normal	PCR02	1.4408410909868634	30
GCfix_007286	normal	normal	PCR02	1.3470363324590728	30
GCall_004867	normal	normal	PCR02	1.483991279909647	30
GCfix_001855	normal	normal	PCR02	1.275744715977952	30
GCall_010027	Model1	top	PCR02	1.4746108040568682	30
GCall_008247	Model1	top	PCR02	1.564663372243547	30
GCall_001472	normal	normal	PCR02	1.4033191875757471	30
GCall_008070	Model1	top	PCR02	1.6359549887246678	30
GCall_002094	normal	normal	PCR02	1.3432841421179613	30
GCfix_007895	normal	normal	PCR02	1.2682403352957288	30
GCall_011315	normal	normal	PCR02	1.3320275710946263	30
GCall_006502	normal	normal	PCR02	1.3958148068935239	30
GCfix_006160	Model1	top	PCR02	1.4445932813279752	30
GCfix_006950	normal	normal	PCR02	1.1444180540390452	30
GCfix_007750	Model1	top	PCR02	1.4408410909868634	30
GCfix_001486	normal	normal	PCR02	1.3920626165524124	30
GCall_009600	normal	normal	PCR02	1.4333367103046402	30
GCall_006055	normal	normal	PCR02	1.335779761435738	30
GCfix_008712	normal	normal	PCR02	1.3582929034824078	30
GCall_004436	Model1	top	PCR02	1.4520976620101984	30
GCall_000431	Model1	bottom	PCR02	0.46902379263895294	30
GCall_009881	normal	normal	PCR02	1.2232140512023892	30
GCfix_000633	normal	normal	PCR02	1.264488144954617	30
GCfix_004079	normal	normal	PCR02	1.3132666193890683	30
GCall_005872	Model1	top	PCR02	1.3920626165524124	30
GCall_005457	Model1	bottom	PCR02	0.4615194119567297	30
GCfix_008180	normal	normal	PCR02	1.4596020426924217	30
GCall_000675	normal	normal	PCR02	1.4708586137157564	30
GCfix_001327	Model1	bottom	PCR02	0.6716420710589807	30
GCfix_006640	Model1	bottom	PCR02	0.48403255400339945	30
GCall_002196	normal	normal	PCR02	1.166931196085715	30
GCfix_006220	Model1	top	PCR02	1.4033191875757471	30
GCall_010490	Model1	bottom	PCR02	0.4877847443445111	30
GCfix_009000	normal	normal	PCR02	1.2344706222257242	30
GCfix_001044	Model1	bottom	PCR02	0.2926708466067066	30
GCfix_005060	Model1	top	PCR02	1.5571589915613238	30
GCfix_003433	normal	normal	PCR02	1.2832490966601753	30
GCall_010012	normal	normal	PCR02	1.3095144290479566	30
GCfix_002883	Model1	top	PCR02	1.3995669972346356	30
GCfix_007545	normal	normal	PCR02	1.2982578580246218	30
GCfix_003384	normal	normal	PCR02	1.4033191875757471	30
GCall_004726	normal	normal	PCR02	1.2682403352957288	30
GCfix_008919	Model1	top	PCR02	1.3808060455290774	30
GCfix_009792	normal	normal	PCR02	1.3132666193890683	30
GCfix_004146	Model1	top	PCR02	1.2719925256368403	30
GCfix_001892	Model1	top	PCR02	1.4408410909868634	30
GCall_006257	normal	normal	PCR02	1.1931965284734962	30
GCall_002135	normal	normal	PCR02	1.0993917699457056	30
GCfix_002677	Model1	top	PCR02	1.324523190412403	30
GCall_000608	normal	normal	PCR02	1.185692147791273	30
GCfix_009103	Model1	top	PCR02	1.5534068012202122	30
GCfix_009039	Model1	bottom	PCR02	0.378971224452274	30
GCall_008607	normal	normal	PCR02	1.1894443381323847	30
GCall_003487	normal	normal	PCR02	1.3170188097301798	30
GCfix_003910	Model1	top	PCR02	1.2044530994968312	30
GCfix_001594	normal	normal	PCR02	1.2194618608612777	30
GCfix_010314	normal	normal	PCR02	1.2419750029079475	30
GCfix_008163	normal	normal	PCR02	1.504628326785761	30
GCfix_010331	normal	normal	PCR02	1.226966241543501	30
GCall_008358	normal	normal	PCR02	1.1219049119923754	30
GCfix_009734	Model1	top	PCR02	1.335779761435738	30
GCfix_005310	normal	normal	PCR02	1.3095144290479566	30
GCall_010726	normal	normal	PCR02	1.2007009091557195	30
GCfix_005235	Model1	top	PCR02	1.3845582358701891	30
GCfix_001630	normal	normal	PCR02	1.2044530994968312	30
GCall_009124	normal	normal	PCR02	1.3920626165524124	30
GCfix_008339	Model1	bottom	PCR02	0.926791014254571	30
GCfix_003906	normal	normal	PCR02	1.3507885228001846	30
GCall_002013	normal	normal	PCR02	1.2307184318846125	30
GCfix_008370	Model1	top	PCR02	1.256983764272394	30
GCall_002565	Model1	bottom	PCR02	0.637872357988976	30
GCfix_010076	Model1	bottom	PCR02	0.6603855000356458	30
GCfix_008874	Model1	top	PCR02	1.583424323949105	30
GCfix_007349	Model1	top	PCR02	1.3507885228001846	30
GCfix_009292	normal	normal	PCR02	1.264488144954617	30
GCfix_005482	Model1	bottom	PCR02	0.5853416932134132	30
GCfix_001025	Model1	bottom	PCR02	0.667889880717869	30
GCall_005641	Model1	bottom	PCR02	0.2851664659244834	30
GCfix_009936	normal	normal	PCR02	1.3095144290479566	30
GCfix_008718	normal	normal	PCR02	1.2119574801790545	30
GCfix_007366	Model1	bottom	PCR02	0.6828986420823155	30
GCall_003002	Model1	top	PCR02	1.5121327074679842	30
GCall_001972	Model1	bottom	PCR02	0.7654468295867712	30
GCfix_011050	normal	normal	PCR02	1.354540713141296	30
GCfix_005569	Model1	top	PCR02	1.3808060455290774	30
GCall_010222	Model1	bottom	PCR02	0.34895370172338097	30
GCall_009362	Model1	bottom	PCR02	0.5328110284378506	30
GCfix_009515	Model1	bottom	PCR02	0.5778373125311901	30
GCfix_007239	normal	normal	PCR02	1.3207710000712916	30
GCall_003996	Model1	top	PCR02	1.2832490966601753	30
GCall_001158	Model1	bottom	PCR02	0.44651065059228323	30
GCfix_003501	normal	normal	PCR02	1.1894443381323847	30
GCall_006853	Model1	top	PCR02	1.3395319517768496	30
GCall_000727	Model1	bottom	PCR02	0.6866508324234271	30
GCfix_000287	Model1	top	PCR02	1.3432841421179613	30
GCall_011608	normal	normal	PCR02	1.3095144290479566	30
GCall_010527	normal	normal	PCR02	1.196948718814608	30
GCall_009919	Model1	top	PCR02	1.256983764272394	30
GCall_009628	Model1	top	PCR02	1.305762238706845	30
GCall_008840	normal	normal	PCR02	1.3170188097301798	30
GCall_006861	normal	normal	PCR02	1.4145757585990821	30
GCall_005204	Model1	top	PCR02	1.3395319517768496	30
GCfix_007482	normal	normal	PCR02	1.1781877671090497	30
GCall_009688	normal	normal	PCR02	1.148170244380157	30
GCall_007257	normal	normal	PCR02	1.1444180540390452	30
GCall_007045	normal	normal	PCR02	1.324523190412403	30
GCfix_009101	Model1	bottom	PCR02	0.16134418466779982	30
GCall_005896	Model1	bottom	PCR02	0.6341201676478644	30
GCfix_006032	Model1	bottom	PCR02	0.42024531820450184	30
GCall_001380	Model1	bottom	PCR02	0.4014843664989437	30
GCall_011924	normal	normal	PCR02	1.3020100483657333	30
GCall_007113	normal	normal	PCR02	1.3470363324590728	30
GCall_005056	Model1	top	PCR02	1.3170188097301798	30
GCall_001634	Model1	top	PCR02	1.4333367103046402	30
GCall_000558	Model1	bottom	PCR02	0.5853416932134132	30
GCfix_010226	Model1	bottom	PCR02	0.46902379263895294	30
GCfix_005857	normal	normal	PCR02	1.3395319517768496	30
GCfix_004762	normal	normal	PCR02	1.2832490966601753	30
GCfix_004297	Model1	top	PCR02	1.305762238706845	30
GCall_001433	normal	normal	PCR02	1.3395319517768496	30
GCfix_008799	normal	normal	PCR02	1.4033191875757471	30
GCfix_011770	normal	normal	PCR02	1.215709670520166	30
GCfix_002038	Model1	top	PCR02	1.3958148068935239	30
GCall_011889	normal	normal	PCR02	1.3320275710946263	30
GCall_006870	Model1	top	PCR02	1.3733016648468541	30
GCfix_006706	Model1	top	PCR02	1.3207710000712916	30
GCall_009169	normal	normal	PCR02	1.1144005313101522	30
GCfix_005505	normal	normal	PCR02	1.2194618608612777	30
GCfix_004611	Model1	top	PCR02	1.2532315739312823	30
GCall_003902	normal	normal	PCR02	1.45584985235131	30
GCall_002482	Model1	top	PCR02	1.4070713779168589	30
GCall_000303	normal	normal	PCR02	1.1519224347212684	30
GCfix_010422	Model1	top	PCR02	1.3170188097301798	30
GCfix_008068	Model1	bottom	PCR02	0.21012265910225092	30
GCfix_006035	normal	normal	PCR02	1.1819399574501614	30
GCfix_005658	Model1	bottom	PCR02	0.7541902585634364	30
GCall_007207	Model1	top	PCR02	1.2194618608612777	30
GCfix_011464	Model1	top	PCR02	1.4070713779168589	30
GCfix_006001	normal	normal	PCR02	1.2044530994968312	30
GCfix_007281	Model1	bottom	PCR02	0.3902277954756089	30
GCfix_009899	normal	normal	PCR02	1.2494793835901707	30
GCall_010467	Model1	bottom	PCR02	0.49904131536784596	30
GCfix_007957	normal	normal	PCR02	1.335779761435738	30
GCfix_000352	normal	normal	PCR02	1.3320275710946263	30
GCall_011936	normal	normal	PCR02	1.196948718814608	30
GCall_010100	normal	normal	PCR02	1.1706833864268265	30
GCall_003891	Model1	top	PCR02	1.264488144954617	30
GCfix_010025	normal	normal	PCR02	1.2232140512023892	30
GCfix_009938	Model1	top	PCR02	1.1031439602868174	30
GCfix_008538	Model1	top	PCR02	1.1744355767679382	30
GCfix_006020	normal	normal	PCR02	1.1294092926745987	30
GCall_003213	normal	normal	PCR02	1.3020100483657333	30
GCall_004876	normal	normal	PCR02	1.1819399574501614	30
GCall_001903	normal	normal	PCR02	1.0918873892634824	30
GCall_008616	normal	normal	PCR02	1.0843830085812591	30
GCall_008503	Model1	top	PCR02	1.4333367103046402	30
GCall_008285	normal	normal	PCR02	1.0506132955112546	30
GCfix_008301	Model1	bottom	PCR02	0.25139675285447877	30
GCfix_010019	Model1	bottom	PCR02	0.5628285511667436	30
GCfix_007613	normal	normal	PCR02	1.4445932813279752	30
GCfix_001552	normal	normal	PCR02	1.2082052898379427	30
GCall_008633	normal	normal	PCR02	1.3733016648468541	30
GCall_005748	Model1	top	PCR02	1.4596020426924217	30
GCfix_008258	normal	normal	PCR02	1.1331614830157104	30
GCfix_003779	normal	normal	PCR02	1.1631790057446032	30
GCall_011861	normal	normal	PCR02	1.335779761435738	30
GCall_001851	Model1	top	PCR02	1.4520976620101984	30
GCfix_001904	normal	normal	PCR02	1.2044530994968312	30
GCall_006718	normal	normal	PCR02	1.1144005313101522	30
GCall_001390	normal	normal	PCR02	1.2194618608612777	30
GCfix_009534	normal	normal	PCR02	1.118152721651264	30
GCfix_004351	normal	normal	PCR02	1.0956395796045941	30
GCall_005749	Model1	top	PCR02	1.3995669972346356	30
GCfix_011128	Model1	bottom	PCR02	0.3301927500178229	30
GCfix_003459	normal	normal	PCR02	1.1894443381323847	30
GCfix_001675	normal	normal	PCR02	1.0843830085812591	30
GCall_010153	normal	normal	PCR02	1.0693742472168126	30
GCfix_001881	Model1	top	PCR02	1.2794969063190635	30
GCall_006897	Model1	top	PCR02	1.185692147791273	30
GCfix_006841	normal	normal	PCR02	1.0768786278990359	30
GCall_004208	normal	normal	PCR02	1.3432841421179613	30
GCfix_011715	Model1	top	PCR02	1.2194618608612777	30
GCfix_003152	Model1	top	PCR02	1.2494793835901707	30
GCall_002628	Model1	top	PCR02	1.354540713141296	30
GCall_001164	normal	normal	PCR02	1.1294092926745987	30
GCfix_007621	normal	normal	PCR02	1.2907534773423985	30
GCfix_007507	Model1	top	PCR02	1.5008761364446495	30
GCfix_001349	normal	normal	PCR02	1.0243479631234733	30
GCall_010902	Model1	top	PCR02	1.5496546108791005	30
GCall_004880	Model1	bottom	PCR02	0.3151839886533764	30
GCall_003345	normal	normal	PCR02	1.2607359546135055	30
GCfix_011878	Model1	top	PCR02	1.2082052898379427	30
GCall_011702	Model1	top	PCR02	1.1256571023334871	30
GCall_009055	normal	normal	PCR02	1.3095144290479566	30
GCall_006119	Model1	bottom	PCR02	0.27766208524226016	30
GCfix_006033	normal	normal	PCR02	1.2719925256368403	30
GCall_005303	normal	normal	PCR02	1.185692147791273	30
GCall_005095	Model1	bottom	PCR02	0.27766208524226016	30
GCfix_011936	normal	normal	PCR02	1.3958148068935239	30
GCall_010506	Model1	top	PCR02	1.3770538551879659	30
GCfix_008578	Model1	top	PCR02	1.3733016648468541	30
GCfix_007505	Model1	top	PCR02	1.45584985235131	30
GCfix_009017	normal	normal	PCR02	1.118152721651264	30
GCall_008868	normal	normal	PCR02	1.3995669972346356	30
GCall_011713	Model1	top	PCR02	1.305762238706845	30
GCall_006217	Model1	top	PCR02	1.4896195654213145	30
GCfix_007936	Model1	top	PCR02	1.196948718814608	30
GCfix_005653	normal	normal	PCR02	1.2607359546135055	30
GCall_011899	normal	normal	PCR02	1.2307184318846125	30
GCall_006039	normal	normal	PCR02	1.3020100483657333	30
GCall_005327	normal	normal	PCR02	1.2870012870012868	30
GCfix_010586	normal	normal	PCR02	1.1256571023334871	30
GCall_008380	Model1	top	PCR02	1.2719925256368403	30
GCfix_007047	Model1	top	PCR02	1.185692147791273	30
GCfix_002612	normal	normal	PCR02	1.1781877671090497	30
GCall_010748	Model1	top	PCR02	1.5271414688324307	30
GCall_000021	normal	normal	PCR02	1.2794969063190635	30
GCfix_000485	normal	normal	PCR02	1.0693742472168126	30
GCall_010305	Model1	bottom	PCR02	0.3939799858167205	30
GCall_009244	normal	normal	PCR02	1.275744715977952	30
GCall_006949	normal	normal	PCR02	1.1106483409690406	30
GCfix_000986	normal	normal	PCR02	0.8742603494790083	30
GCall_010069	normal	normal	PCR02	1.2307184318846125	30
GCfix_002975	normal	normal	PCR02	1.1519224347212684	30
GCall_007925	Model1	top	PCR02	1.3958148068935239	30
GCall_006830	Model1	top	PCR02	1.3020100483657333	30
GCall_004934	normal	normal	PCR02	0.8104731136801107	30
GCfix_006872	normal	normal	PCR02	0.9342953949367943	30
GCfix_004183	Model1	top	PCR02	1.2794969063190635	30
GCfix_002652	normal	normal	PCR02	1.275744715977952	30
GCfix_002088	Model1	top	PCR02	1.1706833864268265	30
GCall_010387	Model1	top	PCR02	1.2344706222257242	30
GCall_009395	Model1	bottom	PCR02	0.5965982642367481	30
GCall_001837	normal	normal	PCR02	0.9793216790301338	30
GCfix_001936	normal	normal	PCR02	1.1406658636979337	30
GCfix_001010	Model1	top	PCR02	1.1744355767679382	30
GCall_011744	Model1	top	PCR02	1.046861105170143	30
GCall_007142	normal	normal	PCR02	1.185692147791273	30
GCall_002405	Model1	top	PCR02	1.2719925256368403	30
GCall_000208	normal	normal	PCR02	1.2119574801790545	30
GCfix_005481	Model1	top	PCR02	1.1106483409690406	30
GCall_011851	normal	normal	PCR02	0.9943304403945803	30
GCall_002470	normal	normal	PCR02	1.0731264375579244	30
GCall_000282	normal	normal	PCR02	1.4896195654213145	30
GCall_004014	normal	normal	PCR02	1.035604534146808	30
GCall_001193	normal	normal	PCR02	1.335779761435738	30
GCfix_006749	Model1	top	PCR02	1.1219049119923754	30
GCfix_002254	Model1	bottom	PCR02	0.7091639744700968	30
GCall_006349	normal	normal	PCR02	1.1331614830157104	30
GCall_004501	Model1	bottom	PCR02	0.2851664659244834	30
GCfix_005405	Model1	top	PCR02	1.4183279489401937	30
GCfix_001586	Model1	top	PCR02	1.2307184318846125	30
GCall_000331	Model1	top	PCR02	1.2382228125668358	30
GCall_000198	Model1	bottom	PCR02	0.1275744715977952	30
GCfix_009466	normal	normal	PCR02	1.3395319517768496	30
GCfix_001845	Model1	bottom	PCR02	0.5253066477556273	30
GCall_009627	normal	normal	PCR02	1.1631790057446032	30
GCall_005062	Model1	top	PCR02	1.3507885228001846	30
GCall_001646	normal	normal	PCR02	1.005587011417915	30
GCfix_009199	normal	normal	PCR02	1.354540713141296	30
GCfix_007942	Model1	top	PCR02	1.2194618608612777	30
GCfix_000386	Model1	bottom	PCR02	0.30017522728892987	30
GCall_007891	Model1	bottom	PCR02	0.19886608807891604	30
GCfix_007382	Model1	top	PCR02	1.1706833864268265	30
GCfix_003707	Model1	bottom	PCR02	0.16884856535002307	30
GCfix_001377	Model1	bottom	PCR02	0.1763529460322463	30
GCall_006461	Model1	top	PCR02	1.1256571023334871	30
GCall_003083	Model1	top	PCR02	1.1406658636979337	30
GCfix_007077	Model1	bottom	PCR02	0.517802267073404	30
GCall_011987	Model1	bottom	PCR02	0.26265332387781365	30
GCall_008522	normal	normal	PCR02	1.0130913921001383	30
GCall_006793	Model1	bottom	PCR02	0.21387484944336255	30
GCall_003551	Model1	top	PCR02	1.1331614830157104	30
GCfix_002463	Model1	bottom	PCR02	0.4652716022978413	30
GCfix_010714	Model1	top	PCR02	1.2044530994968312	30
GCfix_004846	Model1	bottom	PCR02	0.517802267073404	30
GCall_009888	normal	normal	PCR02	1.0393567244879198	30
GCall_007688	Model1	top	PCR02	1.2307184318846125	30
GCfix_000183	Model1	bottom	PCR02	0.21762703978447417	30
GCall_005273	normal	normal	PCR02	1.354540713141296	30
GCall_004085	normal	normal	PCR02	1.256983764272394	30
GCfix_010475	Model1	top	PCR02	1.2307184318846125	30
GCfix_002692	normal	normal	PCR02	0.9830738693712454	30
GCfix_002268	Model1	bottom	PCR02	0.44651065059228323	30
GCfix_000833	Model1	top	PCR02	1.185692147791273	30
GCall_003919	Model1	top	PCR02	1.0843830085812591	30
GCfix_008379	normal	normal	PCR02	1.1931965284734962	30
GCfix_008279	Model1	bottom	PCR02	0.34895370172338097	30
GCall_003354	normal	normal	PCR02	1.2119574801790545	30
GCfix_010820	normal	normal	PCR02	1.1594268154034917	30
GCfix_008218	Model1	top	PCR02	1.2870012870012868	30
GCfix_006164	normal	normal	PCR02	1.0205957727823616	30
GCall_010677	Model1	top	PCR02	1.0806308182401476	30
GCfix_009109	normal	normal	PCR02	1.0618698665345894	30
GCfix_003507	Model1	bottom	PCR02	0.1913617073966928	30
GCfix_008067	normal	normal	PCR02	1.1706833864268265	30
GCfix_005933	Model1	top	PCR02	1.4033191875757471	30
GCfix_002881	normal	normal	PCR02	1.1631790057446032	30
GCall_008236	Model1	top	PCR02	1.106896150627929	30
GCfix_007615	normal	normal	PCR02	1.0693742472168126	30
GCall_011452	Model1	top	PCR02	1.166931196085715	30
GCall_008965	normal	normal	PCR02	1.01684358244125	30
GCall_008824	Model1	bottom	PCR02	0.46902379263895294	30
GCall_000610	normal	normal	PCR02	1.1594268154034917	30
GCfix_005163	Model1	top	PCR02	0.9680651080067989	30
GCall_010368	Model1	top	PCR02	1.0693742472168126	30
GCfix_011817	Model1	top	PCR02	1.0918873892634824	30
GCall_002328	Model1	top	PCR02	1.2532315739312823	30
GCall_001493	normal	normal	PCR02	1.2870012870012868	30
GCall_006679	Model1	bottom	PCR02	0.49904131536784596	30
GCfix_011891	Model1	top	PCR02	1.215709670520166	30
GCfix_009699	Model1	bottom	PCR02	0.31143179831226475	30
GCfix_002479	normal	normal	PCR02	1.0956395796045941	30
GCall_010777	normal	normal	PCR02	1.245727193249059	30
GCall_006778	Model1	bottom	PCR02	0.6566333096945342	30
GCfix_001825	normal	normal	PCR02	1.2119574801790545	30
GCall_010169	Model1	top	PCR02	1.3845582358701891	30
GCall_003473	Model1	top	PCR02	1.1819399574501614	30
GCall_000439	normal	normal	PCR02	1.305762238706845	30
GCfix_006194	normal	normal	PCR02	0.9943304403945803	30
GCfix_004724	normal	normal	PCR02	1.1931965284734962	30
GCfix_002058	normal	normal	PCR02	1.275744715977952	30
GCfix_000668	Model1	top	PCR02	1.3320275710946263	30
GCfix_000122	normal	normal	PCR02	1.2532315739312823	30
GCfix_006854	normal	normal	PCR02	1.1931965284734962	30
GCall_010616	normal	normal	PCR02	1.118152721651264	30
GCall_005933	Model1	top	PCR02	1.136913673356822	30
GCall_005618	Model1	bottom	PCR02	0.559076360825632	30
GCall_002957	Model1	bottom	PCR02	0.6566333096945342	30
GCfix_009277	normal	normal	PCR02	1.264488144954617	30
GCfix_006994	Model1	bottom	PCR02	0.1763529460322463	30
GCfix_000026	Model1	bottom	PCR02	0.3977321761578321	30
GCall_001919	Model1	top	PCR02	1.2982578580246218	30
GCall_001761	normal	normal	PCR02	0.9342953949367943	30
GCfix_008380	normal	normal	PCR02	1.1819399574501614	30
GCall_011248	normal	normal	PCR02	1.2194618608612777	30
GCall_005302	normal	normal	PCR02	0.9980826307356919	30
GCfix_005618	Model1	bottom	PCR02	1.035604534146808	30
GCall_011186	Model1	top	PCR02	1.1256571023334871	30
GCall_002345	Model1	bottom	PCR02	0.4315018892278367	30
GCfix_009378	normal	normal	PCR02	1.1931965284734962	30
GCfix_004976	Model1	top	PCR02	1.3470363324590728	30
GCfix_004038	Model1	top	PCR02	1.1519224347212684	30
GCall_006565	normal	normal	PCR02	1.1406658636979337	30
GCfix_005179	Model1	top	PCR02	1.1031439602868174	30
GCfix_004719	Model1	top	PCR02	1.2907534773423985	30
GCfix_003449	Model1	bottom	PCR02	0.19511389773780444	30
GCall_010815	Model1	top	PCR02	1.2232140512023892	30
GCall_009233	normal	normal	PCR02	1.4145757585990821	30
GCall_006378	Model1	top	PCR02	1.3920626165524124	30
GCfix_009278	Model1	bottom	PCR02	0.29642303694781824	30
GCfix_007078	Model1	bottom	PCR02	0.6716420710589807	30
GCall_008351	normal	normal	PCR02	1.1144005313101522	30
GCall_009948	Model1	top	PCR02	1.1444180540390452	30
GCfix_009494	Model1	top	PCR02	1.1556746250623802	30
GCall_007232	Model1	top	PCR02	1.1406658636979337	30
GCall_006291	Model1	bottom	PCR02	0.5403154091200738	30
GCfix_008415	Model1	top	PCR02	1.0768786278990359	30
GCfix_005996	normal	normal	PCR02	1.035604534146808	30
GCall_009068	Model1	top	PCR02	1.1406658636979337	30
GCall_002500	Model1	bottom	PCR02	0.3677146534289391	30
GCfix_010952	Model1	bottom	PCR02	0.4427584602511716	30
GCfix_003977	Model1	bottom	PCR02	0.7391814971989898	30
GCall_006159	Model1	bottom	PCR02	0.16884856535002307	30
GCfix_009390	normal	normal	PCR02	1.1331614830157104	30
GCfix_008132	Model1	top	PCR02	1.1556746250623802	30
GCfix_007042	Model1	top	PCR02	1.2719925256368403	30
GCfix_000328	normal	normal	PCR02	1.0243479631234733	30
GCall_005051	normal	normal	PCR02	1.1106483409690406	30
GCfix_009379	Model1	bottom	PCR02	0.4315018892278367	30
GCall_010229	Model1	bottom	PCR02	0.4802803636622878	30
GCall_009878	Model1	top	PCR02	1.215709670520166	30
GCall_008336	Model1	top	PCR02	1.2382228125668358	30
GCall_000369	Model1	top	PCR02	1.1556746250623802	30
GCfix_007959	normal	normal	PCR02	1.226966241543501	30
GCfix_006392	Model1	top	PCR02	1.2344706222257242	30
GCfix_006223	Model1	bottom	PCR02	0.48403255400339945	30
GCall_011934	Model1	top	PCR02	1.0731264375579244	30
GCall_006957	Model1	top	PCR02	1.1781877671090497	30
GCall_009088	Model1	top	PCR02	1.0956395796045941	30
GCfix_000310	normal	normal	PCR02	1.01684358244125	30
GCall_007808	Model1	top	PCR02	1.0806308182401476	30
GCfix_005219	normal	normal	PCR02	1.0130913921001383	30
GCfix_005031	normal	normal	PCR02	1.0693742472168126	30
GCall_002161	Model1	top	PCR02	1.2382228125668358	30
GCall_000900	normal	normal	PCR02	1.01684358244125	30
GCfix_009922	Model1	bottom	PCR02	0.7129161648112085	30
GCall_007752	normal	normal	PCR02	1.0881351989223709	30
GCall_001408	Model1	bottom	PCR02	0.6416245483300876	30
GCfix_002364	Model1	bottom	PCR02	0.5815895028723016	30
GCfix_000077	Model1	top	PCR02	1.0956395796045941	30
GCall_010923	normal	normal	PCR02	1.0993917699457056	30
GCfix_007384	Model1	bottom	PCR02	0.5140500767322924	30
GCfix_000590	Model1	top	PCR02	1.335779761435738	30
GCfix_000458	Model1	top	PCR02	1.2307184318846125	30
GCall_004601	Model1	top	PCR02	1.256983764272394	30
GCfix_010181	Model1	bottom	PCR02	0.37146684377005074	30
GCfix_002984	Model1	bottom	PCR02	0.40898874718116696	30
GCfix_001606	normal	normal	PCR02	0.9605607273245756	30
GCfix_007930	normal	normal	PCR02	0.9680651080067989	30
GCall_003813	normal	normal	PCR02	1.1219049119923754	30
GCfix_006793	Model1	top	PCR02	0.8930213011845665	30
GCall_008165	normal	normal	PCR02	1.1819399574501614	30
GCall_009033	normal	normal	PCR02	0.9042778722079012	30
GCall_007674	Model1	bottom	PCR02	0.5253066477556273	30
GCall_003903	Model1	top	PCR02	1.1894443381323847	30
GCall_003527	normal	normal	PCR02	1.0393567244879198	30
GCfix_011395	Model1	top	PCR02	1.1744355767679382	30
GCfix_005155	Model1	top	PCR02	1.0843830085812591	30
GCall_010052	Model1	bottom	PCR02	0.5665807415078552	30
GCall_007354	Model1	top	PCR02	0.9718172983479105	30
GCfix_009774	normal	normal	PCR02	0.9380475852779059	30
GCfix_004814	Model1	top	PCR02	1.0843830085812591	30
GCfix_002262	Model1	bottom	PCR02	0.23263580114892066	30
GCall_010081	normal	normal	PCR02	1.065622056875701	30
GCall_008864	normal	normal	PCR02	0.7466858778812131	30
GCall_001267	Model1	bottom	PCR02	0.43525407956894835	30
GCfix_002668	normal	normal	PCR02	1.2119574801790545	30
GCfix_008116	Model1	bottom	PCR02	0.49904131536784596	30
GCfix_000661	Model1	top	PCR02	1.1744355767679382	30
GCall_004890	Model1	bottom	PCR02	0.6003504545778597	30
GCall_004494	normal	normal	PCR02	0.9417997756190175	30
GCfix_008688	Model1	bottom	PCR02	0.5890938835545249	30
GCfix_007304	Model1	top	PCR02	1.0881351989223709	30
GCall_007709	Model1	top	PCR02	1.0731264375579244	30
GCall_009905	normal	normal	PCR02	1.0618698665345894	30
GCfix_003988	Model1	bottom	PCR02	0.25139675285447877	30
GCall_003628	normal	normal	PCR02	0.9417997756190175	30
GCall_008397	normal	normal	PCR02	1.005587011417915	30
GCall_006946	Model1	bottom	PCR02	0.6904030227645387	30
GCall_003089	Model1	top	PCR02	1.1819399574501614	30
GCall_001203	Model1	top	PCR02	1.1144005313101522	30
GCfix_004364	Model1	top	PCR02	1.1819399574501614	30
GCall_009972	Model1	bottom	PCR02	0.34520151138226934	30
GCall_005210	Model1	top	PCR02	1.3132666193890683	30
GCall_005173	normal	normal	PCR02	0.9005256818667896	30
GCfix_009764	normal	normal	PCR02	0.8630037784556734	30
GCfix_005845	Model1	bottom	PCR02	0.49528912502673433	30
GCfix_006390	Model1	bottom	PCR02	0.16884856535002307	30
GCall_000070	Model1	bottom	PCR02	0.21762703978447417	30
GCfix_006179	Model1	top	PCR02	1.01684358244125	30
GCfix_001888	normal	normal	PCR02	0.9417997756190175	30
GCall_001778	Model1	top	PCR02	0.9793216790301338	30
GCall_001613	normal	normal	PCR02	0.8554993977734502	30
GCfix_008531	Model1	top	PCR02	1.0318523438056966	30
GCall_004301	Model1	bottom	PCR02	0.1763529460322463	30
GCfix_001959	Model1	bottom	PCR02	0.32268836933559963	30
GCfix_001921	normal	normal	PCR02	0.9718172983479105	30
GCfix_006675	Model1	bottom	PCR02	0.12007009091557196	30
GCall_007967	normal	normal	PCR02	0.9005256818667896	30
GCall_002038	normal	normal	PCR02	0.9755694886890222	30
GCall_000011	Model1	top	PCR02	1.0543654858523661	30
GCfix_010919	normal	normal	PCR02	0.9680651080067989	30
GCfix_003752	Model1	bottom	PCR02	0.21762703978447417	30
GCall_010192	normal	normal	PCR02	1.1781877671090497	30
GCall_001080	Model1	top	PCR02	0.9117822528901245	30
GCfix_000494	normal	normal	PCR02	0.9342953949367943	30
GCall_011282	Model1	top	PCR02	1.118152721651264	30
GCall_010980	normal	normal	PCR02	0.9493041563012408	30
GCfix_004354	normal	normal	PCR02	1.0843830085812591	30
GCfix_000543	Model1	top	PCR02	0.9943304403945803	30
GCall_002983	Model1	top	PCR02	1.3995669972346356	30
GCall_000870	Model1	bottom	PCR02	0.5328110284378506	30
GCfix_002715	normal	normal	PCR02	1.0693742472168126	30
GCall_010329	Model1	top	PCR02	1.148170244380157	30
GCall_004377	Model1	top	PCR02	1.2007009091557195	30
GCall_004213	Model1	top	PCR02	1.0130913921001383	30
GCfix_003192	Model1	top	PCR02	1.1444180540390452	30
GCall_002199	Model1	bottom	PCR02	0.3301927500178229	30
GCfix_008946	normal	normal	PCR02	1.0018348210768035	30
GCall_001056	Model1	top	PCR02	1.106896150627929	30
GCall_000414	Model1	top	PCR02	1.1256571023334871	30
GCfix_002543	Model1	top	PCR02	1.1219049119923754	30
GCall_009332	Model1	bottom	PCR02	0.5365632187789622	30
GCall_008498	Model1	bottom	PCR02	0.4652716022978413	30
GCall_006488	Model1	top	PCR02	1.0018348210768035	30
GCfix_008283	Model1	bottom	PCR02	0.8667559687967851	30
GCfix_006775	Model1	top	PCR02	1.0243479631234733	30
GCall_011896	Model1	bottom	PCR02	0.17260075569113467	30
GCall_003077	Model1	bottom	PCR02	0.5703329318489668	30
GCall_007880	Model1	top	PCR02	1.0768786278990359	30
GCall_002225	Model1	bottom	PCR02	0.637872357988976	30
GCall_001387	Model1	bottom	PCR02	0.29642303694781824	30
GCfix_009230	normal	normal	PCR02	0.9680651080067989	30
GCfix_006184	Model1	top	PCR02	1.0918873892634824	30
GCall_009745	Model1	top	PCR02	1.0318523438056966	30
GCall_009612	normal	normal	PCR02	1.035604534146808	30
GCfix_002051	Model1	top	PCR02	1.0205957727823616	30
GCall_003620	Model1	top	PCR02	1.046861105170143	30
GCall_000634	Model1	top	PCR02	1.0881351989223709	30
GCall_001978	normal	normal	PCR02	1.1106483409690406	30
GCall_009985	Model1	top	PCR02	1.005587011417915	30
GCfix_007100	Model1	bottom	PCR02	0.9042778722079012	30
GCfix_005473	Model1	top	PCR02	1.196948718814608	30
GCfix_002954	Model1	top	PCR02	1.0693742472168126	30
GCall_007316	normal	normal	PCR02	0.896773491525678	30
GCall_009992	Model1	bottom	PCR02	0.21762703978447417	30
GCall_010523	Model1	bottom	PCR02	0.5778373125311901	30
GCall_002517	Model1	top	PCR02	1.0731264375579244	30
GCall_001015	Model1	bottom	PCR02	0.2251314204666974	30
GCfix_011522	Model1	top	PCR02	0.8892691108434548	30
GCfix_001516	Model1	bottom	PCR02	0.2664055142189253	30
GCfix_011811	Model1	bottom	PCR02	0.2851664659244834	30
GCall_003795	normal	normal	PCR02	1.0881351989223709	30
GCfix_005198	normal	normal	PCR02	1.0243479631234733	30
GCall_005373	Model1	bottom	PCR02	0.1575919943266882	30
GCfix_009836	normal	normal	PCR02	1.0018348210768035	30
GCfix_001590	Model1	bottom	PCR02	0.2401401818311439	30
GCall_001445	normal	normal	PCR02	1.0431089148290313	30
GCfix_000939	Model1	top	PCR02	1.046861105170143	30
GCall_005548	Model1	bottom	PCR02	0.13883104262113008	30
GCall_005171	normal	normal	PCR02	0.7954643523156641	30
GCfix_004694	Model1	bottom	PCR02	0.09005256818667896	30
GCall_008497	Model1	bottom	PCR02	0.34895370172338097	30
GCall_000366	Model1	top	PCR02	1.0881351989223709	30
GCfix_008425	Model1	bottom	PCR02	0.5328110284378506	30
GCfix_003573	normal	normal	PCR02	1.0130913921001383	30
GCfix_007548	Model1	top	PCR02	0.8667559687967851	30
GCfix_003389	normal	normal	PCR02	1.005587011417915	30
GCfix_002838	Model1	top	PCR02	1.0281001534645848	30
GCall_003974	Model1	bottom	PCR02	0.5815895028723016	30
GCall_005924	normal	normal	PCR02	1.1631790057446032	30
GCall_002015	normal	normal	PCR02	0.926791014254571	30
GCfix_007512	normal	normal	PCR02	0.9192866335723477	30
GCfix_001049	Model1	top	PCR02	0.9455519659601291	30
GCall_003959	Model1	bottom	PCR02	0.26265332387781365	30
GCfix_011795	Model1	bottom	PCR02	0.5478197898022971	30
GCfix_000253	Model1	bottom	PCR02	0.5440675994611854	30
GCall_010694	normal	normal	PCR02	0.9230388239134594	30
GCall_006569	Model1	bottom	PCR02	0.5102978863911808	30
GCfix_003579	normal	normal	PCR02	1.1294092926745987	30
GCfix_001592	Model1	bottom	PCR02	0.19886608807891604	30
GCall_002159	Model1	bottom	PCR02	0.45401503127450643	30
GCall_001865	Model1	top	PCR02	1.0318523438056966	30
GCall_000123	Model1	bottom	PCR02	0.4164931278633902	30
GCall_010215	normal	normal	PCR02	1.0018348210768035	30
GCfix_004076	Model1	top	PCR02	1.1894443381323847	30
GCfix_005678	Model1	top	PCR02	1.046861105170143	30
GCall_011701	Model1	top	PCR02	0.9718172983479105	30
GCall_003582	Model1	bottom	PCR02	0.04877847443445111	30
GCall_011580	Model1	bottom	PCR02	0.05253066477556273	30
GCall_003922	Model1	top	PCR02	1.0618698665345894	30
GCfix_009804	Model1	top	PCR02	1.005587011417915	30
GCall_008239	normal	normal	PCR02	0.7316771165167666	30
GCall_011014	Model1	bottom	PCR02	0.037521903411116234	30
GCfix_002913	Model1	bottom	PCR02	0.3151839886533764	30
GCall_002851	Model1	bottom	PCR02	0.24389237217225554	30
GCfix_001324	Model1	bottom	PCR02	0.17260075569113467	30
GCfix_011289	normal	normal	PCR02	0.9718172983479105	30
GCall_011257	Model1	bottom	PCR02	0.27390989490114853	30
GCall_009760	Model1	top	PCR02	1.01684358244125	30
GCall_009296	Model1	bottom	PCR02	0.10130913921001383	30
GCfix_000276	Model1	bottom	PCR02	0.018760951705558117	30
GCall_006538	Model1	bottom	PCR02	0.07129161648112085	30
GCfix_006046	Model1	top	PCR02	1.0130913921001383	30
GCfix_010822	normal	normal	PCR02	0.9755694886890222	30
GCall_001437	Model1	bottom	PCR02	0.6603855000356458	30
GCfix_001423	Model1	top	PCR02	0.9155344432312361	30
GCfix_006557	Model1	bottom	PCR02	0.2664055142189253	30
GCfix_001301	Model1	top	PCR02	0.8179774943623339	30
GCall_008644	Model1	top	PCR02	0.9755694886890222	30
GCall_008392	Model1	bottom	PCR02	0.15383980398557656	30
GCall_000918	normal	normal	PCR02	0.8892691108434548	30
GCall_005091	Model1	bottom	PCR02	0.6491289290123109	30
GCfix_009980	normal	normal	PCR02	1.01684358244125	30
GCall_010217	Model1	top	PCR02	1.01684358244125	30
GCfix_003441	Model1	bottom	PCR02	0.1125657102333487	30
GCall_005804	Model1	top	PCR02	1.035604534146808	30
GCfix_009530	normal	normal	PCR02	0.8142253040212223	30
GCall_006409	Model1	bottom	PCR02	0.5440675994611854	30
GCall_005534	Model1	bottom	PCR02	0.23263580114892066	30
GCfix_009682	normal	normal	PCR02	0.896773491525678	30
GCall_002469	Model1	bottom	PCR02	0.09755694886890222	30
GCfix_008651	Model1	bottom	PCR02	0.3639624630878275	30
GCall_002631	Model1	bottom	PCR02	0.3639624630878275	30
GCall_009970	Model1	bottom	PCR02	0.378971224452274	30
GCall_003265	normal	normal	PCR02	0.7054117841289852	30
GCfix_000468	Model1	bottom	PCR02	0.32644055967671126	30
GCall_007574	Model1	top	PCR02	0.8554993977734502	30
GCfix_008322	Model1	bottom	PCR02	0.15008761364446493	30
GCall_000432	Model1	bottom	PCR02	0.23263580114892066	30
GCfix_007293	normal	normal	PCR02	0.5965982642367481	30
GCfix_010724	Model1	bottom	PCR02	0.258901133536702	30
GCfix_010995	Model1	bottom	PCR02	0.5253066477556273	30
GCfix_006748	Model1	top	PCR02	0.9342953949367943	30
GCall_011870	Model1	bottom	PCR02	0.37146684377005074	30
GCall_007900	Model1	bottom	PCR02	0.49528912502673433	30
GCall_005794	Model1	bottom	PCR02	0.12007009091557196	30
GCfix_005514	Model1	bottom	PCR02	0.10130913921001383	30
GCfix_008713	Model1	bottom	PCR02	0.1463354233033533	30
GCall_010756	Model1	top	PCR02	0.8329862557267804	30
GCall_002145	Model1	bottom	PCR02	0.19511389773780444	30
GCfix_002761	Model1	bottom	PCR02	0.1463354233033533	30
GCfix_003914	Model1	bottom	PCR02	0.026265332387781365	30
GCall_000765	Model1	bottom	PCR02	0.21012265910225092	30
GCall_001874	Model1	bottom	PCR02	0.08630037784556734	30
GCfix_001024	Model1	bottom	PCR02	0.24389237217225554	30
GCall_010432	Model1	bottom	PCR02	0.09380475852779059	30
GCfix_000338	Model1	bottom	PCR02	0.07129161648112085	30
GCall_011493	Model1	bottom	PCR02	0.018760951705558117	30
GCfix_010005	Model1	bottom	PCR02	0.03376971307000461	30
GCfix_006234	Model1	bottom	PCR02	0.03376971307000461	30
GCall_001350	Model1	bottom	PCR02	0.10130913921001383	30
GCall_009982	Model1	bottom	PCR02	0.026265332387781365	30
GCall_002337	Model1	bottom	PCR02	0.05628285511667435	30
GCfix_002574	Model1	bottom	PCR02	0.03376971307000461	30
GCall_006796	Model1	bottom	PCR02	0.01125657102333487	30
GCfix_008854	Model1	bottom	PCR02	0.04127409375222786	30
GCall_007775	Model1	top	PCR02	0.559076360825632	30
GCall_001492	Model1	bottom	PCR02	0.037521903411116234	30
GCall_003056	Model1	bottom	PCR02	0.07129161648112085	30
GCfix_005042	Model1	bottom	PCR02	0.026265332387781365	30
GCall_009316	Model1	bottom	PCR02	0.0787959971633441	30
GCall_007813	Model1	bottom	PCR02	0.018760951705558117	30
GCfix_008711	Model1	bottom	PCR02	0.03001752272889299	30
GCfix_010726	Model1	bottom	PCR02	0.026265332387781365	30
GCall_005716	Model1	bottom	PCR02	0.34144932104115777	30
GCfix_000658	Model1	bottom	PCR02	0.03001752272889299	30
GCfix_000120	Model1	bottom	PCR02	0.018760951705558117	30
GCfix_008781	Model1	bottom	PCR02	0.15008761364446493	30
GCfix_006126	Model1	bottom	PCR02	0.01125657102333487	30
GCfix_009742	Model1	bottom	PCR02	0.16509637500891144	30
GCfix_003525	Model1	bottom	PCR02	0.04127409375222786	30
GCall_009807	Model1	bottom	PCR02	0.01125657102333487	30
GCfix_004141	Model1	bottom	PCR02	0.08630037784556734	30
GCfix_001579	Model1	top	PCR02	0.33769713070004614	30
GCall_006686	Model1	bottom	PCR02	0.007504380682223247	30
GCfix_000666	Model1	bottom	PCR02	0.0037521903411116236	30
GCall_002398	Model1	bottom	PCR02	0.04502628409333948	30
GCfix_001405	Model1	bottom	PCR02	0.026265332387781365	30
GCfix_009551	Model1	top	PCR02	0.05628285511667435	30
GCfix_000952	Model1	top	PCR03	4.583773830747565	45
GCall_004481	normal	normal	PCR03	2.005157233195105	45
GCfix_003584	normal	normal	PCR03	1.5253238875083386	45
GCfix_010434	normal	normal	PCR03	1.5038679248963287	45
GCfix_003591	Model1	bottom	PCR03	0.17554878500735355	45
GCfix_009396	normal	normal	PCR03	1.6384553267352997	45
GCfix_002516	Model1	bottom	PCR03	0.5383496073558842	45
GCfix_001509	Model1	top	PCR03	1.6267520744014763	45
GCall_002279	normal	normal	PCR03	1.4277967847264754	45
GCall_004087	Model1	bottom	PCR03	0.14434011211715736	45
GCall_002336	normal	normal	PCR03	0.8231287474789244	45
GCfix_011533	normal	normal	PCR03	1.4551043735053972	45
GCfix_001298	normal	normal	PCR03	1.3770826912799068	45
GCfix_009581	Model1	top	PCR03	1.4551043735053972	45
GCfix_003565	normal	normal	PCR03	1.5877412332887308	45
GCall_002499	normal	normal	PCR03	1.1664241492710825	45
GCall_004897	normal	normal	PCR03	1.6735650837367704	45
GCfix_002813	Model1	top	PCR03	1.6345542426240252	45
GCall_006666	Model1	bottom	PCR03	0.5305474391333351	45
GCfix_003995	normal	normal	PCR03	1.5370271398421622	45
GCfix_001628	normal	normal	PCR03	1.6150488220676527	45
GCall_004840	normal	normal	PCR03	1.1469187287147098	45
GCall_011180	normal	normal	PCR03	1.5175217192857895	45
GCfix_010086	normal	normal	PCR03	1.5097195510632404	45
GCfix_007286	normal	normal	PCR03	1.3029620931656907	45
GCall_004867	normal	normal	PCR03	1.4355989529490245	45
GCfix_001855	normal	normal	PCR03	1.260050167941671	45
GCall_010027	Model1	top	PCR03	1.7203780930720647	45
GCall_008247	Model1	top	PCR03	1.9232344668583399	45
GCall_001472	normal	normal	PCR03	1.661861831402947	45
GCall_008070	Model1	top	PCR03	1.9037290463019674	45
GCall_002094	normal	normal	PCR03	1.3361213081115242	45
GCfix_007895	normal	normal	PCR03	1.2015339062725532	45
GCall_011315	normal	normal	PCR03	1.6735650837367704	45
GCall_006502	normal	normal	PCR03	1.513620635174515	45
GCfix_006160	Model1	top	PCR03	1.4238957006152009	45
GCfix_006950	normal	normal	PCR03	1.0610948782666703	45
GCfix_007750	Model1	top	PCR03	1.6111477379563781	45
GCfix_001486	normal	normal	PCR03	1.349775102500985	45
GCall_009600	normal	normal	PCR03	1.408291364170103	45
GCall_006055	normal	normal	PCR03	1.252247999719122	45
GCfix_008712	normal	normal	PCR03	1.43169786883775	45
GCall_004436	Model1	top	PCR03	1.6306531585127506	45
GCall_000431	Model1	bottom	PCR03	0.18335095322990258	45
GCall_009881	normal	normal	PCR03	1.193731738050004	45
GCfix_000633	normal	normal	PCR03	1.2912588408318673	45
GCfix_004079	normal	normal	PCR03	1.2483469156078475	45
GCall_005872	Model1	top	PCR03	1.7554878500735354	45
GCall_005457	Model1	bottom	PCR03	0.1365379438946083	45
GCfix_008180	normal	normal	PCR03	1.5019173828406915	45
GCall_000675	normal	normal	PCR03	1.2639512520529455	45
GCfix_001327	Model1	bottom	PCR03	0.24576829901029495	45
GCfix_006640	Model1	bottom	PCR03	0.18725203734117712	45
GCall_002196	normal	normal	PCR03	1.2327425791627493	45
GCfix_006220	Model1	top	PCR03	1.5370271398421622	45
GCall_010490	Model1	bottom	PCR03	0.2184607102313733	45
GCfix_009000	normal	normal	PCR03	1.1196111399357882	45
GCfix_001044	Model1	bottom	PCR03	0.1365379438946083	45
GCfix_005060	Model1	top	PCR03	1.632603700568388	45
GCfix_003433	normal	normal	PCR03	1.2912588408318673	45
GCall_010012	normal	normal	PCR03	1.3614783548348086	45
GCfix_002883	Model1	top	PCR03	1.6735650837367704	45
GCfix_007545	normal	normal	PCR03	1.1586219810485334	45
GCfix_003384	normal	normal	PCR03	1.2990610090544161	45
GCall_004726	normal	normal	PCR03	1.3029620931656907	45
GCfix_008919	Model1	top	PCR03	1.6111477379563781	45
GCfix_009792	normal	normal	PCR03	1.4434011211715736	45
GCfix_004146	Model1	top	PCR03	1.4004891959475538	45
GCfix_001892	Model1	top	PCR03	1.4785108781730443	45
GCall_006257	normal	normal	PCR03	1.4043902800588284	45
GCall_002135	normal	normal	PCR03	1.1742263174936314	45
GCfix_002677	Model1	top	PCR03	1.349775102500985	45
GCall_000608	normal	normal	PCR03	1.2990610090544161	45
GCfix_009103	Model1	top	PCR03	1.5526314762872602	45
GCfix_009039	Model1	bottom	PCR03	0.13263685978333378	45
GCall_008607	normal	normal	PCR03	1.2366436632740239	45
GCall_003487	normal	normal	PCR03	1.2873577567205927	45
GCfix_003910	Model1	top	PCR03	1.26785233616422	45
GCfix_001594	normal	normal	PCR03	1.4277967847264754	45
GCfix_010314	normal	normal	PCR03	1.3731816071686322	45
GCfix_008163	normal	normal	PCR03	1.43169786883775	45
GCfix_010331	normal	normal	PCR03	1.357577270723534	45
GCall_008358	normal	normal	PCR03	1.3692805230573577	45
GCfix_009734	Model1	top	PCR03	1.4804614202286817	45
GCfix_005310	normal	normal	PCR03	1.6228509902902017	45
GCall_010726	normal	normal	PCR03	0.9635677754848072	45
GCfix_005235	Model1	top	PCR03	1.4668076258392206	45
GCfix_001630	normal	normal	PCR03	1.080600298823043	45
GCall_009124	normal	normal	PCR03	1.5643347286210838	45
GCfix_008339	Model1	bottom	PCR03	0.4720311774642173	45
GCfix_003906	normal	normal	PCR03	1.490214130506868	45
GCall_002013	normal	normal	PCR03	1.244445831496573	45
GCfix_008370	Model1	top	PCR03	1.5019173828406915	45
GCall_002565	Model1	bottom	PCR03	0.29648239245686375	45
GCfix_010076	Model1	bottom	PCR03	0.507140934465688	45
GCfix_008874	Model1	top	PCR03	1.693070504293143	45
GCfix_007349	Model1	top	PCR03	1.3068631772769652	45
GCfix_009292	normal	normal	PCR03	1.3380718501671616	45
GCfix_005482	Model1	bottom	PCR03	0.2730758877892166	45
GCfix_001025	Model1	bottom	PCR03	0.42521816812892305	45
GCall_005641	Model1	bottom	PCR03	0.09752710278186308	45
GCfix_009936	normal	normal	PCR03	1.4746097940617697	45
GCfix_008718	normal	normal	PCR03	1.1547208969372589	45
GCfix_007366	Model1	bottom	PCR03	0.5032398503544135	45
GCall_003002	Model1	top	PCR03	1.5916423174000054	45
GCall_001972	Model1	bottom	PCR03	0.49543768213186445	45
GCfix_011050	normal	normal	PCR03	1.4551043735053972	45
GCfix_005569	Model1	top	PCR03	1.572136896843633	45
GCall_010222	Model1	bottom	PCR03	0.11313143922696117	45
GCall_009362	Model1	bottom	PCR03	0.17164770089607903	45
GCfix_009515	Model1	bottom	PCR03	0.2691748036779421	45
GCfix_007239	normal	normal	PCR03	1.2093360744951023	45
GCall_003996	Model1	top	PCR03	1.59554340151128	45
GCall_001158	Model1	bottom	PCR03	0.17164770089607903	45
GCfix_003501	normal	normal	PCR03	1.3770826912799068	45
GCall_006853	Model1	top	PCR03	1.5253238875083386	45
GCall_000727	Model1	bottom	PCR03	0.35499865412598164	45
GCfix_000287	Model1	top	PCR03	1.2951599249431418	45
GCall_011608	normal	normal	PCR03	1.6969715884044176	45
GCall_010527	normal	normal	PCR03	1.2015339062725532	45
GCall_009919	Model1	top	PCR03	1.513620635174515	45
GCall_009628	Model1	top	PCR03	1.416093532392652	45
GCall_008840	normal	normal	PCR03	1.1508198128259843	45
GCall_006861	normal	normal	PCR03	1.3458740183897104	45
GCall_005204	Model1	top	PCR03	1.408291364170103	45
GCfix_007482	normal	normal	PCR03	1.2288414950514748	45
GCall_009688	normal	normal	PCR03	1.2093360744951023	45
GCall_007257	normal	normal	PCR03	1.0610948782666703	45
GCall_007045	normal	normal	PCR03	1.326368597833338	45
GCfix_009101	Model1	bottom	PCR03	0.027307588778921664	45
GCall_005896	Model1	bottom	PCR03	0.335493233569609	45
GCfix_006032	Model1	bottom	PCR03	0.17164770089607903	45
GCall_001380	Model1	bottom	PCR03	0.15604336445098094	45
GCall_011924	normal	normal	PCR03	1.6150488220676527	45
GCall_007113	normal	normal	PCR03	1.3458740183897104	45
GCall_005056	Model1	top	PCR03	1.661861831402947	45
GCall_001634	Model1	top	PCR03	1.6462574949578488	45
GCall_000558	Model1	bottom	PCR03	0.3393943176808835	45
GCfix_010226	Model1	bottom	PCR03	0.26527371956666757	45
GCfix_005857	normal	normal	PCR03	1.6462574949578488	45
GCfix_004762	normal	normal	PCR03	1.3692805230573577	45
GCfix_004297	Model1	top	PCR03	1.185929569827455	45
GCall_001433	normal	normal	PCR03	1.26785233616422	45
GCfix_008799	normal	normal	PCR03	1.2717534202754945	45
GCfix_011770	normal	normal	PCR03	1.193731738050004	45
GCfix_002038	Model1	top	PCR03	1.677466167848045	45
GCall_011889	normal	normal	PCR03	1.244445831496573	45
GCall_006870	Model1	top	PCR03	1.5760379809549074	45
GCfix_006706	Model1	top	PCR03	1.408291364170103	45
GCall_009169	normal	normal	PCR03	1.1820284857161805	45
GCfix_005505	normal	normal	PCR03	1.341972934278436	45
GCfix_004611	Model1	top	PCR03	1.4121924482813775	45
GCall_003902	normal	normal	PCR03	1.4355989529490245	45
GCall_002482	Model1	top	PCR03	1.2951599249431418	45
GCall_000303	normal	normal	PCR03	1.252247999719122	45
GCfix_010422	Model1	top	PCR03	1.6696639996254958	45
GCfix_008068	Model1	bottom	PCR03	0.07021951400294142	45
GCfix_006035	normal	normal	PCR03	1.252247999719122	45
GCfix_005658	Model1	bottom	PCR03	0.6007669531362766	45
GCall_007207	Model1	top	PCR03	1.3614783548348086	45
GCfix_011464	Model1	top	PCR03	1.5487303921759856	45
GCfix_006001	normal	normal	PCR03	1.2873577567205927	45
GCfix_007281	Model1	bottom	PCR03	0.11313143922696117	45
GCfix_009899	normal	normal	PCR03	1.3809837753911811	45
GCall_010467	Model1	bottom	PCR03	0.20675745789754973	45
GCfix_007957	normal	normal	PCR03	1.357577270723534	45
GCfix_000352	normal	normal	PCR03	1.4668076258392206	45
GCall_011936	normal	normal	PCR03	1.2639512520529455	45
GCall_010100	normal	normal	PCR03	0.9479634390397091	45
GCall_003891	Model1	top	PCR03	1.4746097940617697	45
GCfix_010025	normal	normal	PCR03	1.2015339062725532	45
GCfix_009938	Model1	top	PCR03	1.2990610090544161	45
GCfix_008538	Model1	top	PCR03	1.3848848595024557	45
GCfix_006020	normal	normal	PCR03	1.244445831496573	45
GCall_003213	normal	normal	PCR03	1.170325233382357	45
GCall_004876	normal	normal	PCR03	1.1235122240470627	45
GCall_001903	normal	normal	PCR03	1.2561490838303966	45
GCall_008616	normal	normal	PCR03	0.9869742801524544	45
GCall_008503	Model1	top	PCR03	1.462906541727946	45
GCall_008285	normal	normal	PCR03	1.193731738050004	45
GCfix_008301	Model1	bottom	PCR03	0.07412059811421594	45
GCfix_010019	Model1	bottom	PCR03	0.3823062429049033	45
GCfix_007613	normal	normal	PCR03	1.334170766055887	45
GCfix_001552	normal	normal	PCR03	1.2639512520529455	45
GCall_008633	normal	normal	PCR03	1.170325233382357	45
GCall_005748	Model1	top	PCR03	1.408291364170103	45
GCfix_008258	normal	normal	PCR03	1.178127401604906	45
GCfix_003779	normal	normal	PCR03	1.2249404109402002	45
GCall_011861	normal	normal	PCR03	1.572136896843633	45
GCall_001851	Model1	top	PCR03	1.5370271398421622	45
GCfix_001904	normal	normal	PCR03	1.3614783548348086	45
GCall_006718	normal	normal	PCR03	1.3068631772769652	45
GCall_001390	normal	normal	PCR03	1.0630454203223076	45
GCfix_009534	normal	normal	PCR03	1.178127401604906	45
GCfix_004351	normal	normal	PCR03	1.3185664296107888	45
GCall_005749	Model1	top	PCR03	1.4746097940617697	45
GCfix_011128	Model1	bottom	PCR03	0.1365379438946083	45
GCfix_003459	normal	normal	PCR03	1.170325233382357	45
GCfix_001675	normal	normal	PCR03	1.1586219810485334	45
GCall_010153	normal	normal	PCR03	1.170325233382357	45
GCfix_001881	Model1	top	PCR03	1.3439234763340733	45
GCall_006897	Model1	top	PCR03	1.3185664296107888	45
GCfix_006841	normal	normal	PCR03	1.2639512520529455	45
GCall_004208	normal	normal	PCR03	1.2327425791627493	45
GCfix_011715	Model1	top	PCR03	1.6306531585127506	45
GCfix_003152	Model1	top	PCR03	1.6696639996254958	45
GCall_002628	Model1	top	PCR03	1.4707087099504952	45
GCall_001164	normal	normal	PCR03	1.1313143922696118	45
GCfix_007621	normal	normal	PCR03	1.3224675137220634	45
GCfix_007507	Model1	top	PCR03	1.5526314762872602	45
GCfix_001349	normal	normal	PCR03	0.998677532486278	45
GCall_010902	Model1	top	PCR03	1.3380718501671616	45
GCall_004880	Model1	bottom	PCR03	0.15994444856225545	45
GCall_003345	normal	normal	PCR03	1.1898306539387296	45
GCfix_011878	Model1	top	PCR03	1.3965881118362793	45
GCall_011702	Model1	top	PCR03	1.2873577567205927	45
GCall_009055	normal	normal	PCR03	1.2873577567205927	45
GCall_006119	Model1	bottom	PCR03	0.062417345780392375	45
GCfix_006033	normal	normal	PCR03	1.2171382427176511	45
GCall_005303	normal	normal	PCR03	1.1976328221612786	45
GCall_005095	Model1	bottom	PCR03	0.10532927100441213	45
GCfix_011936	normal	normal	PCR03	1.3965881118362793	45
GCall_010506	Model1	top	PCR03	1.521422803397064	45
GCfix_008578	Model1	top	PCR03	1.5058184669519659	45
GCfix_007505	Model1	top	PCR03	1.4746097940617697	45
GCfix_009017	normal	normal	PCR03	1.3380718501671616	45
GCall_008868	normal	normal	PCR03	1.416093532392652	45
GCall_011713	Model1	top	PCR03	1.6345542426240252	45
GCall_006217	Model1	top	PCR03	1.7125759248495156	45
GCfix_007936	Model1	top	PCR03	1.3224675137220634	45
GCfix_005653	normal	normal	PCR03	1.1995833642169158	45
GCall_011899	normal	normal	PCR03	1.408291364170103	45
GCall_006039	normal	normal	PCR03	1.4941152146181425	45
GCall_005327	normal	normal	PCR03	1.349775102500985	45
GCfix_010586	normal	normal	PCR03	1.1586219810485334	45
GCall_008380	Model1	top	PCR03	1.3302696819446125	45
GCfix_007047	Model1	top	PCR03	1.3536761866122595	45
GCfix_002612	normal	normal	PCR03	1.072798130600494	45
GCall_010748	Model1	top	PCR03	1.5253238875083386	45
GCall_000021	normal	normal	PCR03	1.3146653454995143	45
GCfix_000485	normal	normal	PCR03	0.9908753642637289	45
GCall_010305	Model1	bottom	PCR03	0.15604336445098094	45
GCall_009244	normal	normal	PCR03	1.2639512520529455	45
GCall_006949	normal	normal	PCR03	1.1157100558245137	45
GCfix_000986	normal	normal	PCR03	1.0376883735990232	45
GCall_010069	normal	normal	PCR03	1.2951599249431418	45
GCfix_002975	normal	normal	PCR03	1.096204635268141	45
GCall_007925	Model1	top	PCR03	1.4355989529490245	45
GCall_006830	Model1	top	PCR03	1.357577270723534	45
GCall_004934	normal	normal	PCR03	0.6436788783602964	45
GCfix_006872	normal	normal	PCR03	1.1196111399357882	45
GCfix_004183	Model1	top	PCR03	1.5292249716196131	45
GCfix_002652	normal	normal	PCR03	1.5058184669519659	45
GCfix_002088	Model1	top	PCR03	1.3926870277250047	45
GCall_010387	Model1	top	PCR03	1.5974939435669173	45
GCall_009395	Model1	bottom	PCR03	0.35499865412598164	45
GCall_001837	normal	normal	PCR03	0.9167547661495129	45
GCfix_001936	normal	normal	PCR03	1.1586219810485334	45
GCfix_001010	Model1	top	PCR03	1.3302696819446125	45
GCall_011744	Model1	top	PCR03	1.006479700708827	45
GCall_007142	normal	normal	PCR03	1.0610948782666703	45
GCall_002405	Model1	top	PCR03	1.334170766055887	45
GCall_000208	normal	normal	PCR03	1.603345569733829	45
GCfix_005481	Model1	top	PCR03	1.1352154763808862	45
GCall_011851	normal	normal	PCR03	1.1001057193794155	45
GCall_002470	normal	normal	PCR03	1.1391165604921607	45
GCall_000282	normal	normal	PCR03	1.572136896843633	45
GCall_004014	normal	normal	PCR03	1.2015339062725532	45
GCall_001193	normal	normal	PCR03	1.3653794389460832	45
GCfix_006749	Model1	top	PCR03	1.2171382427176511	45
GCfix_002254	Model1	bottom	PCR03	0.335493233569609	45
GCall_006349	normal	normal	PCR03	1.1820284857161805	45
GCall_004501	Model1	bottom	PCR03	0.10923035511568666	45
GCfix_005405	Model1	top	PCR03	1.5409282239534368	45
GCfix_001586	Model1	top	PCR03	1.5604336445098093	45
GCall_000331	Model1	top	PCR03	1.5487303921759856	45
GCall_000198	Model1	bottom	PCR03	0.027307588778921664	45
GCfix_009466	normal	normal	PCR03	1.2093360744951023	45
GCfix_001845	Model1	bottom	PCR03	0.3393943176808835	45
GCall_009627	normal	normal	PCR03	1.2483469156078475	45
GCall_005062	Model1	top	PCR03	1.3731816071686322	45
GCall_001646	normal	normal	PCR03	0.9050515138156894	45
GCfix_009199	normal	normal	PCR03	1.3185664296107888	45
GCfix_007942	Model1	top	PCR03	1.341972934278436	45
GCfix_000386	Model1	bottom	PCR03	0.06631842989166689	45
GCall_007891	Model1	bottom	PCR03	0.062417345780392375	45
GCfix_007382	Model1	top	PCR03	1.2795555884980436	45
GCfix_003707	Model1	bottom	PCR03	0.07412059811421594	45
GCfix_001377	Model1	bottom	PCR03	0.05851626166911785	45
GCall_006461	Model1	top	PCR03	1.2795555884980436	45
GCall_003083	Model1	top	PCR03	1.3965881118362793	45
GCfix_007077	Model1	bottom	PCR03	0.19115312145245164	45
GCall_011987	Model1	bottom	PCR03	0.08582385044803952	45
GCall_008522	normal	normal	PCR03	1.1508198128259843	45
GCall_006793	Model1	bottom	PCR03	0.12483469156078475	45
GCall_003551	Model1	top	PCR03	1.2717534202754945	45
GCfix_002463	Model1	bottom	PCR03	0.2340650466764714	45
GCfix_010714	Model1	top	PCR03	1.3731816071686322	45
GCfix_004846	Model1	bottom	PCR03	0.3393943176808835	45
GCall_009888	normal	normal	PCR03	1.1157100558245137	45
GCall_007688	Model1	top	PCR03	1.3887859436137302	45
GCfix_000183	Model1	bottom	PCR03	0.10142818689313761	45
GCall_005273	normal	normal	PCR03	1.3848848595024557	45
GCall_004085	normal	normal	PCR03	1.260050167941671	45
GCfix_010475	Model1	top	PCR03	1.6111477379563781	45
GCfix_002692	normal	normal	PCR03	1.0025786165975525	45
GCfix_002268	Model1	bottom	PCR03	0.17554878500735355	45
GCfix_000833	Model1	top	PCR03	1.2249404109402002	45
GCall_003919	Model1	top	PCR03	1.3848848595024557	45
GCfix_008379	normal	normal	PCR03	1.1118089717132391	45
GCfix_008279	Model1	bottom	PCR03	0.1365379438946083	45
GCall_003354	normal	normal	PCR03	1.3146653454995143	45
GCfix_010820	normal	normal	PCR03	1.2171382427176511	45
GCfix_008218	Model1	top	PCR03	1.439500037060299	45
GCfix_006164	normal	normal	PCR03	0.9128536820382385	45
GCall_010677	Model1	top	PCR03	1.3029620931656907	45
GCfix_009109	normal	normal	PCR03	0.924556934372062	45
GCfix_003507	Model1	bottom	PCR03	0.08972493455931403	45
GCfix_008067	normal	normal	PCR03	1.3848848595024557	45
GCfix_005933	Model1	top	PCR03	1.4746097940617697	45
GCfix_002881	normal	normal	PCR03	1.170325233382357	45
GCall_008236	Model1	top	PCR03	1.275654504386769	45
GCfix_007615	normal	normal	PCR03	1.0688970464892193	45
GCall_011452	Model1	top	PCR03	1.1664241492710825	45
GCall_008965	normal	normal	PCR03	1.2834566726093182	45
GCall_008824	Model1	bottom	PCR03	0.22626287845392234	45
GCall_000610	normal	normal	PCR03	1.3107642613882398	45
GCfix_005163	Model1	top	PCR03	1.193731738050004	45
GCall_010368	Model1	top	PCR03	1.2015339062725532	45
GCfix_011817	Model1	top	PCR03	1.2288414950514748	45
GCall_002328	Model1	top	PCR03	1.4473022052828481	45
GCall_001493	normal	normal	PCR03	1.2912588408318673	45
GCall_006679	Model1	bottom	PCR03	0.2808780560117657	45
GCfix_011891	Model1	top	PCR03	1.3380718501671616	45
GCfix_009699	Model1	bottom	PCR03	0.15994444856225545	45
GCfix_002479	normal	normal	PCR03	1.1352154763808862	45
GCall_010777	normal	normal	PCR03	1.2288414950514748	45
GCall_006778	Model1	bottom	PCR03	0.40571274757255044	45
GCfix_001825	normal	normal	PCR03	1.2054349903838277	45
GCall_010169	Model1	top	PCR03	1.5409282239534368	45
GCall_003473	Model1	top	PCR03	1.3536761866122595	45
GCall_000439	normal	normal	PCR03	1.4590054576166718	45
GCfix_006194	normal	normal	PCR03	1.1235122240470627	45
GCfix_004724	normal	normal	PCR03	1.1001057193794155	45
GCfix_002058	normal	normal	PCR03	1.3770826912799068	45
GCfix_000668	Model1	top	PCR03	1.492164672562505	45
GCfix_000122	normal	normal	PCR03	1.1586219810485334	45
GCfix_006854	normal	normal	PCR03	1.178127401604906	45
GCall_010616	normal	normal	PCR03	1.072798130600494	45
GCall_005933	Model1	top	PCR03	1.2405447473852984	45
GCall_005618	Model1	bottom	PCR03	0.31598781301323636	45
GCall_002957	Model1	bottom	PCR03	0.4681300933529428	45
GCfix_009277	normal	normal	PCR03	1.1742263174936314	45
GCfix_006994	Model1	bottom	PCR03	0.04681300933529428	45
GCfix_000026	Model1	bottom	PCR03	0.17554878500735355	45
GCall_001919	Model1	top	PCR03	1.5253238875083386	45
GCall_001761	normal	normal	PCR03	0.8972493455931403	45
GCfix_008380	normal	normal	PCR03	0.9518645231509837	45
GCall_011248	normal	normal	PCR03	1.1001057193794155	45
GCall_005302	normal	normal	PCR03	1.0259851212651996	45
GCfix_005618	Model1	bottom	PCR03	0.7958211587000027	45
GCall_011186	Model1	top	PCR03	1.185929569827455	45
GCall_002345	Model1	bottom	PCR03	0.21455962612009877	45
GCfix_009378	normal	normal	PCR03	1.3887859436137302	45
GCfix_004976	Model1	top	PCR03	1.4473022052828481	45
GCfix_004038	Model1	top	PCR03	1.1430176446034352	45
GCall_006565	normal	normal	PCR03	1.2834566726093182	45
GCfix_005179	Model1	top	PCR03	1.2327425791627493	45
GCfix_004719	Model1	top	PCR03	1.4551043735053972	45
GCfix_003449	Model1	bottom	PCR03	0.031208672890196187	45
GCall_010815	Model1	top	PCR03	1.357577270723534	45
GCall_009233	normal	normal	PCR03	1.3809837753911811	45
GCall_006378	Model1	top	PCR03	1.6189499061789272	45
GCfix_009278	Model1	bottom	PCR03	0.18335095322990258	45
GCfix_007078	Model1	bottom	PCR03	0.44862467279657015	45
GCall_008351	normal	normal	PCR03	1.0923035511568664	45
GCall_009948	Model1	top	PCR03	1.185929569827455	45
GCfix_009494	Model1	top	PCR03	1.2366436632740239	45
GCall_007232	Model1	top	PCR03	1.0766992147117684	45
GCall_006291	Model1	bottom	PCR03	0.2886802242343147	45
GCfix_008415	Model1	top	PCR03	0.9947764483750035	45
GCfix_005996	normal	normal	PCR03	1.1274133081583373	45
GCall_009068	Model1	top	PCR03	1.260050167941671	45
GCall_002500	Model1	bottom	PCR03	0.1677466167848045	45
GCfix_010952	Model1	bottom	PCR03	0.12483469156078475	45
GCfix_003977	Model1	bottom	PCR03	0.47983334568676633	45
GCall_006159	Model1	bottom	PCR03	0.050714093446568805	45
GCfix_009390	normal	normal	PCR03	1.244445831496573	45
GCfix_008132	Model1	top	PCR03	1.341972934278436	45
GCfix_007042	Model1	top	PCR03	1.2873577567205927	45
GCfix_000328	normal	normal	PCR03	1.006479700708827	45
GCall_005051	normal	normal	PCR03	1.1469187287147098	45
GCfix_009379	Model1	bottom	PCR03	0.20675745789754973	45
GCall_010229	Model1	bottom	PCR03	0.17944986911862806	45
GCall_009878	Model1	top	PCR03	1.26785233616422	45
GCall_008336	Model1	top	PCR03	1.2054349903838277	45
GCall_000369	Model1	top	PCR03	1.2990610090544161	45
GCfix_007959	normal	normal	PCR03	1.3380718501671616	45
GCfix_006392	Model1	top	PCR03	1.2912588408318673	45
GCfix_006223	Model1	bottom	PCR03	0.23796613078774592	45
GCall_011934	Model1	top	PCR03	1.244445831496573	45
GCall_006957	Model1	top	PCR03	1.326368597833338	45
GCall_009088	Model1	top	PCR03	1.096204635268141	45
GCfix_000310	normal	normal	PCR03	1.0181829530426505	45
GCall_007808	Model1	top	PCR03	1.2015339062725532	45
GCfix_005219	normal	normal	PCR03	1.0903530091012292	45
GCfix_005031	normal	normal	PCR03	1.2015339062725532	45
GCall_002161	Model1	top	PCR03	1.4277967847264754	45
GCall_000900	normal	normal	PCR03	1.0766992147117684	45
GCfix_009922	Model1	bottom	PCR03	0.31598781301323636	45
GCall_007752	normal	normal	PCR03	1.072798130600494	45
GCall_001408	Model1	bottom	PCR03	0.4213170840176485	45
GCfix_002364	Model1	bottom	PCR03	0.2691748036779421	45
GCfix_000077	Model1	top	PCR03	1.3107642613882398	45
GCall_010923	normal	normal	PCR03	1.2288414950514748	45
GCfix_007384	Model1	bottom	PCR03	0.335493233569609	45
GCfix_000590	Model1	top	PCR03	1.5019173828406915	45
GCfix_000458	Model1	top	PCR03	1.341972934278436	45
GCall_004601	Model1	top	PCR03	1.4238957006152009	45
GCfix_010181	Model1	bottom	PCR03	0.12093360744951022	45
GCfix_002984	Model1	bottom	PCR03	0.253570467232844	45
GCfix_001606	normal	normal	PCR03	1.1976328221612786	45
GCfix_007930	normal	normal	PCR03	1.0493916259328468	45
GCall_003813	normal	normal	PCR03	0.9791721119299053	45
GCfix_006793	Model1	top	PCR03	1.0259851212651996	45
GCall_008165	normal	normal	PCR03	1.178127401604906	45
GCall_009033	normal	normal	PCR03	0.9791721119299053	45
GCall_007674	Model1	bottom	PCR03	0.32378998123578545	45
GCall_003903	Model1	top	PCR03	1.2561490838303966	45
GCall_003527	normal	normal	PCR03	1.0259851212651996	45
GCfix_011395	Model1	top	PCR03	1.2132371586063768	45
GCfix_005155	Model1	top	PCR03	1.3848848595024557	45
GCall_010052	Model1	bottom	PCR03	0.32769106534705994	45
GCall_007354	Model1	top	PCR03	1.2639512520529455	45
GCfix_009774	normal	normal	PCR03	1.0649959623779448	45
GCfix_004814	Model1	top	PCR03	1.1235122240470627	45
GCfix_002262	Model1	bottom	PCR03	0.050714093446568805	45
GCall_010081	normal	normal	PCR03	1.1235122240470627	45
GCall_008864	normal	normal	PCR03	0.581261532579904	45
GCall_001267	Model1	bottom	PCR03	0.21455962612009877	45
GCfix_002668	normal	normal	PCR03	1.1586219810485334	45
GCfix_008116	Model1	bottom	PCR03	0.17554878500735355	45
GCfix_000661	Model1	top	PCR03	1.2990610090544161	45
GCall_004890	Model1	bottom	PCR03	0.29258130834558926	45
GCall_004494	normal	normal	PCR03	1.0845013829343175	45
GCfix_008688	Model1	bottom	PCR03	0.5500528596897077	45
GCfix_007304	Model1	top	PCR03	1.3965881118362793	45
GCall_007709	Model1	top	PCR03	1.1352154763808862	45
GCall_009905	normal	normal	PCR03	1.0493916259328468	45
GCfix_003988	Model1	bottom	PCR03	0.07412059811421594	45
GCall_003628	normal	normal	PCR03	1.260050167941671	45
GCall_008397	normal	normal	PCR03	1.1196111399357882	45
GCall_006946	Model1	bottom	PCR03	0.4876355139093154	45
GCall_003089	Model1	top	PCR03	1.0454905418215723	45
GCall_001203	Model1	top	PCR03	1.2171382427176511	45
GCfix_004364	Model1	top	PCR03	1.3146653454995143	45
GCall_009972	Model1	bottom	PCR03	0.1677466167848045	45
GCall_005210	Model1	top	PCR03	1.4121924482813775	45
GCall_005173	normal	normal	PCR03	1.0259851212651996	45
GCfix_009764	normal	normal	PCR03	1.0259851212651996	45
GCfix_005845	Model1	bottom	PCR03	0.2886802242343147	45
GCfix_006390	Model1	bottom	PCR03	0.03510975700147071	45
GCall_000070	Model1	bottom	PCR03	0.05461517755784333	45
GCfix_006179	Model1	top	PCR03	1.334170766055887	45
GCfix_001888	normal	normal	PCR03	0.8387330839240225	45
GCall_001778	Model1	top	PCR03	1.2561490838303966	45
GCall_001613	normal	normal	PCR03	0.9947764483750035	45
GCfix_008531	Model1	top	PCR03	1.275654504386769	45
GCall_004301	Model1	bottom	PCR03	0.06631842989166689	45
GCfix_001959	Model1	bottom	PCR03	0.16384553267352997	45
GCfix_001921	normal	normal	PCR03	0.9830731960411798	45
GCfix_006675	Model1	bottom	PCR03	0.015604336445098094	45
GCall_007967	normal	normal	PCR03	1.0415894577102978	45
GCall_002038	normal	normal	PCR03	1.1274133081583373	45
GCall_000011	Model1	top	PCR03	1.2834566726093182	45
GCfix_010919	normal	normal	PCR03	1.0298862053764741	45
GCfix_003752	Model1	bottom	PCR03	0.09362601867058856	45
GCall_010192	normal	normal	PCR03	1.3926870277250047	45
GCall_001080	Model1	top	PCR03	1.193731738050004	45
GCfix_000494	normal	normal	PCR03	0.94016127081716	45
GCall_011282	Model1	top	PCR03	1.252247999719122	45
GCall_010980	normal	normal	PCR03	0.8621395885916696	45
GCfix_004354	normal	normal	PCR03	1.1196111399357882	45
GCfix_000543	Model1	top	PCR03	1.1586219810485334	45
GCall_002983	Model1	top	PCR03	1.7281802612946138	45
GCall_000870	Model1	bottom	PCR03	0.39400949523872686	45
GCfix_002715	normal	normal	PCR03	1.0415894577102978	45
GCall_010329	Model1	top	PCR03	1.2249404109402002	45
GCall_004377	Model1	top	PCR03	1.260050167941671	45
GCall_004213	Model1	top	PCR03	1.0571937941553957	45
GCfix_003192	Model1	top	PCR03	1.1508198128259843	45
GCall_002199	Model1	bottom	PCR03	0.10532927100441213	45
GCfix_008946	normal	normal	PCR03	1.0181829530426505	45
GCall_001056	Model1	top	PCR03	1.3029620931656907	45
GCall_000414	Model1	top	PCR03	1.1352154763808862	45
GCfix_002543	Model1	top	PCR03	1.178127401604906	45
GCall_009332	Model1	bottom	PCR03	0.25747155134411853	45
GCall_008498	Model1	bottom	PCR03	0.24576829901029495	45
GCall_006488	Model1	top	PCR03	1.0766992147117684	45
GCfix_008283	Model1	bottom	PCR03	0.7177994764745123	45
GCfix_006775	Model1	top	PCR03	1.2093360744951023	45
GCall_011896	Model1	bottom	PCR03	0.04681300933529428	45
GCall_003077	Model1	bottom	PCR03	0.35499865412598164	45
GCall_007880	Model1	top	PCR03	1.3458740183897104	45
GCall_002225	Model1	bottom	PCR03	0.32378998123578545	45
GCall_001387	Model1	bottom	PCR03	0.17944986911862806	45
GCfix_009230	normal	normal	PCR03	1.014281868931376	45
GCfix_006184	Model1	top	PCR03	1.3146653454995143	45
GCall_009745	Model1	top	PCR03	1.260050167941671	45
GCall_009612	normal	normal	PCR03	1.10400680349069	45
GCfix_002051	Model1	top	PCR03	0.9791721119299053	45
GCall_003620	Model1	top	PCR03	1.4941152146181425	45
GCall_000634	Model1	top	PCR03	1.0923035511568664	45
GCall_001978	normal	normal	PCR03	1.26785233616422	45
GCall_009985	Model1	top	PCR03	1.014281868931376	45
GCfix_007100	Model1	bottom	PCR03	0.6963435138625024	45
GCfix_005473	Model1	top	PCR03	1.244445831496573	45
GCfix_002954	Model1	top	PCR03	1.244445831496573	45
GCall_007316	normal	normal	PCR03	1.2834566726093182	45
GCall_009992	Model1	bottom	PCR03	0.03510975700147071	45
GCall_010523	Model1	bottom	PCR03	0.3510975700147071	45
GCall_002517	Model1	top	PCR03	1.2171382427176511	45
GCall_001015	Model1	bottom	PCR03	0.10532927100441213	45
GCfix_011522	Model1	top	PCR03	0.9908753642637289	45
GCfix_001516	Model1	bottom	PCR03	0.07412059811421594	45
GCfix_011811	Model1	bottom	PCR03	0.08972493455931403	45
GCall_003795	normal	normal	PCR03	1.2405447473852984	45
GCfix_005198	normal	normal	PCR03	1.275654504386769	45
GCall_005373	Model1	bottom	PCR03	0.02340650466764714	45
GCfix_009836	normal	normal	PCR03	0.9167547661495129	45
GCfix_001590	Model1	bottom	PCR03	0.05461517755784333	45
GCall_001445	normal	normal	PCR03	0.998677532486278	45
GCfix_000939	Model1	top	PCR03	1.1274133081583373	45
GCall_005548	Model1	bottom	PCR03	0.02340650466764714	45
GCall_005171	normal	normal	PCR03	1.0649959623779448	45
GCfix_004694	Model1	bottom	PCR03	0.04291192522401976	45
GCall_008497	Model1	bottom	PCR03	0.13263685978333378	45
GCall_000366	Model1	top	PCR03	1.275654504386769	45
GCfix_008425	Model1	bottom	PCR03	0.19115312145245164	45
GCfix_003573	normal	normal	PCR03	1.1391165604921607	45
GCfix_007548	Model1	top	PCR03	1.096204635268141	45
GCfix_003389	normal	normal	PCR03	0.9752710278186308	45
GCfix_002838	Model1	top	PCR03	0.9557656072622582	45
GCall_003974	Model1	bottom	PCR03	0.39400949523872686	45
GCall_005924	normal	normal	PCR03	1.193731738050004	45
GCall_002015	normal	normal	PCR03	0.9518645231509837	45
GCfix_007512	normal	normal	PCR03	1.0688970464892193	45
GCfix_001049	Model1	top	PCR03	1.0923035511568664	45
GCall_003959	Model1	bottom	PCR03	0.10923035511568666	45
GCfix_011795	Model1	bottom	PCR03	0.4408225045740211	45
GCfix_000253	Model1	bottom	PCR03	0.3042845606794128	45
GCall_010694	normal	normal	PCR03	0.8621395885916696	45
GCall_006569	Model1	bottom	PCR03	0.30818564479068733	45
GCfix_003579	normal	normal	PCR03	1.2366436632740239	45
GCfix_001592	Model1	bottom	PCR03	0.050714093446568805	45
GCall_002159	Model1	bottom	PCR03	0.22626287845392234	45
GCall_001865	Model1	top	PCR03	1.2015339062725532	45
GCall_000123	Model1	bottom	PCR03	0.15604336445098094	45
GCall_010215	normal	normal	PCR03	1.0337872894877487	45
GCfix_004076	Model1	top	PCR03	1.26785233616422	45
GCfix_005678	Model1	top	PCR03	1.193731738050004	45
GCall_011701	Model1	top	PCR03	0.9869742801524544	45
GCall_003582	Model1	bottom	PCR03	0.01170325233382357	45
GCall_011580	Model1	bottom	PCR03	0.02340650466764714	45
GCall_003922	Model1	top	PCR03	1.2912588408318673	45
GCfix_009804	Model1	top	PCR03	1.1430176446034352	45
GCall_008239	normal	normal	PCR03	0.9050515138156894	45
GCall_011014	Model1	bottom	PCR03	0.03510975700147071	45
GCfix_002913	Model1	bottom	PCR03	0.07802168222549047	45
GCall_002851	Model1	bottom	PCR03	0.06631842989166689	45
GCfix_001324	Model1	bottom	PCR03	0.07021951400294142	45
GCfix_011289	normal	normal	PCR03	0.7841179063661792	45
GCall_011257	Model1	bottom	PCR03	0.08582385044803952	45
GCall_009760	Model1	top	PCR03	1.2249404109402002	45
GCall_009296	Model1	bottom	PCR03	0.03510975700147071	45
GCfix_000276	Model1	bottom	PCR03	0.007802168222549047	45
GCall_006538	Model1	bottom	PCR03	0.01170325233382357	45
GCfix_006046	Model1	top	PCR03	1.2639512520529455	45
GCfix_010822	normal	normal	PCR03	0.9050515138156894	45
GCall_001437	Model1	bottom	PCR03	0.6007669531362766	45
GCfix_001423	Model1	top	PCR03	1.2717534202754945	45
GCfix_006557	Model1	bottom	PCR03	0.09752710278186308	45
GCfix_001301	Model1	top	PCR03	0.7295027288083359	45
GCall_008644	Model1	top	PCR03	1.2483469156078475	45
GCall_008392	Model1	bottom	PCR03	0.04291192522401976	45
GCall_000918	normal	normal	PCR03	0.8816450091480422	45
GCall_005091	Model1	bottom	PCR03	0.5305474391333351	45
GCfix_009980	normal	normal	PCR03	1.014281868931376	45
GCall_010217	Model1	top	PCR03	1.0571937941553957	45
GCfix_003441	Model1	bottom	PCR03	0.07412059811421594	45
GCall_005804	Model1	top	PCR03	1.1469187287147098	45
GCfix_009530	normal	normal	PCR03	0.8933482614818659	45
GCall_006409	Model1	bottom	PCR03	0.41351491579509947	45
GCall_005534	Model1	bottom	PCR03	0.07802168222549047	45
GCfix_009682	normal	normal	PCR03	1.1586219810485334	45
GCall_002469	Model1	bottom	PCR03	0.027307588778921664	45
GCfix_008651	Model1	bottom	PCR03	0.13263685978333378	45
GCall_002631	Model1	bottom	PCR03	0.19115312145245164	45
GCall_009970	Model1	bottom	PCR03	0.1677466167848045	45
GCall_003265	normal	normal	PCR03	0.924556934372062	45
GCfix_000468	Model1	bottom	PCR03	0.17554878500735355	45
GCall_007574	Model1	top	PCR03	0.9206558502607874	45
GCfix_008322	Model1	bottom	PCR03	0.03510975700147071	45
GCall_000432	Model1	bottom	PCR03	0.039010841112745234	45
GCfix_007293	normal	normal	PCR03	0.7099973082519633	45
GCfix_010724	Model1	bottom	PCR03	0.062417345780392375	45
GCfix_010995	Model1	bottom	PCR03	0.32378998123578545	45
GCfix_006748	Model1	top	PCR03	0.9518645231509837	45
GCall_011870	Model1	bottom	PCR03	0.09362601867058856	45
GCall_007900	Model1	bottom	PCR03	0.3588997382372561	45
GCall_005794	Model1	bottom	PCR03	0.019505420556372617	45
GCfix_005514	Model1	bottom	PCR03	0.019505420556372617	45
GCfix_008713	Model1	bottom	PCR03	0.02340650466764714	45
GCall_010756	Model1	top	PCR03	1.022084037153925	45
GCall_002145	Model1	bottom	PCR03	0.04681300933529428	45
GCfix_002761	Model1	bottom	PCR03	0.019505420556372617	45
GCfix_003914	Model1	bottom	PCR03	0.01170325233382357	45
GCall_000765	Model1	bottom	PCR03	0.15994444856225545	45
GCall_001874	Model1	bottom	PCR03	0.01170325233382357	45
GCfix_001024	Model1	bottom	PCR03	0.08192276633676498	45
GCall_010432	Model1	bottom	PCR03	0.015604336445098094	45
GCfix_000338	Model1	bottom	PCR03	0.015604336445098094	45
GCall_011493	Model1	bottom	PCR03	0.02340650466764714	45
GCfix_010005	Model1	bottom	PCR03	0.0	45
GCfix_006234	Model1	bottom	PCR03	0.007802168222549047	45
GCall_001350	Model1	bottom	PCR03	0.015604336445098094	45
GCall_009982	Model1	bottom	PCR03	0.02340650466764714	45
GCall_002337	Model1	bottom	PCR03	0.01170325233382357	45
GCfix_002574	Model1	bottom	PCR03	0.015604336445098094	45
GCall_006796	Model1	bottom	PCR03	0.0	45
GCfix_008854	Model1	bottom	PCR03	0.015604336445098094	45
GCall_007775	Model1	top	PCR03	0.6124702054701001	45
GCall_001492	Model1	bottom	PCR03	0.01170325233382357	45
GCall_003056	Model1	bottom	PCR03	0.05461517755784333	45
GCfix_005042	Model1	bottom	PCR03	0.007802168222549047	45
GCall_009316	Model1	bottom	PCR03	0.04291192522401976	45
GCall_007813	Model1	bottom	PCR03	0.0039010841112745234	45
GCfix_008711	Model1	bottom	PCR03	0.0039010841112745234	45
GCfix_010726	Model1	bottom	PCR03	0.01170325233382357	45
GCall_005716	Model1	bottom	PCR03	0.253570467232844	45
GCfix_000658	Model1	bottom	PCR03	0.019505420556372617	45
GCfix_000120	Model1	bottom	PCR03	0.007802168222549047	45
GCfix_008781	Model1	bottom	PCR03	0.12483469156078475	45
GCfix_006126	Model1	bottom	PCR03	0.015604336445098094	45
GCfix_009742	Model1	bottom	PCR03	0.10923035511568666	45
GCfix_003525	Model1	bottom	PCR03	0.01170325233382357	45
GCall_009807	Model1	bottom	PCR03	0.007802168222549047	45
GCfix_004141	Model1	bottom	PCR03	0.07802168222549047	45
GCfix_001579	Model1	top	PCR03	0.4603279251303937	45
GCall_006686	Model1	bottom	PCR03	0.0039010841112745234	45
GCfix_000666	Model1	bottom	PCR03	0.0039010841112745234	45
GCall_002398	Model1	bottom	PCR03	0.02340650466764714	45
GCfix_001405	Model1	bottom	PCR03	0.007802168222549047	45
GCfix_009551	Model1	top	PCR03	0.08192276633676498	45
GCfix_000952	Model1	top	PCR04	5.509470482510715	60
GCall_004481	normal	normal	PCR04	1.9355730678833127	60
GCfix_003584	normal	normal	PCR04	1.6383243467440896	60
GCfix_010434	normal	normal	PCR04	1.475874464261026	60
GCfix_003591	Model1	bottom	PCR04	0.06912760956726116	60
GCfix_009396	normal	normal	PCR04	1.5726531176551914	60
GCfix_002516	Model1	bottom	PCR04	0.3041614820959491	60
GCfix_001509	Model1	top	PCR04	1.6417807272224527	60
GCall_002279	normal	normal	PCR04	1.7281902391815291	60
GCall_004087	Model1	bottom	PCR04	0.09332227291580257	60
GCall_002336	normal	normal	PCR04	0.5841283008433569	60
GCfix_011533	normal	normal	PCR04	1.4482234204341213	60
GCfix_001298	normal	normal	PCR04	1.420572376607217	60
GCfix_009581	Model1	top	PCR04	1.5519148347850131	60
GCfix_003565	normal	normal	PCR04	1.6763445320060832	60
GCall_002499	normal	normal	PCR04	1.251209733167427	60
GCall_004897	normal	normal	PCR04	1.7281902391815291	60
GCfix_002813	Model1	top	PCR04	1.8076869901838795	60
GCall_006666	Model1	bottom	PCR04	0.2834231992257708	60
GCfix_003995	normal	normal	PCR04	1.4516798009124845	60
GCfix_001628	normal	normal	PCR04	1.655606249135905	60
GCall_004840	normal	normal	PCR04	1.2304714502972487	60
GCall_011180	normal	normal	PCR04	1.420572376607217	60
GCfix_010086	normal	normal	PCR04	1.5933914005253698	60
GCfix_007286	normal	normal	PCR04	1.2615788746025163	60
GCall_004867	normal	normal	PCR04	1.5795658786119176	60
GCfix_001855	normal	normal	PCR04	1.1440619383381723	60
GCall_010027	Model1	top	PCR04	1.9113784045347713	60
GCall_008247	Model1	top	PCR04	1.9528549702751279	60
GCall_001472	normal	normal	PCR04	1.773123185400249	60
GCall_008070	Model1	top	PCR04	1.9735932531453062	60
GCall_002094	normal	normal	PCR04	1.2684916355592424	60
GCfix_007895	normal	normal	PCR04	1.2339278307756119	60
GCall_011315	normal	normal	PCR04	1.5138946495230194	60
GCall_006502	normal	normal	PCR04	1.5864786395686437	60
GCfix_006160	Model1	top	PCR04	1.8111433706622426	60
GCfix_006950	normal	normal	PCR04	1.0818470897276373	60
[truncated: 4,541 more rows]
