# Supplementary material for: Predicting sequence-specific amplification efficiency in multi-template PCR with deep learning
Source: Nat Commun. 2025 Oct 16;16:9187. doi: 10.1038/s41467-025-64221-4 (PMC12533003; doi:10.1038/s41467-025-64221-4)
Supplement: Supplementary file 4 — Source data [file 41467_2025_64221_MOESM4_ESM.zip › Supp.Fig. 27/pr_data_internal_kmer_GCall.csv]

3mer	4mer	5mer	1D-CNN
[0. 0.01010101 0.02020202 0.03030303 0.04040404 0.05050505 0.06060606 0.07070707 0.08080808 0.09090909 0.1010101 0.11111111 0.12121212 0.13131313 0.14141414 0.15151515 0.16161616 0.17171717 0.18181818 0.19191919 0.2020202 0.21212121 0.22222222 0.23232323 0.24242424 0.25252525 0.26262626 0.27272727 0.28282828 0.29292929 0.3030303 0.31313131 0.32323232 0.33333333 0.34343434 0.35353535 0.36363636 0.…	[0. 0.01010101 0.02020202 0.03030303 0.04040404 0.05050505 0.06060606 0.07070707 0.08080808 0.09090909 0.1010101 0.11111111 0.12121212 0.13131313 0.14141414 0.15151515 0.16161616 0.17171717 0.18181818 0.19191919 0.2020202 0.21212121 0.22222222 0.23232323 0.24242424 0.25252525 0.26262626 0.27272727 0.28282828 0.29292929 0.3030303 0.31313131 0.32323232 0.33333333 0.34343434 0.35353535 0.36363636 0.…	[0. 0.01010101 0.02020202 0.03030303 0.04040404 0.05050505 0.06060606 0.07070707 0.08080808 0.09090909 0.1010101 0.11111111 0.12121212 0.13131313 0.14141414 0.15151515 0.16161616 0.17171717 0.18181818 0.19191919 0.2020202 0.21212121 0.22222222 0.23232323 0.24242424 0.25252525 0.26262626 0.27272727 0.28282828 0.29292929 0.3030303 0.31313131 0.32323232 0.33333333 0.34343434 0.35353535 0.36363636 0.…	[0. 0.01010101 0.02020202 0.03030303 0.04040404 0.05050505 0.06060606 0.07070707 0.08080808 0.09090909 0.1010101 0.11111111 0.12121212 0.13131313 0.14141414 0.15151515 0.16161616 0.17171717 0.18181818 0.19191919 0.2020202 0.21212121 0.22222222 0.23232323 0.24242424 0.25252525 0.26262626 0.27272727 0.28282828 0.29292929 0.3030303 0.31313131 0.32323232 0.33333333 0.34343434 0.35353535 0.36363636 0.…
[0.4 0.48484848 0.56969697 0.11721566 0.14941586 0.06104062 0.07238767 0.05626391 0.06379054 0.05627677 0.06212904 0.05703674 0.06188714 0.05590379 0.05992979 0.05632382 0.05982683 0.05713175 0.06026871 0.05564052 0.0583782 0.05043633 0.05269629 0.05160527 0.05371275 0.0505436 0.0524436 0.04782052 0.04949178 0.04676741 0.0482895 0.04449103 0.04584639 0.04441288 0.04568421 0.04695555 0.04331097 0.…	[0.4 0.43440115 0.46880231 0.29369704 0.3207712 0.11549169 0.13549429 0.09229472 0.10405896 0.09476327 0.10411905 0.08870073 0.09592019 0.07326169 0.0784323 0.06458071 0.06855476 0.05582634 0.05890673 0.05005204 0.0525387 0.05319085 0.05557121 0.05304734 0.05520765 0.05244005 0.0544035 0.05366489 0.05552406 0.05151978 0.05318347 0.04629489 0.04770436 0.04536697 0.04666813 0.04796929 0.04763407 0.…	[0. 0.03011563 0.06023125 0.02222408 0.02884946 0.02706964 0.03119779 0.02454006 0.02628314 0.02401824 0.0245139 0.0246253 0.02456203 0.02449877 0.02443551 0.02437224 0.02430898 0.02424572 0.02418245 0.02411919 0.02405592 0.02399266 0.0239294 0.02386613 0.02380287 0.02373961 0.02367634 0.02361308 0.02354982 0.02348655 0.02342329 0.02336002 0.02329676 0.0232335 0.02317023 0.02310697 0.02304371 0.0…	[0.8 0.84848485 0.8969697 0.88181818 0.8979798 0.90848485 0.91818182 0.90562771 0.91255411 0.91818182 0.92337662 0.84126984 0.85108225 0.80924089 0.81869299 0.77831744 0.78717807 0.74538277 0.75443889 0.7478317 0.75580385 0.74811111 0.75530162 0.69045043 0.69808666 0.6810842 0.6886272 0.68524954 0.69232675 0.62433862 0.63181954 0.59763542 0.60462975 0.56507862 0.57196887 0.57885912 0.56299322 0.5…
[4.89897949e-01 4.24675104e-01 3.70342209e-01 8.58857906e-02 1.06361286e-01 2.20382317e-02 2.58967349e-02 1.65365247e-02 1.86384342e-02 1.65871062e-02 1.82038129e-02 1.57816622e-02 1.70338431e-02 1.60955753e-02 1.71842310e-02 2.02574036e-02 2.14424173e-02 1.84053580e-02 1.93540020e-02 1.83129937e-02 1.91526817e-02 1.65004182e-02 1.72028787e-02 1.73119787e-02 1.79817290e-02 1.79708301e-02 1.860479…	[4.89897949e-01 4.62323084e-01 4.35904100e-01 3.55845791e-01 3.43991527e-01 4.23341371e-02 4.88545251e-02 3.24683482e-02 3.60788594e-02 3.34919880e-02 3.64321898e-02 3.13750292e-02 3.36120455e-02 1.93446703e-02 2.06086441e-02 2.33394980e-02 2.46546809e-02 1.26242496e-02 1.32785855e-02 1.21998175e-02 1.27727221e-02 1.41614131e-02 1.47569059e-02 1.90767094e-02 1.98163728e-02 2.05342348e-02 2.126294…	[0.00000000e+00 2.66867676e-02 5.33735352e-02 9.38781445e-03 1.17301120e-02 1.22588912e-02 1.44518009e-02 7.50077804e-03 9.50076669e-03 6.37056351e-03 6.88184031e-03 7.00198298e-03 6.90780178e-03 6.81362439e-03 6.71945096e-03 6.62528167e-03 6.53111670e-03 6.43695623e-03 6.34280046e-03 6.24864962e-03 6.15450391e-03 6.06036359e-03 5.96622891e-03 5.87210014e-03 5.77797757e-03 5.68386150e-03 5.589752…	[0.4 0.3030303 0.20606061 0.23636364 0.2040404 0.1830303 0.16363636 0.18874459 0.17489177 0.16363636 0.15324675 0.14463183 0.13622717 0.16260507 0.15483423 0.18584026 0.17860399 0.17244659 0.1670506 0.1763811 0.17152072 0.17738367 0.17292161 0.17680796 0.17402338 0.14510824 0.14324519 0.12946086 0.12796154 0.09641959 0.09553252 0.12566503 0.12467474 0.102375 0.1017853 0.10119594 0.11684701 0.1162…
