# Supplementary material for: Predicting sequence-specific amplification efficiency in multi-template PCR with deep learning
Source: Nat Commun. 2025 Oct 16;16:9187. doi: 10.1038/s41467-025-64221-4 (PMC12533003; doi:10.1038/s41467-025-64221-4)
Supplement: Supplementary file 4 — Source data [file 41467_2025_64221_MOESM4_ESM.zip › Supp.Fig. 27/pr_data_internal_kmer_GCfix.csv]

3mer	4mer	5mer	1D-CNN
[0. 0.01010101 0.02020202 0.03030303 0.04040404 0.05050505 0.06060606 0.07070707 0.08080808 0.09090909 0.1010101 0.11111111 0.12121212 0.13131313 0.14141414 0.15151515 0.16161616 0.17171717 0.18181818 0.19191919 0.2020202 0.21212121 0.22222222 0.23232323 0.24242424 0.25252525 0.26262626 0.27272727 0.28282828 0.29292929 0.3030303 0.31313131 0.32323232 0.33333333 0.34343434 0.35353535 0.36363636 0.…	[0. 0.01010101 0.02020202 0.03030303 0.04040404 0.05050505 0.06060606 0.07070707 0.08080808 0.09090909 0.1010101 0.11111111 0.12121212 0.13131313 0.14141414 0.15151515 0.16161616 0.17171717 0.18181818 0.19191919 0.2020202 0.21212121 0.22222222 0.23232323 0.24242424 0.25252525 0.26262626 0.27272727 0.28282828 0.29292929 0.3030303 0.31313131 0.32323232 0.33333333 0.34343434 0.35353535 0.36363636 0.…	[0. 0.01010101 0.02020202 0.03030303 0.04040404 0.05050505 0.06060606 0.07070707 0.08080808 0.09090909 0.1010101 0.11111111 0.12121212 0.13131313 0.14141414 0.15151515 0.16161616 0.17171717 0.18181818 0.19191919 0.2020202 0.21212121 0.22222222 0.23232323 0.24242424 0.25252525 0.26262626 0.27272727 0.28282828 0.29292929 0.3030303 0.31313131 0.32323232 0.33333333 0.34343434 0.35353535 0.36363636 0.…	[0. 0.01010101 0.02020202 0.03030303 0.04040404 0.05050505 0.06060606 0.07070707 0.08080808 0.09090909 0.1010101 0.11111111 0.12121212 0.13131313 0.14141414 0.15151515 0.16161616 0.17171717 0.18181818 0.19191919 0.2020202 0.21212121 0.22222222 0.23232323 0.24242424 0.25252525 0.26262626 0.27272727 0.28282828 0.29292929 0.3030303 0.31313131 0.32323232 0.33333333 0.34343434 0.35353535 0.36363636 0.…
[0.8 0.84848485 0.8969697 0.54242424 0.62323232 0.63818182 0.68181818 0.43917618 0.47183524 0.32842219 0.35140403 0.28177626 0.29885352 0.25981781 0.2736895 0.15453771 0.16252705 0.13599533 0.14233296 0.11595552 0.12106274 0.11610123 0.12070083 0.08925081 0.09263939 0.08718566 0.09021344 0.08639649 0.08917987 0.05913357 0.06102827 0.0489629 0.05045587 0.04347917 0.04473324 0.04598731 0.04400338 0…	[0.8 0.84848485 0.8969697 0.7969697 0.82929293 0.48316498 0.52741703 0.41887708 0.44914338 0.2872513 0.30637296 0.23281615 0.24671788 0.24236996 0.25450991 0.19199535 0.20175071 0.18491778 0.19333843 0.15646718 0.16308022 0.1438909 0.14935455 0.13172387 0.13634838 0.12712436 0.13121709 0.12931576 0.1331669 0.11102316 0.11423172 0.10200617 0.10475634 0.09087017 0.09323111 0.09559204 0.06129254 0.0…	[0. 0.03421442 0.06842883 0.03628224 0.04631863 0.03313135 0.03896608 0.02848478 0.03134652 0.0294902 0.03050056 0.02483311 0.02533321 0.02533105 0.02525396 0.02517688 0.0250998 0.02502272 0.02494563 0.02486855 0.02479147 0.02471439 0.0246373 0.02456022 0.02448314 0.02440605 0.02432897 0.02425189 0.02417481 0.02409772 0.02402064 0.02394356 0.02386648 0.02378939 0.02371231 0.02363523 0.02355815 0.…	[1. 1. 1. 1. 1. 1. 1. 1. 1. 1. 1. 1. 1. 0.97251082 0.97424242 0.8856933 0.89078665 0.88529047 0.88971756 0.83465241 0.83957219 0.78879064 0.79477479 0.77401545 0.77944461 0.70778466 0.71399871 0.62974388 0.636865 0.63120329 0.63788003 0.54829525 0.55527728 0.5329694 0.53947891 0.54598843 0.54488251 0.55111882 0.46264041 0.46840482 0.45586376 0.46124168 0.43982187 0.44487912 0.4223645 0.42737795 0…
[4.00000000e-01 3.03030303e-01 2.06060606e-01 6.66666667e-02 6.66666667e-02 7.81857332e-02 7.42269619e-02 1.11603318e-01 1.12512277e-01 9.91046908e-02 1.02493807e-01 1.06150834e-01 1.09429640e-01 9.46811497e-02 9.82193868e-02 9.68028251e-02 1.00710791e-01 9.24382101e-02 9.59141355e-02 6.77249537e-02 7.02868640e-02 7.15456633e-02 7.39686635e-02 5.28014319e-02 5.45515909e-02 5.76910135e-02 5.940586…	[4.00000000e-01 3.03030303e-01 2.06060606e-01 2.54184448e-01 2.15613390e-01 1.54178316e-01 1.55455531e-01 1.63173432e-01 1.68082154e-01 1.71527627e-01 1.77060821e-01 1.52153759e-01 1.57201574e-01 1.51734077e-01 1.56166047e-01 8.28717525e-02 8.63422953e-02 7.58827737e-02 7.86220446e-02 7.03086136e-02 7.27122807e-02 8.46007326e-02 8.71556286e-02 8.27831596e-02 8.52654852e-02 8.66864425e-02 8.911083…	[0.00000000e+00 2.31625342e-02 4.63250683e-02 1.94107047e-02 2.55275335e-02 1.40927314e-02 1.70944868e-02 1.30116422e-02 1.52540983e-02 1.59593878e-02 1.77780836e-02 9.02506217e-03 9.56132231e-03 9.53393882e-03 9.41461706e-03 9.29530093e-03 9.17599064e-03 9.05668643e-03 8.93738853e-03 8.81809720e-03 8.69881272e-03 8.57953537e-03 8.46026544e-03 8.34100326e-03 8.22174917e-03 8.10250353e-03 7.983266…	[0. 0. 0. 0. 0. 0. 0. 0. 0. 0. 0. 0. 0. 0.05497835 0.05151515 0.14675484 0.14043409 0.15186522 0.14631026 0.20285265 0.19683097 0.18944275 0.18495811 0.21288305 0.20867193 0.21343729 0.2106429 0.18373121 0.18241118 0.17886015 0.17744968 0.15510712 0.15429468 0.16487367 0.16416956 0.16346825 0.1513209 0.15078323 0.16960339 0.16946903 0.17860932 0.17849837 0.18093106 0.18105892 0.14798093 0.1484820…
