# Supplementary material for: Predicting sequence-specific amplification efficiency in multi-template PCR with deep learning
Source: Nat Commun. 2025 Oct 16;16:9187. doi: 10.1038/s41467-025-64221-4 (PMC12533003; doi:10.1038/s41467-025-64221-4)
Supplement: Supplementary file 4 — Source data [file 41467_2025_64221_MOESM4_ESM.zip › Supp.Fig. 27/roc_data_external_kmer_GCall2GCfix.csv]

3mer	4mer	5mer	1D-CNN
[0.00000000e+00 0.00000000e+00 5.95541943e-04 5.95541943e-04 1.27616131e-03 1.27616131e-03 1.53139357e-03 1.53139357e-03 1.70154841e-03 1.70154841e-03 3.91356134e-03 3.91356134e-03 4.16879360e-03 4.16879360e-03 4.59418070e-03 4.59418070e-03 4.67925812e-03 4.67925812e-03 5.01956781e-03 5.01956781e-03 6.21065169e-03 6.21065169e-03 6.72111622e-03 6.72111622e-03 6.97634848e-03 6.97634848e-03 7.061425…	[0.00000000e+00 8.50774205e-05 8.50774205e-05 ... 9.57035903e-01 9.57206058e-01 1.00000000e+00]	[0.00000000e+00 8.50774205e-05 2.55232261e-04 1.10600647e-03 1.53139357e-03 2.12693551e-03 2.21201293e-03 3.14786456e-03 4.08371618e-03 4.16879360e-03 4.76433555e-03 5.01956781e-03 5.78526459e-03 5.95541943e-03 6.12557427e-03 6.55096137e-03 7.31665816e-03 8.16743236e-03 8.33758720e-03 8.84805173e-03 9.61374851e-03 1.02943679e-02 1.10600647e-02 1.19959163e-02 1.28466905e-02 1.48885486e-02 1.522885…	[0.00000000e+00 0.00000000e+00 0.00000000e+00 1.70154841e-04 1.70154841e-04 2.55232261e-04 2.55232261e-04 4.25387102e-04 4.25387102e-04 5.10464523e-04 5.10464523e-04 5.95541943e-04 5.95541943e-04 7.65696784e-04 7.65696784e-04 8.50774205e-04 8.50774205e-04 9.35851625e-04 9.35851625e-04 1.02092905e-03 1.02092905e-03 1.19108389e-03 1.19108389e-03 1.27616131e-03 1.27616131e-03 1.36123873e-03 1.361238…
[0. 0.00416667 0.00416667 0.00833333 0.00833333 0.0125 0.0125 0.01666667 0.01666667 0.02083333 0.02083333 0.02916667 0.02916667 0.03333333 0.03333333 0.0375 0.0375 0.04166667 0.04166667 0.04583333 0.04583333 0.05 0.05 0.05833333 0.05833333 0.0625 0.0625 0.06666667 0.06666667 0.07083333 0.07083333 0.075 0.075 0.07916667 0.07916667 0.08333333 0.08333333 0.0875 0.0875 0.09166667 0.09166667 0.1 0.1 0…	[0. 0. 0.00833333 ... 0.9875 0.9875 1. ]	[0. 0. 0. 0. 0. 0.00416667 0.00416667 0.00833333 0.00833333 0.00833333 0.00833333 0.00833333 0.00833333 0.00833333 0.00833333 0.00833333 0.00833333 0.0125 0.0125 0.0125 0.0125 0.0125 0.0125 0.0125 0.0125 0.0125 0.02083333 0.02083333 0.02083333 0.025 0.025 0.025 0.025 0.025 0.025 0.025 0.025 0.025 0.025 0.025 0.02916667 0.02916667 0.03333333 0.03333333 0.03333333 0.03333333 0.03333333 0.04166667 0…	[0. 0.00416667 0.02083333 0.02083333 0.0375 0.0375 0.04166667 0.04166667 0.0625 0.0625 0.1 0.1 0.10833333 0.10833333 0.1125 0.1125 0.13333333 0.13333333 0.15 0.15 0.1625 0.1625 0.17083333 0.17083333 0.175 0.175 0.19166667 0.19166667 0.20833333 0.20833333 0.225 0.225 0.23333333 0.23333333 0.24583333 0.24583333 0.25833333 0.25833333 0.2625 0.2625 0.26666667 0.26666667 0.275 0.275 0.27916667 0.27916…
