# Supplementary material for: Predicting sequence-specific amplification efficiency in multi-template PCR with deep learning
Source: Nat Commun. 2025 Oct 16;16:9187. doi: 10.1038/s41467-025-64221-4 (PMC12533003; doi:10.1038/s41467-025-64221-4)
Supplement: Supplementary file 4 — Source data [file 41467_2025_64221_MOESM4_ESM.zip › Supp.Fig. 27/roc_data_external_kmer_GCfix2GCall.csv]

3mer	4mer	5mer	1D-CNN
[0.00000000e+00 0.00000000e+00 8.50484776e-05 8.50484776e-05 5.10290866e-04 5.10290866e-04 8.50484776e-04 8.50484776e-04 1.19067869e-03 1.19067869e-03 1.44582412e-03 1.44582412e-03 1.61592108e-03 1.61592108e-03 1.70096955e-03 1.70096955e-03 1.95611499e-03 1.95611499e-03 2.80659976e-03 2.80659976e-03 3.23184215e-03 3.23184215e-03 3.57203606e-03 3.57203606e-03 4.84776323e-03 4.84776323e-03 4.932811…	[0.00000000e+00 0.00000000e+00 8.50484776e-05 ... 9.99659806e-01 9.99914952e-01 1.00000000e+00]	[0.00000000e+00 8.50484776e-05 8.50484776e-05 1.10563021e-03 1.61592108e-03 1.70096955e-03 3.23184215e-03 3.48698758e-03 3.48698758e-03 3.65708454e-03 4.59261779e-03 5.01786018e-03 6.20853887e-03 6.37863582e-03 7.14407212e-03 7.65436299e-03 7.73941146e-03 8.67494472e-03 9.44038102e-03 9.86562341e-03 1.01207688e-02 1.02908658e-02 1.10563021e-02 1.23320293e-02 1.29273686e-02 1.39479503e-02 1.488348…	[0.00000000e+00 0.00000000e+00 0.00000000e+00 8.50484776e-05 8.50484776e-05 1.70096955e-04 1.70096955e-04 3.40193911e-04 3.40193911e-04 4.25242388e-04 4.25242388e-04 5.10290866e-04 5.10290866e-04 5.95339343e-04 5.95339343e-04 6.80387821e-04 6.80387821e-04 9.35533254e-04 9.35533254e-04 1.02058173e-03 1.02058173e-03 1.10563021e-03 1.10563021e-03 1.27572716e-03 1.27572716e-03 1.36077564e-03 1.360775…
[0. 0.00416667 0.00416667 0.01666667 0.01666667 0.02083333 0.02083333 0.02916667 0.02916667 0.04166667 0.04166667 0.04583333 0.04583333 0.05 0.05 0.05416667 0.05416667 0.05833333 0.05833333 0.0625 0.0625 0.06666667 0.06666667 0.07083333 0.07083333 0.075 0.075 0.07916667 0.07916667 0.0875 0.0875 0.09166667 0.09166667 0.09583333 0.09583333 0.1 0.1 0.10416667 0.10416667 0.10833333 0.10833333 0.1125 …	[0. 0.00416667 0.00416667 ... 1. 1. 1. ]	[0. 0. 0.00416667 0.00833333 0.00833333 0.00833333 0.00833333 0.00833333 0.0125 0.0125 0.0125 0.0125 0.0125 0.0125 0.0125 0.0125 0.0125 0.0125 0.0125 0.0125 0.0125 0.0125 0.0125 0.01666667 0.025 0.02916667 0.02916667 0.02916667 0.02916667 0.02916667 0.02916667 0.02916667 0.02916667 0.02916667 0.02916667 0.03333333 0.03333333 0.03333333 0.03333333 0.03333333 0.03333333 0.03333333 0.03333333 0.0333…	[0. 0.00416667 0.00833333 0.00833333 0.0125 0.0125 0.05833333 0.05833333 0.125 0.125 0.14583333 0.14583333 0.16666667 0.16666667 0.17083333 0.17083333 0.17916667 0.17916667 0.18333333 0.18333333 0.1875 0.1875 0.19583333 0.19583333 0.20416667 0.20416667 0.2125 0.2125 0.21666667 0.21666667 0.22916667 0.22916667 0.23333333 0.23333333 0.2375 0.2375 0.25833333 0.25833333 0.2625 0.2625 0.27083333 0.270…
