# Supplementary material for: Predicting sequence-specific amplification efficiency in multi-template PCR with deep learning
Source: Nat Commun. 2025 Oct 16;16:9187. doi: 10.1038/s41467-025-64221-4 (PMC12533003; doi:10.1038/s41467-025-64221-4)
Supplement: Supplementary file 4 — Source data [file 41467_2025_64221_MOESM4_ESM.zip › Supp.Fig. 27/roc_data_internal_kmer_GCall.csv]

3mer	4mer	5mer	1D-CNN
[0. 0.01010101 0.02020202 0.03030303 0.04040404 0.05050505 0.06060606 0.07070707 0.08080808 0.09090909 0.1010101 0.11111111 0.12121212 0.13131313 0.14141414 0.15151515 0.16161616 0.17171717 0.18181818 0.19191919 0.2020202 0.21212121 0.22222222 0.23232323 0.24242424 0.25252525 0.26262626 0.27272727 0.28282828 0.29292929 0.3030303 0.31313131 0.32323232 0.33333333 0.34343434 0.35353535 0.36363636 0.…	[0. 0.01010101 0.02020202 0.03030303 0.04040404 0.05050505 0.06060606 0.07070707 0.08080808 0.09090909 0.1010101 0.11111111 0.12121212 0.13131313 0.14141414 0.15151515 0.16161616 0.17171717 0.18181818 0.19191919 0.2020202 0.21212121 0.22222222 0.23232323 0.24242424 0.25252525 0.26262626 0.27272727 0.28282828 0.29292929 0.3030303 0.31313131 0.32323232 0.33333333 0.34343434 0.35353535 0.36363636 0.…	[0. 0.01010101 0.02020202 0.03030303 0.04040404 0.05050505 0.06060606 0.07070707 0.08080808 0.09090909 0.1010101 0.11111111 0.12121212 0.13131313 0.14141414 0.15151515 0.16161616 0.17171717 0.18181818 0.19191919 0.2020202 0.21212121 0.22222222 0.23232323 0.24242424 0.25252525 0.26262626 0.27272727 0.28282828 0.29292929 0.3030303 0.31313131 0.32323232 0.33333333 0.34343434 0.35353535 0.36363636 0.…	[0. 0.01010101 0.02020202 0.03030303 0.04040404 0.05050505 0.06060606 0.07070707 0.08080808 0.09090909 0.1010101 0.11111111 0.12121212 0.13131313 0.14141414 0.15151515 0.16161616 0.17171717 0.18181818 0.19191919 0.2020202 0.21212121 0.22222222 0.23232323 0.24242424 0.25252525 0.26262626 0.27272727 0.28282828 0.29292929 0.3030303 0.31313131 0.32323232 0.33333333 0.34343434 0.35353535 0.36363636 0.…
[0. 0.04166667 0.0625 0.0875 0.125 0.14583333 0.17916667 0.2 0.2375 0.24583333 0.25833333 0.27916667 0.29166667 0.3 0.30416667 0.32083333 0.32083333 0.3375 0.35 0.3625 0.375 0.38333333 0.39166667 0.39583333 0.40416667 0.42083333 0.42916667 0.43333333 0.44166667 0.45833333 0.46666667 0.47916667 0.49166667 0.5 0.50833333 0.53333333 0.5375 0.54166667 0.55 0.5625 0.56666667 0.57083333 0.575 0.5791666…	[0. 0.05416667 0.09166667 0.12916667 0.14166667 0.15833333 0.1875 0.2125 0.2375 0.25833333 0.275 0.2875 0.30416667 0.32916667 0.34166667 0.35 0.35 0.35416667 0.36666667 0.37083333 0.3875 0.40833333 0.42083333 0.44166667 0.45416667 0.45833333 0.46666667 0.48333333 0.49583333 0.50416667 0.51666667 0.52083333 0.525 0.52916667 0.54583333 0.55833333 0.57083333 0.58333333 0.59166667 0.59166667 0.6 0.62…	[0. 0.00833333 0.02345328 0.0375 0.04995791 0.0577862 0.07373799 0.08372799 0.09352765 0.10332731 0.11312697 0.12292663 0.13272629 0.14252594 0.1523256 0.16212526 0.17192492 0.18172458 0.19152424 0.2013239 0.21112355 0.22092321 0.23072287 0.24052253 0.25032219 0.26012185 0.2699215 0.27972116 0.28952082 0.29932048 0.30912014 0.3189198 0.32871945 0.33851911 0.34831877 0.35811843 0.36791809 0.377717…	[0. 0.45 0.52916667 0.55416667 0.6 0.625 0.65833333 0.67916667 0.69166667 0.69166667 0.70416667 0.725 0.75 0.75416667 0.75833333 0.77083333 0.78333333 0.7875 0.80416667 0.81666667 0.82083333 0.82083333 0.825 0.825 0.82916667 0.82916667 0.83333333 0.8375 0.84583333 0.85416667 0.85416667 0.85416667 0.85833333 0.8625 0.86666667 0.87916667 0.87916667 0.87916667 0.88333333 0.8875 0.8875 0.8875 0.8875 …
[0. 0.01317616 0.02282177 0.02763854 0.04564355 0.04564355 0.05034602 0.05980292 0.06123724 0.06897061 0.07046473 0.07168604 0.06319063 0.06263873 0.05980292 0.05368374 0.05368374 0.04448783 0.04823265 0.04859127 0.05743354 0.06123724 0.05335937 0.05432669 0.05980292 0.06508541 0.07046473 0.07264832 0.075 0.06319063 0.06795628 0.06454972 0.07406829 0.08122329 0.07750448 0.07750448 0.07614861 0.06…	[0. 0.02124591 0.025 0.02763854 0.02429563 0.025 0.04370037 0.06095308 0.05682576 0.05682576 0.0595119 0.06373774 0.06795628 0.075 0.07046473 0.07728015 0.07728015 0.0745356 0.08700255 0.08878032 0.08079466 0.08186201 0.0805795 0.09446487 0.1040833 0.10120798 0.09646531 0.07383352 0.07383352 0.0805795 0.07383352 0.0779512 0.08270597 0.07750448 0.07728015 0.07264832 0.06400955 0.05743354 0.0568257…	[0. 0.01020621 0.01761341 0.01559024 0.02497909 0.02375118 0.01962113 0.02090968 0.02047029 0.02003335 0.01959901 0.01916745 0.01873886 0.01831346 0.01789146 0.01747312 0.01705871 0.01664852 0.01624286 0.01584209 0.01544659 0.01505677 0.01467308 0.01429603 0.01392614 0.013564 0.01321026 0.0128656 0.01253077 0.01220659 0.01189392 0.01159369 0.0113069 0.01103459 0.01077787 0.01053786 0.01031574 0.0…	[0. 0.04859127 0.07637626 0.07168604 0.06770032 0.04370037 0.03864008 0.03385016 0.03061862 0.03061862 0.03333333 0.03333333 0.02946278 0.03333333 0.03864008 0.03952847 0.02825971 0.02429563 0.02124591 0.03061862 0.025 0.025 0.02825971 0.02825971 0.03061862 0.03061862 0.03486083 0.03818813 0.03118048 0.03486083 0.03486083 0.03486083 0.03584302 0.03632416 0.03864008 0.03818813 0.03818813 0.0381881…
