# Supplementary material for: Predicting sequence-specific amplification efficiency in multi-template PCR with deep learning
Source: Nat Commun. 2025 Oct 16;16:9187. doi: 10.1038/s41467-025-64221-4 (PMC12533003; doi:10.1038/s41467-025-64221-4)
Supplement: Supplementary file 4 — Source data [file 41467_2025_64221_MOESM4_ESM.zip › Supp.Fig. 27/roc_data_internal_kmer_GCfix.csv]

3mer	4mer	5mer	1D-CNN
[0. 0.01010101 0.02020202 0.03030303 0.04040404 0.05050505 0.06060606 0.07070707 0.08080808 0.09090909 0.1010101 0.11111111 0.12121212 0.13131313 0.14141414 0.15151515 0.16161616 0.17171717 0.18181818 0.19191919 0.2020202 0.21212121 0.22222222 0.23232323 0.24242424 0.25252525 0.26262626 0.27272727 0.28282828 0.29292929 0.3030303 0.31313131 0.32323232 0.33333333 0.34343434 0.35353535 0.36363636 0.…	[0. 0.01010101 0.02020202 0.03030303 0.04040404 0.05050505 0.06060606 0.07070707 0.08080808 0.09090909 0.1010101 0.11111111 0.12121212 0.13131313 0.14141414 0.15151515 0.16161616 0.17171717 0.18181818 0.19191919 0.2020202 0.21212121 0.22222222 0.23232323 0.24242424 0.25252525 0.26262626 0.27272727 0.28282828 0.29292929 0.3030303 0.31313131 0.32323232 0.33333333 0.34343434 0.35353535 0.36363636 0.…	[0. 0.01010101 0.02020202 0.03030303 0.04040404 0.05050505 0.06060606 0.07070707 0.08080808 0.09090909 0.1010101 0.11111111 0.12121212 0.13131313 0.14141414 0.15151515 0.16161616 0.17171717 0.18181818 0.19191919 0.2020202 0.21212121 0.22222222 0.23232323 0.24242424 0.25252525 0.26262626 0.27272727 0.28282828 0.29292929 0.3030303 0.31313131 0.32323232 0.33333333 0.34343434 0.35353535 0.36363636 0.…	[0. 0.01010101 0.02020202 0.03030303 0.04040404 0.05050505 0.06060606 0.07070707 0.08080808 0.09090909 0.1010101 0.11111111 0.12121212 0.13131313 0.14141414 0.15151515 0.16161616 0.17171717 0.18181818 0.19191919 0.2020202 0.21212121 0.22222222 0.23232323 0.24242424 0.25252525 0.26262626 0.27272727 0.28282828 0.29292929 0.3030303 0.31313131 0.32323232 0.33333333 0.34343434 0.35353535 0.36363636 0.…
[0. 0.14166667 0.17083333 0.2 0.20416667 0.225 0.23333333 0.25 0.2625 0.27083333 0.27916667 0.29166667 0.3125 0.31666667 0.32916667 0.3375 0.35 0.35833333 0.36666667 0.375 0.39166667 0.40416667 0.4125 0.43333333 0.44166667 0.45416667 0.4625 0.475 0.47916667 0.48333333 0.49583333 0.51666667 0.5375 0.5375 0.56666667 0.575 0.58333333 0.5875 0.59166667 0.59166667 0.60416667 0.60416667 0.6125 0.620833…	[0. 0.1375 0.20416667 0.2375 0.2625 0.27083333 0.29166667 0.30416667 0.3125 0.3375 0.35416667 0.3625 0.37916667 0.37916667 0.39166667 0.39583333 0.4125 0.425 0.44166667 0.45416667 0.4625 0.46666667 0.48333333 0.50833333 0.5125 0.52083333 0.525 0.5375 0.54583333 0.55833333 0.57916667 0.58333333 0.59166667 0.60833333 0.61666667 0.62083333 0.625 0.625 0.625 0.64166667 0.6625 0.66666667 0.675 0.67916…	[0. 0.01456229 0.03333333 0.05050505 0.06666667 0.07083333 0.07451433 0.0871996 0.09670543 0.10621127 0.11571711 0.12522295 0.13472879 0.14423462 0.15374046 0.1632463 0.17275214 0.18225798 0.19176381 0.20126965 0.21077549 0.22028133 0.22978717 0.239293 0.24879884 0.25830468 0.26781052 0.27731636 0.28682219 0.29632803 0.30583387 0.31533971 0.32484555 0.33435138 0.34385722 0.35336306 0.3628689 0.37…	[0. 0.42083333 0.4875 0.54166667 0.57916667 0.62083333 0.65416667 0.68333333 0.69583333 0.70833333 0.72916667 0.74166667 0.74583333 0.75 0.75416667 0.77083333 0.77083333 0.78333333 0.8 0.80416667 0.8125 0.81666667 0.825 0.825 0.825 0.825 0.83333333 0.84166667 0.84166667 0.85 0.85 0.85 0.85 0.85 0.85 0.85416667 0.85416667 0.85416667 0.85833333 0.86666667 0.86666667 0.87083333 0.87083333 0.875 0.88…
[0. 0.02763854 0.03061862 0.05527708 0.05170697 0.04823265 0.04823265 0.05892557 0.05682576 0.05432669 0.05833333 0.06454972 0.04930066 0.05170697 0.04639804 0.04448783 0.05170697 0.05496211 0.05034602 0.03952847 0.03333333 0.04289846 0.04039733 0.04448783 0.04039733 0.03818813 0.04249183 0.04823265 0.05432669 0.05 0.04639804 0.04039733 0.03818813 0.03818813 0.05651942 0.04859127 0.05432669 0.054…	[0. 0.03864008 0.08680278 0.07523113 0.06263873 0.06319063 0.06180165 0.06666667 0.07905694 0.07728015 0.09033118 0.08700255 0.10155048 0.10155048 0.09982624 0.09409658 0.08878032 0.08897565 0.09807169 0.09807169 0.09260879 0.08897565 0.07949493 0.08599903 0.09279607 0.08936504 0.08579692 0.08579692 0.09260879 0.09260879 0.09718253 0.09501462 0.08291562 0.07021791 0.06263873 0.05803495 0.05743354…	[0. 0.00765183 0.02124591 0.02568444 0.02763854 0.02825971 0.02751269 0.03118758 0.03097638 0.03076607 0.03055667 0.03034821 0.03014068 0.02993413 0.02972857 0.02952401 0.02932049 0.02911801 0.02891661 0.02871631 0.02851712 0.02831908 0.0281222 0.02792652 0.02773206 0.02753883 0.02734688 0.02715622 0.02696689 0.0267789 0.0265923 0.02640711 0.02622335 0.02604107 0.02586029 0.02568104 0.02550335 0.…	[0. 0.10655593 0.08897565 0.08014743 0.07839537 0.10069205 0.08395601 0.0805795 0.09090593 0.09592387 0.09592387 0.08994597 0.08878032 0.09033118 0.08270597 0.08122329 0.08122329 0.08897565 0.07750448 0.07637626 0.06846532 0.06897061 0.07168604 0.07168604 0.07168604 0.07168604 0.06846532 0.07046473 0.07046473 0.07614861 0.07614861 0.07614861 0.07614861 0.07614861 0.07614861 0.06846532 0.06846532 …
