# Supplementary material for: Predicting sequence-specific amplification efficiency in multi-template PCR with deep learning
Source: Nat Commun. 2025 Oct 16;16:9187. doi: 10.1038/s41467-025-64221-4 (PMC12533003; doi:10.1038/s41467-025-64221-4)
Supplement: Supplementary file 4 — Source data [file 41467_2025_64221_MOESM4_ESM.zip › Supp.Fig. 28/pr_data_internal_sampling_GCall.csv]

SMOTE	1D-CNN
[0. 0.01010101 0.02020202 0.03030303 0.04040404 0.05050505 0.06060606 0.07070707 0.08080808 0.09090909 0.1010101 0.11111111 0.12121212 0.13131313 0.14141414 0.15151515 0.16161616 0.17171717 0.18181818 0.19191919 0.2020202 0.21212121 0.22222222 0.23232323 0.24242424 0.25252525 0.26262626 0.27272727 0.28282828 0.29292929 0.3030303 0.31313131 0.32323232 0.33333333 0.34343434 0.35353535 0.36363636 0.…	[0. 0.01010101 0.02020202 0.03030303 0.04040404 0.05050505 0.06060606 0.07070707 0.08080808 0.09090909 0.1010101 0.11111111 0.12121212 0.13131313 0.14141414 0.15151515 0.16161616 0.17171717 0.18181818 0.19191919 0.2020202 0.21212121 0.22222222 0.23232323 0.24242424 0.25252525 0.26262626 0.27272727 0.28282828 0.29292929 0.3030303 0.31313131 0.32323232 0.33333333 0.34343434 0.35353535 0.36363636 0.…
[0.8 0.84848485 0.8969697 0.62203857 0.66170799 0.56506239 0.59729055 0.57674337 0.60068201 0.47715082 0.50090893 0.43944874 0.45919032 0.40405815 0.42020742 0.42169176 0.43601248 0.3848278 0.39735364 0.34986535 0.36088179 0.34328372 0.35338502 0.33642765 0.34557982 0.32495518 0.33312605 0.28561052 0.29285914 0.27421121 0.28081501 0.24631202 0.25210985 0.23295695 0.23819057 0.24342418 0.22275243 …	[0.8 0.84848485 0.8969697 0.88181818 0.8979798 0.90848485 0.91818182 0.90562771 0.91255411 0.91818182 0.92337662 0.84126984 0.85108225 0.80924089 0.81869299 0.77831744 0.78717807 0.74538277 0.75443889 0.7478317 0.75580385 0.74811111 0.75530162 0.69045043 0.69808666 0.6810842 0.6886272 0.68524954 0.69232675 0.62433862 0.63181954 0.59763542 0.60462975 0.56507862 0.57196887 0.57885912 0.56299322 0.5…
[4.00000000e-01 3.03030303e-01 2.06060606e-01 3.40559383e-01 3.18766551e-01 2.84775228e-01 2.77088873e-01 2.68429877e-01 2.61831176e-01 1.71504641e-01 1.76116081e-01 1.52357913e-01 1.56014987e-01 1.59730851e-01 1.61889475e-01 1.52788732e-01 1.54380621e-01 1.36095315e-01 1.38020598e-01 1.15993808e-01 1.17475708e-01 9.31440329e-02 9.43807813e-02 9.06715227e-02 9.17705386e-02 1.03841365e-01 1.049921…	[0.4 0.3030303 0.20606061 0.23636364 0.2040404 0.1830303 0.16363636 0.18874459 0.17489177 0.16363636 0.15324675 0.14463183 0.13622717 0.16260507 0.15483423 0.18584026 0.17860399 0.17244659 0.1670506 0.1763811 0.17152072 0.17738367 0.17292161 0.17680796 0.17402338 0.14510824 0.14324519 0.12946086 0.12796154 0.09641959 0.09553252 0.12566503 0.12467474 0.102375 0.1017853 0.10119594 0.11684701 0.1162…
