# Supplementary material for: Predicting sequence-specific amplification efficiency in multi-template PCR with deep learning
Source: Nat Commun. 2025 Oct 16;16:9187. doi: 10.1038/s41467-025-64221-4 (PMC12533003; doi:10.1038/s41467-025-64221-4)
Supplement: Supplementary file 4 — Source data [file 41467_2025_64221_MOESM4_ESM.zip › Supp.Fig. 28/pr_data_internal_sampling_GCfix.csv]

SMOTE	1D-CNN
[0. 0.01010101 0.02020202 0.03030303 0.04040404 0.05050505 0.06060606 0.07070707 0.08080808 0.09090909 0.1010101 0.11111111 0.12121212 0.13131313 0.14141414 0.15151515 0.16161616 0.17171717 0.18181818 0.19191919 0.2020202 0.21212121 0.22222222 0.23232323 0.24242424 0.25252525 0.26262626 0.27272727 0.28282828 0.29292929 0.3030303 0.31313131 0.32323232 0.33333333 0.34343434 0.35353535 0.36363636 0.…	[0. 0.01010101 0.02020202 0.03030303 0.04040404 0.05050505 0.06060606 0.07070707 0.08080808 0.09090909 0.1010101 0.11111111 0.12121212 0.13131313 0.14141414 0.15151515 0.16161616 0.17171717 0.18181818 0.19191919 0.2020202 0.21212121 0.22222222 0.23232323 0.24242424 0.25252525 0.26262626 0.27272727 0.28282828 0.29292929 0.3030303 0.31313131 0.32323232 0.33333333 0.34343434 0.35353535 0.36363636 0.…
[0.8 0.81939394 0.83878788 0.84415584 0.85569986 0.80512266 0.82186147 0.83441077 0.84599327 0.84639118 0.85491276 0.76695527 0.77886659 0.70000135 0.7109126 0.64356129 0.65405963 0.64707573 0.65624551 0.59181391 0.60104731 0.5581712 0.56709027 0.54791439 0.55623795 0.5175844 0.52535789 0.40114498 0.40892792 0.35803939 0.36497279 0.31836902 0.32470723 0.29971082 0.30557673 0.31144264 0.25175335 0…	[1. 1. 1. 1. 1. 1. 1. 1. 1. 1. 1. 1. 1. 0.97251082 0.97424242 0.8856933 0.89078665 0.88529047 0.88971756 0.83465241 0.83957219 0.78879064 0.79477479 0.77401545 0.77944461 0.70778466 0.71399871 0.62974388 0.636865 0.63120329 0.63788003 0.54829525 0.55527728 0.5329694 0.53947891 0.54598843 0.54488251 0.55111882 0.46264041 0.46840482 0.45586376 0.46124168 0.43982187 0.44487912 0.4223645 0.42737795 0…
[4.00000000e-01 3.61212121e-01 3.22424242e-01 3.11688312e-01 2.88600289e-01 2.66995278e-01 2.48401120e-01 2.33716837e-01 2.19971007e-01 2.25349445e-01 2.14867400e-01 2.07386092e-01 1.97909455e-01 2.52762314e-01 2.44189101e-01 2.58991944e-01 2.53361937e-01 2.60115042e-01 2.55091132e-01 2.45791721e-01 2.43397910e-01 2.30535731e-01 2.29505819e-01 2.23561978e-01 2.22834410e-01 2.22162940e-01 2.214119…	[0. 0. 0. 0. 0. 0. 0. 0. 0. 0. 0. 0. 0. 0.05497835 0.05151515 0.14675484 0.14043409 0.15186522 0.14631026 0.20285265 0.19683097 0.18944275 0.18495811 0.21288305 0.20867193 0.21343729 0.2106429 0.18373121 0.18241118 0.17886015 0.17744968 0.15510712 0.15429468 0.16487367 0.16416956 0.16346825 0.1513209 0.15078323 0.16960339 0.16946903 0.17860932 0.17849837 0.18093106 0.18105892 0.14798093 0.1484820…
