# Supplementary material for: Predicting sequence-specific amplification efficiency in multi-template PCR with deep learning
Source: Nat Commun. 2025 Oct 16;16:9187. doi: 10.1038/s41467-025-64221-4 (PMC12533003; doi:10.1038/s41467-025-64221-4)
Supplement: Supplementary file 4 — Source data [file 41467_2025_64221_MOESM4_ESM.zip › Supp.Fig. 28/roc_data_external_sampling_GCall2GCfix.csv]

SMOTE	1D-CNN
[0.00000000e+00 0.00000000e+00 0.00000000e+00 3.40309682e-04 3.40309682e-04 4.25387102e-04 4.25387102e-04 5.10464523e-04 5.10464523e-04 5.95541943e-04 5.95541943e-04 6.80619364e-04 6.80619364e-04 1.10600647e-03 1.10600647e-03 1.19108389e-03 1.19108389e-03 1.27616131e-03 1.27616131e-03 1.44631615e-03 1.44631615e-03 1.53139357e-03 1.53139357e-03 1.70154841e-03 1.70154841e-03 1.78662583e-03 1.786625…	[0.00000000e+00 0.00000000e+00 0.00000000e+00 1.70154841e-04 1.70154841e-04 2.55232261e-04 2.55232261e-04 4.25387102e-04 4.25387102e-04 5.10464523e-04 5.10464523e-04 5.95541943e-04 5.95541943e-04 7.65696784e-04 7.65696784e-04 8.50774205e-04 8.50774205e-04 9.35851625e-04 9.35851625e-04 1.02092905e-03 1.02092905e-03 1.19108389e-03 1.19108389e-03 1.27616131e-03 1.27616131e-03 1.36123873e-03 1.361238…
[0. 0.00416667 0.0125 0.0125 0.02083333 0.02083333 0.025 0.025 0.02916667 0.02916667 0.05 0.05 0.05833333 0.05833333 0.07083333 0.07083333 0.075 0.075 0.07916667 0.07916667 0.08333333 0.08333333 0.09166667 0.09166667 0.09583333 0.09583333 0.1 0.1 0.10416667 0.10416667 0.1125 0.1125 0.12083333 0.12083333 0.125 0.125 0.12916667 0.12916667 0.13333333 0.13333333 0.14166667 0.14166667 0.15416667 0.154…	[0. 0.00416667 0.02083333 0.02083333 0.0375 0.0375 0.04166667 0.04166667 0.0625 0.0625 0.1 0.1 0.10833333 0.10833333 0.1125 0.1125 0.13333333 0.13333333 0.15 0.15 0.1625 0.1625 0.17083333 0.17083333 0.175 0.175 0.19166667 0.19166667 0.20833333 0.20833333 0.225 0.225 0.23333333 0.23333333 0.24583333 0.24583333 0.25833333 0.25833333 0.2625 0.2625 0.26666667 0.26666667 0.275 0.275 0.27916667 0.27916…
