# Supplementary material for: Predicting sequence-specific amplification efficiency in multi-template PCR with deep learning
Source: Nat Commun. 2025 Oct 16;16:9187. doi: 10.1038/s41467-025-64221-4 (PMC12533003; doi:10.1038/s41467-025-64221-4)
Supplement: Supplementary file 4 — Source data [file 41467_2025_64221_MOESM4_ESM.zip › Supp.Fig. 28/roc_data_internal_sampling_GCfix.csv]

SMOTE	1D-CNN
[0. 0.01010101 0.02020202 0.03030303 0.04040404 0.05050505 0.06060606 0.07070707 0.08080808 0.09090909 0.1010101 0.11111111 0.12121212 0.13131313 0.14141414 0.15151515 0.16161616 0.17171717 0.18181818 0.19191919 0.2020202 0.21212121 0.22222222 0.23232323 0.24242424 0.25252525 0.26262626 0.27272727 0.28282828 0.29292929 0.3030303 0.31313131 0.32323232 0.33333333 0.34343434 0.35353535 0.36363636 0.…	[0. 0.01010101 0.02020202 0.03030303 0.04040404 0.05050505 0.06060606 0.07070707 0.08080808 0.09090909 0.1010101 0.11111111 0.12121212 0.13131313 0.14141414 0.15151515 0.16161616 0.17171717 0.18181818 0.19191919 0.2020202 0.21212121 0.22222222 0.23232323 0.24242424 0.25252525 0.26262626 0.27272727 0.28282828 0.29292929 0.3030303 0.31313131 0.32323232 0.33333333 0.34343434 0.35353535 0.36363636 0.…
[0. 0.275 0.35416667 0.42083333 0.46666667 0.49583333 0.51666667 0.53333333 0.5625 0.58333333 0.59166667 0.60416667 0.61666667 0.61666667 0.62083333 0.64583333 0.65833333 0.67083333 0.675 0.69166667 0.69583333 0.71666667 0.725 0.7375 0.75 0.75833333 0.7625 0.77083333 0.77916667 0.78333333 0.79166667 0.79583333 0.8 0.8 0.80416667 0.80833333 0.82083333 0.825 0.825 0.82916667 0.8375 0.8375 0.8458333…	[0. 0.42083333 0.4875 0.54166667 0.57916667 0.62083333 0.65416667 0.68333333 0.69583333 0.70833333 0.72916667 0.74166667 0.74583333 0.75 0.75416667 0.77083333 0.77083333 0.78333333 0.8 0.80416667 0.8125 0.81666667 0.825 0.825 0.825 0.825 0.83333333 0.84166667 0.84166667 0.85 0.85 0.85 0.85 0.85 0.85 0.85416667 0.85416667 0.85416667 0.85833333 0.86666667 0.86666667 0.87083333 0.87083333 0.875 0.88…
[0. 0.05335937 0.05103104 0.05170697 0.05833333 0.06640574 0.06236096 0.07168604 0.07095578 0.07095578 0.07523113 0.07905694 0.07406829 0.07406829 0.07839537 0.07095578 0.06795628 0.06770032 0.07046473 0.06236096 0.05527708 0.05527708 0.06095308 0.07046473 0.05892557 0.05527708 0.04859127 0.05103104 0.06263873 0.05682576 0.05103104 0.05803495 0.05368374 0.05368374 0.05368374 0.05 0.04082483 0.036…	[0. 0.10655593 0.08897565 0.08014743 0.07839537 0.10069205 0.08395601 0.0805795 0.09090593 0.09592387 0.09592387 0.08994597 0.08878032 0.09033118 0.08270597 0.08122329 0.08122329 0.08897565 0.07750448 0.07637626 0.06846532 0.06897061 0.07168604 0.07168604 0.07168604 0.07168604 0.06846532 0.07046473 0.07046473 0.07614861 0.07614861 0.07614861 0.07614861 0.07614861 0.07614861 0.06846532 0.06846532 …
