# Supplementary material for: Predicting sequence-specific amplification efficiency in multi-template PCR with deep learning
Source: Nat Commun. 2025 Oct 16;16:9187. doi: 10.1038/s41467-025-64221-4 (PMC12533003; doi:10.1038/s41467-025-64221-4)
Supplement: Supplementary file 4 — Source data [file 41467_2025_64221_MOESM4_ESM.zip › Supp.Fig. 29/pr_data_external_regression_GCall2GCfix.csv]

regression_plus_probs	1D-CNN
[0.02001001 0.02001167 0.02001334 ... 0.5 1. 1. ]	[0.02001001 0.02001167 0.02001334 ... 1. 1. 1. ]
[1. 1. 1. ... 0.00416667 0.00416667 0. ]	[1. 1. 1. ... 0.00833333 0.00416667 0. ]
