# Supplementary material for: Predicting sequence-specific amplification efficiency in multi-template PCR with deep learning
Source: Nat Commun. 2025 Oct 16;16:9187. doi: 10.1038/s41467-025-64221-4 (PMC12533003; doi:10.1038/s41467-025-64221-4)
Supplement: Supplementary file 4 — Source data [file 41467_2025_64221_MOESM4_ESM.zip › Supp.Fig. 29/pr_data_internal_regression_GCall.csv]

regression_plus_probs	1D-CNN
[0. 0.01010101 0.02020202 0.03030303 0.04040404 0.05050505 0.06060606 0.07070707 0.08080808 0.09090909 0.1010101 0.11111111 0.12121212 0.13131313 0.14141414 0.15151515 0.16161616 0.17171717 0.18181818 0.19191919 0.2020202 0.21212121 0.22222222 0.23232323 0.24242424 0.25252525 0.26262626 0.27272727 0.28282828 0.29292929 0.3030303 0.31313131 0.32323232 0.33333333 0.34343434 0.35353535 0.36363636 0.…	[0. 0.01010101 0.02020202 0.03030303 0.04040404 0.05050505 0.06060606 0.07070707 0.08080808 0.09090909 0.1010101 0.11111111 0.12121212 0.13131313 0.14141414 0.15151515 0.16161616 0.17171717 0.18181818 0.19191919 0.2020202 0.21212121 0.22222222 0.23232323 0.24242424 0.25252525 0.26262626 0.27272727 0.28282828 0.29292929 0.3030303 0.31313131 0.32323232 0.33333333 0.34343434 0.35353535 0.36363636 0.…
[0. 0.0983905 0.196781 0.08496989 0.11009971 0.05227847 0.06205819 0.04143127 0.04706436 0.0423632 0.04683295 0.04183108 0.04545362 0.04393489 0.04714637 0.04425805 0.04705928 0.04529306 0.04781956 0.04543767 0.047708 0.04454273 0.04655956 0.04481638 0.04666833 0.04280606 0.04443844 0.03959645 0.04099996 0.03987761 0.04119389 0.03945626 0.04067488 0.04024868 0.04141488 0.04258107 0.04095254 0.042…	[0.8 0.84848485 0.8969697 0.88181818 0.8979798 0.90848485 0.91818182 0.90562771 0.91255411 0.91818182 0.92337662 0.84126984 0.85108225 0.80924089 0.81869299 0.77831744 0.78717807 0.74538277 0.75443889 0.7478317 0.75580385 0.74811111 0.75530162 0.69045043 0.69808666 0.6810842 0.6886272 0.68524954 0.69232675 0.62433862 0.63181954 0.59763542 0.60462975 0.56507862 0.57196887 0.57885912 0.56299322 0.5…
[0.00000000e+00 4.94900988e-02 9.89801975e-02 5.19547039e-02 6.60656436e-02 2.39445612e-02 2.81499363e-02 1.43198193e-02 1.61709078e-02 1.55767926e-02 1.71424439e-02 1.16034764e-02 1.25706058e-02 1.19365448e-02 1.27734679e-02 1.27466889e-02 1.35137720e-02 1.28669126e-02 1.35469981e-02 1.05725902e-02 1.10757128e-02 9.23345718e-03 9.63165496e-03 9.52043439e-03 9.89388209e-03 7.30365586e-03 7.569008…	[0.4 0.3030303 0.20606061 0.23636364 0.2040404 0.1830303 0.16363636 0.18874459 0.17489177 0.16363636 0.15324675 0.14463183 0.13622717 0.16260507 0.15483423 0.18584026 0.17860399 0.17244659 0.1670506 0.1763811 0.17152072 0.17738367 0.17292161 0.17680796 0.17402338 0.14510824 0.14324519 0.12946086 0.12796154 0.09641959 0.09553252 0.12566503 0.12467474 0.102375 0.1017853 0.10119594 0.11684701 0.1162…
