# Supplementary material for: Predicting sequence-specific amplification efficiency in multi-template PCR with deep learning
Source: Nat Commun. 2025 Oct 16;16:9187. doi: 10.1038/s41467-025-64221-4 (PMC12533003; doi:10.1038/s41467-025-64221-4)
Supplement: Supplementary file 4 — Source data [file 41467_2025_64221_MOESM4_ESM.zip › Supp.Fig. 29/pr_data_internal_regression_GCfix.csv]

regression_plus_probs	1D-CNN
[0. 0.01010101 0.02020202 0.03030303 0.04040404 0.05050505 0.06060606 0.07070707 0.08080808 0.09090909 0.1010101 0.11111111 0.12121212 0.13131313 0.14141414 0.15151515 0.16161616 0.17171717 0.18181818 0.19191919 0.2020202 0.21212121 0.22222222 0.23232323 0.24242424 0.25252525 0.26262626 0.27272727 0.28282828 0.29292929 0.3030303 0.31313131 0.32323232 0.33333333 0.34343434 0.35353535 0.36363636 0.…	[0. 0.01010101 0.02020202 0.03030303 0.04040404 0.05050505 0.06060606 0.07070707 0.08080808 0.09090909 0.1010101 0.11111111 0.12121212 0.13131313 0.14141414 0.15151515 0.16161616 0.17171717 0.18181818 0.19191919 0.2020202 0.21212121 0.22222222 0.23232323 0.24242424 0.25252525 0.26262626 0.27272727 0.28282828 0.29292929 0.3030303 0.31313131 0.32323232 0.33333333 0.34343434 0.35353535 0.36363636 0.…
[0. 0.07217874 0.14435747 0.09874615 0.1204332 0.06672899 0.07778078 0.03962167 0.04499794 0.03464076 0.038347 0.03475035 0.03779192 0.03244089 0.03483914 0.03054042 0.03248605 0.03086214 0.03260791 0.02950334 0.03100675 0.02991461 0.03129252 0.02996464 0.03122503 0.03092206 0.03209816 0.02668428 0.02764443 0.02629977 0.02718117 0.02668652 0.02752273 0.02695045 0.02773452 0.0285186 0.02870131 0.0…	[1. 1. 1. 1. 1. 1. 1. 1. 1. 1. 1. 1. 1. 0.97251082 0.97424242 0.8856933 0.89078665 0.88529047 0.88971756 0.83465241 0.83957219 0.78879064 0.79477479 0.77401545 0.77944461 0.70778466 0.71399871 0.62974388 0.636865 0.63120329 0.63788003 0.54829525 0.55527728 0.5329694 0.53947891 0.54598843 0.54488251 0.55111882 0.46264041 0.46840482 0.45586376 0.46124168 0.43982187 0.44487912 0.4223645 0.42737795 0…
[0.00000000e+00 8.60013831e-02 1.72002766e-01 1.55212276e-01 1.84791349e-01 8.21895317e-02 9.43242219e-02 1.84587542e-02 2.08201606e-02 4.97492921e-03 5.48551161e-03 4.52766897e-03 4.91117007e-03 4.86830886e-03 5.23389058e-03 4.22195627e-03 4.49378329e-03 5.29848303e-03 5.59622830e-03 4.01858221e-03 4.21591088e-03 5.39224438e-03 5.63131585e-03 4.80543506e-03 4.99978324e-03 4.82345003e-03 5.015438…	[0. 0. 0. 0. 0. 0. 0. 0. 0. 0. 0. 0. 0. 0.05497835 0.05151515 0.14675484 0.14043409 0.15186522 0.14631026 0.20285265 0.19683097 0.18944275 0.18495811 0.21288305 0.20867193 0.21343729 0.2106429 0.18373121 0.18241118 0.17886015 0.17744968 0.15510712 0.15429468 0.16487367 0.16416956 0.16346825 0.1513209 0.15078323 0.16960339 0.16946903 0.17860932 0.17849837 0.18093106 0.18105892 0.14798093 0.1484820…
