# Supplementary material for: Predicting sequence-specific amplification efficiency in multi-template PCR with deep learning
Source: Nat Commun. 2025 Oct 16;16:9187. doi: 10.1038/s41467-025-64221-4 (PMC12533003; doi:10.1038/s41467-025-64221-4)
Supplement: Supplementary file 4 — Source data [file 41467_2025_64221_MOESM4_ESM.zip › Supp.Fig. 29/roc_data_internal_regression_GCall.csv]

regression_plus_probs	1D-CNN
[0. 0.01010101 0.02020202 0.03030303 0.04040404 0.05050505 0.06060606 0.07070707 0.08080808 0.09090909 0.1010101 0.11111111 0.12121212 0.13131313 0.14141414 0.15151515 0.16161616 0.17171717 0.18181818 0.19191919 0.2020202 0.21212121 0.22222222 0.23232323 0.24242424 0.25252525 0.26262626 0.27272727 0.28282828 0.29292929 0.3030303 0.31313131 0.32323232 0.33333333 0.34343434 0.35353535 0.36363636 0.…	[0. 0.01010101 0.02020202 0.03030303 0.04040404 0.05050505 0.06060606 0.07070707 0.08080808 0.09090909 0.1010101 0.11111111 0.12121212 0.13131313 0.14141414 0.15151515 0.16161616 0.17171717 0.18181818 0.19191919 0.2020202 0.21212121 0.22222222 0.23232323 0.24242424 0.25252525 0.26262626 0.27272727 0.28282828 0.29292929 0.3030303 0.31313131 0.32323232 0.33333333 0.34343434 0.35353535 0.36363636 0.…
[0. 0.02916667 0.04583333 0.06666667 0.0875 0.12083333 0.13333333 0.15 0.1875 0.19583333 0.22083333 0.24166667 0.25 0.27916667 0.30416667 0.325 0.34583333 0.36666667 0.38333333 0.38333333 0.4 0.4125 0.4375 0.44583333 0.46666667 0.47083333 0.47916667 0.49583333 0.49583333 0.51666667 0.53333333 0.54583333 0.55416667 0.5625 0.5625 0.58333333 0.59583333 0.62083333 0.62083333 0.6375 0.65 0.65833333 0.…	[0. 0.45 0.52916667 0.55416667 0.6 0.625 0.65833333 0.67916667 0.69166667 0.69166667 0.70416667 0.725 0.75 0.75416667 0.75833333 0.77083333 0.78333333 0.7875 0.80416667 0.81666667 0.82083333 0.82083333 0.825 0.825 0.82916667 0.82916667 0.83333333 0.8375 0.84583333 0.85416667 0.85416667 0.85416667 0.85833333 0.8625 0.86666667 0.87916667 0.87916667 0.87916667 0.88333333 0.8875 0.8875 0.8875 0.8875 …
[0. 0.01666667 0.01559024 0.02041241 0.02041241 0.05 0.04289846 0.04823265 0.05270463 0.04487637 0.05368374 0.03864008 0.0372678 0.04859127 0.05034602 0.04859127 0.04677072 0.05527708 0.05833333 0.05833333 0.05170697 0.06095308 0.06319063 0.07750448 0.09646531 0.09185587 0.08640184 0.0805795 0.0805795 0.08374896 0.08395601 0.08878032 0.09090593 0.08333333 0.08333333 0.08228507 0.08079466 0.079494…	[0. 0.04859127 0.07637626 0.07168604 0.06770032 0.04370037 0.03864008 0.03385016 0.03061862 0.03061862 0.03333333 0.03333333 0.02946278 0.03333333 0.03864008 0.03952847 0.02825971 0.02429563 0.02124591 0.03061862 0.025 0.025 0.02825971 0.02825971 0.03061862 0.03061862 0.03486083 0.03818813 0.03118048 0.03486083 0.03486083 0.03486083 0.03584302 0.03632416 0.03864008 0.03818813 0.03818813 0.0381881…
