# Supplementary material for: Predicting sequence-specific amplification efficiency in multi-template PCR with deep learning
Source: Nat Commun. 2025 Oct 16;16:9187. doi: 10.1038/s41467-025-64221-4 (PMC12533003; doi:10.1038/s41467-025-64221-4)
Supplement: Supplementary file 4 — Source data [file 41467_2025_64221_MOESM4_ESM.zip › Supp.Fig. 29/roc_data_internal_regression_GCfix.csv]

regression_plus_probs	1D-CNN
[0. 0.01010101 0.02020202 0.03030303 0.04040404 0.05050505 0.06060606 0.07070707 0.08080808 0.09090909 0.1010101 0.11111111 0.12121212 0.13131313 0.14141414 0.15151515 0.16161616 0.17171717 0.18181818 0.19191919 0.2020202 0.21212121 0.22222222 0.23232323 0.24242424 0.25252525 0.26262626 0.27272727 0.28282828 0.29292929 0.3030303 0.31313131 0.32323232 0.33333333 0.34343434 0.35353535 0.36363636 0.…	[0. 0.01010101 0.02020202 0.03030303 0.04040404 0.05050505 0.06060606 0.07070707 0.08080808 0.09090909 0.1010101 0.11111111 0.12121212 0.13131313 0.14141414 0.15151515 0.16161616 0.17171717 0.18181818 0.19191919 0.2020202 0.21212121 0.22222222 0.23232323 0.24242424 0.25252525 0.26262626 0.27272727 0.28282828 0.29292929 0.3030303 0.31313131 0.32323232 0.33333333 0.34343434 0.35353535 0.36363636 0.…
[0. 0.025 0.02916667 0.04166667 0.05833333 0.07916667 0.10833333 0.125 0.13333333 0.15416667 0.1625 0.17916667 0.18333333 0.20416667 0.22083333 0.225 0.2375 0.25 0.27083333 0.275 0.27916667 0.30833333 0.3125 0.32916667 0.35 0.36666667 0.375 0.39166667 0.4 0.42916667 0.45 0.45416667 0.45416667 0.46666667 0.47916667 0.4875 0.5 0.5125 0.51666667 0.52916667 0.5375 0.55416667 0.55833333 0.57916667 0.5…	[0. 0.42083333 0.4875 0.54166667 0.57916667 0.62083333 0.65416667 0.68333333 0.69583333 0.70833333 0.72916667 0.74166667 0.74583333 0.75 0.75416667 0.77083333 0.77083333 0.78333333 0.8 0.80416667 0.8125 0.81666667 0.825 0.825 0.825 0.825 0.83333333 0.84166667 0.84166667 0.85 0.85 0.85 0.85 0.85 0.85 0.85416667 0.85416667 0.85416667 0.85833333 0.86666667 0.86666667 0.87083333 0.87083333 0.875 0.88…
[0. 0.02041241 0.02825971 0.02635231 0.02429563 0.02041241 0.02429563 0.01317616 0.01666667 0.02124591 0.02429563 0.02825971 0.03584302 0.03333333 0.02825971 0.02763854 0.02124591 0.02635231 0.01317616 0.00833333 0.01020621 0.02429563 0.02946278 0.03584302 0.04448783 0.05034602 0.04930066 0.04823265 0.04039733 0.04289846 0.04289846 0.05 0.05 0.04082483 0.04370037 0.04289846 0.03486083 0.03632416 …	[0. 0.10655593 0.08897565 0.08014743 0.07839537 0.10069205 0.08395601 0.0805795 0.09090593 0.09592387 0.09592387 0.08994597 0.08878032 0.09033118 0.08270597 0.08122329 0.08122329 0.08897565 0.07750448 0.07637626 0.06846532 0.06897061 0.07168604 0.07168604 0.07168604 0.07168604 0.06846532 0.07046473 0.07046473 0.07614861 0.07614861 0.07614861 0.07614861 0.07614861 0.07614861 0.06846532 0.06846532 …
