# Supplementary material for: Predicting sequence-specific amplification efficiency in multi-template PCR with deep learning
Source: Nat Commun. 2025 Oct 16;16:9187. doi: 10.1038/s41467-025-64221-4 (PMC12533003; doi:10.1038/s41467-025-64221-4)
Supplement: Supplementary file 4 — Source data [file 41467_2025_64221_MOESM4_ESM.zip › Supp.Fig. 29/xy_data_external_GCall2GCfix.csv]

pred_efficiency	true_efficiency
1.0490441	0.97940403
1.0461171	0.94099945
1.0491326	0.80330485
1.0530427	0.9776039
1.0465508	0.95760137
1.0564609	0.9451488
1.0537423	0.9773027
1.0490482	0.8717909
1.0522738	0.930885
1.0584717	0.94965446
1.0444014	0.9710452
1.0597241	0.97944826
1.0529866	0.9646676
1.055351	0.9793253
1.0535113	0.85959584
1.0543637	0.87909573
1.0595174	0.94707495
1.0548785	0.9576006
1.0542524	0.9333662
1.053572	0.9646199
1.0535805	0.9470455
1.0508003	0.96111256
1.0487568	0.97435224
1.0497355	0.9488827
1.0521533	0.96196645
1.054398	0.9344703
1.0478177	0.97236496
1.049973	0.9459414
1.0533102	0.96655554
1.0543668	0.9799103
1.056144	0.9787034
1.0521622	0.9479631
1.0527365	0.939198
1.0498279	0.9633507
1.0505364	0.9626852
1.053737	0.94857323
1.0484316	0.9405902
1.0571438	0.9612935
1.0388821	0.94398135
1.0502799	0.95625514
1.0514882	0.95459133
1.0493963	0.9731295
1.0474268	0.95858806
1.0504043	0.96703464
1.0570992	0.9631898
1.0563092	0.9494081
1.0494214	0.96598667
1.0469337	0.96098435
1.0521779	0.9498878
1.0546052	0.9710511
1.0464702	0.97461486
1.0501201	0.9555302
1.0490375	0.9771704
1.0549403	0.9790441
1.0558605	0.95408744
1.050717	0.9591376
1.0478573	0.97754234
1.0582023	0.9748299
1.0517657	0.9034087
1.0553677	0.9769753
1.0485373	0.93525165
1.0524626	0.97802335
1.0493786	0.9416907
1.0576098	0.9254369
1.0427003	0.9798917
1.0510242	0.9537298
1.0513581	0.966692
1.0534115	0.9767755
1.0573626	0.9711311
1.0514362	0.94794494
1.0504874	0.95181936
1.0494235	0.9770626
1.0488125	0.9600953
1.0524256	0.9566272
1.0530007	0.95464426
1.046991	0.9670999
1.0524447	0.9481721
1.0587393	0.979678
1.0498168	0.97836673
1.0579455	0.96338505
1.0522562	0.9746599
1.0543523	0.97749674
1.0524716	0.9780613
1.0493681	0.93436027
1.0571239	0.9734547
1.0438628	0.9661472
1.0500624	0.9583225
1.0474553	0.96646565
1.0463063	0.95994496
1.0508525	0.9785075
1.0524945	0.97320867
1.0481634	0.96166533
1.0531312	0.9728295
1.0538546	0.9748153
1.0522156	0.97932035
1.0516806	0.9781107
1.0569098	0.9525688
1.0534569	0.9631438
1.0634325	0.9756114
1.0525525	0.88712984
1.0515423	0.9746784
1.0547214	0.97871935
1.0544279	0.9565902
1.0559634	0.97917414
1.0490986	0.9609814
1.0567966	0.977045
1.0566264	0.9759877
1.048313	0.9752413
1.0494223	0.95481443
1.046422	0.9673103
1.0481454	0.9585292
1.054348	0.9476322
1.0498948	0.97991204
1.0562434	0.8014913
1.0540034	0.96049684
1.0462041	0.97546107
1.0538231	0.93077886
1.0518277	0.78128606
1.0550852	0.9774209
1.048878	0.9652337
1.0409931	0.95643896
1.0522413	0.96644676
1.0464526	0.9124487
1.0528634	0.9764072
1.054808	0.9432758
1.0504881	0.96012706
1.0519999	0.96170485
1.049953	0.9789404
1.0577936	0.9793104
1.0597001	0.97840476
1.0526881	0.9763195
1.0513228	0.9545729
1.0517197	0.9696357
1.0516651	0.9740356
1.0435869	0.9537629
1.0531342	0.938879
1.0553913	0.9548738
1.058969	0.9770264
1.054437	0.9692436
1.0497487	0.95825624
1.0525017	0.9780874
1.0576603	0.96039367
1.0557234	0.96155906
1.0563433	0.96895427
1.0501254	0.9732316
1.0484225	0.972611
1.0593235	0.9724182
1.0536335	0.9768538
1.0562407	0.97975934
1.052093	0.96661425
1.0470126	0.9656501
1.0558647	0.95047295
1.0551434	0.9794651
1.0444558	0.9476189
1.0538011	0.97097176
1.0542622	0.97507083
1.0570245	0.96238774
1.0503695	0.9637466
1.0551763	0.9765844
1.0474601	0.97210604
1.0492039	0.94422156
1.0523207	0.9502912
1.0519278	0.95452946
1.0486851	0.9544268
1.0479171	0.9611673
1.0489824	0.9742202
1.0539868	0.9766788
1.0545005	0.9597373
1.0563416	0.9766549
1.0538375	0.97430307
1.0526799	0.97490674
1.0474893	0.97808474
1.0491375	0.89999044
1.0601773	0.9493284
1.0476456	0.9487972
1.054812	0.95500386
1.0507379	0.96504873
1.0506043	0.9748288
1.0566356	0.9065213
1.0480891	0.9696272
1.0501481	0.9702342
1.0521269	0.9705284
1.0495768	0.9717532
1.0525635	0.97593516
1.0531275	0.9413943
1.0559969	0.96398336
1.0525928	0.976766
1.0496917	0.9199001
1.0545008	0.9637548
1.0583532	0.9793077
1.054226	0.95537305
1.0529542	0.956034
1.0510373	0.9763486
1.0528345	0.9772612
1.0530018	0.9693186
1.0544145	0.9581097
1.0485992	0.9535714
1.0533378	0.9761645
1.052567	0.9366498
1.0552123	0.977198
1.0506365	0.9519617
1.0468639	0.93053114
1.0524564	0.95989597
1.0532823	0.97982436
1.0486536	0.97594494
1.057108	0.95279706
1.0500271	0.9722059
1.0499854	0.91479766
1.0532544	0.9734347
1.0561903	0.95116526
1.0563445	0.963892
1.0513394	0.9607251
1.0555729	0.9792536
1.0537808	0.9767255
1.0488112	0.97567856
1.0425442	0.97071433
1.0496471	0.97892416
1.052175	0.9763151
1.0557501	0.9461909
1.0518051	0.9644465
1.0493917	0.96670437
1.0523622	0.97789866
1.0523968	0.97345096
1.0521339	0.9557637
1.0516636	0.9598631
1.054955	0.9635908
1.0570912	0.94543177
1.0562179	0.9693198
1.0520793	0.9797569
1.0529109	0.9799629
1.062659	0.96377736
1.0579072	0.9729595
1.0534194	0.97485435
1.0537592	0.9796065
1.05316	0.96850663
1.056761	0.9592253
1.0502367	0.95131654
1.0497906	0.9592827
1.0572875	0.97882813
1.050956	0.9715615
1.0485992	0.9844957
1.0564549	1.0047947
1.0545554	0.9945733
1.0549716	0.99983215
1.0515423	0.99772817
1.0523612	1.0010732
1.0592003	1.0013509
1.0556964	1.0052768
1.0558021	1.0036981
1.0568919	0.9997308
1.0522268	0.9982451
1.0522485	0.99342185
1.0558907	0.9922186
1.0566539	1.0054358
1.0531856	1.0063777
1.0569019	1.0016736
1.0557138	0.9994649
1.0545516	1.0012538
1.0506531	0.99529123
1.0513844	1.0045853
1.0521051	1.0024881
1.050234	1.0021524
1.05778	1.000165
1.0578469	1.0023084
1.0619781	1.00139
1.0619767	1.0032015
1.0589886	1.0020536
1.0538294	1.0018443
1.0610144	1.000917
1.0558693	1.0052019
1.0530225	0.99770427
1.0532492	0.9947816
1.0609326	0.9897526
1.0536417	1.0019803
1.0549438	1.0027897
1.0532222	1.0015126
1.0568941	1.0065243
1.052961	1.0035881
1.0539527	1.0055201
1.0462452	0.99358726
1.047738	0.99955124
1.056866	0.9957871
1.0534534	1.0031118
1.0559363	1.0012755
1.0572367	1.0021029
1.0506597	1.0049697
1.060732	1.0037171
1.0534711	0.9990069
1.0628443	1.0048643
1.0539716	1.0003629
1.0584636	1.0028256
1.0546758	1.0034416
1.0575439	1.0000235
1.054408	0.9999033
1.0518419	0.99506074
1.0476637	1.0037955
1.056776	1.0017385
1.0546901	1.0045544
1.0595193	1.0047814
1.0504837	1.0059922
1.0564582	1.0050837
1.0536358	0.9966708
1.0525144	0.9942565
1.0625895	1.0030701
1.0577707	1.0030115
1.0470777	0.99992347
1.0535188	1.002605
1.0513794	0.98599964
1.0575135	0.9962626
1.0603911	1.0040159
1.057798	1.0022961
1.0567057	0.9931806
1.054171	1.0000757
1.0625706	1.0017174
1.0572124	1.005382
1.0553738	1.0089653
1.0549579	1.0016671
1.0621104	1.0003302
1.0519248	0.99676865
1.056958	0.9998487
1.0566919	1.0021762
1.0502428	0.99650735
1.0600133	1.0017009
1.0590727	0.9933152
1.051501	1.0001237
1.0557677	0.9963213
1.0607356	1.0084721
1.0559027	1.0009798
1.0575858	1.000075
1.0575866	1.0092342
1.0571643	0.99913436
1.0582862	1.0015936
1.0551002	1.0007186
1.0503364	1.0080963
1.0578569	1.0071977
1.0618047	0.99864256
1.060404	0.99963856
1.0511912	0.9996617
1.0584278	1.0051003
1.0556117	1.0060248
1.055876	0.9988395
1.0500501	0.9973897
1.0630084	1.0025281
1.0653441	1.0042175
1.0612719	1.0065973
1.0628729	1.0005698
1.0567197	1.0028675
1.0557617	1.0016581
1.0572543	1.0043283
1.062995	0.9995408
1.0540708	0.9954413
1.051946	1.000553
1.0564312	0.9861899
1.055721	1.0042989
1.0532353	0.9866877
1.057902	1.005055
1.0520728	1.0041118
1.050601	1.0016314
1.0518429	0.99291754
1.0575395	1.0038446
1.0548124	0.99991494
1.052244	0.99406725
1.0491502	1.0035219
1.0479658	1.0047388
1.0539863	0.9981964
1.0603007	1.0053425
1.0518351	0.99964935
1.0588017	1.0024313
1.0548135	0.9970768
1.0543963	1.0001833
1.0582012	1.0001991
1.0556164	0.9980245
1.0576375	1.0032068
1.0564291	1.0003216
1.055623	0.98935956
1.0545559	1.0060123
1.0585855	1.0082453
1.0516951	1.0049536
1.0569339	1.0048821
1.0575434	0.99518234
1.0507904	1.0033084
1.057221	1.0027341
1.0547769	0.9975922
1.0554831	1.0044376
1.0559899	1.003476
1.052928	1.0031378
1.0566572	1.0021665
1.056819	1.003099
1.0618656	1.0006505
1.0531287	1.0004249
1.0581621	1.0010338
1.0521687	0.9991019
1.0568521	1.000011
1.0509753	1.0016385
1.0570707	1.0025431
1.0565057	1.0052892
1.0577233	1.003278
1.0481222	0.99754626
1.0613393	1.0001398
1.0550811	0.9991907
1.053894	1.0006179
1.0539099	0.9949497
1.0513914	1.001005
1.0561469	0.996078
1.0580621	1.0015588
1.052184	1.0017241
1.0650055	1.0023123
1.0548728	1.0012192
1.0511332	0.9978207
1.0549376	1.002259
1.0535274	1.0018868
1.0542517	0.99908626
1.0525159	1.0010782
1.0501946	1.0043085
1.0544928	1.0021303
1.062829	1.0045855
1.052398	0.9995084
1.0527494	1.0070989
1.0521313	1.0002079
1.057667	1.0001848
1.05355	0.98423344
1.0520997	1.0006337
1.0556815	1.0018904
1.0492713	1.005834
1.0553005	1.0023221
1.0482159	0.9999158
1.0612452	0.99625725
1.0520114	1.0054495
1.056608	0.99364537
1.0569892	1.0029256
1.0460541	1.0004915
1.065299	1.0040283
1.0535464	0.9934224
1.0619335	1.0019969
1.0538664	1.0031041
1.0556349	1.0019741
1.0559769	1.0052304
1.0566697	1.0004416
1.0586236	1.0052624
1.0500741	0.9996937
1.0569823	0.9998659
1.0566992	0.998123
1.0511037	0.99911624
1.0559118	0.9954139
1.05577	1.0010766
1.0521117	1.0009165
1.057901	1.003516
1.0540296	0.9941336
1.0578736	1.0084056
1.0589265	1.0002944
1.0544494	1.0003744
1.0513055	0.99247295
1.0567636	1.0026008
1.0567865	1.0016073
1.0593523	1.0023499
1.061445	0.9978517
1.0547152	1.0064838
1.0539944	1.0017506
1.0548527	0.99739814
1.0566916	0.9994774
1.0571249	1.0015004
1.0593082	0.9985386
1.0569208	1.0052443
1.0634187	1.0033088
1.0570189	0.9987834
1.0570056	1.0022793
1.0562425	0.9987873
1.0553814	1.002479
1.0603869	1.0008235
1.0524216	1.0037159
1.0513644	0.9992691
1.0563827	1.001335
1.0532057	1.0042253
1.0553186	0.9909212
1.0523143	1.0041562
1.0552151	0.9994285
1.0533007	0.9957328
1.0589532	0.9991285
1.057765	0.99521005
1.0598867	0.9959718
1.0586169	0.9996221
1.0553195	1.0020821
1.0550591	1.0009928
1.0557525	1.0023209
1.0588658	1.0025083
1.0633316	1.0039647
1.0545725	1.0049227
1.0554531	0.99730104
1.0471745	0.9909386
1.057756	1.0001996
1.0461698	0.99741334
1.0608306	0.9982982
1.0529323	1.0082963
1.0628588	1.0022833
1.0647298	1.0045298
1.0563043	1.0036004
1.0515993	0.9992076
1.051358	1.0011986
1.0564873	1.0023469
1.0565932	1.0058008
1.0446544	0.9852376
1.0588825	0.9983647
1.053972	1.0032767
1.0568786	1.003819
1.0549743	1.0031544
1.0547328	0.9978949
1.0577826	0.996892
1.0516505	1.0036862
1.0557323	0.9954574
1.0545077	0.999902
1.045314	0.99913454
1.0577495	1.0046496
1.0642701	0.99949664
1.0548506	0.9975169
1.0541978	1.0060017
1.051616	0.9963276
1.0611387	0.9965038
1.054683	1.0047932
1.0529146	1.0016788
1.0628023	1.009044
1.0549321	1.0029315
1.0513647	1.0028248
1.0517006	0.9922081
1.0541632	1.0011418
1.0520461	0.9999252
1.056015	0.9988213
1.0601077	1.0024565
1.0457602	1.0018798
1.0558243	1.0052141
1.0498638	0.9964661
1.0542946	1.0001739
1.0519357	1.003828
1.05274	1.0012807
1.0524826	1.0027661
1.0552592	1.0012898
1.0578089	1.0072248
1.051086	1.000431
1.0541778	1.0005404
1.0544301	0.9934209
1.0598438	1.0044491
1.0573747	0.9971294
1.052664	1.0050085
1.0573902	0.9990074
1.0610429	1.0005708
1.0545661	0.9847221
1.0534282	1.0023031
1.0509983	0.9975281
1.0542126	0.98953134
1.0606353	1.0022022
1.0501748	1.0055417
1.0616891	1.0028516
1.0545359	1.0024228
1.0524619	1.0016285
1.0511532	0.9978484
1.0553799	1.0043054
1.0626497	0.999074
1.0540471	0.9991977
1.0537164	0.99654734
1.0499867	1.0053754
1.0577177	1.0035757
1.0560188	0.99566466
1.0588151	1.0060565
1.0509454	0.9939984
1.0576491	1.0081216
1.0598017	0.9981211
1.0514805	1.0012667
1.0596633	1.0022404
1.0475374	0.9921874
1.059216	1.0023614
1.0509799	0.999424
1.0572138	0.99780786
1.0632074	1.0001056
1.0496442	1.0003982
1.062396	1.0041822
1.0514197	0.9929395
1.0609901	1.0024214
1.0565789	0.9982937
1.047724	0.99841386
1.0555456	1.0003722
1.0568401	0.99659556
1.0589814	1.0052322
1.0575026	1.0001147
1.0540555	0.99850774
1.0535575	1.0050362
1.055906	1.0029653
1.0622505	1.0033194
1.0628483	1.0050554
1.0603335	1.0051428
1.0545118	0.9985869
1.0552063	1.0072508
1.052201	0.9977815
1.0586486	1.0026615
1.0495145	1.0041277
1.0550808	1.0021251
1.0534642	0.9999123
1.050411	1.0036103
1.0531757	0.99904716
1.0546055	1.0009968
1.0532795	1.0022293
1.0542394	1.0029083
1.0591842	1.0015861
1.0571345	1.0015625
1.0515664	1.0014545
1.055645	1.0018624
1.0561886	1.0040717
1.0514967	1.0045848
1.0555693	0.9994909
1.0537066	1.0020036
1.0574365	1.0002049
1.051305	1.0039864
1.0519469	1.0012007
1.0562038	1.0013273
1.0542725	1.0048203
1.0504647	0.9958679
1.0524541	1.0081339
1.0568057	1.000943
1.0524015	0.9953303
1.0626116	0.9968105
1.0516688	1.0035686
1.0562127	1.0008497
1.0491619	0.9978544
1.0492196	0.9986395
1.0563958	1.0003612
1.045588	1.0054598
1.0605415	1.0075479
1.0563234	1.006466
1.0541209	1.005911
1.050273	1.0005516
1.0573933	0.999511
1.0583962	0.99944896
1.0593555	1.0059366
1.0614319	1.0046353
1.0533123	0.9962459
1.0577731	1.0030602
1.0555075	0.9979562
1.0590305	1.0038321
1.0528215	1.0011038
1.0522264	1.0024221
1.0571436	1.0006832
1.0546079	1.0046295
1.0558167	1.0070298
1.0609252	1.0027022
1.0489894	0.98656094
1.0629027	1.0002342
1.0549483	1.0054594
1.0557393	1.0007821
1.0538198	1.0031313
1.055815	1.0037404
1.0552096	1.0020407
1.0524302	0.9994265
1.0529314	1.008361
1.0591333	1.0089947
1.0470643	1.0026313
1.0541781	1.0041531
1.0566654	1.0044909
1.0606021	1.0001599
1.0563607	1.003884
1.0544847	1.0034677
1.0550544	1.0076871
1.050966	0.9983022
1.0543106	1.005123
1.0584481	0.9867934
1.0588543	1.0069468
1.0537552	1.0064498
1.0565279	1.0059942
1.0569408	1.0010805
1.0589304	0.9997186
1.0503823	1.0058438
1.0539006	1.0009079
1.0510352	1.0017163
1.0551139	0.998525
1.0483952	1.0076814
1.0586183	1.0014255
1.0540457	0.9951569
1.0556786	0.9990004
1.0512716	1.0005013
1.0531383	0.99691916
1.0515649	0.996085
1.059002	0.99912524
1.055762	0.99734795
1.0596471	1.0043441
1.0588697	1.0007404
1.0507066	1.0056205
1.0638926	0.9992276
1.0595975	1.0030441
1.0544384	1.0043076
1.0613366	0.99829215
1.0564944	1.0049062
1.0571604	1.0096195
1.0571315	1.00048
1.0619031	1.0061573
1.0595067	0.9989193
1.0594822	1.0018723
1.0555172	0.9993501
1.0484691	0.99449676
1.0525303	1.0016392
1.0548	0.99236166
1.053516	1.0016634
1.0611877	1.0004436
1.0520575	1.000553
1.0559993	1.0009687
1.0522909	1.0052705
1.0569385	1.0008675
1.0585619	1.0004199
1.0496926	0.9999918
1.049192	1.0057813
1.0588593	1.0017548
1.0552695	1.0058924
1.0526373	1.0048537
1.0568515	0.9979953
1.0591278	1.0033778
1.055531	0.9810142
1.0602255	0.99949634
1.0556976	1.0058215
1.0519406	1.0011816
1.0598278	1.0013434
1.0515002	1.0015993
1.0582309	1.0013186
1.062063	1.0034897
1.0532228	1.0008335
1.0577253	0.9983726
1.0588467	1.0009065
1.0593582	1.0020095
1.0578034	1.0012312
1.0549483	1.0009326
1.0546849	0.99124724
1.0556891	1.0055662
1.0531993	0.99449146
1.0550755	0.99943584
1.0554686	1.0022737
1.0513055	1.0007169
1.0575657	1.0022339
1.0618764	1.0025643
1.0518521	1.0018857
1.0573395	0.9931925
1.0580281	1.0044581
1.0585389	0.9985303
1.053696	1.0047655
1.0556391	1.0001163
1.0540967	1.0028423
1.0533953	1.0007292
1.0555696	1.0028989
1.0548369	1.0019732
1.0596814	0.9958631
1.05736	0.9992924
1.0512092	0.99654967
1.061042	1.0068785
1.059988	1.0009989
1.0632907	1.0004417
1.0459843	1.0020561
1.0563653	1.006145
1.0559092	1.0039542
1.048251	0.9903087
1.0455837	0.9998983
1.0456429	1.0054396
1.0565	1.0065166
1.0518627	1.0062447
1.0540559	1.0009731
1.0532142	0.99989605
1.0548936	1.0025676
1.0574055	1.002614
1.0506425	0.99878573
1.0608904	1.0043343
1.0532281	1.0042416
1.0627793	1.0016061
1.0557978	1.0058923
1.0556507	1.0017136
1.0523653	0.9988843
1.0637426	1.0014526
1.0583591	1.0045843
1.0504148	0.9934263
1.0544513	1.0097963
1.0514731	1.0049754
1.0539509	1.005004
1.0568228	1.004313
1.0630407	1.0049707
1.0524454	1.0020573
1.0582613	0.998904
1.052146	1.000607
1.0507184	0.999544
1.0499687	0.9969541
1.0560356	0.9995181
1.062613	0.9975475
1.0563846	0.99488825
1.055799	1.0011424
1.0509752	0.99785984
1.0553758	1.0021738
1.0572807	1.002153
1.057591	1.0001525
1.0555207	1.0001186
1.0520613	1.0004058
1.051023	1.001376
1.0544866	1.0037692
1.0471439	0.993011
1.0579772	1.0030587
1.0556287	1.00392
1.058835	1.0022995
1.0562088	1.0009664
1.0540957	1.0057214
1.0533855	0.9988423
1.0568478	0.9998678
1.0521027	0.99901724
1.0573192	1.0018394
1.0581344	1.0028971
1.0549963	0.99786496
1.0484135	0.9904306
1.049149	1.0043886
1.0530018	1.0055147
1.05175	1.0012872
1.0664697	1.005136
1.0599598	1.0014372
1.0561556	1.0061117
1.0539753	0.9997558
1.0589125	0.9992315
1.0554769	0.9981513
1.0533221	0.9985069
1.0506351	0.999502
1.0500968	1.0017887
1.0503684	1.0094858
1.0561825	1.0023592
1.051902	0.9967323
1.0512776	1.0029349
1.056215	0.99606186
1.0551646	1.0044585
1.0582869	0.99863255
1.0624585	1.0008748
1.0550032	0.9987591
1.063921	0.99780095
1.0611184	0.9936704
1.0597622	1.0000081
1.051696	1.0035716
1.0574039	1.0002584
1.05703	1.0032153
1.0539119	0.99519163
1.0601914	0.9959869
1.0581403	0.99933225
1.0603927	1.0061507
1.0516033	1.0033437
1.0565811	1.0071685
1.0610762	1.0025916
1.0559675	1.0014688
1.0597444	1.0027713
1.0499992	1.0044693
1.0575454	1.0022904
1.0624079	0.9968929
1.0609376	0.9986608
1.0569186	0.99997133
1.0607402	0.9996787
1.0523177	1.0031618
1.0554118	1.0069251
1.0580299	1.0006254
1.0529606	0.99907315
1.0568595	0.99353385
1.0638521	1.0009342
1.0520711	1.0019454
1.0634072	0.999184
1.0574379	0.9984821
1.057539	1.0015212
1.0538707	0.989893
1.0520318	1.0025164
1.0543036	1.0014473
1.0486001	1.0010065
1.0566556	1.0010641
1.0498416	0.99847955
1.0549232	1.0047947
1.05569	0.9953344
1.0580146	1.0004879
1.0592743	1.0010287
1.0523869	0.99890685
1.05303	1.0044819
1.0571057	0.9879958
1.0569987	1.0022998
1.05575	0.9991921
1.0570321	1.0028234
1.0565584	1.0027043
1.0550067	0.996064
1.0516145	1.0009812
1.0567453	1.0027618
1.0478014	0.99731797
1.0505652	1.0012733
1.0541251	1.0004227
1.0609708	1.005161
1.0608604	1.004746
1.0544152	0.99890393
1.0543047	1.0011976
1.0567081	1.0091892
1.0586598	0.985445
1.0511904	0.9811872
1.0472934	0.9966396
1.058394	1.0055164
1.0536234	1.0039605
1.0561265	1.0080972
1.061966	1.0066082
1.0562696	0.9818362
1.0563452	0.99883145
1.0452919	1.0011449
1.0526717	1.0029687
1.0523307	1.0002347
1.0553386	0.99845874
1.0554996	1.0067384
1.0549748	0.9996409
1.0594368	1.0050696
1.0592711	0.9964702
1.0577633	1.0045601
1.056469	1.0008651
1.0515532	1.0017353
1.0565059	1.007103
1.0547562	1.0028652
1.052779	1.001444
1.0563817	1.0021135
1.0517782	0.9996821
1.0571365	1.0012326
1.0542912	1.0078704
1.0525905	1.0016623
1.0602983	1.0006473
1.0543859	1.0070524
1.0511299	0.9963746
1.052891	1.006606
1.0531327	1.0028205
1.0530815	1.000965
1.0538071	0.9994838
1.0465004	1.001802
1.0429133	0.9965253
1.0566528	1.0019587
1.0569029	0.9905605
1.0582099	1.0015392
1.0640532	0.9973654
1.0489583	1.0004225
1.0539684	1.0033259
1.0661768	1.003086
1.052599	1.0014032
1.0562971	1.0026333
1.0541345	1.0020888
1.0555925	1.000465
1.0544734	1.0011797
1.054357	1.0064491
1.0556629	0.99702424
1.0593228	1.0056986
1.0531427	1.000791
1.0618753	1.0015947
1.0589315	0.9958218
1.0553677	1.0077997
1.0513158	0.9961823
1.0600364	0.99752986
1.0551404	1.0043718
1.050945	1.0015038
1.0552609	1.0082924
1.0612885	0.9976713
1.0474943	0.99477905
1.0517976	1.000166
1.0550535	0.99832475
1.0591236	1.0052228
1.0484245	0.99821246
1.0491853	0.9947439
1.0543556	0.9983163
1.0560575	1.0041926
1.049128	0.9975309
1.0557332	1.0021852
1.0615562	1.004164
1.0593216	1.000278
1.0544124	1.0006388
1.0509762	1.0007668
1.057672	0.9928039
1.0524487	0.998125
1.0577385	1.0023417
1.0524101	0.9993466
1.0553219	1.0005559
1.0538081	0.99298745
1.0513222	1.0054749
1.0543925	0.9951791
1.0573604	0.99594885
1.0509334	0.9981489
1.0585775	1.0026121
1.0602698	0.9957496
1.0578055	1.0053751
1.0549421	1.0058306
1.0509334	0.9990617
1.0550098	0.99917156
1.0602639	0.99693
1.058533	1.0005594
1.0556512	0.9993055
1.0562849	0.9993362
1.0540355	0.9977527
1.0557973	1.0004892
1.0590496	1.0043179
1.0561357	0.9952061
1.0575601	1.0044318
1.0562441	1.0015796
1.0579083	0.9879726
1.0565482	1.001082
1.0617665	0.9999862
1.0549452	1.0032407
1.0526936	0.990552
1.0546746	0.9988175
1.0575941	0.99772924
1.0575569	1.0020941
1.0609478	0.9969959
1.0603946	0.9976192
1.0621393	1.0052348
1.0582952	1.0040907
1.0531409	1.000445
1.0559881	1.0061113
1.0580208	1.0041398
1.0596162	1.0016708
1.0516152	1.0010184
1.0552418	0.9942229
1.0627842	1.0004557
1.0642397	1.0057994
1.05546	1.0013907
1.051172	1.0006998
1.0579693	1.0011934
1.0585074	1.0018926
1.0560613	0.9979297
1.0556908	1.0024434
1.0565838	1.001483
1.0502096	1.0009322
1.059223	1.0024906
1.0586042	0.99826026
1.0589958	1.0041305
1.0546534	0.9971358
1.0620224	0.99204504
1.0552089	1.0012938
1.057852	0.9977152
1.0546305	1.0030364
1.0584424	1.0008259
1.0561502	1.0043992
1.0625532	1.004706
1.061386	1.0000867
1.059211	1.0075947
1.057899	0.9976497
1.0584134	1.0019153
1.0567485	0.9984673
1.0595552	0.990729
1.057153	1.0006672
1.0598613	1.0046247
1.0613109	1.0034838
1.0517824	1.0033953
1.052952	1.0033445
1.0468223	1.004771
1.0540698	1.0042255
1.0554116	1.0018005
1.0597825	1.0058013
1.0515252	1.0022858
1.0637245	1.0028232
1.0588071	1.0052487
1.0536394	1.0004714
1.05474	1.0014325
1.0468519	0.9984226
1.0527225	0.9993234
1.0576587	1.0007299
1.0565039	1.0011129
1.0547655	1.0040848
1.0533841	1.0064152
1.0555087	0.9991518
1.054064	0.9984222
1.0508728	1.0036844
1.0525457	1.0083814
1.0568566	1.0081668
1.0553222	1.0026553
1.0607715	1.0051273
1.0548697	1.002679
1.0506455	1.0045506
1.0601445	1.0041014
1.0520489	1.0043195
1.057539	1.0023609
1.0544568	1.0014613
1.0606887	1.0001231
1.0560389	1.0008758
1.0535593	0.99958056
1.0605316	1.0050765
1.0556267	1.0022923
1.0593796	0.9986876
1.0562444	1.0039006
1.058696	0.9979667
1.0551777	1.0018827
1.0510957	0.99837434
1.0529878	1.001778
1.052877	1.0020288
1.0596287	1.0025716
1.053014	1.0026025
1.0547705	0.98636794
1.0458674	0.9979489
1.0579271	1.0003977
1.0507753	1.0018779
1.0553366	1.000911
1.0538491	1.0048404
1.0610981	0.9994147
1.0552131	1.0026759
1.0552828	1.0060407
1.0534894	1.0016354
1.0622431	1.0007354
1.0580227	0.99930435
1.0579813	1.0040789
1.0582048	1.0038872
1.061898	1.0043635
1.056982	1.002423
1.056245	1.0048158
1.0539865	1.0011241
1.0555679	1.0026265
1.0574616	1.0011264
1.053611	1.0000663
1.055603	0.9995041
1.0558058	0.9976206
1.0634085	1.0062534
1.0514927	1.0073384
1.0551589	1.0028197
1.061699	1.0082445
1.0560966	1.0001038
1.0599946	1.0050772
1.0530155	1.0042529
1.0541673	1.0046912
1.0630956	0.9943001
1.0524573	0.99979407
1.0490367	1.0004872
1.0542989	1.0001217
1.0541301	1.0071875
1.0538299	0.9964796
1.053942	0.99999726
1.0543658	0.99797505
1.0551367	0.997081
1.055722	1.0043885
1.0487158	1.0025187
1.0600379	0.9992255
1.055578	1.0007864
1.0572404	1.002589
1.0525503	1.0009552
1.0549583	1.0002824
1.0637207	1.0062253
1.054284	1.0065705
1.0567267	1.0039002
1.0534754	1.0030538
1.0541618	1.0021378
1.0553994	0.99754316
1.0566051	1.0088263
1.0612133	0.9988184
1.0543494	0.99738437
1.0595151	1.006167
1.0622554	1.0041282
1.0558839	0.9957403
1.0508257	1.00077
1.0530307	1.0050914
1.0576894	1.0035205
1.0530713	0.9927665
1.0507927	0.9978948
1.0520539	1.0037607
1.05216	0.99968904
1.0523486	1.007854
1.0467736	1.0035636
1.0580571	1.003039
1.0519811	0.98750985
1.0532734	0.9993835
1.0544977	1.00135
1.0568515	0.99903846
1.0505809	0.9970429
1.0577185	1.0069375
1.0568588	1.0007716
1.0618142	1.0005978
1.0554192	1.0035647
1.0554018	1.0015692
1.0555387	1.004004
1.0503929	0.9985952
1.0594609	1.0051701
1.0571756	1.0080804
1.0596762	1.0046008
1.0609087	1.0055965
1.0614192	1.0027655
1.0513332	0.9959628
1.0513903	0.9950235
1.0503905	0.99615073
1.0556226	1.0035785
1.0608009	1.0055927
1.0562011	1.0000004
1.0571523	1.002383
1.0548327	1.0024692
1.0516584	1.0022123
1.055973	1.02024
1.0543854	1.0036299
1.0550056	1.0080332
1.0561504	1.0013676
1.059849	1.0021917
1.053925	1.0028828
1.0598353	1.0006859
1.0500798	0.99874026
1.056678	0.99432904
1.0524096	1.0007267
1.0555046	1.004163
1.055095	1.0002975
1.0458992	1.0003744
1.0600194	1.0005249
1.054812	0.9967943
1.0497025	1.0012102
1.0526848	0.9951692
1.0587401	1.0018888
1.063988	1.0034955
1.0561259	0.9936771
1.0537173	1.0050901
1.0527279	1.0012697
1.058843	0.9999856
1.0607452	1.0052538
1.06007	0.99870276
1.056869	1.0056379
1.0528183	1.0019145
1.0528891	1.0021777
1.0536878	1.0020809
1.0525719	1.0032594
1.0512395	0.9801554
1.0596242	1.0004299
1.06036	1.0030835
1.0545646	0.9957547
1.061108	0.99401253
1.0606141	0.9965981
1.0542313	0.99540484
1.0560511	1.0040388
1.0591316	1.0000027
1.0499961	0.995239
1.05403	1.0052007
1.0594846	1.0026014
1.0599699	1.0009952
1.0608919	1.0061904
1.0572941	1.0002244
1.0487025	1.0033202
1.0500535	1.0027266
1.0594883	1.003744
1.0550172	1.0060656
1.0497819	1.0035266
1.0602266	0.99900407
1.05254	1.0066235
1.0528313	1.0028443
1.054018	1.0002949
1.0556521	1.0013251
1.0499167	1.0024908
1.0521331	1.0035516
1.053133	1.0050685
1.0522616	1.0090656
1.0514231	1.0028392
1.055136	1.0061073
1.0583899	0.99793607
1.064255	1.0082486
1.0531195	1.0060617
1.062854	1.0079354
1.0577738	1.0079869
1.0562286	1.0013843
1.0589815	1.0058241
1.0593925	1.0003902
1.0605793	1.0025033
1.0481066	0.9971359
1.0570002	1.0041392
1.0581479	1.0058519
1.0581644	1.0021213
1.0528568	0.9945465
1.0530574	0.9995142
1.0604279	1.0042422
1.0534825	0.99781793
1.0562221	1.0059568
1.0519571	0.99611115
1.0611193	1.0031681
1.0590265	1.0002772
1.0572816	0.99778455
1.0604591	1.0043862
1.0498345	1.0060544
1.0625997	0.99857754
1.0563209	1.0001748
1.0565419	1.0015699
1.055907	1.0047036
1.0575552	1.0085123
1.0579526	0.99993336
1.0611196	0.99924344
1.0469683	0.9847672
1.0574034	1.0042666
1.0639181	1.0086902
1.0537307	0.9997228
1.0505929	1.0007983
1.0609329	1.0023358
1.0519562	0.99927163
1.0514851	1.0003685
1.0635524	1.0040992
1.0647889	1.0026956
1.0552735	1.0054312
1.0549154	0.99807405
1.0602839	1.0009214
1.0556183	1.00522
1.0554286	1.0030591
1.0523919	1.003506
1.051625	1.002754
1.0585263	0.9924072
1.0539575	1.0002444
1.0569401	1.0024854
1.0570307	1.0001676
1.0583175	0.9990631
1.0630543	0.99841994
1.0605636	1.0071373
1.0558555	1.0035465
1.0542653	1.003556
1.0563749	1.0018218
1.0549228	1.0029881
1.0528879	0.9965769
1.0585256	1.000943
1.058325	0.9995976
1.0562308	0.998462
1.0537269	0.9990751
1.0548803	0.9981944
1.0608344	1.0007246
1.0527543	0.99688345
1.0524895	0.99692684
1.0550401	0.99558127
1.0527506	0.99694633
1.0563185	0.99426544
1.056114	1.0039217
1.0596786	1.0007075
1.0524911	1.0005254
1.0562241	1.0044831
1.052057	1.0017105
1.0516688	1.0031593
1.0534825	1.0035212
1.0574266	1.0064975
1.0586023	1.002265
1.0524755	0.99683446
1.0601007	1.0040752
1.0553069	0.9808402
1.0547953	1.005709
1.053231	1.0063182
1.0570762	1.0033998
1.0627892	1.0059636
1.0567436	1.0025506
1.058529	0.99744654
1.0620191	0.9965205
1.0582443	1.0022315
1.0516807	0.9989301
1.0548692	0.9950946
1.054766	0.9957294
1.0508406	0.99916863
1.0549755	0.9995923
1.056659	1.0019706
1.0569191	1.0022992
1.0563685	0.9981079
1.0500875	1.0036935
1.0549746	0.99979943
1.059525	1.0010294
1.0493546	1.0017042
1.0640671	1.0002832
1.0505192	0.9890723
1.0583658	1.000358
1.0605533	0.9999331
1.0520539	0.9980192
1.0561374	1.0037395
1.053406	1.0055159
1.0577409	0.9983701
1.052954	0.9970725
1.0571299	0.9963619
1.0587543	1.001682
1.0516376	1.0057172
1.0557666	0.99506724
1.0494742	1.0027736
1.0549148	1.0088485
1.0545325	1.0044454
1.0513599	1.004737
1.0559248	0.99935347
1.052946	0.99861526
1.0574	1.0021204
1.0604949	1.0036337
1.0435767	1.0048327
1.0572367	1.0074444
1.055943	0.99184257
1.0534819	1.0037894
1.0614234	0.9983613
1.0565689	1.0081756
1.0512974	0.9973716
1.0546422	0.99958956
1.0570163	0.9983048
1.0592701	0.9976309
1.0567739	0.9997469
1.0591229	1.0086265
1.0540173	1.0016068
1.0602548	1.0025632
1.0535814	1.0046184
1.0578202	0.9981012
1.0504814	1.0021402
1.0579002	1.0010891
1.0566494	1.0075747
1.0591896	1.0001646
1.0517589	1.0033888
1.0578234	1.0026582
1.0610287	0.9968276
1.0604942	0.99516964
1.0527818	1.0028428
1.0593576	1.0060477
1.0569657	1.0076865
1.0543497	1.0030098
1.0597603	1.006238
1.0642505	0.9995657
1.059626	1.0044196
1.0542364	0.9983041
1.0595875	1.0053248
1.0542645	0.99825686
1.0531886	1.001559
1.0623956	0.998728
1.0544312	1.0005343
1.0543714	1.0022814
1.0501161	0.99647146
1.0583899	1.0057861
1.0543156	1.0025032
1.0534617	1.0015081
1.0584445	1.0057323
1.0513613	1.0027757
1.0560559	0.9967835
1.0580292	1.0035142
1.0534519	0.9995771
1.0528636	0.9993572
1.0528493	1.0073082
1.0518228	1.0018624
1.0548651	1.0038145
1.0498617	0.9966799
1.0589162	0.9952089
1.0577197	0.9983233
1.0612009	0.9977113
1.0525135	1.0020185
1.0583391	0.9998138
1.059452	1.0026175
1.0575842	1.0019686
1.0582912	0.99915797
1.0597973	0.9990617
1.0607152	1.0014133
1.0565794	1.0040195
1.0503571	1.0040914
1.0515001	1.0038617
1.0596857	1.0037373
1.0542393	0.9979844
1.0542485	0.99772817
1.0556087	1.0074044
1.0537447	0.9995805
1.0524689	0.9990206
1.0490682	1.0013173
1.0572819	1.0035968
1.0538664	0.99843675
1.0600321	0.9995055
1.0635026	0.9952549
1.0570763	0.99686015
1.0593581	1.0022656
1.0525762	1.0047679
1.0592247	1.0017078
1.056952	1.0021955
1.0523697	1.0025406
1.0584326	0.99952173
1.0632708	1.0031346
1.0588684	0.99955225
1.0559117	1.002611
1.0541668	0.9979682
1.0529437	0.9985486
1.0632235	1.0041053
1.0610133	1.0036749
1.0617316	1.0002695
1.0541506	0.99822676
1.0569184	0.998784
1.0580298	1.0022068
1.0604899	0.9991209
1.0544101	1.0043966
1.0528259	1.0063854
1.0551641	1.0016773
1.0644715	1.0001882
1.0562596	1.0013305
1.0573025	0.99870604
1.0549247	1.002531
1.0500422	1.0059338
1.0553712	1.0005901
1.0535171	1.0063468
1.0562187	1.0023681
1.048485	1.0036288
1.0589905	0.9993688
1.0565886	0.9989856
1.0582291	1.0035701
1.0501263	0.9960646
1.0596974	1.008365
1.0592778	1.0002756
1.0527278	1.0022275
1.0499396	0.9986464
1.0556619	1.002276
1.0546709	0.99656916
1.0509517	1.0034542
1.0601125	0.99854237
1.057075	1.0021787
1.0658426	1.0002129
1.0542797	0.998193
1.0599642	0.9994824
1.0604386	1.0045413
1.053483	0.9978359
1.0587789	1.0045062
1.0550424	1.0048447
1.0613372	1.0024596
1.0588574	1.003749
1.0520498	0.99990594
1.0556794	1.0036851
1.0608145	1.0042645
1.0576701	1.0000904
1.0518334	1.0037448
1.0570414	0.99943733
1.0537765	1.0018184
1.0620098	1.0048057
1.0571204	1.0035317
1.0616782	1.0019383
1.0534832	1.0033885
1.0551312	1.0016617
1.0520351	0.98277855
1.0578401	0.997858
1.0458658	1.0007459
1.0587679	0.9996289
1.0563734	0.9937786
1.0570182	0.9961252
1.0560527	0.99273074
1.0573864	0.9996913
1.0477235	0.99638397
1.0548911	1.0039204
1.0531197	1.0049287
1.0573299	1.0037372
1.0531982	0.998822
1.0499262	1.0006654
1.0548041	1.0018855
1.0513407	0.99178106
1.0577416	1.0008142
1.0601922	1.0012808
1.0566936	0.9980519
1.0532591	1.0088204
1.050771	0.99940705
1.0550668	1.0009416
1.0593837	0.9960772
1.0599254	1.0030507
1.060646	1.0030489
1.0562384	1.0042473
1.0606601	1.0019405
1.0563984	1.0011114
1.0564481	1.0048665
1.0554192	1.00536
1.0552698	1.0067476
1.0582416	1.0029038
1.0606911	1.002505
1.0576756	1.0009882
1.0554724	1.0026039
1.0562196	1.0029323
1.0526123	0.9983369
1.0584954	0.9977512
1.0533515	0.99945986
1.0590204	1.0004882
1.0623293	0.9984135
1.0552421	1.0037091
1.0535638	1.0022513
1.0574096	1.0049891
1.0584533	1.0035622
1.0558143	0.99821866
1.0536463	1.0027809
1.0573893	0.99879664
1.0519671	1.0008156
1.0477989	0.99837995
1.0552788	0.9961456
1.0549212	1.0038974
1.0528212	1.0008482
1.0570061	0.9950999
1.0538042	0.99929124
1.0588994	1.0013407
1.0492947	1.0027305
1.0613917	0.9991242
1.0634732	1.0021467
1.0497797	1.0039245
1.0594459	0.99820757
1.05246	1.0012839
1.0569206	1.0028406
1.060354	1.0024132
1.0551304	1.0011598
1.0548441	0.9997056
1.0589209	0.9991306
1.0538034	1.0055234
1.0564865	0.9986953
1.0572033	1.0020653
1.0518517	1.0010186
1.0538781	1.0044687
1.0602053	1.0045564
1.0595767	1.0002866
1.0537992	1.0055724
1.0617594	1.0038825
1.0541701	1.0012695
1.0543833	0.9994065
1.0545025	1.0028049
1.0564477	1.0033671
1.0548337	1.0047206
1.0604992	1.0047069
1.0520917	1.0070817
1.0579815	1.002258
1.0597997	1.0053178
1.056258	0.99817604
1.0465815	1.0015545
1.0557064	0.9962715
1.0511653	1.0014522
1.0580881	0.99968827
1.0617273	0.99866694
1.0570138	1.0027422
1.0508183	0.9869102
1.0613027	1.0008755
1.0468078	1.0005597
1.0521308	0.99978477
1.0579641	0.99836487
1.053226	0.99944896
1.059407	1.0015979
1.0562629	1.0022466
1.0533253	0.99805653
1.0509224	1.004077
1.0544145	1.0015285
1.0473263	0.9999355
1.0501099	0.99383473
1.061559	1.0011456
1.0496054	0.9979557
1.0606961	1.0051507
1.0557355	0.99693227
1.0644175	1.0022545
1.0519598	1.005555
1.0598915	0.9954748
1.0559621	1.0008448
1.0561733	1.0014881
1.0617391	1.0023001
1.0509763	1.0026823
1.0559784	1.0034262
1.0549264	1.0001938
1.0591847	1.003142
1.0533673	1.0039572
1.0550793	1.0060314
1.0573845	0.99854976
1.0597806	0.9969638
1.0647869	1.0026199
1.0550557	1.0031916
1.0486705	0.9968629
1.0552979	1.0024387
1.0535367	0.9990885
1.0531691	1.0053288
1.0582724	1.0014557
1.0542758	0.9982896
1.0504596	0.9963405
1.0608282	0.9990261
1.0660431	0.99803066
1.0550525	0.9964295
1.0610533	1.0135704
1.049012	0.99533004
1.0544043	0.99859023
1.0548856	1.0071992
1.0586522	0.9971076
1.0601625	1.0007241
1.0588171	0.99839836
1.0644913	1.0045744
1.0535203	1.002845
1.0550121	0.9978555
1.0455897	0.9870774
1.0560653	1.000606
1.0557356	0.9998105
1.0588648	1.001911
1.0528343	0.9999427
1.0622714	1.0028042
1.0526278	1.0005443
1.0554605	1.0068263
1.0605052	0.9986456
1.0563842	1.004252
1.054285	1.0024953
1.0559851	1.0040542
1.0492787	1.001505
1.0564237	1.0028287
1.0591413	0.99803764
1.0554155	0.9990464
1.052562	0.994816
1.0544438	1.0012468
1.053526	1.0036204
1.0527222	1.0020391
1.0566524	0.99883974
1.0590922	0.99928594
1.0531776	1.0003532
1.0524089	1.0023806
1.0594124	1.002172
1.0638993	1.0063249
1.06351	1.0034206
1.0583786	1.0026345
1.053442	0.9955863
1.0530965	0.99933964
1.0591598	0.9969348
1.059371	0.99759686
1.0566826	1.0024266
1.058851	1.0009207
1.0511351	0.9982432
1.0566106	1.0062078
1.0579505	1.0003412
1.0560861	1.0020773
1.0589285	1.0058353
1.0629373	0.99467134
1.0635036	1.0053809
1.052324	1.0045012
1.0529724	1.0043858
1.0586631	1.0072478
1.0506445	0.9981928
1.056228	0.99586195
1.0567796	1.0038067
1.0520432	0.9975785
1.0486441	1.0003731
1.0561892	1.0032401
1.0497358	1.0051594
1.0581601	1.0002908
1.0539658	1.0048672
1.0645118	0.99715054
1.0559148	0.99962926
1.0592699	1.0052842
1.0629234	1.0021199
1.0539603	1.0052133
1.0548398	1.0034214
1.0614297	0.99914473
1.053188	1.0042343
1.0542855	0.99804085
1.0540646	1.0042502
1.0575635	1.0002024
1.0597262	1.0019963
1.0614866	1.0021679
1.0604339	1.0024037
1.0527822	1.0015688
1.0522283	0.99960977
1.0546045	0.9997205
1.0559032	1.0031316
1.0547241	1.0038483
1.0606363	0.99964875
1.0600903	1.0063869
1.0503051	1.005644
1.0546079	1.011313
1.0580928	1.0004456
1.0576985	1.0028043
1.0575354	1.00426
1.0532861	0.9966248
1.0550908	0.99587405
1.056653	1.0034426
1.0618836	0.99806494
1.0579423	0.99806124
1.0587443	1.0023421
1.0614533	0.9951931
1.0573406	1.0056047
1.0578275	1.0047836
1.0511974	1.0051473
1.0533624	0.9969306
1.0642582	1.0023241
1.0514956	0.996854
1.0602872	1.0063236
1.0575432	1.0012764
1.0547669	0.99531424
1.0562683	1.0000447
1.0604779	0.99640983
1.0649626	1.0037643
1.0533383	1.0028999
1.0565293	1.0068679
1.0629281	1.0041018
1.0580872	1.0049778
1.0521717	1.0041509
1.0546374	1.0002309
1.0585952	1.0036021
1.0517149	1.0061842
1.0556124	1.0040462
1.052002	1.005873
1.0561881	0.99894696
1.0545535	1.0044762
1.0514143	0.9981037
1.0518197	1.0021495
1.0548208	1.0050429
1.0561259	0.9931642
1.0548139	1.0037838
1.0664095	1.0022255
1.0521686	1.0031797
1.0484971	0.9969489
1.0544698	1.0048195
1.0668739	0.99839026
1.0479022	0.99765587
1.055829	1.0076118
1.0617166	0.9955112
1.0583353	1.0036603
1.0581943	1.0046762
1.0501702	1.0045766
1.057555	1.0034411
1.0570285	1.0041232
1.0603079	1.0054014
1.0538343	1.0059175
1.0572298	1.0002134
1.0532004	0.99482274
1.0546136	0.99990773
1.0468475	1.00025
1.0602108	0.99820876
1.058878	1.0037147
1.0573438	1.0052088
1.0467013	0.9974344
1.0552269	1.0023237
1.0593634	1.0012579
1.0566531	0.9982333
1.0597372	1.0047576
1.0626367	1.0184789
1.0590382	1.0024403
1.0606574	0.99489707
1.0586488	0.9953634
1.0595086	0.98569405
1.0523927	1.0001953
1.0545738	1.0084972
1.0550572	1.0075363
1.0582533	1.0037514
1.0597929	1.0043491
1.0546515	1.000587
1.0596759	0.9994364
1.0629641	1.0002904
1.0548061	1.0036589
1.0601997	1.003787
1.0605602	1.00108
1.0577202	1.0010974
1.0521426	1.0042965
1.0491118	1.0004106
1.0571598	1.0015715
1.0596709	1.0034711
1.0577738	1.0028635
1.055716	1.0022194
1.0500491	1.0028093
1.0594816	1.0050122
1.0570269	1.0032618
1.0581378	1.0034169
1.053269	1.0000402
1.0550954	1.0026624
1.0527475	1.0038693
1.0559642	1.0024743
1.0535262	0.9965013
1.0538847	1.004551
1.0598226	1.0033814
1.0516285	0.99906015
1.0504775	1.0011212
1.0547647	1.0025747
1.05306	1.005171
1.0510657	1.001759
1.052222	1.0015868
1.0585325	1.0066882
1.0560378	1.0016793
1.0642022	1.0033789
1.0582881	0.9960251
1.050493	0.99578804
1.0579551	1.0023544
1.0540712	1.0065964
1.0568211	0.99724716
1.0587211	1.0020101
1.0565605	1.0021273
1.0547292	0.9922192
1.0498092	1.0068291
1.042912	1.0000683
1.0545177	0.997016
1.0584469	1.0043658
1.064325	0.9955423
1.055624	0.99969816
1.0594456	1.0023693
1.058537	0.99962926
1.0601592	0.9963316
1.0563307	0.99963856
1.0620593	1.0020356
1.0534816	0.9991323
1.0486662	0.9992781
1.0565118	1.0022677
1.0543032	1.004383
1.0603817	1.0039696
1.0579734	1.0015005
1.0564731	0.99837154
1.0522618	1.0071899
1.0557721	1.001152
1.0621114	1.0015523
1.0492663	1.0016433
1.054827	1.005503
1.0552821	1.0048543
1.0566933	1.0031593
1.0551422	1.0074797
1.0586509	0.9937492
1.0601966	0.99325156
1.0531862	0.9846464
1.0545692	1.0000564
1.0606139	1.0014533
1.0520355	1.0012248
1.0540825	0.9997953
1.0574259	0.9865573
1.0556989	0.99174863
1.0567956	1.003988
1.0521274	1.0018784
1.0558248	0.9949788
1.0588121	1.0095612
1.0557764	1.0047016
1.0569313	1.0020407
1.0572937	1.0023323
1.0538875	1.000544
1.0518885	1.0050267
1.0647459	1.0026067
1.0574565	1.0039799
1.0589576	1.0021852
1.0536942	1.0016452
1.0566053	1.0070895
1.0566711	0.9997473
1.0515918	0.99642116
1.0534718	1.0029632
1.0614877	1.0053464
1.0562403	1.0001377
1.0580628	0.99684036
1.053758	0.99929494
1.0558976	1.0017854
1.0530182	1.0060742
1.0527558	0.9956283
1.0594093	1.0053604
1.0560427	1.0011754
1.0546439	1.003035
1.0564399	1.0061479
1.0530999	1.0004913
1.0540419	1.001894
1.0626004	1.0020856
1.0560431	1.0029124
1.0517182	0.9999952
1.0599256	1.0041212
1.058996	0.999446
1.059347	1.0001091
1.0520754	0.9949511
1.0588632	1.0018029
1.0588136	1.0023028
1.0558021	1.0000935
1.0545988	0.9968096
1.058907	1.0078875
1.0588167	1.0059988
1.0606366	1.0001196
1.0540476	1.0007653
1.0610533	0.99802
1.0530555	1.0043038
1.0478051	1.0026579
1.0539038	1.0027388
1.056146	1.0061475
1.0503398	0.9945885
1.0602146	0.99764746
1.0514698	0.99857104
1.0502267	0.99951625
1.0615505	1.0010892
1.0554775	1.0003606
1.0578234	1.0029039
1.0615847	0.9843323
1.0600544	0.99982834
1.0531204	0.99680233
1.0505936	1.000448
1.0564041	0.99656373
1.0545526	0.9889704
1.0535806	0.999052
1.058244	1.0026338
1.0566423	0.9948509
1.0553613	1.0087446
1.0552137	1.0053816
1.0588409	1.0079299
1.0456319	0.99992853
1.0519478	1.0009106
1.0575207	1.006588
1.0571923	1.0030684
1.0551124	1.0041498
1.0548571	0.9983909
1.0597035	1.0015416
1.0519669	0.99941194
1.0551673	0.9998654
1.0517981	1.0045178
1.0558993	1.0013887
1.0528826	1.0031921
1.0504305	0.99968106
1.0480434	1.0009818
1.0580542	1.003688
1.0571399	0.9999509
1.0546665	1.0028342
1.061378	0.998373
1.0513313	1.0035776
1.0568875	1.00225
1.0577526	0.994797
1.0587252	1.003175
1.0537105	1.0021889
1.0584381	1.0022643
1.0589621	1.0046042
1.0589728	1.004905
1.0643244	1.0055282
1.060401	1.0007479
1.0587928	0.9993706
1.0492113	1.00269
1.0507462	1.000897
1.0517511	0.99767476
1.0624082	1.0021062
1.0594313	1.0012078
1.0567856	1.0051938
1.0626749	1.0077941
1.0570278	1.0044413
1.0517292	1.0018218
1.0517052	1.0040401
1.0514368	1.0020658
1.0546691	1.0001733
1.056913	1.0023501
1.05474	1.001375
1.0635624	1.0034778
1.0498341	0.99976957
1.0584097	0.9984527
1.0501757	1.0039556
1.0558395	0.99997705
1.0516818	1.0020019
1.060046	1.0025356
1.0573634	0.9980978
1.0572425	1.0035206
1.0476594	1.0002455
1.0511343	0.99734896
1.0607948	1.0048852
1.0553219	1.0081239
[truncated: 9,995 more rows]
