# Supplementary material for: Predicting sequence-specific amplification efficiency in multi-template PCR with deep learning
Source: Nat Commun. 2025 Oct 16;16:9187. doi: 10.1038/s41467-025-64221-4 (PMC12533003; doi:10.1038/s41467-025-64221-4)
Supplement: Supplementary file 4 — Source data [file 41467_2025_64221_MOESM4_ESM.zip › Supp.Fig. 29/xy_data_external_GCfix2GCall.csv]

pred_efficiency	true_efficiency
0.97077024	0.9788004
0.9705882	0.97710717
0.9704896	0.9590053
0.97083044	0.9367986
0.9711915	0.958113
0.9706625	0.963968
0.97094953	0.9757308
0.97051036	0.9648797
0.97113454	0.9635419
0.9710835	0.9560089
0.9707823	0.9603676
0.9708555	0.96771693
0.9705944	0.9753967
0.9710505	0.96963954
0.9705235	0.97063166
0.97076344	0.95798546
0.9707103	0.9770998
0.97106385	0.9755688
0.970983	0.9757469
0.9707655	0.94083023
0.97103727	0.9698618
0.9706609	0.9707955
0.97074986	0.9747179
0.97061515	0.9596847
0.9707689	0.9757112
0.9708239	0.97550386
0.9710605	0.9493525
0.9706626	0.97089845
0.97065115	0.9759482
0.97089946	0.9568804
0.9707395	0.9785082
0.970983	0.94313085
0.9710256	0.97424155
0.9707601	0.93890667
0.97094715	0.95320076
0.9706781	0.9504617
0.9707438	0.95674187
0.970889	0.96004707
0.9708823	0.97868973
0.97073877	0.9635998
0.97107184	0.86909777
0.9709885	0.9771193
0.97066617	0.95401436
0.97120976	0.95917565
0.97076523	0.95203507
0.97118676	0.9662205
0.9708619	0.96477526
0.97087526	0.9790799
0.97095215	0.97316897
0.9704882	0.96709716
0.9710401	0.96512675
0.9706745	0.93221784
0.9703355	0.97287434
0.97089875	0.9644713
0.9705236	0.9656399
0.9711474	0.95764774
0.97089183	0.9587548
0.9714676	0.97753125
0.9711118	0.9777158
0.9707341	0.93046683
0.970796	0.94550735
0.9707943	0.93245536
0.97069883	0.910532
0.9708315	0.9475163
0.97064245	0.9778892
0.97136116	0.9549643
0.97086954	0.96278757
0.9709288	0.9664067
0.97084796	0.96710306
0.9707321	0.9478357
0.971156	0.95162606
0.9705223	0.9747459
0.97073627	0.96122694
0.9707339	0.9532855
0.97071385	0.97326106
0.9705219	0.97551274
0.97104204	0.97517794
0.9707973	0.9663948
0.970446	0.977602
0.97095644	0.977973
0.97072697	0.9745005
0.9711015	0.9754125
0.9709294	0.977067
0.97101796	0.9609554
0.9713143	0.9738568
0.97077394	0.9569058
0.97058225	0.9588011
0.9709177	0.9666159
0.97056973	0.9554661
0.97093344	0.97006434
0.97072554	0.95552266
0.97130847	0.9772427
0.9709953	0.9631903
0.9708253	0.93248504
0.9707649	0.97907716
0.9705734	0.9772409
0.97100866	0.96646076
0.9706527	0.9697218
0.9707204	0.97477096
0.9709629	0.969891
0.97084796	0.967858
0.970893	0.9790594
0.9708649	0.95948184
0.97074795	0.9648579
0.9703896	0.96638006
0.97063637	0.9784623
0.9709928	0.96648973
0.9706665	0.9274087
0.97051895	0.9766889
0.9709934	0.9391741
0.97108734	0.9777043
0.9708756	0.97827595
0.9708483	0.96908253
0.9709383	0.9785428
0.9707848	0.9551717
0.97081363	0.9753458
0.97072613	0.9449835
0.9709804	0.9749305
0.9708631	0.9489411
0.9707713	0.9255142
0.97133803	0.9405467
0.97098184	0.96728265
0.97078955	0.936299
0.970466	0.8957746
0.97090983	0.8874112
0.9705105	0.9771289
0.97060585	0.96625787
0.9709966	0.9597794
0.97062767	0.9644706
0.97085524	0.9767311
0.9712775	0.9451729
0.97054183	0.9683366
0.97088134	0.9143982
0.9706249	0.9727357
0.97070265	0.9378487
0.97073984	0.9718377
0.9711132	0.9624293
0.9711796	0.96817946
0.9709053	0.95650136
0.97065294	0.96656823
0.9710623	0.9572166
0.97114444	0.9757446
0.9705887	0.97696483
0.97039545	0.97816724
0.9709772	0.9621851
0.9708953	0.9490557
0.97088087	0.9381395
0.9708059	0.9730246
0.9705733	0.9790849
0.9709096	0.95320207
0.97088027	0.86126494
0.9704807	0.9469876
0.97112167	0.96974945
0.970793	0.95483077
0.9708204	0.9692849
0.970433	0.9739462
0.9708334	0.9783466
0.9706137	0.9783575
0.97119856	0.97625536
0.9710188	0.96185696
0.9705037	0.89361775
0.9707022	0.97094744
0.971082	0.97594935
0.97090435	0.94593644
0.9707351	0.9485422
0.97105634	0.9736374
0.9706	0.9705041
0.9706485	0.9694434
0.9704943	0.97152245
0.97077537	0.9781752
0.9706626	0.97733164
0.97097576	0.9767329
0.97067857	0.9745201
0.97088754	0.9329166
0.9706763	0.9499554
0.9705912	0.9503954
0.97050774	0.97531706
0.9709064	0.9744956
0.9706725	0.9751759
0.9707731	0.9628294
0.9706365	0.97247785
0.970876	0.9550271
0.97026	0.97191817
0.97069716	0.9780178
0.9708673	0.9734351
0.97090757	0.9785272
0.97085536	0.978542
0.9706135	0.97449076
0.97081935	0.93801
0.9709338	0.96744764
0.97033894	0.88190097
0.9707092	0.95532686
0.9703672	0.95516527
0.9710233	0.96458715
0.97113574	0.9790668
0.970701	0.96564114
0.9705479	0.96455216
0.97085667	0.9774275
0.9707675	0.96769387
0.9705478	0.9687417
0.97061956	0.9622113
0.97078896	0.9784533
0.9707899	0.96164995
0.9708506	0.95813304
0.9711435	0.97843593
0.9712136	0.8273951
0.9710605	0.91868657
0.97064257	0.951805
0.9709847	0.96835613
0.97090316	0.95057166
0.9707327	0.94859785
0.9705359	0.9493257
0.9707211	0.97800374
0.97099686	0.97683233
0.97082675	0.9736756
0.97068954	0.9789162
0.9709517	0.96113974
0.97093666	0.95358837
0.9708867	0.95489633
0.9708942	0.9632948
0.9706893	0.9714879
0.9707999	0.9671645
0.9706414	0.9784402
0.9712024	0.92918193
0.97083485	0.97035676
0.97107446	0.9655628
0.97078884	0.9785363
0.97075534	0.9556631
0.97058713	0.97885114
0.9707284	0.853896
0.9709246	0.9460819
0.9708301	0.975911
0.9705894	0.97490907
0.9708626	0.97732544
0.97063184	0.97883904
0.9708139	0.975613
0.9707749	0.94027907
0.9706416	0.9373591
0.97064555	0.9589723
0.97067964	0.9403703
0.971192	0.9990967
0.9707459	0.997321
0.97122455	0.99263746
0.97094893	1.0038823
0.97118723	1.0043266
0.97091115	1.0016279
0.9706627	0.9991153
0.97119236	1.0062816
0.9709401	1.0056506
0.97087586	0.99915916
0.97114503	1.0052557
0.970989	1.0124146
0.9711095	0.997322
0.97085905	1.007283
0.97070205	0.9970826
0.9712404	0.9983577
0.970958	0.9944549
0.9710541	0.9987302
0.97055674	1.002481
0.9711199	0.9987992
0.97063947	0.9970547
0.9705293	1.0025133
0.9708873	0.99897295
0.97075	1.0077842
0.9708965	1.0046415
0.97090816	1.0048883
0.9710369	1.004183
0.97129524	1.0001585
0.9708375	1.004682
0.9709463	1.0004171
0.9709103	1.0042282
0.97103	0.99801445
0.97087777	1.0025082
0.9707552	0.99645627
0.9708264	1.0053005
0.9704323	0.9997657
0.97075593	0.9953323
0.97078526	1.0044444
0.97094893	0.9982788
0.97077155	1.0005465
0.9708055	0.9972117
0.9707978	1.0056444
0.97089696	0.9810093
0.97081137	0.9994775
0.9713371	1.0003964
0.9707018	0.99617743
0.971141	0.9970823
0.9709414	1.0043455
0.9708425	1.0051888
0.9709319	0.9959832
0.9710313	0.9965561
0.97080517	0.9992885
0.9710523	0.996361
0.9709387	1.0024271
0.9708352	0.99869174
0.9706025	1.0068705
0.9710568	1.0066459
0.97098136	1.0045152
0.9707432	0.9982249
0.9710293	0.99787354
0.97066295	1.0023391
0.97110367	1.0011867
0.97098935	0.9993286
0.97090125	0.99554074
0.97095656	0.99932295
0.9707655	1.0025737
0.97058916	1.001772
0.97098994	1.0040303
0.97118497	1.00356
0.9708477	1.0032543
0.97091556	1.0072038
0.9707123	1.0020864
0.9708142	1.0064619
0.9706788	0.99572283
0.9709581	0.9984806
0.9710326	0.9977758
0.97126365	1.0017356
0.9710431	1.0022557
0.970901	1.0020936
0.97112226	0.99580604
0.9710684	1.000556
0.97120094	1.006043
0.9711745	0.99985427
0.9710232	0.9989037
0.9710437	1.004081
0.97110784	1.0062581
0.9708011	1.002223
0.9706646	0.99931145
0.9703646	1.0027233
0.9704261	0.9986503
0.9705287	1.0044816
0.9707681	0.99600697
0.97115624	0.9988716
0.9709606	1.0017215
0.9708048	0.9992791
0.97062373	1.0058684
0.97083163	1.0012949
0.9710325	1.0050008
0.97113144	0.99672276
0.9708359	1.0011512
0.970628	1.0015388
0.97107685	0.9963906
0.97110415	0.99844706
0.9702027	1.0078379
0.9708129	0.9995159
0.97088814	1.0011243
0.97101784	0.99625975
0.97087824	1.0011845
0.9710672	1.003794
0.9707897	1.0085336
0.97066	0.9965275
0.9706639	1.0083299
0.9712455	0.9997231
0.9708439	0.99637926
0.9711832	1.0068827
0.9705703	1.0023557
0.9710388	1.0001208
0.97123516	1.0007367
0.9712751	1.0046514
0.97089744	1.0032104
0.9708507	1.0024829
0.9705101	1.0013933
0.9707031	0.999965
0.97113335	1.0097172
0.9710784	1.0078332
0.9706782	1.0018916
0.9706607	0.9950357
0.9702369	1.0087106
0.9712769	1.0086755
0.9709457	1.0065981
0.9707494	1.0053064
0.9708183	1.0026069
0.97072697	0.99836934
0.9708582	0.99398243
0.9712391	0.9963762
0.9710766	1.0001831
0.9709877	0.99716747
0.9709774	1.0042892
0.9710158	1.0030009
0.97041214	1.0049182
0.9709954	1.0032318
0.97084975	0.9972682
0.9706806	1.0024393
0.9708723	1.0005496
0.97058046	0.9873569
0.97037435	1.0001978
0.9702984	1.0050906
0.9708024	1.0066658
0.970804	1.0003529
0.97095644	1.0077373
0.9707972	1.0015435
0.9704912	0.9950458
0.97065115	1.0030707
0.97104704	1.0031095
0.9712155	1.0016586
0.9704846	1.0009931
0.9705682	0.99427474
0.9707395	0.99765015
0.97049904	0.9992809
0.97097087	0.99967813
0.97080815	0.9949694
0.9706799	1.0039473
0.9704646	0.9810586
0.97053075	1.0004427
0.97075474	1.0010816
0.9707979	1.0030998
0.9711666	1.0024465
0.97102714	0.99531686
0.97112644	1.0012809
0.970878	1.0034077
0.97057223	1.0068128
0.9706905	1.0003172
0.9706137	0.9941412
0.97054017	0.9984698
0.97105086	0.9974624
0.97075605	1.0034127
0.97073793	1.0031974
0.97094715	1.0009055
0.97094536	1.0054811
0.97080445	0.9937324
0.97078633	0.98701495
0.9708694	1.0013111
0.97066545	0.997648
0.97072005	1.0003259
0.9708321	1.0021546
0.97108984	0.99939257
0.9712975	1.0038735
0.9710275	0.9987025
0.97142637	1.0017315
0.9707819	0.99956113
0.9710746	1.0058327
0.97095835	1.0033495
0.97116375	0.9987101
0.97082615	1.003302
0.97088945	0.9996264
0.97082484	0.9986677
0.97078276	1.0015036
0.9706826	0.9950739
0.9710735	0.9970946
0.97102904	0.9994812
0.9706558	0.99824333
0.9704921	0.9990444
0.97087765	1.0017315
0.97107136	1.0057693
0.97114027	0.9970775
0.97071886	1.0001042
0.9708228	1.0041674
0.97092164	0.9971181
0.97100365	0.99495935
0.97112525	0.9992975
0.9706465	0.9921342
0.97066844	0.996635
0.9711442	1.0000778
0.9709785	1.0039119
0.9707829	1.0052122
0.97086585	0.9999569
0.9707588	1.0058569
0.97098243	1.0017145
0.9707464	0.99695635
0.97159874	1.0021892
0.970806	1.0032926
0.97094357	1.0010002
0.9708464	1.0060086
0.97116864	0.99863166
0.9711324	0.99724466
0.970816	0.9986686
0.9709575	1.0012996
0.9708942	0.9994435
0.970819	1.0050623
0.97117746	1.0066512
0.9707042	1.0017755
0.9707159	0.99789673
0.9711368	1.0057666
0.9706454	1.0027003
0.97078836	0.9950628
0.97069824	1.002573
0.9705261	0.9972993
0.97113454	0.9984413
0.97078204	1.0017036
0.9712182	0.99932384
0.97114134	1.0032811
0.97090423	1.0075469
0.9709722	1.0068879
0.97096074	1.0018733
0.97062624	0.9991132
0.97059727	0.9978654
0.97097886	0.9989223
0.97112834	0.99498534
0.9706254	1.0059466
0.97023165	0.9976234
0.9709593	1.0002578
0.9709891	1.0019977
0.9711274	1.0022037
0.9711058	0.9981386
0.9709209	0.99925715
0.97092783	1.0025846
0.9706521	1.004203
0.97078633	1.0020446
0.9709493	1.0018783
0.9708971	0.99941355
0.9708735	1.0034097
0.97082925	0.99938864
0.9709853	0.9905283
0.9706694	1.0001243
0.9709742	1.0025623
0.9708122	1.003327
0.970752	1.003589
0.9705763	0.9852723
0.97094953	0.9996413
0.970829	1.0046489
0.9709178	1.0032564
0.9709246	1.000084
0.97111166	1.0053303
0.9712298	1.0051265
0.970976	1.0042193
0.9708364	1.0087185
0.9709079	1.0015607
0.9707974	1.0052481
0.97069037	0.9951412
0.9709741	0.9952608
0.97059965	1.0038764
0.9710071	1.0023758
0.97042155	0.9976129
0.97099555	1.0000215
0.9709418	0.9980478
0.9707595	1.0024745
0.9710655	0.98996556
0.97057533	1.0009358
0.9706365	1.0086976
0.97125494	1.0056534
0.9707383	1.0021222
0.9710647	1.00215
0.97106946	1.0003357
0.970857	0.99746454
0.9709486	0.9974424
0.97071695	0.99584126
0.97080684	1.0027248
0.97090554	1.0018284
0.9708936	1.001372
0.9705914	1.0012684
0.97084785	1.0087835
0.9707978	1.0015819
0.9707645	0.99924797
0.9707866	1.0032717
0.97065294	1.0047641
0.9708221	1.0005857
0.97096467	1.0087934
0.9708706	1.0044123
0.97057366	1.0080904
0.9707285	1.0007448
0.9707649	0.99932355
0.97080946	1.003864
0.97063076	1.0047524
0.97084856	0.99553466
0.9710144	0.99567896
0.97102976	1.0005126
0.9710883	1.000175
0.9707873	1.0001489
0.9711956	0.99915606
0.97085583	1.0023893
0.9710946	1.0018035
0.970966	1.003165
0.9714198	1.0048103
0.9706496	1.0044601
0.97106194	1.0111437
0.9709382	0.9816281
0.97085714	1.0014726
0.9710672	1.0011498
0.97093976	1.0024104
0.97078574	1.0002567
0.97116864	1.0001737
0.97069216	1.0011058
0.97065175	1.0049821
0.97080135	1.0049529
0.97107923	1.0042044
0.9711112	1.0061554
0.9705688	1.0033237
0.9709004	0.9985455
0.97132516	1.0041595
0.9706248	1.0013075
0.9711553	0.9975901
0.9706813	0.9828608
0.9708643	1.0016205
0.9709021	0.9875288
0.97095096	1.00122
0.9708066	1.0035806
0.970804	1.0000983
0.9708823	0.99611986
0.97102606	0.9986734
0.97103465	1.0028042
0.97100985	1.005729
0.9711572	1.0035968
0.970989	1.003015
0.97110844	1.0032943
0.97050977	0.99978787
0.9707627	0.9952585
0.97079253	0.98936963
0.9707395	1.0044932
0.9708054	0.9935046
0.9707824	1.0093485
0.97104096	1.0001547
0.97101533	1.000802
0.97084725	1.0110375
0.97090065	0.9959458
0.97082686	1.0016193
0.970734	1.0013392
0.97108495	0.9972853
0.9711646	0.9999535
0.9709139	1.0003175
0.97127295	1.0036033
0.970714	1.0072777
0.9706726	0.9980704
0.97087765	1.0001717
0.97068584	1.0013005
0.97105956	0.999942
0.9706305	1.0005448
0.97097456	1.0098461
0.9710798	1.0041307
0.9704366	1.0061753
0.97053003	1.0060321
0.97082067	1.0011142
0.9710094	1.0044671
0.97080743	1.0027
0.9707532	1.0016985
0.970549	1.0052385
0.97072744	1.0029966
0.97063196	1.0048717
0.9708475	1.0034254
0.97096	0.9988664
0.97084653	1.0022892
0.97116196	1.0019971
0.97090745	0.9990845
0.97066605	1.007067
0.9708587	0.99977213
0.97089195	1.0037364
0.9710381	0.9971605
0.97066736	0.9938899
0.97095704	1.000417
0.9707744	1.0061908
0.97097766	0.9899763
0.97097826	1.0033975
0.970767	1.0057349
0.97091246	1.0004212
0.97091746	1.0029535
0.97092366	1.0021253
0.97081935	1.0031655
0.97079945	1.0114801
0.970551	1.0012043
0.9710357	0.9994454
0.970911	1.001538
0.97090924	1.001165
0.97089076	0.9887331
0.97075856	0.9853299
0.9713179	1.0014813
0.970888	1.0033476
0.97091913	1.0002923
0.97081745	1.0075343
0.9709151	0.9993404
0.97100437	1.000881
0.9706681	0.997434
0.97078884	1.0034901
0.9705694	1.0025477
0.9705584	0.99835396
0.97097015	0.99297017
0.971099	1.0064824
0.97105956	0.9941386
0.97098327	1.0024325
0.9711124	1.0007125
0.97084546	1.0037246
0.97096026	1.0031372
0.9706086	1.0016778
0.97088766	1.0022053
0.9707476	1.0023259
0.97101426	1.001067
0.9707811	1.0037187
0.9706465	0.9992459
0.97066116	1.0015262
0.97114253	0.9966219
0.9708332	1.0015572
0.9706147	1.0065156
0.97109354	0.99525344
0.9708799	1.0012748
0.9711952	1.0015635
0.97105896	1.0005398
0.9704938	0.9978527
0.97086847	1.000885
0.97082996	0.99967796
0.9707681	1.0035888
0.97113264	1.0017595
0.9707966	0.99876153
0.9711689	1.0035572
0.97067523	0.9972432
0.97077584	1.0039442
0.9707793	1.0004994
0.9709804	0.995067
0.97051954	0.9899245
0.9708055	0.99881643
0.97078323	1.0053306
0.97102034	1.0023123
0.970677	0.99271536
0.97093976	1.0040524
0.9708561	1.0021956
0.97093415	1.0067394
0.9708526	1.001474
0.97107065	1.0027082
0.9708283	1.0025123
0.97077024	1.0072864
0.970695	1.0001925
0.9708352	1.0056816
0.9709203	1.0037526
0.9713266	1.003296
0.9708036	0.99956745
0.97085094	0.9936183
0.9708961	0.9980986
0.9707184	1.0022544
0.97083426	0.9979947
0.9708508	1.0088179
0.9708005	0.98524207
0.9710269	0.99622893
0.97119164	0.98855674
0.97068965	1.0042177
0.9707928	0.9972279
0.97078407	1.0024631
0.9711126	1.0026479
0.9707649	1.0008788
0.9704155	1.0038068
0.9708706	0.99587995
0.9708854	0.9976285
0.9711633	1.0010195
0.9711455	1.0040466
0.9703784	0.9954626
0.9708539	1.0008683
0.97075343	0.9965929
0.97123396	0.9983706
0.97088265	0.9972374
0.97066367	1.0015374
0.97134244	1.0068341
0.9710418	1.000775
0.97133994	0.9992412
0.97057784	0.9995593
0.97064865	1.0068215
0.9709139	0.9973172
0.97097325	1.0056365
0.9710332	1.0013665
0.97085905	1.0005146
0.97062254	1.004651
0.9702141	1.0049524
0.9711752	1.0029215
0.9709264	0.99741507
0.97044003	1.005465
0.9710157	0.9886227
0.97056615	1.0036476
0.97095156	1.0024409
0.9706615	1.0025706
0.97063875	1.0009304
0.9710665	1.002746
0.9708406	1.0022793
0.9711633	1.0014801
0.970544	1.0025661
0.9710072	0.99780786
0.9709554	0.9969229
0.97098744	1.0011052
0.9710859	1.0033989
0.9703815	0.9972305
0.9704467	0.9947584
0.9707962	1.0044383
0.97085094	1.0014054
0.97102416	1.006147
0.9712168	1.0007905
0.9710754	1.0019689
0.970906	1.0036135
0.97114134	0.9973596
0.9707655	1.0000695
0.9709132	0.998729
0.9709754	1.0055579
0.9708929	1.0026276
0.9707408	1.0003643
0.9710741	0.9999429
0.9707743	0.9855891
0.9707558	0.9963713
0.9705256	1.0053201
0.97046053	1.0016664
0.97062767	0.99896413
0.9709703	1.0015824
0.97061765	0.9985809
0.9709561	0.99678457
0.97100043	0.99452037
0.9708296	1.0006748
0.970991	0.9972519
0.97107875	0.9983892
0.9709959	1.0010387
0.97082245	0.9998887
0.97114134	1.0018225
0.9709127	1.0071461
0.9707029	1.006054
0.97114444	1.0063525
0.9711416	0.9988742
0.9705696	0.9956305
0.9707743	0.99815065
0.97087765	1.0086364
0.9711473	1.0030105
0.97084594	0.9921642
0.97095215	1.0022451
0.9710257	0.99521905
0.970839	1.0025735
0.97082865	1.003829
0.97112226	0.99948007
0.97109354	0.9967706
0.9708477	1.0068117
0.9706334	0.9994059
0.9711175	1.0015984
0.97069836	1.0012698
0.97094274	0.99622285
0.9705117	1.004064
0.9708456	1.0088551
0.9707912	0.9991727
0.9706464	1.0048054
0.9707314	1.0068009
0.9706434	0.9996428
0.97068703	0.9874861
0.9705919	1.0088252
0.97071385	1.0042893
0.9709971	1.0005243
0.97091556	0.99784046
0.9710469	1.0041621
0.97073233	1.0071801
0.97045505	1.0031415
0.97097063	1.0053052
0.9709979	0.9969402
0.97075903	0.99541867
0.9713795	0.9959834
0.97112215	1.0030608
0.9707532	1.0030429
0.9711554	1.000724
0.9706763	1.0048618
0.9707873	0.9989952
0.970374	1.007982
0.97092927	1.0032005
0.9708344	1.0003408
0.9704584	1.003745
0.9708843	1.0046797
0.9710325	1.0010016
0.9713129	0.99958074
0.9709407	1.0029421
0.97093654	1.0040863
0.97107124	0.99804527
0.97073936	1.0084903
0.9706733	0.998745
0.9709798	1.0009671
0.97095084	1.0014185
0.97098064	1.002889
0.9708463	0.9990618
0.97082984	1.0031552
0.97100437	0.99818057
0.9708065	1.0001111
0.97096264	0.9987481
0.9707962	0.99684274
0.9708315	1.0004867
0.9708519	0.9926427
0.9707053	1.0001205
0.97054756	0.99604297
0.9707389	1.0103346
0.97086763	1.0051461
0.9710512	1.0040812
0.97043097	1.0011358
0.9708984	1.0002006
0.97083664	1.0080105
0.97114384	0.9986442
0.9709475	0.9986429
0.97072923	0.9995353
0.9706514	0.996936
0.9707476	1.0034553
0.97069585	1.002926
0.9706899	1.0043287
0.9708556	0.9952092
0.9709455	1.0018275
0.970461	1.0017402
0.97071004	0.9969874
0.97105086	0.99328846
0.9709743	0.99640375
0.9710612	0.9960408
0.97099173	0.9973245
0.9706116	0.99943554
0.97087455	0.99688995
0.97105396	0.99874926
0.9709828	1.0005364
0.970402	1.0025969
0.97085345	0.99849385
0.97083366	1.0027872
0.97096646	1.0056138
0.9708539	1.0019596
0.97046614	1.0044366
0.97098494	1.0072542
0.97113395	1.0012134
0.97055733	1.0025201
0.9714143	0.9912581
0.971017	0.9969532
0.9707426	1.0043476
0.97049713	0.9976381
0.97094464	1.0027593
0.9707415	1.0026417
0.9709332	1.0052325
0.9706228	0.9947965
0.9705584	1.0038689
0.97119546	1.0009868
0.97100425	0.99450094
0.97082293	1.0032532
0.97086596	1.0002769
0.9706862	0.9984674
0.9708009	1.003066
0.97103286	0.9993987
0.9705696	1.0003273
0.97100055	0.9987183
0.9708117	0.9997712
0.97065437	1.0057485
0.97040176	1.0071415
0.9707743	1.0022907
0.9707743	1.0032381
0.9707364	1.005613
0.9707798	0.99021786
0.97097373	1.0022868
0.9711695	0.99960315
0.97108257	1.0038033
0.97123563	1.0015398
0.97131634	1.0002528
0.9703342	0.9976929
0.9706241	1.0035179
0.970824	0.99822116
0.97072005	1.0026969
0.9711721	0.98841065
0.970505	1.0042235
0.9709712	0.99581844
0.9706069	1.0031115
0.9707279	1.0058713
0.9707241	1.0038595
0.97081053	0.9988441
0.971369	1.0062516
0.9710984	1.0066682
0.97091126	0.99775213
0.97062063	1.0058873
0.97091186	1.0051152
0.9706627	1.0060366
0.9703319	1.0023757
0.97104466	0.9992922
0.97090137	1.0061777
0.9712739	0.99937516
0.97111046	1.000649
0.9706824	1.0032865
0.9708431	0.99842644
0.97069645	0.9988187
0.9707271	0.99390984
0.9707618	1.00508
0.9707438	1.0002798
0.97077584	0.9963063
0.97049046	0.9980912
0.9711199	0.991539
0.9708966	0.99882865
0.97072804	1.0027412
0.9711393	0.9945872
0.9708923	1.0061305
0.9707148	0.99941945
0.9708868	0.9926131
0.9708955	1.000943
0.9708282	1.0084293
0.9711311	1.0036703
0.9707978	0.9999167
0.9707879	0.9984874
0.97056806	1.0043354
0.97084653	1.0027452
0.9710467	1.0038737
0.9709903	1.0025189
0.97075737	0.9996492
0.9710399	1.0030216
0.9710785	1.0004905
0.9709213	1.0041609
0.970883	1.0009749
0.9706646	1.0060555
0.97117734	1.0004758
0.9711143	1.0001241
0.97077703	0.9995532
0.9709358	0.9991542
0.97098744	1.0054845
0.9708371	1.0024792
0.9710804	1.003658
0.970989	1.0015243
0.9706322	1.0020297
0.9704479	0.9951733
0.97071874	1.0067136
0.9709115	1.004083
0.9709239	0.99214834
0.97065413	0.99793047
0.9707093	0.99851906
0.970682	1.001027
0.97059846	0.9977438
0.9709208	0.99697596
0.97102046	0.99940354
0.9705485	1.0034983
0.97103024	0.99818504
0.97060907	1.0025403
0.9709611	1.0025597
0.9707341	0.9997191
0.97088194	1.0010453
0.97067356	1.0031496
0.9710028	0.99810165
0.97090876	0.9976718
0.9707056	0.9983472
0.97089493	1.0019311
0.9708842	0.99762356
0.97075796	0.98445797
0.9704795	1.0011768
0.9712744	0.9928146
0.9709208	1.0048288
0.97071683	1.0049301
0.97084534	0.9909028
0.97060394	1.001035
0.9706199	1.0032103
0.97075343	0.99934644
0.9707632	1.0021185
0.97072124	1.0011351
0.97073424	1.00151
0.9707928	1.0029813
0.97091293	1.001427
0.9708241	0.9988397
0.9708935	1.0053823
0.9706545	0.9969029
0.9707278	1.0057725
0.97080886	1.0054849
0.9708358	0.99950415
0.97055423	0.99533653
0.97048056	1.0064232
0.9708724	1.001025
0.97088134	1.0033841
0.9708216	1.0010805
0.9707464	1.0072042
0.9708663	0.9996091
0.97073674	0.9993872
0.9709301	0.99950236
0.9709699	1.007301
0.9711044	1.0040239
0.97051	1.000725
0.9711461	1.0016944
0.9711585	1.0015762
0.97107935	0.9996037
0.970641	0.99993736
0.97106576	1.0021253
0.97086537	1.0019597
0.9710642	1.0051045
0.970546	1.0026124
0.9710506	1.0012891
0.970894	1.0081015
0.9706203	1.0045547
0.9707347	1.0008289
0.9705732	0.99968153
0.9703921	1.0026217
0.97038805	0.9982105
0.9707085	1.0050654
0.9709562	1.0027894
0.9713583	0.9985255
0.97086704	1.0031514
0.9703783	0.99862874
0.9709873	0.99471277
0.97102475	1.0036678
0.97073555	0.9961841
0.9708295	1.0009953
0.97063947	1.0062213
0.9708761	1.0027809
0.97070074	1.0065275
0.9708154	1.0021653
0.97078466	0.9997684
0.97114825	1.0030212
0.9707414	1.0026634
0.97066677	0.9999904
0.97083557	1.0001694
0.97054183	0.9868223
0.97053623	0.99708796
0.97095716	0.9953129
0.9706824	0.9955604
0.9710896	0.99952656
0.97074175	0.9899118
0.9710345	1.0040704
0.97107816	0.9991587
0.9708507	1.0025808
0.9708822	1.0019267
0.9706007	1.0000653
0.9709774	0.9978699
0.97051394	1.0081625
0.9710841	0.99996346
0.9711857	0.99836034
0.9710127	1.0047151
0.97103834	1.0033033
0.9710239	0.9972501
0.97093964	0.99902016
0.971076	1.0064342
0.9709201	0.9940312
0.9710827	1.0066997
0.97100604	1.0029756
0.97109485	0.99948865
0.9706694	1.0012267
0.97084105	1.004259
0.97073257	0.9978731
0.97129977	0.99913335
0.97071755	1.0016425
0.97086644	0.9999624
0.9711292	0.9998594
0.9707122	1.0014079
0.97104275	0.9940258
0.97077537	0.9957467
0.97040784	0.997233
0.97115195	0.9981696
0.97092557	0.98121285
0.97081304	1.0019774
0.9709823	1.0032742
0.9709803	1.000089
0.9711579	1.0020026
0.970816	0.99887884
0.97093403	1.0007604
0.9708228	1.0010977
0.97101676	0.9981416
0.9712949	1.0065162
0.97106934	1.0027277
0.9709692	1.0066748
0.97131085	1.0050759
0.9708638	0.99739623
0.9708035	0.99512506
0.970968	0.9983535
0.9711355	1.0066065
0.9712931	1.0029553
0.97084284	1.0028106
0.9708437	0.997837
0.970929	1.0064665
0.97103393	1.0015212
0.97071934	1.0036235
0.9707749	1.0048174
0.9707583	1.0006058
0.9708687	1.0026151
0.9711869	0.9997004
0.97051644	0.9907317
0.9706476	1.0028702
0.9711009	1.0042642
0.970973	0.99785185
0.9709803	0.99778646
0.9707812	0.99877167
0.9710772	1.0071788
0.9706825	0.9978181
0.97065496	1.000233
0.97076166	1.0005212
0.9709506	0.9977408
0.9705473	0.9952719
0.97102404	0.99978435
0.97092414	1.0022762
0.97093	0.99968415
0.9711256	0.99621695
0.9709164	1.0044241
0.97105086	1.0016463
0.97090554	1.0038693
0.9711404	1.0048267
0.970713	1.004396
0.9707999	1.0026712
0.97064435	1.0067507
0.97020304	0.9944798
0.97111654	0.985932
0.9705243	1.007982
0.97116923	1.004379
0.9707836	1.0039351
0.9711269	0.9979741
0.9708719	0.998678
0.970775	1.0020115
0.97044957	0.99064654
0.970662	1.0030273
0.97082055	1.0064423
0.9711423	1.000465
0.9710436	1.0076603
0.9707637	1.0007004
0.9710189	1.0002384
0.970718	1.0016353
0.9703646	1.0005312
0.97081363	0.9824397
0.9707395	0.9984112
0.9707223	1.000078
0.9706367	1.0079143
0.97076845	1.0063777
0.9710531	1.0012857
0.97088194	0.99909997
0.9711157	0.999429
0.9709754	0.9869195
0.9703355	1.0024123
0.9709784	1.0044966
0.97095096	1.0044208
0.97014415	1.0057975
0.9712169	1.0029898
0.9708426	1.0041575
0.97073555	0.99789715
0.9708433	0.99994594
0.97085285	1.0018009
0.97096884	1.0000725
0.9706204	1.0064582
0.97089684	1.000247
0.9707935	1.002477
0.9704014	0.99648196
0.970808	1.0082515
0.9709015	1.0040295
0.9708662	0.9945877
0.9710876	1.0050902
0.97082686	1.008519
0.9708102	0.99706167
0.9710299	1.0054207
0.97097063	1.004243
0.97065747	1.0064625
0.9707116	1.0026792
0.9703778	1.0008855
0.97115827	0.9995529
0.9707761	0.9959473
0.97074234	1.0033747
0.97126544	1.0019149
0.9710525	1.002126
0.9704193	0.9980303
0.9710958	0.9990064
0.97116005	0.99600774
0.97125196	0.99985456
0.9707117	1.0003452
0.971267	1.0033793
0.970958	0.9961186
0.97059906	1.0039222
0.9708096	0.9974455
0.97079945	1.002924
0.9706751	1.0004658
0.97118413	0.993318
0.9709979	0.99719375
0.97100997	0.99912405
0.97081935	0.999848
0.9708439	1.0043223
0.97077715	1.0047908
0.97099125	0.99868995
0.97118163	1.0005813
0.9707055	1.0050911
0.97057724	1.000849
0.970991	1.00223
0.97106624	1.0086467
0.9709823	0.9850561
0.97085106	1.0019928
0.9710486	1.004113
0.9711206	1.0051265
0.9710653	1.0013635
0.9704288	0.99050885
0.97074294	1.0072541
0.9712819	0.9975532
0.97092724	0.99658805
0.9706551	1.0071315
0.97107625	0.9987121
0.9707974	0.9986342
0.97132087	0.9973679
0.9711852	1.0038904
0.97119236	0.99926424
0.9706557	1.0018848
0.970845	1.004025
0.971025	0.9972258
0.97063494	1.0057588
0.9707023	0.9990174
0.9710436	1.0052044
0.97084224	1.000078
0.97115135	1.001293
0.9708699	0.99966884
0.9711454	1.000954
0.97083056	0.9932775
0.9708462	1.0009291
0.9708129	0.9966768
0.97088325	1.006965
0.97111356	1.0014198
0.9713063	1.0017915
0.9708359	1.010763
0.97081316	1.0030942
0.9706632	0.99903435
0.970819	1.0042994
0.9708966	0.9983275
0.9707675	0.99801326
0.9709809	1.0023627
0.9708247	1.0039184
0.9706211	1.0012769
0.97075534	0.9995186
0.97097313	1.0028719
0.9709722	1.0067732
0.9708401	1.0075563
0.9708469	1.0018028
0.97092843	0.9945203
0.9710406	0.99870193
0.9707695	1.0010272
0.97028553	0.9979118
0.970698	0.99781847
0.97089565	0.99541247
0.97150815	1.0060381
0.9710227	0.99018234
0.97118974	1.007298
0.9704422	1.0029718
0.97062194	1.0129182
0.9706987	1.0029095
0.97111285	0.9970945
0.9709983	1.0004481
0.97065616	1.0035136
0.97051585	1.0058428
0.9703177	1.0058998
0.9711369	1.0015392
0.9703804	0.9794559
0.97093594	1.005584
0.97123563	1.0062057
0.9711001	1.0003135
0.9704057	0.996577
0.97095203	1.0051594
0.9704963	1.000758
0.9708005	1.0085012
0.9710932	1.0016084
0.97113657	1.0039124
0.970579	1.0050565
0.97066116	1.0030099
0.970893	1.0001752
0.9704765	1.0004803
0.9712868	1.0024734
0.9706875	1.0051898
0.97105837	1.0004872
0.9711058	1.0003043
0.97088325	1.0036168
0.97069263	0.99962765
0.97079384	1.0059843
0.97073495	1.0037491
0.97090375	0.988023
0.970816	0.99911493
0.97097826	1.004548
0.9708166	0.9987015
0.97088194	1.0030365
0.970646	0.99724764
0.9707421	1.0009025
0.97088265	0.9982589
0.97088015	0.9999112
0.9707993	1.0022216
0.97118247	0.9972442
0.9705726	0.992984
0.970963	1.0016388
0.97105765	0.9999754
0.9707942	0.998268
0.9707905	1.0009252
0.9710239	1.0031424
0.9710301	1.0065721
0.97068393	1.0007169
0.97091424	1.0008172
0.97092795	1.0065565
0.9708543	0.99693614
0.9708992	1.0000341
0.97101784	1.0044296
0.9709164	1.0001335
0.9708499	0.997599
0.970839	1.0052061
0.9706781	1.002997
0.9709536	0.99851614
0.97064924	0.9960018
0.97071326	1.0047591
0.9705987	0.9995643
0.97121847	1.000586
0.9708185	1.0032067
0.97085273	0.99999017
0.97075796	0.993166
0.9707295	1.0008374
0.9709028	1.0005028
0.97094905	1.0037346
0.97083247	1.0048851
0.97067976	0.9988845
0.9707085	1.000598
0.9707465	0.99369365
0.97101796	0.99647546
0.97120774	0.9997452
0.97072065	0.9996271
0.97058356	1.001087
0.969916	1.001786
0.97092557	1.0068586
0.9708655	0.9966255
0.97094285	0.98922575
0.97089183	0.996739
0.97097635	1.0020157
0.9707961	1.0055153
0.97064006	0.9994564
0.9707016	0.9882981
0.97095656	0.9979907
0.9707707	0.99827135
0.970837	0.9971549
0.9712554	0.9940112
0.97086954	1.0043144
0.97076154	1.0087593
0.9706471	0.992267
0.9714048	1.00362
0.97078145	0.9995768
0.970963	1.0072567
0.9707153	1.0042214
0.97073674	1.00329
0.97087586	1.0004054
0.9708915	0.992349
0.97099507	1.0006524
0.97089803	1.001176
0.97069836	1.0002924
0.97150993	0.99810696
0.97105706	1.0009972
0.97081506	1.0021485
0.97090745	0.9950328
0.9708791	1.0049988
0.9707819	1.0005208
0.97060037	1.0057459
0.97113407	0.99911314
0.97105813	0.998099
0.97091424	0.9981955
0.97107315	0.99898845
0.97054946	0.99933064
0.9705483	0.99641776
0.9709197	0.99663264
0.97100437	0.9999937
0.9706844	1.00221
0.97066545	1.0107366
0.9710039	1.0019248
0.97077835	0.9961494
0.9708735	0.99484694
0.9708047	0.98910224
0.9709984	1.000495
0.9707408	0.9947094
0.9709796	0.99760854
0.97044945	0.99741197
0.9709722	0.99541384
0.97110915	1.0018036
0.97073543	0.9821698
0.9707298	1.0029643
0.9710078	0.9991033
0.97097003	0.9977614
0.9709343	1.0037061
0.9711493	1.0021775
0.9708655	0.99638385
0.97113	0.9980387
0.97083724	0.9976871
0.971205	1.003165
0.9708822	0.99996126
0.97075677	1.0040771
0.9707849	1.0001872
0.97086275	0.998639
0.97075033	1.0026354
0.97083735	0.9999917
0.9708508	1.0031693
0.9708214	1.0087223
0.9708185	0.9980442
0.97094727	1.0008038
0.97096205	1.0021298
0.97066224	1.0015247
0.9710976	1.0013573
0.9708731	0.99978167
0.97065914	0.9963946
0.9705417	1.0007759
0.9710531	0.9958411
0.97078204	0.99825263
0.97089565	1.0001203
0.97107136	1.0072725
0.9708688	1.0024256
0.97046113	1.0079653
0.97042286	1.0078912
0.9712751	1.005746
0.97094667	0.9988194
0.97074854	0.9992963
0.9706261	1.0059371
0.97060096	0.99577713
0.97093534	0.99462897
0.97142863	1.0007544
0.9706664	1.0017834
0.97078586	1.0007099
0.97053313	1.0063086
0.9706974	1.0017922
0.97114027	1.0000978
0.9707614	1.0025756
0.9708787	0.99970365
0.9708663	0.9970216
0.9707818	0.99425733
0.9708799	1.0015959
0.9710485	1.0074463
0.97109246	1.0065017
0.97099257	1.0023088
0.9709625	1.0011241
0.9707911	1.004733
0.97098184	1.0009089
0.970382	1.0024775
0.97069716	1.0037181
0.9706564	1.0030196
0.97106946	1.0046204
0.9705577	1.0001179
0.970796	0.9991933
0.9707904	1.0010135
0.970809	1.0034041
0.9705353	1.0024288
0.9711777	0.9999498
0.97105384	1.0019071
0.9710736	1.0025828
0.9708946	1.002257
0.9709908	1.0096157
0.97105837	1.0046607
0.9710977	1.0022722
0.97121847	0.99976563
0.970803	0.99528986
0.9707476	1.0025682
0.9710443	0.9985813
0.97030437	1.0004929
0.9704884	0.9899064
0.970654	0.98800343
0.97102046	1.002815
0.9708308	1.0035269
0.9705324	1.0089513
0.97070897	1.0043573
0.97107863	1.008249
0.97097087	0.9967126
0.97091496	1.0052791
0.97096884	0.9984412
0.97113633	0.99994296
0.9709215	0.9979548
0.97059846	0.99201715
0.97066665	1.000595
0.9708642	1.0012622
0.9706532	0.9987586
0.9705926	0.99684745
0.9707155	1.0031929
0.97098875	1.0006473
0.9709909	1.0001307
0.9708772	0.9918533
0.97075486	1.0031346
0.97058856	0.9975648
0.97099495	1.0003784
0.9704964	1.0032716
0.97050786	1.007638
0.9709891	1.0016854
0.9710926	1.0073656
0.9710194	1.0042685
0.97106147	1.0018046
0.9707962	0.99924976
0.970997	1.0037837
0.9710412	1.0058625
0.97116053	0.9958631
0.9706236	0.9999205
0.97096753	1.0076551
0.97073925	0.9988532
0.9707999	1.0044584
0.97067845	1.0005054
0.9707531	1.0047779
0.97100127	0.99536
0.9708879	1.0042584
0.9710494	1.0018605
0.9707372	0.9976795
0.9705461	1.0042713
0.9706683	1.0012238
0.97144103	0.9966905
0.97060597	0.9963016
0.970711	1.009526
0.97089815	1.0012856
0.9706116	1.0052155
0.9710305	0.99766093
0.9707234	1.0064193
0.9708209	1.0007447
0.97075486	0.9854544
0.97104347	1.0025362
0.97084177	1.0037587
0.9710978	1.0050515
0.97076404	1.0068179
0.9709507	0.99416655
0.9707786	1.0041369
0.9712349	1.0006884
0.9707221	1.0029334
0.9709989	0.9998287
0.971064	1.0068926
0.970896	0.99973
0.97038794	1.0032444
0.9710423	1.000477
0.971084	1.0020591
0.97085214	0.99719894
0.971135	1.0001994
0.9708111	0.9984982
0.9707922	0.9975386
0.97090805	0.9998055
0.97076774	1.0034547
0.9707637	0.9847121
0.9709127	0.999975
0.9707296	0.9992582
0.9704616	1.00119
0.97082686	1.0035735
0.9704511	1.0017836
0.97054994	0.99821323
0.97085893	1.0003949
0.97111535	1.0002425
0.9710108	1.0049279
0.97100246	1.000312
0.97093046	1.0031486
0.9713373	0.99887514
0.9706838	1.004782
0.9711437	1.0006152
0.9709295	1.0011498
0.9709151	0.99929327
0.9705609	0.988093
0.97069204	0.9999489
0.9707571	0.99910676
0.9709554	1.0088403
0.9704981	1.0022814
0.9711062	1.0018662
0.97072387	1.0050913
0.9711461	1.0058379
0.97054946	0.9985718
0.9709716	1.0029117
0.97068703	0.9987742
0.9706502	1.0007647
0.9706956	1.0035815
0.9709207	1.0038447
0.9708854	1.0043067
0.97088456	1.0049886
0.9709245	1.0073744
0.97066855	0.99471545
0.9711188	1.0035391
0.97102	1.0008615
0.971092	1.0028342
0.9708439	0.9992281
0.9711038	1.0015184
0.9710218	0.9971823
0.9711884	1.0044187
0.9709356	0.99807256
0.9708983	0.9989631
0.9708936	1.0002425
0.9705174	0.9994474
0.9708924	0.9989592
0.97100794	1.0017813
0.97124743	1.0026433
0.9705515	1.00039
0.97084045	1.0046159
0.97107065	0.9953161
0.97132146	0.9999757
0.9709954	1.0056657
0.971064	1.0018873
0.97123516	0.9963197
0.97141147	0.9991558
0.97088087	1.0008163
0.9710063	1.0033807
0.970664	1.0072111
0.9709848	0.99519813
0.9712082	1.0005271
0.9706255	0.9971473
0.9708977	0.9959868
0.9711796	1.0021548
0.9708892	0.99737704
0.97096145	0.99696064
0.9712943	1.0016859
0.9707396	1.0064441
0.97081137	1.0042998
0.97057486	1.0080053
0.9710754	0.9997363
0.97121584	0.9959915
0.97055864	1.000981
0.9704485	1.0050976
0.9704242	0.9975261
0.9710448	0.9996419
0.97099316	1.0079099
0.97081685	1.0034858
0.9706404	0.99836534
0.9710318	0.9964011
0.97089744	1.0040187
0.97073424	1.0034546
0.97119176	1.0007293
0.9709153	1.0065103
0.9707087	0.99493426
0.9711038	1.0019014
0.971228	0.99650127
0.97092354	0.9991436
0.9710096	1.0028844
0.97066176	1.0062387
0.97110534	1.0000188
0.9708289	1.0045279
0.9708377	0.9989859
0.9708655	1.0046068
0.9706781	0.9966118
0.9711207	1.0016894
0.97081065	1.003436
0.97109485	1.003792
0.9712329	1.0018597
0.97107553	0.99904466
0.9710555	0.99710894
0.97029674	0.9876467
0.97071576	1.0001502
0.9712504	1.0021273
0.97071743	1.0007299
0.97095644	1.0032115
0.97105396	1.0032345
0.9706925	0.9954491
0.97084594	1.0081831
0.9711728	0.9967583
0.9704205	0.9962737
0.97086465	1.0059127
0.9710499	1.0039623
0.9708741	0.9981195
0.9707813	1.0003285
0.9709494	1.0000781
0.97105324	1.001328
0.9707984	1.0016934
0.97090435	1.0045444
0.9708836	1.0035685
0.97064936	1.0026387
0.9710896	0.9971917
0.97106886	1.0010383
0.97100055	1.0031655
0.97085035	0.9979925
0.97075033	1.0066173
0.9704175	0.99888796
0.9709945	1.0004575
0.9713118	0.9917493
0.97068703	0.99992174
0.9707706	1.0013878
0.9705384	1.004996
0.9707241	1.0050795
0.97083235	1.0018816
0.9705026	1.0066
0.9710101	0.99600136
0.971002	0.998317
0.9707569	0.99839896
0.9709004	1.0006373
0.9706032	0.98514885
0.9708077	0.99306595
0.97094476	0.99991995
0.9711695	1.0025063
0.97101307	1.00512
0.97082615	1.0027612
0.9705684	1.0034988
0.970883	0.9797463
0.9708563	1.0029174
0.97043943	1.0025867
0.9705006	0.9867847
0.9710293	0.997796
0.9710784	0.9894131
0.9712156	0.999775
0.9705857	0.99940664
0.97056854	1.0064361
0.9709604	1.0053614
0.9709408	1.0028597
0.97102904	0.9918932
0.97108674	1.0093533
0.9708581	1.0001738
0.97109604	1.0019299
0.97097325	0.99638194
0.97059786	0.9939725
0.97051835	1.0017751
0.9708998	1.0032126
0.970852	1.0064803
0.97096765	0.9960936
0.97113204	1.0019953
0.97121656	0.99534523
0.97082686	0.9991009
0.9708706	0.9991715
0.97098625	0.99661213
0.9707743	1.0021864
0.9709214	1.003023
0.9707897	1.0000546
0.97113323	1.0056564
0.9714738	1.003737
0.9707607	1.0028386
0.9709765	1.0014385
0.9706968	0.99324
0.9709983	1.0017395
0.97061455	1.00131
0.9708917	1.004433
0.97081494	0.99690706
0.97110045	0.9959908
0.97056806	1.0062454
0.970927	0.99777395
0.970664	1.0016952
0.97085035	0.99445146
0.9709816	0.99973506
0.9706454	0.9988801
0.97101057	1.0027696
0.9709096	1.0044736
0.97087026	1.0052177
0.9709486	1.0017208
0.9709836	1.0025908
0.9709039	1.0009568
0.97069263	1.0042202
0.97092116	0.9906961
0.9708955	1.0085474
0.97084415	1.0007806
0.97090876	1.0053027
0.97112775	0.9821174
0.97068286	1.0022666
0.9709208	1.0036658
0.9708859	0.9977075
0.97085524	0.9987253
0.971045	0.9994242
0.9712745	0.9945665
0.9707359	1.003591
0.97089064	0.99660045
0.9710752	1.0006312
0.9709631	0.9848529
0.9710821	0.9991104
0.970912	1.0011202
0.97079206	0.99613976
0.9710244	1.0002372
0.97111285	1.0024762
0.9709163	1.0023797
0.970997	0.99583745
0.97101593	1.0019082
0.9706011	0.9968424
0.9707675	0.9895722
0.9709959	1.006037
0.9710809	1.0065694
0.97073567	1.0022688
0.9710859	1.0014392
0.97086203	0.9930704
0.9709135	0.99998856
0.97093475	1.0046052
0.970796	0.99321824
0.97102594	1.0022366
0.9705589	1.0034723
0.97097874	0.99936146
0.97104347	0.9993871
0.97079	1.0075781
0.97055125	1.0004803
0.97083414	0.99989843
0.97080207	1.004399
0.9710145	1.0007731
0.97115326	0.9971501
0.9706317	1.0048934
0.97074664	0.9993043
0.9709693	1.0038075
0.97078466	0.99646336
0.9707742	0.9949712
0.9709438	1.0005889
0.9710232	0.99850035
0.97076786	0.99541783
0.9708897	1.0033406
0.97095716	1.001289
0.9709883	1.0015079
0.9709958	1.0060238
0.9708117	0.9982036
0.97073257	1.0048271
0.97102356	1.0085828
0.9705533	0.99839073
0.9708779	1.0143726
0.9706594	0.99960274
0.97099257	1.0033382
0.9708538	1.004859
0.9708135	1.003394
0.97091675	0.9988113
0.9709593	0.99820393
0.97087073	1.0027103
0.9706476	0.9899605
0.97059333	1.0039752
0.97101724	0.9999585
0.97109056	0.99871033
0.9707649	0.99860173
0.97041297	0.9937516
0.9710032	1.0011142
0.9710623	0.9953195
0.97078776	1.0008024
0.9713129	0.9926726
0.970935	1.0055035
0.9706	1.0058657
0.9708946	1.0016451
0.9712119	0.9998522
0.9709631	1.0019195
0.97070444	1.006707
0.9709631	1.0046874
0.9703064	0.9979679
0.97080255	0.9929161
0.9706676	1.000907
0.9709867	1.0066096
0.9711063	0.99834245
0.97075486	1.0038506
0.9707931	0.99780035
0.9705676	1.0064329
0.9708624	1.0004791
0.9709387	1.0008506
0.97080076	0.9989005
0.9708265	0.99889964
0.97088885	1.0003209
0.9707216	1.0003105
0.9710511	1.0027567
0.97090125	1.0025723
0.9708655	0.9928431
0.9708631	1.005406
0.9708538	1.0043162
0.9707633	0.9998341
0.97090065	1.002557
0.97114587	0.99778754
0.9708816	1.0052389
0.97076833	0.9964669
0.97059894	1.0030632
0.9707451	1.0036901
0.97068155	1.006325
0.97093046	1.003105
0.97093856	1.0003859
0.97090673	1.0054013
0.9707527	1.0006129
0.97084963	0.9982948
0.9704714	0.9976902
0.9707606	0.9965051
0.97097266	1.0002248
0.97084355	1.0008291
0.97088027	1.0001056
0.9709506	1.0045996
0.9709338	0.99987364
0.9712148	1.0016205
0.97095525	1.0013496
0.9705975	1.0036252
0.9706634	1.0028265
0.9712007	1.0036726
0.97050667	1.005803
0.97083306	0.9978191
0.9711492	1.0057039
0.9711596	0.9992361
0.9709538	1.0011287
0.9712311	0.9978036
0.9708395	1.0052264
0.97058105	0.99659264
0.97113705	0.99964553
0.97080064	1.0058749
0.97103727	1.0000789
0.9708793	1.0031068
0.97088933	0.9977313
0.97101104	0.98946077
0.971123	0.98819727
0.9713452	1.0008279
0.9706447	1.0073309
0.9711288	0.9958484
0.970464	0.9945079
0.9706254	1.0017147
0.9709331	1.0025207
0.97060084	1.0033052
0.97118556	1.0044874
0.97107697	0.9983512
0.97114134	1.0088165
0.9707215	1.0008637
0.9710829	1.0004987
0.97071123	1.0063874
0.97097456	1.0056114
0.97045374	0.99567235
0.9708773	1.0013579
0.9711057	1.0034237
0.9708072	1.0021625
0.97094536	1.0014707
0.97109985	1.004826
0.9706292	1.0008981
0.9706398	0.98837686
0.97091675	1.0003191
0.97064936	1.0041485
0.97091436	1.0084448
0.97067285	0.99975634
0.97087383	0.9954155
0.9705988	0.99766827
0.97110116	1.0004052
0.97110903	1.0072429
0.9708655	1.002136
0.97082996	1.0003316
0.97100437	1.001685
0.9710611	1.0023937
0.97094107	0.99955416
0.97108626	1.0092047
0.9705204	1.0003418
0.9708005	0.99818945
0.9711429	1.0046676
0.9708674	1.0037676
0.9709654	0.9927137
0.9708016	1.0006016
0.9708406	1.0014989
0.9710883	0.99845386
0.9707389	1.0024107
0.9710231	1.0022634
0.9708351	1.0016663
0.9706429	0.9995233
0.97087574	0.9977397
0.97123194	0.99954426
0.97070944	1.0094013
0.97067773	0.9993091
0.97054636	1.0024521
0.97100556	0.99623615
0.9706403	1.0051315
0.97143686	0.9927582
0.97101927	0.9986104
0.9708005	1.0104785
0.9706063	1.0006857
0.97053707	0.9998537
0.97108126	0.99625933
0.97083473	0.99982435
0.9709165	0.99734
0.97084665	1.0026219
0.97104466	0.9827281
0.9709823	0.9940921
0.9711586	1.0004382
0.97103095	1.0040234
0.9706224	1.0067801
0.9707693	1.007115
0.9712372	0.9969162
0.9705802	1.0017943
0.9709487	1.0001976
0.971079	1.0051749
0.9711485	0.99955326
0.97084916	1.0018617
0.97080445	1.0046637
0.97058	1.0062387
0.9708488	1.0056732
0.97088385	1.0032876
0.9711915	1.0044045
0.9707185	1.0039153
[truncated: 9,999 more rows]
