# Supplementary material for: Predicting sequence-specific amplification efficiency in multi-template PCR with deep learning
Source: Nat Commun. 2025 Oct 16;16:9187. doi: 10.1038/s41467-025-64221-4 (PMC12533003; doi:10.1038/s41467-025-64221-4)
Supplement: Supplementary file 4 — Source data [file 41467_2025_64221_MOESM4_ESM.zip › Supp.Fig. 29/xy_data_internal_GCall.csv]

pred_efficiency	true_efficiency
0.99780136	0.963968
0.9965318	0.9648797
0.9977187	0.96963954
1.0054798	0.9747179
0.9972359	0.9759482
0.9987947	0.9504617
0.9990066	0.95674187
1.0023836	0.96004707
0.99584025	0.86909777
1.0001055	0.95917565
1.0000403	0.9662205
0.9953607	0.96477526
1.000886	0.9790799
0.9902498	0.97316897
1.0002282	0.95764774
0.9989907	0.9587548
1.0026295	0.910532
1.0004144	0.9549643
0.99911624	0.977602
0.99682075	0.9745005
0.99909383	0.9772427
1.0012321	0.9631903
0.99714965	0.93248504
1.0031688	0.9749305
0.9955834	0.9767311
0.99414647	0.9143982
0.9984127	0.9718377
1.004727	0.9621851
0.9987357	0.9381395
1.0054245	0.95483077
0.9977171	0.89361775
0.99681425	0.97094744
0.998115	0.9781752
0.9920639	0.9767329
1.0022869	0.97247785
0.99961615	0.9550271
0.99737	0.978542
0.99815714	0.93801
1.0003781	0.96744764
0.9961119	0.88190097
0.9976964	0.96455216
0.9990604	0.9784533
0.9988917	0.97843593
0.99776345	0.91868657
1.0006493	0.95057166
0.99973494	0.92918193
0.9971602	0.9655628
0.99821836	0.9403703
1.0098536	0.997322
1.0026671	1.007283
1.0044061	1.0001585
0.9992936	1.0004171
0.99933064	1.0042282
0.9916567	1.0025082
1.0056111	0.9953323
0.99925786	0.9994775
1.0039318	0.9970823
1.0037761	1.0066459
1.004996	1.0011867
1.0036954	0.99580604
1.003478	1.0062581
1.0064249	0.9988716
1.000439	1.0011512
1.0030432	0.99844706
1.0082452	1.003794
0.99314845	0.9965275
0.99657434	1.0001208
1.0018398	1.0032104
1.0041844	1.0024829
0.9975919	1.0013933
1.0036191	0.999965
1.0038847	1.0078332
1.0039805	0.9950357
1.0035305	1.0086755
1.0020808	0.9963762
1.0009294	1.0050906
0.99924874	1.0015435
1.0008837	1.0016586
1.0016193	0.9810586
0.9966596	1.0010816
1.0022423	1.0034077
1.00428	1.0003172
1.002853	0.9941412
1.0026089	1.0054811
1.0058291	1.0021546
1.0024161	0.9987025
1.0001801	1.003302
0.9999874	0.9994812
0.99788195	1.0052122
1.0033712	1.0058569
1.0019617	1.0012996
1.0009582	0.9984413
1.0028355	0.9991132
1.0029994	0.99498534
1.0032231	1.0019977
1.0004232	0.9981386
1.0037621	0.9905283
0.9979791	1.003589
1.0010041	1.0032564
0.99801344	1.0042193
0.9997122	1.0087185
1.004675	1.0052481
1.0043279	0.9951412
1.0012352	1.0038764
0.9959709	1.0000215
1.0028595	1.0021222
0.9984419	1.0003357
1.0054969	1.0047524
1.0047317	0.99567896
0.99752873	1.0005126
1.006046	0.99915606
0.9999369	1.0033237
1.0031353	1.0041595
0.9980343	1.0013075
1.0004194	0.99611986
1.0007586	0.9986734
1.0024409	1.005729
1.0031095	0.9952585
1.0047629	1.0044932
1.0003362	1.0013005
1.0012113	1.0005448
1.0015962	1.0061753
1.0032293	1.0021253
0.9964026	1.0031655
0.9988539	1.0012043
1.0031081	1.0033476
0.9967127	1.0075343
1.0001252	1.000881
1.0038749	1.0025477
1.001528	0.99297017
1.0017378	1.0016778
1.0029982	1.0065156
1.0054991	1.0012748
1.0055616	1.0015635
1.0022131	1.000885
0.9973329	0.99271536
1.0018593	1.0025123
0.9997784	1.0001925
1.0014341	1.003296
0.9992107	1.0015374
1.0012081	1.0068215
1.0041541	1.0056365
1.0052478	1.0013665
0.99820125	0.99741507
1.000942	1.0009304
0.9995424	1.002746
1.0016564	1.0025661
0.99895376	0.99896413
1.0010395	0.9972519
0.9998887	0.9998887
1.0014349	1.0018225
1.0045917	0.9988742
0.9940613	0.9956305
0.99744314	1.0022451
1.0021522	1.0025735
1.0018096	0.99948007
0.9976825	1.0012698
1.0029408	1.0068009
0.99937516	1.0088252
1.0022244	1.0030429
0.99804586	1.0046797
1.0008508	0.998745
1.0012083	1.0009671
1.0027534	1.002889
1.0056155	1.0031552
1.0012491	0.99684274
1.0010283	1.0011358
1.0006567	0.9986429
0.9985021	1.0043287
0.9978854	1.0018275
1.0082911	0.9960408
0.999813	0.99874926
1.002587	1.0005364
1.001981	1.0019596
0.998962	1.0043476
1.001748	0.99960315
0.99996674	1.0038033
1.0011947	1.0026969
1.0051694	1.0062516
1.0046463	1.0066682
0.9989087	1.0051152
1.0000998	0.9992922
1.0069705	0.99842644
1.0018133	0.99390984
1.0014361	1.00508
1.0024152	1.0002798
0.9967017	0.99882865
1.0001044	0.99941945
0.99795294	1.0043354
0.9998421	0.9996492
0.9974147	0.9995532
1.0031729	1.0054845
1.0005617	1.0024792
1.0021781	0.9951733
1.0002658	1.0067136
0.99822974	0.99793047
0.99980766	1.001027
1.0051572	0.99697596
1.0045689	1.0025597
1.0016297	1.0010453
0.9973325	0.9976718
1.001774	1.0019311
1.0021852	0.9909028
0.99582595	1.001035
1.0011705	1.0011351
0.9971198	1.00151
0.9958931	0.9988397
0.99936396	1.0033841
1.0012368	1.0010805
0.9971048	0.99950236
1.0049539	1.0016944
1.0021081	0.99993736
1.0015526	1.0031514
0.9991951	0.99471277
1.0028754	1.0036678
0.9978676	1.0021653
1.0041461	0.9997684
1.0046916	1.0030212
0.99769	1.0001694
1.0023891	0.99708796
1.0031586	0.9955604
0.99941593	1.0040704
0.9970604	1.0047151
1.0055807	1.0064342
1.0041697	1.0066997
1.0014882	1.0029756
1.0031887	0.9940258
1.0007502	0.98121285
1.0037545	1.0007604
1.0065801	1.0010977
1.0019202	1.0015212
1.0052038	1.0071788
1.0032884	1.000233
0.9960462	1.0005212
1.0078809	0.99978435
1.003132	1.0022762
0.99514884	0.99064654
0.99889785	1.0016353
1.005201	1.000078
0.99770266	0.9869195
0.9981277	1.0024123
1.0002339	1.0041575
1.0036818	0.99994594
1.006103	1.002477
1.0019811	0.9945877
1.0009422	1.0008855
1.0023736	0.9959473
1.0036759	1.002126
1.0028156	1.0039222
1.0025493	1.002924
0.9988423	1.0004658
1.0021768	0.99912405
1.0025218	1.0047908
1.001093	1.00223
1.0009692	0.99658805
0.9990969	0.9986342
1.0039035	0.9990174
1.0039115	1.0014198
1.000027	1.0017915
0.9993912	0.9983275
0.9994015	1.0012769
1.0010024	1.0075563
1.002669	1.0018028
0.99386454	0.9945203
0.9965195	0.9979118
0.99849486	1.0029718
0.9963019	1.0129182
1.0003531	1.0029095
0.99905366	0.9970945
1.0053153	1.0015392
1.0026432	1.000758
1.0010204	1.0085012
1.0016651	1.0030099
1.0055742	1.0036168
1.0031699	0.99911493
1.0046	1.0009025
1.0016298	1.0008172
0.9994798	0.99851614
1.0022602	0.9995643
1.002668	1.0037346
1.0014083	0.9988845
0.9926704	1.001786
1.0034317	0.99827135
1.0012202	1.0004054
1.0055256	1.001176
0.9991112	0.99810696
1.0023012	1.0021485
0.9974803	0.99933064
0.9990913	0.9999937
1.0023953	0.9961494
1.0027199	0.99484694
1.003131	1.000495
1.0019362	0.9947094
1.001804	0.99760854
0.9986462	0.99741197
0.99845934	0.9821698
0.99847585	0.9976871
1.0005879	0.99996126
0.9954138	1.0001872
0.9996743	0.998639
1.0043352	1.0026354
1.0009398	0.9980442
1.0013409	1.0021298
1.004105	1.0013573
0.9997552	0.99978167
1.0017139	1.0007544
0.99972105	1.0017834
1.0034233	1.0025756
1.0004928	0.9970216
1.006997	1.0065017
0.9988496	1.0023088
1.0010706	1.0011241
0.998769	1.0009089
1.0009906	1.0035269
0.9968418	1.008249
1.0020834	0.9967126
1.0013838	0.9979548
1.0008382	0.99684745
1.0030059	1.0031346
0.9993175	1.0032716
1.0001631	1.0018605
0.9950391	1.0042713
1.0011386	1.0052155
0.9980384	1.0068179
1.0036043	1.0068926
1.0006819	1.000477
1.0077783	0.99719894
0.99896467	1.0001994
0.9998616	1.0003949
1.0051861	0.99887514
0.9966836	0.988093
0.9953833	1.0050913
1.0025753	0.9987742
1.000851	1.0007647
1.0023534	0.9971823
1.0074927	1.0002425
0.9987702	0.9989592
1.0032343	1.00039
1.0065821	0.9999757
1.0020585	0.9991558
1.0051081	0.9971473
1.001591	1.0021548
0.99761593	1.0034858
1.0001078	0.99836534
1.0066158	1.0007293
0.9991232	0.99493426
0.99458665	1.0021273
1.0046374	1.0081831
1.0050961	0.9967583
1.0025003	1.0000781
0.99895906	0.99888796
1.0042613	0.99992174
0.9984507	1.0013878
0.9977628	1.004996
1.0021309	0.99600136
1.0037876	0.99839896
0.9996235	0.99306595
1.0021853	1.0029174
1.0074439	1.0028597
1.0033499	0.99638194
1.0018905	0.9960936
1.0063974	0.9991009
0.9991326	1.0028386
1.0027779	0.99973506
1.0049766	1.0027696
1.0046172	1.0044736
1.0010507	1.0017208
1.0022593	1.0042202
0.996978	0.9906961
0.9988959	1.0007806
1.001279	1.0053027
1.0011865	0.9977075
0.9961626	0.99660045
1.000339	0.9848529
1.00673	0.9991104
1.0050527	1.0011202
0.993037	0.9968424
0.9997315	0.9895722
1.0053712	1.0065694
0.9989636	1.0075781
0.9934257	0.9971501
1.0025753	1.0038075
1.0040306	1.0005889
1.0005338	0.99960274
1.0035784	1.0033382
0.998518	1.004859
1.0024832	1.0011142
0.9966914	1.0008024
0.9981569	1.0055035
1.004325	1.0016451
0.99916553	1.000907
1.0040411	1.0066096
1.0014752	0.99834245
1.0021852	1.0038506
1.002808	0.99780035
1.0031809	1.0064329
0.9989987	0.9989005
1.0047357	1.0027567
1.0042531	1.002557
0.99884886	1.0030632
0.99881154	1.0028265
1.0011672	0.9992361
1.0034064	0.9978036
0.99950373	0.99659264
1.000314	1.0000789
1.00252	0.98819727
1.0037366	1.0073309
1.0034152	0.9958484
0.9998379	1.0017147
1.0016998	1.0088165
1.0015658	1.0034237
0.99870056	1.0084448
1.003534	1.0004052
1.0020639	1.0003316
0.9980215	1.0003418
1.0027741	0.99818945
1.0056338	1.0046676
1.0035305	1.0037676
1.0022517	0.9927137
1.0024056	1.0026219
1.0014634	1.0004382
0.9995917	1.000584
1.0001303	1.0038813
1.0018814	1.0048622
1.0013874	0.99714065
1.0018657	1.0017414
1.0029144	1.0034835
1.0035661	1.0014303
0.9999992	1.0010171
1.0036982	0.9988795
1.0059798	1.0004376
1.0006547	1.0056435
1.0037508	1.0017843
1.0022179	0.99328864
0.9992682	1.0058612
1.0033258	1.0054537
1.0016395	0.99604994
1.0019315	1.0013164
0.9949364	1.0125577
1.001216	1.0012965
0.99750245	1.0038507
1.0037558	1.0010456
1.001258	1.0012459
1.001546	0.99579436
1.0065658	0.9977713
1.0026184	1.002023
1.0018173	1.0069276
1.0044225	0.9996875
0.99761456	1.0000435
1.001777	1.0054878
1.0016816	1.0055058
1.0021636	1.0051762
0.99704266	1.002654
0.9978485	1.000292
1.0022565	1.0057693
1.000683	1.0077373
0.99887055	1.0062585
0.997367	0.99457276
1.0023028	1.0029515
0.99746543	1.005195
1.0031533	0.9988975
1.001292	1.0005815
1.0005147	1.0062099
0.99643284	0.9963358
0.9990035	0.9980242
0.99735075	1.0038842
1.0051308	0.9978532
0.99953264	1.0039719
1.0004228	1.0048547
0.9966556	0.9867925
0.99766856	0.9979426
0.99908257	1.0024359
0.9969491	1.0033178
0.9988969	1.0003604
0.9986528	1.0045418
0.99881387	1.002541
1.0007166	1.002859
0.9993729	1.0029088
0.9995454	1.0033715
0.9991765	0.99973214
1.0008773	1.0025321
0.99955946	0.9920356
1.0051941	1.0033844
1.0025219	0.9929759
1.0012614	1.0023742
1.0035487	0.99295837
0.9996171	1.0016425
1.0011041	1.0000447
0.9978889	1.0048872
0.99535996	0.99786574
1.0024852	1.0003153
0.99904156	1.0011892
1.0042958	0.99402434
1.0013392	1.0029993
0.9989965	1.0088168
1.0037123	1.0093336
0.9960049	0.9997305
1.0011812	0.98708016
1.0016905	0.9991283
1.0009077	0.9915438
1.0037462	1.0066067
0.9969855	1.0033494
1.003559	1.0034819
1.0059856	0.9982533
0.99703264	0.9985146
1.0039892	0.9973647
1.0034249	0.9984228
0.999286	1.004668
1.0057627	1.000142
1.0008132	0.9958798
1.0014296	1.0034068
1.0055577	0.98673606
1.0034646	1.0009366
1.0025389	1.0021846
1.0009911	1.0039057
0.9986694	1.0017362
0.99968755	1.0042108
1.0002754	1.0043086
1.0064619	1.0022326
1.0048872	1.0023727
1.0002156	0.99589247
1.000004	1.0009047
1.0002371	0.9998666
1.0027922	0.9986914
0.9990903	0.99184287
1.0083745	0.9824449
1.0002594	1.002047
0.99769765	0.99929124
1.0027725	0.99916214
1.003443	1.0030797
1.0019575	1.0010166
1.0002011	0.9999839
1.0010614	1.0086409
1.0037171	0.9981547
1.001055	1.0064561
1.0014722	0.99738824
1.0009444	1.0058393
0.9996215	1.0023136
1.000159	1.0034114
1.0020057	1.0020677
0.99949384	1.0030453
1.0014123	1.0006998
1.0027944	0.991685
0.99788374	0.99754703
0.9996504	1.0077639
0.99779	0.98965126
1.0032169	0.9986382
1.0027984	1.0032399
1.0013546	1.005069
1.003272	0.9997067
1.0016701	1.0056466
1.0048097	1.0020815
1.000936	0.9919478
1.0074761	1.0013487
0.9960542	0.9934692
1.0007838	0.9972428
0.9981068	1.0108409
0.9987553	1.0014509
1.0036142	1.0082569
1.0087711	1.0037237
0.9981179	1.0060285
1.0012124	1.0041219
1.0019327	1.0058745
1.0052732	1.0021855
1.006057	1.0004661
1.0004878	0.9950957
1.0043714	0.99729836
1.0036191	0.9997955
1.0016329	1.0023994
1.0010558	0.9989781
1.0025214	0.9999059
1.0016931	1.0024471
1.0029621	0.9996571
1.0005611	0.99910736
1.0017148	0.99918896
1.0059538	1.0018407
0.9991865	0.9983645
1.0007037	1.0030094
1.0014452	1.0031766
0.99685055	1.0020415
0.998758	1.0028938
1.0002004	1.0022233
0.99999726	1.002913
1.0025012	0.9965293
1.0017564	1.0050186
1.0021627	0.9976077
1.0020055	0.99860376
1.0016316	1.0065687
1.0002443	0.9996016
0.9972703	0.99885535
1.0012372	1.0009183
0.99882936	1.0046209
1.0016155	1.0025029
1.0026224	1.0000378
0.99985564	1.0068424
1.0035468	0.99185014
1.0008329	1.009262
1.0000321	1.0069867
0.9990654	0.99546015
1.0065469	0.9994329
1.0033606	1.0022684
1.000767	1.0021359
1.0039489	1.0007126
0.9984892	1.0018466
0.9972273	1.0002183
1.0014212	0.99713063
1.0043116	0.99541485
0.99856716	0.9996911
1.0010301	1.0047804
0.9996186	0.9956214
1.0017848	1.0042256
1.0014516	1.0002741
1.0004781	1.0001508
0.9969394	1.0028981
0.9999899	0.99622726
1.0019802	1.0019639
1.000506	1.0023713
0.99991024	1.0033708
1.0021162	1.0067009
0.99851954	0.99529827
1.0020825	1.000113
1.0060858	1.0013769
1.0053612	1.0074203
1.0040271	0.9955423
0.99871224	0.99763364
1.0034302	0.9945572
0.9977936	1.0029484
1.0067434	1.0004953
1.0022289	0.9981542
1.000288	1.005871
1.0037111	1.0005293
1.0042791	1.0049148
1.0040405	0.9981984
0.9984501	0.9994358
1.0024804	0.998019
1.0059004	1.0008777
1.0003641	1.002472
1.002326	1.0024627
0.9990288	0.9992644
0.9981969	0.9972244
1.0008757	0.99766517
1.0012555	1.0031852
1.0024061	1.0022681
0.9947053	1.0026641
1.0027488	1.0042895
1.006777	0.98854333
1.0019127	1.0039407
1.0031116	1.003266
1.0039523	1.0043652
1.001179	1.0052663
1.0049083	0.9962894
1.0046589	0.99845904
1.0070517	1.0025556
1.0052085	0.997056
1.0020378	0.999302
1.0042933	0.99688333
0.9947783	0.9953364
1.0068613	1.004385
0.9996239	1.0011542
1.000189	0.9996206
1.0060145	1.0003049
1.0011438	1.0001706
0.9959526	1.0041919
1.0022079	1.0036002
0.9988581	1.0007144
0.9987242	0.9994086
1.0039266	1.0034045
1.0036288	1.0007447
1.0028014	1.0053592
1.0009214	0.99681854
1.0032969	1.0027962
1.0064708	1.0021555
0.996764	0.99889994
0.99637103	1.0022377
1.0034776	1.0008718
0.9986719	1.0082848
0.9958893	1.0046641
0.99734455	0.9876913
0.9990403	1.0014559
1.0033867	1.0006105
1.0005686	0.9985479
1.0026871	1.0088252
1.0023795	0.9977282
0.99467695	1.0003623
1.0026118	0.9932063
1.0024837	0.999022
1.0006739	1.007452
1.0012233	0.9973247
1.0029684	0.99584603
1.002006	1.005357
1.0028952	1.0040978
1.0000112	1.0084021
1.0009179	1.0013683
1.0004892	1.002199
0.9930227	0.99437404
1.0027515	1.0095325
0.99835634	1.0041946
0.9998687	1.0035284
1.0011599	0.9981746
1.0004044	1.0016079
0.9928755	1.0036027
1.0007805	1.0020624
1.0069034	1.0025649
1.0000833	0.9971087
1.0021226	0.9967531
1.000433	0.99827546
1.0030608	1.0029048
0.9958023	0.9995679
1.002288	0.99829787
1.003847	1.0058928
1.0041445	1.0024083
0.99848557	0.9905315
1.0020301	1.0014397
0.9976346	0.9941782
1.0079263	1.0015489
1.0023445	1.0033493
0.9998292	1.0014406
1.0006977	1.0094482
1.0052608	0.9965675
1.0091423	1.0079823
1.0037495	1.00971
1.0031217	0.99806124
0.99638486	1.0049114
0.9953195	1.0080223
1.0024188	0.9999285
1.0009007	1.0043157
1.0022719	1.0075057
0.9971996	0.99955076
0.99439824	1.0035999
1.0048493	0.99889296
1.0041138	1.0015644
1.003868	1.00013
1.0013847	1.0021831
1.0013617	1.0061703
1.0002213	1.0007304
1.0011127	0.9986571
1.0034165	1.0072924
1.0044352	1.0001382
0.99918354	0.9982502
0.99850065	1.0018723
0.99464977	1.0020112
0.99470323	0.99203295
1.0034066	0.99919456
0.99754184	0.99814063
0.998439	0.9989487
1.0024772	0.99578387
1.0028769	1.0057534
1.0070045	1.0047457
0.99794126	0.9998746
0.99618083	0.9982445
1.0054259	0.9972317
0.99936557	1.0058421
0.9992513	0.9972784
1.0013769	0.9972105
0.9971378	1.0023448
0.99931014	0.9977672
1.000134	0.997412
1.002359	1.0012866
1.0056926	0.9978817
0.9949539	1.0021601
1.0082077	0.9977979
1.0009123	1.0005989
1.0043004	1.0035579
1.0016855	0.99818766
1.0077473	1.0014709
1.0010524	1.0063181
1.0009544	1.002273
1.0026493	0.99918616
1.0004877	0.9993812
1.0002351	0.99734986
0.9962436	1.0035075
1.0039062	0.99864626
1.0079829	1.0063483
0.9995629	1.0050706
0.9988674	0.9995956
0.9998895	1.0038033
1.0054181	0.9945209
1.00369	0.9968081
0.9981888	1.0022275
0.99954283	1.005384
1.0012677	1.0001024
0.99420744	1.0046324
1.0078427	1.0043572
1.0026157	1.0015652
0.9964637	1.0059702
0.9968058	1.0094326
1.0051134	0.9986855
1.0027299	1.0018474
0.99599314	1.0015419
1.0012909	0.9985937
1.0058477	0.9966431
0.9972774	1.0050702
1.0036833	1.0053594
0.99768203	0.99317634
0.99728584	0.98939955
1.0034728	1.0026348
1.0061791	0.9976076
0.99879515	1.0004171
1.0026745	1.0029533
0.99346936	1.0066944
0.99881524	0.9953413
1.0016211	1.0011586
1.0041803	0.9976969
1.0023204	1.0035456
0.9962918	1.0031215
0.99948066	1.0006068
1.0049685	0.9956742
0.99371177	1.0088385
0.99733114	1.0035275
1.0064954	0.9930346
1.0054678	1.0043364
1.0043675	1.0042098
0.9973028	1.0039525
0.99992126	0.9997952
1.0033238	1.0017834
1.0021915	1.0055037
1.0025774	1.0018928
1.000861	1.0053748
0.99409294	0.9972167
1.0032068	0.99295
0.99537826	1.0053596
1.0022014	0.99979645
0.9970105	1.0024818
1.0025908	0.9976004
1.0025736	1.0057865
1.0000874	1.0061879
1.0022259	1.0019097
1.005136	1.0002013
1.0052247	0.99874055
0.99890023	0.9993599
1.0036807	1.0051188
1.0043087	0.9994654
0.99762726	1.0016028
0.9999093	1.0028027
1.0040259	1.0029205
1.0032272	1.0015353
1.0011367	1.003727
0.9974349	0.9950846
0.99650526	0.99967945
1.0006173	0.9969471
1.0066837	1.0031075
1.002628	0.9967778
1.0010549	1.0029739
0.99830335	1.0106214
1.0041126	1.0028688
0.99825394	0.99988085
0.98986286	1.008804
1.001844	0.9950047
0.9938258	1.0033456
0.99622905	0.9936085
1.00157	0.99602497
1.0066487	1.0099615
0.9963681	0.9994948
0.99966174	0.9982295
0.99999434	1.0015026
1.0011939	0.99855703
0.99191093	0.9987814
1.0009849	1.0094175
0.9994438	0.99759054
1.0015881	1.0054888
1.0058122	1.0038381
0.99941343	1.0021054
1.0031922	0.99936694
1.001477	1.0039186
1.0004475	1.0021745
0.9998039	0.999867
1.0015867	0.99587846
1.0018195	1.0035973
0.9983347	0.9861677
1.0030967	1.0048932
0.99261135	0.99710387
1.0057571	1.0039933
1.0002346	0.9981861
1.0021096	0.9982207
1.0017027	1.0023702
0.9975604	0.99716026
1.0031376	1.0028561
0.9968223	1.0001662
1.0058842	1.0031607
0.9988545	0.9929877
0.99646866	0.9994913
1.0026101	0.99960035
1.0064898	1.0017579
0.9956921	1.0063026
1.0049576	1.0031955
1.0041382	0.99912393
0.9966013	1.0058007
1.0020682	0.99894005
0.99957186	0.99949425
1.0016276	1.0087214
1.003297	0.99849755
1.0024277	0.9978683
1.0004218	1.0017484
1.0038687	0.9974781
0.9997381	0.99999297
0.9979039	0.99951434
0.9984084	0.9998645
0.9970884	0.99109435
1.0021893	0.99963045
1.0013713	0.99089813
1.0019542	1.0038855
1.0012095	1.0016307
1.0031749	1.0042531
1.0030488	1.003513
1.0070503	0.99787843
1.0013587	0.9957258
1.0056869	1.000391
1.0056356	1.0020231
1.0046672	1.0085324
1.0021136	1.0086316
1.0000175	0.9987081
0.99967736	1.0020994
1.0013391	1.0003911
1.0005741	0.9971109
1.001032	1.0062755
1.0020592	1.0008283
1.0012463	0.99721855
1.0015893	1.0008651
1.0019171	0.996934
1.0008885	1.0035338
1.0001711	0.9966008
1.0011125	1.0024068
1.0021386	1.0047915
1.0010668	0.9946388
1.002016	1.0017943
1.0016187	0.9973957
1.0001422	1.0032499
1.0012858	1.0043092
0.99987245	1.0032709
0.99719685	1.0051095
0.99770045	1.0015931
1.0036908	0.99845743
1.003746	0.9985594
0.9980402	1.0008416
1.0089219	1.0022211
1.0025489	0.99941206
1.0041783	1.002251
0.9975857	0.9936631
1.0005707	0.9967998
0.9962389	0.9972207
0.9973343	0.99854964
0.9995768	1.0006286
1.0001322	1.0030252
0.99783146	1.0057727
0.99742717	1.0038246
1.0043907	0.9997659
0.9976075	0.99845546
0.9999364	1.0010495
1.0018647	0.9990796
0.99789363	1.0050364
1.0002863	1.0032603
1.0021917	1.0013746
1.0000936	0.9997192
0.99840355	1.0089766
1.0017225	0.99449635
0.9988646	1.0071099
1.0029072	1.0003788
1.0008304	1.0017761
1.0054826	0.99779683
1.0013428	1.006853
1.0057626	0.9994875
0.9996956	1.005631
1.0029714	1.0008526
1.0006763	1.0009845
1.0009415	1.0017965
1.0014545	1.0049696
1.0036616	1.0047759
0.99930334	1.0003399
1.0023652	1.0023048
1.004606	1.0015731
1.0047584	0.9996017
0.9993154	1.0072641
1.0032179	0.9968734
1.0011635	0.99794877
0.99914575	0.9960973
1.0029969	1.0030189
1.000194	1.0065821
0.9990008	0.9898993
0.99874955	0.9947416
1.0006317	0.9964896
0.9976094	1.0033126
0.999219	0.99841565
1.0006351	0.99697256
1.0031253	1.0051752
0.99338365	0.99644375
1.0021441	0.9995459
0.996135	1.0010192
1.0026513	0.99918234
0.995248	0.99451643
1.0049628	1.0026467
0.99934536	1.0020123
1.0052582	1.0042729
0.9957501	1.0039798
1.0045922	1.0020521
0.99623454	0.9998402
0.9989325	1.0041754
1.0038797	1.0059541
1.0039096	1.0072641
0.99850136	1.0014367
0.99757534	0.9939192
1.0057119	0.99965525
1.0002089	1.0074149
0.9975497	1.0031923
0.99982744	0.99786466
1.0020633	1.0040679
1.0000827	1.0054656
1.001771	1.0027866
1.0019366	1.0052361
1.0025835	1.0004205
0.99778664	0.99209183
0.99980795	0.9967586
0.99790424	0.99650365
0.9998282	0.9844378
0.9982215	1.001001
0.9978834	1.0026237
1.0031139	0.99792063
1.0052428	0.9982043
1.0060015	1.0062563
1.0004431	1.0051874
0.9962296	1.0053575
0.9978496	1.0017979
1.003042	0.99674636
1.0015252	0.9951159
0.9990886	1.0008497
0.9962046	0.99820656
1.0023468	1.0004934
1.0077428	1.0043266
1.0016572	0.9974092
0.99557143	1.0041369
0.9981475	1.0040957
0.99934053	1.0020721
1.0025752	1.0006847
1.0062264	1.0049419
1.0039239	1.0003754
1.0018342	0.9998719
1.005077	1.0015868
1.0013926	0.99589366
1.0018042	0.9999597
0.9975555	1.0063273
0.9978465	0.99641335
0.99987316	1.0035343
1.001069	1.0030394
1.0000619	0.9989496
1.0027654	1.0013536
1.003685	0.99932957
1.0017102	1.0014617
0.99952376	1.0019516
1.0002816	1.0041329
0.99980646	0.99713033
0.9972472	1.008094
1.0039324	1.0067644
1.0055608	0.9991355
1.0037336	0.9986009
0.99674815	1.0033656
0.9962291	1.006406
0.9993959	1.0016209
1.0046134	1.0046592
1.0001379	0.9972433
1.0026665	1.0046164
1.0023243	0.9973199
1.0025234	0.99710107
1.0043757	0.99374473
1.0033236	0.9994265
1.0011336	0.99902004
1.004727	1.0021363
0.99921155	0.9949472
1.0026363	0.9947339
0.9952342	1.0046456
0.997958	0.99613345
0.99496424	1.0038575
0.99553066	0.99972343
1.0004612	0.99790007
0.9994998	0.999864
1.0022168	1.0044236
1.0043741	1.0044718
0.99928176	1.0021287
1.00723	1.0041579
0.99782777	1.0026451
1.0043317	0.99911404
0.99920803	1.0085502
0.9975915	0.9991172
1.0031987	1.0019863
1.0040301	1.010496
0.99612117	1.0025681
1.0041964	1.0047075
0.99878937	1.0049597
1.0054102	0.99805975
1.002003	0.99841094
1.0010622	1.0033126
0.99622095	1.003627
1.003057	1.0028644
0.99887013	0.9987284
1.0033889	0.9972324
1.0069156	0.9980597
0.9990215	0.9996139
1.0006526	1.0005314
1.0028877	0.99898297
1.0037411	1.0029106
1.003565	0.9982452
1.0065058	1.002856
1.0009426	1.0048113
0.9985759	0.9984811
0.99821955	1.0005747
0.99875414	1.0001485
1.0032824	1.0003529
1.0017762	1.0018319
1.0030494	1.0020399
0.9965229	1.0046886
0.99698687	1.0075525
1.000579	1.0014198
1.0032977	0.9971188
1.0002944	1.0029479
1.0011777	1.0030926
1.0027779	1.0018483
0.9990773	0.99019134
0.99767214	0.9988796
1.0017835	1.0024017
0.9994263	1.0038923
1.0032265	1.0032058
0.999279	1.0033329
1.0040481	1.0057034
1.0025951	0.9960871
1.0013868	0.99837327
1.0029899	1.003384
0.999793	0.9966891
0.9988182	1.0065227
1.0035224	1.0075018
0.99254537	1.0024922
0.99815494	1.003153
0.99765325	1.001359
1.0015329	1.0052702
0.99918437	1.0021474
1.0016093	1.0012774
0.9975286	0.9963783
0.9996776	1.0066408
1.0019385	1.0071932
1.0021939	1.003789
1.0022444	1.0058799
1.0023419	1.008092
0.9990686	0.9947553
1.0019155	0.98241645
1.0004371	0.99562836
1.000712	1.006122
0.9994238	1.0087128
1.0063055	1.0017449
0.99359673	1.0016311
1.0001638	1.0086311
0.99734074	1.0036224
1.0010952	1.0023264
1.0020828	1.000099
1.0016654	1.0049664
0.995822	1.0056717
1.0023948	0.99922895
0.9999083	1.0008415
0.99843764	0.99873275
1.0033087	1.0059383
0.9991502	0.9947637
1.0006729	1.0016314
1.0055778	0.99883795
1.0035989	0.99848086
0.99921453	0.9989376
0.9997639	0.9973303
1.002837	0.99306846
1.0010207	1.007069
1.0022255	1.0092806
1.002245	0.9971107
1.000649	1.0051969
1.0042934	0.9975697
0.99763316	1.0043916
0.9977813	1.0017422
0.99729174	1.0005599
1.0018185	1.0088141
1.0007015	0.9994345
1.0032399	1.0052172
1.0010298	0.9939271
0.9989709	1.0065676
1.00504	0.9983712
1.0047851	0.9851323
1.0025204	1.0015795
0.9968183	1.0078133
0.9996614	1.0064455
1.0021515	1.003152
1.0030478	0.9915423
1.0035185	1.0008086
1.001256	1.0013256
1.0000912	0.99660724
0.9979997	1.0036415
0.99469584	1.0035574
1.0046216	1.0021285
1.0064204	1.0045123
0.99933153	1.0078565
0.9989372	0.99808747
0.9947274	1.0027828
0.99849254	0.99875814
1.0011365	0.9987072
0.99545115	1.004543
0.99760133	0.9953317
1.0034802	0.99917275
1.000361	1.0053595
1.0028601	1.0029882
0.9987685	0.99894
1.001331	1.001101
1.0022656	1.0015862
0.99806666	1.0101738
1.0050577	1.0003257
1.0027804	0.9993734
1.0017102	1.003732
0.9947272	1.0037683
0.99564844	0.99100024
1.0017531	0.99602973
0.998514	0.9952741
1.0036423	0.9983524
0.99545604	0.99864644
0.9997535	1.0008466
1.0020481	1.0009731
1.0032942	0.9997239
1.0037009	1.0041921
0.9992139	0.9993857
1.0021663	1.0010507
1.0043457	1.0011157
1.003749	1.0070108
1.003068	1.0050291
0.9971513	0.9957347
1.000359	0.9999868
1.0068427	1.0005192
1.0013837	0.9976194
0.9995601	0.9967822
1.0005219	0.9973768
0.996327	1.0041373
0.9993328	1.0006256
1.0030375	0.9998373
1.0052633	0.99808705
1.0000567	1.0014124
0.99936634	1.002617
0.99871236	1.0044358
1.0010217	1.0030066
1.0022396	0.9964485
1.002898	1.0033478
1.0037895	1.0058601
0.9971055	1.0026379
1.004288	0.9979102
1.0037731	0.9819354
1.0053554	1.0047663
1.0048612	1.0041536
1.000633	0.99748844
0.9931495	1.0000445
1.0047474	0.9902487
1.0017782	1.0051273
1.0029857	1.0018684
0.99962413	1.0010312
1.0008026	1.0031775
0.99932355	1.0005597
0.99561954	0.99859464
1.0004534	1.0040998
0.9986933	1.0076097
0.9981609	0.997558
1.0002303	1.0013965
1.0024071	1.0005126
0.9928989	1.0022033
1.0038868	0.9924728
1.0013081	1.0010308
1.0029887	1.0001811
0.99967396	0.9988315
0.99825627	1.0047327
0.9982875	0.99962777
1.0020186	0.9960159
1.0012603	1.0016446
0.99736357	0.99870616
0.99667764	1.0085869
1.005166	1.0029709
0.99685687	1.0046347
0.9978725	0.99732006
0.9982128	0.9958323
0.99863476	0.9947638
0.99996567	0.9959976
1.0009481	1.0010872
1.0035416	1.001869
1.003924	1.0023538
0.9994654	1.0033089
1.0025291	1.000343
0.9983653	1.0073445
1.0030168	1.0038489
1.0025035	1.00396
0.99623674	1.0031785
1.0012798	1.0010419
1.0053513	1.005038
1.0030534	0.9980727
0.9996917	0.9925337
1.0003778	0.9984283
0.995167	1.0002718
0.99552864	0.99638325
1.0042342	1.0018036
1.0000594	1.0030516
1.0055928	0.99543303
0.996113	1.0062855
1.002647	1.0068282
0.9978655	1.0003966
1.0051951	1.003366
1.0028098	1.0073202
1.0068431	1.0062859
0.9986852	1.0079712
0.9999732	1.0054951
1.0014054	1.0045999
0.99725574	0.9998768
1.0064405	1.001649
1.0039926	1.0000879
0.9966289	0.99578637
1.0019921	0.9996617
0.9979722	1.0042629
1.001047	1.0025119
1.0005217	1.0018119
0.99931985	1.0013433
1.002345	0.9984808
1.0018536	0.991762
1.0069017	1.0073537
1.0000048	0.99900293
1.0042071	0.99980307
0.9969887	1.00146
1.001866	1.0006213
1.0010759	0.9872274
1.0034951	1.0113428
1.0016353	1.0073241
0.9965212	1.0051118
1.0004054	1.0006838
0.9962695	1.0059215
0.9976663	1.003892
1.0030085	1.0026929
0.9998008	0.9987779
0.99522	1.0025576
0.9984348	1.0041625
1.0007179	0.9996157
1.0006933	1.0047245
1.0017431	0.9961123
0.99829465	1.0025448
0.9992585	0.9992792
0.9993916	1.0084441
0.9989913	0.9984678
1.0036104	1.0043775
1.0008414	1.0004214
0.99059755	0.9943036
0.99058276	0.9933917
1.0040513	1.0040113
1.0045092	0.9995206
1.00397	0.99843407
1.0034914	1.0043583
1.0018742	0.9984091
1.0012872	0.9990286
1.0007768	1.0042812
1.0087816	0.9980624
1.0044347	1.004021
1.004255	1.0024234
1.0039436	1.0028498
1.0030413	0.99936426
0.9991854	1.0011582
1.0062785	1.00136
0.9985415	1.0050517
1.0027503	1.0018122
0.9999945	0.999885
0.9961646	1.0076969
0.99940467	0.9956498
1.000093	0.99636215
1.0053366	1.0083166
1.0038532	1.0067955
1.002016	1.0035402
1.0035377	0.9966902
0.99870574	1.0017143
1.0042479	1.0008968
1.0057396	1.0014828
1.0019408	1.0044248
0.9987421	1.0008667
1.0057968	1.0020463
1.0030446	1.0021611
1.0006517	0.9987175
1.00409	1.0010467
1.0007643	1.0036951
1.0020475	1.0024015
0.9995456	1.0005764
1.000077	0.99849415
0.9990087	1.0032603
1.0047743	1.0037006
1.0022686	1.0018367
1.0008123	1.0055068
0.99905163	1.0017133
0.9967868	1.0064453
0.9955178	1.0066701
1.0029266	0.99842274
0.9969352	1.0044725
0.99951524	0.9982551
1.0002891	1.0073397
0.9962555	0.99510545
0.9998487	0.99971974
0.99687105	1.0075877
1.0000807	0.9950781
1.0052541	0.99940145
1.0005829	1.0034314
1.0008843	0.99905777
1.0024225	1.0052664
0.99921316	1.0058205
1.000719	1.0003383
1.0012028	1.0053102
1.0019832	0.99905
1.0001575	0.9959242
1.0026249	1.004667
1.0016133	1.000748
0.9982446	1.0025098
1.0025355	1.0030565
1.0004156	1.0010716
1.0001471	1.0017225
0.9988033	1.0037478
1.0040501	0.9949129
0.99835813	0.9967628
1.0012194	1.0027156
0.9923665	0.99405426
1.0021962	1.0015259
1.0051682	1.0030309
1.0025107	1.0002841
0.99988836	1.0009484
1.0004746	0.99456894
1.003992	0.99887705
1.0027716	1.0010854
1.0039961	1.0061607
0.9967094	1.0017489
1.0062754	1.0042266
1.0022957	1.0010368
1.0050735	1.005051
1.0017073	0.98973453
1.0007541	1.00189
1.0054712	1.0043919
1.0042181	0.99761254
0.9978147	0.9990406
0.99772	1.0071596
1.0033463	1.0039603
0.9996174	1.0012577
1.001267	1.0038719
0.99999666	0.99731284
1.0049069	1.0026209
1.005956	0.996998
0.9988694	0.99651825
0.99660695	1.0024678
1.0038536	1.0037959
1.0004874	0.9960316
1.0029348	1.0039041
0.9984657	0.998458
1.0000753	1.0006337
0.99484056	1.005484
1.0055897	0.999398
0.9959414	1.0109959
1.0033063	0.9964547
0.99941415	1.0037495
0.9981227	1.0061927
0.99781585	0.99973345
0.99585646	1.0035851
1.007902	1.0058596
1.0040888	0.99807006
1.0029397	0.9969871
1.0014404	1.001378
0.9977762	0.9973242
0.9989633	1.0079358
0.99782056	1.0012163
0.9991263	0.999101
1.0025795	1.0078517
1.0010735	1.001971
1.0050784	0.99813575
1.0005531	1.00554
1.0050358	1.0090475
0.9982646	1.0023587
1.0029423	0.9998869
0.99749947	1.0006084
1.0017804	1.0077376
1.0012127	1.0015489
1.0008428	1.0021703
0.9979267	0.9996034
0.99858916	0.99804795
1.0013679	0.985328
1.0024831	0.9997514
1.0031384	1.0040524
0.99937123	1.004648
1.0036662	0.9995445
0.9980684	1.0052216
1.003744	1.0030521
1.0020007	1.005875
1.0042349	1.007246
1.0004094	1.0015136
0.9971251	1.0010164
1.0009801	1.0019746
0.99972904	0.9985205
1.0059437	1.0004675
0.9975302	1.0112109
1.0001034	1.004441
1.0041618	0.9983421
0.99669945	0.99376565
0.99948794	0.99320155
1.0029652	1.0096525
1.0027668	0.99967587
1.0032843	1.0017086
1.0033251	1.0027987
1.0013199	0.99351764
0.9970272	0.9999846
0.99794406	0.99375635
1.0079473	1.001072
0.999758	1.0006417
0.9959958	1.0017271
1.0078689	0.99993974
0.9994525	1.001185
0.99659455	1.0000787
1.0034244	1.0057678
0.9995388	0.99079835
1.0032892	1.0006692
0.9997728	0.99941766
0.9976567	1.0005172
1.0020757	0.9963918
1.0046788	1.0043476
0.9999555	1.0046471
1.0040439	0.99141574
1.0036231	1.0043547
0.9995272	0.9932911
1.0024273	1.0058804
1.0043015	1.0062857
1.0019345	1.0054575
0.99834365	1.0003635
0.997306	0.99703234
1.0010567	0.99481094
1.0013515	1.0058546
0.9978625	0.9996584
1.0044084	0.9991908
0.99802417	1.0011538
0.99999034	1.004385
1.0046606	1.0062838
1.0047807	1.0068029
0.9986668	1.0007219
1.0054098	1.0032619
0.9986232	1.0073286
0.9985229	1.0011009
1.0039785	1.0014211
0.99984455	0.9993745
0.99879605	1.0010425
0.9999873	0.9992087
1.0020025	1.0057724
1.0031797	1.0018508
1.0007994	0.99842954
0.9999696	1.0085304
1.0019785	1.0018435
0.9947542	1.007078
1.000515	0.9875569
0.99922436	1.0046316
1.0026114	1.0025834
1.0002537	0.998602
1.0017802	1.0045766
1.0026685	1.0006866
1.0044656	1.0059212
1.0059906	1.0049467
0.99763304	0.9886108
1.0035914	1.0069755
1.0053664	1.0077147
1.0015069	0.9926382
1.0051907	1.0003546
1.0019847	1.0030297
1.0040268	0.992549
0.99837637	1.0013787
1.0064195	1.00211
1.0033959	1.0000455
0.99412584	0.9959826
1.0022045	1.0087674
1.002133	0.999213
1.0018468	1.0001386
1.0033411	1.007136
1.0023261	1.003443
0.99799615	1.0018796
1.0072886	1.0049584
1.0000263	1.0047128
0.99865013	1.0043964
1.0019444	1.0004201
1.0040474	1.0004044
0.99699336	0.9948111
1.0005416	0.99602556
0.9977743	1.0021416
1.0001044	0.99646455
0.99880457	1.0055671
1.0003421	1.0011221
1.0008858	1.0076008
1.0001063	0.9954853
1.0017842	1.007738
1.010081	0.9981316
1.0017312	1.0003618
0.99789673	1.0078843
0.998012	1.0023106
1.0061806	1.0048813
1.0016214	1.0009209
0.9977657	1.0036427
0.99957746	0.9995379
1.0047144	1.002021
1.0005289	0.99713516
1.000823	0.99066865
1.0031865	0.9981758
1.0004684	0.9971915
0.99902606	0.9950459
0.9973641	0.9995184
1.0020236	1.0105927
1.0011817	1.0023048
1.0057878	0.9995411
1.0003924	1.0067283
1.0064813	0.99178904
0.9978854	0.9943769
1.0034529	1.0064542
1.0002311	0.99878067
1.0027053	1.0015868
1.002222	1.0003386
0.9970202	0.9979391
0.99995685	0.99076796
0.99627364	1.0017159
0.99954957	0.9921468
1.0036436	1.003967
0.9979718	0.99656653
1.0047551	1.0038824
0.9992999	1.0054861
1.006676	1.0023527
1.0003036	0.99860644
1.0015752	1.0009881
1.0069094	0.9981167
1.00378	0.9992347
1.004156	1.0028365
1.0010399	1.0052232
1.0042815	1.0006356
0.99921644	0.9980388
1.0015764	1.008178
0.99875057	1.0044514
0.9976214	0.9982326
0.9943271	1.0012571
0.9993315	0.99912655
1.0022572	1.0034305
1.0070484	1.0030893
1.0015662	1.0025619
1.0027727	1.0021645
1.0040904	1.0063543
1.0022676	1.0009373
1.001524	1.0048009
1.0043423	1.0014793
1.002889	1.0009549
1.0045868	1.0025197
1.0008442	0.9990672
1.0018029	1.007186
1.0032047	1.0006768
0.9940758	0.99816203
1.0066582	0.99911845
1.0038007	1.000895
1.0029794	1.0029893
0.9935715	1.0046343
1.0009991	0.99718636
0.9980478	1.0010107
1.0018957	1.0012197
0.9980702	1.0061258
1.0056334	0.99968016
1.000847	1.0059764
0.9994201	0.9984936
1.0054753	0.9983252
0.9985511	1.0012126
1.0076133	1.0073369
1.0037671	1.0003273
1.000348	1.0052426
1.0055597	1.007947
0.99829274	0.9912694
1.0050051	1.008466
1.0003952	1.0053056
1.0037082	1.0031075
0.99568284	1.0003809
1.0039533	0.99855
1.0001453	0.9969987
1.0014491	0.99787766
1.0018686	0.999945
1.0011386	1.0045984
1.0016786	1.0067741
0.9994669	0.9982949
1.0041631	1.0048866
1.0013744	0.9910949
0.99992377	1.0053047
1.003496	0.9930382
0.9997399	1.0036418
0.9999252	1.0044544
1.0040939	0.9964351
1.0002373	1.001847
1.0019993	1.0048014
1.0004697	1.0089703
1.002365	1.0045923
0.9954063	0.9955176
1.0036241	1.0036877
1.0031263	0.99963856
1.003934	1.0006808
0.9985119	1.001173
0.99789274	0.9995976
0.99414456	0.9937224
0.99709857	0.9956147
0.9992522	1.0036219
1.0004952	0.9968603
0.9975621	0.99738824
0.9985702	0.99466074
1.0041543	0.9917582
1.0044097	1.0055878
1.0079019	1.0002722
0.9901681	0.9889012
1.006372	1.0027493
1.0002872	0.98390216
0.9975168	0.9981307
1.004402	0.9993348
1.0001955	0.99672145
0.9990257	0.9996895
1.0023336	0.99999946
1.0009395	1.0039161
1.0058753	1.0032858
1.0005186	0.99951106
1.0026747	0.99262846
1.0006737	0.9982531
1.0017214	0.9971802
1.0025648	1.0044024
0.9996714	0.9925463
1.0026983	1.0024717
1.0022061	1.0019212
1.0006984	1.002407
1.0000707	0.99821335
1.0005597	1.0023943
1.0048088	1.0003915
1.0077128	1.0017457
1.0020571	1.0063136
0.9984078	1.0014207
0.99987906	1.0064626
1.0027126	0.997557
1.0028934	1.0011759
0.9955411	1.0049332
0.9946014	1.0029907
1.0034287	1.0058553
1.0057297	1.0035816
1.0058069	1.0046948
0.99785316	0.99912673
0.9965856	0.9921109
1.0056711	1.0026429
1.0020683	1.0048863
0.9979579	1.0071324
1.0010716	1.0045575
0.99866813	0.99307114
1.0017539	0.99091244
1.002347	1.0046512
0.99999905	1.0013385
1.0031209	0.9947262
0.99716455	1.0065018
1.005168	1.0026133
0.99955714	1.0044339
0.9999206	1.0040425
0.9991626	1.0004388
0.99762934	0.99908775
0.9994481	1.0007095
0.9980751	0.99221075
1.0005542	1.0023553
1.0032828	1.0002322
1.0056198	1.0005375
0.9998482	1.0059967
0.9989422	0.9999827
0.99792	1.0016791
0.9995865	0.99621433
1.0062767	1.0046414
1.0031418	1.003327
1.0011388	1.0049846
1.0022058	1.0058647
1.0033337	0.9994431
1.0010443	0.9977788
1.0008116	0.9995452
1.008844	0.99964625
1.0032172	1.0070486
0.99989635	0.9971623
1.0006555	1.0024306
1.0024916	0.99218917
1.0036408	0.9955279
1.0012513	0.99869096
1.0062115	1.0030192
1.0030786	1.0022413
0.9991074	0.9969776
1.0032494	0.9990408
1.0026462	1.000724
1.0059878	1.0040398
1.0009894	0.9969733
1.005847	1.0055261
1.0007713	1.0068331
1.004267	1.0017445
1.0009786	1.0042622
1.0040941	1.000781
0.99634796	1.0009146
1.0006335	0.995118
0.99714905	0.9977883
1.0014791	1.0025483
1.00215	0.9980728
0.9986219	0.99834156
0.99662054	1.0018457
1.0005398	1.0022025
0.9968169	1.0069672
1.0014461	1.0018922
1.0039058	1.005123
0.9978087	1.0008582
0.99965864	1.0051094
1.0038134	0.9981346
1.0019413	1.0009576
1.0019604	1.0052718
1.0028766	1.0034449
0.9945064	1.0015434
1.002909	1.0001855
1.0000911	0.99850476
1.0025642	1.003149
1.0061167	1.0016643
0.99596786	0.98810756
1.0028666	0.9960907
1.0038677	1.0003012
1.005863	1.0050303
1.0061977	0.99741596
1.0017794	0.99601984
1.0013282	0.9991589
1.0035639	1.0006146
0.998049	0.9984974
0.9989064	1.0034854
1.0002007	1.003127
1.0002959	0.9966763
0.99245334	1.0009624
1.0018281	1.0049309
1.0027996	1.0031767
0.9997172	1.0022197
1.0009718	1.0056263
1.0022424	1.00037
1.0005617	0.9956871
1.0071794	0.9991857
0.99942446	0.99118954
1.0050635	1.0014819
1.0041816	1.0043786
1.005815	1.0005888
0.9993446	1.006365
0.995973	1.0008538
0.99629015	1.0000296
1.0002854	1.0046906
0.9979238	0.99655545
0.9962493	1.0030524
0.99740416	1.0034238
1.0021185	1.0034515
1.0007036	1.004426
1.0029604	0.99656004
1.0040902	0.99882203
0.99717045	0.996867
1.0073541	1.0012178
0.9973668	0.99098855
1.0023448	1.0023985
1.0029559	0.9933462
0.9977832	1.001255
1.0076876	1.001252
1.0004666	1.0008303
1.0035369	1.0030873
0.9977755	1.0012503
1.0049046	1.0042548
0.9988277	1.0038722
1.0073055	1.002345
1.0068178	1.0017781
1.0070955	0.9975452
0.99502975	0.995326
0.9994198	1.0010415
0.99788684	1.0047922
1.0053748	0.9998535
1.0002398	0.9957637
1.0027133	0.99725544
1.0021476	0.99335575
1.0025643	0.99597776
0.99948967	1.0047191
0.99909866	0.9957515
0.99602956	0.99994564
1.001408	0.998921
0.99862224	0.9990831
1.0037582	1.0045704
1.0026993	1.0020722
0.99856347	1.0072863
1.0011685	0.99984884
0.99993616	1.0011717
0.99914867	1.0003453
1.0034642	1.0061736
1.0004106	1.0073117
0.99661684	1.004341
1.0004287	0.9983509
1.0000501	1.0001485
1.0018191	1.0044655
1.0032523	1.0018033
1.0071421	1.004783
1.0003828	1.0080767
1.0008742	1.005437
1.0057507	1.000566
0.9991277	0.9936983
1.0023464	1.0040683
0.9989588	1.004006
1.005501	1.0057504
0.9982334	1.006385
1.0018378	1.0093051
1.0059522	1.0003908
0.9962505	1.0053029
1.0047994	1.0026807
1.0058144	1.000717
1.0068145	1.0018474
1.0002246	0.99984044
1.0006163	1.0060742
0.9991589	0.99734586
0.99968594	0.99601346
0.99763525	0.99943167
0.9981095	1.0003276
0.99817824	0.9992479
1.0002759	0.99790937
1.000562	1.002663
1.0014157	1.0025592
1.0013473	1.0038682
1.0023172	1.0066069
0.99760276	1.0012207
1.0013614	0.9978658
1.0077027	1.001952
1.0024214	1.0050443
1.0041125	0.9998671
1.0006015	1.0022672
1.0029693	1.0001719
0.9947731	0.9887835
1.0061368	1.0024645
0.998577	1.0025234
1.0043368	1.0000815
1.0013835	1.0027801
1.0039059	1.0020696
1.0011041	0.9959716
1.0025685	1.0014131
1.0076972	1.003489
1.0004729	1.0034671
1.0009776	0.99746245
0.99643135	0.9930865
1.0052801	0.99556965
0.9980359	0.99208915
0.9987282	0.9945073
1.0054903	1.0020565
1.0046865	1.0064281
1.0005413	1.0032427
1.0006709	0.9986922
1.0057547	0.9932271
0.9953143	0.9983451
0.9980022	0.98336405
1.004976	0.99994195
1.007356	1.0016648
1.0028579	0.99557745
1.0007769	0.9998122
0.99703777	0.998282
1.0011758	1.0061151
1.0010728	0.9941426
0.99917054	1.0072776
1.0038	1.0117723
1.005934	1.0030228
1.0006299	1.0017705
1.004405	1.0001726
1.0046605	1.0011672
1.0003291	0.9998955
0.9996648	1.0064974
1.0048448	0.9988831
0.99761504	1.0028911
0.9982964	1.0036148
0.99912876	0.9835233
0.99994177	0.99763215
1.0030737	0.9967222
1.0035748	0.9979144
0.9980714	0.99308854
0.99865496	1.004239
0.9995396	1.0084084
0.99683887	1.0093647
1.0025129	1.0008591
1.0022986	1.0076178
0.9958022	0.9988241
1.000157	0.99818707
0.99788594	0.99857366
1.0005945	1.0018754
1.0084411	1.0029241
1.0017767	1.0063517
1.003492	1.0111614
1.0065747	1.0059211
0.999061	1.0005106
0.9952614	0.99001557
1.0006204	0.9979267
1.0045078	1.0006151
1.0010344	1.0032
0.9975581	1.0023041
1.0030103	1.0044484
1.002632	1.0024587
0.9991712	0.9949645
1.0051138	1.0010822
1.0037589	1.0000107
0.9991799	1.0049939
0.9996197	1.0032395
1.0000888	0.99950886
1.0048932	1.001331
0.9997821	1.0050788
1.0032399	1.0001935
1.007649	1.0048456
1.0008221	1.0005054
1.0060533	1.0112282
1.0057399	1.0016841
1.0044965	1.0006812
1.0042225	1.0014287
1.0028315	1.0075086
0.9967031	0.99813575
1.0026188	0.9993393
[truncated: 9,999 more rows]
