# Supplementary material for: Predicting sequence-specific amplification efficiency in multi-template PCR with deep learning
Source: Nat Commun. 2025 Oct 16;16:9187. doi: 10.1038/s41467-025-64221-4 (PMC12533003; doi:10.1038/s41467-025-64221-4)
Supplement: Supplementary file 4 — Source data [file 41467_2025_64221_MOESM4_ESM.zip › Supp.Fig. 29/xy_data_internal_GCfix.csv]

pred_efficiency	true_efficiency
0.9996587	0.9451488
0.9988378	0.8717909
0.9990877	0.9793253
0.9997442	0.97435224
0.999962	0.96655554
0.99923503	0.94857323
0.9993703	0.9405902
1.0003698	0.9612935
0.9998599	0.95459133
1.000052	0.96703464
0.99928963	0.9494081
0.99984705	0.96598667
0.9993489	0.96098435
0.9999932	0.9498878
0.999005	0.9591376
0.99995136	0.97754234
0.99953043	0.9416907
0.9994918	0.9537298
1.0001003	0.97836673
0.9998447	0.9746599
0.99995345	0.96166533
0.99950826	0.9728295
0.9994863	0.9748153
0.99983084	0.78128606
1.0000039	0.97840476
0.9992449	0.9696357
0.99984634	0.938879
0.9999269	0.9732316
1.0003223	0.9724182
0.9995904	0.9476189
0.99956787	0.94422156
1.0003434	0.9502912
0.9999267	0.97430307
0.99948466	0.97808474
0.99954027	0.9702342
0.9993307	0.9705284
0.9989284	0.976766
0.9997128	0.9637548
1.0000353	0.9793077
1.000214	0.95537305
0.9993113	0.9535714
0.99904776	0.93053114
0.9985244	0.97594494
0.99976844	0.9722059
0.99992025	0.95116526
0.99949765	0.9557637
1.0000819	0.9635908
0.99966216	0.9715615
0.9996674	0.99772817
0.9994273	1.0054358
0.9992442	1.0016736
0.99997467	1.000917
1.0000832	0.9897526
1.0002859	1.0065243
0.999493	1.0012755
1.0000001	1.0037171
1.0006605	1.0048643
0.9995364	1.002605
1.0000418	1.0016671
0.99976426	0.9998487
0.99997646	0.9963213
0.9998861	1.0084721
0.9996221	0.9996617
1.0005043	1.0025281
0.99976194	1.0016581
1.0000294	1.0043283
1.0005057	0.9995408
0.999791	0.99406725
0.9999478	0.9970768
0.9999492	1.0048821
1.0003653	1.0021665
1.0002469	1.000011
0.9994055	1.0016385
0.9996788	1.0025431
0.99924654	1.0006179
0.99965525	1.001005
1.0006521	0.996078
0.9999188	1.0015588
0.9993993	0.99908626
0.999503	1.0010782
1.0001435	0.9995084
0.9990233	1.0002079
0.9995155	1.0054495
0.9996942	0.9996937
0.99993515	1.0009165
0.9998255	0.9978517
1.0002805	1.0064838
1.0002406	1.002479
1.0003626	0.9909212
0.9993561	0.9991285
1.0001091	1.0025083
1.0006998	1.0039647
0.9992755	0.99730104
1.0005953	0.9982982
0.9995105	1.0032767
1.0000852	0.996892
1.0001763	0.9954574
0.9999198	1.0046496
0.9998303	1.0060017
0.99981964	1.0047932
1.0002736	1.0029315
0.9993327	0.9999252
1.00003	1.0001739
0.9998157	1.0072248
0.99967384	1.0044491
0.99909896	1.0050085
1.0001163	1.0024228
1.0003157	1.0016285
1.000141	1.0043054
1.0003448	1.0060565
1.0002936	0.9939984
1.0000218	1.0022404
1.0002298	1.0001056
0.9999825	0.9982937
0.9997192	1.0003722
0.9998446	0.99659556
0.99999493	1.0051428
0.99992025	1.0072508
0.9992249	0.9977815
0.99870557	1.0036103
0.9999336	1.000943
0.99943936	0.9978544
1.000195	0.99944896
0.999547	1.0011038
1.0003359	1.0027022
1.0002097	1.0002342
0.9995917	1.0054594
0.99950755	1.0007821
0.9993762	1.0037404
0.9991805	0.9994265
0.9992814	1.0041531
0.999453	1.0034677
0.9999492	0.998525
0.9996043	0.99734795
1.0001596	1.0056205
0.99996036	0.9989193
1.0006126	1.0004199
0.9998269	0.9931925
0.9989691	1.0007292
0.99991477	0.9958631
0.9988848	0.9903087
1.0007653	1.0065166
0.99992216	1.0009731
0.99997795	0.99989605
1.0000271	1.002614
0.99956334	0.998904
0.9988831	1.000607
0.9995417	0.9975475
0.9993064	1.001376
1.0000571	1.0037692
1.0004435	1.0022995
0.99987745	1.0009664
1.0001448	0.9988423
0.9994041	1.0043886
0.99998415	1.0061117
0.99938726	1.0017887
1.0003356	1.0008748
0.9997579	1.0022904
0.99974144	0.9996787
0.99905217	1.0031618
0.99989045	1.0015212
1.0001568	1.0047947
0.9995413	0.99890685
0.9995436	1.0028234
1.0001229	0.996064
0.9996206	1.0004227
0.99985635	1.005161
0.9996877	1.0011976
1.0006742	1.0066082
0.9999098	1.0012326
0.9997966	1.0078704
1.0004928	1.0016623
0.99961096	1.006606
0.99980855	1.0028205
0.99879086	1.001802
0.9986114	0.9965253
0.99984103	1.0020888
0.9996682	1.0056986
0.9996064	0.9958218
0.9999206	1.0043718
1.000028	1.0082924
0.99980694	0.99832475
0.9999392	1.0052228
0.99985623	0.99821246
0.9997056	1.0041926
1.0007154	1.004164
1.0000716	1.000278
0.99952054	1.0005559
1.0000917	0.99298745
0.9997629	0.99693
1.0001446	0.9993362
0.99955237	0.9952061
0.9991648	1.0044318
0.99969137	0.990552
1.0004935	1.0040907
0.99898314	1.0061113
0.9994085	1.0010184
0.99989295	1.0018926
0.9996553	1.0024434
0.9999404	1.0041305
0.9996054	0.9977152
0.99994755	1.0075947
0.9997798	0.9984673
1.0003024	0.990729
0.9995973	1.0034838
0.9991584	1.0033953
0.99916416	1.004771
0.99978435	1.0042255
0.9992875	1.0018005
1.0012333	1.0028232
0.99965453	1.0014325
0.99927354	0.9993234
0.99965477	1.0064152
0.99923396	1.0081668
0.9992832	1.0045506
0.9997301	1.0043195
0.9997467	1.0008758
0.9994015	1.0026025
0.9997221	1.0040789
0.9996402	1.0038872
1.0003235	1.0043635
1.0002509	0.9976206
0.99937344	1.0073384
1.0005463	1.0082445
0.9997025	1.0001217
0.9993462	1.0071875
0.9998723	1.002589
1.0000281	1.0039002
1.0005385	0.9988184
0.99969894	0.99738437
0.9990779	1.00077
0.99979484	1.0035205
0.9992163	0.9978948
0.9996458	1.003039
1.0001647	1.0069375
0.999148	0.9959628
1.0000417	0.99432904
0.9993789	0.9967943
0.99956685	0.9951692
1.0008451	0.9936771
0.9994879	1.0056379
0.9994852	1.0021777
0.9995518	0.9957547
1.0000525	0.9965981
1.0000132	1.0000027
1.0003141	1.0061904
1.0002844	1.0002244
1.0003761	1.0027266
0.99958783	1.0024908
0.9993876	1.0050685
0.999817	1.0061073
0.99952894	1.0060617
1.0001051	1.0015699
1.0006214	0.99924344
0.9996611	0.9997228
1.0002699	1.0023358
0.9989867	0.99927163
0.99942124	1.0054312
1.0002873	1.0030591
1.0004487	1.0035465
1.0003834	1.0018218
0.9997928	1.0029881
0.9984802	0.9965769
0.9991199	0.9990751
1.0006475	0.99426544
0.9996853	1.0039217
0.9993638	1.0035212
0.9991078	0.99683446
0.99969125	0.9808402
1.0005414	0.9981079
0.99951905	0.99979943
1.000593	1.000358
0.99922824	1.0027736
0.9997373	1.0088485
0.99968356	1.004737
0.9989667	1.0048327
1.0003905	1.0074444
1.0004883	0.99184257
1.0000938	0.9976309
1.0006124	1.0010891
0.9997889	1.0075747
0.99996275	0.9968276
0.9997515	1.006238
0.9999219	1.0044196
0.99981093	0.99825686
0.99986184	1.0015081
0.99936277	0.9995771
0.9999646	1.0018624
0.9998293	0.9983233
1.0002364	0.9977113
0.9996476	1.0026175
1.0001085	0.99915797
0.9998319	0.9990206
1.0005935	0.9952549
1.000703	1.0021955
1.000183	0.99952173
1.000374	0.99955225
0.9995043	1.002611
1.0006727	1.0002695
1.000926	0.9991209
0.9998325	1.0063854
0.99975336	1.0013305
1.0003023	1.002531
0.99876755	1.0059338
0.99995625	0.9993688
1.0000455	1.0035701
0.99970293	1.0022275
0.9991407	0.9986464
0.99955946	1.0034542
1.0007154	1.0002129
0.999313	1.0033885
0.9998882	0.997858
1.0002123	0.9937786
0.9995007	0.9961252
0.9988723	1.0006654
0.9996307	1.0018855
0.9997911	1.0088204
1.0002716	0.9960772
0.9998072	1.0019405
1.0002089	1.0029323
0.9994926	0.9984135
0.9998823	1.0022513
0.99982804	1.0008156
1.0000514	1.0027305
0.9995905	1.0039245
1.0001206	1.0028406
0.99948764	1.0011598
1.0000399	0.9986953
1.0010045	1.0045564
0.9995166	1.0047206
1.0008155	1.0047069
0.99994355	0.99817604
1.0000234	0.99866694
0.9996183	0.99805653
0.9996351	1.0015285
0.99958813	0.99383473
0.9991143	1.0014881
0.99871767	1.0026823
0.99915767	1.0001938
0.99999833	0.9969638
0.99964833	1.0135704
0.9998025	0.99859023
0.9997654	0.9870774
0.99998224	1.0005443
0.9998505	1.0024266
1.0001779	1.0058353
0.99921596	0.9981928
0.9991204	1.0051594
1.0002463	1.0052842
0.9996394	1.0042502
1.0001029	1.0002024
0.9997556	1.0019963
1.0007397	1.0024037
1.0009207	0.9997205
0.9995295	1.0031316
1.0003713	1.0004456
0.99994546	0.99587405
0.99984324	1.0056047
1.0003824	1.0023241
1.0005656	1.0000447
0.99962795	1.0028999
0.99983895	1.0040462
0.9997672	1.0021495
0.9998081	1.0048195
0.99988407	0.99765587
1.0003179	1.0076118
1.0007026	0.9955112
0.9997987	1.0036603
1.0004297	1.0034411
0.99994683	1.0059175
0.999735	1.0002134
0.99942553	0.99482274
0.9999738	0.99820876
1.0012418	1.0184789
1.000148	1.0024403
0.9990728	1.0001953
0.99978405	1.0037514
1.0006692	0.9994364
0.9989841	1.0022194
0.9995177	1.0000402
0.9994974	1.004551
0.9995607	1.0015868
1.0000075	1.0023544
0.99991167	1.0065964
0.9991976	0.99724716
1.0006312	0.99962926
0.99982995	0.9991323
0.99982226	1.0016433
0.9997911	1.005503
0.9997245	1.0048543
0.9999801	1.0031593
0.9998322	1.0074797
0.9996675	0.9846464
0.99959284	0.9997953
0.9997572	1.0095612
0.999959	1.000544
0.9999376	1.0070895
0.9993272	0.9997473
1.0007285	1.0053464
0.99978334	1.0011754
0.99968415	1.003035
1.0008571	1.0020856
0.9996486	0.9999952
0.9992125	0.999446
1.000112	1.0018029
1.0002922	1.0078875
1.000046	1.0001196
1.0004597	1.0007653
1.0002756	0.99764746
1.0002394	0.99982834
0.9997992	0.99680233
1.0003918	1.0053816
0.9996177	1.0009106
1.0002426	1.0041498
1.0006199	1.0013887
1.0005264	1.0031921
0.99896127	0.99968106
0.9995561	1.0009818
1.0001158	0.9999509
0.9997165	0.994797
0.9998225	1.0044413
0.99900174	1.0020658
0.9999336	0.99007845
1.0002162	1.0028892
0.9998263	1.0042961
0.99932826	0.9984374
0.99957806	0.99716604
0.9997697	0.99697554
1.0005122	1.0013356
0.9994748	0.99994487
0.99952316	0.9993829
0.9991417	1.0017
1.000926	0.99483466
0.9998491	1.003871
1.0007461	0.9983969
1.0006973	1.0033112
0.9998865	1.0010697
1.0002241	0.9986248
1.0002415	1.0029968
1.0004976	1.0020947
0.9998659	0.99612933
0.99941254	1.0034558
1.0004219	1.0073599
1.000124	0.9977905
1.0005044	1.0046163
0.99973255	1.0049275
0.9994958	0.99638987
0.99926555	0.99637693
0.9996369	1.0004486
0.99951243	1.0080662
1.0001557	0.99468493
0.99928254	1.0073719
1.0001543	1.0069684
1.000009	1.005173
1.0000408	0.996928
1.0002595	1.0060916
1.0000794	1.0078621
0.99973774	1.0003424
1.0000072	1.0029263
1.0002373	1.0020825
0.9996872	1.0018276
1.0005121	1.0026861
1.0002989	0.99795985
0.9997132	1.0043392
0.99951094	0.98400766
1.0004257	1.0099428
0.9997785	0.999795
1.000351	0.99273086
1.0002347	1.0000746
1.0014458	1.0009401
0.9989886	1.006325
0.9989476	1.0006036
1.0003481	0.99655455
1.0001385	1.0021043
0.9998925	0.9983554
1.0006932	0.9969871
1.0000591	1.0020783
0.9996462	0.99995816
1.0004426	0.9978687
1.0004131	1.0057657
0.9992739	0.9946828
0.9998331	1.0014732
0.99998534	1.0000532
0.99960434	0.9957187
1.0000191	0.9830244
0.99877936	1.0062011
0.999418	1.0003797
0.9990502	1.006135
0.9989641	0.99982995
1.000223	1.0014734
1.0004344	1.0033187
0.99928474	0.99883634
1.0000097	1.0047252
1.0004412	1.001143
0.99998814	1.0043842
1.0001701	1.0027661
0.9995631	1.0037438
0.9997027	1.0009484
0.9991354	1.0005779
0.99991894	1.001933
0.9989403	1.0040885
0.99953485	0.9883473
1.0002563	1.0001254
0.9994441	1.0005969
0.9993776	1.0033424
0.9994949	0.9994092
1.0000213	0.99736774
0.9995135	1.0020956
1.0005428	0.9992215
1.0001726	1.0054051
1.0000198	1.0061153
0.99942756	0.9804633
0.9996786	1.0031402
1.0002613	1.0082139
0.99954754	1.0008284
1.0004686	1.0063213
1.0002276	1.002518
1.000738	1.0046173
1.0008917	1.0080895
0.99894506	1.0046726
1.0003284	0.99553615
0.99972916	1.0019604
1.0002538	0.99892557
1.0000868	1.001332
1.000194	1.0062635
0.9996405	0.99769056
0.9991188	0.99379206
0.9994515	1.0067277
0.99986464	1.0032498
0.9995904	1.0012753
1.0003622	1.0000741
0.99987257	0.9987749
1.0002658	0.9949068
0.9992653	1.0069727
0.99916935	1.0045387
1.0001436	1.0018084
0.99973977	0.99809283
0.9997902	1.0039687
0.9997663	1.005811
0.9989362	0.99965954
0.99939525	0.9976121
0.99992186	1.0058004
0.99926674	0.9990166
0.99935645	1.0039902
0.9990828	1.0006481
0.99885356	0.9966641
1.0007124	0.99905133
0.9997721	0.9850289
0.9991044	0.99890065
0.9996703	1.002818
1.0001303	1.0026256
1.0005207	0.99913794
1.0001179	0.99700993
0.9996666	0.9965474
1.0000359	1.0013463
0.9998374	0.99424434
1.0006665	1.0020232
0.999384	0.9986795
1.0004072	1.0031625
1.0005678	1.0054501
1.0006666	1.001267
0.9998344	1.0041319
1.0012414	0.99942297
1.0008798	1.0009408
1.0001584	0.9975553
0.9993649	1.0001658
0.99961615	1.0034003
0.9999889	1.0010465
1.0003431	1.0068799
0.9998918	1.0036483
0.9993815	0.9994324
0.9993521	1.0006832
1.0003071	0.9995504
0.9991151	0.99940956
0.9995425	1.0046577
0.99994904	1.0029948
0.999787	0.99988294
0.999687	1.0015514
0.9988649	1.0000535
1.000495	1.0019388
1.0002015	0.9988405
0.99950063	1.0058205
0.9992672	0.99674916
0.9996586	1.0009928
0.99950063	0.9974263
0.99945396	0.98623675
1.0000055	0.9977877
1.0004365	1.0026741
0.9994192	1.0043305
1.0006008	0.9979702
0.99968296	1.0058521
0.9988111	0.99872035
0.99940586	1.0024477
1.0000489	1.0016834
1.000145	1.0026168
1.0001514	0.99063426
0.99929786	1.0032426
1.000178	0.9991733
1.0001956	1.0066733
0.99951535	1.0121627
0.99979794	0.99542284
1.0000297	1.0028068
1.0005774	1.00117
0.9998008	0.9850544
0.9997122	1.00293
0.9995543	0.99458164
0.9991039	0.9989054
1.0000696	0.995452
0.99962485	0.99945605
0.9988028	1.0015595
1.0002655	0.9953215
0.9999758	1.0025743
1.0002996	0.99786574
0.99971527	1.0002519
1.0001061	0.9919369
0.99912477	1.0016493
0.9997694	1.0040857
1.0004495	0.99840343
1.001122	1.0046952
0.99976444	1.0070782
0.9998591	0.9999997
1.0000584	1.0034333
0.999891	0.9985209
0.99869215	0.99727285
1.0003908	0.998528
1.0002315	1.0020818
0.99987185	1.0112493
1.0005691	1.0007558
0.99831754	0.995563
0.99991024	1.004996
0.9997292	1.0093704
0.9990498	0.998898
0.99971133	1.0077715
1.0006194	0.9978855
1.0006309	0.99977887
1.0002389	1.0007924
0.9991175	1.0014656
1.0004253	1.0072343
0.999755	1.0085737
1.0002594	1.0008004
1.0001189	0.99795496
0.9995866	0.99999845
0.9995175	1.0012962
0.9996336	1.0036588
0.9998604	1.0004803
0.9997493	1.0008057
0.9998966	1.0013679
0.9993253	1.0012558
0.99976844	0.99878985
1.000592	0.9994609
1.0004742	0.9983576
1.0003082	0.99853
0.99987525	1.0035692
1.0005368	0.9843993
0.99948794	1.001001
1.0001128	0.9992845
0.99989194	1.0022105
1.0003995	1.0020353
1.0000236	0.999108
0.99988425	0.99732774
0.9996183	0.9978175
0.9994851	1.0049706
0.99887496	1.0059272
0.99945474	0.9984796
0.999948	1.0061016
0.9999577	1.0026597
0.9992486	0.9807872
1.0001199	1.0042083
1.000052	1.0039195
1.00057	0.9947631
0.9998301	0.9991035
0.9998653	0.9986998
1.0007893	1.0046308
0.9992838	0.9972134
0.9995261	1.0032587
1.000299	0.9975509
0.9997835	1.0015837
1.0001414	1.0029409
1.0003947	1.0022727
1.0000294	0.999058
1.0001516	1.0014672
0.99991006	1.004163
0.9996451	0.9980111
1.0000898	0.9986862
1.0002192	0.9996621
1.000054	1.006586
0.99935615	1.0038084
1.0003216	1.0004132
0.9998731	1.0021547
0.99936026	1.0066627
0.9998765	0.9998637
0.99934185	1.0019971
1.0000243	0.9962745
0.999223	1.000092
1.0003797	1.0007105
1.0000677	0.99919283
1.000294	1.0036755
0.9997245	1.0018842
0.9999329	1.001318
0.999967	1.0003865
0.9994757	1.0001662
0.9996239	1.0031447
0.99980414	0.99901307
0.99979943	1.004686
0.999931	1.0019535
1.0004908	0.99399424
0.9999764	1.0021853
0.9994788	1.0016761
0.99934363	0.9995794
1.0001296	0.9935224
0.99959266	0.99568033
1.0005592	0.99557096
0.9996128	0.9988146
1.0001419	0.999524
0.99956346	1.0008547
1.0002275	1.0034451
0.9998869	1.0024797
0.99930894	1.0002235
0.9999355	1.0011216
1.0001134	1.0018638
0.99989	0.998158
0.9997531	0.99344915
1.00062	1.004154
0.999341	1.0029331
0.9996931	0.995532
0.9998815	1.0001861
0.99911535	1.0050734
0.9998239	1.0049058
0.9994315	1.0013199
1.0002661	1.000205
1.0001009	1.0020177
1.0003355	1.0037724
0.999571	0.99712276
1.0000224	0.9982149
1.0001166	1.0054084
1.000357	0.99720687
1.0003809	1.0061694
0.9997208	1.0025783
1.0001087	1.0034207
0.9992281	0.99814194
1.0000384	1.0034391
0.9990616	1.0050343
0.99801534	1.0045047
0.99970585	0.99641454
0.99991554	0.9937959
0.9994708	0.99951893
1.0001937	1.004051
0.99915874	1.0012996
0.99977726	1.0011678
0.9988213	0.9939806
0.9999504	1.0006831
1.0003257	1.0000345
1.0004985	1.0018176
0.99969864	1.0004658
0.9998437	0.9999572
1.0004003	0.9979224
0.9983376	1.000441
0.9988478	1.0003679
0.9991727	0.9993211
0.99970055	0.99597996
1.0002681	0.9980176
0.99896187	1.0052787
0.998495	0.9967134
0.9991441	1.0022901
0.99943084	1.004795
0.99935925	1.0044019
0.9992423	1.0014375
0.99982744	0.9995826
0.9998499	1.004662
0.9995804	1.0007766
0.9995661	1.0018748
0.99956226	0.999306
1.0002898	1.0031724
0.99999046	1.0049675
0.99932635	1.0024339
0.99936193	0.99756205
1.0001329	1.0010003
1.0007334	1.0058093
0.9999488	0.9898013
0.9994621	0.99706477
1.0004827	1.0037915
1.0003703	1.0028043
1.0006379	1.0024884
0.99996513	0.9976169
0.99996436	1.0048788
1.0002534	1.0016062
0.9999318	1.0065644
0.9992671	1.0073521
0.99990225	1.0045531
1.001871	1.0025166
0.9998439	1.0020068
0.99977994	0.99618775
0.99923503	1.0003453
1.0001055	0.9983924
0.9994582	0.99791044
0.9998716	1.0012836
0.9995173	1.0016183
0.9996617	1.0044756
1.0003145	1.0036204
0.9997363	0.997461
0.99931926	1.0001853
0.99951077	0.99550164
0.99983597	1.0010146
0.99953467	0.9892994
1.0002518	0.9958279
0.9994309	1.0040555
1.0000606	1.0039915
0.9999397	1.002581
1.0004599	0.9992184
0.9997561	0.99630696
1.0000359	1.0019562
1.0000558	0.99987674
0.9999348	0.9964057
1.0001951	1.0038502
1.000048	1.0033658
0.9998232	1.001902
1.0000681	0.999305
1.0002077	1.0014373
1.0005937	1.0026561
1.0002846	1.0032815
0.9998448	1.0033879
0.999676	0.99238896
0.99934316	0.98893327
1.00046	0.99912965
0.9995761	1.0031472
1.0001929	1.0026702
0.9994643	0.99881756
0.9996294	1.0032777
0.9999216	0.99979174
1.0004928	0.9986169
0.99970675	0.99912095
1.0002699	1.0021998
0.9996438	1.0038882
0.9993236	1.0040518
0.99943453	0.99937564
0.99937654	0.9964033
0.9994172	0.99941504
0.99856603	0.9983216
0.9988316	1.0082624
1.000877	1.0041358
0.9999026	0.9988814
0.9999106	1.0000478
0.99919426	0.99404126
0.99947333	0.9940008
0.9992726	1.0016056
0.9997542	1.0027945
0.99927187	0.9972237
1.0006304	1.0012383
0.9992433	0.99755234
1.0005385	1.0010026
0.9999882	0.984066
0.99947524	1.0022105
0.9986787	1.002722
1.0006225	1.0076632
0.99961376	1.0019927
0.9996836	0.997823
0.9993199	1.0024092
1.0005231	1.003072
1.0003538	1.0074314
1.0002418	1.0027163
1.0003918	1.0009704
1.0001184	1.0021381
1.0003893	1.0003803
0.99939257	0.9972407
0.99971867	1.0018405
0.99953425	0.9985567
0.9996418	1.0065861
0.9999869	1.0015486
1.0003597	0.9982991
0.99980533	1.0020697
1.0008518	1.0090497
1.0005001	1.0043088
1.0001674	0.9925329
1.0000199	1.0005677
0.99973667	0.99913263
1.000039	1.0006266
0.99988997	0.9984432
0.99979913	1.004754
0.9994557	1.0008163
1.0003514	0.9985395
1.0009977	1.0021042
0.9996731	0.99479955
0.9994813	0.99921715
1.0003173	0.99836624
1.0004299	1.0029993
0.9995487	1.0005583
0.99925816	1.0019023
1.0001451	1.0015877
0.99995077	1.0048712
0.9996029	0.99863595
1.0008237	1.0029918
0.99975014	1.0003953
0.9986477	1.0026015
0.99993724	0.99972266
0.99949795	1.0023203
1.0002475	1.0050002
0.99923664	1.002592
1.0000058	1.0027556
1.000637	1.0009452
0.99978733	1.0001477
1.0010678	1.0014057
0.99995637	1.0001643
0.9995998	1.0007213
0.99855286	0.9884419
1.0001183	0.99564755
1.0002062	1.004314
0.9994122	1.0044711
1.0001745	1.0033317
1.0007105	0.9989116
0.9999751	1.0047566
0.99991834	1.0016199
1.0000458	1.0043986
0.99954766	0.99549294
0.99960554	0.9968213
0.9996649	1.002503
1.0003211	0.98364973
0.99942636	1.0064682
1.000081	0.9991448
0.9998399	1.003292
1.0002412	0.9985566
0.99937856	0.993173
1.0000827	1.0017371
1.0007634	1.0006326
0.9998219	0.9953446
0.99949765	1.0071492
1.0000434	1.0025016
0.99970484	1.0056746
1.000475	1.0026692
1.0010403	1.00135
1.0002407	1.0015302
0.99989164	1.0036806
1.000871	1.0051609
1.0001258	1.0013819
1.0000695	0.992365
1.0000523	1.0024147
0.9998106	1.0027288
0.99959433	1.0029765
1.0001845	1.0011263
1.0002141	1.0053525
1.0000582	1.0001502
0.99956244	1.00219
1.0006198	0.99870473
0.9993433	0.99810463
0.9994088	1.0005006
0.9997989	1.0059955
1.0002838	0.9995033
1.000139	1.0041261
1.0007337	0.99951756
0.9999193	1.0001339
1.0006195	1.0038564
0.99972	0.9983043
1.0010607	0.9991684
1.0010453	1.0025423
1.0005662	1.0033258
1.0001762	1.0069032
0.99989593	1.0021286
0.99936396	1.0018332
0.9998328	1.001421
0.9998541	0.99560887
0.99967027	0.9977016
1.0001667	1.0018619
0.9996544	0.999808
1.000175	1.005356
1.0002122	1.0040925
1.0002397	1.0001929
1.0004935	0.9967846
1.0003154	0.99623734
1.0003949	0.99532336
1.0000052	1.0021807
0.9995574	1.0016571
0.9999971	0.9999952
1.0002428	0.9957482
1.0009577	1.0039244
1.0002912	1.0081729
0.9987625	1.0023153
1.0008271	1.0024457
0.99960095	1.0060899
0.9988892	0.99830115
1.000273	1.002513
0.99986196	1.0036681
0.99943	1.0052044
0.99966997	1.0014852
0.999712	1.0018761
0.9994171	1.0020392
0.9995668	1.0051657
0.9997246	1.0047874
1.0004578	1.0018471
0.9994731	1.0039787
0.9994551	1.0051357
1.0001103	1.0034441
0.9990251	0.9996434
1.0007197	1.0008827
0.9998163	1.0027758
1.0003238	1.0050111
0.9994881	1.0017592
1.0000083	0.9893071
0.999233	1.0023254
0.9992688	1.0064251
0.9995527	0.99806136
1.0001508	1.0051278
0.9997138	0.99197024
1.0002455	1.0010047
1.0002788	1.0049704
1.0006316	1.0030385
1.000543	0.99667776
1.000486	0.9909009
0.9996748	1.0038407
1.0008359	0.9996762
0.9998646	1.00065
0.9995672	0.9990687
0.9997836	1.0067744
0.9997986	1.0008966
0.9992361	0.9970388
0.9992485	1.0035384
0.99919915	0.99357164
0.99993956	0.9990174
0.9996501	1.0045489
1.0000185	0.99782634
1.0001705	0.9984833
1.000996	1.0054952
1.000198	1.0068452
0.99977684	1.0017731
1.0009285	1.0017673
0.9994744	0.99854904
0.9990338	1.0012448
1.0000646	0.99728763
1.000338	0.9993914
1.0003532	1.0060085
0.99942327	1.0031636
1.0004597	1.0021166
0.9987317	1.0007728
1.0006312	1.0011972
0.9991416	1.0002886
1.0001973	1.0037943
0.9999546	0.992266
0.9995065	1.001554
0.99975467	0.99574614
1.0000099	1.0037549
1.0001363	1.0085058
1.0003177	1.0060176
0.99944735	0.99142444
0.9995203	1.0017345
0.99816716	0.9949646
1.0000262	1.0025345
0.9995892	1.0027959
1.0000433	1.0010581
0.9998189	1.0020221
1.0007868	1.0001739
1.0006583	0.9988642
0.9992038	0.9989007
0.9997551	0.98340863
1.0000306	0.99889696
0.99981415	1.0023781
1.000432	0.9931635
0.99973214	1.0021614
0.9995371	1.0022519
0.99939144	0.99811584
0.99941885	1.0031472
0.9993306	1.0007942
0.99981076	1.0064923
0.99983966	0.99362487
0.999311	1.0011654
1.0003594	0.99984944
0.9996414	0.99720275
0.99979764	1.007044
1.0006847	1.0008923
0.99933803	0.9986429
1.0002898	0.99713093
0.99992394	1.0032972
1.0001554	1.0017672
1.0001338	0.9991803
0.999997	0.9958667
1.0001136	1.0008186
1.0005525	1.0018647
0.99886227	0.99969506
1.0004976	1.0017529
1.0002546	1.0015789
0.99999887	1.0026797
1.000066	1.0010325
0.9999962	0.9928631
0.99881697	0.9992744
1.000943	0.9945531
0.9991227	1.0026891
0.999714	1.0031793
1.0001719	1.0053684
1.0003887	0.99925447
1.0005618	1.0058643
0.9994586	1.0050126
1.0001533	0.998015
0.99962366	1.0020981
0.99953455	1.0034965
1.0004485	1.0009017
0.99985206	0.9978361
1.0001627	0.99957114
1.0002551	1.0032092
1.0003146	1.0028576
0.9995817	0.9987747
1.0003502	1.0024891
0.99949145	1.0021921
1.0000194	1.002121
0.9993416	0.99550426
0.99978465	1.00632
0.9998638	1.0017111
0.9996735	1.0035219
1.0009834	1.0019407
0.9998663	1.0022436
0.99934655	0.999206
1.0005685	1.0016394
1.0005276	0.99511486
0.99984866	0.9979731
0.99979526	1.0006189
1.0001899	0.99013865
0.9999733	0.9954088
1.0008816	1.0021893
0.9997845	0.99403006
0.9996108	1.005708
1.0005696	0.9988058
1.0001972	1.0073745
0.9991814	0.9975157
0.9995024	1.0053679
0.99936223	0.9952282
1.0009022	0.9991638
0.9994476	0.997445
1.0000678	0.99795634
0.9999457	1.0034661
1.0004293	1.0041243
0.9991782	1.0051985
0.9990703	1.0052216
1.0001165	0.99880546
1.0007442	1.0024098
0.999642	0.997567
0.9991365	1.0059963
0.99879515	0.9987869
0.9996711	1.0055143
0.9990806	0.9866872
0.99996376	1.0088539
1.0005641	0.9967064
0.99991953	1.0000639
1.0005283	1.0014259
1.0002948	1.0013465
0.999135	0.9950221
1.0002974	1.0034199
0.9997653	0.99093616
0.999143	1.0028856
0.99940753	0.99965984
0.9996507	0.99923193
1.000061	0.99803257
0.9992745	1.0020871
0.9991962	1.0021001
0.99898803	1.000061
0.9999996	0.99897385
1.0001681	0.9951079
1.0001543	1.0043273
1.0004791	1.0014172
1.0008725	1.0053967
0.9997252	0.99932474
1.0001667	1.0076729
0.99966675	0.9989554
0.9996188	1.0026027
0.99967325	1.0029544
0.9998411	1.000404
1.0000155	1.0052873
1.0001795	0.9989583
1.0000958	0.99832296
1.0004001	0.9968978
1.000114	1.0018245
0.9992627	1.0036939
1.0001879	1.0032815
1.0003755	1.0067903
1.0001875	1.0015129
0.99945366	1.0055417
1.0001459	0.99635535
0.999724	1.0058137
0.99993145	1.0025475
1.0003766	0.99851567
1.0001969	1.0007596
0.99997693	0.9992551
0.999137	1.0057559
0.99967515	1.0031309
1.0000639	1.0005902
0.99953854	0.99630624
0.99973714	1.0055137
0.9996582	0.9948817
0.9999076	1.0031335
0.9992515	1.0008008
0.9991705	1.0027301
0.99951607	0.98480374
0.9991753	0.999766
0.999588	1.0064692
0.9995587	1.0007081
0.9992205	1.0045269
1.0001086	1.000452
1.000888	0.999684
0.99961066	1.00344
0.9994645	1.0019953
1.000103	0.9974816
1.00008	0.9993279
0.99987274	1.001367
0.9993112	1.0025524
0.99954987	0.9992561
0.9998999	0.99678767
1.0000743	0.99874896
1.0002234	0.9994872
1.0000173	1.0002601
1.0003117	0.99887586
1.0003892	0.9984903
0.9998983	0.9984482
0.9994833	1.0023007
1.0003611	1.0034007
1.0000145	0.997826
0.9991008	1.0014455
1.0000527	1.0027537
1.0011828	1.0041429
1.0001092	1.0019869
0.9998989	1.0044163
1.000485	1.0018712
1.0002577	0.99949473
0.9995813	1.0002252
0.99872583	1.0032548
1.0009954	1.0024569
1.0004327	0.99346584
1.0002542	0.9990394
0.9997169	1.0039676
1.0011877	1.0008588
0.9999769	0.98646134
0.9997214	1.0018588
0.99994516	0.99980694
1.0007603	0.99666226
1.0000589	1.0022806
0.99970996	1.0027494
0.99980915	1.0036956
0.9995829	0.99981564
0.9996184	1.0028473
1.0000685	1.0031974
0.999521	1.0066211
0.9993813	0.9998933
1.0001397	0.9918702
0.99964345	1.0043163
0.9998803	1.0038966
1.0011876	1.0030593
0.99952793	1.0005329
0.99966764	1.0012258
1.000329	1.0025584
0.99945545	0.99946266
0.99933755	1.0003384
0.9995613	0.99836403
0.99931335	1.0009234
1.0011051	0.99867237
1.000031	1.0002594
0.9999844	0.99581116
1.0000845	1.0007876
0.99977887	1.0030401
1.0000756	1.0027722
0.99946946	1.0008018
0.9992906	0.9962992
1.0000283	1.000831
0.9998801	1.0016978
1.0002966	1.000588
0.9993807	1.0018853
0.99979293	1.002913
1.0001289	1.0036066
1.0000306	1.0027688
0.9993976	1.0058949
0.9993906	0.9990579
0.99996567	1.0032068
0.9994184	1.0023593
0.9994743	0.9955558
0.9998129	1.0002062
0.99930483	1.0040925
0.998993	0.99856776
0.9997486	0.9986819
0.99976003	1.0003014
1.0005678	1.0087297
0.9991317	0.99973595
1.0001968	0.9942174
1.0004282	1.0023539
0.99875665	1.002247
0.9999214	1.0030786
0.99937207	1.0075169
0.99966544	1.0055805
0.9993311	0.99117875
1.0000283	1.0005497
1.0001225	0.99855167
0.9998839	1.0086601
1.0007917	1.0033894
0.99945104	1.0029321
1.0006744	0.9998254
0.99975157	0.99985087
1.0004401	0.99765867
1.0003803	1.003891
0.9993185	1.0010285
0.9996644	1.0020481
0.99870706	1.0005286
1.0001783	0.9949845
0.9996736	1.0012901
1.000397	0.9981195
0.99971163	1.0042164
0.9985387	1.0011756
1.0005533	1.0030209
0.9996533	0.99927986
0.999304	1.0002075
0.9993647	0.9992426
0.99894917	0.9948402
1.0005254	0.9988034
1.0001949	1.0031717
1.0005988	1.0022211
0.9997909	1.002883
0.99942887	1.0004151
1.0001556	1.0067225
0.999	0.9978331
0.999478	1.0024607
0.99877524	0.9964349
0.99955034	0.99895984
1.0005753	1.0020734
1.0001805	0.9983347
0.999794	1.0045296
0.99935186	1.0011755
1.0003155	1.0016731
0.999832	0.9983635
0.9999825	0.9994561
1.0007883	0.9983592
1.0001838	0.9999559
0.9998474	1.0017332
1.0001469	0.9980759
1.0001792	1.0021162
0.99957585	1.0061332
0.99928606	1.0063406
0.99962676	0.99941385
1.000062	1.0015212
0.9997852	1.0008618
0.99953	1.0061103
0.99990946	0.99300426
0.99974144	0.987708
0.99969697	0.9994259
1.0000017	1.0014489
0.99971247	1.0027955
0.99944174	0.9991016
0.99980587	1.0036595
1.0003762	1.0035944
0.99986476	0.99743754
0.9996981	0.9995182
0.9995202	0.9945743
0.9995065	1.0043608
0.9997453	1.0001551
0.9994443	0.9961763
1.0004145	1.0000932
1.0003307	0.99697787
0.9995136	1.001387
0.99978447	0.99746996
1.0001618	0.99937105
1.0004878	0.99483377
1.0000784	0.9983621
0.9996505	0.99756795
1.0002968	1.0002742
0.9998789	1.0029918
0.99970245	1.0046549
1.0011054	1.0015407
0.9992449	1.0012342
1.00045	0.9955131
0.9996958	0.9987865
0.9998771	1.0033948
0.999563	0.9975059
0.9997941	1.0011088
0.9995462	1.0029246
0.99978507	1.0037185
1.0000756	0.990904
0.9986118	0.9987853
0.99971414	1.0037986
0.99989194	1.0006996
1.000447	1.0027676
1.0000191	1.0044158
1.0001388	0.99912435
0.9997938	0.99563617
0.9992627	1.0036829
1.0001644	1.0011247
0.99997854	1.0024587
0.9990998	0.9988145
0.999578	1.0033188
0.99984187	1.0047259
0.9993408	1.0026672
1.000332	0.99501896
1.0006565	1.0025387
0.9994137	0.99592274
1.000408	1.000622
0.99982	1.0000564
1.000059	1.0012691
0.99996305	1.0024363
1.0000657	0.99954724
1.0003843	0.99866664
0.9989055	1.002234
0.99971414	1.0000451
1.000483	1.0030833
0.9993901	1.0005133
1.0000441	1.0026231
1.0000718	0.9981676
1.000622	1.0003072
1.0003918	1.0048963
0.99952257	0.9993742
1.0002861	0.99907726
1.0002427	1.0025302
0.9990639	1.0046217
0.9994799	1.0006701
0.9997319	0.99921995
1.0000153	0.9955961
0.9996201	0.9841161
0.9994769	1.0005981
0.99964064	1.0014701
0.9989955	1.0037233
1.0007845	1.0036312
0.9996005	0.996586
1.0004233	1.0039301
0.99966204	1.0012364
0.9997753	0.9991353
0.99965096	0.99735767
1.0000262	0.9988963
1.0002842	0.9979037
0.9997346	0.9981699
1.000205	0.99940854
1.0002303	1.0018594
0.99945587	1.0006135
1.0004042	1.0013617
0.99907625	0.9968087
1.0001581	1.0049232
1.0007006	1.0018486
1.0000435	1.0064425
0.9998771	1.0041559
0.99960905	0.99627125
0.99955297	0.9990888
0.99944663	1.0038697
0.999176	1.0002385
1.0002716	1.0043055
0.99976635	1.002901
0.99937665	1.0005267
0.99976754	1.0012121
0.999704	1.0008898
1.0005335	1.0011824
0.9991147	0.99728394
0.99904263	1.0032287
1.0002186	1.0023515
0.99974746	1.0020957
0.9998015	0.99659055
0.99926704	1.0005163
1.0004655	0.9994419
1.000149	1.0013531
0.9993743	0.99926275
1.0006803	1.0016732
1.0004755	1.0012327
0.99980974	1.0013925
0.9998645	1.0052904
0.9994544	1.0005513
0.999741	0.9995476
0.9997431	1.0007464
0.99906725	0.99862933
1.0002369	1.0004797
0.9997956	0.98977363
0.999512	1.0060323
0.9992558	0.9960647
0.99980545	0.99984956
1.0003232	1.0026525
0.99896556	1.0037609
0.99983555	1.0014569
1.0004793	1.0068629
0.9987484	0.99704075
1.0000956	1.0001434
0.99955475	1.0008332
0.99955297	1.004666
0.9991981	1.0003461
0.9997927	0.99726105
0.99958026	0.99575317
0.9998374	1.0006149
1.0004646	1.00226
1.0000311	1.0062326
0.9990853	1.003507
1.0000426	1.0026889
1.000164	1.0024217
0.9993243	0.99252546
0.99959004	1.0016607
1.0004216	1.0054477
0.9998282	0.99805844
0.99919355	1.0012151
0.99984854	1.0027092
1.0003589	1.004389
1.0008765	1.0061799
0.99974406	1.0019177
0.9991655	1.0014269
0.9993067	1.0023289
1.0002701	1.0029131
0.99978185	1.0009404
1.0003252	1.0013839
0.9994196	0.9992921
0.999156	1.0033492
1.0005106	0.9999948
0.9999923	0.99414116
0.9994366	1.001816
0.99995226	1.0053644
0.99915195	1.0029908
0.9994936	0.9960762
1.0000653	0.9978492
0.99977493	0.9976741
0.99962956	1.0018083
0.99976337	0.9995139
1.0000739	1.0026253
0.99961984	0.99685943
1.0004866	0.99238944
0.99955803	0.9953875
0.9994262	1.0000966
0.999463	1.0010567
0.9991498	1.0022937
1.0004075	1.0036764
0.99945915	1.0003251
0.99984604	0.995845
1.0001912	1.0017006
1.0001376	0.99853927
0.99987173	0.9950655
1.00009	1.0000099
1.0001142	1.0025649
1.0013101	1.0018806
0.99919736	1.0015802
0.9998411	1.0063431
0.99933773	1.0025562
1.0001905	1.0054554
0.99916375	1.0032734
0.99939954	1.0041798
0.99994564	1.0028565
0.99982774	0.99956757
0.9998522	1.0015143
0.99903035	1.0026586
0.9998028	0.99978215
0.9977732	0.99841756
1.000121	1.003907
1.0005063	0.99859256
0.99926317	0.99835074
1.0001159	1.001121
1.0003045	1.0078957
0.9995927	0.99786764
1.0012782	0.9973272
0.9995619	1.0031071
0.9999736	1.0067446
1.0002702	1.0030745
0.99945915	1.0027
0.99884474	0.9993291
1.0001143	1.0022091
1.001057	1.00734
1.000588	1.0016567
0.9989199	0.9989349
0.99967706	0.98767686
1.0007747	1.0019385
0.9994981	1.0045505
0.9991149	1.0048786
0.9997162	0.99926627
0.99967545	0.99798423
0.9996568	0.9976166
1.0003808	0.9988801
1.0004277	1.0033878
0.99875754	0.98240364
0.99999404	1.0003526
0.99913275	1.0047373
0.9995875	1.0020753
1.000006	1.0086563
0.9993994	0.99581873
0.99903286	0.99236786
0.9990929	1.0028788
1.0005711	1.0029747
0.9986155	0.99829733
1.0002402	1.0035529
1.0004141	0.9957188
0.9989923	1.0042778
0.9994559	1.0049525
0.9996791	1.003595
1.0003681	0.99523765
1.0001234	1.000519
1.0005072	1.0021105
0.9995891	1.0031643
0.9998565	1.0039375
1.000596	0.9989264
1.0011232	1.0017384
0.99950695	1.0030355
0.999776	0.999348
0.99978185	0.9957423
0.9997218	1.0025941
1.0001528	1.0072587
0.99979734	0.99948585
1.0004537	1.0022819
0.99947345	1.0017071
1.0001413	1.0056995
1.0006819	1.000765
1.0011451	0.9993247
0.9997399	1.0012804
0.99924546	1.0006242
0.99992645	1.0005027
0.99862266	0.9956714
0.99870896	0.9990942
1.0003178	1.0067824
0.999789	1.0022329
0.9999181	1.003471
1.0004902	0.9972359
1.0006274	1.0017592
0.99897623	1.0003651
1.0006099	1.0026132
1.0009444	0.9987028
0.9999716	0.9978074
0.9983431	0.99949574
1.0002929	0.9898235
1.0001725	1.0040399
0.9992388	1.0044482
0.9988503	1.0062042
0.99885404	0.9914674
1.000112	0.9992119
0.9997113	0.9975006
1.0009657	1.0005659
0.9999578	1.0000254
1.0007937	0.9993261
0.9995881	0.99750537
0.99990743	1.0001413
1.0000105	0.9861547
0.99979997	1.0035143
0.9991176	1.0012167
0.9999031	1.0055345
0.9996651	1.0017265
0.99932986	0.9848199
0.9999745	0.9967544
0.9998349	1.0037954
0.999318	1.0060121
0.9996505	1.0020293
0.999668	0.9979235
0.9997667	1.0042589
1.0003061	1.0025071
0.9998424	0.9975758
0.99997574	0.9878529
0.9998476	1.0019648
0.9999466	0.99935895
1.0002704	0.9954988
0.99913085	0.99661905
0.99972624	0.99870014
1.0002211	1.0014209
0.99989927	1.0054559
1.0000945	0.99239486
0.9996429	1.0093763
0.9996785	0.99953175
1.0000998	1.0001156
0.9999028	1.0032643
1.0002438	1.0046467
0.9996269	1.000629
0.999187	1.002873
0.9992259	1.0015258
0.9990099	0.9981224
0.999536	1.0027232
0.9996826	1.003056
1.0003271	0.9992113
0.9996867	1.0004275
1.000283	1.0007044
1.000123	0.9892438
0.99869287	1.0003233
0.99949837	1.0020787
0.9997512	1.0046772
0.99939364	0.99852663
1.001196	1.0061926
0.9994987	0.9916396
1.0011507	0.9989139
1.0005174	1.0045235
0.99946177	1.0043602
0.99992687	0.99723876
1.0006912	0.982743
0.9997934	1.0038109
1.000128	1.0009599
0.9988846	1.0055885
0.99910426	0.9959013
0.9994818	1.0022035
0.9988097	1.0030231
0.99984825	1.0029644
0.9989538	1.0005614
0.9996852	1.0024725
0.9997077	0.99933004
0.999117	1.0048558
0.9989675	0.99987775
1.0007564	0.9992007
1.0005863	1.0048075
0.9995532	1.0067024
0.99963564	1.0005739
1.0001664	0.9980058
1.000135	0.9976207
0.9988338	0.9984553
0.9991474	1.0025527
1.0001895	0.999946
1.0001893	1.0043844
0.99918205	1.0052338
0.9992627	0.998123
0.99944466	1.0039731
0.9994872	1.000354
0.9999005	1.0055062
0.99967855	1.0010557
0.9997159	1.0023549
1.0008086	1.000111
0.99964106	1.0011543
0.9997951	0.9967521
0.9992162	1.0075245
0.9995369	1.005184
0.9994301	1.0032979
1.0002024	0.9957493
0.9994596	1.0009255
0.9997848	0.9960277
0.9999832	1.0024205
0.99983704	0.9971899
1.0004647	1.0015327
1.0002991	0.99165845
0.99990934	1.0032169
0.99998105	0.9994046
0.9997524	1.0030514
0.99945843	1.0063429
0.99975765	0.9983358
0.99981797	0.99757355
0.9992465	0.99973613
1.0007635	0.9994367
1.0000542	1.0046607
0.99978083	1.0071938
0.9993603	0.9978238
0.99994034	1.000753
0.99949443	1.0038044
0.999297	1.0025872
1.0003775	1.0027373
0.9995933	0.996013
0.99965584	0.99865645
0.9992819	1.0026025
0.9999274	0.9911896
0.99911356	0.9997749
1.0000669	1.0030401
0.9995473	0.9973367
0.999726	1.0005724
0.9993145	1.0027727
1.0005565	1.0057938
0.99955857	1.0043625
1.0007399	1.0056003
0.99981356	1.0031
0.9994401	1.0018198
0.9996817	1.0012114
1.0001577	1.0048349
0.9993421	1.0023773
1.000187	1.00067
0.9996022	0.99909276
1.0000029	1.0026296
1.0005592	1.0039735
0.9998189	1.0095481
0.999493	1.0024028
1.0013485	0.9950506
0.99928427	1.0009637
0.9996748	0.99834424
1.000666	0.9959958
1.0002044	1.0019215
0.9994045	1.0010337
1.0005959	0.99830717
1.0007496	0.996994
0.99983394	1.0036377
0.99977636	1.0068653
0.9998689	1.0031861
0.99973005	0.9873255
1.0002358	1.0005453
0.9997808	0.99919194
0.9997991	1.0047432
1.0002531	0.99186105
0.99916935	1.0030699
0.9995594	0.9864317
0.9989253	1.0026999
0.9994292	1.0032207
1.0001783	0.9984738
0.9995585	1.00763
0.99934447	0.99970645
0.9997835	1.0003966
1.000329	0.99977815
1.0008864	0.99115485
0.99971855	1.0094236
0.9998572	1.00245
0.99918455	0.99687487
1.0005915	1.0015364
0.9992288	1.0050039
0.99953073	1.0070404
1.0007851	1.0047047
0.99983156	1.0064168
1.0009323	1.0072592
1.0002567	0.9974511
0.9993378	1.0023761
0.9998331	1.0047947
0.9996816	1.0048096
1.0003393	1.0024011
0.9997264	1.0024786
0.9992583	0.99341965
0.9998469	0.99898374
1.000107	1.0013497
1.000104	1.0021609
0.99988616	1.0020831
1.0006601	0.9998615
1.0000236	1.0005538
0.9995339	1.0018003
1.000211	0.9951177
0.99891007	1.0021265
0.99923396	1.0016577
0.9992857	1.0029589
1.0000961	1.0029224
0.99993724	1.0020877
1.0003933	1.0079156
0.9999274	1.0035641
0.9999176	1.0015863
1.0001014	0.99814755
1.0001235	0.9974853
0.9999207	0.99986464
0.99945486	1.0033907
1.0002269	1.003776
1.0002049	1.0019876
0.9995719	1.0050067
0.9992592	0.9940477
1.0001801	1.0004486
0.99974656	1.0034343
0.9989718	1.0082397
0.99896383	1.0010117
0.99942553	1.0053889
1.0001047	1.002465
0.9993831	1.002942
0.9998877	1.001264
0.99985796	1.0015675
1.0004581	1.0060228
0.9996153	1.007341
0.9999269	0.9912916
0.9996037	1.0041288
0.9993717	1.001561
0.9996354	0.9994514
0.9998636	1.0040551
0.9991429	0.9973844
0.9994384	1.0027605
1.000343	1.0043488
0.99995494	1.0008396
1.0005494	1.0009166
0.99981856	1.0031885
0.9997376	1.0067965
0.99988353	0.9979128
0.9997096	1.0027735
0.99991655	1.0048083
0.9991609	1.0008848
0.9998878	1.0069656
1.0001572	1.0036576
0.9999231	1.0006633
1.0002686	1.0005027
1.0005118	1.0013092
1.0001091	0.99060893
0.9999275	0.9979703
0.9995043	0.9996102
0.9998869	1.0065923
0.999882	0.9985109
0.9993638	1.0025971
1.0000911	0.997003
1.0004512	0.9976926
0.9987744	1.0009403
1.0001979	1.0045453
0.9994379	0.99983585
1.0005779	1.0020306
0.99966115	1.0011901
0.9994094	1.0013586
0.99971086	1.0008377
0.99997497	1.0049021
0.99951506	1.0082097
0.9998826	1.0064219
0.9993465	0.9930738
1.0002878	1.0015529
1.000115	1.0033922
0.99983084	1.0025312
0.9994186	1.0024819
0.99853337	1.0032246
0.99957216	1.0045356
1.0002575	1.0060486
1.0001217	0.9975406
1.0005758	1.0003645
0.9993272	0.9970716
0.9995674	1.0026193
1.0002499	0.99963444
0.99931836	1.00213
0.9990672	1.0032948
0.99929726	0.99554884
1.0001528	1.0025963
0.9988493	1.0034049
1.0003086	0.99878913
1.0003065	1.0010502
1.000126	1.0077065
1.0002257	1.0012157
0.9999844	0.99957603
0.99885345	1.0025197
0.999327	1.0014044
0.99946654	1.004827
0.9998049	0.99980307
1.0003597	1.005931
1.0012662	1.0045435
0.99927926	1.0018961
0.9999755	0.9992246
1.0005641	1.0013509
0.99991906	0.99794114
1.0009743	1.0019171
1.0006359	1.0070922
0.99970156	1.0005779
0.9994214	1.0030365
0.99833477	0.9947152
0.99998504	1.0086643
0.99928594	0.98272675
0.99963576	1.0064732
0.99978095	0.99951917
0.99940276	1.0024058
1.0002404	1.0047914
1.000041	1.005267
1.0004227	1.0018293
1.000739	0.9963679
1.0002605	0.9863907
0.99986434	1.0031815
0.9996674	1.0001426
0.99993587	0.99660605
0.9992075	0.99541765
0.99883884	0.99847376
1.0001463	1.0018387
1.0000741	1.0023583
1.000006	0.99943066
0.99965656	1.0031474
0.9999199	1.0001202
0.9992127	1.0054828
1.0000352	1.0019094
1.0007211	1.0007566
0.99974185	1.0042976
0.99916387	1.0000603
0.9998615	1.0056893
1.0000155	1.0041953
0.99971557	1.0008458
0.999973	1.0025109
1.0002644	0.9984091
0.99933803	1.0025644
0.9998803	0.99994826
0.99941677	0.9967997
0.9998481	1.0015545
0.9995642	0.99813294
0.99933225	1.0068057
1.0000111	1.0011208
0.9993284	1.002078
0.99972236	0.9814371
0.9987111	1.0011115
0.99950856	1.0036855
0.9987937	0.9964809
1.0003854	0.99565715
1.0003887	1.0049697
1.0002377	1.0012155
0.99943876	0.99797535
0.99979067	1.0041403
0.99921644	1.003341
0.99991536	1.005243
0.9992645	1.0005239
1.0016358	0.99910873
0.99978304	1.0005647
1.0000895	0.999958
0.9996315	1.0015049
1.0003211	0.9983562
1.0004251	0.9969913
0.999704	1.0029944
1.0004339	0.9968963
0.9995141	1.0033908
1.0000569	0.99951994
1.0001234	1.0042204
1.0003055	1.0037153
0.9991965	0.99577045
0.99999857	1.0008746
1.0003508	1.0001141
0.99939644	1.0030029
0.9999462	0.9999386
1.0001469	1.0017806
0.99976164	1.0037974
0.999773	1.0045593
0.99969876	1.0026367
0.9993792	1.0021365
0.99936056	1.0027664
1.0001206	1.0006987
1.0002528	1.0047357
1.0000781	1.0019219
0.9998763	1.0065837
0.9989687	1.0032746
0.9996387	1.0078622
0.99957883	0.9891015
0.99992603	1.0001402
1.000054	1.0115799
0.99960464	1.0039257
0.99935555	1.0055468
1.000373	1.0020107
1.000313	0.9972139
0.99864423	1.0006942
0.99940723	0.99489623
0.99967253	1.0003989
1.0005031	1.0019441
1.0001135	0.9977914
0.99953306	1.0008408
1.0001248	1.001594
0.99909234	1.0028125
1.0004163	1.0055469
0.9994271	1.0020549
0.99942756	1.0024552
1.000006	1.0027764
0.9992815	1.0056794
0.9993013	0.99902487
0.99958074	0.99987483
0.99997187	0.996835
[truncated: 9,995 more rows]
