# Supplementary material for: Predicting sequence-specific amplification efficiency in multi-template PCR with deep learning
Source: Nat Commun. 2025 Oct 16;16:9187. doi: 10.1038/s41467-025-64221-4 (PMC12533003; doi:10.1038/s41467-025-64221-4)
Supplement: Supplementary file 4 — Source data [file 41467_2025_64221_MOESM4_ESM.zip › Supp.Fig. 3/qpcr_ct.csv]

Ct	sample	dilution	exp	primer	seq_id
9.34978150709546	1	0.0	Exp1	0FR_4W	#11493
9.440801581826342	1	0.0	Exp1	0FR_4W	#11493
13.32242966172203	1	1.0	Exp1	0FR_4W	#11493
13.320205442796896	1	1.0	Exp1	0FR_4W	#11493
17.289016822537835	1	2.0	Exp1	0FR_4W	#11493
17.275746331786323	1	2.0	Exp1	0FR_4W	#11493
21.058080723880717	1	3.0	Exp1	0FR_4W	#11493
21.090429358700163	1	3.0	Exp1	0FR_4W	#11493
24.600496535627997	1	4.0	Exp1	0FR_4W	#11493
24.579703039876684	1	4.0	Exp1	0FR_4W	#11493
7.724722315728925	2	0.0	Exp1	0FR_4W	#00006
7.684768927233302	2	0.0	Exp1	0FR_4W	#00006
11.758393945582451	2	1.0	Exp1	0FR_4W	#00006
11.772196028012925	2	1.0	Exp1	0FR_4W	#00006
15.562398413993073	2	2.0	Exp1	0FR_4W	#00006
15.59811851265816	2	2.0	Exp1	0FR_4W	#00006
19.168270420562557	2	3.0	Exp1	0FR_4W	#00006
19.219813207386046	2	3.0	Exp1	0FR_4W	#00006
23.792754287648656	2	4.0	Exp1	0FR_4W	#00006
23.72698885326046	2	4.0	Exp1	0FR_4W	#00006
8.926818453682012	3	0.0	Exp1	0FR_4W	#09807
8.86641013216351	3	0.0	Exp1	0FR_4W	#09807
13.015988589124364	3	1.0	Exp1	0FR_4W	#09807
13.047573371269458	3	1.0	Exp1	0FR_4W	#09807
16.894414259167906	3	2.0	Exp1	0FR_4W	#09807
16.879129467120805	3	2.0	Exp1	0FR_4W	#09807
21.015619237647243	3	3.0	Exp1	0FR_4W	#09807
20.973305029353494	3	3.0	Exp1	0FR_4W	#09807
24.796617464379302	3	4.0	Exp1	0FR_4W	#09807
24.809599345701404	3	4.0	Exp1	0FR_4W	#09807
7.952954603271521	4	0.0	Exp1	0FR_4W	#01634
7.943621325325949	4	0.0	Exp1	0FR_4W	#01634
11.799485630896104	4	1.0	Exp1	0FR_4W	#01634
11.822505396422196	4	1.0	Exp1	0FR_4W	#01634
15.897779098852649	4	2.0	Exp1	0FR_4W	#01634
15.822189067922135	4	2.0	Exp1	0FR_4W	#01634
19.340176226777043	4	3.0	Exp1	0FR_4W	#01634
19.337670328364847	4	3.0	Exp1	0FR_4W	#01634
23.07846419774049	4	4.0	Exp1	0FR_4W	#01634
23.145535023221104	4	4.0	Exp1	0FR_4W	#01634
9.53179745354605	1	0.0	Exp2	0FR_4W	#11493
9.64601113196871	1	0.0	Exp2	0FR_4W	#11493
13.484978321955198	1	1.0	Exp2	0FR_4W	#11493
13.450062517471414	1	1.0	Exp2	0FR_4W	#11493
17.239373278503546	1	2.0	Exp2	0FR_4W	#11493
17.25114677159	1	2.0	Exp2	0FR_4W	#11493
20.99932731499188	1	3.0	Exp2	0FR_4W	#11493
20.99582473979929	1	3.0	Exp2	0FR_4W	#11493
24.59337827171701	1	4.0	Exp2	0FR_4W	#11493
24.569550293324863	1	4.0	Exp2	0FR_4W	#11493
7.812034066348578	2	0.0	Exp2	0FR_4W	#00006
7.783011365296055	2	0.0	Exp2	0FR_4W	#00006
11.741920927713874	2	1.0	Exp2	0FR_4W	#00006
11.704753994536205	2	1.0	Exp2	0FR_4W	#00006
15.560719864074308	2	2.0	Exp2	0FR_4W	#00006
15.558685950480236	2	2.0	Exp2	0FR_4W	#00006
19.05988488110704	2	3.0	Exp2	0FR_4W	#00006
19.172705216523838	2	3.0	Exp2	0FR_4W	#00006
22.877672644196675	2	4.0	Exp2	0FR_4W	#00006
22.92177838055	2	4.0	Exp2	0FR_4W	#00006
9.153221912329588	3	0.0	Exp2	0FR_4W	#09807
9.182818477252544	3	0.0	Exp2	0FR_4W	#09807
13.2583358113559	3	1.0	Exp2	0FR_4W	#09807
13.286684046738731	3	1.0	Exp2	0FR_4W	#09807
17.027567250589104	3	2.0	Exp2	0FR_4W	#09807
17.02435776687687	3	2.0	Exp2	0FR_4W	#09807
20.82460849910162	3	3.0	Exp2	0FR_4W	#09807
20.783461815757526	3	3.0	Exp2	0FR_4W	#09807
24.610410612309973	3	4.0	Exp2	0FR_4W	#09807
24.587804356253237	3	4.0	Exp2	0FR_4W	#09807
7.70761426764091	4	0.0	Exp2	0FR_4W	#01634
7.830541880782768	4	0.0	Exp2	0FR_4W	#01634
11.919807315763608	4	1.0	Exp2	0FR_4W	#01634
11.910180861529357	4	1.0	Exp2	0FR_4W	#01634
16.268287148919974	4	2.0	Exp2	0FR_4W	#01634
16.36288816853139	4	2.0	Exp2	0FR_4W	#01634
19.855344417614774	4	3.0	Exp2	0FR_4W	#01634
19.76060873112546	4	3.0	Exp2	0FR_4W	#01634
23.33321290816783	4	4.0	Exp2	0FR_4W	#01634
23.378559240659936	4	4.0	Exp2	0FR_4W	#01634
9.763312797727112	1	0.0	Exp3	0FR_4W	#11493
9.655727306642625	1	0.0	Exp3	0FR_4W	#11493
13.609560390275773	1	1.0	Exp3	0FR_4W	#11493
13.42742597494857	1	1.0	Exp3	0FR_4W	#11493
17.160975831198094	1	2.0	Exp3	0FR_4W	#11493
17.16203103195519	1	2.0	Exp3	0FR_4W	#11493
21.02784945002015	1	3.0	Exp3	0FR_4W	#11493
21.002034617929723	1	3.0	Exp3	0FR_4W	#11493
24.65546326964392	1	4.0	Exp3	0FR_4W	#11493
24.711966277247072	1	4.0	Exp3	0FR_4W	#11493
7.690645135329614	2	0.0	Exp3	0FR_4W	#00006
7.656751140386651	2	0.0	Exp3	0FR_4W	#00006
11.88716256817604	2	1.0	Exp3	0FR_4W	#00006
11.824328769592029	2	1.0	Exp3	0FR_4W	#00006
15.821100506184306	2	2.0	Exp3	0FR_4W	#00006
15.815217834314565	2	2.0	Exp3	0FR_4W	#00006
19.415168948411186	2	3.0	Exp3	0FR_4W	#00006
19.79493011754064	2	3.0	Exp3	0FR_4W	#00006
23.46093282816103	2	4.0	Exp3	0FR_4W	#00006
23.37702639529136	2	4.0	Exp3	0FR_4W	#00006
9.094165652937471	3	0.0	Exp3	0FR_4W	#09807
9.082832077323362	3	0.0	Exp3	0FR_4W	#09807
13.191750830783644	3	1.0	Exp3	0FR_4W	#09807
13.2388180098288	3	1.0	Exp3	0FR_4W	#09807
17.068705508119617	3	2.0	Exp3	0FR_4W	#09807
17.117073786161995	3	2.0	Exp3	0FR_4W	#09807
20.988144570821607	3	3.0	Exp3	0FR_4W	#09807
20.796925460897704	3	3.0	Exp3	0FR_4W	#09807
24.52110052824757	3	4.0	Exp3	0FR_4W	#09807
24.536999766830206	3	4.0	Exp3	0FR_4W	#09807
8.034033432696226	4	0.0	Exp3	0FR_4W	#01634
8.080564150331764	4	0.0	Exp3	0FR_4W	#01634
11.93268799396568	4	1.0	Exp3	0FR_4W	#01634
11.87436281267707	4	1.0	Exp3	0FR_4W	#01634
15.581068826821497	4	2.0	Exp3	0FR_4W	#01634
15.51125872392126	4	2.0	Exp3	0FR_4W	#01634
19.18723629967179	4	3.0	Exp3	0FR_4W	#01634
19.17497796701836	4	3.0	Exp3	0FR_4W	#01634
22.920886754747823	4	4.0	Exp3	0FR_4W	#01634
22.959489793531542	4	4.0	Exp3	0FR_4W	#01634
