# Supplementary material for: Predicting sequence-specific amplification efficiency in multi-template PCR with deep learning
Source: Nat Commun. 2025 Oct 16;16:9187. doi: 10.1038/s41467-025-64221-4 (PMC12533003; doi:10.1038/s41467-025-64221-4)
Supplement: Supplementary file 4 — Source data [file 41467_2025_64221_MOESM4_ESM.zip › Supp.Fig. 30/basic/gaussian_outlier/data.csv]

seq_id	x0	eff	efficiency	initial_count	eff_ref	x0_ref	PCR1	PCR2	PCR3	PCR4	PCR5	PCR6	x_error	eff_error	PCR_x_mean	PCR_x_nzeros
000000	1.7207274652545115	0.997977672387073	1.8941220647663644	143	0.998037711757605	1.7159433738686622	1.6440082200411004	1.5360215043010603	1.4159504417345392	1.2839704686792204	1.139977200455991	0.9960527907979122	0.004784091385849232	6.00393705320057e-05	1.3359967710016374	0
000001	1.3946524730955991	1.0095104139241176	1.91596566615958	116	1.0095473912848953	1.391954065515838	1.5840079200396002	1.7640246963457489	1.9199328023519175	2.063952529091831	2.1839563208735826	2.2801208464048592	0.0026984075797611418	3.6977360777790125e-05	1.9659991858512564	0
000002	2.4384365837168387	0.9979642429050833	1.894110756771024	203	0.9980317534268279	2.4359196146527164	2.3280116400582003	2.18403057642807	2.003929862454814	1.8119583249585258	1.6079678406431872	1.4160750519777547	0.002516969064122243	6.751052174458483e-05	1.8919955494200922	0
000003	0.8617190054221986	0.9923302877032139	1.8834178061025304	72	0.9923974977388574	0.863971488940865	0.7560037800189001	0.6480090721270098	0.5519806806761763	0.4559895122412184	0.37199256014879706	0.30001590084274465	0.0022524835186663594	6.721003564358341e-05	0.5139985843424745	0
000004	1.5310195861678106	1.0027617865869118	1.9032110416795247	127	1.0028268126763715	1.5239497096595813	1.5720078600393004	1.5840221763104683	1.559945401910933	1.5119652247998296	1.4519709605807885	1.3680725078429157	0.0070698765082293225	6.502608945968547e-05	1.5079973552473724	0
000005	0.6691899774806639	1.0111968160751441	1.919177354040053	56	1.0112396716731196	0.6719778247317838	0.7800039000195002	0.8880124321740505	0.9959651412200572	1.0919748845776547	1.1879762404751906	1.2720674195732373	0.0027878472511199126	4.285559797545524e-05	1.036000003006615	0
000006	0.3974423416166397	1.0033729993042089	1.9047523120016356	33	1.003638928185764	0.3959869324312298	0.4080020400102001	0.42000588008232115	0.41998530051448196	0.40799061621582705	0.3959920801583969	0.37201971704500336	0.0014554091854099283	0.00026592888155518857	0.40399927233770505	0
000007	0.7209240433290188	0.9995379949640077	1.896700930146968	60	0.9993965496864088	0.7199762407840541	0.7080035400177002	0.6720094081317138	0.6359777407790727	0.5879864763110448	0.5399892002159957	0.4800254413483914	0.0009478025449647376	0.00014144527759896164	0.6039986344673197	0
000008	1.3567860868817456	0.9965546769528606	1.8914259029499865	113	0.9966170688012717	1.3559552534766353	1.2720063600318001	1.1640162962281473	1.043963461278855	0.9239787484887847	0.8039839203215936	0.6960368899551675	0.000830833405110365	6.23918484110586e-05	0.9839976127173914	0
000009	0.7145973450979111	1.004649289756601	1.9069746609125355	59	1.0048099129195462	0.7079766367709865	0.7560037800189001	0.7800109201528822	0.791972280970166	0.7919817844189584	0.7799844003119938	0.7560400701237165	0.006620708326924518	0.00016062316294518375	0.7759988726661028	0
000010	0.34705255757551245	1.0209063010733075	1.937814872022619	29	1.0210600238807033	0.3479885163789595	0.4680023400117001	0.6120085681199536	0.791972280970166	1.0079768165332197	1.25997480050399	1.5600826843822722	0.0009359588034470456	0.00015372280739578414	0.9500029150868836	0
000011	1.2930258600657432	0.9967386402440999	1.891598386096655	108	0.9967079524292173	1.2959572334112974	1.2120060600303002	1.1160156242187391	1.0079647212347567	0.8879795764697411	0.7799844003119938	0.672035617887748	0.0029313733455542668	3.0687814882579545e-05	0.9459976666922132	0
000012	0.905486975462021	0.9957432045019926	1.8898679219427867	76	0.9957961482131472	0.9119699049931352	0.8400042000210002	0.7560105841481781	0.6719764808231712	0.5879864763110448	0.503989920201596	0.4320228972135523	0.00648292953111429	5.2943711154607165e-05	0.6319984264530903	0
000013	0.658718067121004	0.9944072078565592	1.8877114051496755	55	0.9946598512840319	0.6599782207187163	0.6000030000150001	0.5280073921034895	0.45598404055858044	0.3959908922094792	0.33599328013439733	0.27601462877532507	0.0012601535977122547	0.0002526434274726652	0.4319988722993786	0
000014	0.7764722975339966	1.0116631697807814	1.920048569561516	65	1.0116987265364057	0.7799742608493919	0.9120045600228002	1.0440146162046269	1.1759588414405495	1.307969916691916	1.4279714405711887	1.5360814123148525	0.003501963315395318	3.5556755624277514e-05	1.2340001312076556	0
000015	0.9747398693320022	0.9990165835641084	1.8958428453079783	81	0.9989444135516107	0.9719679250584731	0.9480047400237002	0.9000126001764025	0.8399706010289639	0.7679823364062627	0.6959860802783945	0.6240330737529088	0.0027719442735291144	7.21700124977076e-05	0.7959982386111054	0
000016	1.1910604735478467	1.0020259481042486	1.9018844037248543	99	1.002127789771122	1.1879607972936892	1.2120060600303002	1.2000168002352034	1.1759588414405495	1.1279740565966982	1.0679786404271916	0.9960527907979122	0.003099676254157524	0.00010184166687343676	1.1299978649213092	0
000017	1.526036190935076	0.9967672724626865	1.8920080429297976	126	0.9969238059773918	1.5119501056465137	1.4280071400357002	1.3200184802587236	1.187958421455249	1.0559757125586111	0.9239815203695927	0.7920419782248459	0.014086085288562256	0.00015653351470534815	1.1179972088171206	0
000018	0.7649182269751704	1.001311406176511	1.899922274340204	64	1.001093918112238	0.7679746568363244	0.7680038400192002	0.7560105841481781	0.7319743808966686	0.6959839923681755	0.6479870402591948	0.6000318016854893	0.003056429861153953	0.00021748806427290823	0.6999986065628178	0
000019	0.9987134255951872	0.9934234229937647	1.88600073712008	82	0.993758477904991	0.9839675290715406	0.8880044400222001	0.7800109201528822	0.6719764808231712	0.5639870282983491	0.46799064018719627	0.38402035307871313	0.014745896523646551	0.0003350549112263179	0.6259983104270853	0
000020	1.1922572576208368	0.9988123557522168	1.8957316257457395	99	0.9988858105082988	1.1879607972936892	1.1520057600288003	1.092015288214035	1.0199643012494561	0.9359784724951326	0.8399832003359934	0.7440394340900067	0.004296460327147589	7.345475608200314e-05	0.9639977427355707	0
000021	0.5959557629730047	0.9998088177352334	1.89753601853397	50	0.9998365686896095	0.5999802006533784	0.5880029400147001	0.5640078961105456	0.5279815206467773	0.491988684260262	0.45599088018239636	0.4080216251461327	0.004024437680373749	2.7750954376015713e-05	0.5059989243934689	0
000022	1.0656924546248607	0.9928255711961563	1.8843222136041808	88	0.9928740418910185	1.055965153149946	0.9360046800234002	0.8160114241599382	0.6959756408525701	0.5879864763110448	0.4799904001919962	0.38402035307871313	0.00972730147491463	4.8470694862134955e-05	0.6499981624362771	0
000023	0.9622255303498346	1.0008400471623704	1.8996067648156152	80	1.000927672013417	0.9599683210454055	0.9600048000240001	0.9360131041834586	0.8999685011024613	0.8519804044506976	0.7919841603167938	0.7200381620225872	0.0022572093044290753	8.762485104663043e-05	0.859998188683333	0
000024	0.899816872762301	0.9838894988780252	1.8687358672240648	73	0.9846613919434603	0.8759710929539325	0.6840034200171001	0.5280073921034895	0.395986140485083	0.2879933761523485	0.2039959200815984	0.14400763240451744	0.02384577980836855	0.0007718930654350142	0.37399898020735617	0
000025	0.6562117301877606	0.9911939877580336	1.8817776641190729	54	0.9915332854567787	0.6479786167056487	0.5640028200141001	0.4800067200940813	0.395986140485083	0.32399254817139206	0.26399472010559794	0.20401081257306636	0.008233113482111865	0.000339297698745078	0.3719989602405535	0
000026	0.737583787307971	1.0087633740351474	1.9146554266847693	61	1.0088570089533555	0.7319758447971216	0.8280041400207001	0.9120127681787545	0.9839655612053577	1.0439759885522633	1.0919781604367913	1.12805978716872	0.005607942510849395	9.363491820812975e-05	0.9979994009270978	0
000027	1.2969001892474528	0.9962708248884383	1.890924128062957	108	0.9963526770445925	1.2959572334112974	1.2120060600303002	1.104015456216387	0.9839655612053577	0.8639801284570454	0.755984880302394	0.6480343458203285	0.0009429558361553347	8.185215615419406e-05	0.9279977386719689	0
000028	1.4528735909023662	0.9950131603437388	1.888250380392592	121	0.9949438443952154	1.4519520855811758	1.3320066600333003	1.1880166322328514	1.043963461278855	0.899979300476089	0.7679846403071939	0.6480343458203285	0.0009215053211903967	6.931594852332967e-05	0.9799975066914365	0
000029	0.9132543000085355	1.012891863097303	1.9223655308921703	76	1.0129195637927217	0.9119699049931352	1.0920054600273001	1.2720178082493154	1.463948761793337	1.655961912876004	1.8359632807343855	2.016106853663244	0.0012843950154002304	2.7700695418797494e-05	1.556000679557264	0
000030	0.5998347394494326	0.9520845940097076	1.802524533285368	53	0.9497737733227741	0.6359790126925812	0.28800144000720007	0.13200184802587236	0.05999790007349742	0.02399944801269571	0.011999760004799905	0.0	0.03614427324314862	0.0023108206869334458	0.08600006602067756	1
000031	0.9224538685119696	1.0018180980346267	1.9012782190539423	77	1.0018083831324933	0.9239695090062028	0.9360046800234002	0.9240129361811066	0.8999685011024613	0.8639801284570454	0.8159836803263936	0.7560400701237165	0.0015156404942331392	9.714902133417525e-06	0.8659983327023539	0
000032	1.0305000853802453	1.0001981229477934	1.8981356108689875	86	1.0001525017401556	1.0319659451238108	1.0200051000255002	0.9840137761928667	0.9359672411465598	0.8759798524633933	0.8039839203215936	0.7320387980562969	0.0014658597435655008	4.562120763784705e-05	0.891998114701035	0
000033	0.6146537505038044	0.9994993075726378	1.8968140356846968	51	0.9994561464748954	0.611979804666446	0.6000030000150001	0.5760080641128976	0.5399811006614768	0.5039884082666098	0.45599088018239636	0.4080216251461327	0.0026739458373584712	4.3161097742383525e-05	0.5139988463974189	0
000034	1.033811744406346	0.9974897401931373	1.8931256006234096	86	0.9975126617560331	1.0319659451238108	0.9840049200246002	0.9120127681787545	0.8279710210142645	0.743982888393567	0.6599868002639948	0.5760305296180698	0.0018457992825351432	2.2921562895850123e-05	0.7839981545822085	0
000035	0.49038231946769034	1.0212180470095515	1.938290355033331	41	1.0213105621035654	0.4919837645357703	0.6600033000165001	0.8760122641716984	1.139960101396451	1.4519666047680904	1.8239635207295855	2.25611957433744	0.0016014450680799652	9.251509401386748e-05	1.3680042275699609	0
000036	0.7334981639709137	1.013090861450598	1.9227071284254635	61	1.0130995560048457	0.7319758447971216	0.8760043800219002	1.0320144482022748	1.187958421455249	1.3439690887109597	1.499970000599988	1.6440871366182406	0.001522319173792086	8.694554247679065e-06	1.2640005792681022	0
000037	0.6720740004868383	1.0034551234121873	1.9040669183568075	56	1.0032777853018593	0.6719778247317838	0.6960034800174001	0.70800991213877	0.7079752208672696	0.6959839923681755	0.6719865602687947	0.6360337097866187	9.617575505449505e-05	0.00017733811032805136	0.6859988125745048	0
000038	1.1667775414366262	1.0042351962118017	1.9061085231748645	97	1.004353533607013	1.163961589267554	1.2240061200306003	1.2600176402469634	1.2719554815581453	1.2599710206665247	1.2359752804943902	1.188062967337269	0.0028159521690720446	0.00011833739521138753	1.2399980850556487	0
000039	0.5109400172634682	0.9932680129805626	1.884891000515931	43	0.9931737431607731	0.5159829725619054	0.4560022800114001	0.39600554407761707	0.3359882404115856	0.2879933761523485	0.2399952000959981	0.19201017653935656	0.005042955298437235	9.426981978943871e-05	0.31799913621471765	0
000040	0.5683207170797387	1.0006048294970862	1.8986072381948136	47	1.0004010083521768	0.5639813886141757	0.5640028200141001	0.5520077281081935	0.5279815206467773	0.491988684260262	0.45599088018239636	0.4200222611798425	0.004339328465563064	0.0002038211449093552	0.5019989823985952	0
000041	1.3439217780231545	1.0140577847859855	1.9245977713738789	112	1.014095760524653	1.3439556494635676	1.6320081600408003	1.9440272163810293	2.2679206227782025	2.603940109377484	2.9519409611807768	3.288174273236481	3.387144041311352e-05	3.797573866748394e-05	2.4480018904991288	0
000042	0.8531420728668402	0.9970662646726538	1.892793432891113	71	0.9973376382294992	0.8519718849277974	0.8040040200201002	0.7440104161458261	0.6719764808231712	0.5999862003173927	0.5279894402111959	0.4560241692809719	0.0011701879390427772	0.0002713735568453668	0.6339984544664429	0
000043	1.1389854003377011	1.0122205339465988	1.9210363279706608	95	1.012219189372867	1.139962381241419	1.3440067200336003	1.5600218403057644	1.7759378421755236	1.9799544610473958	2.1839563208735826	2.3641252986408277	0.0009769809037178945	1.3445737319095485e-06	1.8680004138461157	0
000044	0.7390609448233388	1.0002070348638865	1.8986330726327536	61	1.0004146208557243	0.7319758447971216	0.7320036600183001	0.70800991213877	0.6719764808231712	0.6239856483300884	0.5759884802303954	0.5280279854832306	0.007085100026217206	0.0002075859918377887	0.6399986945039927	0
000045	0.7464221962540057	0.9951203853908641	1.8892588644080803	62	0.9954752278249768	0.7439754488101893	0.6840034200171001	0.6120085681199536	0.5399811006614768	0.4679892362475663	0.3959920801583969	0.336017808943874	0.002446747443816455	0.0003548424341126566	0.5059987023580613	0
000046	0.705859856597765	1.0189340495512793	1.9338243558438903	59	1.018957368666536	0.7079766367709865	0.9240046200231001	1.1760164642304993	1.4759483418080366	1.8239580489648737	2.2199556008879826	2.6641411994835726	0.0021167801732215885	2.3319115256770218e-05	1.7140040458996777	0
000047	0.9558487249557494	1.0023080363293453	1.9024984386700408	79	1.0024513328220335	0.9479687170323379	0.9720048600243002	0.9720136081905146	0.9599664011759588	0.9239787484887847	0.8759824803503931	0.8160432502922654	0.00788000792341148	0.000143296492688183	0.9199982247537029	0
000048	0.7484172279253737	0.9924069978209634	1.883451194507875	62	0.992415090526719	0.7439754488101893	0.6600033000165001	0.5640078961105456	0.4799832005879794	0.3959908922094792	0.3239935201295974	0.2640139927416153	0.004441779115184397	8.092705755524676e-06	0.4479988002992861	0
000049	0.9163922232664392	1.014251548986839	1.925118464610736	76	1.0143701206075153	0.9119699049931352	1.1160055800279003	1.3320186482610756	1.559945401910933	1.799958600952178	2.039959200815984	2.2801208464048592	0.004422318273303971	0.00011857162067641092	1.6880013797288218	0
000050	0.8141918463212965	0.9991725296913675	1.8966330155455224	68	0.9993607645938414	0.8159730728885947	0.7920039600198001	0.7560105841481781	0.7079752208672696	0.6479850963427841	0.5879882402351954	0.5280279854832306	0.0017812265672981775	0.00018823490247388275	0.6699985145160764	0
000051	0.959109774492621	0.9910348295177659	1.8816112880439733	80	0.9914456197247901	0.9599683210454055	0.8280041400207001	0.6960097441364179	0.5759798407055753	0.4679892362475663	0.37199256014879706	0.30001590084274465	0.0008585465527845004	0.0004107902070241698	0.5399985703503002	0
000052	0.9682536040197487	0.9953674564470792	1.8894575781343923	80	0.9955799326887194	0.9599683210454055	0.8880044400222001	0.8040112561575862	0.7079752208672696	0.6119859243237405	0.5279894402111959	0.44402353324726207	0.008285282974343167	0.0002124762416401138	0.6639983024715423	0
000053	1.2909647782216822	0.9975526544406425	1.89294102162616	108	0.9974154046660703	1.2959572334112974	1.2240061200306003	1.1400159602234432	1.043963461278855	0.9359784724951326	0.8279834403311934	0.7200381620225872	0.004992455189615219	0.00013724977457219012	0.9819976027303019	0
000054	0.945626404799043	0.9903277229523905	1.8792571992072968	79	0.990205219499517	0.9479687170323379	0.8040040200201002	0.6720094081317138	0.5519806806761763	0.44398978823487056	0.34799304013919724	0.27601462877532507	0.002342312233294841	0.00012250345287345699	0.5159985943295639	0
000055	0.8648970351380805	1.0087592415976818	1.9145656471115493	72	1.008809702920927	0.863971488940865	0.9720048600243002	1.068014952209331	1.1519596814111506	1.223971848647481	1.2839743205135898	1.3200699637080764	0.000925546197215521	5.046132324526553e-05	1.1699992710856548	0
000056	0.7698696840299681	1.004649289756601	1.9064889190469207	64	1.0045539691717378	0.7679746568363244	0.8160040800204001	0.8400117601646423	0.8519701810436634	0.8519804044506976	0.8399832003359934	0.8160432502922654	0.0018950271936437613	9.532058486327877e-05	0.8359988127179437	0
000057	0.590619306829038	0.9985714594732054	1.895656621327852	48	0.9988462896986359	0.5759809926272433	0.5640028200141001	0.5400075601058415	0.5039823606173783	0.4559895122412184	0.4079918401631968	0.3600190810112936	0.014638314201794622	0.0002748302254305113	0.4719988623588381	0
000058	1.0629929305088428	0.9870585491494355	1.87344914406828	89	0.9871448792138864	1.0679647571630135	0.8640043200216001	0.6840095761340659	0.5279815206467773	0.40799061621582705	0.3119937601247975	0.22801208464048595	0.00497182665417073	8.63300644509124e-05	0.5039986462972589	0
000059	1.0950480675499936	0.9076947048053067	1.719043569396234	95	0.9057865606055686	1.139962381241419	0.2520012600063	0.06000084001176016	0.011999580014699484	0.0	0.0	0.0	0.0449143136914254	0.00190814419973806	0.05400028000545994	3
000060	0.7807353689468531	0.9822412465179867	1.8652690844311957	65	0.9828346987064631	0.7799742608493919	0.5880029400147001	0.4320060480846732	0.3119890803821866	0.2279947561206092	0.15599688006239876	0.10800572430338808	0.0007611080974612161	0.0005934521884763955	0.30399923816132596	0
000061	1.6150839548274698	1.0002835518776863	1.8983300798155185	134	1.0002549699738634	1.6079469377510542	1.5960079800399003	1.5480216723034124	1.4759483418080366	1.3799682607300032	1.27197456050879	1.1520610592361396	0.007137017076415564	2.8581903822821886e-05	1.4039969791043803	0
000062	0.508444384636939	1.0122230859632946	1.920874825452839	42	1.0121340915820074	0.5039833685488379	0.6000030000150001	0.6960097441364179	0.791972280970166	0.8879795764697411	0.9719805603887923	1.0560559709664612	0.004461016088101122	8.89943812871774e-05	0.8340001888244298	0
000063	1.7393254976865289	0.9990684154866696	1.8962120169369765	145	0.9991389349157324	1.7399425818947973	1.6920084600423002	1.6080225123151723	1.4999475018374355	1.3799682607300032	1.24797504049919	1.1160591511350102	0.000617084208268448	7.051942906277642e-05	1.4239968210931853	0
000064	0.6629016696946796	1.0119714962562112	1.9206223551005204	55	1.0120010616482973	0.6599782207187163	0.7800039000195002	0.9000126001764025	1.0199643012494561	1.139973780603046	1.24797504049919	1.344071235775496	0.0029234489759633053	2.9565392086094988e-05	1.0720001430538486	0
000065	0.7415289198599624	0.9973282194119828	1.8919095243967587	63	0.9968718952726338	0.7559750528232568	0.7080035400177002	0.6480090721270098	0.5879794207202748	0.5279878562793056	0.46799064018719627	0.4080216251461327	0.014446132963294445	0.00045632413934904026	0.5579986924129366	0
000066	0.7393311005459026	0.9897885932498682	1.877602472751045	62	0.9893333224677985	0.7439754488101893	0.6240031200156001	0.5160072241011374	0.41998530051448196	0.3359922721777399	0.26399472010559794	0.20401081257306636	0.004644348264286724	0.0004552707820697499	0.3939989082479373	0
000067	1.0105853167612922	1.0097055246327435	1.916185196324354	84	1.0096630646025702	1.0079667370976757	1.1520057600288003	1.2840179762516675	1.4039508617198397	1.5119652247998296	1.6079678406431872	1.68008904471937	0.0026185796636164493	4.246003017338573e-05	1.439999451360449	0
000068	1.0440026511100533	0.997601732294919	1.8930518021839629	87	0.9974737763921979	1.0439655491368784	0.9960049800249001	0.9240129361811066	0.8399706010289639	0.7559826123999148	0.6719865602687947	0.5880311656517795	3.710197317485786e-05	0.00012795590272107749	0.7959981425925765	0
000069	0.9267785401029	1.014178991740958	1.9247144271385992	77	1.0141572279742175	0.9239695090062028	1.1280056400282001	1.3440188162634277	1.5719449819256324	1.8119583249585258	2.0519589608207838	2.292121482438569	0.0028090310966971677	2.1763766740567903e-05	1.7000013677391899	0
000070	0.8769874858098332	0.9951741504316971	1.888792021399301	73	0.9952292421322386	0.8759710929539325	0.8040040200201002	0.720010080141122	0.6359777407790727	0.5519873042920013	0.46799064018719627	0.39602098911242295	0.0010163928559007163	5.5091700541520794e-05	0.595998462421986	0
000071	0.5258162562233046	0.9914872772757283	1.882374130463613	44	0.9918475713820201	0.527982576574973	0.4560022800114001	0.3840053760752651	0.32398866039688606	0.2639939281396528	0.2159956800863983	0.168008904471937	0.002166320351668416	0.0003602941062917919	0.3019991381969232	0
000072	0.9720813275290272	0.9964651128134464	1.8908079784181424	81	0.996291476276232	0.9719679250584731	0.9120045600228002	0.8280115921622903	0.743973960911368	0.659984820349132	0.5759884802303954	0.49202607738210125	0.00011340247055413588	0.00017363653721436112	0.7019982485096813	0
000073	1.0162096834612693	1.0036916970498184	1.9051109613604549	84	1.003827905227982	1.0079667370976757	1.0560052800264002	1.080015120211683	1.0799622013229535	1.067975436564959	1.0319793604127918	0.9840521547642025	0.008242946363593573	0.0001362081781635105	1.0499982588838315	0
000074	0.8385638565747265	1.0058104838897979	1.908914772843203	70	1.0058321832936976	0.8399722809147298	0.9000045000225002	0.9480132721858107	0.9839655612053577	0.9959770925268718	0.9959800803983921	0.9840521547642025	0.0014084243400032115	2.1699403899733127e-05	0.9679987768505224	0
000075	0.6054771705828422	0.9905762793923024	1.8806068496787332	50	0.9909163680011058	0.5999802006533784	0.5160025800129001	0.4320060480846732	0.35998740044098454	0.2879933761523485	0.22799544009119818	0.1800095405056468	0.005496969929463802	0.00034008860880341274	0.3339990642146253	0
000076	0.793831836939998	1.0130656288666073	1.9228100730297435	66	1.013153798864482	0.7919738648624596	0.9480047400237002	1.1160156242187391	1.2839550615728448	1.4519666047680904	1.619967600647987	1.7760941329890483	0.0018579720775384612	8.81699978747541e-05	1.3660006273700682	0
000077	0.8036458075426749	0.9990696396927169	1.896589242002306	67	0.9993376997408839	0.8039734688755271	0.7800039000195002	0.7440104161458261	0.6959756408525701	0.6359853723364363	0.5759884802303954	0.5160273494495208	0.0003276613328522249	0.0002680600481670403	0.6579985265057081	0
000078	0.45657994237707156	1.0108684772239531	1.9182946088724049	38	1.0107745416883245	0.4559849524965676	0.5280026400132001	0.6000084001176017	0.6719764808231712	0.7319831643872191	0.7919841603167938	0.840044522359685	0.0005949898805039378	9.393553562864199e-05	0.6939998946696119	0
000079	0.7331186542020888	1.0099697203280935	1.9167775433414695	61	1.0099751800002659	0.7319758447971216	0.8400042000210002	0.9360131041834586	1.0319638812641556	1.1159743325903504	1.1879762404751906	1.2480661475058177	0.0011428094049671378	5.459672172358765e-06	1.0599996510066623	0
000080	1.2340116185223045	1.0068306878635254	1.9109704490267871	102	1.006915345985555	1.223959609332892	1.3440067200336003	1.440020160282244	1.511947081852135	1.559964120825221	1.5839683206335875	1.5840839564496918	0.010052009189412514	8.465812202973488e-05	1.50399839334608	0
000081	0.8698136236547759	1.0108129827554613	1.9186965251074275	72	1.010986316614018	0.863971488940865	1.0080050400252	1.1400159602234432	1.2719554815581453	1.391967984736351	1.499970000599988	1.5960845924834015	0.005842134713910929	0.00017333385855677896	1.3179998432710882	0
000082	1.1449223269998248	1.0074163757637349	1.9119416773449365	95	1.0074270989006764	1.139962381241419	1.2600063000315003	1.3560189842657797	1.4399496017639382	1.4999655007934818	1.5359692806143879	1.5480820483485624	0.004959945758405748	1.0723136941503952e-05	1.4399986193029417	0
000083	1.0106663306035628	0.9977998628149589	1.893683019253714	84	0.9978063729294725	1.0079667370976757	0.9600048000240001	0.9000126001764025	0.8279710210142645	0.743982888393567	0.6599868002639948	0.5760305296180698	0.00269959350588711	6.510114513580412e-06	0.7779981065817164	0
000084	0.8703731390565124	1.0177448093042833	1.9316657926841836	72	1.0178199934800727	0.863971488940865	1.1160055800279003	1.4040196562751879	1.7279395221167257	2.0999517011108746	2.50794984100318	2.9521564642926075	0.006401650115647417	7.518417578933345e-05	1.968003794137746	0
000085	0.7018085426077968	0.9983933057231373	1.8951517463148175	58	0.998580264444981	0.695977032757919	0.6720033600168002	0.6360089041246577	0.5879794207202748	0.5399875802856534	0.4799904001919962	0.4200222611798425	0.005831509849877792	0.00018695872184371076	0.5559986544198708	0
000086	1.032304739768787	0.9911445522833093	1.8812883321928089	86	0.9912754500590168	1.0319659451238108	0.8880044400222001	0.7560105841481781	0.6239781607643732	0.5039884082666098	0.4079918401631968	0.32401717291016424	0.0003387946449762147	0.00013089777570751693	0.5839984343791204	0
000087	0.8169202508132488	1.0100127213777115	1.9166857335805223	68	1.0099268042353469	0.8159730728885947	0.9360046800234002	1.0440146162046269	1.1519596814111506	1.2479712966601768	1.3319733605327895	1.392073779910335	0.0009471779246541523	8.591714236461101e-05	1.1839995691237466	0
000088	0.8915816378885822	1.0034112049077406	1.904409132763344	74	1.0034581025525704	0.887970696967	0.9240046200231001	0.9360131041834586	0.9359672411465598	0.9239787484887847	0.8879822403551929	0.840044522359685	0.0036109409215822064	4.689764482979086e-05	0.9079984127594636	0
000089	0.7356700595196709	0.9858710618761961	1.8718838364971035	61	0.9863200981632911	0.7319758447971216	0.5880029400147001	0.45600638408937727	0.34798782042628507	0.2639939281396528	0.19199616007679848	0.14400763240451744	0.0036942147225492716	0.0004490362870950282	0.33199914419188853	0
000090	0.9237488033140815	0.9867361191158892	1.8728337412495348	77	0.9868206154124902	0.9239695090062028	0.7440037200186002	0.5880082321152497	0.45598404055858044	0.34799199618408777	0.26399472010559794	0.19201017653935656	0.00022070569212129243	8.449629660101099e-05	0.43199881425357883	0
000091	0.981857688452981	1.0049302304338015	1.9073585336482908	82	1.0050121804892693	0.9839675290715406	1.0440052200261	1.080015120211683	1.1039613613523527	1.1039746085840025	1.0919781604367913	1.068056607000171	0.0021098406185595664	8.195005546784984e-05	1.0819985129351835	0
000092	1.6612843446012115	0.9969545270169944	1.8922083502350344	138	0.9970293505187313	1.6559453538033244	1.5600078000390003	1.440020160282244	1.3079542216022437	1.1639732286157418	1.019979600407992	0.8760464304608143	0.005338990797887133	7.482350173693142e-05	1.2279969069013392	0
000093	0.9648826232516359	1.0030802151595926	1.9036528637294128	80	1.003059614498322	0.9599683210454055	0.9960049800249001	1.0080141121975708	0.9959651412200572	0.9719776445141761	0.9359812803743925	0.8880470664945241	0.004914302206230348	2.0600661270631093e-05	0.9659983708042702	0
000094	1.203979408670244	1.0001560012450934	1.8982940301672957	100	1.000235974942291	1.1999604013067569	1.1880059400297003	1.1520161282257952	1.0919617813376532	1.0199765405395675	0.9359812803743925	0.8520451583933948	0.004019007363487148	7.997369719769942e-05	1.0399978048167506	0
000095	0.9682536040197487	0.9953674564470792	1.8895609865883265	80	0.9956344199568108	0.9599683210454055	0.8880044400222001	0.8040112561575862	0.7079752208672696	0.6119859243237405	0.5279894402111959	0.44402353324726207	0.008285282974343167	0.0002669635097315437	0.6639983024715423	0
000096	0.8687272154352018	0.997715178589255	1.89396066573252	72	0.9979526684938079	0.863971488940865	0.8280041400207001	0.7680107521505302	0.7079752208672696	0.6359853723364363	0.5639887202255955	0.49202607738210125	0.004755726494336865	0.0002374899045529677	0.6659983804971056	0
000097	0.7832843732001116	0.9934701698275953	1.885784725898564	65	0.993644658764585	0.7799742608493919	0.6960034800174001	0.6120085681199536	0.5279815206467773	0.44398978823487056	0.37199256014879706	0.30001590084274465	0.0033101123507196517	0.0001744889369896807	0.49199863633509056	0
000098	0.8363590167524175	1.0067694437572507	1.9108343019917533	70	1.0068436083305035	0.8399722809147298	0.9120045600228002	0.9720136081905146	1.0199643012494561	1.0559757125586111	1.0679786404271916	1.068056607000171	0.003613264162312224	7.416457325271075e-05	1.0159989049081242	0
000099	0.45687542837366296	0.9856444990089656	1.871454954577842	37	0.9860941146655662	0.4439853484835	0.36000180000900006	0.27600386405409677	0.21599244026459072	0.16799613608886996	0.11999760004799905	0.0840044522359685	0.012890079890162942	0.00044961565660062153	0.20399938211675417	0
000100	0.5946756253931663	0.9953759567916356	1.8893368070970344	50	0.9955162968481295	0.5999802006533784	0.5520027600138001	0.49200688809643334	0.43198488052918144	0.3719914441967835	0.3239935201295974	0.27601462877532507	0.005304575260212108	0.0001403400564938817	0.40799902029018686	0
000101	0.7967435006674103	1.0038032581994656	1.9053918421170404	66	1.0039759049756192	0.7919738648624596	0.8280041400207001	0.8520119281669943	0.8519701810436634	0.8399806804443498	0.8159836803263936	0.7800413421911361	0.0047696358049507115	0.00017264677615358437	0.8279986586988729	0
000102	1.5567364563142445	0.9927406596405896	1.88397501327536	130	0.9926910974925853	1.5599485216987838	1.3800069000345003	1.1880166322328514	1.0079647212347567	0.8399806804443498	0.6959860802783945	0.56402989358436	0.003212065384539331	4.9562148004222983e-05	0.9459974846348688	0
000103	1.6377476366841615	0.999297319100099	1.8965588106493052	136	0.9993216650626129	1.6319461457771893	1.5960079800399003	1.5240213362987083	1.4279500217492387	1.319969640698264	1.1999760004799904	1.068056607000171	0.005801490906972129	2.43459625138831e-05	1.3559969310443787	0
000104	0.5250161999468678	0.9816323725552046	1.86479071485389	43	0.9825826395138749	0.5159829725619054	0.39600198000990006	0.2880040320564488	0.20399286024989124	0.14399668807617425	0.09599808003839924	0.07200381620225872	0.009033227384962372	0.0009502669586702872	0.19999957610551208	0
000105	0.7145973450979111	1.004649289756601	1.9072507526347624	59	1.004955389262287	0.7079766367709865	0.7560037800189001	0.7800109201528822	0.791972280970166	0.7919817844189584	0.7799844003119938	0.7560400701237165	0.006620708326924518	0.00030609950568583066	0.7759988726661028	0
000106	0.6390073583182403	1.0033875758425785	1.9041469569830944	53	1.0033199587018304	0.6359790126925812	0.6600033000165001	0.6720094081317138	0.6719764808231712	0.659984820349132	0.635987280254395	0.6000318016854893	0.0030283456256591235	6.761714074809966e-05	0.6499988485434002	0
000107	0.9181841520947687	1.003921324977334	1.9051414491229888	77	1.0038439696291745	0.9239695090062028	0.9600048000240001	0.9840137761928667	0.9839655612053577	0.9719776445141761	0.9479810403791925	0.9120483385619438	0.005785356911434114	7.735534815944689e-05	0.9599985268129227	0
000108	0.8707714960240561	1.0077644406640065	1.912604201984196	72	1.0077761918061705	0.863971488940865	0.9600048000240001	1.0440146162046269	1.1159609413670522	1.1639732286157418	1.1999760004799904	1.2120642394046883	0.006800007083191173	1.1751142164007078e-05	1.1159989710160165	0
000109	0.7106701469890568	1.0009908101296965	1.8994128237506127	59	1.000825481927397	0.7079766367709865	0.7080035400177002	0.6960097441364179	0.6719764808231712	0.6359853723364363	0.5879882402351954	0.5400286215169403	0.002693510218070294	0.0001653282022995306	0.6399986665109769	0
000110	0.6261580438526346	1.004649289756601	1.907100547263087	52	1.004876244085622	0.6239794086795135	0.6600033000165001	0.6840095761340659	0.6959756408525701	0.6959839923681755	0.6839863202735946	0.6600349818540382	0.002178635173121113	0.00022695432902097856	0.6799989685831576	0
000111	1.3037589013938433	1.0114039098376166	1.9195349221405509	109	1.0114280789861734	1.307956837424365	1.5240076200381003	1.7400243603410448	1.955931542396016	2.1599503211426136	2.3519529609407814	2.5201335670790552	0.004197936030521765	2.4169148556740794e-05	2.042000061989602	0
000112	0.9461034961423452	1.0009449790070253	1.8995264623602792	79	1.0008853595984661	0.9479687170323379	0.9480047400237002	0.9240129361811066	0.8879689210877618	0.8399806804443498	0.7799844003119938	0.7200381620225872	0.001865220889992636	5.961940855914172e-05	0.8499983066785832	0
000113	1.1569504824886778	0.9826270973146946	1.86397266670988	98	0.9821515992377794	1.1759611932806218	0.8880044400222001	0.6480090721270098	0.4679836205732799	0.3359922721777399	0.2399952000959981	0.168008904471937	0.01901071079194394	0.00047549807691515955	0.45799891824469413	0
000114	0.9618353868696496	1.0094315885242373	1.9157655535104696	80	1.009441949310417	0.9599683210454055	1.0920054600273001	1.2120169682375554	1.3199538016169432	1.4159674327490468	1.499970000599988	1.5600826843822722	0.0018670658242441185	1.0360786179663961e-05	1.3499993912688508	0
000115	0.8539560519505212	0.9920069528496627	1.8829913721213916	71	0.9921728040917751	0.8519718849277974	0.7440037200186002	0.6360089041246577	0.5399811006614768	0.44398978823487056	0.35999280014399715	0.2880152648090349	0.0019841670227237485	0.00016585124211243585	0.5019985963321062	0
000116	0.9860286881563354	0.9913147779573833	1.881281292452072	82	0.9912717407274658	0.9839675290715406	0.8520042600213001	0.720010080141122	0.5999790007349742	0.491988684260262	0.3959920801583969	0.3120165368764544	0.0020611590847947614	4.303722991749748e-05	0.5619984403654182	0
000117	1.0125846796800024	0.9990923602744565	1.896001575993077	84	0.9990280508275227	1.0079667370976757	0.9840049200246002	0.9360131041834586	0.8759693410730623	0.8039815084253062	0.7319853602927942	0.6480343458203285	0.004617942582326728	6.430944693380791e-05	0.8299980966365917	0
000118	1.616953921167296	1.0068241425836308	1.9110078686007816	134	1.00693506284895	1.6079469377510542	1.7640088200441004	1.8840263763692693	1.979930702425415	2.039953081079135	2.0759584808303835	2.076110033831793	0.009006983416241843	0.00011092026531911436	1.9699979157633491	0
000119	0.43057127636990883	1.0084263903781836	1.9143706989194371	36	1.0087069821664487	0.4319857444704325	0.48000240001200006	0.5280073921034895	0.5639802606908758	0.5999862003173927	0.623987520249595	0.6360337097866187	0.001414468100523647	0.00028059178826511655	0.571999580526662	0
000120	0.583676178751058	1.0012325898509669	1.900721476646566	49	1.0015150282697671	0.5879805966403109	0.5880029400147001	0.5760080641128976	0.5519806806761763	0.5279878562793056	0.4919901601967961	0.4560241692809719	0.004304417889252843	0.0002824384188002682	0.5319989784268079	0
000121	0.6112554517144528	0.9889454658326232	1.878741130820629	50	0.9899332963107631	0.5999802006533784	0.5040025200126	0.42000588008232115	0.3359882404115856	0.2639939281396528	0.2039959200815984	0.1560082684382272	0.01127525106107441	0.000987830478139884	0.31399912619433085	0
000122	0.8279987346451088	1.0040592689103713	1.905694372832589	69	1.004135312370052	0.8279726769016622	0.8640043200216001	0.8880124321740505	0.8999685011024613	0.8879795764697411	0.8639827203455932	0.8280438863259753	2.605774344655032e-05	7.604345968070803e-05	0.8719985727399036	0
000123	0.8266751048124924	1.013567968680243	1.923586424787479	69	1.0135628687688047	0.8279726769016622	0.9960049800249001	1.1760164642304993	1.3679521216757413	1.559964120825221	1.7519649607007861	1.9321024014272756	0.0012975720891698073	5.099911438266602e-06	1.4640008414807373	0
000124	1.1609222400191654	0.9985776724881903	1.8952074616745995	96	0.9986096215974165	1.1519619852544867	1.1160055800279003	1.056014784206979	0.9839655612053577	0.899979300476089	0.8039839203215936	0.7080375259888774	0.008960254764678766	3.1949109226214745e-05	0.9279977787044662	0
000125	0.5117639424011518	1.0018804862298323	1.9015808304493245	42	1.0019678330381867	0.5039833685488379	0.5160025800129001	0.5160072241011374	0.5039823606173783	0.47998896025391413	0.45599088018239636	0.4200222611798425	0.007780573852313899	8.73468083544271e-05	0.48199904439126146	0
000126	0.9613631862295409	0.9976859347712499	1.893681739520525	80	0.9978056986213023	0.9599683210454055	0.9120045600228002	0.8520119281669943	0.7799727009554664	0.7079837163745234	0.623987520249595	0.5400286215169403	0.001394865184135341	0.0001197638500524123	0.7359981745477199	0
000127	0.8375707888300045	1.0021096910267724	1.9018960761575987	70	1.0021339401287381	0.8399722809147298	0.8520042600213001	0.8520119281669943	0.8279710210142645	0.7919817844189584	0.755984880302394	0.7080375259888774	0.0024014920847252874	2.4249101965745368e-05	0.7979985666521315	0
000128	1.4896944312578404	0.9887219398662691	1.8763199162482944	124	0.9886575266566332	1.4879508976203786	1.2360061800309001	1.0080141121975708	0.8039718609848655	0.6359853723364363	0.4919901601967961	0.37201971704500336	0.0017435336374618249	6.441320963590513e-05	0.7579979004652619	0
000129	0.9818217984521734	0.9979148805300739	1.8943618575635133	81	0.9981640617215352	0.9719679250584731	0.9360046800234002	0.8760122641716984	0.8039718609848655	0.7319831643872191	0.6479870402591948	0.56402989358436	0.009853873393700363	0.00024918119146122297	0.7599981505684563	0
000130	0.6623980978788078	0.9957283103000776	1.8892754894517592	55	0.9954839877781285	0.6599782207187163	0.6120030600153001	0.5520077281081935	0.49198278060267886	0.4319900642285227	0.37199256014879706	0.3120165368764544	0.0024198771600915103	0.00024432252194905857	0.46199878832999114	0
000131	2.299629588139196	0.9992760364454051	1.8964851177909916	192	0.9992828353308589	2.3039239705089734	2.2440112200561004	2.136029904418662	2.003929862454814	1.8479574969775694	1.6799664006719868	1.5000795042137232	0.004294382369777416	6.798885453851433e-06	1.9019957314654758	0
000132	2.397238002866317	0.9917632408448639	1.8820712388536185	200	0.991687973827579	2.3999208026135137	2.0880104400522	1.776024864348101	1.487947921822736	1.223971848647481	0.9959800803983921	0.7920419782248459	0.0026827997471965404	7.526701728488572e-05	1.393996188915626	0
000133	1.4195829452114244	1.0150829926448848	1.926580364961094	118	1.015140415039764	1.415953273541973	1.7520087600438004	2.112029568413958	2.5079122230721924	2.9279326575488764	3.3599328013439735	3.8042016226860023	0.003629671669451273	5.742239487926959e-05	2.7440029388514673	0
000134	1.047258467251656	0.9887648877749476	1.876259068400312	88	0.9886254651289759	1.055965153149946	0.8760043800219002	0.70800991213877	0.5639802606908758	0.44398978823487056	0.34799304013919724	0.2640139927416153	0.008706685898290045	0.00013942264597177623	0.5339985623278715	0
000135	1.518189059692881	0.9935240539509711	1.885953645469414	126	0.9937336646977812	1.5119501056465137	1.3560067800339002	1.1880166322328514	1.0199643012494561	0.8639801284570454	0.7199856002879943	0.5880311656517795	0.006238954046367429	0.00020961074681014047	0.9559974346521711	0
000136	1.5871016210230304	0.9936680766021982	1.8860333858031824	131	0.9937756809235195	1.5719481257118515	1.4160070800354003	1.2480174722446113	1.0799622013229535	0.9119790244824368	0.755984880302394	0.6240330737529088	0.015153495311178933	0.00010760432132128628	1.0059972886901174	0
000137	0.32216390303101317	1.0041000170149388	1.906160591634352	27	1.004380969159942	0.32398930835282436	0.3360016800084001	0.34800487206820896	0.34798782042628507	0.34799199618408777	0.33599328013439733	0.32401717291016424	0.001825405321811191	0.0002809521450031216	0.3399994702885906	0
000138	0.950963364475452	1.009475841478848	1.9159484036300551	79	1.009538295432106	0.9479687170323379	1.0800054000270003	1.2000168002352034	1.3079542216022437	1.403967708742699	1.4879702405951882	1.5480820483485624	0.0029946474431141734	6.245395325787939e-05	1.3379994032584828	0
000139	0.32851852859175923	0.9927818112038704	1.883227970806248	27	0.9922974710361244	0.32398930835282436	0.28800144000720007	0.2520035280493927	0.21599244026459072	0.1799958600952178	0.14399712005759885	0.12000636033709786	0.004529220238934872	0.0004843401677460113	0.19999945813518302	0
000140	1.798572320959169	1.0036674318895615	1.9049011629105728	150	1.003717359678281	1.7999406019601354	1.8720093600468004	1.9080267123739731	1.907933222337218	1.883956668996613	1.8239635207295855	1.740092224887919	0.0013682810009663093	4.9927788719372757e-05	1.855996951562018	0
000141	0.8331238298751421	1.013855606235597	1.9242547051485075	69	1.0139149944394465	0.8279726769016622	1.0080050400252	1.2000168002352034	1.3919512817051403	1.5959632928442646	1.7999640007199857	2.004106217629534	0.0051511529734799	5.938820384954191e-05	1.5000011055265547	0
000142	0.7069123070456603	0.9999358621299067	1.897387340234488	59	0.9997582281472741	0.7079766367709865	0.6960034800174001	0.6720094081317138	0.6359777407790727	0.5879864763110448	0.5399892002159957	0.49202607738210125	0.0010643297253262185	0.00017763398263259678	0.6039987304728881	0
000143	0.8098729294920186	1.014207536486898	1.9247481654011391	67	1.0141750051064151	0.8039734688755271	0.9840049200246002	1.1760164642304993	1.3799517016904408	1.5839635688379168	1.7999640007199857	2.004106217629534	0.005899460616491492	3.2531380482980765e-05	1.488001145522163	0
000144	0.5605692058283903	0.9900450852319597	1.879857384746859	46	0.9905214651173033	0.5519817846011081	0.4680023400117001	0.39600554407761707	0.32398866039688606	0.2639939281396528	0.2039959200815984	0.1560082684382272	0.008587421227282177	0.0004763798853436585	0.30199911019094694	0
000145	1.4503672794484042	0.9923014126145996	1.883543738740608	121	0.9924638532944368	1.4519520855811758	1.2720063600318001	1.092015288214035	0.9239676611318604	0.7679823364062627	0.623987520249595	0.504026713415811	0.0015848061327716767	0.00016244067983717247	0.8639976465748941	0
000146	1.115230236250127	0.9880773895622659	1.876401593039699	92	0.9887005632272499	1.1039635692022163	0.9120045600228002	0.7440104161458261	0.5879794207202748	0.4559895122412184	0.34799304013919724	0.2640139927416153	0.011266667047910683	0.0006231736649839892	0.5519984903351554	0
000147	0.9050582140602269	0.9996906747299742	1.8977175476901265	75	0.9999322187783749	0.8999703009800677	0.8880044400222001	0.8520119281669943	0.8039718609848655	0.743982888393567	0.6839863202735946	0.6120324377191991	0.005087913080159212	0.0002415440484007103	0.7639983125934035	0
000148	1.0655316850588976	1.0025833479244788	1.9026898697826669	89	1.0025522003812886	1.0679647571630135	1.0920054600273001	1.092015288214035	1.0799622013229535	1.0439759885522633	0.9959800803983921	0.9360496106293633	0.0024330721041159187	3.114754319022417e-05	1.0399981048573845	0
000149	1.4402729879728617	1.017312917768165	1.9307992329291304	120	1.0173633918010563	1.4399524815681082	1.8360091800459004	2.2920320884492384	2.8079017234396795	3.3839221697900945	4.019919601607969	4.704249325214236	0.0003205064047535622	5.047403289126784e-05	3.1740056814245197	0
000150	1.1620488258011692	0.9818586892204644	1.8615709647301903	99	0.9808861110241522	1.1879607972936892	0.8760043800219002	0.6360089041246577	0.45598404055858044	0.32399254817139206	0.22799544009119818	0.1560082684382272	0.025911971492520003	0.0009725781963121349	0.4459989302343259	0
000151	0.804773317703372	1.0119522468309465	1.9204507993357296	67	1.0119106666700033	0.8039734688755271	0.9480047400237002	1.092015288214035	1.2359567415140469	1.3799682607300032	1.511969760604788	1.6320865005845309	0.0007998488278448956	4.158016094324424e-05	1.3000002152785173	0
000152	0.943237869742975	0.9987414359110536	1.895117812090814	79	0.9985623840581229	0.9479687170323379	0.9120045600228002	0.8640120961693464	0.8039718609848655	0.7319831643872191	0.6599868002639948	0.5880311656517795	0.004730847289362905	0.00017905185293065617	0.7599982745800009	0
000153	0.6129283232995645	0.9871858572335235	1.8746330738188268	50	0.9877687072981991	0.5999802006533784	0.4920024600123001	0.39600554407761707	0.3119890803821866	0.23999448012695707	0.17999640007199857	0.13200699637080765	0.012948122646186055	0.0005828500646756218	0.2919991601736445	0
000154	0.789714796204149	1.0189901215972983	1.9339371057884291	66	1.019016778088316	0.7919738648624596	1.0320051600258002	1.3200184802587236	1.655942042028529	2.051952805085483	2.49595008099838	2.9881583723937366	0.0022590686583106034	2.6656491017629236e-05	1.9240044901317752	0
000155	1.280070713144112	0.9982278513682163	1.894719791613416	106	0.9983526618581209	1.2719580253851623	1.2240061200306003	1.1520161282257952	1.067962621308254	0.9719776445141761	0.8639827203455932	0.7560400701237165	0.008112687758949688	0.00012481048990453658	1.0059975507580226	0
000156	0.6430968450993881	0.9992791373302197	1.896721681685938	53	0.9994074839439492	0.6359790126925812	0.6240031200156001	0.6000084001176017	0.5639802606908758	0.5159881322729577	0.46799064018719627	0.4200222611798425	0.007117832406806968	0.00012834661372951306	0.531998802410679	0
000157	0.5138405363928382	1.0166690014054827	1.92968360678864	43	1.0167755537830405	0.5159829725619054	0.6480032400162001	0.8040112561575862	0.9719659811906582	1.1639732286157418	1.3679726405471893	1.5840839564496918	0.0021424361690671745	0.00010655237755785585	1.0900017171628444	0
000158	0.6598336959201676	1.002944865900596	1.9034377105745857	55	1.0029462474844872	0.6599782207187163	0.6840034200171001	0.6840095761340659	0.6719764808231712	0.659984820349132	0.635987280254395	0.6000318016854893	0.00014452479854865086	1.3815838912911715e-06	0.6559988965438922	0
000159	0.9597983653048765	1.0011672069559157	1.900411484784427	80	1.001351689499522	0.9599683210454055	0.9600048000240001	0.9480132721858107	0.9119680811171609	0.8639801284570454	0.8039839203215936	0.7440394340900067	0.0001699557405290264	0.00018448254360636795	0.8719982726992695	0
000160	1.1135926602004615	1.0124665868932385	1.921486529824995	93	1.0124564066234798	1.115963173215284	1.3200066000330002	1.5360215043010603	1.7519386821461247	1.967954737041048	2.1719565608687827	2.3641252986408277	0.002370513014822384	1.0180269758741645e-05	1.8520005638384738	0
000161	0.9331136882685473	0.9958320798146933	1.8901793448001036	78	0.9959602409934845	0.9359691130192703	0.8640043200216001	0.7800109201528822	0.6959756408525701	0.6119859243237405	0.5279894402111959	0.44402353324726207	0.002855424750722979	0.00012816117879110855	0.6539982964682084	0
000162	0.500846658115337	1.0018081269223413	1.901202921872188	41	1.0017687080617161	0.4919837645357703	0.5040025200126	0.5040070560987854	0.49198278060267886	0.4679892362475663	0.44399112017759645	0.4080216251461327	0.00886289357956671	3.9418860625195506e-05	0.4699990563808933	0
000163	1.0078218478118977	1.0055260462345248	1.908595447124268	84	1.005663926392118	1.0079667370976757	1.0800054000270003	1.1280157922210912	1.16395926142585	1.1759729526220897	1.1759764804703907	1.1520610592361396	0.00014488928577804927	0.0001378801575933064	1.1459984910004268	0
000164	1.4828516072409317	0.9914942189152299	1.8816085966775096	123	0.9914442016085678	1.475951293607311	1.2840064200321002	1.092015288214035	0.9119680811171609	0.743982888393567	0.5999880002399952	0.4800254413483914	0.006900313633620758	5.0017306662097916e-05	0.8519976865575415	0
000165	0.7279380865354688	0.9946150383220305	1.8876864432244596	61	0.9946466985188607	0.7319758447971216	0.6600033000165001	0.5880082321152497	0.5159819406320778	0.44398978823487056	0.37199256014879706	0.3120165368764544	0.0040377582616528684	3.166019683020771e-05	0.48199872633732493	0
000166	0.6572559967343189	0.9999511056509083	1.898444463194831	55	1.0003152400738087	0.6599782207187163	0.6480032400162001	0.6240087361223057	0.5879794207202748	0.5519873042920013	0.503989920201596	0.4560241692809719	0.002722223984397365	0.0003641344229003973	0.5619987984388916	0
000167	0.6764153556684722	0.9849742786605903	1.869781195875185	56	0.9852121892940668	0.6719778247317838	0.5280026400132001	0.4080057120799691	0.3119890803821866	0.2279947561206092	0.16799664006719867	0.12000636033709786	0.004437530936688416	0.00023791063347655683	0.2939991981667102	0
000168	0.40700797857305016	0.9720775236476213	1.8419659983704888	36	0.9705559976018502	0.4319857444704325	0.27600138000690005	0.16800235203292846	0.09599664011759587	0.059998620031739267	0.03599928001439971	0.02400127206741957	0.02497776589738232	0.00152152604577116	0.1099999240451638	0
000169	0.7590819033747794	0.9911712429631256	1.8809150233111096	64	0.9910787487222865	0.7679746568363244	0.6600033000165001	0.5520077281081935	0.45598404055858044	0.3719914441967835	0.2999940001199976	0.2400127206741957	0.008892753461544944	9.249424083912494e-05	0.42999887227904177	0
000170	0.48262551727820063	0.9640983838559692	1.832595791915837	38	0.9656187131561139	0.4559849524965676	0.26400132000660004	0.15600218403057642	0.0839970601028964	0.04799889602539142	0.02399952000959981	0.012000636033709785	0.026640564781633014	0.0015203293001446738	0.09799993603479566	0
000171	0.8032804257524844	1.0068490763154891	1.9107577750612372	67	1.0068032852890054	0.8039734688755271	0.8760043800219002	0.9360131041834586	0.9839655612053577	1.0199765405395675	1.0319793604127918	1.0320546988990416	0.000693043123042747	4.579102648372135e-05	0.9799989408770196	0
000172	0.48694576745654383	1.0161182872233985	1.928433703687204	41	1.0161169634764915	0.4919837645357703	0.6120030600153001	0.7440104161458261	0.8999685011024613	1.067975436564959	1.24797504049919	1.4280756880114645	0.005037997079226475	1.3237469069782293e-06	1.0000013570565336	0
000173	0.4872842152145437	0.92232150180868	1.7158349475851822	58	0.90409589576946	0.695977032757919	0.15600078000390002	0.0360005040070561	0.011999580014699484	0.0	0.0	0.0	0.20869281754337532	0.018225606039219966	0.03400014400427593	3
000174	0.5036838687795835	0.9947757766535557	1.888021363411488	42	0.9948231723498249	0.5039833685488379	0.4560022800114001	0.4080057120799691	0.35998740044098454	0.3119928241650442	0.26399472010559794	0.21601144860677615	0.0002994997692543633	4.739569626921458e-05	0.335999064234962	0
000175	0.5724473936226412	0.9989501270585309	1.8960312958986516	47	0.9990437106348312	0.5639813886141757	0.5520027600138001	0.5280073921034895	0.49198278060267886	0.4559895122412184	0.4079918401631968	0.3600190810112936	0.008466005008465505	9.358357630029346e-05	0.46599889435594616	0
000176	1.0242812711966962	1.0030517017192542	1.9035487513387892	85	1.0030047563167737	1.0199663411107434	1.0560052800264002	1.068014952209331	1.0559630412935546	1.0319762645459154	0.9959800803983921	0.9360496106293633	0.0043149300859528505	4.694540248051382e-05	1.0239982048504928	0
000177	0.6639022592390669	1.0075713419307013	1.9121927150121512	55	1.0075593739338502	0.6599782207187163	0.7320036600183001	0.7920110881552341	0.8399706010289639	0.8759798524633933	0.8999820003599929	0.9120483385619438	0.0039240385203506145	1.196799685110328e-05	0.841999256764638	0
000178	0.7560116594838602	1.0136087929951048	1.9237185420050804	63	1.013632483060297	0.7559750528232568	0.9120045600228002	1.080015120211683	1.2479563215287464	1.4279671567553947	1.6079678406431872	1.7760941329890483	3.660666060334439e-05	2.3690065192205623e-05	1.3420008553584768	0
000179	1.1038565134897063	0.9986627327878826	1.8956839874107485	92	0.9988607092459616	1.1039635692022163	1.0680053400267002	1.0080141121975708	0.9359672411465598	0.8519804044506976	0.7679846403071939	0.6840362539214578	0.000107055712510018	0.00019797645807895226	0.88599799867503	0
000180	1.4712217578246192	0.999528071567746	1.8973131534933645	122	0.9997191381822023	1.4639516895942433	1.4400072000360002	1.3800193202704838	1.2959546415875443	1.1999724006347854	1.0919781604367913	0.9840521547642025	0.0072700682303759034	0.00019106661445622564	1.231997312954968	0
000181	1.0683241696778614	1.0002248370391478	1.8982061901861629	89	1.0001896909063246	1.0679647571630135	1.0560052800264002	1.0200142801999228	0.9719659811906582	0.9119790244824368	0.8399832003359934	0.7560400701237165	0.00035941251484783443	3.5146132823182796e-05	0.9259979727265213	0
000182	0.9229004276047502	1.005893365092713	1.9091307793257304	77	1.0059459999370686	0.9239695090062028	0.9960049800249001	1.0440146162046269	1.0799622013229535	1.1039746085840025	1.1039779204415912	1.0920578790675906	0.0010690814014525651	5.263484435547028e-05	1.0699987009409442	0
000183	0.8829398254462598	0.9840764372987217	1.868252570350579	73	0.9844067364940118	0.8759710929539325	0.6840034200171001	0.5160072241011374	0.3839865604703835	0.2879933761523485	0.2039959200815984	0.14400763240451744	0.006968732492327323	0.00033029919529004026	0.36999902220451425	0
000184	0.7224035379347602	1.0081240295940914	1.9137932988024688	60	1.0084027424861097	0.7199762407840541	0.8040040200201002	0.8760122641716984	0.9359672411465598	0.983977368520524	1.019979600407992	1.0440553349327513	0.002427297150706109	0.00027871289201830685	0.9439993048666042	0
000185	0.9150344068245768	1.0114636816680318	1.9198359330332944	76	1.0115866855660745	0.9119699049931352	1.0680053400267002	1.2240171362399073	1.3799517016904408	1.5239649488061775	1.6559668806623868	1.7760941329890483	0.0030645018314415795	0.00012300389804265066	1.4380000234024435	0
000186	1.1211800931787883	0.9875220740907619	1.8743719653381916	93	0.9876311258215977	1.115963173215284	0.9120045600228002	0.732010248143474	0.5759798407055753	0.44398978823487056	0.33599328013439733	0.2520133567079055	0.005216919963504374	0.00010905173083586295	0.5419985123248371	0
000187	1.3798285829050272	1.007055050818302	1.9115440368940328	115	1.0072175769416094	1.3799544615027703	1.5120075600378002	1.6200226803175244	1.7039403620873268	1.7639594289331344	1.7999640007199857	1.8120960410901776	0.00012587859774315646	0.0001625261233073605	1.7019983455309913	0
000188	0.44781546368920166	1.0102601013067305	1.917642398731554	37	1.0104308836270686	0.4439853484835	0.5160025800129001	0.5760080641128976	0.6359777407790727	0.6959839923681755	0.7439851202975941	0.7800413421911361	0.003830115205701645	0.00017078232033806984	0.6579998066269627	0
000189	0.9044606394871225	1.004954350718212	1.9073017155356664	75	1.0049822422819252	0.8999703009800677	0.9600048000240001	0.9960139441952187	1.0199643012494561	1.0199765405395675	1.007979840403192	0.9840521547642025	0.004490338507054825	2.789156371330037e-05	0.9979985968626063	0
000190	1.1675819476530072	0.995926747980115	1.89009066097168	97	0.9959135123233337	1.163961589267554	1.0800054000270003	0.9840137761928667	0.8759693410730623	0.7679823364062627	0.6599868002639948	0.56402989358436	0.0036203583854530486	1.3235656781351857e-05	0.8219979245912579	0
000191	0.8736073265042497	1.000246232584677	1.898257588828691	73	1.0002167735239291	0.8759710929539325	0.8640043200216001	0.8400117601646423	0.791972280970166	0.743982888393567	0.6839863202735946	0.6240330737529088	0.002363766449682836	2.9459060747916155e-05	0.7579984405960798	0
000192	1.0169799549496412	0.9953854848809736	1.889091734766063	85	0.9953871650287142	1.0199663411107434	0.9360046800234002	0.8400117601646423	0.743973960911368	0.6479850963427841	0.5519889602207956	0.46802480531468166	0.002986386161102139	1.6801477406014342e-06	0.6979982104962786	0
000193	1.0484665352547826	1.006597336094585	1.9103819619061224	87	1.0066052644178292	1.0439655491368784	1.1400057000285002	1.2120169682375554	1.2719554815581453	1.307969916691916	1.3199736005279896	1.3200699637080764	0.004500986117904171	7.928323244144053e-06	1.2619986051253638	0
000194	0.9157108458354672	0.9997694669518679	1.8980115180639925	76	1.0000871156167126	0.9119699049931352	0.9000045000225002	0.8640120961693464	0.815971440999565	0.7559826123999148	0.6959860802783945	0.6240330737529088	0.003740940842332008	0.0003176486648447385	0.7759983006037715	0
000195	0.627987561066363	1.0033633275168452	1.903708205440676	52	1.0030887747704613	0.6239794086795135	0.6480032400162001	0.6600092401293618	0.6599769008084716	0.6479850963427841	0.623987520249595	0.5880311656517795	0.004008152386849484	0.0002745527463838826	0.637998860533032	0
000196	1.1527802503085587	0.9850256232146131	1.869707389220761	95	0.9851732996016525	1.139962381241419	0.9000045000225002	0.6960097441364179	0.5279815206467773	0.3959908922094792	0.2879942401151977	0.20401081257306636	0.012817869067139664	0.00014767638703938601	0.5019986182839065	0
000197	0.7435484889900383	0.998907738624964	1.8961222738588104	62	0.9990916481130256	0.7439754488101893	0.7200036000180001	0.6840095761340659	0.6359777407790727	0.5879864763110448	0.5279894402111959	0.46802480531468166	0.0004269598201509517	0.00018390948806168428	0.6039986064613435	0
000198	0.7331186542020888	1.0099697203280935	1.9166158710397876	61	1.0098899927480676	0.7319758447971216	0.8400042000210002	0.9360131041834586	1.0319638812641556	1.1159743325903504	1.1879762404751906	1.2480661475058177	0.0011428094049671378	7.97275800259456e-05	1.0599996510066623	0
000199	0.8725622606737309	0.9912525010586181	1.8808457140804813	73	0.9910422287813457	0.8759710929539325	0.7560037800189001	0.6360089041246577	0.5279815206467773	0.4319900642285227	0.34799304013919724	0.27601462877532507	0.0034088322802016124	0.00021027227727232756	0.49599865632223	0
000200	0.6215004002502345	1.0202869799829577	1.9365518722407824	52	1.0203945327618031	0.6239794086795135	0.8280041400207001	1.080015120211683	1.3799517016904408	1.7399599809204387	2.159956800863983	2.6401399274161528	0.0024790084292790615	0.00010755277884544334	1.6380046118538996	0
000201	0.3917270614021252	0.9954760883430593	1.8894653356537177	33	0.995584020227205	0.3959869324312298	0.36000180000900006	0.3240045360635049	0.28798992035278764	0.2519942041333049	0.2159956800863983	0.1800095405056468	0.004259871029104578	0.00010793188414570665	0.26999928019177377	0
000202	0.7903966752719169	1.0149950516743536	1.926440106361147	66	1.0150665109473354	0.7919738648624596	0.9720048600243002	1.1760164642304993	1.3919512817051403	1.6199627408569603	1.8599628007439852	2.1001113058992127	0.0015771895905426492	7.145927298179977e-05	1.520001575576683	0
000203	0.9558583296508049	1.004351621112138	1.9061172918455	80	1.0043581539343611	0.9599683210454055	1.0080050400252	1.0320144482022748	1.043963461278855	1.0439759885522633	1.019979600407992	0.9840521547642025	0.004109991394600665	6.532822223181967e-06	1.0219984488717981	0
000204	1.1164838338287977	1.001002338071348	1.899822940579361	93	1.0010415778532777	1.115963173215284	1.1160055800279003	1.092015288214035	1.0559630412935546	0.9959770925268718	0.9239815203695927	0.8520451583933948	0.0005206606135137459	3.92397819297674e-05	1.0059979468042248	0
000205	0.9208918627224688	0.9967466265184806	1.891813177895402	77	0.9968211290398029	0.9239695090062028	0.8640043200216001	0.7920110881552341	0.7199748008819691	0.6359853723364363	0.5519889602207956	0.4800254413483914	0.00307764628373397	7.450252132235047e-05	0.673998330494071	0
000206	1.7420031856850953	0.997535787694894	1.8930152192329224	145	0.9974545003563896	1.7399425818947973	1.6560082800414002	1.5360215043010603	1.4039508617198397	1.2599710206665247	1.1159776804463912	0.9720515187304927	0.0020606037902979324	8.128733850443215e-05	1.3239968109842848	0
000207	0.9407666309448421	1.0032468555000216	1.904371521273494	78	1.0034382845661989	0.9359691130192703	0.9720048600243002	0.9840137761928667	0.9839655612053577	0.9599779205078283	0.9239815203695927	0.8760464304608143	0.004797517925571815	0.0001914290661773066	0.94999834479346	0
000208	0.9443004621253862	1.0018959388179418	1.9013057775263984	79	1.0018229040523965	0.9479687170323379	0.9600048000240001	0.9480132721858107	0.9239676611318604	0.8879795764697411	0.8399832003359934	0.7800413421911361	0.0036682549069516623	7.303476554532118e-05	0.8899983087230904	0
000209	0.4760983506944107	1.0134193426120803	1.9232118713462687	40	1.0133655116573757	0.47998416052270276	0.5760028800144001	0.6720094081317138	0.7799727009554664	0.8879795764697411	0.9959800803983921	1.1040585151013003	0.003885809828292064	5.383095470468113e-05	0.836000526845169	0
000210	0.716268945013479	1.0065514023928785	1.9105825115782231	60	1.006710936665442	0.7199762407840541	0.7800039000195002	0.8280115921622903	0.8639697610583629	0.8879795764697411	0.8999820003599929	0.900047702528234	0.0037072957705750476	0.00015953427256354402	0.8599990887663534	0
000211	1.476468979117367	1.003570606027698	1.9046058623903597	123	1.00356176196842	1.475951293607311	1.5360076800384004	1.5600218403057644	1.559945401910933	1.5359646728125254	1.4879702405951882	1.4160750519777547	0.0005176855100561539	8.844059278034777e-06	1.5159974812734276	0
000212	1.0579088826038554	1.0074920665455926	1.912318315932076	88	1.0076255547027921	1.055965153149946	1.1640058200291001	1.2600176402469634	1.3319533816316427	1.391967984736351	1.4279714405711887	1.4400763240451744	0.0019437294539093042	0.0001334881571994906	1.3359987652100702	0
000213	0.6484353284203483	1.0057468407038714	1.9093473922452409	54	1.0060601361200245	0.6479786167056487	0.6960034800174001	0.732010248143474	0.7559735409260675	0.7679823364062627	0.7679846403071939	0.7560400701237165	0.00045671171469963134	0.0003132954161531032	0.7459990526540191	0
000214	2.0447772339849064	1.005695378971852	1.9085882908246687	171	1.0056601556441764	2.051932286234554	2.1960109800549006	2.3040322564515905	2.375916842910498	2.4119445252759184	2.4119517609647807	2.376125934674538	0.007155052249647742	3.5223327675470983e-05	2.3459970500553706	0
000215	0.8584312454061603	0.9947509842075122	1.8878495729113252	71	0.9947326536863905	0.8519718849277974	0.7800039000195002	0.6960097441364179	0.6119785807496737	0.5279878562793056	0.44399112017759645	0.37201971704500336	0.00645936047836293	1.8330521121656673e-05	0.5719984864012495	0
000216	0.7333668503917011	1.0080793304579092	1.913813469717052	61	1.0084133708050598	0.7319758447971216	0.8160040800204001	0.8880124321740505	0.9479668211612593	0.9959770925268718	1.0319793604127918	1.0560559709664612	0.0013910055945794975	0.00033404034715056596	0.9559992928769724	0
000217	1.0089692850437841	1.0061842478473872	1.909968029669873	84	1.0063871581037884	1.0079667370976757	1.0920054600273001	1.1520161282257952	1.1999580014699485	1.223971848647481	1.2359752804943902	1.2240648754383983	0.0010025479461084341	0.00020291025640117866	1.1879985990505522	0
000218	1.2084518063312581	1.0058238922816818	1.909110048793019	100	1.0059350767480009	1.1999604013067569	1.2960064800324003	1.3680191522681318	1.4159504417345392	1.4399668807617425	1.4399712005759886	1.4160750519777547	0.008491405024501297	0.00011118446631908085	1.3959982012250929	0
000219	1.022250759045395	1.0109170730279984	1.918694812537162	85	1.0109854142383259	1.0199663411107434	1.1880059400297003	1.3440188162634277	1.4999475018374355	1.643962188869656	1.7759644807103858	1.8961004933261463	0.002284417934651728	6.834121032750495e-05	1.5579999035061254	0
000220	0.6814331874246445	1.004649289756601	1.9071493702857412	57	1.0049019695753978	0.6839774287448515	0.7200036000180001	0.7440104161458261	0.7559735409260675	0.7559826123999148	0.7439851202975941	0.7200381620225872	0.002544241320206919	0.0002526798187967305	0.7399989086349983	0
000221	1.5682336545384137	0.9991011372255516	1.8961091145701705	131	0.9990847143115739	1.5719481257118515	1.5240076200381003	1.452020328284596	1.3559525416610418	1.2479712966601768	1.127977440451191	1.008053426831622	0.0037144711734378166	1.642291397774276e-05	1.285997108987788	0
000222	1.9353007242041171	0.9962585702170073	1.890636206404187	161	0.9962009673534223	1.9319362461038785	1.8000090000450004	1.6440230163222285	1.4759483418080366	1.2959701926855682	1.127977440451191	0.9600508826967828	0.003364478100238655	5.760286358491573e-05	1.3839964790014678	0
000223	1.1118188684904318	0.9844734563151709	1.867592699283952	94	0.9840590417906756	1.1279627772283514	0.8760043800219002	0.6600092401293618	0.49198278060267886	0.3599917201904356	0.26399472010559794	0.19201017653935656	0.0161439087379196	0.00041441452449531013	0.4739988362648886	0
000224	0.8458998528854641	1.0134740329175733	1.923776531922761	70	1.0136630387070653	0.8399722809147298	1.0200051000255002	1.2000168002352034	1.3919512817051403	1.5839635688379168	1.7759644807103858	1.968104309528405	0.005927571970734347	0.00018900578949199165	1.4900009235070917	0
000225	1.430184978415186	0.9989829382493879	1.8958150530358264	120	0.998929769439587	1.4399524815681082	1.3920069600348002	1.3200184802587236	1.2239571614993474	1.1279740565966982	1.019979600407992	0.9120483385619438	0.009767503152922075	5.316880980088534e-05	1.165997432893251	0
000226	0.7658036680451802	1.011735272047932	1.9201808033177623	64	1.0117684022336357	0.7679746568363244	0.9000045000225002	1.0320144482022748	1.16395926142585	1.2959701926855682	1.4159716805663887	1.5240807762811428	0.0021709887911441905	3.31301857037225e-05	1.2220001431972876	0
000227	1.520452820162528	0.9951889708922257	1.888817098858838	126	0.9952424557739561	1.5119501056465137	1.3920069600348002	1.2480174722446113	1.1039613613523527	0.9599779205078283	0.8159836803263936	0.6840362539214578	0.008502714516014365	5.3484881730403444e-05	1.0339972747312407	0
000228	1.3385860037768447	1.0005986229613764	1.899071775578486	112	1.0006457791808634	1.3439556494635676	1.3320066600333003	1.2960181442540195	1.2359567415140469	1.1639732286157418	1.0799784004319914	0.9840521547642025	0.005369645686722935	4.71562194870323e-05	1.1819975549355504	0
000229	0.6742117135409991	0.9887818438563478	1.8763605311489004	57	0.9886789271794496	0.6839774287448515	0.5640028200141001	0.45600638408937727	0.35998740044098454	0.2879933761523485	0.22799544009119818	0.168008904471937	0.009765715203852388	0.0001029166768982126	0.3439990542099909	0
000230	0.7994141784084202	0.9887802809843983	1.8759619343944811	68	0.9884689013315411	0.8159730728885947	0.6720033600168002	0.5400075601058415	0.43198488052918144	0.3359922721777399	0.26399472010559794	0.20401081257306636	0.016558894480174446	0.00031137965285721325	0.40799893425137124	0
000231	1.0581966617521468	1.00879112659029	1.9143720598390603	88	1.008707699252814	1.055965153149946	1.1880059400297003	1.3080183122563716	1.4159504417345392	1.4999655007934818	1.5719685606287876	1.6200858645508212	0.0022315086022006714	8.34273374761274e-05	1.4339991033322839	0
000232	1.4342509004553932	0.9970695239622713	1.8923412627092715	120	0.9970993838413557	1.4399524815681082	1.3560067800339002	1.2480174722446113	1.1279605213817516	1.0079768165332197	0.8879822403551929	0.7680407061574263	0.005701581112715015	2.9859879084326302e-05	1.0659974227843503	0
000233	1.6840273421487855	0.9973076891414991	1.893079864418158	140	0.9974885627507561	1.6799445618294595	1.5960079800399003	1.4760206642893001	1.3439529616463424	1.1999724006347854	1.0559788804223917	0.9240489745956535	0.004082780319325963	0.00018087360925700402	1.2659969769380621	0
000234	1.7409133913682868	1.0183686521374988	1.9328216432156495	145	1.0184290262562683	1.7399425818947973	2.2560112800564003	2.856039984559784	3.5518756843510473	4.355899814304271	5.255894882102359	6.240330737529089	0.0009708094734894868	6.037411876946841e-05	4.086008730483825	0
000235	0.6831754158812633	1.006636182810726	1.9098783583190084	57	1.006339909095136	0.6839774287448515	0.7440037200186002	0.7920110881552341	0.8279710210142645	0.8519804044506976	0.8639827203455932	0.8640457944271046	0.000802012863588164	0.00029627371559004523	0.823999124735249	0
000236	0.5472164457060743	0.9954089367030049	1.8884041233083453	46	0.9950248535501647	0.5519817846011081	0.5040025200126	0.45600638408937727	0.395986140485083	0.34799199618408777	0.2999940001199976	0.2520133567079055	0.004765338895033833	0.00038408315284022	0.3759990662665085	0
000237	1.3572235768471899	0.9760364112230515	1.851616491734604	114	0.9756409688894011	1.367954857489703	0.9360046800234002	0.6240087361223057	0.4079857204997825	0.2639939281396528	0.16799664006719867	0.10800572430338808	0.010731280642513052	0.0003954423336504087	0.4179992381926214	0
000238	1.165121003307633	0.9062882631533039	1.7304908096542904	88	0.911818261352637	1.055965153149946	0.26400132000660004	0.06000084001176016	0.011999580014699484	0.0	0.0	0.0	0.1091558501576868	0.005529998199333086	0.05600029000550994	3
000239	0.48203560031980697	0.9247856246096078	1.7725458175450877	33	0.9339775955497478	0.3959869324312298	0.14400072000360004	0.048000672009408135	0.011999580014699484	0.0	0.0	0.0	0.08604866788857718	0.009191970940140015	0.03400016200461794	3
000240	1.3685437550737385	1.0086072880573875	1.9142486791976647	114	1.0086426883776944	1.367954857489703	1.5360076800384004	1.6800235203292846	1.811936582219622	1.9199558410156565	2.003959920801584	2.064109397798083	0.0005888975840355748	3.540032030691087e-05	1.8359988237004385	0
000241	0.7431948880684969	1.0011901885037693	1.900291282195844	62	1.0012883531820331	0.7439754488101893	0.7440037200186002	0.732010248143474	0.7079752208672696	0.6719845443554798	0.623987520249595	0.5760305296180698	0.0007805607416924154	9.816467826384567e-05	0.6759986305420814	0
000242	1.2172504689524333	1.0062727118256496	1.9097205694003996	102	1.0062567680483163	1.223959609332892	1.3200066000330002	1.3920194882728358	1.4519491817786376	1.487965776787134	1.499970000599988	1.4880788681800134	0.006709140380458667	1.594377733327157e-05	1.4399983192752683	0
000243	0.9558535023462208	1.0069111369105648	1.9109921287541607	80	1.0069267693177162	0.9599683210454055	1.0440052200261	1.1160156242187391	1.1759588414405495	1.2119721246411332	1.2359752804943902	1.236065511472108	0.00411481869918473	1.5632407151411343e-05	1.1699987670488368	0
000244	0.7967550661198618	1.0025412648731347	1.903177336877223	66	1.002809053174811	0.7919738648624596	0.8160040800204001	0.8160114241599382	0.8039718609848655	0.7799820604126105	0.7439851202975941	0.6960368899551675	0.004781201257402223	0.0002677883016763971	0.7759985726384292	0
000245	0.5891408315825032	0.9837521550406583	1.866478371369284	49	0.9834718878248407	0.5879805966403109	0.4560022800114001	0.34800487206820896	0.25199118030868917	0.1799958600952178	0.13199736005279897	0.09600508826967828	0.0011602349421923064	0.0002802672158175312	0.24399944013433225	0
000246	0.701403225062428	0.9966090643295515	1.8907198640350635	59	0.9962450476542879	0.7079766367709865	0.6600033000165001	0.6000084001176017	0.5399811006614768	0.47998896025391413	0.4199916001679967	0.3600190810112936	0.006573411708558519	0.00036401667526364534	0.5099987403714638	0
000247	0.736854252385577	1.0056195617571397	1.908150008074018	62	1.0054292187253266	0.7439754488101893	0.7920039600198001	0.8280115921622903	0.8519701810436634	0.8639801284570454	0.8639827203455932	0.8520451583933948	0.007121196424612286	0.00019034303181308942	0.8419989567369645	0
000248	2.1815312229278416	0.9994967417913568	1.896745871735247	182	0.9994202299976005	2.1839279303782977	2.1360106800534004	2.0400285603998456	1.9199328023519175	1.7759591529394823	1.619967600647987	1.452076960078884	0.0023967074504560593	7.651179375633976e-05	1.8239959594119195	0
000249	0.6721454414810737	1.006666150814776	1.9100804557885167	56	1.006446396897465	0.6719778247317838	0.7320036600183001	0.7800109201528822	0.815971440999565	0.8399806804443498	0.8519829603407932	0.8520451583933948	0.00016761674928988946	0.00021975391731099414	0.8119991367248809	0
000250	0.8434282835510498	0.9862219557713077	1.871491691823615	70	0.9861134720012888	0.8399722809147298	0.6720033600168002	0.5280073921034895	0.4079857204997825	0.3119928241650442	0.22799544009119818	0.168008904471937	0.0034560026363200658	0.00010848377001881904	0.3859989402247086	0
000251	1.0209165021253002	0.9979080402114832	1.8943149497988483	84	0.9981393454062666	1.0079667370976757	0.9720048600243002	0.9120127681787545	0.8399706010289639	0.7559826123999148	0.6719865602687947	0.5880311656517795	0.01294976502762446	0.0002313051947834266	0.7899980945920846	0
000252	1.2066588393466935	0.9881803062012797	1.875836021019051	100	0.9884025559257029	1.1999604013067569	0.9960049800249001	0.8040112561575862	0.6359777407790727	0.491988684260262	0.38399232015359697	0.2880152648090349	0.006698438039936638	0.0002222497244231958	0.5999983743640754	0
000253	1.187011504217821	0.9961868108674028	1.8909592364683523	99	0.9963711761229972	1.1879607972936892	1.1040055200276002	1.0080141121975708	0.8999685011024613	0.7919817844189584	0.6839863202735946	0.5880311656517795	0.0009492930758681073	0.00018436525559439865	0.8459979006119941	0
000254	0.7713257528445576	1.0036203527741065	1.9043200330124863	65	1.0034111547274442	0.7799742608493919	0.8040040200201002	0.8160114241599382	0.815971440999565	0.8039815084253062	0.7799844003119938	0.7440394340900067	0.008648508004834299	0.00020919804666230668	0.7939987046678184	0
000255	0.8925505235355606	0.9949397655533129	1.8880921805092212	74	0.9948604868056827	0.887970696967	0.8160040800204001	0.732010248143474	0.6359777407790727	0.5519873042920013	0.46799064018719627	0.39602098911242295	0.0045798265685605966	7.927874763014042e-05	0.5999985004224279	0
000256	0.7036971419275112	1.0056636724945718	1.9087196348138469	59	1.0057293625114903	0.7079766367709865	0.7560037800189001	0.7920110881552341	0.815971440999565	0.827980956438002	0.8279834403311934	0.8160432502922654	0.00427949484347534	6.569001691847376e-05	0.8059989927058601	0
000257	1.171719563859787	1.001782303496696	1.901499676151737	98	1.001925071776402	1.1759611932806218	1.1880059400297003	1.1760164642304993	1.139960101396451	1.0919748845776547	1.0319793604127918	0.9600508826967828	0.004241629420834725	0.00014276827970616246	1.0979979388906467	0
000258	1.5508163011355258	1.0029207009255123	1.903416614059053	129	1.0029351314542798	1.5479489176857164	1.5960079800399003	1.6080225123151723	1.5959441419550315	1.5479643968188732	1.4879702405951882	1.404074415944045	0.002867383449809413	1.4430528767483963e-05	1.5399972812780351	0
000259	1.4403159571615511	1.001961510283588	1.901736042920223	120	1.0020496165209798	1.4399524815681082	1.4640073200366002	1.452020328284596	1.4159504417345392	1.3559688127173075	1.2839743205135898	1.2000636033709786	0.00036347559344296343	8.810623739186063e-05	1.361997471109602	0
000260	1.4934438234902887	0.9969558267137529	1.8923147951084789	124	0.9970854377160123	1.4879508976203786	1.4040070200351003	1.2960181442540195	1.1759588414405495	1.0439759885522633	0.9119817603647927	0.7920419782248459	0.005492925869910126	0.00012961100225938882	1.1039972888119285	0
000261	1.2662198776064655	1.0042688823893906	1.9062417953766708	105	1.0044237564748029	1.2599584213720947	1.3320066600333003	1.3680191522681318	1.3799517016904408	1.3679685367236554	1.3439731205375893	1.296068691640657	0.006261456234370799	0.0001548740854122599	1.3479979771489623	0
000262	1.3020718993675249	1.0075564402973975	1.912039590819602	109	1.0074786907922568	1.307956837424365	1.4400072000360002	1.5480216723034124	1.6439424620138294	1.715960532907743	1.763964720705586	1.788094769022758	0.005884938056840205	7.774950514072287e-05	1.6499985594982214	0
000263	0.669358283577314	0.9869543533732057	1.8728230810863444	56	0.9868149984329536	0.6719778247317838	0.5400027000135001	0.4320060480846732	0.3359882404115856	0.2519942041333049	0.19199616007679848	0.14400763240451744	0.002619541154469829	0.00013935494025207884	0.31599916418739665	0
000264	0.5782950058021182	0.9980234471772876	1.8947222122599323	48	0.9983539373284589	0.5759809926272433	0.5520027600138001	0.5160072241011374	0.4799832005879794	0.4319900642285227	0.38399232015359697	0.336017808943874	0.002314013174874896	0.0003304901511712588	0.4499988963381518	0
000265	0.9038891975443977	0.9977467952691089	1.8932845915299852	76	0.9975964361460476	0.9119699049931352	0.8640043200216001	0.8040112561575862	0.7319743808966686	0.659984820349132	0.5879882402351954	0.5160273494495208	0.008080707448737567	0.0001503591230612722	0.6939983945182838	0
000266	0.9826450888490372	1.0041560772506	1.9056379342211007	82	1.0041055741268248	0.9839675290715406	1.0320051600258002	1.056014784206979	1.067962621308254	1.0559757125586111	1.0319793604127918	0.9960527907979122	0.0013224402225033849	5.050312377519184e-05	1.0399984048850581	0
000267	0.7804285371491207	0.9985838780716583	1.8948238501762296	65	0.9984074916770914	0.7799742608493919	0.7560037800189001	0.70800991213877	0.6599769008084716	0.5999862003173927	0.5399892002159957	0.4800254413483914	0.00045427629972882855	0.000176386394566852	0.6239985724746536	0
000268	0.818710249795076	1.002605706520652	1.903293979954352	68	1.0028705139391176	0.8159730728885947	0.8400042000210002	0.8400117601646423	0.8279710210142645	0.8039815084253062	0.7679846403071939	0.7200381620225872	0.0027371769064813423	0.00026480741846568456	0.7999985486591656	0
000269	1.0169799549496412	0.9953854848809736	1.888765061153189	85	0.9952150364256273	1.0199663411107434	0.9360046800234002	0.8400117601646423	0.743973960911368	0.6479850963427841	0.5519889602207956	0.46802480531468166	0.002986386161102139	0.00017044845534630593	0.6979982104962786	0
000270	1.6224169594212277	0.9912950944214985	1.8816692754979176	135	0.9914761740733834	1.6199465417641217	1.4040070200351003	1.1880166322328514	0.9839655612053577	0.8039815084253062	0.6479870402591948	0.5160273494495208	0.0024704176571059833	0.0001810796518848523	0.9239975186012219	0
000271	0.5511246841847124	1.0009793302057193	1.900482784817061	46	1.0013892584201012	0.5519817846011081	0.5520027600138001	0.5400075601058415	0.5159819406320778	0.491988684260262	0.45599088018239636	0.4200222611798425	0.0008571004163957507	0.00040992821438190497	0.4959990143957034	0
000272	1.0346911048257905	0.9907011115468695	1.8797796273958065	87	0.9904804937511172	1.0439655491368784	0.8880044400222001	0.7440104161458261	0.6119785807496737	0.491988684260262	0.3959920801583969	0.3120165368764544	0.009274444311087926	0.0002206177957522204	0.5739984563688022	0
000273	0.7145973450979111	1.004649289756601	1.9070132418089327	59	1.004830241698918	0.7079766367709865	0.7560037800189001	0.7800109201528822	0.791972280970166	0.7919817844189584	0.7799844003119938	0.7560400701237165	0.006620708326924518	0.00018095194231704248	0.7759988726661028	0
000274	0.7012436005855528	0.9937427886309491	1.8862571548892295	58	0.9938935877843047	0.695977032757919	0.6240031200156001	0.5520077281081935	0.4799832005879794	0.40799061621582705	0.33599328013439733	0.27601462877532507	0.005266567827633795	0.00015079915335558525	0.44599876230622043	0
000275	0.7367064550293756	1.004649289756601	1.9070292981740804	61	1.0048387020079073	0.7319758447971216	0.7800039000195002	0.8040112561575862	0.815971440999565	0.8159812324316541	0.8039839203215936	0.7800413421911361	0.004730610232253962	0.000189412251306198	0.7999988486868391	0
000276	0.7236349658046697	1.0155811186642254	1.927630635714024	60	1.015693816448511	0.7199762407840541	0.9000045000225002	1.092015288214035	1.3079542216022437	1.5359646728125254	1.7759644807103858	2.028107489696954	0.003658725020615594	0.00011269778428557586	1.440001775509774	0
000277	0.912860080343566	1.0068550017568334	1.9109375629297185	76	1.0068980178704998	0.9119699049931352	0.9960049800249001	1.068014952209331	1.1159609413670522	1.151973504609394	1.1759764804703907	1.176062331303559	0.0008901753504307885	4.3016113666416445e-05	1.113998864997438	0
000278	0.7609247935940691	0.9994889290095103	1.8971534125090277	63	0.999634968566396	0.7559750528232568	0.7440037200186002	0.70800991213877	0.6719764808231712	0.6239856483300884	0.5639887202255955	0.504026713415811	0.004949740770812228	0.00014603955688574644	0.6359985324920061	0
000279	1.781422034085682	1.0056037617665732	1.9085666386692617	148	1.0056487468400455	1.775941393934	1.9080095400477004	2.0040280563927895	2.0639277625283112	2.0879519771045265	2.0879582408351833	2.0521087617643734	0.005480640151681815	4.49850734722812e-05	2.033997389778814	0
000280	1.0861405273285172	0.996668736259446	1.8918428050447396	90	0.996836739972636	1.0799643611760812	1.0200051000255002	0.9360131041834586	0.8399706010289639	0.743982888393567	0.6479870402591948	0.56402989358436	0.006176166152435991	0.0001680037131900347	0.7919981045791742	0
000281	0.3872913621291449	0.9970771964095221	1.893497186596799	31	0.9977084552698205	0.37198772440509464	0.36000180000900006	0.3360047040658569	0.3119890803821866	0.27599365214600063	0.2399952000959981	0.20401081257306636	0.015303637724050245	0.000631258860298467	0.28799920821201813	0
000282	0.8431209328923599	0.9985799440452319	1.8952374854425167	70	0.9986254415137713	0.8399722809147298	0.8160040800204001	0.7680107521505302	0.7079752208672696	0.6479850963427841	0.5879882402351954	0.5160273494495208	0.003148651977630146	4.5497468539434927e-05	0.67399845651095	0
000283	0.9456185010354874	0.9922511084484638	1.8834621608483455	79	0.9924208688350726	0.9479687170323379	0.8280041400207001	0.70800991213877	0.5999790007349742	0.5039884082666098	0.4079918401631968	0.32401717291016424	0.00235021599685048	0.00016976038660887482	0.5619984123724026	0
000284	0.6964371368546338	0.9911487116356212	1.8817335156145696	58	0.9915100230318106	0.695977032757919	0.6000030000150001	0.5040070560987854	0.41998530051448196	0.34799199618408777	0.2759944801103978	0.21601144860677615	0.00046010409671481955	0.0003613113961893344	0.3939988802549215	0
000285	0.5228942009758751	1.0048550841056756	1.9069028966711408	43	1.0047720994012943	0.5159829725619054	0.5520027600138001	0.5760080641128976	0.5879794207202748	0.5879864763110448	0.5759884802303954	0.56402989358436	0.006911228413969739	8.298470438128369e-05	0.5739991824954621	0
000286	0.7857812809200804	1.002507492406527	1.9024094442807007	66	1.0024044405132702	0.7919738648624596	0.8040040200201002	0.8040112561575862	0.791972280970166	0.7679823364062627	0.7319853602927942	0.6840362539214578	0.006192583942379204	0.000103051893256767	0.7639985846280611	0
000287	0.6176258293107844	1.0094119786392974	1.9161393039213013	51	1.0096388832946273	0.611979804666446	0.6960034800174001	0.7800109201528822	0.8519701810436634	0.9119790244824368	0.9599808003839924	0.9960527907979122	0.005646024644338388	0.00022690465532981818	0.8659995328130479	0
000288	1.0611730432287658	0.9967285391157582	1.8921652141976264	88	0.9970066215759299	1.055965153149946	0.9960049800249001	0.9120127681787545	0.8279710210142645	0.7319831643872191	0.635987280254395	0.5520292575506501	0.005207890078819721	0.00027808246017169136	0.7759980785683639	0
000289	0.8006480300529937	0.9940297961344323	1.88590579145948	67	0.9937084497934932	0.8039734688755271	0.7200036000180001	0.6360089041246577	0.5519806806761763	0.4679892362475663	0.3959920801583969	0.32401717291016424	0.003325438822533444	0.0003213463409391659	0.515998612355827	0
000290	0.9097697804407052	0.985947620193611	1.8703343867992817	77	0.9855036728337607	0.9239695090062028	0.7320036600183001	0.5640078961105456	0.43198488052918144	0.32399254817139206	0.2399952000959981	0.1800095405056468	0.01419972856549756	0.0004439473598503163	0.4119989542385107	0
000291	0.7834541228042505	0.9954760883430593	1.8896427270049352	65	0.9956774900523806	0.7799742608493919	0.7200036000180001	0.6480090721270098	0.5759798407055753	0.5039884082666098	0.4319913601727966	0.3600190810112936	0.0034798619548586096	0.00020140170932125834	0.5399985603835475	0
000292	0.6605337868429996	1.002254294639733	1.9016050176261263	55	1.0019805775782764	0.6599782207187163	0.6720033600168002	0.6720094081317138	0.6599769008084716	0.6359853723364363	0.5999880002399952	0.56402989358436	0.0005555661242833132	0.0002737170614566242	0.6339988225196295	0
000293	1.5752472069107788	0.9865792126705586	1.8724868176912812	131	0.986637816848092	1.5719481257118515	1.2720063600318001	0.9960139441952187	0.767973120940767	0.5879864763110448	0.44399112017759645	0.32401717291016424	0.0032990811989273006	5.860417753345004e-05	0.7319980324277652	0
000294	1.0512543002342574	0.9965982569127458	1.8914811996272352	88	0.9966462053443993	1.055965153149946	0.9840049200246002	0.9000126001764025	0.815971440999565	0.7199834403808713	0.623987520249595	0.5400286215169403	0.004710852915688735	4.794843165345508e-05	0.7639980905579957	0
000295	1.101143269939746	0.9945824190036715	1.8874679389391908	91	0.9945315657505268	1.0919639651891488	0.9960049800249001	0.8880124321740505	0.7799727009554664	0.6719845443554798	0.5639887202255955	0.46802480531468166	0.00917930475059725	5.085325314468925e-05	0.7279980305083623	0
000296	0.533619542686858	1.0020146523430646	1.9016483388849272	44	1.0020034041166546	0.527982576574973	0.5400027000135001	0.5400075601058415	0.5279815206467773	0.5039884082666098	0.4799904001919962	0.44402353324726207	0.005636966111884911	1.1248226410076612e-05	0.5059990204119978	0
000297	1.3689626561751065	1.0019836951898133	1.9017403023507264	114	1.002051860870672	1.367954857489703	1.3920069600348002	1.3800193202704838	1.3439529616463424	1.2959701926855682	1.2239755204895904	1.1400604232024296	0.0010077986854035714	6.816568085876717e-05	1.295997563054869	0
000298	1.2244050549501777	0.9963640949022554	1.891281151348068	102	0.9965407972872867	1.223959609332892	1.1400057000285002	1.0440146162046269	0.9359672411465598	0.827980956438002	0.7199856002879943	0.6120324377191991	0.0004454456172857668	0.0001767023850313132	0.8799977586374803	0
000299	0.5085473840725668	0.987905751580123	1.8740198239438457	43	0.9874455779110561	0.5159829725619054	0.4200021000105001	0.3360047040658569	0.26399076032338864	0.20399530810791353	0.15599688006239876	0.12000636033709786	0.007435588489338563	0.0004601736690668101	0.24999935215119262	0
000300	0.7277356138328499	0.9941671197937727	1.8865073501172624	61	0.9940254189252452	0.7319758447971216	0.6600033000165001	0.5760080641128976	0.5039823606173783	0.4319900642285227	0.35999280014399715	0.30001590084274465	0.0042402309642717295	0.00014170086852749453	0.4719987483270067	0
000301	0.9958363547424024	0.9991860475904372	1.896430364171866	83	0.9992539849321654	0.9959671330846082	0.9720048600243002	0.9240129361811066	0.8639697610583629	0.7919817844189584	0.7199856002879943	0.6480343458203285	0.0001307783422057618	6.79373417282747e-05	0.819998214631842	0
000302	0.9157108458354672	0.9997694669518679	1.8977424303513897	76	0.9999453297783318	0.9119699049931352	0.9000045000225002	0.8640120961693464	0.815971440999565	0.7559826123999148	0.6959860802783945	0.6240330737529088	0.003740940842332008	0.00017586282646397944	0.7759983006037715	0
000303	1.0904929497570788	1.0118762559505496	1.9204224695780887	91	1.0118957393498393	1.0919639651891488	1.2840064200321002	1.4760206642893001	1.6679416220432284	1.8599572209839172	2.039959200815984	2.196116394168891	0.0014710154320700664	1.948339928969922e-05	1.7540002537222368	0
000304	0.9055415080875999	0.9923257448722304	1.8829825799401625	75	0.9921681713763877	0.8999703009800677	0.7920039600198001	0.6840095761340659	0.5759798407055753	0.47998896025391413	0.3959920801583969	0.3120165368764544	0.005571207107532228	0.00015757349584266667	0.5399984923580344	0
000305	1.05183736256434	0.9982126832510898	1.8949312216652168	87	0.9984640671202322	1.0439655491368784	1.0080050400252	0.9480132721858107	0.8759693410730623	0.7919817844189584	0.7079858402831943	0.6240330737529088	0.007871813427461571	0.0002513838691423631	0.8259980586231891	0
000306	0.6102864857628082	1.0023964981980262	1.9022844183424192	51	1.002338562709683	0.611979804666446	0.6240031200156001	0.6240087361223057	0.6119785807496737	0.5879864763110448	0.5639887202255955	0.5280279854832306	0.001693318903637775	5.7935488343208164e-05	0.5899989364845751	0
000307	0.7824702317321263	1.0064018673803672	1.910277006239964	65	1.0065499619033622	0.7799742608493919	0.8520042600213001	0.9000126001764025	0.9359672411465598	0.9599779205078283	0.9719805603887923	0.9720515187304927	0.002495970882734344	0.00014809452299502368	0.9319990168285627	0
000308	1.083530065134379	0.9304667968671453	1.7624195053572305	97	0.9286419090950531	1.163961589267554	0.3720018600093001	0.12000168002352032	0.035998740044098455	0.011999724006347854	0.0	0.0	0.080431524133175	0.0018248877720922208	0.09000033401387779	2
000309	0.42084193503745715	0.9966090643295515	1.891860451006172	35	0.996846037860717	0.4199861404573649	0.39600198000990006	0.360005040070561	0.32398866039688606	0.2879933761523485	0.251994960100798	0.21601144860677615	0.0008557945800922728	0.00023697353116547415	0.30599924422287833	0
000310	1.1713485625926214	0.9986579986511053	1.895617655253228	97	0.998825757963814	1.163961589267554	1.1280056400282001	1.068014952209331	0.9959651412200572	0.9119790244824368	0.8159836803263936	0.7200381620225872	0.007386973325067325	0.00016775931270873734	0.9399977667148343	0
000311	0.9381376140194844	1.0071965703353687	1.9113663900981448	78	1.0071239725192929	0.9359691130192703	1.0320051600258002	1.104015456216387	1.16395926142585	1.2119721246411332	1.2359752804943902	1.2480661475058177	0.0021685010002140404	7.25978160758256e-05	1.1659989050515631	0
000312	0.45527258742745247	1.002828967825079	1.9036313225040395	38	1.003048264144678	0.4559849524965676	0.4680023400117001	0.4680065520917293	0.4679836205732799	0.4559895122412184	0.4319913601727966	0.4080216251461327	0.0007123650691151506	0.00021929631959904938	0.4499991683728095	0
000313	0.6022779718310903	1.0067283458145433	1.910312507970966	51	1.0065686682301782	0.611979804666446	0.6600033000165001	0.6960097441364179	0.7319743808966686	0.7559826123999148	0.7679846403071939	0.7680407061574263	0.00970183283535564	0.00015967758436508106	0.7299992306523535	0
000314	1.2025576605116033	0.9877889360468036	1.8751930153284329	100	0.9880637478097694	1.1999604013067569	0.9840049200246002	0.7920110881552341	0.6239781607643732	0.47998896025391413	0.37199256014879706	0.27601462877532507	0.002597259204846436	0.00027481176296573206	0.5879983863537074	0
000315	1.4965839084716865	0.9989467614807502	1.8961954451268173	124	0.9991302030120189	1.4879508976203786	1.4520072600363003	1.3800193202704838	1.2839550615728448	1.1759729526220897	1.0679786404271916	0.9480502466630731	0.008633010851307965	0.0001834415312687021	1.217997246931997	0
000316	1.2673649257902126	0.985014691571286	1.8695175129414612	106	0.985073251304431	1.2719580253851623	0.9960049800249001	0.7680107521505302	0.5759798407055753	0.4319900642285227	0.3119937601247975	0.22801208464048595	0.00459309959494969	5.8559733145058246e-05	0.5519985803124686	0
000317	1.2427224469940998	0.9959535071100809	1.890331721531162	103	0.9960405302878332	1.2359592133459596	1.1520057600288003	1.0440146162046269	0.9359672411465598	0.8159812324316541	0.7079858402831943	0.6000318016854893	0.006763233648140243	8.702317775233226e-05	0.8759977486300542	0
000318	0.6963125164204985	1.010657708164043	1.9178028611403648	58	1.0105154333708741	0.695977032757919	0.8040040200201002	0.9120127681787545	1.0079647212347567	1.1039746085840025	1.1879762404751906	1.2600667835395276	0.00033548366257951656	0.00014227479316897274	1.0459998570053888	0
000319	1.684743477457562	1.0113449944573987	1.9195681168686336	140	1.01144556972295	1.6799445618294595	1.9680098400492003	2.2440314164398303	2.5199118030868917	2.783935969472702	3.023939521209576	3.2401717291016423	0.004798915628102529	0.00010057526555140583	2.630000046559974	0
000320	0.6873278615927764	0.9956661767249814	1.889243750584396	58	0.9954672641534233	0.695977032757919	0.6360031800159001	0.5760080641128976	0.5039823606173783	0.44398978823487056	0.38399232015359697	0.32401717291016424	0.008649171165142633	0.00019891257155801867	0.4779988143408013	0
000321	1.5481402101536599	1.0060092764148565	1.909316350337648	129	1.0060437797325463	1.5479489176857164	1.6680083400417003	1.7640246963457489	1.8239361622343218	1.8599572209839172	1.871962560748785	1.848097949191307	0.00019129246794347132	3.450331768983794e-05	1.8059978215909631	0
000322	1.3591015314297217	1.0047286965741253	1.907103127097454	113	1.0048776034341227	1.3559552534766353	1.4400072000360002	1.4880208322916522	1.511947081852135	1.5119652247998296	1.4879702405951882	1.452076960078884	0.0031462779530864182	0.0001489068599973553	1.4819979232756149	0
000323	1.237934477189955	1.002251095549494	1.902347473260035	103	1.0023717871712228	1.2359592133459596	1.2600063000315003	1.2600176402469634	1.2359567415140469	1.1879726766284375	1.127977440451191	1.0560559709664612	0.0019752638439953785	0.00012069162172867465	1.1879977949731002	0
000324	1.519530855725877	1.0067097258504123	1.9106060781802632	127	1.006723354216566	1.5239497096595813	1.6560082800414002	1.7640246963457489	1.8479353222637207	1.9079561170093087	1.9319613607727848	1.9321024014272756	0.004418853933704225	1.3628366153595195e-05	1.839998029643373	0
000325	1.0962273545500514	0.9924710919966924	1.8842176213713255	90	0.9928189308743167	1.0799643611760812	0.9600048000240001	0.8280115921622903	0.7079752208672696	0.5879864763110448	0.4799904001919962	0.38402035307871313	0.01626299337397019	0.0003478388776243513	0.657998140439219	0
000326	1.3425982297057573	1.011548569073829	1.9200501921421864	112	1.011699581495402	1.3439556494635676	1.5720078600393004	1.800025200352805	2.027929022484213	2.243948389187049	2.4479510409791807	2.628139291382443	0.0013574197578103409	0.00015101242157289363	2.120000134070832	0
000327	0.8874278285624816	0.9919309596046836	1.882578791576169	74	0.9919554100014315	0.887970696967	0.7800039000195002	0.6600092401293618	0.5519806806761763	0.4559895122412184	0.37199256014879706	0.30001590084274465	0.0005428684045184484	2.4450396747921488e-05	0.5199986323429664	0
000328	0.8795571617581555	1.008575804406308	1.9139358932839008	73	1.0084778773850716	0.8759710929539325	0.9840049200246002	1.080015120211683	1.16395926142585	1.235971572653829	1.2839743205135898	1.3200699637080764	0.003586068804222964	9.792702123645469e-05	1.1779991930896048	0
000329	0.7254859209002398	1.0086204062731192	1.914027729702244	61	1.0085262671961213	0.7319758447971216	0.8160040800204001	0.8880124321740505	0.9599664011759588	1.0199765405395675	1.0679786404271916	1.0920578790675906	0.006489923896881855	9.413907699795665e-05	0.9739993289007932	0
000330	0.4053681098509108	0.9906142472053018	1.879486328453312	34	0.990325950698759	0.40798653644429733	0.34800174000870004	0.2880040320564488	0.2399916002939897	0.19199558410156567	0.15599688006239876	0.12000636033709786	0.0026184265933865136	0.0002882965065428289	0.2239993661433668	0
000331	1.8363226279535834	1.00480077295215	1.9070597281996644	153	1.004854735986745	1.835939413999338	1.9440097200486004	2.0160282243951415	2.051928182513612	2.051952805085483	2.027959440811184	1.968104309528405	0.0003832139542454538	5.396303459503926e-05	2.0099971137304045	0
000332	1.0654561842719492	0.9994777874426293	1.8969153720777183	89	0.9995095419469668	1.0679647571630135	1.0440052200261	0.9960139441952187	0.9359672411465598	0.8639801284570454	0.7919841603167938	0.7080375259888774	0.00250857289106432	3.175450433756666e-05	0.8899980366884326	0
000333	1.6763074606768595	0.9987615735985755	1.8955126457718523	140	0.9987704270934047	1.6799445618294595	1.6200081000405002	1.5360215043010603	1.4279500217492387	1.307969916691916	1.1759764804703907	1.0440553349327513	0.003637101152599964	8.853494829152986e-06	1.3519968930309763	0
000334	1.384329735716417	0.9989350502066493	1.8961392611005927	115	0.9991005989130997	1.3799544615027703	1.3440067200336003	1.2720178082493154	1.187958421455249	1.0919748845776547	0.9839803203935922	0.8760464304608143	0.004375274213646696	0.00016554870645035802	1.1259974308617042	0
000335	1.4625371291990763	1.0083990150232074	1.913787963509929	122	1.0083999312506264	1.4639516895942433	1.6320081600408003	1.788025032350453	1.9199328023519175	2.0279533570727875	2.1119577608447835	2.1601144860677612	0.0014145603951669639	9.162274190455122e-07	1.939998599788084	0
000336	0.6798624443779411	1.0063106768111125	1.9096943118211192	56	1.0062429325860571	0.6719778247317838	0.7320036600183001	0.7800109201528822	0.815971440999565	0.8399806804443498	0.8399832003359934	0.8280438863259753	0.007884619646157276	6.774422505539945e-05	0.8059989647128444	0
000337	0.7001470833011263	1.0003294899340527	1.8981985462406024	59	1.0001856632113424	0.7079766367709865	0.6960034800174001	0.6720094081317138	0.6359777407790727	0.5999862003173927	0.5519889602207956	0.504026713415811	0.007829553469860251	0.00014382672271029406	0.6099987504803643	0
000338	0.8271086485313364	1.014211191063589	1.9249944518208928	69	1.0143047766451034	0.8279726769016622	1.0080050400252	1.2000168002352034	1.4039508617198397	1.6199627408569603	1.8359632807343855	2.0521087617643734	0.0008640283703258422	9.358558151451035e-05	1.5200012475559939	0
000339	1.0842924967200576	0.9993026224070226	1.896648098546456	90	0.9993687120244839	1.0799643611760812	1.0560052800264002	1.0080141121975708	0.9479668211612593	0.8759798524633933	0.7919841603167938	0.7080375259888774	0.004328135543976375	6.60896174612402e-05	0.8979979586923824	0
000340	1.103330904824564	0.9930541363549777	1.885381380359972	91	0.9934321307201299	1.0919639651891488	0.9720048600243002	0.8520119281669943	0.7319743808966686	0.6119859243237405	0.503989920201596	0.4080216251461327	0.01136693963541524	0.0003779943651521789	0.6799981064599053	0
000341	1.0075555281612776	0.995213795640794	1.8884115484056092	84	0.9950287659311144	1.0079667370976757	0.9240046200231001	0.8280115921622903	0.7319743808966686	0.6359853723364363	0.5399892002159957	0.4560241692809719	0.00041120893639812195	0.0001850297096795961	0.6859982224859104	0
000342	0.4932310552757561	0.9997687220692626	1.8979633797449191	41	1.000061750906217	0.4919837645357703	0.48000240001200006	0.4680065520917293	0.4439844605438809	0.40799061621582705	0.37199256014879706	0.336017808943874	0.0012472907399858069	0.0002930288369544787	0.4179990663260181	0
000343	1.287232010691124	1.002546457953033	1.9029666259398927	107	1.0026980268235284	1.2839576293982298	1.3200066000330002	1.3200184802587236	1.2959546415875443	1.2599710206665247	1.1999760004799904	1.12805978716872	0.0032743812928941463	0.0001515688704953888	1.2539977550324173	0
000344	0.9815466746333104	0.987300673492287	1.8740520211065916	81	0.9874625430175981	0.9719679250584731	0.7920039600198001	0.6360089041246577	0.5039823606173783	0.38399116820313134	0.2879942401151977	0.21601144860677615	0.009578749574837286	0.00016186952531105359	0.4699986802811569	0
000345	1.1073489338005105	1.0029978314858323	1.903768918795638	92	1.0031207654319856	1.1039635692022163	1.1400057000285002	1.1520161282257952	1.139960101396451	1.1159743325903504	1.0679786404271916	1.008053426831622	0.0033853645982941938	0.0001229339461532586	1.1039980549166517	0
000346	0.8058727354463827	0.9866756076349019	1.8727924879270448	67	0.9867988784968256	0.8039734688755271	0.6480032400162001	0.5160072241011374	0.395986140485083	0.29999310015869635	0.22799544009119818	0.168008904471937	0.0018992665708555956	0.00012327086192365222	0.3759990082207087	0
000347	0.9451252574240161	0.9982078517551577	1.8944517316266265	79	0.9982114175419252	0.9479687170323379	0.9120045600228002	0.8520119281669943	0.7799727009554664	0.7079837163745234	0.635987280254395	0.56402989358436	0.0028434596083217745	3.5657867675231714e-06	0.7419983465597566	0
000348	0.35340176228209524	1.0085250564919226	1.9141965764207505	29	1.0086152347424642	0.3479885163789595	0.39600198000990006	0.4320060480846732	0.4679836205732799	0.491988684260262	0.5159896802063959	0.5280279854832306	0.005413245903135744	9.017825054158379e-05	0.47199966643629027	0
000349	0.7427863840722133	1.0128424338399664	1.9221974591700628	62	1.012831004602127	0.7439754488101893	0.8880044400222001	1.0320144482022748	1.187958421455249	1.3439690887109597	1.4879702405951882	1.6320865005845309	0.0011890647379759756	1.142923783947758e-05	1.2620005232617337	0
000350	0.3973257009930611	0.9973958538876497	1.89347357266794	33	0.9976960127815762	0.3959869324312298	0.3720018600093001	0.34800487206820896	0.32398866039688606	0.2879933761523485	0.251994960100798	0.21601144860677615	0.0013387685618312939	0.0003001588939264277	0.2999991962223863	0
000351	0.5934318665894707	0.9893363184800922	1.878604470410974	49	0.9898612881519031	0.5879805966403109	0.4920024600123001	0.4080057120799691	0.3359882404115856	0.2639939281396528	0.2039959200815984	0.1560082684382272	0.005451269949159787	0.0005249696718109265	0.3099990881938888	0
000352	0.6093676817545722	0.9985316248966928	1.8955929819855883	51	0.9988127572960985	0.611979804666446	0.5880029400147001	0.5520077281081935	0.5159819406320778	0.4679892362475663	0.4199916001679967	0.37201971704500336	0.0026121229118737377	0.00028113239940574797	0.48599886036925627	0
000353	1.0514825683152509	0.9664160467411175	1.8325899075295495	91	0.9656156125959469	1.0919639651891488	0.6360031800159001	0.360005040070561	0.20399286024989124	0.10799751605713068	0.05999880002399952	0.03600190810112936	0.04048139687389796	0.0008004341451706143	0.23399988408643532	0
000354	0.9028370661897589	1.0007182409180635	1.8996075678015512	75	1.0009280951172184	0.8999703009800677	0.9000045000225002	0.8760122641716984	0.8399706010289639	0.7919817844189584	0.7319853602927942	0.672035617887748	0.002866765209691202	0.00020985419915486858	0.8019983546371106	0
000355	0.5708804758202828	1.004649289756601	1.9069103745206288	47	1.0047760395780816	0.5639813886141757	0.6000030000150001	0.6240087361223057	0.6359777407790727	0.6359853723364363	0.623987520249595	0.6000318016854893	0.006899087206107102	0.00012674982148053182	0.6199990285313165	0
000356	1.0762155437068903	1.0005915168910868	1.89949315478838	89	1.000867809402805	1.0679647571630135	1.0680053400267002	1.0440146162046269	0.9959651412200572	0.9359784724951326	0.8639827203455932	0.7920419782248459	0.008250786543876787	0.00027629251171812363	0.9499980447528259	0
000357	1.0630933097183652	1.0054816786550347	1.9082727555997856	89	1.0054938960035338	1.0679647571630135	1.1400057000285002	1.1880166322328514	1.2239571614993474	1.235971572653829	1.2359752804943902	1.2120642394046883	0.004871447444648291	1.22173484990995e-05	1.2059984310522678	0
000358	0.7749376426087533	0.9957870081697165	1.8901313121751264	65	0.9959349319745919	0.7799742608493919	0.7200036000180001	0.6480090721270098	0.5759798407055753	0.5039884082666098	0.4319913601727966	0.37201971704500336	0.005036618240638613	0.00014792380487538281	0.5419986663891658	0
000359	1.0683207648432074	0.9890792651282172	1.8776021651421668	88	0.9893331603846537	1.055965153149946	0.8880044400222001	0.732010248143474	0.5879794207202748	0.4679892362475663	0.35999280014399715	0.27601462877532507	0.01235561169326127	0.00025389525643648714	0.5519984623421396	0
000360	1.0287415692969812	1.0085252680578665	1.9140974576042011	86	1.0085630077404661	1.0319659451238108	1.1520057600288003	1.2600176402469634	1.3559525416610418	1.4399668807617425	1.499970000599988	1.5360814123148525	0.003224375826829551	3.773968259968008e-05	1.373999039268898	0
000361	0.8773428338855374	1.0192243342717113	1.93451878274156	73	1.0193232712896168	0.8759710929539325	1.1520057600288003	1.4760206642893001	1.8599349022784202	2.303947009218788	2.8199436011279775	3.3961799975398694	0.001371740931604859	9.893701790542053e-05	2.1680053224138596	0
000362	0.9280297895850705	1.01256462554679	1.921866614941435	77	1.0126566784470021	0.9239695090062028	1.1040055200276002	1.2840179762516675	1.463948761793337	1.643962188869656	1.8239635207295855	1.9921055815958244	0.004060280578867759	9.20529002121917e-05	1.552000591544612	0
000363	0.5736835875783348	0.9912492590524432	1.881413810070732	47	0.9913415659955176	0.5639813886141757	0.4920024600123001	0.42000588008232115	0.34798782042628507	0.2879933761523485	0.22799544009119818	0.1800095405056468	0.009702198964159137	9.230694307438281e-05	0.32599908621168333	0
000364	1.0411524807079282	1.0099287792406237	1.916616485032657	87	1.0098903162689483	1.0439655491368784	1.1880059400297003	1.3320186482610756	1.463948761793337	1.5839635688379168	1.6799664006719868	1.7640934969553386	0.0028130684289502383	3.8462971675423674e-05	1.5019994694248924	0
000365	1.1630389101044882	0.995217220130943	1.8886137949707664	97	0.9951353322938928	1.163961589267554	1.0680053400267002	0.9600134401881626	0.8399706010289639	0.7319831643872191	0.623987520249595	0.5280279854832306	0.0009226791630658759	8.188783705020963e-05	0.7919980085606454	0
000366	1.0408427369080455	1.004812857066291	1.907251500513	87	1.0049557833291207	1.0439655491368784	1.1040055200276002	1.1400159602234432	1.16395926142585	1.1639732286157418	1.1519769604607908	1.1160591511350102	0.0031228122288329274	0.0001429262628296346	1.139998346981406	0
000367	0.9366845532846326	1.010412297728471	1.9174145637898288	78	1.0103108344137006	0.9359691130192703	1.0800054000270003	1.2120169682375554	1.3439529616463424	1.4639663287744382	1.5719685606287876	1.6560877726519505	0.0007154402653622993	0.00010146331477045578	1.3879996653276792	0
000368	1.655600953118827	1.0074852279805264	1.9119631392159329	138	1.0074384074414604	1.6559453538033244	1.8240091200456003	1.9680275523857333	2.08792692255771	2.1719500451489617	2.2319553608927825	2.25611957433744	0.0003444006844974812	4.682053906601702e-05	2.0899980958947046	0
000369	0.656513348482711	0.9391388246397554	1.784332438083044	53	0.9401881202091014	0.6359790126925812	0.2520012600063	0.09600134401881627	0.035998740044098455	0.011999724006347854	0.0	0.0	0.020534335790129865	0.001049295569345965	0.06600017801259377	2
000370	0.7390948705228473	1.0059597062842274	1.909426771904179	61	1.0061019623014733	0.7319758447971216	0.7920039600198001	0.8400117601646423	0.8759693410730623	0.8879795764697411	0.8879822403551929	0.8760464304608143	0.007119025725725647	0.00014225601724593417	0.8599988847572088	0
000371	0.9244548664171738	1.0008349957370104	1.8991847393559065	77	1.0007053012739877	0.9239695090062028	0.9240046200231001	0.9000126001764025	0.8639697610583629	0.8159812324316541	0.755984880302394	0.6960368899551675	0.00048535741097099905	0.00012969446302268928	0.825998330657847	0
000372	1.0904212446968853	1.0155662909963108	1.927405399072941	91	1.0155751363137655	1.0919639651891488	1.3560067800339002	1.6440230163222285	1.9679311224107154	2.3159467332251356	2.675946481070379	3.0481615525622856	0.0015427204922635607	8.845317454708734e-06	2.168002614270774	0
000373	1.0621961372489883	0.9983081091874728	1.894937738189297	88	0.9984675007620775	1.055965153149946	1.0200051000255002	0.9600134401881626	0.8879689210877618	0.8039815084253062	0.7199856002879943	0.6360337097866187	0.006230984099042214	0.00015939157460465037	0.8379980466335573	0
000374	1.0112813115256505	1.01182612325332	1.9203323849822171	84	1.0118482725969828	1.0079667370976757	1.1880059400297003	1.3680191522681318	1.5479458218962334	1.715960532907743	1.8839623207535852	2.028107489696954	0.0033145744279747813	2.2149343662736243e-05	1.622000209592058	0
000375	1.668367758390171	1.0060069549143562	1.9092270060904644	139	1.0059967030791053	1.667944957816392	1.8000090000450004	1.8960265443716213	1.9679311224107154	2.0039539090600917	2.015959680806384	1.9921055815958244	0.00042280057377896973	1.0251835250940644e-05	1.9459976397149397	0
000376	0.5014176958273319	0.9995336363627851	1.8971491753960024	42	0.9996327359760752	0.5039833685488379	0.4920024600123001	0.4680065520917293	0.4439844605438809	0.40799061621582705	0.37199256014879706	0.336017808943874	0.002565672721505985	9.909961329002126e-05	0.41999907632606814	0
000377	0.5393403280918203	0.989511551295102	1.8777142482799092	45	0.9893922184572035	0.5399821805880406	0.4560022800114001	0.37200520807291304	0.2999895003674871	0.23999448012695707	0.19199616007679848	0.14400763240451744	0.0006418524962202854	0.00011933283789855587	0.2839992101766789	0
000378	1.3183985229899966	1.0052045488027266	1.9080234995881151	110	1.00536255974799	1.3199564414374325	1.4040070200351003	1.464020496286948	1.4999475018374355	1.5119652247998296	1.499970000599988	1.4640775961125938	0.0015579184474359131	0.00015801094526346482	1.4739979732786492	0
000379	0.8544696759787722	1.005493822335468	1.9084020612901624	71	1.005562028864526	0.8519718849277974	0.9120045600228002	0.9600134401881626	0.9839655612053577	0.9959770925268718	0.9959800803983921	0.9720515187304927	0.002497791050974807	6.82065290580347e-05	0.9699987088453462	0
000380	1.0440026511100533	0.997601732294919	1.8929167705069307	88	0.9974026264338786	1.055965153149946	0.9960049800249001	0.9240129361811066	0.8399706010289639	0.7559826123999148	0.6719865602687947	0.5880311656517795	0.011962502039892797	0.00019910586104043837	0.7959981425925765	0
000381	1.2589312028786421	0.9938859245923013	1.8862628458590351	104	0.9938965864307954	1.247958817359027	1.1280056400282001	0.9960139441952187	0.8639697610583629	0.7319831643872191	0.6119877602447952	0.504026713415811	0.010972385519615102	1.0661838494074871e-05	0.8059978305549343	0
000382	1.3607880585076708	1.007508752215805	1.9124057292430696	113	1.007671613920677	1.3559552534766353	1.5000075000375002	1.6200226803175244	1.7159399421020263	1.7879588769458301	1.8359632807343855	1.860098585225017	0.004832805031035559	0.00016286170487189722	1.7199984775603807	0
000383	0.5966412829985422	0.9927059713783717	1.884925981481561	49	0.9931921750894973	0.5879805966403109	0.5280026400132001	0.45600638408937727	0.3839865604703835	0.32399254817139206	0.26399472010559794	0.21601144860677615	0.008660686358231362	0.0004862037111256212	0.36199905024278783	0
000384	0.78282244437445	1.016374413082192	1.9290036028767368	65	1.0164172508199705	0.7799742608493919	0.9840049200246002	1.2120169682375554	1.463948761793337	1.7399599809204387	2.039959200815984	2.352124662607118	0.0028481835250581122	4.2837737778578244e-05	1.6320024157331723	0
000385	1.053849743320099	1.010231389067954	1.917187981148424	88	1.0101914450537655	1.055965153149946	1.2120060600303002	1.3560189842657797	1.4999475018374355	1.6319624648633082	1.7399652006959863	1.8360973131575973	0.002115409829847037	3.994401418849769e-05	1.5459995874750678	0
000386	0.6830685563964418	0.9994575649350749	1.8965503685292853	57	0.9993172167990592	0.6839774287448515	0.6720033600168002	0.6360089041246577	0.5999790007349742	0.5519873042920013	0.503989920201596	0.4560241692809719	0.0009088723484096395	0.00014034813601571106	0.5699987764418335	0
000387	0.8769874858098332	0.9951741504316971	1.8879966845514171	73	0.9948101687353842	0.8759710929539325	0.8040040200201002	0.720010080141122	0.6359777407790727	0.5519873042920013	0.46799064018719627	0.39602098911242295	0.0010163928559007163	0.00036398169631290944	0.595998462421986	0
000388	1.9360281100680143	1.0022301253140702	1.9022231843811408	161	1.0023062977338755	1.9319362461038785	1.9680098400492003	1.9680275523857333	1.931932382366617	1.8599572209839172	1.763964720705586	1.6440871366182406	0.004091863964135856	7.61724198052871e-05	1.855996475518216	0
000389	0.5946756253931663	0.9953759567916356	1.8890446419206173	50	0.9953623511919594	0.5999802006533784	0.5520027600138001	0.49200688809643334	0.43198488052918144	0.3719914441967835	0.3239935201295974	0.27601462877532507	0.005304575260212108	1.360559967622521e-05	0.40799902029018686	0
000390	1.186007566760218	0.9911820841432799	1.881514187536798	98	0.9913944561964227	1.1759611932806218	1.0200051000255002	0.8640120961693464	0.7199748008819691	0.5879864763110448	0.46799064018719627	0.37201971704500336	0.010046373479596138	0.0002123720531428397	0.6719981384366767	0
000391	0.7520954736755291	0.990742070744727	1.878931293425975	64	0.9900334954769265	0.7679746568363244	0.6480032400162001	0.5400075601058415	0.4439844605438809	0.3599917201904356	0.2879942401151977	0.22801208464048595	0.015879183160795285	0.0007085752678004376	0.41799888426867365	0
000392	1.210944822790105	1.0072816358716794	1.911740548633818	101	1.0073211215498248	1.2119600053198245	1.3320066600333003	1.428019992279892	1.511947081852135	1.571963844831569	1.6079678406431872	1.6200858645508212	0.0010151825297195494	3.9485678145378955e-05	1.5119985473651507	0
000393	0.3917270614021252	0.9954760883430593	1.8880996814531832	33	0.9948644391512507	0.3959869324312298	0.36000180000900006	0.3240045360635049	0.28798992035278764	0.2519942041333049	0.2159956800863983	0.1800095405056468	0.004259871029104578	0.0006116491918086719	0.26999928019177377	0
000394	1.1541015538180324	1.0202782601505078	1.936378241705787	96	1.020303044559928	1.1519619852544867	1.5360076800384004	2.0040280563927895	2.5679101231456896	3.2279257577075726	4.007919841603168	4.896259501753593	0.0021395685635456907	2.4784409420108844e-05	3.0400084934402023	0
000395	1.0135321963502264	0.9972544933185761	1.892962080701208	84	0.9974265009683961	1.0079667370976757	0.9600048000240001	0.8880124321740505	0.8039718609848655	0.7199834403808713	0.635987280254395	0.5520292575506501	0.005565459252550697	0.00017200764982006067	0.7599981785614721	0
000396	0.5885420339596209	0.98494534631555	1.8681321647970917	50	0.9843432932316578	0.5999802006533784	0.4680023400117001	0.360005040070561	0.26399076032338864	0.19199558410156567	0.14399712005759885	0.10800572430338808	0.011438166693757523	0.0006020530838921623	0.2559994281447004	0
000397	1.3260570481167597	1.003027149141414	1.9040203611269355	110	1.003253253687962	1.3199564414374325	1.3680068400342003	1.3800193202704838	1.3679521216757413	1.3319693647046118	1.2839743205135898	1.2120642394046883	0.006100606679327214	0.00022610454654792278	1.3239977011005524	0
000398	1.9532154532382362	1.0089226256139845	1.9148321927985856	162	1.0089501493327593	1.9439358501169461	2.1960109800549006	2.424033936475111	2.627908023219187	2.79593569347905	2.9279414411711766	3.024160280494866	0.009279603121290059	2.7523718774791206e-05	2.665998392482382	0
000399	1.0132761959802756	1.0030323930550749	1.903527426240208	84	1.0029935198431656	1.0079667370976757	1.0440052200261	1.056014784206979	1.043963461278855	1.0199765405395675	0.9839803203935922	0.9240489745956535	0.005309458882599927	3.887321190920723e-05	1.0119982168401247	0
000400	0.7932868859086973	0.9788917824423418	1.8571403149986927	68	0.9785515436792706	0.8159730728885947	0.5760028800144001	0.39600554407761707	0.27599034033808817	0.1799958600952178	0.11999760004799905	0.0840044522359685	0.022686186979897327	0.00034023876307121004	0.27199944613488175	0
000401	1.3424675624386189	1.0002669511699558	1.8983857744120984	112	1.0002843161858959	1.3439556494635676	1.3320066600333003	1.2840179762516675	1.2239571614993474	1.139973780603046	1.0559788804223917	0.9600508826967828	0.0014880870249487366	1.7365015940074002e-05	1.165997556917756	0
000402	0.6749123920740107	0.9996290913818785	1.897362890590795	56	0.9997453453099436	0.6719778247317838	0.6600033000165001	0.6360089041246577	0.5999790007349742	0.5519873042920013	0.503989920201596	0.4560241692809719	0.002934567342226857	0.00011625392806513535	0.5679987664417836	0
000403	1.2739378856832164	0.9969174248517864	1.8917488505444973	106	0.9967872341165059	1.2719580253851623	1.2000060000300001	1.104015456216387	0.9959651412200572	0.8879795764697411	0.7799844003119938	0.672035617887748	0.0019798602980540814	0.00013019073528042213	0.9399976986893211	0
000404	1.1436976551825022	0.997068296910688	1.8922652596695928	95	0.997059336844798	1.139962381241419	1.0800054000270003	0.9960139441952187	0.8999685011024613	0.8039815084253062	0.7079858402831943	0.6120324377191991	0.0037352739410831948	8.960065890017965e-06	0.8499979386253966	0
000405	1.4212785948208961	0.9983578800423938	1.8947724194714133	118	0.9983803921654476	1.415953273541973	1.3680068400342003	1.2840179762516675	1.187958421455249	1.0799751605713068	0.9719805603887923	0.8520451583933948	0.005325321278923045	2.2512123053819444e-05	1.1239973528491018	0
000406	0.4357919331651955	1.0003456433822475	1.898350685429758	36	1.000265827341753	0.4319857444704325	0.43200216001080005	0.42000588008232115	0.395986140485083	0.3719914441967835	0.34799304013919724	0.3120165368764544	0.003806188694763013	7.981604049445146e-05	0.37999920029843987	0
000407	0.3939436112103531	0.9886788348446318	1.87735175048203	32	0.9892012136220651	0.3839873284181622	0.32400162000810007	0.26400369605174473	0.21599244026459072	0.16799613608886996	0.13199736005279897	0.09600508826967828	0.009956282792190907	0.0005223787774333299	0.1999993901226305	0
000408	0.7477609202253692	1.004649289756601	1.9064747609636288	63	1.0045465090923087	0.7559750528232568	0.7920039600198001	0.8160114241599382	0.8279710210142645	0.827980956438002	0.8159836803263936	0.7920419782248459	0.008214132597887613	0.00010278066429236787	0.8119988366972074	0
000409	0.6170058092611526	1.0068306878635254	1.9114792718667295	51	1.0071834514008884	0.611979804666446	0.6720033600168002	0.720010080141122	0.7559735409260675	0.7799820604126105	0.7919841603167938	0.7920419782248459	0.00502600459470659	0.00035276353736302113	0.75199919667304	0
000410	0.41099412232636684	0.9962647357880027	1.8897328572951928	35	0.9957249808822072	0.4199861404573649	0.3840019200096001	0.34800487206820896	0.3119890803821866	0.27599365214600063	0.2399952000959981	0.20401081257306636	0.008992018130998036	0.0005397549057954976	0.29399925621251016	0
000411	0.5804193738630777	0.99620321180971	1.890117737681364	48	0.9959277793961256	0.5759809926272433	0.5400027000135001	0.49200688809643334	0.4439844605438809	0.38399116820313134	0.33599328013439733	0.2880152648090349	0.004438381235834399	0.00027543241358440884	0.41399896030006306	0
000412	1.3198350715659564	1.0040601540993257	1.905352507416369	110	1.0039551790069072	1.3199564414374325	1.3800069000345003	1.41601982427754	1.4279500217492387	1.4159674327490468	1.379972400551989	1.3200699637080764	0.0001213698714761513	0.00010497509241846892	1.3899977571783986	0
000413	1.8821785849770734	0.9974696542661282	1.892788407767673	157	0.9973349904261751	1.8839378300516083	1.7880089400447003	1.6560231843245805	1.511947081852135	1.3559688127173075	1.1999760004799904	1.0440553349327513	0.0017592450745349542	0.0001346638399530864	1.4259965590585777	0
000414	1.340398877639541	1.0090466562089953	1.9151236526976223	112	1.0091037233690447	1.3439556494635676	1.5120075600378002	1.6680233523269326	1.811936582219622	1.9319555650220044	2.027959440811184	2.1001113058992127	0.0035567718240265833	5.7067160049495413e-05	1.8419989677194593	0
000415	0.6042259031656292	1.0058238922816818	1.908427244461016	50	1.00557529820692	0.5999802006533784	0.6480032400162001	0.6840095761340659	0.7079752208672696	0.7199834403808713	0.7199856002879943	0.7080375259888774	0.00424570251225076	0.00024859407476185424	0.6979991006125464	0
000416	0.3484116744738413	1.005129834573267	1.907147194337943	29	1.0049008230400176	0.3479885163789595	0.3720018600093001	0.3840053760752651	0.395986140485083	0.3959908922094792	0.3959920801583969	0.38402035307871313	0.00042315809488180367	0.0002290115332495013	0.38799945033603955	0
000417	1.2389421826261284	0.999537994447013	1.8970035601432145	103	0.9995560093931412	1.2359592133459596	1.2120060600303002	1.1640162962281473	1.0919617813376532	1.0079768165332197	0.9239815203695927	0.8280438863259753	0.0029829692801688346	1.8014946128186438e-05	1.037997726804148	0
000418	0.807731430673592	1.0025739867916001	1.9021902908693888	68	1.0022889657119265	0.8159730728885947	0.8280041400207001	0.8280115921622903	0.815971440999565	0.7919817844189584	0.755984880302394	0.7080375259888774	0.008241642215002676	0.000285021079673653	0.7879985606487976	0
000419	1.1900135755151133	1.0097301583835565	1.9166530961736647	99	1.0099096071584195	1.1879607972936892	1.3560067800339002	1.5120211682963562	1.655942042028529	1.7879588769458301	1.895962080758385	1.9801049455621147	0.002052778221424134	0.00017944877486297806	1.697999315604186	0
000420	1.5811586386684775	1.0026936995022184	1.9030447027259585	131	1.0027391665042047	1.5719481257118515	1.6200081000405002	1.6320228483198764	1.607943721969731	1.559964120825221	1.4879702405951882	1.404074415944045	0.009210512956626005	4.546700198626574e-05	1.551997241282427	0
000421	0.884280503067879	1.0064850618964831	1.9100945376612688	74	1.0064538168205632	0.887970696967	0.9600048000240001	1.0200142801999228	1.067962621308254	1.0919748845776547	1.1039779204415912	1.1040585151013003	0.0036901938991210637	3.124507591989456e-05	1.0579988369421207	0
000422	0.9826450888490372	1.0041560772506	1.9057238932082328	82	1.0041508670424282	0.9839675290715406	1.0320051600258002	1.056014784206979	1.067962621308254	1.0559757125586111	1.0319793604127918	0.9960527907979122	0.0013224402225033849	5.210208171790853e-06	1.0399984048850581	0
000423	1.4383239115827329	0.9959559787268982	1.890307911470683	120	0.996027984455271	1.4399524815681082	1.3320066600333003	1.2120169682375554	1.0799622013229535	0.9479781965014804	0.8159836803263936	0.6960368899551675	0.0016285699853753055	7.200572837273711e-05	1.0139974327294752	0
000424	0.7859667813574942	1.009179865231809	1.915311776243405	65	1.0092028481280313	0.7799742608493919	0.8880044400222001	0.9840137761928667	1.067962621308254	1.139973780603046	1.1999760004799904	1.2480661475058177	0.005992520508102284	2.2982896222378812e-05	1.0879994610186958	0
000425	1.5560142549481777	1.0025743194886156	1.9029686661583385	130	1.0026991018413358	1.5599485216987838	1.5960079800399003	1.5960223443128203	1.5719449819256324	1.5239649488061775	1.4519709605807885	1.3680725078429157	0.003934266750606152	0.00012478235272017635	1.5179972872513723	0
000426	0.6569857562449682	1.0203300620041627	1.9363592882239096	55	1.0202930577222078	0.6599782207187163	0.8760043800219002	1.1400159602234432	1.463948761793337	1.8479574969775694	2.2919541609167817	2.79614819585438	0.0029924644737480133	3.70042819548555e-05	1.7360048259645684	0
000427	0.7328800613698008	1.0072184363483665	1.9114627068174064	61	1.007174723059548	0.7319758447971216	0.8040040200201002	0.8640120961693464	0.9119680811171609	0.9479781965014804	0.9719805603887923	0.9720515187304927	0.0009042165726791396	4.371328881846992e-05	0.9119990788212289	0
000428	1.104459232772602	1.0176686092954987	1.9314937255537263	92	1.0177293290565148	1.1039635692022163	1.4160070800354003	1.776024864348101	2.1839235626753064	2.6519390054028755	3.167936641267175	3.720197170450034	0.0004956635703856627	6.071976101607035e-05	2.486004720696482	0
000429	1.0587875206564203	1.0044857490730283	1.9065771408905947	88	1.0046004544160763	1.055965153149946	1.1160055800279003	1.1520161282257952	1.16395926142585	1.1639732286157418	1.139977200455991	1.1040585151013003	0.0028223675064742437	0.00011470534304791613	1.1399983189754297	0
000430	1.2885038653937237	0.9957591563048708	1.8898543649934052	107	0.995789004879045	1.2839576293982298	1.1880059400297003	1.080015120211683	0.9599664011759588	0.8399806804443498	0.7199856002879943	0.6120324377191991	0.004546235995493975	2.9848574174207165e-05	0.8999976966448141	0
000431	0.9402725145418895	0.9948012556974399	1.888519815382791	78	0.9950858132187077	0.9359691130192703	0.8520042600213001	0.7680107521505302	0.6719764808231712	0.575986752304697	0.4919901601967961	0.4080216251461327	0.00430340152261921	0.0002845575212677698	0.627998338440438	0
000432	0.8367517695510923	1.0092376255077589	1.9153228487718517	70	1.0092086823882194	0.8399722809147298	0.9480047400237002	1.0440146162046269	1.139960101396451	1.223971848647481	1.2839743205135898	1.3320705997417863	0.003220511363637435	2.8943119539492912e-05	1.161999371087939	0
000433	1.8192958506079149	0.9578507631200825	1.819794598412982	144	0.9588735967198446	1.72794297788173	0.9120045600228002	0.4680065520917293	0.2399916002939897	0.11999724006347853	0.05999880002399952	0.02400127206741957	0.09135287272618497	0.001022833599762074	0.3040000040939028	0
000434	0.5289407032202216	0.9978412718568505	1.8939746161943207	44	0.9979600191747553	0.527982576574973	0.5040025200126	0.4680065520917293	0.43198488052918144	0.3959908922094792	0.34799304013919724	0.30001590084274465	0.0009581266452485249	0.00011874731790484372	0.4079989643041553	0
000435	0.7728836718154296	0.9924692163059757	1.8836749416402256	65	0.9925329858198142	0.7799742608493919	0.6840034200171001	0.5880082321152497	0.49198278060267886	0.40799061621582705	0.33599328013439733	0.27601462877532507	0.0070905890339623134	6.376951383846308e-05	0.4639988263100963	0
000436	1.2595344681352483	1.0053100514094742	1.9081417135475924	105	1.00542484823077	1.2599584213720947	1.3440067200336003	1.4040196562751879	1.4399496017639382	1.4519666047680904	1.4399712005759886	1.4160750519777547	0.0004239532368464083	0.00011479682129578173	1.4159981392324266	0
000437	0.8410418818743108	1.0177472433550254	1.9315092109276413	70	1.0177374885027488	0.8399722809147298	1.0800054000270003	1.3560189842657797	1.6679416220432284	2.0279533570727875	2.423951520969581	2.856151376022929	0.0010696009595810851	9.754852276611103e-06	1.9020037100668843	0
000438	0.9024649758490149	0.9882497842566806	1.876550918062658	75	0.9887792445366516	0.8999703009800677	0.7440037200186002	0.6000084001176017	0.4799832005879794	0.3719914441967835	0.2879942401151977	0.21601144860677615	0.0024946748689471665	0.0005294602799709169	0.44999874227382314	0
000439	1.0363250360526282	1.00519445182865	1.9075457028704097	86	1.0051108024026243	1.0319659451238108	1.1040055200276002	1.1520161282257952	1.1759588414405495	1.1879726766284375	1.1759764804703907	1.1520610592361396	0.004359090928817366	8.364942602567815e-05	1.1579984510048187	0
000440	0.734065138509669	0.9998961044016227	1.8978152410615976	61	0.9999836946947008	0.7319758447971216	0.7200036000180001	0.6960097441364179	0.6599769008084716	0.6119859243237405	0.5639887202255955	0.504026713415811	0.002089293712547402	8.759029307814359e-05	0.6259986004880062	0
000441	0.7382344895586839	1.003570606027698	1.90481748613817	61	1.0036732692914945	0.7319758447971216	0.7680038400192002	0.7800109201528822	0.7799727009554664	0.7679823364062627	0.7439851202975941	0.7080375259888774	0.006258644761562238	0.00010266326379637647	0.7579987406367138	0
000442	1.6992229927094864	1.0091472633817378	1.915376961225872	141	1.0092371949486254	1.6919441658425272	1.9200096000480003	2.12402973641631	2.303919362822301	2.45994342130131	2.5919481610367794	2.688142471550992	0.007278826866959243	8.993156688763548e-05	2.3479987921959484	0
000443	2.4206993923210205	0.8923697575452973	1.7150058424319052	160	0.9036590294104353	1.919936642090811	0.4200021000105001	0.08400117601646423	0.011999580014699484	0.0	0.0	0.0	0.5007627502302094	0.011289271865137951	0.08600047600694398	3
000444	0.9880368383669264	1.0020394141779112	1.9012761546467576	83	1.0018072953693227	0.9959671330846082	1.0080050400252	0.9960139441952187	0.9719659811906582	0.9359784724951326	0.8879822403551929	0.8280438863259753	0.007930294717681807	0.00023211880858853284	0.9379982607645628	0
000445	0.6705254103636877	1.02452760514214	1.9444400951851428	56	1.0245509406954147	0.6719778247317838	0.9480047400237002	1.3200184802587236	1.7999370022049226	2.4119445252759184	3.179936401271975	4.128218795596166	0.0014524143680960666	2.3335553274828058e-05	2.298009990771901	0
000446	1.1318638739869873	1.014958078055312	1.9262880603239605	94	1.0149863958999168	1.1279627772283514	1.3920069600348002	1.6800235203292846	1.9919302824401144	2.3159467332251356	2.651946961060779	3.0001590084274463	0.0039010967586359246	2.8317844604774933e-05	2.1720022442529263	0
000447	0.4357919331651955	1.0003456433822475	1.8991419197487864	36	1.0006827390624475	0.4319857444704325	0.43200216001080005	0.42000588008232115	0.395986140485083	0.3719914441967835	0.34799304013919724	0.3120165368764544	0.003806188694763013	0.0003370956802000169	0.37999920029843987	0
000448	0.41099412232636684	0.9962647357880027	1.8907931762024204	34	0.9962836767949932	0.40798653644429733	0.3840019200096001	0.34800487206820896	0.3119890803821866	0.27599365214600063	0.2399952000959981	0.20401081257306636	0.003007585882069508	1.894100699051382e-05	0.29399925621251016	0
000449	2.100449903168683	1.00244802024622	1.9025490135524308	175	1.0024779813896372	2.0999307022868243	2.1480107400537003	2.148030072421014	2.111926082587109	2.039953081079135	1.9439611207775847	1.8240966771238876	0.0005192008818588612	2.9961143417134295e-05	2.0359962956737387	0
000450	0.7839733616223007	1.0084709939926062	1.9140527507763896	65	1.008539451127638	0.7799742608493919	0.8760043800219002	0.9600134401881626	1.0319638812641556	1.0919748845776547	1.139977200455991	1.1640616952698493	0.00399910077290877	6.84571350317853e-05	1.0439992469629522	0
000451	0.9668759014076651	1.006887673020201	1.9107489967559657	81	1.0067986598850416	0.9719679250584731	1.0560052800264002	1.1280157922210912	1.187958421455249	1.223971848647481	1.24797504049919	1.2480661475058177	0.005092023650807964	8.901313515941034e-05	1.1819987550592048	0
000452	1.655653761281956	1.00924403633611	1.9155826710878805	138	1.0093455861678526	1.6559453538033244	1.8720093600468004	2.0760290644069017	2.2559210427635032	2.4119445252759184	2.54394912101758	2.6401399274161528	0.0002915925213684556	0.00010154983174270882	2.2999988401544758	0
000453	1.6954036256366123	0.9948703766846482	1.887955828820266	142	0.9947886413158009	1.7039437698555948	1.5480077400387002	1.3800193202704838	1.211957581484648	1.0439759885522633	0.8879822403551929	0.7440394340900067	0.008540144218982526	8.173536884725774e-05	1.1359970507985493	0
000454	1.6036445738657332	0.9933097436583572	1.8857129022263963	133	0.9936068139314806	1.5959473337379866	1.4280071400357002	1.2480174722446113	1.067962621308254	0.899979300476089	0.7439851202975941	0.6120324377191991	0.007697240127746641	0.00029707027312342316	0.9999973486802413	0
000455	1.4293827299970319	1.0019371767434662	1.9017336843991852	119	1.0020483737853698	1.4279528775550407	1.4520072600363003	1.440020160282244	1.4039508617198397	1.3439690887109597	1.27197456050879	1.188062967337269	0.0014298524419911196	0.00011119704190365454	1.3499974830992336	0
000456	0.7992517271649692	1.0088063330339327	1.9145705605362344	67	1.008812291868715	0.8039734688755271	0.9000045000225002	0.9840137761928667	1.067962621308254	1.139973780603046	1.1879762404751906	1.2240648754383983	0.004721741710557947	5.958834782271438e-06	1.0839992990067093	0
000457	0.5763178670706717	1.0087209494826828	1.914205829605272	48	1.0086201103665213	0.5759809926272433	0.6480032400162001	0.70800991213877	0.767973120940767	0.8159812324316541	0.8519829603407932	0.8760464304608143	0.0003368744434283366	0.00010083911616143304	0.7779994827214999	0
000458	1.1941922528452455	1.017891861955025	1.9319809605231169	99	1.017986059540249	1.1879607972936892	1.5360076800384004	1.9320270483786772	2.3879164229251972	2.9039332095361807	3.4799304013919725	4.104217523528747	0.006231455551556353	9.419758522399846e-05	2.724005380966529	0
000459	1.8426549058551767	1.0024247913496003	1.9027127813687168	153	1.0025642727959125	1.835939413999338	1.8840094200471003	1.8840263763692693	1.8479353222637207	1.7879588769458301	1.7039659206815865	1.5960845924834015	0.006715491855838751	0.00013948144631226178	1.7839967514651516	0
000460	0.8107127022635129	0.9972571173758337	1.893030815564767	67	0.9974627182678091	0.8039734688755271	0.7680038400192002	0.70800991213877	0.6479773207937721	0.575986752304697	0.503989920201596	0.44402353324726207	0.006739233387985766	0.00020560089197541043	0.6079985464508829	0
000461	0.8878505667931594	1.0029280345148464	1.903380983026071	74	1.002916356996558	0.887970696967	0.9120045600228002	0.9240129361811066	0.9119680811171609	0.8879795764697411	0.8519829603407932	0.8040426142585556	0.00012013017384060465	1.1677518288344402e-05	0.881998454731693	0
000462	0.8058651425372382	1.0083827823549587	1.913829827725713	67	1.0084219900539648	0.8039734688755271	0.9000045000225002	0.9840137761928667	1.0559630412935546	1.1159743325903504	1.1639767204655909	1.188062967337269	0.0018916736617110574	3.9207699006116314e-05	1.0679992229836885	0
000463	1.1501683401814702	1.0089474749236127	1.9149295734586136	96	1.009001460477332	1.1519619852544867	1.2960064800324003	1.428019992279892	1.5479458218962334	1.643962188869656	1.7279654406911864	1.788094769022758	0.0017936450730164921	5.3985553719382295e-05	1.5719991154653543	0
000464	0.7257573455525891	0.9912255202118962	1.8821044092927768	60	0.9917054517662037	0.7199762407840541	0.6240031200156001	0.5280073921034895	0.4439844605438809	0.3599917201904356	0.2879942401151977	0.22801208464048595	0.005781104768534995	0.0004799315543074778	0.4119988362681816	0
000465	0.6623980978788078	0.9957283103000776	1.8905767471868264	55	0.9961696375134182	0.6599782207187163	0.6120030600153001	0.5520077281081935	0.49198278060267886	0.4319900642285227	0.37199256014879706	0.3120165368764544	0.0024198771600915103	0.0004413272133406698	0.46199878832999114	0
000466	0.9156943700363267	1.0074860171996898	1.9120758016282853	76	1.0074977707413855	0.9119699049931352	1.0080050400252	1.092015288214035	1.1519596814111506	1.1999724006347854	1.2359752804943902	1.2480661475058177	0.0037244650431914605	1.1753541695691538e-05	1.1559989730475633	0
000467	1.6752119890717463	1.00208334115459	1.9017753407553584	140	1.002070323064758	1.6799445618294595	1.7040085200426003	1.6920236883316366	1.655942042028529	1.5959632928442646	1.511969760604788	1.404074415944045	0.004732572757713216	1.3018089831895452e-05	1.5939969532993106	0
000468	1.1373280891341997	0.9996470355954922	1.8972021987088417	95	0.9996606746537351	1.139962381241419	1.1160055800279003	1.068014952209331	1.0079647212347567	0.9359784724951326	0.8519829603407932	0.7680407061574263	0.002634292107219327	1.3639058242920221e-05	0.9579978987442233	0
000469	1.0988304889513094	0.9953804250398826	1.8891510193245555	91	0.9954184028386743	1.0919639651891488	1.0080050400252	0.9120127681787545	0.8039718609848655	0.6959839923681755	0.5999880002399952	0.504026713415811	0.00686652376216057	3.797779879177732e-05	0.7539980625354671	0
000470	0.8709578000249527	1.0000404583366957	1.8980307697504253	73	1.0000972595823165	0.8759710929539325	0.8640043200216001	0.8280115921622903	0.7799727009554664	0.7319831643872191	0.6719865602687947	0.6120324377191991	0.0050132929289797845	5.680124562079669e-05	0.7479984625857615	0
000471	0.935057199941218	1.0090331281589473	1.9152389606705709	78	1.0091644806494808	0.9359691130192703	1.0560052800264002	1.1640162962281473	1.2599559015434458	1.3439690887109597	1.4159716805663887	1.4640775961125938	0.0009119130780522733	0.0001313524905335317	1.2839993071979892	0
000472	0.9789970219019805	0.9909908806995522	1.8818636452702115	81	0.9915785900508874	0.9719679250584731	0.8400042000210002	0.70800991213877	0.5879794207202748	0.47998896025391413	0.38399232015359697	0.30001590084274465	0.0070290968435073875	0.0005877093513352305	0.5499984523550502	0
000473	0.9050582140602269	0.9996906747299742	1.8973108009721888	75	0.9997178986079981	0.8999703009800677	0.8880044400222001	0.8520119281669943	0.8039718609848655	0.743982888393567	0.6839863202735946	0.6120324377191991	0.005087913080159212	2.7223878023896475e-05	0.7639983125934035	0
000474	0.9188432789780395	0.9910630870836858	1.8807426398588192	77	0.9909879176246138	0.9239695090062028	0.7920039600198001	0.6720094081317138	0.5519806806761763	0.44398978823487056	0.35999280014399715	0.2880152648090349	0.005126230028163259	7.51694590720442e-05	0.5179986503359322	0
000475	0.8130265202912178	1.0076945323293311	1.9124747596300573	68	1.0077079869352532	0.8159730728885947	0.9000045000225002	0.9720136081905146	1.0319638812641556	1.0799751605713068	1.1159776804463912	1.12805978716872	0.0029465525973768614	1.3454605922058605e-05	1.0379991029439315	0
000476	0.8863554916684488	1.0118806031758765	1.9204332266174535	74	1.0119014073747004	0.887970696967	1.0440052200261	1.2000168002352034	1.3559525416610418	1.5119652247998296	1.6559668806623868	1.788094769022758	0.0016152052985511922	2.0804198823887177e-05	1.42600023940122	0
000477	1.0214386097177144	1.0096623787238541	1.9165859603146025	85	1.0098742323954082	1.0199663411107434	1.1640058200291001	1.2960181442540195	1.4159504417345392	1.5239649488061775	1.619967600647987	1.6920896807530799	0.0014722686069710278	0.0002118536715540742	1.451999439370817	0
000478	0.6573869906385043	1.00905920078337	1.914740112257288	55	1.008901630890129	0.6599782207187163	0.7440037200186002	0.8160114241599382	0.8879689210877618	0.9479781965014804	0.9959800803983921	1.0320546988990416	0.0025912300802120036	0.00015756989324100523	0.9039995068442024	0
000479	1.1490113041883208	1.0011310931686745	1.900228686544996	96	1.0012553707141658	1.1519619852544867	1.1520057600288003	1.1280157922210912	1.0919617813376532	1.0319762645459154	0.9599808003839924	0.8880470664945241	0.0029506810661659166	0.00012427754549126924	1.0419979108353294	0
000480	1.229940244065514	1.0052440075561495	1.907736008318413	102	1.0052110768344538	1.223959609332892	1.3080065400327003	1.3680191522681318	1.4039508617198397	1.4159674327490468	1.4039719205615888	1.3680725078429157	0.005980634732622114	3.293072169574529e-05	1.377998069195704	0
000481	0.6386314270197369	1.0021581298057858	1.9017858152698623	53	1.0020758422235716	0.6359790126925812	0.6480032400162001	0.6480090721270098	0.6359777407790727	0.6119859243237405	0.5759884802303954	0.5400286215169403	0.0026524143271556833	8.228758221417998e-05	0.6099988464988931	0
000482	0.7719828679917161	1.0105383218665454	1.917991211500815	64	1.0106146776414782	0.7679746568363244	0.8880044400222001	1.0080141121975708	1.1159609413670522	1.2119721246411332	1.3079738405231895	1.3800731438766254	0.004008211155391739	7.635577493281254e-05	1.1519997671046285	0
000483	0.6002954014160928	1.0048281536592585	1.907231889246753	50	1.0049454498962054	0.5999802006533784	0.6360031800159001	0.6600092401293618	0.6719764808231712	0.6719845443554798	0.6599868002639948	0.6480343458203285	0.0003152007627144071	0.0001172962369468955	0.6579990985680394	0
000484	0.6195772695600441	0.9916184545042294	1.8820089816884544	52	0.9916551697122495	0.6239794086795135	0.5400027000135001	0.45600638408937727	0.3839865604703835	0.3119928241650442	0.251994960100798	0.20401081257306636	0.004402139119469406	3.671520802017714e-05	0.3579990402353616	0
000485	1.0901867292485614	0.9674069654537292	1.841357597970652	83	0.970235423466645	0.9959671330846082	0.6240031200156001	0.3840053760752651	0.22799202027929022	0.1319969640698264	0.07199856002879942	0.03600190810112936	0.09421959616395326	0.0028284580129158687	0.24599965809498506	0
000486	0.8651135687709787	0.9938901755964746	1.8863352784021072	72	0.99393475208595	0.863971488940865	0.7800039000195002	0.6840095761340659	0.5879794207202748	0.5039884082666098	0.4199916001679967	0.3480184449775838	0.001142079830113718	4.457648947531201e-05	0.5539985583810052	0
000487	0.4120715635819952	0.988085441274075	1.8770637538853507	34	0.9890494644451296	0.40798653644429733	0.3360016800084001	0.27600386405409677	0.21599244026459072	0.16799613608886996	0.13199736005279897	0.09600508826967828	0.004085027137697872	0.0009640231710545955	0.20399942812307248	0
000488	1.3095194831505073	1.0100514358362547	1.9170812786668865	109	1.010135222119408	1.307956837424365	1.5000075000375002	1.6800235203292846	1.8479353222637207	2.0039539090600917	2.135957280854383	2.24411893830373	0.0015626457261421756	8.378628315330872e-05	1.9019994118081183	0
000489	1.1019013307570542	1.0086532196401634	1.914319587472995	92	1.0086800508762217	1.1039635692022163	1.2360061800309001	1.3560189842657797	1.463948761793337	1.5479643968188732	1.619967600647987	1.6680884086856602	0.002062238445162068	2.6831236058288965e-05	1.4819990553737563	0
000490	1.856117451345955	1.0106561785125907	1.918127928847408	155	1.010686715801156	1.8599386220254732	2.1480107400537003	2.424033936475111	2.6879059232926847	2.939932381555224	3.167936641267175	3.36017808943874	0.003821170679518149	3.053728856539095e-05	2.7879996186804394	0
000491	1.1341441051684764	0.9887506412708352	1.8758779672898889	95	0.9884246579649234	1.139962381241419	0.9480047400237002	0.7680107521505302	0.6119785807496737	0.47998896025391413	0.37199256014879706	0.2880152648090349	0.0058182760729426075	0.00032598330591182556	0.5779984763559417	0
000492	0.5332998465516324	0.9920408851317317	1.8818193053564327	45	0.9915552267698664	0.5399821805880406	0.4680023400117001	0.39600554407761707	0.3359882404115856	0.27599365214600063	0.22799544009119818	0.1800095405056468	0.006682334036408166	0.0004856583618653154	0.31399912620729137	0
000493	0.45361788835860906	1.0061806789596073	1.9095505776937107	38	1.0061671971927113	0.4559849524965676	0.4920024600123001	0.5160072241011374	0.5399811006614768	0.5519873042920013	0.5519889602207956	0.5520292575506501	0.0023670641379585633	1.3481766895973024e-05	0.5339993844730602	0
000494	0.5511246841847124	1.0009793302057193	1.9001331917713924	46	1.001205053267838	0.5519817846011081	0.5520027600138001	0.5400075601058415	0.5159819406320778	0.491988684260262	0.45599088018239636	0.4200222611798425	0.0008571004163957507	0.00022572306211876558	0.4959990143957034	0
000495	1.1624121139495298	0.993583116251998	1.8851978975592265	98	0.9933354512304554	1.1759611932806218	1.0440052200261	0.9120127681787545	0.7799727009554664	0.659984820349132	0.5519889602207956	0.4560241692809719	0.013549079331091951	0.00024766502154260905	0.73399810650187	0
000496	0.6914568121846297	0.9982497231973129	1.8951018930446	57	0.9985539961042774	0.6839774287448515	0.6600033000165001	0.6240087361223057	0.5759798407055753	0.5279878562793056	0.46799064018719627	0.4080216251461327	0.0074793834397782755	0.00030427290696455334	0.5439986664095026	0
000497	1.1836745598973692	0.9990455449865207	1.896050372000306	99	0.999053762082517	1.1879607972936892	1.1520057600288003	1.092015288214035	1.0199643012494561	0.9359784724951326	0.8519829603407932	0.7560400701237165	0.004286237396319947	8.217095996299051e-06	0.9679978087419889	0
000498	0.7664035104202208	0.9915730319773245	1.8810680724450557	65	0.9911593923145193	0.7799742608493919	0.6720033600168002	0.5640078961105456	0.4679836205732799	0.38399116820313134	0.3119937601247975	0.2520133567079055	0.013570750429171108	0.0004136396628051653	0.44199886028941	0
000499	1.1494539680612608	0.9871860746915735	1.8738136020252396	96	0.9873369168825046	1.1519619852544867	0.9360046800234002	0.7440104161458261	0.5759798407055753	0.44398978823487056	0.33599328013439733	0.2520133567079055	0.0025080171932259088	0.00015084219093108864	0.5479985603253291	0
000500	1.191454023819652	1.0109376475049134	1.9188070250259244	99	1.0110445404676214	1.1879607972936892	1.3800069000345003	1.5720220083081162	1.7519386821461247	1.9199558410156565	2.0759584808303835	2.2081170302026005	0.0034932265259628448	0.00010689296270793847	1.8179998237562305	0
000501	0.9473511565953816	1.002051816436755	1.9021200801425904	78	1.0022519707608522	0.9359691130192703	0.9600048000240001	0.9600134401881626	0.9359672411465598	0.899979300476089	0.8519829603407932	0.7920419782248459	0.011382043576111278	0.00020015432409725697	0.8999982867334085	0
000502	0.8141918463212965	0.9991725296913675	1.8966538025019848	68	0.9993717175133221	0.8159730728885947	0.7920039600198001	0.7560105841481781	0.7079752208672696	0.6479850963427841	0.5879882402351954	0.5280279854832306	0.0017812265672981775	0.00019918782195460505	0.6699985145160764	0
000503	1.3470986984907631	1.0019324009321022	1.9017072131945632	112	1.0020344257611216	1.3439556494635676	1.3680068400342003	1.3560189842657797	1.3199538016169432	1.2719707446728725	1.1999760004799904	1.1160591511350102	0.0031430490271955325	0.00010202482901933152	1.2719975870341327	0
000504	0.7394395511256943	1.0103843641541048	1.9174100964845824	62	1.0103084805320852	0.7439754488101893	0.8520042600213001	0.9600134401881626	1.0559630412935546	1.151973504609394	1.2359752804943902	1.3080693276743667	0.004535897684495027	7.58836220196013e-05	1.0939998090468614	0
000505	0.6588833793818427	0.9894317611521267	1.876915831626312	56	0.9889715222704011	0.6719778247317838	0.5640028200141001	0.45600638408937727	0.35998740044098454	0.2879933761523485	0.22799544009119818	0.1800095405056468	0.013094445349941086	0.00046023888172563865	0.3459991602156092	0
000506	0.40629813726961794	1.011997649033412	1.9211691688666035	34	1.012289184979951	0.40798653644429733	0.48000240001200006	0.5520077281081935	0.6239781607643732	0.6959839923681755	0.7679846403071939	0.8280438863259753	0.0016883991746793892	0.00029153594653896775	0.658000134647652	0
000507	0.8282107068686377	0.9997165481957744	1.8976912914786992	69	0.9999183840368555	0.8279726769016622	0.8160040800204001	0.7800109201528822	0.7319743808966686	0.6839842683618277	0.623987520249595	0.56402989358436	0.00023802996697552814	0.00020183584108113273	0.6999985105442889	0
000508	0.9560447139408618	1.0134531676911978	1.9235531881402896	80	1.0135453559443017	0.9599683210454055	1.1520057600288003	1.3560189842657797	1.5719449819256324	1.7879588769458301	2.003959920801584	2.2201176662363102	0.003923607104543758	9.218825310397527e-05	1.6820010317006562	0
000509	1.2434628428355472	1.007953896117164	1.9129218073668297	104	1.0079435422400322	1.247958817359027	1.3800069000345003	1.5000210002940042	1.5959441419550315	1.6799613608886996	1.7399652006959863	1.7640934969553386	0.004495974523479829	1.035387713166358e-05	1.6099986834705933	0
000510	1.0550951278185514	1.0017675545632354	1.9015245280553683	88	1.0019381665697602	1.055965153149946	1.0680053400267002	1.056014784206979	1.0319638812641556	0.983977368520524	0.9239815203695927	0.8640457944271046	0.000870025331394686	0.00017061200652479513	0.9879981148025093	0
000511	0.9769570801273109	0.9952402185077561	1.8886843121662689	82	0.9951724887273392	0.9839675290715406	0.9000045000225002	0.8040112561575862	0.7079752208672696	0.6119859243237405	0.5279894402111959	0.44402353324726207	0.007010448944229752	6.772978041691413e-05	0.6659983124715924	0
000512	0.8642639413614319	0.9882036354780149	1.8760857830750943	71	0.9885341588226515	0.8519718849277974	0.7080035400177002	0.5760080641128976	0.45598404055858044	0.3599917201904356	0.2759944801103978	0.20401081257306636	0.012292056433634513	0.0003305233446365685	0.429998776260513	0
000513	0.6941238252366598	1.0034962724719578	1.9039309499447536	58	1.0032061417655942	0.695977032757919	0.7200036000180001	0.732010248143474	0.7319743808966686	0.7199834403808713	0.6959860802783945	0.6600349818540382	0.0018532075212591703	0.0002901307063636338	0.7099987885952411	0
000514	0.7477609202253692	1.004649289756601	1.9067047585558456	62	1.0046676978345317	0.7439754488101893	0.7920039600198001	0.8160114241599382	0.8279710210142645	0.827980956438002	0.8159836803263936	0.7920419782248459	0.0037854714151799307	1.8408077930631705e-05	0.8119988366972074	0
000515	0.7622490772266457	1.0122468404106002	1.921235878509295	63	1.0123243351639768	0.7559750528232568	0.9000045000225002	1.0440146162046269	1.187958421455249	1.3319693647046118	1.4639707205855883	1.5840839564496918	0.006274024403388867	7.749475337659462e-05	1.2520002632370446	0
000516	1.1859899116938137	0.9992148381485073	1.896646395204912	98	0.999367814511526	1.1759611932806218	1.1520057600288003	1.104015456216387	1.0319638812641556	0.9479781965014804	0.8639827203455932	0.7680407061574263	0.010028718413191973	0.00015297636301869755	0.9779977867523071	0
000517	0.5759158848299178	1.023353878055059	1.9421039057267295	48	1.0233199718868682	0.5759809926272433	0.8040040200201002	1.092015288214035	1.463948761793337	1.9319555650220044	2.50794984100318	3.2041698210005127	6.51077973254921e-05	3.3906168190878105e-05	1.834007216175528	0
000518	0.5120556231051318	0.9996794471636613	1.8979178679729607	43	1.0000377701577805	0.5159829725619054	0.5040025200126	0.4800067200940813	0.45598404055858044	0.4199903402221749	0.38399232015359697	0.3480184449775838	0.003927349456773643	0.0003583229941191979	0.43199906433643626	0
000519	0.5667386811908113	0.9944250858808066	1.887221964401408	48	0.9944019585465319	0.5759809926272433	0.5160025800129001	0.45600638408937727	0.395986140485083	0.3359922721777399	0.2879942401151977	0.2400127206741957	0.00924231143643206	2.312733427467517e-05	0.37199905625908225	0
000520	1.4436710866232767	1.015420632810594	1.927239677765643	120	1.0154878155875031	1.4399524815681082	1.7880089400447003	2.172030408425718	2.5919092831750885	3.035930173606007	3.5039299214015722	3.984211163191649	0.0037186050551685224	6.71827769092026e-05	2.8460033149741224	0
000521	1.5683401427027266	1.0040409472401273	1.9055892940369783	131	1.004079944977065	1.5719481257118515	1.6440082200411004	1.6800235203292846	1.6919407820726273	1.6799613608886996	1.6319673606527871	1.5720833204159819	0.0036079830091249043	3.899773693771813e-05	1.64999742740008	0
000522	0.847248837395045	1.004649289756601	1.9066082754385223	71	1.0046168596169596	0.8519718849277974	0.9000045000225002	0.9240129361811066	0.9359672411465598	0.9359784724951326	0.9239815203695927	0.900047702528234	0.0047230475327524335	3.243013964149277e-05	0.9199987287905209	0
000523	0.9761869856055887	1.013620558900676	1.9237190491882763	81	1.0136327503017624	0.9719679250584731	1.1760058800294002	1.3920194882728358	1.6199433019844305	1.8479574969775694	2.0759584808303835	2.292121482438569	0.004219060547115627	1.219140108643657e-05	1.7340010217555315	0
000524	0.8193427068118473	1.0015801482246103	1.901133406294989	68	1.001732079394066	0.8159730728885947	0.8280041400207001	0.8160114241599382	0.791972280970166	0.7559826123999148	0.7079858402831943	0.6600349818540382	0.003369633923252624	0.00015193116945577678	0.7599985466146587	0
000525	1.1143225044848393	0.9987451945631792	1.8958973395489085	93	0.9989731272805376	1.115963173215284	1.0800054000270003	1.0200142801999228	0.9479668211612593	0.8639801284570454	0.7799844003119938	0.6960368899551675	0.001640668730444661	0.00022793271735832565	0.8979979866853983	0
000526	1.2443483144658614	1.0150451597374084	1.926518989863269	104	1.0151080756972626	1.247958817359027	1.5360076800384004	1.8480258723622132	2.1959231426900057	2.5559412133520927	2.939941201175977	3.3241761813376107	0.003610502893165668	6.291595985419285e-05	2.4000025484927163	0
000527	0.7580288970571111	1.0016052827950548	1.9009968503433352	63	1.0016601262754943	0.7559750528232568	0.7680038400192002	0.7560105841481781	0.7319743808966686	0.6959839923681755	0.6599868002639948	0.6120324377191991	0.0020538442338542406	5.484348043949261e-05	0.7039986725692361	0
000528	0.764805599667724	0.9930799372001596	1.8843487076226733	64	0.9928880019361936	0.7679746568363244	0.6840034200171001	0.5880082321152497	0.5039823606173783	0.4199903402221749	0.34799304013919724	0.2880152648090349	0.0031690571686003866	0.00019193526396599214	0.47199877632002246	0
000529	1.3263615451395165	1.0123716736142574	1.921438032532253	110	1.012430852765059	1.3199564414374325	1.5720078600393004	1.824025536357509	2.075927342543011	2.3279464572314836	2.5679486410271797	2.79614819585438	0.006405103702084025	5.917915080155822e-05	2.1940006721754775	0
000530	0.8020416941944665	1.0077309946534725	1.9124053624490729	67	1.0076714206521182	0.8039734688755271	0.8880044400222001	0.9600134401881626	1.0199643012494561	1.067975436564959	1.1039779204415912	1.1160591511350102	0.0019317746810606495	5.957400135425672e-05	1.0259991149335632	0
000531	1.0101294561538323	0.9914002956017962	1.8812300129647392	85	0.9912447208942936	1.0199663411107434	0.8760043800219002	0.7440104161458261	0.6119785807496737	0.5039884082666098	0.4079918401631968	0.32401717291016424	0.00983688495691104	0.00015557470750260372	0.5779984663762285	0
000532	1.6164782256174683	1.0006910862526113	1.8992822977639336	134	1.0007567060763083	1.6079469377510542	1.6080080400402004	1.5720220083081162	1.4999475018374355	1.4159674327490468	1.3079738405231895	1.2000636033709786	0.008531287866414106	6.561982369701624e-05	1.433997071138161	0
000533	0.649071386974582	0.9179324785124215	1.754104795133557	50	0.9242607794308537	0.5999802006533784	0.18000090000450003	0.048000672009408135	0.011999580014699484	0.0	0.0	0.0	0.04909118632120357	0.006328300918432173	0.04000019200476794	3
000534	1.2948075667853263	0.990879944828626	1.880331620716432	108	0.9907713462578644	1.2959572334112974	1.1160055800279003	0.9360131041834586	0.767973120940767	0.6239856483300884	0.503989920201596	0.39602098911242295	0.0011496666259711574	0.00010859857076150892	0.7239980604660389	0
000535	0.5109400172634682	0.9932680129805626	1.8857864407670983	42	0.993645562351265	0.5039833685488379	0.4560022800114001	0.39600554407761707	0.3359882404115856	0.2879933761523485	0.2399952000959981	0.19201017653935656	0.006956648714630309	0.00037754937070244576	0.31799913621471765	0
000536	1.043901298128658	1.0004276880470895	1.8990301186820464	86	1.0006238296168015	1.0319659451238108	1.0320051600258002	1.0080141121975708	0.9599664011759588	0.899979300476089	0.8279834403311934	0.7560400701237165	0.01193535300484716	0.00019614156971203833	0.9139980807217213	0
000537	1.0352875150031995	1.0030705540928737	1.903617752521512	86	1.0030411139432405	1.0319659451238108	1.0680053400267002	1.080015120211683	1.067962621308254	1.0439759885522633	1.007979840403192	0.9480502466630731	0.003321569879388697	2.944014963324193e-05	1.035998192860861	0
000538	0.5668531854415906	0.9906750509699793	1.8805041201561603	47	0.9908622384708365	0.5639813886141757	0.48000240001200006	0.4080057120799691	0.3359882404115856	0.27599365214600063	0.2159956800863983	0.168008904471937	0.0028717968274148964	0.00018718750085722213	0.31399909820131516	0
000539	0.8749456072624254	1.009810387588251	1.9164696311105032	73	1.00981293701491	0.8759710929539325	0.9960049800249001	1.1160156242187391	1.2239571614993474	1.319969640698264	1.4039719205615888	1.4640775961125938	0.0010254856915070665	2.5494266591152837e-06	1.2539994871859055	0
000540	0.5067554431191618	1.0051863671915626	1.9080058440344592	42	1.005353256805641	0.5039833685488379	0.5400027000135001	0.5640078961105456	0.5759798407055753	0.575986752304697	0.5759884802303954	0.56402989358436	0.0027720745703239125	0.00016688961407829161	0.5659992604915122	0
000541	0.6757841649660338	1.0015534760236449	1.901123661470548	56	1.0017269447184993	0.6719778247317838	0.6840034200171001	0.6720094081317138	0.6479773207937721	0.6239856483300884	0.5879882402351954	0.5400286215169403	0.003806340234249972	0.0001734686948544617	0.6259987765041352	0
000542	1.6555750740458275	1.0079056542485811	1.9128653995893856	138	1.0079138202436662	1.6559453538033244	1.8360091800459004	1.9920278883904374	2.123925662601809	2.231948665180701	2.3039539209215816	2.3401240265734082	0.00037027975749692743	8.165995085018807e-06	2.137998223952306	0
000543	0.6863678707325093	1.006502105481264	1.909754484869372	57	1.0062746385529031	0.6839774287448515	0.7440037200186002	0.7920110881552341	0.8279710210142645	0.8519804044506976	0.8639827203455932	0.8520451583933948	0.00239044198765781	0.00022746692836084215	0.8219990187296307	0
000544	0.7520954736755291	0.990742070744727	1.88041367597901	63	0.990814582249897	0.7559750528232568	0.6480032400162001	0.5400075601058415	0.4439844605438809	0.3599917201904356	0.2879942401151977	0.22801208464048595	0.003879579147727741	7.251150517006977e-05	0.41799888426867365	0
000545	0.8301481609486616	0.9890216878603728	1.8769537282812996	70	0.9889914905140168	0.8399722809147298	0.6960034800174001	0.5640078961105456	0.45598404055858044	0.3599917201904356	0.2759944801103978	0.21601144860677615	0.009824119966068134	3.0197346356009014e-05	0.4279988442656893	0
000546	1.3607679020264898	0.9931908798231224	1.8853790515353996	113	0.9934309036319763	1.3559552534766353	1.2120060600303002	1.056014784206979	0.8999685011024613	0.7559826123999148	0.623987520249595	0.5160273494495208	0.004812648549854526	0.0002400238088539064	0.8439978045731286	0
000547	0.7161774478122728	1.0035346781137717	1.9039612140956708	60	1.0032220883428984	0.7199762407840541	0.7440037200186002	0.7560105841481781	0.7559735409260675	0.743982888393567	0.7199856002879943	0.6840362539214578	0.0037987929717813174	0.0003125897708733394	0.7339987646159775	0
000548	0.5839313871797165	1.0069429910797167	1.9106813356057248	49	1.0067630083392318	0.5879805966403109	0.6360031800159001	0.6840095761340659	0.7199748008819691	0.743982888393567	0.755984880302394	0.7560400701237165	0.004049209460594394	0.00017998274048491858	0.7159992326419354	0
000549	1.5331306156108764	1.0042194230140662	1.9060380059059043	127	1.0043163771348609	1.5239497096595813	1.6080080400402004	1.6560231843245805	1.6679416220432284	1.655961912876004	1.619967600647987	1.5600826843822722	0.00918090595129506	9.695412079469001e-05	1.627997507385712	0
000550	0.6252721648109156	0.9996202918844297	1.897496378518415	52	0.9998156818464885	0.6239794086795135	0.6120030600153001	0.5880082321152497	0.5519806806761763	0.5159881322729577	0.46799064018719627	0.4200222611798425	0.0012927561314021174	0.00019538996205881176	0.5259988344077872	0
000551	0.8816776734493655	1.000114843895776	1.8980014264651048	74	1.00008179822115	0.887970696967	0.8760043800219002	0.8400117601646423	0.791972280970166	0.743982888393567	0.6839863202735946	0.6240330737529088	0.0062930235176344995	3.304567462603103e-05	0.7599984505961298	0
000552	1.1146702162274449	1.0064900864511415	1.9102362536912567	93	1.0065284888519594	1.115963173215284	1.2120060600303002	1.2840179762516675	1.3439529616463424	1.3799682607300032	1.391972160556789	1.392073779910335	0.0012929569878390446	3.840240081798285e-05	1.3339985331875728	0
000553	0.5495076169875369	0.9982348244275022	1.8950655519729425	46	0.9985348475178825	0.5519817846011081	0.5280026400132001	0.49200688809643334	0.45598404055858044	0.4199903402221749	0.37199256014879706	0.32401717291016424	0.002474167613571221	0.00030002309038024144	0.43199894032489167	0
000554	0.9095897166868376	1.0063410133211792	1.9099544094677128	76	1.006379981440969	0.9119699049931352	0.9840049200246002	1.0440146162046269	1.0919617813376532	1.1159743325903504	1.127977440451191	1.1160591511350102	0.0023801883062976037	3.89681197898728e-05	1.0799987069572385	0
000555	2.147186633456718	1.0031911234507997	1.9039419872196075	179	1.003211957450203	2.147929118339095	2.2200111000555003	2.2440314164398303	2.2319218827341043	2.1839497691553094	2.099958000839983	1.9921055815958244	0.000742484882377159	2.0833999403224723e-05	2.1619962918034252	0
000556	1.828644274728055	0.987025337751154	1.8731108648917207	153	0.9869666354873661	1.835939413999338	1.4880074400372003	1.1760164642304993	0.9119680811171609	0.6959839923681755	0.5279894402111959	0.39602098911242295	0.007295139271283002	5.8702263787902e-05	0.865997734512776	0
000557	0.5495076169875369	0.9982348244275022	1.8948288945565823	46	0.998410149627135	0.5519817846011081	0.5280026400132001	0.49200688809643334	0.45598404055858044	0.4199903402221749	0.37199256014879706	0.32401717291016424	0.002474167613571221	0.00017532519963281423	0.43199894032489167	0
000558	0.8164796414140757	1.010997496139018	1.918849424721119	68	1.0110668814220711	0.8159730728885947	0.9480047400237002	1.080015120211683	1.1999580014699485	1.319969640698264	1.4279714405711887	1.5240807762811428	0.0005065685254810326	6.938528305311387e-05	1.2499999532093211	0
000559	1.5485923281052485	0.9854293330235832	1.870871903625642	128	0.9857868974861688	1.5359493136726488	1.2240061200306003	0.9480132721858107	0.7199748008819691	0.5399875802856534	0.3959920801583969	0.2880152648090349	0.012643014432599742	0.00035756446258561336	0.6859981863919109	0
000560	0.743318375557952	0.9976476318404489	1.8925148842900008	62	0.9971908673251111	0.7439754488101893	0.7080035400177002	0.6600092401293618	0.5999790007349742	0.5399875802856534	0.4799904001919962	0.4200222611798425	0.0006570732522372946	0.00045676451533782636	0.5679986704232547	0
000561	0.9006726354827012	0.9969621227930152	1.8920456786444952	75	0.9969436367281528	0.8999703009800677	0.8520042600213001	0.7800109201528822	0.7079752208672696	0.6239856483300884	0.5519889602207956	0.4800254413483914	0.0007023345026334615	1.8486064862432983e-05	0.6659984084901213	0
000562	0.73312621283723	0.9974906017802087	1.8928082718339945	61	0.9973454570627591	0.7319758447971216	0.6960034800174001	0.6480090721270098	0.5879794207202748	0.5279878562793056	0.46799064018719627	0.4080216251461327	0.0011503680401083738	0.00014514471744953017	0.5559986824128865	0
000563	0.5117338011450755	0.998013370554937	1.8940800986575772	43	0.9980155992655094	0.5159829725619054	0.4920024600123001	0.45600638408937727	0.41998530051448196	0.38399116820313134	0.33599328013439733	0.30001590084274465	0.0042491714168299	2.2287105724272394e-06	0.39799908229940545	0
000564	0.5525881890996266	0.9968272935738216	1.892730337063863	45	0.9973043922121377	0.5399821805880406	0.5160025800129001	0.4800067200940813	0.43198488052918144	0.38399116820313134	0.33599328013439733	0.2880152648090349	0.012606008511585998	0.0004770986383161313	0.40599898229712106	0
000565	0.9381376140194844	1.0071965703353687	1.911660227179968	78	1.0072787991243082	0.9359691130192703	1.0320051600258002	1.104015456216387	1.16395926142585	1.2119721246411332	1.2359752804943902	1.2480661475058177	0.0021685010002140404	8.222878893948682e-05	1.1659989050515631	0
000566	0.8277505623704612	1.009957028264696	1.916655440740872	69	1.0099108425415735	0.8279726769016622	0.9480047400237002	1.056014784206979	1.16395926142585	1.2599710206665247	1.3439731205375893	1.404074415944045	0.0002221145312010231	4.618572312242719e-05	1.1959995571341147	0
000567	1.3881971747831516	0.9987320979684333	1.8954247597339453	116	0.9987241187895209	1.391954065515838	1.3440067200336003	1.2720178082493154	1.1759588414405495	1.0799751605713068	0.9719805603887923	0.8640457944271046	0.0037568907326863688	7.979178912376206e-06	1.117997480851778	0
000568	0.965024522953707	1.0053992128519207	1.9081847484096757	80	1.0054475238629683	0.9599683210454055	1.0320051600258002	1.080015120211683	1.1039613613523527	1.1159743325903504	1.1159776804463912	1.0920578790675906	0.005056201908301472	4.831101104763036e-05	1.089998588949028	0
000569	0.4465913483641418	1.0023167620539093	1.9020736601107355	37	1.0022275114383863	0.4439853484835	0.4560022800114001	0.45600638408937727	0.4439844605438809	0.4319900642285227	0.4079918401631968	0.38402035307871313	0.002605999880641807	8.925061552300662e-05	0.42999923035251514	0
000570	0.9979145733549878	1.0031374901552386	1.903513675864944	83	1.0029862745904339	0.9959671330846082	1.0320051600258002	1.0440146162046269	1.0319638812641556	1.0079768165332197	0.9719805603887923	0.9240489745956535	0.00194744027037963	0.00015121556480468534	1.0019983348353747	0
000571	0.6416259526556015	1.012147951663552	1.9207736589267264	53	1.012080785615034	0.6359790126925812	0.7560037800189001	0.8760122641716984	0.9959651412200572	1.1159743325903504	1.2239755204895904	1.3200699637080764	0.005646939963020348	6.716604851808583e-05	1.048000167033112	0
000572	0.4672884543689781	0.9933539929840224	1.8849555971535623	39	0.9932077799747716	0.46798455650963516	0.4200021000105001	0.360005040070561	0.3119890803821866	0.2639939281396528	0.2159956800863983	0.1800095405056468	0.0006961021406570733	0.00014621300925077296	0.2919992281991576	0
000573	0.8167466109731083	1.0001691285671368	1.898044899770703	68	1.000104704874976	0.8159730728885947	0.8040040200201002	0.7800109201528822	0.743973960911368	0.6959839923681755	0.635987280254395	0.5760305296180698	0.0007735380845136364	6.442369216075328e-05	0.7059984505541652	0
000574	0.5811868395923143	1.009525742357764	1.916316569649204	48	1.0097322869272336	0.5759809926272433	0.6600033000165001	0.732010248143474	0.8039718609848655	0.8639801284570454	0.9119817603647927	0.9480502466630731	0.0052058469650709815	0.00020654456946966882	0.8199995907716251	0
000575	0.6896428210383531	0.9906731782980371	1.8802789157575013	57	0.9907435753250465	0.6839774287448515	0.5880029400147001	0.49200688809643334	0.4079857204997825	0.3359922721777399	0.26399472010559794	0.20401081257306636	0.005665392293501603	7.039702700939454e-05	0.3819988922445534	0
000576	0.44536755810020284	0.9945464149343491	1.8885503744807883	37	0.9951019152074897	0.4439853484835	0.4080020400102001	0.360005040070561	0.3119890803821866	0.2639939281396528	0.22799544009119818	0.19201017653935656	0.001382209616702823	0.0005555002731405523	0.29399928420552585	0
000577	0.6455801632939724	0.9910607513700785	1.880580882019284	55	0.9909026853014011	0.6599782207187163	0.5640028200141001	0.4680065520917293	0.3839865604703835	0.3119928241650442	0.251994960100798	0.20401081257306636	0.01439805742474387	0.00015806606867740935	0.36399908823585353	0
000578	1.9653207666265513	1.001105439164901	1.9000403657217888	164	1.0011561420071218	1.9679350581430812	1.9680098400492003	1.9320270483786772	1.8599349022784202	1.7639594289331344	1.643967120657587	1.512080140247433	0.0026142915165299208	5.0702842220751165e-05	1.779996413424075	0
000579	1.1566312460312556	1.0028769788364043	1.9033302122826348	96	1.002889605227205	1.1519619852544867	1.1880059400297003	1.2000168002352034	1.187958421455249	1.151973504609394	1.1039779204415912	1.0440553349327513	0.00466926077676888	1.2626390800685172e-05	1.145997986950648	0
000580	2.3386112868239213	1.0010291815793821	1.900084606004584	194	1.0011794527912734	2.327923178535108	2.3400117000585006	2.2920320884492384	2.2079227227047054	2.0879519771045265	1.9439611207775847	1.788094769022758	0.010688108288813059	0.0001502712118912619	2.1099957296862186	0
000581	0.41990312629533105	0.9921056264842547	1.88204344917732	36	0.9916733310833444	0.4319857444704325	0.3720018600093001	0.31200436806115284	0.26399076032338864	0.21599503211426135	0.17999640007199857	0.14400763240451744	0.012082618175101423	0.0004322954009102764	0.24799934216410313	0
000582	0.8963855481000191	1.0022911354895614	1.902396804990366	74	1.0023977807057327	0.887970696967	0.9120045600228002	0.9120127681787545	0.8999685011024613	0.8639801284570454	0.8159836803263936	0.7680407061574263	0.008414851133019097	0.00010664521617131939	0.8619983907074801	0
000583	1.0820861272614657	1.015003738249592	1.9264741700441217	90	1.0150844595478203	1.0799643611760812	1.3320066600333003	1.6080225123151723	1.907933222337218	2.219948941174353	2.54394912101758	2.8801526480903488	0.002121766085384502	8.072129822833674e-05	2.0820021841613285	0
000584	0.8431587939685555	0.985314690241578	1.8691176351605656	72	0.9848625504669024	0.863971488940865	0.6720033600168002	0.5160072241011374	0.3839865604703835	0.2879933761523485	0.2159956800863983	0.1560082684382272	0.02081269497230942	0.0004521397746756195	0.37199907821088246	0
000585	0.7530621821934106	1.0044181845868503	1.9060136157718652	63	1.0043035256539459	0.7559750528232568	0.7920039600198001	0.8160114241599382	0.8279710210142645	0.827980956438002	0.8039839203215936	0.7800413421911361	0.0029128706298462426	0.0001146589329044101	0.807998770690789	0
000586	1.5936232231684704	1.0002055763324371	1.898420217610416	132	1.000302464757983	1.5839477297249192	1.5720078600393004	1.5240213362987083	1.4519491817786376	1.3559688127173075	1.24797504049919	1.12805978716872	0.00967549344355123	9.68884255458935e-05	1.379997003083644	0
000587	1.8500865166074347	0.9996677719507915	1.8971348446573424	154	0.9996251849222725	1.8479390180124056	1.8120090600453003	1.7400243603410448	1.6439424620138294	1.5239649488061775	1.391972160556789	1.2480661475058177	0.0021474985950291625	4.258702851900331e-05	1.559996523211493	0
000588	0.712888356781731	0.9971539360930527	1.8926479787821135	59	0.9972609965553368	0.7079766367709865	0.6720033600168002	0.6240087361223057	0.5639802606908758	0.5039884082666098	0.44399112017759645	0.38402035307871313	0.004911720010744469	0.00010706046228414756	0.5319987063921502	0
000589	0.4356324122494415	1.0022485527917855	1.902164700364497	36	1.0022754817398953	0.4319857444704325	0.44400222001110007	0.44400621608702523	0.43198488052918144	0.4199903402221749	0.3959920801583969	0.37201971704500336	0.0036466677790090163	2.6928948109850026e-05	0.41799924234214697	0
000590	0.9332521095559655	1.0077327908869573	1.9125067889589424	78	1.0077248636079366	0.9359691130192703	1.0320051600258002	1.1160156242187391	1.187958421455249	1.2479712966601768	1.2839743205135898	1.296068691640657	0.0027170034633048346	7.927279020769618e-06	1.1939989190857019	0
000591	0.7180066193276127	0.9929270471414717	1.8840674406741544	60	0.9927397986989713	0.7199762407840541	0.6360031800159001	0.5520077281081935	0.4679836205732799	0.3959908922094792	0.3239935201295974	0.2640139927416153	0.001969621456441417	0.0001872484425003984	0.43999882229634424	0
000592	0.7272055629548814	1.003552936544221	1.9048829900408475	60	1.0037077841553228	0.7199762407840541	0.7560037800189001	0.7680107521505302	0.767973120940767	0.7559826123999148	0.7319853602927942	0.6960368899551675	0.007229322170827279	0.00015484761110173828	0.7459987526263455	0
000593	0.6592722651944849	1.0163692702526437	1.928895731191252	55	1.0163604118167473	0.6599782207187163	0.8280041400207001	1.0200142801999228	1.2359567415140469	1.4639663287744382	1.7159656806863863	1.9801049455621147	0.0007059555242313609	8.858435896375028e-06	1.3740020194596017	0
000594	0.6115706426412835	0.9976778987272411	1.893121972853048	52	0.9975107502363386	0.6239794086795135	0.5880029400147001	0.5400075601058415	0.49198278060267886	0.44398978823487056	0.3959920801583969	0.3480184449775838	0.012408766038230046	0.00016714849090249118	0.46799893234901196	0
000595	0.9118635783779102	0.9971390874281262	1.892350871751204	76	0.9971044469713413	0.9119699049931352	0.8640043200216001	0.7920110881552341	0.7199748008819691	0.6479850963427841	0.5639887202255955	0.49202607738210125	0.00010632661522502751	3.4640456784917895e-05	0.6799983505015472	0
000596	1.171123166972578	0.9937738785936835	1.8858731551722363	98	0.993691253306505	1.1759611932806218	1.0560052800264002	0.9240129361811066	0.791972280970166	0.6719845443554798	0.5639887202255955	0.46802480531468166	0.0048380263080438635	8.262528717850603e-05	0.7459980945122383	0
000597	1.1560278576492429	0.9895609211414137	1.8784527354640967	96	0.989781337022041	1.1519619852544867	0.9720048600243002	0.8040112561575862	0.6479773207937721	0.5159881322729577	0.4079918401631968	0.3120165368764544	0.004065872394756198	0.00022041588062726714	0.6099983243813779	0
000598	1.1287621404205883	0.9927441324601235	1.884733131826955	93	0.9930905600819027	1.115963173215284	0.9960049800249001	0.8640120961693464	0.7319743808966686	0.6119859243237405	0.503989920201596	0.4080216251461327	0.012798967205304379	0.0003464276217791662	0.6859981544603974	0
000599	1.0735973349899586	1.0014628796647276	1.900525223357924	89	1.0014116198428422	1.0679647571630135	1.0800054000270003	1.068014952209331	1.0319638812641556	0.983977368520524	0.9239815203695927	0.8520451583933948	0.00563257782694504	5.1259821885363266e-05	0.989998046797333	0
000600	0.7834541228042505	0.9954760883430593	1.889337091765311	65	0.995516446843571	0.7799742608493919	0.7200036000180001	0.6480090721270098	0.5759798407055753	0.5039884082666098	0.4319913601727966	0.3600190810112936	0.0034798619548586096	4.035850051165024e-05	0.5399985603835475	0
000601	0.5804193738630777	0.99620321180971	1.890255380808616	49	0.9960003053617522	0.5879805966403109	0.5400027000135001	0.49200688809643334	0.4439844605438809	0.38399116820313134	0.33599328013439733	0.2880152648090349	0.007561222777233145	0.00020290644795784019	0.41399896030006306	0
000602	1.0435562672265684	1.013029302854796	1.9227282836367323	87	1.0131107029626047	1.0439655491368784	1.2480062400312002	1.464020496286948	1.6799412020579279	1.9079561170093087	2.1239575208495833	2.3281233905396985	0.00040928191031008865	8.140010780866014e-05	1.7920008277957777	0
000603	0.5344264447822583	1.002748575327821	1.9029713686561072	45	1.0027005258227883	0.5399821805880406	0.5520027600138001	0.5520077281081935	0.5399811006614768	0.5279878562793056	0.503989920201596	0.4800254413483914	0.00555573580578228	4.8049505032565776e-05	0.5259991344354605	0
000604	1.0382144280106103	0.9665913815138424	1.8321566112074408	90	0.965387303091573	1.0799643611760812	0.6240031200156001	0.360005040070561	0.20399286024989124	0.10799751605713068	0.05999880002399952	0.03600190810112936	0.04174993316547093	0.001204078422269439	0.2319998740863853	0
000605	1.0466304064716936	1.0079657327727831	1.91310144647164	87	1.0080381964360008	1.0439655491368784	1.1640058200291001	1.2600176402469634	1.3439529616463424	1.4159674327490468	1.4639707205855883	1.4880788681800134	0.0026648573348151405	7.246366321767006e-05	1.355998907239509	0
000606	1.5268128869808097	0.9936726102796061	1.8864547707053472	127	0.9939977141447932	1.5239497096595813	1.3680068400342003	1.2000168002352034	1.0319638812641556	0.8759798524633933	0.7319853602927942	0.6000318016854893	0.0028631773212284273	0.0003251038651871374	0.9679974226625395	0
000607	0.643205532836945	1.0025281841782034	1.9030048286115224	54	1.0027181563113188	0.6479786167056487	0.6600033000165001	0.6600092401293618	0.6479773207937721	0.6239856483300884	0.5999880002399952	0.56402989358436	0.004773083868703676	0.00018997213311533478	0.6259989005156796	0
000608	1.7015096557611418	1.0059818327851173	1.90939155374335	142	1.0060834053914935	1.7039437698555948	1.8360091800459004	1.9320270483786772	2.003929862454814	2.039953081079135	2.0519589608207838	2.028107489696954	0.0024341140944530437	0.00010157260637622123	1.981997603746044	0
000609	1.007605238011832	1.0134264451273303	1.923249023373296	84	1.0133850875467711	1.0079667370976757	1.2120060600303002	1.428019992279892	1.655942042028529	1.883956668996613	2.1119577608447835	2.3281233905396985	0.00036149908584359736	4.135758055912042e-05	1.770000985786636	0
000610	1.0097883579582816	1.0112275157223867	1.9192692536408944	84	1.0112880947758547	1.0079667370976757	1.1760058800294002	1.3440188162634277	1.4999475018374355	1.655961912876004	1.7999640007199857	1.9201017653935657	0.0018216208606058881	6.0579053468012845e-05	1.5659999795199697	0
000611	0.4904774309360349	1.0025547322352928	1.90238198991084	41	1.002389974446387	0.4919837645357703	0.5040025200126	0.5040070560987854	0.49198278060267886	0.47998896025391413	0.45599088018239636	0.4320228972135523	0.0015063335997353988	0.00016475778890567838	0.4779991823939878	0
000612	0.8382468233138809	0.9973017348567317	1.8933056877079557	69	0.997607551998389	0.8279726769016622	0.7920039600198001	0.732010248143474	0.6719764808231712	0.5999862003173927	0.5279894402111959	0.4560241692809719	0.010274146412218688	0.00030581714165733853	0.629998416466001	0
000613	0.8020110574030275	1.0096926514242208	1.9160504097583773	67	1.0095920437964747	0.8039734688755271	0.9120045600228002	1.0200142801999228	1.1159609413670522	1.1999724006347854	1.27197456050879	1.3320705997417863	0.0019624114724996478	0.00010060762774610765	1.1419995570791894	0
000614	1.1538118865806248	0.9933852083120132	1.8855328799913849	96	0.9935119578591934	1.1519619852544867	1.0320051600258002	0.9000126001764025	0.767973120940767	0.6479850963427841	0.5399892002159957	0.44402353324726207	0.0018499013261381592	0.00012674954718028264	0.721998118491502	0
000615	0.5640404092174548	0.9994276664959671	1.8972458414647155	47	0.9996836705931296	0.5639813886141757	0.5520027600138001	0.5280073921034895	0.49198278060267886	0.4559895122412184	0.4199916001679967	0.37201971704500336	5.902060327911407e-05	0.0002560040971624211	0.46999896036236444	0
000616	0.9684363800460473	0.9970753438828974	1.8925605333752575	80	0.9972149204257221	0.9599683210454055	0.9120045600228002	0.8400117601646423	0.767973120940767	0.6839842683618277	0.5999880002399952	0.5160273494495208	0.008468059000641737	0.00013957654282470422	0.7199981765299256	0
000617	0.3691098448665185	1.0077243159197535	1.912267902140512	31	1.0075989910160534	0.37198772440509464	0.4080020400102001	0.44400621608702523	0.4679836205732799	0.491988684260262	0.503989920201596	0.5160273494495208	0.0028778795385761557	0.00012532490370009697	0.471999638430314	0
000618	1.1091128668799763	1.0107850742795135	1.9183156771613827	92	1.0107856428455906	1.1039635692022163	1.2840064200321002	1.452020328284596	1.6199433019844305	1.7759591529394823	1.9079618407631849	2.028107489696954	0.005149297677760067	5.685660771082013e-07	1.6779997556167914	0
000619	0.8913356513229627	1.0106984224550333	1.918509994775368	74	1.0108880313401991	0.887970696967	1.0320051600258002	1.1640162962281473	1.2959546415875443	1.4159674327490468	1.523969520609588	1.6200858645508212	0.003364954355962624	0.0001896088851658373	1.3419998192918248	0
000620	0.5827803533929382	0.9974914288892293	1.8936291238994536	48	0.997777974761772	0.5759809926272433	0.5520027600138001	0.5160072241011374	0.4679836205732799	0.4199903402221749	0.37199256014879706	0.32401717291016424	0.006799360765694873	0.00028654587254273167	0.4419989463282257	0
000621	0.5157340188087991	1.001142166527701	1.9003614027130584	43	1.0013253006004967	0.5159829725619054	0.5160025800129001	0.5040070560987854	0.49198278060267886	0.4679892362475663	0.4319913601727966	0.39602098911242295	0.00024895375310629575	0.00018313407279579863	0.4679990003745251	0
000622	0.6866958926435656	1.0124969684395289	1.921642419546652	57	1.0125385469585633	0.6839774287448515	0.8160040800204001	0.9480132721858107	1.0799622013229535	1.2119721246411332	1.3439731205375893	1.4640775961125938	0.0027184638987141074	4.157851903441312e-05	1.1440003991367467	0
000623	0.38236244795069163	0.9950212286122888	1.890449533520144	31	0.9961026069670972	0.37198772440509464	0.34800174000870004	0.31200436806115284	0.27599034033808817	0.23999448012695707	0.2039959200815984	0.168008904471937	0.010374723545596987	0.001081378354808371	0.2579992921814056	0
000624	0.5373183183097023	0.9945053047593047	1.887747176978148	45	0.9946786999287408	0.5399821805880406	0.4920024600123001	0.4320060480846732	0.371986980455684	0.32399254817139206	0.2759944801103978	0.22801208464048595	0.002663862278338258	0.0001733951694361524	0.3539991002458222	0
000625	0.35001820100582026	1.0076561618462458	1.9121102039445548	29	1.0075158977721863	0.3479885163789595	0.3840019200096001	0.42000588008232115	0.4439844605438809	0.4679892362475663	0.4799904001919962	0.4800254413483914	0.0020296846268607616	0.00014026407405953734	0.4459995564039594	0
000626	0.8314303754087017	0.9940369436836711	1.8863457155166297	69	0.9939402515382234	0.8279726769016622	0.7440037200186002	0.6600092401293618	0.5759798407055753	0.491988684260262	0.4079918401631968	0.336017808943874	0.003457698507039475	9.669214544771876e-05	0.535998522370145	0
000627	0.8076089431256349	1.0102194310356498	1.917457277881583	67	1.0103333410278135	0.8039734688755271	0.9240046200231001	1.0440146162046269	1.1519596814111506	1.2479712966601768	1.3319733605327895	1.404074415944045	0.0036354742501077952	0.00011390999216365216	1.183999665129315	0
000628	1.207141251670207	0.9998684781115711	1.8974721465314528	101	0.9998029136953388	1.2119600053198245	1.1880059400297003	1.1400159602234432	1.0799622013229535	1.0079768165332197	0.9239815203695927	0.8280438863259753	0.004818753649617591	6.556441623228881e-05	1.027997720800814	0
000629	0.8398397113785727	1.0053871495943636	1.9083069796417245	70	1.0055119290992562	0.8399722809147298	0.9000045000225002	0.9360131041834586	0.9599664011759588	0.9719776445141761	0.9719805603887923	0.9480502466630731	0.00013256953615703448	0.000124779504892647	0.94799874282466	0
000630	0.6963947769850438	1.0133790163023928	1.923478858685888	58	1.0135061907817353	0.695977032757919	0.8400042000210002	0.9840137761928667	1.139960101396451	1.2959701926855682	1.4519709605807885	1.6080852285171112	0.0004177442271248166	0.0001271744793425178	1.2200007432322977	0
000631	0.522688424048471	1.001949240134271	1.9015430004359504	43	1.0019478999089095	0.5159829725619054	0.5280026400132001	0.5280073921034895	0.5159819406320778	0.491988684260262	0.46799064018719627	0.4320228972135523	0.00670545148656565	1.340225361357028e-06	0.4939990324016296	0
000632	1.7869741497697387	1.005784819415923	1.9089045951316883	149	1.0058268205242646	1.7879409979470677	1.9200096000480003	2.0160282243951415	2.08792692255771	2.1239511491235703	2.1239575208495833	2.0881106698655025	0.0009668481773290605	4.20011083417382e-05	2.0599973478065845	0
000633	1.2781293595741328	0.9954041212158256	1.889171822720701	106	0.9954293644204394	1.2719580253851623	1.1760058800294002	1.056014784206979	0.9359672411465598	0.8159812324316541	0.6959860802783945	0.5880311656517795	0.006171334188970423	2.5243204613834003e-05	0.8779977306241279	0
000634	0.7435484889900383	0.998907738624964	1.8961925130627684	62	0.9991286580690881	0.7439754488101893	0.7200036000180001	0.6840095761340659	0.6359777407790727	0.5879864763110448	0.5279894402111959	0.46802480531468166	0.0004269598201509517	0.00022091944412416797	0.6039986064613435	0
000635	1.9428378518237976	1.0141995846013245	1.924867093845007	162	1.014237670060374	1.9439358501169461	2.3640118200591003	2.820039480552728	3.299884504042358	3.8039125100122697	4.307913841723166	4.812255049517624	0.0010979982931484944	3.80854590493751e-05	3.5680028676512077	0
000636	0.2825879152505703	0.9905911740406734	1.8799179053395036	23	0.990553354209839	0.27599089230055407	0.24000120000600003	0.20400285603998455	0.1679941202057928	0.1319969640698264	0.10799784004319915	0.0840044522359685	0.00659702295001624	3.7819830834395773e-05	0.15599957210012858	0
000637	1.028919214688543	1.0033777609700527	1.9044978278187032	86	1.0035048371383406	1.0319659451238108	1.0680053400267002	1.080015120211683	1.0799622013229535	1.0559757125586111	1.019979600407992	0.9720515187304927	0.0030467304352677083	0.00012707616828788737	1.0459982488764055	0
000638	0.9309803559139891	0.9942458814127884	1.8869883671886645	77	0.9942788731171309	0.9239695090062028	0.8400042000210002	0.7440104161458261	0.6479773207937721	0.5519873042920013	0.46799064018719627	0.38402035307871313	0.007010846907786306	3.2991704342566486e-05	0.6059983724197514	0
000639	1.0683690675882713	0.9903677961521079	1.8796271289878208	89	0.9904001403436025	1.0679647571630135	0.9120045600228002	0.7560105841481781	0.6239781607643732	0.5039884082666098	0.3959920801583969	0.3120165368764544	0.00040431042525779226	3.2344191494559915e-05	0.583998388372802	0
000640	0.5667386811908113	0.9944250858808066	1.8868463325932163	48	0.9942040332294234	0.5759809926272433	0.5160025800129001	0.45600638408937727	0.395986140485083	0.3359922721777399	0.2879942401151977	0.2400127206741957	0.00924231143643206	0.00022105265138316899	0.37199905625908225	0
000641	0.983230946207207	1.002630198619395	1.903000049491816	82	1.0027156381305824	0.9839675290715406	1.0080050400252	1.0080141121975708	0.9959651412200572	0.9719776445141761	0.9239815203695927	0.8640457944271046	0.0007365828643336458	8.543951118733517e-05	0.9619982087922837	0
000642	1.6972677352860266	0.9988675836824885	1.8960719407947897	141	0.9990651269626861	1.6919441658425272	1.6440082200411004	1.5600218403057644	1.4519491817786376	1.3319693647046118	1.1999760004799904	1.068056607000171	0.005323569443499432	0.00019754328019760958	1.3759968690517128	0
000643	0.8153528950343913	0.9921334545007495	1.8829620837422552	67	0.9921573716613958	0.8039734688755271	0.7080035400177002	0.6120085681199536	0.5159819406320778	0.4319900642285227	0.34799304013919724	0.27601462877532507	0.011379426158864225	2.3917160646313995e-05	0.48199863031879603	0
000644	0.4658296927114459	1.026980732007722	1.9491461424177727	39	1.0270306185888542	0.46798455650963516	0.6840034200171001	0.9840137761928667	1.3919512817051403	1.9319555650220044	2.6399472010559792	3.5641889020118063	0.002154863798189244	4.988658113225242e-05	1.8660100243341493	0
000645	0.7493673989312558	1.0064735712165331	1.9102168176958776	63	1.0065182477715586	0.7559750528232568	0.8160040800204001	0.8640120961693464	0.8999685011024613	0.9239787484887847	0.9359812803743925	0.9360496106293633	0.00660765389200102	4.467655502549128e-05	0.8959990527974582	0
000646	1.1772716579369562	0.9960588030279751	1.8907850127318409	98	0.9962793753554774	1.1759611932806218	1.0920054600273001	0.9960139441952187	0.8879689210877618	0.7799820604126105	0.6719865602687947	0.5760305296180698	0.0013104646563344424	0.0002205723275022775	0.8339979126016259	0
000647	0.5677095344206962	1.0060587564494794	1.9098446056107556	47	1.006322124351303	0.5639813886141757	0.6120030600153001	0.6480090721270098	0.6719764808231712	0.6839842683618277	0.6839863202735946	0.6840362539214578	0.0037281458065204776	0.0002633679018235746	0.6639992425870602	0
000648	0.9260800044488747	0.996376917600907	1.8916471302731224	77	0.9967336363739049	0.9239695090062028	0.8640043200216001	0.7920110881552341	0.7079752208672696	0.6239856483300884	0.5399892002159957	0.46802480531468166	0.0021104954426719447	0.00035671877299792154	0.665998380484145	0
000649	1.1756213509695534	1.0036495188298473	1.9049693460648487	98	1.0037532862748502	1.1759611932806218	1.2240061200306003	1.2480174722446113	1.2479563215287464	1.223971848647481	1.1879762404751906	1.1400604232024296	0.00033984231106831686	0.00010376744500284474	1.21199807102151	0
000650	0.8091331754933755	1.0004724121704882	1.8991910656861015	67	1.0007086347001852	0.8039734688755271	0.8040040200201002	0.7800109201528822	0.743973960911368	0.6959839923681755	0.6479870402591948	0.5880311656517795	0.00515970661784837	0.00023622252969701663	0.7099985165605834	0
000651	1.0688477657524351	1.0059656639770498	1.9091641673066908	89	1.0059635925013164	1.0679647571630135	1.1520057600288003	1.2120169682375554	1.2599559015434458	1.2839704686792204	1.2839743205135898	1.2720674195732373	0.0008830085894215856	2.071475733389505e-06	1.2439984730959748	0
000652	2.4657407832347036	1.0078697503255973	1.9129217783216363	205	1.0079435269357395	2.4599188226788518	2.7360136800684005	2.9640414965809523	3.1558895438659644	3.311923825752008	3.419931601367973	3.480184449775838	0.005821960555851824	7.37766101421844e-05	3.177997432901856	0
000653	1.1436976551825022	0.997068296910688	1.8918581704565027	96	0.9968448362092417	1.1519619852544867	1.0800054000270003	0.9960139441952187	0.8999685011024613	0.8039815084253062	0.7079858402831943	0.6120324377191991	0.00826433007198446	0.0002234607014462986	0.8499979386253966	0
000654	0.6484965064505162	0.988136788418439	1.874736774289247	55	0.9878233484335998	0.6599782207187163	0.5400027000135001	0.4320060480846732	0.3359882404115856	0.2639939281396528	0.2039959200815984	0.1560082684382272	0.011481714268200105	0.00031343998483923663	0.3219991841948729	0
000655	2.0728183445883728	1.0019393207803593	1.9015705303768888	172	1.0019624057951828	2.0639318902476216	2.1000105000525005	2.0880292324092538	2.0399286024989123	1.9559550130347	1.8479630407391854	1.7160909528204993	0.008886454340751193	2.3085014823509553e-05	1.9579962235925086	0
000656	0.7253429216811635	1.001438068941929	1.9006030931119968	61	1.0014526504356511	0.7319758447971216	0.7320036600183001	0.720010080141122	0.6959756408525701	0.659984820349132	0.623987520249595	0.5760305296180698	0.006632923115958089	1.4581493722021222e-05	0.6679987085381316	0
000657	0.856745386563995	0.9957437570096589	1.8896001378918013	72	0.9956550492911389	0.863971488940865	0.7920039600198001	0.720010080141122	0.6359777407790727	0.5519873042920013	0.4799904001919962	0.4080216251461327	0.007226102376869936	8.870771851998693e-05	0.5979985184283542	0
000658	0.956663156538835	1.0232674467579845	1.9421250646630344	80	1.0233311208073974	0.9599683210454055	1.3320066600333003	1.812025368355157	2.423915162969296	3.1919265856885293	4.139917201655967	5.2802798548323056	0.0033051645065704793	6.367404941287624e-05	3.0300118055890923	0
000659	1.4815928892893009	0.9903718013687751	1.880053801452256	123	0.9906249596506557	1.475951293607311	1.2600063000315003	1.056014784206979	0.8639697610583629	0.6959839923681755	0.5519889602207956	0.4320228972135523	0.005641595681989964	0.00025315828188055	0.809997782516561	0
000660	0.9829482371265545	0.9925449192642996	1.8841323429295325	81	0.9927739965469613	0.9719679250584731	0.8640043200216001	0.7440104161458261	0.6359777407790727	0.5279878562793056	0.4319913601727966	0.3480184449775838	0.010980312068081477	0.00022907728266174932	0.5919983563960308	0
000661	0.808445949630841	1.0015299319562698	1.900779948400095	67	1.0015458378021513	0.8039734688755271	0.8160040800204001	0.8040112561575862	0.7799727009554664	0.743982888393567	0.6959860802783945	0.6480343458203285	0.004472480755313923	1.5905845881514225e-05	0.7479985586042904	0
000662	0.8791097351340025	1.0131954041834945	1.9228812838038356	73	1.013191320753567	0.8759710929539325	1.0560052800264002	1.2360173042422593	1.4279500217492387	1.6199627408569603	1.8119637607247856	1.9921055815958244	0.0031386421800699837	4.083429927526083e-06	1.5240007815325782	0
000663	0.7382344895586839	1.003570606027698	1.9051460445964263	61	1.0038463910442879	0.7319758447971216	0.7680038400192002	0.7800109201528822	0.7799727009554664	0.7679823364062627	0.7439851202975941	0.7080375259888774	0.006258644761562238	0.00027578501658975796	0.7579987406367138	0
000664	0.8489498948832855	1.0003922502056075	1.8982263153057903	71	1.000200295095313	0.8519718849277974	0.8400042000210002	0.8160114241599382	0.7799727009554664	0.7319831643872191	0.6719865602687947	0.6120324377191991	0.0030219900445118686	0.00019195511029446166	0.7419984145852695	0
000665	0.6915304281551451	0.9964060396667499	1.8908501914359463	58	0.9963137188679209	0.695977032757919	0.6480032400162001	0.5880082321152497	0.5279815206467773	0.4679892362475663	0.4079918401631968	0.3480184449775838	0.004446604602773907	9.232079882903754e-05	0.49799875236109564	0
000666	0.588358685897494	1.0022992092260996	1.9028805764356875	49	1.002652686213294	0.5879805966403109	0.6000030000150001	0.6000084001176017	0.5879794207202748	0.5639870282983491	0.5399892002159957	0.504026713415811	0.0003780892571830785	0.0003534769871944565	0.5659989604638387	0
000667	0.6484965064505162	0.988136788418439	1.873711999432265	55	0.9872833811461931	0.6599782207187163	0.5400027000135001	0.4320060480846732	0.3359882404115856	0.2639939281396528	0.2039959200815984	0.1560082684382272	0.011481714268200105	0.0008534072722459207	0.3219991841948729	0
000668	0.6791938282361724	1.0089419769980315	1.9147053315910487	57	1.008883304501776	0.6839774287448515	0.7680038400192002	0.8400117601646423	0.9119680811171609	0.9719776445141761	1.019979600407992	1.0560559709664612	0.004783600508679098	5.8672496255463e-05	0.9279994828649389	0
000669	0.8696918080210669	1.009301684802791	1.9154285440722276	72	1.009264374625638	0.863971488940865	0.9840049200246002	1.092015288214035	1.187958421455249	1.2719707446728725	1.3439731205375893	1.392073779910335	0.005720319080201985	3.731017715291607e-05	1.2119993791357802	0
000670	0.8857816556376162	1.0128314010021313	1.9221841174112275	74	1.0128239746547405	0.887970696967	1.0560052800264002	1.2360173042422593	1.4159504417345392	1.5959632928442646	1.7759644807103858	1.9441030374609853	0.0021890413293838007	7.42634739081538e-06	1.5040006395031391	0
000671	1.0163165895548334	1.021459617385413	1.938644778582263	85	1.0214973125112339	1.0199663411107434	1.3800069000345003	1.824025536357509	2.375916842910498	3.047929897612355	3.8519229615407693	4.788253777450205	0.0036497515559099636	3.769512582096901e-05	2.8780093193176395	0
000672	0.5611225800499424	0.9966090643295515	1.8901113962406424	47	0.995924438007994	0.5639813886141757	0.5280026400132001	0.4800067200940813	0.43198488052918144	0.38399116820313134	0.33599328013439733	0.2880152648090349	0.0028588085642332617	0.0006846263215575243	0.407998992297171	0
000673	1.5535162860705587	1.007283694129129	1.9117175546947176	129	1.0073090057423006	1.5479489176857164	1.7040085200426003	1.8360257043598611	1.9439319623813165	2.0159536330664394	2.0639587208255836	2.076110033831793	0.005567368384842286	2.5311613171652425e-05	1.9399980957512657	0
000674	0.7314129074166222	0.9971610376375125	1.8922861802550937	61	0.9970703601751685	0.7319758447971216	0.6960034800174001	0.6360089041246577	0.5759798407055753	0.5159881322729577	0.45599088018239636	0.39602098911242295	0.0005629373804993953	9.06774623440354e-05	0.5459987044025684	0
000675	1.0357137995067955	1.0073219756507514	1.9117642584646264	86	1.0073336145700618	1.0319659451238108	1.1400057000285002	1.2240171362399073	1.2959546415875443	1.3439690887109597	1.379972400551989	1.392073779910335	0.00374785438298475	1.1638919310330564e-05	1.2959987911715394	0
000676	0.7253429216811635	1.001438068941929	1.901206886301356	60	1.001770796971343	0.7199762407840541	0.7320036600183001	0.720010080141122	0.6959756408525701	0.659984820349132	0.623987520249595	0.5760305296180698	0.005366680897109455	0.0003327280294138646	0.6679987085381316	0
000677	0.4589124944815315	0.9928298361289215	1.88374354502278	39	0.9925691338401645	0.46798455650963516	0.4080020400102001	0.34800487206820896	0.2999895003674871	0.2519942041333049	0.2039959200815984	0.168008904471937	0.009072062028103678	0.00026070228875696433	0.2799992401887894	0
000678	1.3215163275533472	0.9919237992511294	1.8823357778826384	110	0.9918273629050334	1.3199564414374325	1.1520057600288003	0.9840137761928667	0.8279710210142645	0.6839842683618277	0.5519889602207956	0.44402353324726207	0.0015598861159147326	9.643634609601826e-05	0.7739978865109695	0
000679	1.0334795147918165	0.998425451389072	1.895352622850188	86	0.9986861089211299	1.0319659451238108	0.9960049800249001	0.9360131041834586	0.8639697610583629	0.7919817844189584	0.7079858402831943	0.6240330737529088	0.0015135696680057542	0.0002606575320578397	0.8199980906202972	0
000680	0.6032213921598026	0.9978738361282729	1.8936046633386807	50	0.9977650861720891	0.5999802006533784	0.5760028800144001	0.5400075601058415	0.49198278060267886	0.44398978823487056	0.3959920801583969	0.3480184449775838	0.0032411915064242125	0.00010874995618370686	0.465998922348962	0
000681	0.3228721448934593	0.9905624465300144	1.879702750227099	27	0.9904399861645311	0.32398930835282436	0.27600138000690005	0.22800319204468864	0.19199328023519174	0.1559964120825221	0.11999760004799905	0.09600508826967828	0.001117163459365078	0.00012246036548324568	0.17799949211449664	0
000682	0.7608292066142317	0.9964091182842403	1.8912174379329103	63	0.9965072258547718	0.7559750528232568	0.7080035400177002	0.6480090721270098	0.5879794207202748	0.5159881322729577	0.44399112017759645	0.38402035307871313	0.004854153790974869	9.810757053152486e-05	0.547998606399042	0
000683	0.6720740004868383	1.0034551234121873	1.9041322323146417	56	1.0033122000812629	0.6719778247317838	0.6960034800174001	0.70800991213877	0.7079752208672696	0.6959839923681755	0.6719865602687947	0.6360337097866187	9.617575505449505e-05	0.00014292333092447151	0.6859988125745048	0
000684	0.8489498948832855	1.0003922502056075	1.8981493347769225	71	1.0001597330469052	0.8519718849277974	0.8400042000210002	0.8160114241599382	0.7799727009554664	0.7319831643872191	0.6719865602687947	0.6120324377191991	0.0030219900445118686	0.0002325171587023167	0.7419984145852695	0
000685	1.0055253367302006	1.0010461089694869	1.89961605925237	84	1.000932569373816	1.0079667370976757	1.0080050400252	0.9840137761928667	0.9479668211612593	0.899979300476089	0.8399832003359934	0.7680407061574263	0.0024414003674750884	0.00011353959567084182	0.9079981407248058	0
000686	0.8892163252455496	1.0205815201970685	1.9370876748175427	74	1.020676854153656	0.887970696967	1.1880059400297003	1.5600218403057644	2.003929862454814	2.531941765339397	3.155936881262375	3.876205438888261	0.001245628278549571	9.533395658745114e-05	2.3860069547133853	0
000687	0.6151027452466263	1.004649289756601	1.906572719740212	51	1.0045981248540625	0.611979804666446	0.6480032400162001	0.6720094081317138	0.6839760608378707	0.6839842683618277	0.6719865602687947	0.6480343458203285	0.0031229405801803667	5.116490253853634e-05	0.6679989805727892	0
000688	1.1580971865582494	1.0173912199713355	1.9309793722037656	96	1.0174583095430534	1.1519619852544867	1.4760073800369002	1.8480258723622132	2.2679206227782025	2.7359370734473107	3.2519349613007744	3.8042016226860023	0.006135201303762772	6.70895717178599e-05	2.564004588768567	0
000689	0.41990312629533105	0.9921056264842547	1.8822572975796288	36	0.9917860106059969	0.4319857444704325	0.3720018600093001	0.31200436806115284	0.26399076032338864	0.21599503211426135	0.17999640007199857	0.14400763240451744	0.012082618175101423	0.00031961587825779514	0.24799934216410313	0
000690	1.0934274149859613	0.9923208559533536	1.8838922894225285	91	0.9926475092115956	1.0919639651891488	0.9600048000240001	0.8280115921622903	0.6959756408525701	0.575986752304697	0.46799064018719627	0.38402035307871313	0.001463449796812455	0.00032665325824199343	0.651998296434911	0
000691	0.42231591942578595	0.9972090726150443	1.894107465217148	34	0.9980300190640011	0.40798653644429733	0.39600198000990006	0.37200520807291304	0.3359882404115856	0.29999310015869635	0.26399472010559794	0.22801208464048595	0.014329382981488614	0.0008209464489568052	0.3159992222331965	0
000692	1.9717713959308456	0.9938784087877058	1.886281269275476	164	0.9939062939700979	1.9679350581430812	1.7760088800444003	1.5600218403057644	1.3439529616463424	1.139973780603046	0.9599808003839924	0.7920419782248459	0.0038363377877643767	2.7885182392051178e-05	1.2619967068680655	0
000693	1.0683241696778614	1.0002248370391478	1.8982411499212308	89	1.0002081116483876	1.0679647571630135	1.0560052800264002	1.0200142801999228	0.9719659811906582	0.9119790244824368	0.8399832003359934	0.7560400701237165	0.00035941251484783443	1.672539076014168e-05	0.9259979727265213	0
000694	0.6815924113283025	1.005695378971852	1.9080387824288625	57	1.0053706124768464	0.6839774287448515	0.7320036600183001	0.7680107521505302	0.791972280970166	0.8039815084253062	0.8039839203215936	0.7920419782248459	0.0023850174165489513	0.0003247664950054574	0.7819990166851237	0
000695	0.43661389693992364	1.0039830693442224	1.905588617457795	36	1.0040795884786362	0.4319857444704325	0.4560022800114001	0.4680065520917293	0.4679836205732799	0.4679892362475663	0.45599088018239636	0.4320228972135523	0.004628152469491165	9.651913441377502e-05	0.457999244386654	0
000696	1.3406534282892062	0.9949112235020983	1.8880918810255904	112	0.9948603290038371	1.3439556494635676	1.2240061200306003	1.092015288214035	0.9599664011759588	0.827980956438002	0.7079858402831943	0.5880311656517795	0.0033022211743614083	5.089449826112258e-05	0.8999976286322616	0
000697	0.7838963143957945	0.9930019658927361	1.884270720916077	66	0.992846909719569	0.7919738648624596	0.6960034800174001	0.6000084001176017	0.5159819406320778	0.4319900642285227	0.35999280014399715	0.2880152648090349	0.008077550466665029	0.00015505617316713405	0.4819986583247724	0
000698	0.9024649758490149	0.9882497842566806	1.87629484410176	75	0.9886443158144063	0.8999703009800677	0.7440037200186002	0.6000084001176017	0.4799832005879794	0.3719914441967835	0.2879942401151977	0.21601144860677615	0.0024946748689471665	0.0003945315577256192	0.44999874227382314	0
000699	0.6915304281551451	0.9964060396667499	1.8904695617128933	58	0.9961131600840446	0.695977032757919	0.6480032400162001	0.5880082321152497	0.5279815206467773	0.4679892362475663	0.4079918401631968	0.3480184449775838	0.004446604602773907	0.00029287958270529657	0.49799875236109564	0
000700	2.2246413156848472	0.9986211868315663	1.895355979195276	185	0.9986878774232945	2.2199267424175	2.1480107400537003	2.0280283923974936	1.8839340623078191	1.715960532907743	1.5479690406191877	1.3680725078429157	0.004714573267347255	6.669059172814684e-05	1.7819958793548099	0
000701	0.7234509029356053	0.9819168741202489	1.8642832752157752	59	0.9823152629256919	0.7079766367709865	0.5400027000135001	0.39600554407761707	0.28798992035278764	0.20399530810791353	0.14399712005759885	0.09600508826967828	0.015474266164618777	0.00039838880544307287	0.2779992801465159	0
000702	0.5114334764088343	0.998636622933758	1.894715571622942	43	0.9983504382898966	0.5159829725619054	0.4920024600123001	0.4680065520917293	0.43198488052918144	0.3959908922094792	0.35999280014399715	0.3120165368764544	0.0045494961530710976	0.0002861846438614313	0.40999902031052365	0
000703	2.1391339977640373	0.9993533511687521	1.8966978349048171	178	0.9993949187627998	2.135929514326027	2.0880104400522	1.9920278883904374	1.8719344822931197	1.7279602569140908	1.5719685606287876	1.404074415944045	0.003204483438010275	4.1567594047720036e-05	1.7759960073704468	0
000704	3.0755174799082985	1.0039234730058084	1.905313452043021	256	1.0039346002194187	3.0718986273452975	3.2160160800804007	3.288046032644457	3.299884504042358	3.2639249297266164	3.179936401271975	3.0481615525622856	0.003618852563000985	1.1127213610295783e-05	3.2159949167213484	0
000705	1.0442607529063463	0.9993302895379593	1.896882133611806	87	0.999492028164155	1.0439655491368784	1.0200051000255002	0.9720136081905146	0.9119680811171609	0.8399806804443498	0.7679846403071939	0.6840362539214578	0.00029520376946789995	0.00016173862619572876	0.8659980606676961	0
000706	0.960524058138005	1.008824372840813	1.914448836288168	80	1.0087481537689245	0.9599683210454055	1.0800054000270003	1.1880166322328514	1.2839550615728448	1.3679685367236554	1.4279714405711887	1.4760782321463037	0.0005557370925994842	7.621907188859467e-05	1.3039992172123076	0
000707	1.8054759327057635	1.0028897365741085	1.9032294203765796	151	1.002836496652444	1.8119402059732028	1.8600093000465003	1.8720262083669172	1.8479353222637207	1.799958600952178	1.7279654406911864	1.6320865005845309	0.006464273267439369	5.323992166461622e-05	1.7899968954841725	0
000708	1.1309449153073976	1.0130467883456271	1.922696567808304	94	1.013093991477416	1.1279627772283514	1.3560067800339002	1.5840221763104683	1.8239361622343218	2.063952529091831	2.3039539209215816	2.532134203112765	0.002982138079046237	4.720313178885327e-05	1.9440009619508114	0
000709	2.0129394619554333	0.9996518614358032	1.8974415864097176	167	0.9997868111671359	2.003933870182284	1.9680098400492003	1.8960265443716213	1.7879374221902231	1.655961912876004	1.511969760604788	1.3560718718092057	0.009005591773149302	0.00013494973133265642	1.6959962253168406	0
000710	0.6815924113283025	1.005695378971852	1.907880012782272	57	1.0052869546716146	0.6839774287448515	0.7320036600183001	0.7680107521505302	0.791972280970166	0.8039815084253062	0.8039839203215936	0.7920419782248459	0.0023850174165489513	0.0004084243002373533	0.7819990166851237	0
000711	1.1440605580557832	1.0055127582204284	1.908471775106552	95	1.0055987619870008	1.139962381241419	1.2240061200306003	1.2840179762516675	1.3199538016169432	1.3319693647046118	1.3319733605327895	1.3080693276743667	0.004098176814364196	8.600376657241782e-05	1.299998325135163	0
000712	1.668367758390171	1.0060069549143562	1.9092751869552795	139	1.006022090207509	1.667944957816392	1.8000090000450004	1.8960265443716213	1.9679311224107154	2.0039539090600917	2.015959680806384	1.9921055815958244	0.00042280057377896973	1.5135293152779283e-05	1.9459976397149397	0
000713	1.234608876085324	1.0152232260517802	1.9267714602085768	103	1.0152411056272785	1.2359592133459596	1.5240076200381003	1.8480258723622132	2.1959231426900057	2.5679409373584408	2.9519409611807768	3.34817745340503	0.0013503372606356034	1.7879575498369604e-05	2.406002664505761	0
000714	0.8556752400746019	1.0166210189257157	1.9294521399904845	71	1.0166535908969752	0.8519718849277974	1.0800054000270003	1.3320186482610756	1.6199433019844305	1.9319555650220044	2.267954640907182	2.628139291382443	0.0037033551468045323	3.257197125949851e-05	1.8100028079306891	0
000715	0.3581277099125542	1.0078064717770054	1.9126485204135963	30	1.0077995437667913	0.35998812039202704	0.39600198000990006	0.4320060480846732	0.45598404055858044	0.47998896025391413	0.4919901601967961	0.504026713415811	0.0018604104794728293	6.9280102141799915e-06	0.4599996504199458	0
000716	0.922100215024796	0.9940201062845807	1.8864426329469453	77	0.9939913186009967	0.9239695090062028	0.8280041400207001	0.732010248143474	0.6359777407790727	0.5399875802856534	0.45599088018239636	0.37201971704500336	0.0018692939814067833	2.8787683584052814e-05	0.5939983844093832	0
000717	1.5797937067687073	0.9792394032814676	1.858019010831213	133	0.979014540016377	1.5959473337379866	1.1400057000285002	0.8040112561575862	0.5519806806761763	0.3719914441967835	0.251994960100798	0.168008904471937	0.016153626969279244	0.0002248632650906357	0.5479988242719634	0
000718	0.5668531854415906	0.9906750509699793	1.881019487042292	46	0.9911337920297747	0.5519817846011081	0.48000240001200006	0.4080057120799691	0.3359882404115856	0.27599365214600063	0.2159956800863983	0.168008904471937	0.01487140084048244	0.0004587410597953756	0.31399909820131516	0
000719	1.6262085377468194	1.0044753539152262	1.9064159894651715	136	1.0045155416203977	1.6319461457771893	1.7160085800429004	1.7640246963457489	1.7879374221902231	1.7879588769458301	1.7519649607007861	1.6920896807530799	0.005737608030369934	4.01877051714461e-05	1.7499973694964284	0
000720	0.905117351470765	1.0072794994161525	1.9119940381853708	75	1.0074546885129538	0.8999703009800677	0.9960049800249001	1.068014952209331	1.1279605213817516	1.1759729526220897	1.1999760004799904	1.2120642394046883	0.0051470504906973025	0.00017518909680136474	1.1299989410204585	0
000721	0.3733552561721394	1.0006179659074854	1.8999164458205036	31	1.001090846988907	0.37198772440509464	0.3720018600093001	0.360005040070561	0.34798782042628507	0.32399254817139206	0.2999940001199976	0.27601462877532507	0.0013675317670447384	0.00047288108142162777	0.32999931626214346	0
000722	1.4431240493841735	0.9955039475433489	1.8892707489987288	120	0.9954814899713699	1.4399524815681082	1.3320066600333003	1.2000168002352034	1.0559630412935546	0.9239787484887847	0.7919841603167938	0.672035617887748	0.0031715678160653127	2.245757197905096e-05	0.9959975047092309	0
000723	0.7258018802192066	1.0056338325597243	1.9089727976930972	60	1.0058627573467065	0.7199762407840541	0.7800039000195002	0.8160114241599382	0.8399706010289639	0.8519804044506976	0.8519829603407932	0.840044522359685	0.005825639435152463	0.00022892478698222085	0.8299989687265964	0
000724	0.4160406341227077	1.007228221286428	1.9115346233682349	35	1.0072126168316344	0.4199861404573649	0.4560022800114001	0.49200688809643334	0.5159819406320778	0.5399875802856534	0.5519889602207956	0.5520292575506501	0.003945506334657178	1.560445479364958e-05	0.5179994844661684	0
000725	0.7663031276181201	0.9959464143564575	1.8907376503063384	63	0.9962544194734616	0.7559750528232568	0.7080035400177002	0.6480090721270098	0.5759798407055753	0.5039884082666098	0.4319913601727966	0.37201971704500336	0.010328074794863307	0.0003080051170041287	0.5399986563891158	0
000726	2.161995596103714	0.9862305218739644	1.8715826303056824	180	0.9861613886779601	2.1599287223521624	1.7280086400432002	1.3560189842657797	1.043963461278855	0.7919817844189584	0.5879882402351954	0.4320228972135523	0.002066873751551679	6.913319600432288e-05	0.9899973345759235	0
000727	1.2197305153081488	0.9843054553657722	1.867838061923828	102	0.984188326577653	1.223959609332892	0.9480047400237002	0.720010080141122	0.5399811006614768	0.3959908922094792	0.2879942401151977	0.20401081257306636	0.004229094024743141	0.00011712878811920291	0.5159986442873404	0
000728	0.8624553653330349	0.9983555939748547	1.8951313797706075	72	0.9985695330462196	0.863971488940865	0.8280041400207001	0.7800109201528822	0.7199748008819691	0.659984820349132	0.5879882402351954	0.5160273494495208	0.0015161236078300444	0.0002139390713649103	0.6819983785149	0
000729	0.508444384636939	1.0122230859632946	1.9209131052609476	42	1.0121542617140185	0.5039833685488379	0.6000030000150001	0.6960097441364179	0.791972280970166	0.8879795764697411	0.9719805603887923	1.0560559709664612	0.004461016088101122	6.882424927612263e-05	0.8340001888244298	0
000730	1.408704338758201	0.9954108324713804	1.8890545142860369	117	0.9953675530705375	1.4039536695289054	1.2960064800324003	1.1640162962281473	1.0319638812641556	0.899979300476089	0.7679846403071939	0.6480343458203285	0.004750669229295568	4.327940084292159e-05	0.9679974906880525	0
000731	0.4927497970380896	1.0084103957488413	1.9142101131900695	41	1.0086223674434274	0.4919837645357703	0.5520027600138001	0.6000084001176017	0.6479773207937721	0.6839842683618277	0.7079858402831943	0.7320387980562969	0.0007660325023192693	0.00021197169458608833	0.6539995646044154	0
000732	0.6830062078871607	1.009034669395014	1.9153443035240665	57	1.0092199871780243	0.6839774287448515	0.7680038400192002	0.8520119281669943	0.9239676611318604	0.983977368520524	1.0319793604127918	1.068056607000171	0.0009712208576907466	0.00018531778301023039	0.937999460875257	0
000733	0.9849461093665041	1.0136050250186968	1.9236751111206245	82	1.0136095987587264	0.9839675290715406	1.1880059400297003	1.4040196562751879	1.63194288199913	1.8599572209839172	2.0879582408351833	2.316122754505989	0.0009785802949634492	4.57374002960087e-06	1.7480011157715178	0
000734	1.0667930254066396	1.0128183655982852	1.9222327469644476	89	1.0128495982029386	1.0679647571630135	1.2720063600318001	1.4880208322916522	1.7039403620873268	1.9199558410156565	2.135957280854383	2.3401240265734082	0.0011717317563739726	3.1232604653430585e-05	1.8100007838090377	0
000735	0.8274688406169841	1.0002460761225522	1.8985283132682904	69	1.0003594217751905	0.8279726769016622	0.8160040800204001	0.7920110881552341	0.7559735409260675	0.7079837163745234	0.6479870402591948	0.5880311656517795	0.0005038362846780942	0.0001133456526383192	0.7179984385645333	0
000736	1.0197529148743596	1.006421447223044	1.9100398035481096	85	1.0064249766998188	1.0199663411107434	1.1040055200276002	1.1760164642304993	1.2239571614993474	1.2599710206665247	1.27197456050879	1.2600667835395276	0.00021342623638376246	3.5294767748439426e-06	1.215998585078715	0
000737	1.4340411004695237	1.0060442342250746	1.909317395699236	120	1.0060443305472517	1.4399524815681082	1.5480077400387002	1.6320228483198764	1.6919407820726273	1.7279602569140908	1.7399652006959863	1.7160909528204993	0.005911381098584467	9.632217712329805e-08	1.6759979634769635	0
000738	0.7790620881338192	1.0042811178143234	1.905974519802255	65	1.0042829254757555	0.7799742608493919	0.8160040800204001	0.8400117601646423	0.8519701810436634	0.8519804044506976	0.8279834403311934	0.7920419782248459	0.0009121727155727566	1.807661432096097e-06	0.8299986407059071	0
000739	0.5892386241883162	1.004831561103897	1.9072011509691869	49	1.0049292534953629	0.5879805966403109	0.6240031200156001	0.6480090721270098	0.6599769008084716	0.659984820349132	0.6479870402591948	0.6360337097866187	0.0012580275480053027	9.769239146595332e-05	0.6459991105576711	0
000740	0.7518947200768802	1.007265962922731	1.911936999465148	63	1.007424634064578	0.7559750528232568	0.8280041400207001	0.8880124321740505	0.9359672411465598	0.9719776445141761	0.9959800803983921	1.008053426831622	0.004080332746376647	0.00015867114184708875	0.9379991608475834	0
000741	0.48698729347643804	1.0014158618539213	1.900021450821804	41	1.001146175498706	0.4919837645357703	0.4920024600123001	0.4800067200940813	0.4679836205732799	0.44398978823487056	0.4199916001679967	0.38402035307871313	0.004996471059332264	0.0002696863552151818	0.4479990903602069	0
000742	0.7983704988907103	1.0003988523099814	1.8991943725106064	66	1.0007103771093062	0.7919738648624596	0.7920039600198001	0.7680107521505302	0.7319743808966686	0.6839842683618277	0.635987280254395	0.5760305296180698	0.006396634028250747	0.000311524799324836	0.6979985285502152	0
000743	0.9037402041032734	1.0076645604305086	1.9124529723049968	75	1.0076965069084622	0.8999703009800677	0.9960049800249001	1.080015120211683	1.1519596814111506	1.1999724006347854	1.2359752804943902	1.2480661475058177	0.0037699031232056868	3.194647795368155e-05	1.1519989350471211	0
000744	0.6818566148977213	1.0011841326329631	1.900720266161254	57	1.0015143904492096	0.6839774287448515	0.6840034200171001	0.6720094081317138	0.6479773207937721	0.6119859243237405	0.5759884802303954	0.5280279854832306	0.002120813847130143	0.0003302578162465153	0.6199987564966588	0
000745	1.5715443030003342	0.9982776416849157	1.894689474317246	131	0.9983366872778872	1.5719481257118515	1.5120075600378002	1.41601982427754	1.3079542216022437	1.1879726766284375	1.0679786404271916	0.9360496106293633	0.00040382271151728766	5.904559297142953e-05	1.2379970889337626	0
000746	0.683098412322303	1.0034760589339649	1.9040878342382537	57	1.0032888061536016	0.6839774287448515	0.7080035400177002	0.720010080141122	0.7199748008819691	0.7079837163745234	0.6839863202735946	0.6480343458203285	0.0008790164225485064	0.0001872527803632451	0.6979988005848731	0
000747	1.352383572289435	0.993012223079235	1.8848427370666767	112	0.9931483125175473	1.3439556494635676	1.2000060000300001	1.0440146162046269	0.8879689210877618	0.743982888393567	0.6119877602447952	0.504026713415811	0.008427922825867462	0.00013608943831233677	0.8319978165627603	0
000748	0.7497623572459394	1.0104604890769115	1.9180731495037189	62	1.0106578518478533	0.7439754488101893	0.8640043200216001	0.9720136081905146	1.0799622013229535	1.1759729526220897	1.25997480050399	1.3320705997417863	0.005786908435750138	0.0001973627709417336	1.1139997470671557	0
000749	0.8060375555713253	1.0000894212999578	1.8981847156841447	67	1.00017837571009	0.8039734688755271	0.7920039600198001	0.7680107521505302	0.7319743808966686	0.6839842683618277	0.623987520249595	0.56402989358436	0.002064086695798162	8.89544101321249e-05	0.6939984625437968	0
000750	0.7389750711343529	1.0105262347384585	1.9181368909772956	61	1.0106914380647165	0.7319758447971216	0.8520042600213001	0.9600134401881626	1.067962621308254	1.1639732286157418	1.24797504049919	1.3200699637080764	0.006999226337231268	0.00016520332625802325	1.1019997590567876	0
000751	1.151412130017902	0.981987679532577	1.863123560882851	96	0.9817041942619271	1.1519619852544867	0.8640043200216001	0.6360089041246577	0.45598404055858044	0.32399254817139206	0.22799544009119818	0.1560082684382272	0.0005498552365845732	0.00028348527064991913	0.44399892023427595	0
000752	0.5722556977561568	1.0078305830342769	1.9126153721403716	48	1.0077820775076871	0.5759809926272433	0.6360031800159001	0.6840095761340659	0.7319743808966686	0.7679823364062627	0.7919841603167938	0.8040426142585556	0.0037252948710865263	4.850552658974827e-05	0.7359993746713744	0
000753	0.9318610010758039	1.00301842392643	1.9035610068391868	78	1.003011213900369	0.9359691130192703	0.9600048000240001	0.9720136081905146	0.9599664011759588	0.9359784724951326	0.8999820003599929	0.8520451583933948	0.004108111943466386	7.210026060855412e-06	0.9299984067731656	0
000754	0.4027883185307695	1.0158023748809841	1.927796790710528	34	1.0157813656912933	0.40798653644429733	0.5040025200126	0.6120085681199536	0.7319743808966686	0.8639801284570454	1.007979840403192	1.1520610592361396	0.005198217913527814	2.1009189690834873e-05	0.8120010828542665	0
000755	1.2423514949971872	0.9447624980575017	1.8032496111034984	90	0.9501558263170948	1.0799643611760812	0.4920024600123001	0.2160030240423366	0.09599664011759587	0.03599917201904356	0.011999760004799905	0.0	0.16238713382110603	0.005393328259593155	0.14200017603267934	1
000756	0.9670948701718382	1.0058390455458115	1.90886404495474	81	1.0058054541051908	0.9719679250584731	1.0440052200261	1.092015288214035	1.1279605213817516	1.151973504609394	1.1519769604607908	1.1400604232024296	0.00487305488663492	3.359144062065056e-05	1.1179986529824169	0
000757	0.9651374828629383	1.0149015845443454	1.9262781979398735	80	1.0149811992806335	0.9599683210454055	1.1880059400297003	1.428019992279892	1.6919407820726273	1.967954737041048	2.255954880902382	2.5441348391464746	0.005169161817532797	7.961473628803617e-05	1.8460018619120204	0
000758	0.8431587939685555	0.985314690241578	1.869439094303973	71	0.9850319314977651	0.8519718849277974	0.6720033600168002	0.5160072241011374	0.3839865604703835	0.2879933761523485	0.2159956800863983	0.1560082684382272	0.008813090959241876	0.00028275874381289423	0.37199907821088246	0
000759	0.8414437271282852	0.9959842035590741	1.890022167979452	70	0.9958774224690913	0.8399722809147298	0.7800039000195002	0.70800991213877	0.6359777407790727	0.5519873042920013	0.4799904001919962	0.4080216251461327	0.0014714462135554385	0.00010678108998285474	0.5939984804279123	0
000760	0.9988845283227109	0.9902833247581847	1.879202697787386	84	0.9901765019878913	1.0079667370976757	0.8520042600213001	0.70800991213877	0.5759798407055753	0.4679892362475663	0.37199256014879706	0.2880152648090349	0.009082208774964795	0.00010682277029339105	0.5439985123451739	0
000761	0.7941321928931887	1.0120236875662902	1.9207203369877064	66	1.0120526895873303	0.7919738648624596	0.9360046800234002	1.080015120211683	1.2239571614993474	1.3679685367236554	1.499970000599988	1.6200858645508212	0.0021583280307291286	2.900202104005878e-05	1.2880002272681492	0
000762	0.6540094511542828	1.0014273511839866	1.9008482162596807	54	1.0015818090310573	0.6479786167056487	0.6600033000165001	0.6480090721270098	0.6239781607643732	0.5999862003173927	0.5639887202255955	0.5160273494495208	0.006030834448634059	0.0001544578470706881	0.6019988004833986	0
000763	0.7548404999746655	0.9901061261321265	1.8777531362093376	64	0.9894127090162987	0.7679746568363244	0.6480032400162001	0.5280073921034895	0.43198488052918144	0.34799199618408777	0.2759944801103978	0.21601144860677615	0.013134156861658863	0.0006934171158277103	0.4079989062583555	0
000764	1.219326464166034	0.9911495089760334	1.8811352596275428	102	0.9911947941205149	1.223959609332892	1.0560052800264002	0.8880124321740505	0.7319743808966686	0.5999862003173927	0.4799904001919962	0.38402035307871313	0.004633145166857977	4.528514448154386e-05	0.689998174447537	0
000765	1.2009280972518834	0.9946912864341175	1.887406996944128	100	0.9944994546155403	1.1999604013067569	1.0920054600273001	0.9720136081905146	0.8519701810436634	0.7319831643872191	0.623987520249595	0.5160273494495208	0.0009676959451265787	0.00019183181857718168	0.7979978805579688	0
000766	0.972249897398829	0.990649608992667	1.8800786042703264	81	0.9906380285801891	0.9719679250584731	0.8280041400207001	0.6960097441364179	0.5759798407055753	0.4679892362475663	0.37199256014879706	0.2880152648090349	0.00028197234035598484	1.1580412477840696e-05	0.5379984643446819	0
000767	1.7448010759752743	1.004438283683251	1.906322151111804	145	1.0044660969635764	1.7399425818947973	1.8360091800459004	1.8960265443716213	1.9199328023519175	1.9079561170093087	1.871962560748785	1.8120960410901776	0.004858494080477005	2.7813280325306167e-05	1.8739972076029516	0
000768	0.7310857201982237	0.9341745939356217	1.7463766389877904	87	0.9201887127888457	1.0439655491368784	0.30000150000750003	0.08400117601646423	0.023999160029398968	0.011999724006347854	0.0	0.0	0.31287982893865474	0.013985881146776014	0.07000026000995184	2
000769	1.215338537146794	1.0051657089428845	1.9076928399313997	101	1.005188330846222	1.2119600053198245	1.2960064800324003	1.3440188162634277	1.3799517016904408	1.391967984736351	1.379972400551989	1.344071235775496	0.0033785318269694553	2.2621903337460836e-05	1.3559981031750175	0
000770	0.9544225799501561	0.9773725938404868	1.855256018441526	78	0.9775586831560924	0.9359691130192703	0.6600033000165001	0.45600638408937727	0.3119890803821866	0.20399530810791353	0.13199736005279897	0.0840044522359685	0.018453466930885787	0.0001860893156055976	0.30799931414745746	0
000771	1.4920037530888293	1.0075295076719266	1.9121783369267884	124	1.0075517979324498	1.4879508976203786	1.6440082200411004	1.776024864348101	1.8839340623078191	1.967954737041048	2.015959680806384	2.0401081257306637	0.004052855468450689	2.2290260523138983e-05	1.8879982817125194	0
000772	1.6070527041878655	1.0050048407580814	1.907541626502142	133	1.0051086545108208	1.5959473337379866	1.7040085200426003	1.776024864348101	1.811936582219622	1.8239580489648737	1.7999640007199857	1.7520928609216286	0.011105370449878915	0.00010381375273937898	1.777997479536135	0
000773	0.6134484618317009	0.9935052461009969	1.88531233454842	51	0.9933957495781488	0.611979804666446	0.5520027600138001	0.4800067200940813	0.4079857204997825	0.34799199618408777	0.2879942401151977	0.2400127206741957	0.0014686571652549052	0.00010949652284808487	0.38599902626352417	0
000774	0.6964371368546338	0.9911487116356212	1.8819899982465376	58	0.9916451670881925	0.695977032757919	0.6000030000150001	0.5040070560987854	0.41998530051448196	0.34799199618408777	0.2759944801103978	0.21601144860677615	0.00046010409671481955	0.000496455452571265	0.3939988802549215	0
000775	1.1415235311744725	1.0080787070068211	1.9132878121350927	95	1.0081363949437752	1.139962381241419	1.2720063600318001	1.3800193202704838	1.4759483418080366	1.5479643968188732	1.6079678406431872	1.6440871366182406	0.0015611499330534517	5.768793695404284e-05	1.4879988993651037	0
000776	1.480907929852539	1.009976123197022	1.916860887521554	123	1.0100190951398056	1.475951293607311	1.6920084600423002	1.8960265443716213	2.08792692255771	2.2559481131933965	2.399952000959981	2.5201335670790552	0.004956636245228019	4.297194278368721e-05	2.1419992680340108	0
000777	0.5378922097839309	0.9200459343882311	1.720158267730696	60	0.906373909750442	0.7199762407840541	0.16800084000420004	0.0360005040070561	0.011999580014699484	0.0	0.0	0.0	0.18208403100012316	0.01367202463778916	0.036000154004325935	3
000778	0.8088599678288881	0.9873289048605235	1.873665007051084	68	0.9872586202453746	0.8159730728885947	0.6600033000165001	0.5280073921034895	0.4079857204997825	0.3119928241650442	0.2399952000959981	0.1800095405056468	0.007113105059706526	7.028461514890783e-05	0.38799899623107686	0
000779	1.0760205420902689	1.0076434070823614	1.912373941157506	90	1.0076548643622576	1.0799643611760812	1.1880059400297003	1.2840179762516675	1.3679521216757413	1.4279671567553947	1.4639707205855883	1.4880788681800134	0.003943819085812317	1.1457279896154304e-05	1.3699987972463508	0
000780	0.800242074111918	0.992727972894278	1.883940651027674	67	0.9926729915744454	0.8039734688755271	0.7080035400177002	0.6120085681199536	0.5159819406320778	0.4319900642285227	0.35999280014399715	0.2880152648090349	0.003731394763609175	5.498131983261434e-05	0.4859986963252143	0
000781	1.9138502006028213	1.003619201301559	1.904834164021052	159	1.003682057086314	1.9079370380777434	1.9920099600498002	2.0280283923974936	2.027929022484213	1.9919541850537437	1.9319613607727848	1.848097949191307	0.005913162525077897	6.285578475506703e-05	1.969996811658224	0
000782	1.1266945689446137	0.9995817852273252	1.8969946060664848	94	0.9995512913728951	1.1279627772283514	1.1040055200276002	1.056014784206979	0.9959651412200572	0.9239787484887847	0.8399832003359934	0.7560400701237165	0.0012682082837376374	3.049385443010255e-05	0.9459979107338551	0
000783	1.400966713859794	1.008217034874766	1.913714146973914	116	1.0083610363514726	1.391954065515838	1.5600078000390003	1.7040238563339887	1.8239361622343218	1.9199558410156565	1.9919601607967843	2.0401081257306637	0.009012648343956098	0.0001440014767064568	1.839998657691736	0
000784	1.3211337986637373	1.0028617229058214	1.9031323846707888	110	1.0027853672687745	1.3199564414374325	1.3560067800339002	1.3680191522681318	1.3559525416610418	1.319969640698264	1.25997480050399	1.188062967337269	0.0011773572263047427	7.635563704688764e-05	1.3079976470837662	0
000785	1.22212772428882	1.0010536119346272	1.8997407331200369	102	1.0009982616667874	1.223959609332892	1.2240061200306003	1.2000168002352034	1.1519596814111506	1.0919748845776547	1.019979600407992	0.9360496106293633	0.0018318850440719459	5.535026783975994e-05	1.1039977828819942	0
000786	0.783568171578254	1.0153904673867578	1.9274187064935724	65	1.0155821481679028	0.7799742608493919	0.9720048600243002	1.1760164642304993	1.4039508617198397	1.643962188869656	1.895962080758385	2.1601144860677612	0.0035939107288620598	0.00019168078114506493	1.5420018236117403	0
000787	0.6446678788603818	0.9535888671666911	1.8145747540242532	49	0.9561231923787705	0.5879805966403109	0.30000150000750003	0.1440020160282244	0.07199748008819691	0.03599917201904356	0.011999760004799905	0.0	0.05668728222007091	0.0025343252120794135	0.09399998802462746	1
000788	1.4544111259097627	1.003552936544221	1.904532863494295	121	1.0035232978944597	1.4519520855811758	1.5120075600378002	1.5360215043010603	1.535946241881534	1.5119652247998296	1.4639707205855883	1.392073779910335	0.0024590403285869034	2.963864976135433e-05	1.491997505252691	0
000789	0.8719471800159458	1.0182992958931543	1.9325826127781427	73	1.0183030779896136	0.8759710929539325	1.1280056400282001	1.428019992279892	1.7759378421755236	2.1719500451489617	2.615947681046379	3.1081647327308346	0.004023912937986651	3.7820964593482387e-06	2.0380043222349653	0
000790	1.5344334096033558	0.998802004516061	1.895558809310668	128	0.9987947512663305	1.5359493136726488	1.4880074400372003	1.4040196562751879	1.3079542216022437	1.1999724006347854	1.0799784004319914	0.9600508826967828	0.001515904069292917	7.253249730498901e-06	1.2399971669463652	0
000791	0.9028370661897589	1.0007182409180635	1.899218083135483	75	1.000722870547948	0.8999703009800677	0.9000045000225002	0.8760122641716984	0.8399706010289639	0.7919817844189584	0.7319853602927942	0.672035617887748	0.002866765209691202	4.629629884567166e-06	0.8019983546371106	0
000792	0.9207113250897835	1.002127081561745	1.9022406829017524	76	1.0023155179334577	0.9119699049931352	0.9360046800234002	0.9360131041834586	0.9119680811171609	0.8759798524633933	0.8279834403311934	0.7800413421911361	0.008741420096648245	0.00018843637171284122	0.8779984167182905	0
000793	0.6794023961755133	1.012025216901942	1.9208809194471212	57	1.0121373025873708	0.6839774287448515	0.8040040200201002	0.9240129361811066	1.043963461278855	1.1639732286157418	1.2839743205135898	1.392073779910335	0.004575032569338111	0.00011208568542886432	1.1020002910866216	0
000794	1.0224018005800048	1.0003108607516742	1.8987317386503115	85	1.0004666092720063	1.0199663411107434	1.0080050400252	0.9840137761928667	0.9359672411465598	0.8759798524633933	0.8039839203215936	0.7320387980562969	0.0024354594692614917	0.00015574852033206632	0.8899981047009851	0
000795	0.7279380865354688	0.9946150383220305	1.886916118413432	61	0.9942408042916568	0.7319758447971216	0.6600033000165001	0.5880082321152497	0.5159819406320778	0.44398978823487056	0.37199256014879706	0.3120165368764544	0.0040377582616528684	0.00037423403037362135	0.48199872633732493	0
000796	0.9276605601222977	0.991450770214777	1.8816908907201488	77	0.9914875634169406	0.9239695090062028	0.8040040200201002	0.6840095761340659	0.5639802606908758	0.4679892362475663	0.37199256014879706	0.30001590084274465	0.003691051116094912	3.679320216354309e-05	0.5319985923473584	0
000797	0.5014595574566096	1.0026068137510604	1.9031884915527009	42	1.0028149307193457	0.5039833685488379	0.5160025800129001	0.5160072241011374	0.5039823606173783	0.491988684260262	0.46799064018719627	0.44402353324726207	0.002523811092228212	0.0002081169682852657	0.48999917040435603	0
000798	1.8425290559097822	1.0139320294166834	1.9243420202160408	153	1.013961001891566	1.835939413999338	2.2320111600558006	2.6520371285197992	3.095891643792467	3.5519183058789645	4.007919841603168	4.45223596850633	0.0065896419104443105	2.897247488253818e-05	3.332002341392755	0
000799	2.1070788223059305	0.9968531921852861	1.8917668755832868	176	0.9967967317454088	2.111930306299892	1.9800099000495004	1.824025536357509	1.6439424620138294	1.4639663287744382	1.2839743205135898	1.1040585151013003	0.004851483993961736	5.6460439877281665e-05	1.549996177135028	0
000800	1.5977642005664854	1.0098426742644682	1.916564487087672	133	1.0098629178710339	1.5959473337379866	1.8240091200456003	2.0400285603998456	2.2319218827341043	2.4119445252759184	2.5679486410271797	2.688142471550992	0.0018168668284987977	2.0243606565717442e-05	2.2939992001722733	0
000801	1.045013278057687	1.0109763252600006	1.9187672652731056	87	1.0110235905333689	1.0439655491368784	1.2120060600303002	1.3800193202704838	1.535946241881534	1.6919610848950473	1.8239635207295855	1.9441030374609853	0.0010477289208086216	4.7265273368291005e-05	1.5979998775446562	0
000802	1.1067627216344007	0.9916397257827395	1.8825282883706784	92	0.9919287992013243	1.1039635692022163	0.9600048000240001	0.8160114241599382	0.6839760608378707	0.5639870282983491	0.45599088018239636	0.3600190810112936	0.0027991524321844263	0.000289073418584751	0.6399982124189746	0
000803	1.0287415692969812	1.0085252680578665	1.9141891311629275	86	1.0086113117386517	1.0319659451238108	1.1520057600288003	1.2600176402469634	1.3559525416610418	1.4399668807617425	1.499970000599988	1.5360814123148525	0.003224375826829551	8.60436807852416e-05	1.373999039268898	0
000804	0.6252590105257763	0.9953279370726165	1.8888158696691388	52	0.9952418080978124	0.6239794086795135	0.5760028800144001	0.5160072241011374	0.45598404055858044	0.3959908922094792	0.33599328013439733	0.2880152648090349	0.0012796018462627456	8.612897480408943e-05	0.4279989303045049	0
000805	0.40723758432905954	1.0053159522577475	1.907713310702344	34	1.005199117163414	0.40798653644429733	0.43200216001080005	0.45600638408937727	0.4679836205732799	0.4679892362475663	0.46799064018719627	0.4560241692809719	0.0007489521152377887	0.00011683509433346728	0.4579993683981985	0
000806	0.6634462993887411	0.9916591408350041	1.8812243550163716	56	0.991241739647231	0.6719778247317838	0.5760028800144001	0.49200688809643334	0.4079857204997825	0.3359922721777399	0.2759944801103978	0.21601144860677615	0.00853152534304269	0.0004174011877731143	0.3839989482509217	0
000807	1.483238323611787	0.9859808792943844	1.8715627345801595	123	0.9861509053597284	1.475951293607311	1.1760058800294002	0.9240129361811066	0.7079752208672696	0.5399875802856534	0.3959920801583969	0.2880152648090349	0.007287030004476058	0.00017002606534399778	0.6719981603884769	0
000808	1.1569272728419777	1.0072747226240435	1.9116772470411676	96	1.0072877671119802	1.1519619852544867	1.2720063600318001	1.3680191522681318	1.4399496017639382	1.4999655007934818	1.5359692806143879	1.5480820483485624	0.004965287587491041	1.3044487936708649e-05	1.4439986573033838	0
000809	0.8670703085189854	1.0164902953739967	1.9292009838160329	72	1.016521253420787	0.863971488940865	1.0920054600273001	1.3440188162634277	1.63194288199913	1.9439552890283522	2.279954400911982	2.628139291382443	0.0030988195781204153	3.0958046790319216e-05	1.8200026899354391	0
000810	0.9715761364531338	0.9978023565580255	1.8939991109858925	81	0.9979729258010942	0.9719679250584731	0.9240046200231001	0.8640120961693464	0.791972280970166	0.7199834403808713	0.635987280254395	0.5520292575506501	0.0003917886053392827	0.0001705692430686856	0.7479981625580882	0
000811	0.7253429216811635	1.001438068941929	1.9009013814393068	60	1.0016098224601844	0.7199762407840541	0.7320036600183001	0.720010080141122	0.6959756408525701	0.659984820349132	0.623987520249595	0.5760305296180698	0.005366680897109455	0.00017175351825526874	0.6679987085381316	0
000812	1.4326789714222494	1.0047249300608732	1.9070939015195103	119	1.0048727423563326	1.4279528775550407	1.5120075600378002	1.5720220083081162	1.5959441419550315	1.5959632928442646	1.5719685606287876	1.5240807762811428	0.0047260938672086805	0.00014781229545945962	1.5619977233425237	0
000813	1.01977587976058	1.0001358887596263	1.8986790690802813	85	1.0004388569860632	1.0199663411107434	1.0080050400252	0.9720136081905146	0.9239676611318604	0.8639801284570454	0.7919841603167938	0.7200381620225872	0.0001904613501633179	0.0003029682264368283	0.8799981266906669	0
000814	0.6342432680651499	0.9983754456461515	1.8945736477130624	53	0.998275656723864	0.6359790126925812	0.6120030600153001	0.5760080641128976	0.5279815206467773	0.47998896025391413	0.4319913601727966	0.38402035307871313	0.0017357446274313126	9.978892228756919e-05	0.5019988863800665	0
000815	1.1035181805411653	1.0092084409848503	1.9154561661764653	92	1.00927892907396	1.1039635692022163	1.2480062400312002	1.3800193202704838	1.4999475018374355	1.6079630168506125	1.6919661606767866	1.7520928609216286	0.0004453886610509272	7.04880891098103e-05	1.529999183431358	0
000816	0.622408504587133	1.0048217072048267	1.9076229276642191	52	1.0051514931574275	0.6239794086795135	0.6600033000165001	0.6840095761340659	0.6959756408525701	0.6959839923681755	0.6839863202735946	0.672035617887748	0.0015709040923804762	0.0003297859526008029	0.6819990745887758	0
000817	0.7852153138478969	0.9907123726849026	1.879490750414378	67	0.9903282806879322	0.8039734688755271	0.6840034200171001	0.5640078961105456	0.45598404055858044	0.3719914441967835	0.2999940001199976	0.2400127206741957	0.01875815502763023	0.00038409199697042595	0.4359989202795338	0
000818	0.7929649416108158	0.9956872717372038	1.890257417979612	66	0.9960013787738186	0.7919738648624596	0.7320036600183001	0.6600092401293618	0.5879794207202748	0.5159881322729577	0.44399112017759645	0.37201971704500336	0.00099107674835619	0.00031410703661471917	0.5519985483939157	0
000819	0.7240599370372518	0.9894429474100875	1.8792316560587636	59	0.9901917604801712	0.7079766367709865	0.6000030000150001	0.5040070560987854	0.4079857204997825	0.32399254817139206	0.251994960100798	0.19201017653935656	0.016083300266265255	0.0007488130700836759	0.37999891023751914	0
000820	0.7602946205536013	1.0036042886468235	1.905365452674724	63	1.003962000033	0.7559750528232568	0.7920039600198001	0.8040112561575862	0.8039718609848655	0.7919817844189584	0.7679846403071939	0.7320387980562969	0.004319567730344476	0.0003577113861765735	0.7819987166574501	0
000821	0.9159484386545562	1.0096897173265524	1.91655696178534	76	1.0098589526907218	0.9119699049931352	1.0440052200261	1.1640162962281473	1.2719554815581453	1.3679685367236554	1.4519709605807885	1.5240807762811428	0.00397853366142098	0.00016923536416935114	1.3039995452329964	0
000822	0.7034574272568527	0.998928629196768	1.8960898746127977	59	0.999074576526165	0.7079766367709865	0.6840034200171001	0.6480090721270098	0.5999790007349742	0.5519873042920013	0.503989920201596	0.44402353324726207	0.004519209514133871	0.0001459473293971003	0.5719987084366572	0
000823	2.1233113798659558	1.0051246661560866	1.9077722174960787	176	1.005230155924178	2.111930306299892	2.2560112800564003	2.3520329284609987	2.411915582954596	2.4239442492822665	2.399952000959981	2.3401240265734082	0.011381073566063549	0.00010548976809143795	2.363996678047942	0
000824	0.6954401316372627	0.9932228539449363	1.8849754382128123	58	0.9932182344886284	0.695977032757919	0.6240031200156001	0.5400075601058415	0.45598404055858044	0.38399116820313134	0.3239935201295974	0.2640139927416153	0.0005369011206562968	4.619456307808356e-06	0.43199890029239435	0
000825	1.2292697536586408	1.0153826384542353	1.927143457359792	102	1.0154371157960451	1.223959609332892	1.5240076200381003	1.8480258723622132	2.1959231426900057	2.5799406613647884	2.9759404811903765	3.3841793615061597	0.0053101443257488334	5.447734180985542e-05	2.418002856525274	0
000826	0.6678317837695065	0.9947018191575187	1.887855188073876	56	0.9947356123890464	0.6719778247317838	0.6120030600153001	0.5400075601058415	0.4679836205732799	0.40799061621582705	0.34799304013919724	0.2880152648090349	0.004146040962277331	3.3793231527745604e-05	0.4439988603097467	0
000827	1.4658126490833499	1.0005303299743953	1.8988626209550896	122	1.0005355728717658	1.4639516895942433	1.4520072600363003	1.41601982427754	1.3559525416610418	1.2719707446728725	1.1759764804703907	1.068056607000171	0.001860959489106584	5.2428973704721216e-06	1.2899972430197193	0
000828	1.016630591946997	0.9843228845125442	1.8687244842436832	83	0.9846553941020834	0.9959671330846082	0.7800039000195002	0.6000084001176017	0.45598404055858044	0.3359922721777399	0.2399952000959981	0.168008904471937	0.02066345886238874	0.0003325095895391206	0.42999878624022614	0
000829	0.8013904271128505	0.9907783418245438	1.88035858029992	66	0.9907855516153306	0.7919738648624596	0.6840034200171001	0.5760080641128976	0.4799832005879794	0.38399116820313134	0.3119937601247975	0.2400127206741957	0.009416562250390892	7.2097907867219035e-06	0.44599872228668364	0
000830	0.8157913246656316	0.9865031974852821	1.872875624065488	68	0.9868426840165012	0.8159730728885947	0.6600033000165001	0.5160072241011374	0.395986140485083	0.29999310015869635	0.22799544009119818	0.168008904471937	0.0001817482229630185	0.0003394865312190687	0.37799901822075865	0
000831	0.7393177893508784	0.9925804397716983	1.884426158453628	61	0.9929288117929277	0.7319758447971216	0.6480032400162001	0.5640078961105456	0.4799832005879794	0.3959908922094792	0.3239935201295974	0.2640139927416153	0.007341944553756807	0.0003483720212293928	0.44599879029923617	0
000832	1.0524535984047294	0.9938920317066853	1.8860844588995187	88	0.9938025920065738	1.055965153149946	0.9480047400237002	0.8280115921622903	0.7199748008819691	0.6119859243237405	0.5159896802063959	0.4200222611798425	0.003511554745216694	8.943970011143776e-05	0.6739981664629897	0
000833	1.3040824786029908	0.9972145785442406	1.8924464665850147	109	0.9971548171407021	1.307956837424365	1.2360061800309001	1.1400159602234432	1.0319638812641556	0.9239787484887847	0.8159836803263936	0.7080375259888774	0.003874358821374324	5.9761403538471924e-05	0.9759976627204258	0
000834	1.1536680732165512	0.9950634789267488	1.888394688407508	96	0.9950198821774018	1.1519619852544867	1.0560052800264002	0.9480132721858107	0.8279710210142645	0.7199834403808713	0.6119877602447952	0.5160273494495208	0.0017060879620645064	4.359674934706348e-05	0.7799980205502771	0
000835	0.7910606403014748	0.984960915709485	1.870321960034612	66	0.9854971250087783	0.7919738648624596	0.6240031200156001	0.4800067200940813	0.35998740044098454	0.2639939281396528	0.19199616007679848	0.14400763240451744	0.0009132245609847489	0.0005362092992933221	0.3439991601952725	0
000836	1.1667775414366262	1.0042351962118017	1.905879916223876	97	1.004233077611858	1.163961589267554	1.2240061200306003	1.2600176402469634	1.2719554815581453	1.2599710206665247	1.2359752804943902	1.188062967337269	0.0028159521690720446	2.118599943701227e-06	1.2399980850556487	0
000837	1.1896277507023183	1.000929620249262	1.899498216548492	99	1.0008704765104712	1.1879607972936892	1.1880059400297003	1.1640162962281473	1.1159609413670522	1.0559757125586111	0.9839803203935922	0.900047702528234	0.0016669534086291016	5.9143738790679024e-05	1.0679978188508896	0
000838	1.4614259748492633	0.9983620199341313	1.8948194451325364	122	0.9984051706019034	1.4639516895942433	1.4040070200351003	1.3200184802587236	1.2239571614993474	1.1159743325903504	0.9959800803983921	0.8760464304608143	0.002525714744979979	4.3150667772051676e-05	1.155997250873788	0
000839	0.6152782580326834	1.005803631858182	1.909599237798899	51	1.0061928368391413	0.611979804666446	0.6600033000165001	0.6960097441364179	0.7199748008819691	0.7319831643872191	0.7319853602927942	0.7200381620225872	0.0032984533662374638	0.0003892049809592901	0.7099990886229146	0
000840	1.033811744406346	0.9974897401931373	1.8926940852430905	87	0.9972852906532024	1.0439655491368784	0.9840049200246002	0.9120127681787545	0.8279710210142645	0.743982888393567	0.6599868002639948	0.5760305296180698	0.010153804730532512	0.00020444953993492554	0.7839981545822085	0
000841	0.8616305485094045	0.9466184489127423	1.7802055433741502	90	0.9380136053620673	1.0799643611760812	0.4080020400102001	0.15600218403057642	0.05999790007349742	0.02399944801269571	0.011999760004799905	0.0	0.21833381266667673	0.008604843550674923	0.11000022202196158	1
000842	0.8788108680849676	1.0016483684665691	1.9013332889594168	73	1.0018374001866044	0.8759710929539325	0.8880044400222001	0.8760122641716984	0.8519701810436634	0.8159812324316541	0.7679846403071939	0.7080375259888774	0.0028397751310350605	0.0001890317200352598	0.8179983806608813	0
000843	2.0951709324797836	0.9943436681896406	1.887043505561278	175	0.994307926247474	2.0999307022868243	1.8960094800474003	1.6800235203292846	1.463948761793337	1.2479712966601768	1.0559788804223917	0.8760464304608143	0.004759769807040737	3.574194216660054e-05	1.3699963949522342	0
000844	0.6170058092611526	1.0068306878635254	1.911364413806628	51	1.0071229311854213	0.611979804666446	0.6720033600168002	0.720010080141122	0.7559735409260675	0.7799820604126105	0.7919841603167938	0.7920419782248459	0.00502600459470659	0.00029224332189592417	0.75199919667304	0
000845	0.701712073613128	0.9932319276395326	1.885408115095462	58	0.9934462176022424	0.695977032757919	0.6240031200156001	0.5400075601058415	0.4679836205732799	0.3959908922094792	0.3239935201295974	0.2640139927416153	0.005735040855209039	0.0002142899627097794	0.4359987842959023	0
000846	2.0223200079310755	0.998468878168752	1.895002272491289	168	0.9985015047306115	2.0159334741953514	1.9440097200486004	1.8360257043598611	1.7039403620873268	1.5479643968188732	1.391972160556789	1.2240648754383983	0.006386533735724065	3.262656185953894e-05	1.607996203218308	0
000847	0.6403287874628576	0.9968063673149924	1.8920566110623	53	0.9969493971622096	0.6359790126925812	0.6000030000150001	0.5520077281081935	0.5039823606173783	0.44398978823487056	0.38399232015359697	0.336017808943874	0.004349774770276427	0.00014302984721725753	0.46999883434548556	0
000848	0.4765529261535173	0.9876975594980791	1.8758398249097343	39	0.9884045602455005	0.46798455650963516	0.3840019200096001	0.31200436806115284	0.25199118030868917	0.19199558410156567	0.14399712005759885	0.10800572430338808	0.008568369643882134	0.0007070007474213602	0.23199931614033245	0
000849	0.8076738683481673	1.0149811859578068	1.92640435278972	67	1.0150476719225028	0.8039734688755271	0.9960049800249001	1.2000168002352034	1.4159504417345392	1.655961912876004	1.895962080758385	2.1481138500340515	0.0037003994726402256	6.648596469593926e-05	1.5520016776105139	0
000850	0.4901159868248955	0.9965858183416475	1.89168993882959	41	0.9967561927627118	0.4919837645357703	0.4560022800114001	0.42000588008232115	0.3839865604703835	0.3359922721777399	0.2879942401151977	0.2520133567079055	0.0018677777108748184	0.0001703744210642677	0.3559990982608247	0
000851	0.6280322688928539	1.0067956629287251	1.9111073107072925	52	1.0069874601966609	0.6239794086795135	0.6840034200171001	0.732010248143474	0.767973120940767	0.7919817844189584	0.8039839203215936	0.8040426142585556	0.004052860213340392	0.00019179726793572272	0.7639991846834082	0
000852	1.0140152426595768	1.0095933776516435	1.9160095591474715	84	1.0095705190748157	1.0079667370976757	1.1520057600288003	1.2840179762516675	1.4039508617198397	1.5119652247998296	1.5959680806383874	1.6680884086856602	0.006048505561901063	2.285857682782222e-05	1.435999385354031	0
000853	1.3483637007499731	1.0142256851362057	1.924995782928862	112	1.0143054780233178	1.3439556494635676	1.6440082200411004	1.9560273843833813	2.2919197828076014	2.639939281396528	2.999940001199976	3.34817745340503	0.004408051286405534	7.979288711212895e-05	2.480002020538936	0
000854	2.318981671301598	1.0029815693170958	1.9037615653733364	193	1.0031168908175117	2.315923574522041	2.3880119400597004	2.412033768472759	2.3879164229251972	2.3279464572314836	2.2319553608927825	2.1121119419329224	0.00305809677955704	0.00013532150041584146	2.309995981919141	0
000855	0.9677801137533935	1.0010487661562089	1.8998701660033344	81	1.0010664615473945	0.9719679250584731	0.9720048600243002	0.9480132721858107	0.9119680811171609	0.8639801284570454	0.8039839203215936	0.7440394340900067	0.004187811305079614	1.76953911856792e-05	0.8739982826993197	0
000856	1.8611892722393284	0.9923267749087278	1.88308218252865	155	0.9922206532841529	1.8599386220254732	1.6320081600408003	1.4040196562751879	1.187958421455249	0.983977368520524	0.8039839203215936	0.6480343458203285	0.0012506502138551756	0.00010612162457490637	1.1099969787389472	0
000857	0.27815961475020595	0.9838823502656977	1.866650353157248	24	0.9835625072803217	0.28799049631362167	0.21600108000540003	0.16800235203292846	0.11999580014699485	0.08399806804443498	0.05999880002399952	0.04800254413483914	0.009830881563415717	0.00031984298537601763	0.11599977406476615	0
000858	0.9979263017642026	1.0062002148970495	1.9095113525766692	83	1.0061465289650484	0.9959671330846082	1.0800054000270003	1.1400159602234432	1.187958421455249	1.2119721246411332	1.2239755204895904	1.2120642394046883	0.0019591686795944474	5.3685932001057424e-05	1.1759986110401839	0
000859	1.520452820162528	0.9951889708922257	1.888926532925179	126	0.9953001180161056	1.5119501056465137	1.3920069600348002	1.2480174722446113	1.1039613613523527	0.9599779205078283	0.8159836803263936	0.6840362539214578	0.008502714516014365	0.00011114712387993997	1.0339972747312407	0
000860	0.933771477498871	1.018493077060801	1.9330092708832889	78	1.0185278897305694	0.9359691130192703	1.2120060600303002	1.5360215043010603	1.9199328023519175	2.3519459052441793	2.8439431211375776	3.3841793615061597	0.0021976355203993103	3.481266976845809e-05	2.2080047924285324	0
000861	0.764805599667724	0.9930799372001596	1.8846086513857052	64	0.9930249697078426	0.7679746568363244	0.6840034200171001	0.5880082321152497	0.5039823606173783	0.4199903402221749	0.34799304013919724	0.2880152648090349	0.0031690571686003866	5.496749231703735e-05	0.47199877632002246	0
000862	1.0565331014896886	0.9962706471669363	1.8907535778750053	88	0.996262811917899	1.055965153149946	0.9840049200246002	0.9000126001764025	0.8039718609848655	0.7079837163745234	0.6119877602447952	0.5280279854832306	0.0005679483397424967	7.83524903724686e-06	0.7559981405480696	0
000863	1.1194077220283958	1.0007910400411084	1.899576360658303	93	1.0009116516649101	1.115963173215284	1.1160055800279003	1.092015288214035	1.043963461278855	0.983977368520524	0.9119817603647927	0.840044522359685	0.0034445488131118474	0.00012061162380172519	0.9979979967942986	0
000864	1.6972677352860266	0.9988675836824885	1.8956333786440056	141	0.9988340428242487	1.6919441658425272	1.6440082200411004	1.5600218403057644	1.4519491817786376	1.3319693647046118	1.1999760004799904	1.068056607000171	0.005323569443499432	3.354085823981112e-05	1.3759968690517128	0
000865	1.3313233237217938	1.0062135327975783	1.9098392213709756	111	1.0063192873248783	1.3319560454505002	1.4400072000360002	1.5240213362987083	1.583944561940332	1.6199627408569603	1.6319673606527871	1.6200858645508212	0.0006327217287063203	0.0001057545272999949	1.5699981773892684	0
000866	0.5791162947189172	1.0007013112807481	1.8990311984506665	48	1.0006243985610226	0.5759809926272433	0.5760028800144001	0.5640078961105456	0.5399811006614768	0.5039884082666098	0.46799064018719627	0.4320228972135523	0.003135302091673897	7.691271972554148e-05	0.5139989704089635	0
000867	0.9634503388349054	1.004826083140283	1.907031792726728	80	1.0048400164203533	0.9599683210454055	1.0200051000255002	1.056014784206979	1.0799622013229535	1.0799751605713068	1.0679786404271916	1.0320546988990416	0.0034820177894998583	1.3933280070155263e-05	1.0559984309088286	0
000868	1.2823644930683271	1.0171571762281808	1.930494852867952	107	1.0172030099622011	1.2839576293982298	1.6320081600408003	2.0280283923974936	2.4839130630427935	2.9879312775806155	3.539929201415972	4.128218795596166	0.0015931363299026557	4.5833734020339634e-05	2.8000048150123065	0
000869	0.6710287882028864	0.9920912765637707	1.882929448481876	56	0.9921401757154759	0.6719778247317838	0.5880029400147001	0.5040070560987854	0.41998530051448196	0.34799199618408777	0.2879942401151977	0.22801208464048595	0.0009490365288974401	4.889915170513959e-05	0.39599893626128985	0
000870	1.2891672683412614	1.0122180174311688	1.920986105909154	107	1.0121927267112052	1.2839576293982298	1.5240076200381003	1.7640246963457489	2.003929862454814	2.243948389187049	2.4719505609887804	2.6761418355172824	0.005209638943031614	2.5290719963599884e-05	2.114000494088629	0
000871	0.4872842152145437	0.92232150180868	1.7198957622283988	59	0.9062355921648386	0.7079766367709865	0.15600078000390002	0.0360005040070561	0.011999580014699484	0.0	0.0	0.0	0.22069242155644286	0.01608590964384138	0.03400014400427593	3
000872	1.972319445470298	1.0067075459351453	1.910789250973836	164	1.006819870359403	1.9679350581430812	2.1480107400537003	2.2920320884492384	2.399916002939897	2.471943145307658	2.50794984100318	2.508132931045345	0.004384387327216688	0.0001123244242575705	2.38799745813317	0
000873	0.5274727880951364	1.0097147210457493	1.9161940168525	44	1.0096677122543194	0.527982576574973	0.6000030000150001	0.6720094081317138	0.7319743808966686	0.7919817844189584	0.8399832003359934	0.8760464304608143	0.0005097884798366259	4.7008791429936636e-05	0.7519997007098581	0
000874	2.2340555905387918	1.0037728977649634	1.9051840862414775	186	1.003866435685066	2.231926346430568	2.3280116400582003	2.3760332644657027	2.3879164229251972	2.3519459052441793	2.279954400911982	2.184115758135181	0.0021292441082239044	9.35379201025821e-05	2.3179962319567404	0
000875	0.9730398915773046	1.000893753641627	1.8992433425546849	81	1.0007361800665948	0.9719679250584731	0.9720048600243002	0.9480132721858107	0.9119680811171609	0.8639801284570454	0.8039839203215936	0.7320387980562969	0.0010719665188315686	0.00015757357503209946	0.8719981766937014	0
000876	0.7240599370372518	0.9894429474100875	1.8798074829158384	58	0.9904951711892769	0.695977032757919	0.6000030000150001	0.5040070560987854	0.4079857204997825	0.32399254817139206	0.251994960100798	0.19201017653935656	0.0280829042793328	0.001052223779189343	0.37999891023751914	0
000877	0.4675503042114566	0.9917706608113753	1.883162075113137	39	0.9922627497327879	0.46798455650963516	0.4080020400102001	0.34800487206820896	0.28798992035278764	0.23999448012695707	0.19199616007679848	0.1560082684382272	0.00043425229817856126	0.0004920889214126145	0.2719992901788632	0
000878	1.966276230079008	1.0006644512923712	1.8992428916448925	164	1.0007359424763225	1.9679350581430812	1.9560097800489002	1.9080267123739731	1.8239361622343218	1.715960532907743	1.5959680806383874	1.452076960078884	0.0016588280640732478	7.149118395122223e-05	1.7419963713803683	0
000879	0.48180789863776985	1.0084825532665864	1.9140373132906816	40	1.0085313169143273	0.47998416052270276	0.5400027000135001	0.5880082321152497	0.6359777407790727	0.6719845443554798	0.6959860802783945	0.7200381620225872	0.0018237381150670862	4.8763647740868166e-05	0.6419995765940474	0
000880	1.7254054555988003	0.9927309693206731	1.8842355677564733	143	0.9928283870595861	1.7159433738686622	1.5240076200381003	1.3200184802587236	1.1159609413670522	0.9359784724951326	0.7679846403071939	0.6240330737529088	0.009462081730138072	9.74177389130304e-05	1.0479972047031851	0
000881	1.0880040562487434	0.999050774916927	1.8961682144642904	90	0.9991158548194586	1.0799643611760812	1.0560052800264002	1.0080141121975708	0.9359672411465598	0.8639801284570454	0.7799844003119938	0.6960368899551675	0.008039695072662223	6.507990253168394e-05	0.8899980086824563	0
000882	0.776880649022753	1.0002436135277677	1.898721673193976	64	1.0004613056512968	0.7679746568363244	0.7680038400192002	0.7440104161458261	0.7079752208672696	0.659984820349132	0.6119877602447952	0.5520292575506501	0.008905992186428624	0.00021769212352906742	0.6739985525294788	0
000883	1.4459270421448742	1.0069554180783746	1.911326409199608	120	1.0071029060604666	1.4399524815681082	1.5840079200396002	1.6920236883316366	1.7759378421755236	1.8359577729712215	1.871962560748785	1.8840998572924363	0.0059745605767660415	0.000147487982091965	1.773998273593201	0
000884	1.0188762155816702	1.0055167981417035	1.9082226476678583	85	1.0054674934782415	1.0199663411107434	1.0920054600273001	1.1400159602234432	1.1759588414405495	1.1879726766284375	1.1879762404751906	1.1640616952698493	0.0010901255290731715	4.9304663461979814e-05	1.157998479010795	0
000885	0.8832257249372759	1.0040979217243124	1.905776541158345	73	1.0041786079365533	0.8759710929539325	0.9240046200231001	0.9480132721858107	0.9599664011759588	0.9479781965014804	0.9239815203695927	0.8880470664945241	0.007254631983343418	8.068621224088801e-05	0.9319985127917444	0
000886	1.363195791997538	1.0134217008002662	1.9234646334374184	114	1.0134986953120948	1.367954857489703	1.6440082200411004	1.9320270483786772	2.2319218827341043	2.543941489345745	2.8559428811423775	3.156167276865674	0.004759065492164982	7.699451182863193e-05	2.3940014664179463	0
000887	1.1983634131520904	1.0066960913832805	1.9105172669299229	100	1.006676558406139	1.1999604013067569	1.3080065400327003	1.3920194882728358	1.4519491817786376	1.4999655007934818	1.523969520609588	1.5240807762811428	0.0015969881546664677	1.9532977141523133e-05	1.449998501294731	0
000888	0.6151027452466263	1.004649289756601	1.9064424187119573	51	1.0045294675365126	0.611979804666446	0.6480032400162001	0.6720094081317138	0.6839760608378707	0.6839842683618277	0.6719865602687947	0.6480343458203285	0.0031229405801803667	0.00011982222008843912	0.6679989805727892	0
000889	0.7272055629548814	1.003552936544221	1.9048615776918936	60	1.0036965017083512	0.7199762407840541	0.7560037800189001	0.7680107521505302	0.767973120940767	0.7559826123999148	0.7319853602927942	0.6960368899551675	0.007229322170827279	0.00014356516413016607	0.7459987526263455	0
000890	1.08700282114298	1.000643319517108	1.8992463692438488	90	1.0007377748687376	1.0799643611760812	1.0800054000270003	1.056014784206979	1.0079647212347567	0.9479781965014804	0.8759824803503931	0.8040426142585556	0.007038459966898891	9.44553516295521e-05	0.9619980327631943	0
000891	0.8382468233138809	0.9973017348567317	1.8931684889200224	70	0.9975352601609664	0.8399722809147298	0.7920039600198001	0.732010248143474	0.6719764808231712	0.5999862003173927	0.5279894402111959	0.4560241692809719	0.0017254576008488565	0.0002335253042347052	0.629998416466001	0
000892	0.9344055790877059	0.9995667598837967	1.897078000051086	78	0.9995952327550869	0.9359691130192703	0.9120045600228002	0.8760122641716984	0.8279710210142645	0.7679823364062627	0.6959860802783945	0.6240330737529088	0.001563533931564387	2.8472871290152746e-05	0.7839982226077215	0
000893	0.5050247092337983	0.9869145899158421	1.8748659643205767	42	0.9878914203523259	0.5039833685488379	0.4080020400102001	0.3240045360635049	0.25199118030868917	0.19199558410156567	0.14399712005759885	0.10800572430338808	0.0010413406849604234	0.0009768304364837777	0.23799936414082445	0
000894	0.9308623660528385	0.9968910499357178	1.8922561341122648	77	0.9970545284691797	0.9239695090062028	0.8760043800219002	0.8040112561575862	0.7319743808966686	0.6479850963427841	0.5639887202255955	0.49202607738210125	0.00689285704663567	0.00016347853346199148	0.6859983185044394	0
000895	0.5286479404616645	0.9532305101299287	1.7942994467880915	54	0.9454398675732717	0.6479786167056487	0.27600138000690005	0.12000168002352032	0.047998320058797936	0.02399944801269571	0.011999760004799905	0.0	0.11933067624398419	0.007790642556656957	0.08000009801778567	1
000896	1.0163669056708662	1.0010941697030682	1.8999865931657545	85	1.0011278085434143	1.0199663411107434	1.0200051000255002	0.9960139441952187	0.9599664011759588	0.9119790244824368	0.8519829603407932	0.7800413421911361	0.0035994354398771744	3.363884034612852e-05	0.9199981287351738	0
000897	0.5109400172634682	0.9932680129805626	1.8860436322415024	42	0.9937810799060058	0.5039833685488379	0.4560022800114001	0.39600554407761707	0.3359882404115856	0.2879933761523485	0.2399952000959981	0.19201017653935656	0.006956648714630309	0.000513066925443284	0.31799913621471765	0
000898	0.9885779463368751	0.9973304349608902	1.8932158885426045	82	0.9975602356426103	0.9839675290715406	0.9360046800234002	0.8640120961693464	0.791972280970166	0.7079837163745234	0.623987520249595	0.5400286215169403	0.00461041726533451	0.0002298006817200715	0.7439981525506618	0
000899	0.4907384418758106	1.0116654175604667	1.9199200504539693	41	1.0116310081362039	0.4919837645357703	0.5760028800144001	0.6600092401293618	0.743973960911368	0.827980956438002	0.8999820003599929	0.9720515187304927	0.0012453226599596912	3.440942426280458e-05	0.7800000927639362	0
000900	2.2869152459421707	1.002494274011869	1.9025818187086088	191	1.0024952668558778	2.2919243664959055	2.3400117000585006	2.3400327604586466	2.303919362822301	2.231948665180701	2.1239575208495833	1.9921055815958244	0.005009120553734814	9.928440087847434e-07	2.2219959318275926	0
000901	1.2756690061024456	0.991403748928765	1.882138506813174	106	0.9917234181960695	1.2719580253851623	1.1040055200276002	0.9360131041834586	0.7799727009554664	0.6359853723364363	0.5159896802063959	0.4080216251461327	0.003710980717283263	0.00031966926730442324	0.729998000475915	0
000902	1.398124414637988	1.0029715766956793	1.903642311884632	116	1.0030540545931734	1.391954065515838	1.4400072000360002	1.452020328284596	1.4399496017639382	1.403967708742699	1.3439731205375893	1.2720674195732373	0.006170349122150087	8.247789749415979e-05	1.3919975631563435	0
000903	0.40128109664769207	0.995888661645325	1.8890365878789792	34	0.9953581074119854	0.40798653644429733	0.3720018600093001	0.3360047040658569	0.2999895003674871	0.2639939281396528	0.22799544009119818	0.19201017653935656	0.0067054397966052615	0.0005305542333395863	0.2819992682021419	0
000904	0.5515416220624942	0.9986284671321335	1.895301789131744	46	0.9986593239694207	0.5519817846011081	0.5280026400132001	0.5040070560987854	0.4679836205732799	0.4319900642285227	0.38399232015359697	0.336017808943874	0.0004401625386138974	3.085683728720756e-05	0.4419989183352098	0
000905	2.217596454497322	0.9972936575158585	1.8927552330185584	185	0.9973175102165781	2.2199267424175	2.1000105000525005	1.9440272163810293	1.7639382621608242	1.5839635688379168	1.391972160556789	1.2120642394046883	0.002330287920178087	2.385270071958434e-05	1.6659959912322913	0
000906	0.5157340188087991	1.001142166527701	1.9002646239684011	43	1.0012743066130123	0.5159829725619054	0.5160025800129001	0.5040070560987854	0.49198278060267886	0.4679892362475663	0.4319913601727966	0.39602098911242295	0.00024895375310629575	0.0001321400853113719	0.4679990003745251	0
000907	3.392305164605973	0.9988066643327234	1.895604833247547	283	0.9988190018811687	3.3958879356981218	3.2880164400822007	3.1080435126091768	2.8918987835425756	2.6519390054028755	2.387952240955181	2.124112577966632	0.003582771092148551	1.2337548445318092e-05	2.741993760093107	0
000908	1.575097778041626	0.9993265012706986	1.8967857507686143	131	0.9994412427823356	1.5719481257118515	1.5360076800384004	1.464020496286948	1.3799517016904408	1.2719707446728725	1.1519769604607908	1.0320546988990416	0.0031496523297744883	0.00011474151163703983	1.3059970470080822	0
000909	1.1666802074388136	1.0117001051393348	1.9200755143277373	97	1.01171292408646	1.163961589267554	1.3680068400342003	1.5720220083081162	1.7759378421755236	1.967954737041048	2.147957040859183	2.316122754505989	0.0027186181712595126	1.2818947125126101e-05	1.8580002038206764	0
000910	0.8296914066263921	1.0026364694904253	1.9028593466736536	69	1.002641499973761	0.8279726769016622	0.8520042600213001	0.8520119281669943	0.8399706010289639	0.8159812324316541	0.7799844003119938	0.7320387980562969	0.0017187297247298616	5.030483335666247e-06	0.8119985366695338	0
000911	0.2932088138758111	0.9802640090539088	1.865366266411431	24	0.9828859051640523	0.28799049631362167	0.21600108000540003	0.15600218403057642	0.10799622013229536	0.07199834403808712	0.04799904001919962	0.03600190810112936	0.005218317562189434	0.002621896110143518	0.10599979605444798	0
000912	1.0771290286339332	1.0066773355376168	1.9105313724982165	90	1.006683990814728	1.0799643611760812	1.1760058800294002	1.2480174722446113	1.3079542216022437	1.3439690887109597	1.3679726405471893	1.3680725078429157	0.0028353325421479614	6.655277111189406e-06	1.3019986351628867	0
000913	1.633935111532703	0.925434614314508	1.761944986378719	128	0.9283918788333775	1.5359493136726488	0.4920024600123001	0.15600218403057642	0.047998320058797936	0.011999724006347854	0.0	0.0	0.09798579786005424	0.0029572645188694624	0.1180004480180037	2
000914	1.0382740248381501	0.9878976860846258	1.875898290820307	86	0.9884353666991548	1.0319659451238108	0.8520042600213001	0.6840095761340659	0.5399811006614768	0.4199903402221749	0.3239935201295974	0.2400127206741957	0.006308079714339332	0.0005376806145289681	0.509998586307135	0
000915	0.4969784453081514	0.9918373383585221	1.8826435921036055	41	0.9919895542476375	0.4919837645357703	0.43200216001080005	0.37200520807291304	0.3119890803821866	0.2519942041333049	0.2039959200815984	0.168008904471937	0.004994680772381077	0.0001522158891154035	0.28999924619212336	0
000916	0.9021034566132974	0.9867270549926391	1.873084589509224	75	0.9869527906443591	0.8999703009800677	0.7320036600183001	0.5760080641128976	0.4439844605438809	0.3359922721777399	0.251994960100798	0.19201017653935656	0.0021331556332296886	0.00022573565172001597	0.4219989322488289	0
000917	0.8775458349429742	1.0186288533813743	1.933392522722896	73	1.018729830141984	0.8759710929539325	1.1400057000285002	1.452020328284596	1.811936582219622	2.231948665180701	2.6999460010799785	3.2161704570342224	0.001574741989041728	0.00010097676060971672	2.092004622304603	0
000918	0.5710724991910912	0.9968488763684121	1.891270938489492	48	0.9965354159984071	0.5759809926272433	0.5400027000135001	0.49200688809643334	0.4439844605438809	0.3959908922094792	0.34799304013919724	0.30001590084274465	0.004908493436152184	0.00031346037000501425	0.41999898030753924	0
000919	1.7209813861771786	1.013186967588487	1.9229437376895355	143	1.0132242285235222	1.7159433738686622	2.0640103200516005	2.424033936475111	2.79590214342498	3.1679271376758336	3.539929201415972	3.9002067109556804	0.005038012308516304	3.726093503519934e-05	2.9820015749998627	0
000920	1.2323120553481204	1.0048738654215106	1.907322589665893	103	1.0049932411344036	1.2359592133459596	1.3080065400327003	1.3560189842657797	1.3799517016904408	1.3799682607300032	1.3679726405471893	1.3320705997417863	0.003647157997839212	0.00011937571289299953	1.3539981211679832	0
000921	1.2722098712585477	0.986208811755477	1.871448980479316	107	0.9860909668348462	1.2839576293982298	1.0200051000255002	0.7920110881552341	0.6119785807496737	0.4679892362475663	0.34799304013919724	0.2520133567079055	0.011747758139682096	0.00011784492063082741	0.5819984003375128	0
000922	2.5227440615051515	1.0180757904024496	1.9322317522531192	210	1.018118204985886	2.5199168427441894	3.2520162600813007	4.104057456804395	5.087821926232581	6.2038573112818405	7.451850962980741	8.808466848742983	0.002827218760962147	4.241458343634541e-05	5.818011794353974	0
000923	0.5831267361980487	0.9516735394110662	1.7908993111730822	63	0.9436482916067629	0.7559750528232568	0.31200156000780005	0.12000168002352032	0.047998320058797936	0.02399944801269571	0.011999760004799905	0.0	0.17284831662520816	0.00802524780430336	0.08600012801793565	1
000924	0.8642639413614319	0.9882036354780149	1.876143397654347	71	0.9885645166986885	0.8519718849277974	0.7080035400177002	0.5760080641128976	0.45598404055858044	0.3599917201904356	0.2759944801103978	0.20401081257306636	0.012292056433634513	0.0003608812206735701	0.429998776260513	0
000925	0.792814688813526	0.9997734698098644	1.897466433416546	66	0.9997999033803043	0.7919738648624596	0.7800039000195002	0.7440104161458261	0.7079752208672696	0.659984820349132	0.5999880002399952	0.5400286215169403	0.0008408239510664384	2.6433570439965415e-05	0.6719984965231105	0
000926	0.789868791873315	0.98894997500065	1.8773695717188907	66	0.9892106038650638	0.7919738648624596	0.6600033000165001	0.5400075601058415	0.43198488052918144	0.3359922721777399	0.26399472010559794	0.20401081257306636	0.0021050729891445297	0.0002606288644138033	0.4059989242513213	0
000927	0.6968891466578019	1.0074487961144831	1.9121075255432416	58	1.0075144864874717	0.695977032757919	0.7680038400192002	0.8280115921622903	0.8759693410730623	0.9119790244824368	0.9359812803743925	0.9480502466630731	0.0009121138998828826	6.569037298853608e-05	0.8779992207957427	0
000928	0.6151027452466263	1.004649289756601	1.9060701305893464	51	1.0043333040511087	0.611979804666446	0.6480032400162001	0.6720094081317138	0.6839760608378707	0.6839842683618277	0.6719865602687947	0.6480343458203285	0.0031229405801803667	0.00031598570549240534	0.6679989805727892	0
000929	1.9612953513799287	1.0078119626982585	1.9126886941992256	163	1.0078207118603517	1.9559354541300136	2.1720108600543004	2.3520329284609987	2.5079122230721924	2.62793955739018	2.7119457610847784	2.748145651719541	0.0053598972499151465	8.749162093257823e-06	2.5199978302969983	0
000930	0.8247588448838735	0.9992716524538934	1.8968575392699287	69	0.999479069083457	0.8279726769016622	0.8040040200201002	0.7680107521505302	0.7199748008819691	0.659984820349132	0.5999880002399952	0.5400286215169403	0.003213832017788687	0.00020741662956358375	0.6819985025264445	0
000931	1.0008800812212926	0.9767333674921028	1.8518993659803091	85	0.9757900190325519	1.0199663411107434	0.6960034800174001	0.4680065520917293	0.3119890803821866	0.20399530810791353	0.13199736005279897	0.0840044522359685	0.019086259889450785	0.0009433484595509078	0.3159993721479995	0
000932	0.5297992866443358	0.9878848688346101	1.873467357616497	44	0.9871544761708744	0.527982576574973	0.43200216001080005	0.34800487206820896	0.27599034033808817	0.21599503211426135	0.16799664006719867	0.12000636033709786	0.0018167100693627924	0.0007303926637357572	0.2599992341559425	0
000933	0.701403225062428	0.9966090643295515	1.8908791495519224	59	0.9963289772783175	0.7079766367709865	0.6600033000165001	0.6000084001176017	0.5399811006614768	0.47998896025391413	0.4199916001679967	0.3600190810112936	0.006573411708558519	0.00028008705123405697	0.5099987403714638	0
000934	0.9987134255951872	0.9934234229937647	1.8852532306306045	83	0.9933646069501262	0.9959671330846082	0.8880044400222001	0.7800109201528822	0.6719764808231712	0.5639870282983491	0.46799064018719627	0.38402035307871313	0.002746292510579007	5.8816043638554305e-05	0.6259983104270853	0
000935	0.818072981284522	1.006622097331087	1.9105976442303187	68	1.006718910257932	0.8159730728885947	0.8880044400222001	0.9480132721858107	0.9959651412200572	1.0199765405395675	1.0319793604127918	1.0320546988990416	0.00209990839592733	9.681292684482479e-05	0.9859989088799114	0
000936	1.5001772508697655	1.0105651336918275	1.917942529358895	125	1.0105890263836055	1.499950501633446	1.7280086400432002	1.9560273843833813	2.1719239826606067	2.363945629250527	2.54394912101758	2.688142471550992	0.00022674923631949007	2.389269177793807e-05	2.2419995381510476	0
000937	0.8633041965085558	0.9914035637907551	1.881857782161411	71	0.9915755007021069	0.8519718849277974	0.7440037200186002	0.6360089041246577	0.5279815206467773	0.4319900642285227	0.34799304013919724	0.27601462877532507	0.011332311580758425	0.00017193691135175548	0.49399864632218	0
000938	0.8874278285624816	0.9919309596046836	1.8824980989136428	74	0.9919128919812039	0.887970696967	0.7800039000195002	0.6600092401293618	0.5519806806761763	0.4559895122412184	0.37199256014879706	0.30001590084274465	0.0005428684045184484	1.8067623479667283e-05	0.5199986323429664	0
000939	0.7649182269751704	1.001311406176511	1.9003765532539063	64	1.0013332836188042	0.7679746568363244	0.7680038400192002	0.7560105841481781	0.7319743808966686	0.6959839923681755	0.6479870402591948	0.6000318016854893	0.003056429861153953	2.1877442293316562e-05	0.6999986065628178	0
000940	0.634404620159345	0.9931067953010024	1.884902127683628	53	0.9931796062110978	0.6359790126925812	0.5640028200141001	0.49200688809643334	0.41998530051448196	0.34799199618408777	0.2879942401151977	0.2400127206741957	0.001574392533236213	7.281091009536667e-05	0.3919989942664161	0
000941	0.7525413789596226	0.9941619787595309	1.887096641497832	63	0.9943359242680435	0.7559750528232568	0.6840034200171001	0.6000084001176017	0.5159819406320778	0.44398978823487056	0.37199256014879706	0.3120165368764544	0.0034336738636342456	0.00017394550851257407	0.48799877433781697	0
000942	3.724618081679393	0.9943841092186417	1.8872133736408732	310	0.994397431962345	3.7198772440509464	3.3720168600843006	2.9880418325856564	2.603908863189788	2.231948665180701	1.8839623207535852	1.5600826843822722	0.00474083762844657	1.332274370324793e-05	2.4399935376960507	0
000943	1.9892606393601442	0.9994812517407209	1.8969430790789537	166	0.9995241411286284	1.9919342661692163	1.9440097200486004	1.8600260403645652	1.7519386821461247	1.6199627408569603	1.4759704805903884	1.3200699637080764	0.002673626809072127	4.288938790752983e-05	1.661996271285786	0
000944	0.8247474486655924	0.9839665176949475	1.8682946460868648	68	0.9844289067502715	0.8159730728885947	0.6360031800159001	0.4800067200940813	0.35998740044098454	0.2639939281396528	0.19199616007679848	0.13200699637080765	0.00877437577699769	0.00046238905532403063	0.34399906418970416	0
000945	1.108703093247762	0.9970173770771847	1.892428492596766	92	0.9971453464109975	1.1039635692022163	1.0440052200261	0.9600134401881626	0.8759693410730623	0.7799820604126105	0.6839863202735946	0.5880311656517795	0.004739524045545673	0.00012796933381276077	0.8219979246042182	0
000946	0.848560755157268	1.0037203099587217	1.9049998571411124	71	1.0037693629603521	0.8519718849277974	0.8880044400222001	0.9000126001764025	0.8999685011024613	0.8879795764697411	0.8639827203455932	0.8280438863259753	0.0034111297705293753	4.905300163038362e-05	0.8779986207403955	0
000947	0.5736835875783348	0.9912492590524432	1.8823073276614584	47	0.9918123721110536	0.5639813886141757	0.4920024600123001	0.42000588008232115	0.34798782042628507	0.2879933761523485	0.22799544009119818	0.1800095405056468	0.009702198964159137	0.0005631130586103428	0.32599908621168333	0
000948	1.25932477614612	0.9951283852092687	1.8884325858872009	105	0.9950398508555655	1.2599584213720947	1.1520057600288003	1.0320144482022748	0.9119680811171609	0.7919817844189584	0.6719865602687947	0.56402989358436	0.0006336452259747549	8.853435370326235e-05	0.8539977546033916	0
000949	0.4978300490707026	1.012339622773	1.9211606248886008	41	1.0122846830460928	0.4919837645357703	0.5880029400147001	0.6840095761340659	0.7799727009554664	0.8759798524633933	0.9599808003839924	1.0440553349327513	0.0058462845349323	5.493972690717719e-05	0.8220002008140616	0
000950	1.7890868109719447	0.9842720979966892	1.867853145966864	150	0.9841962745573929	1.7999406019601354	1.3920069600348002	1.056014784206979	0.791972280970166	0.575986752304697	0.4199916001679967	0.30001590084274465	0.010853790988190726	7.582343929635194e-05	0.7559980464212307	0
000951	1.1566930084584455	1.0225970706350982	1.9409309785448536	96	1.0227019412000222	1.1519619852544867	1.5960079800399003	2.148030072421014	2.8439004634837777	3.707914717961487	4.763904721905562	6.024319288922313	0.004731023203958795	0.00010487056492403113	3.514012874122342	0
000952	0.6252590105257763	0.9953279370726165	1.8887746514601849	52	0.9952200896839295	0.6239794086795135	0.5760028800144001	0.5160072241011374	0.45598404055858044	0.3959908922094792	0.33599328013439733	0.2880152648090349	0.0012796018462627456	0.00010784738868696575	0.4279989303045049	0
000953	0.8767582285886446	1.0010530983563526	1.8999429585339669	73	1.0011048168847072	0.8759710929539325	0.8760043800219002	0.8640120961693464	0.8279710210142645	0.7799820604126105	0.7319853602927942	0.672035617887748	0.0007871356347121106	5.171852835461621e-05	0.7919984226331107	0
000954	0.6373829704487946	1.0057651393826723	1.908943214069484	53	1.0058471693481474	0.6359790126925812	0.6840034200171001	0.720010080141122	0.743973960911368	0.7559826123999148	0.755984880302394	0.7440394340900067	0.001403957756213381	8.202996547512775e-05	0.7339990646436508	0
000955	0.4410535283917412	1.0078557614163315	1.9127528562489924	37	1.0078545196843152	0.4439853484835	0.4920024600123001	0.5280073921034895	0.5639802606908758	0.5879864763110448	0.6119877602447952	0.6240330737529088	0.0029318200917587967	1.2417320163216061e-06	0.5679995705192357	0
000956	0.5724473936226412	0.9989501270585309	1.896122294617852	47	0.9990916590512364	0.5639813886141757	0.5520027600138001	0.5280073921034895	0.49198278060267886	0.4559895122412184	0.4079918401631968	0.3600190810112936	0.008466005008465505	0.00014153199270550143	0.46599889435594616	0
000957	0.57126747986878	0.9932972420046061	1.8852654393352148	47	0.9933710398764087	0.5639813886141757	0.5040025200126	0.44400621608702523	0.3839865604703835	0.32399254817139206	0.26399472010559794	0.21601144860677615	0.007286091254604332	7.379787180261665e-05	0.3559990022422958	0
000958	0.6166772085014163	0.989603494310651	1.8794310658154956	50	0.9902968320914538	0.5999802006533784	0.5160025800129001	0.4320060480846732	0.34798782042628507	0.27599365214600063	0.2159956800863983	0.168008904471937	0.016697007848037848	0.0006933377808028274	0.325999114204699	0
000959	1.2508713224937074	1.0077286578987545	1.912643564586256	104	1.0077969324764893	1.247958817359027	1.3800069000345003	1.5000210002940042	1.5959441419550315	1.6679616368823518	1.7159656806863863	1.740092224887919	0.002912505134680332	6.827457773472823e-05	1.5999985974566986	0
000960	1.1546803495849889	0.9982404150118276	1.8947626507703472	96	0.9983752449089744	1.1519619852544867	1.1040055200276002	1.0440146162046269	0.9599664011759588	0.8759798524633933	0.7799844003119938	0.6840362539214578	0.00271836433050221	0.00013482989714685978	0.9079978406841719	0
000961	0.99170678399932	1.007427151758351	1.9117960636791849	83	1.0073503731539726	0.9959671330846082	1.0920054600273001	1.1760164642304993	1.2479563215287464	1.2959701926855682	1.3319733605327895	1.344071235775496	0.004260349085288162	7.677860437849127e-05	1.2479988391300667	0
000962	1.7087585992988257	1.0194105767804462	1.9347304474965243	142	1.0194348002198974	1.7039437698555948	2.2440112200561004	2.89204048856684	3.6598719044833428	4.547895398405837	5.567888642227156	6.70835554284377	0.004814829443230861	2.4223439451187545e-05	4.27001053276384	0
000963	1.2264318303107784	1.0047374793985622	1.90672287959328	102	1.0046772460463773	1.223959609332892	1.2960064800324003	1.3440188162634277	1.3679521216757413	1.3679685367236554	1.3439731205375893	1.3080693276743667	0.0024722209778864634	6.023335218485748e-05	1.3379980671511966	0
000964	0.8565733074307311	0.999548398168142	1.8969583553518743	71	0.999532190396811	0.8519718849277974	0.8400042000210002	0.8040112561575862	0.7559735409260675	0.6959839923681755	0.635987280254395	0.5760305296180698	0.004601422502933716	1.6207771331044896e-05	0.7179984665575491	0
000965	1.1788056409060619	1.0008863563527859	1.8994491507598432	98	1.000844623104115	1.1759611932806218	1.1760058800294002	1.1520161282257952	1.1039613613523527	1.0439759885522633	0.9719805603887923	0.8880470664945241	0.0028444476254401163	4.173324867084993e-05	1.0559978308405211	0
000966	1.0459127544252578	1.0023352150819078	1.9019122690742325	87	1.0021424723884929	1.0439655491368784	1.0680053400267002	1.068014952209331	1.043963461278855	1.0079768165332197	0.9599808003839924	0.900047702528234	0.0019472052883793278	0.0001927426934149601	1.007998178826722	0
000967	1.1890876626127447	1.0192908191373617	1.9345188354380616	99	1.0193232990560934	1.1879607972936892	1.5600078000390003	2.0040280563927895	2.5319113831015914	3.143927689663138	3.8399232015359694	4.620244872978268	0.0011268653190554812	3.2479918731675994e-05	2.950007167285126	0
000968	0.9566709948427363	1.0127624529134687	1.9219659818833383	80	1.0127090361894975	0.9599683210454055	1.1400057000285002	1.3320186482610756	1.5239466618668345	1.715960532907743	1.9079618407631849	2.0881106698655025	0.003297326202669204	5.341672397118913e-05	1.6180006756154734	0
000969	1.0413820768546092	0.996463504971963	1.891332898314958	87	0.9965680634415574	1.0439655491368784	0.9720048600243002	0.8880124321740505	0.8039718609848655	0.7079837163745234	0.6119877602447952	0.5280279854832306	0.0025834722822692946	0.00010455846959434023	0.7519981025476276	0
000970	1.0328299743869447	0.9884756726838767	1.8763901489781227	85	0.9886945332013919	1.0199663411107434	0.8520042600213001	0.6960097441364179	0.5519806806761763	0.4319900642285227	0.33599328013439733	0.2520133567079055	0.012863633276201325	0.00021886051751518476	0.5199985643174533	0
000971	1.6164782256174683	1.0006910862526113	1.8991997866067312	134	1.00071322986743	1.6079469377510542	1.6080080400402004	1.5720220083081162	1.4999475018374355	1.4159674327490468	1.3079738405231895	1.2000636033709786	0.008531287866414106	2.2143614818670443e-05	1.433997071138161	0
000972	1.0054118193641246	0.99062989405625	1.880141869912245	84	0.9906713640751225	1.0079667370976757	0.8640043200216001	0.720010080141122	0.5879794207202748	0.47998896025391413	0.38399232015359697	0.30001590084274465	0.0025549177335510986	4.1470018872447056e-05	0.5559985003555421	0
000973	0.9153763308535182	1.0113579397034544	1.9194843638062136	76	1.0114014391379549	0.9119699049931352	1.0680053400267002	1.2240171362399073	1.3679521216757413	1.5119652247998296	1.643967120657587	1.7640934969553386	0.003406425860382978	4.349943450043803e-05	1.4300000733925173	0
000974	1.0644774748619066	0.9978153402925203	1.8936414829474384	89	0.9977844869059468	1.0679647571630135	1.0200051000255002	0.9480132721858107	0.8639697610583629	0.7799820604126105	0.6959860802783945	0.6120324377191991	0.003487282301106953	3.085338657349279e-05	0.819998118613313	0
000975	1.244204467802451	0.9979773231087333	1.894057797385607	104	0.9980038484333638	1.247958817359027	1.1880059400297003	1.1160156242187391	1.0199643012494561	0.9239787484887847	0.8279834403311934	0.7200381620225872	0.003754349556575942	2.652532463043311e-05	0.9659977027234102	0
000976	1.022035718761051	1.0151217167684792	1.9266385306064884	85	1.015171063279765	1.0199663411107434	1.2600063000315003	1.5240213362987083	1.811936582219622	2.1119514251172222	2.423951520969581	2.748145651719541	0.002069377650307569	4.934651128585266e-05	1.9800021360593627	0
000977	0.3361741924185749	1.0079847615436666	1.9125155892321104	28	1.0077295005870726	0.3359889123658919	0.3720018600093001	0.4080057120799691	0.43198488052918144	0.4559895122412184	0.46799064018719627	0.4800254413483914	0.00018528005268297898	0.0002552609565940056	0.43599967439920956	0
000978	0.6386314270197369	1.0021581298057858	1.901922980602919	53	1.0021481164331818	0.6359790126925812	0.6480032400162001	0.6480090721270098	0.6359777407790727	0.6119859243237405	0.5759884802303954	0.5400286215169403	0.0026524143271556833	1.001337260397861e-05	0.6099988464988931	0
000979	1.151368820796163	1.003067904697479	1.903704838277785	96	1.0030870005682548	1.1519619852544867	1.1880059400297003	1.2000168002352034	1.187958421455249	1.1639732286157418	1.1159776804463912	1.0560559709664612	0.0005931644583236917	1.909587077575381e-05	1.1519980069581246	0
000980	0.6593233816832202	1.004649289756601	1.9059234133813217	55	1.0042559968335347	0.6599782207187163	0.6960034800174001	0.720010080141122	0.7319743808966686	0.7319831643872191	0.7199856002879943	0.6960368899551675	0.0006548390354960132	0.0003932929230663351	0.7159989326142618	0
000981	0.8434282835510498	0.9862219557713077	1.8718770448461848	70	0.986316519553513	0.8399722809147298	0.6720033600168002	0.5280073921034895	0.4079857204997825	0.3119928241650442	0.22799544009119818	0.168008904471937	0.0034560026363200658	9.456378220529249e-05	0.3859989402247086	0
000982	0.6790281227396102	1.0103008388825854	1.917826157910122	56	1.0105277087438358	0.6719778247317838	0.7800039000195002	0.8760122641716984	0.9719659811906582	1.0559757125586111	1.127977440451191	1.188062967337269	0.007050298007826417	0.00022686986125042274	0.9999997109548214	0
000983	1.0382776496763662	1.0037134908614338	1.9052673457442064	86	1.0039103062069987	1.0319659451238108	1.0800054000270003	1.104015456216387	1.1039613613523527	1.0919748845776547	1.0559788804223917	1.008053426831622	0.006311704552555364	0.00019681534556492686	1.073998234904568	0
000984	0.7763871456244733	1.0208205011166533	1.9375264075550769	65	1.0209080281764853	0.7799742608493919	1.0440052200261	1.3680191522681318	1.7639382621608242	2.243948389187049	2.8079438411231776	3.4561831777084184	0.0035871152249186133	8.752705983194886e-05	2.1140063404122835	0
000985	1.9191348704657178	1.000919152899871	1.899470930932016	160	1.0008560993619557	1.919936642090811	1.9200096000480003	1.8720262083669172	1.7999370022049226	1.7039608089013951	1.5839683206335875	1.452076960078884	0.0008017716250932061	6.30535379153585e-05	1.7219964833722843	0
000986	0.31111773455814346	1.00407956725913	1.906380619757751	26	1.004496904858535	0.31198970433975676	0.32400162000810007	0.3360047040658569	0.3359882404115856	0.3359922721777399	0.3239935201295974	0.3120165368764544	0.0008719697816133021	0.0004173375994049877	0.3279994822782224	0
000987	0.9617333600240069	0.9942456981074936	1.88703896351288	80	0.9943055329827134	0.9599683210454055	0.8640043200216001	0.7680107521505302	0.6719764808231712	0.575986752304697	0.4799904001919962	0.39602098911242295	0.0017650389786013632	5.983487521976638e-05	0.6259982824340696	0
000988	0.6363902147074236	0.9912637622160533	1.881624156982782	53	0.9914524005371148	0.6359790126925812	0.5520027600138001	0.4680065520917293	0.3839865604703835	0.3119928241650442	0.251994960100798	0.20401081257306636	0.00041120201484246	0.00018863832106152945	0.3619990782358036	0
000989	1.5789566467691483	1.0102752616305561	1.91754670321927	131	1.0103804604089022	1.5719481257118515	1.8120090600453003	2.0400285603998456	2.2559210427635032	2.447943697294962	2.615947681046379	2.7601462877532508	0.007008521057296768	0.00010519877834602731	2.3219993882172068	0
000990	0.7258018802192066	1.0056338325597243	1.9082186764584892	61	1.0054654009960382	0.7319758447971216	0.7800039000195002	0.8160114241599382	0.8399706010289639	0.8519804044506976	0.8519829603407932	0.840044522359685	0.006173964577915081	0.0001684315636860667	0.8299989687265964	0
000991	0.8967130107032798	1.0031707347437562	1.9040971898764416	74	1.003293735761837	0.887970696967	0.9240046200231001	0.9360131041834586	0.9359672411465598	0.9119790244824368	0.8759824803503931	0.8280438863259753	0.008742313736279761	0.00012300101808082609	0.9019983927519872	0
000992	0.5467735705557771	1.0003968897414326	1.8984653963405167	45	1.000326270022305	0.5399821805880406	0.5400027000135001	0.5280073921034895	0.5039823606173783	0.4679892362475663	0.4319913601727966	0.39602098911242295	0.006791389967736539	7.06197191275848e-05	0.47799900637785897	0
000993	1.019941044256506	1.003173403401626	1.9038268483364535	85	1.0031512892653933	1.0199663411107434	1.0560052800264002	1.068014952209331	1.0559630412935546	1.0319762645459154	0.9959800803983921	0.9480502466630731	2.5296854237355504e-05	2.211413623265379e-05	1.025998310856111	0
000994	0.7066446352542233	1.0107328431657585	1.918428833740091	59	1.0108452665282377	0.7079766367709865	0.8160040800204001	0.9240129361811066	1.0319638812641556	1.1279740565966982	1.2119757604847905	1.284068055606947	0.0013320015167632704	0.00011242336247918594	1.065999795025683	0
000995	1.4616790944473932	1.0102123025992276	1.9173087693614508	122	1.01025508994444	1.4639516895942433	1.6800084000420004	1.8840263763692693	2.075927342543011	2.2559481131933965	2.4119517609647807	2.5441348391464746	0.002272595146850076	4.2787345212458305e-05	2.1419994720431554	0
000996	0.5079438506916011	1.0064939587023438	1.9105256087307572	42	1.0066809538102006	0.5039833685488379	0.5520027600138001	0.5880082321152497	0.6119785807496737	0.6239856483300884	0.635987280254395	0.6360337097866187	0.003960482142763233	0.00018699510785680218	0.6079993685416376	0
000997	1.0300981389448949	1.0012967662178998	1.9003749158997292	86	1.001332420875454	1.0319659451238108	1.0320051600258002	1.0200142801999228	0.9839655612053577	0.9359784724951326	0.8759824803503931	0.8040426142585556	0.0018678061789159095	3.565465755417385e-05	0.9419980947558604	0
000998	0.5120556231051318	0.9996794471636613	1.8978598465178973	43	1.0000071978935523	0.5159829725619054	0.5040025200126	0.4800067200940813	0.45598404055858044	0.4199903402221749	0.38399232015359697	0.3480184449775838	0.003927349456773643	0.0003277507298909965	0.43199906433643626	0
000999	0.9038891975443977	0.9977467952691089	1.8936534426346063	76	0.997790788621679	0.9119699049931352	0.8640043200216001	0.8040112561575862	0.7319743808966686	0.659984820349132	0.5879882402351954	0.5160273494495208	0.008080707448737567	4.399335257010417e-05	0.6939983945182838	0
001000	0.7114679648656258	1.0100973454912867	1.916956801691724	59	1.0100696335716746	0.7079766367709865	0.8160040800204001	0.9120127681787545	1.0079647212347567	1.0919748845776547	1.1639767204655909	1.2240648754383983	0.0034913280946392566	2.7711919612150027e-05	1.035999674985926	0
001001	0.7533019284405429	1.0093398309761177	1.915605123930692	63	1.0093574168646586	0.7559750528232568	0.8520042600213001	0.9480132721858107	1.0319638812641556	1.1039746085840025	1.1639767204655909	1.2120642394046883	0.002673124382713943	1.7585888540949668e-05	1.0519994969875912	0
001002	0.5378922097839309	0.9200459343882311	1.7315944140226514	56	0.9123997649415414	0.6719778247317838	0.16800084000420004	0.0360005040070561	0.011999580014699484	0.0	0.0	0.0	0.13408561494785287	0.007646169446689721	0.036000154004325935	3
001003	1.1424258608334892	0.9979544955291255	1.894539860510997	95	0.9982578538047897	1.139962381241419	1.0920054600273001	1.0200142801999228	0.9359672411465598	0.8519804044506976	0.755984880302394	0.6600349818540382	0.0024634795920701613	0.0003033582756641895	0.8859978746634855	0
001004	0.656513348482711	0.9391388246397554	1.7878536457132808	53	0.9420434906053795	0.6359790126925812	0.2520012600063	0.09600134401881627	0.035998740044098455	0.011999724006347854	0.0	0.0	0.020534335790129865	0.002904665965624109	0.06600017801259377	2
001005	1.5415029705857675	1.0178814161554246	1.9318488221871253	128	1.0179164341212004	1.5359493136726488	1.9800099000495004	2.4960349444892227	3.0838920637777676	3.74391388998053	4.487910241795165	5.292280490866015	0.00555365691311871	3.5017965775763216e-05	3.5140069218263665	0
001006	0.7477609202253692	1.004649289756601	1.9060751906121436	63	1.004335970243361	0.7559750528232568	0.7920039600198001	0.8160114241599382	0.8279710210142645	0.827980956438002	0.8159836803263936	0.7920419782248459	0.008214132597887613	0.00031331951324009566	0.8119988366972074	0
001007	0.41099412232636684	0.9962647357880027	1.8915851694798351	34	0.996700988420797	0.40798653644429733	0.3840019200096001	0.34800487206820896	0.3119890803821866	0.27599365214600063	0.2399952000959981	0.20401081257306636	0.003007585882069508	0.0004362526327943428	0.29399925621251016	0
001008	0.701403225062428	0.9966090643295515	1.890869923849222	59	0.9963241161347915	0.7079766367709865	0.6600033000165001	0.6000084001176017	0.5399811006614768	0.47998896025391413	0.4199916001679967	0.3600190810112936	0.006573411708558519	0.000284948194759993	0.5099987403714638	0
001009	0.5411718051068893	0.9925472250950659	1.883578095389512	45	0.992481956262505	0.5399821805880406	0.48000240001200006	0.4080057120799691	0.34798782042628507	0.2879933761523485	0.2399952000959981	0.19201017653935656	0.001189624518848742	6.52688325608608e-05	0.32599911421765954	0
001010	1.5298660207152652	1.0068452109878712	1.9109352072782455	127	1.006896776646901	1.5239497096595813	1.6680083400417003	1.788025032350453	1.8719344822931197	1.9319555650220044	1.9679606407871844	1.968104309528405	0.005916311055683909	5.156565902986188e-05	1.8659980616704779	0
001011	0.446551331475648	1.000480545807	1.899152039927359	37	1.0006880715170199	0.4439853484835	0.44400222001110007	0.4320060480846732	0.4079857204997825	0.38399116820313134	0.35999280014399715	0.32401717291016424	0.002565982992147997	0.0002075257100198069	0.3919991883088081	0
001012	1.88948351806698	1.0032674393795016	1.9041021557031137	157	1.0032963523209177	1.8839378300516083	1.9560097800489002	1.9800277203880854	1.9679311224107154	1.9319555650220044	1.8599628007439852	1.7640934969553386	0.005545688015371697	2.89129414161593e-05	1.909996747594838	0
001013	0.5829540764828172	0.9990982491699479	1.8962337621199747	48	0.9991503927373189	0.5759809926272433	0.5640028200141001	0.5400075601058415	0.5039823606173783	0.4679892362475663	0.4199916001679967	0.37201971704500336	0.006973083855573825	5.214356737093251e-05	0.4779988823663143	0
001014	0.6679549591367847	1.0000518336919977	1.8982309063107852	56	1.0002027141559453	0.6719778247317838	0.6600033000165001	0.6360089041246577	0.5999790007349742	0.5639870282983491	0.5159896802063959	0.46802480531468166	0.004022865594999092	0.00015088046394762245	0.5739987864492598	0
001015	1.0462050054006136	1.0159390933986832	1.9282791420171417	87	1.0160355229091786	1.0439655491368784	1.3080065400327003	1.5960223443128203	1.9199328023519175	2.267947837199744	2.6399472010559792	3.024160280494866	0.002239456263735118	9.64295104954882e-05	2.126002834241338	0
001016	0.9399769462824722	0.9944618826989169	1.888117570786507	78	0.9948738652751671	0.9359691130192703	0.8520042600213001	0.7560105841481781	0.6599769008084716	0.5639870282983491	0.4799904001919962	0.39602098911242295	0.004007833263201865	0.00041198257625019163	0.6179983604301197	0
001017	0.7824702317321263	1.0064018673803672	1.9102534180195416	65	1.0065375329612298	0.7799742608493919	0.8520042600213001	0.9000126001764025	0.9359672411465598	0.9599779205078283	0.9719805603887923	0.9720515187304927	0.002495970882734344	0.0001356655808626428	0.9319990168285627	0
001018	0.6915304281551451	0.9964060396667499	1.8903572519356329	58	0.9960539825921658	0.695977032757919	0.6480032400162001	0.5880082321152497	0.5279815206467773	0.4679892362475663	0.4079918401631968	0.3480184449775838	0.004446604602773907	0.00035205707458407787	0.49799875236109564	0
001019	1.237934477189955	1.002251095549494	1.901964119073592	103	1.0021697928319204	1.2359592133459596	1.2600063000315003	1.2600176402469634	1.2359567415140469	1.1879726766284375	1.127977440451191	1.0560559709664612	0.0019752638439953785	8.130271757367247e-05	1.1879977949731002	0
001020	1.6848091965253977	0.9900951993317679	1.8787493179949053	140	0.9899376102400671	1.6799445618294595	1.4280071400357002	1.1880166322328514	0.9719659811906582	0.7799820604126105	0.6119877602447952	0.4800254413483914	0.00486463469593823	0.00015758909170082713	0.9099975025775011	0
001021	0.37310633887151823	0.98872663455233	1.8752060849534105	31	0.9880706343662637	0.37198772440509464	0.31200156000780005	0.2520035280493927	0.20399286024989124	0.1559964120825221	0.11999760004799905	0.09600508826967828	0.0011186144664235842	0.0006560001860662634	0.18999950811788058	0
001022	0.5318354855269076	0.9957891464888464	1.88846057509381	45	0.9950545987349327	0.5399821805880406	0.4920024600123001	0.44400621608702523	0.395986140485083	0.34799199618408777	0.2999940001199976	0.2520133567079055	0.00814669506113297	0.0007345477539136835	0.37199902826606657	0
001023	1.3257726300748833	0.9909639081180791	1.8808531529799803	110	0.9910461484348739	1.3199564414374325	1.1400057000285002	0.9600134401881626	0.791972280970166	0.6479850963427841	0.5159896802063959	0.4080216251461327	0.005816188637450814	8.22403167948238e-05	0.7439979704803569	0
001024	0.7435484889900383	0.998907738624964	1.8962064532876133	62	0.9991360033560495	0.7439754488101893	0.7200036000180001	0.6840095761340659	0.6359777407790727	0.5879864763110448	0.5279894402111959	0.46802480531468166	0.0004269598201509517	0.0002282647310855035	0.6039986064613435	0
001025	0.8461422384082538	1.0023957232314706	1.9022474934109297	71	1.0023191064798993	0.8519718849277974	0.8640043200216001	0.8640120961693464	0.8519701810436634	0.8159812324316541	0.7799844003119938	0.7320387980562969	0.005829646519543652	7.661675157133452e-05	0.8179985046724257	0
001026	0.7957144619585788	1.0056758828337962	1.9088356605547867	66	1.005790497993277	0.7919738648624596	0.8520042600213001	0.9000126001764025	0.9239676611318604	0.9359784724951326	0.9359812803743925	0.9240489745956535	0.0037405970961191803	0.00011461515948085754	0.9119988747991234	0
001027	2.466579781926679	0.9947567267516187	1.888065488118976	205	0.9948464222358341	2.4599188226788518	2.2440112200561004	2.0040280563927895	1.7519386821461247	1.5119652247998296	1.2839743205135898	1.068056607000171	0.0066609592478270585	8.969548421533524e-05	1.6439956851514343	0
001028	1.1336689199023884	0.9969549590806318	1.8915757991155835	95	0.9966960510532059	1.139962381241419	1.0680053400267002	0.9840137761928667	0.8879689210877618	0.7919817844189584	0.6959860802783945	0.6000318016854893	0.006293461339030637	0.000258908027425897	0.8379979506150285	0
001029	1.0170000489840345	0.9993455058943149	1.8968112282503609	85	0.999454667200992	1.0199663411107434	0.9960049800249001	0.9480132721858107	0.8879689210877618	0.8159812324316541	0.7439851202975941	0.672035617887748	0.002966292126708847	0.00010916130667704138	0.8439981906525782	0
001030	0.8642639413614319	0.9882036354780149	1.8755852427708977	71	0.9882704175838287	0.8519718849277974	0.7080035400177002	0.5760080641128976	0.45598404055858044	0.3599917201904356	0.2759944801103978	0.20401081257306636	0.012292056433634513	6.678210581378963e-05	0.429998776260513	0
001031	0.85970738905051	1.0004617325014495	1.898490388006916	72	1.0003394384584952	0.863971488940865	0.8520042600213001	0.8280115921622903	0.791972280970166	0.743982888393567	0.6839863202735946	0.6240330737529088	0.004264099890354922	0.00012229404295438506	0.7539984025956379	0
001032	0.7374850010087287	1.0038939367211084	1.90563182989064	61	1.0041023576751935	0.7319758447971216	0.7680038400192002	0.7920110881552341	0.791972280970166	0.7799820604126105	0.755984880302394	0.7320387980562969	0.00550915621160708	0.00020842095408513117	0.7699988246526503	0
001033	0.7590819033747794	0.9911712429631256	1.8811196393023744	64	0.991186563566699	0.7679746568363244	0.6600033000165001	0.5520077281081935	0.45598404055858044	0.3719914441967835	0.2999940001199976	0.2400127206741957	0.008892753461544944	1.5320603573343305e-05	0.42999887227904177	0
001034	0.4050536584953316	1.0205090288772987	1.9367639275614577	34	1.02050626748627	0.40798653644429733	0.5400027000135001	0.70800991213877	0.9119680811171609	1.151973504609394	1.4279714405711887	1.7520928609216286	0.0029328779489657397	2.7613910287271892e-06	1.0820030832286072	0
001035	1.362152510923376	0.9912436829712105	1.8808384918316052	114	0.9910384232838669	1.367954857489703	1.1760058800294002	0.9960139441952187	0.8279710210142645	0.6719845443554798	0.5399892002159957	0.4320228972135523	0.0058023465663268325	0.00020525968734352862	0.7739979145039851	0
001036	1.2765294075898874	0.9993568867396939	1.8966898352498776	106	0.9993907036398892	1.2719580253851623	1.2480062400312002	1.1880166322328514	1.1159609413670522	1.0319762645459154	0.9359812803743925	0.840044522359685	0.004571382204725083	3.3816900195327015e-05	1.0599976468185162	0
001037	1.0587875206564203	1.0044857490730283	1.9067390681610896	88	1.0046857760146797	1.055965153149946	1.1160055800279003	1.1520161282257952	1.16395926142585	1.1639732286157418	1.139977200455991	1.1040585151013003	0.0028223675064742437	0.00020002694165133228	1.1399983189754297	0
001038	0.8459507062631981	0.9994594028874597	1.8968518386281348	71	0.9994760653406689	0.8519718849277974	0.8280041400207001	0.7920110881552341	0.743973960911368	0.6839842683618277	0.623987520249595	0.56402989358436	0.00602117866459928	1.6662453209193018e-05	0.7059984785471808	0
001039	1.6748551119038673	0.9966812461117549	1.891909907953865	139	0.9968720973738942	1.667944957816392	1.5720078600393004	1.440020160282244	1.2959546415875443	1.151973504609394	1.007979840403192	0.8640457944271046	0.0069101540874751954	0.00019085126213924664	1.2219969668914632	0
001040	0.9819617260361357	0.9929372588193941	1.885064005465889	81	0.9932649017337029	0.9719679250584731	0.8640043200216001	0.7560105841481781	0.6479773207937721	0.5399875802856534	0.44399112017759645	0.3600190810112936	0.00999380097766267	0.0003276429143087567	0.601998334406349	0
001041	1.3643322625482652	0.9924991459549826	1.8833951470318704	114	0.9923855583778982	1.367954857489703	1.2000060000300001	1.0320144482022748	0.8759693410730623	0.7319831643872191	0.5999880002399952	0.4800254413483914	0.0036225949414376846	0.00011358757708435085	0.8199977325468236	0
001042	0.9794112496068555	0.9827963516171987	1.8654949055623231	81	0.9829536868166643	0.9719679250584731	0.7440037200186002	0.5520077281081935	0.4079857204997825	0.2879933761523485	0.2039959200815984	0.14400763240451744	0.0074433245483824795	0.00015733519946559138	0.38999901621084004	0
001043	1.0085705087768766	0.9921952347145009	1.882149312428765	85	0.9917291118163799	1.0199663411107434	0.8880044400222001	0.7560105841481781	0.6359777407790727	0.5279878562793056	0.4319913601727966	0.3480184449775838	0.011395832333866762	0.00046612289812097973	0.5979984043965229	0
001044	1.2625532974948577	0.9832483969677559	1.8650796899737263	107	0.9827349042874717	1.2839576293982298	0.9720048600243002	0.720010080141122	0.5279815206467773	0.38399116820313134	0.2759944801103978	0.19201017653935656	0.021404331903372098	0.0005134926802842221	0.5119987142775143	0
001045	0.7918862758440071	0.9937575014234247	1.8867586481263232	65	0.9941578311359456	0.7799742608493919	0.7080035400177002	0.6240087361223057	0.5399811006614768	0.4559895122412184	0.38399232015359697	0.3120165368764544	0.011912014994615139	0.0004003297125209082	0.5039986243454587	0
001046	1.13583268249964	1.0051471584599303	1.907770593227761	95	1.0052293000759382	1.139962381241419	1.2120060600303002	1.2600176402469634	1.2839550615728448	1.2959701926855682	1.2839743205135898	1.2600667835395276	0.004129698741778931	8.21416160079469e-05	1.2659983430981323	0
001047	1.3491748856050767	1.0009415303441487	1.8997854041810125	112	1.0010217994336015	1.3439556494635676	1.3440067200336003	1.3200184802587236	1.2719554815581453	1.1999724006347854	1.1159776804463912	1.0200540628653318	0.005219236141509098	8.02690894528002e-05	1.211997470966163	0
001048	1.1889999307509849	1.0176289611524563	1.9313969830981768	99	1.0176783541902363	1.1879607972936892	1.5240076200381003	1.9080267123739731	2.351917682881099	2.8439345895044412	3.395932081358373	3.9962117992253585	0.0010391334572956712	4.939303778006554e-05	2.6700050808968907	0
001049	0.7432554379430132	1.0006511140569452	1.8989527115216644	62	1.000583042770664	0.7439754488101893	0.7440037200186002	0.720010080141122	0.6839760608378707	0.6479850963427841	0.5999880002399952	0.5520292575506501	0.0007200108671761019	6.807128628127934e-05	0.6579987025218371	0
001050	0.8006480300529937	0.9940297961344323	1.887117736582068	66	0.9943470395440818	0.7919738648624596	0.7200036000180001	0.6360089041246577	0.5519806806761763	0.4679892362475663	0.3959920801583969	0.32401717291016424	0.0086741651905341	0.0003172434096494481	0.515998612355827	0
001051	1.4850082420461277	0.9884256919352071	1.8760821324150327	123	0.9885322352420745	1.475951293607311	1.2240061200306003	0.9960139441952187	0.791972280970166	0.6239856483300884	0.4799904001919962	0.3600190810112936	0.00905694843881677	0.00010654330686732383	0.745997912454894	0
001052	0.7164488202888465	0.9841927023559482	1.866204626863131	62	0.9833276482609766	0.7439754488101893	0.5640028200141001	0.42000588008232115	0.3119890803821866	0.2279947561206092	0.16799664006719867	0.12000636033709786	0.0275266285213428	0.0008650540949716179	0.30199925616725226	0
001053	0.8679164870182617	1.0078590050434828	1.9128075352314595	72	1.0078833307559762	0.863971488940865	0.9600048000240001	1.0440146162046269	1.1159609413670522	1.1639732286157418	1.1999760004799904	1.2240648754383983	0.0039449980773967885	2.432571249344484e-05	1.117999077021635	0
001054	0.5259364948156694	1.0134663235009742	1.9233866279123548	44	1.0134575931797736	0.527982576574973	0.6360031800159001	0.7440104161458261	0.8639697610583629	0.983977368520524	1.1039779204415912	1.2240648754383983	0.002046081759303653	8.730321200633995e-06	0.926000586936767	0
001055	0.3196643595778996	1.0019422238543405	1.90177401625156	27	1.0020696251663677	0.32398930835282436	0.32400162000810007	0.3240045360635049	0.3119890803821866	0.29999310015869635	0.2879942401151977	0.2640139927416153	0.004324948774924731	0.00012740131202715332	0.3019994282448835	0
001056	1.0165360073320344	1.0065123047640896	1.9102274495660945	85	1.006523849843157	1.0199663411107434	1.1040055200276002	1.1760164642304993	1.2239571614993474	1.2599710206665247	1.27197456050879	1.2720674195732373	0.0034303337787089383	1.1545079067420971e-05	1.2179986910843332	0
001057	0.91473220042435	1.0076326804776987	1.912348339596357	76	1.0076413745645398	0.9119699049931352	1.0080050400252	1.092015288214035	1.16395926142585	1.2119721246411332	1.24797504049919	1.2600667835395276	0.0027622954312147563	8.694086841121162e-06	1.1639989230574892	0
001058	2.3247322293143986	1.0092581408183312	1.9155013706036803	193	1.009302747878428	2.315923574522041	2.6280131400657005	2.916040824571544	3.167889123880664	3.3959218937964426	3.575928481430372	3.7081965344163237	0.008808654792357817	4.460706009679072e-05	3.231998333026841	0
001059	0.626201415662043	0.9893868465281487	1.8785075098455468	52	0.989810198360675	0.6239794086795135	0.5280026400132001	0.4320060480846732	0.34798782042628507	0.27599365214600063	0.2159956800863983	0.168008904471937	0.002222006982529501	0.0004233518325262864	0.3279991242047491	0
001060	1.6717555507502708	1.0147090388934326	1.925773931264548	139	1.0147154945680814	1.667944957816392	2.0520102600513	2.4600344404821666	2.9038983635572753	3.371922445783747	3.8519229615407693	4.332229608169233	0.0038105929338787536	6.455674648853105e-06	3.1620030132640817	0
001061	1.3394337020413927	0.9732104278157094	1.8450423692279063	116	0.9721769776792	1.391954065515838	0.9000045000225002	0.5640078961105456	0.34798782042628507	0.21599503211426135	0.13199736005279897	0.0840044522359685	0.05252036347444533	0.0010334501365094617	0.37399951016039323	0
001062	1.1312345336960579	0.9986627865625971	1.8950922680816435	94	0.9985489245852959	1.1279627772283514	1.0920054600273001	1.0320144482022748	0.9599664011759588	0.8759798524633933	0.7919841603167938	0.6960368899551675	0.003271756467706499	0.00011386197730123282	0.9079978686901481	0
001063	1.139049012881711	1.0069885982725961	1.9113476452879	95	1.0071140956333877	1.139962381241419	1.2480062400312002	1.3320186482610756	1.4039508617198397	1.4519666047680904	1.4759704805903884	1.4880788681800134	0.0009133683597080111	0.00012549736079159324	1.3999986172584347	0
001064	1.1491857206482154	1.0166148244173603	1.9294963459320489	96	1.0166768835862827	1.1519619852544867	1.4520072600363003	1.788025032350453	2.1719239826606067	2.5919403853711365	3.047939041219176	3.528186993910677	0.002776264606271228	6.205916892243479e-05	2.4300037825913914	0
001065	0.6209198192035077	0.988723868009083	1.8770397502354343	52	0.9890368166077584	0.6239794086795135	0.5160025800129001	0.42000588008232115	0.3359882404115856	0.2639939281396528	0.2039959200815984	0.1560082684382272	0.0030595894760058195	0.00031294859867547764	0.31599913619438086	0
001066	0.8321403061236203	1.0088935464303037	1.9145673322487495	69	1.008810590841778	0.8279726769016622	0.9360046800234002	1.0320144482022748	1.1159609413670522	1.1879726766284375	1.24797504049919	1.284068055606947	0.004167629221958125	8.295558852577933e-05	1.1339993070545502	0
001067	0.9590334279792311	1.0186265465161473	1.9331860011651103	80	1.0186210112296261	0.9599683210454055	1.2480062400312002	1.5840221763104683	1.979930702425415	2.435943973288614	2.9519409611807768	3.5161863578769674	0.000934893066174447	5.535286521141103e-06	2.286005068518907	0
001068	0.9552293932101666	1.001933270985344	1.901575753454707	80	1.0019651579032602	0.9599683210454055	0.9720048600243002	0.9600134401881626	0.9359672411465598	0.899979300476089	0.8519829603407932	0.7920419782248459	0.004738927835238882	3.188691791633502e-05	0.9019982967334585	0
001069	1.0994071044103468	1.0132146765208825	1.9228149704696396	92	1.0131563793896754	1.1039635692022163	1.3200066000330002	1.5480216723034124	1.7879374221902231	2.0279533570727875	2.267954640907182	2.4961322950116354	0.004556464791869441	5.8297131207085684e-05	1.908000997919707	0
001070	0.7435484889900383	0.998907738624964	1.8960535350671333	62	0.9990554287438358	0.7439754488101893	0.7200036000180001	0.6840095761340659	0.6359777407790727	0.5879864763110448	0.5279894402111959	0.46802480531468166	0.0004269598201509517	0.00014769011887183492	0.6039986064613435	0
001071	0.4675503042114566	0.9917706608113753	1.8806678601571996	39	0.9909485152208941	0.46798455650963516	0.4080020400102001	0.34800487206820896	0.28798992035278764	0.23999448012695707	0.19199616007679848	0.1560082684382272	0.00043425229817856126	0.0008221455904812158	0.2719992901788632	0
001072	0.9996948366122316	1.0024265386059652	1.9025296153909017	83	1.0024677602443874	0.9959671330846082	1.0200051000255002	1.0200142801999228	1.0079647212347567	0.9719776445141761	0.9239815203695927	0.8640457944271046	0.003727703527623416	4.122163842223969e-05	0.9679981767951755	0
001073	1.5874740311740079	0.9934444268131767	1.885711695745876	132	0.9936061782211005	1.5839477297249192	1.4160070800354003	1.2360173042422593	1.067962621308254	0.899979300476089	0.7439851202975941	0.6120324377191991	0.00352630144908872	0.00016175140792384912	0.9959973106797992	0
001074	1.3599039493082012	1.01084206466781	1.9185426019468608	113	1.010905212485717	1.3559552534766353	1.5720078600393004	1.788025032350453	1.9919302824401144	2.1839497691553094	2.3519529609407814	2.4961322950116354	0.003948695831565985	6.314781790695001e-05	2.063999699989599	0
001075	0.6791971944756552	0.9940428344454278	1.886877472865997	56	0.9942204414468069	0.6719778247317838	0.6120030600153001	0.5400075601058415	0.4679836205732799	0.3959908922094792	0.33599328013439733	0.27601462877532507	0.007219369743871384	0.00017760700137903207	0.43799884030227054	0
001076	1.5000454704533759	0.9892802357060699	1.877451388262888	125	0.9892537140731511	1.499950501633446	1.2600063000315003	1.0320144482022748	0.8279710210142645	0.659984820349132	0.5159896802063959	0.39602098911242295	9.496881992987483e-05	2.652163291883003e-05	0.7819978764859985	0
001077	1.7077013193130237	0.8990320562048532	1.719168611970783	123	0.9058524471750228	1.475951293607311	0.3360016800084001	0.0720010080141122	0.011999580014699484	0.0	0.0	0.0	0.2317500257057128	0.006820390970169621	0.07000037800620196	3
001078	0.9345083870679437	1.0165288197918725	1.929329449670758	78	1.0165889437613802	0.9359691130192703	1.1760058800294002	1.452020328284596	1.7639382621608242	2.0999517011108746	2.4599508009839806	2.844150739989219	0.0014607259513266246	6.0123969507719366e-05	1.966002952093149	0
001079	0.43443992410011834	1.0090772400196133	1.915090405720384	36	1.0090862051015037	0.4319857444704325	0.4920024600123001	0.5400075601058415	0.5879794207202748	0.6239856483300884	0.6599868002639948	0.6840362539214578	0.00245417962968586	8.965081890410787e-06	0.5979996905589929	0
001080	1.1135926602004615	1.0124665868932385	1.9213667935205436	93	1.0123933159972038	1.115963173215284	1.3200066000330002	1.5360215043010603	1.7519386821461247	1.967954737041048	2.1719565608687827	2.3641252986408277	0.002370513014822384	7.327089603470505e-05	1.8520005638384738	0
001081	0.62933892995555	0.9907557147165732	1.8798237774716704	53	0.9905037570040557	0.6359790126925812	0.5400027000135001	0.45600638408937727	0.371986980455684	0.29999310015869635	0.2399952000959981	0.19201017653935656	0.0066400827370312054	0.0002519577125175143	0.34999909022543546	0
001082	1.5208846200292347	1.0075632173035294	1.9123611791362352	127	1.0076481398861832	1.5239497096595813	1.6800084000420004	1.812025368355157	1.9199328023519175	2.0039539090600917	2.0639587208255836	2.0881106698655025	0.0030650896303465736	8.492258265380137e-05	1.927998311750042	0
001083	0.3748220764276101	0.9964098091927115	1.8922349542923884	31	0.9970433685448232	0.37198772440509464	0.34800174000870004	0.3240045360635049	0.28798992035278764	0.2519942041333049	0.2159956800863983	0.19201017653935656	0.002834352022515474	0.0006335593521117344	0.26999937619734204	0
001084	0.7180066193276127	0.9929270471414717	1.884550596006728	60	0.9929943795686602	0.7199762407840541	0.6360031800159001	0.5520077281081935	0.4679836205732799	0.3959908922094792	0.3239935201295974	0.2640139927416153	0.001969621456441417	6.733242718848231e-05	0.43999882229634424	0
001085	1.439161087967011	0.9804460028042574	1.8618211966884144	118	0.9810179615187112	1.415953273541973	1.0440052200261	0.7560105841481781	0.5399811006614768	0.3719914441967835	0.251994960100798	0.168008904471937	0.02320781442503783	0.000571958714453813	0.5219987022675455	0
001086	0.8464385545954489	0.991665040241011	1.882265482854272	70	0.9917903235343593	0.8399722809147298	0.7320036600183001	0.6240087361223057	0.5279815206467773	0.4319900642285227	0.34799304013919724	0.27601462877532507	0.00646627368071917	0.00012528329334826616	0.489998608321738	0
001087	0.6141648033271521	1.0004381516050573	1.898316964069303	52	1.000248059115485	0.6239794086795135	0.6120030600153001	0.5880082321152497	0.5639802606908758	0.5279878562793056	0.4919901601967961	0.44402353324726207	0.00981460535236145	0.0001900924895723577	0.5379988504241316	0
001088	1.5106344278429955	0.9940396606122249	1.8872071348790105	125	0.9943941446770482	1.499950501633446	1.3560067800339002	1.2000168002352034	1.043963461278855	0.8879795764697411	0.7439851202975941	0.6120324377191991	0.010683926209549499	0.00035448406482330164	0.9739973626724154	0
001089	1.3545344445628538	0.9933978622563094	1.8857308379577211	112	0.9936162645031112	1.3439556494635676	1.2000060000300001	1.056014784206979	0.9119680811171609	0.7679823364062627	0.635987280254395	0.5160273494495208	0.010578795099286165	0.00021840224680180764	0.8479976385773864	0
001090	0.6158614729710743	0.9950433217982209	1.8885407531346183	51	0.9950968455942404	0.611979804666446	0.5640028200141001	0.5040070560987854	0.4439844605438809	0.38399116820313134	0.3239935201295974	0.27601462877532507	0.0038816683046283273	5.3523796019527836e-05	0.41599894229413675	0
001091	1.3311731941065283	1.0099817788188046	1.9169151102412323	111	1.0100476658006303	1.3319560454505002	1.5240076200381003	1.7040238563339887	1.8719344822931197	2.0279533570727875	2.159956800863983	2.2681202103711495	0.0007828513439718243	6.588698182574682e-05	1.9259993878288546	0
001092	1.453471169006994	0.991464422404975	1.8822872530488035	121	0.9918017945348502	1.4519520855811758	1.2600063000315003	1.068014952209331	0.8879689210877618	0.7319831643872191	0.5879882402351954	0.46802480531468166	0.0015190834258180796	0.0003373721298751686	0.8339977305442815	0
001093	0.7838271535645853	1.0008808785132675	1.8995858854211487	65	1.0009166703871417	0.7799742608493919	0.7800039000195002	0.7680107521505302	0.7319743808966686	0.6959839923681755	0.6479870402591948	0.5880311656517795	0.003852892715193401	3.5791873874257973e-05	0.7019985385576414	0
001094	0.6836913069127146	1.0130287350859142	1.9226800546740657	57	1.0130852904908134	0.6839774287448515	0.8160040800204001	0.9600134401881626	1.1039613613523527	1.2479712966601768	1.391972160556789	1.5240807762811428	0.00028612183213683196	5.655540489923894e-05	1.1740005191765042	0
001095	0.4685251810761234	1.0024421558735626	1.903071898828188	39	1.002753496486492	0.46798455650963516	0.48000240001200006	0.4800067200940813	0.4679836205732799	0.4559895122412184	0.4319913601727966	0.4080216251461327	0.0005406245664882348	0.0003113406129293672	0.4539992063732515	0
001096	0.6998467161554481	1.000919114232169	1.899735900269284	58	1.000995715174459	0.695977032757919	0.6960034800174001	0.6840095761340659	0.6599769008084716	0.6239856483300884	0.5759884802303954	0.5280279854832306	0.0038696833975291334	7.660094229011705e-05	0.6279986785006088	0
001097	1.90285084817306	0.9905373277420684	1.879662600974383	159	0.9904188309976837	1.9079370380777434	1.6320081600408003	1.3560189842657797	1.1159609413670522	0.899979300476089	0.7199856002879943	0.56402989358436	0.005086189904683458	0.00011849674438468849	1.047997146670346	0
001098	0.7714354979304512	1.006425133165731	1.9099636868121408	65	1.0063848697951974	0.7799742608493919	0.8400042000210002	0.8880124321740505	0.9239676611318604	0.9479781965014804	0.9599808003839924	0.9600508826967828	0.008538762918940734	4.026337053364415e-05	0.9199990288181944	0
001099	1.1873364594974725	1.006713507680844	1.9106763116324228	99	1.0067603611419305	1.1879607972936892	1.2960064800324003	1.3800193202704838	1.4399496017639382	1.487965776787134	1.511969760604788	1.512080140247433	0.000624337796216734	4.685346108646016e-05	1.437998513284363	0
001100	1.028761827035349	1.011278653067983	1.919239175617195	86	1.0112722462714179	1.0319659451238108	1.2000060000300001	1.3680191522681318	1.535946241881534	1.6919610848950473	1.8359632807343855	1.968104309528405	0.0032041180884618825	6.406796565050499e-06	1.6000000115562507	0
001101	0.808445949630841	1.0015299319562698	1.9005394589295488	68	1.0014191207518883	0.8159730728885947	0.8160040800204001	0.8040112561575862	0.7799727009554664	0.743982888393567	0.6959860802783945	0.6480343458203285	0.007527123257753621	0.00011081120438150016	0.7479985586042904	0
001102	1.2637135838795626	1.005774519628693	1.908647459417495	105	1.005691332350309	1.2599584213720947	1.3560067800339002	1.428019992279892	1.4759483418080366	1.4999655007934818	1.499970000599988	1.4760782321463037	0.0037551625074678796	8.318727838396711e-05	1.4559981412769336	0
001103	1.3001859884109501	0.9996249073428932	1.897431224158228	108	0.9997813511611744	1.2959572334112974	1.2720063600318001	1.2240171362399073	1.1519596814111506	1.067975436564959	0.9719805603887923	0.8760464304608143	0.004228754999652695	0.00015644381828117115	1.0939976008495707	0
001104	2.0027585087046957	0.993710842960971	1.8855869189613692	168	0.9935404316998989	2.0159334741953514	1.8000090000450004	1.5720220083081162	1.3559525416610418	1.151973504609394	0.9599808003839924	0.7920419782248459	0.013174965490655666	0.00017041126107208981	1.2719966388720654	0
001105	1.0101159179860266	1.016552041336846	1.929258368672469	84	1.0165514902528647	1.0079667370976757	1.2720063600318001	1.5720220083081162	1.907933222337218	2.267947837199744	2.663946721065579	3.084163460663415	0.002149180888350921	5.510839813371859e-07	2.1280032682676455	0
001106	1.0428451956593687	0.9944725212422046	1.8871869387194944	87	0.9943835030562126	1.0439655491368784	0.9480047400237002	0.8400117601646423	0.7319743808966686	0.6239856483300884	0.5279894402111959	0.44402353324726207	0.0011203534775097168	8.901818599205136e-05	0.6859982504789263	0
001107	0.41099412232636684	0.9962647357880027	1.8913592774063064	34	0.9965819629301158	0.40798653644429733	0.3840019200096001	0.34800487206820896	0.3119890803821866	0.27599365214600063	0.2399952000959981	0.20401081257306636	0.003007585882069508	0.0003172271421131301	0.29399925621251016	0
001108	1.0509294570226908	1.0071647445177239	1.911565045980248	87	1.0072286469041647	1.0439655491368784	1.1520057600288003	1.2360173042422593	1.3079542216022437	1.3559688127173075	1.379972400551989	1.392073779910335	0.006963907885812359	6.390238644082835e-05	1.303998713175489	0
001109	1.4110196297780593	1.006303175916738	1.9098723807650992	117	1.0063367594437296	1.4039536695289054	1.5240076200381003	1.6200226803175244	1.6919407820726273	1.7279602569140908	1.7399652006959863	1.7280915888542092	0.0070659602491538465	3.3583526991565193e-05	1.6719980214820895	0
001110	1.9304387643123522	1.0025403860670965	1.9025979327642069	161	1.0025037575627205	1.9319362461038785	1.9800099000495004	1.9800277203880854	1.9439319623813165	1.883956668996613	1.7999640007199857	1.6920896807530799	0.0014974817915263117	3.662850437602394e-05	1.879996655548097	0
001111	0.468144628567566	1.0015663257551037	1.9009603489012965	39	1.0016408931878462	0.46798455650963516	0.4680023400117001	0.4680065520917293	0.45598404055858044	0.4319900642285227	0.4079918401631968	0.37201971704500336	0.0001600720579308379	7.456743274247835e-05	0.4339990923497888	0
001112	0.5885420339596209	0.98494534631555	1.8678239173220383	50	0.984180873601804	0.5999802006533784	0.4680023400117001	0.360005040070561	0.26399076032338864	0.19199558410156567	0.14399712005759885	0.10800572430338808	0.011438166693757523	0.0007644727137460228	0.2559994281447004	0
001113	1.3272670017982766	0.9962323623930052	1.8906644506608403	111	0.9962158496219967	1.3319560454505002	1.2360061800309001	1.1280157922210912	1.0079647212347567	0.8879795764697411	0.7679846403071939	0.6600349818540382	0.004689043652223557	1.6512771008447835e-05	0.9479976486862869	0
001114	1.0797343258198944	0.991406805595161	1.881823956587383	90	0.9915576775643431	1.0799643611760812	0.9360046800234002	0.7920110881552341	0.6599769008084716	0.5399875802856534	0.4319913601727966	0.3480184449775838	0.00023003535618681958	0.0001508719691820648	0.6179983424038565	0
001115	0.688138379215429	0.9943450315952277	1.8870165603608853	57	0.9942937284686492	0.6839774287448515	0.6240031200156001	0.5520077281081935	0.4799832005879794	0.40799061621582705	0.34799304013919724	0.2880152648090349	0.004160950470577518	5.130312657852798e-05	0.44999882831263865	0
001116	0.8878505667931594	1.0029280345148464	1.9036371815384423	74	1.003051351346605	0.887970696967	0.9120045600228002	0.9240129361811066	0.9119680811171609	0.8879795764697411	0.8519829603407932	0.8040426142585556	0.00012013017384060465	0.0001233168317587019	0.881998454731693	0
001117	0.7153556154989706	1.002465025877295	1.902882452585409	59	1.0026536747811428	0.7079766367709865	0.7320036600183001	0.732010248143474	0.7199748008819691	0.6959839923681755	0.6599868002639948	0.6240330737529088	0.007378978727984098	0.00018864890384784339	0.6939987625714704	0
001118	1.5559885207362174	0.9970243425781237	1.892361523851255	129	0.9971100597023042	1.5479489176857164	1.4640073200366002	1.3560189842657797	1.2239571614993474	1.0919748845776547	0.9599808003839924	0.8280438863259753	0.008039603050500999	8.571712418048438e-05	1.1539971728482252	0
001119	1.2895571708062414	0.9995675746590515	1.8974898927469568	107	0.9998122644086024	1.2839576293982298	1.2600063000315003	1.2120169682375554	1.139960101396451	1.0559757125586111	0.9599808003839924	0.8640457944271046	0.005599541408011666	0.00024468974955083045	1.0819976128392026	0
001120	1.060487548086515	0.9661867448260953	1.828381396933101	97	0.963398093269332	1.163961589267554	0.6600033000165001	0.360005040070561	0.19199328023519174	0.10799751605713068	0.05999880002399952	0.03600190810112936	0.10347404118103909	0.002788651556763333	0.23599997408408538	0
001121	2.0718703534848273	1.0091919752375047	1.9154824335869984	172	1.0092927697164351	2.0639318902476216	2.3400117000585006	2.592036288508039	2.8199013034543787	3.011930725593311	3.167936641267175	3.288174273236481	0.007938463237205706	0.00010079447893041049	2.869998488686315	0
001122	1.003970308082389	1.0049240241345778	1.9073973669792523	84	1.0050326422797178	1.0079667370976757	1.0680053400267002	1.104015456216387	1.1279605213817516	1.1279740565966982	1.1159776804463912	1.0920578790675906	0.00399642901528674	0.00010861814513996038	1.1059984889559198	0
001123	1.5449200598196455	0.9988598169030982	1.8954056612826764	129	0.9987140555655307	1.5479489176857164	1.5000075000375002	1.41601982427754	1.3199538016169432	1.2119721246411332	1.0919781604367913	0.9720515187304927	0.0030288578660708776	0.00014576133756749599	1.2519971549567335	0
001124	1.4985198696461364	1.0003664970629107	1.898704599631496	125	1.0004523093677171	1.499950501633446	1.4880074400372003	1.440020160282244	1.3679521216757413	1.2839704686792204	1.1879762404751906	1.0800572430338806	0.0014306319873096385	8.581230480642077e-05	1.3079972790305796	0
001125	0.48180745998330743	1.0075382777245265	1.9123212131977985	40	1.0076270813100292	0.47998416052270276	0.5280026400132001	0.5760080641128976	0.6119785807496737	0.6359853723364363	0.6479870402591948	0.6600349818540382	0.001823299460604666	8.880358550267253e-05	0.6099994465542401	0
001126	1.3139030874956625	1.0087447777832035	1.914513663993384	109	1.008782312335458	1.307956837424365	1.4760073800369002	1.6200226803175244	1.7519386821461247	1.8599572209839172	1.9439611207775847	2.004106217629534	0.005946250071297454	3.753455225452562e-05	1.7759988836485974	0
001127	0.8205348822299625	1.0105904976072873	1.918203574498654	68	1.01072657448507	0.8159730728885947	0.9480047400237002	1.068014952209331	1.187958421455249	1.2959701926855682	1.391972160556789	1.4760782321463037	0.004561809341367851	0.00013607687778272037	1.22799978317949	0
001128	1.1123932344074376	0.9929380967904083	1.8852137209692823	92	0.9933437887923571	1.1039635692022163	0.9840049200246002	0.8520119281669943	0.7319743808966686	0.6119859243237405	0.503989920201596	0.4080216251461327	0.00842966520522137	0.000405692001948732	0.6819981164599555	0
001129	0.41163765451129986	1.0148727035174014	1.9262829691071264	34	1.0149837132711181	0.40798653644429733	0.5040025200126	0.6120085681199536	0.7199748008819691	0.8399806804443498	0.9599808003839924	1.0800572430338806	0.0036511180670025234	0.00011100975371669541	0.7860007688127908	0
001130	0.6195772695600441	0.9916184545042294	1.8815248777625628	52	0.9914000890163234	0.6239794086795135	0.5400027000135001	0.45600638408937727	0.3839865604703835	0.3119928241650442	0.251994960100798	0.20401081257306636	0.004402139119469406	0.00021836548790599153	0.3579990402353616	0
001131	0.5934924413697792	0.9992387792083187	1.8965887685491136	49	0.9993374502721989	0.5879805966403109	0.5760028800144001	0.5520077281081935	0.5159819406320778	0.47998896025391413	0.4319913601727966	0.38402035307871313	0.005511844729468307	9.867106388017355e-05	0.4899988703766825	0
001132	1.6580782662528009	1.0004315157352424	1.898772851905332	138	1.0004882723842874	1.6559453538033244	1.6440082200411004	1.5960223443128203	1.5239466618668345	1.4279671567553947	1.3199736005279896	1.2000636033709786	0.002132912449476443	5.675664904503108e-05	1.451996931145853	0
001133	0.640888705715459	0.994289047802565	1.8873952530241285	53	0.9944932665903536	0.6359790126925812	0.5760028800144001	0.5160072241011374	0.4439844605438809	0.38399116820313134	0.3239935201295974	0.2640139927416153	0.0049096930228778035	0.00020421878778864588	0.4179988742889605	0
001134	1.366422356622207	1.0118454855003127	1.9204179987365757	114	1.0118933836049187	1.367954857489703	1.6080080400402004	1.8480258723622132	2.08792692255771	2.3279464572314836	2.54394912101758	2.748145651719541	0.0015325008674960117	4.7898104605925695e-05	2.194000344154788	0
001135	0.5869314404194788	0.9681540461029373	1.8370410173016771	49	0.9679609606040775	0.5879805966403109	0.36000180000900006	0.2160030240423366	0.11999580014699485	0.07199834403808712	0.03599928001439971	0.02400127206741957	0.001049156220832126	0.00019308549885976856	0.13799992005303965	0
001136	1.094984183979034	1.007073467914594	1.911282042987522	91	1.007079528922523	1.0919639651891488	1.2000060000300001	1.2840179762516675	1.3559525416610418	1.403967708742699	1.4279714405711887	1.4400763240451744	0.0030202187898851207	6.061007928881423e-06	1.3519986652169618	0
001137	0.7129425081828372	0.9878758166614965	1.8751334518313985	60	0.98803236302344	0.7199762407840541	0.5880029400147001	0.4680065520917293	0.371986980455684	0.2879933761523485	0.2159956800863983	0.168008904471937	0.007033732601216869	0.00015654636194351035	0.34999907221213283	0
001138	1.1170153981639774	1.0070302752413307	1.9114118729086895	93	1.0071479380075816	1.115963173215284	1.2240061200306003	1.3080183122563716	1.3799517016904408	1.4279671567553947	1.4519709605807885	1.4640775961125938	0.0010522249486935031	0.00011766276625091443	1.3759986412376983	0
001139	0.5426789035710782	0.9965769354547981	1.8917462724752288	45	0.996785875698059	0.5399821805880406	0.5040025200126	0.4680065520917293	0.41998530051448196	0.3719914441967835	0.3239935201295974	0.27601462877532507	0.0026967229830375805	0.00020894024326090221	0.39399899428675295	0
001140	0.7967550661198618	1.0025412648731347	1.9026967382381967	66	1.0025558194604218	0.7919738648624596	0.8160040800204001	0.8160114241599382	0.8039718609848655	0.7799820604126105	0.7439851202975941	0.6960368899551675	0.004781201257402223	1.4554587287163301e-05	0.7759985726384292	0
001141	1.8173236532971984	0.9975771933018783	1.8934134773671496	151	0.997664347780886	1.8119402059732028	1.7280086400432002	1.6080225123151723	1.463948761793337	1.319969640698264	1.1639767204655909	1.0200540628653318	0.005383447323995538	8.715447900764506e-05	1.3839967230301493	0
001142	0.5469571061821416	0.9526897419375001	1.791533831620041	57	0.9439826287367326	0.6839774287448515	0.28800144000720007	0.12000168002352032	0.047998320058797936	0.02399944801269571	0.011999760004799905	0.0	0.1370203225627099	0.008707113200767558	0.08200010801783565	1
001143	0.7713257528445576	1.0036203527741065	1.904191272512469	65	1.0033433091343897	0.7799742608493919	0.8040040200201002	0.8160114241599382	0.815971440999565	0.8039815084253062	0.7799844003119938	0.7440394340900067	0.008648508004834299	0.0002770436397168119	0.7939987046678184	0
001144	0.34959698465747385	0.9894860773084402	1.8766803687072928	30	0.9888474537759397	0.35998812039202704	0.30000150000750003	0.24000336004704065	0.19199328023519174	0.1559964120825221	0.11999760004799905	0.09600508826967828	0.010391135734553192	0.0006386235325004375	0.18399954011498865	0
001145	1.330245290804466	1.0162438655111528	1.9288038512649937	111	1.0163119990808074	1.3319560454505002	1.6680083400417003	2.0520287284021976	2.4719134830280938	2.939932381555224	3.4319313613727727	3.9482092550905197	0.0017107546460342071	6.813356965462702e-05	2.7520039249150847	0
001146	1.04388641094712	0.9985182785622472	1.8950987528192669	87	0.998552341478441	1.0439655491368784	1.0080050400252	0.9480132721858107	0.8759693410730623	0.8039815084253062	0.7199856002879943	0.6360337097866187	7.913818975846532e-05	3.406291619378887e-05	0.8319980786306654	0
001147	1.9529332950851828	0.9976709079799604	1.893496349936963	163	0.9977080144228002	1.9559354541300136	1.8600093000465003	1.7280241923386928	1.583944561940332	1.4279671567553947	1.25997480050399	1.1040585151013003	0.00300215904483081	3.7106442839829334e-05	1.4939964211143684	0
001148	0.8832257249372759	1.0040979217243124	1.9059519921575183	73	1.0042710553648357	0.8759710929539325	0.9240046200231001	0.9480132721858107	0.9599664011759588	0.9479781965014804	0.9239815203695927	0.8880470664945241	0.007254631983343418	0.00017313364052329305	0.9319985127917444	0
001149	0.7617337728568154	1.0040050707718173	1.9057929713441248	63	1.0041872652165273	0.7559750528232568	0.7920039600198001	0.8160114241599382	0.8279710210142645	0.8159812324316541	0.7919841603167938	0.7560400701237165	0.005758720033558595	0.00018219444471001545	0.7999986446776944	0
001150	0.5678476407325898	0.9879863485715176	1.8753451049907237	47	0.9881438858438266	0.5639813886141757	0.4680023400117001	0.37200520807291304	0.2999895003674871	0.2279947561206092	0.17999640007199857	0.13200699637080765	0.003866252118414071	0.00015753727230904957	0.2799992001692526	0
001151	0.916364131735473	1.0041187736213881	1.905760939729543	76	1.0041703873394803	0.9119699049931352	0.9600048000240001	0.9840137761928667	0.9959651412200572	0.983977368520524	0.9599808003839924	0.9240489745956535	0.004394226742337803	5.161371809214721e-05	0.967998476822849	0
001152	0.7866695734796371	1.0014243819592195	1.90075305556382	65	1.0015316676146657	0.7799742608493919	0.7920039600198001	0.7800109201528822	0.7559735409260675	0.7199834403808713	0.6719865602687947	0.6240330737529088	0.006695312630245143	0.00010728565544626534	0.7239985825835541	0
001153	0.6238603422976671	0.9982168381654021	1.89442839459196	52	0.9981991209528558	0.6239794086795135	0.6000030000150001	0.5640078961105456	0.5159819406320778	0.4679892362475663	0.4199916001679967	0.37201971704500336	0.00011906638184644436	1.7717212546286554e-05	0.4899988983696983	0
001154	1.0404287527032494	1.00576267133115	1.9087754742381595	87	1.005758785035151	1.0439655491368784	1.1160055800279003	1.1760164642304993	1.211957581484648	1.235971572653829	1.2359752804943902	1.2120642394046883	0.0035367964336290303	3.88629599901158e-06	1.197998453049326	0
001155	0.546587422591715	1.0033882301152883	1.9039508912786367	45	1.003216649115468	0.5399821805880406	0.5640028200141001	0.5760080641128976	0.5759798407055753	0.5639870282983491	0.5399892002159957	0.5160273494495208	0.006605242003674405	0.00017158099982039765	0.555999050466073	0
001156	1.129043076652596	0.9432627967884807	1.7930359579199897	94	0.944774118748416	1.1279627772283514	0.48000240001200006	0.19200268803763254	0.07199748008819691	0.02399944801269571	0.011999760004799905	0.0	0.0010802994242447017	0.0015113219599353078	0.13000029602588753	1
001157	0.7314040622858079	0.9922150566329395	1.8837052415121265	60	0.9925489512189725	0.7199762407840541	0.6360031800159001	0.5520077281081935	0.4679836205732799	0.38399116820313134	0.3119937601247975	0.2520133567079055	0.01142782150175381	0.00033389458603294564	0.43399880228886795	0
001158	1.0435779631492235	1.002533600584532	1.9026478429485143	87	1.002530055892203	1.0439655491368784	1.0680053400267002	1.068014952209331	1.0559630412935546	1.0199765405395675	0.9719805603887923	0.9120483385619438	0.0003875859876549814	3.5446923289939036e-06	1.0159981288366484	0
001159	0.49464431957094934	0.9943821674786941	1.887470255343916	41	0.9945327862945004	0.4919837645357703	0.44400222001110007	0.39600554407761707	0.34798782042628507	0.29999310015869635	0.251994960100798	0.20401081257306636	0.0026605550351790352	0.00015061881580624714	0.32399907622459384	0
001160	1.1537622284711186	0.997178272750958	1.8924534027829236	96	0.9971584719141816	1.1519619852544867	1.0920054600273001	1.0080141121975708	0.9119680811171609	0.8159812324316541	0.7199856002879943	0.6240330737529088	0.0018002432166319693	1.9800836776440178e-05	0.8619979266357648	0
001161	1.3133387322036865	0.993601779617429	1.8854234112817647	110	0.9934542773630466	1.3199564414374325	1.1760058800294002	1.0320144482022748	0.8879689210877618	0.743982888393567	0.623987520249595	0.5160273494495208	0.00661770923374605	0.0001475022543824256	0.8299978345686867	0
001162	0.7035426946905191	1.004649289756601	1.906534656418794	59	1.0045780687917227	0.7079766367709865	0.7440037200186002	0.7680107521505302	0.7799727009554664	0.7799820604126105	0.7679846403071939	0.7440394340900067	0.0044339420804674345	7.122096487832685e-05	0.7639988846557345	0
001163	0.6720678376934724	0.9985312956421639	1.8948605214210192	56	0.9984268142360321	0.6719778247317838	0.6480032400162001	0.6120085681199536	0.5639802606908758	0.5159881322729577	0.46799064018719627	0.4080216251461327	9.001296168864581e-05	0.00010448140613183998	0.5359987444055526	0
001164	0.7910583641135304	1.0077683441926124	1.9127720038838745	66	1.007864608823795	0.7919738648624596	0.8760043800219002	0.9480132721858107	1.0079647212347567	1.0559757125586111	1.0919781604367913	1.1040585151013003	0.00091550074892921	9.626463118261874e-05	1.013999126923195	0
001165	1.0064193549593887	1.0153856841138749	1.92703478251344	84	1.0153798535968466	1.0079667370976757	1.2480062400312002	1.5120211682963562	1.7999370022049226	2.1119514251172222	2.435951280974381	2.7721469237869605	0.001547382138286979	5.830517028293514e-06	1.9800023400685072	0
001166	0.9807073441518455	1.007454756299088	1.9120472505778292	82	1.0074827268191402	0.9839675290715406	1.0800054000270003	1.1640162962281473	1.2359567415140469	1.2839704686792204	1.3199736005279896	1.3320705997417863	0.0032601849196951527	2.7970520052100767e-05	1.2359988511196986	0
001167	1.0492973965951522	1.0019961709992886	1.9016751638769909	88	1.0020175385561372	1.055965153149946	1.0680053400267002	1.056014784206979	1.0319638812641556	0.9959770925268718	0.9359812803743925	0.8760464304608143	0.006667756554793902	2.136755684856162e-05	0.9939981348099854	0
001168	1.1280719403835755	1.0016486427127271	1.9007510085598849	94	1.0015305890214952	1.1279627772283514	1.1400057000285002	1.1280157922210912	1.0919617813376532	1.0439759885522633	0.9839803203935922	0.9120483385619438	0.00010916315522413456	0.0001180536912319674	1.049997986849174	0
001169	2.073251459360035	1.0021362320738367	1.9019325669899456	173	1.002153167626001	2.0759314942606895	2.1120105600528003	2.100029400411606	2.051928182513612	1.9799544610473958	1.871962560748785	1.7520928609216286	0.0026800349006546043	1.6935552164198953e-05	1.977996337615971	0
001170	0.580296534534983	1.008262378641637	1.9136883319551248	48	1.0083474340801297	0.5759809926272433	0.6480032400162001	0.70800991213877	0.7559735409260675	0.7919817844189584	0.8279834403311934	0.8520451583933948	0.0043155419077396395	8.505543849279817e-05	0.7639995127040974	0
001171	1.4076863507047628	0.9992005616775919	1.8967346591116376	117	0.9994143219194369	1.4039536695289054	1.3680068400342003	1.3080183122563716	1.2239571614993474	1.1279740565966982	1.019979600407992	0.9120483385619438	0.003732681175857344	0.00021376024184505127	1.159997384892759	0
001172	0.7188875186420699	1.0073726710520696	1.911770782585098	60	1.007337052214545	0.7199762407840541	0.7920039600198001	0.8520119281669943	0.8999685011024613	0.9359784724951326	0.9599808003839924	0.9720515187304927	0.0010887221419841886	3.561883752456474e-05	0.901999196816479	0
001173	1.1436976551825022	0.997068296910688	1.8926651670153671	95	0.9972700532604483	1.139962381241419	1.0800054000270003	0.9960139441952187	0.8999685011024613	0.8039815084253062	0.7079858402831943	0.6120324377191991	0.0037352739410831948	0.00020175634976027368	0.8499979386253966	0
001174	0.6782307592193062	1.000766895512679	1.8992690974223967	56	1.0007497506435477	0.6719778247317838	0.6720033600168002	0.6600092401293618	0.6359777407790727	0.5999862003173927	0.5519889602207956	0.504026713415811	0.006252934487522399	1.714486913129143e-05	0.6039987024798723	0
001175	1.3914301452914846	1.0126778330136135	1.922086821585403	116	1.01277270821042	1.391954065515838	1.6560082800414002	1.9320270483786772	2.2079227227047054	2.4839428693140055	2.759944801103978	3.0121596444611565	0.0005239202243534358	9.487519680662082e-05	2.3420008943339874	0
001176	1.3318583594136055	0.9978961570168017	1.893812557882002	111	0.9978746285284995	1.3319560454505002	1.2720063600318001	1.1880166322328514	1.0919617813376532	0.983977368520524	0.8759824803503931	0.7680407061574263	9.768603689463973e-05	2.1528488302169357e-05	1.0299975547717746	0
001177	1.2749323132130803	0.9986767261397761	1.895320214685723	107	0.99866903263502	1.2839576293982298	1.2360061800309001	1.1640162962281473	1.0799622013229535	0.983977368520524	0.8879822403551929	0.7920419782248459	0.009025316185149457	7.693504756045577e-06	1.0239977107804272	0
001178	0.4528920584311202	0.997999339721374	1.894998645374879	37	0.9984995935554928	0.4439853484835	0.43200216001080005	0.4080057120799691	0.371986980455684	0.3359922721777399	0.2999940001199976	0.2640139927416153	0.008906709947620162	0.0005002538341187801	0.35199918626430104	0
001179	1.5786349134556263	1.0076069170015927	1.912434003338425	131	1.007686511911654	1.5719481257118515	1.7400087000435003	1.8840263763692693	2.003929862454814	2.0879519771045265	2.147957040859183	2.1721151221014714	0.006686787743774847	7.959491006137576e-05	2.0059981798221274	0
001180	0.8676600479626473	0.9949673563020917	1.889046073182579	72	0.9953631053426236	0.863971488940865	0.7920039600198001	0.70800991213877	0.6239781607643732	0.5399875802856534	0.45599088018239636	0.38402035307871313	0.003688559021782334	0.00039574904053196747	0.5839984744116177	0
001181	0.6703783237194028	1.004649289756601	1.9065229908380408	56	1.0045719220445106	0.6719778247317838	0.7080035400177002	0.732010248143474	0.743973960911368	0.743982888393567	0.7319853602927942	0.7080375259888774	0.0015995010123810438	7.736771209043702e-05	0.7279989206246301	0
001182	0.8169202508132488	1.0100127213777115	1.9168273632431303	68	1.01000143075864	0.8159730728885947	0.9360046800234002	1.0440146162046269	1.1519596814111506	1.2479712966601768	1.3319733605327895	1.392073779910335	0.0009471779246541523	1.1290619071457897e-05	1.1839995691237466	0
001183	0.6040473450796325	1.004649289756601	1.906245693859455	50	1.0044258106364166	0.5999802006533784	0.6360031800159001	0.6600092401293618	0.6719764808231712	0.6719845443554798	0.6599868002639948	0.6360337097866187	0.00406714442625411	0.0002234791201844999	0.6559989925624211	0
001184	1.3524436764291277	0.9980555275049833	1.894126526920748	113	0.9980400629251636	1.3559552534766353	1.2960064800324003	1.2120169682375554	1.1159609413670522	1.0079768165332197	0.8999820003599929	0.7920419782248459	0.003511577047507597	1.546457981971283e-05	1.0539975307925111	0
001185	0.6373829704487946	1.0057651393826723	1.9095606401064644	53	1.0061724992097176	0.6359790126925812	0.6840034200171001	0.720010080141122	0.743973960911368	0.7559826123999148	0.755984880302394	0.7440394340900067	0.001403957756213381	0.00040735982704531715	0.7339990646436508	0
001186	0.9876680032553136	0.999938192676196	1.8974963516201155	82	0.9998156676734224	0.9839675290715406	0.9720048600243002	0.9360131041834586	0.8879689210877618	0.827980956438002	0.755984880302394	0.6840362539214578	0.0037004741837729505	0.0001225250027735436	0.8439981626595624	0
001187	1.654935221251532	1.0108581787431246	1.9185858252852563	138	1.0109279874285517	1.6559453538033244	1.9200096000480003	2.172030408425718	2.423915162969296	2.6519390054028755	2.8679426411471773	3.0481615525622856	0.0010101325517923865	6.980868542716401e-05	2.513999728425892	0
001188	0.6647429786146037	1.0004267964984876	1.898946960795698	55	1.0005800126378699	0.6599782207187163	0.6600033000165001	0.6360089041246577	0.6119785807496737	0.575986752304697	0.5279894402111959	0.4800254413483914	0.004764757895887484	0.00015321613938223955	0.581998736459186	0
001189	0.5838482426178889	1.0139678195425061	1.924288798961397	49	1.013932958915778	0.5879805966403109	0.7080035400177002	0.8400117601646423	0.9839655612053577	1.1279740565966982	1.27197456050879	1.4160750519777547	0.004132354022421958	3.486062672819479e-05	1.0580007550784905	0
001190	0.6089566253213492	1.007801408833426	1.9125534402361	51	1.0077494447765798	0.611979804666446	0.6720033600168002	0.732010248143474	0.7799727009554664	0.8159812324316541	0.8399832003359934	0.8520451583933948	0.0030231793450967714	5.196405684615435e-05	0.7819993167127972	0
001191	0.5123959174369005	1.0193014181844693	1.9342517152826588	43	1.0191825499493585	0.5159829725619054	0.6720033600168002	0.8640120961693464	1.0919617813376532	1.3559688127173075	1.6559668806623868	1.9921055815958244	0.003587055125004901	0.00011886823511075839	1.272003085416553	0
001192	0.9168666461119215	1.0089887652376601	1.9149214895112443	76	1.0089972009396366	0.9119699049931352	1.0320051600258002	1.1400159602234432	1.2359567415140469	1.319969640698264	1.379972400551989	1.4280756880114645	0.004896741118786241	8.435701976505783e-06	1.2559992651708347	0
001193	1.0970747065241593	0.9818277884543256	1.8644390715516488	90	0.9823973540545837	1.0799643611760812	0.8160040800204001	0.6000084001176017	0.43198488052918144	0.3119928241650442	0.2159956800863983	0.14400763240451744	0.017110345348078093	0.0005695656002581151	0.4199989162205238	0
001194	2.2882197751388493	0.9816987755902019	1.8638350259881904	189	0.9820790745396752	2.2679251584697706	1.7040085200426003	1.2480174722446113	0.8999685011024613	0.6359853723364363	0.44399112017759645	0.30001590084274465	0.020294616669078724	0.0003802989494733344	0.8719978144577416	0
001195	1.228289075781954	1.0144906570332661	1.9254414066543408	102	1.0145402829979047	1.223959609332892	1.5000075000375002	1.800025200352805	2.111926082587109	2.447943697294962	2.783944321113578	3.1201653687645443	0.004329466449062069	4.9625964638533304e-05	2.2940020283584164	0
001196	1.1579453281472518	0.9957904449163233	1.89039011865076	96	0.9960713004946223	1.1519619852544867	1.0680053400267002	0.9720136081905146	0.8639697610583629	0.7559826123999148	0.6479870402591948	0.5520292575506501	0.005983342892765142	0.00028085557829904406	0.8099979365808897	0
001197	1.1180733306392523	0.9897900080229498	1.8787802073948812	93	0.9899538862692856	1.115963173215284	0.9480047400237002	0.7800109201528822	0.6359777407790727	0.5039884082666098	0.3959920801583969	0.3120165368764544	0.002110157423968362	0.0001638782463357913	0.595998404376186	0
001198	0.6786705425616463	1.000148299439091	1.8982748762834745	57	1.0002258825101633	0.6839774287448515	0.6720033600168002	0.6480090721270098	0.6119785807496737	0.575986752304697	0.5279894402111959	0.4800254413483914	0.005306886183205184	7.758307107241791e-05	0.585998774459628	0
001199	1.0747580867541209	0.9979172772471334	1.8939463188359245	90	0.9979451089261774	1.0799643611760812	1.0320051600258002	0.9600134401881626	0.8759693410730623	0.7919817844189584	0.7079858402831943	0.6240330737529088	0.005206274421960311	2.7831679043965885e-05	0.831998106623681	0
001200	3.2844858319842207	1.0026945050673937	1.9030983130913133	273	1.00276741450752	3.275891895567446	3.3720168600843006	3.3840473766632733	3.3358832440864568	3.2399254817139207	3.0959380812383754	2.916154556191478	0.008593936416774639	7.290944012638967e-05	3.223994266662968	0
001201	0.6419187955771207	1.0076592017552215	1.9125999324021088	53	1.0077739421074758	0.6359790126925812	0.7080035400177002	0.7680107521505302	0.815971440999565	0.8519804044506976	0.8759824803503931	0.8880470664945241	0.005939782884539557	0.00011474035225433887	0.8179992807439017	0
001202	0.43808111248800485	1.0088013762171784	1.914771351537183	36	1.008918091275657	0.4319857444704325	0.4920024600123001	0.5400075601058415	0.5879794207202748	0.6239856483300884	0.6479870402591948	0.672035617887748	0.006095368017572378	0.00011671505847865582	0.5939996245525746	0
001203	0.7215030276463094	1.0010597880560448	1.8994982220554448	60	1.0008704794121568	0.7199762407840541	0.7200036000180001	0.70800991213877	0.6839760608378707	0.6479850963427841	0.5999880002399952	0.5520292575506501	0.0015267868622552694	0.00018930864388799762	0.6519986545213451	0
001204	1.036445418751531	1.000660020041006	1.899190204244633	86	1.0007081807953984	1.0319659451238108	1.0320051600258002	1.0080141121975708	0.9599664011759588	0.899979300476089	0.8399832003359934	0.7680407061574263	0.004479473627720276	4.816075439229017e-05	0.9179981467281397	0
001205	0.3373655410643045	1.0013899514203235	1.9004289100730336	28	1.0013608711122022	0.3359889123658919	0.3360016800084001	0.3360047040658569	0.32398866039688606	0.3119928241650442	0.2879942401151977	0.2640139927416153	0.0013766286984125964	2.9080308121320897e-05	0.3099993502488334	0
001206	2.2638523117551737	0.994914597580035	1.888233998186372	188	0.9949352123962998	2.2559255544567027	2.0640103200516005	1.8480258723622132	1.6199433019844305	1.403967708742699	1.1879762404751906	0.9960527907979122	0.007926757298470921	2.0614816264807878e-05	1.5199960390690077	0
001207	1.121908631328393	0.9961444991366929	1.8906810806320384	93	0.9962246121715229	1.115963173215284	1.0440052200261	0.9480132721858107	0.8519701810436634	0.743982888393567	0.6479870402591948	0.5520292575506501	0.005945458113109092	8.011303483002052e-05	0.7979979765764976	0
001208	0.7408975186241936	0.9983594053164808	1.894918690364944	61	0.998457464214072	0.7319758447971216	0.7080035400177002	0.6720094081317138	0.6239781607643732	0.5639870282983491	0.503989920201596	0.44402353324726207	0.008921673827071985	9.805889759118003e-05	0.585998598443499	0
001209	0.5916824599239828	1.0030670333106098	1.9036685986608497	49	1.0030679054396812	0.5879805966403109	0.6120030600153001	0.6120085681199536	0.6119785807496737	0.5999862003173927	0.5759884802303954	0.5400286215169403	0.0037018632836719467	8.721290714053254e-07	0.5919989184916093	0
001210	0.3453509848558582	1.0010553397657351	1.9001818233374568	29	1.00123067787663	0.3479885163789595	0.34800174000870004	0.3360047040658569	0.32398866039688606	0.3119928241650442	0.2879942401151977	0.2640139927416153	0.0026375315231013108	0.00017533811089487372	0.31199936024888336	0
001211	0.8020110574030275	1.0096926514242208	1.9161261538005627	67	1.0096319543238628	0.8039734688755271	0.9120045600228002	1.0200142801999228	1.1159609413670522	1.1999724006347854	1.27197456050879	1.3320705997417863	0.0019624114724996478	6.0697100358053646e-05	1.1419995570791894	0
001212	0.4574333437414645	1.0206424514165235	1.9373016505082887	38	1.0207896007462522	0.4559849524965676	0.6120030600153001	0.8040112561575862	1.0319638812641556	1.307969916691916	1.6319673606527871	2.004106217629534	0.0014483912448968739	0.00014714932972870187	1.2320036154018799	0
001213	1.2927559492879415	0.9979011244630346	1.894094000366707	108	0.9980229242580363	1.2959572334112974	1.2360061800309001	1.1520161282257952	1.0559630412935546	0.9599779205078283	0.8519829603407932	0.7440394340900067	0.003201284123355963	0.00012179979500170912	0.9999976107481463	0
001214	0.7144603404756544	1.0013781545328482	1.9006975325077144	60	1.001502411789555	0.7199762407840541	0.7200036000180001	0.70800991213877	0.6839760608378707	0.6479850963427841	0.6119877602447952	0.56402989358436	0.005515900308399657	0.00012425725670683896	0.6559987205277633	0
001215	0.6484108236942147	1.0144477558784049	1.9252086200725256	54	1.0144176247005516	0.6479786167056487	0.7920039600198001	0.9480132721858107	1.1159609413670522	1.2839704686792204	1.4639707205855883	1.6440871366182406	0.00043220698856594186	3.0131177853220947e-05	1.2080010832426187	0
001216	0.6221870280985059	0.9938643390910651	1.886268151689462	52	0.9938993821423056	0.6239794086795135	0.5640028200141001	0.49200688809643334	0.41998530051448196	0.3599917201904356	0.2999940001199976	0.2520133567079055	0.0017923805810076132	3.504305124046869e-05	0.3979990142738923	0
001217	0.6484353284203483	1.0057468407038714	1.9086863567844032	54	1.0057118278821358	0.6479786167056487	0.6960034800174001	0.732010248143474	0.7559735409260675	0.7679823364062627	0.7679846403071939	0.7560400701237165	0.00045671171469963134	3.501282173568043e-05	0.7459990526540191	0
001218	1.2129070198165581	0.9970345052296283	1.8925160846019604	100	0.9971914997851958	1.1999604013067569	1.1400057000285002	1.056014784206979	0.9599664011759588	0.8519804044506976	0.7439851202975941	0.6480343458203285	0.012946618509801278	0.0001569945555675023	0.899997792663343	0
001219	1.2817723099222764	1.002345952962143	1.902258885107548	107	1.0023251089139753	1.2839576293982298	1.3080065400327003	1.3080183122563716	1.2839550615728448	1.235971572653829	1.1759764804703907	1.1040585151013003	0.002185319475953351	2.0844048167711904e-05	1.2359977470145729	0
001220	1.6623008908950365	1.0006279182242739	1.8992285366345685	138	1.0007283786334622	1.6559453538033244	1.6560082800414002	1.6080225123151723	1.535946241881534	1.4519666047680904	1.3439731205375893	1.2240648754383983	0.006355537091712105	0.00010046040918831878	1.4699969391636971	0
001221	0.6252590105257763	0.9953279370726165	1.8890987227884293	52	0.9953908471091788	0.6239794086795135	0.5760028800144001	0.5160072241011374	0.45598404055858044	0.3959908922094792	0.33599328013439733	0.2880152648090349	0.0012796018462627456	6.291003656233585e-05	0.4279989303045049	0
001222	1.1586307861635359	0.9997725760938969	1.8975117635353675	97	0.9998237884133251	1.163961589267554	1.1400057000285002	1.092015288214035	1.0319638812641556	0.9599779205078283	0.8759824803503931	0.7920419782248459	0.0053308031040182335	5.121231942817328e-05	0.9819978747649597	0
001223	1.759148013162471	0.9994293328157674	1.8968849122807965	146	0.9994934922812215	1.751942185907865	1.7160085800429004	1.6440230163222285	1.5479458218962334	1.4279671567553947	1.2959740805183897	1.1640616952698493	0.0072058272546060564	6.415946545412776e-05	1.465996725134166	0
001224	0.3872219767706544	1.0001280442706406	1.8980079743788143	32	1.000085248402602	0.3839873284181622	0.3840019200096001	0.37200520807291304	0.34798782042628507	0.32399254817139206	0.2999940001199976	0.27601462877532507	0.0032346483524922087	4.279586803868085e-05	0.3339993542625855	0
001225	0.8282107068686377	0.9997165481957744	1.897463300953515	69	0.9997982528445264	0.8279726769016622	0.8160040800204001	0.7800109201528822	0.7319743808966686	0.6839842683618277	0.623987520249595	0.56402989358436	0.00023802996697552814	8.170464875201233e-05	0.6999985105442889	0
001226	0.3263347547334056	1.0200557319372612	1.936177857506212	27	1.020197459501955	0.32398930835282436	0.43200216001080005	0.5640078961105456	0.7199748008819691	0.899979300476089	1.1159776804463912	1.3560718718092057	0.002345446380581262	0.00014172756469377212	0.8480022849558334	0
001227	0.6280322688928539	1.0067956629287251	1.911006213411354	52	1.0069341907079725	0.6239794086795135	0.6840034200171001	0.732010248143474	0.767973120940767	0.7919817844189584	0.8039839203215936	0.8040426142585556	0.004052860213340392	0.00013852777924738824	0.7639991846834082	0
001228	0.37528897447680104	1.008332704733283	1.913874866900261	31	1.0084457217846392	0.37198772440509464	0.4200021000105001	0.45600638408937727	0.49198278060267886	0.5159881322729577	0.5399892002159957	0.5520292575506501	0.0033012500717063964	0.0001130170513561346	0.4959996424570266	0
001229	2.0303726391392587	0.9374423087990504	1.7777050340725509	176	0.9366960542770455	2.111930306299892	0.7800039000195002	0.27600386405409677	0.09599664011759587	0.03599917201904356	0.011999760004799905	0.0	0.0815576671606335	0.000746254522004941	0.20000055603583936	1
001230	0.913048989531061	1.0101304894327157	1.917079991013296	76	1.0101345436378746	0.9119699049931352	1.0440052200261	1.1760164642304993	1.2959546415875443	1.403967708742699	1.499970000599988	1.5720833204159819	0.001079084537925712	4.054205158920965e-06	1.3319995592671354	0
001231	1.1266945689446137	0.9995817852273252	1.8967837803580303	94	0.9994402045472044	1.1279627772283514	1.1040055200276002	1.056014784206979	0.9959651412200572	0.9239787484887847	0.8399832003359934	0.7560400701237165	0.0012682082837376374	0.00014158068012082303	0.9459979107338551	0
001232	0.7069123070456603	0.9999358621299067	1.897796226991744	59	0.9999736759323831	0.7079766367709865	0.6960034800174001	0.6720094081317138	0.6359777407790727	0.5879864763110448	0.5399892002159957	0.49202607738210125	0.0010643297253262185	3.781380247636079e-05	0.6039987304728881	0
001233	0.7953424812741545	1.0000068018447377	1.898008792484953	66	1.0000856794734363	0.7919738648624596	0.7800039000195002	0.7560105841481781	0.7199748008819691	0.6719845443554798	0.6119877602447952	0.5520292575506501	0.003368616411694947	7.887762869862591e-05	0.6819984745334288	0
001234	0.6006115827564801	1.0056658323401209	1.9082489369437008	50	1.0054813456418341	0.5999802006533784	0.6480032400162001	0.6720094081317138	0.6959756408525701	0.7079837163745234	0.7079858402831943	0.6960368899551675	0.000631382103101652	0.00018448669828674547	0.6879991226022283	0
001235	0.770365243065863	1.0086162297145005	1.9148098010872587	64	1.0089383508469327	0.7679746568363244	0.8640043200216001	0.9480132721858107	1.0199643012494561	1.0799751605713068	1.127977440451191	1.1640616952698493	0.0023905862295385827	0.0003221211324322404	1.0339993649582022	0
001236	0.5234045366777076	1.0117942298692324	1.920134220734308	43	1.011743857260604	0.5159829725619054	0.6120030600153001	0.70800991213877	0.8039718609848655	0.8879795764697411	0.9719805603887923	1.0440553349327513	0.007421564115802193	5.037260862850168e-05	0.8380000508217034	0
001237	0.5548442109799196	1.00018750565739	1.8980729934136669	47	1.000119507783226	0.5639813886141757	0.5520027600138001	0.5280073921034895	0.5039823606173783	0.4679892362475663	0.4319913601727966	0.39602098911242295	0.009137177634256033	6.799787416400527e-05	0.4799990163779089	0
001238	0.5809701511636773	0.9917752185919304	1.883502706358562	48	0.9924422327951844	0.5759809926272433	0.5040025200126	0.4320060480846732	0.35998740044098454	0.29999310015869635	0.2399952000959981	0.19201017653935656	0.004989158536434002	0.0006670142032539905	0.3379990742220515	0
001239	0.8765812317051809	1.0054730366737215	1.908112211396904	73	1.0054093031613616	0.8759710929539325	0.9360046800234002	0.9840137761928667	1.0079647212347567	1.0199765405395675	1.019979600407992	0.9960527907979122	0.0006101387512483791	6.3733512359887e-05	0.9939986848660826	0
001240	0.9597983653048765	1.0011672069559157	1.900557292397893	79	1.0014285174398156	0.9479687170323379	0.9600048000240001	0.9480132721858107	0.9119680811171609	0.8639801284570454	0.8039839203215936	0.7440394340900067	0.011829648272538629	0.00026131048389999023	0.8719982726992695	0
001241	1.6484010860165925	1.0026212048693435	1.9028839590104116	137	1.002654468536197	1.643945749790257	1.6920084600423002	1.6920236883316366	1.6679416220432284	1.6199627408569603	1.5479690406191877	1.452076960078884	0.004455336226335538	3.326366685363347e-05	1.6119970853286996	0
001242	1.302866160122831	0.9998780082449589	1.897777008488782	109	0.999963549451584	1.307956837424365	1.2840064200321002	1.2360173042422593	1.16395926142585	1.0799751605713068	0.9959800803983921	0.900047702528234	0.005090677301534008	8.554120662518372e-05	1.109997654866357	0
001243	0.7604187194367096	0.9970256745707088	1.891962416674662	64	0.9968997649062704	0.7679746568363244	0.7200036000180001	0.6600092401293618	0.5999790007349742	0.5279878562793056	0.46799064018719627	0.4080216251461327	0.007555937399614798	0.00012590966443837281	0.5639986604158285	0
001244	0.689967295486069	1.0036684920398882	1.905240132947445	57	1.0038959674281442	0.6839774287448515	0.7200036000180001	0.732010248143474	0.7319743808966686	0.7199834403808713	0.6959860802783945	0.672035617887748	0.005989866741217598	0.00022747538825607094	0.7119988946008594	0
001245	1.162647147251592	0.9988985480391777	1.896002403791468	97	0.9990284870053314	1.163961589267554	1.1280056400282001	1.068014952209331	0.9959651412200572	0.9119790244824368	0.8279834403311934	0.7320387980562969	0.0013144420159620918	0.0001299389661537642	0.9439978327212525	0
001246	0.9644300351368953	1.012223726402723	1.921228755991048	80	1.012320582215872	0.9599683210454055	1.1400057000285002	1.3200184802587236	1.4999475018374355	1.6799613608886996	1.8479630407391854	2.004106217629534	0.004461714091489766	9.68558131491104e-05	1.58200038356368	0
001247	1.3653586396914756	0.9919337725023369	1.8827203558391636	113	0.9920300020648122	1.3559552534766353	1.1880059400297003	1.0200142801999228	0.8519701810436634	0.7079837163745234	0.5759884802303954	0.4560241692809719	0.009403386214840381	9.622956247523629e-05	0.7999977945265294	0
001248	1.9410587246757394	1.0054471081960612	1.908424179495941	161	1.0055736832366986	1.9319362461038785	2.0760103800519003	2.172030408425718	2.2319218827341043	2.2559481131933965	2.2439551208975823	2.2081170302026005	0.009122478571860881	0.0001265750406374	2.1979971559175504	0
001249	1.5938593584995593	1.0020238227960938	1.901487607945492	133	1.0019187128805476	1.5959473337379866	1.6200081000405002	1.6080225123151723	1.5719449819256324	1.5119652247998296	1.4279714405711887	1.3320705997417863	0.0020879752384272976	0.00010510991554624205	1.5119971432323516	0
001250	0.7052243953375713	1.0199960729271556	1.935840456107969	59	1.0200196782883202	0.7079766367709865	0.9360046800234002	1.2120169682375554	1.5479458218962334	1.9439552890283522	2.399952000959981	2.916154556191478	0.0027522414334152367	2.3605361164635852e-05	1.8260048860561666	0
001251	1.0163669056708662	1.0010941697030682	1.9001934727962544	85	1.0012368161289729	1.0199663411107434	1.0200051000255002	0.9960139441952187	0.9599664011759588	0.9119790244824368	0.8519829603407932	0.7800413421911361	0.0035994354398771744	0.00014264642590466892	0.9199981287351738	0
001252	0.7229815173251246	0.9973262167284208	1.8925220235619893	60	0.9971946291009816	0.7199762407840541	0.6840034200171001	0.6360089041246577	0.5759798407055753	0.5159881322729577	0.45599088018239636	0.39602098911242295	0.003005276541070523	0.00013158762743925578	0.5439986944025184	0
001253	0.9524766046854284	0.996160716440019	1.89024586244907	80	0.9959952900135031	0.9599683210454055	0.8880044400222001	0.8040112561575862	0.7199748008819691	0.6359853723364363	0.5519889602207956	0.46802480531468166	0.007491716359977141	0.00016542642651595774	0.6779982724889448	0
001254	0.9510221527516168	0.9882412404207618	1.876147229453412	78	0.9885665357237777	0.9359691130192703	0.7800039000195002	0.6360089041246577	0.5039823606173783	0.3959908922094792	0.2999940001199976	0.22801208464048595	0.015053039732346507	0.0003252953030159489	0.4739986902885831	0
001255	0.605980150457365	1.0068668773845444	1.9109897567518743	50	1.0069255194786597	0.5999802006533784	0.6600033000165001	0.70800991213877	0.743973960911368	0.7679823364062627	0.7799844003119938	0.7800413421911361	0.005999949803986548	5.8642094115324284e-05	0.7399992086626718	0
001256	0.8947750536363042	0.979380772218627	1.8588528485455105	75	0.9794539000237572	0.8999703009800677	0.6480032400162001	0.45600638408937727	0.3119890803821866	0.21599503211426135	0.14399712005759885	0.09600508826967828	0.005195247343763532	7.312780513024641e-05	0.3119993241548838	0
001257	1.6419455854224818	1.0114751114918479	1.919697738402495	137	1.011513869006009	1.643945749790257	1.9200096000480003	2.196030744430422	2.4719134830280938	2.7359370734473107	2.9759404811903765	3.192169184966803	0.00200016436777517	3.875751416115847e-05	2.582000094518501	0
001258	1.3401852409146597	0.9955742903967938	1.8895400710893335	112	0.9956233993065879	1.3439556494635676	1.2360061800309001	1.1160156242187391	0.9839655612053577	0.8639801284570454	0.7439851202975941	0.6240330737529088	0.0037704085489078665	4.9108909794148836e-05	0.9279976146604242	0
001259	0.5596863715548902	1.0107267852011608	1.918293177150028	47	1.0107737872950615	0.5639813886141757	0.6480032400162001	0.732010248143474	0.815971440999565	0.8879795764697411	0.9599808003839924	1.0200540628653318	0.0042950170592854775	4.700209390073873e-05	0.8439998948130508	0
001260	0.7257573455525891	0.9912255202118962	1.8813491961713888	60	0.9913075200860971	0.7199762407840541	0.6240031200156001	0.5280073921034895	0.4439844605438809	0.3599917201904356	0.2879942401151977	0.22801208464048595	0.005781104768534995	8.199987420087762e-05	0.4119988362681816	0
001261	1.2846070401022396	0.9899670065961392	1.8785795404305023	107	0.9898481522188358	1.2839576293982298	1.0920054600273001	0.9000126001764025	0.7319743808966686	0.5879864763110448	0.46799064018719627	0.3600190810112936	0.0006494107040098118	0.0001188543773034123	0.6899981064349844	0
001262	0.7834541228042505	0.9954760883430593	1.889434389215241	65	0.9955677141436539	0.7799742608493919	0.7200036000180001	0.6480090721270098	0.5759798407055753	0.5039884082666098	0.4319913601727966	0.3600190810112936	0.0034798619548586096	9.162580059451919e-05	0.5399985603835475	0
001263	0.6091111562370458	1.0085360551032354	1.913789529568965	51	1.0084007564276338	0.611979804666446	0.6840034200171001	0.7440104161458261	0.8039718609848655	0.8519804044506976	0.8879822403551929	0.9120483385619438	0.0028686484294001557	0.0001352986756015806	0.8139994467526043	0
001264	1.4091269896382732	1.002986176093211	1.9032722936036164	118	1.0028590871170204	1.415953273541973	1.4520072600363003	1.464020496286948	1.4519491817786376	1.4159674327490468	1.3559728805423892	1.284068055606947	0.006826283903699881	0.00012708897619062576	1.4039975511667115	0
001265	1.2112890000356327	1.001013215100306	1.8996163808005777	101	1.000932738801776	1.2119600053198245	1.2120060600303002	1.1880166322328514	1.139960101396451	1.0799751605713068	1.007979840403192	0.9240489745956535	0.000671005284191839	8.047629853003002e-05	1.0919977948716257	0
001266	0.6103640108576666	0.99183071053759	1.88241649790489	51	0.9918698953414584	0.611979804666446	0.5280026400132001	0.45600638408937727	0.3839865604703835	0.3119928241650442	0.251994960100798	0.20401081257306636	0.0016157938087794088	3.91848038684417e-05	0.35599903023531154	0
001267	0.594955329854181	1.0069042906925438	1.9105131102282509	50	1.006674368185613	0.5999802006533784	0.6480032400162001	0.6960097441364179	0.7319743808966686	0.7559826123999148	0.7679846403071939	0.7680407061574263	0.005024870799197445	0.00022992250693087968	0.7279992206523035	0
001268	1.2487401333401489	0.9857212794842253	1.8707971458592152	104	0.9857475066403892	1.247958817359027	0.9960049800249001	0.7680107521505302	0.5879794207202748	0.44398978823487056	0.3239935201295974	0.2400127206741957	0.0007813159811218551	2.622715616396043e-05	0.5599985303223948	0
001269	0.41666256632253573	1.001139601343308	1.9006164966065948	35	1.0014597129124192	0.4199861404573649	0.4200021000105001	0.4080057120799691	0.395986140485083	0.3719914441967835	0.34799304013919724	0.32401717291016424	0.0033235741348291437	0.0003201115691111589	0.37799926830361624	0
001270	0.9407666309448421	1.0032468555000216	1.9041047531244668	78	1.0032977209362315	0.9359691130192703	0.9720048600243002	0.9840137761928667	0.9839655612053577	0.9599779205078283	0.9239815203695927	0.8760464304608143	0.004797517925571815	5.0865436209912573e-05	0.94999834479346	0
001271	0.9522144031143163	0.9906908919760831	1.8802856333918645	79	0.9907471149345326	0.9479687170323379	0.8160040800204001	0.6840095761340659	0.5639802606908758	0.4559895122412184	0.35999280014399715	0.2880152648090349	0.004245686081978395	5.622295844953662e-05	0.527998582339932	0
001272	1.054553874513108	1.0025587707293158	1.9028785771388848	88	1.002651632757636	1.055965153149946	1.0800054000270003	1.080015120211683	1.067962621308254	1.0319762645459154	0.9839803203935922	0.9240489745956535	0.001411278636838098	9.286202832026191e-05	1.0279981168470165	0
001273	0.5232101969439948	1.0044390156409206	1.906244707618655	44	1.0044252909732283	0.527982576574973	0.5520027600138001	0.5640078961105456	0.5759798407055753	0.575986752304697	0.5639887202255955	0.5400286215169403	0.004772379630978207	1.3724667692338599e-05	0.5619990984795257	0
001274	0.62274018439379	0.99020437459786	1.879024030719416	52	0.9900823599708587	0.6239794086795135	0.5280026400132001	0.44400621608702523	0.35998740044098454	0.2879933761523485	0.22799544009119818	0.1800095405056468	0.0012392242857235392	0.00012201462700134336	0.33799910221506724	0
001275	1.063313146501127	1.0021653467501157	1.9018332992443616	88	1.002100862151345	1.055965153149946	1.0800054000270003	1.080015120211683	1.0559630412935546	1.0199765405395675	0.9599808003839924	0.900047702528234	0.007347993351180859	6.448459877073098e-05	1.015998100830672	0
001276	0.5989446002016446	1.0083890563519669	1.913535447856844	50	1.0082668774473496	0.5999802006533784	0.6720033600168002	0.732010248143474	0.7799727009554664	0.827980956438002	0.8639827203455932	0.8880470664945241	0.001035600451733787	0.0001221789046172983	0.79399950873231	0
001277	1.1350637448530312	0.9902065463494096	1.87962990065573	94	0.9904016007717076	1.1279627772283514	0.9600048000240001	0.8040112561575862	0.6599769008084716	0.5279878562793056	0.4199916001679967	0.32401717291016424	0.0071009676246798215	0.00019505442229794667	0.6159982643912542	0
001278	0.7967550661198618	1.0025412648731347	1.9027551796972544	66	1.0025866130302528	0.7919738648624596	0.8160040800204001	0.8160114241599382	0.8039718609848655	0.7799820604126105	0.7439851202975941	0.6960368899551675	0.004781201257402223	4.534815711809692e-05	0.7759985726384292	0
001279	0.626109478967105	0.9957911905638369	1.8904183120753328	52	0.9960861559791082	0.6239794086795135	0.5760028800144001	0.5280073921034895	0.4679836205732799	0.40799061621582705	0.34799304013919724	0.30001590084274465	0.00213007028759149	0.0002949654152712977	0.4379989083148231	0
001280	0.8223058522010921	0.9983481072126127	1.8947813375273952	69	0.9983850912058903	0.8279726769016622	0.7920039600198001	0.7440104161458261	0.6839760608378707	0.6239856483300884	0.5639887202255955	0.49202607738210125	0.005666824700570117	3.6983993277561744e-05	0.6499984804902137	0
001281	0.688138379215429	0.9943450315952277	1.8877523733935857	57	0.9946814379880609	0.6839774287448515	0.6240031200156001	0.5520077281081935	0.4799832005879794	0.40799061621582705	0.34799304013919724	0.2880152648090349	0.004160950470577518	0.0003364063928331662	0.44999882831263865	0
001282	1.1136714323719443	1.0097412256940144	1.9163950948671884	93	1.0097736628925582	1.115963173215284	1.2720063600318001	1.41601982427754	1.5479458218962334	1.6679616368823518	1.7759644807103858	1.860098585225017	0.002291740843339607	3.24371985438443e-05	1.589999451503888	0
001283	1.4561341151909784	1.0060241704225237	1.9093967622533703	121	1.0060861498236076	1.4519520855811758	1.5720078600393004	1.6560231843245805	1.7159399421020263	1.7519597049267865	1.763964720705586	1.740092224887919	0.004182029609802518	6.197940108387812e-05	1.6999979394976998	0
001284	1.222527530221728	0.9945223333306085	1.8876799585281352	101	0.9946432816474766	1.2119600053198245	1.1040055200276002	0.9840137761928667	0.8639697610583629	0.743982888393567	0.623987520249595	0.5160273494495208	0.010567524901903491	0.00012094831686815244	0.8059978025619188	0
001285	1.0988304889513094	0.9953804250398826	1.8895940318020807	91	0.9956518319125307	1.0919639651891488	1.0080050400252	0.9120127681787545	0.8039718609848655	0.6959839923681755	0.5999880002399952	0.504026713415811	0.00686652376216057	0.00027140687264815	0.7539980625354671	0
001286	1.4347098936155103	0.9979417148979515	1.8942628357765532	119	0.998111885845698	1.4279528775550407	1.3680068400342003	1.2840179762516675	1.1759588414405495	1.067975436564959	0.9479810403791925	0.8280438863259753	0.006757016060469523	0.00017017094774651742	1.1119973368327574	0
001287	0.8398397113785727	1.0053871495943636	1.9083015971874424	70	1.0055090930136337	0.8399722809147298	0.9000045000225002	0.9360131041834586	0.9599664011759588	0.9719776445141761	0.9719805603887923	0.9480502466630731	0.00013256953615703448	0.00012194341927007635	0.94799874282466	0
001288	1.29053852051643	0.9918673256211232	1.8827539526678263	107	0.9920477046736486	1.2839576293982298	1.1280056400282001	0.9600134401881626	0.8039718609848655	0.659984820349132	0.5399892002159957	0.4320228972135523	0.0065808911182001495	0.0001803790525253257	0.7539979764966512	0
001289	0.7431948880684969	1.0011901885037693	1.899967601213903	62	1.0011178014353612	0.7439754488101893	0.7440037200186002	0.732010248143474	0.7079752208672696	0.6719845443554798	0.623987520249595	0.5760305296180698	0.0007805607416924154	7.238706840806408e-05	0.6759986305420814	0
001290	0.42796347715455624	0.9982066068326687	1.8946656329009568	35	0.9983241249235378	0.4199861404573649	0.4080020400102001	0.3840053760752651	0.35998740044098454	0.32399254817139206	0.2879942401151977	0.2520133567079055	0.007977336697191362	0.00011751809086912868	0.3359991602534908	0
001291	1.0953748163635406	1.0015398888293856	1.900820492680474	91	1.0015672011142458	1.0919639651891488	1.1040055200276002	1.092015288214035	1.0559630412935546	1.0079768165332197	0.9479810403791925	0.8760464304608143	0.0034108511743917713	2.731228486019255e-05	1.0139980228180694	0
001292	0.9269811519306135	1.0057037663869792	1.9087318432935336	77	1.0057357953192576	0.9239695090062028	0.9960049800249001	1.0440146162046269	1.0799622013229535	1.0919748845776547	1.0919781604367913	1.0800572430338806	0.0030116429244106957	3.202893227838288e-05	1.0639986809334678	0
001293	1.8687453949129782	0.9961888208410267	1.89063994711911	156	0.9962029383850848	1.8719382260385407	1.7400087000435003	1.5840221763104683	1.4159504417345392	1.2479712966601768	1.0799784004319914	0.9240489745956535	0.0031928311255624564	1.4117544058112053e-05	1.3319966649627215	0
001294	1.2762557253052793	1.0025257681989923	1.903017556048332	106	1.0027248625643879	1.2719580253851623	1.3080065400327003	1.3080183122563716	1.2839550615728448	1.2479712966601768	1.1879762404751906	1.1160591511350102	0.004297699920116971	0.00019909436539555792	1.241997767022049	0
001295	0.6605337868429996	1.002254294639733	1.9019113708461783	55	1.0021419991003726	0.6599782207187163	0.6720033600168002	0.6720094081317138	0.6599769008084716	0.6359853723364363	0.5999880002399952	0.56402989358436	0.0005555661242833132	0.00011229553936042969	0.6339988225196295	0
001296	0.5706969663662347	0.9959379561055633	1.889714357302834	48	0.9957152329940512	0.5759809926272433	0.5280026400132001	0.4800067200940813	0.43198488052918144	0.3719914441967835	0.3239935201295974	0.27601462877532507	0.005284026261008656	0.00022272311151216861	0.40199897228969483	0
001297	1.0443444287547676	1.0049145892917037	1.9073299259388496	87	1.0049971067126633	1.0439655491368784	1.1040055200276002	1.1520161282257952	1.1759588414405495	1.1759729526220897	1.1639767204655909	1.12805978716872	0.0003788796178891829	8.251742095954917e-05	1.1499983249917243	0
001298	0.7852153138478969	0.9907123726849026	1.8793883434498608	67	0.9902743211177251	0.8039734688755271	0.6840034200171001	0.5640078961105456	0.45598404055858044	0.3719914441967835	0.2999940001199976	0.2400127206741957	0.01875815502763023	0.00043805156717757754	0.4359989202795338	0
001299	0.8977014604221656	1.011122382457625	1.9192504056710864	75	1.0112781635338253	0.8999703009800677	1.0440052200261	1.1880166322328514	1.3319533816316427	1.4639663287744382	1.5839683206335875	1.6920896807530799	0.0022688405579021076	0.0001557810762002898	1.38399992734195	0
001300	0.630929596597511	1.0077051510294739	1.9127274745693872	52	1.0078411457450613	0.6239794086795135	0.6960034800174001	0.7560105841481781	0.8039718609848655	0.8399806804443498	0.8639827203455932	0.8760464304608143	0.006950187917997508	0.0001359947155874508	0.8059992927335334	0
001301	0.712352553919586	1.0029379943580694	1.9036118489001748	59	1.0030380032478738	0.7079766367709865	0.7320036600183001	0.7440104161458261	0.7319743808966686	0.7079837163745234	0.6839863202735946	0.6480343458203285	0.0043759171485994175	0.00010000888980443712	0.7079988065882069	0
001302	1.1801237770502129	1.0019972398125754	1.9015533964067828	99	1.0019533776820342	1.1879607972936892	1.2000060000300001	1.1880166322328514	1.16395926142585	1.1159743325903504	1.0559788804223917	0.9840521547642025	0.007837020243476323	4.386213054119459e-05	1.1179978769109409	0
001303	0.8193427068118473	1.0015801482246103	1.9012763999331763	68	1.0018074246139477	0.8159730728885947	0.8280041400207001	0.8160114241599382	0.791972280970166	0.7559826123999148	0.7079858402831943	0.6600349818540382	0.003369633923252624	0.00022727638933739414	0.7599985466146587	0
001304	0.6195772695600441	0.9916184545042294	1.8820607167831016	52	0.9916824296108799	0.6239794086795135	0.5400027000135001	0.45600638408937727	0.3839865604703835	0.3119928241650442	0.251994960100798	0.20401081257306636	0.004402139119469406	6.397510665057116e-05	0.3579990402353616	0
001305	0.6498459903306137	1.0101684576781804	1.9170794216626008	54	1.0101342436395397	0.6479786167056487	0.7440037200186002	0.8400117601646423	0.9239676611318604	0.9959770925268718	1.0679786404271916	1.12805978716872	0.0018673736249650297	3.4214038640678623e-05	0.9499997769063144	0
001306	1.4791924972138704	1.0024504544485329	1.902416568362418	123	1.002408194285188	1.475951293607311	1.5120075600378002	1.5120211682963562	1.487947921822736	1.4399668807617425	1.3679726405471893	1.284068055606947	0.0032412036065594396	4.226016334496485e-05	1.4339973711787952	0
001307	1.1467785867228149	1.0039686905531824	1.905423699939696	96	1.003992691279425	1.1519619852544867	1.2000060000300001	1.2240171362399073	1.2359567415140469	1.223971848647481	1.1879762404751906	1.1400604232024296	0.005183398531671823	2.4000726242645598e-05	1.201998065018176	0
001308	3.0959793853943514	1.0041872626815718	1.9058494465479556	258	1.004217022740739	3.095897835371433	3.2520162600813007	3.336046704653865	3.3598824041158557	3.3359232737647035	3.2639347213055743	3.1441666408319637	8.155002291854174e-05	2.9760059167216468e-05	3.281995000792211	0
001309	1.186007566760218	0.9911820841432799	1.8808931601623968	99	0.9910672287430207	1.1879607972936892	1.0200051000255002	0.8640120961693464	0.7199748008819691	0.5879864763110448	0.46799064018719627	0.37201971704500336	0.001953230533471295	0.00011485540025923946	0.6719981384366767	0
001310	1.0334795147918165	0.998425451389072	1.894940143501138	86	0.9984687681523743	1.0319659451238108	0.9960049800249001	0.9360131041834586	0.8639697610583629	0.7919817844189584	0.7079858402831943	0.6240330737529088	0.0015135696680057542	4.331676330227019e-05	0.8199980906202972	0
001311	0.7989583567006495	1.0070264634194324	1.9111901239183533	67	1.0070310955616715	0.8039734688755271	0.8760043800219002	0.9360131041834586	0.9839655612053577	1.0199765405395675	1.0439791204175917	1.0440553349327513	0.005015112174877601	4.63214223911379e-06	0.9839990068834378	0
001312	0.943237869742975	0.9987414359110536	1.895246724208999	79	0.9986303095407749	0.9479687170323379	0.9120045600228002	0.8640120961693464	0.8039718609848655	0.7319831643872191	0.6599868002639948	0.5880311656517795	0.004730847289362905	0.00011112637027865802	0.7599982745800009	0
001313	1.4287408489438513	0.9868000183513995	1.8734373632646677	118	0.9871386717542414	1.415953273541973	1.1520057600288003	0.9120127681787545	0.7079752208672696	0.5399875802856534	0.4079918401631968	0.30001590084274465	0.012787575401878248	0.00033865340284189305	0.6699981783944032	0
001314	0.5288682571599009	1.0051641304494199	1.9079863845362437	44	1.005343003341288	0.527982576574973	0.5640028200141001	0.5880082321152497	0.5999790007349742	0.5999862003173927	0.5999880002399952	0.5880311656517795	0.0008856805849278837	0.0001788728918681315	0.5899992365122485	0
001315	0.9037402041032734	1.0076645604305086	1.9124907947036829	75	1.0077164360254605	0.8999703009800677	0.9960049800249001	1.080015120211683	1.1519596814111506	1.1999724006347854	1.2359752804943902	1.2480661475058177	0.0037699031232056868	5.1875594951900084e-05	1.1519989350471211	0
001316	0.548959120679985	0.9936694539442972	1.885337503857872	46	0.9934090116167889	0.5519817846011081	0.4920024600123001	0.4320060480846732	0.371986980455684	0.3119928241650442	0.26399472010559794	0.21601144860677615	0.0030226639211231587	0.00026044232750832563	0.34799908023834597	0
001317	0.7464221962540057	0.9951203853908641	1.8882700490930364	62	0.9949542080909614	0.7439754488101893	0.6840034200171001	0.6120085681199536	0.5399811006614768	0.4679892362475663	0.3959920801583969	0.336017808943874	0.002446747443816455	0.00016617729990275887	0.5059987023580613	0
001318	0.5728152921855215	1.0011521645039083	1.8998841760092176	48	1.0010738436028983	0.5759809926272433	0.5760028800144001	0.5640078961105456	0.5399811006614768	0.5159881322729577	0.4799904001919962	0.44402353324726207	0.0031657004417218193	7.832090101000944e-05	0.5199989904164398	0
001319	1.0075555281612776	0.995213795640794	1.8883452351510424	84	0.9949938246091806	1.0079667370976757	0.9240046200231001	0.8280115921622903	0.7319743808966686	0.6359853723364363	0.5399892002159957	0.4560241692809719	0.00041120893639812195	0.00021997103161341958	0.6859982224859104	0
001320	1.734840249475739	0.9940671166356972	1.8868163941171563	144	0.9941882582544647	1.72794297788173	1.5600078000390003	1.3800193202704838	1.1999580014699485	1.0199765405395675	0.8519829603407932	0.7080375259888774	0.006897271594008991	0.00012114161876741747	1.1199970247747784	0
001321	0.6252721648109156	0.9996202918844297	1.8973788787620267	52	0.9997537696866656	0.6239794086795135	0.6120030600153001	0.5880082321152497	0.5519806806761763	0.5159881322729577	0.46799064018719627	0.4200222611798425	0.0012927561314021174	0.0001334778022359373	0.5259988344077872	0
001322	1.7594313973927997	1.0035214386966027	1.9045982826389116	146	1.003557768098156	1.751942185907865	1.8240091200456003	1.8600260403645652	1.8599349022784202	1.8239580489648737	1.763964720705586	1.68008904471937	0.007489211484934755	3.632940155329223e-05	1.801996979513069	0
001323	0.6419187955771207	1.0076592017552215	1.9131418636217823	53	1.0080594927615092	0.6359790126925812	0.7080035400177002	0.7680107521505302	0.815971440999565	0.8519804044506976	0.8759824803503931	0.8880470664945241	0.005939782884539557	0.00040029100628768965	0.8179992807439017	0
001324	1.0934098690142469	0.9985779017283499	1.8955435614935383	91	0.9987867169918768	1.0919639651891488	1.0560052800264002	0.9960139441952187	0.9239676611318604	0.8399806804443498	0.755984880302394	0.672035617887748	0.001445903825098016	0.00020881526352689583	0.8739980106646619	0
001325	0.7903212827168158	1.0148144440831863	1.9260392400422468	66	1.0148552892361913	0.7919738648624596	0.9720048600243002	1.1640162962281473	1.3799517016904408	1.6079630168506125	1.8359632807343855	2.064109397798083	0.0016525821456437884	4.0845153004953616e-05	1.5040014255543281	0
001326	2.6762240186804633	1.0165399988390889	1.929325039882272	223	1.0165866201860987	2.6759116949140678	3.3720168600843006	4.1640582968161555	5.039823606173783	6.011861727180275	7.055858882822344	8.160432502922655	0.00031232376639556136	4.6621347009834224e-05	5.634008645999919	0
001327	0.9979263017642026	1.0062002148970495	1.9096371694455436	83	1.0062128235203192	0.9959671330846082	1.0800054000270003	1.1400159602234432	1.187958421455249	1.2119721246411332	1.2239755204895904	1.2120642394046883	0.0019591686795944474	1.260862326968315e-05	1.1759986110401839	0
001328	0.5839313871797165	1.0069429910797167	1.9114914607130804	48	1.007189873863594	0.5759809926272433	0.6360031800159001	0.6840095761340659	0.7199748008819691	0.743982888393567	0.755984880302394	0.7560400701237165	0.00795039455247315	0.0002468827838773002	0.7159992326419354	0
001329	1.3038278719349146	0.994681343326295	1.8872571611453608	109	0.9944205041716789	1.307956837424365	1.1880059400297003	1.056014784206979	0.9239676611318604	0.7919817844189584	0.6719865602687947	0.56402989358436	0.00412896548945052	0.0002608391546160549	0.8659977706067755	0
001330	1.0825960254291616	1.0134837859761605	1.9235009445580824	90	1.0135178281169193	1.0799643611760812	1.3080065400327003	1.5360215043010603	1.7759378421755236	2.0279533570727875	2.279954400911982	2.5201335670790552	0.002631664253080368	3.4042140758749895e-05	1.9080012019288513	0
001331	0.7741449692890313	0.9980792940867526	1.893992842470657	65	0.9979696228383559	0.7799742608493919	0.7440037200186002	0.6960097441364179	0.6359777407790727	0.575986752304697	0.5159896802063959	0.4560241692809719	0.0058292915603606055	0.00010967124839666997	0.6039986344543592	0
001332	1.2736571058961084	1.0014211916648073	1.900556266097392	106	1.0014279766686465	1.2719580253851623	1.2840064200321002	1.2600176402469634	1.2239571614993474	1.1639732286157418	1.0919781604367913	1.008053426831622	0.0016990805109460272	6.785003839215875e-06	1.1719976729437611	0
001333	0.8412318331223957	0.9891560776313629	1.877548902167662	69	0.9893050954261249	0.8279726769016622	0.6960034800174001	0.5760080641128976	0.4679836205732799	0.3719914441967835	0.2879942401151977	0.21601144860677615	0.013259156220733481	0.00014901779476195198	0.43599871627038916	0
001334	1.2029318359801862	0.9866135468287056	1.872197591514463	101	0.986485419789285	1.2119600053198245	0.9720048600243002	0.7680107521505302	0.5879794207202748	0.44398978823487056	0.33599328013439733	0.2520133567079055	0.009028169339638348	0.00012812703942066683	0.5599985763287131	0
001335	1.4648942891610213	1.0057992007214263	1.9088834993200343	122	1.0058157048649403	1.4639516895942433	1.5720078600393004	1.6560231843245805	1.7159399421020263	1.7399599809204387	1.7399652006959863	1.7160909528204993	0.0009425995667780018	1.6504143514062264e-05	1.6899978534838054	0
001336	1.1219307591034007	0.9921561424775865	1.882261027911566	94	0.9917879761667281	1.1279627772283514	0.9840049200246002	0.8400117601646423	0.7079752208672696	0.5879864763110448	0.4799904001919962	0.38402035307871313	0.006032018124950689	0.0003681663108584532	0.663998188439711	0
001337	1.183773982658512	0.9840789336519199	1.8683849357194664	97	0.9844764815396652	1.163961589267554	0.9120045600228002	0.6960097441364179	0.5159819406320778	0.38399116820313134	0.2759944801103978	0.19201017653935656	0.019812393390957972	0.0003975478877452643	0.49599867827403027	0
001338	0.467340257364656	1.0107583959627593	1.9178759954570723	39	1.010553968799744	0.46798455650963516	0.5400027000135001	0.6120085681199536	0.6839760608378707	0.743982888393567	0.8039839203215936	0.8520451583933948	0.0006442991449791546	0.00020442716301527497	0.70599988267998	0
001339	0.8463795710469086	0.9952034585869604	1.8891490939769624	71	0.9954173883478229	0.8519718849277974	0.7800039000195002	0.6960097441364179	0.6119785807496737	0.5279878562793056	0.45599088018239636	0.38402035307871313	0.005592313880888766	0.00021392976086254123	0.5759985524076677	0
001340	1.6345394270798104	0.9985372703964058	1.895064035138606	136	0.9985340482780138	1.6319461457771893	1.5720078600393004	1.4880208322916522	1.3799517016904408	1.2599710206665247	1.127977440451191	0.9960527907979122	0.002593281302621042	3.222118391987827e-06	1.3039969409895036	0
001341	0.6928753941624092	0.99678324067113	1.8921525637007253	57	0.9969999558635059	0.6839774287448515	0.6480032400162001	0.6000084001176017	0.5399811006614768	0.47998896025391413	0.4199916001679967	0.3600190810112936	0.008897965417557718	0.00021671519237587145	0.5079987303714139	0
001342	0.7524902395478721	0.98753946369309	1.874259451369086	63	0.9875718407383628	0.7559750528232568	0.6120030600153001	0.49200688809643334	0.3839865604703835	0.29999310015869635	0.22799544009119818	0.168008904471937	0.003484813275384746	3.2377045272813376e-05	0.3639989922173248	0
001343	0.6054253917484629	1.0013827862145048	1.9008440663339945	51	1.001579622380887	0.611979804666446	0.6120030600153001	0.6000084001176017	0.5759798407055753	0.5519873042920013	0.5159896802063959	0.4800254413483914	0.006554412917983088	0.00019683616638221935	0.5559989544475443	0
001344	0.2049997154154056	1.0081327989787123	1.9135492672665224	17	1.008274159075218	0.20399326822214867	0.22800114000570004	0.2520035280493927	0.26399076032338864	0.27599365214600063	0.2879942401151977	0.30001590084274465	0.0010064471932569319	0.0001413600965056716	0.2679998702470707	0
001345	0.5886416952494261	0.9922590869138413	1.882332921377844	49	0.9918258577752628	0.5879805966403109	0.5160025800129001	0.44400621608702523	0.371986980455684	0.3119928241650442	0.251994960100798	0.20401081257306636	0.0006610986091152293	0.0004332291385785725	0.3499990622324196	0
001346	0.7689357918647417	1.0016572032657243	1.9015464032155267	64	1.001949692878014	0.7679746568363244	0.7800039000195002	0.7680107521505302	0.743973960911368	0.7079837163745234	0.6719865602687947	0.6240330737529088	0.0009611350284173259	0.0002924896122897813	0.7159986605796042	0
001347	0.5554997262970768	1.0021363835558452	1.9014025449226628	46	1.0018738920602641	0.5519817846011081	0.5640028200141001	0.5640078961105456	0.5519806806761763	0.5279878562793056	0.503989920201596	0.46802480531468166	0.0035179416959686405	0.0002624914955811075	0.5299989964327342	0
001348	0.8261735788629248	1.0094999569113445	1.9158325931891624	69	1.0094772733947324	0.8279726769016622	0.9360046800234002	1.0440146162046269	1.139960101396451	1.223971848647481	1.2959740805183897	1.344071235775496	0.0017990980387374567	2.2683516612165278e-05	1.1639994270943073	0
001349	0.6325404867961059	0.9991512570376007	1.8964171686924576	52	0.9992470320613239	0.6239794086795135	0.6120030600153001	0.5880082321152497	0.5519806806761763	0.5039884082666098	0.45599088018239636	0.4080216251461327	0.008561078116592347	9.577502372326574e-05	0.5199988144003108	0
001350	0.9406542516531132	1.010896499323107	1.918824031012893	78	1.0110535011447794	0.9359691130192703	1.0920054600273001	1.2360173042422593	1.3799517016904408	1.5119652247998296	1.6319673606527871	1.740092224887919	0.0046851386338429	0.00015700182167233123	1.4319998793834225	0
001351	0.947479002808336	1.0103610727228063	1.9174033920710267	79	1.0103049478888155	0.9479687170323379	1.0920054600273001	1.2240171362399073	1.3559525416610418	1.475966052780786	1.5839683206335875	1.6680884086856602	0.0004897142240019026	5.612483399075607e-05	1.3999996533380472	0
001352	1.0542251325262222	0.9977102104122731	1.8930958801310949	89	0.9974970016395633	1.0679647571630135	1.0080050400252	0.9360131041834586	0.8519701810436634	0.7679823364062627	0.6839863202735946	0.6000318016854893	0.013739624636791348	0.00021320877270980532	0.8079981306029448	0
001353	0.683098412322303	1.0034760589339649	1.903861809815237	57	1.0031697109262427	0.6839774287448515	0.7080035400177002	0.720010080141122	0.7199748008819691	0.7079837163745234	0.6839863202735946	0.6480343458203285	0.0008790164225485064	0.00030634800772211257	0.6979988005848731	0
001354	0.7514605084958573	1.002756679026264	1.9035463271425328	62	1.0030034789760311	0.7439754488101893	0.7680038400192002	0.7800109201528822	0.767973120940767	0.743982888393567	0.7079858402831943	0.672035617887748	0.0074850596856680385	0.00024679994976706254	0.7399987046128932	0
001355	0.907523221938065	1.016157416405264	1.928516400047118	76	1.016160537271103	0.9119699049931352	1.1400057000285002	1.3920194882728358	1.6799412020579279	1.9919541850537437	2.3279534409311817	2.6761418355172824	0.004446683055070233	3.12086583886817e-06	1.868002641976912	0
001356	1.3576126230980767	1.0086340378525767	1.914269180625881	113	1.0086534908486045	1.3559552534766353	1.5240076200381003	1.6680233523269326	1.7999370022049226	1.9079561170093087	1.9919601607967843	2.0521087617643734	0.0016573696214414735	1.945299602779116e-05	1.8239988356900703	0
001357	0.9404173943252643	1.0101844310282835	1.9173525329067629	78	1.010278149529371	0.9359691130192703	1.0800054000270003	1.2120169682375554	1.3319533816316427	1.4519666047680904	1.5479690406191877	1.6320865005845309	0.004448281305993951	9.37185010874142e-05	1.3759996493113347	0
001358	1.8492845373574884	0.9960254957260087	1.8903828893767425	154	0.9960674912955046	1.8479390180124056	1.7160085800429004	1.5600218403057644	1.3919512817051403	1.223971848647481	1.0559788804223917	0.900047702528234	0.0013455193450828684	4.1995569495911766e-05	1.3079966889419852	0
001359	0.9136419202067632	1.0007775034925523	1.8999304977498492	76	1.0010982511344322	0.9119699049931352	0.9120045600228002	0.8880124321740505	0.8519701810436634	0.8039815084253062	0.7439851202975941	0.6840362539214578	0.0016720152136279198	0.0003207476418798372	0.8139983426474787	0
001360	0.5355658004405697	1.0033598822239624	1.9041911203917117	44	1.0033432289799713	0.527982576574973	0.5520027600138001	0.5640078961105456	0.5639802606908758	0.5519873042920013	0.5279894402111959	0.504026713415811	0.007583223865596622	1.665324399113821e-05	0.543999062455705	0
001361	0.736735054438361	0.9944443722370478	1.8867999896372671	62	0.9941796145192611	0.7439754488101893	0.6720033600168002	0.5880082321152497	0.5159819406320778	0.44398978823487056	0.37199256014879706	0.3120165368764544	0.007240394371828329	0.0002647577177867788	0.48399873633737495	0
001362	1.5056161705136122	1.0064701895430008	1.910285193580145	125	1.0065542759200836	1.499950501633446	1.6320081600408003	1.7400243603410448	1.811936582219622	1.8599572209839172	1.8839623207535852	1.8720992212587266	0.005665668880166175	8.408637708279265e-05	1.799997977599616	0
001363	2.0605937349558046	0.9958286431320198	1.890118235625263	172	0.9959280417692846	2.0639318902476216	1.9080095400477004	1.7280241923386928	1.535946241881534	1.3439690887109597	1.1639767204655909	0.9840521547642025	0.0033381552918170243	9.939863726482479e-05	1.4439963230347803	0
001364	1.1249916287879318	0.987954385521741	1.8744181529399373	94	0.9876554626735965	1.1279627772283514	0.9240046200231001	0.7440104161458261	0.5879794207202748	0.4559895122412184	0.34799304013919724	0.2640139927416153	0.0029711484404195687	0.00029892284814447834	0.5539985003352054	0
001365	1.1336689199023884	0.9969549590806318	1.8920991034664063	94	0.9969717869661987	1.1279627772283514	1.0680053400267002	0.9840137761928667	0.8879689210877618	0.7919817844189584	0.6959860802783945	0.6000318016854893	0.005706142674037018	1.682788556689463e-05	0.8379979506150285	0
001366	1.4863205237731245	0.9982975423574418	1.8947440611350432	124	0.9983654497867771	1.4879508976203786	1.4280071400357002	1.3440188162634277	1.2359567415140469	1.1279740565966982	1.007979840403192	0.8880470664945241	0.001630373847254063	6.790742933526772e-05	1.171997276884598	0
001367	1.0334795147918165	0.998425451389072	1.894924079907082	86	0.9984603040343786	1.0319659451238108	0.9960049800249001	0.9360131041834586	0.8639697610583629	0.7919817844189584	0.7079858402831943	0.6240330737529088	0.0015135696680057542	3.485264530656007e-05	0.8199980906202972	0
001368	1.0017177472660168	0.9997485699221881	1.8973088820736368	84	0.9997168875152308	1.0079667370976757	0.9840049200246002	0.9480132721858107	0.8879689210877618	0.827980956438002	0.755984880302394	0.6840362539214578	0.006248989831658891	3.168240695727853e-05	0.8479982006600045	0
001369	0.741097395878188	1.0092170538992151	1.9151944524755355	62	1.0091410286988627	0.7439754488101893	0.8400042000210002	0.9240129361811066	1.0079647212347567	1.0799751605713068	1.139977200455991	1.176062331303559	0.0028780529320012738	7.602520035243643e-05	1.0279994249612867	0
001370	0.918365200354268	1.0096137032503074	1.9163251651612967	76	1.0097368160150786	0.9119699049931352	1.0440052200261	1.1640162962281473	1.2719554815581453	1.3679685367236554	1.4519709605807885	1.512080140247433	0.006395295361132813	0.0001231127647711716	1.3019994392273782	0
001371	0.5512590288492383	0.9963536276107187	1.8913514786002403	46	0.9965778536371059	0.5519817846011081	0.5160025800129001	0.4680065520917293	0.41998530051448196	0.3719914441967835	0.3239935201295974	0.27601462877532507	0.0007227557518698635	0.0002242260263872753	0.3959990042868029	0
001372	0.8289432719363915	1.0045173226982047	1.9062916775544776	69	1.0044500400472935	0.8279726769016622	0.8760043800219002	0.9000126001764025	0.9119680811171609	0.9119790244824368	0.8999820003599929	0.8640457944271046	0.0009705950347292935	6.728265091116015e-05	0.8939986467641662	0
001373	0.5656692274993189	1.0073796733753568	1.9120899753132148	47	1.0075052390415216	0.5639813886141757	0.6240031200156001	0.6720094081317138	0.7079752208672696	0.7319831643872191	0.755984880302394	0.7680407061574263	0.0016878388851432335	0.00012556566616472864	0.7099994166436038	0
001374	1.0977974767935958	1.0006938082265355	1.8995190575922367	91	1.000881457929249	1.0919639651891488	1.0920054600273001	1.068014952209331	1.0199643012494561	0.9599779205078283	0.8879822403551929	0.8160432502922654	0.005833511604447006	0.00018764970271356596	0.9739980207735623	0
001375	0.6749123920740107	0.9996290913818785	1.8975987651326072	56	0.999869630693843	0.6719778247317838	0.6600033000165001	0.6360089041246577	0.5999790007349742	0.5519873042920013	0.503989920201596	0.4560241692809719	0.002934567342226857	0.00024053931196454936	0.5679987664417836	0
001376	0.6842472398026298	1.0096123659895562	1.9163126661104768	57	1.0097302301015771	0.6839774287448515	0.7800039000195002	0.8640120961693464	0.9479668211612593	1.0199765405395675	1.0799784004319914	1.12805978716872	0.00026981105777834635	0.00011786411202097113	0.969999590915064	0
001377	0.6678907421944379	0.9968816941157856	1.892333986282786	55	0.9970955497969852	0.6599782207187163	0.6240031200156001	0.5760080641128976	0.5279815206467773	0.4679892362475663	0.4079918401631968	0.3480184449775838	0.007912521475721634	0.00021385568119958176	0.4919987043606036	0
001378	1.8878729357278972	0.9853667118503037	1.870160935379427	157	0.9854122790099977	1.8839378300516083	1.4880074400372003	1.1520161282257952	0.8759693410730623	0.659984820349132	0.4799904001919962	0.3480184449775838	0.0039351056762888525	4.556715969405989e-05	0.8339977624757949	0
001379	1.0427661589559811	1.0328488425713591	1.960282832792597	87	1.0328986865370586	1.0439655491368784	1.6680083400417003	2.616036624512743	4.019859304924327	6.0838600712183615	9.071818563628728	13.320705997417862	0.0011993901808973195	4.9843965699514214e-05	6.13004815029062	0
001380	1.0812258056847415	1.018475608942701	1.9329997557905727	90	1.0185228761036558	1.0799643611760812	1.4040070200351003	1.776024864348101	2.2199223027194046	2.7239373494409627	3.287934241315174	3.91220734698939	0.001261444508660281	4.726716095482253e-05	2.554005520808022	0
001381	0.6814331874246445	1.004649289756601	1.9060742430593112	57	1.0043354709653691	0.6839774287448515	0.7200036000180001	0.7440104161458261	0.7559735409260675	0.7559826123999148	0.7439851202975941	0.7200381620225872	0.002544241320206919	0.00031381879123193457	0.7399989086349983	0
001382	1.1348156231123732	0.9944586119763767	1.8872315925543328	95	0.9944070317463495	1.139962381241419	1.0320051600258002	0.9120127681787545	0.791972280970166	0.6839842683618277	0.5759884802303954	0.4800254413483914	0.005146758129045859	5.1580230027270524e-05	0.7459980665192224	0
001383	0.8212270135565387	0.9978593082240667	1.8939288181634168	68	0.997935887592733	0.8159730728885947	0.7800039000195002	0.732010248143474	0.6719764808231712	0.6119859243237405	0.5399892002159957	0.46802480531468166	0.005253940667944046	7.657936866634074e-05	0.6339984264734272	0
001384	1.7647378597103343	1.0065786981298923	1.910522517555485	147	1.0066793250294834	1.7639417899209326	1.9200096000480003	2.0400285603998456	2.135925242616508	2.1959494931616574	2.2199556008879826	2.2201176662363102	0.00079606978940161	0.00010062689959111637	2.1219976938917173	0
001385	0.8507572536810576	1.0047760292516117	1.9070271227743	71	1.004837555761285	0.8519718849277974	0.9000045000225002	0.9360131041834586	0.9479668211612593	0.9479781965014804	0.9359812803743925	0.9120483385619438	0.0012146312467398168	6.152650967328199e-05	0.9299987068008392	0
001386	1.0177966802415712	0.9956716330620246	1.890136273849541	84	0.9959375463457939	1.0079667370976757	0.9360046800234002	0.8520119281669943	0.7559735409260675	0.659984820349132	0.5639887202255955	0.4800254413483914	0.009829943143895514	0.00026591328376934786	0.7079981885065968	0
001387	0.4945213943691838	0.9988213099585733	1.8960129490852768	41	0.9990340434586871	0.4919837645357703	0.48000240001200006	0.45600638408937727	0.41998530051448196	0.38399116820313134	0.34799304013919724	0.3120165368764544	0.0025376298334134906	0.0002127335001137487	0.3999991383057737	0
001388	0.9050981742992154	1.00973806489213	1.916594340074353	75	1.0098786478005197	0.8999703009800677	1.0320051600258002	1.1520161282257952	1.2599559015434458	1.3559688127173075	1.4399712005759886	1.512080140247433	0.005127873319147658	0.00014058290838980803	1.2919995572226284	0
001389	1.2708098944083273	1.0023229507288032	1.9023485895815704	106	1.0023723753756535	1.2719580253851623	1.2960064800324003	1.2960181442540195	1.2719554815581453	1.223971848647481	1.1639767204655909	1.0920578790675906	0.0011481309768350823	4.942464685031567e-05	1.2239977590042046	0
001390	0.3917270614021252	0.9954760883430593	1.8907470081828328	32	0.9962593502610899	0.3839873284181622	0.36000180000900006	0.3240045360635049	0.28798992035278764	0.2519942041333049	0.2159956800863983	0.1800095405056468	0.007739732983963021	0.0007832619180305755	0.26999928019177377	0
001391	1.111534326191177	1.0042137693351387	1.905941006463464	92	1.0042652668588254	1.1039635692022163	1.1640058200291001	1.2000168002352034	1.211957581484648	1.1999724006347854	1.1759764804703907	1.12805978716872	0.007570756988960703	5.149752368671656e-05	1.179998145003808	0
001392	1.3133684273077832	0.9965872257177949	1.8916117459773272	109	0.9967149919252368	1.307956837424365	1.2240061200306003	1.1280157922210912	1.0199643012494561	0.899979300476089	0.7799844003119938	0.672035617887748	0.005411589883418166	0.00012776620744192613	0.9539975886961632	0
001393	1.1621122568568967	1.0044049093817502	1.9062938278440864	97	1.0044511730630379	1.163961589267554	1.2240061200306003	1.2600176402469634	1.2719554815581453	1.2719707446728725	1.24797504049919	1.2000636033709786	0.0018493324106574338	4.626368128768377e-05	1.2459981050631248	0
001394	1.3831210527637419	1.0049267892356297	1.9073186512066869	115	1.0049911659086899	1.3799544615027703	1.4640073200366002	1.5240213362987083	1.559945401910933	1.559964120825221	1.5359692806143879	1.5000795042137232	0.0031665912609715186	6.437667306014028e-05	1.5239978273165955	0
001395	1.3360059289086805	0.9990344574608313	1.896103432492939	111	0.9990817203506969	1.3319560454505002	1.2960064800324003	1.2360173042422593	1.1519596814111506	1.0559757125586111	0.9599808003839924	0.8520451583933948	0.004049883458180359	4.7262889865562485e-05	1.0919975228369683	0
001396	1.4220481217531695	0.9964455389330438	1.891037365485266	119	0.996412343324791	1.4279528775550407	1.3320066600333003	1.2120169682375554	1.0919617813376532	0.9599779205078283	0.8399832003359934	0.7200381620225872	0.00590475580187122	3.319560825276735e-05	1.0259974487458197	0
001397	0.7360854775521969	0.9904620656194806	1.8806645276115304	61	0.9909467592589549	0.7319758447971216	0.6240031200156001	0.5280073921034895	0.43198488052918144	0.34799199618408777	0.2759944801103978	0.21601144860677615	0.004109632755075254	0.00048469363947434285	0.4039988862582555	0
001398	1.2338144724941498	1.0103104397902407	1.917374581125408	103	1.0102897670244069	1.2359592133459596	1.4160070800354003	1.5960223443128203	1.7639382621608242	1.9199558410156565	2.0519589608207838	2.1601144860677612	0.002144740851809823	2.0672765833840145e-05	1.8179994957355412	0
001399	1.3419242459984382	1.0040703432110378	1.9055483800711923	112	1.0040583868728903	1.3439556494635676	1.4040070200351003	1.440020160282244	1.4519491817786376	1.4399668807617425	1.4039719205615888	1.344071235775496	0.002031403465129422	1.1956338147545154e-05	1.4139977331991351	0
001400	1.005193712682361	1.0026803485483873	1.903102046862364	84	1.0027693818803651	1.0079667370976757	1.0320051600258002	1.0320144482022748	1.0199643012494561	0.9959770925268718	0.9479810403791925	0.8880470664945241	0.0027730244153147954	8.903333197785024e-05	0.9859981848130199	0
001401	1.1098277302553319	1.014584132962911	1.925728411581044	92	1.014691509650948	1.1039635692022163	1.3560067800339002	1.6320228483198764	1.9199328023519175	2.219948941174353	2.53194936101278	2.844150739989219	0.005864161053115602	0.00010737668803684208	2.084001912147008	0
001402	0.9135147489458774	0.9974056995391261	1.8925814475085387	76	0.9972259403563336	0.9119699049931352	0.8640043200216001	0.8040112561575862	0.7319743808966686	0.659984820349132	0.5759884802303954	0.504026713415811	0.0015448439527421254	0.0001797591827924494	0.6899983285118655	0
[truncated: 10,597 more rows]
