# Supplementary material for: Predicting sequence-specific amplification efficiency in multi-template PCR with deep learning
Source: Nat Commun. 2025 Oct 16;16:9187. doi: 10.1038/s41467-025-64221-4 (PMC12533003; doi:10.1038/s41467-025-64221-4)
Supplement: Supplementary file 4 — Source data [file 41467_2025_64221_MOESM4_ESM.zip › Supp.Fig. 30/basic/lognormal/data.csv]

seq_id	x0	eff	efficiency	initial_count	eff_ref	x0_ref	PCR1	PCR2	PCR3	PCR4	PCR5	PCR6	x_error	eff_error	PCR_x_mean	PCR_x_nzeros
000000	1.2650202916848845	1.0061326828928925	1.9068939117505823	105	1.006269406469458	1.26000252000504	1.3679589612311631	1.4399856001439986	1.4880491056204854	1.5120257044369754	1.5119939520241918	1.5000285005415104	0.005017771679844518	0.0001367235765654673	1.4700069706663876	0
000001	0.9549138144931653	0.9788020864069535	1.854309607528401	80	0.9785206280643252	0.96000192000384	0.6839794806155816	0.47999520004799956	0.32401069235284763	0.21600367206242505	0.14399942400230398	0.09600182403465667	0.005088105510674734	0.0002814583426283823	0.32399838218596905	0
000002	2.4157960346781557	1.0090374562018485	1.9121315099875524	201	1.0090332911495465	2.412004824009648	2.723918282451527	2.999970000299997	3.2401069235284763	3.4320583449918645	3.5879856480574075	3.7080704533386135	0.0037912106685076274	4.165052301940975e-06	3.2820182754446474	0
000003	0.6707852271596377	1.0150953181880717	1.9235725868326523	56	1.0150707563359138	0.672001344002688	0.8279751607451777	0.995990040099599	1.1760388092807061	1.3680232563953587	1.5599937600249598	1.7640335166368162	0.00121611684305023	2.4561852157933828e-05	1.2820090905304362	0
000004	0.6369877293086498	1.0041738791109869	1.9032781152050997	53	1.004361347808556	0.636001272002544	0.6719798406047819	0.6839931600683994	0.6840225727449005	0.6720114241942112	0.6599973600105599	0.6360120842296003	0.0009864573061058035	0.00018746869756913753	0.6680027403087422	0
000005	1.183698675870836	1.0032216620130436	1.9011046606811968	99	1.0032144141588761	1.188002376004752	1.223963281101567	1.2359876401235987	1.22404039333298	1.1880201963433377	1.13999544001824	1.0800205203898874	0.0043037001339159	7.24785416750251e-06	1.1820045785516016	0
000006	0.639850668818254	1.0088837469876573	1.912061888032708	53	1.008996551589602	0.636001272002544	0.7199784006479806	0.7919920800791993	0.8520281169278586	0.9000153002601043	0.9359962560149758	0.9720184683508987	0.00384939681571006	0.00011280460194473818	0.8620047703801695	0
000007	0.6928416992490245	1.01094970214925	1.9158303392267564	58	1.0109851662277718	0.696001392002784	0.8039758807235784	0.9119908800911991	1.0080332650977482	1.1040187683190614	1.187995248019008	1.2600239404548685	0.003159692753759491	3.546407852184075e-05	1.0460063304509106	0
000008	1.513240401257075	1.012971933168217	1.9195799279342547	126	1.012963827117058	1.512003024006048	1.8119456416307513	2.111978880211198	2.4120795986267547	2.712046104783781	3.0119879520481914	3.300062701191323	0.0012373772510270165	8.10605115897367e-06	2.5600168130819996	0
000009	1.476555081433182	0.9796382382673146	1.8572025517997937	121	0.9800472370156595	1.452002904005808	1.0559683209503716	0.7559924400755993	0.528017424575011	0.36000612010404176	0.23999904000383995	0.15600296405631708	0.024552177427374033	0.00040899874834499084	0.5159977182941967	0
000010	0.8977782119070353	0.9975245275726397	1.8901180020323576	75	0.9974167458095653	0.9000018000036	0.8519744407667771	0.7919920800791993	0.7200237607841058	0.6360108121838071	0.5639977440090239	0.4920093481776154	0.0022235880965646437	0.00010778176307435494	0.6760013643334214	0
000011	0.8238338906177014	0.9804665544105566	1.857680161916283	70	0.9802992722471331	0.84000168000336	0.6119816405507835	0.4319956800431996	0.30000990032671077	0.204003468058957	0.14399942400230398	0.09600182403465667	0.01616778938565855	0.0001672821634235433	0.29799865616943527	0
000012	1.2280800348117797	0.9967690688631722	1.8887387894218803	102	0.9966889342378843	1.2240024480048959	1.151965441036769	1.055989440105599	0.9480312850324061	0.840014280242764	0.7319970720117119	0.6240118562252683	0.0040775868068838594	8.013462528788651e-05	0.8920015624424197	0
000013	0.8037330702515725	1.0093707322390788	1.9126133395387512	67	1.0092875529800114	0.804001608003216	0.9119726408207754	1.0079899201007991	1.0920360371892273	1.1640197883364016	1.2239951040195838	1.2720241684592006	0.0002685377516434828	8.317925906742296e-05	1.1120062764876646	0
000014	0.8530270666152577	1.0159145428057341	1.9251795673673624	71	1.0159187612190939	0.8520017040034079	1.0679679609611712	1.2959870401295988	1.5480510856858276	1.824031008527145	2.1119915520337917	2.4120458288707485	0.0010253626118498227	4.218413359735607e-06	1.7100124127013805	0
000015	1.030748593835066	1.0017684788929706	1.8986095965202627	86	1.0018977668525657	1.0320020640041279	1.0439686809395718	1.0319896801031991	0.9960328690846798	0.9480161162739766	0.8879964480142079	0.8280157322989137	0.0012534701690618544	0.00012928795959510353	0.9560032544524248	0
000016	0.7104193186668066	0.9993383472803966	1.89390505842501	59	0.9994151784255687	0.708001416002832	0.6959791206263812	0.6599934000659994	0.61202019666649	0.5640095881629987	0.5159979360082559	0.4560086641646191	0.0024179026639746803	7.6831145172096e-05	0.5840014842824574	0
000017	0.8872445134003188	1.0135129884023677	1.9204916361693891	74	1.0134449362647608	0.888001776003552	1.0679679609611712	1.2599874001259987	1.4520479175812802	1.644027948475124	1.8359926560293758	2.028038532732122	0.0007572626032331664	6.805213760685547e-05	1.5480104026508454	0
000018	0.7152809374535619	0.9910616508144441	1.8791655597453711	59	0.9916371334611264	0.708001416002832	0.6119816405507835	0.5159948400515996	0.4320142564704635	0.3480059161005737	0.27599889600441596	0.2160041040779775	0.007279521450729964	0.0005754826466822793	0.3999999422093023	0
000019	0.8682186511916882	1.0101806710372796	1.9146227041678865	72	1.010347896264072	0.864001728003456	0.9959701208963732	1.115988840111599	1.22404039333298	1.3200224403814864	1.4039943840224638	1.4760280445328462	0.004216923188232191	0.00016722522679235574	1.2560073705462915	0
000020	0.7700855569994125	1.0070162969685041	1.9083784045072167	64	1.0070527744564874	0.768001536003072	0.8399748007559774	0.8999910000899991	0.9480312850324061	0.9720165242809127	0.9839960640157439	0.9840186963552308	0.00208402099634053	3.647748798329964e-05	0.9380047284217117	0
000021	0.6890362230785262	1.004939547820713	1.903867939039485	58	1.0046725983065994	0.696001392002784	0.7319780406587802	0.7559924400755993	0.7680253448363795	0.7680130562219557	0.7559969760120959	0.732013908264257	0.006965168924257803	0.00026694951411365686	0.7520032943448447	0
000022	1.0224487430530185	1.0067845545901835	1.908057504068034	85	1.0068834350441151	1.02000204000408	1.1159665210043699	1.187988120118799	1.2360407893460483	1.2720216243676141	1.2839948640205439	1.2840243964635327	0.00244670304893857	9.888045393169342e-05	1.2300060525534846	0
000023	0.7301284122945904	1.0156829624256707	1.924711650419345	61	1.0156718410801933	0.732001464002928	0.9119726408207754	1.103988960110399	1.3080431654244589	1.5360261124439114	1.7759928960284157	2.028038532732122	0.0018730517083376252	1.1121345477427269e-05	1.4440103845933472	0
000024	0.965863203253985	0.9947428345370827	1.884901343580128	80	0.994663911070238	0.96000192000384	0.8759737207883764	0.7799922000779993	0.6840225727449005	0.5880099961699349	0.49199803200787195	0.4080077521472908	0.005861283250145011	7.892346684468254e-05	0.638000712322729	0
000025	1.1296498946280784	0.999191999395948	1.893144182197957	95	0.9990136634463268	1.14000228000456	1.1039668809935703	1.043989560104399	0.9720320770585429	0.8880150962566363	0.8039967840128639	0.720013680259925	0.010352385376481532	0.00017833594962124444	0.9220023464476563	0
000026	0.6172132871779781	0.9853161300891352	1.868294735584838	50	0.9859005910617585	0.6000012000024	0.47998560043198707	0.37199628003719964	0.28800950431364236	0.21600367206242505	0.15599937600249597	0.10800205203898874	0.017212087175578095	0.0005844609726233241	0.26999941414778983	0
000027	1.6232558581973344	1.0096296208196573	1.9131793568022044	135	1.0095862407319818	1.6200032400064799	1.8479445616631502	2.051979480205198	2.232073658430728	2.3880405966901437	2.5199899200403197	2.628049932948726	0.0032526181908545393	4.338008767557078e-05	2.278013024996378	0
000028	0.6934154552336295	1.0077398629974577	1.9089750878421663	58	1.0073676447183357	0.696001392002784	0.7679769606911794	0.8279917200827992	0.8760289089539954	0.9120155042635725	0.9359962560149758	0.9480180123422345	0.0025859367691545287	0.0003722182791219275	0.8780045603914594	0
000029	0.7809999689305973	1.0074583082521782	1.9086831486813196	66	1.0072135881951594	0.792001584003168	0.8639740807775768	0.9239907600923991	0.9720320770585429	1.0080171362913168	1.0319958720165119	1.044019836376891	0.011001615072570692	0.00024472005701881017	0.9740049604355397	0
000030	0.7062253850627999	1.0107087856691148	1.9153110738172945	59	1.0107111494656649	0.708001416002832	0.8159755207343781	0.9239907600923991	1.0200336611108167	1.1040187683190614	1.187995248019008	1.2600239404548685	0.0017760309400320917	2.3637965500533653e-06	1.0520063164550886	0
000031	0.9364620381115836	1.0082970150349153	1.91062669555731	78	1.0082391993994833	0.936001872003744	1.0439686809395718	1.139988600113999	1.2120399973199114	1.2720216243676141	1.3199947200211197	1.3440255364851932	0.0004601661078396102	5.781563543205692e-05	1.2220065265412348	0
000032	0.9477289201658915	0.996448522029538	1.8879828214686851	79	0.9962900093585902	0.9480018960037919	0.8879733607991761	0.8039919600803993	0.7200237607841058	0.6360108121838071	0.5519977920088319	0.4680088921689512	0.00027297583790042435	0.00015851267094779686	0.6780010963375452	0
000033	1.2010906215547614	1.0007008756135751	1.8965384020324396	100	1.000804795903788	1.2000024000048	1.1999640010799677	1.163988360116399	1.1040364332022956	1.032017544298253	0.9599961600153598	0.876016644316242	0.0010882215499614656	0.00010392029021288884	1.0560031905047527	0
000034	0.8396584148152076	1.0031167527986276	1.9010160323585463	70	1.003167644923797	0.84000168000336	0.8639740807775768	0.8759912400875992	0.864028512940927	0.840014280242764	0.8039967840128639	0.7560143642729212	0.00034326518815230855	5.089212516939945e-05	0.8340032103891087	0
000035	0.6029596011175484	1.0071577761425765	1.908066573549624	50	1.0068882210166332	0.6000012000024	0.6599802005939822	0.7079929200707994	0.7440245528102427	0.7680130562219557	0.7799968800124799	0.7800148202815853	0.0029584011151484457	0.00026955512594328823	0.7400037383318409	0
000036	0.42938281237242004	1.006544869436445	1.9075823429654897	36	1.006632692159213	0.432000864001728	0.4679859604211874	0.49199508004919956	0.5160170285619425	0.5280089761525946	0.5279978880084479	0.5280100321906116	0.002618051629307949	8.782272276808278e-05	0.5100024942306639	0
000037	1.1303261217746101	1.010732761090422	1.9152722541431797	94	1.0106906642933173	1.128002256004512	1.3079607611771649	1.4759852401475986	1.6320538577773065	1.7760301925132727	1.9079923680305277	2.0160383047277897	0.0023238657700981324	4.209679710465153e-05	1.6860101207289435	0
000038	0.840057492429444	1.0011670640426393	1.8976464267227569	70	1.0013895013982093	0.84000168000336	0.8399748007559774	0.8279917200827992	0.7920261368625164	0.7440126482150196	0.695997216011136	0.6360120842296003	5.5812426084100863e-05	0.0002224373555699266	0.7560024343595081	0
000039	1.1368294398025784	1.011420384182863	1.9165863474752305	95	1.011384112370916	1.14000228000456	1.3319600411987642	1.5119848801511986	1.6920558378426487	1.8600316205375491	2.015991936032256	2.1600410407797748	0.003172840201981497	3.627181194709728e-05	1.7620108927570317	0
000040	1.4693696267960124	1.0092545192956877	1.9125519753909468	123	1.0092551710712911	1.476002952005904	1.667949961501155	1.8359816401835982	1.980065342156291	2.1120359046103783	2.2199911200355196	2.30404377683176	0.006633325209891572	6.517756034885025e-07	2.0200112908864503	0
000041	1.4711632563908839	1.0064221160741764	1.907043656975739	123	1.0063484271417207	1.476002952005904	1.595952121436357	1.6919830801691984	1.7520578179079909	1.7880303965167408	1.7999928000287997	1.7880339726454804	0.004839695615020068	7.368893245573993e-05	1.7360083647840947	0
000042	1.1001415195598152	1.0012464796590423	1.8975968956396057	91	1.0013633638069477	1.0920021840043679	1.1039668809935703	1.079989200107999	1.0440344531369534	0.9840167282843808	0.9119963520145918	0.8400159603032458	0.008139335555447325	0.00011688414790533841	0.9940032624734569	0
000043	0.639891285066709	0.9995678438777347	1.894314679361485	53	0.9996313357136507	0.636001272002544	0.6239812805615832	0.5999940000599995	0.5640186126142163	0.5160087721491265	0.4679981280074879	0.4200079801516229	0.003890013064165032	6.349183591602969e-05	0.5320014622573394	0
000044	0.5810207414024373	1.007233911828123	1.908693988526809	48	1.00721930839009	0.576001152002304	0.6359809205723829	0.6839931600683994	0.7200237607841058	0.7440126482150196	0.7559969760120959	0.7560143642729212	0.005019589400133362	1.4603438033056193e-05	0.7160036383208208	0
000045	0.6499053403957693	1.0131394870298218	1.9203789405367304	54	1.0133854666913942	0.6480012960025919	0.779976600701979	0.9119908800911991	1.0440344531369534	1.1760199923398698	1.3079947680209278	1.44002736051985	0.0019040443931773732	0.00024597966157235973	1.110007342468463	0
000046	1.3902025143930499	1.008132595139589	1.9100850492293613	116	1.007953372209212	1.392002784005568	1.5479535613931583	1.6799832001679984	1.7880590059471961	1.872031824541017	1.9319922720309117	1.9680373927104615	0.0018002696125181128	0.00017922293037697656	1.7980095427984575	0
000047	1.3683199866979616	1.020342610598017	1.9334998425983505	114	1.0203093769564229	1.3680027360054718	1.823945281641551	2.375976240237598	3.0240997952932447	3.7920644650959066	4.691981232075071	5.724108758066404	0.0003172506924897789	3.3233641594021535e-05	3.572029295401629	0
000048	1.2905196948690334	0.992683383460336	1.8808572180618677	108	0.9925298228758863	1.2960025920051839	1.1399658010259692	0.9839901600983991	0.8280273249017217	0.6840116281976794	0.5639977440090239	0.4560086641646191	0.005482897136150466	0.00015356058444970788	0.7760002203995686	0
000049	0.5190932026887218	1.0078731090360757	1.9101712582035155	43	1.0079988647522002	0.5160010320020639	0.5759827205183845	0.6239937600623994	0.6600217807187637	0.6840116281976794	0.707997168011328	0.720013680259925	0.0030921706866579024	0.0001257557161244982	0.6620034562947467	0
000050	1.8624050852348337	1.0046488116539243	1.9037555551657492	155	1.00461329324866	1.86000372000744	1.967940961771147	2.027979720202798	2.0520677182347016	2.04003468058957	1.9919920320318718	1.9320367086974652	0.002401365227393759	3.551840526427874e-05	2.002008636921259	0
000051	0.9698812120532426	0.9993052142559503	1.893424203438524	81	0.9991614308736638	0.972001944003888	0.9479715608531745	0.8999910000899991	0.8400277209147902	0.7680130562219557	0.695997216011136	0.6240118562252683	0.002120731950645327	0.00014378338228648868	0.7960020683860541	0
000052	1.0380515390157419	1.003802283268931	1.902419334063958	86	1.0039081683296878	1.0320020640041279	1.079967600971971	1.103988960110399	1.1040364332022956	1.0800183603121252	1.0439958240167038	0.9960189243595629	0.006049475011614014	0.00010588506075670523	1.0680043504955095	0
000053	1.002533298995654	0.9955013276508651	1.8865639810812973	83	0.9955412861780852	0.996001992003984	0.9239722808315751	0.8279917200827992	0.7320241567971743	0.6360108121838071	0.5399978400086399	0.4560086641646191	0.006531306991669927	3.995852722016302e-05	0.6860009123447691	0
000054	1.4223735849187675	1.0059390764301959	1.906188561252736	119	1.0058971924608826	1.4280028560057119	1.5359539213823588	1.6079839201607986	1.6560546498034434	1.680028560485528	1.6799932800268798	1.6560314645978274	0.005629271086944332	4.1883969313261105e-05	1.636007632742806	0
000055	0.828692968658914	0.9981167490444255	1.891447521273434	69	0.9981183341514043	0.828001656003312	0.7919762407127787	0.7439925600743993	0.6840225727449005	0.6120104041768709	0.5399978400086399	0.4800091201732833	0.0006913126556019611	1.5851069787853334e-06	0.6420014563151454	0
000056	0.7785699555595478	1.0066926317901197	1.907501324215679	65	1.0065899385016641	0.7800015600031199	0.8519744407667771	0.8999910000899991	0.9360308890193376	0.9600163202774447	0.9719961120155519	0.9720184683508987	0.0014316044435721542	0.00010269328845557979	0.9320045384200015	0
000057	1.3437033735060806	0.9803804777120924	1.858263696709871	111	0.9806072040134363	1.332002664005328	0.9839704808855735	0.7079929200707994	0.4920162365358057	0.3360057120971056	0.22799908800364796	0.15600296405631708	0.011700709500752637	0.0002267263013439047	0.4839979002748748	0
000058	1.0312791859582577	1.0009491255459944	1.897132674706438	86	1.0011183940579698	1.0320020640041279	1.0319690409287723	1.0079899201007991	0.9600316810454744	0.9000153002601043	0.8399966400134399	0.7680145922772533	0.0007228780458701234	0.0001692685119754067	0.9180028624376405	0
000059	0.7625833199144996	0.9918595121168337	1.8784538458357325	65	0.9912615614751784	0.7800015600031199	0.6719798406047819	0.5639943600563995	0.4680154445096688	0.38400652811097785	0.31199875200499194	0.2520047880909737	0.017418240088620363	0.0005979506416552427	0.4419999522296323	0
000060	1.1320114579829224	1.013053775967593	1.9197165026068288	94	1.013035897678437	1.128002256004512	1.3559593212203636	1.5839841601583986	1.812059797973333	2.04003468058957	2.2679909280362875	2.484047196896741	0.0040092019784103705	1.7878289156003646e-05	1.9240126808124491	0
000061	0.8148340140902575	1.013418297934516	1.9204563843879623	68	1.0134263338721712	0.8160016320032639	0.9839704808855735	1.151988480115199	1.3200435614375274	1.5000255004335072	1.6799932800268798	1.8480351126671406	0.001167617913006458	8.035937655082037e-06	1.4140094025943044	0
000062	0.720199475102631	1.0104920564706419	1.9148602525723477	60	1.0104732507426257	0.72000144000288	0.8279751607451777	0.9359906400935991	1.032034057123885	1.1160189723225293	1.187995248019008	1.2600239404548685	0.00019803509975102607	1.8805728016157985e-05	1.0600063364598447	0
000063	0.852303659429371	0.9998371825091021	1.8949975917399453	71	0.9999917091091026	0.8520017040034079	0.8399748007559774	0.8039919600803993	0.7560249488233112	0.6960118322011474	0.6359974560101759	0.57601094420794	0.00030195542596311853	0.0001545266000004819	0.7180019903464919	0
000064	1.0376470627421397	0.9947598390871196	1.8852314547264983	87	0.9948381109799865	1.044002088004176	0.9479715608531745	0.8399916000839992	0.7320241567971743	0.624010608180339	0.5279978880084479	0.44400843616028707	0.006355025262036351	7.827189286691016e-05	0.6860007083472369	0
000065	0.7194694142474651	1.004006320923496	1.9028620240518588	60	1.0041417761820335	0.72000144000288	0.7559773206803797	0.7679923200767993	0.7680253448363795	0.7560128522184877	0.7319970720117119	0.7080134522555929	0.0005320257554148888	0.00013545525853753126	0.7480030603465586	0
000066	1.3260786187068618	1.0034250005221388	1.901493514299857	111	1.0034196125171286	1.332002664005328	1.379958601241963	1.3919860801391988	1.3800455415028696	1.3440228483884225	1.2959948160207357	1.2360234844462046	0.00592404529846613	5.388005010154018e-06	1.3380052286232322	0
000067	1.0580448375097935	1.017611332347791	1.928402591346228	88	1.017619553489846	1.056002112004224	1.3559593212203636	1.6919830801691984	2.0760685102608387	2.496042432721356	2.9639881440474234	3.480066121256304	0.002042725505569498	8.221142054898323e-06	2.344017934945914	0
000068	0.9876495293261118	0.9673485246159652	1.8317931881788263	86	0.966638695988768	1.0320020640041279	0.6119816405507835	0.3479965200347997	0.19200633620909488	0.10800183603121252	0.05999976000095999	0.03600068401299625	0.04435253467801603	0.000709828627197262	0.2259977961399745	0
000069	0.5724918753515617	1.010133334896464	1.914131507230988	48	1.0100886912568576	0.576001152002304	0.6599802005939822	0.7319926800731993	0.8040265328755849	0.8640146882497002	0.9239963040147838	0.9720184683508987	0.003509276650742299	4.464363960643425e-05	0.8260048123596916	0
000070	1.0929222028822505	1.0038637827032937	1.902037033092747	91	1.0037064278086119	1.0920021840043679	1.1399658010259692	1.163988360116399	1.1640384132676378	1.1400193803294656	1.1039955840176638	1.0560200643812232	0.0009200188778826224	0.00015735489468182706	1.1280046005230597	0
000071	1.1494582896524863	0.9945336256572075	1.884939050040608	96	0.9946838087988811	1.152002304004608	1.0439686809395718	0.9239907600923991	0.8040265328755849	0.6840116281976794	0.5759976960092159	0.4800091201732833	0.002544014352121593	0.0001501831416735877	0.7520007363812891	0
000072	0.8702778124725604	1.0047413024037763	1.903931797602178	73	1.0047062965200044	0.8760017520035039	0.9239722808315751	0.9479905200947991	0.9600316810454744	0.9600163202774447	0.9359962560149758	0.9120173283292382	0.005723939530943523	3.5005883771921376e-05	0.9400040644322512	0
000073	1.1280326301415973	1.0028293592680881	1.900375975243788	94	1.0028298862844698	1.128002256004512	1.1639650810475686	1.163988360116399	1.1400376212415009	1.1040187683190614	1.0559957760168959	0.9960189243595629	3.0374137085287245e-05	5.270163816462059e-07	1.1040040885168312	0
000074	0.9814982070385233	0.9957035542531435	1.886753569676196	82	0.9956413322276774	0.9840019680039359	0.9119726408207754	0.8159918400815992	0.7200237607841058	0.624010608180339	0.5399978400086399	0.4560086641646191	0.0025037609654126047	6.222202546612987e-05	0.678000892340013	0
000075	0.7891687504899402	0.9992513759490392	1.8929945484822543	66	0.99893470161769	0.792001584003168	0.7679769606911794	0.7319926800731993	0.6840225727449005	0.624010608180339	0.5639977440090239	0.5040095761819474	0.002832833513227828	0.0003166743313491871	0.6460016903134316	0
000076	1.780008124252519	0.9993764778233536	1.8937818044526595	148	0.999350137208101	1.776003552007104	1.739947801565953	1.6559834401655984	1.5480510856858276	1.4160240724092308	1.2839948640205439	1.15202188841588	0.00400457224541495	2.6340615252640198e-05	1.4660038587105053	0
000077	0.45135679909326537	1.0064713794647482	1.9073931931828303	38	1.0065328776711822	0.45600091200182397	0.49198524044278674	0.5159948400515996	0.5400178205880793	0.5520093841595307	0.5519977920088319	0.5520104881992758	0.004644112908558595	6.149820643397419e-05	0.5340025942416841	0
000078	1.9198555067424627	1.012137540024746	1.9181470779627217	160	1.0122077110680585	1.92000384000768	2.267931962041139	2.6159738402615975	2.952097419214834	3.27605569294678	3.5879856480574075	3.8880738734035947	0.00014833326521723755	7.017104331241697e-05	3.098019739320892	0
000079	1.5716481783140497	1.010928906028869	1.9157460229702328	131	1.0109406724733554	1.572003144006288	1.823945281641551	2.0639793602063983	2.2920756384960703	2.496042432721356	2.6879892480430074	2.8560542650310357	0.0003549656922383626	1.1766444486305261e-05	2.370014371023237	0
000080	0.9873474694745833	1.0099720016934506	1.9138277346643489	82	1.009928390236203	0.9840019680039359	1.1279661610151697	1.2599874001259987	1.3800455415028696	1.4880252964300391	1.5719937120251517	1.6440312365934953	0.003345501470647383	4.361145724751658e-05	1.4120082246154542	0
000081	0.517592167692071	1.011008757832601	1.916016729133216	43	1.0110835243269767	0.5160010320020639	0.5999820005399839	0.6839931600683994	0.7560249488233112	0.828014076239296	0.8879964480142079	0.9480180123422345	0.0015911356900070173	7.476649437565541e-05	0.7840047743379054	0
000082	1.131928628725399	0.9993708395679586	1.8941252929943424	94	0.9995313963798034	1.128002256004512	1.1039668809935703	1.055989440105599	0.9840324730716113	0.9000153002601043	0.8159967360130559	0.732013908264257	0.003926372720886917	0.00016055681184479198	0.9320024564513663	0
000083	0.9761499542645232	1.0055152505133282	1.9054888972911328	81	1.0055279792419236	0.972001944003888	1.0439686809395718	1.091989080109199	1.116036829215364	1.1280191763259975	1.115995536017856	1.0920207483942195	0.004148010260635271	1.272872859536811e-05	1.0980050085003679	0
000084	2.3895111389752266	1.0094037940075011	1.9129731584080367	199	1.0094774296783433	2.3880047760095517	2.711918642440727	2.999970000299997	3.252107319541545	3.4680589570022686	3.6479854080583674	3.792072049368938	0.0015063629656748567	7.363567084217593e-05	3.312018729451973	0
000085	1.377167184277546	1.0038727163786683	1.9025095872723796	115	1.0039557950182576	1.38000276000552	1.4399568012959612	1.4639853601463986	1.4640483135943485	1.440024480416167	1.391994432022272	1.332025308480861	0.0028355757279741045	8.307863958934014e-05	1.4220057826593349	0
000086	0.6927571973236197	1.0001267631130404	1.895269743157792	58	1.000135323624844	0.696001392002784	0.6839794806155816	0.6599934000659994	0.6240205926795585	0.5760097921664667	0.5279978880084479	0.4800091201732833	0.0032441946791642584	8.56051180364581e-06	0.5920017122848896	0
000087	0.5510557626830738	1.0178468561762386	1.9283175241561084	46	1.0175746634671845	0.552001104002208	0.7079787606371809	0.8879911200887992	1.0920360371892273	1.3200224403814864	1.5719937120251517	1.8480351126671406	0.000945341319134263	0.00027219270905409765	1.2380095304981644	0
000088	0.4828870446031133	1.0153009797718653	1.9241576088102708	40	1.0153794728903913	0.48000096000192	0.5999820005399839	0.7199928000719993	0.8520281169278586	0.9960169322878488	1.13999544001824	1.2960246244678648	0.0028860846011933283	7.849311852603513e-05	0.9340066523856326	0
000089	1.9230158157950843	0.9964833390186065	1.888249718108345	161	0.9964308509237787	1.932003864007728	1.7999460016199516	1.6439835601643984	1.4640483135943485	1.2840218283710823	1.115995536017856	0.9600182403465666	0.008988048212643651	5.248809482782946e-05	1.3780022466857005	0
000090	0.6938073160070407	1.0127037585661445	1.9191017155220071	58	1.0127114740536425	0.696001392002784	0.8279751607451777	0.9599904000959991	1.0920360371892273	1.2240208083537418	1.3559945760216958	1.4760280445328462	0.002194075995743283	7.715487498005658e-06	1.1560075044897813	0
000091	1.236313229453093	0.9805393168084336	1.857142265643936	104	0.9800154239641314	1.248002496004992	0.9119726408207754	0.6479935200647994	0.45601504849660035	0.3120053040901695	0.21599913600345597	0.144002736051985	0.011689266551899058	0.0005238928443022095	0.447998064254631	0
000092	1.5666563889199667	0.9973174310818423	1.8897049878305896	131	0.9971987978927381	1.572003144006288	1.4879553613391598	1.3679863201367988	1.2360407893460483	1.1040187683190614	0.9719961120155519	0.8400159603032458	0.00534675508632132	0.00011863318910421139	1.1680022185766445	0
000093	2.1604187319313874	1.0086519588779892	1.9112617338911064	180	1.0085743096241775	2.16000432000864	2.423927282181535	2.6519734802651973	2.844093855097218	3.0000510008670145	3.1199875200499196	3.204060877156666	0.00041441192274760397	7.764925381170684e-05	2.874015669269592	0
000094	1.0529220084064244	1.0090825812924265	1.9121406893413089	88	1.0090381351016926	1.056002112004224	1.187964361069168	1.3079869201307988	1.416046729542075	1.5000255004335072	1.5719937120251517	1.620030780584831	0.003080103597799644	4.444619073384892e-05	1.4340080006309217	0
000095	2.3095527704459884	0.9954149118692708	1.88656264216761	192	0.9955405796322868	2.304004608009216	2.123936281911543	1.9079809201907982	1.6800554418295803	1.452024684419635	1.2359950560197759	1.044019836376891	0.005548162436772586	0.00012566776301603522	1.5740020367913707	0
000096	0.5130239123559311	0.999448379188036	1.8930002307879747	43	0.9989377001748564	0.5160010320020639	0.5039848804535865	0.47999520004799956	0.44401465248353195	0.408006936117914	0.37199851200595196	0.3360063841212983	0.0029771196461327865	0.0005106790131795824	0.424001094205047	0
000097	2.653982160667144	0.9974370961379952	1.8902770185735	221	0.9975006589625144	2.6520053040106077	2.5199244022679324	2.327976720232798	2.112069698300044	1.8840320285444851	1.6559933760264958	1.44002736051985	0.001976856656536352	6.356282451913664e-05	1.990003930981934	0
000098	1.1376234639549494	0.9837464681118623	1.863407741058679	96	0.9833217202336781	1.152002304004608	0.8879733607991761	0.6599934000659994	0.4800158405227372	0.3480059161005737	0.251998992004032	0.18000342006498124	0.014378840049658503	0.0004247478781841396	0.4679984882595833	0
000099	1.228646743579429	0.9909546185847926	1.878059980828014	102	0.9910537186030062	1.2240024480048959	1.0559683209503716	0.8879911200887992	0.7320241567971743	0.5880099961699349	0.4679981280074879	0.37200706813429457	0.004644295574533164	9.91000182135604e-05	0.6839997983580104	0
000100	1.627104071898394	1.0089835488463559	1.9119644718894977	136	1.0089451450147502	1.6320032640065278	1.8359449216523507	2.0159798402015983	2.172071678365386	2.304039168665867	2.4119903520385915	2.484047196896741	0.004899192108133832	3.8403831605693384e-05	2.204012192970089	0
000101	1.0035432203712336	0.9924818946175991	1.8802527918543983	84	0.9922108666941624	1.008002016004032	0.8879733607991761	0.7559924400755993	0.6360209886926268	0.5280089761525946	0.43199827200691193	0.3480066121256304	0.004458795632798385	0.00027102792343669524	0.5980001083087565	0
000102	1.022956338834197	0.9906542377115961	1.87705261513858	85	0.9905221309419633	1.02000204000408	0.8759737207883764	0.7319926800731993	0.6000198006534215	0.48000816013872233	0.38399846400614396	0.3000057001083021	0.002954298830116997	0.00013210676963282264	0.5619997542946943	0
000103	0.3290779606336551	0.9875383192783759	1.8736238355780712	26	0.9887127612900877	0.312000624001248	0.2639920802375929	0.2159978400215998	0.16800554418295804	0.13200224403814864	0.09599961600153599	0.0720013680259925	0.01707733663240707	0.001174442011711796	0.15799978208463797	0
000104	1.773974299918719	0.9980823825929652	1.8910733677701088	149	0.9979208930554945	1.788003576007152	1.7039488815335542	1.5839841601583986	1.4520479175812802	1.3080222363780183	1.163995344018624	1.020019380368227	0.014029276088433074	0.00016148953747074923	1.372002986673017	0
000105	0.6791170726835847	0.9877923078956937	1.8709813076251671	58	0.987318297225589	0.696001392002784	0.5639830805075848	0.4439955600443996	0.3480114843789845	0.2640044880762973	0.20399918400326397	0.15600296405631708	0.016884319319199315	0.00047401067010477416	0.32999946017780785	0
000106	1.466621116709818	1.0045690572265213	1.9037644611387217	122	1.0046179929375527	1.464002928005856	1.5479535613931583	1.5959840401595986	1.6080530657511698	1.5960271324612518	1.5599937600249598	1.5120287285458425	0.002618188703962021	4.893571103137262e-05	1.5700067147226635	0
000107	0.4779464491277969	1.0161252040236937	1.9260892456660248	40	1.016398799167735	0.48000096000192	0.5999820005399839	0.7319926800731993	0.8760289089539954	1.032017544298253	1.1999952000191998	1.3800262204981895	0.0020545108741231166	0.00027359514404134977	0.9700070923971369	0
000108	1.1845459339030184	0.99971679444257	1.89433192997971	99	0.9996404388783604	1.188002376004752	1.1639650810475686	1.115988840111599	1.0440344531369534	0.9600163202774447	0.8759964960140159	0.7920150482859174	0.00345644210173357	7.635556420959588e-05	0.9920027064789166	0
000109	1.3500230942063096	0.9968425963634083	1.889417552622085	112	0.9970471181087303	1.344002688005376	1.2719618411447657	1.163988360116399	1.0440344531369534	0.9240157082670405	0.8039967840128639	0.6960132242512608	0.006020406200933692	0.00020452174532192835	0.9840017284882139	0
000110	0.9573619092037557	1.0110814843547535	1.9159831016601852	80	1.011065779083196	0.96000192000384	1.1159665210043699	1.2599874001259987	1.4040463335290063	1.5360261124439114	1.6559933760264958	1.7640335166368162	0.002640010800084247	1.5705271557475697e-05	1.4560088766277663	0
000111	0.9221822958982592	1.0099339893040944	1.914251788953371	77	1.0101521640156963	0.924001848003696	1.0559683209503716	1.175988240117599	1.2840423733983222	1.3800234603988266	1.4639941440234239	1.5360291845545067	0.001819552105436828	0.00021817471160190394	1.3160076205738416	0
000112	1.5208063042157842	0.9972836212300271	1.8897855139947897	127	0.9972412916124755	1.524003048006096	1.4399568012959612	1.3319866801331988	1.200039601306843	1.0680181563086573	0.9359962560149758	0.8160155042945816	0.0031967437903117624	4.232961755157305e-05	1.132002166559036	0
000113	1.2562991772352166	1.0082595893068225	1.910667358344063	105	1.0082606571838095	1.26000252000504	1.4039578812635622	1.5239847601523986	1.6200534617642381	1.7040289684924643	1.7639929440282238	1.8000342006498125	0.0037033427698234256	1.0678769870597904e-06	1.6360087027251164	0
000114	0.9766260775791874	1.0015517290563014	1.8981923303970616	81	1.0016775751934777	0.972001944003888	0.9839704808855735	0.9719902800971991	0.9360308890193376	0.8880150962566363	0.8279966880132479	0.7680145922772533	0.0046241335752994495	0.00012584613717625537	0.8960030044248746	0
000115	1.657049322850334	1.0091572393815498	1.9123224862739645	138	1.0091340694850341	1.656003312006624	1.8719438416847496	2.0639793602063983	2.232073658430728	2.3760403926866753	2.4839900640397437	2.5680487929270654	0.0010460108437100324	2.3169896515629063e-05	2.2660126849958933	0
000116	1.1116003841155255	1.0019026307829977	1.898467101144048	93	1.0018225719312517	1.116002232004464	1.1279661610151697	1.115988840111599	1.0800356411761587	1.032017544298253	0.9719961120155519	0.9000171003249062	0.004401847888938493	8.005885174600103e-05	1.0380035664902731	0
000117	0.7144276664223782	0.9932139184760221	1.8830755544911435	59	0.9937004407420831	0.708001416002832	0.6359809205723829	0.5519944800551995	0.4680154445096688	0.3960067321144459	0.32399870400518394	0.2640050160953058	0.006426250419546253	0.0004865222660609403	0.4400002162253645	0
000118	1.5484537748960863	1.0091963762089984	1.9125168358753115	129	1.0092366279214473	1.548003096006192	1.7519474415767529	1.9319806801931982	2.088068906273907	2.2200377406415908	2.327990688037248	2.4120458288707485	0.00045067888989436256	4.025171244892434e-05	2.122011880932241	0
000119	0.747538712989403	0.9987787320226903	1.8926538769868133	62	0.9987549290034895	0.7440014880029759	0.7199784006479806	0.6839931600683994	0.6360209886926268	0.5760097921664667	0.5159979360082559	0.4560086641646191	0.0035372249864270566	2.3803019200796527e-05	0.5980014902913914	0
000120	1.0112176366787977	0.9817523704348661	1.861569150659041	84	0.982351494643894	1.008002016004032	0.7559773206803797	0.5519944800551995	0.3960130684312582	0.27600469207976536	0.19199923200307198	0.1320025080476529	0.0032156206747657734	0.000599124209027968	0.38399855021622126	0
000121	0.6397198879415261	0.9800930762028162	1.8566594417097029	54	0.9797606373969626	0.6480012960025919	0.4679859604211874	0.3359966400335997	0.22800752424830018	0.15600265204508476	0.10799956800172798	0.0720013680259925	0.00828140806106581	0.000332438805853541	0.22799895212931545	0
000122	0.5767708339547309	1.0037561688045447	1.902116774358851	48	1.003748507337011	0.576001152002304	0.5999820005399839	0.6119938800611995	0.61202019666649	0.6000102001734029	0.5759976960092159	0.5520104881992758	0.0007696819524269927	7.661467533726096e-06	0.5920024102749281	0
000123	0.6966571524698222	1.0006184999439962	1.8966022064999792	58	1.0008384655711384	0.696001392002784	0.6959791206263812	0.6719932800671994	0.6360209886926268	0.6000102001734029	0.5519977920088319	0.5040095761819474	0.0006557604670381911	0.00021996562714221568	0.6100018262917316	0
000124	0.6783352461646536	0.9964800145359978	1.888633192863653	56	0.9966332108516394	0.672001344002688	0.6359809205723829	0.5759942400575995	0.5160170285619425	0.45600775213178624	0.39599841600633595	0.3360063841212983	0.00633390216196561	0.00015319631564159053	0.48600079024189097	0
000125	0.7091405521422942	0.9824108045857083	1.8636188529010795	57	0.9834331241177863	0.6840013680027359	0.5279841604751858	0.39599604003959965	0.28800950431364236	0.204003468058957	0.14399942400230398	0.09600182403465667	0.02513918413955829	0.0010223195320779865	0.2759990701540576	0
000126	0.4720281560977698	1.0084177026570251	1.911141874165871	39	1.0085110595535631	0.468000936001872	0.5279841604751858	0.5759942400575995	0.61202019666649	0.6480110161872752	0.6719973120107519	0.6840129962469287	0.004027220095897843	9.335689653799939e-05	0.6200033202740385	0
000127	0.979602032558549	0.9821774041684954	1.8618561475986892	80	0.9825029431530842	0.96000192000384	0.7319780406587802	0.5399946000539995	0.3960130684312582	0.27600469207976536	0.19199923200307198	0.1320025080476529	0.01960011255470906	0.00032553898458875796	0.37799869021242133	0
000128	0.3846994464879828	1.0073093066059946	1.909255428871636	32	1.0075155808985266	0.384000768001536	0.4199874003779887	0.45599544004559955	0.4800158405227372	0.4920083641421904	0.503997984008064	0.5040095761819474	0.0006986784864468354	0.0002062742925319494	0.4760024342130879	0
000129	1.3311867886701128	1.009392959845442	1.9127411329216373	111	1.009354989647964	1.332002664005328	1.5119546413607594	1.6679833201667984	1.812059797973333	1.9320328445583574	2.0279918880324477	2.1120401287624464	0.0008158753352152104	3.79701974779767e-05	1.8440104368090238	0
000130	0.6289893114871528	0.9902784900981351	1.874899136173013	53	0.9893857384100179	0.636001272002544	0.5399838004859855	0.4439955600443996	0.3600118803920529	0.2880048960832334	0.22799908800364796	0.18000342006498124	0.0070119605153912135	0.0008927516881171993	0.3399997741790501	0
000131	0.5341195884657912	0.9997493432433399	1.8946695766541413	45	0.9998186152921519	0.54000108000216	0.5279841604751858	0.5039949600503996	0.4680154445096688	0.4320073441248501	0.39599841600633595	0.3600068401299625	0.005881491536368744	6.92720488120191e-05	0.4480011942160671	0
000132	0.8418053095041063	0.9825257135650893	1.860754968211863	72	0.981921849930661	0.864001728003456	0.6479805605831825	0.46799532004679956	0.3360110883659161	0.24000408006936116	0.16799932800268796	0.12000228004332082	0.022196418499349724	0.0006038636344283255	0.32999877618521134	0
000133	1.31907170262131	0.9985989615926436	1.892606660902393	110	0.9987300130388663	1.32000264000528	1.2719618411447657	1.199988000119999	1.1040364332022956	1.0080171362913168	0.8999964000143998	0.7920150482859174	0.0009309373839700985	0.00013105144622271858	1.0460024765097826	0
000134	0.6310818392903109	0.9986638911037503	1.8916525788243213	53	0.9982265431811524	0.636001272002544	0.6119816405507835	0.5759942400575995	0.528017424575011	0.48000816013872233	0.43199827200691193	0.38400729613862666	0.004919432712233052	0.0004373479225978638	0.502001172244609	0
000135	1.5434666857460304	1.0086046181008954	1.911487381222232	128	1.0086933838970376	1.536003072006144	1.7279481615551535	1.8959810401895982	2.028066926208565	2.1360363126173145	2.2199911200355196	2.2800433208230957	0.0074636137398864655	8.876579614214286e-05	2.0480111469048743	0
000136	0.40358641697421865	0.9848914206905923	1.8638232996552293	35	0.9835410108296192	0.42000084000168	0.32399028029159127	0.23999760002399978	0.18000594019602645	0.13200224403814864	0.09599961600153599	0.0720013680259925	0.016414423027461322	0.001350409860973123	0.17399950809621578	0
000137	0.8254289855700473	1.009274442640106	1.9130607482163149	69	1.0095236508885772	0.828001656003312	0.9359719208423748	1.0319896801031991	1.116036829215364	1.1880201963433377	1.2479950080199678	1.2960246244678648	0.002572670433264701	0.00024920824847129985	1.1360063764986847	0
000138	1.0672322578139768	0.9986891576549671	1.892898870992212	89	0.9988842125314729	1.068002136004272	1.0319690409287723	0.9719902800971991	0.9000297009801324	0.816013872235828	0.7319970720117119	0.6480123122339324	0.0007698781902951701	0.00019505487650572917	0.850002046414596	0
000139	0.5224686738045958	1.0101373253173895	1.914238856575732	44	1.0101453395899163	0.528001056002112	0.5999820005399839	0.6719932800671994	0.7320241567971743	0.7920134642288919	0.8399966400134399	0.8880168723205741	0.0055323821975161724	8.014272526724042e-06	0.7540044023278772	0
000140	1.358760823760938	0.9992462198887124	1.893769826005761	113	0.9993438161723177	1.3560027120054239	1.3199604011879644	1.2599874001259987	1.1760388092807061	1.0800183603121252	0.9719961120155519	0.86401641631191	0.0027581117555142143	9.75962836052835e-05	1.1120029165390428	0
000141	0.808641987857618	0.9882168903688505	1.8727026621578564	68	0.9882266573568259	0.8160016320032639	0.6719798406047819	0.5399946000539995	0.4200138604573951	0.3240055080936376	0.251998992004032	0.19200364806931333	0.007359644145645938	9.766987975390329e-06	0.39999940821386	0
000142	1.3500230942063096	0.9968425963634083	1.8889494691661612	113	0.9968001101034772	1.3560027120054239	1.2719618411447657	1.163988360116399	1.0440344531369534	0.9240157082670405	0.8039967840128639	0.6960132242512608	0.005979617799114267	4.24862599310849e-05	0.9840017284882139	0
000143	0.5491134497704022	1.0040434840826533	1.90307010531486	46	1.0042515808270256	0.552001104002208	0.5759827205183845	0.5879941200587995	0.5880194046403531	0.5760097921664667	0.5639977440090239	0.5400102601949437	0.002887654231805814	0.000208096744372277	0.5720023402646618	0
000144	0.7818645005972729	1.0027971316736526	1.8999530044189996	65	1.0026066842498986	0.7800015600031199	0.8039758807235784	0.8039919600803993	0.7920261368625164	0.7680130562219557	0.7319970720117119	0.6840129962469287	0.0018629405941529287	0.00019044742375395884	0.7640028503578485	0
000145	1.485734300109704	1.0017677662277031	1.8986632655554248	123	1.001926088044335	1.476002952005904	1.4999550013499596	1.4879851201487986	1.4400475215682116	1.3680232563953587	1.2839948640205439	1.1880225724288762	0.009731348103800164	0.00015832181663189004	1.3780047226519583	0
000146	0.9328977425835372	1.0062696175469938	1.9067591210903911	78	1.0061982773328069	0.936001872003744	1.007969760907173	1.067989320106799	1.1040364332022956	1.1280191763259975	1.1279954880180478	1.1160212044028837	0.0031041294202067693	7.134021418697678e-05	1.092005230493866	0
000147	0.7236508030750802	0.9657443436316115	1.8231976374704029	67	0.9621028171670128	0.804001608003216	0.44398668039958805	0.23999760002399978	0.13200435614375275	0.07200122402080834	0.035999856000575994	0.024000456008664166	0.08035080492813573	0.003641526464598699	0.15799836209956483	0
000148	1.3710490706069312	1.0070397959394968	1.9084588013422052	114	1.007095199929099	1.3680027360054718	1.4999550013499596	1.6079839201607986	1.6800554418295803	1.7280293764994004	1.7519929920280317	1.7640335166368162	0.0030463346014593107	5.540398960213189e-05	1.6720083747507646	0
000149	2.1315000103450576	1.001819170498157	1.8984841292029733	178	1.001831557651245	2.136004272008544	2.159935201943942	2.135978640213598	2.06406811424777	1.9680334565687616	1.8479926080295677	1.7160326046194878	0.004504261663486275	1.2387153088155856e-05	1.9820067709371878	0
000150	0.9878577104592553	1.0085653280728033	1.9112570759510397	82	1.0085718516255666	0.9840019680039359	1.1039668809935703	1.211987880121199	1.2960427694113905	1.3680232563953587	1.415994336022656	1.452027588524182	0.0038557424553193886	6.523552763315621e-06	1.3080071185780593	0
000151	0.9460370518008994	0.9679112255770509	1.832447692866834	82	0.9669840786237822	0.9840019680039359	0.5879823605291842	0.3359966400335997	0.19200633620909488	0.10800183603121252	0.05999976000095999	0.03600068401299625	0.03796491620303655	0.000927146953268676	0.2199979361361746	0
000152	1.1010309484592358	1.0093784846313918	1.912693865201351	92	1.0093300464350539	1.104002208004416	1.2479625611231664	1.3799862001379988	1.5000495016335538	1.5960271324612518	1.6799932800268798	1.740033060628152	0.0029712595451802937	4.8438196337929895e-05	1.5240086226685003	0
000153	1.5232006589597529	0.9844521168456754	1.865056048992692	128	0.984191533617746	1.536003072006144	1.187964361069168	0.8999910000899991	0.6720221767318322	0.4920083641421904	0.35999856000575997	0.2520047880909737	0.01280241304639107	0.000260583227929323	0.6439982083549872	0
000154	2.059170249211397	1.0078439389971554	1.9099860309719603	171	1.0079011201974506	2.052004104008208	2.2799316020519385	2.4719752802471975	2.6160863308489177	2.724046308787249	2.7959888160447357	2.8440540370267033	0.007166145203188812	5.7181200295186585e-05	2.6220137291677905	0
000155	0.596611159579702	0.9733272043094414	1.8460366149869103	50	0.9741549634391706	0.6000012000024	0.39598812035638936	0.2519974800251998	0.1560051481698896	0.09600163202774446	0.05999976000095999	0.03600068401299625	0.003390040422697971	0.0008277591297292108	0.16599880409886325	0
000156	0.5806599009562655	1.0164908247522655	1.926373534704117	48	1.0165488187151595	0.576001152002304	0.7319780406587802	0.8999910000899991	1.0800356411761587	1.2840218283710823	1.4999940000239997	1.72803283262382	0.004658748953961567	5.799396289396519e-05	1.20400889049064	0
000157	0.39222589740379055	1.003337626662834	1.901263250806711	33	1.0032981022919651	0.396000792001584	0.40798776036718903	0.4079959200407996	0.4080134644443266	0.3960067321144459	0.38399846400614396	0.3600068401299625	0.0037748945977934545	3.9524370868848635e-05	0.3940015301838112	0
000158	0.5057823353428444	1.009583515845734	1.9130814277002584	42	1.0095345634684045	0.504001008002016	0.5759827205183845	0.6359936400635994	0.696022968757969	0.7440126482150196	0.7799968800124799	0.8160155042945816	0.0017813273408284758	4.895237732949198e-05	0.7080040603103389	0
000159	1.174872343508542	1.0133772096974123	1.920300118159893	98	1.0133438720615788	1.176002352004704	1.4159575212743618	1.6559834401655984	1.9080629660778805	2.1600367206242503	2.4119903520385915	2.6520503889573903	0.0011300084961620716	3.333763583346361e-05	2.034013564856345	0
000160	0.6002145940386494	0.9981621366634503	1.8917986104886928	50	0.9983036042044886	0.6000012000024	0.5759827205183845	0.5399946000539995	0.4920162365358057	0.44400754812831816	0.39599841600633595	0.3480066121256304	0.00021339403624942577	0.00014146754103827597	0.46600102222807904	0
000161	0.8733190779981306	0.9958000800515335	1.887475521937607	72	0.9960223069998515	0.864001728003456	0.8039758807235784	0.7319926800731993	0.6480213847056953	0.5640095881629987	0.4799980800076799	0.4080077521472908	0.009317349994674595	0.00022222694831797174	0.6060008943034071	0
000162	0.5186649773535501	1.0105542251986146	1.9148089369239063	43	1.010446171434867	0.5160010320020639	0.5999820005399839	0.6719932800671994	0.7440245528102427	0.8040136682323599	0.8639965440138239	0.9120173283292382	0.0026639453514861744	0.00010805376374767306	0.7660045623321413	0
000163	0.6111034570275607	1.0007271930089674	1.896003629126439	51	1.0005225958236466	0.6120012240024479	0.6119816405507835	0.5879941200587995	0.5640186126142163	0.5280089761525946	0.49199803200787195	0.44400843616028707	0.000897766974887193	0.0002045971853208428	0.5380016362574255	0
000164	0.4647768333842982	0.9943855248367297	1.8833775689147836	39	0.993859813989304	0.468000936001872	0.4199874003779887	0.37199628003719964	0.32401069235284763	0.27600469207976536	0.22799908800364796	0.19200364806931333	0.0032241026175737764	0.0005257108474256977	0.3020003001534604	0
000165	0.733181352169449	1.0059101001472077	1.9058718127105811	61	1.0057300440078143	0.732001464002928	0.7919762407127787	0.8279917200827992	0.8520281169278586	0.8640146882497002	0.8639965440138239	0.8520161883075779	0.001179888166521037	0.00018005613939342524	0.842003916382423	0
000166	0.5475614190369303	1.0082316642537212	1.9105714975975407	46	1.008210071393005	0.552001104002208	0.6119816405507835	0.6599934000659994	0.7080233647710374	0.7440126482150196	0.7679969280122879	0.7800148202815853	0.00443968496527769	2.159286071634625e-05	0.7120038003161189	0
000167	0.6114047896434155	1.0094161419750323	1.912688696345871	51	1.0093273188259804	0.6120012240024479	0.6959791206263812	0.7679923200767993	0.8280273249017217	0.8880150962566363	0.9359962560149758	0.9720184683508987	0.0005964343590324495	8.882314905189759e-05	0.8480047643712355	0
000168	1.7788427891695626	0.976639284849519	1.8509817357802387	147	0.9767645075438315	1.7640035280070558	1.223963281101567	0.8279917200827992	0.5520182166011478	0.36000612010404176	0.22799908800364796	0.144002736051985	0.014839261162506778	0.0001252226943124768	0.5559968603241981	0
000169	0.8534113224212081	1.0089512843907997	1.9118626346912824	71	1.0088914054457196	0.8520017040034079	0.9599712008639741	1.055989440105599	1.1400376212415009	1.212020604350274	1.2599949600201599	1.2960246244678648	0.0014096184178001847	5.987894508008296e-05	1.1540064085082289	0
000170	0.9600731000874475	1.003370019894807	1.90130980552323	80	1.0033226692522303	0.96000192000384	0.9959701208963732	1.0079899201007991	0.9960328690846798	0.9720165242809127	0.9359962560149758	0.8880168723205741	7.118008360751382e-05	4.735064257666011e-05	0.966003760449719	0
000171	1.0607874872993694	1.0069874198709807	1.9082501089525656	89	1.0069850727921024	1.068002136004272	1.1639650810475686	1.2359876401235987	1.2960427694113905	1.3320226443849545	1.3559945760216958	1.3560257644895253	0.007214648704902515	2.347078878361941e-06	1.290006412579789	0
000172	0.9400504343654248	1.0006398630769335	1.896400501535484	78	1.0007320257038474	0.936001872003744	0.9359719208423748	0.9119908800911991	0.864028512940927	0.8040136682323599	0.7439970240119039	0.6840129962469287	0.00404856236168083	9.216262691391641e-05	0.8240025003942822	0
000173	0.8054413981481007	1.0151693647704656	1.9235897514618696	67	1.015079814124157	0.804001608003216	0.9959701208963732	1.199988000119999	1.416046729542075	1.644027948475124	1.8839924640301438	2.1360405847711106	0.0014397901448847117	8.955064630855603e-05	1.5460109746391375	0
000174	0.6722701605424635	1.0169958668548167	1.9270470197225105	56	1.0169042172853413	0.672001344002688	0.8519744407667771	1.055989440105599	1.2840423733983222	1.5360261124439114	1.7999928000287997	2.088039672753782	0.0002688165397755071	9.164956947538272e-05	1.4360108065828652	0
000175	1.3641331225967348	1.0010101896214392	1.896649118941717	114	1.0008632213032809	1.3680027360054718	1.3679589612311631	1.3319866801331988	1.2720419773852536	1.2000204003468058	1.115995536017856	1.020019380368227	0.003869613408737038	0.00014696831815830258	1.2180038225804173	0
000176	1.2920837501127784	1.00221971710658	1.8992144483203	108	1.0022169476198202	1.2960025920051839	1.3199604011879644	1.3079869201307988	1.2720419773852536	1.2240208083537418	1.1519953920184318	1.0800205203898874	0.003918841892405434	2.7694867599237227e-06	1.2260043365776794	0
000177	0.920426900081983	0.9887677834002113	1.8727846606344287	77	0.9882699280169519	0.924001848003696	0.7679769606911794	0.6239937600623994	0.4920162365358057	0.38400652811097785	0.29999880000479995	0.22800433208230955	0.0035749479217129787	0.0004978553832594157	0.4659994362479119	0
000178	0.75670016347177	0.9762671605895455	1.8491341298172943	64	0.9757895244342495	0.768001536003072	0.5279841604751858	0.3479965200347997	0.22800752424830018	0.1440024480416167	0.09599961600153599	0.06000114002166041	0.011301372531301923	0.0004776361552960573	0.23399856813718312	0
000179	0.7880305717981156	1.004939547820713	1.9042659507268185	66	1.004882629384843	0.792001584003168	0.8399748007559774	0.8639913600863992	0.8760289089539954	0.8760148922531682	0.8639965440138239	0.8400159603032458	0.00397101220505236	5.6918435870079165e-05	0.8600037443944349	0
000180	1.0128235015922853	1.0036526375073525	1.9021149818424437	84	1.003747561424703	1.008002016004032	1.0559683209503716	1.067989320106799	1.0680352451630903	1.044017748301721	1.007995968016128	0.9600182403465666	0.004821485588253349	9.492391735044237e-05	1.0340041404807794	0
000181	1.854847070104795	0.9957489172541819	1.8871471357983516	154	0.9958490173777047	1.848003696007392	1.7159485215443537	1.5479845201547986	1.368045145489801	1.1880201963433377	1.0199959200163198	0.86401641631191	0.006843374097402988	0.00010010012352279496	1.2840017866434201	0
000182	1.8935303138276063	1.0058350658584325	1.906099278969128	158	1.0058500781300954	1.8960037920075838	2.039938801835945	2.135978640213598	2.1960724703915226	2.2200377406415908	2.2199911200355196	2.184041496788439	0.002473478179977562	1.5012271662895316e-05	2.1660100449844357	0
000183	0.6082086072761629	0.9892311868293446	1.876356816241045	49	0.9901549573203317	0.588001176002352	0.5039848804535865	0.4199958000419996	0.3360110883659161	0.2640044880762973	0.20399918400326397	0.15600296405631708	0.02020743127381086	0.0009237704909870192	0.3139997341662301	0
000184	0.8760495999525557	0.9842809566733579	1.8652187615683145	73	0.9842773971709767	0.8760017520035039	0.6839794806155816	0.5159948400515996	0.38401267241818976	0.27600469207976536	0.20399918400326397	0.144002736051985	4.7847949051771366e-05	3.5595023811785254e-06	0.3679989342033976	0
000185	1.6202669031997918	0.9994612054383561	1.893870425176848	135	0.9993969024334659	1.6200032400064799	1.5839524814255574	1.5119848801511986	1.416046729542075	1.2960220323745504	1.1759952960188158	1.0560200643812232	0.0002636631933119471	6.430300489024265e-05	1.3400035806489035	0
000186	1.0436985738554359	1.0015201903879865	1.8978080025977435	87	1.0014747651136267	1.044002088004176	1.0559683209503716	1.0319896801031991	0.9960328690846798	0.9480161162739766	0.8879964480142079	0.8160155042945816	0.00030351414874019156	4.542527435980048e-05	0.9560031564535029	0
000187	1.1756369114986824	0.9982355069845634	1.892013539597361	98	0.9984170224629872	1.176002352004704	1.1279661610151697	1.055989440105599	0.9720320770585429	0.8760148922531682	0.7799968800124799	0.6840129962469287	0.00036544050602160816	0.00018151547842382154	0.916002074448648	0
000188	2.320193294504894	0.9829084283617968	1.8630195909721865	192	0.9831168931299001	2.304004608009216	1.7639470815875524	1.3079869201307988	0.9600316810454744	0.6840116281976794	0.4799980800076799	0.3360063841212983	0.016188686495678173	0.00020846476810332248	0.9219969625150806	0
000189	0.7078961150927342	1.0084611902549803	1.9114341915907949	59	1.0086653156869885	0.708001416002832	0.7919762407127787	0.8639913600863992	0.9240304930062692	0.9720165242809127	1.007995968016128	1.032019608372559	0.00010530091009774978	0.00020412543200820643	0.9320050324125079	0
000190	0.8165673558639178	1.012644770658723	1.918797961025704	68	1.0125511825687183	0.8160016320032639	0.9719708408747738	1.127988720112799	1.2840423733983222	1.440024480416167	1.5839936640253438	1.72803283262382	0.0005657238606538995	9.358809000459267e-05	1.3560088185752044	0
000191	0.9264099251025425	1.0016006742729213	1.898169646270896	77	1.0016656047623842	0.924001848003696	0.9359719208423748	0.9239907600923991	0.8880293049670639	0.840014280242764	0.7919968320126719	0.732013908264257	0.002408077098846495	6.493048946287772e-05	0.8520028344035885	0
000192	1.2263548897371908	1.0057428265083095	1.906125636110632	102	1.0058639868142514	1.2240024480048959	1.3199604011879644	1.3799862001379988	1.416046729542075	1.428024276412699	1.4279942880228478	1.4040266765068536	0.0023524417322948743	0.00012116030594189198	1.396006428635073	0
000193	0.788264437617806	0.9926852303761323	1.8812731102733056	66	0.992749289520664	0.792001584003168	0.6959791206263812	0.5999940000599995	0.5040166325488741	0.420007140121382	0.347998608005568	0.2760052440996379	0.0037371463853620446	6.405914453166961e-05	0.47400012424364046	0
000194	0.6320245485013072	1.0179888056723612	1.9291304300888628	53	1.0180036345627592	0.636001272002544	0.8159755207343781	1.0199898001019991	1.2600415813721852	1.5240259084404435	1.8239927040291837	2.148040812775443	0.00397672350123679	1.482889039805535e-05	1.4320110545756055	0
000195	1.8598033984895601	0.9927573643743752	1.8815000203288408	155	0.9928690301341813	1.86000372000744	1.6439506814795557	1.4159858401415988	1.200039601306843	0.9960169322878488	0.8159967360130559	0.6600125402382645	0.00020032151787985342	0.00011166575980603444	1.122000388577861	0
000196	1.418705694692269	0.99805860010708	1.891431688325875	118	0.9981099790926121	1.416002832005664	1.3559593212203636	1.2719872801271987	1.1640384132676378	1.044017748301721	0.9239963040147838	0.8160155042945816	0.002702862686605023	5.137898553209119e-05	1.0960024285377143	0
000197	0.4578883074825548	1.0107065488994385	1.9153409933977372	38	1.010726938051631	0.45600091200182397	0.5279841604751858	0.5999940000599995	0.6600217807187637	0.7200122402080835	0.7679969280122879	0.8160155042945816	0.001887395480730858	2.03891521926014e-05	0.6820041022948171	0
000198	0.31453643684689986	1.0165894540662617	1.926414350269728	26	1.016570357121008	0.312000624001248	0.39598812035638936	0.49199508004919956	0.5880194046403531	0.6960118322011474	0.8159967360130559	0.9480180123422345	0.0025358128456518525	1.9096945253593844e-05	0.6560048642670634	0
000199	0.8257228436490557	1.0041291213838237	1.903139866724417	68	1.0042883939773308	0.8160016320032639	0.8639740807775768	0.8879911200887992	0.8880293049670639	0.8760148922531682	0.8519965920136319	0.8160155042945816	0.00972121164579176	0.00015927259350712042	0.8640035823991369	0
000200	0.9780486646793624	0.9928316801964449	1.8819440842654156	81	0.9931033630203152	0.972001944003888	0.8639740807775768	0.7439925600743993	0.6360209886926268	0.5280089761525946	0.43199827200691193	0.3480066121256304	0.006046720675474404	0.00027168282387035614	0.5920002483049566	0
000201	0.6364516702825067	1.0155913485704733	1.9247605441775149	53	1.0156976423545643	0.636001272002544	0.7919762407127787	0.9599904000959991	1.1400376212415009	1.3320226443849545	1.5359938560245758	1.752033288632484	0.0004503982799627382	0.00010629378409099388	1.252009008515382	0
000202	0.9249985594133019	1.0065344130728164	1.907273063492722	77	1.0064694851398936	0.924001848003696	1.007969760907173	1.067989320106799	1.1040364332022956	1.1280191763259975	1.13999544001824	1.1400216604115478	0.0009967114096058882	6.492793292278698e-05	1.0980052984953421	0
000203	1.482427883603682	0.9954934302130044	1.886267538146421	124	0.995384853009836	1.4880029760059519	1.3679589612311631	1.223987760122399	1.0800356411761587	0.9360159122705085	0.8039967840128639	0.6720127682425966	0.005575092402269943	0.00010857720316836961	1.0140013045092815	0
000204	0.5137310000701569	1.0125803880181288	1.918832415957504	43	1.0125693644631377	0.5160010320020639	0.6119816405507835	0.7079929200707994	0.8040265328755849	0.9000153002601043	0.9959960160159359	1.0800205203898874	0.0022700319319070017	1.102355499105201e-05	0.8500054883605159	0
000205	2.461869599236402	1.005994565343172	1.9064650624829929	205	1.00604310237603	2.46000492000984	2.6519204423867286	2.7959720402795973	2.880095043136423	2.9160495728427382	2.9159883360466554	2.8800547210397	0.0018646792265619716	4.853703285778721e-05	2.8400133592886405	0
000206	0.6425056812585797	1.008764393300307	1.9116864816260408	53	1.0087984493356204	0.636001272002544	0.7199784006479806	0.7919920800791993	0.8520281169278586	0.9000153002601043	0.9359962560149758	0.9600182403465666	0.006504409256035681	3.405603531336787e-05	0.8600047323794474	0
000207	1.616665152268559	1.0170087072513356	1.927225181197393	135	1.0169982332347767	1.6200032400064799	2.051938441846745	2.5439745602543975	3.0841017753585867	3.684062629064694	4.331982672069311	5.040095761819474	0.0033380877379209917	1.0474016558958965e-05	3.456025973402202	0
000208	0.7894352809207219	1.0039410123702242	1.9021306608405075	66	1.0037558352442262	0.792001584003168	0.8279751607451777	0.8399916000839992	0.8400277209147902	0.828014076239296	0.8039967840128639	0.7680145922772533	0.0025663030824460975	0.00018517712599797065	0.8180033223788966	0
000209	0.9905212445042353	1.0042707595575378	1.9032585125527972	83	1.0043510034736267	0.996001992003984	1.0439686809395718	1.067989320106799	1.0680352451630903	1.0560179523051891	1.0319958720165119	0.9960189243595629	0.005480747499748695	8.024391608896231e-05	1.0440043324817874	0
000210	1.5900396570091795	0.9964947547019002	1.8879448897174025	133	0.9962699927438147	1.596003192006384	1.4879553613391598	1.3559864401355988	1.2120399973199114	1.0680181563086573	0.9239963040147838	0.7920150482859174	0.005963534997204478	0.00022476195808551758	1.140001884567338	0
000211	0.569960055340978	1.0014414121967234	1.8983815298947773	47	1.0017774159161825	0.564001128002256	0.5759827205183845	0.5639943600563995	0.5400178205880793	0.5160087721491265	0.4799980800076799	0.44400843616028707	0.005958927338722053	0.00033600371945907703	0.5200016982466594	0
000212	1.5018520620960663	0.9855441687124328	1.8677055009154344	125	0.985589651466536	1.5000030000059998	1.187964361069168	0.9239907600923991	0.696022968757969	0.5160087721491265	0.38399846400614396	0.2760052440996379	0.0018490620900664112	4.54827541032099e-05	0.6639984283624074	0
000213	0.9759511775782682	1.0136483314601594	1.9209897956246995	81	1.0137078153983787	0.972001944003888	1.1759647210583684	1.3919860801391988	1.6080530657511698	1.824031008527145	2.0399918400326396	2.2560428648144315	0.003949233574380262	5.9483938219306864e-05	1.7160115967204923	0
000214	1.6936799730360121	1.012143868257327	1.918097989868852	141	1.0121818072425868	1.6920033840067679	2.003939881803546	2.303976960230398	2.6040859348358496	2.892049164835802	3.1679873280506876	3.4320652092389756	0.0016765890292442798	3.79389852598333e-05	2.7340174131658763	0
000215	2.1261219628333454	1.005198325280037	1.9048493143237084	177	1.0051904708105148	2.1240042480084957	2.267931962041139	2.351976480235198	2.400079202613686	2.4000408006936116	2.375990496038016	2.3160440048360917	0.0021177148248496813	7.854469522117213e-06	2.3520104910762902	0
000216	1.314655710218098	0.9882070514822157	1.872515886572397	110	0.9881280957345117	1.32000264000528	1.0919672409827705	0.8759912400875992	0.6840225727449005	0.5280089761525946	0.40799836800652794	0.31200592811263417	0.0053469297871819865	7.895574770400149e-05	0.6499990543478379	0
000217	0.8689643557246963	0.9976424391209885	1.891033110675496	72	0.9978996493552276	0.864001728003456	0.8279751607451777	0.7679923200767993	0.696022968757969	0.624010608180339	0.5519977920088319	0.4800091201732833	0.0049626277212403425	0.0002572102342390803	0.6580013283237334	0
000218	0.7128169020579473	0.9740659106756019	1.845560704575595	60	0.9739038251434449	0.72000144000288	0.47998560043198707	0.3119968800311997	0.19200633620909488	0.12000204003468058	0.07199971200115199	0.04800091201732833	0.0071845379449326785	0.00016208553215701915	0.2039985801209071	0
000219	1.0175662133922088	1.001129138641016	1.8972825384703165	85	1.0011974772832084	1.02000204000408	1.0199694009179725	0.995990040099599	0.9600316810454744	0.9000153002601043	0.8399966400134399	0.7680145922772533	0.002435826611871139	6.833864219246699e-05	0.9140029424356405	0
000220	0.835515354543849	1.0050680257849582	1.904878025019709	69	1.0052056214672167	0.828001656003312	0.8879733607991761	0.9239907600923991	0.9360308890193376	0.9360159122705085	0.9239963040147838	0.9000171003249062	0.007513698540536962	0.0001375956822584623	0.9180040544201852	0
000221	0.6409240141048892	1.001484517592212	1.898057585450027	53	1.0016064701796947	0.636001272002544	0.6479805605831825	0.6359936400635994	0.61202019666649	0.5760097921664667	0.5399978400086399	0.5040095761819474	0.004922742102345223	0.00012195258748270987	0.5860019342783876	0
000222	0.9245469134527383	1.0155843592906262	1.924675981980136	77	1.0156530188169663	0.924001848003696	1.151965441036769	1.3919860801391988	1.6560546498034434	1.9320328445583574	2.231991072035712	2.5440483369184013	0.0005450654490423146	6.865952634016459e-05	1.8180130707486468	0
000223	1.4097756792327292	1.0018658525207191	1.898562599311516	117	1.0018729663888064	1.404002808005616	1.4279571612851616	1.4159858401415988	1.368045145489801	1.3080222363780183	1.2239951040195838	1.1400216604115478	0.00577287122711323	7.1138680872717686e-06	1.3140045246209517	0
000224	1.3291145911961435	1.0074173837959333	1.9090991076761163	111	1.0074330900815678	1.332002664005328	1.4639560813175605	1.5719842801571986	1.6560546498034434	1.7160291724959322	1.7519929920280317	1.7640335166368162	0.002888072809184461	1.5706285634520256e-05	1.6540084487398306	0
000225	0.5882492782507063	0.9975752736476773	1.889547207155863	50	0.9971155369074619	0.6000012000024	0.5639830805075848	0.5159948400515996	0.4680154445096688	0.420007140121382	0.37199851200595196	0.3240061561169662	0.011751921751693706	0.00045973674021537736	0.4440008622188589	0
000226	1.085234817298336	1.0030455709726405	1.9009433094452597	90	1.0031292689856608	1.08000216000432	1.1159665210043699	1.127988720112799	1.116036829215364	1.0800183603121252	1.0319958720165119	0.9720184683508987	0.005232657294016008	8.369801302032798e-05	1.0740041285020114	0
000227	0.6575960934293402	1.0135840970622456	1.920812597277101	55	1.0136143076919635	0.66000132000264	0.7919762407127787	0.9359906400935991	1.0800356411761587	1.2240208083537418	1.3679945280218877	1.5120287285458425	0.002405226573299779	3.0210629717863924e-05	1.1520077644840014	0
000228	0.9708121978860879	1.0102013107282561	1.91459974248452	81	1.010335779365827	0.972001944003888	1.1159665210043699	1.2479875201247987	1.368045145489801	1.4760250924265712	1.5719937120251517	1.6560314645978274	0.0011897461178000945	0.00013446863757082816	1.40600824261142	0
000229	0.35640845102897384	0.9740659106756019	1.8433133484653783	31	0.972717893568952	0.37200074400148797	0.23999280021599353	0.15599844001559984	0.09600316810454744	0.06000102001734029	0.035999856000575994	0.024000456008664166	0.015592292972514132	0.0013480171066498903	0.10199929006045355	0
000230	0.531762559762676	1.0030382842473744	1.900680989214896	45	1.0029908423952318	0.54000108000216	0.5519834404967852	0.5519944800551995	0.5400178205880793	0.5280089761525946	0.503997984008064	0.4800091201732833	0.008238520239484015	4.744185214256014e-05	0.5260019702456676	0
000231	0.4486450265590002	0.9925382994747601	1.8812953263129704	37	0.9927610129421454	0.444000888001776	0.39598812035638936	0.3359966400335997	0.28800950431364236	0.24000408006936116	0.19199923200307198	0.15600296405631708	0.004644138557224176	0.00022271346738522713	0.2680000901387303	0
000232	1.3353178512959325	1.0020147623876998	1.8985784347847316	111	1.0018813227803893	1.332002664005328	1.3559593212203636	1.3439865601343988	1.3080431654244589	1.248021216360678	1.1759952960188158	1.0920207483942195	0.0033151872906045377	0.00013343960731049265	1.2540043845921558	0
000233	0.7667713558118215	1.0042181611783247	1.9031737867496823	64	1.0043062936011542	0.768001536003072	0.8039758807235784	0.8279917200827992	0.8280273249017217	0.816013872235828	0.7919968320126719	0.7680145922772533	0.0012301801912504295	8.813242282945666e-05	0.8060033703723087	0
000234	0.6694497202197703	0.9879946492272377	1.872345033654084	56	0.9880379365160858	0.672001344002688	0.5519834404967852	0.4439955600443996	0.3480114843789845	0.2640044880762973	0.20399918400326397	0.15600296405631708	0.0025516237829176225	4.328728884817057e-05	0.327999520176008	0
000235	0.7893326933865364	0.9791745987809822	1.854902260676807	67	0.9788333715935871	0.804001608003216	0.5759827205183845	0.39599604003959965	0.2760091083005739	0.18000306005202088	0.11999952000191998	0.08400159603032457	0.014668914616679518	0.00034122718739515445	0.27199867415713724	0
000236	1.5783068847188713	1.0047769850182702	1.9040844841769216	131	1.0047868693447413	1.572003144006288	1.667949961501155	1.7279827201727984	1.7520578179079909	1.7400295805028685	1.7039931840272637	1.6560314645978274	0.006303740712583217	9.884326471087945e-06	1.708007454784984	0
000237	0.5800483021772819	0.9993869034561934	1.8940411426373216	48	0.9994869901706841	0.576001152002304	0.5639830805075848	0.5399946000539995	0.5040166325488741	0.46800795613525425	0.41999832000671994	0.37200706813429457	0.00404715017497792	0.00010008671449068807	0.4780012762311212	0
000238	0.7520644438056313	0.995641395777673	1.887222745576224	63	0.9958889167165375	0.756001512003024	0.6959791206263812	0.6239937600623994	0.5520182166011478	0.48000816013872233	0.40799836800652794	0.3480066121256304	0.003937068197392701	0.00024752093886448723	0.5180007062601348	0
000239	1.0281196825323593	1.00198376840632	1.8988355825731669	86	1.002017019869173	1.0320020640041279	1.0439686809395718	1.0319896801031991	1.0080332650977482	0.9600163202774447	0.8999964000143998	0.8400159603032458	0.003882381471768559	3.3251462852934566e-05	0.964003384455935	0
000240	0.8030171178705	1.0069377895631773	1.9081680859930945	67	1.0069417892123314	0.804001608003216	0.8759737207883764	0.9359906400935991	0.9840324730716113	1.0080171362913168	1.0199959200163198	1.020019380368227	0.0009844901327159539	3.999649154096119e-06	0.9740048784382417	0
000241	1.0247967854948716	1.0057982492918747	1.9059627212833807	86	1.0057780165326782	1.0320020640041279	1.1039668809935703	1.151988480115199	1.1880392052937747	1.2000204003468058	1.1999952000191998	1.1760223444245441	0.00720527850925623	2.0232759196492367e-05	1.1700054185321822	0
000242	1.5098256571323945	1.0050813508302083	1.9046899756551408	126	1.0051063876706718	1.512003024006048	1.6079517614471568	1.6679833201667984	1.6920558378426487	1.6920287644889962	1.6679933280266879	1.6320310085891632	0.0021773668736535523	2.50368404635104e-05	1.660007336760242	0
000243	1.2247755136541294	1.0071939688021825	1.9085557641925597	102	1.0071463673009566	1.2240024480048959	1.3439596812095638	1.4399856001439986	1.5120498976466223	1.5600265204508477	1.5839936640253438	1.596030324576167	0.0007730656492335175	4.760150122584683e-05	1.5060076146754238	0
000244	0.82655010115734	1.0009011928406928	1.8966161065012237	69	1.0008458006126506	0.828001656003312	0.8279751607451777	0.8039919600803993	0.7680253448363795	0.7200122402080835	0.6719973120107519	0.6120116282209362	0.0014515548459720362	5.539222804218369e-05	0.7340022743502881	0
000245	0.5627714596870564	1.0005875803070734	1.8958714236452472	47	1.0004528308879723	0.564001128002256	0.5639830805075848	0.5399946000539995	0.5160170285619425	0.48000816013872233	0.4439982240071039	0.4080077521472908	0.0012296683151995502	0.00013474941910107674	0.49200147423610735	0
000246	1.1773792376411185	0.9936588797111574	1.8826274943524024	99	0.993463999056945	1.188002376004752	1.0559683209503716	0.9239907600923991	0.7920261368625164	0.6600112201907432	0.5519977920088319	0.4560086641646191	0.010623138363633489	0.00019488065421235934	0.7400004823782469	0
000247	1.4253973073284698	1.0068422100055119	1.907812936608255	119	1.0067543766045883	1.4280028560057119	1.559953201403958	1.6559834401655984	1.728057025881854	1.7760301925132727	1.7999928000287997	1.8000342006498125	0.0026055486772420533	8.783340092355374e-05	1.7200084767738826	0
000248	1.0416283904713257	1.0129303936371354	1.9197637232905491	87	1.0130608160701144	1.044002088004176	1.2479625611231664	1.4519854801451986	1.6560546498034434	1.8600316205375491	2.0639917440330238	2.2680430928187634	0.0023736975328503274	0.0001304224329790049	1.758011524743524	0
000249	1.5686976886421742	0.9890000709410706	1.8743088095813345	130	0.9890742226065581	1.5600031200062399	1.3079607611771649	1.067989320106799	0.8520281169278586	0.6720114241942112	0.5159979360082559	0.3960075241429587	0.008694568635934319	7.415166548752072e-05	0.8019991804262081	0
000250	0.8563293809166215	0.9930723175158999	1.8818606942715623	71	0.9930593580554332	0.8520017040034079	0.7559773206803797	0.6599934000659994	0.5640186126142163	0.46800795613525425	0.38399846400614396	0.31200592811263417	0.004327676913213563	1.2959460466643868e-05	0.5240002802691045	0
000251	0.8901064205593288	0.9941443006410959	1.8834744331800533	75	0.9939109293377355	0.9000018000036	0.8039758807235784	0.7079929200707994	0.61202019666649	0.5160087721491265	0.43199827200691193	0.3600068401299625	0.009895379444271213	0.0002333713033604301	0.5720004802911448	0
000252	0.6207506679236094	0.9985052377989497	1.8927018891083816	52	0.9987802650375374	0.624001248002496	0.5999820005399839	0.5639943600563995	0.5160170285619425	0.46800795613525425	0.41999832000671994	0.37200706813429457	0.003250580078886567	0.0002750272385876329	0.49000112223909914	0
000253	0.7605774142411438	0.9938397073354551	1.883224197262737	63	0.9937788796487395	0.756001512003024	0.6839794806155816	0.5999940000599995	0.5160170285619425	0.4320073441248501	0.35999856000575997	0.3000057001083021	0.004575902238119767	6.082768671566985e-05	0.4820003522460727	0
000254	2.607893399511054	0.9581538664898395	1.8178262578313016	209	0.9592683359365396	2.508005016010032	1.3199604011879644	0.6839931600683994	0.3480114843789845	0.1680028560485528	0.08399966400134398	0.03600068401299625	0.09988838350102203	0.0011144694467001282	0.4399947082830402	0
000255	1.3168717459496553	0.998274577924916	1.8922179868436084	109	0.9985249094345005	1.308002616005232	1.2599622011339662	1.187988120118799	1.0920360371892273	0.9840167282843808	0.8759964960140159	0.7680145922772533	0.008869129944423237	0.00025033150958442274	1.0280023625029402	0
000256	0.5003496705299046	1.014502095257956	1.9224687627116743	42	1.0144882674852134	0.504001008002016	0.6119816405507835	0.7319926800731993	0.8520281169278586	0.9840167282843808	1.115995536017856	1.2480237124505367	0.0036513374721113268	1.382777274261393e-05	0.9240064023841025	0
000257	1.2926172911629021	1.0108252635646935	1.9155957453679104	108	1.0108613708652465	1.2960025920051839	1.4999550013499596	1.6919830801691984	1.8720617780386752	2.04003468058957	2.195991216035136	2.328044232840424	0.0033853008422817243	3.610730055303435e-05	1.9380116648371606	0
000258	0.9344409285997517	1.014303552899677	1.921919591853282	78	1.0141984695943504	0.936001872003744	1.1399658010259692	1.3559864401355988	1.5840522737250329	1.8120308045236768	2.051991792032832	2.2920435488274276	0.0015609434039922654	0.00010508330532665866	1.7060117767117562	0
000259	0.4341290301597318	0.9943767584048646	1.883987544180378	37	0.9941816984133343	0.444000888001776	0.39598812035638936	0.3479965200347997	0.30000990032671077	0.2520042840728292	0.21599913600345597	0.18000342006498124	0.009871857842044196	0.00019505999153035525	0.28200023014319436	0
000260	1.2568082411521164	1.008827815628858	1.9116196208548983	105	1.0087631668544716	1.26000252000504	1.4159575212743618	1.5479845201547986	1.668055045816512	1.7640299885098045	1.8359926560293758	1.896036024684469	0.00319427885292356	6.464877438627781e-05	1.6880092927448869	0
000261	0.548511240667725	0.9966414889351329	1.88866568112871	46	0.9966503549344825	0.552001104002208	0.5159845204643861	0.46799532004679956	0.4200138604573951	0.3720063241075098	0.32399870400518394	0.2760052440996379	0.003489863334482979	8.865999349572107e-06	0.3960006621968188	0
000262	1.1462502222310094	1.0115545571144424	1.9169301363871032	96	1.0115655300482023	1.152002304004608	1.3439596812095638	1.5359846401535986	1.7160566298687856	1.8840320285444851	2.051991792032832	2.208041952797103	0.0057520817735985386	1.0972933759845205e-05	1.790011120767728	0
000263	0.5762159834014838	1.016844949490237	1.9270923062717655	48	1.016928115032751	0.576001152002304	0.7319780406587802	0.8999910000899991	1.0920360371892273	1.2960220323745504	1.5239939040243837	1.7760337446411483	0.00021483139917988225	8.316554251397434e-05	1.220009126496348	0
000264	1.2860109374634574	1.0143930371038046	1.9223264880838475	107	1.0144131890529962	1.284002568005136	1.5719528414147577	1.8719812801871982	2.1840720743784545	2.508042636724824	2.8439886240455037	3.180060421148002	0.0020083694583215017	2.0151949191582474e-05	2.3600163129831233	0
000265	1.024918195935778	1.0059892276308742	1.906362523018176	85	1.0059889922203653	1.02000204000408	1.1039668809935703	1.163988360116399	1.200039601306843	1.212020604350274	1.211995152019392	1.2000228004332083	0.004916155931698141	2.3541050886422e-07	1.1820055665366143	0
000266	0.9794257618154432	1.0098853834072248	1.913698824465344	81	1.0098603642235122	0.972001944003888	1.1159665210043699	1.2479875201247987	1.368045145489801	1.464024888423103	1.5479938080247677	1.620030780584831	0.007423817811555211	2.5019183712560178e-05	1.3940081106086117	0
000267	0.7016353175632631	1.0038057313511641	1.9015982657026176	59	1.0034748899141737	0.708001416002832	0.7319780406587802	0.7439925600743993	0.7440245528102427	0.7320124442115515	0.707997168011328	0.6720127682425966	0.0063660984395688125	0.00033084143699046997	0.7220029223348163	0
000268	0.8233869329036366	1.0061159608829457	1.9067902203236824	68	1.0062146884225023	0.8160016320032639	0.8879733607991761	0.9359906400935991	0.9720320770585429	0.9840167282843808	0.9839960640157439	0.9720184683508987	0.007385300900372704	9.872753955653124e-05	0.9560045564337236	0
000269	0.7445560745619221	1.0028641859185188	1.9001918666197075	62	1.0027327320197579	0.7440014880029759	0.7679769606911794	0.7679923200767993	0.7560249488233112	0.7320124442115515	0.695997216011136	0.6600125402382645	0.0005545865589461352	0.00013145389876090263	0.7300027383420403	0
000270	0.6278441684537096	1.0087132449938767	1.9113399680697671	53	1.008615593861356	0.636001272002544	0.7079787606371809	0.7679923200767993	0.8280273249017217	0.8760148922531682	0.9119963520145918	0.9360177843379024	0.008157103548834366	9.765113252080404e-05	0.8380045723702274	0
000271	1.756922238165181	0.9877601658853941	1.8719570604369216	146	0.9878332027463914	1.7520035040070079	1.4399568012959612	1.151988480115199	0.9000297009801324	0.6960118322011474	0.5279978880084479	0.3960075241429587	0.004918734158173121	7.303686099735529e-05	0.8519987044573077	0
000272	0.4771090984465564	1.002789557023247	1.900421941940396	40	1.0028541429461686	0.48000096000192	0.49198524044278674	0.49199508004919956	0.4800158405227372	0.46800795613525425	0.4439982240071039	0.4200079801516229	0.002891861555363584	6.458592292157839e-05	0.4660017202181175	0
000273	0.5430719467703784	0.9693868717974266	1.834927208438882	46	0.9682925209275944	0.552001104002208	0.33598992030239094	0.2039979600203998	0.1200039601306843	0.07200122402080834	0.035999856000575994	0.024000456008664166	0.008929157231829632	0.001094350869832117	0.13199889608058726	0
000274	0.7371980743095241	1.0075916122073783	1.9097623644680424	61	1.007783091208655	0.732001464002928	0.8159755207343781	0.8759912400875992	0.9240304930062692	0.9600163202774447	0.9839960640157439	0.9960189243595629	0.005196610306596128	0.00019147900127669537	0.9260047604134996	0
000275	0.8834250151618748	1.0032177952828176	1.900887976216932	74	1.0031000695978582	0.888001776003552	0.9119726408207754	0.9239907600923991	0.9120300969932007	0.8880150962566363	0.8519965920136319	0.8040152762902495	0.004576760841677241	0.00011772568495937996	0.8820034104111487	0
000276	1.1399845250375535	0.9772256432358112	1.853473405885476	94	0.9780793638043002	1.128002256004512	0.7919762407127787	0.5399946000539995	0.3600118803920529	0.24000408006936116	0.15599937600249597	0.09600182403465667	0.01198226903304156	0.0008537205684889804	0.36399800021089085	0
000277	1.0004896212484515	1.0068220248362674	1.9081451673993437	83	1.0069296950525102	0.996001992003984	1.0919672409827705	1.163988360116399	1.2120399973199114	1.248021216360678	1.2599949600201599	1.2600239404548685	0.00448762924446755	0.0001076702162428056	1.2060059525424647	0
000278	1.3173719018784036	0.988667970015888	1.87358881180794	110	0.9886942792192368	1.32000264000528	1.0919672409827705	0.8879911200887992	0.7080233647710374	0.5520093841595307	0.41999832000671994	0.3240061561169662	0.0026307381268764196	2.6309203348784393e-05	0.663999264354304	0
000279	0.36469764481907496	1.0064071799214118	1.90771574513583	30	1.0067030885886854	0.36000072000144	0.39598812035638936	0.4199958000419996	0.4320142564704635	0.44400754812831816	0.4439982240071039	0.44400843616028707	0.004696924817634951	0.0002959086672735811	0.4300020641940936	0
000280	0.9277216459019237	1.0103938154052508	1.9145684950443864	77	1.010319290067265	0.924001848003696	1.0679679609611712	1.199988000119999	1.3200435614375274	1.428024276412699	1.5239939040243837	1.608030552580499	0.003719797898227739	7.452533798568695e-05	1.3580080425893797	0
000281	1.5356180223659948	0.991912721455863	1.8794522708512975	129	0.9917884311356382	1.548003096006192	1.3439596812095638	1.139988600113999	0.9480312850324061	0.7800132602254238	0.6359974560101759	0.5040095761819474	0.012385073640197142	0.0001242903202247625	0.8919999764622526	0
000282	0.5385594759956264	1.0096825760532586	1.913531544855985	45	1.0097720906430123	0.54000108000216	0.6119816405507835	0.6839931600683994	0.7440245528102427	0.7920134642288919	0.8399966400134399	0.876016644316242	0.0014416040065335922	8.951458975370308e-05	0.7580043503313333	0
000283	0.6780365372821423	1.004939547820713	1.9037428787945352	57	1.0046066039176704	0.6840013680027359	0.7199784006479806	0.7439925600743993	0.7560249488233112	0.7560128522184877	0.7439970240119039	0.720013680259925	0.005964830720593617	0.0003329439030426151	0.7400032443393346	0
000284	0.872572314011333	1.0022679576814264	1.899598073147552	72	1.002419386740763	0.864001728003456	0.8879733607991761	0.8879911200887992	0.864028512940927	0.828014076239296	0.7799968800124799	0.732013908264257	0.008570586007876968	0.0001514290593365164	0.8300029763908224	0
000285	1.5044518817254917	1.0008104409023177	1.8966871955083109	125	1.0008833143372093	1.5000030000059998	1.4999550013499596	1.4639853601463986	1.392045937515938	1.3080222363780183	1.211995152019392	1.1040209763985516	0.004448881719491871	7.287343489159603e-05	1.3300041106347096	0
000286	0.3246726996356553	1.0054524413628605	1.9048964253969451	27	1.0052153313606544	0.32400064800129597	0.3479895603131906	0.35999640003599964	0.37201227640512136	0.3720063241075098	0.37199851200595196	0.3600068401299625	0.0006720516343593497	0.0002371100022060535	0.36400165216628927	0
000287	1.4334989789030244	0.9945370391006167	1.8843261545364505	120	0.9943603833626804	1.44000288000576	1.3079607611771649	1.151988480115199	0.9960328690846798	0.8520144842462322	0.7199971200115199	0.6000114002166042	0.0065039011027356874	0.0001766557379363487	0.9380008524752333	0
000288	0.7491240175105582	1.0026889470020963	1.8995964892329036	63	1.0024185509077659	0.756001512003024	0.7679769606911794	0.7679923200767993	0.7560249488233112	0.7320124442115515	0.695997216011136	0.6480123122339324	0.006877494492465774	0.00027039609433043843	0.7280027003413183	0
000289	0.8352622169103276	1.0032672158981275	1.9014804444079396	69	1.0034127155249566	0.828001656003312	0.8639740807775768	0.8759912400875992	0.864028512940927	0.840014280242764	0.8039967840128639	0.7680145922772533	0.007260560907015656	0.00014549962682908202	0.8360032483898306	0
000290	0.712698653664235	1.0068422100055119	1.9082018196365724	59	1.0069595904823399	0.708001416002832	0.779976600701979	0.8279917200827992	0.864028512940927	0.8880150962566363	0.8999964000143998	0.9000171003249062	0.004697237661403064	0.00011738047682796626	0.8600042383869413	0
000291	1.7418032152568523	1.009907278526989	1.9137652037676165	145	1.0098953926331622	1.74000348000696	1.9919402417927463	2.219977800221998	2.424079994639823	2.6040442687525687	2.7599889600441596	2.8920549490440317	0.001799735249892409	1.1885893826724114e-05	2.4820143690825547	0
000292	1.6591234183704942	1.006014703655103	1.906298661814437	138	1.0059552926132782	1.656003312006624	1.7879463616091518	1.8839811601883982	1.9440641541170858	1.9680334565687616	1.9679921280314878	1.9440369367017973	0.0031201063638701676	5.941104182483059e-05	1.9160090328694472	0
000293	0.948059630697194	1.0016938742103474	1.8984552793341072	79	1.0018163335529133	0.9480018960037919	0.9599712008639741	0.9479905200947991	0.9120300969932007	0.8640146882497002	0.8159967360130559	0.7560143642729212	5.7734693402089476e-05	0.00012245934256593927	0.8760029344146086	0
000294	1.3248079196787719	1.0107140048065542	1.915378539101798	111	1.010746750948986	1.332002664005328	1.5359539213823588	1.7279827201727984	1.9080629660778805	2.076035292599974	2.231991072035712	2.36404491685342	0.007194744326556091	3.2746142431872016e-05	1.9740118148536905	0
000295	0.6975079554963691	1.0039749545367087	1.9029435450858927	58	1.004184794895359	0.696001392002784	0.7319780406587802	0.7439925600743993	0.7440245528102427	0.7320124442115515	0.707997168011328	0.6840129962469287	0.0015065634935851335	0.00020984035865034834	0.7240029603355383	0
000296	1.0602204697898348	1.0028730091073874	1.9006702076660635	88	1.002985152963493	1.056002112004224	1.0919672409827705	1.091989080109199	1.0800356411761587	1.044017748301721	0.9959960160159359	0.9360177843379024	0.004218357785610749	0.0001121438561055843	1.0400039184872814	0
000297	1.2125013040465842	1.0077971821898106	1.909908414218453	101	1.007860161776008	1.212002424004848	1.3439596812095638	1.4519854801451986	1.536050689672759	1.5960271324612518	1.6439934240263037	1.6680316926021594	0.0004988800417362604	6.297958619727595e-05	1.5400080166862062	0
000298	1.1768625491494153	0.9973792845254874	1.889966336873128	98	0.997336711986593	1.176002352004704	1.1159665210043699	1.0319896801031991	0.9360308890193376	0.828014076239296	0.7319970720117119	0.6360120842296003	0.0008601971447113055	4.2572538894392054e-05	0.8800017204345858	0
000299	0.827973371537524	1.0080147422100476	1.91005118141646	69	1.007935500137894	0.828001656003312	0.9239722808315751	0.995990040099599	1.056034849150022	1.1040187683190614	1.13999544001824	1.164022116420212	2.8284465787953295e-05	7.92420721535958e-05	1.0640055824731183	0
000300	1.0577335998933282	0.9331757003746124	1.7835882677951125	73	0.9412009218553888	0.8760017520035039	0.3479895603131906	0.13199868001319986	0.04800158405227372	0.012000204003468058	0.0	0.0	0.18173184788982422	0.008025221480776445	0.08999833806368869	2
000301	1.5463871886717386	0.926630131272398	1.7647106604549267	116	0.9312391937190116	1.392002784005568	0.4679859604211874	0.15599844001559984	0.04800158405227372	0.012000204003468058	0.0	0.0	0.15438440466617065	0.004609062446613632	0.11399769808208816	2
000302	0.8696625169230738	1.0041724466057027	1.902658809521438	73	1.0040345397156247	0.8760017520035039	0.9119726408207754	0.9359906400935991	0.9360308890193376	0.9240157082670405	0.8999964000143998	0.86401641631191	0.006339235080430106	0.00013790689007797674	0.9120037824211771	0
000303	0.7046475507057294	0.9978911498579244	1.891497792034052	58	0.9981448620710426	0.696001392002784	0.6719798406047819	0.6239937600623994	0.5760190086272847	0.5160087721491265	0.4559981760072959	0.3960075241429587	0.008646158702945383	0.0002537122131182068	0.5400011802656413	0
000304	0.7495470436626898	1.0096314442070802	1.913268004987466	62	1.0096330204485764	0.7440014880029759	0.8519744407667771	0.9479905200947991	1.032034057123885	1.1040187683190614	1.163995344018624	1.2120230284375404	0.005545555659713819	1.5762414962150473e-06	1.0520060264601145	0
000305	0.9028222222119077	1.0026137287747172	1.9001017980277712	75	1.0026852027534516	0.9000018000036	0.9239722808315751	0.9239907600923991	0.9120300969932007	0.8760148922531682	0.8279966880132479	0.7800148202815853	0.0028204222083076935	7.147397873441541e-05	0.8740032564108628	0
000306	0.5328084087654171	0.9773826469427364	1.8496797511991776	47	0.9760774492635866	0.564001128002256	0.3839884803455897	0.2519974800251998	0.16800554418295804	0.10800183603121252	0.07199971200115199	0.04800091201732833	0.03119271923683886	0.0013051976791497166	0.1719989941005734	0
000307	1.176611222625114	0.9950391598869882	1.885853122340802	98	0.995166165465562	1.176002352004704	1.079967600971971	0.9599904000959991	0.8400277209147902	0.7200122402080835	0.6119975520097919	0.5160098041862795	0.0006088706204099292	0.00012700557857381334	0.7880008863978193	0
000308	1.054193501961775	1.0102394612991321	1.914253945595728	88	1.0101533020775522	1.056002112004224	1.2119636410907675	1.3559864401355988	1.4880491056204854	1.6080273364647197	1.7159931360274558	1.8000342006498125	0.0018086100424490326	8.615922157995115e-05	1.5300089766648066	0
000309	0.6140224007788329	1.008176115644894	1.9107072359742727	51	1.0082817006404148	0.6120012240024479	0.6839794806155816	0.7439925600743993	0.7920261368625164	0.828014076239296	0.8519965920136319	0.876016644316242	0.0020211767763849142	0.00010558499552071332	0.796004248353611	0
000310	1.020237522626547	0.991115757894924	1.8784763960000783	85	0.9912734612145149	1.02000204000408	0.8759737207883764	0.7439925600743993	0.61202019666649	0.4920083641421904	0.39599841600633595	0.31200592811263417	0.00023548262246708695	0.0001577033195908628	0.5719998642984044	0
000311	2.500856150311101	0.9982084839927772	1.8916838767603563	208	0.9982430591264411	2.496004992009984	2.3999280021599354	2.243977560224398	2.06406811424777	1.8600316205375491	1.6559933760264958	1.452027588524182	0.004851158301117042	3.457513366389442e-05	1.9460043769533881	0
000312	0.9488169816480905	1.002517655375731	1.9000738838597888	79	1.0026704724252071	0.9480018960037919	0.9719708408747738	0.9719902800971991	0.9480312850324061	0.9120155042635725	0.8639965440138239	0.8160155042945816	0.0008150856442985521	0.0001528170494762282	0.9140033264293929	0
000313	0.6889764720082321	1.013306696526487	1.9205662788742317	57	1.0134843252784005	0.6840013680027359	0.8279751607451777	0.9719902800971991	1.116036829215364	1.2600214203641462	1.4039943840224638	1.5480294125588385	0.004975104005496167	0.00017762875191351668	1.1880079145005316	0
000314	0.7998873126260754	0.9862489273256849	1.8701215503749915	66	0.9868646026532213	0.792001584003168	0.6359809205723829	0.5039949600503996	0.38401267241818976	0.2880048960832334	0.21599913600345597	0.15600296405631708	0.007885728622907373	0.0006156753275363691	0.36399925819732976	0
000315	0.5067622439715105	1.0147618289220575	1.9229537173741	42	1.0147441784393136	0.504001008002016	0.6239812805615832	0.7439925600743993	0.8760289089539954	1.0080171362913168	1.1519953920184318	1.2960246244678648	0.0027612359694945132	1.765048274382508e-05	0.9500066503945984	0
000316	0.8453119755429646	0.9994297698905522	1.893613410368979	71	0.999261275518631	0.8520017040034079	0.8279751607451777	0.7919920800791993	0.7320241567971743	0.6720114241942112	0.6119975520097919	0.5520104881992758	0.006689728460443356	0.00016849437192123506	0.6980018103374718	0
000317	0.7586517925358893	1.0030771356513137	1.901180124773497	63	1.0032542366193187	0.756001512003024	0.779976600701979	0.7919920800791993	0.780025740849448	0.7560128522184877	0.7199971200115199	0.6840129962469287	0.0026502805328653123	0.00017710096800493957	0.7520028983512604	0
000318	1.1502655580432306	0.9898468199522922	1.8764496126361745	95	0.9902039260505133	1.14000228000456	0.9719708408747738	0.8039919600803993	0.6480213847056953	0.5160087721491265	0.40799836800652794	0.31200592811263417	0.010263278038670665	0.00035710609822114936	0.6099995423215262	0
000319	0.9061978302870174	1.010495513337528	1.9145223392288464	76	1.010294933607358	0.9120018240036479	1.0439686809395718	1.175988240117599	1.2960427694113905	1.4040238684057629	1.4999940000239997	1.5840300965718348	0.00580399371663054	0.00020057973017006958	1.3340079425783598	0
000320	1.4005583242846509	1.0060920149399832	1.9065865583219417	117	1.0061072158251287	1.404002808005616	1.5119546413607594	1.5959840401595986	1.644054253790375	1.6680283564820602	1.6679933280266879	1.6560314645978274	0.0034444837209650636	1.5200885145505438e-05	1.6240076807362183	0
000321	1.2345228926151	1.0037387743937438	1.9021495416154468	103	1.003765798643907	1.2360024720049438	1.2839614811555655	1.3079869201307988	1.3080431654244589	1.2840218283710823	1.2359950560197759	1.1760223444245441	0.001479579389843888	2.7024250163210084e-05	1.2660051325877042	0
000322	0.653775326345809	1.0135334354979753	1.920476865922759	55	1.0134371419940789	0.66000132000264	0.7919762407127787	0.9239907600923991	1.0680352451630903	1.212020604350274	1.3559945760216958	1.5000285005415104	0.006225993656830964	9.629350389639413e-05	1.1420076544802915	0
000323	1.4267549243701076	0.9745449843162789	1.8453595452167804	121	0.9737976731926977	1.452002904005808	0.9599712008639741	0.6239937600623994	0.3960130684312582	0.2520042840728292	0.15599937600249597	0.09600182403465667	0.025247979635700357	0.0007473111235811736	0.41399725224460227	0
000324	0.6271364066997197	0.9991172446630715	1.89342022127938	52	0.9991593294851736	0.624001248002496	0.6119816405507835	0.5759942400575995	0.5400178205880793	0.4920083641421904	0.4439982240071039	0.3960075241429587	0.0031351586972236944	4.20848221021064e-05	0.5100013022481192	0
000325	1.1786481430907156	1.0067589521192855	1.9077343535114453	98	1.0067129082430304	1.176002352004704	1.2839614811555655	1.3679863201367988	1.4280471255551432	1.464024888423103	1.4759940960236158	1.4760280445328462	0.002645791086011595	4.604387625506412e-05	1.4160069926378454	0
000326	1.0024181556493914	0.9928756389111646	1.8822678654741003	83	0.9932742226170035	0.996001992003984	0.8879733607991761	0.7679923200767993	0.6480213847056953	0.5400091801560626	0.4439982240071039	0.3600068401299625	0.0064161636454074245	0.00039858370583889524	0.6080002183124665	0
000327	0.5123127863344187	0.9869272237941711	1.868386619795641	44	0.9859490784315585	0.528001056002112	0.4199874003779887	0.3239967600323997	0.25200831627443704	0.19200326405548893	0.14399942400230398	0.10800205203898874	0.015688269667693322	0.000978145362612537	0.23999953613026784	0
000328	1.4546879042128698	0.9826393860350434	1.8621273793369784	121	0.9826460723532048	1.452002904005808	1.1039668809935703	0.8159918400815992	0.5880194046403531	0.420007140121382	0.29999880000479995	0.2040038760736454	0.0026850002070617496	6.686318161364113e-06	0.571997990319225	0
000329	0.3196522742206186	0.9984792211213142	1.8919692129187264	27	0.9983936312400538	0.32400064800129597	0.3119906402807916	0.28799712002879974	0.2640087122875055	0.24000408006936116	0.21599913600345597	0.19200364806931333	0.004348373780677373	8.558988126039502e-05	0.25200055612320454	0
000330	0.6568718302717873	1.001330617136741	1.897830200931807	55	1.0014864791918483	0.66000132000264	0.6599802005939822	0.6479935200647994	0.6240205926795585	0.5880099961699349	0.5519977920088319	0.5040095761819474	0.003129489730852697	0.0001558620551072032	0.5960019462831757	0
000331	0.8474151431728558	1.002984987048684	1.9006959301930657	71	1.0029987267610807	0.8520017040034079	0.8759737207883764	0.8759912400875992	0.864028512940927	0.840014280242764	0.8039967840128639	0.7560143642729212	0.004586560830552089	1.3739712396709791e-05	0.8360031503909088	0
000332	0.8696625169230738	1.0041724466057027	1.9025976247528864	73	1.0040022524654761	0.8760017520035039	0.9119726408207754	0.9359906400935991	0.9360308890193376	0.9240157082670405	0.8999964000143998	0.86401641631191	0.006339235080430106	0.00017019414022656498	0.9120037824211771	0
000333	1.4181324561711541	0.9879065067002596	1.8718488083500748	118	0.9877760780356201	1.416002832005664	1.1639650810475686	0.9359906400935991	0.7320241567971743	0.5640095881629987	0.43199827200691193	0.3240061561169662	0.0021296241654902293	0.00013042866463952585	0.6919989823708698	0
000334	0.8504389263146273	1.007376942080563	1.908761762288372	71	1.0072550726569962	0.8520017040034079	0.9359719208423748	1.0079899201007991	1.056034849150022	1.0920185643155933	1.115995536017856	1.1280214324072158	0.0015627776887806588	0.00012186942356673391	1.0560053704723102	0
000335	1.404451000274689	1.0118985096603306	1.9175827607770837	117	1.011909920448479	1.404002808005616	1.6559503214903555	1.8959810401895982	2.1360704903261807	2.3640401886832074	2.5799896800412796	2.784052897005043	0.00044819226907311105	1.1410788148369377e-05	2.236014102955944	0
000336	0.7695056166451126	1.0050792804952846	1.904856545095176	64	1.0051942864942653	0.768001536003072	0.8159755207343781	0.8519914800851992	0.864028512940927	0.8640146882497002	0.8519965920136319	0.8280157322989137	0.0015040806420406616	0.00011500599898073283	0.8460037543871249	0
000337	1.4674376712027255	0.99262349144113	1.8810068926306225	122	0.9926088062627105	1.464002928005856	1.295961121166365	1.115988840111599	0.9360308890193376	0.7800132602254238	0.6359974560101759	0.5160098041862795	0.0034347431968695386	1.4685178419515665e-05	0.8800002284531968	0
000338	0.9073890892203669	0.9987260696489524	1.892171997639654	76	0.9985006408956573	0.9120018240036479	0.8759737207883764	0.8279917200827992	0.7680253448363795	0.6960118322011474	0.6239975040099839	0.5520104881992758	0.004612734783281058	0.00022542875329512047	0.7240017683529937	0
000339	0.9984459574403732	0.997418932065307	1.890511319919053	83	0.9976242999655465	0.996001992003984	0.9479715608531745	0.8759912400875992	0.7920261368625164	0.7080120362046154	0.6239975040099839	0.5400102601949437	0.0024439654363892505	0.0002053679002395059	0.7480014563688054	0
000340	0.792889539078447	1.009420512068351	1.912417438401128	66	1.0091841757966935	0.792001584003168	0.8999730008099758	0.995990040099599	1.0800356411761587	1.1520195843329335	1.211995152019392	1.2600239404548685	0.0008879550752789456	0.00023633627165753346	1.1000062264821544	0
000341	0.7891687504899402	0.9992513759490392	1.8938675197125583	65	0.9993953692176911	0.7800015600031199	0.7679769606911794	0.7319926800731993	0.6840225727449005	0.624010608180339	0.5639977440090239	0.5040095761819474	0.009167190486820243	0.00014399326865188744	0.6460016903134316	0
000342	0.9346208746262477	1.0069441777280705	1.9080230419848645	78	1.0068652493759125	0.936001872003744	1.0199694009179725	1.091989080109199	1.1400376212415009	1.1760199923398698	1.187995248019008	1.1880225724288762	0.001380997377496307	7.89283521580586e-05	1.1340056525094042	0
000343	1.678094112697421	0.9621914174531178	1.822561165992104	142	0.9617669506708454	1.7040034080068158	0.9359719208423748	0.5039949600503996	0.2640087122875055	0.13200224403814864	0.07199971200115199	0.03600068401299625	0.025909295309394897	0.0004244667822723702	0.3239963722054295	0
000344	1.0179095727091887	0.987575981277747	1.8708052814579816	86	0.9872254080796928	1.0320020640041279	0.8399748007559774	0.6599934000659994	0.5160170285619425	0.3960067321144459	0.29999880000479995	0.22800433208230955	0.014092491294939169	0.00035057319805420484	0.4899991822642458	0
000345	0.3101464778124518	1.0057949123173378	1.9063357487014227	26	1.0059748633925045	0.312000624001248	0.33598992030239094	0.3479965200347997	0.3600118803920529	0.36000612010404176	0.35999856000575997	0.3600068401299625	0.0018541461887962019	0.00017995107516677322	0.3540016401615013	0
000346	0.8178909882527527	0.9965525714302522	1.8878421538315129	69	0.9962157789365964	0.828001656003312	0.7679769606911794	0.6959930400695994	0.6240205926795585	0.5520093841595307	0.4799980800076799	0.4080077521472908	0.010110667750559243	0.0003367924936558131	0.5880009682924731	0
000347	1.063277258456873	1.001885661719003	1.8985233260744152	89	1.0018522418709168	1.068002136004272	1.079967600971971	1.067989320106799	1.032034057123885	0.9840167282843808	0.9239963040147838	0.86401641631191	0.00472487754739892	3.341984808624687e-05	0.9920034044689549	0
000348	1.010771285696663	0.9899335153909827	1.8763374033572324	84	0.9901447131263829	1.008002016004032	0.8519744407667771	0.7079929200707994	0.5760190086272847	0.45600775213178624	0.35999856000575997	0.2760052440996379	0.0027692696926311378	0.00021119773540012599	0.5379996542836742	0
000349	0.6971572719819412	1.0104553604703412	1.9147394289647912	58	1.010409492030558	0.696001392002784	0.8039758807235784	0.8999910000899991	0.9960328690846798	1.0800183603121252	1.1519953920184318	1.2120230284375404	0.001155879979157226	4.586843978326982e-05	1.0240060884443924	0
000350	1.4033575438282768	1.0105837792007335	1.9150717963823347	117	1.0105848825763666	1.404002808005616	1.6199514014579564	1.8239817601823982	2.0160665301954963	2.1840371286311866	2.3399906400374397	2.472046968892409	0.0006452641773391221	1.1033756330824929e-06	2.076012404899481	0
000351	0.7979420375914256	1.0044740458561219	1.9035327156269988	66	1.004495700650029	0.792001584003168	0.8399748007559774	0.8639913600863992	0.8760289089539954	0.8640146882497002	0.8399966400134399	0.8160155042945816	0.005940453588257566	2.165479390714431e-05	0.8500036503923489	0
000352	0.8728985732577228	0.9936349047093344	1.8830416738326257	72	0.9936825618921232	0.864001728003456	0.779976600701979	0.6839931600683994	0.5880194046403531	0.4920083641421904	0.40799836800652794	0.3360063841212983	0.008896845254266816	4.7657182788873875e-05	0.5480003802801247	0
000353	1.2166108169565732	1.0076856984222229	1.909402483740521	101	1.0075931818676835	1.212002424004848	1.3439596812095638	1.4519854801451986	1.536050689672759	1.5960271324612518	1.6319934720261118	1.6560314645978274	0.004608392951725326	9.251655453934582e-05	1.5360079866854521	0
000354	0.37033137329969407	1.0032316058864355	1.9008176243692168	31	1.0030629448728758	0.37200074400148797	0.3839884803455897	0.38399616003839965	0.38401267241818976	0.3720063241075098	0.35999856000575997	0.3360063841212983	0.0016693707017939041	0.00016866101355961227	0.3700014301727912	0
000355	0.7876740859872651	0.9843671376466561	1.8652354148058443	66	0.9842861850974269	0.792001584003168	0.6119816405507835	0.46799532004679956	0.3480114843789845	0.2520042840728292	0.17999928000287999	0.1320025080476529	0.004327498015902931	8.095254922912964e-05	0.3319990861833216	0
000356	0.7539270735594145	0.986181223348793	1.8689322302967823	63	0.9862369975191198	0.756001512003024	0.5999820005399839	0.46799532004679956	0.3600118803920529	0.27600469207976536	0.20399918400326397	0.144002736051985	0.0020744384436095498	5.577417032676113e-05	0.3419993021856418	0
000357	0.7457495775738593	0.9871312419505331	1.8709577264904156	61	0.9873058534423642	0.732001464002928	0.5999820005399839	0.47999520004799956	0.37201227640512136	0.2880048960832334	0.21599913600345597	0.15600296405631708	0.013748113570931308	0.00017461149183106706	0.3519994121893519	0
000358	1.0616616043711329	0.9991792116186307	1.8935498520911875	88	0.9992277357658029	1.056002112004224	1.0319690409287723	0.9839901600983991	0.9120300969932007	0.840014280242764	0.7559969760120959	0.6720127682425966	0.00565949236690888	4.8524147172268606e-05	0.866002220419638	0
000359	0.6681439791172507	1.002589218656904	1.8994644649787824	56	1.0023488816057584	0.672001344002688	0.6839794806155816	0.6839931600683994	0.6720221767318322	0.6480110161872752	0.6119975520097919	0.57601094420794	0.003857364885437309	0.00024033705114567816	0.64600238830347	0
000360	1.2751294953505719	1.0000587067482491	1.8952501543873987	106	1.0001249866154092	1.272002544005088	1.2599622011339662	1.211987880121199	1.1400376212415009	1.0560179523051891	0.9719961120155519	0.876016644316242	0.003126951345483908	6.627986716001288e-05	1.0860030685222748	0
000361	0.7558474004221829	1.0160134519747615	1.925381924012008	63	1.0160255449785092	0.756001512003024	0.9479715608531745	1.151988480115199	1.3800455415028696	1.6200275404681879	1.8839924640301438	2.1600410407797748	0.00015411158084110976	1.2093003747715159e-05	1.5240111046248916	0
000362	0.6084656159152133	0.9991646551915044	1.8936057154546588	50	0.9992572149063347	0.6000012000024	0.5879823605291842	0.5639943600563995	0.528017424575011	0.48000816013872233	0.43199827200691193	0.38400729613862666	0.008464415912813328	9.255971483024261e-05	0.4960013122408092	0
000363	1.0787345515500035	0.9966196959186698	1.8882174440976884	90	0.99641381990315	1.08000216000432	1.007969760907173	0.9239907600923991	0.8280273249017217	0.7320124442115515	0.6359974560101759	0.5400102601949437	0.0012676084543163935	0.0002058760155198014	0.7780013343863273	0
000364	0.4031778836124912	1.0033858438730512	1.9007736570871785	34	1.0030397433038067	0.40800081600163196	0.4199874003779887	0.4199958000419996	0.4200138604573951	0.408006936117914	0.39599841600633595	0.37200706813429457	0.004822932389140777	0.0003461005692444452	0.4060015801893213	0
000365	1.679917558838529	1.012747621314395	1.9191995126325012	140	1.0127630816652275	1.68000336000672	2.003939881803546	2.327976720232798	2.652087518888123	2.9760505928600782	3.2879868480526073	3.5880681732952926	8.580116819101313e-05	1.546035083244135e-05	2.806018289188741	0
000366	1.3722949317615105	0.9737204314593768	1.846088888956178	113	0.9741825484535779	1.3560027120054239	0.8999730008099758	0.5879941200587995	0.37201227640512136	0.22800387606589312	0.14399942400230398	0.08400159603032457	0.016292219756086634	0.0004621169942010672	0.3859973822287363	0
000367	0.5371711265366484	1.0026144779575172	1.9001848704069757	45	1.0027290401128355	0.54000108000216	0.5519834404967852	0.5519944800551995	0.5400178205880793	0.5160087721491265	0.49199803200787195	0.4680088921689512	0.0028299534655115144	0.00011456215531824299	0.5200019062443356	0
000368	1.3056427839726348	1.0149751414516626	1.923445760119168	109	1.0150038297801596	1.308002616005232	1.6079517614471568	1.9319806801931982	2.2800752424830018	2.640044880762973	3.0119879520481914	3.396064525225979	0.0023598320325972644	2.868832849700631e-05	2.47801750702675	0
000369	1.3722150808062699	0.9913663554387108	1.8786509596659944	114	0.9913655785973489	1.3680027360054718	1.187964361069168	1.0079899201007991	0.8280273249017217	0.6720114241942112	0.5399978400086399	0.432008208155955	0.004212344800798018	7.76841361904701e-07	0.7779998464050825	0
000370	1.031159403315118	1.0054848673981611	1.9054026623902296	86	1.0054824730173697	1.0320020640041279	1.1039668809935703	1.151988480115199	1.1760388092807061	1.1880201963433377	1.1759952960188158	1.15202188841588	0.0008426606890099553	2.394380791415074e-06	1.1580052585279181	0
000371	0.7254617111822211	1.0098412613231174	1.9138967876214643	60	1.0099648295356014	0.72000144000288	0.8279751607451777	0.9239907600923991	1.0080332650977482	1.0800183603121252	1.13999544001824	1.2000228004332083	0.005460271179341114	0.0001235682124840487	1.0300059644498163	0
000372	0.9615055221135892	1.0000852485528842	1.8953825408077043	80	1.000194847032795	0.96000192000384	0.9479715608531745	0.9119908800911991	0.864028512940927	0.8040136682323599	0.7319970720117119	0.6600125402382645	0.0015036021097492025	0.00010959847991087734	0.8200023723946063	0
000373	0.5794909990952661	0.9828635936949394	1.862695960167294	48	0.9829461129014105	0.576001152002304	0.44398668039958805	0.3239967600323997	0.2400079202613686	0.1680028560485528	0.11999952000191998	0.08400159603032457	0.003489847092962184	8.251920647117661e-05	0.2299992221290256	0
000374	1.1218716313421355	1.007495903811857	1.909253539277591	93	1.0075145837582733	1.116002232004464	1.2359629211123668	1.3319866801331988	1.4040463335290063	1.452024684419635	1.4879940480238079	1.5000285005415104	0.005869399337671499	1.867994641635562e-05	1.4020071946265877	0
000375	0.4579450705268627	0.9913997784120944	1.8785212205877075	38	0.9912971151844138	0.45600091200182397	0.39598812035638936	0.3359966400335997	0.2760091083005739	0.22800387606589312	0.17999928000287999	0.144002736051985	0.0019441585250387083	0.00010266322768059943	0.25999996013522014	0
000376	0.9063494941682759	0.9935161551157655	1.8823826674519704	76	0.9933348037103832	0.9120018240036479	0.8159755207343781	0.7079929200707994	0.6000198006534215	0.5040085681456584	0.41999832000671994	0.3480066121256304	0.005652329835372005	0.00018135140538233507	0.5660002902894347	0
000377	1.2253066089408582	1.0100724785556356	1.914039378984468	102	1.0100400751092191	1.2240024480048959	1.4039578812635622	1.5719842801571986	1.7160566298687856	1.848031416534081	1.9679921280314878	2.064039216745118	0.0013041609359623063	3.2403446416529036e-05	1.7620102587667053	0
000378	0.7312564712530641	0.993867533232011	1.8829831938049053	61	0.9936517019358236	0.732001464002928	0.6599802005939822	0.5759942400575995	0.4920162365358057	0.420007140121382	0.347998608005568	0.28800547210397	0.0007449927498638376	0.0002158312961874076	0.4640003162363846	0
000379	0.7288099830390594	1.0008643938689603	1.896600498864032	61	1.0008375644503154	0.732001464002928	0.7319780406587802	0.7079929200707994	0.6720221767318322	0.6360108121838071	0.5879976480094079	0.5400102601949437	0.003191480963868565	2.6829418644958025e-05	0.6460019763082618	0
000380	1.0791673855104278	1.0106018232658158	1.9154728737911613	90	1.0107965314382363	1.08000216000432	1.2479625611231664	1.4039859601403988	1.5480510856858276	1.680028560485528	1.7999928000287997	1.908036252688801	0.000834774493892132	0.0001947081724205102	1.5980095366920868	0
000381	0.9495515016822156	1.0093191255716027	1.912699145774842	79	1.009332832997809	0.9480018960037919	1.079967600971971	1.187988120118799	1.2840423733983222	1.3680232563953587	1.4399942400230399	1.5000285005415104	0.00154960567842366	1.3707426206321927e-05	1.3100073485748336	0
000382	0.6748039360261199	1.0061300247573912	1.907057120487354	56	1.0063555318473145	0.672001344002688	0.7319780406587802	0.7679923200767993	0.7920261368625164	0.8040136682323599	0.8039967840128639	0.8040152762902495	0.0028025920234319157	0.0002255070899233047	0.7840037043555949	0
000383	0.5754124549517706	0.9983117909373137	1.8923512891729963	48	0.9985952531778244	0.576001152002304	0.5519834404967852	0.5159948400515996	0.4800158405227372	0.4320073441248501	0.38399846400614396	0.3360063841212983	0.0005886970505333267	0.00028346224051067903	0.450001052220569	0
000384	1.0380515390157419	1.003802283268931	1.9023007935770704	86	1.00384561442218	1.0320020640041279	1.079967600971971	1.103988960110399	1.1040364332022956	1.0800183603121252	1.0439958240167038	0.9960189243595629	0.006049475011614014	4.333115324883785e-05	1.0680043504955095	0
000385	0.8983368133313393	1.0010073632439258	1.8972486384583809	75	1.0011795882204348	0.9000018000036	0.8999730008099758	0.8759912400875992	0.8400277209147902	0.7920134642288919	0.7319970720117119	0.6720127682425966	0.001664986672260671	0.0001722249765090389	0.8020025443825941	0
000386	0.6206635146773211	1.0038463422657526	1.901891896493888	52	1.0036298391120457	0.624001248002496	0.6479805605831825	0.6599934000659994	0.6600217807187637	0.6480110161872752	0.6239975040099839	0.6000114002166042	0.003337733325174952	0.00021650315370691509	0.6400026102969681	0
000387	0.7216418401435615	0.9956817185880399	1.886732680997473	61	0.9956303092556017	0.732001464002928	0.6719798406047819	0.5999940000599995	0.528017424575011	0.45600775213178624	0.39599841600633595	0.3360063841212983	0.010359623859366507	5.140933243819035e-05	0.4980006362498688	0
000388	0.7552982079181301	0.9914576070198361	1.8781967184373969	64	0.9911258751462664	0.768001536003072	0.6599802005939822	0.5519944800551995	0.45601504849660035	0.3720063241075098	0.29999880000479995	0.24000456008664164	0.0127033280849419	0.00033173187356971834	0.42999990222412227	0
000389	0.7365287750285996	0.9800319089522745	1.8559973300633084	63	0.9794112405640668	0.756001512003024	0.5399838004859855	0.38399616003839965	0.2640087122875055	0.18000306005202088	0.11999952000191998	0.08400159603032457	0.01947273697442442	0.0006206683882077346	0.26199880814935933	0
000390	1.0973764191526278	1.007007996450609	1.9082817087547168	91	1.007001748032376	1.0920021840043679	1.1999640010799677	1.2839871601283988	1.3440443534636644	1.3800234603988266	1.4039943840224638	1.4040266765068536	0.005374235148259965	6.248418232823738e-06	1.336006672600029	0
000391	1.5486550051715362	1.006854497031836	1.908080179083346	129	1.0068954006674038	1.548003096006192	1.6919492415227544	1.7999820001799982	1.8840621740517436	1.9320328445583574	1.9559921760312957	1.9560371647061294	0.0006519091653442999	4.090363556774612e-05	1.8700092668417134	0
000392	0.8135125621438027	1.0050715703483446	1.9048118090537405	68	1.005170679250262	0.8160016320032639	0.8639740807775768	0.8999910000899991	0.9120300969932007	0.9120155042635725	0.8999964000143998	0.876016644316242	0.0024890698594611793	9.910890191733301e-05	0.8940039544091651	0
000393	0.4579450705268627	0.9913997784120944	1.8775457666747877	38	0.9907823673927597	0.45600091200182397	0.39598812035638936	0.3359966400335997	0.2760091083005739	0.22800387606589312	0.17999928000287999	0.144002736051985	0.0019441585250387083	0.0006174110193346571	0.25999996013522014	0
000394	0.8907618186305497	0.9925302374520365	1.880155914265982	75	0.992159744315096	0.9000018000036	0.7919762407127787	0.6719932800671994	0.5640186126142163	0.46800795613525425	0.38399846400614396	0.31200592811263417	0.009239981373050266	0.00037049313694048625	0.5320000802747044	0
000395	0.3176722842879447	1.0120460657269152	1.9176257800067045	26	1.0119326217295468	0.312000624001248	0.37198884033478996	0.4319956800431996	0.4920162365358057	0.5400091801560626	0.5879976480094079	0.6360120842296003	0.005671660286696689	0.00011344399736845645	0.5100032782181444	0
000396	0.9480308003967469	1.0072947336388147	1.9087809207302164	79	1.00726518258172	0.9480018960037919	1.0439686809395718	1.115988840111599	1.1760388092807061	1.212020604350274	1.2359950560197759	1.2480237124505367	2.8904392954998137e-05	2.9551057094678868e-05	1.1720059505254106	0
000397	1.5098120207825414	0.9981587489896374	1.8914293502164692	126	0.9981087452704527	1.512003024006048	1.451956441306761	1.3559864401355988	1.2360407893460483	1.1160189723225293	0.9959960160159359	0.876016644316242	0.002191003223506627	5.0003719184732454e-05	1.1720025505738525	0
000398	0.6983103301193984	0.9986817563407768	1.8926175376955676	58	0.998735752731119	0.696001392002784	0.6719798406047819	0.6359936400635994	0.5880194046403531	0.5400091801560626	0.4799980800076799	0.4200079801516229	0.0023089381166143674	5.3996390342203604e-05	0.5560013542706833	0
000399	0.6463426083904206	1.0024967133511768	1.8991118143540544	54	1.0021627875956778	0.6480012960025919	0.6599802005939822	0.6599934000659994	0.6480213847056953	0.624010608180339	0.5879976480094079	0.5520104881992758	0.0016586876121713612	0.0003339257554990649	0.62200228829245	0
000400	1.5543178960912603	0.9945148336603845	1.884277506325987	130	0.9943347116640257	1.5600031200062399	1.4159575212743618	1.2479875201247987	1.0800356411761587	0.9240157082670405	0.7799968800124799	0.6480123122339324	0.005685223914979609	0.00018012199635886184	1.0160009305147952	0
000401	1.2335608461589709	1.0066834958118671	1.90752004918462	103	1.0065998196823982	1.2360024720049438	1.3439596812095638	1.4279857201427986	1.4880491056204854	1.5240259084404435	1.5359938560245758	1.5360291845545067	0.002441625845972961	8.367612946891256e-05	1.4760072426653956	0
000402	0.6714188496142024	1.0110965734013573	1.915818528697733	56	1.0109789338023825	0.672001344002688	0.779976600701979	0.8879911200887992	0.9840324730716113	1.0800183603121252	1.163995344018624	1.2360234844462046	0.000582494388485566	0.0001176395989748169	1.0220062304398905	0
000403	0.8728985732577228	0.9936349047093344	1.8828475660158888	73	0.9935801310456376	0.8760017520035039	0.779976600701979	0.6839931600683994	0.5880194046403531	0.4920083641421904	0.40799836800652794	0.3360063841212983	0.0031031787457811433	5.477366369677217e-05	0.5480003802801247	0
000404	0.7882836449312798	1.0088152564845918	1.9120640077630284	66	1.0089976701729475	0.792001584003168	0.8879733607991761	0.9719902800971991	1.0440344531369534	1.1040187683190614	1.1519953920184318	1.1880225724288762	0.003717939071888221	0.00018241368835569816	1.0580058044666163	0
000405	1.4825747001698304	1.0071843737073651	1.908484917772502	124	1.007108981589763	1.4880029760059519	1.6319510414687561	1.7399826001739984	1.8240601939864014	1.8840320285444851	1.9199923200307196	1.9320367086974652	0.005428275836121488	7.53921176022132e-05	1.822009148816971	0
000406	1.6849492058478401	1.0104638149063048	1.914786759436452	141	1.0104344683574173	1.6920033840067679	1.9439416817495476	2.183978160218398	2.400079202613686	2.6040442687525687	2.783988864044544	2.94005586106136	0.007054178158927726	2.9346548887421164e-05	2.4760146730733505	0
000407	0.6946500504742118	1.0030061366731027	1.900828265644559	58	1.0030685602821845	0.696001392002784	0.7199784006479806	0.7199928000719993	0.7080233647710374	0.6840116281976794	0.6599973600105599	0.6240118562252683	0.001351341528572192	6.242360908181865e-05	0.6860025683207542	0
000408	0.8447182463010812	1.000681278347923	1.8964167740158129	70	1.0007406127044254	0.84000168000336	0.8399748007559774	0.8159918400815992	0.780025740849448	0.7320124442115515	0.6719973120107519	0.6120116282209362	0.004716566297721214	5.933435650229413e-05	0.7420022943550442	0
000409	0.398878049539965	1.0119248349075625	1.917262620037676	33	1.0117409819302712	0.396000792001584	0.4679859604211874	0.5399946000539995	0.61202019666649	0.6720114241942112	0.7319970720117119	0.7920150482859174	0.002877257538380973	0.0001838529772912878	0.6360040502722529	0
000410	1.343208535644595	0.9953348452743689	1.8859415233334005	112	0.9952128147383954	1.344002688005376	1.2359629211123668	1.103988960110399	0.9720320770585429	0.840014280242764	0.7199971200115199	0.6000114002166042	0.0007941523607808421	0.00012203053597348301	0.9120011264586996	0
000411	0.4386717386516549	1.0161575888272403	1.9255893784239453	37	1.0161350188337053	0.444000888001776	0.5519834404967852	0.6719932800671994	0.8040265328755849	0.9480161162739766	1.1039955840176638	1.2720241684592006	0.005329149350121132	2.256999353500433e-05	0.8920065203650683	0
000412	1.2166462391501378	0.9938680930068323	1.883541301005641	101	0.9939462155415203	1.212002424004848	1.0919672409827705	0.9599904000959991	0.8280273249017217	0.6960118322011474	0.5759976960092159	0.4800091201732833	0.004643815145289887	7.812253468797437e-05	0.772000602394023	0
000413	1.8546509725106055	1.0081426613612952	1.9105372464805197	154	1.0081919970518034	1.848003696007392	2.0639380818575446	2.243977560224398	2.3880788066006176	2.496042432721356	2.5799896800412796	2.628049932948726	0.006647276503213506	4.933569050824538e-05	2.4000127490656538	0
000414	0.4363574104392393	0.9820433807193968	1.856941811453995	38	0.9799096441315497	0.45600091200182397	0.33598992030239094	0.23999760002399978	0.16800554418295804	0.12000204003468058	0.08399966400134398	0.06000114002166041	0.019643501562584653	0.0021337365878471015	0.1679993180945056	0
000415	0.6892638275123297	1.0015406024002163	1.8982120979712056	57	1.0016880065577913	0.6840013680027359	0.6959791206263812	0.6839931600683994	0.6600217807187637	0.624010608180339	0.5879976480094079	0.5400102601949437	0.005262459509593809	0.00014740415757508174	0.6320020962997059	0
000416	0.6066338330826915	1.0074945265911812	1.9094504155668552	51	1.0076184755298738	0.6120012240024479	0.6719798406047819	0.7199928000719993	0.7560249488233112	0.7800132602254238	0.8039967840128639	0.8160155042945816	0.005367390919756465	0.00012394893869260848	0.7580038563388269	0
000417	0.6662360869006575	1.0094934864705134	1.913286250481268	55	1.009642648609905	0.66000132000264	0.7559773206803797	0.8399916000839992	0.9120300969932007	0.9720165242809127	1.0199959200163198	1.0680202923855553	0.006234766898017496	0.00014916213939164535	0.9280052924067279	0
000418	1.1296498946280784	0.999191999395948	1.8928766305839573	95	0.9988724762506677	1.14000228000456	1.1039668809935703	1.043989560104399	0.9720320770585429	0.8880150962566363	0.8039967840128639	0.720013680259925	0.010352385376481532	0.00031952314528038706	0.9220023464476563	0
000419	0.7515347118430183	1.0082845350891751	1.9107809180590667	63	1.0083205827341044	0.756001512003024	0.8399748007559774	0.9119908800911991	0.9720320770585429	1.020017340294785	1.0559957760168959	1.0800205203898874	0.004466800160005668	3.604764492926016e-05	0.980005232434548	0
000420	0.6998078877347801	1.0052434558838341	1.9051684884719648	58	1.005358899257817	0.696001392002784	0.7439776806695799	0.7799922000779993	0.7920261368625164	0.7920134642288919	0.7799968800124799	0.7680145922772533	0.0038064957319960957	0.00011544337398294857	0.7760034923547868	0
000421	1.5342502518933447	1.0138307978666	1.9211463366046315	128	1.0137904221957437	1.536003072006144	1.85994420167395	2.195978040219598	2.544083954770507	2.892049164835802	3.2519869920520317	3.612068629303957	0.0017528201127992027	4.037567085624083e-05	2.726018497142641	0
000422	0.8708734915622844	1.0131936445259562	1.9197994619586256	73	1.0130796753931695	0.8760017520035039	1.0439686809395718	1.223987760122399	1.4040463335290063	1.5840269284577837	1.7639929440282238	1.9320367086974652	0.005128260441219501	0.00011396913278671761	1.4920098926290748	0
000423	0.7917481690182288	1.0059664374958575	1.906231082961105	66	1.0059196311995975	0.792001584003168	0.8519744407667771	0.8999910000899991	0.9240304930062692	0.9360159122705085	0.9359962560149758	0.9240175563335703	0.00025341498493924863	4.680629625997135e-05	0.9120042764136834	0
000424	1.573627506386856	0.9886339544015774	1.8732399324847009	131	0.988510175327897	1.572003144006288	1.3079607611771649	1.055989440105599	0.8400277209147902	0.6600112201907432	0.503997984008064	0.38400729613862666	0.0016243623805678453	0.00012377907368044117	0.7919990704224981	0
000425	1.6904058026742315	1.0123201442701992	1.9182896160153209	141	1.012282928509734	1.6920033840067679	2.003939881803546	2.3159768402315977	2.6160863308489177	2.9160495728427382	3.2039871840512637	3.480066121256304	0.0015975813325364019	3.72157604653367e-05	2.7560176551723945	0
000426	1.7243459172849875	1.0027638472056095	1.900391232043201	144	1.0028379373094352	1.728003456006912	1.7759467215983522	1.7759822401775984	1.7400574218949225	1.680028560485528	1.6079935680257278	1.5120287285458425	0.003657538721924425	7.409010382564141e-05	1.6820062067879953	0
000427	1.5099606186314365	1.0076820394683323	1.909588317993984	126	1.007691246748368	1.512003024006048	1.667949961501155	1.7999820001799982	1.9080629660778805	1.9800336605722295	2.0279918880324477	2.052038988740786	0.0020424053746115334	9.207280035727905e-06	1.9060099108507498	0
000428	0.8206477782383053	0.9995603568389165	1.894451105196455	68	0.9997033277333098	0.8160016320032639	0.8039758807235784	0.7679923200767993	0.7200237607841058	0.6600112201907432	0.5999976000095999	0.5400102601949437	0.004646146235041337	0.00014297089439330168	0.6820018403299617	0
000429	1.3955396358307963	1.0143319603956584	1.9221986106606757	116	1.0143457080369191	1.392002784005568	1.7039488815335542	2.027979720202798	2.364078014574481	2.712046104783781	3.0719877120491517	3.4320652092389756	0.0035368518252283376	1.374764126071959e-05	2.55201760706379	0
000430	1.316900726076961	1.0023835167572253	1.8994737568887257	110	1.0023537849538922	1.32000264000528	1.3439596812095638	1.3439865601343988	1.3080431654244589	1.2600214203641462	1.187995248019008	1.1160212044028837	0.0031019139283190444	2.973180333309955e-05	1.26000454659241	0
000431	1.2343092595891807	1.0095857995351802	1.913307833304852	103	1.0096540378827659	1.2360024720049438	1.4039578812635622	1.5599844001559986	1.6920558378426487	1.8120308045236768	1.9079923680305277	1.9920378487191257	0.0016932124157631456	6.823834758562519e-05	1.7280098567559232	0
000432	1.9040232042447889	0.9815120732056548	1.859873433542712	158	0.9814566633972925	1.8960037920075838	1.4159575212743618	1.0319896801031991	0.7320241567971743	0.5160087721491265	0.35999856000575997	0.24000456008664164	0.008019412237205037	5.540980836227227e-05	0.7159972084027105	0
000433	0.6691209125502933	1.0171451865766303	1.927343204028974	56	1.017060513975175	0.672001344002688	0.8519744407667771	1.055989440105599	1.2840423733983222	1.5360261124439114	1.8119927520289918	2.1120401287624464	0.002880431452394694	8.467260145539335e-05	1.4420108745843414	0
000434	1.1587163963397467	0.9949834807139124	1.8858679241632637	96	0.995173976398835	1.152002304004608	1.0559683209503716	0.9479905200947991	0.8280273249017217	0.7080120362046154	0.5999976000095999	0.5040095761819474	0.006714092335138755	0.00019049568492257585	0.7740008963905093	0
000435	0.8272191505327812	1.013546022140253	1.92073738571211	69	1.013574618490379	0.828001656003312	0.9959701208963732	1.175988240117599	1.3560447494767327	1.5360261124439114	1.7159931360274558	1.896036024684469	0.0007825054705308254	2.8596350126086634e-05	1.4460097306077568	0
000436	1.4498014351684663	1.0136128546300616	1.9207068197202728	121	1.0135584887926155	1.452002904005808	1.7519474415767529	2.0639793602063983	2.3760784105875494	2.7000459007803133	3.0239879040483837	3.348063613208651	0.0022014688373417357	5.436583744611312e-05	2.5440171050680083	0
000437	1.1253336090897612	0.9919925666158825	1.8798836219612	94	0.9920160554532087	1.128002256004512	0.9839704808855735	0.8399916000839992	0.696022968757969	0.5760097921664667	0.4679981280074879	0.37200706813429457	0.002668646914750772	2.34888373261688e-05	0.6560000063392984	0
000438	0.868853942267072	1.0090939767302913	1.9125261297605456	72	1.0092415323119437	0.864001728003456	0.9839704808855735	1.079989200107999	1.1640384132676378	1.23602101235721	1.2959948160207357	1.3440255364851932	0.004852214263616039	0.00014755558165235882	1.1840065765207248	0
000439	1.1662984413987483	1.0138287528043133	1.921258278969914	97	1.0138494942693277	1.1640023280046559	1.4159575212743618	1.6679833201667984	1.9320637581040174	2.1960373326346545	2.4719901120395518	2.748052212992047	0.002296113394092414	2.0741465014406657e-05	2.0720140428685716	0
000440	1.2772930012130541	0.9941762447590938	1.884161739083542	106	0.9942736211997759	1.272002544005088	1.151965441036769	1.0199898001019991	0.8760289089539954	0.7440126482150196	0.6239975040099839	0.5160098041862795	0.0052904572079661705	9.737644068208429e-05	0.8220006844173411	0
000441	0.6523093763086566	1.0051031694454926	1.9048567603574589	54	1.0051944000883402	0.6480012960025919	0.6959791206263812	0.7199928000719993	0.7320241567971743	0.7320124442115515	0.7199971200115199	0.7080134522555929	0.0043080803060646655	9.123064284755067e-05	0.7180031823290366	0
000442	0.6669484258148517	0.9945175729459214	1.8853325300755617	55	0.9948914485206246	0.66000132000264	0.5999820005399839	0.5399946000539995	0.4680154445096688	0.3960067321144459	0.33599865600537593	0.2760052440996379	0.006947105812211696	0.00037387557470325294	0.43600044622051864	0
000443	1.1349131040105218	0.9851539149552474	1.866177647889001	96	0.9847834022312704	1.152002304004608	0.8999730008099758	0.6839931600683994	0.5160170285619425	0.38400652811097785	0.27599889600441596	0.2040038760736454	0.01708919999408609	0.0003705127239770345	0.4939987482715595	0
000444	1.3881428644361775	1.0038817916722171	1.9021327232116023	116	1.0037569235590635	1.392002784005568	1.451956441306761	1.4759852401475986	1.476048709607417	1.452024684419635	1.4039943840224638	1.3440255364851932	0.0038599195693904687	0.0001248681131535978	1.4340058326648446	0
000445	1.7937842829848665	0.9779627795485811	1.85308423412683	150	0.9778739975633288	1.8000036000072	1.2719618411447657	0.8759912400875992	0.5880194046403531	0.38400652811097785	0.251998992004032	0.16800319206064915	0.00621931702233347	8.87819852523064e-05	0.5899968663413963	0
000446	0.8052751245093827	1.015911515898607	1.9253399944231204	67	1.016003418701707	0.804001608003216	1.007969760907173	1.223987760122399	1.4640483135943485	1.7160291724959322	1.9919920320318718	2.2800433208230957	0.0012735165061666942	9.1902803100119e-05	1.61401172666247	0
000447	1.0933532935259034	0.9956680051916557	1.8866421058189944	91	0.9955825126631815	1.0920021840043679	1.007969760907173	0.9119908800911991	0.8040265328755849	0.6960118322011474	0.5999976000095999	0.5040095761819474	0.0013511095215354985	8.549252847411815e-05	0.7540010303777754	0
000448	0.5564533669739821	0.9818403572145263	1.858938837257136	47	0.9809634762074967	0.564001128002256	0.4199874003779887	0.29999700002999974	0.21600712823523174	0.15600265204508476	0.10799956800172798	0.0720013680259925	0.007547761028273925	0.0008768810070296507	0.21199918611933757	0
000449	0.9052295997463696	1.0023810244515883	1.8996225937914388	75	1.002432326303692	0.9000018000036	0.9239722808315751	0.9239907600923991	0.9000297009801324	0.8640146882497002	0.8159967360130559	0.7680145922772533	0.0052277997427696565	5.130185210378002e-05	0.8660031264073527	0
000450	1.4972277422388194	1.0072243862363832	1.908750055878828	125	1.0072488951755376	1.5000030000059998	1.6439506814795557	1.7639823601763984	1.8480609860125383	1.9080324365514212	1.9439922240311038	1.9560371647061294	0.0027752577671804612	2.4508939154399556e-05	1.8440093088261913	0
000451	1.282081230102735	0.9960468458777174	1.887574166414175	107	0.9960743617671755	1.284002568005136	1.187964361069168	1.079989200107999	0.9600316810454744	0.840014280242764	0.7199971200115199	0.6120116282209362	0.0019213379024010102	2.7515889458040732e-05	0.9000013784496437	0
000452	1.5736822402665631	0.9685163300234466	1.8371079188277184	128	0.9694432835028662	1.536003072006144	0.9479715608531745	0.5759942400575995	0.3360110883659161	0.19200326405548893	0.10799956800172798	0.06000114002166041	0.03767916826041917	0.0009269534794196232	0.36999681022592784	0
000453	1.8130870328063489	1.0047376503782455	1.9041156952349896	151	1.0048033394444589	1.812003624007248	1.9199424017279483	1.9799802001979983	2.0040661341824277	1.9920338645756976	1.9559921760312957	1.896036024684469	0.00108340879910096	6.568906621340354e-05	1.9580084668999727	0
000454	1.7857871545427608	1.017010706347799	1.927302191212021	149	1.0170388714796388	1.788003576007152	2.267931962041139	2.8079719202807976	3.4081124677114345	4.068069157175672	4.787980848076607	5.568105794010086	0.0022164214643911606	2.816513183967473e-05	3.8180286915492894	0
000455	0.8210277562379066	1.004939547820713	1.904143119751837	69	1.0048178113834172	0.828001656003312	0.8759737207883764	0.8999910000899991	0.9120300969932007	0.9120155042635725	0.8999964000143998	0.876016644316242	0.006973899765405411	0.0001217364372958496	0.8960038944109652	0
000456	1.0512291165497565	0.9990955760433129	1.8936169650346848	87	0.9992631513185001	1.044002088004176	1.0199694009179725	0.9719902800971991	0.9000297009801324	0.828014076239296	0.7439970240119039	0.6600125402382645	0.007227028545580438	0.00016757527518718174	0.8540021704141281	0
000457	0.2994304865323993	0.9865440925501512	1.870320811208715	25	0.9869697527507952	0.3000006000012	0.23999280021599353	0.19199808001919982	0.14400475215682118	0.10800183603121252	0.08399966400134398	0.06000114002166041	0.0005701134688007037	0.0004256602006440513	0.13799971207437192	0
000458	1.0538380242018448	1.0061235311779753	1.90683705195432	88	1.0062394015105642	1.056002112004224	1.1399658010259692	1.199988000119999	1.2360407893460483	1.2600214203641462	1.2599949600201599	1.2480237124505367	0.0021640878023792	0.00011587033258897428	1.2240057805544766	0
000459	1.3302640399326395	1.005562824523856	1.905487387262016	111	1.0055271823983793	1.332002664005328	1.4279571612851616	1.4879851201487986	1.5240502936596907	1.5360261124439114	1.5239939040243837	1.5000285005415104	0.0017386240726884328	3.564212547657597e-05	1.5000068486839095	0
000460	1.2710779516901636	1.0115818780732773	1.917084273608416	106	1.0116468683802664	1.272002544005088	1.4879553613391598	1.7039829601703984	1.9080629660778805	2.1000357006069104	2.27999088003648	2.448046512883745	0.0009245923149243662	6.499030698914332e-05	1.9880123968524288	0
000461	0.7985617673717126	0.9961763886341831	1.887907605997808	66	0.9962503180958668	0.792001584003168	0.7439776806695799	0.6719932800671994	0.6000198006534215	0.5280089761525946	0.4559981760072959	0.38400729613862666	0.006560183368544581	7.392946168371939e-05	0.5640008682814529	0
000462	0.8199812666492527	1.012175445756795	1.9182472134238195	68	1.012260552629083	0.8160016320032639	0.9719708408747738	1.115988840111599	1.2600415813721852	1.4040238684057629	1.5359938560245758	1.6680316926021594	0.003979634645988828	8.510687228802105e-05	1.326008446565176	0
000463	0.8696457309087422	0.9883309295357944	1.873246547790656	72	0.9885136662300159	0.864001728003456	0.7199784006479806	0.5759942400575995	0.45601504849660035	0.36000612010404176	0.27599889600441596	0.2040038760736454	0.005644002905286216	0.00018273669422153027	0.4319994302307139	0
000464	1.0311205292998922	1.0129882542320887	1.9198246545577824	86	1.0130929695474193	1.0320020640041279	1.2359629211123668	1.4399856001439986	1.644054253790375	1.848031416534081	2.051991792032832	2.2560428648144315	0.0008815347042356869	0.00010471531533062794	1.7460114747380142	0
000465	0.6042448971755812	1.0065019767105268	1.907758227176452	50	1.0067255063946992	0.6000012000024	0.6599802005939822	0.6959930400695994	0.7200237607841058	0.7320124442115515	0.7439970240119039	0.7440141362685891	0.004243697173181182	0.0002235296841723855	0.7160034343232886	0
000466	0.506012494993995	0.9881911721879931	1.8697962527679632	43	0.9866929428519429	0.5160010320020639	0.4199874003779887	0.3359966400335997	0.2640087122875055	0.204003468058957	0.15599937600249597	0.12000228004332082	0.009988537008068898	0.0014982293360502608	0.249999646133978	0
000467	2.3656631746436676	0.9985557742057369	1.892307768123528	197	0.9985722870860311	2.364004728009456	2.2799316020519385	2.147978520214798	1.980065342156291	1.8000306005202087	1.6079935680257278	1.4160269045111857	0.0016584466342117743	1.6512880294139443e-05	1.8720044229133583	0
000468	0.6493901691270288	1.0122739914342092	1.9182750782648863	54	1.0122752569274758	0.6480012960025919	0.7679769606911794	0.8879911200887992	1.0080332650977482	1.1160189723225293	1.2239951040195838	1.332025308480861	0.001388873124436918	1.2654932666222862e-06	1.0560067884501168	0
000469	0.9219587381894947	1.0085543944256716	1.9113856660669568	77	1.0086397087301617	0.924001848003696	1.0319690409287723	1.127988720112799	1.2120399973199114	1.2720216243676141	1.3199947200211197	1.3560257644895253	0.002043109814201305	8.53143044901028e-05	1.2200066445399569	0
000470	1.760325668290494	1.0036407651702242	1.901995605307062	147	1.0036845663337517	1.7640035280070558	1.8359449216523507	1.8599814001859982	1.8480609860125383	1.8120308045236768	1.7519929920280317	1.6680316926021594	0.003677859716561871	4.3801163527534825e-05	1.796007132834126	0
000471	0.9337020359652985	0.9937027070254848	1.8833133150368728	78	0.9938259071677498	0.936001872003744	0.8399748007559774	0.7319926800731993	0.6240205926795585	0.5280089761525946	0.4439982240071039	0.3600068401299625	0.002299836038445413	0.00012320014226496756	0.5880003522997327	0
000472	1.211072845502481	1.0017811183554954	1.8986077766950595	101	1.0018968065293847	1.212002424004848	1.223963281101567	1.211987880121199	1.1760388092807061	1.1160189723225293	1.0439958240167038	0.9720184683508987	0.0009295785023668568	0.00011568817388929453	1.1240038725322672	0
000473	1.4583771995928958	1.005510568883004	1.9054078531832404	121	1.0054852122028954	1.452002904005808	1.559953201403958	1.6319836801631984	1.668055045816512	1.680028560485528	1.6679933280266879	1.6320310085891632	0.006374295587087797	2.535668010850145e-05	1.640007470747508	0
000474	1.189630207170137	1.0067433421831258	1.907517712835143	99	1.0065985867889544	1.188002376004752	1.295961121166365	1.3799862001379988	1.4400475215682116	1.4760250924265712	1.4879940480238079	1.4880282725371783	0.0016278311653850075	0.00014475539417135863	1.4280070426433555	0
000475	1.6574609095056603	0.9942446693471825	1.884380934093128	138	0.9943892905775206	1.656003312006624	1.4999550013499596	1.3199868001319988	1.1400376212415009	0.9720165242809127	0.8159967360130559	0.6720127682425966	0.0014575974990362894	0.00014462123033809338	1.0700009085433373	0
000476	1.017965040398979	1.0001757163021598	1.8952137275742984	85	1.0001057641576876	1.02000204000408	1.007969760907173	0.9719902800971991	0.9120300969932007	0.8520144842462322	0.7799968800124799	0.7080134522555929	0.002036999605100842	6.995214447225173e-05	0.8720024924186464	0
000477	0.7447772290102931	1.009004552131719	1.9117887139035772	62	1.0088523973883172	0.7440014880029759	0.8399748007559774	0.9239907600923991	0.9960328690846798	1.0560179523051891	1.1039955840176638	1.1400216604115478	0.0007757410073171433	0.00015215474340180002	1.0100056044445762	0
000478	1.9669397713837762	0.9972252685873758	1.88974190436647	164	0.9972182787775532	1.9680039360078718	1.85994420167395	1.7159828401715984	1.5480510856858276	1.3800234603988266	1.211995152019392	1.044019836376891	0.0010641646240956426	6.98980982261066e-06	1.460002762721081	0
000479	0.7710749131397862	0.9960747057893795	1.8875938712439333	65	0.9960847600212279	0.7800015600031199	0.7199784006479806	0.6479935200647994	0.5760190086272847	0.5040085681456584	0.43199827200691193	0.37200706813429457	0.008926646863333776	1.0054231848410922e-05	0.5420008062711549	0
000480	1.455975950268301	0.9972886436752769	1.889830878712865	122	0.9972652306096327	1.464002928005856	1.379958601241963	1.2719872801271987	1.1520380172545694	1.020017340294785	0.8999964000143998	0.7800148202815853	0.008026977737555008	2.341306564423995e-05	1.0840020765357503	0
000481	0.5459625524562183	0.9883886795156276	1.8720200875450517	46	0.9878664622005743	0.552001104002208	0.4559863204103877	0.35999640003599964	0.28800950431364236	0.22800387606589312	0.16799932800268796	0.1320025080476529	0.0060385515459897565	0.0005222173150533083	0.271999656146044	0
000482	0.6927251087987231	0.9858283058171083	1.868170044928423	58	0.985834791704988	0.696001392002784	0.5519834404967852	0.4319956800431996	0.32401069235284763	0.24000408006936116	0.17999928000287999	0.1320025080476529	0.0032762832040609258	6.485887879659202e-06	0.3099992801687878	0
000483	1.3233187521759586	1.0109690022434623	1.9157991547521904	110	1.010968710156189	1.32000264000528	1.5359539213823588	1.7399826001739984	1.9320637581040174	2.1120359046103783	2.2679909280362875	2.4120458288707485	0.00331611217067862	2.9208727325702455e-07	2.0000121568629647	0
000484	1.2223179575278196	1.0034670319069525	1.901795851073232	102	1.0035791558685565	1.2240024480048959	1.2719618411447657	1.2839871601283988	1.2720419773852536	1.248021216360678	1.1999952000191998	1.1400216604115478	0.0016844904770763058	0.00011212396160398264	1.236004842574974	0
000485	0.8050999960613175	1.0007614634727833	1.8966743324225932	67	1.0008765264768305	0.804001608003216	0.8039758807235784	0.7799922000779993	0.7440245528102427	0.6960118322011474	0.6479974080103679	0.5880111722122721	0.0010983880581015848	0.00011506300404717784	0.710002174339268	0
000486	1.3465149883380896	1.0082223791656468	1.910414329714265	112	1.0081271337782558	1.344002688005376	1.4999550013499596	1.6319836801631984	1.7400574218949225	1.824031008527145	1.8839924640301438	1.9200364806931332	0.0025123003327136573	9.524538739102972e-05	1.7500093427764172	0
000487	1.420371466032728	1.0057085854830548	1.9058727203111252	118	1.0057305229493303	1.416002832005664	1.523954281371559	1.5959840401595986	1.644054253790375	1.656028152478592	1.6439934240263037	1.620030780584831	0.004368634027064111	2.1937466275545603e-05	1.6140074887352098	0
000488	1.049815415093067	1.0070070293443305	1.9082457563117807	88	1.0069827759001608	1.056002112004224	1.151965441036769	1.223987760122399	1.2840423733983222	1.3200224403814864	1.3439946240215037	1.3440255364851932	0.00618669691115703	2.425344416967512e-05	1.278006362574279	0
000489	1.2711491175708838	1.0086412350577005	1.911506315126713	106	1.0087033753332193	1.272002544005088	1.4279571612851616	1.5599844001559986	1.668055045816512	1.7640299885098045	1.8359926560293758	1.8840357966801369	0.0008534264342041631	6.214027551876278e-05	1.6900091747461652	0
000490	0.7494046535407136	1.0092153341043137	1.9127011901337487	63	1.0093339118076008	0.756001512003024	0.8519744407667771	0.9359906400935991	1.0080332650977482	1.0680181563086573	1.1279954880180478	1.1760223444245441	0.006596858462310395	0.00011857770328704831	1.0280057224515622	0
000491	0.9803680755849697	0.9993912804781717	1.8936764922556315	82	0.999294563879483	0.9840019680039359	0.9599712008639741	0.9119908800911991	0.8520281169278586	0.7800132602254238	0.707997168011328	0.6360120842296003	0.003633892418966167	9.671659868870641e-05	0.8080021183915639	0
000492	1.1778797655544682	0.9933501488909224	1.882039145156196	99	0.9931535267266203	1.188002376004752	1.0559683209503716	0.9119908800911991	0.780025740849448	0.6480110161872752	0.5399978400086399	0.44400843616028707	0.010122610450283842	0.00019662216430216262	0.7300003723745369	0
000493	0.9600880766035244	1.011798795266059	1.917423685934373	80	1.0118259765297468	0.96000192000384	1.1279661610151697	1.2959870401295988	1.4520479175812802	1.6080273364647197	1.7519929920280317	1.8840357966801369	8.615659968436162e-05	2.7181263687836577e-05	1.5200095406498229	0
000494	0.5822783044706287	1.006557051832695	1.9078529244700828	49	1.0067754782305045	0.588001176002352	0.6359809205723829	0.6719932800671994	0.696022968757969	0.7080120362046154	0.7199971200115199	0.720013680259925	0.00572287153172335	0.00021842639780955686	0.6920033343122686	0
000495	1.6731409506913308	1.0117928884442884	1.9174300407518847	139	1.0118293299719108	1.668003336006672	1.967940961771147	2.255977440225598	2.532083558757439	2.7960475328080574	3.0479878080487675	3.2880624731869905	0.005137614684658898	3.644152762238839e-05	2.6480166291329996	0
000496	0.5697927020787996	0.9975713477560119	1.8904510516868684	47	0.9975924963723546	0.564001128002256	0.5399838004859855	0.5039949600503996	0.45601504849660035	0.408006936117914	0.35999856000575997	0.31200592811263417	0.005791574076543626	2.1148616342725468e-05	0.4300008722115489	0
000497	1.7887632645958111	1.01093290245321	1.9156630582804064	149	1.0108968919417405	1.788003576007152	2.075937721868344	2.351976480235198	2.6040859348358496	2.84404834882193	3.05998776004896	3.2520617891739945	0.0007596885886591576	3.6010511469619644e-05	2.6980163391640457	0
000498	1.5766605526271589	1.0102057302817853	1.9142746453935064	132	1.010164225377006	1.584003168006336	1.8119456416307513	2.027979720202798	2.22007326241766	2.4000408006936116	2.555989776040896	2.6880510729703864	0.007342615379177131	4.150490477927704e-05	2.2840133789926838	0
000499	1.1569150757881972	0.9971580093464633	1.8893680574751344	96	0.9970209994810298	1.152002304004608	1.0919672409827705	1.0079899201007991	0.9120300969932007	0.8040136682323599	0.707997168011328	0.6120116282209362	0.004912771783589287	0.00013700986543341287	0.8560016204235658	0
000500	1.9902443005929238	1.0043649349908468	1.903200113032393	166	1.0043201860011008	1.992003984007968	2.0999370018899435	2.147978520214798	2.1600712823523174	2.1360363126173145	2.0879916480334075	2.0160383047277897	0.0017596834150441776	4.474898974593522e-05	2.108008844972595	0
000501	0.4241359845791316	1.0136539225148344	1.9204486565859984	36	1.0134222559050396	0.432000864001728	0.5159845204643861	0.5999940000599995	0.696022968757969	0.7920134642288919	0.8879964480142079	0.9840186963552308	0.007864879422596394	0.00023166660979478948	0.7460050163134474	0
000502	1.010771285696663	0.9899335153909827	1.876431370465283	83	0.9901942996426872	0.996001992003984	0.8519744407667771	0.7079929200707994	0.5760190086272847	0.45600775213178624	0.35999856000575997	0.2760052440996379	0.014769293692679097	0.0002607842517045045	0.5379996542836742	0
000503	0.677030621902966	0.9901568337392825	1.876365267357241	56	0.9901594169809484	0.672001344002688	0.5759827205183845	0.47999520004799956	0.38401267241818976	0.3120053040901695	0.23999904000383995	0.19200364806931333	0.005029277900278073	2.583241665909952e-06	0.36399976419131613	0
000504	1.082306396461735	0.9745431372031698	1.8455030748967085	92	0.9738734139168891	1.104002208004416	0.7319780406587802	0.46799532004679956	0.30000990032671077	0.19200326405548893	0.11999952000191998	0.0720013680259925	0.021695811542681076	0.0006697232862806768	0.31399790218594864	0
000505	0.8616936968214427	1.0022280082479498	1.8992383974445544	72	1.002229585591393	0.864001728003456	0.8759737207883764	0.8759912400875992	0.8520281169278586	0.816013872235828	0.7679969280122879	0.720013680259925	0.0023080311820132815	1.5773434431931577e-06	0.8180029263853125	0
000506	0.7992151712487909	1.0030241842890286	1.9007435843596128	67	1.0030238739019843	0.804001608003216	0.8279751607451777	0.8279917200827992	0.8160269288886532	0.7920134642288919	0.7559969760120959	0.720013680259925	0.0047864367544250275	3.103870442888734e-07	0.7900029883695904	0
000507	0.7872138782605684	1.0100397819655558	1.9137989962657664	66	1.009913224960827	0.792001584003168	0.8999730008099758	1.0079899201007991	1.1040364332022956	1.1880201963433377	1.2599949600201599	1.320025080476529	0.004787705742599568	0.00012655700472885556	1.130006598492183	0
000508	0.8291441604171739	1.0156014488223584	1.924662972900544	69	1.015646153915506	0.828001656003312	1.0319690409287723	1.2479875201247987	1.4880491056204854	1.7400295805028685	2.003991984032064	2.2800433208230957	0.0011425044138618778	4.470509314757898e-05	1.6320117586720142	0
000509	0.8234852316366242	0.9126373288739448	1.7302989480006874	71	0.9130801061821826	0.8520017040034079	0.2159935201943942	0.047999520004799956	0.01200039601306843	0.0	0.0	0.0	0.028516472366783674	0.00044277730823782946	0.04599890603537709	3
000510	0.5600362611611853	1.010832194554105	1.9154860408424208	47	1.010803479701469	0.564001128002256	0.6479805605831825	0.7319926800731993	0.8160269288886532	0.8880150962566363	0.9479962080151678	1.0080191523638948	0.003964866841070669	2.8714852635891575e-05	0.8400051043634557	0
000511	1.0288184449557447	0.9734112828219601	1.8451384189257996	84	0.9736809846762527	1.008002016004032	0.6719798406047819	0.4319956800431996	0.2760091083005739	0.1680028560485528	0.10799956800172798	0.06000114002166041	0.020816428951712762	0.0002697018542926477	0.2859980321700828	0
000512	1.2225885508066088	0.9954351726728405	1.8865401485775544	102	0.9955287097472474	1.2240024480048959	1.1279661610151697	1.0079899201007991	0.8880293049670639	0.7680130562219557	0.6599973600105599	0.5520104881992758	0.0014138971982871062	9.353707440684644e-05	0.8340010484191374	0
000513	1.3510316241984244	1.0073811709720135	1.9088056112723275	113	1.0072782118000747	1.3560027120054239	1.4879553613391598	1.5959840401595986	1.6800554418295803	1.7400295805028685	1.7759928960284157	1.7880339726454804	0.004971087806999508	0.0001029591719388101	1.678008548750851	0
000514	1.5777598667911228	1.0052484127773316	1.9050463418398436	131	1.005294442384653	1.572003144006288	1.6799496015119548	1.7519824801751984	1.7880590059471961	1.7880303965167408	1.7639929440282238	1.72803283262382	0.005756722784834745	4.6029607321473875e-05	1.7500078768005223	0
000515	0.4202108569569034	0.9974971810901941	1.8912112278957869	35	0.9979936419514803	0.42000084000168	0.39598812035638936	0.37199628003719964	0.3360110883659161	0.30000510008670145	0.26399894400422397	0.22800433208230955	0.00021001695522343544	0.0004964608612861854	0.31600064415545664	0
000516	0.7320030619935513	0.986155894632066	1.8679920515216668	62	0.985740864445234	0.7440014880029759	0.5879823605291842	0.45599544004559955	0.3480114843789845	0.2640044880762973	0.19199923200307198	0.144002736051985	0.01199842600942469	0.00041503018683197723	0.3319992901808537	0
000517	0.7935882757160044	1.0112742830452899	1.91633988388917	66	1.0112540533440697	0.792001584003168	0.9239722808315751	1.055989440105599	1.1760388092807061	1.2840218283710823	1.391994432022272	1.4880282725371783	0.00158669171283643	2.0229701220175755e-05	1.2200075105247354	0
000518	1.7892626735818624	1.00617569546075	1.906686497422174	149	1.0061599537663712	1.788003576007152	1.931942041738748	2.0399796002039983	2.112069698300044	2.1480365166207824	2.147991408034368	2.1240403567667787	0.0012590975747104327	1.5741694378679227e-05	2.08400993694412	0
000519	0.6169580746697023	1.0087694847470094	1.911442870959806	52	1.008669895796794	0.624001248002496	0.6959791206263812	0.7559924400755993	0.8160269288886532	0.8640146882497002	0.8999964000143998	0.9240175563335703	0.007043173332793695	9.958895021555669e-05	0.8260045223647174	0
000520	2.039493304360896	1.000163223898675	1.8952423389043933	170	1.0001208623789235	2.04000408000816	2.015939521814346	1.9439805601943982	1.83606058999947	1.7040289684924643	1.5599937600249598	1.4160269045111857	0.0005107756472639835	4.236151975156588e-05	1.7460050508394707	0
000521	1.4376467613340198	1.0112735243115676	1.916445659456593	120	1.011309871193607	1.44000288000576	1.6799496015119548	1.9079809201907982	2.124070094313112	2.3280395766728033	2.5199899200403197	2.7000513009747187	0.002356118671740237	3.63468820394619e-05	2.2100135689506177	0
000522	0.8044522327177996	0.9933261675010924	1.8821277684874795	67	0.9932002933277513	0.804001608003216	0.7199784006479806	0.6239937600623994	0.528017424575011	0.44400754812831816	0.37199851200595196	0.3000057001083021	0.0004506247145836806	0.00012587417334108952	0.49800022425466056	0
000523	0.6400058331390628	0.9690885405821481	1.84383210324246	47	0.9729916408699532	0.564001128002256	0.37198884033478996	0.23999760002399978	0.14400475215682118	0.0840014280242764	0.047999808000767995	0.024000456008664166	0.0760047051368068	0.0039031002878050503	0.15199881409155325	0
000524	1.1352458045844789	1.0103310897411049	1.91449628576912	95	1.0102811851763132	1.14000228000456	1.3079607611771649	1.4639853601463986	1.6080530657511698	1.7400295805028685	1.8599925600297598	1.9560371647061294	0.004756475420081063	4.990456479170291e-05	1.6560097487189152	0
000525	0.7152809374535619	0.9910616508144441	1.8793426817740928	59	0.9917306008940108	0.708001416002832	0.6119816405507835	0.5159948400515996	0.4320142564704635	0.3480059161005737	0.27599889600441596	0.2160041040779775	0.007279521450729964	0.0006689500795666881	0.3999999422093023	0
000526	0.9658119129091183	1.0106751283869984	1.91554907939992	80	1.0108367451974931	0.96000192000384	1.1159665210043699	1.2599874001259987	1.392045937515938	1.5120257044369754	1.6199935200259197	1.7160326046194878	0.005809992905278283	0.00016161681049475796	1.4360086146214481	0
000527	0.9404142161956834	0.9984962487923985	1.8918755880211997	79	0.9983442253085101	0.9480018960037919	0.9119726408207754	0.8519914800851992	0.780025740849448	0.7080120362046154	0.6359974560101759	0.5640107162036079	0.007587679808108483	0.00015202348388843046	0.7420016783623037	0
000528	0.808641987857618	0.9882168903688505	1.8721563016883516	68	0.9879383425103737	0.8160016320032639	0.6719798406047819	0.5399946000539995	0.4200138604573951	0.3240055080936376	0.251998992004032	0.19200364806931333	0.007359644145645938	0.0002785478584768075	0.39999940821386	0
000529	0.5025224819803706	0.9992842537409234	1.8931677497382735	42	0.9990261000557574	0.504001008002016	0.49198524044278674	0.46799532004679956	0.4320142564704635	0.3960067321144459	0.35999856000575997	0.3240061561169662	0.0014785260216453322	0.0002581536851660182	0.412001044199537	0
000530	0.8412278989019333	0.9987507643448037	1.892600416022624	70	0.998726717610935	0.84000168000336	0.8159755207343781	0.7679923200767993	0.7080233647710374	0.6480110161872752	0.5759976960092159	0.5160098041862795	0.001226218898573328	2.404673386868783e-05	0.6720016203274976	0
000531	0.3004737191657013	1.0110427081675213	1.9154656546546032	25	1.0107927218942365	0.3000006000012	0.3479895603131906	0.39599604003959965	0.44401465248353195	0.48000816013872233	0.5159979360082559	0.5520104881992758	0.0004731191645013233	0.00024998627328476353	0.45600280619709604	0
000532	1.0260560446845324	0.9983011368604893	1.892481843229879	85	0.998664146655601	1.02000204000408	0.9839704808855735	0.9239907600923991	0.8520281169278586	0.7680130562219557	0.6839972640109439	0.6000114002166042	0.006054004680452474	0.00036300979511172393	0.8020018463925558	0
000533	0.635324463862339	1.001175507304773	1.8966296878728004	53	1.0008529675130384	0.636001272002544	0.6359809205723829	0.6239937600623994	0.6000198006534215	0.5640095881629987	0.5279978880084479	0.4800091201732833	0.0006768081402049875	0.00032253979173457736	0.5720018462721556	0
000534	1.1273573700281792	1.0134154328592195	1.9204956104358528	94	1.0134470334882777	1.128002256004512	1.3559593212203636	1.5959840401595986	1.83606058999947	2.076035292599974	2.3159907360370555	2.5560485649227336	0.0006448859763328318	3.160062905815941e-05	1.956013090823199	0
000535	1.34273297618001	1.0134177900897339	1.9203886251286169	112	1.0133905772580962	1.344002688005376	1.6199514014579564	1.8959810401895982	2.1840720743784545	2.47204202471442	2.7599889600441596	3.048057913100349	0.001269711825365949	2.7212831637646318e-05	2.330015568980823	0
000536	1.0158960232949705	0.9969429313061416	1.889238615946188	85	0.9969526930851141	1.02000204000408	0.9599712008639741	0.8759912400875992	0.7920261368625164	0.6960118322011474	0.6119975520097919	0.5280100321906116	0.0041060167091093724	9.761778972494639e-06	0.7440013323692733	0
000537	1.3498568168313525	0.9846799310802085	1.865523527686088	113	0.9844382224893409	1.3560027120054239	1.0559683209503716	0.8039919600803993	0.6000198006534215	0.44400754812831816	0.32399870400518394	0.22800433208230955	0.006145895174071381	0.00024170859086758423	0.5759984443166674	0
000538	0.6585412163480784	0.9936661403814195	1.883814762232206	54	0.9940905212443453	0.6480012960025919	0.5879823605291842	0.5159948400515996	0.44401465248353195	0.3720063241075098	0.31199875200499194	0.2520047880909737	0.010539920345486453	0.00042438086292573285	0.41400028621129853	0
000539	1.057418103367803	1.0017122464781307	1.898285364014111	88	1.0017266691058515	1.056002112004224	1.0679679609611712	1.055989440105599	1.0200336611108167	0.9720165242809127	0.9119963520145918	0.8400159603032458	0.00141599136357895	1.442262772077818e-05	0.9780033164627229	0
000540	0.9540618169970393	0.9954738785652135	1.8868669232995376	79	0.9957011490232412	0.9480018960037919	0.8759737207883764	0.7919920800791993	0.696022968757969	0.6000102001734029	0.5159979360082559	0.432008208155955	0.00605992099324737	0.0002272704580277285	0.6520008523271931	0
000541	0.6370538102043338	0.9831677788118391	1.861157820478664	55	0.98213443538647	0.66000132000264	0.49198524044278674	0.35999640003599964	0.2640087122875055	0.19200326405548893	0.13199947200211198	0.09600182403465667	0.022947509798306176	0.0010333434253690932	0.2559991521430916	0
000542	1.2873167755672736	1.0044278470323669	1.903449618416444	107	1.0044518501871222	1.284002568005136	1.3559593212203636	1.3919860801391988	1.4040463335290063	1.3920236644022947	1.3559945760216958	1.308024852472197	0.0033142075621377387	2.400315475536985e-05	1.3680058046307926	0
000543	1.2388319063061464	1.007103916573906	1.908377009066532	103	1.0070520380813484	1.2360024720049438	1.3559593212203636	1.4519854801451986	1.5240502936596907	1.5720267244543156	1.5959936160255357	1.596030324576167	0.002829434301202527	5.187849255761101e-05	1.5160076266802118	0
000544	1.2948839548829048	0.9757836803975888	1.850530253556713	105	0.97652626002188	1.26000252000504	0.8759737207883764	0.5879941200587995	0.38401267241818976	0.2520042840728292	0.15599937600249597	0.09600182403465667	0.03488143487786477	0.0007425796242912508	0.3919976662292246	0
000545	2.876505354044681	1.0171040296438658	1.9274214777855911	240	1.0171018190976717	2.88000576001152	3.6598902032939016	4.535954640453596	5.5081817699984095	6.588111997903964	7.763968944124223	9.04817191526639	0.003500405966839093	2.2105461940924442e-06	6.184046578506748	0
000546	1.2199717430272854	1.0085050459570066	1.911150244356148	102	1.0085154765095092	1.2240024480048959	1.3679589612311631	1.4879851201487986	1.5960526697381012	1.680028560485528	1.7399930400278398	1.7880339726454804	0.004030704977610489	1.043055250260494e-05	1.6100087207128186	0
000547	0.639891285066709	0.9995678438777347	1.894280805906961	53	0.999613460665244	0.636001272002544	0.6239812805615832	0.5999940000599995	0.5640186126142163	0.5160087721491265	0.4679981280074879	0.4200079801516229	0.003890013064165032	4.56167875093616e-05	0.5320014622573394	0
000548	2.5977685600412856	0.9843432665308216	1.8648732457179211	218	0.9840950681868845	2.616005232010464	2.027939161825145	1.5359846401535986	1.1400376212415009	0.828014076239296	0.5999976000095999	0.432008208155955	0.018236671969178442	0.0002481983439370783	1.0939968846041828	0
000549	1.0865035970997687	1.0047810409405273	1.9044441789466784	90	1.004976680555655	1.08000216000432	1.151965441036769	1.187988120118799	1.200039601306843	1.2000204003468058	1.1759952960188158	1.1400216604115478	0.006501437095448814	0.00019563961512769623	1.17600508653993	0
000550	1.5955389318998412	0.9972550030011225	1.8898828186814227	133	0.9972926393716044	1.596003192006384	1.5119546413607594	1.3919860801391988	1.2600415813721852	1.1160189723225293	0.9839960640157439	0.8520161883075779	0.0004642601065427687	3.763637048193047e-05	1.1860022545863325	0
000551	1.2417881213064152	1.008085788734976	1.9103760616832803	103	1.0081069397084188	1.2360024720049438	1.379958601241963	1.4999850001499986	1.5960526697381012	1.6680283564820602	1.7159931360274558	1.752033288632484	0.005785649301471407	2.1150973442907173e-05	1.6020085087120106	0
000552	0.6358740585817815	1.0070526155291566	1.9076950644685955	53	1.0066921753844347	0.636001272002544	0.6959791206263812	0.7439925600743993	0.780025740849448	0.8040136682323599	0.8159967360130559	0.8160155042945816	0.0001272134207624953	0.00036044014472191854	0.7760038883483711	0
000553	1.020516165269873	1.004770542205601	1.904093878627649	85	1.004791826803727	1.02000204000408	1.079967600971971	1.115988840111599	1.1280372252284325	1.1280191763259975	1.1039955840176638	1.0680202923855553	0.0005141252657931972	2.1284598126003473e-05	1.1040047865068698	0
000554	1.2642575354019467	1.0055948415286184	1.9057449318775428	105	1.005663088893129	1.26000252000504	1.3559593212203636	1.4159858401415988	1.4520479175812802	1.464024888423103	1.4519941920232318	1.4280271325155178	0.004255015396906758	6.824736451060964e-05	1.4280065486508493	0
000555	1.0780144356750023	1.0002318120338412	1.8954699156853696	90	1.0002409548239768	1.08000216000432	1.0679679609611712	1.0319896801031991	0.9720320770585429	0.9000153002601043	0.8279966880132479	0.7560143642729212	0.0019877243293175972	9.142790135641121e-06	0.9260026784448646	0
000556	1.1564408978224716	0.994169198771743	1.8838168272241984	96	0.9940916109422324	1.152002304004608	1.0439686809395718	0.9239907600923991	0.7920261368625164	0.6720114241942112	0.5639977440090239	0.4680088921689512	0.004438593817863712	7.758782951061693e-05	0.7440006063777789	0
000557	0.48664234317764765	1.007613690644743	1.9091301597170929	41	1.0074494762678419	0.49200098400196796	0.5399838004859855	0.5759942400575995	0.61202019666649	0.6360108121838071	0.6479974080103679	0.6600125402382645	0.005358640824320304	0.0001642143769011728	0.6120031662737524	0
000558	0.6873647867031814	1.0090026758762807	1.912030485880726	58	1.0089799806494768	0.696001392002784	0.779976600701979	0.8519914800851992	0.9120300969932007	0.9720165242809127	1.0199959200163198	1.0560200643812232	0.00863660529960264	2.2695226803870483e-05	0.9320051144098058	0
000559	0.4147227762537873	0.9894290169132555	1.875660838065636	34	0.9897876890936261	0.40800081600163196	0.3479895603131906	0.28799712002879974	0.22800752424830018	0.18000306005202088	0.14399942400230398	0.10800205203898874	0.0067219602521553234	0.00035867218037066717	0.21599979011393403	0
000560	1.266511176067777	1.0066411572763883	1.907777033951936	105	1.0067354307448098	1.26000252000504	1.379958601241963	1.4639853601463986	1.5240502936596907	1.5600265204508477	1.5719937120251517	1.5720298685675027	0.006508656062736984	9.427346842150186e-05	1.5120073926819255	0
000561	1.4485134829274513	1.0083927901153715	1.9109128126445327	121	1.0083901836098614	1.452002904005808	1.6199514014579564	1.7639823601763984	1.8840621740517436	1.9800336605722295	2.051991792032832	2.1000399007581145	0.0034894210783567026	2.606505510094337e-06	1.9000102148415456	0
000562	0.8613978200990958	1.0073489804237383	1.9088705245334496	72	1.0073124665786646	0.864001728003456	0.9479715608531745	1.0199898001019991	1.0680352451630903	1.1040187683190614	1.1279954880180478	1.1400216604115478	0.0026039079043601587	3.6513845073748996e-05	1.0680054204778202	0
000563	1.4101824948109913	1.000767264838714	1.8966341961043212	117	1.0008553465103327	1.404002808005616	1.4039578812635622	1.3679863201367988	1.3080431654244589	1.2240208083537418	1.1279954880180478	1.032019608372559	0.006179686805375395	8.80816716186672e-05	1.2440038785948613	0
000564	0.6450370194981945	1.004939547820713	1.9040638523267208	54	1.0047759819012774	0.6480012960025919	0.6839794806155816	0.7079929200707994	0.7200237607841058	0.7200122402080835	0.707997168011328	0.6840129962469287	0.002964276504397456	0.0001635659194356709	0.7040030943228045	0
000565	0.9018349383766863	1.0067343007783438	1.9079242589256733	75	1.0068131214784302	0.9000018000036	0.9839704808855735	1.043989560104399	1.0920360371892273	1.1160189723225293	1.1279954880180478	1.1280214324072158	0.001833138373086296	7.882070008635722e-05	1.0820053284878322	0
000566	0.5118128506606169	0.9405554095007045	1.7591675565871154	60	0.9283140934789357	0.72000144000288	0.22799316020519386	0.07199928000719993	0.02400079202613686	0.012000204003468058	0.0	0.0	0.20818858934226314	0.012241316021768811	0.05599890604033312	2
000567	1.0201577018679657	1.0054906846354856	1.9053302047669955	85	1.0054442370730015	1.02000204000408	1.0919672409827705	1.139988600113999	1.1640384132676378	1.1760199923398698	1.163995344018624	1.1400216604115478	0.00015566186388582537	4.6447562484175364e-05	1.1460052085224082	0
000568	0.748346602553637	0.9910283108072251	1.8765961287724844	63	0.9902812427300697	0.756001512003024	0.6479805605831825	0.5399946000539995	0.44401465248353195	0.36000612010404176	0.28799884800460795	0.22800433208230955	0.00765490944938696	0.0007470680771554106	0.4179998522186122	0
000569	1.2452709965777433	1.015495524059935	1.9244278193872435	104	1.0155220632228878	1.248002496004992	1.5479535613931583	1.8719812801871982	2.22007326241766	2.5920440647491008	2.9879880480478076	3.396064525225979	0.002731499427248707	2.6539162952810003e-05	2.436017457003484	0
000570	1.0645078225321092	1.0047776893928084	1.904270458261553	89	1.0048850080144427	1.068002136004272	1.1279661610151697	1.163988360116399	1.1760388092807061	1.1760199923398698	1.1519953920184318	1.1160212044028837	0.00349431347216278	0.00010731862163426698	1.15200498652891	0
000571	1.1674565143334212	1.0161010303934608	1.925602611078591	97	1.0161420017158964	1.1640023280046559	1.4639560813175605	1.7879821201787984	2.1360704903261807	2.5200428407282924	2.9279882880468477	3.360063841212983	0.003454186328765374	4.0971322435634505e-05	2.366017276968444	0
000572	1.2267239051213705	0.9882795763965803	1.8734030273456632	101	0.9885962406134	1.212002424004848	1.007969760907173	0.8159918400815992	0.6480213847056953	0.5040085681456584	0.38399846400614396	0.28800547210397	0.014721481116522606	0.0003166642168197509	0.6079992483250399	0
000573	1.2862599470583056	1.0055838097341856	1.905665534767803	107	1.0056211909763122	1.284002568005136	1.379958601241963	1.4399856001439986	1.476048709607417	1.4880252964300391	1.4759940960236158	1.452027588524182	0.0022573790531696947	3.7381242126599545e-05	1.4520066486618692	0
000574	0.6144413578815684	1.0091961546333579	1.9126471366860407	51	1.009305387761031	0.6120012240024479	0.6959791206263812	0.7679923200767993	0.8280273249017217	0.8760148922531682	0.9239963040147838	0.9600182403465666	0.002440133879120454	0.00010923312767308069	0.8420047003699035	0
000575	1.4961571885767604	1.0073180909151283	1.9090506040088984	124	1.0074074946584965	1.4880029760059519	1.6439506814795557	1.7639823601763984	1.8600613820256067	1.9200326405548893	1.9559921760312957	1.9680373927104615	0.008154212570808506	8.940374336829926e-05	1.8520094388297013	0
000576	2.1303977916325594	0.9914831728623137	1.8788574537493796	177	0.9914745456864181	2.1240042480084957	1.8479445616631502	1.5599844001559986	1.2960427694113905	1.0560179523051891	0.8519965920136319	0.6720127682425966	0.006393543624063636	8.62717589555917e-06	1.2139998406319927	0
000577	1.0167256171521597	1.008590204426107	1.911357682853019	85	1.0086249419663127	1.02000204000408	1.1399658010259692	1.2479875201247987	1.3320439574505958	1.4040238684057629	1.4639941440234239	1.5000285005415104	0.003276422851920202	3.4737540205664885e-05	1.3480072985953433	0
000578	0.8042488678361855	0.9914694716521677	1.8790073858623293	67	0.9915536649795151	0.804001608003216	0.6959791206263812	0.5879941200587995	0.4920162365358057	0.3960067321144459	0.32399870400518394	0.2520047880909737	0.00024725983296958187	8.419332734743712e-05	0.4579999502385983	0
000579	1.0578802300113137	0.9994397087707726	1.894210293183436	88	0.9995762510459711	1.056002112004224	1.0319690409287723	0.9839901600983991	0.9240304930062692	0.8520144842462322	0.7679969280122879	0.6840129962469287	0.0018781180070897019	0.0001365422751985479	0.8740023504231482	0
000580	1.50089652106202	0.9971105187030244	1.8894685628514507	125	0.9970740362466043	1.5000030000059998	1.4159575212743618	1.3079869201307988	1.1760388092807061	1.044017748301721	0.9119963520145918	0.7920150482859174	0.0008935210560201412	3.648245642007275e-05	1.1080020665480161	0
000581	0.6710409870554748	0.9809958138864653	1.857986915060435	57	0.980461146120869	0.6840013680027359	0.5039848804535865	0.35999640003599964	0.25200831627443704	0.1680028560485528	0.11999952000191998	0.08400159603032457	0.012960380947261152	0.0005346677655962973	0.2479989281408034	0
000582	0.771242170395161	1.006828636857743	1.9080764660026772	64	1.006893441271835	0.768001536003072	0.8399748007559774	0.8999910000899991	0.9360308890193376	0.9600163202774447	0.9719961120155519	0.9720184683508987	0.0032406343920889924	6.480441409206783e-05	0.9300045984182015	0
000583	1.2329437247008612	1.004888504232517	1.904197164836552	103	1.0048463310168292	1.2360024720049438	1.3079607611771649	1.3559864401355988	1.368045145489801	1.3680232563953587	1.3439946240215037	1.308024852472197	0.0030587473040826207	4.2173215687890675e-05	1.3420058466152707	0
000584	0.7240892342125601	1.0096628896206836	1.9130095653215011	61	1.0094966416350115	0.732001464002928	0.8279751607451777	0.9119908800911991	0.9960328690846798	1.0680181563086573	1.1279954880180478	1.1760223444245441	0.007912229790367875	0.00016624798567210775	1.0180058164453845	0
000585	0.8318286606113262	1.0086428981711046	1.9111827569783528	70	1.0085326334456384	0.84000168000336	0.9359719208423748	1.0199898001019991	1.0920360371892273	1.1520195843329335	1.1999952000191998	1.2360234844462046	0.008173019392033742	0.0001102647254662692	1.1060060044886564	0
000586	1.2264117471022375	0.982927139280541	1.862484308889812	103	0.9828344243569886	1.2360024720049438	0.9359719208423748	0.6959930400695994	0.5040166325488741	0.36000612010404176	0.251998992004032	0.18000342006498124	0.009590724902706294	9.271492355233946e-05	0.48799835427231714	0
000587	0.7445560745619221	1.0028641859185188	1.900943100118197	62	1.0031291585236062	0.7440014880029759	0.7679769606911794	0.7679923200767993	0.7560249488233112	0.7320124442115515	0.695997216011136	0.6600125402382645	0.0005545865589461352	0.00026497260508739906	0.7300027383420403	0
000588	0.5798754450219786	0.9977796189412899	1.8912008213366192	48	0.9979881504020802	0.576001152002304	0.5519834404967852	0.5159948400515996	0.4680154445096688	0.420007140121382	0.37199851200595196	0.3240061561169662	0.0038742930196746794	0.0002085314607903621	0.44200092221705894	0
000589	1.64642087128523	1.0045422880010906	1.90356103018752	137	1.004510642265729	1.644003288006576	1.739947801565953	1.7879821201787984	1.8000594019602647	1.7880303965167408	1.7519929920280317	1.6920321486108236	0.002417583278653934	3.164573536151849e-05	1.7600074768101024	0
000590	0.7954888600788516	0.9934851797549703	1.8828806618415688	66	0.993597595738696	0.792001584003168	0.7079787606371809	0.6239937600623994	0.528017424575011	0.44400754812831816	0.37199851200595196	0.3000057001083021	0.003487276075683554	0.00011241598372568884	0.4960002842528606	0
000591	0.6656443418806742	1.0091127501236856	1.9123125727783776	56	1.0091288381256707	0.672001344002688	0.7559773206803797	0.8279917200827992	0.8880293049670639	0.9480161162739766	0.9959960160159359	1.032019608372559	0.006357002122013733	1.608800198504845e-05	0.9080050143987858	0
000592	1.2167412791039334	0.9985810433339914	1.8926031236412464	101	0.9987281464233967	1.212002424004848	1.1759647210583684	1.103988960110399	1.0200336611108167	0.9240157082670405	0.8279966880132479	0.732013908264257	0.004738855099085448	0.00014710308940524275	0.9640022744706882	0
000593	1.2481716660454243	1.005160203696777	1.904981430309095	104	1.0052601885191828	1.248002496004992	1.3319600411987642	1.3799862001379988	1.4040463335290063	1.4040238684057629	1.391994432022272	1.3560257644895253	0.0001691700404322649	9.99848224056965e-05	1.378006106630555	0
000594	0.5902168348910403	1.0061354807111618	1.90669182962338	49	1.006162767573112	0.588001176002352	0.6359809205723829	0.6719932800671994	0.696022968757969	0.7080120362046154	0.707997168011328	0.6960132242512608	0.0022156588886882433	2.7286861950193142e-05	0.6860032663107926	0
000595	1.8021274652953063	1.0108391626230266	1.9155558246138635	150	1.0108403046521588	1.8000036000072	2.0879373618791437	2.3639763602363977	2.6160863308489177	2.84404834882193	3.05998776004896	3.2520617891739945	0.0021238652881063746	1.1420291321506681e-06	2.704016325168224	0
000596	1.025363487506162	1.0004870950038682	1.8958123335419603	86	1.0004216489943198	1.0320020640041279	1.0199694009179725	0.9839901600983991	0.9360308890193376	0.8760148922531682	0.8039967840128639	0.732013908264257	0.006638576497965953	6.544600954838664e-05	0.8920026724276663	0
000597	0.9669732876844817	1.0006011804605897	1.8963149499235843	80	1.0006868800514341	0.96000192000384	0.9599712008639741	0.9359906400935991	0.8880293049670639	0.828014076239296	0.7679969280122879	0.6960132242512608	0.00697136768064166	8.569959084447909e-05	0.8460025624045803	0
000598	1.0879771515507972	0.9926075521502887	1.8816864501354256	90	0.9929674092887133	1.08000216000432	0.9599712008639741	0.8279917200827992	0.696022968757969	0.5760097921664667	0.4679981280074879	0.38400729613862666	0.007974991546477295	0.00035985713842456857	0.6520001843362205	0
000599	1.6692773184614849	1.0068763260710298	1.9081429564447483	139	1.0069285283300435	1.668003336006672	1.823945281641551	1.9439805601943982	2.028066926208565	2.088035496603442	2.1119915520337917	2.1120401287624464	0.0012739824548129164	5.220225901370057e-05	2.0180099909073657	0
000600	0.7859316370737166	0.9892356973001368	1.8749170250103888	66	0.9893951783634718	0.792001584003168	0.6599802005939822	0.5399946000539995	0.4320142564704635	0.3360057120971056	0.26399894400422397	0.2040038760736454	0.0060699469294513975	0.00015948106333496526	0.40599959821557	0
000601	0.9981123577469646	1.0152607038544073	1.923895690841001	83	1.015241258573456	0.996001992003984	1.2359629211123668	1.4879851201487986	1.7640582139210592	2.052034884593038	2.3519905920376316	2.664050616961722	0.0021103657429806244	1.944528095121356e-05	1.9260137247957694	0
000602	0.5633325714669234	1.0116812013869358	1.91699224216736	47	1.011598303316947	0.564001128002256	0.6599802005939822	0.7559924400755993	0.8520281169278586	0.9360159122705085	1.0199959200163198	1.0920207483942195	0.0006685565353325984	8.289806998895699e-05	0.886005556379748	0
000603	1.0956545462999545	0.9948697685996779	1.885257413322013	91	0.9948518093511126	1.0920021840043679	0.9959701208963732	0.8879911200887992	0.780025740849448	0.6720114241942112	0.5639977440090239	0.4680088921689512	0.003652362295586631	1.7959248565291297e-05	0.728000840367801	0
000604	0.4626189894682122	1.0003622185095915	1.896086750169764	38	1.0005664588631247	0.45600091200182397	0.4559863204103877	0.4439955600443996	0.4200138604573951	0.3960067321144459	0.35999856000575997	0.3240061561169662	0.006618077466388261	0.00020424035353316938	0.40000119819155905	0
000605	0.30759252326697223	0.999746222894533	1.8948066125489773	25	0.9998909292408785	0.3000006000012	0.2999910002699919	0.28799712002879974	0.2760091083005739	0.2520042840728292	0.22799908800364796	0.2040038760736454	0.007591923265772238	0.0001447063463455578	0.2580007461249147	0
000606	0.9331216177373312	0.9681013169985517	1.8344176594236343	79	0.9680236315143027	0.9480018960037919	0.5759827205183845	0.3359966400335997	0.19200633620909488	0.10800183603121252	0.05999976000095999	0.03600068401299625	0.014880278266460767	7.768548424902377e-05	0.21799799613437465	0
000607	0.8943706511851146	1.003241327171596	1.9013331739253565	74	1.0033350007762827	0.888001776003552	0.9239722808315751	0.9359906400935991	0.9240304930062692	0.9000153002601043	0.8639965440138239	0.8160155042945816	0.006368875181562594	9.367360468659491e-05	0.8940034604166588	0
000608	0.36550277697540573	1.0118400787974116	1.9175110174041792	31	1.0118720614145673	0.37200074400148797	0.4319870403887884	0.49199508004919956	0.5520182166011478	0.6120104041768709	0.6719973120107519	0.720013680259925	0.006497967026082241	3.19826171557569e-05	0.5800036222477806	0
000609	1.461543909104785	0.9890200697113408	1.8739581970209396	122	0.9888892040846177	1.464002928005856	1.223963281101567	0.995990040099599	0.7920261368625164	0.624010608180339	0.4799980800076799	0.37200706813429457	0.0024590189010709196	0.00013086562672315338	0.7479992023976659	0
000610	1.5075221375037828	0.9871997241624231	1.8714728911589325	125	0.9875777062402719	1.5000030000059998	1.223963281101567	0.9719902800971991	0.7560249488233112	0.5760097921664667	0.43199827200691193	0.3240061561169662	0.0075191374977829906	0.0003779820778487819	0.7139987883854036	0
000611	0.8669128717900868	0.9748727130199729	1.8483354798674096	71	0.9753680762319688	0.8520017040034079	0.5759827205183845	0.38399616003839965	0.25200831627443704	0.15600265204508476	0.09599961600153599	0.06000114002166041	0.014911167786678892	0.0004953632119958362	0.2539984341499171	0
000612	0.9052295997463696	1.0023810244515883	1.8993162010301423	75	1.0022706426042705	0.9000018000036	0.9239722808315751	0.9239907600923991	0.9000297009801324	0.8640146882497002	0.8159967360130559	0.7680145922772533	0.0052277997427696565	0.00011038184731781975	0.8660031264073527	0
000613	1.600114056044391	1.0041036359852995	1.9027110803197136	134	1.004062123056697	1.608003216006432	1.6799496015119548	1.7159828401715984	1.7160566298687856	1.6920287644889962	1.6439934240263037	1.5840300965718348	0.007889159962040981	4.151292860243849e-05	1.6720068927732454	0
000614	0.44676814286425387	1.0090082010871702	1.9121617263524624	37	1.0090492363489076	0.444000888001776	0.5039848804535865	0.5519944800551995	0.6000198006534215	0.6360108121838071	0.6599973600105599	0.6840129962469287	0.0027672548624778637	4.1035261737487616e-05	0.6060033882672505	0
000615	0.7419686590377602	0.9996724421848476	1.89466485938744	62	0.9998161259868295	0.7440014880029759	0.7319780406587802	0.6959930400695994	0.6480213847056953	0.6000102001734029	0.5519977920088319	0.4920093481776154	0.002032828965215727	0.00014368380198181985	0.6200016342989875	0
000616	1.6549298953570724	1.0055413530483146	1.905441628624416	138	1.0055030355295815	1.656003312006624	1.7759467215983522	1.8479815201847982	1.8960625700648122	1.9080324365514212	1.8959924160303356	1.8600353406714727	0.0010734166495516284	3.8317518733066436e-05	1.8640085008501988	0
000617	1.1852069955331324	0.9767641455466207	1.8521965416670585	97	0.9774055615590407	1.1640023280046559	0.8159755207343781	0.5519944800551995	0.37201227640512136	0.24000408006936116	0.15599937600249597	0.09600182403465667	0.021204667528476495	0.0006414160124199597	0.3719979262168687	0
000618	0.7805835977847962	0.9984998050232168	1.891854123253681	65	0.9983328983339269	0.7800015600031199	0.7559773206803797	0.7079929200707994	0.6480213847056953	0.5880099961699349	0.5279978880084479	0.4680088921689512	0.0005820377816763145	0.00016690668928986963	0.6160014003007014	0
000619	1.0909061245236704	1.0059278361194832	1.906148877877359	91	1.0058762515127044	1.0920021840043679	1.1759647210583684	1.2359876401235987	1.2720419773852536	1.2840218283710823	1.2839948640205439	1.2720241684592006	0.0010960594806974644	5.158460677878729e-05	1.2540058665696745	0
000620	0.5190932026887218	1.0078731090360757	1.9100971607116453	43	1.007959763447872	0.5160010320020639	0.5759827205183845	0.6239937600623994	0.6600217807187637	0.6840116281976794	0.707997168011328	0.720013680259925	0.0030921706866579024	8.665441179633859e-05	0.6620034562947467	0
000621	1.029792134403012	1.002596406107801	1.9002421969996568	86	1.002759291400564	1.0320020640041279	1.0559683209503716	1.055989440105599	1.032034057123885	0.9960169322878488	0.9479962080151678	0.8880168723205741	0.0022099296011157676	0.00016288529276309305	0.9960036384672412	0
000622	0.7534777113946458	0.9920297345893134	1.8795988261137495	63	0.9918657684620903	0.756001512003024	0.6599802005939822	0.5639943600563995	0.4680154445096688	0.38400652811097785	0.31199875200499194	0.2520047880909737	0.0025238006083782016	0.0001639661272231363	0.4400000122278324	0
000623	0.9755354188170574	0.9998907553523281	1.8946888785155545	81	0.9998288008994939	0.972001944003888	0.9599712008639741	0.9239907600923991	0.864028512940927	0.8040136682323599	0.7319970720117119	0.6600125402382645	0.003533474813169457	6.195445283418977e-05	0.8240022923966062	0
000624	0.6687240018491832	1.0037450364639502	1.9018539985838616	56	1.0036098403553275	0.672001344002688	0.6959791206263812	0.7079929200707994	0.7080233647710374	0.6960118322011474	0.6719973120107519	0.6360120842296003	0.0032773421535047254	0.0001351961086226705	0.6860027723182863	0
000625	0.9003663735956096	1.006019132213538	1.9063610401300908	75	1.0059882096991646	0.9000018000036	0.9719708408747738	1.0199898001019991	1.056034849150022	1.0680181563086573	1.0679957280170878	1.0560200643812232	0.00036457359200958717	3.0922514373310506e-05	1.0400049064722938	0
000626	0.5302068145481065	0.9965974186533565	1.8893922453750496	44	0.9970337634547053	0.528001056002112	0.49198524044278674	0.45599544004559955	0.4080134644443266	0.36000612010404176	0.31199875200499194	0.2640050160953058	0.002205758545994474	0.00043634480134879805	0.3820006721895088	0
000627	0.7891687504899402	0.9992513759490392	1.8936175618335536	66	0.9992634662497292	0.792001584003168	0.7679769606911794	0.7319926800731993	0.6840225727449005	0.624010608180339	0.5639977440090239	0.5040095761819474	0.002832833513227828	1.209030068993755e-05	0.6460016903134316	0
000628	0.9235227478565297	1.00505556627509	1.9044389016799612	77	1.0049738957378869	0.924001848003696	0.9839704808855735	1.0199898001019991	1.032034057123885	1.032017544298253	1.0199959200163198	0.9960189243595629	0.00047910014716634475	8.167053720309347e-05	1.0140044544642655	0
000629	1.8978163418501384	0.990331330323744	1.87675207057894	158	0.9903635333431231	1.8960037920075838	1.6199514014579564	1.3439865601343988	1.0920360371892273	0.8760148922531682	0.695997216011136	0.5400102601949437	0.0018125498425545228	3.220301937911785e-05	1.0279993945401384	0
000630	1.8480490732240065	1.009520729613986	1.913099139336914	154	1.0095439099129	1.848003696007392	2.0999370018899435	2.327976720232798	2.532083558757439	2.7000459007803133	2.8439886240455037	2.9640563170700243	4.53772166144617e-05	2.3180298913905162e-05	2.5780146871293375	0
000631	0.4286576583204145	0.9972136190539567	1.8887158565794964	36	0.9966768325590483	0.432000864001728	0.40798776036718903	0.37199628003719964	0.3360110883659161	0.30000510008670145	0.26399894400422397	0.22800433208230955	0.003343205681313466	0.0005367864949084034	0.3180005841572566	0
000632	0.977503667714806	0.9456243487336476	1.7935697349236253	80	0.9464681498543929	0.96000192000384	0.4199874003779887	0.17999820001799982	0.07200237607841059	0.024000408006936116	0.011999952000191999	0.0	0.01750174771096602	0.0008438011207452245	0.11799805608025453	1
000633	0.827973371537524	1.0080147422100476	1.910122778183404	69	1.0079732818077256	0.828001656003312	0.9239722808315751	0.995990040099599	1.056034849150022	1.1040187683190614	1.13999544001824	1.164022116420212	2.8284465787953295e-05	4.146040232200221e-05	1.0640055824731183	0
000634	0.7600235081566105	0.9982298695296831	1.890938616177981	64	0.997849784535091	0.768001536003072	0.7319780406587802	0.6839931600683994	0.6240205926795585	0.5640095881629987	0.503997984008064	0.44400843616028707	0.00797802784646151	0.0003800849945920781	0.5920013002896813	0
000635	0.7477539686775934	1.0060246935320352	1.9068717408675664	62	1.0062577068771756	0.7440014880029759	0.8039758807235784	0.8519914800851992	0.8760289089539954	0.8880150962566363	0.8879964480142079	0.876016644316242	0.00375248067461742	0.0002330133451404759	0.8640040763916432	0
000636	0.6889764720082321	1.013306696526487	1.9203363154880733	57	1.0133629734199288	0.6840013680027359	0.8279751607451777	0.9719902800971991	1.116036829215364	1.2600214203641462	1.4039943840224638	1.5480294125588385	0.004975104005496167	5.627689344178677e-05	1.1880079145005316	0
000637	1.6799413030669752	0.9963809686085806	1.888249319881044	140	0.996430640778921	1.68000336000672	1.5719528414147577	1.4279857201427986	1.2720419773852536	1.1160189723225293	0.9719961120155519	0.8280157322989137	6.20569397447035e-05	4.967217034035354e-05	1.1980018925966343	0
000638	0.6577208134780184	1.0079879268877618	1.9106726973245995	55	1.0082634745680084	0.66000132000264	0.7319780406587802	0.7919920800791993	0.8400277209147902	0.8760148922531682	0.8999964000143998	0.9240175563335703	0.0022805065246216394	0.0002755476802465129	0.8440044483756514	0
000639	1.0112904903813678	1.013705804863624	1.9210841015878184	84	1.0137575807287673	1.008002016004032	1.223963281101567	1.4399856001439986	1.668055045816512	1.8960322325479533	2.1239915040339836	2.3520446888490882	0.003288474377335815	5.1775865143266486e-05	1.7840120587488506	0
000640	0.7664130203748929	1.0029312943287192	1.9003884995276104	64	1.0028364953588238	0.768001536003072	0.7919762407127787	0.7919920800791993	0.780025740849448	0.7560128522184877	0.7199971200115199	0.6840129962469287	0.0015885156281790769	9.479896989539327e-05	0.7540028383530605	0
000641	1.2823453561815201	1.0088242537119159	1.911766023868738	107	1.0088404238392121	1.284002568005136	1.4399568012959612	1.5839841601583986	1.7040562338557173	1.8000306005202087	1.8719925120299516	1.9320367086974652	0.0016572118236157785	1.6170127296266656e-05	1.722009502759617	0
000642	0.5588679953689784	1.0119828758850562	1.917876172142628	47	1.012064753855224	0.564001128002256	0.6599802005939822	0.7559924400755993	0.8520281169278586	0.9480161162739766	1.0319958720165119	1.1160212044028837	0.005133132633277637	8.187797016789844e-05	0.894005658381802	0
000643	1.9395754367187494	1.0014460628436588	1.8978197116192663	162	1.0014809439734287	1.944003888007776	1.9559413217603474	1.9199808001919982	1.8480609860125383	1.7520297845063364	1.6319934720261118	1.5120287285458425	0.004428451289026469	3.488112976990365e-05	1.770005848840529	0
000644	0.8145713579336935	0.9578795233322327	1.8175980086688677	66	0.9591478886752661	0.792001584003168	0.4199874003779887	0.2159978400215998	0.10800356411761587	0.04800081601387223	0.023999904000383997	0.012000228004332083	0.022569773930525505	0.0012683653430334285	0.13799829208929879	0
000645	0.5959818613255439	0.9986597015682566	1.8931286698489436	49	0.9990054775676376	0.588001176002352	0.5759827205183845	0.5399946000539995	0.5040166325488741	0.45600775213178624	0.40799836800652794	0.3600068401299625	0.00798068532319185	0.000345775999381015	0.47400115223158906	0
000646	0.7110353859523171	1.004939547820713	1.904309430437892	59	1.0049055736623331	0.708001416002832	0.7559773206803797	0.7799922000779993	0.7920261368625164	0.7920134642288919	0.7799968800124799	0.7560143642729212	0.003033969949485127	3.397415837991247e-05	0.7760033943558647	0
000647	0.9385362363271089	0.9990299871086621	1.8935519385899215	78	0.9992288368128144	0.936001872003744	0.9119726408207754	0.8639913600863992	0.8040265328755849	0.7320124442115515	0.6599973600105599	0.5880111722122721	0.002534364323364957	0.00019884970415229297	0.7600019183695239	0
000648	0.7216766671699627	1.0138817433632041	1.9214220982727133	60	1.0139359418433538	0.72000144000288	0.8759737207883764	1.0319896801031991	1.200039601306843	1.3680232563953587	1.5359938560245758	1.7040323766151557	0.0016752271670826824	5.4198480149647565e-05	1.286008748538918	0
000649	0.8241438146000488	0.995427473181718	1.88628527289662	68	0.9953942116513665	0.8160016320032639	0.7559773206803797	0.6839931600683994	0.6000198006534215	0.5160087721491265	0.4439982240071039	0.37200706813429457	0.008142182596784897	3.3261530351436086e-05	0.562000724282121	0
000650	0.6019935385398374	1.0120012800392266	1.917734943981532	50	1.0119902276443178	0.6000012000024	0.7079787606371809	0.8159918400815992	0.9240304930062692	1.020017340294785	1.115995536017856	1.2000228004332083	0.0019923385374374103	1.1052394908839247e-05	0.9640061284118163	0
000651	0.45472452357419035	1.0109366437716447	1.9157682918498355	38	1.0109524237785132	0.45600091200182397	0.5279841604751858	0.5999940000599995	0.6600217807187637	0.7200122402080835	0.7799968800124799	0.8280157322989137	0.0012763884276336124	1.578000686852654e-05	0.6860041322955711	0
000652	1.4754018549042742	0.99329338459231	1.8821729662062685	123	0.9932241441992546	1.476002952005904	1.3199604011879644	1.139988600113999	0.9720320770585429	0.816013872235828	0.6719973120107519	0.5520104881992758	0.0006010971016296995	6.924039305533647e-05	0.9120004584677269	0
000653	0.9136074006411997	1.004211372721636	1.9033241175757576	76	1.0043856232954789	0.9120018240036479	0.9599712008639741	0.9839901600983991	0.9840324730716113	0.9720165242809127	0.9479962080151678	0.9120173283292382	0.0016055766375517866	0.00017425057384290454	0.960003982443217	0
000654	1.1241572473590462	0.9926851109452334	1.8807765669665584	94	0.992487263229905	1.128002256004512	0.9959701208963732	0.8519914800851992	0.7200237607841058	0.6000102001734029	0.49199803200787195	0.3960075241429587	0.003845008645465775	0.00019784771532838086	0.6760001863483186	0
000655	0.40482100735359033	0.9944622415891666	1.8839645819785005	34	0.9941695812414706	0.40800081600163196	0.37198884033478996	0.3239967600323997	0.2760091083005739	0.24000408006936116	0.20399918400326397	0.16800319206064915	0.0031798086480416266	0.00029266034769603877	0.2640001941335063	0
000656	0.9155932840153936	1.0015520286774189	1.898265982102163	76	1.0017164412557797	0.9120018240036479	0.9239722808315751	0.9119908800911991	0.8760289089539954	0.828014076239296	0.7799968800124799	0.720013680259925	0.0035914600117457063	0.00016441257836086187	0.8400027843980785	0
000657	0.7572404649104312	1.0105488004124978	1.914852324474108	63	1.010469067078993	0.756001512003024	0.8759737207883764	0.9839901600983991	1.0800356411761587	1.1760199923398698	1.2599949600201599	1.332025308480861	0.0012389529074071648	7.973333350475009e-05	1.1180066304839709	0
000658	1.133131821915155	1.011699827655677	1.917094895642406	95	1.0116524736358985	1.14000228000456	1.3319600411987642	1.5239847601523986	1.7040562338557173	1.8840320285444851	2.051991792032832	2.208041952797103	0.006870458089405007	4.7354019778511613e-05	1.78401113476355	0
000659	0.584650891630687	1.0114955714888356	1.9168265430806053	49	1.0115108637794594	0.588001176002352	0.6839794806155816	0.7799922000779993	0.8760289089539954	0.9600163202774447	1.0439958240167038	1.1160212044028837	0.0033502843716650688	1.5292290623802884e-05	0.910005656390768	0
000660	0.5602182930453644	1.009532520151572	1.9130227497610088	47	1.0095035990740364	0.564001128002256	0.6359809205723829	0.7079929200707994	0.7680253448363795	0.816013872235828	0.8639965440138239	0.9000171003249062	0.0037828349568915787	2.892107753549311e-05	0.7820044503423533	0
000661	0.3563425979465438	1.0080976419977778	1.910381576891208	30	1.0081098500879495	0.36000072000144	0.39598812035638936	0.4319956800431996	0.45601504849660035	0.48000816013872233	0.49199803200787195	0.5040095761819474	0.0036581220548961846	1.2208090171661468e-05	0.4600024362041218	0
000662	0.9540618169970393	0.9954738785652135	1.886402326206564	79	0.9954559807744398	0.9480018960037919	0.8759737207883764	0.7919920800791993	0.696022968757969	0.6000102001734029	0.5159979360082559	0.432008208155955	0.00605992099324737	1.789779077376874e-05	0.6520008523271931	0
000663	1.2735242121711643	0.9817525829857038	1.8594653676478137	108	0.981241326705865	1.2960025920051839	0.9599712008639741	0.6959930400695994	0.4920162365358057	0.3480059161005737	0.23999904000383995	0.16800319206064915	0.02247837983401957	0.0005112562798388343	0.483998104272407	0
000664	0.8814300181181475	0.9938957472181819	1.8830079995188136	74	0.9936647919304258	0.888001776003552	0.7919762407127787	0.6959930400695994	0.6000198006534215	0.5040085681456584	0.41999832000671994	0.3480066121256304	0.006571757885404539	0.00023095528775607388	0.5600004302856347	0
000665	0.9725178154035374	1.0157421582076402	1.924813944776756	81	1.0157258218924883	0.972001944003888	1.2119636410907675	1.4759852401475986	1.7520578179079909	2.052034884593038	2.375990496038016	2.7120515289790506	0.0005158713996494813	1.6336315151965763e-05	1.9300139347927434	0
000666	1.0327093748843246	1.0044735004329464	1.9033728780412127	86	1.0044113542311803	1.0320020640041279	1.0919672409827705	1.115988840111599	1.1280372252284325	1.1160189723225293	1.0919956320174717	1.0560200643812232	0.0007073108801967098	6.214620176603347e-05	1.1000046625073379	0
000667	0.9495886854303891	0.9981831017549123	1.8913515187375047	79	0.9980676735382186	0.9480018960037919	0.9119726408207754	0.8519914800851992	0.780025740849448	0.7080120362046154	0.6239975040099839	0.5520104881992758	0.0015867894265971794	0.00011542821669374703	0.7380016483615496	0
000668	0.8862240968874655	0.9971031216135684	1.8893300516324247	74	0.9970009437681503	0.888001776003552	0.8399748007559774	0.7679923200767993	0.696022968757969	0.6120104041768709	0.5399978400086399	0.4680088921689512	0.0017776791160865058	0.00010217784541810548	0.6540012043242013	0
000669	1.0404395975273806	0.9849021080937622	1.8656014545075887	87	0.9844793445339058	1.044002088004176	0.8159755207343781	0.6239937600623994	0.4680154445096688	0.3480059161005737	0.251998992004032	0.18000342006498124	0.0035624904767954657	0.00042276355985637615	0.4479988422460055	0
000670	0.39928088368585635	0.9961763886341831	1.886993114519136	34	0.9957677402283757	0.40800081600163196	0.37198884033478996	0.3359966400335997	0.30000990032671077	0.2640044880762973	0.22799908800364796	0.19200364806931333	0.008719932315775614	0.00040864840580745465	0.28200043414072645	0
000671	1.0569015482452044	0.998596535190571	1.8929872415068143	88	0.9989308457210437	1.056002112004224	1.0199694009179725	0.9599904000959991	0.8880293049670639	0.8040136682323599	0.7199971200115199	0.6360120842296003	0.0008994362409804335	0.00033431053047272563	0.838001996409086	0
000672	2.0746289165371423	0.9924783001706564	1.8808755368758785	173	0.9925394897283464	2.076004152008304	1.823945281641551	1.5719842801571986	1.3200435614375274	1.0920185643155933	0.8879964480142079	0.720013680259925	0.0013752354711615844	6.118955768996681e-05	1.2360003026376674	0
000673	1.0415453377559334	0.9964165229998665	1.8879822175212413	87	0.9962896906550525	1.044002088004176	0.9719708408747738	0.8879911200887992	0.7920261368625164	0.6960118322011474	0.5999976000095999	0.5160098041862795	0.002456750248242656	0.00012683234481403183	0.7440012223705194	0
000674	0.4828901141525579	0.9952110707048432	1.887082268512088	40	0.9958147868600836	0.48000096000192	0.44398668039958805	0.39599604003959965	0.3480114843789845	0.30000510008670145	0.251998992004032	0.2160041040779775	0.002889154150637896	0.0006037161552404635	0.3260004001644805	0
000675	1.019747212335269	0.9943655777035195	1.883597060193141	86	0.9939756397083107	1.0320020640041279	0.9239722808315751	0.8159918400815992	0.7080233647710374	0.6000102001734029	0.503997984008064	0.4200079801516229	0.012254851668858757	0.0003899379952088111	0.6620006083362169	0
000676	0.6784030205296605	1.0062676063174518	1.9072043141608968	56	1.0064332060637977	0.672001344002688	0.7319780406587802	0.7799922000779993	0.8040265328755849	0.816013872235828	0.8159967360130559	0.8160155042945816	0.006401676526972544	0.00016559974634589025	0.794003814359305	0
000677	0.623080072048325	0.9896726950462924	1.8743938995862	53	0.9891191246685789	0.636001272002544	0.5279841604751858	0.4319956800431996	0.3480114843789845	0.27600469207976536	0.21599913600345597	0.16800319206064915	0.01292119995421892	0.0005535703777135303	0.32799972417354006	0
000678	1.0342945677258002	1.0115193274527923	1.9167382503308572	86	1.0114642716264628	1.0320020640041279	1.2119636410907675	1.3799862001379988	1.5480510856858276	1.7040289684924643	1.8479926080295677	1.9800376207147936	0.0022925037216723343	5.5055826329475366e-05	1.612010020691903	0
000679	2.3239479672248837	1.006946891632198	1.908205258918784	194	1.0069614053942488	2.3280046560093117	2.5439236822895315	2.7119728802711975	2.83209345908415	2.9160495728427382	2.9519881920472315	2.9640563170700243	0.0040566887844279975	1.4513762050860635e-05	2.8200140172674786	0
000680	1.0335174247792	1.0096746769901495	1.913350620323914	86	1.0096766166261406	1.0320020640041279	1.1759647210583684	1.3079869201307988	1.4280471255551432	1.5240259084404435	1.6079935680257278	1.6800319206064915	0.0015153607750721942	1.9396359911549865e-06	1.4540083606361625	0
000681	1.24266573214181	1.0025651088560963	1.8997371396558205	104	1.002492772245784	1.248002496004992	1.2719618411447657	1.2719872801271987	1.248041185359117	1.2000204003468058	1.13999544001824	1.0680202923855553	0.005336763863182048	7.233661031236238e-05	1.200004406563614	0
000682	0.8893107914398377	0.9768452633679906	1.8512630192982529	73	0.9769129410759633	0.8760017520035039	0.6119816405507835	0.4199958000419996	0.2760091083005739	0.18000306005202088	0.11999952000191998	0.0720013680259925	0.01330903943633377	6.76777079726687e-05	0.27999841616221505	0
000683	0.6240806625251631	1.0018096386414617	1.89815817132844	52	1.0016595494262885	0.624001248002496	0.6359809205723829	0.6239937600623994	0.6000198006534215	0.5760097921664667	0.5399978400086399	0.5040095761819474	7.941452266713167e-05	0.00015008921517312146	0.5800019482742097	0
000684	0.7625833199144996	0.9918595121168337	1.8784997876928864	65	0.991285805029078	0.7800015600031199	0.6719798406047819	0.5639943600563995	0.4680154445096688	0.38400652811097785	0.31199875200499194	0.2520047880909737	0.017418240088620363	0.000573707087755615	0.4419999522296323	0
000685	1.213678414194748	1.0039781467162954	1.9024858030783296	101	1.0039432440804825	1.212002424004848	1.2719618411447657	1.2959870401295988	1.2960427694113905	1.2720216243676141	1.2359950560197759	1.1880225724288762	0.0016759901899001672	3.4902635812850136e-05	1.2600051505836702	0
000686	1.3225840992407492	0.9924233694323689	1.8809402369243569	110	0.9925736319944577	1.32000264000528	1.1639650810475686	0.995990040099599	0.8400277209147902	0.6960118322011474	0.5639977440090239	0.4560086641646191	0.0025814592354691523	0.00015026256208883204	0.7860001804061247	0
000687	0.4286576583204145	0.9972136190539567	1.8900415526165248	36	0.9973764033931253	0.432000864001728	0.40798776036718903	0.37199628003719964	0.3360110883659161	0.30000510008670145	0.26399894400422397	0.22800433208230955	0.003343205681313466	0.00016278433916860902	0.3180005841572566	0
000688	0.7042968485856571	0.9889902875453502	1.8749733326438551	58	0.9894248919456269	0.696001392002784	0.5879823605291842	0.47999520004799956	0.38401267241818976	0.30000510008670145	0.22799908800364796	0.18000342006498124	0.008295456582873117	0.00043460440027665026	0.35999964019178404	0
000689	0.7551759200873144	1.0058827574299956	1.9057832256690763	63	1.0056832965568279	0.756001512003024	0.8159755207343781	0.8519914800851992	0.8760289089539954	0.8880150962566363	0.8879964480142079	0.876016644316242	0.0008255919157096336	0.00019946087316768946	0.8660040163934432	0
000690	1.1184376903623807	0.9855195104278853	1.867679319057335	93	0.9855758352795696	1.116002232004464	0.8879733607991761	0.6839931600683994	0.5160170285619425	0.38400652811097785	0.28799884800460795	0.2040038760736454	0.0024354583579166977	5.6324851684275146e-05	0.49399880026979154	0
000691	0.8364843908513229	1.0029560035755565	1.900832999213727	70	1.0030710581903313	0.84000168000336	0.8639740807775768	0.8639913600863992	0.8520281169278586	0.828014076239296	0.7919968320126719	0.7440141362685891	0.003517289152037084	0.00011505461477478995	0.8240031003853986	0
000692	1.1786926328366116	1.0121560032956323	1.9180988883110597	98	1.0121822813512413	1.176002352004704	1.3919582412527625	1.6079839201607986	1.812059797973333	2.0160342725826337	2.2079911680353277	2.3880453728620843	0.0026902808319075877	2.62780556090636e-05	1.9040121288111564	0
000693	0.6058481325621766	1.01021279200324	1.9146629166874447	50	1.0103691164420479	0.6000012000024	0.6959791206263812	0.7799922000779993	0.8520281169278586	0.9240157082670405	0.9839960640157439	1.032019608372559	0.005846932559776641	0.0001563244388078644	0.8780051363812639	0
000694	0.9057730070310481	0.9840107583754648	1.8645429005596763	75	0.983920744788887	0.9000018000036	0.6959791206263812	0.5279947200527995	0.3960130684312582	0.2880048960832334	0.20399918400326397	0.144002736051985	0.005771207027448155	9.001358657778624e-05	0.3759989542081535	0
000695	1.3284083014189334	1.0126610839834496	1.919098187028944	111	1.0127096120650976	1.332002664005328	1.5839524814255574	1.8359816401835982	2.088068906273907	2.340039780676271	2.5799896800412796	2.820053581018039	0.0035943625863945616	4.852808164801381e-05	2.208014344936442	0
000696	0.5964439166094212	0.9837929693075592	1.8629134989523624	51	0.9830609082881836	0.6120012240024479	0.4679859604211874	0.3479965200347997	0.25200831627443704	0.18000306005202088	0.13199947200211198	0.09600182403465667	0.015557307393026742	0.0007320610193756183	0.24599919213653562	0
000697	0.7312564712530641	0.993867533232011	1.8835699450033452	61	0.9939613310014791	0.732001464002928	0.6599802005939822	0.5759942400575995	0.4920162365358057	0.420007140121382	0.347998608005568	0.28800547210397	0.0007449927498638376	9.37977694680514e-05	0.4640003162363846	0
000698	0.4647768333842982	0.9943855248367297	1.8852221434119831	38	0.9948331973920449	0.45600091200182397	0.4199874003779887	0.37199628003719964	0.32401069235284763	0.27600469207976536	0.22799908800364796	0.19200364806931333	0.008775921382474239	0.0004476725553151928	0.3020003001534604	0
000699	0.9816329570676694	0.9945271774412178	1.8851546770097205	81	0.9947975953188812	0.972001944003888	0.8879733607991761	0.7919920800791993	0.6840225727449005	0.5880099961699349	0.49199803200787195	0.4080077521472908	0.009631013063781446	0.0002704178776634647	0.6420006323247289	0
000700	0.5682226495613725	1.0123882572988225	1.9185021090679248	47	1.012395061259545	0.564001128002256	0.6719798406047819	0.7799922000779993	0.8880293049670639	0.9840167282843808	1.0799956800172799	1.1760223444245441	0.004221521559116481	6.803960722390201e-06	0.9300060163960083	0
000701	0.7269040237618316	0.9985111872773222	1.89291809221572	60	0.9988943555861294	0.72000144000288	0.6959791206263812	0.6599934000659994	0.61202019666649	0.5520093841595307	0.49199803200787195	0.432008208155955	0.006902583758951586	0.0003831683088071358	0.5740013902803714	0
000702	1.1794563873551014	0.9826349172706693	1.861124524442034	100	0.982116865041937	1.2000024000048	0.8999730008099758	0.6599934000659994	0.4800158405227372	0.3360057120971056	0.23999904000383995	0.16800319206064915	0.020546012649698575	0.0005180522287323575	0.46399836426005114	0
000703	1.2208641999514236	1.0025157026863838	1.899648025354772	102	1.0024457465595245	1.2240024480048959	1.2479625611231664	1.2479875201247987	1.22404039333298	1.1760199923398698	1.115995536017856	1.044019836376891	0.0031382480534722923	6.99561268593385e-05	1.1760043065525936	0
000704	2.2995584063431456	0.9856594561550219	1.8678039744155044	193	0.9856416160094285	2.316004632009264	1.8359449216523507	1.4159858401415988	1.0680352451630903	0.7920134642288919	0.5879976480094079	0.432008208155955	0.01644622566611842	1.784014559347291e-05	1.0219975545585491	0
000705	1.3483306465707834	0.9912958186525728	1.8787698840595195	112	0.9914283350926891	1.344002688005376	1.1639650810475686	0.9839901600983991	0.8160269288886532	0.6600112201907432	0.5279978880084479	0.4200079801516229	0.004327958565407464	0.0001325164401163592	0.7619998763975725	0
000706	0.6509241290628233	1.0028583745311812	1.900911198725127	54	1.003112324133569	0.6480012960025919	0.6719798406047819	0.6719932800671994	0.6600217807187637	0.6360108121838071	0.6119975520097919	0.57601094420794	0.0029228330602313335	0.0002539496023878929	0.638002368298714	0
000707	0.5328084087654171	0.9773826469427364	1.8475655193751552	47	0.9749617674788853	0.564001128002256	0.3839884803455897	0.2519974800251998	0.16800554418295804	0.10800183603121252	0.07199971200115199	0.04800091201732833	0.03119271923683886	0.0024208794638510556	0.1719989941005734	0
000708	0.723942335979369	0.9709015994638718	1.837428173404997	63	0.9696122820934074	0.756001512003024	0.4679859604211874	0.28799712002879974	0.16800554418295804	0.09600163202774446	0.05999976000095999	0.03600068401299625	0.032059176023655045	0.001289317370464338	0.18599845011244098	0
000709	1.333012179997207	1.0087833357315552	1.9117289181732495	111	1.0088208431347243	1.332002664005328	1.4999550013499596	1.6439835601643984	1.7640582139210592	1.8600316205375491	1.9439922240311038	2.004038076723458	0.0010095159918790397	3.7507403169101394e-05	1.7860097827879213	0
000710	0.6784578541521354	1.0014733895618444	1.8977279005481464	57	1.0014324951994964	0.6840013680027359	0.6839794806155816	0.6719932800671994	0.6480213847056953	0.6120104041768709	0.5759976960092159	0.5280100321906116	0.005543513850600479	4.089436234799848e-05	0.6200020462941958	0
000711	0.3550590981914426	1.0035206619345824	1.901603983803233	30	1.0034779073603342	0.36000072000144	0.37198884033478996	0.37199628003719964	0.37201227640512136	0.36000612010404176	0.347998608005568	0.3360063841212983	0.00494162180999741	4.2754574248293764e-05	0.36000141816800313	0
000712	0.5271584660096984	0.9881702834091457	1.871195735967148	44	0.9874314512291157	0.528001056002112	0.4319870403887884	0.3479965200347997	0.2760091083005739	0.21600367206242505	0.16799932800268796	0.12000228004332082	0.0008425899924136004	0.0007388321800300135	0.25999965813876597	0
000713	1.3047547281785081	1.0090935932467533	1.9123158003344705	109	1.0091305413095415	1.308002616005232	1.4759557213283603	1.6199838001619984	1.7520578179079909	1.8600316205375491	1.9439922240311038	2.0160383047277897	0.0032478878267239164	3.6948062788200176e-05	1.7780099147824655	0
000714	1.7443371133653833	0.9844038763923986	1.865941994788488	144	0.9846590479060903	1.728003456006912	1.3559593212203636	1.0319896801031991	0.7680253448363795	0.5640095881629987	0.40799836800652794	0.28800547210397	0.016333657358471365	0.00025517151369169877	0.7359979624055731	0
000715	1.7606015016658878	0.9870920583507454	1.8707454461614048	146	0.9871938329469594	1.7520035040070079	1.4279571612851616	1.127988720112799	0.8760289089539954	0.6720114241942112	0.503997984008064	0.37200706813429457	0.008597997658879919	0.000101774596213966	0.8299985444480876	0
000716	0.8352159208364096	0.9933684964595153	1.8828498285469737	69	0.993581324985058	0.828001656003312	0.7439776806695799	0.6479935200647994	0.5520182166011478	0.46800795613525425	0.38399846400614396	0.31200592811263417	0.007214264833097617	0.0002128285255427187	0.5180002942649266	0
000717	0.7460678890266844	1.0005795721229593	1.8961762006101184	62	1.0006136619303583	0.7440014880029759	0.7439776806695799	0.7199928000719993	0.6840225727449005	0.6360108121838071	0.5879976480094079	0.5400102601949437	0.002066401023708475	3.408980739894041e-05	0.6520019623124398	0
000718	0.41235696997999755	0.9806849909001644	1.8616680798236027	33	0.9824036996412945	0.396000792001584	0.2999910002699919	0.2159978400215998	0.1560051481698896	0.10800183603121252	0.07199971200115199	0.04800091201732833	0.016356177978413544	0.001718708741130115	0.1499994080851957	0
000719	1.466621116709818	1.0045690572265213	1.9036092033413827	122	1.0045360632766445	1.464002928005856	1.5479535613931583	1.5959840401595986	1.6080530657511698	1.5960271324612518	1.5599937600249598	1.5120287285458425	0.002618188703962021	3.2993949876880535e-05	1.5700067147226635	0
000720	0.548511240667725	0.9966414889351329	1.887386902673303	46	0.9959755425448688	0.552001104002208	0.5159845204643861	0.46799532004679956	0.4200138604573951	0.3720063241075098	0.32399870400518394	0.2760052440996379	0.003489863334482979	0.0006659463902641827	0.3960006621968188	0
000721	0.6633102370995756	1.005100419151539	1.9049990536830703	55	1.005269488387393	0.66000132000264	0.7079787606371809	0.7319926800731993	0.7440245528102427	0.7440126482150196	0.7319970720117119	0.720013680259925	0.003308917096935593	0.00016906923585402467	0.7300032323345466	0
000722	0.5161707617567247	1.003982347212296	1.90233791528606	43	1.003865203577005	0.5160010320020639	0.5399838004859855	0.5519944800551995	0.5520182166011478	0.5400091801560626	0.5279978880084479	0.5040095761819474	0.00016972975466078566	0.0001171436352909172	0.5360021902481318	0
000723	0.5074508465626364	1.004598307245018	1.9037648411838304	43	1.0046181934876535	0.5160010320020639	0.5399838004859855	0.5519944800551995	0.5520182166011478	0.5520093841595307	0.5399978400086399	0.5280100321906116	0.008550185439427538	1.988624263549177e-05	0.5440022922501858	0
000724	1.0882878966058904	1.0120348634164793	1.91782204425004	91	1.0120361905240327	1.0920021840043679	1.2839614811555655	1.4759852401475986	1.668055045816512	1.848031416534081	2.015991936032256	2.184041496788439	0.003714287398477456	1.3271075534060373e-06	1.746011102745742	0
000725	0.7515347118430183	1.0082845350891751	1.9106262293456704	63	1.008238953379237	0.756001512003024	0.8399748007559774	0.9119908800911991	0.9720320770585429	1.020017340294785	1.0559957760168959	1.0800205203898874	0.004466800160005668	4.558170993806954e-05	0.980005232434548	0
000726	0.97286958159959	0.995829165217022	1.8869734252882	81	0.9957573502058339	0.972001944003888	0.8999730008099758	0.8159918400815992	0.7200237607841058	0.624010608180339	0.5399978400086399	0.4560086641646191	0.0008676375957020754	7.18150111881366e-05	0.6760009523382132	0
000727	0.7043496936172016	1.012619917490667	1.9188960224870089	59	1.0126029296784327	0.708001416002832	0.8399748007559774	0.9719902800971991	1.1040364332022956	1.23602101235721	1.3679945280218877	1.4880282725371783	0.003651722385630385	1.6987812234248167e-05	1.1680075544952915	0
000728	1.533629823065967	0.9865849406125555	1.8692886080421849	128	0.9864250583336912	1.536003072006144	1.2359629211123668	0.9719902800971991	0.7440245528102427	0.5640095881629987	0.41999832000671994	0.31200592811263417	0.0023732489401768753	0.0001598822788643206	0.7079985983836936	0
000729	1.443016998900775	1.008978004695184	1.9120051607063588	121	1.008966616535185	1.452002904005808	1.6319510414687561	1.7879821201787984	1.9200633620909489	2.04003468058957	2.1359914560341755	2.208041952797103	0.008985905105032943	1.1388159999015102e-05	1.9540107688598922	0
000730	1.0680555657572366	0.982021960533044	1.8606807194064825	90	0.9818826687780753	1.08000216000432	0.8039758807235784	0.5879941200587995	0.4200138604573951	0.30000510008670145	0.20399918400326397	0.144002736051985	0.01194659424708333	0.00013929175496874002	0.40999848023028723	0
000731	0.8303562580977302	1.0063090486545243	1.9071184088778688	69	1.0063878737788539	0.828001656003312	0.8999730008099758	0.9479905200947991	0.9840324730716113	1.0080171362913168	1.007995968016128	0.9960189243595629	0.002354602094418179	7.882512432955124e-05	0.9740046704405656	0
000732	1.0141343210446816	1.0045751770806826	1.903613226204476	84	1.0045381861446405	1.008002016004032	1.0679679609611712	1.103988960110399	1.116036829215364	1.1040187683190614	1.0799956800172799	1.044019836376891	0.006132305040649655	3.699093604203618e-05	1.0860046725000279	0
000733	0.9901488273245109	1.00284788491678	1.9006789009970693	82	1.002989740441054	0.9840019680039359	1.0199694009179725	1.0199898001019991	1.0080332650977482	0.9720165242809127	0.9239963040147838	0.876016644316242	0.0061468593205750155	0.00014185552427403714	0.9700036564549431	0
000734	1.0799081684776992	1.0059375641371935	1.9064031312643468	90	1.0060104212235836	1.08000216000432	1.1639650810475686	1.223987760122399	1.2600415813721852	1.2720216243676141	1.2719949120203518	1.2600239404548685	9.399152662070698e-05	7.285708639015454e-05	1.2420058165641645	0
000735	2.3812949915625055	0.9902268815638497	1.876667592345294	198	0.9903189541132527	2.376004752009504	2.027939161825145	1.6799832001679984	1.368045145489801	1.0920185643155933	0.8639965440138239	0.6720127682425966	0.005290239553001452	9.207254940291065e-05	1.2839992306758263	0
000736	0.5479967445244504	1.0135840970622456	1.9205615465787345	46	1.0134818280423707	0.552001104002208	0.6599802005939822	0.7799922000779993	0.9000297009801324	1.020017340294785	1.13999544001824	1.2600239404548685	0.00400435947775768	0.0001022690198748677	0.9600064704033345	0
000737	1.8564661661743669	1.003118555484686	1.9009456977590369	155	1.0031305293007062	1.86000372000744	1.9199424017279483	1.9319806801931982	1.9080629660778805	1.848031416534081	1.7759928960284157	1.6800319206064915	0.0035375538330730816	1.1973816020249828e-05	1.8440070468613359	0
000738	0.5871390606959759	1.0137435374034909	1.9213207064020352	49	1.0138824372740123	0.588001176002352	0.7079787606371809	0.8399916000839992	0.9720320770585429	1.1040187683190614	1.2359950560197759	1.3680259924938574	0.0008621153063761433	0.00013889987052140285	1.0380070424354029	0
000739	0.7651029790296591	1.00194659687172	1.898665556292349	64	1.0019272968679989	0.768001536003072	0.779976600701979	0.7679923200767993	0.7440245528102427	0.7080120362046154	0.6719973120107519	0.6240118562252683	0.0028985569734129024	1.9300003721189896e-05	0.7160024463382761	0
000740	0.32358237190860195	1.00837296514113	1.9114111640117415	27	1.008653164015538	0.32400064800129597	0.3599892003239903	0.39599604003959965	0.4200138604573951	0.44400754812831816	0.4559981760072959	0.4680088921689512	0.00041827609269401433	0.00028019887440811075	0.42400228618759167	0
000741	0.7494002001651269	1.012177429342978	1.9179070658265367	63	1.0120810564763498	0.756001512003024	0.8879733607991761	1.0199898001019991	1.1520380172545694	1.2840218283710823	1.4039943840224638	1.5240289565501746	0.006601311837897139	9.637286662811384e-05	1.2120077245165775	0
000742	0.5095032469701183	0.9999682693666178	1.8953035944304937	42	1.0001531869678857	0.504001008002016	0.5039848804535865	0.47999520004799956	0.45601504849660035	0.420007140121382	0.38399846400614396	0.3480066121256304	0.005502238968102313	0.000184917601267931	0.43200122420855713	0
000743	1.4911519593688447	1.0157233176185168	1.924853636035732	124	1.015746767000848	1.4880029760059519	1.85994420167395	2.255977440225598	2.6880887069273287	3.144053448908631	3.6359854560581755	4.152078889498901	0.003148983362892821	2.344938233123095e-05	2.9560213572154304	0
000744	0.9039044590532571	1.011356481453397	1.9165334451097644	75	1.0113561957513442	0.9000018000036	1.0559683209503716	1.199988000119999	1.3440443534636644	1.4760250924265712	1.5959936160255357	1.7040323766151557	0.0039026590496571423	2.857020529045684e-07	1.3960086266002163	0
000745	1.1823567206192547	1.0057719499399485	1.905945731030973	99	1.0057690507632138	1.188002376004752	1.2719618411447657	1.3319866801331988	1.368045145489801	1.3800234603988266	1.3799944800220798	1.3560257644895253	0.005645655385497328	2.8991767346830954e-06	1.348006228613033	0
000746	0.9195496753331144	1.0093672338285402	1.9126777504930788	77	1.0093215426909135	0.924001848003696	1.0439686809395718	1.151988480115199	1.248041185359117	1.3320226443849545	1.4039943840224638	1.452027588524182	0.004452172670581622	4.5691137626757694e-05	1.2720071605575811	0
000747	1.1346923534071045	0.9716641209073287	1.840797814778029	96	0.971390444477566	1.152002304004608	0.7319780406587802	0.45599544004559955	0.2760091083005739	0.1680028560485528	0.09599961600153599	0.06000114002166041	0.0173099505975034	0.0002736764297627259	0.29799770017945054	0
000748	1.3443274625591741	1.014371717335559	1.9224265858674117	112	1.014466010731557	1.344002688005376	1.6439506814795557	1.9559804401955982	2.2800752424830018	2.6160444727560366	2.9639881440474234	3.324063157199987	0.00032477455379820164	9.42933959979797e-05	2.464017023026934	0
000749	1.3897684129177397	0.9937729995851167	1.883815172976917	115	0.9940907379946502	1.38000276000552	1.2479625611231664	1.091989080109199	0.9360308890193376	0.7920134642288919	0.6599973600105599	0.5400102601949437	0.009765652912219647	0.00031773840953353005	0.878000602447683	0
000750	0.6790968164501312	0.9981907724910764	1.891734313056144	56	0.9982696743991177	0.672001344002688	0.6479805605831825	0.6119938800611995	0.5640186126142163	0.5040085681456584	0.4439982240071039	0.3960075241429587	0.007095472447443241	7.890190804138442e-05	0.5280012282590533	0
000751	0.5329323331845611	1.0124645628112214	1.9187169864674345	45	1.0125084522310803	0.54000108000216	0.6359809205723829	0.7319926800731993	0.8280273249017217	0.9240157082670405	1.0199959200163198	1.1160212044028837	0.007068746817598837	4.3889419858889056e-05	0.8760056263722579	0
000752	0.49828151600394954	1.005154655235484	1.9050353569230143	41	1.0052886456354633	0.49200098400196796	0.5279841604751858	0.5519944800551995	0.5640186126142163	0.5640095881629987	0.5519977920088319	0.5400102601949437	0.006280532001981587	0.00013399039997930018	0.550002482251896	0
000753	0.7367553294801964	1.006040305997187	1.9068831189192763	61	1.006263711083949	0.732001464002928	0.7919762407127787	0.8399916000839992	0.864028512940927	0.8760148922531682	0.8759964960140159	0.86401641631191	0.004753865477268415	0.00022340508676199633	0.8520040263861332	0
000754	0.3434246964390452	1.0104403386149365	1.914585863773077	29	1.0103284555589596	0.348000696001392	0.39598812035638936	0.4439955600443996	0.4920162365358057	0.5280089761525946	0.5639977440090239	0.6000114002166042	0.0045759995623467775	0.00011188305597698012	0.5040030062191362	0
000755	0.44648948098888247	0.9989406057482678	1.893161446098296	37	0.9990227736200182	0.444000888001776	0.4319870403887884	0.4079959200407996	0.38401267241818976	0.3480059161005737	0.31199875200499194	0.2760052440996379	0.002488592987106464	8.216787175041596e-05	0.3600009241754969	0
000756	0.8206364388252506	0.9842508001997867	1.864595865896453	68	0.9839486946384687	0.8160016320032639	0.6359809205723829	0.47999520004799956	0.3600118803920529	0.2640044880762973	0.19199923200307198	0.1320025080476529	0.004634806821986692	0.00030210556131804456	0.34399903818990957	0
000757	1.602579298399921	1.003580458039387	1.9018306637234583	134	1.0035975265312687	1.608003216006432	1.667949961501155	1.6919830801691984	1.6800554418295803	1.644027948475124	1.5839936640253438	1.5120287285458425	0.005423917606510953	1.706849188165549e-05	1.6300064707577073	0
000758	0.9683724768595573	1.0119015563985079	1.917503969377283	81	1.01186834216527	0.972001944003888	1.1399658010259692	1.3079869201307988	1.476048709607417	1.632027744471656	1.7759928960284157	1.9200364806931332	0.003629467144330656	3.3214233237766067e-05	1.542009758659565	0
000759	0.7324164093465952	0.9907482247843495	1.877568048153846	61	0.99079412534666	0.732001464002928	0.6239812805615832	0.5279947200527995	0.4320142564704635	0.3480059161005737	0.27599889600441596	0.2160041040779775	0.0004149453436672612	4.590056231046358e-05	0.4039998622113022	0
000760	1.2717481171635625	1.0070526155291566	1.9083563055844608	106	1.0070411128376904	1.272002544005088	1.3919582412527625	1.4879851201487986	1.560051481698896	1.6080273364647197	1.6319934720261118	1.6320310085891632	0.0002544268415254347	1.1502691466214188e-05	1.5520077766967422	0
000761	0.8236224995901332	0.9950552053517384	1.8861806720498635	68	0.9953390137028424	0.8160016320032639	0.7559773206803797	0.6719932800671994	0.5880194046403531	0.5040085681456584	0.43199827200691193	0.3600068401299625	0.0076208675868693065	0.00028380835110397573	0.5520006142784107	0
000762	1.0118726639847044	1.00975674758544	1.9134089544930195	84	1.009707399612735	1.008002016004032	1.151965441036769	1.2839871601283988	1.4040463335290063	1.5000255004335072	1.5839936640253438	1.6560314645978274	0.0038706479806724925	4.934797270506053e-05	1.4300082606251419	0
000763	1.1288765171053097	0.9813353464738458	1.8602453992860293	94	0.9816529500105374	1.128002256004512	0.8399748007559774	0.6119938800611995	0.4320142564704635	0.30000510008670145	0.20399918400326397	0.144002736051985	0.0008742611007976908	0.0003176035366916352	0.4219983262382651	0
000764	1.1725789438005048	1.0087242334650472	1.9115112857049308	98	1.0087059983112265	1.176002352004704	1.3199604011879644	1.4399856001439986	1.5480510856858276	1.632027744471656	1.7039931840272637	1.752033288632484	0.0034234082041992853	1.8235153820711503e-05	1.5660085506915324	0
000765	0.7209128545198186	0.9994543793428972	1.8940957223391608	60	0.9995157919219702	0.72000144000288	0.7079787606371809	0.6719932800671994	0.6240205926795585	0.5760097921664667	0.5279978880084479	0.4680088921689512	0.0009114145169385468	6.141257907299469e-05	0.5960015342879674	0
000766	1.1522505816140218	1.0069172748694537	1.908026465565248	96	1.0068670560019546	1.152002304004608	1.2599622011339662	1.3439865601343988	1.4040463335290063	1.440024480416167	1.4639941440234239	1.464027816528514	0.0002482776094139272	5.021886749911886e-05	1.3960069226275793	0
000767	0.6781949675234059	1.0059859392666364	1.906060313274435	57	1.0058295159025745	0.6840013680027359	0.7319780406587802	0.7679923200767993	0.7920261368625164	0.8040136682323599	0.8039967840128639	0.7920150482859174	0.0058064004793300095	0.00015642336406185287	0.782003666354873	0
000768	0.8892065618133601	0.9979090573469592	1.8904697321683712	75	0.9976023540770326	0.9000018000036	0.8519744407667771	0.7919920800791993	0.7200237607841058	0.6480110161872752	0.5759976960092159	0.5040095761819474	0.010795238190239864	0.00030670326992665586	0.6820014283347534	0
000769	1.5593588149769722	1.0002399414788683	1.8954960995115815	130	1.0002547720495176	1.5600031200062399	1.5479535613931583	1.4879851201487986	1.4040463335290063	1.3080222363780183	1.1999952000191998	1.0920207483942195	0.000644305029267711	1.4830570649326802e-05	1.3400038666437337	0
000770	0.8685187900609541	1.005063051998018	1.904201335729268	73	1.0048485320001728	0.8760017520035039	0.9239722808315751	0.9599904000959991	0.9720320770585429	0.9720165242809127	0.9599961600153598	0.9360177843379024	0.007482961942549826	0.00021451999784516396	0.9540042044367154	0
000771	0.6676839994970614	0.992377906431819	1.8812066128509548	55	0.9927141987789566	0.66000132000264	0.5879823605291842	0.5039949600503996	0.4200138604573951	0.3480059161005737	0.28799884800460795	0.22800433208230955	0.007682679494421363	0.00033629234713761225	0.3960000462040783	0
000772	0.8113919537486046	1.0039699319315982	1.9024111463617304	68	1.003903847672828	0.8160016320032639	0.8519744407667771	0.8639913600863992	0.864028512940927	0.8520144842462322	0.8279966880132479	0.7920150482859174	0.0046096782546593	6.608425877030477e-05	0.8420034223899168	0
000773	1.1703518425692725	0.9961096533281579	1.8870375785816444	98	0.9957912039488868	1.176002352004704	1.0919672409827705	0.9839901600983991	0.8760289089539954	0.7680130562219557	0.6599973600105599	0.5640107162036079	0.00565050943543155	0.00031844937927116845	0.8240012404118815	0
000774	0.9055217318271497	0.9782220485678705	1.8536193777596195	75	0.9781563932762862	0.9000018000036	0.6359809205723829	0.4439955600443996	0.30000990032671077	0.204003468058957	0.13199947200211198	0.08400159603032457	0.005519931823549706	6.565529158431005e-05	0.29999848617248115	0
000775	0.7314298363417745	0.9995656474187193	1.8943618645505356	61	0.9996562353747633	0.732001464002928	0.7199784006479806	0.6839931600683994	0.6360209886926268	0.5880099961699349	0.5399978400086399	0.4800091201732833	0.0005716276611534843	9.058795604399705e-05	0.6080015842934775	0
000776	0.6605298559184457	1.0151987819473922	1.9237443012853648	55	1.015161370186715	0.66000132000264	0.8159755207343781	0.9839901600983991	1.1640384132676378	1.3560230523918906	1.5479938080247677	1.752033288632484	0.0005285359158057057	3.741176067717511e-05	1.2700090405249262	0
000777	0.4341290301597318	0.9943767584048646	1.884021311736996	37	0.9941995175793332	0.444000888001776	0.39598812035638936	0.3479965200347997	0.30000990032671077	0.2520042840728292	0.21599913600345597	0.18000342006498124	0.009871857842044196	0.00017724082553138842	0.28200023014319436	0
000778	0.9582957705881711	1.0082307453022614	1.9106524205275743	80	1.0082527744863825	0.96000192000384	1.0679679609611712	1.163988360116399	1.2360407893460483	1.2960220323745504	1.3439946240215037	1.3680259924938574	0.0017061494156689339	2.202918412108623e-05	1.246006626552255	0
000779	0.8101623767403608	1.005820700228593	1.905629920766915	68	1.00560239744023	0.8160016320032639	0.8759737207883764	0.9119908800911991	0.9360308890193376	0.9480161162739766	0.9479962080151678	0.9360177843379024	0.005839255262903076	0.00021830278836310057	0.9260042664209934	0
000780	0.8206477782383053	0.9995603568389165	1.893745345019156	69	0.9993308975365672	0.828001656003312	0.8039758807235784	0.7679923200767993	0.7200237607841058	0.6600112201907432	0.5999976000095999	0.5400102601949437	0.007353877765006733	0.00022945930234929968	0.6820018403299617	0
000781	0.38165811158146484	1.0111293714362433	1.915830859277025	32	1.0109854406587047	0.384000768001536	0.44398668039958805	0.5039949600503996	0.5640186126142163	0.6120104041768709	0.6599973600105599	0.7080134522555929	0.002342656420071143	0.0001439307775386034	0.5820035782512045	0
000782	0.41559214501275016	0.9982459670686717	1.893035438531464	34	0.9989562793285922	0.40800081600163196	0.39598812035638936	0.37199628003719964	0.3480114843789845	0.3120053040901695	0.27599889600441596	0.24000456008664164	0.0075913290111181975	0.0007103122599204648	0.3240007741589668	0
000783	1.066723076666618	0.9729336803229338	1.8454325140609564	87	0.9738361789087564	1.044002088004176	0.6959791206263812	0.4439955600443996	0.2760091083005739	0.1680028560485528	0.10799956800172798	0.06000114002166041	0.022720988662441988	0.0009024985858225865	0.29199789217388267	0
000784	0.9600343997640075	1.0102481374678691	1.9142302114865637	80	1.0101407775696105	0.96000192000384	1.1039668809935703	1.2359876401235987	1.3560447494767327	1.464024888423103	1.5599937600249598	1.6440312365934953	3.247976016751419e-05	0.0001073598982586077	1.39400819260591	0
000785	0.7538958836665727	0.9586720556257934	1.8149292766777685	66	0.957739596719347	0.792001584003168	0.40798776036718903	0.2039979600203998	0.09600316810454744	0.04800081601387223	0.023999904000383997	0.012000228004332083	0.03810570033659533	0.0009324589064463318	0.13199830608512075	0
000786	0.703759169320729	1.006089962865823	1.906983062266293	58	1.006316451266223	0.696001392002784	0.7559773206803797	0.8039919600803993	0.8280273249017217	0.840014280242764	0.8399966400134399	0.8280157322989137	0.007757777317945025	0.0002264884003999601	0.816003876369603	0
000787	0.9117049666660361	0.9965055483801281	1.889110761872573	75	0.9968852243906166	0.9000018000036	0.8519744407667771	0.7799922000779993	0.696022968757969	0.6120104041768709	0.5279978880084479	0.4560086641646191	0.011703166662436093	0.0003796760104884944	0.6540010943254472	0
000788	2.865832696678751	0.9779709177465936	1.853269860461612	239	0.977971952725163	2.868005736011472	2.027939161825145	1.3919860801391988	0.9360308890193376	0.624010608180339	0.40799836800652794	0.2640050160953058	0.0021730393327210606	1.0349785694030444e-06	0.941995020544309	0
000789	0.7609569711357504	0.9856339278277373	1.8671370947409165	64	0.9852897030843313	0.768001536003072	0.6119816405507835	0.46799532004679956	0.3480114843789845	0.2640044880762973	0.19199923200307198	0.144002736051985	0.007044564867321523	0.0003442247434060075	0.3379991501846536	0
000790	0.8752575922016897	1.0173212694066105	1.9278493312229092	73	1.017327597690688	0.8760017520035039	1.1159665210043699	1.3919860801391988	1.6920558378426487	2.028034476586102	2.3999904000383996	2.8080533530137073	0.0007441598018141926	6.328284077428137e-06	1.9060144447707377	0
000791	0.6221423643946571	0.9956155020598382	1.8870752342416164	52	0.9958110748700622	0.624001248002496	0.5759827205183845	0.5159948400515996	0.45601504849660035	0.3960067321144459	0.33599865600537593	0.28800547210397	0.0018588836078389237	0.0001955728102239762	0.4280005782150627	0
000792	0.7382166227125754	1.002650410112911	1.89956755034819	62	1.0024032798357019	0.7440014880029759	0.7559773206803797	0.7559924400755993	0.7440245528102427	0.7200122402080835	0.6839972640109439	0.6360120842296003	0.005784865290400565	0.00024713027720912883	0.7160026503358083	0
000793	1.4916506697880942	1.0093728510868856	1.9129241695108772	124	1.0094515781990532	1.4880029760059519	1.6919492415227544	1.8719812801871982	2.028066926208565	2.1600367206242503	2.2679909280362875	2.36404491685342	0.0036476937821423583	7.872711216760919e-05	2.064011668905412	0
000794	1.57327724572422	1.002983392567333	1.9005386610189767	131	1.0029157356950904	1.572003144006288	1.6199514014579564	1.6319836801631984	1.6080530657511698	1.5600265204508477	1.4879940480238079	1.4040266765068536	0.0012741017179318526	6.76568722426385e-05	1.5520058987256389	0
000795	1.2514236392525053	1.0006958854527586	1.8963929913042417	104	1.0007280625489556	1.248002496004992	1.2479625611231664	1.211987880121199	1.1520380172545694	1.0800183603121252	0.9959960160159359	0.9120173283292382	0.003421143247513303	3.217709619707243e-05	1.100003360526039	0
000796	0.6976703598272859	1.010300979509267	1.914599891055052	58	1.0103358577666126	0.696001392002784	0.8039758807235784	0.8999910000899991	0.9840324730716113	1.0680181563086573	1.13999544001824	1.2000228004332083	0.0016689678245018769	3.4878257345605235e-05	1.0160059584408823	0
000797	1.213302622771492	0.9952878977749521	1.885928301171212	101	0.9952058373930823	1.212002424004848	1.1159665210043699	0.995990040099599	0.8760289089539954	0.7560128522184877	0.6479974080103679	0.5400102601949437	0.0013001987666441117	8.206038186975295e-05	0.8220009984136273	0
000798	0.9040155588975316	0.990062791012032	1.875964454656674	76	0.9899479078058341	0.9120018240036479	0.7679769606911794	0.6359936400635994	0.5160170285619425	0.408006936117914	0.32399870400518394	0.2520047880909737	0.00798626510611633	0.00011488320619790215	0.4839996762551322	0
000799	0.7675902251402021	1.0067159042973137	1.907800714135238	64	1.0067479267960318	0.768001536003072	0.8399748007559774	0.8879911200887992	0.9240304930062692	0.9480161162739766	0.9599961600153598	0.9600182403465666	0.0004113108628698292	3.2022498718031756e-05	0.9200044884144915	0
000800	0.7710749131397862	0.9960747057893795	1.8876568170974608	65	0.9961179765972935	0.7800015600031199	0.7199784006479806	0.6479935200647994	0.5760190086272847	0.5040085681456584	0.43199827200691193	0.37200706813429457	0.008926646863333776	4.327080791399762e-05	0.5420008062711549	0
000801	1.1681397304636016	0.9976768917369685	1.8907576048146004	98	0.9977542646972694	1.176002352004704	1.1159665210043699	1.0319896801031991	0.9360308890193376	0.840014280242764	0.7439970240119039	0.6480123122339324	0.0078626215411024	7.737296030085883e-05	0.8860017844359178	0
000802	0.8810616963428094	1.0066086764460744	1.907321717135385	74	1.0064951597051242	0.888001776003552	0.9599712008639741	1.0199898001019991	1.056034849150022	1.0800183603121252	1.0919956320174717	1.0920207483942195	0.006940079660742615	0.0001135167409502813	1.0500050984733018	0
000803	0.7701280008099914	0.9835139962489017	1.863699365837942	65	0.9834756108574473	0.7800015600031199	0.5999820005399839	0.4439955600443996	0.32401069235284763	0.22800387606589312	0.16799932800268796	0.12000228004332082	0.00987355919312849	3.8385391454398565e-05	0.3139989561748555	0
000804	1.084983037117718	1.0019590716207378	1.898880197470986	90	1.0020405631855953	1.08000216000432	1.1039668809935703	1.091989080109199	1.056034849150022	1.0080171362913168	0.9479962080151678	0.8880168723205741	0.004980877113398119	8.149156485748321e-05	1.016003504479975	0
000805	0.829608388494102	1.0116704622874517	1.9170695632890529	69	1.01163910573325	0.828001656003312	0.9719708408747738	1.115988840111599	1.248041185359117	1.3800234603988266	1.4999940000239997	1.608030552580499	0.0016067324907900193	3.135655420161143e-05	1.3040081465581357	0
000806	1.393393391686605	0.9875523752597434	1.8717014117498427	116	0.9876982967345643	1.392002784005568	1.1399658010259692	0.9119908800911991	0.7080233647710374	0.5400091801560626	0.40799836800652794	0.31200592811263417	0.0013906076810370482	0.00014592147482095363	0.6699989203605717	0
000807	0.5224085227160818	0.9970194176102101	1.889994405707724	43	0.9973515239325305	0.5160010320020639	0.49198524044278674	0.45599544004559955	0.4080134644443266	0.36000612010404176	0.31199875200499194	0.2760052440996379	0.006407490714017916	0.0003321063223203913	0.38400071019023074	0
000808	1.0673747067638117	1.0001685370660351	1.895387988230201	89	1.000197721641901	1.068002136004272	1.0559683209503716	1.0199898001019991	0.9600316810454744	0.8880150962566363	0.8159967360130559	0.7440141362685891	0.00062742924046022	2.91845758657594e-05	0.9140026284393544	0
000809	0.9427869114812011	1.011478323046515	1.9166412389416247	79	1.0114130786406013	0.9480018960037919	1.1039668809935703	1.2599874001259987	1.4040463335290063	1.5480263164473795	1.6799932800268798	1.8000342006498125	0.0052149845225908376	6.524440591371139e-05	1.4660090686287746	0
000810	1.9940401206745695	0.9908689531430541	1.8776203043599824	167	0.990821700987449	2.0040040080080157	1.7159485215443537	1.4399856001439986	1.1760388092807061	0.9480161162739766	0.7559969760120959	0.6000114002166042	0.00996388733344622	4.7252155605082e-05	1.1059995705786225	0
000811	1.0755057141023059	1.0047793827021254	1.9040675528908635	90	1.0047779346918655	1.08000216000432	1.1399658010259692	1.175988240117599	1.1880392052937747	1.1880201963433377	1.163995344018624	1.1280214324072158	0.004496445902014035	1.4480102599190303e-06	1.1640050365344201	0
000812	0.8790659434537299	0.9977782782286696	1.8911319268920663	73	0.9979517947498848	0.8760017520035039	0.8399748007559774	0.7799922000779993	0.7080233647710374	0.6360108121838071	0.5639977440090239	0.4920093481776154	0.0030641914502259615	0.00017351652121522232	0.6700013783292434	0
000813	1.448563094377441	1.0080781772847907	1.910549187581292	120	1.0081982983800069	1.44000288000576	1.6079517614471568	1.7519824801751984	1.8600613820256067	1.9440330485618253	2.003991984032064	2.040038760736454	0.008560214371680974	0.00012012109521619685	1.8680099028297175	0
000814	0.39507769532831816	0.986769577199648	1.8681656727716405	34	0.9858324845144392	0.40800081600163196	0.32399028029159127	0.2519974800251998	0.19200633620909488	0.1440024480416167	0.10799956800172798	0.08400159603032457	0.012923120673313804	0.0009370926852088068	0.1839996180999259	0
000815	1.4178221757651908	0.9544888154071381	1.8188087510781832	97	0.9597867983902229	1.1640023280046559	0.6239812805615832	0.3239967600323997	0.16800554418295804	0.0840014280242764	0.035999856000575994	0.012000228004332083	0.2538198477605349	0.005297982983084704	0.20799751613435424	0
000816	0.7556600520742691	0.986945090056528	1.8702186202971365	63	0.9869158265269465	0.756001512003024	0.6119816405507835	0.47999520004799956	0.37201227640512136	0.2880048960832334	0.21599913600345597	0.15600296405631708	0.0003414599287548947	2.9263529581435854e-05	0.3539993521911518	0
000817	0.8798727466624287	1.0067758503423638	1.9081500316438127	73	1.0069322619181154	0.8760017520035039	0.9599712008639741	1.0199898001019991	1.0680352451630903	1.0920185643155933	1.1039955840176638	1.1040209763985516	0.003870994658924709	0.00015641157575152498	1.058005228476812	0
000818	0.8844309526544679	1.0127084354547322	1.9192473576477973	74	1.0127883295171651	0.888001776003552	1.0559683209503716	1.223987760122399	1.392045937515938	1.5600265204508477	1.7279930880276477	1.8840357966801369	0.0035708233490840957	7.989406243291697e-05	1.4740095706245568	0
000819	0.9448020518648466	1.0142337472042076	1.9220523074635076	79	1.0142685037255144	0.9480018960037919	1.151965441036769	1.3679863201367988	1.5960526697381012	1.824031008527145	2.0639917440330238	2.30404377683176	0.0031998441389453625	3.475652130680018e-05	1.7180118267172662	0
000820	0.7362651274916125	0.9706675219687932	1.8377765536524584	64	0.9697961226220694	0.768001536003072	0.47998560043198707	0.28799712002879974	0.16800554418295804	0.09600163202774446	0.05999976000095999	0.03600068401299625	0.031736408511459424	0.0008713993467238668	0.1879983901142409	0
000821	0.758824420257439	1.0124742205147614	1.9185343544127456	63	1.0124120771531897	0.756001512003024	0.8999730008099758	1.043989560104399	1.1880392052937747	1.3200224403814864	1.4519941920232318	1.5840300965718348	0.002822908254415002	6.21433615717315e-05	1.2480080825307838	0
000822	0.6248573142892034	1.003653214047414	1.9014275739737765	52	1.003384815755558	0.624001248002496	0.6479805605831825	0.6599934000659994	0.6600217807187637	0.6480110161872752	0.6239975040099839	0.5880111722122721	0.0008560662867074242	0.0002683982918558758	0.6380025722962461	0
000823	1.3802426492932958	1.0117565223152958	1.9172877788316705	115	1.0117542582455106	1.38000276000552	1.6199514014579564	1.8599814001859982	2.088068906273907	2.304039168665867	2.507989968040128	2.7000513009747187	0.0002398892877757408	2.2640697852072122e-06	2.180013690933096	0
000824	1.4533253598544484	0.9997650406284656	1.8948732271678288	121	0.9999260818272709	1.452002904005808	1.4279571612851616	1.3679863201367988	1.2840423733983222	1.1880201963433377	1.0799956800172799	0.9720184683508987	0.0013224558486404359	0.00016104119880533396	1.2200033665886332	0
000825	0.8795197495444806	1.0050614785581238	1.904710949303958	73	1.0051174554815328	0.8760017520035039	0.9359719208423748	0.9719902800971991	0.9840324730716113	0.9840167282843808	0.9719961120155519	0.9480180123422345	0.003517997540976703	5.5976923408973533e-05	0.9660042544422254	0
000826	0.8037330702515725	1.0093707322390788	1.912707553123512	67	1.0093372695622682	0.804001608003216	0.9119726408207754	1.0079899201007991	1.0920360371892273	1.1640197883364016	1.2239951040195838	1.2720241684592006	0.0002685377516434828	3.3462676810591674e-05	1.1120062764876646	0
000827	0.8702778124725604	1.0047413024037763	1.903875206439688	73	1.0046764333193623	0.8760017520035039	0.9239722808315751	0.9479905200947991	0.9600316810454744	0.9600163202774447	0.9359962560149758	0.9120173283292382	0.005723939530943523	6.486908441405426e-05	0.9400040644322512	0
000828	1.4212998627505433	1.0035313589867285	1.901723139040013	118	1.0035407856718404	1.416002832005664	1.4759557213283603	1.4999850001499986	1.4880491056204854	1.452024684419635	1.4039943840224638	1.332025308480861	0.005297030744879416	9.426685111835198e-06	1.4420057006703006	0
000829	1.1003141582316607	1.0081187942376741	1.9104279103210688	92	1.0081343002750724	1.104002208004416	1.223963281101567	1.3319866801331988	1.416046729542075	1.4760250924265712	1.5239939040243837	1.5600296405631706	0.0036880497727553863	1.550603739830514e-05	1.4220075546318276	0
000830	0.8020198064676448	1.0003783619505162	1.8958177457016712	67	1.000424504995226	0.804001608003216	0.7919762407127787	0.7679923200767993	0.7320241567971743	0.6840116281976794	0.6239975040099839	0.5640107162036079	0.0019818015355711482	4.6143044709845427e-05	0.694002094333004	0
000831	0.8419163543053686	1.012311721012361	1.9183654814010849	70	1.0123229627330506	0.84000168000336	0.9959701208963732	1.151988480115199	1.3080431654244589	1.452024684419635	1.5959936160255357	1.72803283262382	0.0019146743020086454	1.1241720689447732e-05	1.3720088165841702	0
000832	0.7138179596068139	1.0018851055035134	1.898986110640508	59	1.0020964536478676	0.708001416002832	0.7199784006479806	0.7199928000719993	0.696022968757969	0.6600112201907432	0.6239975040099839	0.57601094420794	0.005816543603981983	0.00021134814435419536	0.666002306314436	0
000833	1.7794859551673345	1.0055575269561596	1.9052871640276847	149	1.0054215244412532	1.788003576007152	1.9079427617171487	1.991980080199198	2.0400673222216335	2.052034884593038	2.0399918400326396	2.004038076723458	0.008517620839817441	0.00013600251490641924	2.006009160914519	0
000834	0.75910936319028	1.0070438579686223	1.9085563437944335	63	1.007146673157318	0.756001512003024	0.8279751607451777	0.8879911200887992	0.9360308890193376	0.9600163202774447	0.9719961120155519	0.9720184683508987	0.0031078511872559833	0.00010281518869570405	0.9260046784162016	0
000835	0.9960608984056245	1.0093427420417898	1.9126114776596408	83	1.0092865704649507	0.996001992003984	1.1279661610151697	1.2479875201247987	1.3560447494767327	1.440024480416167	1.5119939520241918	1.5720298685675027	5.890640164052385e-05	5.617157683901475e-05	1.3760077886040938	0
000836	0.6672451559793489	0.9685116860379751	1.8386431775277756	53	0.9702534407178869	0.636001272002544	0.39598812035638936	0.23999760002399978	0.14400475215682118	0.0840014280242764	0.047999808000767995	0.024000456008664166	0.031243883976804887	0.0017417546799117778	0.15599869409515313	0
000837	0.7708070688606063	1.0040675554626086	1.9029463255341548	64	1.0041862621400786	0.768001536003072	0.8039758807235784	0.8279917200827992	0.8280273249017217	0.816013872235828	0.7919968320126719	0.7560143642729212	0.0028055328575343763	0.00011870667746993746	0.8040033323715868	0
000838	0.6124917792211962	0.9756512858199835	1.845798308356668	54	0.97402920884428	0.6480012960025919	0.4319870403887884	0.27599724002759973	0.18000594019602645	0.10800183603121252	0.07199971200115199	0.04800091201732833	0.03550951678139569	0.0016220769757034903	0.18599878011035123	0
000839	1.4594226667367527	1.0083705795115971	1.9106380100946712	122	1.0082451700896853	1.464002928005856	1.6319510414687561	1.7759822401775984	1.8960625700648122	1.9920338645756976	2.0639917440330238	2.1120401287624464	0.00458026126910327	0.00012540942191185955	1.9120102648470558	0
000840	0.6063302470342433	0.9988201154767908	1.8931323416228891	50	0.9990074151656162	0.6000012000024	0.5879823605291842	0.5519944800551995	0.5160170285619425	0.46800795613525425	0.41999832000671994	0.37200706813429457	0.006329047031843338	0.00018729968882535974	0.4860012022370992	0
000841	2.037630454390838	0.9877106353954829	1.8714108451217888	170	0.9875449644980147	2.04000408000816	1.667949961501155	1.3319866801331988	1.0440344531369534	0.8040136682323599	0.6119975520097919	0.4560086641646191	0.002373625617321906	0.0001656708974682175	0.9859984965296796	0
000842	1.008776488061532	0.995115946623563	1.885867999756622	84	0.9951740162895092	1.008002016004032	0.9239722808315751	0.8279917200827992	0.7200237607841058	0.624010608180339	0.5279978880084479	0.44400843616028707	0.0007744720575000308	5.8069665946236526e-05	0.6780007823412589	0
000843	1.0357514395937368	0.9938261990162615	1.8826904023208328	87	0.9934971956410155	1.044002088004176	0.9359719208423748	0.8159918400815992	0.696022968757969	0.5880099961699349	0.49199803200787195	0.4080077521472908	0.00825064841043921	0.0003290033752459953	0.6560004183345068	0
000844	1.008776488061532	0.995115946623563	1.8853552158016125	84	0.9949034197959786	1.008002016004032	0.9239722808315751	0.8279917200827992	0.7200237607841058	0.624010608180339	0.5279978880084479	0.44400843616028707	0.0007744720575000308	0.00021252682758432506	0.6780007823412589	0
000845	0.8285236685484667	1.0074348640480413	1.9089766775914216	69	1.0073684836302594	0.828001656003312	0.9119726408207754	0.9839901600983991	1.032034057123885	1.0680181563086573	1.0919956320174717	1.1040209763985516	0.0005220125451547153	6.638041778184167e-05	1.03200527046129	0
000846	0.6252976747374982	1.0091347493235885	1.9123544155735324	52	1.009150918601352	0.624001248002496	0.7079787606371809	0.7799922000779993	0.8400277209147902	0.8880150962566363	0.9359962560149758	0.9720184683508987	0.0012964267350021874	1.616927776360022e-05	0.8540047503754136	0
000847	0.9600343997640075	1.0102481374678691	1.914699787515032	80	1.010388573206561	0.96000192000384	1.1039668809935703	1.2359876401235987	1.3560447494767327	1.464024888423103	1.5599937600249598	1.6440312365934953	3.247976016751419e-05	0.00014043573869182424	1.39400819260591	0
000848	0.6907456905511193	1.0068979175309225	1.9073419526612776	58	1.0065058380079412	0.696001392002784	0.7559773206803797	0.8039919600803993	0.8400277209147902	0.8640146882497002	0.8759964960140159	0.876016644316242	0.005255701451664652	0.00039207952298125903	0.8360041383759212	0
000849	0.9669732876844817	1.0006011804605897	1.896047188982047	80	1.0005455823934701	0.96000192000384	0.9599712008639741	0.9359906400935991	0.8880293049670639	0.828014076239296	0.7679969280122879	0.6960132242512608	0.00697136768064166	5.55980671195222e-05	0.8460025624045803	0
000850	1.2320141257462116	1.0091490174313293	1.9123383393503677	103	1.009142435165833	1.2360024720049438	1.3919582412527625	1.5359846401535986	1.6560546498034434	1.7640299885098045	1.8479926080295677	1.908036252688801	0.003988346258732234	6.582265496435369e-06	1.6840093967396628	0
000851	1.1194052995624957	1.003433894819607	1.9015965793494816	93	1.0034740000243068	1.116002232004464	1.1639650810475686	1.175988240117599	1.1640384132676378	1.1400193803294656	1.0919956320174717	1.044019836376891	0.0034030675580316583	4.0105204699658614e-05	1.1300044305261057	0
000852	0.8527459600838911	1.0018449691076396	1.8981824875449995	71	1.0016723811127575	0.8520017040034079	0.8639740807775768	0.8519914800851992	0.8280273249017217	0.7920134642288919	0.7439970240119039	0.6840129962469287	0.0007442560804832299	0.00017258799488217846	0.7940027283753702	0
000853	0.7180803584809039	1.0007856203233576	1.8967124523488088	60	1.0008966423916652	0.72000144000288	0.7199784006479806	0.6959930400695994	0.6600217807187637	0.624010608180339	0.5759976960092159	0.5280100321906116	0.0019210815219761201	0.00011102206830759798	0.6340019263027518	0
000854	1.3595401629646737	1.0069270149176779	1.9080694163922387	113	1.0068897211869012	1.3560027120054239	1.4879553613391598	1.5839841601583986	1.6560546498034434	1.7040289684924643	1.7279930880276477	1.72803283262382	0.0035374509592498438	3.729373077665521e-05	1.6480081767408221	0
000855	1.2384416996898417	1.0033060206309334	1.9012269664023227	103	1.0032789549834322	1.2360024720049438	1.2839614811555655	1.2959870401295988	1.2840423733983222	1.248021216360678	1.1999952000191998	1.1400216604115478	0.0024392276848979044	2.7065647501212098e-05	1.242004828579152	0
000856	2.467531197096579	0.9991511386157538	1.893269559274798	206	0.9990798250276921	2.4720049440098877	2.3999280021599354	2.279977200227998	2.124070094313112	1.9440330485618253	1.7519929920280317	1.5600296405631706	0.004473746913308485	7.13135880616722e-05	2.010005162975679	0
000857	0.7321166298822148	0.9843439960368107	1.8658257475489977	60	0.9845977041470247	0.72000144000288	0.5639830805075848	0.4319956800431996	0.32401069235284763	0.24000408006936116	0.16799932800268796	0.12000228004332082	0.012115189879334798	0.00025370811021407924	0.3079991901698337	0
000858	0.6927571973236197	1.0001267631130404	1.895612961534088	58	1.0003164402300608	0.696001392002784	0.6839794806155816	0.6599934000659994	0.6240205926795585	0.5760097921664667	0.5279978880084479	0.4800091201732833	0.0032441946791642584	0.0001896771170204481	0.5920017122848896	0
000859	0.8689643557246963	0.9976424391209885	1.8898184498299453	73	0.9972586718784092	0.8760017520035039	0.8279751607451777	0.7679923200767993	0.696022968757969	0.624010608180339	0.5519977920088319	0.4800091201732833	0.007037396278807617	0.0003837672425792693	0.6580013283237334	0
000860	0.7625266717488332	0.9895887481061895	1.8743462883943565	64	0.9890940002054599	0.768001536003072	0.6479805605831825	0.5279947200527995	0.4200138604573951	0.3360057120971056	0.26399894400422397	0.2040038760736454	0.00547486425423882	0.0004947479007295641	0.399999612211392	0
000861	1.3735061154042407	0.9941792204932096	1.8840964270183105	114	0.9942391559719461	1.3680027360054718	1.2359629211123668	1.091989080109199	0.9480312850324061	0.8040136682323599	0.6719973120107519	0.5520104881992758	0.005503379398768882	5.993547873650584e-05	0.8840007924493931	0
000862	0.4487682207301502	0.9977761424133021	1.890106383501505	38	0.9974106147017606	0.45600091200182397	0.4319870403887884	0.39599604003959965	0.3600118803920529	0.3240055080936376	0.28799884800460795	0.2520047880909737	0.007232691271673752	0.0003655277115415245	0.3420006841682767	0
000863	0.6863978388371763	1.0105231901959424	1.914893133875705	57	1.010490602232087	0.6840013680027359	0.7919762407127787	0.8879911200887992	0.9840324730716113	1.0680181563086573	1.13999544001824	1.2000228004332083	0.0023964708344403896	3.258796385541274e-05	1.0120060384388825	0
000864	1.1116003841155255	1.0019026307829977	1.8988473290398449	92	1.0020232184888127	1.104002208004416	1.1279661610151697	1.115988840111599	1.0800356411761587	1.032017544298253	0.9719961120155519	0.9000171003249062	0.007598176111109467	0.00012058770581502287	1.0380035664902731	0
000865	0.6340370133816238	1.004939547820713	1.9040444768356453	53	1.004765757439505	0.636001272002544	0.6719798406047819	0.6959930400695994	0.7080233647710374	0.7080120362046154	0.695997216011136	0.6720127682425966	0.0019642586209202006	0.0001737903812080166	0.6920030443172944	0
000866	1.454349151114114	0.9911348139008895	1.8784280130666584	120	0.9912479295027632	1.44000288000576	1.2479625611231664	1.055989440105599	0.8760289089539954	0.7080120362046154	0.5639977440090239	0.44400843616028707	0.014346271108353958	0.00011311560187365899	0.8159998544261144	0
000867	0.6970887573803216	1.0144842957903428	1.9226377698044943	58	1.014577452660085	0.696001392002784	0.8519744407667771	1.0199898001019991	1.1880392052937747	1.3680232563953587	1.5479938080247677	1.740033060628152	0.001087365377537619	9.315686974220583e-05	1.2860089285351382	0
000868	1.5273547292685967	0.9712157359960553	1.841804650124552	123	0.9719217522762404	1.476002952005904	0.9479715608531745	0.5999940000599995	0.37201227640512136	0.22800387606589312	0.13199947200211198	0.0720013680259925	0.0513517772626928	0.0007060162801851844	0.3919970922353822	0
000869	0.6839859440798194	0.9665223789564	1.832362074379019	57	0.9669388976808962	0.6840013680027359	0.40798776036718903	0.23999760002399978	0.13200435614375275	0.07200122402080834	0.035999856000575994	0.024000456008664166	1.5423922916535382e-05	0.00041651872449621763	0.151998542094165	0
000870	1.3191642260875636	0.991250212272681	1.8787459430331053	110	0.991415701394353	1.32000264000528	1.1399658010259692	0.9599904000959991	0.7920261368625164	0.6480110161872752	0.5159979360082559	0.4080077521472908	0.0008384139177164407	0.00016548912167202445	0.7439998403878846	0
000871	0.9352691593679571	0.9952308464706847	1.8861337840844377	78	0.9953142708868687	0.936001872003744	0.8639740807775768	0.7679923200767993	0.6720221767318322	0.5760097921664667	0.49199803200787195	0.4200079801516229	0.0007327126357868918	8.342441618403029e-05	0.6320007303186951	0
000872	0.9192784549445984	1.007121890105336	1.908403519659244	77	1.0070660277418264	0.924001848003696	1.007969760907173	1.079989200107999	1.1280372252284325	1.1640197883364016	1.187995248019008	1.1880225724288762	0.004723393059097636	5.586236350962892e-05	1.1260056325046484	0
000873	1.000369464354257	0.9799712480840564	1.8582825829529	81	0.9806171702986324	0.972001944003888	0.7199784006479806	0.5159948400515996	0.3600118803920529	0.2520042840728292	0.16799932800268796	0.10800205203898874	0.028367520350369158	0.0006459222145759336	0.35399846420102316	0
000874	0.5491134497704022	1.0040434840826533	1.9023820876804811	46	1.0038885133840385	0.552001104002208	0.5759827205183845	0.5879941200587995	0.5880194046403531	0.5760097921664667	0.5639977440090239	0.5400102601949437	0.002887654231805814	0.00015497069861480917	0.5720023402646618	0
000875	1.2492569256355717	0.981306803190167	1.859011542890008	104	0.9810018430267446	1.248002496004992	0.9239722808315751	0.6719932800671994	0.4800158405227372	0.3360057120971056	0.22799908800364796	0.15600296405631708	0.0012544296305796454	0.0003049601634224075	0.4659981942630971	0
000876	0.8395503651599655	0.9896737101844901	1.875407248842903	70	0.9896538698627427	0.84000168000336	0.7079787606371809	0.5879941200587995	0.4680154445096688	0.3720063241075098	0.28799884800460795	0.22800433208230955	0.00045131484339444583	1.9840321747399692e-05	0.44199963823334604	0
000877	0.6287738483781847	1.00553570181452	1.905594761344868	52	1.0055838437857572	0.624001248002496	0.6719798406047819	0.7079929200707994	0.7200237607841058	0.7200122402080835	0.7199971200115199	0.7080134522555929	0.004772600375688718	4.814197123725883e-05	0.7080032223224806	0
000878	0.6316162670230882	1.0088201084103428	1.9118362984512285	52	1.008877507791275	0.624001248002496	0.7079787606371809	0.7799922000779993	0.8400277209147902	0.8880150962566363	0.9239963040147838	0.9480180123422345	0.00761501902059214	5.739938093229924e-05	0.8480046823739374	0
000879	0.920426900081983	0.9887677834002113	1.873322263694831	77	0.9885536215717814	0.924001848003696	0.7679769606911794	0.6239937600623994	0.4920162365358057	0.38400652811097785	0.29999880000479995	0.22800433208230955	0.0035749479217129787	0.00021416182842992626	0.4659994362479119	0
000880	0.8479732507870495	0.9814171801059338	1.859313530454948	72	0.9811612021006085	0.864001728003456	0.6359809205723829	0.45599544004559955	0.32401069235284763	0.22800387606589312	0.15599937600249597	0.10800205203898874	0.016028477216406434	0.0002559780053252858	0.3179987261797013	0
000881	0.757413526615843	1.0151717271868894	1.9235564112830923	63	1.0150622204857784	0.756001512003024	0.9359719208423748	1.127988720112799	1.3320439574505958	1.5480263164473795	1.7759928960284157	2.004038076723458	0.0014120146128190347	0.00010950670111098404	1.4540103146008372	0
000882	0.7514142579888857	0.9816264079534851	1.8611397866680184	63	0.9821249189305084	0.756001512003024	0.5639830805075848	0.4079959200407996	0.28800950431364236	0.204003468058957	0.14399942400230398	0.09600182403465667	0.004587254014138287	0.0004985109770232476	0.2839988701596574	0
000883	0.9466189462741835	0.9834119632909396	1.8627676240787705	80	0.9829839300034644	0.96000192000384	0.7319780406587802	0.5399946000539995	0.3960130684312582	0.2880048960832334	0.20399918400326397	0.144002736051985	0.013382973729656467	0.00042803328747520464	0.38399875421375335	0
000884	1.1847317162125424	1.000238302463019	1.8953153860920848	99	1.0001594094369164	1.188002376004752	1.1759647210583684	1.127988720112799	1.0680352451630903	0.9960169322878488	0.9119963520145918	0.8280157322989137	0.0032706597922096403	7.889302610264437e-05	1.0180029504892687	0
000885	0.5999315197353803	1.0096742082271235	1.913322728976616	50	1.0096618983403889	0.6000012000024	0.6839794806155816	0.7559924400755993	0.8280273249017217	0.8880150962566363	0.9359962560149758	0.9720184683508987	6.968026701970054e-05	1.2309886734618303e-05	0.8440048443692355	0
000886	0.5017034476831496	0.9959131741030826	1.8873841831769604	42	0.995974107464525	0.504001008002016	0.4679859604211874	0.4199958000419996	0.37201227640512136	0.3240055080936376	0.27599889600441596	0.24000456008664164	0.0022975603188664095	6.093336144241679e-05	0.3500005001755006	0
000887	0.8628896471936791	0.9999231731168527	1.895084868598096	72	1.0000377651753098	0.864001728003456	0.8519744407667771	0.8159918400815992	0.7680253448363795	0.7080120362046154	0.6479974080103679	0.5880111722122721	0.001112080809776872	0.00011459205845709697	0.7300020403520019	0
000888	0.7455294294497942	1.0038776659858286	1.901986456948969	62	1.0036797387380414	0.7440014880029759	0.779976600701979	0.7919920800791993	0.7920261368625164	0.7800132602254238	0.7559969760120959	0.720013680259925	0.0015279414468182262	0.00019792724778722182	0.7700031223568565	0
000889	1.1785044199233956	1.005261662144954	1.9051212967555875	98	1.0053339961522292	1.176002352004704	1.2599622011339662	1.3079869201307988	1.3320439574505958	1.3320226443849545	1.3199947200211197	1.2960246244678648	0.002502067918691564	7.23340072752432e-05	1.3080058445982166	0
000890	0.9761499542645232	1.0055152505133282	1.9054361989904076	81	1.0055001703074748	0.972001944003888	1.0439686809395718	1.091989080109199	1.116036829215364	1.1280191763259975	1.115995536017856	1.0920207483942195	0.004148010260635271	1.5080205853390538e-05	1.0980050085003679	0
000891	0.6394197619708656	1.0132341856885794	1.9197909371473936	53	1.0130751768436246	0.636001272002544	0.7679769606911794	0.8999910000899991	1.032034057123885	1.1640197883364016	1.2959948160207357	1.4280271325155178	0.003418489968321614	0.00015900884495478884	1.0980072924629531	0
000892	1.4936476885461243	1.0016917476311125	1.8982207356905052	125	1.0016925646890116	1.5000030000059998	1.5119546413607594	1.4879851201487986	1.4400475215682116	1.3680232563953587	1.2839948640205439	1.1880225724288762	0.006355311459875557	8.170578991162358e-07	1.380004662653758	0
000893	1.1985724526378996	1.007348340705853	1.909016325278552	100	1.007389405745722	1.2000024000048	1.3199604011879644	1.4159858401415988	1.4880491056204854	1.5360261124439114	1.5719937120251517	1.5840300965718348	0.001429947366900386	4.106503986900378e-05	1.486007544665158	0
000894	1.0539942121259136	1.0128224754980508	1.9195155898833387	88	1.0129298758773433	1.056002112004224	1.2599622011339662	1.4639853601463986	1.668055045816512	1.872031824541017	2.0759916960332156	2.2680430928187634	0.002007899878310404	0.00010740037929246604	1.768011536748312	0
000895	0.5552212795361409	0.987470265520313	1.8714764532810813	46	0.9875795859749117	0.552001104002208	0.4559863204103877	0.35999640003599964	0.2760091083005739	0.21600367206242505	0.16799932800268796	0.12000228004332082	0.003220175533932834	0.00010932045459866035	0.2659995181425659	0
000896	1.2448222011627967	0.9928462162019638	1.8809569159964128	104	0.9925824335538075	1.248002496004992	1.1039668809935703	0.9479905200947991	0.8040265328755849	0.6720114241942112	0.5519977920088319	0.44400843616028707	0.003180294842195286	0.0002637826481562966	0.7540002643878806	0
000897	0.6646254921413312	1.000340763482939	1.8959270115981963	55	1.0004821646941564	0.66000132000264	0.6599802005939822	0.6359936400635994	0.6000198006534215	0.5640095881629987	0.5159979360082559	0.4680088921689512	0.004624172138691152	0.00014140121121730687	0.5740016762752015	0
000898	1.3764678391775516	0.9975560970042368	1.8903712739406997	115	0.9975503975933968	1.38000276000552	1.3079607611771649	1.211987880121199	1.1040364332022956	0.9840167282843808	0.8639965440138239	0.7560143642729212	0.0035349208279684685	5.6994108399432974e-06	1.0380021185119641	0
000899	1.0163471793863461	1.0099540851436397	1.913734193683428	85	1.0098790285875177	1.02000204000408	1.1639650810475686	1.2959870401295988	1.416046729542075	1.5240259084404435	1.6199935200259197	1.6920321486108236	0.0036548606177337906	7.505655612205508e-05	1.4520084046327382	0
000900	0.741652509113536	1.0033118395820773	1.901460500266286	62	1.0034021909858302	0.7440014880029759	0.7679769606911794	0.7799922000779993	0.7680253448363795	0.7440126482150196	0.7199971200115199	0.6840129962469287	0.0023489788894399677	9.035140375290851e-05	0.7440028783465045	0
000901	0.9038498151380424	1.0172159178842881	1.927609047782024	75	1.017200799931277	0.9000018000036	1.151965441036769	1.4279857201427986	1.7400574218949225	2.088035496603442	2.4599901600393594	2.8680544930353675	0.0038480151344424396	1.5117953011012375e-05	1.9560147887921098	0
000902	1.72320400696635	0.9977562591882754	1.890829543314622	144	0.9977922266999131	1.728003456006912	1.6439506814795557	1.5239847601523986	1.392045937515938	1.248021216360678	1.1039955840176638	0.9600182403465666	0.004799449040562065	3.596751163770229e-05	1.3120027366454667	0
000903	0.6780365372821423	1.004939547820713	1.9041495558011727	57	1.004821207691678	0.6840013680027359	0.7199784006479806	0.7439925600743993	0.7560249488233112	0.7560128522184877	0.7439970240119039	0.720013680259925	0.005964830720593617	0.00011834012903499946	0.7400032443393346	0
000904	1.3082621112242099	1.0055731433546196	1.905783176972038	109	1.0056832708593628	1.308002616005232	1.4039578812635622	1.4639853601463986	1.5000495016335538	1.5120257044369754	1.4999940000239997	1.4760280445328462	0.00025949521897783434	0.0001101275047432626	1.4760067486728892	0
000905	0.8636450192906977	1.0078155697524047	1.9097406474719212	72	1.0077716311328413	0.864001728003456	0.9599712008639741	1.0319896801031991	1.0920360371892273	1.1400193803294656	1.1759952960188158	1.1880225724288762	0.0003567087127582802	4.393861956342171e-05	1.0980056944889263	0
000906	0.9689715650884265	0.9929639364724736	1.8822943519955064	80	0.9932881995750349	0.96000192000384	0.8519744407667771	0.7439925600743993	0.6360209886926268	0.5280089761525946	0.43199827200691193	0.3480066121256304	0.00896964508458653	0.0003242631025612841	0.5900003083031566	0
000907	1.1810947645148564	0.9964746239959885	1.8878714206676988	99	0.9962312230689084	1.188002376004752	1.1039668809935703	1.0079899201007991	0.9000297009801324	0.7920134642288919	0.6839972640109439	0.5880111722122721	0.006907611489895604	0.0002434009270800841	0.8460014004211015	0
000908	1.115497707661895	1.011513663222726	1.9167676927424169	93	1.0114798084100367	1.116002232004464	1.3079607611771649	1.4879851201487986	1.668055045816512	1.8360312125306129	1.9919920320318718	2.1360405847711106	0.0005045243425689794	3.385481268924906e-05	1.7380107927460118	0
000909	0.9488169816480905	1.002517655375731	1.8999931077508376	79	1.0026278468094294	0.9480018960037919	0.9719708408747738	0.9719902800971991	0.9480312850324061	0.9120155042635725	0.8639965440138239	0.8160155042945816	0.0008150856442985521	0.00011019143369850326	0.9140033264293929	0
000910	0.7551759200873144	1.0058827574299956	1.9060815270330824	63	1.0058407104195801	0.756001512003024	0.8159755207343781	0.8519914800851992	0.8760289089539954	0.8880150962566363	0.8879964480142079	0.876016644316242	0.0008255919157096336	4.204701041543579e-05	0.8660040163934432	0
000911	1.4682251589883624	1.014183073775187	1.921886845032232	122	1.014181189071308	1.464002928005856	1.7879463616091518	2.123978760212398	2.4720815786920967	2.8320481448184616	3.1919872320510714	3.5640677172866284	0.004222230982506403	1.884703878962668e-06	2.6620182991116343	0
000912	0.6002145940386494	0.9981621366634503	1.8907468280107853	50	0.9977485777694798	0.6000012000024	0.5759827205183845	0.5399946000539995	0.4920162365358057	0.44400754812831816	0.39599841600633595	0.3480066121256304	0.00021339403624942577	0.0004135588939705448	0.46600102222807904	0
000913	0.7944997358303232	0.9908303644150869	1.8775417796379772	66	0.990780263430321	0.792001584003168	0.6839794806155816	0.5759942400575995	0.4680154445096688	0.3720063241075098	0.29999880000479995	0.24000456008664164	0.0024981518271551817	5.010098476587732e-05	0.43999980823030027	0
000914	0.85815639781337	0.9986440336970116	1.892803413533904	71	0.9988338395561738	0.8520017040034079	0.8279751607451777	0.7799922000779993	0.7200237607841058	0.6600112201907432	0.5879976480094079	0.5160098041862795	0.006154693809962142	0.00018980585916217318	0.6820016323322856	0
000915	1.7954380589622323	0.9722861399860925	1.843981085193921	146	0.9730702587620904	1.7520035040070079	1.151965441036769	0.7319926800731993	0.45601504849660035	0.27600469207976536	0.16799932800268796	0.09600182403465667	0.043434554955224414	0.0007841187759979329	0.4799965022872798	0
000916	0.5382962314071195	1.0093522837757967	1.9126015892945245	45	1.0092813523669564	0.54000108000216	0.6119816405507835	0.6719932800671994	0.7320241567971743	0.7800132602254238	0.8159967360130559	0.8520161883075779	0.001704848595040498	7.093140884029125e-05	0.7440042103268691	0
000917	0.5757011512059876	1.011049614876267	1.9160094857923475	48	1.0110797020103435	0.576001152002304	0.6719798406047819	0.7559924400755993	0.8400277209147902	0.9240157082670405	0.9959960160159359	1.0560200643812232	0.00030000079631631316	3.008713407637309e-05	0.8740052983765617	0
000918	0.7690311805037999	0.9927559553664148	1.8814887388522223	64	0.9928630768901592	0.768001536003072	0.6839794806155816	0.5879941200587995	0.4920162365358057	0.408006936117914	0.33599865600537593	0.2760052440996379	0.0010296445007279553	0.00010712152374436901	0.4640001122388524	0
000919	0.700189515587151	1.0059542236288852	1.9068732220624105	58	1.0062584885048516	0.696001392002784	0.7559773206803797	0.7919920800791993	0.8160269288886532	0.828014076239296	0.8279966880132479	0.8160155042945816	0.004188123584367043	0.00030426487596635354	0.806003766365893	0
000920	0.7710749131397862	0.9960747057893795	1.8873160208068036	65	0.99593813812856	0.7800015600031199	0.7199784006479806	0.6479935200647994	0.5760190086272847	0.5040085681456584	0.43199827200691193	0.37200706813429457	0.008926646863333776	0.00013656766081948657	0.5420008062711549	0
000921	1.1829227832508928	0.9944227413990889	1.884128977026555	100	0.9942563326367176	1.2000024000048	1.079967600971971	0.9479905200947991	0.8160269288886532	0.6960118322011474	0.5879976480094079	0.4920093481776154	0.017079616753907123	0.000166408762371284	0.7700006463905988	0
000922	0.5870950758054542	1.0101525651942085	1.914079258973528	49	1.0100611198105913	0.588001176002352	0.6719798406047819	0.7559924400755993	0.8280273249017217	0.8880150962566363	0.9479962080151678	0.9960189243595629	0.0009061001968978522	9.144538361716137e-05	0.8480049723689116	0
000923	1.7822777314036256	1.0034208323775196	1.901600196759208	148	1.0034759089342447	1.776003552007104	1.8479445616631502	1.8719812801871982	1.8600613820256067	1.8120308045236768	1.7399930400278398	1.6560314645978274	0.006274179396521529	5.50765567250977e-05	1.79800708883755	0
000924	0.4270981916909122	0.9911592965371488	1.877511173253812	36	0.9907641124174941	0.432000864001728	0.37198884033478996	0.3119968800311997	0.25200831627443704	0.204003468058957	0.16799932800268796	0.1320025080476529	0.004902672310815814	0.00039518411965477895	0.23999989012495412	0
000925	0.9830820815172291	1.0122891758526646	1.9182997348214936	82	1.0122882682116539	0.9840019680039359	1.1639650810475686	1.3439865601343988	1.5240502936596907	1.6920287644889962	1.8599925600297598	2.0160383047277897	0.0009198864867068224	9.076410107944355e-07	1.6000102606813673	0
000926	0.8737005548182231	1.0121141087509435	1.9178723036256533	73	1.0120627124357953	0.8760017520035039	1.0319690409287723	1.187988120118799	1.3440443534636644	1.4880252964300391	1.6319934720261118	1.7640335166368162	0.002301197185280879	5.1396315148277694e-05	1.4080089666007005	0
000927	1.3264404569850314	1.0013055480719377	1.8973727888612812	110	1.001245102485004	1.32000264000528	1.3319600411987642	1.3079869201307988	1.2600415813721852	1.1880201963433377	1.1039955840176638	1.020019380368227	0.006437816979751432	6.044558693374391e-05	1.2020039505718294	0
000928	0.8608147806272352	0.994565931210222	1.8846838161797217	71	0.9945491216911598	0.8520017040034079	0.779976600701979	0.6959930400695994	0.6000198006534215	0.5160087721491265	0.43199827200691193	0.3600068401299625	0.008813076623827243	1.6809519062133127e-05	0.5640005542851668	0
000929	0.9339291697279786	1.012793217815542	1.919456643661272	78	1.012898769909923	0.936001872003744	1.1159665210043699	1.2959870401295988	1.476048709607417	1.656028152478592	1.8359926560293758	2.004038076723458	0.0020727022757653923	0.00010555209438090074	1.564010192662135	0
000930	1.3163432961781176	0.9954835726747092	1.886829081596448	109	0.9956811799269674	1.308002616005232	1.2119636410907675	1.091989080109199	0.9600316810454744	0.828014076239296	0.707997168011328	0.6000114002166042	0.008340680172885584	0.00019760725225814735	0.9000011744521115	0
000931	1.0647327231005945	1.014106861970376	1.9218205809999207	89	1.0141462214897066	1.068002136004272	1.295961121166365	1.5359846401535986	1.7880590059471961	2.04003468058957	2.3039907840368636	2.5680487929270654	0.0032694129036774378	3.935951933065063e-05	1.9220131708034431	0
000932	0.9370697514124197	1.0073196092337684	1.909078464329553	78	1.0074221965714643	0.936001872003744	1.0319690409287723	1.103988960110399	1.1640384132676378	1.2000204003468058	1.2239951040195838	1.2360234844462046	0.0010678794086756982	0.0001025873376958586	1.1600059005199004	0
000933	0.7807496691867836	1.0059804067117135	1.9063576169069576	65	1.0059864032616437	0.7800015600031199	0.8399748007559774	0.8879911200887992	0.9120300969932007	0.9240157082670405	0.9239963040147838	0.9120173283292382	0.0007481091836636367	5.996549930165074e-06	0.9000042264081732	0
000934	1.0806286869212798	1.0035614382315077	1.901676491132196	90	1.0035161695344543	1.08000216000432	1.1279661610151697	1.139988600113999	1.1280372252284325	1.1040187683190614	1.0679957280170878	1.020019380368227	0.0006265269169598575	4.5268697053346685e-05	1.0980043105103297	0
000935	0.5971592802941161	1.015580853262293	1.9248400502263197	50	1.0157395977586108	0.6000012000024	0.7439776806695799	0.8999910000899991	1.0680352451630903	1.248021216360678	1.4399942400230399	1.6440312365934953	0.0028419197082838465	0.00015874449631780863	1.1740084364833139	0
000936	1.8029561710634114	0.9966143304725875	1.888554529341396	151	0.9965917000495099	1.812003624007248	1.6919492415227544	1.5479845201547986	1.3800455415028696	1.212020604350274	1.0559957760168959	0.9120173283292382	0.009047452943836465	2.263042307759644e-05	1.3000021686461383	0
000937	0.5577750104355077	0.990331123925017	1.8775251129789607	45	0.9907714684213418	0.54000108000216	0.4679859604211874	0.39599604003959965	0.32401069235284763	0.2640044880762973	0.20399918400326397	0.15600296405631708	0.01777393043334774	0.000440344496324796	0.3019998881582522	0
000938	1.9725227457737227	0.9927206807674402	1.881347985677768	164	0.9927888013300747	1.9680039360078718	1.739947801565953	1.4999850001499986	1.2720419773852536	1.0560179523051891	0.8639965440138239	0.6960132242512608	0.00451880976585084	6.812056263449939e-05	1.1880004166119131	0
000939	1.107508049988085	0.9841063833097143	1.864232297973747	93	0.9837568395617189	1.116002232004464	0.8639740807775768	0.6479935200647994	0.4800158405227372	0.3480059161005737	0.251998992004032	0.18000342006498124	0.008494182016379082	0.00034954374799545107	0.4619986282557833	0
000940	1.0107367950452328	0.9852914916601985	1.868369487018436	83	0.9859400374516473	0.996001992003984	0.7919762407127787	0.6119938800611995	0.4680154445096688	0.3480059161005737	0.251998992004032	0.18000342006498124	0.014734803041248856	0.0006485457914487958	0.4419989822422057	0
000941	1.145099678111738	0.9906867813892929	1.8771097612067809	96	0.9905522869667825	1.152002304004608	0.9839704808855735	0.8159918400815992	0.6720221767318322	0.5400091801560626	0.43199827200691193	0.3360063841212983	0.00690262589286994	0.00013449442251034505	0.6299997223305461	0
000942	1.1297065291587642	1.0081697042587991	1.910581387404521	94	1.008215290251872	1.128002256004512	1.2599622011339662	1.3679863201367988	1.4520479175812802	1.5240259084404435	1.5719937120251517	1.608030552580499	0.001704273154252256	4.558599307280531e-05	1.4640077686496902	0
000943	2.784835732765743	0.9986147157709085	1.892375630500812	232	0.9986080981155226	2.784005568011136	2.6879193624191275	2.5319746802531977	2.340077222548344	2.124036108613846	1.8959924160303356	1.6800319206064915	0.0008301647546069546	6.6176553858987575e-06	2.210005285078557	0
000944	0.875407834701411	1.0084852904126407	1.9111329924051927	73	1.0085063726415169	0.8760017520035039	0.9839704808855735	1.067989320106799	1.1400376212415009	1.2000204003468058	1.2479950080199678	1.2840243964635327	0.0005939173020929056	2.108222887620137e-05	1.1540062045106965	0
000945	0.6139303017739518	1.0071215761658687	1.9087654951385635	51	1.0072570424849576	0.6120012240024479	0.6719798406047819	0.7199928000719993	0.7560249488233112	0.7800132602254238	0.7919968320126719	0.7920150482859174	0.001929077771503862	0.00013546631908889495	0.7520037883373508	0
000946	1.0962396143810091	0.9854917847702936	1.8672822476178372	92	0.9853663003708433	1.104002208004416	0.8759737207883764	0.6719932800671994	0.5040166325488741	0.3720063241075098	0.27599889600441596	0.2040038760736454	0.0077625936234069215	0.0001254843994503707	0.4839987882650036	0
000947	1.0630437091927063	0.9906539280811312	1.8773520476939296	89	0.990680141735271	1.068002136004272	0.9119726408207754	0.7559924400755993	0.6240205926795585	0.5040085681456584	0.39599841600633595	0.31200592811263417	0.004958426811565664	2.621365413979504e-05	0.5839997643067604	0
000948	1.0926707682414236	0.9953954872618676	1.8861886924074505	91	0.9953432460518047	1.0920021840043679	1.007969760907173	0.8999910000899991	0.7920261368625164	0.6840116281976794	0.5879976480094079	0.4920093481776154	0.000668584237055736	5.224121006286442e-05	0.7440009203740652	0
000949	1.0146927374199495	1.0004248428353224	1.8955976469497935	85	1.0003083587119683	1.02000204000408	1.007969760907173	0.9719902800971991	0.9240304930062692	0.8640146882497002	0.7919968320126719	0.720013680259925	0.0053093025841304264	0.00011648412335407698	0.8800026224221563	0
000950	1.2615706996180642	0.985806270827914	1.8680451433929008	106	0.9857688810671478	1.272002544005088	1.007969760907173	0.7799922000779993	0.5880194046403531	0.44400754812831816	0.32399870400518394	0.24000456008664164	0.010431844387023714	3.738976076628209e-05	0.5639986963076116	0
000951	0.4119410469113589	1.0114067404030638	1.9166174249522487	34	1.0114005119798093	0.40800081600163196	0.47998560043198707	0.5519944800551995	0.61202019666649	0.6720114241942112	0.7319970720117119	0.7800148202815853	0.0039402309097269494	6.228423254484028e-06	0.6380039322735308	0
000952	0.4363574104392393	0.9820433807193968	1.859876658105424	38	0.981458365001554	0.45600091200182397	0.33598992030239094	0.23999760002399978	0.16800554418295804	0.12000204003468058	0.08399966400134398	0.06000114002166041	0.019643501562584653	0.0005850157178427517	0.1679993180945056	0
000953	1.5363474446638143	1.0102413345823704	1.914453158856085	128	1.0102584270706234	1.536003072006144	1.7639470815875524	1.9799802001979983	2.172071678365386	2.340039780676271	2.4959900160399355	2.628049932948726	0.0003443726576703998	1.7092488252989924e-05	2.230013114969312	0
000954	0.5843054714284117	1.0125297568790779	1.9189107981385636	49	1.0126107268012974	0.588001176002352	0.6959791206263812	0.8039919600803993	0.9120300969932007	1.020017340294785	1.1279954880180478	1.2240232564418725	0.003695704573940306	8.096992221950927e-05	0.9640062104091145	0
000955	0.6103906861850915	0.993792284485793	1.8824566024573848	52	0.9933738192704819	0.624001248002496	0.5519834404967852	0.47999520004799956	0.4080134644443266	0.3480059161005737	0.28799884800460795	0.24000456008664164	0.013610561817404498	0.0004184652153111923	0.38600023819682244	0
000956	1.148011222048081	0.9974663723275707	1.8904600578674384	96	0.997597248940875	1.152002304004608	1.0919672409827705	1.0079899201007991	0.9120300969932007	0.816013872235828	0.7199971200115199	0.6240118562252683	0.003991081956526976	0.00013087661330424272	0.8620016844248978	0
000957	0.45352445810053793	1.0082402567398399	1.910929267440855	38	1.0083988668187314	0.45600091200182397	0.5039848804535865	0.5519944800551995	0.5880194046403531	0.6120104041768709	0.6359974560101759	0.6480123122339324	0.0024764539012860354	0.0001586100788915079	0.5900031562616864	0
000958	0.8261063740983773	1.0019181529769952	1.898508500930445	69	1.0018444186308657	0.828001656003312	0.8399748007559774	0.8279917200827992	0.8040265328755849	0.7680130562219557	0.7199971200115199	0.6720127682425966	0.0018952819049347092	7.37343461294504e-05	0.7720026663650722	0
000959	0.9277216459019237	1.0103938154052508	1.9144666447381304	77	1.010265543581111	0.924001848003696	1.0679679609611712	1.199988000119999	1.3200435614375274	1.428024276412699	1.5239939040243837	1.608030552580499	0.003719797898227739	0.00012827182413976956	1.3580080425893797	0
000960	1.1235249602847992	1.0169530814965373	1.927260129425289	94	1.017016675441931	1.128002256004512	1.4279571612851616	1.7639823601763984	2.1360704903261807	2.5440432487352282	2.9999880000479995	3.492066349260636	0.004477295719712782	6.359394539368068e-05	2.394017934971934	0
000961	1.7578127633611071	1.0021251252861285	1.8989976559900543	146	1.00210254613784	1.7520035040070079	1.7879463616091518	1.7759822401775984	1.728057025881854	1.656028152478592	1.5599937600249598	1.452027588524182	0.005809259354099261	2.2579148288626172e-05	1.6600058547827228	0
000962	0.4942130342441395	1.0039367305013076	1.90309245722716	41	1.0042633759486026	0.49200098400196796	0.5159845204643861	0.5279947200527995	0.528017424575011	0.5160087721491265	0.503997984008064	0.4800091201732833	0.002212050242171526	0.0003266454472949931	0.5120020902371117	0
000963	0.6098460670131618	1.0089365867697893	1.911957284916584	51	1.008941352443531	0.6120012240024479	0.6839794806155816	0.7559924400755993	0.8160269288886532	0.8640146882497002	0.8999964000143998	0.9240175563335703	0.0021551569892861444	4.765673741635723e-06	0.8240045823629174	0
000964	0.8901064205593288	0.9941443006410959	1.8838286346736424	74	0.9940978417425254	0.888001776003552	0.8039758807235784	0.7079929200707994	0.61202019666649	0.5160087721491265	0.43199827200691193	0.3600068401299625	0.002104644555776747	4.645889857057828e-05	0.5720004802911448	0
000965	0.7339245986376366	1.0117075898887786	1.9172378068318348	61	1.0117278879821703	0.732001464002928	0.8639740807775768	0.9839901600983991	1.1040364332022956	1.2240208083537418	1.3319946720213118	1.4280271325155178	0.001923134634708612	2.0298093391657446e-05	1.156007214494807	0
000966	0.8249738050206616	1.006888673404527	1.9081726077411447	69	1.006944175342309	0.828001656003312	0.8999730008099758	0.9599904000959991	1.0080332650977482	1.032017544298253	1.0439958240167038	1.044019836376891	0.0030278509826503486	5.550193778192103e-05	0.9980049784492618	0
000967	0.9395935321454052	1.0021854013981755	1.898888540139531	79	1.002044965618302	0.9480018960037919	0.9599712008639741	0.9479905200947991	0.9240304930062692	0.8880150962566363	0.8399966400134399	0.7800148202815853	0.008408363858386725	0.00014043577987354894	0.8900031284194507	0
000968	2.330879553274067	1.0068375827900922	1.9079462790846111	194	1.0068247415334988	2.3280046560093117	2.5439236822895315	2.7119728802711975	2.83209345908415	2.90404936883927	2.9399882400470396	2.94005586106136	0.002874897264755205	1.2841256593398853e-05	2.8120139152654247	0
000969	1.110023992848589	0.9726760377734147	1.8448657731047016	90	0.9735371092635295	1.08000216000432	0.7079787606371809	0.45599544004559955	0.28800950431364236	0.18000306005202088	0.10799956800172798	0.06000114002166041	0.03002183284426918	0.0008610714901148286	0.2999979121786387	0
000970	0.9851005623253797	1.0040776231578858	1.902691634771693	82	1.0040518616258198	0.9840019680039359	1.0319690409287723	1.055989440105599	1.056034849150022	1.044017748301721	1.007995968016128	0.9720184683508987	0.0010985943214437688	2.576153206601539e-05	1.0280042524755235	0
000971	0.4657940631534602	1.0010154496612087	1.896797374691093	39	1.0009414559780108	0.468000936001872	0.4679859604211874	0.45599544004559955	0.4320142564704635	0.408006936117914	0.38399846400614396	0.3480066121256304	0.002206872848411756	7.399368319793709e-05	0.4160012781978231	0
000972	1.24266573214181	1.0025651088560963	1.900164826037925	103	1.0027184626836332	1.2360024720049438	1.2719618411447657	1.2719872801271987	1.248041185359117	1.2000204003468058	1.13999544001824	1.0680202923855553	0.006663260136866134	0.00015335382753689508	1.200004406563614	0
000973	0.7663875726729911	0.9666846335825534	1.8305232326894307	64	0.965968539485209	0.768001536003072	0.4559863204103877	0.26399736002639973	0.14400475215682118	0.0840014280242764	0.047999808000767995	0.024000456008664166	0.001613963330080903	0.0007160940973444108	0.16999835410455286	0
000974	1.1012243094223022	1.011845289699018	1.917406965878498	92	1.0118171533432037	1.104002208004416	1.295961121166365	1.4879851201487986	1.668055045816512	1.848031416534081	2.015991936032256	2.172041268784107	0.002777898582113858	2.813635581433438e-05	1.74801098474702	0
000975	1.5113796348766089	0.994777430463645	1.8853431719242808	126	0.9948970642325048	1.512003024006048	1.379958601241963	1.223987760122399	1.0680352451630903	0.9120155042635725	0.7679969280122879	0.6480123122339324	0.0006233891294391558	0.00011963376885981702	1.0000010585062074	0
000976	0.368191868330941	0.9736133983350009	1.8406258559383453	33	0.971299701663569	0.396000792001584	0.25199244022679324	0.15599844001559984	0.09600316810454744	0.06000102001734029	0.035999856000575994	0.024000456008664166	0.027808923670643027	0.0023136966714318863	0.10399923006225349	0
000977	0.8163484254914056	1.0037131045416294	1.901884201013856	68	1.0036257782012228	0.8160016320032639	0.8519744407667771	0.8639913600863992	0.864028512940927	0.840014280242764	0.8159967360130559	0.7800148202815853	0.00034679348814170563	8.7326340406646e-05	0.8360033583885847	0
000978	0.8145543172321182	0.9874446940054005	1.8704992118494423	69	0.9870638949082337	0.828001656003312	0.6719798406047819	0.5279947200527995	0.4080134644443266	0.3120053040901695	0.23999904000383995	0.18000342006498124	0.013447338771193751	0.00038079909716681737	0.3899992982101497	0
000979	1.3505337402298856	1.0114950134302636	1.916674025793582	113	1.0114303802879847	1.3560027120054239	1.5839524814255574	1.7999820001799982	2.0160665301954963	2.2200377406415908	2.4119903520385915	2.5800490209313978	0.005468971775538289	6.46331422788915e-05	2.1020130209021053	0
000980	0.7424647819551037	0.984146646327968	1.8643824915780265	62	0.9838360968439948	0.7440014880029759	0.5759827205183845	0.4319956800431996	0.32401069235284763	0.24000408006936116	0.16799932800268796	0.12000228004332082	0.0015367060478722605	0.00031054948397324367	0.30999913017163366	0
000981	1.3073325649711416	1.0111333196088677	1.916259456762891	109	1.0112116118867207	1.308002616005232	1.523954281371559	1.7279827201727984	1.9200633620909489	2.1000357006069104	2.2679909280362875	2.424046056875081	0.0006700510340904575	7.82922778530537e-05	1.9940121748589308	0
000982	1.5231854249466044	1.0125649741567029	1.918804822145164	127	1.0125548031868157	1.524003048006096	1.8119456416307513	2.099979000209998	2.3880788066006176	2.664045288769909	2.9399882400470396	3.204060877156666	0.0008176230594916234	1.017096988720212e-05	2.5180163090691634	0
000983	1.284759029524711	1.0102334607605734	1.9144280436226195	107	1.0102451737423095	1.284002568005136	1.4759557213283603	1.6559834401655984	1.812059797973333	1.9560332525652935	2.0879916480334075	2.1960417247927713	0.0007564615195752022	1.1712981736078376e-05	1.864010930809794	0
000984	0.3912982038840764	1.0039664106122599	1.9027873342574209	32	1.0041023623191776	0.384000768001536	0.40798776036718903	0.4199958000419996	0.4200138604573951	0.408006936117914	0.39599841600633595	0.38400729613862666	0.007297435882540393	0.00013595170691771408	0.40600167818824334	0
000985	0.5823049672196207	0.9953674857036967	1.885946002135192	49	0.9952151782055986	0.588001176002352	0.5399838004859855	0.47999520004799956	0.4200138604573951	0.36000612010404176	0.31199875200499194	0.2640050160953058	0.00569620878273136	0.00015230749809813648	0.3960004581992866	0
000986	1.2558663607456093	0.9964851271776015	1.888487443890185	105	0.9965562990045139	1.26000252000504	1.1759647210583684	1.067989320106799	0.9600316810454744	0.840014280242764	0.7319970720117119	0.6240118562252683	0.004136159259430672	7.117182691240842e-05	0.9000014884483978	0
000987	1.2630667203532044	0.9887128638088457	1.8737681702036215	106	0.9887889267847125	1.272002544005088	1.0559683209503716	0.8519914800851992	0.6720221767318322	0.5280089761525946	0.40799836800652794	0.31200592811263417	0.008935823651883501	7.606297586681965e-05	0.6379992083398599	0
000988	0.6383804257916817	0.9868548937691684	1.8708364364585812	53	0.9872418485978406	0.636001272002544	0.5159845204643861	0.4079959200407996	0.3120102963397792	0.24000408006936116	0.17999928000287999	0.1320025080476529	0.002379153789137778	0.00038695482867223685	0.2979994341608099	0
000989	0.813168781333006	0.9887750522627848	1.8732246649824196	69	0.9885021186550196	0.828001656003312	0.6839794806155816	0.5519944800551995	0.4320142564704635	0.3360057120971056	0.26399894400422397	0.2040038760736454	0.014832874670306029	0.00027293360776525777	0.41199945821936995	0
000990	0.5929851808754737	1.0000976773152648	1.8956161148601944	49	1.0003181042427098	0.588001176002352	0.5879823605291842	0.5639943600563995	0.528017424575011	0.4920083641421904	0.4559981760072959	0.4080077521472908	0.004984004873121672	0.00022042692744506098	0.5060014062428952	0
000991	1.5339028453327874	1.0008105936551537	1.8963726150884248	128	1.0007173100039557	1.536003072006144	1.5359539213823588	1.4879851201487986	1.416046729542075	1.3320226443849545	1.2359950560197759	1.1280214324072158	0.00210022667335652	9.328365119798399e-05	1.3560041506475298	0
000992	0.5900179785749758	0.9979762252281247	1.8910432026392263	49	0.9979049748923696	0.588001176002352	0.5639830805075848	0.5279947200527995	0.4800158405227372	0.4320073441248501	0.38399846400614396	0.3360063841212983	0.0020168025726238215	7.125033575505757e-05	0.4540009722225689	0
000993	0.6890362230785262	1.004939547820713	1.9041588292924023	58	1.0048261013202422	0.696001392002784	0.7319780406587802	0.7559924400755993	0.7680253448363795	0.7680130562219557	0.7559969760120959	0.732013908264257	0.006965168924257803	0.00011344650047084848	0.7520032943448447	0
000994	1.2115461437313557	1.0010879527539505	1.897060890900221	101	1.0010805136873675	1.212002424004848	1.2119636410907675	1.187988120118799	1.1400376212415009	1.0680181563086573	0.9959960160159359	0.9120173283292382	0.00045628027349220446	7.439066582959342e-06	1.0860034805174832	0
000995	0.43100029529315376	0.9437936650389026	1.77544199571365	43	0.9369021277159568	0.5160010320020639	0.19199424017279484	0.07199928000719993	0.02400079202613686	0.012000204003468058	0.0	0.0	0.08500073670891017	0.006891537322945784	0.049999086034933284	2
000996	0.6670822960620015	0.9940086251112523	1.883092581806982	56	0.9937094260699489	0.672001344002688	0.5999820005399839	0.5279947200527995	0.45601504849660035	0.38400652811097785	0.32399870400518394	0.2640050160953058	0.004919047940686427	0.0002991990413033774	0.4260003362168085	0
000997	1.0751653526612899	1.0054627770890077	1.9054169477499008	90	1.0054900114128247	1.08000216000432	1.151965441036769	1.199988000119999	1.22404039333298	1.23602101235721	1.2239951040195838	1.2000228004332083	0.004836807343030047	2.723432381701585e-05	1.2060054585499584	0
000998	0.3596276646399936	0.979213772323058	1.8550363400489611	31	0.9789041253829855	0.37200074400148797	0.2639920802375929	0.17999820001799982	0.1200039601306843	0.0840014280242764	0.05999976000095999	0.03600068401299625	0.012373079361494344	0.00030964694007240556	0.12399935207075162	0
000999	0.6880834476283892	0.9966939161337837	1.888433535173146	58	0.9965278513324309	0.696001392002784	0.6479805605831825	0.5879941200587995	0.528017424575011	0.46800795613525425	0.40799836800652794	0.3480066121256304	0.007917944374394748	0.00016606480135272772	0.49800084024740093	0
001000	1.507238194898655	0.996792921542315	1.8887664819517145	126	0.996703547607505	1.512003024006048	1.4159575212743618	1.2959870401295988	1.1640384132676378	1.032017544298253	0.8999964000143998	0.7680145922772533	0.004764829107392954	8.937393481001088e-05	1.096001918543584	0
001001	0.8276501132399465	0.9960834534015934	1.8876379882377528	69	0.9961080405933207	0.828001656003312	0.7679769606911794	0.6959930400695994	0.6240205926795585	0.5400091801560626	0.4679981280074879	0.3960075241429587	0.0003515427633654644	2.4587191727265534e-05	0.582000904291141	0
001002	1.5613142102760365	0.9803810187746552	1.8581438627115363	130	0.9805439675189276	1.5600031200062399	1.1399658010259692	0.8159918400815992	0.5760190086272847	0.3960067321144459	0.26399894400422397	0.18000342006498124	0.0013110902697965887	0.00016294874427236206	0.5619976243197508	0
001003	0.589869422353488	1.0131488569638551	1.9196117221962616	49	1.0129806049739496	0.588001176002352	0.7079787606371809	0.8279917200827992	0.9480312850324061	1.0680181563086573	1.187995248019008	1.308024852472197	0.001868246351136027	0.00016825198990555457	1.0080066704253747	0
001004	0.8728985732577228	0.9936349047093344	1.8827028579894556	73	0.9935037685070752	0.8760017520035039	0.779976600701979	0.6839931600683994	0.5880194046403531	0.4920083641421904	0.40799836800652794	0.3360063841212983	0.0031031787457811433	0.00013113620225913003	0.5480003802801247	0
001005	2.5506278307906682	0.9967847723356817	1.88901181969992	213	0.9968330125288359	2.556005112010224	2.3999280021599354	2.195978040219598	1.9680649461432227	1.7400295805028685	1.5119939520241918	1.308024852472197	0.0053772812195558295	4.8240193154192035e-05	1.8540032289203356	0
001006	0.8392241578166675	0.9865068899056225	1.868668736866672	70	0.9860979518302684	0.84000168000336	0.6719798406047819	0.5279947200527995	0.4080134644443266	0.3120053040901695	0.22799908800364796	0.16800319206064915	0.0007775221866924698	0.0004089380753541372	0.3859992682093958	0
001007	0.588601720878447	0.9874649134008412	1.8723196099959936	48	0.9880245204318563	0.576001152002304	0.47998560043198707	0.38399616003839965	0.30000990032671077	0.22800387606589312	0.16799932800268796	0.1320025080476529	0.012600568876143026	0.0005596070310150969	0.28199956215222194	0
001008	0.7137932283880097	0.9937274544092632	1.8835712960464477	59	0.9939620439479794	0.708001416002832	0.6359809205723829	0.5639943600563995	0.4800158405227372	0.408006936117914	0.33599865600537593	0.2760052440996379	0.005791812385177786	0.00023458953871613453	0.45000032622907454	0
001009	0.73955063058142	1.0009402169888628	1.8966802939244267	62	1.0008796723660036	0.7440014880029759	0.7439776806695799	0.7199928000719993	0.6840225727449005	0.6480110161872752	0.5999976000095999	0.5520104881992758	0.0044508574215559316	6.054462285920437e-05	0.6580020263137717	0
001010	0.680924978475863	0.9933540804857067	1.8825625026109287	56	0.9934297028642124	0.672001344002688	0.5999820005399839	0.5279947200527995	0.45601504849660035	0.38400652811097785	0.31199875200499194	0.2520047880909737	0.008923634473175013	7.562237850566866e-05	0.4220003062160545	0
001011	0.8503363094374493	1.014695910077086	1.9229129906799125	71	1.0147226869309842	0.8520017040034079	1.0439686809395718	1.2479875201247987	1.4640483135943485	1.6920287644889962	1.9199923200307196	2.1600410407797748	0.0016653945659586	2.677685389818052e-05	1.5880111066597016	0
001012	1.3399133946397164	1.0057518140088475	1.9059978861312368	112	1.0057965730503546	1.344002688005376	1.4399568012959612	1.5119848801511986	1.5480510856858276	1.5600265204508477	1.5599937600249598	1.5360291845545067	0.004089293365659552	4.475904150713639e-05	1.5260070386938835	0
001013	0.901442533813439	1.0093234460058949	1.9125275176116567	75	1.009242264682059	0.9000018000036	1.0199694009179725	1.127988720112799	1.22404039333298	1.3080222363780183	1.3679945280218877	1.4160269045111857	0.001440733809839001	8.118132383594379e-05	1.2440070305458073	0
001014	0.9110481624266014	1.0129804899223962	1.9198520022101968	76	1.0131074009249563	0.9120018240036479	1.0919672409827705	1.2719872801271987	1.4520479175812802	1.632027744471656	1.8119927520289918	1.9920378487191257	0.0009536615770465717	0.0001269110025601261	1.5420101306518372	0
001015	0.8422194239599838	0.9919515469630708	1.880894112542325	69	0.9925492921220375	0.828001656003312	0.7319780406587802	0.6239937600623994	0.528017424575011	0.4320073441248501	0.347998608005568	0.2760052440996379	0.014217767956671845	0.0005977451589667115	0.4900000702543745	0
001016	1.1075587888152043	0.9978234625063027	1.891111538352672	92	0.9979410357017234	1.104002208004416	1.0559683209503716	0.9839901600983991	0.9000297009801324	0.8040136682323599	0.707997168011328	0.6240118562252683	0.0035565808107882457	0.00011757319542071709	0.8460018124163099	0
001017	1.171708357437957	0.9876629415236786	1.8710857923491877	98	0.9873734338960547	1.176002352004704	0.9599712008639741	0.7679923200767993	0.6000198006534215	0.45600775213178624	0.347998608005568	0.2640050160953058	0.004293994566747061	0.00028950762762391946	0.5659991163044759	0
001018	1.769096733088749	1.0047325106824072	1.90410422843488	147	1.0047972884050858	1.7640035280070558	1.8719438416847496	1.9319806801931982	1.9560645501301541	1.9440330485618253	1.9079923680305277	1.8480351126671406	0.005093205081693197	6.477772267854398e-05	1.9100082668779326	0
001019	0.4187442197441671	0.9968969994534183	1.888620935720317	35	0.9966267427475284	0.42000084000168	0.39598812035638936	0.35999640003599964	0.32401069235284763	0.2880048960832334	0.251998992004032	0.2160041040779775	0.001256620257512886	0.00027025670588987083	0.30600053415174655	0
001020	1.7584804317356026	1.0097777623012314	1.913478509430098	146	1.0097441038073522	1.7520035040070079	2.003939881803546	2.231977680223198	2.4360803906528914	2.6160444727560366	2.7599889600441596	2.8800547210397	0.006476927728594761	3.365849387915176e-05	2.488014351086589	0
001021	1.0174111609414076	1.0145677044245678	1.9227675746972928	85	1.0146459508033894	1.02000204000408	1.2479625611231664	1.4879851201487986	1.7400574218949225	2.0040340685791658	2.27999088003648	2.5560485649227336	0.002590879062672302	7.824637882158925e-05	1.8860131027842109	0
001022	1.7403014822405727	1.0090509779378942	1.91216325065945	145	1.0090500407268954	1.74000348000696	1.967940961771147	2.159978400215998	2.3280768265352756	2.47204202471442	2.5919896320414715	2.6760508449660545	0.0002980022336127597	9.372109988081689e-07	2.3660131150407273	0
001023	1.1084993383483432	1.0047842564753053	1.9042209932897776	92	1.0048589053102057	1.104002208004416	1.1759647210583684	1.211987880121199	1.22404039333298	1.2240208083537418	1.1999952000191998	1.164022116420212	0.00449713034392718	7.464883490038154e-05	1.2000051865509502	0
001024	1.1569088305472477	1.0012609589873849	1.8973552219887415	97	1.0012358324326454	1.1640023280046559	1.1639650810475686	1.139988600113999	1.0920360371892273	1.032017544298253	0.9599961600153598	0.8880168723205741	0.007093497457408171	2.5126554739518525e-05	1.046003382497497	0
001025	0.4259051036794338	0.9823835787191413	1.8620524976444828	35	0.9826065572255941	0.42000084000168	0.32399028029159127	0.23999760002399978	0.16800554418295804	0.12000204003468058	0.08399966400134398	0.06000114002166041	0.005904263677753818	0.00022297850645280892	0.16599937809270568	0
001026	0.715304174834195	1.007663715941386	1.9093909447316848	60	1.007587092723709	0.72000144000288	0.7919762407127787	0.8519914800851992	0.9000297009801324	0.9360159122705085	0.9599961600153598	0.9720184683508987	0.004697265168685072	7.662321767698543e-05	0.9020046604024795	0
001027	1.4789763157695655	0.9627310440209789	1.8243999385836271	126	0.9627372724034298	1.512003024006048	0.8399748007559774	0.45599544004559955	0.2400079202613686	0.12000204003468058	0.05999976000095999	0.03600068401299625	0.03302670823648257	6.228382450901293e-06	0.29199677418526376	0
001028	1.2576010017834993	1.0040139263922456	1.9028623376992488	105	1.004141941694006	1.26000252000504	1.3199604011879644	1.3439865601343988	1.3440443534636644	1.3200224403814864	1.2839948640205439	1.2360234844462046	0.002401518221540666	0.0001280153017604313	1.3080053506057103	0
001029	0.6232086261077332	1.0060746449561782	1.906521346582504	52	1.0060728035392985	0.624001248002496	0.6719798406047819	0.7079929200707994	0.7320241567971743	0.7440126482150196	0.7439970240119039	0.732013908264257	0.0007926218947628128	1.841416879644342e-06	0.7220034163273227	0
001030	1.401292866970022	0.9975023162831658	1.8902930194024976	117	0.9975091026124726	1.404002808005616	1.3319600411987642	1.2359876401235987	1.116036829215364	0.9960169322878488	0.8759964960140159	0.7680145922772533	0.0027099410355939657	6.786329306840422e-06	1.0540020885194743	0
001031	0.7881838504242565	0.9975421577774135	1.8905905155999312	65	0.9976660915881957	0.7800015600031199	0.7439776806695799	0.6959930400695994	0.6360209886926268	0.5640095881629987	0.49199803200787195	0.432008208155955	0.008182290421136607	0.00012393381078223964	0.5940012562931053	0
001032	0.5416826024608449	1.0175535697436702	1.9284133072308207	45	1.0176252082705146	0.54000108000216	0.6959791206263812	0.8639913600863992	1.056034849150022	1.2720216243676141	1.5119939520241918	1.7760337446411483	0.0016815224586849142	7.163852684444194e-05	1.1960091084826263	0
001033	1.0346551762441796	1.0114244912682198	1.9166056151701427	86	1.011394279948569	1.0320020640041279	1.2119636410907675	1.3799862001379988	1.536050689672759	1.6920287644889962	1.8359926560293758	1.9680373927104615	0.0026531122400517138	3.0211319650863544e-05	1.604009890688393	0
001034	0.8981307779904146	0.9996027762158782	1.8942136748092464	74	0.9995780355325523	0.888001776003552	0.8759737207883764	0.8399916000839992	0.7920261368625164	0.7320124442115515	0.6599973600105599	0.5880111722122721	0.010129001986862618	2.4740683325918944e-05	0.7480020723615458	0
001035	1.6522081430973656	1.0014229991457426	1.897701859650808	138	1.0014187533976335	1.656003312006624	1.667949961501155	1.6319836801631984	1.5720518777119645	1.4880252964300391	1.391994432022272	1.2840243964635327	0.0037951689092583507	4.24574810908851e-06	1.5060049407153604	0
001036	1.2885539123564607	0.9860525618734021	1.8688413554440584	108	0.9861890427883662	1.2960025920051839	1.0319690409287723	0.8039919600803993	0.61202019666649	0.45600775213178624	0.33599865600537593	0.2520047880909737	0.0074486796487232	0.00013648091496409887	0.5819987323172996	0
001037	1.0673747067638117	1.0001685370660351	1.89519395443876	89	1.0000953298586217	1.068002136004272	1.0559683209503716	1.0199898001019991	0.9600316810454744	0.8880150962566363	0.8159967360130559	0.7440141362685891	0.00062742924046022	7.320720741343933e-05	0.9140026284393544	0
001038	0.6487796109720128	1.010996137481977	1.9159437675030424	54	1.0110450224177527	0.6480012960025919	0.7559773206803797	0.8519914800851992	0.9480312850324061	1.032017544298253	1.115995536017856	1.1880225724288762	0.0007783149694208236	4.8884935775816984e-05	0.9820059564238283	0
001039	0.9549138144931653	0.9788020864069535	1.855191845656235	79	0.9789861858133901	0.9480018960037919	0.6839794806155816	0.47999520004799956	0.32401069235284763	0.21600367206242505	0.14399942400230398	0.09600182403465667	0.0069119184893733365	0.00018409940643659972	0.32399838218596905	0
001040	0.5834326353658609	1.0135482711828672	1.920605102397444	49	1.01350481248192	0.588001176002352	0.7079787606371809	0.8279917200827992	0.9480312850324061	1.0800183603121252	1.211995152019392	1.3440255364851932	0.004568540636491147	4.3458700947240914e-05	1.0200068024281828	0
001041	0.6460929793764658	1.0012547027757817	1.8975998263885605	54	1.00136491036546	0.6480012960025919	0.6479805605831825	0.6359936400635994	0.61202019666649	0.5760097921664667	0.5399978400086399	0.4920093481776154	0.0019083166261261164	0.0001102075896783905	0.5840018962776657	0
001042	0.8394808666931023	1.0074055620910936	1.908813266694799	70	1.0072822515724915	0.84000168000336	0.9239722808315751	0.995990040099599	1.0440344531369534	1.0800183603121252	1.1039955840176638	1.1160212044028837	0.0005208133102576618	0.0001233105186020378	1.0440053204668	0
001043	0.5703096548525619	1.007890953918754	1.9099668363059716	48	1.0078909911572178	0.576001152002304	0.6359809205723829	0.6839931600683994	0.7200237607841058	0.7560128522184877	0.7799968800124799	0.7920150482859174	0.005691497149742042	3.7238463868050076e-08	0.7280037703236287	0
001044	0.9822039038663523	1.009518385123891	1.912896572048312	82	1.0094370149965044	0.9840019680039359	1.1159665210043699	1.2359876401235987	1.3440443534636644	1.440024480416167	1.5119939520241918	1.5720298685675027	0.0017980641375836548	8.137012738651528e-05	1.3700078025999158	0
001045	0.8305769836015724	1.0121075541662274	1.9180634162982957	69	1.012163562742403	0.828001656003312	0.9839704808855735	1.127988720112799	1.2720419773852536	1.4160240724092308	1.5479938080247677	1.6800319206064915	0.002575327598260402	5.600857617560351e-05	1.338008496570686	0
001046	0.7638956221105891	1.0012994019448354	1.8974165444194904	64	1.0012681923272428	0.768001536003072	0.7679769606911794	0.7559924400755993	0.7200237607841058	0.6840116281976794	0.6359974560101759	0.5880111722122721	0.0041059138924828265	3.1209617592509176e-05	0.692002236328502	0
001047	1.8510855770418921	0.9511386631633039	1.8077540582154343	137	0.9539532283330988	1.644003288006576	0.8039758807235784	0.38399616003839965	0.18000594019602645	0.0840014280242764	0.035999856000575994	0.012000228004332083	0.2070822890353161	0.002814565169794947	0.2499965821645315	0
001048	0.6860896526077763	1.0085567427116122	1.910698565437959	57	1.0082771251916305	0.6840013680027359	0.7679769606911794	0.8399916000839992	0.9000297009801324	0.9480161162739766	0.9839960640157439	1.0080191523638948	0.0020882846050404025	0.0002796175199817341	0.9080049324014877	0
001049	1.150058616469505	1.001793159379325	1.898260560014088	96	1.0017135800156682	1.152002304004608	1.1639650810475686	1.151988480115199	1.116036829215364	1.0560179523051891	0.9959960160159359	0.9240175563335703	0.0019436875351028782	7.957936365676765e-05	1.0680036525054712	0
001050	1.194471855272256	1.001261090875148	1.8971107020581728	100	1.00110679907432	1.2000024000048	1.1999640010799677	1.175988240117599	1.1280372252284325	1.0680181563086573	0.9959960160159359	0.9120173283292382	0.005530544732543996	0.0001542918008279326	1.080003494513305	0
001051	0.7017218891161233	1.006869661229148	1.907651044507484	59	1.0066689460165776	0.708001416002832	0.7679769606911794	0.8159918400815992	0.8520281169278586	0.8760148922531682	0.8879964480142079	0.8880168723205741	0.006279526886708631	0.00020071521257025715	0.8480041883814313	0
001052	1.3515972493740178	1.008834988621514	1.9117828909219736	113	1.0088493245963774	1.3560027120054239	1.523954281371559	1.6679833201667984	1.7880590059471961	1.8960322325479533	1.9799920800316797	2.040038760736454	0.004405462631406065	1.4335974863444179e-05	1.8160099468002733	0
001053	0.814511394383756	0.9948212689734457	1.8846988341931392	68	0.9945570467085689	0.8160016320032639	0.7439776806695799	0.6599934000659994	0.5760190086272847	0.4920083641421904	0.41999832000671994	0.3480066121256304	0.0014902376195079503	0.0002642222648767678	0.5400005642729008	0
001054	1.1030733180826326	1.001032162165715	1.8967797743065	92	1.0009321682413157	1.104002208004416	1.1039668809935703	1.079989200107999	1.032034057123885	0.9720165242809127	0.8999964000143998	0.8280157322989137	0.0009288899217834157	9.999392439929977e-05	0.9860031324699468	0
001055	0.7856813959997587	0.9952762430483728	1.8859229338792127	65	0.9952030050689026	0.7800015600031199	0.7199784006479806	0.6479935200647994	0.5640186126142163	0.4920083641421904	0.41999832000671994	0.3480066121256304	0.0056798359966387935	7.323797947023092e-05	0.5320006382669228	0
001056	1.1369627657067038	1.0003832431921076	1.895923628618403	95	1.0004803794930774	1.14000228000456	1.1279661610151697	1.091989080109199	1.032034057123885	0.9600163202774447	0.8879964480142079	0.8040152762902495	0.003039514297856094	9.713630096985781e-05	0.9840028904716928	0
001057	1.5939736881457631	0.9801047455676694	1.856681162979105	133	0.9797720997277899	1.596003192006384	1.1639650810475686	0.8279917200827992	0.5760190086272847	0.3960067321144459	0.26399894400422397	0.18000342006498124	0.0020295038606208404	0.00033264583987946406	0.5679974843235506	0
001058	0.8976068730814187	1.010934736045976	1.9156816697657288	75	1.0109067132370804	0.9000018000036	1.0439686809395718	1.175988240117599	1.3080431654244589	1.428024276412699	1.5359938560245758	1.6320310085891632	0.0023949269221812397	2.8022808895578066e-05	1.3540082045846777	0
001059	0.9556802015404539	1.0133292241897327	1.9201783820050389	80	1.0132796317975892	0.96000192000384	1.151965441036769	1.3439865601343988	1.5480510856858276	1.7520297845063364	1.9559921760312957	2.148040812775443	0.004321718463386137	4.9592392143527064e-05	1.6500109766950117	0
001060	0.5414035413235493	1.0003595004950976	1.895473652107518	45	1.0002429265368624	0.54000108000216	0.5399838004859855	0.5159948400515996	0.4920162365358057	0.45600775213178624	0.41999832000671994	0.38400729613862666	0.0014024613213893256	0.00011657395823516659	0.4680013742250872	0
001061	1.3319137306554498	1.0008877107278387	1.896674135339689	111	1.0008764224760278	1.332002664005328	1.3319600411987642	1.2959870401295988	1.2360407893460483	1.1640197883364016	1.0799956800172799	0.9840186963552308	8.893334987813972e-05	1.1288251810848138e-05	1.1820036725638874	0
001062	0.5444888080556223	0.99569652509222	1.886297775511168	46	0.9954008092908277	0.552001104002208	0.5039848804535865	0.45599544004559955	0.3960130684312582	0.3480059161005737	0.29999880000479995	0.2520047880909737	0.007512295946585756	0.00029571580139220455	0.37600048218779863	0
001063	0.9321242778853687	1.0115345915125966	1.916776091909888	78	1.0114842406572706	0.936001872003744	1.0919672409827705	1.2479875201247987	1.392045937515938	1.5360261124439114	1.6679933280266879	1.7880339726454804	0.0038775941183752938	5.0350855326009025e-05	1.4540090186232646	0
001064	0.5447082023409323	0.9998876674635079	1.8945679297506195	46	0.9997649761417796	0.552001104002208	0.5399838004859855	0.5159948400515996	0.4800158405227372	0.44400754812831816	0.40799836800652794	0.37200706813429457	0.007292901661275719	0.00012269132172826325	0.4600012442215771	0
001065	0.8867526618970948	0.9985051870998517	1.8923570107408945	74	0.9985982724536726	0.888001776003552	0.8519744407667771	0.8039919600803993	0.7440245528102427	0.6720114241942112	0.5999976000095999	0.5280100321906116	0.0012491141064572275	9.308535382090977e-05	0.7000016683419736	0
001066	0.5061086574441418	1.0099271850985123	1.9139030569252533	42	1.009968137852107	0.504001008002016	0.5759827205183845	0.6479935200647994	0.7080233647710374	0.7560128522184877	0.8039967840128639	0.8400159603032458	0.002107649442125825	4.0952753594725166e-05	0.7220042003148032	0
001067	1.7849950245576485	0.9878786216815737	1.8720855412070407	149	0.9879010021491237	1.788003576007152	1.4639560813175605	1.175988240117599	0.9240304930062692	0.7080120362046154	0.5399978400086399	0.4080077521472908	0.003008551449503516	2.2380467549987237e-05	0.8699987404669959	0
001068	2.834498951856401	1.0039467448691883	1.90241571703026	236	1.0039062596181807	2.832005664011328	2.9639110826675203	3.023969760302397	3.0240997952932447	2.9760505928600782	2.8799884800460798	2.760052440996379	0.002493287845073411	4.048525100763811e-05	2.93801202536095	0
001069	0.9031420297782344	1.0120476199447574	1.917823713661909	75	1.0120370714739797	0.9000018000036	1.0679679609611712	1.223987760122399	1.3800455415028696	1.5360261124439114	1.6799932800268798	1.8120344286541445	0.003140229774634462	1.054847077774923e-05	1.4500091806185624	0
001070	1.275258772950266	1.0055892787904694	1.9056256809469083	106	1.0056001600839013	1.272002544005088	1.3679589612311631	1.4279857201427986	1.4640483135943485	1.4760250924265712	1.4639941440234239	1.44002736051985	0.0032562289451780746	1.0881293431852512e-05	1.4400065986563593	0
001071	0.7027285752055699	0.9856264081527548	1.8677101683521664	59	0.9855921144765447	0.708001416002832	0.5639830805075848	0.4319956800431996	0.32401069235284763	0.24000408006936116	0.17999928000287999	0.1320025080476529	0.0052728407972620905	3.429367621010648e-05	0.3119992201705877	0
001072	1.9527312057620911	0.9948776515867666	1.885148519576196	163	0.9947943460364015	1.9560039120078239	1.7879463616091518	1.5839841601583986	1.3800455415028696	1.1880201963433377	1.007995968016128	0.8400159603032458	0.003272706245732726	8.330555036506482e-05	1.298001364655522	0
001073	0.6667976745704609	1.0052586564473593	1.90531604255087	55	1.0054367636604915	0.66000132000264	0.7079787606371809	0.7439925600743993	0.7560249488233112	0.7560128522184877	0.7439970240119039	0.732013908264257	0.006796354567820906	0.0001781072131321615	0.7400033423382566	0
001074	0.8137450768523165	1.0059395952374597	1.906410726084867	68	1.0060144290163036	0.8160016320032639	0.8759737207883764	0.9239907600923991	0.9480312850324061	0.9600163202774447	0.9599961600153598	0.9480180123422345	0.00225655515094747	7.483377884387465e-05	0.9360043764247034	0
001075	1.8842024347068775	1.0086624598212104	1.9114950755709488	157	1.0086974442108647	1.8840037680075359	2.1119366419007433	2.3159768402315977	2.4840819747051652	2.6160444727560366	2.7239891040435835	2.796053125009375	0.00019866669934165415	3.498438965432449e-05	2.5080136931077504	0
001076	0.6496605343458663	0.9835027449824719	1.8632306239072736	54	0.9832282553745573	0.6480012960025919	0.49198524044278674	0.37199628003719964	0.2760091083005739	0.204003468058957	0.14399942400230398	0.09600182403465667	0.0016592383432744162	0.00027448960791465193	0.2639992241460796	0
001077	0.6890362230785262	1.004939547820713	1.9047718604766148	57	1.005149598354914	0.6840013680027359	0.7319780406587802	0.7559924400755993	0.7680253448363795	0.7680130562219557	0.7559969760120959	0.732013908264257	0.005034855075790268	0.0002100505342008674	0.7520032943448447	0
001078	0.8013928615867036	1.006146903105897	1.9069348787082905	66	1.0062910247650347	0.792001584003168	0.8639740807775768	0.9119908800911991	0.9480312850324061	0.9600163202774447	0.9599961600153598	0.9480180123422345	0.00939127758353564	0.00014412165913779695	0.9320044564227034	0
001079	1.2601196624982702	0.9828727465943136	1.8616996972488145	106	0.9824203841812712	1.272002544005088	0.9599712008639741	0.7079929200707994	0.5160170285619425	0.3720063241075098	0.26399894400422397	0.18000342006498124	0.01188288150681771	0.000452362413042362	0.49999830627890524	0
001080	0.7466517523792112	0.9971410766067581	1.8895581007800493	62	0.9971212854814527	0.7440014880029759	0.7079787606371809	0.6479935200647994	0.5880194046403531	0.5160087721491265	0.4559981760072959	0.3960075241429587	0.0026502643762352784	1.9791125305368418e-05	0.5520010262736191	0
001081	0.6727816987964361	1.0054971010376326	1.905413594226922	56	1.0054882417561297	0.672001344002688	0.7199784006479806	0.7559924400755993	0.7680253448363795	0.7680130562219557	0.7679969280122879	0.7560143642729212	0.0007803547937481614	8.85928150284876e-06	0.7560034223445208	0
001082	1.2364220139149866	1.0144006801479915	1.9222744920775885	103	1.0143857507198857	1.2360024720049438	1.5119546413607594	1.7999820001799982	2.1000693022869754	2.4120410046970795	2.7359890560437754	3.060058141104681	0.0004195419100427866	1.4929428105769915e-05	2.2700156909455447	0
001083	1.156303882142969	0.9542928991254768	1.816181607071812	87	0.958400452446324	1.044002088004176	0.5399838004859855	0.27599724002759973	0.13200435614375275	0.06000102001734029	0.023999904000383997	0.012000228004332083	0.11230179413879293	0.004107553320847224	0.17399775811323237	0
001084	0.7144276664223782	0.9932139184760221	1.8822315707871244	60	0.993255069882341	0.72000144000288	0.6359809205723829	0.5519944800551995	0.4680154445096688	0.3960067321144459	0.32399870400518394	0.2640050160953058	0.005573773580501817	4.1151406318884476e-05	0.4400002162253645	0
001085	1.532592342475272	1.0045855079566948	1.9038287488137773	128	1.0046519175938868	1.536003072006144	1.6199514014579564	1.6679833201667984	1.6800554418295803	1.6680283564820602	1.6319934720261118	1.5840300965718348	0.0034107295308718477	6.640963719206638e-05	1.6420070147557235	0
001086	0.7371980743095241	1.0075916122073783	1.909797005970248	61	1.007801371556423	0.732001464002928	0.8159755207343781	0.8759912400875992	0.9240304930062692	0.9600163202774447	0.9839960640157439	0.9960189243595629	0.005196610306596128	0.0002097593490446581	0.9260047604134996	0
001087	1.581037326015604	0.9901035332981296	1.876184017337099	132	0.9900637712037675	1.584003168006336	1.3439596812095638	1.115988840111599	0.9000297009801324	0.7200122402080835	0.5639977440090239	0.44400843616028707	0.00296584199073191	3.976209436207245e-05	0.8479994404464483	0
001088	1.1796818349425735	1.0006000728716804	1.8963309648530395	98	1.000695331142215	1.176002352004704	1.1759647210583684	1.139988600113999	1.0800356411761587	1.0080171362913168	0.9359962560149758	0.8520161883075779	0.0036794829378694605	9.525827053469271e-05	1.0320030904937327	0
001089	0.6604514805472778	1.01609507653636	1.925470885359876	55	1.0160724899512557	0.66000132000264	0.8279751607451777	1.0079899201007991	1.2120399973199114	1.428024276412699	1.6559933760264958	1.896036024684469	0.00045016054463775657	2.2586585104455992e-05	1.3380097925482586	0
001090	0.8479062499569282	1.0003876095445348	1.895502299323956	71	1.0002580436953497	0.8520017040034079	0.8399748007559774	0.8159918400815992	0.7680253448363795	0.7200122402080835	0.6599973600105599	0.6000114002166042	0.004095454046479707	0.00012956584918510927	0.734002164351534	0
001091	0.9584734382598468	1.0010148211404089	1.8967702493293397	80	1.0009271419034294	0.96000192000384	0.9599712008639741	0.9359906400935991	0.9000297009801324	0.840014280242764	0.7799968800124799	0.720013680259925	0.0015284817439932263	8.767923697949875e-05	0.8560027304088124	0
001092	1.105760413312776	1.000737530141032	1.89617591183876	92	1.000613509545487	1.104002208004416	1.1039668809935703	1.067989320106799	1.0200336611108167	0.9600163202774447	0.8879964480142079	0.8040152762902495	0.0017582053083600169	0.00012402059554506017	0.9740029844655146	0
001093	0.8404289267872057	0.9769121107434324	1.850545840446622	71	0.9765344852358581	0.8520017040034079	0.5879823605291842	0.39599604003959965	0.2640087122875055	0.1680028560485528	0.10799956800172798	0.0720013680259925	0.011572777216202201	0.00037762550757436397	0.26599848415542715	0
001094	1.4750240252659024	1.0119109544063203	1.917574475305153	123	1.0119055481984705	1.476002952005904	1.739947801565953	1.991980080199198	2.2440740544437965	2.4840422287178883	2.7119891520433916	2.928055633057028	0.0009789267400015511	5.406207849834033e-06	2.3500148250045427	0
001095	0.7000358382029324	1.004939547820713	1.9038974144983325	59	1.0046881525292528	0.708001416002832	0.7439776806695799	0.7679923200767993	0.780025740849448	0.7800132602254238	0.7679969280122879	0.7440141362685891	0.007965577799899592	0.00025139529146023243	0.7640033443503547	0
001096	0.6399994310428342	1.0028178294234884	1.9007524836527911	53	1.0030285700659447	0.636001272002544	0.6599802005939822	0.6599934000659994	0.6480213847056953	0.624010608180339	0.5999976000095999	0.5640107162036079	0.003998159040290217	0.00021074064245629742	0.626002318293204	0
001097	1.657479884293594	0.985459943111012	1.8676420811470864	138	0.9855561848052494	1.656003312006624	1.3079607611771649	1.0079899201007991	0.7680253448363795	0.5760097921664667	0.41999832000671994	0.3000057001083021	0.0014765722869700681	9.624169423738671e-05	0.7299983063993055	0
001098	0.8037552527961401	1.0041055691600551	1.9029431743684384	67	1.004184599267469	0.804001608003216	0.8399748007559774	0.8639913600863992	0.864028512940927	0.8520144842462322	0.8279966880132479	0.7920150482859174	0.00024635520707583236	7.903010741383554e-05	0.8400034823881168	0
001099	1.0467951298564544	1.005780690106957	1.905920443203188	87	1.0057557063567424	1.044002088004176	1.1279661610151697	1.175988240117599	1.2120399973199114	1.2240208083537418	1.2239951040195838	1.2000228004332083	0.002793041852278355	2.4983750214646605e-05	1.1940055185432024	0
001100	0.8674984085481041	0.9853226521169034	1.867594376206667	72	0.9855310108709336	0.864001728003456	0.6839794806155816	0.5279947200527995	0.3960130684312582	0.30000510008670145	0.21599913600345597	0.15600296405631708	0.003496680544648134	0.00020835875403024673	0.37999907820768564	0
001101	0.6002145940386494	0.9981621366634503	1.890774483043279	50	0.9977631713517247	0.6000012000024	0.5759827205183845	0.5399946000539995	0.4920162365358057	0.44400754812831816	0.39599841600633595	0.3480066121256304	0.00021339403624942577	0.0003989653117256742	0.46600102222807904	0
001102	1.2203071681243842	0.9969499105190384	1.8889250349601805	102	0.9967872161538986	1.2240024480048959	1.151965441036769	1.055989440105599	0.9480312850324061	0.840014280242764	0.7319970720117119	0.6360120842296003	0.0036952798805116593	0.00016269436513971502	0.8940016004431417	0
001103	0.7277072951225058	0.9814730819885834	1.8598233831709607	62	0.9814302517770312	0.7440014880029759	0.5519834404967852	0.39599604003959965	0.2760091083005739	0.19200326405548893	0.13199947200211198	0.09600182403465667	0.016294192880470182	4.283021155215838e-05	0.2739988581548694	0
001104	1.3993782104902681	1.0035071094669052	1.901687370089887	116	1.0035219103689241	1.392002784005568	1.451956441306761	1.4759852401475986	1.4640483135943485	1.428024276412699	1.3799944800220798	1.308024852472197	0.007375426484700132	1.4800902018885509e-05	1.4180056006592805	0
001105	0.889247728382242	1.0078386997848021	1.9097184581041924	74	1.0077599217861615	0.888001776003552	0.9839704808855735	1.067989320106799	1.1280372252284325	1.1760199923398698	1.211995152019392	1.2240232564418725	0.001245952378689963	7.87779986406445e-05	1.1320059045036566	0
001106	1.3483175048097702	0.9991819945941783	1.893613712906013	112	0.9992614351676602	1.344002688005376	1.3079607611771649	1.2479875201247987	1.1640384132676378	1.0680181563086573	0.9599961600153598	0.8520161883075779	0.0043148168043942725	7.944057348185929e-05	1.1000028665335326	0
001107	0.5548309729816255	1.0037052589335262	1.9014648346024048	46	1.0034044782183849	0.552001104002208	0.5759827205183845	0.5879941200587995	0.5880194046403531	0.5760097921664667	0.5519977920088319	0.5280100321906116	0.0028298689794175047	0.00030078071514139104	0.5680023102639079	0
001108	1.144435247739431	1.009238974797099	1.9124770930826167	95	1.009215655618704	1.14000228000456	1.295961121166365	1.4279857201427986	1.5480510856858276	1.644027948475124	1.7279930880276477	1.7880339726454804	0.004432967734871118	2.3319178394931583e-05	1.5720088226905407	0
001109	1.5173591933094164	0.9871080018216762	1.8704275155517476	127	0.987026060715947	1.524003048006096	1.2359629211123668	0.9719902800971991	0.7560249488233112	0.5760097921664667	0.43199827200691193	0.3240061561169662	0.0066438546966796075	8.194110572923297e-05	0.7159987283872037	0
001110	0.832156974186018	1.0057981061468946	1.9056411886136484	70	1.005608343491751	0.84000168000336	0.8999730008099758	0.9359906400935991	0.9600316810454744	0.9720165242809127	0.9719961120155519	0.9600182403465666	0.00784470581734198	0.00018976265514347723	0.9500043664320135	0
001111	1.6406497165271434	1.0113860647674198	1.9165706744564377	137	1.0113758417066587	1.644003288006576	1.9199424017279483	2.183978160218398	2.4360803906528914	2.676045492773377	2.9039883840464635	3.1080590531220094	0.0033535714794326044	1.0223060761038738e-05	2.5380156470901816	0
001112	0.4523743517944767	0.9952514962793159	1.8865376420178923	38	0.9955273870337562	0.45600091200182397	0.4199874003779887	0.37199628003719964	0.32401069235284763	0.27600469207976536	0.23999904000383995	0.2040038760736454	0.0036265602073472514	0.0002758907544403444	0.3060003301542144	0
001113	0.9708121978860879	1.0102013107282561	1.9143284860304657	81	1.0101926371231778	0.972001944003888	1.1159665210043699	1.2479875201247987	1.368045145489801	1.4760250924265712	1.5719937120251517	1.6560314645978274	0.0011897461178000945	8.673605078390878e-06	1.40600824261142	0
001114	0.4670227323994001	1.0058976610278498	1.9064723077872716	39	1.0060469257287563	0.468000936001872	0.5039848804535865	0.5279947200527995	0.5400178205880793	0.5520093841595307	0.5519977920088319	0.5400102601949437	0.000978203602471861	0.0001492647009064818	0.5360024762429619	0
001115	0.7150716098128751	0.983409744671073	1.8637571679124223	60	0.9835061130572926	0.72000144000288	0.5519834404967852	0.4079959200407996	0.30000990032671077	0.21600367206242505	0.15599937600249597	0.10800205203898874	0.004929830190004925	9.636838621962518e-05	0.28999906016136756	0
001116	0.9560208701105748	0.9934826402982021	1.883285167185144	79	0.9938110535244097	0.9480018960037919	0.8519744407667771	0.7439925600743993	0.6360209886926268	0.5400091801560626	0.4439982240071039	0.3600068401299625	0.008018974106782872	0.00032841322620758007	0.5960003723044887	0
001117	1.2115081688027418	1.005252873090035	1.905126613650589	101	1.0053368018818738	1.212002424004848	1.295961121166365	1.3439865601343988	1.368045145489801	1.3680232563953587	1.3559945760216958	1.332025308480861	0.0004942552021061086	8.392879183882762e-05	1.344005994614747	0
001118	0.9108135751761973	1.0116501359959273	1.917178896094767	76	1.0116968007402118	0.9120018240036479	1.0679679609611712	1.223987760122399	1.368045145489801	1.5120257044369754	1.6439934240263037	1.7640335166368162	0.0011882488274506109	4.666474428449696e-05	1.4300089186122447	0
001119	0.7869484784722672	1.004467287877081	1.9034691336761853	65	1.0044621484049288	0.7800015600031199	0.8279751607451777	0.8519914800851992	0.864028512940927	0.8520144842462322	0.8279966880132479	0.8040152762902495	0.006946918469147301	5.139472152304592e-06	0.8380036003868389	0
001120	1.0606655797508904	1.0078362192990822	1.9099860501683907	88	1.007901130327422	1.056002112004224	1.1759647210583684	1.2719872801271987	1.3440443534636644	1.4040238684057629	1.4399942400230399	1.464027816528514	0.004663467746666372	6.491102833972029e-05	1.3500070466010914	0
001121	1.439869949347625	1.0092410997829342	1.912603999643062	120	1.009282624309762	1.44000288000576	1.6319510414687561	1.7999820001799982	1.9440641541170858	2.064035088596506	2.1719913120347516	2.2560428648144315	0.00013293065813502203	4.1524526827707575e-05	1.9780110768685883	0
001122	0.7377049090253136	1.012629739170132	1.918748815121966	61	1.012525248236934	0.732001464002928	0.8759737207883764	1.0199898001019991	1.1640384132676378	1.2960220323745504	1.4279942880228478	1.5600296405631706	0.0057034450223856226	0.00010449093319797598	1.2240079825197636	0
001123	0.93853800535708	1.014084309683609	1.9217395307029816	78	1.0141034511847136	0.936001872003744	1.1399658010259692	1.3559864401355988	1.5720518777119645	1.8000306005202087	2.0279918880324477	2.2560428648144315	0.002536133353336023	1.9141501104602554e-05	1.6920115787067698	0
001124	1.2943112865303021	1.0008771917199304	1.8969190006895733	108	1.001005638112396	1.2960025920051839	1.295961121166365	1.2599874001259987	1.200039601306843	1.1280191763259975	1.0439958240167038	0.9600182403465666	0.0016913054748817213	0.00012844639246556433	1.148003560548079	0
001125	0.7111867924593839	1.0059390764301959	1.905689158248029	60	1.0056336571052769	0.72000144000288	0.7679769606911794	0.8039919600803993	0.8280273249017217	0.840014280242764	0.8399966400134399	0.8280157322989137	0.008814647543496146	0.0003054193249190096	0.818003816371403	0
001126	1.7868331727510913	1.0113591457946003	1.916503546559298	149	1.0113404182629129	1.788003576007152	2.0879373618791437	2.375976240237598	2.652087518888123	2.9160495728427382	3.1559873760504957	3.372064069217315	0.0011704032560606592	1.872753168741248e-05	2.7600170231859025	0
001127	0.8147388473017156	1.0041175140282352	1.9027185491836915	68	1.0040660643820511	0.8160016320032639	0.8519744407667771	0.8759912400875992	0.8760289089539954	0.8640146882497002	0.8399966400134399	0.8040152762902495	0.0012627847015482807	5.144964618408743e-05	0.8520035323936268	0
001128	0.6539798594457825	1.0002400063400265	1.8954871497804369	55	1.000250049269403	0.66000132000264	0.6479805605831825	0.6239937600623994	0.5880194046403531	0.5520093841595307	0.503997984008064	0.4560086641646191	0.006021460556857483	1.0042929376563592e-05	0.5620016262696914	0
001129	0.5225102083110141	1.0072953867656722	1.908774780593234	44	1.007261942426639	0.528001056002112	0.5759827205183845	0.6119938800611995	0.6480213847056953	0.6720114241942112	0.6839972640109439	0.6840129962469287	0.0054908476910978665	3.344433903329502e-05	0.6460032782895605	0
001130	0.7315769418004378	1.0010952366994137	1.8971554560028416	61	1.0011304157658736	0.732001464002928	0.7319780406587802	0.7199928000719993	0.6840225727449005	0.6480110161872752	0.5999976000095999	0.5520104881992758	0.00042452220249022954	3.517906645988944e-05	0.6560020863119719	0
001131	0.6122113616422633	1.0060942234288293	1.9065124029730875	51	1.0060680839896248	0.6120012240024479	0.6599802005939822	0.6959930400695994	0.7200237607841058	0.7320124442115515	0.7319970720117119	0.720013680259925	0.00021013763981536648	2.6139439204486692e-05	0.7100033663218127	0
001132	0.5309604313549527	0.9864574505275352	1.8678105038265616	45	0.9856450615847426	0.54000108000216	0.4319870403887884	0.3359966400335997	0.25200831627443704	0.19200326405548893	0.14399942400230398	0.10800205203898874	0.009040648647207217	0.0008123889427925635	0.2439994561322678	0
001133	0.9791930274134789	0.9920413018815081	1.880898912153215	80	0.9925518248804523	0.96000192000384	0.8519744407667771	0.7319926800731993	0.61202019666649	0.5040085681456584	0.40799836800652794	0.3240061561169662	0.01919110740963892	0.0005105229989442739	0.5720000682959364	0
001134	0.859095032363773	1.0066484671391973	1.9072089397364007	72	1.0064356469836038	0.864001728003456	0.9359719208423748	0.995990040099599	1.032034057123885	1.0560179523051891	1.0679957280170878	1.0680202923855553	0.004906695639682934	0.0002128201555935405	1.0260049984622819	0
001135	0.934011667053009	1.009196458301378	1.912348314028126	78	1.009147698811076	0.936001872003744	1.0559683209503716	1.163988360116399	1.2600415813721852	1.3440228483884225	1.4039943840224638	1.452027588524182	0.001990204950734986	4.875949030203053e-05	1.2800071805623372	0
001136	0.8285236685484667	1.0074348640480413	1.9091017198070144	69	1.0074344685050827	0.828001656003312	0.9119726408207754	0.9839901600983991	1.032034057123885	1.0680181563086573	1.0919956320174717	1.1040209763985516	0.0005220125451547153	3.9554295860888544e-07	1.03200527046129	0
001137	1.3190323562702087	1.0027231951351498	1.9004382624866512	110	1.0028627553111733	1.32000264000528	1.3559593212203636	1.3559864401355988	1.3320439574505958	1.2840218283710823	1.2239951040195838	1.15202188841588	0.0009702837350713533	0.0001395601760234566	1.284004756602184	0
001138	0.4744659323223506	1.0045738560968085	1.9037545101370672	40	1.0046127417862083	0.48000096000192	0.5039848804535865	0.5159948400515996	0.5160170285619425	0.5160087721491265	0.503997984008064	0.4920093481776154	0.005535027679569371	3.8885689399803525e-05	0.5080021422336557	0
001139	0.9282025951656315	1.0119730332793544	1.917698776171964	77	1.0119711418629627	0.924001848003696	1.0919672409827705	1.2599874001259987	1.416046729542075	1.5720267244543156	1.7159931360274558	1.8480351126671406	0.004200747161935525	1.891416391730516e-06	1.4840093906332925	0
001140	1.1902625613557771	0.9988620514362505	1.89290273587761	99	0.9988862520345158	1.188002376004752	1.151965441036769	1.091989080109199	1.0080332650977482	0.9240157082670405	0.8279966880132479	0.732013908264257	0.0022601853510251235	2.42005982652449e-05	0.9560023484647102	0
001141	1.8564743126138707	1.0051455055154814	1.9048229284685847	155	1.0051765469741594	1.86000372000744	1.9799406017819468	2.051979480205198	2.088068906273907	2.088035496603442	2.0639917440330238	2.0160383047277897	0.003529407393569217	3.1041458677938394e-05	2.048009088937551	0
001142	1.6129191115480166	1.0019804766514253	1.898575978856315	135	1.0018800267850458	1.6200032400064799	1.6439506814795557	1.6199838001619984	1.5720518777119645	1.5000255004335072	1.415994336022656	1.320025080476529	0.00708412845846329	0.00010044986637947062	1.5120052127143684	0
001143	1.469974852214098	0.9966561807002222	1.8888955386672373	122	0.9967716509370766	1.464002928005856	1.379958601241963	1.2599874001259987	1.1280372252284325	0.9960169322878488	0.8639965440138239	0.7440141362685891	0.005971924208242108	0.00011547023685443136	1.0620018065277759	0
001144	0.6035738212234091	0.9950275007937237	1.8862707785269357	50	0.9953865629611643	0.6000012000024	0.5519834404967852	0.49199508004919956	0.4320142564704635	0.3720063241075098	0.31199875200499194	0.2640050160953058	0.003572621221009098	0.000359062167440638	0.40400047820404267	0
001145	0.5482340596367999	1.005434063208063	1.9055216065634992	46	1.0055452399504967	0.552001104002208	0.5879823605291842	0.6119938800611995	0.6240205926795585	0.624010608180339	0.6239975040099839	0.6120116282209362	0.00376704436540809	0.00011117674243377174	0.6140027622802003	0
001146	0.6909287552417541	0.9920644130172787	1.8802588982989707	57	0.9922140890697322	0.6840013680027359	0.5999820005399839	0.5159948400515996	0.4320142564704635	0.36000612010404176	0.28799884800460795	0.22800433208230955	0.006927387239018201	0.000149676052453529	0.40400006620883433	0
001147	1.0978178247265158	1.0060780649843486	1.906564908262022	92	1.0060957910716009	1.104002208004416	1.187964361069168	1.2479875201247987	1.2840423733983222	1.3080222363780183	1.3079947680209278	1.2960246244678648	0.006184383277900274	1.772608725225666e-05	1.2720059805765167	0
001148	1.5544973472918588	1.0000900171869345	1.895090170241573	130	1.000040562856713	1.5600031200062399	1.5359539213823588	1.4759852401475986	1.392045937515938	1.2960220323745504	1.187995248019008	1.0680202923855553	0.005505772714381019	4.94543302214101e-05	1.3260037786375014	0
001149	0.5640276671242559	0.9909612716694715	1.877783144187377	47	0.9909076316915392	0.564001128002256	0.47998560043198707	0.4079959200407996	0.3360110883659161	0.27600469207976536	0.21599913600345597	0.16800319206064915	2.653912199990227e-05	5.363997793228492e-05	0.3139999381637622	0
001150	1.466621116709818	1.0045690572265213	1.903561600581176	122	1.0045109432629067	1.464002928005856	1.5479535613931583	1.5959840401595986	1.6080530657511698	1.5960271324612518	1.5599937600249598	1.5120287285458425	0.002618188703962021	5.8113963614658815e-05	1.5700067147226635	0
001151	1.7335110498792532	1.0043426595669718	1.9033808968438697	144	1.0044155857596049	1.728003456006912	1.823945281641551	1.8719812801871982	1.8840621740517436	1.8600316205375491	1.8119927520289918	1.752033288632484	0.005507593872341232	7.292619263310485e-05	1.8340077328465865	0
001152	0.7169661266331733	1.0106413214576995	1.915115083535823	60	1.0106077252410686	0.72000144000288	0.8279751607451777	0.9359906400935991	1.032034057123885	1.1160189723225293	1.1999952000191998	1.2720241684592006	0.003035313369706749	3.359621663090451e-05	1.0640063664605985	0
001153	0.6821432947132186	1.0000245694450338	1.8943415318528156	57	0.9996455057942971	0.6840013680027359	0.6719798406047819	0.6479935200647994	0.61202019666649	0.5640095881629987	0.5159979360082559	0.4680088921689512	0.0018580732895173702	0.00037906365073669956	0.5800016622793795	0
001154	1.8377953785162906	1.011036439595965	1.915843850456307	153	1.0109922961141575	1.8360036720073438	2.1359359219223424	2.423975760242398	2.6880887069273287	2.940049980849674	3.1679873280506876	3.372064069217315	0.0017917065089467776	4.414348180747929e-05	2.7880169612016243	0
001155	0.8970569870596655	0.9986175869377135	1.892294213780637	75	0.9985651344487018	0.9000018000036	0.8639740807775768	0.8159918400815992	0.7560249488233112	0.6840116281976794	0.6119975520097919	0.5400102601949437	0.0029448129439344495	5.245248901175614e-05	0.7120017183474837	0
001156	0.748346602553637	0.9910283108072251	1.8782156224103816	63	0.9911358507875739	0.756001512003024	0.6479805605831825	0.5399946000539995	0.44401465248353195	0.36000612010404176	0.28799884800460795	0.22800433208230955	0.00765490944938696	0.00010753998034884749	0.4179998522186122	0
001157	1.6419854299817376	0.9580944464078975	1.81817055232282	132	0.9594500204085997	1.584003168006336	0.8399748007559774	0.4319956800431996	0.21600712823523174	0.10800183603121252	0.047999808000767995	0.024000456008664166	0.05798226197540157	0.0013555740007021866	0.2779966181791756	0
001158	1.183375216397261	1.011281923080998	1.9161375585364329	99	1.011147286097419	1.188002376004752	1.379958601241963	1.5719842801571986	1.7520578179079909	1.9200326405548893	2.0759916960332156	2.2200421808014354	0.004627159607490938	0.0001346369835788508	1.820011202782782	0
001159	1.3619909244675106	1.007363459592092	1.9091877922949017	113	1.0074798890241614	1.3560027120054239	1.4999550013499596	1.6079839201607986	1.6920558378426487	1.7520297845063364	1.7879928480286078	1.8000342006498125	0.005988212462086695	0.00011642943206946477	1.6900085987563607	0
001160	0.7879390647581243	0.9940446126885206	1.8834154262964995	66	0.9938797913592012	0.792001584003168	0.7079787606371809	0.6239937600623994	0.5400178205880793	0.45600775213178624	0.38399846400614396	0.31200592811263417	0.00406251924504375	0.00016482132931938676	0.5040004142563707	0
001161	0.4896551771847451	0.990565397408949	1.8765732493129856	41	0.9902691692214238	0.49200098400196796	0.4199874003779887	0.3479965200347997	0.28800950431364236	0.22800387606589312	0.17999928000287999	0.144002736051985	0.0023458068172228508	0.00029622818752517155	0.26799988614119813	0
001162	0.5248435640510003	1.010006442588007	1.913740810229292	44	1.0098825201439376	0.528001056002112	0.5999820005399839	0.6719932800671994	0.7320241567971743	0.7920134642288919	0.8399966400134399	0.876016644316242	0.0031574919511117017	0.0001239224440694464	0.7520043643271551	0
001163	1.0673747067638117	1.0001685370660351	1.8952046585833544	89	1.0001009784440837	1.068002136004272	1.0559683209503716	1.0199898001019991	0.9600316810454744	0.8880150962566363	0.8159967360130559	0.7440141362685891	0.00062742924046022	6.755862195140239e-05	0.9140026284393544	0
001164	1.0969981574030672	1.0076191552479568	1.909485497738452	91	1.0076369884192238	1.0920021840043679	1.2119636410907675	1.3079869201307988	1.3800455415028696	1.428024276412699	1.4639941440234239	1.4880282725371783	0.004995973398699283	1.7833171267023218e-05	1.3800071326162895	0
001165	1.0024181556493914	0.9928756389111646	1.881621838017726	83	0.9929333134237428	0.996001992003984	0.8879733607991761	0.7679923200767993	0.6480213847056953	0.5400091801560626	0.4439982240071039	0.3600068401299625	0.0064161636454074245	5.767451257820966e-05	0.6080002183124665	0
001166	0.5271509006477967	1.0040036330242024	1.902908879753538	44	1.0041665019724029	0.528001056002112	0.5519834404967852	0.5639943600563995	0.5640186126142163	0.5520093841595307	0.5399978400086399	0.5160098041862795	0.0008501553543153184	0.0001628689482005008	0.5480022402536419	0
001167	0.6354481251676638	1.0024476681368804	1.899245629318635	53	1.0022334018569932	0.636001272002544	0.6479805605831825	0.6479935200647994	0.6360209886926268	0.6120104041768709	0.5759976960092159	0.5400102601949437	0.0005531468348801694	0.0002142662798871875	0.6100022382869398	0
001168	2.307490839777536	1.0021336878797915	1.898949513620546	193	1.0020771413718523	2.316004632009264	2.3519294421167367	2.327976720232798	2.2680748464699336	2.1720369246277187	2.051991792032832	1.908036252688801	0.00851379223172799	5.654650793918137e-05	2.1800076630281366	0
001169	0.6737902086471677	0.9886818352180055	1.8719997935805104	57	0.9878557530596368	0.6840013680027359	0.5639830805075848	0.45599544004559955	0.3600118803920529	0.27600469207976536	0.21599913600345597	0.16800319206064915	0.010211159355568267	0.0008260821583686573	0.33999957018151794	0
001170	1.157771149578576	1.0104494789105356	1.9147311968588223	96	1.010405147941809	1.152002304004608	1.3319600411987642	1.4999850001499986	1.6560546498034434	1.7880303965167408	1.9079923680305277	2.0160383047277897	0.005768845573968173	4.4330968726580267e-05	1.700010126737877	0
001171	1.5958823854651956	1.0034934477302149	1.9014421218699469	133	1.0033924926917288	1.596003192006384	1.6559503214903555	1.6799832001679984	1.668055045816512	1.632027744471656	1.5719937120251517	1.4880282725371783	0.00012080654118840073	0.00010095503848606135	1.6160063827514755	0
001172	1.546835385479441	1.0064499255508506	1.907325836611388	129	1.0064973335558283	1.548003096006192	1.6799496015119548	1.7759822401775984	1.8480609860125383	1.8840320285444851	1.8959924160303356	1.8840357966801369	0.0011677105267509091	4.740800497771147e-05	1.828008844826175	0
001173	1.0272056292704472	0.9936035918963824	1.8829980015930172	86	0.9936595160171748	1.0320020640041279	0.9239722808315751	0.8039919600803993	0.6840225727449005	0.5760097921664667	0.4799980800076799	0.3960075241429587	0.004796434733680632	5.592412079247211e-05	0.6440003683289967	0
001174	0.6528178899972396	1.0061682617010244	1.9069597685072095	54	1.0063041591313626	0.6480012960025919	0.7079787606371809	0.7439925600743993	0.7680253448363795	0.7800132602254238	0.7799968800124799	0.7800148202815853	0.004816593994647622	0.00013589743033826096	0.7600036043445749	0
001175	0.8352159208364096	0.9933684964595153	1.8830381633081308	69	0.9936807093856056	0.828001656003312	0.7439776806695799	0.6479935200647994	0.5520182166011478	0.46800795613525425	0.38399846400614396	0.31200592811263417	0.007214264833097617	0.00031221292609029394	0.5180002942649266	0
001176	1.3689255858862168	1.0137282206355318	1.9210669940021528	114	1.013748553042451	1.3680027360054718	1.6559503214903555	1.9559804401955982	2.256074450456865	2.5680436567421645	2.8799884800460798	3.192060649152334	0.0009228498807449803	2.0332406919232326e-05	2.4180163330138993	0
001177	0.8583059956359989	0.9996367265936369	1.8939759671494665	72	0.9994525970148425	0.864001728003456	0.8399748007559774	0.8039919600803993	0.7560249488233112	0.6960118322011474	0.6359974560101759	0.5640107162036079	0.005695732367457129	0.00018412957879443415	0.7160019523457698	0
001178	0.8167643138749817	1.0140786393472763	1.921789059939477	68	1.0141295878014933	0.8160016320032639	0.9959701208963732	1.175988240117599	1.368045145489801	1.5600265204508477	1.7639929440282238	1.9680373927104615	0.0007626818717177963	5.094845421704797e-05	1.472010060615551	0
001179	0.6907456905511193	1.0068979175309225	1.907805273807947	58	1.0067503329388814	0.696001392002784	0.7559773206803797	0.8039919600803993	0.8400277209147902	0.8640146882497002	0.8759964960140159	0.876016644316242	0.005255701451664652	0.00014758459204111674	0.8360041383759212	0
001180	0.6741345657362983	0.981124739916004	1.8584011515473269	57	0.9806797390385107	0.6840013680027359	0.5039848804535865	0.35999640003599964	0.25200831627443704	0.18000306005202088	0.11999952000191998	0.08400159603032457	0.009866802266437658	0.00044500087749332895	0.24999896214138143	0
001181	0.6492633180289209	0.9902257007586602	1.87558516189613	55	0.9897477547198764	0.66000132000264	0.5519834404967852	0.45599544004559955	0.37201227640512136	0.30000510008670145	0.23999904000383995	0.18000342006498124	0.010738001973719102	0.00047794603878381636	0.34999978618383815	0
001182	0.7063328682474168	0.9928555945811257	1.882068137395695	58	0.9931688259540461	0.696001392002784	0.6239812805615832	0.5399946000539995	0.45601504849660035	0.38400652811097785	0.31199875200499194	0.2520047880909737	0.01033147624463282	0.00031323137292038616	0.4280001662198544	0
001183	0.6891922406316764	1.005969837275352	1.9059783352760864	58	1.005786256048823	0.696001392002784	0.7439776806695799	0.7799922000779993	0.8040265328755849	0.816013872235828	0.8159967360130559	0.8040152762902495	0.006809151371107602	0.00018358122652895048	0.7940037163603829	0
001184	1.010121981989279	1.013106591306571	1.9201111654353895	84	1.0132441615612908	1.008002016004032	1.2119636410907675	1.4159858401415988	1.6200534617642381	1.824031008527145	2.0279918880324477	2.2320424088057673	0.0021199659852471076	0.00013757025471972106	1.7220113747269938	0
001185	0.9553518580380568	1.0059591913848986	1.906339112119569	80	1.005976638270887	0.96000192000384	1.0319690409287723	1.079989200107999	1.116036829215364	1.1280191763259975	1.1279954880180478	1.1160212044028837	0.004650061965783214	1.7446885988370298e-05	1.100005156499844	0
001186	0.9339291697279786	1.012793217815542	1.9193115096920417	78	1.012822182601014	0.936001872003744	1.1159665210043699	1.2959870401295988	1.476048709607417	1.656028152478592	1.8359926560293758	2.004038076723458	0.0020727022757653923	2.896478547187442e-05	1.564010192662135	0
001187	0.6007637093352416	1.015390066783169	1.924140358457332	50	1.0153703698656735	0.6000012000024	0.7439776806695799	0.8999910000899991	1.0680352451630903	1.248021216360678	1.4279942880228478	1.620030780584831	0.0007625093328416099	1.969691749548197e-05	1.1680083684818379	0
001188	0.6927571973236197	1.0001267631130404	1.895489335769918	58	1.0002512028177595	0.696001392002784	0.6839794806155816	0.6599934000659994	0.6240205926795585	0.5760097921664667	0.5279978880084479	0.4800091201732833	0.0032441946791642584	0.0001244397047190926	0.5920017122848896	0
001189	1.3558067579315418	1.005626785324658	1.9057147604445448	113	1.005647167404373	1.3560027120054239	1.451956441306761	1.5239847601523986	1.560051481698896	1.5720267244543156	1.5599937600249598	1.5360291845545067	0.00019595407388206532	2.0382079714886814e-05	1.5340070586986394	0
001190	0.9600112838115225	0.956531474760883	1.8190310787914992	74	0.9599041208981723	0.888001776003552	0.4679859604211874	0.23999760002399978	0.1200039601306843	0.06000102001734029	0.023999904000383997	0.012000228004332083	0.07200950780797044	0.0033726461372893812	0.15399811209965464	0
001191	1.5442404927371678	1.019582902443151	1.9320625264389888	129	1.019550904096618	1.548003096006192	2.039938801835945	2.6159738402615975	3.3001089035938183	4.092069565182608	5.003979984080063	6.04811491418337	0.003762603269024112	3.1998346533113065e-05	3.8500310015229	0
001192	0.9359654964576141	1.011188562298618	1.9163289019956848	78	1.011248258190301	0.936001872003744	1.0919672409827705	1.2359876401235987	1.3800455415028696	1.5120257044369754	1.6319934720261118	1.740033060628152	3.637554612989646e-05	5.9695891682975954e-05	1.4320087766167464	0
001193	1.0807265858812702	0.9969566886234172	1.8894860367723347	90	0.9970832572483015	1.08000216000432	1.0199694009179725	0.9359906400935991	0.8400277209147902	0.7440126482150196	0.6479974080103679	0.5640107162036079	0.0007244258769503187	0.00012656862488424903	0.7920014223925596	0
001194	1.1663999884404743	1.0023826726162284	1.899682672070493	97	1.0024640296584686	1.1640023280046559	1.187964361069168	1.187988120118799	1.1640384132676378	1.1160189723225293	1.0559957760168959	0.9840186963552308	0.0023976604358184606	8.135704224021545e-05	1.1160040565250433	0
001195	0.8012731388205886	0.9987485539407638	1.8927048461529736	67	0.998781825472278	0.804001608003216	0.779976600701979	0.7319926800731993	0.6720221767318322	0.6120104041768709	0.5519977920088319	0.4920093481776154	0.002728469182627369	3.327153151422291e-05	0.6400015003117215	0
001196	0.7821312512092435	1.0111491192061306	1.9161192586351536	65	1.0111376292252223	0.7800015600031199	0.9119726408207754	1.0319896801031991	1.1520380172545694	1.2600214203641462	1.3559945760216958	1.452027588524182	0.0021296912061236073	1.1489980908274688e-05	1.1940073205147614	0
001197	0.919144314477441	0.9870212017996117	1.8714902909014044	76	0.9875868880979631	0.9120018240036479	0.7439776806695799	0.5879941200587995	0.45601504849660035	0.3480059161005737	0.26399894400422397	0.19200364806931333	0.007142490473793117	0.0005656862983514088	0.4319992262331818	0
001198	0.7410340140071642	1.0002769770811526	1.8951245887825767	62	1.000058725547681	0.7440014880029759	0.7319780406587802	0.7079929200707994	0.6720221767318322	0.624010608180339	0.5759976960092159	0.5160098041862795	0.0029674739958117646	0.00021825153347165838	0.6380018743062078	0
001199	0.42570062795960517	1.0110413510909368	1.9160530558818445	35	1.0111026939805983	0.42000084000168	0.49198524044278674	0.5639943600563995	0.6240205926795585	0.6840116281976794	0.7319970720117119	0.7800148202815853	0.005699787957925195	6.134288966141987e-05	0.6460039522782869	0
001200	0.34044047895208723	0.9990549438281876	1.8926410822799848	29	0.9987481772267037	0.348000696001392	0.33598992030239094	0.3119968800311997	0.28800950431364236	0.2640044880762973	0.23999904000383995	0.2160041040779775	0.007560217049304763	0.0003067666014838766	0.2760006561342246	0
001201	1.3679045885622494	0.9804810334799205	1.8584745859966485	113	0.9807184904547682	1.3560027120054239	0.9959701208963732	0.7199928000719993	0.5040166325488741	0.3480059161005737	0.23999904000383995	0.15600296405631708	0.011901876556825508	0.0002374569748476718	0.4939979122796629	0
001202	0.9610970003601617	0.9987041521102141	1.8923252689953889	81	0.9985815223097798	0.972001944003888	0.9359719208423748	0.8759912400875992	0.8040265328755849	0.7320124442115515	0.6599973600105599	0.5880111722122721	0.010904943643726295	0.00012262980043431515	0.7660017783733237	0
001203	0.7737254395081566	0.9730729646706687	1.843054376750907	66	0.9725812339929748	0.792001584003168	0.5159845204643861	0.3239967600323997	0.2040067322221633	0.12000204003468058	0.07199971200115199	0.04800091201732833	0.01827614449501136	0.0004917306776939245	0.21399844612868502	0
001204	0.7895501178086675	1.006669961988526	1.907628409606405	66	1.006657001561601	0.792001584003168	0.8639740807775768	0.9119908800911991	0.9480312850324061	0.9720165242809127	0.9839960640157439	0.9840186963552308	0.00245146619450054	1.2960426925001656e-05	0.9440045884255116	0
001205	0.2751943240727996	0.9895439542066821	1.8756114769915608	23	0.9897616412162867	0.276000552001104	0.22799316020519386	0.19199808001919982	0.1560051481698896	0.12000204003468058	0.09599961600153599	0.0720013680259925	0.000806227928304426	0.00021768700960467235	0.14399990207608207	0
001206	0.5235572806663855	0.9996031470114691	1.894495069350277	44	0.9997265276516165	0.528001056002112	0.5159845204643861	0.49199508004919956	0.45601504849660035	0.420007140121382	0.38399846400614396	0.3480066121256304	0.004443775335726485	0.0001233806401473858	0.4360011442105571	0
001207	0.8875131896095596	0.9907620986620022	1.877291053867835	75	0.990647955245606	0.9000018000036	0.7679769606911794	0.6359936400635994	0.5160170285619425	0.420007140121382	0.33599865600537593	0.2640050160953058	0.012488610394040367	0.00011414341639615078	0.4899997402564642	0
001208	0.7188026682892067	1.008415291562022	1.911359350101543	60	1.0086258217746609	0.72000144000288	0.8039758807235784	0.8759912400875992	0.9360308890193376	0.9840167282843808	1.0199959200163198	1.044019836376891	0.00119877171367333	0.00021053021263894856	0.9440050824180178	0
001209	1.6852633297081772	0.9815057803160848	1.8598884032435636	141	0.981464562920123	1.6920033840067679	1.2599622011339662	0.9119908800911991	0.6480213847056953	0.45600775213178624	0.31199875200499194	0.2160041040779775	0.006740054298590703	4.1217395961856695e-05	0.6339975123576028	0
001210	0.6035738212234091	0.9950275007937237	1.885600051292924	50	0.9950326196759545	0.6000012000024	0.5519834404967852	0.49199508004919956	0.4320142564704635	0.3720063241075098	0.31199875200499194	0.2640050160953058	0.003572621221009098	5.11888223075907e-06	0.40400047820404267	0
001211	0.863335137347868	0.9952548171121866	1.8864690241472533	72	0.9954911773298311	0.864001728003456	0.7919762407127787	0.7079929200707994	0.6240205926795585	0.5400091801560626	0.4559981760072959	0.38400729613862666	0.0006665906555879397	0.00023636021764450454	0.584000734294187	0
001212	0.501173222224296	0.9950631821134519	1.885592843345836	41	0.9950288160366468	0.49200098400196796	0.4559863204103877	0.4079959200407996	0.3600118803920529	0.3120053040901695	0.26399894400422397	0.2160041040779775	0.0091722382223281	3.43660768050702e-05	0.33600041216926857	0
001213	1.1709102808676706	1.0101177742398373	1.914169536554162	98	1.0101087593603966	1.176002352004704	1.3439596812095638	1.4999850001499986	1.644054253790375	1.7760301925132727	1.8839924640301438	1.9800376207147936	0.0050920711370334715	9.014879440716328e-06	1.6880098687346912	0
001214	0.8486343820034806	1.0107069213546467	1.9152566335580896	71	1.0106824212983658	0.8520017040034079	0.9839704808855735	1.103988960110399	1.22404039333298	1.3320226443849545	1.4279942880228478	1.5120287285458425	0.0033673219999272863	2.4500056280851723e-05	1.2640075825470996	0
001215	1.2618321725217092	1.0010684769399227	1.8971598094356124	105	1.0011327130757466	1.26000252000504	1.2599622011339662	1.2359876401235987	1.1880392052937747	1.1160189723225293	1.0319958720165119	0.9480180123422345	0.0018296525166692224	6.423613582384746e-05	1.1300036505387692	0
001216	0.6072636316821854	0.9807883890540903	1.860975539261002	49	0.9820382454455524	0.588001176002352	0.44398668039958805	0.3239967600323997	0.22800752424830018	0.15600265204508476	0.10799956800172798	0.0720013680259925	0.019262455679833423	0.0012498563914621341	0.22199909212551552	0
001217	1.5527406611639811	0.9842953869477807	1.865410601533212	128	0.9843786312702755	1.536003072006144	1.1999640010799677	0.9119908800911991	0.6840225727449005	0.5040085681456584	0.35999856000575997	0.2520047880909737	0.016737589157837185	8.324432249473546e-05	0.6519982283597433	0
001218	1.169546763528315	0.9991794709893744	1.8933952146155009	98	0.999146133449115	1.176002352004704	1.1399658010259692	1.079989200107999	1.0080332650977482	0.9240157082670405	0.8279966880132479	0.7440141362685891	0.006455588476389051	3.3337540259470444e-05	0.9540024664634323	0
001219	0.9519024030997346	1.0130550549906165	1.9195760808686264	79	1.0129617970175215	0.9480018960037919	1.1399658010259692	1.3319866801331988	1.5240502936596907	1.7160291724959322	1.9079923680305277	2.088039672753782	0.0039005070959426957	9.325797309500672e-05	1.6180106646831833	0
001220	0.8999132615739337	1.0146693063929313	1.9227826307005156	75	1.0146538958680484	0.9000018000036	1.1039668809935703	1.3199868001319988	1.5480510856858276	1.7880303965167408	2.0279918880324477	2.2800433208230957	8.85384296662739e-05	1.5410524882852883e-05	1.67801172869728	0
001221	1.0723583215108046	1.005854924472755	1.9059613233946653	89	1.0057772788657113	1.068002136004272	1.151965441036769	1.211987880121199	1.248041185359117	1.2600214203641462	1.2599949600201599	1.2360234844462046	0.004356185506532606	7.764560704370815e-05	1.2280057285579327	0
001222	1.213678414194748	1.0039781467162954	1.9023693859947144	101	1.0038818106945397	1.212002424004848	1.2719618411447657	1.2959870401295988	1.2960427694113905	1.2720216243676141	1.2359950560197759	1.1880225724288762	0.0016759901899001672	9.63360217556275e-05	1.2600051505836702	0
001223	1.0943945878500472	1.0001433999767022	1.8952489371747467	91	1.0001243442913421	1.0920021840043679	1.079967600971971	1.043989560104399	0.9840324730716113	0.9120155042635725	0.8399966400134399	0.7560143642729212	0.0023924038456792918	1.9055685360092056e-05	0.9360026904496525	0
001224	0.6463426083904206	1.0024967133511768	1.8999490530545056	54	1.0026045991117694	0.6480012960025919	0.6599802005939822	0.6599934000659994	0.6480213847056953	0.624010608180339	0.5879976480094079	0.5520104881992758	0.0016586876121713612	0.00010788576059250765	0.62200228829245	0
001225	1.3662734325577737	1.0092513903924112	1.9125448632003708	114	1.0092514179627696	1.3680027360054718	1.5479535613931583	1.7039829601703984	1.8480609860125383	1.9680334565687616	2.0639917440330238	2.1360405847711106	0.0017293034476981717	2.7570358440698328e-08	1.8780105488248318	0
001226	0.6414503575573928	0.9988147990618846	1.8924268717093615	54	0.9986351381412925	0.6480012960025919	0.6239812805615832	0.5879941200587995	0.5400178205880793	0.4920083641421904	0.4439982240071039	0.3960075241429587	0.0065509384451991615	0.00017966092059218397	0.5140012222501192	0
001227	0.8504389263146273	1.007376942080563	1.9089849053279693	71	1.0073728254132612	0.8520017040034079	0.9359719208423748	1.0079899201007991	1.056034849150022	1.0920185643155933	1.115995536017856	1.1280214324072158	0.0015627776887806588	4.11666730171234e-06	1.0560053704723102	0
001228	1.0408159532259358	0.9990094421379251	1.893478831058164	86	0.9991902579112107	1.0320020640041279	1.007969760907173	0.9599904000959991	0.8880293049670639	0.816013872235828	0.7319970720117119	0.6480123122339324	0.008813889221807925	0.00018081577328565857	0.8420021204086181	0
001229	0.55923484462466	1.0054244249144402	1.9052132850157364	47	1.0053825384289503	0.564001128002256	0.5999820005399839	0.6239937600623994	0.6360209886926268	0.6360108121838071	0.6359974560101759	0.6240118562252683	0.004766283377595992	4.1886485489861514e-05	0.6260028122857102	0
001230	0.7352354153262906	0.99834863876709	1.8919216501312264	61	0.9983685323199446	0.732001464002928	0.7079787606371809	0.6599934000659994	0.61202019666649	0.5520093841595307	0.49199803200787195	0.432008208155955	0.0032339513233625716	1.9893552854588492e-05	0.5760013302821713	0
001231	1.2576555314046232	0.9971008895068889	1.8891453726311849	105	0.9969034885149661	1.26000252000504	1.187964361069168	1.091989080109199	0.9840324730716113	0.8760148922531682	0.7679969280122879	0.6600125402382645	0.0023469886004168217	0.00019740099192278038	0.9280017124589497	0
001232	0.5980525391882237	0.9990162772017068	1.8934699127598509	49	0.9991855517182259	0.588001176002352	0.5759827205183845	0.5519944800551995	0.5160170285619425	0.46800795613525425	0.41999832000671994	0.37200706813429457	0.010051363185871631	0.0001692745165190468	0.4840012622352992	0
001233	0.9680536009414626	1.0038418640911657	1.90232205555152	80	1.0038568343827021	0.96000192000384	1.007969760907173	1.0319896801031991	1.032034057123885	1.0080171362913168	0.9719961120155519	0.9360177843379024	0.008051680937622652	1.4970291536409164e-05	0.9980040884631715	0
001234	0.7605774142411438	0.9938397073354551	1.883319827896952	63	0.9938293440091	0.756001512003024	0.6839794806155816	0.5999940000599995	0.5160170285619425	0.4320073441248501	0.35999856000575997	0.3000057001083021	0.004575902238119767	1.0363326355178337e-05	0.4820003522460727	0
001235	0.7617047491684328	0.9781407591417263	1.854821443907183	63	0.9787907245211405	0.756001512003024	0.5399838004859855	0.37199628003719964	0.25200831627443704	0.1680028560485528	0.10799956800172798	0.0720013680259925	0.00570323716540877	0.0006499653794141969	0.2519986981456493	0
001236	0.8841070134647734	1.0000866671323754	1.8949288962173816	74	0.9999554584281961	0.888001776003552	0.8759737207883764	0.8399916000839992	0.7920261368625164	0.7320124442115515	0.6719973120107519	0.6120116282209362	0.003894762538778629	0.00013120870417926422	0.7540021403630219	0
001237	1.9765088100458235	0.997744315993243	1.8907504261304984	165	0.9977504765000623	1.98000396000792	1.8839434816955494	1.7519824801751984	1.5960526697381012	1.428024276412699	1.2599949600201599	1.1040209763985516	0.0034951499620965443	6.160506819341549e-06	1.5040031407400434	0
001238	0.8961342595717171	1.0020251280984114	1.89866509527089	75	1.001927053586615	0.9000018000036	0.9119726408207754	0.8999910000899991	0.8760289089539954	0.840014280242764	0.7919968320126719	0.732013908264257	0.0038675404318828654	9.807451179644211e-05	0.8420029283974105	0
001239	1.2842289265647877	1.0103180460324552	1.9144427876725356	107	1.0102529541889649	1.284002568005136	1.4759557213283603	1.6559834401655984	1.8240601939864014	1.9680334565687616	2.0999916000336	2.208041952797103	0.00022635855965180696	6.509184349035024e-05	1.872011060813304	0
001240	0.8417340073409778	0.9997481615163648	1.894245270721476	70	0.9995947087201116	0.84000168000336	0.8279751607451777	0.7919920800791993	0.7440245528102427	0.6840116281976794	0.6239975040099839	0.5640107162036079	0.001732327337617856	0.00015345279625322839	0.706001940340982	0
001241	1.6553768840123906	1.0078103807368926	1.9097068231748595	138	1.0077537820248659	1.656003312006624	1.8359449216523507	1.9799802001979983	2.1000693022869754	2.1840371286311866	2.243991024035904	2.2800433208230957	0.0006264279942334028	5.6598712026678655e-05	2.104010982937918	0
001242	0.7981702652554774	0.9781889831322712	1.8530311245940307	67	0.9778459716213933	0.804001608003216	0.5639830805075848	0.38399616003839965	0.2640087122875055	0.18000306005202088	0.11999952000191998	0.0720013680259925	0.005831342747738555	0.0003430115108778997	0.2639986501522372	0
001243	2.097859426832159	1.0025282732235616	1.8998318141450403	175	1.0025427320476836	2.1000042000084	2.147935561933142	2.147978520214798	2.1000693022869754	2.0160342725826337	1.9199923200307196	1.8000342006498125	0.002144773176240733	1.4458824121987846e-05	2.02200736294968	0
001244	0.9411462438163458	0.9969654584831737	1.8892373962068727	79	0.9969520494277249	0.9480018960037919	0.8879733607991761	0.8159918400815992	0.7320241567971743	0.6480110161872752	0.5639977440090239	0.4920093481776154	0.006855652187446104	1.3409055448887486e-05	0.6900012443419773	0
001245	0.8124098430221888	1.0112895882940052	1.9163956969510083	68	1.0112835059403904	0.8160016320032639	0.9479715608531745	1.079989200107999	1.200039601306843	1.3200224403814864	1.4279942880228478	1.5240289565501746	0.00359178898107515	6.082353614766944e-06	1.2500076745370874	0
001246	0.5987151910112534	1.0038030425966222	1.9015289957779284	50	1.003438336120817	0.6000012000024	0.6239812805615832	0.6359936400635994	0.6360209886926268	0.624010608180339	0.5999976000095999	0.57601094420794	0.0012860089911466144	0.000364706475805221	0.616002510285948	0
001247	0.710098568537363	1.0064229305628505	1.907244512932189	59	1.006454418986803	0.708001416002832	0.7679769606911794	0.8159918400815992	0.8520281169278586	0.8640146882497002	0.8639965440138239	0.86401641631191	0.0020971525345310216	3.148842395250817e-05	0.8380040943793451	0
001248	1.4302183772755175	1.0044809830418384	1.9033516432810684	120	1.0044001486316683	1.44000288000576	1.5119546413607594	1.5479845201547986	1.560051481698896	1.5480263164473795	1.5119939520241918	1.464027816528514	0.009784502730242561	8.08344101701497e-05	1.5240064547024232	0
001249	0.7805835977847962	0.9984998050232168	1.891976976442872	65	0.9983977280578085	0.7800015600031199	0.7559773206803797	0.7079929200707994	0.6480213847056953	0.5880099961699349	0.5279978880084479	0.4680088921689512	0.0005820377816763145	0.00010207696540831535	0.6160014003007014	0
001250	2.5185236225628067	0.998975491038908	1.8928933453286163	210	0.998881296634478	2.52000504001008	2.447926562203134	2.3159768402315977	2.1480708863392493	1.9560332525652935	1.7639929440282238	1.5720298685675027	0.0014814174472732589	9.41944044300369e-05	2.034005058989167	0
001251	0.44589931089073925	1.0124414536962056	1.9182025172583768	37	1.0122369664276725	0.444000888001776	0.5279841604751858	0.6119938800611995	0.696022968757969	0.7800132602254238	0.8519965920136319	0.9240175563335703	0.001898422888963247	0.00020448726853317112	0.7320047363111634	0
001252	0.6780365372821423	1.004939547820713	1.9040954048247836	57	1.0047926321791467	0.6840013680027359	0.7199784006479806	0.7439925600743993	0.7560249488233112	0.7560128522184877	0.7439970240119039	0.720013680259925	0.005964830720593617	0.0001469156415663253	0.7400032443393346	0
001253	0.8102812320557464	0.98442937069325	1.8662199011968603	66	0.9848056993348265	0.792001584003168	0.6239812805615832	0.47999520004799956	0.3600118803920529	0.2640044880762973	0.19199923200307198	0.1320025080476529	0.018279648052578423	0.000376328641576551	0.3419990981881096	0
001254	1.283129285242672	0.999856364540384	1.8950552732454535	106	1.0000221476846072	1.272002544005088	1.2599622011339662	1.211987880121199	1.1400376212415009	1.0560179523051891	0.9599961600153598	0.86401641631191	0.011126741237583948	0.00016578314422321938	1.0820030385215207	0
001255	0.4487682207301502	0.9977761424133021	1.8906246181366533	38	0.9976840875234573	0.45600091200182397	0.4319870403887884	0.39599604003959965	0.3600118803920529	0.3240055080936376	0.28799884800460795	0.2520047880909737	0.007232691271673752	9.205488984487253e-05	0.3420006841682767	0
001256	1.0205707961092516	1.0084656226906825	1.910953666036997	85	1.0084117419769703	1.02000204000408	1.1399658010259692	1.2479875201247987	1.3320439574505958	1.4040238684057629	1.4519941920232318	1.4880282725371783	0.0005687561051717083	5.388071371226211e-05	1.3440072685945894	0
001257	0.9354083135060517	1.0098125942850305	1.9134038279450083	78	1.009704694329346	0.936001872003744	1.0679679609611712	1.187988120118799	1.2960427694113905	1.3920236644022947	1.4759940960236158	1.5360291845545067	0.0005935584976922703	0.0001078999556844984	1.3260076325786296	0
001258	0.9461249036230615	0.985986448764544	1.8683788330871	79	0.9859449693793804	0.9480018960037919	0.7559773206803797	0.5879941200587995	0.44401465248353195	0.3360057120971056	0.251998992004032	0.18000342006498124	0.001876992380730469	4.147938516363414e-05	0.4259990362314716	0
001259	1.1968836376103413	1.0093051319417161	1.9128175162398824	100	1.0093952971846556	1.2000024000048	1.3559593212203636	1.4999850001499986	1.6200534617642381	1.7280293764994004	1.8119927520289918	1.8840357966801369	0.0031187623944586296	9.016524293947725e-05	1.6500092847238548	0
001260	0.509284780508957	1.005149926720218	1.9043370215967963	42	1.0049201335384348	0.504001008002016	0.5399838004859855	0.5639943600563995	0.5760190086272847	0.5760097921664667	0.5639977440090239	0.5520104881992758	0.005283772506941009	0.00022979318178317776	0.5620025322574059	0
001261	0.6059212395398131	1.008092577591439	1.9105264020944304	50	1.008186274460795	0.6000012000024	0.6719798406047819	0.7319926800731993	0.780025740849448	0.816013872235828	0.8399966400134399	0.8520161883075779	0.005920039537413158	9.369686935589705e-05	0.7820041603473791	0
001262	0.7044539256099336	1.0117783120794501	1.917031128765724	59	1.011618823805273	0.708001416002832	0.8279751607451777	0.9479905200947991	1.0680352451630903	1.1760199923398698	1.2839948640205439	1.3800262204981895	0.003547490392898367	0.00015948827417711087	1.1140070004769451	0
001263	1.3991189225937386	1.0038907137707822	1.9025685712288516	117	1.003986920898153	1.404002808005616	1.4639560813175605	1.4879851201487986	1.4880491056204854	1.464024888423103	1.415994336022656	1.3560257644895253	0.004883885411877342	9.620712737068438e-05	1.4460058826703548	0
001264	0.900188326413982	1.007807565386448	1.9097650775942756	75	1.007784522927487	0.9000018000036	0.9959701208963732	1.079989200107999	1.1400376212415009	1.1880201963433377	1.2239951040195838	1.2360234844462046	0.00018652641038208184	2.304245896089796e-05	1.1440059545091665	0
001265	0.9226425139330027	1.0013030105620602	1.897815069198649	76	1.0014784941644432	0.9120018240036479	0.9239722808315751	0.9119908800911991	0.8760289089539954	0.828014076239296	0.7679969280122879	0.7080134522555929	0.01064068992935474	0.00017548360238306415	0.8360027543973244	0
001266	0.7557835759942119	1.0042071154083365	1.9032129225895027	63	1.0043269456143915	0.756001512003024	0.7919762407127787	0.8159918400815992	0.8160269288886532	0.8040136682323599	0.7799968800124799	0.7560143642729212	0.00021793600881214736	0.00011983020605499384	0.7940033203667988	0
001267	0.770948114208508	1.002762247055436	1.900142184729223	64	1.0027065148473489	0.768001536003072	0.7919762407127787	0.7919920800791993	0.780025740849448	0.7560128522184877	0.7199971200115199	0.6720127682425966	0.002946578205435979	5.573220808718915e-05	0.7520028003523384	0
001268	0.7879390647581243	0.9940446126885206	1.8837607067411493	65	0.9940619961194986	0.7800015600031199	0.7079787606371809	0.6239937600623994	0.5400178205880793	0.45600775213178624	0.38399846400614396	0.31200592811263417	0.007937504755004321	1.738343097801298e-05	0.5040004142563707	0
001269	1.0825440367633858	1.0077844861012626	1.909914182250564	90	1.0078632055710577	1.08000216000432	1.1999640010799677	1.2959870401295988	1.368045145489801	1.428024276412699	1.4639941440234239	1.4880282725371783	0.0025418767590659197	7.871946979509659e-05	1.3740071466121113	0
001270	1.2822534174186595	1.003367761447146	1.9016440351416568	107	1.0034990424828996	1.284002568005136	1.3319600411987642	1.3439865601343988	1.3320439574505958	1.2960220323745504	1.2479950080199678	1.1880225724288762	0.0017491505864764	0.0001312810357536609	1.2900050286011921	0
001271	0.9960738152744171	1.0069674587018644	1.908228757821807	83	1.006973805783726	0.996001992003984	1.0919672409827705	1.163988360116399	1.2120399973199114	1.248021216360678	1.2719949120203518	1.2720241684592006	7.182327043309122e-05	6.347081861646231e-06	1.2100059825432186	0
001272	0.5491134497704022	1.0040434840826533	1.902563926699336	46	1.0039844699763003	0.552001104002208	0.5759827205183845	0.5879941200587995	0.5880194046403531	0.5760097921664667	0.5639977440090239	0.5400102601949437	0.002887654231805814	5.901410635300586e-05	0.5720023402646618	0
001273	0.7043591429945549	1.0077012630249411	1.9099889096809437	59	1.0079026392944292	0.708001416002832	0.779976600701979	0.8399916000839992	0.8880293049670639	0.9240157082670405	0.9479962080151678	0.9600182403465666	0.0036422730082770194	0.00020137626948812937	0.8900046103969695	0
001274	1.212585199192536	1.0037151213829734	1.902010534648857	101	1.0036924445590765	1.212002424004848	1.2599622011339662	1.2839871601283988	1.2840423733983222	1.2600214203641462	1.211995152019392	1.15202188841588	0.0005827751876881226	2.2676823896894405e-05	1.242005032576684	0
001275	0.9237271269459101	1.0018433349421305	1.8985036345395008	77	1.001841850632564	0.924001848003696	0.9359719208423748	0.9239907600923991	0.9000297009801324	0.8520144842462322	0.8039967840128639	0.7440141362685891	0.0002747210577859205	1.4843095665906247e-06	0.8600029644070987	0
001276	0.8152586372754508	1.001869519568263	1.89853568495934	68	1.0018587636641436	0.8160016320032639	0.8279751607451777	0.8159918400815992	0.7920261368625164	0.7560128522184877	0.707997168011328	0.6600125402382645	0.0007429947278131399	1.075590411936389e-05	0.7600026163595622	0
001277	1.6288201732963208	0.9979212340991294	1.891041910219879	136	0.9979042928816706	1.6320032640065278	1.559953201403958	1.4519854801451986	1.3200435614375274	1.1880201963433377	1.0559957760168959	0.9240175563335703	0.0031830907102070594	1.6941217458765756e-05	1.2500026286134147	0
001278	1.451472388293455	0.9991803629453729	1.8937128812253805	121	0.9993137663672385	1.452002904005808	1.4159575212743618	1.3439865601343988	1.248041185359117	1.1400193803294656	1.0319958720165119	0.9240175563335703	0.0005305157123529636	0.0001334034218655189	1.1840030125745709	0
001279	0.6293817920378405	1.0043462149694566	1.9034880477478648	52	1.0044721293753254	0.624001248002496	0.6599802005939822	0.6839931600683994	0.6840225727449005	0.6720114241942112	0.6599973600105599	0.6360120842296003	0.005380544035344492	0.00012591440586873226	0.6660028003069421	0
001280	0.878900354638115	0.9950167223662735	1.8854607792962923	73	0.9949591257345638	0.8760017520035039	0.8039758807235784	0.7199928000719993	0.6240205926795585	0.5400091801560626	0.4559981760072959	0.38400729613862666	0.0028986026346110583	5.759663170967766e-05	0.5880006542961869	0
001281	0.9049912828696631	1.0121575022406908	1.9181672009561448	75	1.0122183299874035	0.9000018000036	1.0679679609611712	1.2359876401235987	1.392045937515938	1.5480263164473795	1.6919932320270719	1.8360348846628085	0.004989482866063155	6.082774671267721e-05	1.4620093286229947	0
001282	1.6060765744681638	1.0030285325709625	1.900595962339572	134	1.0029459736467197	1.608003216006432	1.6559503214903555	1.6679833201667984	1.644054253790375	1.5960271324612518	1.5239939040243837	1.44002736051985	0.001926641538268159	8.255892424280376e-05	1.5880060487421688	0
001283	0.7153032400051523	0.9941608259573348	1.8837826120845131	60	0.9940735555862993	0.72000144000288	0.6479805605831825	0.5639943600563995	0.4920162365358057	0.420007140121382	0.347998608005568	0.28800547210397	0.004698199997727692	8.727037103550828e-05	0.46000039623438466	0
001284	0.8488895280879021	0.9973543318884733	1.890145501963565	71	0.9974312575447403	0.8520017040034079	0.8039758807235784	0.7439925600743993	0.6720221767318322	0.6000102001734029	0.5279978880084479	0.4560086641646191	0.0031121759155058326	7.692565626693515e-05	0.6340012283127132	0
001285	1.298308662280247	1.0044323678888676	1.903353477957879	108	1.0044011167920541	1.2960025920051839	1.3679589612311631	1.4039859601403988	1.416046729542075	1.4040238684057629	1.3679945280218877	1.320025080476529	0.0023060702750632434	3.125109681345606e-05	1.3800058546363028	0
001286	2.0572212776589507	0.9893975797929231	1.874840639078246	171	0.9893548694474245	2.052004104008208	1.7279481615551535	1.4159858401415988	1.1400376212415009	0.9000153002601043	0.695997216011136	0.5400102601949437	0.005217173650742701	4.2710345498631064e-05	1.0699990665674062	0
001287	0.5787964695439826	1.003424592407358	1.901299026383783	48	1.003316981091926	0.576001152002304	0.5999820005399839	0.6119938800611995	0.6000198006534215	0.5880099961699349	0.5639977440090239	0.5400102601949437	0.0027953175416786102	0.00010761131543191027	0.5840022802714179	0
001288	0.6590963294368326	0.9960159909610563	1.8867676748594049	55	0.9956487755438725	0.66000132000264	0.6119816405507835	0.5519944800551995	0.4920162365358057	0.4320073441248501	0.37199851200595196	0.31200592811263417	0.0009049905658073953	0.0003672154171837638	0.4620006902308707	0
001289	1.57241957260259	0.9924127242257579	1.880843062182556	131	0.9925223528073182	1.572003144006288	1.379958601241963	1.187988120118799	0.9960328690846798	0.828014076239296	0.6719973120107519	0.5400102601949437	0.0004164285963019765	0.00010962858156027266	0.9340002064817389	0
001290	1.212384744853053	0.9423379027454666	1.7775814121034197	117	0.9380310994156715	1.404002808005616	0.5279841604751858	0.19199808001919982	0.07200237607841059	0.024000408006936116	0.011999952000191999	0.0	0.19161806315256302	0.00430680332979505	0.13799749609665404	1
001291	1.0113889423509506	0.907959900821183	1.7052946865371494	106	0.8998853378801417	1.272002544005088	0.25199244022679324	0.047999520004799956	0.01200039601306843	0.0	0.0	0.0	0.2606136016541374	0.008074562941041363	0.05199872604077693	3
001292	0.8236224995901332	0.9950552053517384	1.8857515408508985	69	0.9951125608340073	0.828001656003312	0.7559773206803797	0.6719932800671994	0.5880194046403531	0.5040085681456584	0.43199827200691193	0.3600068401299625	0.004379156413178764	5.735548226892817e-05	0.5520006142784107	0
001293	0.5273840087870779	1.0145031607283121	1.9225912753890049	44	1.0145529175207202	0.528001056002112	0.6479805605831825	0.7679923200767993	0.9000297009801324	1.032017544298253	1.1759952960188158	1.320025080476529	0.0006170472150340833	4.9756792408039985e-05	0.9740067504056187	0
001294	0.6551929309015909	1.0115690376412532	1.9167704203155025	55	1.0114812477524842	0.66000132000264	0.7679769606911794	0.8759912400875992	0.9840324730716113	1.0800183603121252	1.1759952960188158	1.2600239404548685	0.004808389101049082	8.778988876900762e-05	1.0240063784393667	0
001295	0.9619216380510268	1.0124067447404344	1.918510916771312	80	1.012399709091501	0.96000192000384	1.1399658010259692	1.3199868001319988	1.5000495016335538	1.6680283564820602	1.8359926560293758	1.9920378487191257	0.0019197180471868247	7.0356489334511e-06	1.5760101606703474	0
001296	0.506012494993995	0.9881911721879931	1.8732306525416844	42	0.9885052782947198	0.504001008002016	0.4199874003779887	0.3359966400335997	0.2640087122875055	0.204003468058957	0.15599937600249597	0.12000228004332082	0.0020114869919790612	0.0003141061067266637	0.249999646133978	0
001297	0.7455294294497942	1.0038776659858286	1.902094137526673	62	1.0037365618629919	0.7440014880029759	0.779976600701979	0.7919920800791993	0.7920261368625164	0.7800132602254238	0.7559969760120959	0.720013680259925	0.0015279414468182262	0.00014110412283674378	0.7700031223568565	0
001298	1.0432560144721228	0.9866904449533357	1.869061359647121	88	0.9863051391781404	1.056002112004224	0.8519744407667771	0.6599934000659994	0.5040166325488741	0.38400652811097785	0.28799884800460795	0.2160041040779775	0.012746097532101208	0.0003853057751952438	0.4839989922625357	0
001299	0.7572355091096059	1.0020945541468376	1.8993716976186348	63	1.0022999281973595	0.756001512003024	0.7679769606911794	0.7679923200767993	0.7440245528102427	0.7080120362046154	0.6719973120107519	0.6240118562252683	0.0012339971065818967	0.0002053740505219004	0.7140025063364762	0
001300	1.1444586798750758	1.000655917180266	1.896430817901023	95	1.0007480236736188	1.14000228000456	1.1399658010259692	1.103988960110399	1.056034849150022	0.9840167282843808	0.9119963520145918	0.8280157322989137	0.004456399870515826	9.210649335278376e-05	1.0040030704807128	0
001301	0.6240806625251631	1.0018096386414617	1.898414034483049	52	1.0017945686127987	0.624001248002496	0.6359809205723829	0.6239937600623994	0.6000198006534215	0.5760097921664667	0.5399978400086399	0.5040095761819474	7.941452266713167e-05	1.5070028662966806e-05	0.5800019482742097	0
001302	0.9478463727873856	0.9977076560585139	1.891000990262444	79	0.9978826993881748	0.9480018960037919	0.8999730008099758	0.8399916000839992	0.7680253448363795	0.6840116281976794	0.5999976000095999	0.5280100321906116	0.00015552321640632805	0.00017504332966089553	0.7200015343547076	0
001303	0.8653567699598713	1.0095932870127586	1.91292698677553	72	1.0094530648718107	0.864001728003456	0.9839704808855735	1.091989080109199	1.1880392052937747	1.2720216243676141	1.3439946240215037	1.3920264485025216	0.001355041956415337	0.00014022214094788765	1.2120069105300313	0
001304	1.381595291335503	0.9635244926116718	1.823986524945796	120	0.9625191137038801	1.44000288000576	0.8039758807235784	0.4319956800431996	0.22800752424830018	0.12000204003468058	0.05999976000095999	0.03600068401299625	0.05840758867025708	0.0010053789077917319	0.2799969281772859	0
001305	1.1175644336207216	1.0016811323063717	1.8980442693174224	93	1.0015994432461197	1.116002232004464	1.1279661610151697	1.115988840111599	1.0800356411761587	1.020017340294785	0.9599961600153598	0.8880168723205741	0.0015622016162575303	8.168906025196598e-05	1.0320035024889411	0
001306	0.8943651771602097	1.0090819770019255	1.9124172034018052	74	1.0091840517873674	0.888001776003552	1.007969760907173	1.115988840111599	1.200039601306843	1.2720216243676141	1.3319946720213118	1.3800262204981895	0.006363401156657678	0.00010207478544188575	1.2180067865354551	0
001307	0.7740582191798401	1.0101842992160215	1.9145393796463128	64	1.010303925848963	0.768001536003072	0.8879733607991761	0.995990040099599	1.0920360371892273	1.1760199923398698	1.2479950080199678	1.320025080476529	0.006056683176768107	0.00011962663294151632	1.120006586487395	0
001308	0.93472626270263	1.0058139043132772	1.905944988104158	78	1.005768658720153	0.936001872003744	1.007969760907173	1.055989440105599	1.0800356411761587	1.0920185643155933	1.0919956320174717	1.0800205203898874	0.0012756093011139225	4.5245593124132455e-05	1.0680049264853138	0
001309	1.1720789077948963	1.015308555963381	1.9240797770224916	98	1.0153384009951956	1.176002352004704	1.451956441306761	1.7519824801751984	2.0760685102608387	2.4120410046970795	2.7719889120443515	3.1440597371350054	0.003923444209807725	2.9845031814579315e-05	2.2680161809365393	0
001310	1.1816994068520692	1.0100800086281152	1.9140842307764645	99	1.0100637434348838	1.188002376004752	1.3559593212203636	1.5119848801511986	1.6560546498034434	1.7880303965167408	1.8959924160303356	1.9920378487191257	0.0063029691526828024	1.626519323139064e-05	1.7000099187402011	0
001311	1.2344717854781975	1.00831021185415	1.910740625821972	103	1.0082993204891222	1.2360024720049438	1.379958601241963	1.4999850001499986	1.5960526697381012	1.680028560485528	1.7399930400278398	1.7760337446411483	0.001530686526746372	1.089136502785415e-05	1.6120086027140965	0
001312	1.1652451550413128	0.9943520618107182	1.884207872161628	97	0.9942979656611108	1.1640023280046559	1.0559683209503716	0.9359906400935991	0.8040265328755849	0.6840116281976794	0.5759976960092159	0.4800091201732833	0.0012428270366569016	5.409614960738551e-05	0.7560006563832892	0
001313	0.8041841945119361	1.0067567838139555	1.908071320248988	67	1.0068907258535946	0.804001608003216	0.8759737207883764	0.9359906400935991	0.9720320770585429	0.9960169322878488	1.007995968016128	1.0080191523638948	0.0001825865087201617	0.00013394203963912332	0.9660047484347317	0
001314	1.0118726639847044	1.00975674758544	1.913452356232413	84	1.0097303027445088	1.008002016004032	1.151965441036769	1.2839871601283988	1.4040463335290063	1.5000255004335072	1.5839936640253438	1.6560314645978274	0.0038706479806724925	2.644484093128341e-05	1.4300082606251419	0
001315	1.3073681508600665	1.0079472904945692	1.9101177196339043	109	1.007970612407204	1.308002616005232	1.451956441306761	1.5719842801571986	1.668055045816512	1.7400295805028685	1.7879928480286078	1.8240346566584764	0.0006344651451655192	2.332191263487715e-05	1.6740088087450706	0
001316	0.7927720784135172	1.0040932718325262	1.902839250373986	66	1.0041297584944342	0.792001584003168	0.8279751607451777	0.8519914800851992	0.8520281169278586	0.840014280242764	0.8159967360130559	0.7800148202815853	0.000770494410349154	3.6486661908030626e-05	0.8280034323826069	0
001317	1.242414576605682	1.0072714406887497	1.9088627242304883	104	1.0073083503527	1.248002496004992	1.3679589612311631	1.4639853601463986	1.536050689672759	1.5840269284577837	1.6199935200259197	1.6320310085891632	0.005587919399310026	3.690966395031303e-05	1.534007744687198	0
001318	0.3924698222861443	0.9659288581473312	1.8295987617254132	34	0.9654806954355072	0.40800081600163196	0.23999280021599353	0.13199868001319986	0.07200237607841059	0.03600061201040417	0.023999904000383997	0.012000228004332083	0.015530993715487662	0.00044816271182401834	0.08599910005378737	0
001319	2.1766035690364567	0.9878152302295873	1.872161929934869	181	0.9879413125404565	2.172004344008688	1.7879463616091518	1.4279857201427986	1.116036829215364	0.8640146882497002	0.6599973600105599	0.4920093481776154	0.004599225027768661	0.00012608231086919108	1.0579983845675316	0
001320	0.8320267320561338	1.004939547820713	1.9041076402116168	70	1.0047990888023344	0.84000168000336	0.8879733607991761	0.9119908800911991	0.9240304930062692	0.9240157082670405	0.9119963520145918	0.8880168723205741	0.007974947947226196	0.00014045901837866914	0.9080039444164751	0
001321	0.7042947094298012	0.9995855997639338	1.8939840693058148	59	0.999456872529075	0.708001416002832	0.6959791206263812	0.6599934000659994	0.61202019666649	0.5640095881629987	0.5159979360082559	0.4680088921689512	0.003706706573030738	0.00012872723485879423	0.5860015222831795	0
001322	0.8061254108621033	1.0080872621337593	1.909954883598563	68	1.0078846837041835	0.8160016320032639	0.8999730008099758	0.9719902800971991	1.032034057123885	1.0800183603121252	1.115995536017856	1.1400216604115478	0.009876221141160602	0.00020257842957582817	1.0400054824620981	0
001323	1.0218737423060793	1.0103716976624575	1.9145455810934424	85	1.0103071983574565	1.02000204000408	1.1759647210583684	1.3199868001319988	1.4520479175812802	1.5720267244543156	1.6799932800268798	1.7640335166368162	0.0018717023019994006	6.449930500096457e-05	1.4940088266482763	0
001324	0.5462277811582974	1.0062275302257835	1.9064501438659516	45	1.0060352298101662	0.54000108000216	0.5879823605291842	0.6239937600623994	0.6480213847056953	0.6600112201907432	0.6599973600105599	0.6480123122339324	0.0062267011561374375	0.00019230041561724143	0.6380030662887524	0
001325	0.9708121978860879	1.0102013107282561	1.9145080968389832	81	1.0102874178871042	0.972001944003888	1.1159665210043699	1.2479875201247987	1.368045145489801	1.4760250924265712	1.5719937120251517	1.6560314645978274	0.0011897461178000945	8.610715884804776e-05	1.40600824261142	0
001326	1.3277918317333999	1.0024080747557842	1.899577333159552	111	1.0024084422328978	1.332002664005328	1.3559593212203636	1.3559864401355988	1.3200435614375274	1.2720216243676141	1.1999952000191998	1.1280214324072158	0.004210832271928089	3.6747711362750124e-07	1.27200459659792	0
001327	1.2905196948690334	0.992683383460336	1.8814351331517012	107	0.9928347891201293	1.284002568005136	1.1399658010259692	0.9839901600983991	0.8280273249017217	0.6840116281976794	0.5639977440090239	0.4560086641646191	0.006517126863897493	0.00015140565979332443	0.7760002203995686	0
001328	0.4880326127698119	1.002844385150705	1.9007935849822808	41	1.0030502592696156	0.49200098400196796	0.5039848804535865	0.5039949600503996	0.4920162365358057	0.48000816013872233	0.4559981760072959	0.432008208155955	0.003968371232156043	0.00020587411891059837	0.47800177022362744	0
001329	1.0187936348864752	0.9933714157422621	1.8822950771729008	85	0.9932885822517122	1.02000204000408	0.9119726408207754	0.7919920800791993	0.6720221767318322	0.5640095881629987	0.4679981280074879	0.38400729613862666	0.0012084051176046717	8.283349054982736e-05	0.6320003183234867	0
001330	1.0109560772558766	0.9941562470574417	1.8836254854620504	84	0.9939906397449136	1.008002016004032	0.9119726408207754	0.8039919600803993	0.696022968757969	0.5880099961699349	0.49199803200787195	0.4080077521472908	0.0029540612518446085	0.00016560731252801553	0.6500005583307069	0
001331	1.4803811203658144	1.0055021739345855	1.905255624972951	123	1.005404881257439	1.476002952005904	1.5839524814255574	1.6559834401655984	1.6920558378426487	1.7040289684924643	1.6919932320270719	1.6560314645978274	0.00437816835991045	9.729267714653211e-05	1.664007570758528	0
001332	1.0680555657572366	0.982021960533044	1.860655209947314	89	0.9818692074165497	1.068002136004272	0.8039758807235784	0.5879941200587995	0.4200138604573951	0.30000510008670145	0.20399918400326397	0.144002736051985	5.342975296462882e-05	0.00015275311649431966	0.40999848023028723	0
001333	0.6337797402936735	1.0126705851302116	1.919026378388228	53	1.0126717185893108	0.636001272002544	0.7559773206803797	0.8759912400875992	0.9960328690846798	1.1160189723225293	1.2359950560197759	1.3440255364851932	0.0022215317088705167	1.1334590992451155e-06	1.054006832446693	0
001334	0.4382171578558268	1.0055567601299544	1.9053979802303505	36	1.0054800022379449	0.432000864001728	0.4679859604211874	0.49199508004919956	0.5040166325488741	0.5040085681456584	0.503997984008064	0.4920093481776154	0.006216293854098831	7.675789200956018e-05	0.49400226222509985	0
001335	0.6638098047590293	1.0136905339804834	1.9210388156534304	55	1.0137336833058237	0.66000132000264	0.8039758807235784	0.9479905200947991	1.0920360371892273	1.23602101235721	1.391994432022272	1.5480294125588385	0.0038084847563892854	4.3149325340330336e-05	1.1700078824909874	0
001336	0.6796934617528617	1.0037659780343102	1.901978018534308	57	1.0036752857800346	0.6840013680027359	0.7079787606371809	0.7199928000719993	0.7200237607841058	0.7080120362046154	0.6839972640109439	0.6480123122339324	0.004307906249874205	9.06922542756039e-05	0.6980028223237963	0
001337	0.5549684136526067	0.994348516768593	1.8854858251470976	46	0.994972342449594	0.552001104002208	0.5039848804535865	0.4439955600443996	0.38401267241818976	0.3240055080936376	0.27599889600441596	0.22800433208230955	0.0029673096503987084	0.0006238256810009446	0.3600003081827565	0
001338	0.6707852271596377	1.0150953181880717	1.923418036830401	56	1.014989200179026	0.672001344002688	0.8279751607451777	0.995990040099599	1.1760388092807061	1.3680232563953587	1.5599937600249598	1.7640335166368162	0.00121611684305023	0.00010611800904580804	1.2820090905304362	0
001339	1.3433146291746754	0.9945621960883527	1.8845135605869705	112	0.9944592776818995	1.344002688005376	1.223963281101567	1.079989200107999	0.9360308890193376	0.8040136682323599	0.6719973120107519	0.5640107162036079	0.0006880588307005553	0.00010291840645326733	0.8800008444459372	0
001340	0.33567396524070414	1.0054358141556174	1.905159282595415	28	1.005354041309572	0.336000672001344	0.3599892003239903	0.37199628003719964	0.38401267241818976	0.38400652811097785	0.38399846400614396	0.37200706813429457	0.00032670676063983883	8.177284604538038e-05	0.37600170217179935	0
001341	0.5447292198670286	1.0087369722432724	1.911723336236718	45	1.0088178975424573	0.54000108000216	0.6119816405507835	0.6719932800671994	0.7200237607841058	0.7560128522184877	0.7919968320126719	0.8160155042945816	0.004728139864868641	8.092529918490854e-05	0.728003978321305	0
001342	0.5220106114444457	1.0057997528602378	1.9063630390752968	44	1.0059892645441109	0.528001056002112	0.5639830805075848	0.5879941200587995	0.6000198006534215	0.6120104041768709	0.6119975520097919	0.6000114002166042	0.005990444557666286	0.00018951168387304484	0.5960027262705121	0
001343	0.8055763393001426	0.9821116134173605	1.8613207722866252	67	0.9822204251827926	0.804001608003216	0.5999820005399839	0.4439955600443996	0.32401069235284763	0.22800387606589312	0.15599937600249597	0.10800205203898874	0.0015747312969266458	0.00010881176543209303	0.3099989261741015	0
001344	1.0686613464143757	0.99781623358731	1.8907751876257264	89	0.9977635431604324	1.068002136004272	1.0199694009179725	0.9479905200947991	0.864028512940927	0.7800132602254238	0.6839972640109439	0.6000114002166042	0.0006592104101037499	5.269042687761072e-05	0.8160017264011117	0
001345	1.0465949709081184	1.0016712561715213	1.8981672346005212	87	1.001664332122044	1.044002088004176	1.0559683209503716	1.043989560104399	1.0080332650977482	0.9600163202774447	0.8999964000143998	0.8280157322989137	0.0025928829039423285	6.924049477330385e-06	0.9660032664572129	0
001346	1.187809572543427	1.0160354499883504	1.9255208855378425	99	1.0160988750842175	1.188002376004752	1.4879553613391598	1.8119818801811982	2.172071678365386	2.5560434527386966	2.9639881440474234	3.396064525225979	0.00019280346132499737	6.342509586709788e-05	2.3980175069829737	0
001347	0.6070834518693083	0.9971961656139775	1.8892718948726537	51	0.9969702544006	0.6120012240024479	0.5759827205183845	0.5279947200527995	0.4800158405227372	0.420007140121382	0.37199851200595196	0.3240061561169662	0.004917772133139597	0.0002259112133774499	0.4500008482230369	0
001348	0.6578207325694544	1.006987888060263	1.9083040240342943	55	1.0070135238228368	0.66000132000264	0.7199784006479806	0.7679923200767993	0.8040265328755849	0.828014076239296	0.8399966400134399	0.8400159603032458	0.00218058743318561	2.5635762573861243e-05	0.8000039883593911	0
001349	2.0108915264947678	0.9900898702240957	1.8759010736407176	169	0.9899144615942148	2.028004056008112	1.7159485215443537	1.4159858401415988	1.1400376212415009	0.9120155042635725	0.7199971200115199	0.5640107162036079	0.0171125295133443	0.0001754086298808577	1.0779992205676925	0
001350	1.176195552717466	1.006558965736875	1.9074934600740483	98	1.0065857885879839	1.176002352004704	1.2839614811555655	1.3559864401355988	1.4040463335290063	1.440024480416167	1.4519941920232318	1.452027588524182	0.00019320071276185402	2.682285110888749e-05	1.3980067526306252	0
001351	0.7246996097281873	1.0004091557483963	1.8957327561291484	61	1.0003796559314309	0.732001464002928	0.7199784006479806	0.6959930400695994	0.6600217807187637	0.6120104041768709	0.5639977440090239	0.5160098041862795	0.007301854274740727	2.949981696542814e-05	0.6280018623014197	0
001352	0.3729537502544715	0.9966976867488171	1.890184176159559	31	0.9974516659481699	0.37200074400148797	0.3479895603131906	0.3239967600323997	0.28800950431364236	0.2520042840728292	0.21599913600345597	0.19200364806931333	0.000953006252983557	0.0007539791993528278	0.27000048213413846	0
001353	0.7153042829998256	0.9946281491679507	1.8850092763725343	59	0.9947208672890837	0.708001416002832	0.6479805605831825	0.5759942400575995	0.5040166325488741	0.4320073441248501	0.35999856000575997	0.3000057001083021	0.007302866996993673	9.271812113298417e-05	0.4700005062380947	0
001354	0.5381318135838676	1.004023992231947	1.9032973619305464	45	1.0043715043206054	0.54000108000216	0.5639830805075848	0.5759942400575995	0.5760190086272847	0.5640095881629987	0.5519977920088319	0.5280100321906116	0.0018692664182923258	0.0003475120886584637	0.5600022902591518	0
001355	1.2875734223457587	0.9855712499375838	1.8678277935827696	107	0.9856541854025965	1.284002568005136	1.0199694009179725	0.7919920800791993	0.6000198006534215	0.44400754812831816	0.32399870400518394	0.24000456008664164	0.0035708543406227644	8.293546501270121e-05	0.5699986823117896	0
001356	1.1488113557039952	0.9722229530744092	1.844105779397968	93	0.9731360599909492	1.116002232004464	0.7319780406587802	0.46799532004679956	0.28800950431364236	0.18000306005202088	0.10799956800172798	0.06000114002166041	0.03280912369953115	0.0009131069165400074	0.30599777218243857	0
001357	0.3875549895228157	0.9933333790718687	1.8818411957155656	33	0.9930490686522059	0.396000792001584	0.3479895603131906	0.29999700002999974	0.25200831627443704	0.21600367206242505	0.17999928000287999	0.144002736051985	0.008445802478768305	0.00028431041966281434	0.24000009412248624	0
001358	0.808371349495051	1.0063443482842567	1.9070167178549131	67	1.006334211346622	0.804001608003216	0.8759737207883764	0.9239907600923991	0.9600316810454744	0.9840167282843808	0.9839960640157439	0.9720184683508987	0.004369741491835	1.0136937634630527e-05	0.9500045704295456	0
001359	0.7856813959997587	0.9952762430483728	1.8861788900969785	65	0.9953380733649133	0.7800015600031199	0.7199784006479806	0.6479935200647994	0.5640186126142163	0.4920083641421904	0.41999832000671994	0.3480066121256304	0.0056798359966387935	6.183031654050097e-05	0.5320006382669228	0
001360	0.7461151087163266	0.9916308830465167	1.879781297459053	62	0.9919620587335127	0.7440014880029759	0.6479805605831825	0.5519944800551995	0.45601504849660035	0.3720063241075098	0.29999880000479995	0.24000456008664164	0.002113620713350639	0.0003311756869960325	0.42799996222232234	0
001361	1.2275580851436594	1.007663916632864	1.909325848920761	102	1.0075527416134462	1.2240024480048959	1.3559593212203636	1.4639853601463986	1.5480510856858276	1.6080273364647197	1.6439934240263037	1.6680316926021594	0.003555637138763501	0.0001111750194178196	1.5480080366909623	0
001362	1.7596945017548873	0.994282236320377	1.883814324912448	147	0.9940902904703675	1.7640035280070558	1.595952121436357	1.4039859601403988	1.2120399973199114	1.032017544298253	0.8639965440138239	0.720013680259925	0.004309026252168557	0.00019194585000958941	1.1380009745781114	0
001363	0.6150161057457244	1.0041449740240544	1.9028877771676127	51	1.0041553661213294	0.6120012240024479	0.6479805605831825	0.6599934000659994	0.6600217807187637	0.6480110161872752	0.6359974560101759	0.6120116282209362	0.003014881743276465	1.0392097274936063e-05	0.6440026402977223	0
001364	1.1180442557731798	1.003108152432711	1.9011561369766088	93	1.003241578240167	1.116002232004464	1.151965441036769	1.163988360116399	1.1520380172545694	1.1160189723225293	1.0679957280170878	1.0080191523638948	0.0020420237687157616	0.00013342580745590027	1.1100042785185416	0
001365	0.8663357956241375	0.9920363927749043	1.8798359649873717	72	0.9919909068309005	0.864001728003456	0.7559773206803797	0.6479935200647994	0.5400178205880793	0.44400754812831816	0.35999856000575997	0.28800547210397	0.002334067620681557	4.548594400377581e-05	0.5060000402618844	0
001366	0.5662909059846164	0.9799338168939592	1.8562353907241564	47	0.979536865360716	0.564001128002256	0.40798776036718903	0.28799712002879974	0.2040067322221633	0.1440024480416167	0.09599961600153599	0.06000114002166041	0.002289777982360408	0.0003969515332431506	0.1999991361138275	0
001367	0.47145123330769806	1.01424832755787	1.9219696802643116	39	1.0142249012879687	0.468000936001872	0.5759827205183845	0.6839931600683994	0.7920261368625164	0.9120155042635725	1.0319958720165119	1.15202188841588	0.0034502973058260777	2.3426269901261065e-05	0.8580058803575441	0
001368	1.4535476166426944	1.0152801005659917	1.9240419816917504	121	1.0153184563696462	1.452002904005808	1.7999460016199516	2.171978280217198	2.5680847467966443	2.9880507968635466	3.4319862720549117	3.8880738734035947	0.0015447126368863806	3.8355803654521736e-05	2.8080199951593077	0
001369	1.6701211564667549	1.006007880067941	1.9064577800846627	139	1.0060392594487437	1.668003336006672	1.7999460016199516	1.8959810401895982	1.9560645501301541	1.9800336605722295	1.9799920800316797	1.9560371647061294	0.0021178204600829087	3.1379380802665224e-05	1.9280090828749572	0
001370	1.2270710176344912	0.9986618490730276	1.8924461092894416	102	0.9986452898273248	1.2240024480048959	1.187964361069168	1.115988840111599	1.032034057123885	0.9360159122705085	0.8399966400134399	0.7440141362685891	0.0030685696295953413	1.6559245702763015e-05	0.9760023244761983	0
001371	1.4602124433434904	0.9965568794923155	1.8889744899234808	121	0.9968133135766554	1.452002904005808	1.3679589612311631	1.2479875201247987	1.116036829215364	0.9840167282843808	0.8519965920136319	0.732013908264257	0.008209539337682425	0.0002564340843398405	1.050001756522266	0
001372	1.430589708624961	0.9990575956526618	1.8934130911630345	119	0.9991555669172095	1.4280028560057119	1.3919582412527625	1.3199868001319988	1.22404039333298	1.1160189723225293	1.007995968016128	0.9000171003249062	0.0025868526192491803	9.797126454769156e-05	1.1600029125635507	0
001373	0.48008167068982954	1.0118441164629055	1.9172043503601603	40	1.011710232975939	0.48000096000192	0.5639830805075848	0.6479935200647994	0.7320241567971743	0.8040136682323599	0.8759964960140159	0.9480180123422345	8.07106879095465e-05	0.00013388348696641295	0.7620048223263615	0
001374	0.9329577029461793	1.0052338672838905	1.9049210307576416	78	1.0052283156287103	0.936001872003744	0.9959701208963732	1.0319896801031991	1.056034849150022	1.0560179523051891	1.0439958240167038	1.020019380368227	0.0030441690575646607	5.551655180235926e-06	1.0340046344732856	0
001375	1.3321249322251538	1.007841271570629	1.9096718212678667	111	1.00773531149121	1.332002664005328	1.4759557213283603	1.5959840401595986	1.6920558378426487	1.7640299885098045	1.8119927520289918	1.8360348846628085	0.00012226821982586067	0.00010596007941909846	1.6960088707553689	0
001376	1.5364821874396373	1.0045127537309853	1.9033640972184271	128	1.0044067205841387	1.536003072006144	1.6199514014579564	1.6679833201667984	1.6800554418295803	1.6680283564820602	1.6319934720261118	1.5720298685675027	0.00047911543349332675	0.0001060331468465403	1.6400069767550016	0
001377	1.4352152238962579	1.009132615436478	1.912408504549467	119	1.0091794613961949	1.4280028560057119	1.6199514014579564	1.7879821201787984	1.9320637581040174	2.052034884593038	2.147991408034368	2.2200421808014354	0.007212367890546023	4.6845959716934615e-05	1.9600109588616021	0
001378	0.49891834516549854	0.9998224164388411	1.8948147624445757	42	0.9998952299471507	0.504001008002016	0.49198524044278674	0.46799532004679956	0.44401465248353195	0.408006936117914	0.37199851200595196	0.3360063841212983	0.0050826628365174265	7.281350830967703e-05	0.4200011742030471	0
001379	0.457801417393267	1.007295819125654	1.9091371404464508	38	1.0074531600041758	0.45600091200182397	0.5039848804535865	0.5399946000539995	0.5640186126142163	0.5880099961699349	0.5999976000095999	0.6000114002166042	0.0018005053914430524	0.00015734087852181666	0.5660028482529902	0
001380	1.5412581644164698	1.0051871958207605	1.904801061809806	129	1.0051650079212444	1.548003096006192	1.6439506814795557	1.7039829601703984	1.7400574218949225	1.7400295805028685	1.7159931360274558	1.6800319206064915	0.006744931589722114	2.218789951613509e-05	1.704007616780282	0
001381	0.8940328426129034	0.9857118574097645	1.8695105198370063	73	0.9865421613611263	0.8760017520035039	0.7079787606371809	0.5519944800551995	0.4200138604573951	0.3120053040901695	0.22799908800364796	0.16800319206064915	0.018031090609399447	0.0008303039513617438	0.3979991142173737	0
001382	1.5966218534925958	1.0093954820367392	1.9128624216646095	133	1.0094189938123541	1.596003192006384	1.8119456416307513	2.003979960200398	2.172071678365386	2.3160393726693353	2.4359902560389757	2.5320481089140694	0.0006186614862118134	2.3511775614881714e-05	2.2120125029698197	0
001383	0.7894352809207219	1.0039410123702242	1.9020595437045549	66	1.0037183066760431	0.792001584003168	0.8279751607451777	0.8399916000839992	0.8400277209147902	0.828014076239296	0.8039967840128639	0.7680145922772533	0.0025663030824460975	0.0002227056941810357	0.8180033223788966	0
001384	1.3487675950495552	1.0018797953360838	1.8983845089499496	113	1.0017789879659234	1.3560027120054239	1.3679589612311631	1.3559864401355988	1.3080431654244589	1.248021216360678	1.1759952960188158	1.0920207483942195	0.007235116955868648	0.0001008073701604939	1.2580043045941556	0
001385	0.7661732071863667	1.005869656067754	1.9062464517553903	64	1.0059277413243444	0.768001536003072	0.8279751607451777	0.8639913600863992	0.8880293049670639	0.9000153002601043	0.8999964000143998	0.8880168723205741	0.0018283288167052492	5.808525659034558e-05	0.8780040663989532	0
001386	0.7371980743095241	1.0075916122073783	1.9091667783695625	62	1.0074687999593486	0.7440014880029759	0.8159755207343781	0.8759912400875992	0.9240304930062692	0.9600163202774447	0.9839960640157439	0.9960189243595629	0.006803413693451832	0.00012281224802968005	0.9260047604134996	0
001387	0.2991788138201002	0.9977761424133021	1.891061768786105	25	0.9979147722625772	0.3000006000012	0.28799136025919225	0.26399736002639973	0.2400079202613686	0.21600367206242505	0.19199923200307198	0.16800319206064915	0.0008217861810997928	0.0001386298492750404	0.22800045611218445	0
001388	0.8739245469766718	0.9923640637422789	1.880462112178641	73	0.9923213251927393	0.8760017520035039	0.7679769606911794	0.6599934000659994	0.5520182166011478	0.45600775213178624	0.37199851200595196	0.3000057001083021	0.002077205026832174	4.273854953962264e-05	0.5180000902673945	0
001389	0.847259468303368	0.9788543488595337	1.854313347321011	72	0.9785226015558062	0.864001728003456	0.6119816405507835	0.4199958000419996	0.28800950431364236	0.19200326405548893	0.13199947200211198	0.08400159603032457	0.016742259700088025	0.00033174730372753647	0.2879985461657252	0
001390	0.537526642302812	1.0080477951087683	1.9102198869902327	45	1.0080245262009289	0.54000108000216	0.5999820005399839	0.6479935200647994	0.6840225727449005	0.7200122402080835	0.7439970240119039	0.7560143642729212	0.0024744376993479644	2.326890783943547e-05	0.6920036203070987	0
001391	0.569960055340978	1.0014414121967234	1.898373724685391	47	1.0017732971010935	0.564001128002256	0.5759827205183845	0.5639943600563995	0.5400178205880793	0.5160087721491265	0.4799980800076799	0.44400843616028707	0.005958927338722053	0.00033188490437008333	0.5200016982466594	0
001392	0.8380461582310055	0.9857873815989011	1.867915692140377	69	0.9857005695400926	0.828001656003312	0.6599802005939822	0.5159948400515996	0.3960130684312582	0.30000510008670145	0.21599913600345597	0.15600296405631708	0.010044502227693486	8.68120588085608e-05	0.37399921820388576	0
001393	0.7495470436626898	1.0096314442070802	1.9131689740157003	62	1.0095807617274348	0.7440014880029759	0.8519744407667771	0.9479905200947991	1.032034057123885	1.1040187683190614	1.163995344018624	1.2120230284375404	0.005545555659713819	5.0682479645347556e-05	1.0520060264601145	0
001394	0.9929404001853459	1.0034273114380476	1.9017992306064888	83	1.0035809392508954	0.996001992003984	1.0319690409287723	1.043989560104399	1.032034057123885	1.0080171362913168	0.9719961120155519	0.9240175563335703	0.0030615918186380764	0.0001536278128477786	1.0020039104662493	0
001395	1.0794890269613198	1.0052912602611561	1.9052109022783943	90	1.005381281056594	1.08000216000432	1.151965441036769	1.199988000119999	1.22404039333298	1.2240208083537418	1.211995152019392	1.1880225724288762	0.0005131330430001579	9.002079543796171e-05	1.2000053945486262	0
001396	1.2215832457537161	0.9688046740205676	1.8365759539992217	101	0.9691625652474167	1.212002424004848	0.7439776806695799	0.4439955600443996	0.2640087122875055	0.15600265204508476	0.08399966400134398	0.04800091201732833	0.009580821748868207	0.00035789122684914965	0.2899975301775404	0
001397	0.7437441761232296	0.9932107384679724	1.8816854461584136	62	0.99296687948926	0.7440014880029759	0.6599802005939822	0.5759942400575995	0.4920162365358057	0.408006936117914	0.33599865600537593	0.2760052440996379	0.00025731187974631364	0.0002438589787123746	0.45800025223505253	0
001398	0.8590009979320735	0.9916899949683945	1.87958274727137	71	0.9918572836444094	0.8520017040034079	0.7439776806695799	0.6359936400635994	0.528017424575011	0.4320073441248501	0.347998608005568	0.2760052440996379	0.006999293928665606	0.00016728867601489839	0.49399999025637437	0
001399	0.41688541488797204	0.9933193486660885	1.8823863849833864	35	0.9933367654546147	0.42000084000168	0.37198884033478996	0.3239967600323997	0.2760091083005739	0.22800387606589312	0.19199923200307198	0.15600296405631708	0.003115425113707937	1.7416788526181115e-05	0.2580001301321742	0
001400	0.9838441181182608	1.0078035260390956	1.909842112273033	82	1.0078251741876294	0.9840019680039359	1.0919672409827705	1.175988240117599	1.248041185359117	1.2960220323745504	1.3319946720213118	1.3560257644895253	0.00015784988567513203	2.1648148533781608e-05	1.2500065225574788	0
001401	0.4779464491277969	1.0161252040236937	1.925222519951255	40	1.0159414273311589	0.48000096000192	0.5999820005399839	0.7319926800731993	0.8760289089539954	1.032017544298253	1.1999952000191998	1.3800262204981895	0.0020545108741231166	0.00018377669253477613	0.9700070923971369	0
001402	0.7447772290102931	1.009004552131719	1.9113678517593051	62	1.0086303081061014	0.7440014880029759	0.8399748007559774	0.9239907600923991	0.9960328690846798	1.0560179523051891	1.1039955840176638	1.1400216604115478	0.0007757410073171433	0.0003742440256175872	1.0100056044445762	0
001403	0.6675073541785788	1.0020525702809628	1.8987654585765152	56	1.0019800153813747	0.672001344002688	0.6839794806155816	0.6719932800671994	0.6480213847056953	0.624010608180339	0.5879976480094079	0.5520104881992758	0.004493989824109201	7.255489958812866e-05	0.6280021482962498	0
001404	1.3483356731011134	1.0118763061570983	1.9176374994623773	112	1.011938806095458	1.344002688005376	1.5839524814255574	1.8239817601823982	2.0520677182347016	2.268038556655463	2.4719901120395518	2.664050616961722	0.004332985095737429	6.249993835960588e-05	2.1440135409165655	0
[truncated: 10,595 more rows]
