# Supplementary material for: Predicting sequence-specific amplification efficiency in multi-template PCR with deep learning
Source: Nat Commun. 2025 Oct 16;16:9187. doi: 10.1038/s41467-025-64221-4 (PMC12533003; doi:10.1038/s41467-025-64221-4)
Supplement: Supplementary file 4 — Source data [file 41467_2025_64221_MOESM4_ESM.zip › Supp.Fig. 30/basic/uniform/data.csv]

seq_id	x0	eff	efficiency	initial_count	eff_ref	x0_ref	PCR1	PCR2	PCR3	PCR4	PCR5	PCR6	x_error	eff_error	PCR_x_mean	PCR_x_nzeros
000000	0.5107481348177861	0.9944956278173557	1.889192033871315	43	0.9942875818314217	0.516	0.46799672402293185	0.40799673602611175	0.3480069601392028	0.28799596805644717	0.24001992165349725	0.19199731203763146	0.005251865182213877	0.00020804598593393564	0.32400227032263706	0
000001	1.5045417788848778	1.0043821822316124	1.908443080275908	125	1.004419466803498	1.5	1.5839889120776154	1.619987040103679	1.6080321606432129	1.5599781603057556	1.476122518169008	1.3679808482681242	0.004541778884877834	3.728457188567624e-05	1.536014939927899	0
000002	0.918996276493389	1.0134301955127165	1.9256151306374991	76	1.013457169759574	0.912	1.1039922720540956	1.2959896320829434	1.476029520590412	1.6319771523198674	1.7641464241532048	1.8719737923669066	0.006996276493388964	2.6974246857491835e-05	1.5240181322612383	0
000003	0.742457887456639	0.9865400060858811	1.8759339760422729	60	0.9873098251914011	0.7200000000000001	0.5879958840288118	0.46799625602995176	0.3600072001440029	0.26399630405174324	0.19201593732279781	0.13199815202587162	0.022457887456638903	0.0007698191055199866	0.3340016222671965	0
000004	0.8840030595457552	0.9864270764920956	1.874020362860692	73	0.9863026846843687	0.876	0.7079950440346917	0.5519955840353277	0.4200084001680034	0.3119956320611511	0.2280189255708224	0.15599781603057555	0.008003059545755198	0.00012439180772694236	0.3960019003167619	0
000005	1.4322805129274625	0.9823367488704695	1.86594602675846	121	0.9820531367432147	1.4520000000000002	1.0919923560535076	0.7919936640506876	0.5640112802256045	0.3839946240752629	0.264021913818847	0.1799974800352795	0.019719487072537678	0.00028361212725480645	0.5460018863765316	0
000006	0.44340354966511863	1.0122408249600876	1.9228618375045108	37	1.0120081031098156	0.444	0.5279963040258718	0.5999952000383997	0.6720134402688054	0.73198975214347	0.780064745373866	0.8159885761599337	0.000596450334881371	0.00023272185027201076	0.6880080030017245	0
000007	0.639380216798552	0.9868859318039167	1.8759601594810904	53	0.9873236056158361	0.636	0.5159963880252838	0.40799673602611175	0.3120062401248025	0.22799680804468736	0.16801394515744808	0.11999832002351966	0.0033802167985519382	0.00043767381191939236	0.2920014062336422	0
000008	0.9174344151895141	0.9979245105212787	1.8958802831897064	76	0.9978076280322526	0.912	0.8759938680429237	0.8159934720522235	0.7320146402928058	0.6479909281270062	0.5520458198030437	0.46799344809172666	0.005434415189514041	0.00011688248902608223	0.6820053627349548	0
000009	1.1432152570075924	0.9848004404123684	1.8714042680292464	95	0.9849258259229704	1.1400000000000001	0.8999937000440997	0.6839945280437756	0.5040100802016041	0.359994960070559	0.25202091773617213	0.1799974800352795	0.003215257007592287	0.0001253855106020385	0.48000194435524834	0
000010	0.8242474063584748	0.9844029829609199	1.8709382132892105	68	0.9846805398789032	0.8160000000000001	0.6359955480311638	0.4799961600307197	0.3600072001440029	0.26399630405174324	0.18001494124012293	0.11999832002351966	0.008247406358474763	0.0002775569179833681	0.34000141225354535	0
000011	0.9731736020727275	1.003952168130389	1.9073032875365667	81	1.0038195903768194	0.9720000000000001	1.0199928600499797	1.0319917440660473	1.0200204004080082	0.9839862241928612	0.9240766983659644	0.8519880721669896	0.001173602072727431	0.00013257775356945167	0.9720093332083084	0
000012	0.8813605963579245	1.0146062846210813	1.927856349378714	73	1.01463673008092	0.876	1.0799924400529197	1.2839897280821753	1.488029760595212	1.6799764803292754	1.8481533967319288	1.9919721123904264	0.005360596357924519	3.044545983876823e-05	1.5620189863636564	0
000013	0.7621435046717272	0.9848004404123684	1.8725395274340535	63	0.9855233164417314	0.756	0.5999958000293998	0.45599635202918376	0.3360067201344027	0.23999664004703933	0.16801394515744808	0.11999832002351966	0.006143504671727196	0.000722876029363051	0.3200012962368322	0
000014	1.812799276348681	0.9849634832518823	1.8712878217756903	152	0.9848645399013347	1.824	1.4279900040699716	1.0919912640698874	0.8040160803216064	0.5759919361128943	0.40803386681094533	0.28799596805644717	0.011200723651318967	9.894335054760894e-05	0.7660031865736254	0
000015	1.3848535037323082	0.990865487581911	1.8828085849383305	115	0.9909279530115206	1.3800000000000001	1.1879916840582116	0.9959920320637434	0.8040160803216064	0.6359910961246542	0.49204083938966936	0.371994792072911	0.004853503732308084	6.246542960963719e-05	0.7480044206717994	0
000016	0.7523975877862396	1.0035928169483976	1.9068898564604295	62	1.0036020003290231	0.744	0.7799945400382198	0.7919936640506876	0.7800156003120062	0.743989584145822	0.696057772795142	0.6359910961246542	0.008397587786239558	9.183380625499282e-06	0.7380070429110885	0
000017	1.1754457148770314	1.0151115554296404	1.9289324538071309	98	1.0152030871535445	1.1760000000000002	1.4519898360711474	1.7399860801113591	2.0280405608112164	2.3039677444515774	2.556212165609746	2.7839610245456563	0.000554285122968734	9.153172390408137e-05	2.1440262352667836	0
000018	0.6847397255050843	1.012830075410524	1.924403684645248	57	1.01281958200536	0.684	0.8159942880399838	0.9479924160606715	1.0680213604272086	1.1759835362304927	1.2601045886808606	1.3199815202587162	0.0007397255050842766	1.0493405163902736e-05	1.0980129516163222	0
000019	0.4352946461849347	0.992084826432606	1.8845926669700663	37	0.9918669208757289	0.444	0.3839973120188159	0.32399740802073584	0.26400528010560215	0.2159969760423354	0.16801394515744808	0.13199815202587162	0.00870535381506532	0.0002179055568770627	0.24800151222846814	0
000020	0.7129563341481425	0.9926242916667017	1.8856168607140016	60	0.9924059571953441	0.7200000000000001	0.6359955480311638	0.5399956800345597	0.4440088801776036	0.359994960070559	0.2880239059841967	0.22799680804468736	0.007043665851857561	0.00021833447135766182	0.41600263039046165	0
000021	0.5653334743972062	0.9810015183850902	1.8656741933776972	46	0.9819100699982921	0.552	0.4079971440199919	0.29999760001919984	0.21600432008640175	0.14399798402822359	0.09600796866139891	0.05999916001175983	0.013333474397206113	0.0009085516132019134	0.20400069613782926	0
000022	1.0566546317048005	0.9864454689707357	1.874247359892592	89	0.986422153920891	1.068	0.8519940360417477	0.6599947200422397	0.5040100802016041	0.371994792072911	0.264021913818847	0.19199731203763146	0.01134536829519961	2.3315049844652158e-05	0.47400214236916355	0
000023	0.6955639680491764	0.9869067889763372	1.8761165216939508	58	0.9874058995297037	0.6960000000000001	0.5639960520276358	0.44399644802841576	0.3360067201344027	0.2519964720493913	0.18001494124012293	0.13199815202587162	0.00043603195082364543	0.0004991105533664886	0.31800146425097325	0
000024	0.613602739728047	1.008289811458666	1.9160165432943868	51	1.0084054036991255	0.612	0.6839952120335158	0.7439940480476156	0.7800156003120062	0.8039887441575817	0.8040667375392159	0.7919889121552298	0.0016027397280470312	0.00011559224045942784	0.7680082090408608	0
000025	0.707868537675365	1.0031799214535244	1.9060783278814557	59	1.003174890340251	0.7080000000000001	0.7319948760358678	0.7319941440468476	0.7200144002880058	0.6839904241340621	0.6360527923817677	0.5759919361128943	0.0001314623246351232	5.0311132733238395e-06	0.6800064288332409	0
000026	0.7223992963969476	1.0157914061974143	1.9298649618277053	60	1.0156938689947719	0.7200000000000001	0.8999937000440997	1.0919912640698874	1.2840256805136103	1.475979336289292	1.6561374594091312	1.8119746323551469	0.00239929639694747	9.753720264238375e-05	1.370017012113528	0
000027	1.3945794591008345	0.9982348166578116	1.8965804973106315	117	0.998176152879159	1.4040000000000001	1.3439905920658555	1.2479900160798714	1.128022560451209	0.9959860561952132	0.8640717179525902	0.73198975214347	0.009420540899165664	5.8663778652601195e-05	1.0520084491480348	0
000028	1.1286386714164491	1.0081485777506871	1.9154144565039108	94	1.008088523568243	1.1280000000000001	1.2599911800617396	1.3559891520867833	1.4280285605712115	1.46397950428694	1.4641215220863333	1.439979840282236	0.0006386714164490215	6.005418244403593e-05	1.402014959895874	0
000029	1.3334619899184699	0.9994105777674773	1.8989061263952025	112	0.9994001386240048	1.344	1.3079908440640915	1.2359901120791033	1.1400228004560091	1.0199857201999172	0.9000747062006147	0.7799890801528778	0.010538010081530214	1.043914347254038e-05	1.0640088771921021	0
000030	0.5768305406826926	1.0046830293474165	1.9089578918901695	48	1.0046904137405301	0.5760000000000001	0.6119957160299878	0.6239950080399357	0.624012480249605	0.6119914321199503	0.5760478119683934	0.5399924401058385	0.0008305406826925044	7.38439311365191e-06	0.5980058147522852	0
000031	0.7742054509110592	0.9824713589959486	1.8691713703752284	62	0.9837506450154259	0.744	0.5759959680282238	0.43199654402764776	0.3120062401248025	0.2159969760423354	0.14401195299209835	0.09599865601881573	0.030205450911059195	0.0012792860194772437	0.296001056205654	0
000032	0.6005068376163999	0.9922149341210392	1.885305642089049	50	0.9922421618751877	0.6000000000000001	0.5279963040258718	0.44399644802841576	0.372007440148803	0.29999580005879917	0.24001992165349725	0.1799974800352795	0.0005068376163998023	2.722775414842893e-05	0.3440022323251111	0
000033	1.0567936420457473	1.0139448614797137	1.9264693990147772	88	1.0139067738357346	1.056	1.2839910120629157	1.5119879040967672	1.728034560691214	1.9319729523786666	2.112175310550776	2.25596841644217	0.0007936420457472781	3.808764397916775e-05	1.8040216927037516	0
000034	1.2477437863113185	0.9807069660571616	1.8641160727364612	103	0.9810900263093498	1.236	0.9119936160446876	0.6599947200422397	0.4560091201824037	0.3119956320611511	0.20401693340547267	0.13199815202587162	0.01174378631131856	0.0003830602521882609	0.4460013622936377	0
000035	0.9320902919022643	1.0002879953888628	1.900030641891636	78	0.9999919745907221	0.936	0.9239935320452757	0.8879928960568315	0.8280165603312066	0.7559894161481738	0.6720557806297923	0.5879917681152463	0.00390970809773572	0.0002960207981407281	0.7760066588877544	0
000036	1.1703025105334675	1.0115505798973559	1.9218804169154773	97	1.0114915784332692	1.1640000000000001	1.3679904240670315	1.5599875200998392	1.728034560691214	1.8599739603645549	1.9561623614760026	2.0159717763951304	0.006302510533467309	5.900146408666096e-05	1.7480201005156288	0
000037	0.7236073089776789	1.0146555020333103	1.9280228898487728	60	1.014724380842877	0.7200000000000001	0.8879937840435117	1.0559915520675833	1.2240244804896099	1.3799806802704762	1.5241265024997077	1.6439769843222194	0.0036073089776788025	6.88788095666304e-05	1.2860156639488514	0
000038	0.6211269206146028	1.0140065062878716	1.92663784320662	52	1.0139954265323257	0.624	0.7559947080370437	0.8879928960568315	1.0200204004080082	1.1399840402234367	1.2481035925981858	1.3319813522610682	0.0028730793853971592	1.1079755545928549e-05	1.0640128315974289	0
000039	0.5981397282307048	0.9802479238110487	1.8624856671238252	49	0.9802319388174868	0.5880000000000001	0.4319969760211678	0.31199750401996784	0.21600432008640175	0.14399798402822359	0.09600796866139891	0.05999916001175983	0.010139728230704748	1.5984993561923844e-05	0.21000065213815325	0
000040	1.9125143375166502	0.9927519774470143	1.8866183761852555	159	0.9929330578702497	1.9080000000000001	1.6919881560829073	1.4519883840929273	1.2120242404848098	0.9839862241928612	0.780064745373866	0.6119914321199503	0.004514337516650091	0.0001810804232353913	1.122007197057887	0
000041	0.6607534226817702	0.9808752656899258	1.863985644547007	56	0.9810213815518186	0.672	0.49199655602410786	0.3479972160222718	0.24000480009600192	0.16799764803292752	0.10800896474407377	0.07199899201411179	0.011246577318229867	0.0001461158618928371	0.23800069615558248	0
000042	0.7980139134333984	0.999450520496887	1.8992811304996424	66	0.9995975044383294	0.792	0.7799945400382198	0.7439940480476156	0.6840136802736055	0.6119914321199503	0.5400448237203689	0.46799344809172666	0.00601391343339841	0.00014698394144241345	0.6380053287152477	0
000043	1.0445425841225742	0.9935863470541464	1.8878094894202069	87	0.9935599444317181	1.044	0.9359934480458637	0.8159934720522235	0.6840136802736055	0.5639921041105425	0.4560378511416448	0.359994960070559	0.0005425841225741301	2.6402622428256528e-05	0.6360042526157398	0
000044	0.7756383829646667	1.0102347538482117	1.9198160961060429	64	1.0104051200378614	0.768	0.8879937840435117	0.9959920320637434	1.0800216004320087	1.1399840402234367	1.1760976161021366	1.1879833682328447	0.007638382964666679	0.00017036618964971773	1.0780120735162804	0
000045	1.5980576268673354	1.018979469718661	1.9361029551022757	133	1.0189769440539778	1.596	2.0879853841023115	2.6519787841697267	3.2760655213104264	3.9359448967714448	4.6203834918298226	5.327925409044273	0.0020576268673353493	2.5256646831728347e-06	3.6500472478713344	0
000046	0.5847231337578481	1.0052476878034935	1.9096586909512148	49	1.0050592464432218	0.5880000000000001	0.6239956320305757	0.6479948160414717	0.6480129602592052	0.6359910961246542	0.612050800216418	0.5759919361128943	0.0032768662421519545	0.00018844136027174052	0.6240062067975366	0
000047	0.8642404077564558	1.0152180924222984	1.929032722860929	72	1.0152558590651586	0.8640000000000001	1.0679925240523316	1.2839897280821753	1.500030000600012	1.7039761443339791	1.8961573810626284	2.0639711044045383	0.00024040775645572943	3.7766642860148636e-05	1.5860194804226107	0
000048	0.763079247935961	1.0128363695678462	1.9242350384541749	64	1.0127308229959524	0.768	0.9119936160446876	1.0559915520675833	1.1880237604752095	1.3079816882563644	1.404116541672959	1.475979336289292	0.004920752064038969	0.00010554657189376648	1.224014415801016	0
000049	0.8939056266466012	0.9987779318511216	1.8979455479781548	74	0.9988945832467208	0.888	0.8639939520423356	0.8159934720522235	0.744014880297606	0.6599907601293581	0.5760478119683934	0.4919931120964306	0.005905626646601214	0.00011665139559913218	0.6920056647643912	0
000050	0.6353315194548549	1.0186838975075176	1.9354298010409337	53	1.0186226609997133	0.636	0.8279942040405717	1.0439916480668154	1.2840256805136103	1.5359784963010517	1.8001494124012294	2.0639711044045383	0.0006684805451451226	6.123650780431866e-05	1.4260184242879694	0
000051	0.6046784125276242	0.9934552998131153	1.888140728461245	50	0.9937342765584777	0.6000000000000001	0.5399962200264599	0.46799625602995176	0.3960079201584032	0.3239954640635031	0.264021913818847	0.20399714403998342	0.004678412527624132	0.00027897674536236927	0.3660024863561913	0
000052	0.7894413447067995	0.9959023606517193	1.892340177942277	66	0.9959444597450764	0.792	0.7319948760358678	0.6599947200422397	0.5760115202304046	0.4919931120964306	0.40803386681094533	0.33599529606585504	0.00255865529320054	4.209909335706197e-05	0.5340038985469572	0
000053	1.2386308051313073	1.000580975949106	1.901096133847344	104	1.0005527462862975	1.248	1.2359913480605635	1.1879904960760312	1.116022320446409	1.0199857201999172	0.9120757022832896	0.8039887441575817	0.009369194868692698	2.8229662808465505e-05	1.0460090552039654	0
000054	1.646697649148864	1.0042279059826442	1.908173125673732	137	1.004277388865528	1.6440000000000001	1.7279879040846713	1.7639858881128951	1.752035040700814	1.6919763123316272	1.5961324789957567	1.475979336289292	0.0026976491488639454	4.948288288386671e-05	1.668016160085843	0
000055	0.5366053011311818	0.9861509386322028	1.8736182570917552	45	0.9860910551806081	0.54	0.4319969760211678	0.3359973120215038	0.25200504010080205	0.1799974800352795	0.1320109569094235	0.09599865601881573	0.003394698868818269	5.9883451594688886e-05	0.2380010701844987	0
000056	0.6093350370277522	1.0011844990521397	1.902372721329284	51	1.0012246182070221	0.612	0.6119957160299878	0.5999952000383997	0.5640112802256045	0.5159927761011346	0.46803884722431965	0.41999412008231884	0.0026649629722478307	4.011915488244533e-05	0.5300046566169608	0
000057	1.0188727710081567	0.9831583647193691	1.86816599160689	84	0.9832215110753746	1.008	0.7679946240376317	0.5759953920368637	0.4200084001680034	0.29999580005879917	0.20401693340547267	0.13199815202587162	0.010872771008156645	6.314635600546126e-05	0.4000015502887737	0
000058	0.7082237100965837	1.0179900073955277	1.9342141498947492	59	1.017982860060042	0.7080000000000001	0.9119936160446876	1.1399908800729595	1.3920278405568112	1.6439769843222194	1.9081583771453032	2.159969760423354	0.00022371009658361807	7.147335485679918e-06	1.5260195764275555	0
000059	0.9319428695924769	0.9964981100470883	1.8931076933041004	78	0.9963484054422017	0.936	0.8759938680429237	0.7919936640506876	0.6960139202784056	0.5999916001175983	0.5040418354723443	0.41999412008231884	0.004057130407523202	0.00014970460488661352	0.6480048346740463	0
000060	0.7577907802172767	0.9942803540105873	1.888582769822782	63	0.9939669242875343	0.756	0.6839952120335158	0.5999952000383997	0.5160103202064041	0.4319939520846708	0.348028886397571	0.27599613605409523	0.001790780217276744	0.00031342972305303807	0.4760032844691095	0
000061	0.7878375703753381	1.000476819573194	1.9016256704715493	65	1.0008314430413825	0.78	0.7799945400382198	0.7559939520483836	0.7080141602832057	0.6479909281270062	0.5760478119683934	0.5039929440987826	0.007837570375338054	0.00035462346818859736	0.6620057227606652	0
000062	0.9107323207494809	0.9939644799279564	1.8887067267834428	75	0.9940321632174349	0.9	0.8159942880399838	0.7199942400460796	0.6120122402448049	0.5039929440987826	0.40803386681094533	0.3239954640635031	0.010732320749480828	6.768328947848179e-05	0.5640038405506832	0
000063	1.2195632643163736	0.9963965139153892	1.893216029593824	102	0.9964054231649121	1.224	1.1399920200558595	1.0319917440660473	0.9120182403648074	0.7799890801528778	0.6600547845471174	0.5399924401058385	0.004436735683626347	8.909249522903728e-06	0.8440063848820913	0
000064	2.6774128157151633	0.9816183411926994	1.8647748983666312	224	0.9814367682661894	2.688	2.0039859720981954	1.4519883840929273	1.0200204004080082	0.6959902561364141	0.46803884722431965	0.3119956320611511	0.010587184284836848	0.00018157292650999857	0.9920032486701694	0
000065	0.5814777020120445	1.0165190823701058	1.931456350226218	48	1.0165314216067578	0.5760000000000001	0.7319948760358678	0.8999928000575995	1.0680213604272086	1.2359826962422524	1.404116541672959	1.5599781603057556	0.00547770201204445	1.2339236652003649e-05	1.1500144057902737	0
000066	0.9677852191142365	0.9854217104318999	1.8740643026413195	79	0.9863258103261473	0.9480000000000001	0.7559947080370437	0.5879952960376317	0.4440088801776036	0.3239954640635031	0.2280189255708224	0.15599781603057555	0.019785219114236474	0.0009040998942474454	0.41600184831953	0
000067	0.8986382258576647	0.9928738500007956	1.8874101580793	74	0.9933497751179685	0.888	0.7919944560388077	0.6839945280437756	0.5760115202304046	0.46799344809172666	0.3720308785629208	0.28799596805644717	0.010638225857664718	0.00047592511717287067	0.5300034665040138	0
000068	1.1372900472847838	0.9937650754722119	1.888167127994512	95	0.9937481707140865	1.1400000000000001	1.0199928600499797	0.8879928960568315	0.756015120302406	0.6239912641223022	0.5040418354723443	0.3959944560776149	0.002709952715216346	1.690475812543557e-05	0.6980047386802465	0
000069	0.7323878113946803	1.0184572879529044	1.9351450600519344	61	1.01847280094085	0.7320000000000001	0.9479933640464516	1.1999904000767994	1.4640292805856117	1.7519754723433871	2.0401693340547267	2.3279674084562814	0.0003878113946802486	1.5512987945554002e-05	1.6220208765938764	0
000070	1.2792405893799048	1.013832682345346	1.9261177457115584	107	1.0137216976199601	1.284	1.5479891640758514	1.823985408116735	2.0880417608352166	2.3279674084562814	2.5322101734443963	2.6999622005291926	0.004759410620095217	0.00011098472538595416	2.1700260192429455	0
000071	1.0944778303321865	1.0007508419287188	1.90143428418972	91	1.0007307158522223	1.092	1.0919923560535076	1.0559915520675833	0.996019920398408	0.9119872321787494	0.8160677336218907	0.719989920141118	0.0024778303321864037	2.0126076496485013e-05	0.9320081190768762	0
000072	1.183542584175624	1.0013119049387336	1.9028554734579877	98	1.001478692138135	1.1760000000000002	1.1879916840582116	1.1639906880744955	1.1040220804416088	1.0199857201999172	0.9240766983659644	0.8159885761599337	0.007542584175623812	0.00016678719940133035	1.0360092412166886	0
000073	0.9270866417411264	0.9941128996604287	1.8884842196662253	78	0.9939150570368287	0.936	0.8399941200411597	0.7319941440468476	0.624012480249605	0.5159927761011346	0.4200348628936202	0.33599529606585504	0.008913358258873627	0.0001978426236000086	0.5780039465663703	0
000074	0.6363946007699581	0.9896167216879559	1.8800390864295475	54	0.9894703574226059	0.648	0.5399962200264599	0.44399644802841576	0.3480069601392028	0.26399630405174324	0.20401693340547267	0.15599781603057555	0.01160539923004189	0.00014636426534997415	0.3260017802803116	0
000075	1.0943520576726362	0.9963008290201766	1.8931195293745409	91	0.9963546348025026	1.092	1.0199928600499797	0.9239926080591355	0.8160163203264066	0.6959902561364141	0.5880488080510683	0.47999328009407866	0.002352057672636132	5.380578232605515e-05	0.7540056887861805	0
000076	0.8758221905107958	0.9920423607142611	1.8851183715503492	73	0.9921436008143035	0.876	0.7679946240376317	0.6479948160414717	0.5400108002160043	0.4319939520846708	0.33602789031489616	0.26399630405174324	0.00017780948920420592	0.00010124010004242123	0.4980030644577364	0
000077	2.204270644521477	0.9979430463790245	1.896152502111181	184	0.9979508976884385	2.208	2.1119852161034873	1.955984352125183	1.764035280705614	1.5479783283034037	1.3321105651769098	1.127984208221085	0.0037293554785233773	7.851309413942076e-06	1.6400129917726138	0
000078	1.0445090228673635	1.0072929525697134	1.9139025861537888	87	1.0072928215498596	1.044	1.1519919360564477	1.2239902080783354	1.2720254405088103	1.2839820242516604	1.2721055847635354	1.2359826962422524	0.0005090228673634289	1.3101985385510773e-07	1.2400129816501735	0
000079	0.8056161824766832	1.0073640424963288	1.9144289965075496	67	1.0075698729391878	0.804	0.8879937840435117	0.9479924160606715	0.9840196803936079	0.9959860561952132	0.9840816787793387	0.9599865601881573	0.001616182476683159	0.00020583044285893415	0.9600100292767499	0
000080	1.7014790116930274	1.0074044979785093	1.914155730369045	142	1.007426052129456	1.7040000000000002	1.8719868960917274	2.0039839681282547	2.0880417608352166	2.111970432413946	2.0881733183854263	2.027971608397482	0.0025209883069727823	2.1554150946734296e-05	2.0320213307086754	0
000081	1.1412085764478839	1.011882418763275	1.9226574540950891	95	1.011900535492402	1.1400000000000001	1.3439905920658555	1.5359877120983032	1.7040340806816137	1.8479741283622029	1.9561623614760026	2.027971608397482	0.0012085764478837469	1.811672912710449e-05	1.7360200805135768	0
000082	0.913760035626599	1.0157623953383346	1.9298432755091133	76	1.0156824554185524	0.912	1.1399920200558595	1.3799889600883193	1.6200324006480131	1.8599739603645549	2.0881733183854263	2.2919679124492256	0.001760035626598988	7.993991978216819e-05	1.7300214286652331	0
000083	1.5995529170259533	1.0165328958530433	1.931550743476868	133	1.0165811010650907	1.596	2.015985888098783	2.4719802241582065	2.940058801176024	3.4079522886679583	3.864320738621306	4.295939856842004	0.003552917025953173	4.820521204740302e-05	3.1660396329273808	0
000084	1.1259318060889516	1.0196871147876578	1.9375243242609013	94	1.0197250150167392	1.1280000000000001	1.4879895840729114	1.907984736122111	2.376047520950419	2.891959512566824	3.4322848796450107	3.995944056783205	0.0020681939110485104	3.7900229081344605e-05	2.682035048356747	0
000085	1.2747554872637752	1.0021316777261744	1.903991195823043	106	1.0020764263142994	1.272	1.2959909280635036	1.2839897280821753	1.23602472049441	1.1519838722257887	1.056087655275388	0.9479867281858053	0.0027554872637751693	5.525141187501248e-05	1.1620106053878452	0
000086	1.2988089015106612	1.0187003886296577	1.9356416267802805	108	1.018734145538272	1.296	1.6919881560829073	2.135982912136703	2.6280525610512213	3.1439559846162153	3.684305797381183	4.223940864827892	0.002808901510661155	3.375690861417979e-05	2.9180377126826875	0
000087	0.5366053011311818	0.9861509386322028	1.8731551560402135	45	0.9858473236718862	0.54	0.4319969760211678	0.3359973120215038	0.25200504010080205	0.1799974800352795	0.1320109569094235	0.09599865601881573	0.003394698868818269	0.0003036149603166116	0.2380010701844987	0
000088	0.8860158326666253	0.9921475163732476	1.8852822281581063	73	0.9922298390512709	0.876	0.7679946240376317	0.6599947200422397	0.5520110402208044	0.4439937840870227	0.348028886397571	0.26399630405174324	0.010015832666625313	8.232267802332771e-05	0.5060032264728355	0
000089	1.5936619623271393	1.011178845961335	1.9211667586229648	133	1.011115977877479	1.596	1.8599869800911393	2.0999832001343988	2.3040460809216183	2.471965392484505	2.5922151538577705	2.6639627045221363	0.002338037672860782	6.286808385591591e-05	2.3320265853352615	0
000090	0.9124959694069028	1.0107459967413268	1.9205312582652896	76	1.010781512083342	0.912	1.0559926080517437	1.1879904960760312	1.2960259205184104	1.3799806802704762	1.4401195299209835	1.46397950428694	0.0004959694069027742	3.551534201529094e-05	1.3040147898540975	0
000091	0.4422058152563357	1.0159437815978298	1.93038923166478	37	1.01596979382358	0.444	0.5519961360270478	0.6719946240430076	0.7920158403168064	0.9119872321787494	1.0200846670273633	1.127984208221085	0.0017941847436643288	2.601222575027151e-05	0.8460104513023433	0
000092	1.6339061683783267	0.9968712527923852	1.8941382902337245	136	0.9968908117781521	1.6320000000000001	1.5359892480752635	1.4039887680898553	1.24802496049921	1.079984880211677	0.9120757022832896	0.7559894161481738	0.0019061683783265781	1.9558985766887638e-05	1.1560088292179118	0
000093	1.2501929924878725	0.9908925278275682	1.883311582372203	103	0.9911926821090532	1.236	1.0679925240523316	0.8999928000575995	0.7320146402928058	0.5759919361128943	0.44403685505896995	0.33599529606585504	0.014192992487872536	0.0003001542814849989	0.6760040086067427	0
000094	0.5859385722661138	1.014834784311577	1.9280056458327863	49	1.014715305264191	0.5880000000000001	0.7199949600352797	0.8639930880552955	0.996019920398408	1.127984208221085	1.2481035925981858	1.3559810162657722	0.0020614277338862896	0.00011947904738596193	1.052012797595671	0
000095	0.9864303636136019	1.014824369018389	1.9282435293971356	82	1.0148405041162472	0.9840000000000001	1.2119915160593875	1.4519883840929273	1.6800336006720136	1.8959734563716106	2.100174314468101	2.2799680804468734	0.002430363613601827	1.6135097858249736e-05	1.770021558685152	0
000096	0.7432338045023242	1.0181019688455175	1.9342920956188248	62	1.018023883134518	0.744	0.9599932800470397	1.1999904000767994	1.4640292805856117	1.7399756403410351	2.016167341889377	2.2919679124492256	0.000766195497675759	7.808571099943151e-05	1.612020642564848	0
000097	0.43907343868922954	1.0131810573682887	1.924529781159645	37	1.012885946988977	0.444	0.5279963040258718	0.6119951040391677	0.6960139202784056	0.7679892481505258	0.8280687297045656	0.8759877361716936	0.004926561310770461	0.000295110379311625	0.7180085070617049	0
000098	0.7423864493360642	0.9873890318830102	1.876529081284889	61	0.9876230309121575	0.7320000000000001	0.5999958000293998	0.4799961600307197	0.372007440148803	0.27599613605409523	0.20401693340547267	0.14399798402822359	0.01038644933606414	0.00023399902914733595	0.3460017422827857	0
000099	0.8360466212548977	0.982608764723377	1.8662543222361472	70	0.9822153936019687	0.8400000000000001	0.6359955480311638	0.46799625602995176	0.3360067201344027	0.22799680804468736	0.15601294907477323	0.1079984880211677	0.003953378745102376	0.00039337112140824804	0.32200112822269106	0
000100	0.9553298553219777	0.9799362845828493	1.8622142655210767	80	0.9800890993186621	0.9600000000000001	0.6959951280341038	0.4919960640314877	0.3360067201344027	0.22799680804468736	0.14401195299209835	0.09599865601881573	0.004670144678022403	0.00015281473581274518	0.33200088820926593	0
000101	0.6079822334678636	1.0165130304910166	1.9315054956574231	51	1.016557286998457	0.612	0.7679946240376317	0.9359925120599035	1.116022320446409	1.2959818562540124	1.4641215220863333	1.6319771523198674	0.004017766532136369	4.425650744033227e-05	1.2020149978673595	0
000102	1.6795802517172276	0.998482077969921	1.897021166160061	140	0.9984080782508691	1.6800000000000002	1.6199886600793794	1.5119879040967672	1.3800276005520111	1.2239828642399007	1.056087655275388	0.8999874001763974	0.0004197482827725807	7.399971905186487e-05	1.282010347403307	0
000103	1.5417676913757075	1.0145002952694555	1.9276693841735904	128	1.0145383297180368	1.536	1.8839868120923153	2.243982048143615	2.5920518410368207	2.9159591765715276	3.2042659540741885	3.4559516166773663	0.005767691375707429	3.803444858130334e-05	2.7160329080993058	0
000104	0.8085557730560731	0.986410845350716	1.8741084671836583	67	0.9863490542607064	0.804	0.6479954640317518	0.5039959680322558	0.3840076801536031	0.28799596805644717	0.20401693340547267	0.14399798402822359	0.00455577305607302	6.17910900095886e-05	0.3620016662846257	0
000105	1.9203659274396905	0.9869186250429767	1.8759089104195428	159	0.9872966330770133	1.9080000000000001	1.5479891640758514	1.2239902080783354	0.9360187203744075	0.6959902561364141	0.5040418354723443	0.359994960070559	0.012365927439690338	0.0003780080340366476	0.8780041907013185	0
000106	0.6685775215883296	0.9822587247912302	1.8672566963563464	55	0.982742946186457	0.66	0.5039964720246958	0.3719970240238078	0.26400528010560215	0.1799974800352795	0.12000996082674863	0.08399882401646376	0.008577521588329584	0.0004842213952267471	0.2540008401720996	0
000107	0.558091867359346	0.9886439844872037	1.879695206062422	45	0.9892893721270201	0.54	0.4559968080223438	0.3719970240238078	0.3000060001200024	0.22799680804468736	0.16801394515744808	0.11999832002351966	0.01809186735934598	0.0006453876398163638	0.2740014842319682	0
000108	0.9129864441896188	0.9859927670876267	1.8733394800107628	77	0.9859443339448839	0.924	0.7319948760358678	0.5639954880360957	0.4200084001680034	0.3119956320611511	0.2280189255708224	0.15599781603057555	0.011013555810381215	4.843314274283195e-05	0.40200185631708596	0
000109	0.9352458182162017	1.0170001849879462	1.932319453649938	78	1.0169856755950526	0.936	1.1879916840582116	1.4639882880936952	1.752035040700814	2.051971272402186	2.340194236121598	2.615963376512729	0.00075418178379838	1.4509392893602424e-05	1.9020239829815393	0
000110	0.46361115294943345	0.9844545904886318	1.8715753697046609	38	0.9850158772613441	0.456	0.35999748001763987	0.27599779201766383	0.20400408008160165	0.14399798402822359	0.09600796866139891	0.07199899201411179	0.007611152949433431	0.0005612867727122772	0.19200071613677328	0
000111	0.7797644149037372	1.010837982672298	1.9208528264732536	65	1.0109507544208907	0.78	0.8999937000440997	1.0199918400652794	1.116022320446409	1.1879833682328447	1.2361025965155108	1.2599823602469564	0.00023558509626286916	0.00011277174859269934	1.1200126975918498	0
000112	0.6709614478010858	1.0099866954444845	1.9191453627274504	56	1.0100521109963783	0.672	0.7679946240376317	0.8519931840545275	0.9240184803696074	0.9719863921905093	0.9960826748620136	1.0079858881975652	0.0010385521989142443	6.541555189376602e-05	0.920010207285309	0
000113	0.6092441311789787	0.9834140422746093	1.867200991875726	52	0.9827136287468635	0.624	0.46799672402293185	0.3479972160222718	0.25200504010080205	0.1799974800352795	0.12000996082674863	0.08399882401646376	0.014755868821021312	0.0007004135277457468	0.24200087417074959	0
000114	0.7011148745387714	1.019605752794067	1.93746346031744	58	1.0196929821359735	0.6960000000000001	0.9239935320452757	1.1879904960760312	1.476029520590412	1.787974968350443	2.124176306633451	2.471965392484505	0.005114874538771352	8.722934190652509e-05	1.6620217026966861	0
000115	1.0212561064579375	0.9935222243734207	1.8883448776651035	85	0.9938417209127826	1.02	0.9119936160446876	0.7919936640506876	0.6720134402688054	0.5519922721081905	0.44403685505896995	0.34799512806820704	0.0012561064579375003	0.00031949653936180766	0.6200041625999247	0
000116	1.1142404675706368	0.9952664156790071	1.8908863096081856	93	0.9951792843662437	1.116	1.0199928600499797	0.9119927040583675	0.7920158403168064	0.6719905921317101	0.5520458198030437	0.4439937840870227	0.0017595324293633308	8.713131276338881e-05	0.7320052667411551	0
000117	1.4500719422152109	1.0180309761201611	1.9343907448409483	121	1.0180758025237366	1.4520000000000002	1.8719868960917274	2.339981280149759	2.844056881137623	3.3719527926609025	3.9123247229520053	4.45193767287258	0.0019280577847893277	4.482640357550416e-05	3.132040040977433	0
000118	1.061510925421256	0.9976238957748437	1.8954469130520588	88	0.9975795439950167	1.056	1.0079929440493915	0.9359925120599035	0.8400168003360068	0.73198975214347	0.6240517962990929	0.5279926081034865	0.005510925421255974	4.43517798269788e-05	0.778006068831892	0
000119	1.0659386856101143	1.0102914511449448	1.9196151217391968	89	1.0102993466100474	1.068	1.2239914320599756	1.3679890560875512	1.488029760595212	1.5719779923081076	1.6201344711611065	1.6439769843222194	0.002061314389885771	7.895465102603083e-06	1.4860166160890287	0
000120	1.0445425841225742	0.9935863470541464	1.8878745440195557	87	0.9935941828675753	1.044	0.9359934480458637	0.8159934720522235	0.6840136802736055	0.5639921041105425	0.4560378511416448	0.359994960070559	0.0005425841225741301	7.835813428891392e-06	0.6360042526157398	0
000121	0.8295592247476103	0.9803202547122359	1.86482691697971	67	0.9814641458223515	0.804	0.5999958000293998	0.43199654402764776	0.3000060001200024	0.20399714403998342	0.1320109569094235	0.08399882401646376	0.0255592247476103	0.0011438911101155913	0.29200087819048676	0
000122	0.752654254000664	0.9928798001575134	1.8872116099107783	62	0.9932452786057999	0.744	0.6599953800323398	0.5759953920368637	0.48000960019200384	0.3959944560776149	0.31202589814954645	0.23999664004703933	0.008654254000663997	0.0003654784482864937	0.444002894422568	0
000123	0.7689787108285128	0.989990436707668	1.8814123245204808	64	0.9901930968563071	0.768	0.6479954640317518	0.5399956800345597	0.4320086401728035	0.33599529606585504	0.25202091773617213	0.19199731203763146	0.0009787108285127522	0.00020266014863912218	0.40000221834646227	0
000124	0.6045036691509662	0.9848073784389053	1.870640924259125	51	0.9845240757473968	0.612	0.4799966400235198	0.3599971200230398	0.26400528010560215	0.19199731203763146	0.1320109569094235	0.09599865601881573	0.007496330849033783	0.0002833026915085579	0.25400099418633876	0
000125	0.8699415821928687	0.9916407445255658	1.8846206075790244	72	0.9918816261042169	0.8640000000000001	0.7559947080370437	0.6359949120407037	0.5280105602112043	0.41999412008231884	0.3240268942322213	0.2519964720493913	0.005941582192868555	0.0002408815786510976	0.48600294444214714	0
000126	0.556371624986272	1.008705689237899	1.9165790881398244	46	1.0087014727826351	0.552	0.6239956320305757	0.6839945280437756	0.7200144002880058	0.743989584145822	0.7560627532085163	0.743989584145822	0.004371624986271971	4.216455263827967e-06	0.7120077469770862	0
000127	0.5958783772824947	1.0148697385635927	1.927981768792604	50	1.0147027387044563	0.6000000000000001	0.7319948760358678	0.8759929920560635	1.0200204004080082	1.1519838722257887	1.2721055847635354	1.3799806802704762	0.00412162271750538	0.00016699985913648518	1.0720130676266233	0
000128	0.5502648109900338	0.9972334427954322	1.8950473605036555	45	0.997369258259081	0.54	0.5159963880252838	0.4799961600307197	0.4320086401728035	0.371994792072911	0.31202589814954645	0.26399630405174324	0.010264810990033735	0.0001358154636487141	0.39600303041716794	0
000129	1.114943734369575	1.0134600754655514	1.9254862376699056	93	1.0133893329940329	1.116	1.3439905920658555	1.571987424100607	1.7880357607152144	1.9799722803880744	2.1481782987988005	2.2799680804468734	0.0010562656304251572	7.074247151850344e-05	1.8520220727525711	0
000130	0.921585590383861	1.0187942671765056	1.9357108443676136	77	1.0187705749675178	0.924	1.1999916000587996	1.523987808097535	1.872037440748815	2.2439685844398176	2.628218142105795	3.0239576645926953	0.002414409616139035	2.369220898779112e-05	2.0820268733405762	0
000131	0.5012850644066412	0.986984701452844	1.874201624824859	42	0.9863980834139834	0.504	0.4079971440199919	0.32399740802073584	0.24000480009600192	0.1799974800352795	0.1320109569094235	0.09599865601881573	0.0027149355933587804	0.0005866180388606201	0.2300010741833747	0
000132	0.7933631854317745	0.990516064133995	1.882149599260736	66	0.9905811268212289	0.792	0.6719952960329277	0.5639954880360957	0.4560091201824037	0.359994960070559	0.27602290990152184	0.20399714403998342	0.001363185431774494	6.506268723394104e-05	0.4220024863772485	0
000133	1.042791350155169	0.9952958433656146	1.8911464964962328	87	0.9953162215262055	1.044	0.9599932800470397	0.8519931840545275	0.744014880297606	0.6239912641223022	0.5160428315550191	0.41999412008231884	0.0012086498448309335	2.0378160590861505e-05	0.6860049266931356	0
000134	0.6586197405979702	1.0142210764481008	1.926795897038456	55	1.0140786107504665	0.66	0.8039943720393957	0.9479924160606715	1.0920218404368087	1.2239828642399007	1.3441115612595846	1.439979840282236	0.0013802594020297931	0.0001424656976343197	1.1420138157197661	0
000135	1.6262258177529954	1.0034815607446297	1.906701852489588	136	1.0035030532605456	1.6320000000000001	1.6919881560829073	1.703986368109055	1.6680333606672133	1.5959776563128114	1.488123514251683	1.3679808482681242	0.0057741822470047666	2.149251591587742e-05	1.5860149839486324	0
000136	1.03960118894694	0.9896950354618955	1.8806224556164248	86	0.9897773864211068	1.032	0.8759938680429237	0.7199942400460796	0.5760115202304046	0.4439937840870227	0.33602789031489616	0.2519964720493913	0.007601188946940063	8.235095921127478e-05	0.5340029624617862	0
000137	1.2447714910397334	1.0016527242788542	1.9030278598391603	104	1.0015694196211031	1.248	1.2599911800617396	1.2359901120791033	1.1760235204704095	1.091984712214029	0.9960826748620136	0.8879875681740454	0.0032285089602666073	8.330465775108209e-05	1.1080099613102234	0
000138	0.8084255053628617	0.9871991651638505	1.875662735661032	68	0.987167070543952	0.8160000000000001	0.6599953800323398	0.5159958720330237	0.3960079201584032	0.29999580005879917	0.21601792948814755	0.15599781603057555	0.007574494637138329	3.209461989850393e-05	0.3740017863002149	0
000139	0.37174034231806113	0.9987936314779157	1.8975879854007367	31	0.998706396961748	0.372	0.35999748001763987	0.3359973120215038	0.3120062401248025	0.27599613605409523	0.24001992165349725	0.20399714403998342	0.00025965768193886296	8.723451616765576e-05	0.288002372318587	0
000140	1.156301225884219	0.9908423661692121	1.8821251783858188	97	0.9905682740395994	1.1640000000000001	0.9959930280488036	0.8279933760529915	0.6720134402688054	0.5279926081034865	0.40803386681094533	0.3119956320611511	0.007698774115781237	0.000274092129612713	0.6240036585576972	0
000141	1.06632774443349	0.9821970226228545	1.86697703515426	88	0.9825957596350798	1.056	0.8039943720393957	0.5879952960376317	0.4200084001680034	0.28799596805644717	0.19201593732279781	0.13199815202587162	0.010327744433489938	0.0003987370122253697	0.40400135427502454	0
000142	1.4734008814040584	1.0014738470916145	1.9028770310754672	123	1.0014900379785627	1.476	1.4879895840729114	1.4519883840929273	1.3800276005520111	1.2839820242516604	1.1640966200194618	1.0319855522022692	0.0025991185959415297	1.6190886948264094e-05	1.3000116275318736	0
000143	0.8728140199895957	1.0173920096855134	1.9332283624625464	73	1.0174640371004955	0.876	1.1159921880546837	1.3799889600883193	1.6680333606672133	1.9559726163833706	2.2441862674601993	2.531964552496265	0.0031859800104042657	7.202741498213427e-05	1.816022990858342	0
000144	0.9407812279230128	0.9966898588647403	1.8938897473675107	79	0.9967600029027184	0.9480000000000001	0.8879937840435117	0.8039935680514556	0.7080141602832057	0.6119914321199503	0.5160428315550191	0.4319939520846708	0.00721877207698729	7.014403797811486e-05	0.6600049546896356	0
000145	1.2475279295101667	1.0064632094791377	1.9125044523018024	104	1.006556979400494	1.248	1.3559905080664436	1.4279885760913913	1.4640292805856117	1.46397950428694	1.4281185338383087	1.3679808482681242	0.00047207048983333166	9.376992135634588e-05	1.4180145418561363	0
000146	0.38312843655558876	0.9914182963285476	1.8822410739631248	33	0.9906292702386297	0.396	0.33599764801646387	0.27599779201766383	0.22800456009120185	0.1799974800352795	0.14401195299209835	0.1079984880211677	0.01287156344441126	0.0007890260899179324	0.21200132019564588	0
000147	0.45731066821230354	0.9915040826450745	1.8825637331656808	38	0.9907990867699897	0.456	0.39599722801940385	0.3359973120215038	0.2760055201104022	0.2159969760423354	0.16801394515744808	0.13199815202587162	0.001310668212303523	0.0007049958750847685	0.2540015222294942	0
000148	0.9307162318025803	0.9928328825017896	1.8856031029234384	79	0.9923987164278281	0.9480000000000001	0.8279942040405717	0.7079943360453116	0.5880117602352047	0.47999328009407866	0.38403187464559563	0.29999580005879917	0.017283768197419724	0.0004341660739615172	0.5480035425199269	0
000149	1.2156814283833117	1.0064655023567513	1.9123632114757811	101	1.0064826439190593	1.212	1.3199907600646796	1.3919888640890872	1.4280285605712115	1.427980008279884	1.392115545590284	1.3319813522610682	0.003681428383311758	1.7141562308031766e-05	1.3820141818093692	0
000150	0.4942051450608682	0.9883406397704375	1.8748514396624785	43	0.986740082962971	0.516	0.41999706002057985	0.32399740802073584	0.25200504010080205	0.19199731203763146	0.14401195299209835	0.1079984880211677	0.021794854939131802	0.0016005568074665133	0.24000121019883588	0
000151	1.2023999054243386	1.004736708565561	1.909088496914565	100	1.0047591515668353	1.2000000000000002	1.2719910960623275	1.3079895360837113	1.3080261605232104	1.2719821922493084	1.2121006043501612	1.127984208221085	0.0023999054243384332	2.2443001274297103e-05	1.250012299581634	0
000152	0.6192145891516743	1.012149794827236	1.9229102581816984	52	1.0120335870612447	0.624	0.7319948760358678	0.8399932800537595	0.9360187203744075	1.0199857201999172	1.0800896474407378	1.127984208221085	0.004785410848325733	0.00011620776599130522	0.9560110753876291	0
000153	0.679763838723249	0.9850242897150977	1.8716568663524085	57	0.9850587691978776	0.684	0.5399962200264599	0.40799673602611175	0.3000060001200024	0.2159969760423354	0.15601294907477323	0.1079984880211677	0.0042361612767510826	3.4479482779903314e-05	0.28800122821847507	0
000154	1.3814458979087598	1.0173306256668924	1.932978232613652	115	1.0173323929911928	1.3800000000000001	1.7639876520864355	2.183982528139775	2.6280525610512213	3.0839568246044555	3.5402938443890846	3.9839442247808527	0.001445897908759708	1.767324300461226e-06	2.864036272508637	0
000155	1.40392574589476	0.980166035951053	1.8631659491016264	115	0.9805899733161213	1.3800000000000001	1.0199928600499797	0.7319941440468476	0.5040100802016041	0.33599529606585504	0.21601792948814755	0.14399798402822359	0.02392574589475993	0.00042393736506829427	0.49200138231344287	0
000156	1.2551970116753	1.0048138645471965	1.9093322124034464	105	1.0048874197787216	1.26	1.3319906760652676	1.3679890560875512	1.368027360547211	1.3319813522610682	1.2721055847635354	1.1879833682328447	0.004802988324700053	7.355523152519083e-05	1.3100128996595795	0
000157	0.6791481902759107	0.9820386252982983	1.8644422947494343	58	0.9812617179587978	0.6960000000000001	0.5159963880252838	0.3719970240238078	0.26400528010560215	0.1799974800352795	0.12000996082674863	0.08399882401646376	0.016851809724089395	0.0007769073395005321	0.2560008261721976	0
000158	0.8387386240089695	0.9920968878205723	1.8846915740595915	70	0.9919189759813544	0.8400000000000001	0.7319948760358678	0.6239950080399357	0.5160103202064041	0.41999412008231884	0.3240268942322213	0.2519964720493913	0.0012613759910306	0.00017791183921789244	0.47800294844102315	0
000159	0.7540809264977475	1.014415578516489	1.927586917726648	63	1.0144949273732025	0.756	0.9239935320452757	1.0919912640698874	1.2600252005040102	1.415980176277532	1.560129490747732	1.6799764803292754	0.0019190735022525107	7.934885671345704e-05	1.3220160239956187	0
000160	0.5669040024369821	1.0002904668655204	1.9000606965217444	48	1.000007792435048	0.5760000000000001	0.5639960520276358	0.5399956800345597	0.5040100802016041	0.4559936160893747	0.40803386681094533	0.359994960070559	0.009095997563017932	0.00028267443047247376	0.47200404253911316	0
000161	0.5085261057574445	0.9895854796183179	1.8794923202110532	43	0.9891825926790188	0.516	0.4319969760211678	0.3479972160222718	0.2760055201104022	0.2159969760423354	0.16801394515744808	0.11999832002351966	0.007473894242555512	0.00040288693929912966	0.2600014922295242	0
000162	0.9843669423753852	1.0121288249042728	1.9231082628402396	82	1.012137797522438	0.9840000000000001	1.1639918520570356	1.3319893440852473	1.488029760595212	1.6199773203175154	1.7161424398225054	1.787974968350443	0.0003669423753851486	8.972618165126178e-06	1.5180176142046597	0
000163	1.3281634889108938	1.0157306811004243	1.929830200389228	111	1.0156755739427152	1.332	1.6559884080811433	2.0039839681282547	2.352047040940819	2.6999622005291926	3.0242510128340654	3.3239534646514945	0.0038365110891063203	5.510715770906671e-05	2.5100310158608283	0
000164	1.5395511569989269	1.018218122348175	1.934750692600291	128	1.0182652441372972	1.536	1.9919860560976073	2.4959800321597427	3.0480609612192247	3.6239492647102938	4.212349625018877	4.799932800940787	0.00355115699892683	4.7121789122250846e-05	3.3620431233577555	0
000165	1.2531378408768308	0.9877132889766571	1.8765450282357716	104	0.9876314238414874	1.248	1.0199928600499797	0.8159934720522235	0.6360127202544051	0.47999328009407866	0.348028886397571	0.2519964720493913	0.005137840876830779	8.186513516972305e-05	0.5920029484829415	0
000166	1.2793498684776843	1.0049410904471123	1.909529776743775	106	1.0049913984990844	1.272	1.3559905080664436	1.4039887680898553	1.4040280805616112	1.3679808482681242	1.30810857301156	1.2239828642399007	0.007349868477684263	5.0308051972036694e-05	1.3440132737062491	0
000167	0.5366053011311818	0.9861509386322028	1.872673930162947	45	0.9855940530116021	0.54	0.4319969760211678	0.3359973120215038	0.25200504010080205	0.1799974800352795	0.1320109569094235	0.09599865601881573	0.003394698868818269	0.0005568856206007444	0.2380010701844987	0
000168	1.450760172808579	0.9837602016917736	1.8690798141922813	121	0.9837024587145565	1.4520000000000002	1.1159921880546837	0.8399932800537595	0.6120122402448049	0.4319939520846708	0.3000249020668716	0.20399714403998342	0.0012398271914211278	5.774297721705679e-05	0.5840022844241289	0
000169	0.5559362519369287	1.0123521666598483	1.9236041214350013	46	1.0123987694269752	0.552	0.6599953800323398	0.7559939520483836	0.8520170403408068	0.9239870641811014	0.9840816787793387	1.0319855522022692	0.003936251936928703	4.660276712686873e-05	0.8680101112640398	0
000170	2.1605530306594756	0.996665261906584	1.8935450183679343	180	0.9965785709692618	2.16	2.0279858040993712	1.847985216118271	1.6320326406528132	1.4039803442751801	1.1880986121848114	0.9839862241928612	0.0005530306594754286	8.669093732216471e-05	1.514011473587218	0
000171	0.661249734917494	1.0140882757750036	1.926734139298529	55	1.0140461074618699	0.66	0.8039943720393957	0.9479924160606715	1.0920218404368087	1.2239828642399007	1.3321105651769098	1.427980008279884	0.0012497349174939165	4.2168313133750246e-05	1.1380136777055951	0
000172	0.639943610639135	0.9827553628940646	1.8666742471434283	54	0.9824364013730823	0.648	0.49199655602410786	0.3599971200230398	0.25200504010080205	0.1799974800352795	0.12000996082674863	0.08399882401646376	0.008056389360865057	0.00031896152098231934	0.24800083017107358	0
000173	1.7075564437445125	0.9924406971914128	1.8857872678274203	142	0.9924956429836018	1.7040000000000002	1.4999895000734995	1.2839897280821753	1.0680213604272086	0.8639879041693416	0.6840567767124672	0.5279926081034865	0.003556443744512361	5.4945792189009524e-05	0.98800631292803	0
000174	0.44783788958571025	0.9896970558662378	1.8814003104876695	37	0.9901867738338627	0.444	0.37199739601822784	0.31199750401996784	0.25200504010080205	0.19199731203763146	0.14401195299209835	0.1079984880211677	0.0038378895857102413	0.0004897179676248697	0.23000128219831587	0
000175	1.117530912827922	1.0151426579147906	1.9287574058952155	93	1.0151109588987548	1.116	1.3799903400676194	1.655986752105983	1.9320386407728156	2.1959692564304096	2.436202204782997	2.6519628725197846	0.0015309128279219486	3.169901603583547e-05	2.042025011113268	0
000176	0.5609130689221334	0.9895303545515075	1.8819836622157449	46	0.9904937936437422	0.552	0.46799672402293185	0.3839969280245758	0.3120062401248025	0.23999664004703933	0.18001494124012293	0.13199815202587162	0.008913068922133394	0.0009634390922347302	0.28600160424755733	0
000177	0.48262395268541897	0.9921774931204408	1.8856886414473064	40	0.9924437356162035	0.48000000000000004	0.41999706002057985	0.3599971200230398	0.3000060001200024	0.23999664004703933	0.19201593732279781	0.14399798402822359	0.002623952685418929	0.0002662424957626808	0.27600179026028043	0
000178	1.165514147554671	1.0060717694295693	1.9113139014598304	97	1.0059303888281814	1.1640000000000001	1.2599911800617396	1.3199894400844794	1.3440268805376108	1.3319813522610682	1.2961075769288852	1.2359826962422524	0.0015141475546709415	0.0001413806013879082	1.2980131876860057	0
000179	0.48262395268541897	0.9921774931204408	1.8847046622332544	40	0.9919258643274349	0.48000000000000004	0.41999706002057985	0.3599971200230398	0.3000060001200024	0.23999664004703933	0.19201593732279781	0.14399798402822359	0.002623952685418929	0.0002516287930058869	0.27600179026028043	0
000180	0.5867115383491083	0.9906479023986147	1.881976779883517	49	0.9904901714511088	0.5880000000000001	0.5039964720246958	0.41999664002687975	0.3360067201344027	0.26399630405174324	0.20401693340547267	0.15599781603057555	0.0012884616508918034	0.00015773094750581862	0.3140018142789616	0
000181	1.350115101495427	1.001789962367139	1.903387399556724	113	1.0017586464810198	1.356	1.3679904240670315	1.3439892480860152	1.2840256805136103	1.1999832002351967	1.0920906435234126	0.9719863921905093	0.005884898504573188	3.131588611915426e-05	1.2100109314359628	0
000182	1.0487739846290964	1.0035811794553364	1.9070543306718504	87	1.0036885636126995	1.044	1.0919923560535076	1.1039911680706553	1.0800216004320087	1.0319855522022692	0.9720806826966639	0.8879875681740454	0.004773984629096395	0.00010738415736311069	1.028009821271525	0
000183	2.2670998132338553	1.0041386127887666	1.9078566794004064	189	1.0041108422179437	2.2680000000000002	2.3759833681164233	2.4239806081551345	2.400048000960019	2.3159675764539296	2.184181287046825	2.0159717763951304	0.0009001867661448948	2.7770570822927e-05	2.2860221028545773	0
000184	0.4012761068609204	0.979409254396348	1.8667285664920217	30	0.9824649898134268	0.36000000000000004	0.2759980680135239	0.20399836801305588	0.14400288005760115	0.09599865601881573	0.06000498041337431	0.035999496007055896	0.04127610686092037	0.00305573541707882	0.13600040808723782	0
000185	0.8997239766791607	1.0037154684548695	1.9073250160651003	75	1.0038310261682608	0.9	0.9359934480458637	0.9479924160606715	0.9360187203744075	0.8999874001763974	0.8400697257872404	0.7679892481505258	0.0002760233208393137	0.00011555771339133436	0.8880084930991844	0
000186	0.45700530232535724	1.0003700401883504	1.9001648941807208	39	1.0000626319836585	0.468	0.4559968080223438	0.43199654402764776	0.4080081601632033	0.371994792072911	0.33602789031489616	0.28799596805644717	0.010994697674642784	0.00030740820469188357	0.3820033604429082	0
000187	1.2434056243282272	1.0113033282961237	1.921507910403598	104	1.011295527109596	1.248	1.4519898360711474	1.6439868481052151	1.8120362407248145	1.9439727843810186	2.0401693340547267	2.099970600411594	0.004594375671772788	7.801186527656156e-06	1.8320209406247525	0
000188	1.4101747327272334	0.9971755555592143	1.89525718254574	117	0.9974796882456036	1.4040000000000001	1.3319906760652676	1.2239902080783354	1.0920218404368087	0.9479867281858053	0.8040667375392159	0.6719905921317101	0.006174732727233234	0.00030413268638929125	1.0120077970728572	0
000189	0.6287064809551095	0.981539358103515	1.8646749712368236	53	0.9813841763102239	0.636	0.46799672402293185	0.3359973120215038	0.24000480009600192	0.16799764803292752	0.10800896474407377	0.07199899201411179	0.007293519044890506	0.0001551817932911037	0.23200074015525843	0
000190	0.8983131801554881	1.0141797970220285	1.92691717212318	75	1.0141424382008075	0.9	1.0919923560535076	1.2959896320829434	1.488029760595212	1.6679766483269234	1.8241514045665792	1.9559726163833706	0.001686819844511911	3.7358821221022964e-05	1.554018736334756	0
000191	0.7361129381297735	0.9959057268589085	1.892137756853416	62	0.9958379249030133	0.744	0.6839952120335158	0.6119951040391677	0.5400108002160043	0.4559936160893747	0.38403187464559563	0.3119956320611511	0.007887061870226475	6.780195589528581e-05	0.4980037065141348	0
000192	0.9080264612138969	1.0116811495544813	1.9222410142898332	76	1.0116813619412106	0.912	1.0679925240523316	1.2119903040775672	1.3440268805376108	1.451979672284588	1.5361274985823825	1.5839778243104596	0.003973538786103181	2.1238672931467306e-07	1.3660157839741565	0
000193	1.0242884946647952	1.011599588763758	1.9219795121203305	85	1.0115437325445706	1.02	1.1999916000587996	1.3679890560875512	1.512030240604812	1.6319771523198674	1.7161424398225054	1.775975136348091	0.004288494664795195	5.585621918746675e-05	1.5340176042069376	0
000194	1.445040046625962	0.9937425643259814	1.8884915597083916	120	0.9939189201236114	1.4400000000000002	1.2959909280635036	1.1279909760721913	0.9600192003840077	0.7919889121552298	0.6360527923817677	0.5039929440987826	0.005040046625961914	0.000176355797629979	0.886005958859247	0
000195	1.3230166858636632	0.9848469044683399	1.871661420311688	109	0.9850611659606622	1.308	1.0319927760505676	0.7919936640506876	0.5880117602352047	0.41999412008231884	0.3000249020668716	0.20399714403998342	0.015016685863663115	0.00021426149232228742	0.5560023944209389	0
000196	0.6677235673125697	1.0104706545967446	1.9197557386464352	56	1.0103733537211066	0.672	0.7679946240376317	0.8639930880552955	0.9360187203744075	0.9959860561952132	1.0320856631100381	1.0439853842046212	0.004276432687430387	9.73008756379734e-05	0.9400105893295345	0
000197	0.825711185482938	1.0048188980508463	1.909438686774915	69	1.004943457568124	0.8280000000000001	0.8759938680429237	0.8999928000575995	0.9000180003600072	0.8759877361716936	0.8400697257872404	0.7799890801528778	0.0022888145170620877	0.0001245595172776337	0.8620085350953904	0
000198	1.1766157156888406	0.9804093048247489	1.8625991513878415	98	0.9802916659349115	1.1760000000000002	0.8639939520423356	0.6119951040391677	0.4200084001680034	0.28799596805644717	0.19201593732279781	0.11999832002351966	0.0006157156888404458	0.00011763888983740145	0.41600128027537847	0
000199	0.5685207642749396	1.0017297491248325	1.902855463198018	48	1.0014786867382812	0.5760000000000001	0.5759959680282238	0.5639954880360957	0.5400108002160043	0.5039929440987826	0.4560378511416448	0.40799428807996685	0.007479235725060485	0.00025106238655125956	0.5080045566001197	0
000200	1.2307732976447812	1.016260396916327	1.9310653951820556	103	1.0163256607637647	1.236	1.5479891640758514	1.883984928120575	2.232044640892818	2.5799638805056726	2.9162420480899915	3.227954808632679	0.005226702355218826	6.526384743765767e-05	2.3980299117195982	0
000201	0.922225711035436	1.0136464058289452	1.9260340176956776	77	1.0136776313075107	0.924	1.1159921880546837	1.3079895360837113	1.488029760595212	1.6559768163245714	1.8001494124012294	1.9199731203763146	0.001774288964563997	3.122547856548863e-05	1.5480184723059536	0
000202	0.6952092685756412	0.9897561004478438	1.879291337174277	58	0.9890768146881939	0.6960000000000001	0.5879958840288118	0.4799961600307197	0.3840076801536031	0.29999580005879917	0.2280189255708224	0.16799764803292752	0.0007907314243588148	0.000679285759649928	0.358002016312614	0
000203	0.6184894933246468	0.9949223329430626	1.8900664537430765	52	0.9947477917011497	0.624	0.5639960520276358	0.5039959680322558	0.4320086401728035	0.359994960070559	0.3000249020668716	0.23999664004703933	0.005510506675353244	0.00017454124191296216	0.40000286040286087	0
000204	1.6889816883247635	0.9909093189981115	1.8829233837038848	140	0.9909883719551503	1.6800000000000002	1.4519898360711474	1.2119903040775672	0.9840196803936079	0.7799890801528778	0.6000498041337432	0.4559936160893747	0.008981688324763315	7.905295703880544e-05	0.9140053868197197	0
000205	1.4417458662758025	1.011146412193887	1.9211241822978236	120	1.011093569826519	1.4400000000000002	1.6799882400823194	1.895984832121343	2.0880417608352166	2.231968752437466	2.340194236121598	2.3999664004703933	0.0017458662758023102	5.2842367367800236e-05	2.106024037011389	0
000206	0.7006576902311762	1.0083962672676794	1.9160045990407757	58	1.0083991174016889	0.6960000000000001	0.7799945400382198	0.8519931840545275	0.9000180003600072	0.9239870641811014	0.9240766983659644	0.9119872321787494	0.004657690231176126	2.8501340094688743e-06	0.8820094531964283	0
000207	1.0272355424230508	0.9806027523139909	1.8631437799659971	86	0.9805783056318093	1.032	0.7559947080370437	0.5399956800345597	0.372007440148803	0.2519964720493913	0.16801394515744808	0.1079984880211677	0.00476445757694921	2.4446682181600288e-05	0.3660011222414023	0
000208	0.6946279192371072	1.015614315246997	1.9295718372024888	58	1.0155395966023648	0.6960000000000001	0.8639939520423356	1.0439916480668154	1.2240244804896099	1.4039803442751801	1.5721304868304071	1.7159759763363311	0.0013720807628928577	7.471864463215461e-05	1.3040161480067798	0
000209	1.5829191027569582	1.0147354645449087	1.9281257016556528	132	1.014778491013264	1.584	1.9439863920952554	2.3159814721482226	2.6880537610752215	3.0359574965950475	3.348277907066287	3.6239492647102938	0.001080897243041834	4.302646835530055e-05	2.8260343822817213	0
000210	0.8112398759500183	1.0106934503516847	1.9206338556171936	67	1.010835509385415	0.804	0.9359934480458637	1.0559915520675833	1.1520230404608092	1.2239828642399007	1.2721055847635354	1.2959818562540124	0.007239875950018293	0.00014205903373043505	1.1560130576386174	0
000211	1.1470617542112995	0.990121595568859	1.8811555958780424	96	0.9900579797816528	1.1520000000000001	0.9719931960476277	0.8039935680514556	0.6480129602592052	0.5039929440987826	0.38403187464559563	0.28799596805644717	0.004938245788700613	6.361578720626149e-05	0.600003418526519	0
000212	0.527854067287818	1.0106414551708371	1.920637560741856	44	1.0108374594039284	0.528	0.6119957160299878	0.6839945280437756	0.744014880297606	0.7919889121552298	0.8280687297045656	0.8399882401646377	0.00014593271218199533	0.0001960042330912959	0.7500085010659672	0
000213	0.7489351583966637	0.9908255546338792	1.882355156055964	63	0.9906893119952037	0.756	0.6479954640317518	0.5399956800345597	0.4320086401728035	0.33599529606585504	0.264021913818847	0.20399714403998342	0.007064841603336314	0.00013624263867551	0.40400235636063336	0
000214	1.0270235082133945	0.9826505695932809	1.8670923725569053	86	0.9826564620650684	1.032	0.7799945400382198	0.5759953920368637	0.4080081601632033	0.28799596805644717	0.19201593732279781	0.13199815202587162	0.00497649178660553	5.8924717875052934e-06	0.39600135827390054	0
000215	1.275910402167095	1.0091692527009304	1.9173196588220216	106	1.009091237411945	1.272	1.4399899200705595	1.5839873281013752	1.6920338406768136	1.7639753043457391	1.7881484163185546	1.775975136348091	0.0039104021670950395	7.801528898543353e-05	1.674018324310189	0
000216	1.9380330268139447	0.99722472730345	1.8946341644237452	162	0.9971517918905222	1.9440000000000002	1.8359871480899634	1.679986560107519	1.500030000600012	1.3079816882563644	1.1160926356887622	0.9239870641811014	0.005966973186055435	7.293541292785477e-05	1.3940108494872872	0
000217	0.9361731437016768	0.9976810748087368	1.895988844720521	78	0.9978647643000426	0.936	0.8879937840435117	0.8279933760529915	0.744014880297606	0.6479909281270062	0.5520458198030437	0.46799344809172666	0.00017314370167675897	0.00018368949130576073	0.6880053727359808	0
000218	0.7985425375046766	0.9865864621507494	1.8747896131340709	66	0.9867075434707853	0.792	0.6359955480311638	0.5039959680322558	0.3840076801536031	0.28799596805644717	0.20401693340547267	0.14399798402822359	0.006542537504676593	0.00012108132003585403	0.3600016802845276	0
000219	0.9817310258317636	0.9947522832035475	1.8904011599481776	81	0.9949239486070265	0.9720000000000001	0.8879937840435117	0.7919936640506876	0.6840136802736055	0.5759919361128943	0.46803884722431965	0.371994792072911	0.009731025831763551	0.0001716654034790155	0.6300044506296549	0
000220	0.46305811016457166	1.0063787599306104	1.9117564112979777	39	1.00616328311792	0.468	0.5039964720246958	0.5279957760337917	0.5400108002160043	0.5399924401058385	0.528043827637694	0.5039929440987826	0.00494188983542837	0.00021547681269051822	0.5240053766861344	0
000221	1.1299783592730692	0.9915196616695388	1.8838804614718307	94	0.9914920849300382	1.1280000000000001	0.9839931120482157	0.8279933760529915	0.6720134402688054	0.5399924401058385	0.4200348628936202	0.3239954640635031	0.001978359273069108	2.7576739500601022e-05	0.6280037825721625	0
000222	0.7833856081936159	0.9923784924109965	1.8856654564326216	65	0.9924315332716178	0.78	0.6839952120335158	0.5879952960376317	0.49200984019680394	0.3959944560776149	0.31202589814954645	0.23999664004703933	0.0033856081936158855	5.3040860621300645e-05	0.45200289042369207	0
000223	0.6121375009019078	1.0024177692269896	1.904968995294751	51	1.0025910451856528	0.612	0.6239956320305757	0.6239950080399357	0.6000120002400048	0.5639921041105425	0.5160428315550191	0.46799344809172666	0.0001375009019077833	0.00017327595866323264	0.5660051706779675	0
000224	1.350115101495427	1.001789962367139	1.9035151210604149	112	1.0018258667015032	1.344	1.3679904240670315	1.3439892480860152	1.2840256805136103	1.1999832002351967	1.0920906435234126	0.9719863921905093	0.006115101495426822	3.5904334364289525e-05	1.2100109314359628	0
000225	0.7536744128142736	1.0082637354492072	1.9160166343138532	63	1.0084054516029508	0.756	0.8399941200411597	0.9119927040583675	0.9600192003840077	0.9839862241928612	0.9840816787793387	0.9719863921905093	0.0023255871857263966	0.00014171615374358737	0.9420100532743741	0
000226	0.8242474063584748	0.9844029829609199	1.8711512384791755	67	0.9847926556920138	0.804	0.6359955480311638	0.4799961600307197	0.3600072001440029	0.26399630405174324	0.18001494124012293	0.11999832002351966	0.020247406358474773	0.0003896727310939152	0.34000141225354535	0
000227	0.8080595056179873	1.0158543492358207	1.930044208337855	67	1.0157882069847344	0.804	1.0079929440493915	1.2239902080783354	1.4400288005760116	1.6559768163245714	1.8601543928146038	2.0399714403998344	0.004059505617987291	6.614225108636518e-05	1.5380191003737913	0
000228	0.791281088430683	1.0112742953419032	1.92153229635623	66	1.0113083615115195	0.792	0.9239935320452757	1.0439916480668154	1.1520230404608092	1.2359826962422524	1.2961075769288852	1.3319813522610682	0.0007189115693170267	3.406616961632025e-05	1.1640133076675176	0
000229	0.31889772033434294	1.0110756816943145	1.920706660705791	27	1.0108738269276176	0.324	0.37199739601822784	0.41999664002687975	0.4560091201824037	0.4919931120964306	0.5160428315550191	0.5279926081034865	0.005102279665657072	0.00020185476669687397	0.46400528466374125	0
000230	0.8171756356835531	1.0116909404464258	1.9225985953856155	68	1.0118695579724555	0.8160000000000001	0.9599932800470397	1.0919912640698874	1.2120242404848098	1.3079816882563644	1.3801145495076093	1.427980008279884	0.0011756356835530557	0.0001786175260296563	1.2300141717742659	0
000231	0.49953455096284244	1.001439336281463	1.902804272694028	42	1.0014517450184812	0.504	0.5039964720246958	0.4919960640314877	0.46800936018720374	0.4319939520846708	0.3960328707282705	0.34799512806820704	0.004465449037157565	1.2408737018132499e-05	0.44000397452075596	0
000232	0.6872634299082673	1.002499397253017	1.904426479118211	58	1.0023055172522266	0.6960000000000001	0.7079950440346917	0.6959944320445436	0.6720134402688054	0.6359910961246542	0.5880488080510683	0.5279926081034865	0.008736570091732787	0.0001938800007903474	0.6380059047712083	0
000233	0.8868252606789633	0.9913861273065461	1.884366775128123	73	0.9917480333040822	0.876	0.7679946240376317	0.6479948160414717	0.5280105602112043	0.41999412008231884	0.3240268942322213	0.2519964720493913	0.010825260678963278	0.0003619059975361605	0.4900029144423732	0
000234	0.6490220491611408	1.0174886359581001	1.9331316273699592	54	1.0174131251235434	0.648	0.8279942040405717	1.0319917440660473	1.24802496049921	1.46397950428694	1.6801394515744807	1.8959734563716106	0.0010220491611407923	7.551083455670238e-05	1.35801722013981	0
000235	1.6900861467037274	1.011591629514944	1.9220557031247592	141	1.0115838321046962	1.6920000000000002	1.9799861400970193	2.2559819521443827	2.49604992099842	2.6879623685268403	2.8322350755112677	2.92795900857388	0.001913853296272805	7.797410247922798e-06	2.5300290776419683	0
000236	0.9064798658466142	0.991352576733359	1.8843424099246704	75	0.9917352098225158	0.9	0.7799945400382198	0.6599947200422397	0.5400108002160043	0.4319939520846708	0.33602789031489616	0.2519964720493913	0.006479865846614197	0.00038263308915686967	0.5000030624575703	0
000237	0.7827930876649363	0.9964068844464611	1.8933463971898008	65	0.9964740360319096	0.78	0.7319948760358678	0.6599947200422397	0.5880117602352047	0.5039929440987826	0.4200348628936202	0.34799512806820704	0.0027930876649362446	6.715158544856603e-05	0.5420040485623204	0
000238	1.3407131352511732	1.0135793648395803	1.925680899616679	112	1.013491784175735	1.344	1.6199886600793794	1.895984832121343	2.1600432008640174	2.3999664004703933	2.6042161499404455	2.771961192543304	0.00328686474882689	8.758066384539909e-05	2.2420267393364806	0
000239	0.8301219371383632	1.0083788811436776	1.915922184577531	69	1.0083557424160345	0.8280000000000001	0.9239935320452757	1.0079919360645115	1.0680213604272086	1.091984712214029	1.0920906435234126	1.079984880211677	0.0021219371383631724	2.313872764303504e-05	1.0440111774143526	0
000240	1.3655064161660269	0.9963277462764646	1.8934921497545976	113	0.9965507460553479	1.356	1.2719910960623275	1.1519907840737273	1.0200204004080082	0.8759877361716936	0.7320607610431666	0.5999916001175983	0.009506416166026765	0.0002229997788832927	0.9420070629794203	0
000241	0.8162330881455869	1.0073515321944604	1.914374829650724	68	1.00754136475573	0.8160000000000001	0.8999937000440997	0.9599923200614394	0.996019920398408	1.0079858881975652	0.9960826748620136	0.9719863921905093	0.0002330881455868683	0.00018983256126969827	0.9720101492923393	0
000242	0.5913395468787934	0.9960111392037676	1.8921716699717648	50	0.9958557734815753	0.6000000000000001	0.5519961360270478	0.4919960640314877	0.4320086401728035	0.371994792072911	0.31202589814954645	0.2519964720493913	0.008660453121206668	0.00015536572219232436	0.40200300041719794	0
000243	1.4640119513712773	0.9975648093890047	1.8949456885791125	122	0.9973157480122762	1.4640000000000002	1.3919902560682076	1.2839897280821753	1.1520230404608092	1.0079858881975652	0.8640717179525902	0.719989920141118	1.1951371277074685e-05	0.0002490613767285321	1.0700084251504107	0
000244	0.6133921749960624	1.0158026029180751	1.930015570601036	51	1.0157731348557075	0.612	0.7679946240376317	0.9239926080591355	1.0920218404368087	1.2479825282446044	1.404116541672959	1.5479783283034037	0.0013921749960623675	2.9468062367588033e-05	1.1640144117924238	0
000245	1.0377533111463526	1.002048052980445	1.9037529894113865	87	1.0019510575467119	1.044	1.0559926080517437	1.0439916480668154	0.996019920398408	0.9359868961834533	0.8520707218699153	0.7679892481505258	0.006246688853647431	9.69954337330936e-05	0.9420085071201436	0
000246	1.1415435492197668	1.0055588251035839	1.9108176389395637	95	1.0056692043364077	1.1400000000000001	1.2239914320599756	1.2719898240814074	1.2840256805136103	1.2719821922493084	1.224101600432836	1.1519838722257887	0.0015435492197666267	0.00011037923282386508	1.2380124335938212	0
000247	0.869396203421925	1.006499329240431	1.9124789167146012	73	1.0065435399423586	0.876	0.9479933640464516	0.9959920320637434	1.0200204004080082	1.0199857201999172	0.9960826748620136	0.9599865601881573	0.006603796578074972	4.4210701927616114e-05	0.9900101252947152	0
000248	0.6716254155669504	0.9994917705732034	1.8985867131884255	56	0.9992320304702136	0.672	0.6599953800323398	0.6239950080399357	0.5760115202304046	0.5159927761011346	0.4560378511416448	0.3959944560776149	0.0003745844330496073	0.00025974010298979167	0.5380044986038457	0
000249	0.8526805723545251	1.0046380609774581	1.908594540334348	71	1.0044991806984067	0.8520000000000001	0.8999937000440997	0.9239926080591355	0.9240184803696074	0.8999874001763974	0.8520707218699153	0.7919889121552298	0.0006805723545250109	0.000138880279051401	0.8820086371123974	0
000250	0.7756383829646667	1.0102347538482117	1.9198067707851767	64	1.0104002120927889	0.768	0.8879937840435117	0.9959920320637434	1.0800216004320087	1.1399840402234367	1.1760976161021366	1.1879833682328447	0.007638382964666679	0.00016545824457714353	1.0780120735162804	0
000251	1.1952358179408056	0.9845177162440691	1.8696723471215664	101	0.98401431061889	1.212	0.9359934480458637	0.7079943360453116	0.5160103202064041	0.371994792072911	0.264021913818847	0.1799974800352795	0.016764182059194388	0.000503405625179143	0.49600204837076944	0
000252	1.720820365049391	1.0135568970254392	1.925814098093876	143	1.0135618869442313	1.7160000000000002	2.0759854681017234	2.435980512155903	2.7720554411088223	3.0719569926021033	3.336276910983612	3.551950272696182	0.004820365049390762	4.989918792164261e-06	2.8740342662747245	0
000253	1.2115954493603274	1.0190690101136932	1.936275747156489	101	1.0190678850439159	1.212	1.5839889120776154	2.015983872129023	2.49604992099842	2.999958000587992	3.5282928483064095	4.067943048797317	0.0004045506396725962	1.125069777341281e-06	2.7820361004827965	0
000254	0.6783071639825035	1.0091715476285315	1.917281307524234	57	1.0090710530058848	0.684	0.7679946240376317	0.8399932800537595	0.9000180003600072	0.9359868961834533	0.9480786905313142	0.9479867281858053	0.005692836017496594	0.00010049462264660747	0.8900097032253286	0
000255	1.2328880703441887	1.0120404958893319	1.9228320025803605	103	1.0119924008974117	1.236	1.4519898360711474	1.6679866561067511	1.860037200744015	2.0159717763951304	2.1361773027161255	2.2199689204351136	0.0031119296558113074	4.809499192015565e-05	1.8920219487447139	0
000256	0.5440921688562571	0.9923804649589771	1.8859087401826649	45	0.992559574258025	0.54	0.4799966400235198	0.40799673602611175	0.3360067201344027	0.27599613605409523	0.21601792948814755	0.16799764803292752	0.004092168856257072	0.00017910929904785267	0.31400196829320076	0
000257	0.4188169047919118	0.9879902234794812	1.8788111225281543	34	0.9888240762419731	0.40800000000000003	0.33599764801646387	0.27599779201766383	0.21600432008640175	0.16799764803292752	0.12000996082674863	0.08399882401646376	0.010816904791911774	0.0008338527624919267	0.20000103216611154	0
000258	0.9375286795499705	0.9931554512726619	1.886118357359867	79	0.9926698964235295	0.9480000000000001	0.8399941200411597	0.7199942400460796	0.6000120002400048	0.4919931120964306	0.3960328707282705	0.3119956320611511	0.01047132045002952	0.0004855548491323747	0.560003662535516	0
000259	0.8541554568562625	1.0152904746712634	1.9291398417207	71	1.0153122360507378	0.8520000000000001	1.0559926080517437	1.2719898240814074	1.488029760595212	1.6919763123316272	1.8841563849799534	2.051971272402186	0.0021554568562623944	2.1761379474405373e-05	1.5740193604070214	0
000260	0.6601712795801565	1.004382847220775	1.908713241784869	55	1.0045616536371458	0.66	0.6959951280341038	0.7079943360453116	0.7080141602832057	0.6839904241340621	0.6480537884644426	0.5999916001175983	0.00017127958015650258	0.00017880641637080252	0.674006572846454	0
000261	1.023816345430526	0.9990255436390605	1.898268617854169	85	0.9990646159167859	1.02	0.9959930280488036	0.9359925120599035	0.864017280345607	0.7679892481505258	0.6720557806297923	0.5759919361128943	0.0038163454305260025	3.9072277725371585e-05	0.8020066308912543	0
000262	2.535751063586867	0.9845135762110455	1.8704686656273275	212	0.9844334154993177	2.544	1.9799861400970193	1.499988000095999	1.1040220804416088	0.7919889121552298	0.5520458198030437	0.3839946240752629	0.008248936413132846	8.01607117277836e-05	1.0520042627780273	0
000263	0.9124004671701278	0.9935250855551597	1.887087650325399	76	0.9931800382945019	0.912	0.8159942880399838	0.7079943360453116	0.6000120002400048	0.4919931120964306	0.3960328707282705	0.3119956320611511	0.0004004671701277607	0.0003450472606578714	0.554003706535192	0
000264	1.8555746583617407	0.990671776584208	1.8820722457172376	155	0.9905404154132131	1.86	1.5959888280782035	1.3199894400844794	1.0680213604272086	0.8399882401646377	0.6480537884644426	0.4919931120964306	0.004425341638259361	0.00013136117099488143	0.9940057948859004	0
000265	0.6402557395175502	0.9878171872035434	1.875784839488252	54	0.9872313341640193	0.648	0.5279963040258718	0.41999664002687975	0.3240064801296026	0.23999664004703933	0.18001494124012293	0.13199815202587162	0.007744260482449805	0.0005858530395240757	0.3040015262492313	0
000266	1.1569662746133331	1.0134798078059728	1.9255791189687272	96	1.0134382167074656	1.1520000000000001	1.3919902560682076	1.631986944104447	1.860037200744015	2.0639711044045383	2.2321852713775243	2.3639669044633376	0.004966274613332988	4.159109850720988e-05	1.924022946860345	0
000267	0.7277207943888993	1.0170239309680686	1.9322516315943743	61	1.016949980638472	0.7320000000000001	0.9239935320452757	1.1399908800729595	1.368027360547211	1.5959776563128114	1.8241514045665792	2.0399714403998344	0.004279205611100845	7.395032959656156e-05	1.482018712324112	0
000268	1.0500456746291715	0.9827544798109817	1.8677251734630824	86	0.9829895071295737	1.032	0.7919944560388077	0.5879952960376317	0.4200084001680034	0.29999580005879917	0.20401693340547267	0.13199815202587162	0.018045674629171504	0.00023502731859192938	0.40600150628909776	0
000269	1.1891508972312785	0.9921719350443234	1.8857267926622816	99	0.9924638147180637	1.1880000000000002	1.0439926920511557	0.8879928960568315	0.7320146402928058	0.5879917681152463	0.46803884722431965	0.359994960070559	0.0011508972312783694	0.00029187967374022517	0.6800043006351529	0
000270	0.39657252041592883	1.016687400545936	1.9316145609155069	33	1.0166146883794587	0.396	0.5039964720246958	0.6119951040391677	0.7320146402928058	0.8519880721669896	0.9720806826966639	1.079984880211677	0.0005725204159288122	7.271216647741774e-05	0.7920099752386666	0
000271	0.9931262136601348	1.009298961128172	1.9177898726572185	83	1.0093387124005957	0.9960000000000001	1.1279921040552716	1.2359901120791033	1.3200264005280107	1.3799806802704762	1.404116541672959	1.4039803442751801	0.0028737863398653474	3.9751272423727e-05	1.3120143638135	0
000272	1.3635553862938155	1.0183112469715707	1.9347639482190877	114	1.018272220610267	1.368	1.7639876520864355	2.2199822401420786	2.7120542410848216	3.227954808632679	3.7563117738772323	4.2839400248396515	0.0044446137061846525	3.9026361303706736e-05	2.9940384567771496	0
000273	1.2535541797124898	0.9866118870834396	1.8745399992087888	104	0.9865761708936674	1.248	1.0079929440493915	0.7919936640506876	0.6000120002400048	0.4439937840870227	0.3240268942322213	0.22799680804468736	0.005554179712489837	3.57161897721614e-05	0.5660026824506693	0
000274	1.267925142836249	1.0026482582751601	1.905275099381875	105	1.002752148708809	1.26	1.2959909280635036	1.2959896320829434	1.2600252005040102	1.1879833682328447	1.0920906435234126	0.9839862241928612	0.00792514283624901	0.00010389043364877892	1.1860109994332628	0
000275	0.9299488649672342	0.98464067440831	1.8695399415027705	79	0.9839446251342102	0.9480000000000001	0.7319948760358678	0.5519955840353277	0.4080081601632033	0.28799596805644717	0.20401693340547267	0.14399798402822359	0.018051135032765897	0.0006960492740998303	0.38800158428742376	0
000276	0.5764551278050971	1.0088634958588176	1.9167009688854348	48	1.0087656189941647	0.5760000000000001	0.6479954640317518	0.7079943360453116	0.756015120302406	0.7799890801528778	0.792065741456541	0.7799890801528778	0.0004551278050970442	9.787686465290157e-05	0.7440081370236277	0
000277	1.233519999436876	0.9943121982480085	1.8893481493087176	103	0.9943697458666063	1.236	1.1159921880546837	0.9839921280629754	0.8400168003360068	0.6959902561364141	0.5640468158857186	0.4559936160893747	0.0024800005631240296	5.754761859777524e-05	0.7760053007608622	0
000278	0.9761997564866608	0.9969748805983896	1.8940181906050733	82	0.9968276029739599	0.9840000000000001	0.9239935320452757	0.8399932800537595	0.744014880297606	0.6479909281270062	0.5520458198030437	0.4559936160893747	0.0078002435133393	0.00014727762442967585	0.6940053427360109	0
000279	0.7770446687134519	1.0141510582162019	1.9269813730268557	65	1.0141762273340045	0.78	0.9479933640464516	1.1159910720714235	1.2840256805136103	1.439979840282236	1.5721304868304071	1.6919763123316272	0.002955331286548124	2.5169117802592567e-05	1.342016126012626	0
000280	1.0395918409842682	0.992903643185342	1.8864240706516	87	0.9928307942698686	1.044	0.9239935320452757	0.7919936640506876	0.6600132002640053	0.5399924401058385	0.4320358589762951	0.33599529606585504	0.004408159015731883	7.28489154733225e-05	0.6140039985846595	0
000281	0.6822116628750539	0.9892707716071488	1.8805980791488168	56	0.9897645570111807	0.672	0.5639960520276358	0.46799625602995176	0.372007440148803	0.28799596805644717	0.21601792948814755	0.15599781603057555	0.010211662875053817	0.0004937854040318879	0.3440019102969268	0
000282	0.9000434086705026	1.0162246057699638	1.9310891173821532	75	1.0163381458306864	0.9	1.1279921040552716	1.3799889600883193	1.6320326406528132	1.8839736243692586	2.124176306633451	2.3519670724609854	4.340867050256492e-05	0.00011354006072261669	1.7500217847100163	0
000283	1.04692178180542	1.0087093248809047	1.916414122391679	87	1.0086146508016678	1.044	1.1759917680576235	1.2839897280821753	1.3560271205424108	1.4039803442751801	1.4161175377556339	1.4039803442751801	0.0029217818054199096	9.467407923691162e-05	1.340014473831367	0
000284	1.1773870920223226	0.9915810589280994	1.8844294938960704	97	0.9917810423846838	1.1640000000000001	1.0199928600499797	0.8639930880552955	0.7080141602832057	0.5639921041105425	0.44403685505896995	0.33599529606585504	0.013387092022322467	0.00019998345658434058	0.6560040606039746	0
000285	1.1430875128262092	0.9897327458578907	1.8811642670246256	94	0.9900625434327869	1.1280000000000001	0.9599932800470397	0.7919936640506876	0.6360127202544051	0.4919931120964306	0.3720308785629208	0.27599613605409523	0.015087512826209126	0.00032979757489615125	0.5880032985109298	0
000286	1.3417293762845555	1.0155813622297214	1.929680716685504	112	1.015596900209376	1.344	1.6679883240817315	2.015983872129023	2.364047280945619	2.6999622005291926	3.0242510128340654	3.3119536326491428	0.0022706237154446196	1.5537979654700607e-05	2.5140310538614625	0
000287	1.024425738570997	1.0059203816434188	1.911640017231126	85	1.0061020245623076	1.02	1.1039922720540956	1.1519907840737273	1.1760235204704095	1.1639837042281407	1.1280936317714372	1.067985048209325	0.004425738570996929	0.00018164291888878026	1.132011493467856	0
000288	0.7460577713374876	0.9888624070453966	1.8786330074685336	63	0.9887303337379063	0.756	0.6239956320305757	0.5039959680322558	0.3960079201584032	0.29999580005879917	0.2280189255708224	0.16799764803292752	0.009942228662512376	0.0001320733074903213	0.370001982313964	0
000289	0.7615640187874421	1.010193375205533	1.9193235891496967	64	1.0101459121109377	0.768	0.8759938680429237	0.9719922240622074	1.0560211204224086	1.115984376218733	1.1520956239367868	1.1639837042281407	0.006435981212557951	4.746309459524589e-05	1.0560118194852	0
000290	0.8181299048068364	1.019783606730472	1.9375814473458723	68	1.0197550790721683	0.8160000000000001	1.0799924400529197	1.3919888640890872	1.740034800696014	2.111970432413946	2.508208181279046	2.92795900857388	0.0021299048068363913	2.852765830363424e-05	1.9600256211841487	0
000291	0.8201801997754966	0.9832993754662517	1.867905552535544	68	0.9830844411905665	0.8160000000000001	0.6239956320305757	0.46799625602995176	0.3360067201344027	0.23999664004703933	0.16801394515744808	0.1079984880211677	0.004180199775496551	0.00021493427568519685	0.32400128023676417	0
000292	0.6587068937610994	0.9904951074047342	1.8836078684147275	53	0.9913486183651194	0.636	0.5519961360270478	0.46799625602995176	0.3840076801536031	0.29999580005879917	0.2280189255708224	0.16799764803292752	0.022706893761099356	0.0008535109603852176	0.35000207431219205	0
000293	1.2603670527582365	1.0197192194457294	1.9376036774260568	105	1.0197667788317875	1.26	1.6679883240817315	2.135982912136703	2.6640532810656214	3.239954640635031	3.852319742538631	4.487937168879635	0.00036705275823645245	4.755938605804921e-05	3.008039344889559	0
000294	0.9416711460102313	0.982741782597449	1.867736956735406	77	0.9829957087020632	0.924	0.7079950440346917	0.5279957760337917	0.3840076801536031	0.26399630405174324	0.18001494124012293	0.11999832002351966	0.01767114601023123	0.0002539261046141661	0.36400134425624536	0
000295	0.707924544750194	0.9963999536613924	1.892637180498815	59	0.996100773104673	0.7080000000000001	0.6599953800323398	0.5999952000383997	0.5280105602112043	0.4559936160893747	0.38403187464559563	0.3119956320611511	7.545524980612228e-05	0.0002991805567194028	0.49000371051301084	0
000296	0.989481775637353	0.9903221899809864	1.88156064733977	82	0.9902711596125952	0.9840000000000001	0.8399941200411597	0.6959944320445436	0.5640112802256045	0.4439937840870227	0.33602789031489616	0.2519964720493913	0.005481775637352859	5.10303683912694e-05	0.5220029964604364	0
000297	1.3518824600269648	0.9830787067077443	1.868373198091421	112	0.9833305644859069	1.344	1.0319927760505676	0.7679938560491516	0.5520110402208044	0.3839946240752629	0.264021913818847	0.1799974800352795	0.007882460026964688	0.0002518577781626119	0.5300019483749855	0
000298	1.2489822642223178	0.9963872919268628	1.8934045241859376	104	0.9965046284488751	1.248	1.1639918520570356	1.0559915520675833	0.9360187203744075	0.8039887441575817	0.6720557806297923	0.5519922721081905	0.0009822642223178413	0.00011733652201229017	0.8640064868990985	0
000299	0.9582587618904095	1.0048517127334422	1.9091306544542788	80	1.0047813392097358	0.9600000000000001	1.0199928600499797	1.0439916480668154	1.0440208804176083	1.0199857201999172	0.9720806826966639	0.9119872321787494	0.0017412381095905927	7.037352370642402e-05	1.0020098372682888	0
000300	1.8829678541233563	0.9858990056700979	1.8730657348546849	157	0.985800261026729	1.8840000000000001	1.4999895000734995	1.1639906880744955	0.876017520350407	0.6359910961246542	0.4560378511416448	0.3239954640635031	0.0010321458766437974	9.874464336889766e-05	0.826003686638034	0
000301	2.048707724278249	0.994873472333856	1.8899655846861263	171	0.99469470400603	2.052	1.8719868960917274	1.655986752105983	1.4280285605712115	1.1999832002351967	0.9840816787793387	0.7919889121552298	0.003292275721750837	0.0001787683278260399	1.3220093333231144	0
000302	1.533045220089004	1.0061459951124279	1.911485100637688	128	1.0060204914823911	1.536	1.6559884080811433	1.7399860801113591	1.7760355207104144	1.7639753043457391	1.7161424398225054	1.6319771523198674	0.0029547799109961304	0.00012550363003671627	1.714017484231838	0
000303	1.3249587901845212	1.0069146894118515	1.91323092309852	111	1.0069393232166806	1.332	1.4519898360711474	1.5359877120983032	1.5840316806336128	1.5959776563128114	1.5721304868304071	1.5119788322963477	0.007041209815478844	2.463380482908839e-05	1.5420160340404383	0
000304	1.3091669390241911	1.017679404491719	1.9336952229484785	109	1.0177097472111076	1.308	1.6799882400823194	2.087983296133631	2.5320506410128205	2.9879581685856396	3.4442858757276857	3.8879455687620372	0.0011669390241910715	3.0342719388620765e-05	2.770035298384023	0
000305	0.7692928874171322	1.0132938689433753	1.9251108135745405	64	1.013191746137192	0.768	0.9239935320452757	1.0799913600691193	1.2240244804896099	1.3559810162657722	1.4641215220863333	1.5479783283034037	0.0012928874171321825	0.00010212280618326908	1.2660150398765857	0
000306	1.3089359033542225	0.981998574495736	1.8655518178306212	110	0.9818456633712282	1.32	0.9839931120482157	0.7199942400460796	0.5040100802016041	0.34799512806820704	0.24001992165349725	0.15599781603057555	0.011064096645777566	0.00015291112450777078	0.49200171634136325	0
000307	0.6403963741180466	1.0030118272337867	1.905653907429256	53	1.002951516550011	0.636	0.6599953800323398	0.6599947200422397	0.6480129602592052	0.6119914321199503	0.5640468158857186	0.5159927761011346	0.004396374118046609	6.0310683775766094e-05	0.610005680740098	0
000308	1.0194866761679666	0.9861577146594654	1.873785666574233	85	0.9861791633064757	1.02	0.8159942880399838	0.6359949120407037	0.48000960019200384	0.34799512806820704	0.25202091773617213	0.1799974800352795	0.0005133238320333966	2.144864701025817e-05	0.45200205435205837	0
000309	0.6452839471693513	0.9907020484612734	1.8826817504292668	54	0.9908611996190392	0.648	0.5519961360270478	0.45599635202918376	0.372007440148803	0.29999580005879917	0.2280189255708224	0.16799764803292752	0.0027160528306486853	0.00015915115776576894	0.34600205031126396	0
000310	0.7667071024732101	0.9837073864953706	1.8689819482102	64	0.9836509515469829	0.768	0.5879958840288118	0.44399644802841576	0.3240064801296026	0.22799680804468736	0.15601294907477323	0.1079984880211677	0.00129289752678996	5.6434948387695805e-05	0.30800117622124307	0
000311	0.7363234534380432	1.0038582355015802	1.907372013717372	61	1.0038557611772971	0.7320000000000001	0.7679946240376317	0.7799937600499196	0.7680153603072062	0.743989584145822	0.696057772795142	0.6359910961246542	0.004323453438043079	2.4743242830194134e-06	0.7320070329100625	0
000312	0.9852082541218941	0.9971451858884786	1.894415785784014	83	0.9970368585403232	0.9960000000000001	0.9359934480458637	0.8519931840545275	0.756015120302406	0.6599907601293581	0.5640468158857186	0.46799344809172666	0.010791745878106052	0.00010832734815535705	0.7060054627516	0
000313	0.5197278109014226	1.007866486410937	1.9150965051727329	43	1.0079211848040788	0.516	0.5759959680282238	0.6239950080399357	0.6480129602592052	0.6599907601293581	0.6600547845471174	0.6479909281270062	0.0037278109014226013	5.469839314176106e-05	0.6360067348551411	0
000314	0.5854328363399491	0.9869651890695857	1.875683611549884	48	0.987178057588505	0.5760000000000001	0.46799672402293185	0.3719970240238078	0.2880057601152023	0.2159969760423354	0.15601294907477323	0.1079984880211677	0.009432836339949069	0.0002128685189192181	0.26800132021670303	0
000315	1.9000946458578933	1.0020847364025856	1.9040605169620568	158	1.0021129102431134	1.8960000000000001	1.9319864760946672	1.907984736122111	1.8360367207344148	1.7159759763363311	1.5721304868304071	1.4039803442751801	0.004094645857893209	2.8173840527889737e-05	1.7280157900655186	0
000316	0.6251647164552835	1.0056167554133673	1.910724662034952	52	1.0056202703053538	0.624	0.6719952960329277	0.6959944320445436	0.7080141602832057	0.6959902561364141	0.6720557806297923	0.6359910961246542	0.0011647164552834877	3.5148919865779504e-06	0.6800068368752562	0
000317	0.5529779930664556	1.005176682254082	1.9100852735865648	46	1.0052837581971086	0.552	0.5879958840288118	0.6119951040391677	0.6120122402448049	0.5999916001175983	0.5760478119683934	0.5399924401058385	0.000977993066455518	0.00010707594302661327	0.5880058467507691	0
000318	1.4351252580777925	0.9897206714269754	1.8800744324758492	120	0.9894889601555598	1.4400000000000002	1.2119915160593875	0.9959920320637434	0.7920158403168064	0.6119914321199503	0.46803884722431965	0.34799512806820704	0.004874741922207715	0.00023171127141563552	0.738004132642069	0
000319	0.5335925074672152	1.0076620232573155	1.914431563354428	44	1.0075712238785999	0.528	0.5879958840288118	0.6359949120407037	0.6600132002640053	0.6719905921317101	0.6720557806297923	0.6479909281270062	0.00559250746721518	9.079937871558919e-05	0.6460068828703381	0
000320	0.8923206930378358	1.0067938966187973	1.9129530866529016	74	1.0067930970402488	0.888	0.9719931960476277	1.0319917440660473	1.0680213604272086	1.067985048209325	1.0440866591927132	1.0079858881975652	0.004320693037835777	7.995785484826712e-07	1.0320106493567478	0
000321	0.6746322107079145	0.992187163159459	1.8849041962708424	56	0.9920308797055275	0.672	0.5879958840288118	0.5039959680322558	0.4200084001680034	0.33599529606585504	0.264021913818847	0.20399714403998342	0.0026322107079144175	0.0001562834539314828	0.38600243435895937	0
000322	0.9865766569178221	0.9965610413648139	1.8935762868441757	82	0.9965950276645432	0.9840000000000001	0.9239935320452757	0.8399932800537595	0.744014880297606	0.6359910961246542	0.5400448237203689	0.4439937840870227	0.002576656917822051	3.39862997292828e-05	0.6880052327214479	0
000323	0.7288535215768113	0.9843227252632908	1.8705116611927723	60	0.9844560441977397	0.7200000000000001	0.5639960520276358	0.43199654402764776	0.3120062401248025	0.22799680804468736	0.15601294907477323	0.1079984880211677	0.008853521576811185	0.00013331893444890053	0.30000118022011907	0
000324	0.5395906676475812	0.9952355508478772	1.8918513041070053	44	0.9956871639409558	0.528	0.49199655602410786	0.44399644802841576	0.3840076801536031	0.3239954640635031	0.264021913818847	0.2159969760423354	0.01159066764758121	0.00045161309307861774	0.35400250635513536	0
000325	1.27481291412392	1.0175309037508609	1.9334844412198096	106	1.017598812138582	1.272	1.6319885760799675	2.027983776129791	2.4480489609792198	2.879959680564472	3.3122749188182623	3.7439475847338133	0.0028129141239199296	6.790838772108287e-05	2.6740339162175872	0
000326	0.8067146291604368	1.0027401131428224	1.9055272400597976	67	1.0028848511236181	0.804	0.8279942040405717	0.8279933760529915	0.8040160803216064	0.7559894161481738	0.696057772795142	0.6359910961246542	0.0027146291604367434	0.0001447379807957283	0.7580069909138567	0
000327	0.8474978667992873	0.9902602173977318	1.8816378886140583	70	0.9903118119329801	0.8400000000000001	0.7199949600352797	0.5999952000383997	0.48000960019200384	0.371994792072911	0.2880239059841967	0.2159969760423354	0.007497866799287212	5.1594535248278284e-05	0.4460025723941878	0
000328	2.189455801349272	0.9952301099354739	1.8905623914243384	184	0.9950088052291554	2.208	2.015985888098783	1.787985696114431	1.5480309606192124	1.3079816882563644	1.0800896474407378	0.8759877361716936	0.018544198650728205	0.00022130470631853694	1.4360102694502037	0
000329	0.5854328363399491	0.9869651890695857	1.8754798032310276	48	0.9870707926430258	0.5760000000000001	0.46799672402293185	0.3719970240238078	0.2880057601152023	0.2159969760423354	0.15601294907477323	0.1079984880211677	0.009432836339949069	0.00010560357344002735	0.26800132021670303	0
000330	1.3583109955693022	1.0194910402105286	1.937058592160836	113	1.0194798987790816	1.356	1.7879874840876113	2.291981664146687	2.844056881137623	3.4439517846750145	4.080338668109453	4.739933640929027	0.0023109955693021433	1.1141431446981542e-05	3.1980416871809028	0
000331	1.4773491470625708	1.006450023448216	1.9122664010287609	123	1.006431692282837	1.476	1.6079887440787914	1.6919864641082871	1.728034560691214	1.7279758083386831	1.6921404476571558	1.6199773203175154	0.0013491470625708324	1.8331165379192882e-05	1.6780172241986078	0
000332	1.2152165207834382	0.9856714885881682	1.8730369943252212	101	0.985785134797617	1.212	0.9599932800470397	0.7439940480476156	0.5640112802256045	0.40799428807996685	0.2880239059841967	0.20399714403998342	0.003216520783438259	0.00011364620944875892	0.5280023244040677	0
000333	0.6415303589450317	0.994005154248273	1.8890147355091889	53	0.9941942691577599	0.636	0.5759959680282238	0.5039959680322558	0.4320086401728035	0.359994960070559	0.2880239059841967	0.22799680804468736	0.0055303589450317325	0.00018911490948692045	0.3980027083887876	0
000334	0.9346220475965812	0.9837388676235107	1.8695556759170888	78	0.9839529062048921	0.936	0.7199949600352797	0.5399956800345597	0.3960079201584032	0.27599613605409523	0.19201593732279781	0.13199815202587162	0.0013779524034188695	0.00021403858138135945	0.37600146427183456	0
000335	0.45731066821230354	0.9915040826450745	1.8838680935337564	38	0.9914855756461646	0.456	0.39599722801940385	0.3359973120215038	0.2760055201104022	0.2159969760423354	0.16801394515744808	0.13199815202587162	0.001310668212303523	1.8506998909928463e-05	0.2540015222294942	0
000336	0.32391835162436844	0.9929772132439415	1.8858406674479988	27	0.9925237473682614	0.324	0.2879979840141119	0.2519979840161279	0.20400408008160165	0.16799764803292752	0.1320109569094235	0.1079984880211677	8.164837563157112e-05	0.00045346587568007024	0.19200119017922668	0
000337	1.3676984938299475	1.0185632647709801	1.9352655853359928	114	1.0185362337687929	1.368	1.7759875680870234	2.243982048143615	2.748054961099222	3.287953968644439	3.840318746455956	4.391938512860819	0.00030150617005264557	2.7031002187261066e-05	3.0480393008818454	0
000338	0.5916827391893381	0.9896949291283924	1.878596839288434	50	0.9887112983134044	0.6000000000000001	0.5039964720246958	0.40799673602611175	0.3240064801296026	0.2519964720493913	0.19201593732279781	0.14399798402822359	0.008317260810661975	0.000983630814987979	0.30400168026347046	0
000339	1.178676043775997	1.0001338276672813	1.9000582768910377	98	1.00000651897596	1.1760000000000002	1.1639918520570356	1.1159910720714235	1.0440208804176083	0.9479867281858053	0.8400697257872404	0.73198975214347	0.00267604377599695	0.00012730869132138167	0.9740083351104305	0
000340	0.6315567938990405	0.9983928618340228	1.896455197014869	53	0.9981102069478599	0.636	0.6119957160299878	0.5639954880360957	0.5160103202064041	0.4559936160893747	0.3960328707282705	0.33599529606585504	0.004443206100959496	0.0002826548861628586	0.48000388452599796	0
000341	1.63886967136359	1.001751083585019	1.90364496526185	136	1.0018942041043426	1.6320000000000001	1.6559884080811433	1.631986944104447	1.5600312006240125	1.451979672284588	1.3201095690942348	1.1759835362304927	0.0068696713635898465	0.00014312051932363623	1.4660132217364863	0
000342	0.5908775414049712	1.0198599441455143	1.9377105496738152	49	1.0198230260247056	0.5880000000000001	0.7799945400382198	1.0079919360645115	1.2600252005040102	1.5359784963010517	1.8241514045665792	2.123970264416298	0.0028775414049710957	3.6918120808637767e-05	1.4220186403151116	0
000343	2.2252559546970003	0.9967840939757416	1.8938748497303168	185	0.9967521622304124	2.22	2.0879853841023115	1.907984736122111	1.6920338406768136	1.46397950428694	1.2361025965155108	1.0199857201999172	0.005255954697000131	3.193174532922782e-05	1.5680119636506007	0
000344	0.9297492979684088	1.0094743045074832	1.9178705400881015	78	1.0093811679177414	0.936	1.0559926080517437	1.1639906880744955	1.24802496049921	1.3079816882563644	1.3321105651769098	1.3319813522610682	0.006250702031591282	9.313658974186012e-05	1.2400136437199654	0
000345	1.2685070727049264	0.9943682412507336	1.889308273041651	106	0.9943487588645212	1.272	1.1519919360564477	1.0079919360645115	0.864017280345607	0.719989920141118	0.5880488080510683	0.46799344809172666	0.0034929272950736667	1.9482386212410496e-05	0.8000055547917464	0
000346	0.634342571567853	1.0146344197514792	1.928007407337211	53	1.0147162323493912	0.636	0.7799945400382198	0.9239926080591355	1.0680213604272086	1.2119830322375487	1.3321105651769098	1.439979840282236	0.0016574284321470012	8.181259791206763e-05	1.1260136577035431	0
000347	0.6046784125276242	0.9934552998131153	1.8880976809012884	50	0.9937116204951841	0.6000000000000001	0.5399962200264599	0.46799625602995176	0.3960079201584032	0.3239954640635031	0.264021913818847	0.20399714403998342	0.004678412527624132	0.0002563206820688224	0.3660024863561913	0
000348	0.7522893377002761	1.0031086472402175	1.905627458776876	63	1.0029375965428617	0.756	0.7799945400382198	0.7799937600499196	0.756015120302406	0.719989920141118	0.6720557806297923	0.6119914321199503	0.0037106622997239436	0.00017105069735579015	0.7200067588802344	0
000349	1.2580580035100508	1.0022928665976856	1.9044479145026691	105	1.002316798761039	1.26	1.2839910120629157	1.2719898240814074	1.2240244804896099	1.1519838722257887	1.056087655275388	0.9479867281858053	0.0019419964899491937	2.393216335350168e-05	1.1560105953868192	0
000350	1.475125173139523	1.0114415215869363	1.9217272133359145	123	1.0114109469178274	1.476	1.7279879040846713	1.955984352125183	2.1600432008640174	2.3279674084562814	2.448203200865672	2.519964720493913	0.0008748268604770182	3.0574669108940355e-05	2.1900251311482895	0
000351	1.7008255479086047	0.9940632428053293	1.8887688744848103	142	0.994064871743938	1.7040000000000002	1.5359892480752635	1.3439892480860152	1.1400228004560091	0.9479867281858053	0.7680637492911913	0.6119914321199503	0.003174452091395441	1.6289386086665303e-06	1.0580072010357058	0
000352	0.5428167593804509	1.0141601131496245	1.9266373157253849	45	1.0139951489173282	0.54	0.6599953800323398	0.7799937600499196	0.9000180003600072	1.0079858881975652	1.1040916396060874	1.1759835362304927	0.002816759380450895	0.000164964232296283	0.9380113674127353	0
000353	0.9312375444413927	1.0083939494518428	1.9160213894579028	78	1.0084079542498992	0.936	1.0439926920511557	1.1279909760721913	1.1880237604752095	1.2239828642399007	1.2361025965155108	1.2119830322375487	0.004762455558607326	1.4004798056355128e-05	1.172012653598586	0
000354	0.8624897195444575	1.0115475493321826	1.922209958045539	72	1.011665016944256	0.8640000000000001	1.0079929440493915	1.1519907840737273	1.2720254405088103	1.3679808482681242	1.4401195299209835	1.487979168291644	0.0015102804555425786	0.0001174676120734297	1.2880147858521134	0
000355	1.1909882236017846	1.0025781554095032	1.9048427246742263	100	1.002524588569445	1.2000000000000002	1.2239914320599756	1.2119903040775672	1.1760235204704095	1.103984544216381	1.0200846670273633	0.9239870641811014	0.009011776398215599	5.356684005830559e-05	1.1100102553387998	0
000356	1.8302735120694722	0.9913584602558666	1.8836427447950108	153	0.9913669739114023	1.836	1.5839889120776154	1.3319893440852473	1.0920218404368087	0.8639879041693416	0.6720557806297923	0.5159927761011346	0.005726487930527879	8.513655535669074e-06	1.0100060929166566	0
000357	1.0272997616457646	1.0170559936761905	1.9324714458823828	86	1.017065669574778	1.032	1.3079908440640915	1.6079871361029112	1.9320386407728156	2.25596841644217	2.5802141577750954	2.891959512566824	0.0047002383542353865	9.675898587468978e-06	2.096026451287318	0
000358	1.324205075197105	1.0139722301048415	1.926603643013516	110	1.0139774268654365	1.32	1.6079887440787914	1.895984832121343	2.1720434408688174	2.4239660644750973	2.6522201342711447	2.831960352555064	0.0042050751971050015	5.196760594960992e-06	2.264027261395043	0
000359	1.1806242617104972	1.0025353340599936	1.904635799409451	99	1.0024156831657356	1.1880000000000002	1.2119915160593875	1.1999904000767994	1.1640232804656094	1.091984712214029	1.0080836709446885	0.9119872321787494	0.007375738289502998	0.00011965089425802766	1.0980101353232106	0
000360	1.2475279295101667	1.0064632094791377	1.9123802548210025	104	1.0064916138841038	1.248	1.3559905080664436	1.4279885760913913	1.4640292805856117	1.46397950428694	1.4281185338383087	1.3679808482681242	0.00047207048983333166	2.8404404966098085e-05	1.4180145418561363	0
000361	1.3343389082613286	0.9984304164754698	1.8968698558379569	111	0.9983284431626549	1.332	1.2839910120629157	1.1999904000767994	1.0920218404368087	0.9719863921905093	0.8400697257872404	0.707990088138766	0.002338908261328543	0.00010197331281491806	1.0160082431155069	0
000362	1.5734065601599287	0.9808636780560902	1.8636512108833585	132	0.9808453680853471	1.584	1.1639918520570356	0.8279933760529915	0.5760115202304046	0.3959944560776149	0.264021913818847	0.16799764803292752	0.010593439840071328	1.8309970743146664e-05	0.5660017943783034	0
000363	0.6493080446227596	1.0151067133313392	1.928784716169322	54	1.0151253323800704	0.648	0.8039943720393957	0.9599923200614394	1.116022320446409	1.2719821922493084	1.4161175377556339	1.5359784963010517	0.0013080446227595743	1.8619048731238763e-05	1.184014539808873	0
000364	1.1220912088848025	0.9871456528095317	1.8757124007848045	94	0.9871932094514488	1.1280000000000001	0.9119936160446876	0.7199942400460796	0.5520110402208044	0.40799428807996685	0.3000249020668716	0.2159969760423354	0.005908791115197598	4.755664191713471e-05	0.5180025104167909	0
000365	1.0092436851570497	1.0126264684899335	1.9241545384273415	84	1.0126884555840736	1.008	1.1999916000587996	1.3919888640890872	1.5600312006240125	1.7039761443339791	1.8241514045665792	1.9199731203763146	0.0012436851570496454	6.19870941400702e-05	1.600018722341462	0
000366	1.1498714274630282	1.0039768334065282	1.9077949261041545	95	1.004078341268067	1.1400000000000001	1.1999916000587996	1.2239902080783354	1.2120242404848098	1.1639837042281407	1.0920906435234126	1.0079858881975652	0.009871427463028049	0.00010150786153872993	1.1500110474285103	0
000367	0.6555431009309489	0.9982990210491122	1.896530975737896	55	0.9981500895230148	0.66	0.6359955480311638	0.5879952960376317	0.5280105602112043	0.46799344809172666	0.40803386681094533	0.34799512806820704	0.004456899069051112	0.00014893152609740667	0.49600397454181316	0
000368	0.9975279986072806	0.9993579485075121	1.898396194653792	83	0.9991317599790731	0.9960000000000001	0.9719931960476277	0.9239926080591355	0.8520170403408068	0.7679892481505258	0.6720557806297923	0.5759919361128943	0.0015279986072804785	0.0002261885284390308	0.7940066348901303	0
000369	0.7434960930155479	1.0190176144020995	1.9361353929331684	62	1.018994016184211	0.744	0.9719931960476277	1.2359901120791033	1.5240304806096123	1.8359742963598509	2.1601792948814755	2.483965224486857	0.0005039069844521293	2.3598217888443074e-05	1.7020221007440879	0
000370	1.023450185447567	1.0095427808675488	1.9183151191742416	85	1.009615151259067	1.02	1.1639918520570356	1.2839897280821753	1.3800276005520111	1.439979840282236	1.476122518169008	1.475979336289292	0.0034501854475670335	7.237039151819502e-05	1.370015145905293	0
000371	0.6561532331542221	0.9953134538123373	1.8919072427683508	54	0.9957166046305855	0.648	0.5999958000293998	0.5399956800345597	0.46800936018720374	0.3959944560776149	0.3240268942322213	0.26399630405174324	0.008153233154222117	0.0004031508182482657	0.4320030824354572	0
000372	1.593839544602808	1.0009719992989752	1.901702939041772	133	1.0008721097277018	1.596	1.5959888280782035	1.547987616099071	1.4640292805856117	1.3439811842634202	1.2121006043501612	1.067985048209325	0.002160455397192118	9.98895712733816e-05	1.3720120935976323	0
000373	0.7565486742458524	1.016330195073502	1.931186362017994	63	1.0163893259818213	0.756	0.9479933640464516	1.1639906880744955	1.3800276005520111	1.5959776563128114	1.8001494124012294	1.9919721123904264	0.0005486742458523652	5.913090831932699e-05	1.4800184722962377	0
000374	1.0770344846015507	0.9855609867156856	1.8727708013426605	89	0.9856450366116277	1.068	0.8519940360417477	0.6599947200422397	0.49200984019680394	0.359994960070559	0.25202091773617213	0.1799974800352795	0.009034484601550652	8.404989594212875e-05	0.46600199235380035	0
000375	0.8331576628362172	0.9965237286653459	1.892956439936176	70	0.9962688003291476	0.8400000000000001	0.7799945400382198	0.7079943360453116	0.624012480249605	0.5399924401058385	0.4560378511416448	0.371994792072911	0.006842337163782908	0.00025492833619833455	0.5800044066089218	0
000376	0.9653539607085526	0.9936704841187611	1.8877938264936025	80	0.9935517009852401	0.9600000000000001	0.8639939520423356	0.7559939520483836	0.6360127202544051	0.5279926081034865	0.4200348628936202	0.33599529606585504	0.005353960708552541	0.00011878313352098324	0.5900038985680144	0
000377	0.8593485020476487	1.0124624569383132	1.9236126921610777	72	1.0124032802264875	0.8640000000000001	1.0199928600499797	1.1759905920752634	1.3200264005280107	1.439979840282236	1.5361274985823825	1.6079774883151634	0.004651497952351424	5.91767118256481e-05	1.3500157799721724	0
000378	0.9551960234941441	1.00211537688975	1.903621922230692	80	1.0018820764861243	0.9600000000000001	0.9719931960476277	0.9599923200614394	0.9240184803696074	0.8639879041693416	0.792065741456541	0.707990088138766	0.004803976505855956	0.00023330040362568027	0.8700079550405538	0
000379	0.7579608434469413	0.9919901306327062	1.8852295264225052	63	0.9922021019656229	0.756	0.6599953800323398	0.5639954880360957	0.46800936018720374	0.371994792072911	0.2880239059841967	0.22799680804468736	0.0019608434469412517	0.00021197133291661618	0.43000262239290565	0
000380	0.8845355303969978	1.002952208010856	1.906149764365006	73	1.003212487581405	0.876	0.9119936160446876	0.9119927040583675	0.8880177603552072	0.8399882401646377	0.780064745373866	0.707990088138766	0.008535530396997837	0.00026027957054908235	0.8400078590225887	0
000381	0.6492550582151728	0.9866698789605939	1.8739829670428096	55	0.9862830031503234	0.66	0.5279963040258718	0.40799673602611175	0.3120062401248025	0.22799680804468736	0.16801394515744808	0.11999832002351966	0.010744941784827211	0.0003868758102705261	0.2940013922337402	0
000382	2.3438518858050856	1.0028636097897492	1.905474455744828	195	1.0028570705761943	2.3400000000000003	2.4119831161181873	2.4119807041543666	2.340046800936019	2.2199689204351136	2.0521703301374017	1.8599739603645549	0.003851885805085331	6.539213554868084e-06	2.2160206386909405	0
000383	0.48944163020120063	1.0060320803636982	1.9111773909320624	41	1.005858542917276	0.49200000000000005	0.5279963040258718	0.5519955840353277	0.5640112802256045	0.5639921041105425	0.5400448237203689	0.5159927761011346	0.0025583697987994203	0.0001735374464222339	0.5440054787031416	0
000384	1.06632774443349	0.9821970226228545	1.8672001878977131	88	0.982713205610761	1.056	0.8039943720393957	0.5879952960376317	0.4200084001680034	0.28799596805644717	0.19201593732279781	0.13199815202587162	0.010327744433489938	0.000516182987906566	0.40400135427502454	0
000385	0.8865938353934187	1.019956129200965	1.937810982354347	74	1.019875884053573	0.888	1.1759917680576235	1.5119879040967672	1.8960379207584153	2.3159675764539296	2.7602290990152185	3.215954976630327	0.0014061646065812727	8.024514739179978e-05	2.146028207502047	0
000386	0.6713280627254884	0.9890761049620835	1.880386926472582	56	0.9896534267078094	0.672	0.5639960520276358	0.45599635202918376	0.3600072001440029	0.27599613605409523	0.20401693340547267	0.15599781603057555	0.000671937274511647	0.0005773217457258895	0.33600174828182766	0
000387	1.3512320738363404	1.0026524892253457	1.904904155215679	113	1.0025569196524775	1.356	1.3919902560682076	1.3799889600883193	1.3320266405328107	1.2599823602469564	1.1640966200194618	1.055985216206973	0.00476792616365973	9.556957286815937e-05	1.2640116755271216	0
000388	0.8163184081177073	1.0065074218930297	1.91281035655772	68	1.006717977751871	0.8160000000000001	0.8879937840435117	0.9359925120599035	0.9600192003840077	0.9599865601881573	0.9360776944486393	0.8999874001763974	0.0003184081177072251	0.00021055585884144357	0.9300095252167694	0
000389	1.177639974035544	1.0103397368757114	1.9197262227800076	98	1.010357819429764	1.1760000000000002	1.3559905080664436	1.5119879040967672	1.6440328806576132	1.7399756403410351	1.8001494124012294	1.8239744643574989	0.0016399740355439452	1.8082554052556432e-05	1.6460184683200978	0
000390	1.3279742191051633	0.9893407211432058	1.8800609209911792	110	0.9894818490195934	1.32	1.1159921880546837	0.9119927040583675	0.7200144002880058	0.5519922721081905	0.4200348628936202	0.3119956320611511	0.007974219105163272	0.00014112787638753677	0.6720036765773365	0
000391	1.523126110564999	0.9870410403329035	1.875450407061976	127	0.9870553213487807	1.524	1.2359913480605635	0.9719922240622074	0.744014880297606	0.5519922721081905	0.40803386681094533	0.28799596805644717	0.0008738894350011073	1.4281015877193326e-05	0.7000034265659933	0
000392	0.9127544406419256	0.9808506882960443	1.8640281994194696	75	0.9810437783121676	0.9	0.6719952960329277	0.4799961600307197	0.3360067201344027	0.22799680804468736	0.15601294907477323	0.09599865601881573	0.012754440641925546	0.00019309001612333176	0.32800109822272105	0
000393	1.212098114089631	1.0121167936295488	1.9232067450237855	101	1.0121896289987389	1.212	1.4279900040699716	1.6439868481052151	1.8360367207344148	1.9919721123904264	2.112175310550776	2.1959692564304096	9.811408963100732e-05	7.283536919011624e-05	1.8680217087135353	0
000394	0.6479317725914381	0.9826682852380831	1.8676352913951972	54	0.9829422019206138	0.648	0.49199655602410786	0.3599971200230398	0.26400528010560215	0.1799974800352795	0.12000996082674863	0.08399882401646376	6.822740856193832e-05	0.0002739166825306283	0.2500008701718736	0
000395	1.078675066615933	0.9876290490543306	1.8757665882098615	91	0.9872217284600301	1.092	0.8879937840435117	0.6959944320445436	0.5400108002160043	0.40799428807996685	0.3000249020668716	0.2159969760423354	0.01332493338406704	0.0004073205943004865	0.5080025304155389	0
000396	1.0434234386136423	0.9942987055982494	1.888692847557765	88	0.9940248585382443	1.056	0.9479933640464516	0.8279933760529915	0.7080141602832057	0.5879917681152463	0.4800398433069945	0.3839946240752629	0.012576561386357765	0.0002738470600051057	0.6560045226466921	0
000397	0.3745087821749482	1.006656631060386	1.913159410643326	31	1.0069016859914166	0.372	0.4079971440199919	0.43199654402764776	0.4440088801776036	0.4439937840870227	0.4320358589762951	0.41999412008231884	0.0025087821749482098	0.0002450549310306638	0.4300043885618133	0
000398	0.6251311066985419	1.0158860970792776	1.9298279323022631	52	1.015674380241565	0.624	0.7799945400382198	0.9479924160606715	1.116022320446409	1.2839820242516604	1.4401195299209835	1.5839778243104596	0.0011311066985418838	0.0002117168377124834	1.1920147758380673	0
000399	0.7810713248315747	0.9913093326441188	1.8841790251398995	64	0.9916492199074383	0.768	0.6719952960329277	0.5639954880360957	0.46800936018720374	0.371994792072911	0.2880239059841967	0.2159969760423354	0.013071324831574693	0.0003398872633194605	0.43000263639261177	0
000400	1.2769380694148071	1.0088868569989	1.9168677303067965	107	1.0088533860434723	1.284	1.4399899200705595	1.571987424100607	1.6680333606672133	1.7279758083386831	1.75214542807053	1.7399756403410351	0.007061930585192888	3.347095542771683e-05	1.6500179302647713	0
000401	0.9604513603213984	0.9910955424246777	1.8835602128849287	80	0.9913235371131159	0.9600000000000001	0.8279942040405717	0.6959944320445436	0.5640112802256045	0.4439937840870227	0.348028886397571	0.26399630405174324	0.00045136032139836413	0.00022799468843825998	0.5240031484745095	0
000402	1.1118846325908305	0.9828420650182703	1.867080154884871	93	0.9826500318666741	1.116	0.8519940360417477	0.6239950080399357	0.4440088801776036	0.3119956320611511	0.21601792948814755	0.14399798402822359	0.0041153674091696235	0.00019203315159621592	0.4320015783061349	0
000403	0.8653547601726708	0.9983368961600652	1.8972490215115536	72	0.9985279992236348	0.8640000000000001	0.8279942040405717	0.7799937600499196	0.7080141602832057	0.6239912641223022	0.5400448237203689	0.4559936160893747	0.001354760172670666	0.0001911030635696198	0.6560053047176239	0
000404	1.2160613735891557	1.0129585268252186	1.924697402143466	101	1.0129741664286527	1.212	1.4519898360711474	1.6919864641082871	1.9080381607632153	2.099970600411594	2.2561872635428744	2.3759667364656893	0.0040613735891557035	1.563960343409221e-05	1.9640231768938012	0
000405	0.4247337129881481	0.9984684617141151	1.8963769123122625	36	0.9980690054679395	0.43200000000000005	0.4079971440199919	0.3839969280245758	0.3480069601392028	0.3119956320611511	0.264021913818847	0.22799680804468736	0.007266287011851946	0.00039945624617554465	0.3240025643514093	0
000406	1.1252133690115738	1.013411922209744	1.9256706462002435	94	1.0134863877711078	1.1280000000000001	1.3559905080664436	1.5839873281013752	1.8000360007200145	1.9919721123904264	2.1601792948814755	2.2919679124492256	0.002786630988426353	7.446556136381233e-05	1.86402219276816	0
000407	0.6164662551640477	0.9851429032226457	1.872661331150963	51	0.9855874221128187	0.612	0.4799966400235198	0.3719970240238078	0.2760055201104022	0.20399714403998342	0.14401195299209835	0.09599865601881573	0.00446625516404775	0.0004445188901729402	0.2620011562014379	0
000408	1.4799478538431035	0.9854046334068794	1.8725311215286824	122	0.9855188923878635	1.4640000000000002	1.1639918520570356	0.8999928000575995	0.6720134402688054	0.4919931120964306	0.348028886397571	0.23999664004703933	0.015947853843103266	0.00011425898098404996	0.6360027884874137	0
000409	1.2821521011397112	1.0046941044939408	1.9088119148746767	107	1.0046135855879998	1.284	1.3559905080664436	1.3919888640890872	1.3920278405568112	1.3559810162657722	1.2841065808462104	1.1999832002351967	0.0018478988602887991	8.051890594096278e-05	1.3300130016765868	0
000410	0.9429113503476237	1.011597773365445	1.9218779169326707	79	1.0114902626846238	0.9480000000000001	1.1039922720540956	1.2599899200806393	1.3920278405568112	1.499979000293996	1.584131482913082	1.6319771523198674	0.00508864965237632	0.00010751068082126558	1.4120162780364154	0
000411	1.6251193286561878	1.0068804248763705	1.9128570240402607	136	1.0067425389915619	1.6320000000000001	1.7759875680870234	1.883984928120575	1.9440388807776157	1.9559726163833706	1.920159373227978	1.8479741283622029	0.006880671343812317	0.00013788588480867503	1.8880195824931276	0
000412	0.8766997716289547	0.9904958727197353	1.8825095225782809	72	0.9907705555709961	0.8640000000000001	0.7439947920364557	0.6239950080399357	0.5040100802016041	0.3959944560776149	0.3000249020668716	0.22799680804468736	0.012699771628954637	0.00027468285126086567	0.46600267441119486	0
000413	0.8591781419584315	0.9888599780189681	1.87860149353044	72	0.9887137478552966	0.8640000000000001	0.7199949600352797	0.5759953920368637	0.4560091201824037	0.34799512806820704	0.264021913818847	0.19199731203763146	0.00482185804156865	0.0001462301636714347	0.42600230436320546	0
000414	0.7933631854317745	0.990516064133995	1.882822646392312	65	0.9909353535980282	0.78	0.6719952960329277	0.5639954880360957	0.4560091201824037	0.359994960070559	0.27602290990152184	0.20399714403998342	0.013363185431774505	0.00041928946403324563	0.4220024863772485	0
000415	0.9070924428515269	0.9840803794977951	1.869402329722556	77	0.9838721996307527	0.924	0.7079950440346917	0.5279957760337917	0.3840076801536031	0.27599613605409523	0.19201593732279781	0.13199815202587162	0.01690755714847314	0.00020817986704246838	0.37000145427080855	0
000416	0.9259258895941854	0.9945203402847973	1.8895084831945617	77	0.9944541300841889	0.924	0.8399941200411597	0.7439940480476156	0.6360127202544051	0.5279926081034865	0.4320358589762951	0.34799512806820704	0.0019258895941853815	6.621020060837424e-05	0.5880040805818615	0
000417	0.9269460892621227	1.005802370621532	1.9111055577577225	77	1.0058207368965384	0.924	0.9959930280488036	1.0439916480668154	1.0560211204224086	1.0439853842046212	1.0080836709446885	0.9599865601881573	0.0029460892621226975	1.8366275006398425e-05	1.0180102353125824	0
000418	1.320384815319882	0.9973643631782194	1.8950641597309812	110	0.9973780997441258	1.32	1.2479912640611515	1.1519907840737273	1.0320206404128083	0.8999874001763974	0.7680637492911913	0.6359910961246542	0.0003848153198819926	1.3736565906419251e-05	0.9560074890233216	0
000419	1.0782131544497697	0.9864785140612065	1.8744227019883493	90	0.9865144370055421	1.08	0.8639939520423356	0.6719946240430076	0.5160103202064041	0.3839946240752629	0.27602290990152184	0.19199731203763146	0.0017868455502303426	3.592294433563126e-05	0.4840022903843606	0
000420	0.8074536129455215	0.9908588767585268	1.8827394924784924	68	0.9908915894372605	0.8160000000000001	0.6959951280341038	0.5759953920368637	0.46800936018720374	0.371994792072911	0.2880239059841967	0.2159969760423354	0.008546387054478521	3.2712678733726186e-05	0.43600259239293565	0
000421	0.9261162203291454	1.0063787599306104	1.91220898396626	77	1.006401473506129	0.924	1.0079929440493915	1.0559915520675833	1.0800216004320087	1.079984880211677	1.056087655275388	1.0079858881975652	0.0021162203291453796	2.2713575518640283e-05	1.048010753372269	0
000422	1.0069254496717472	1.0011861259787747	1.902252057766245	84	1.0011611126024258	1.008	1.0079929440493915	0.9839921280629754	0.9360187203744075	0.8639879041693416	0.780064745373866	0.6839904241340621	0.0010745503282527658	2.501337634885914e-05	0.8760078110273407	0
000423	0.576364804744017	0.9807307289303601	1.864525436001984	47	0.9813054754559002	0.5640000000000001	0.41999706002057985	0.29999760001919984	0.21600432008640175	0.14399798402822359	0.09600796866139891	0.05999916001175983	0.01236480474401691	0.0005747465255401263	0.20600068213792724	0
000424	0.6316848079246393	1.000290088937872	1.9005339048257928	53	1.0002568434218715	0.636	0.6239956320305757	0.5999952000383997	0.5640112802256045	0.5159927761011346	0.4560378511416448	0.3959944560776149	0.004315192075360685	3.324551600059067e-05	0.5260045326024957	0
000425	2.630033846731422	1.011345107899837	1.921542697395463	219	1.0113138356104794	2.628	3.071978496150527	3.4799721602227183	3.8400768015360307	4.127942208809077	4.332359585845626	4.45193767287258	0.002033846731421818	3.127228935762005e-05	3.8840444875727598	0
000426	1.4505798339401386	1.0063369370824384	1.9121515058968264	121	1.0063712226212849	1.4520000000000002	1.5719889960770275	1.655986752105983	1.6920338406768136	1.6919763123316272	1.6441364633264561	1.5719779923081076	0.0014201660598616161	3.4285538846434704e-05	1.6380167261376692	0
000427	0.7817380113057785	0.9883917727624001	1.878118584596422	65	0.9884595913970642	0.78	0.6479954640317518	0.5159958720330237	0.4080081601632033	0.3119956320611511	0.2280189255708224	0.16799764803292752	0.0017380113057784419	6.781863466409632e-05	0.3800019503154799	0
000428	0.7702496313740911	0.9878594720576073	1.8772355276994588	63	0.9879948358343902	0.756	0.6239956320305757	0.5039959680322558	0.3960079201584032	0.29999580005879917	0.21601792948814755	0.15599781603057555	0.014249631374091076	0.00013536377678291522	0.36600184429979293	0
000429	0.9153156025711384	1.0096448279558479	1.9183741326698045	76	1.0096462102434087	0.912	1.0439926920511557	1.1519907840737273	1.23602472049441	1.2959818562540124	1.3321105651769098	1.3319813522610682	0.0033156025711383874	1.3822875608582308e-06	1.2320136617185473	0
000430	1.0949221769409612	0.9838091754239745	1.868629149497914	93	0.983465272498891	1.116	0.8519940360417477	0.6359949120407037	0.4560091201824037	0.3239954640635031	0.2280189255708224	0.15599781603057555	0.021077823059038936	0.0003439029250834613	0.442001712321626	0
000431	0.9437712528182334	0.9971343232765068	1.8945603775423472	78	0.997112957627747	0.936	0.8879937840435117	0.8159934720522235	0.7320146402928058	0.6359910961246542	0.5400448237203689	0.4439937840870227	0.007771252818233321	2.1365648759763545e-05	0.6760052667200979	0
000432	1.125595985736445	1.0186140734336713	1.9355445204050536	94	1.0186830381541239	1.1280000000000001	1.4639897520717355	1.847985216118271	2.268045360907218	2.7119620325315443	3.168262965826164	3.635949096712646	0.0024040142635550765	6.896472045259117e-05	2.51603240402793	0
000433	1.1200678962381332	0.9843613199206872	1.8698999922669912	94	0.9841341209595552	1.1280000000000001	0.8759938680429237	0.6599947200422397	0.48000960019200384	0.34799512806820704	0.24001992165349725	0.16799764803292752	0.007932103761866927	0.00022719896113199134	0.46200181433863324	0
000434	1.412319159159467	1.00397040202446	1.9076684225364	117	1.004011762051015	1.4040000000000001	1.4759896680723235	1.499988000095999	1.488029760595212	1.427980008279884	1.3441115612595846	1.2359826962422524	0.008319159159466905	4.136002655497073e-05	1.4120136157575427	0
000435	1.5514912264894833	0.9905843497234444	1.881879923024051	130	0.9904391953878736	1.56	1.3319906760652676	1.1039911680706553	0.8880177603552072	0.6959902561364141	0.5400448237203689	0.40799428807996685	0.00850877351051671	0.00014515433557082957	0.82800482873798	0
000436	1.0886563080801073	0.9947947940785287	1.890000757251305	91	0.9947132154353349	1.092	0.9959930280488036	0.8759929920560635	0.756015120302406	0.6359910961246542	0.5160428315550191	0.41999412008231884	0.0033436919198928106	8.157864319380259e-05	0.7000048646948777	0
000437	0.5787762057016589	0.9838167600521696	1.8670895602432247	50	0.9826549819357228	0.6000000000000001	0.4559968080223438	0.3359973120215038	0.24000480009600192	0.16799764803292752	0.12000996082674863	0.08399882401646376	0.021223794298341203	0.0011617781164467988	0.2340008921693316	0
000438	0.9145493231670725	0.9960899314842346	1.8930956714678735	76	0.9963420783127956	0.912	0.8519940360417477	0.7679938560491516	0.6720134402688054	0.5759919361128943	0.4800398433069945	0.3959944560776149	0.002549323167072459	0.00025214682856100623	0.6240045946428682	0
000439	0.9223858254338438	0.9819862572075211	1.868485691699524	74	0.9833897702180754	0.888	0.6839952120335158	0.5039959680322558	0.3600072001440029	0.2519964720493913	0.16801394515744808	0.1079984880211677	0.03438582543384383	0.0014035130105543026	0.3460012142396302	0
000440	0.9521772208453513	0.9957643923178369	1.892079253178616	79	0.995807134238908	0.9480000000000001	0.8759938680429237	0.7919936640506876	0.6960139202784056	0.5879917681152463	0.49204083938966936	0.3959944560776149	0.004177220845351215	4.274192107112107e-05	0.6400047526590912	0
000441	0.29386117131651385	0.9828794565074955	1.8719706537933103	23	0.9852239164937742	0.276	0.2159984880105839	0.1679986560107519	0.12000240004800096	0.08399882401646376	0.06000498041337431	0.035999496007055896	0.017861171316513824	0.0023444599862786353	0.11400047408437179	0
000442	0.8496050019553334	0.9890182753225316	1.880214838492772	70	0.9895628562743967	0.8400000000000001	0.7079950440346917	0.5759953920368637	0.4560091201824037	0.34799512806820704	0.264021913818847	0.19199731203763146	0.009605001955333314	0.000544580951865048	0.4240023183631074	0
000443	0.8271493505529502	0.9815690032342654	1.8641382263330155	70	0.9811016858153989	0.8400000000000001	0.6239956320305757	0.44399644802841576	0.3120062401248025	0.2159969760423354	0.14401195299209835	0.09599865601881573	0.012850649447049833	0.0004673174188665197	0.3060009842061739	0
000444	1.4955423637761407	0.9876905564666733	1.87660492497163	125	0.987662947677915	1.5	1.2239914320599756	0.9719922240622074	0.756015120302406	0.5639921041105425	0.4200348628936202	0.29999580005879917	0.004457636223859307	2.76087887582932e-05	0.7060035905812585	0
000445	0.6065615190461534	1.0077565767410428	1.914643366284908	51	1.0076826964127819	0.612	0.6719952960329277	0.7199942400460796	0.756015120302406	0.7679892481505258	0.7680637492911913	0.743989584145822	0.005438480953846581	7.38803282609446e-05	0.7380078729948254	0
000446	1.9018915678219157	1.0036419599518493	1.907196832281308	158	1.0037635626483372	1.8960000000000001	1.9799861400970193	2.0039839681282547	1.9680393607872158	1.8839736243692586	1.7641464241532048	1.6199773203175154	0.005891567821915578	0.00012160269648786581	1.8700178063087447	0
000447	1.3173716283306682	1.0010435534988136	1.9019382255672637	110	1.0009959417502141	1.32	1.3199907600646796	1.2839897280821753	1.2120242404848098	1.115984376218733	1.0080836709446885	0.8879875681740454	0.0026283716693318304	4.7611748599463155e-05	1.1380100573281886	0
000448	1.1199712086978124	1.001388066248648	1.9026355097556693	93	1.0013629245646178	1.116	1.1279921040552716	1.1039911680706553	1.0440208804176083	0.9719863921905093	0.876072714035265	0.7799890801528778	0.003971208697812312	2.514168403022765e-05	0.9840087231536979	0
000449	0.9225478520137929	0.9804021626220925	1.8625016553614	77	0.9802403534761297	0.924	0.6719952960329277	0.4799961600307197	0.3360067201344027	0.22799680804468736	0.14401195299209835	0.09599865601881573	0.0014521479862071862	0.00016180914596275464	0.32600093220894194	0
000450	0.7577907802172767	0.9942803540105873	1.8899104534965407	63	0.9946656882912728	0.756	0.6839952120335158	0.5999952000383997	0.5160103202064041	0.4319939520846708	0.348028886397571	0.27599613605409523	0.001790780217276744	0.0003853342806854343	0.4760032844691095	0
000451	0.8946820624575089	1.0141377099365565	1.9267622027306863	75	1.0140608773325857	0.9	1.0919923560535076	1.2839897280821753	1.476029520590412	1.6559768163245714	1.8121504084839044	1.9439727843810186	0.005317937542491102	7.683260397084446e-05	1.544018602319265	0
000452	0.9120163296980739	0.9917546776512264	1.8854299978112012	75	0.9923076106744885	0.9	0.7919944560388077	0.6719946240430076	0.5520110402208044	0.4439937840870227	0.348028886397571	0.26399630405174324	0.012016329698073869	0.0005529330232620921	0.5120031824731593	0
000453	0.7460577713374876	0.9888624070453966	1.878515210340003	63	0.988668336746614	0.756	0.6239956320305757	0.5039959680322558	0.3960079201584032	0.29999580005879917	0.2280189255708224	0.16799764803292752	0.009942228662512376	0.0001940702987826004	0.370001982313964	0
000454	0.7350367674048291	1.001705967791628	1.902889355293759	61	1.0014965242525802	0.7320000000000001	0.7439947920364557	0.7319941440468476	0.6960139202784056	0.6479909281270062	0.5880488080510683	0.5279926081034865	0.003036767404829055	0.00020944353904783775	0.6560058667738783	0
000455	1.3583160146844997	1.0151992320557237	1.928889336176569	113	1.0151803942118758	1.356	1.6799882400823194	2.015983872129023	2.352047040940819	2.6759625365244886	2.976247028503366	3.239954640635031	0.002316014684499601	1.8837843847929747e-05	2.490030559802508	0
000456	1.1452766479367211	1.0084539909967933	1.9161028946629	96	1.0084508506901393	1.1520000000000001	1.2839910120629157	1.3919888640890872	1.4640292805856117	1.5119788322963477	1.5241265024997077	1.499979000293996	0.006723352063279009	3.140306654048075e-06	1.4460155819712774	0
000457	0.5602951983279907	1.006853075079949	1.913165032869048	47	1.0069046449861176	0.5640000000000001	0.6119957160299878	0.6479948160414717	0.6720134402688054	0.6719905921317101	0.6600547845471174	0.6359910961246542	0.0037048016720093724	5.15699061687247e-05	0.6500067408572912	0
000458	0.6484118630702542	1.0024316441360945	1.9046101468773744	54	1.0024021821591524	0.648	0.6599953800323398	0.6599947200422397	0.6360127202544051	0.5999916001175983	0.5520458198030437	0.4919931120964306	0.00041186307025420366	2.9461976942091184e-05	0.6000055587243429	0
000459	1.896822187595866	0.9840250287355987	1.8696288069773053	159	0.9839913953069609	1.9080000000000001	1.4759896680723235	1.1039911680706553	0.8040160803216064	0.5759919361128943	0.3960328707282705	0.27599613605409523	0.01117781240413418	3.3633428637824814e-05	0.7720029765599743	0
000460	1.2191785851649315	1.0180615520901612	1.934293432836988	102	1.0180245869165532	1.224	1.5719889960770275	1.9679842561259508	2.400048000960019	2.843960184557416	3.3002739227355873	3.7439475847338133	0.004821414835068483	3.696517360807228e-05	2.6380338241983026	0
000461	0.6769512918122542	0.9872635082875248	1.8758777622001144	56	0.9872802396732626	0.672	0.5519961360270478	0.43199654402764776	0.3360067201344027	0.2519964720493913	0.18001494124012293	0.13199815202587162	0.004951291812254177	1.6731385737767113e-05	0.31400149425074736	0
000462	1.0121555933234163	1.0052443204380597	1.9100134891590643	84	1.0052459778319827	1.008	1.0799924400529197	1.1159910720714235	1.128022560451209	1.103984544216381	1.056087655275388	0.9959860561952132	0.004155593323416307	1.6573939229935775e-06	1.0800107213770889	0
000463	1.6941173746950595	0.9911390894510153	1.8835617042805344	141	0.9913243220392133	1.6920000000000002	1.4639897520717355	1.2239902080783354	0.996019920398408	0.7919889121552298	0.612050800216418	0.46799344809172666	0.0021173746950593486	0.00018523258819802546	0.9260055068353089	0
000464	0.9070924428515269	0.9840803794977951	1.8691990366715496	76	0.9837652058723289	0.912	0.7079950440346917	0.5279957760337917	0.3840076801536031	0.27599613605409523	0.19201593732279781	0.13199815202587162	0.0049075571484731295	0.0003151736254662918	0.37000145427080855	0
000465	1.0578146114334805	1.0015315138119383	1.9029156340515845	88	1.0015103548437023	1.056	1.0679925240523316	1.0439916480668154	0.996019920398408	0.9239870641811014	0.8400697257872404	0.743989584145822	0.0018146114334804953	2.1158968235956976e-05	0.9360084111052865	0
000466	0.5557470447349095	1.0162154941540666	1.930911600776284	46	1.016244718294671	0.552	0.6959951280341038	0.8519931840545275	1.0080201604032082	1.1639837042281407	1.30810857301156	1.451979672284588	0.0037470447349094993	2.9224140604355853e-05	1.0800134036693547	0
000467	0.6045036691509662	0.9848073784389053	1.870786759473354	51	0.9846008292694854	0.612	0.4799966400235198	0.3599971200230398	0.26400528010560215	0.19199731203763146	0.1320109569094235	0.09599865601881573	0.007496330849033783	0.00020654916941986734	0.25400099418633876	0
000468	1.2967084747186657	1.0014004565335202	1.902624953960792	108	1.0013573690172861	1.296	1.3079908440640915	1.2719898240814074	1.2120242404848098	1.127984208221085	1.0200846670273633	0.8999874001763974	0.0007084747186656415	4.3087516234052714e-05	1.1400101973425258	0
000469	1.089453072802902	0.9823089834349427	1.867478243528304	89	0.9828595471449184	1.068	0.8159942880399838	0.5999952000383997	0.4320086401728035	0.29999580005879917	0.20401693340547267	0.13199815202587162	0.021453072802901874	0.0005505637099757488	0.41400150229022176	0
000470	1.1370650947081558	1.001203499799091	1.9023600486035248	95	1.001217948512452	1.1400000000000001	1.1399920200558595	1.1159910720714235	1.0560211204224086	0.9719863921905093	0.876072714035265	0.7799890801528778	0.0029349052918443697	1.4448713360870613e-05	0.990008733154724	0
000471	0.4791782639852151	1.010127207736926	1.9190898058089143	40	1.0100228712191641	0.48000000000000004	0.5519961360270478	0.6119951040391677	0.6600132002640053	0.6959902561364141	0.7200597649604917	0.73198975214347	0.0008217360147849129	0.0001043365177619826	0.6620073689284328	0
000472	0.5890489007264723	1.0009294030837814	1.901655065972572	49	1.000846913984042	0.5880000000000001	0.5879958840288118	0.5759953920368637	0.5400108002160043	0.4919931120964306	0.44403685505896995	0.3959944560776149	0.001048900726472235	8.248909973951335e-05	0.5060044165857825	0
000473	1.3929441162839629	0.9842676048923766	1.870014366571856	116	0.9841943165082176	1.3920000000000001	1.0799924400529197	0.8159934720522235	0.6000120002400048	0.4319939520846708	0.3000249020668716	0.20399714403998342	0.0009441162839627371	7.328838415898709e-05	0.5720023184227789	0
000474	0.7014304594536804	0.9888782249334067	1.87824963325398	59	0.9885285627088681	0.7080000000000001	0.5879958840288118	0.46799625602995176	0.372007440148803	0.28799596805644717	0.21601792948814755	0.15599781603057555	0.006569540546319641	0.00034966222453858276	0.34800188229712276	0
000475	0.639943610639135	0.9827553628940646	1.865845630343136	54	0.9820002978008376	0.648	0.49199655602410786	0.3599971200230398	0.25200504010080205	0.1799974800352795	0.12000996082674863	0.08399882401646376	0.008056389360865057	0.0007550650932269809	0.24800083017107358	0
000476	2.0336392412837125	0.9873355092289158	1.8759228813179687	169	0.9873039860038534	2.028	1.6559884080811433	1.3079895360837113	1.0080201604032082	0.7559894161481738	0.5520458198030437	0.3959944560776149	0.005639241283712515	3.1523225062390914e-05	0.9460046327661492	0
000477	0.8078155237661113	0.9995841963642504	1.8996477324920704	67	0.9997904481952427	0.804	0.7919944560388077	0.7559939520483836	0.6960139202784056	0.6239912641223022	0.5520458198030437	0.47999328009407866	0.003815523766111273	0.00020625183099221012	0.6500054487308369	0
000478	1.5334142049464239	0.9837073864953705	1.8695882864063071	126	0.9839700692057336	1.512	1.1759917680576235	0.8879928960568315	0.6480129602592052	0.4559936160893747	0.31202589814954645	0.2159969760423354	0.021414204946423876	0.00026268271036311575	0.6160023524424861	0
000479	1.3708464994349505	1.0041636537741079	1.907881604981816	114	1.0041239606281533	1.368	1.4399899200705595	1.4639882880936952	1.4520290405808116	1.4039803442751801	1.3201095690942348	1.2239828642399007	0.0028464994349504114	3.969314595453355e-05	1.3840133377257304	0
000480	0.5787744114344691	1.0018407260740905	1.903611661478352	48	1.001876676220588	0.5760000000000001	0.5879958840288118	0.5759953920368637	0.5520110402208044	0.5159927761011346	0.46803884722431965	0.41999412008231884	0.002774411434468993	3.595014649748762e-05	0.5200046766157088	0
000481	1.5869841950854606	1.0145905855159358	1.9277978348220317	132	1.0146059336896467	1.584	1.9439863920952554	2.3159814721482226	2.6760535210704215	3.0119578325903436	3.324275914900937	3.587949768703238	0.0029841950854605503	1.5348173710849622e-05	2.810034150251403	0
000482	0.7275559218688799	0.9999551168331859	1.9001191058984024	61	1.0000385334697508	0.7320000000000001	0.7199949600352797	0.6839945280437756	0.6360127202544051	0.5759919361128943	0.5160428315550191	0.4439937840870227	0.004444078131120244	8.34166365648592e-05	0.5960051266813995	0
000483	1.4700671968784516	0.9935088408099959	1.8873867575858152	123	0.9933374593662274	1.476	1.3199907600646796	1.1399908800729595	0.9600192003840077	0.7919889121552298	0.6360527923817677	0.5039929440987826	0.0059328031215484245	0.0001713814437684924	0.892005914859571	0
000484	1.0174344915315878	1.0171231727423098	1.932491986739284	85	1.017076480290984	1.02	1.2959909280635036	1.595987232102143	1.9200384007680154	2.2439685844398176	2.568213161692421	2.879959680564472	0.002565508468412192	4.669245132582489e-05	2.084026331271729	0
000485	2.2308990066679666	1.0045061054170739	1.9084692642705623	186	1.0044332475204716	2.232	2.351983536115247	2.4119807041543666	2.400048000960019	2.3279674084562814	2.2081832792121747	2.051971272402186	0.0011009933320336174	7.285789660227415e-05	2.2920223668833795	0
000486	1.068935253802299	0.9877570319860299	1.876217661783293	89	0.9874591298700055	1.068	0.8759938680429237	0.6959944320445436	0.5400108002160043	0.40799428807996685	0.3000249020668716	0.2159969760423354	0.0009352538022988632	0.00029790211602442884	0.5060025444154409	0
000487	0.7210344994062136	1.0029313849613173	1.9053312577991648	60	1.0027817050566685	0.7200000000000001	0.7439947920364557	0.7439940480476156	0.7200144002880058	0.6839904241340621	0.6360527923817677	0.5759919361128943	0.0010344994062134738	0.00014967990464875847	0.6840063988334668	0
000488	0.6508151413614973	1.0030787517946838	1.9064914920352207	54	1.0033923399059814	0.648	0.6719952960329277	0.6719946240430076	0.6600132002640053	0.6239912641223022	0.5760478119683934	0.5279926081034865	0.0028151413614972975	0.00031358811129766906	0.6220058007556871	0
000489	1.464878008325405	1.0105758063656225	1.9201327278023268	122	1.0105717642741194	1.4640000000000002	1.6919881560829073	1.895984832121343	2.0640412808256166	2.1959692564304096	2.280189255708224	2.3159675764539296	0.0008780083254047444	4.042091503064782e-06	2.0740233929370717	0
000490	1.0034649887150018	1.0071769063523024	1.9136214790963595	84	1.0071448740403657	1.008	1.1039922720540956	1.1759905920752634	1.2120242404848098	1.2239828642399007	1.2121006043501612	1.1759835362304927	0.004535011284998225	3.203231193671385e-05	1.1840123515724539	0
000491	0.7096022135504676	1.0168189735006545	1.9319769629203487	59	1.016805421669979	0.7080000000000001	0.8999937000440997	1.1039911680706553	1.3200264005280107	1.5359784963010517	1.75214542807053	1.9559726163833706	0.001602213550467524	1.355183067563992e-05	1.428017968232953	0
000492	1.4009586151731006	1.0077282413852071	1.9147276312754544	117	1.0077270453366505	1.4040000000000001	1.5479891640758514	1.6679866561067511	1.740034800696014	1.775975136348091	1.7641464241532048	1.7159759763363311	0.003041384826899529	1.196048556639795e-06	1.7020180262860407	0
000493	0.984637143269354	0.9956387202904518	1.8921808790075965	82	0.9958606202254764	0.9840000000000001	0.9119936160446876	0.8159934720522235	0.7080141602832057	0.5999916001175983	0.5040418354723443	0.40799428807996685	0.0006371432693539347	0.00022189993502463867	0.6580048286750044	0
000494	1.1994785930525862	0.9928279110161804	1.8866238300464688	99	0.9929359282541917	1.1880000000000002	1.0559926080517437	0.9119927040583675	0.7680153603072062	0.6239912641223022	0.49204083938966936	0.3839946240752629	0.011478593052586028	0.00010801723801134866	0.7060045666674252	0
000495	1.6645780651792457	1.007116555182608	1.913562553746197	139	1.0071138614472195	1.6680000000000001	1.8239872320893753	1.9439844481244148	2.0160403208064164	2.027971608397482	2.004166345806702	1.9319729523786666	0.0034219348207544797	2.6937353885259085e-06	1.9580204846005096	0
000496	0.8320091793016764	1.0032008094669402	1.9064494108692247	69	1.0033701924588037	0.8280000000000001	0.8639939520423356	0.8639930880552955	0.8400168003360068	0.8039887441575817	0.7440617571258415	0.6839904241340621	0.004009179301676324	0.00016938299186342043	0.8000074609751872	0
000497	1.2861018672836013	0.9794351322870095	1.862111691631453	105	0.9800351143648593	1.26	0.9239935320452757	0.6479948160414717	0.4440088801776036	0.29999580005879917	0.19201593732279781	0.11999832002351966	0.02610186728360131	0.0005999820778498366	0.43800121427824457	0
000498	0.7419100122700798	1.007446433789647	1.91428988174114	62	1.00749665640947	0.744	0.8159942880399838	0.8759929920560635	0.9120182403648074	0.9239870641811014	0.9120757022832896	0.8879875681740454	0.002089987729920195	5.0222619823125925e-05	0.8880093091832153	0
000499	0.5772905242809018	1.0159053177703734	1.930536635170649	48	1.0160473727423858	0.5760000000000001	0.7199949600352797	0.8759929920560635	1.0320206404128083	1.1879833682328447	1.3321105651769098	1.46397950428694	0.001290524280901706	0.00014205497201236206	1.102013671700141	0
000500	0.881910614469641	0.9898523125057175	1.8805602912599295	73	0.9897446691289588	0.876	0.7439947920364557	0.6119951040391677	0.49200984019680394	0.3839946240752629	0.2880239059841967	0.2159969760423354	0.005910614469641029	0.00010764337675872593	0.4560025403957037	0
000501	1.068206445646168	0.986609924024501	1.875868443959728	87	0.9872753354546683	1.044	0.8519940360417477	0.6719946240430076	0.5160103202064041	0.3839946240752629	0.27602290990152184	0.19199731203763146	0.024206445646167918	0.0006654114301672953	0.48200230438426267	0
000502	1.4842474676951858	1.0199250547228087	1.9378617969937149	124	1.0199026279546657	1.488	1.9679862240964314	2.5319797441620464	3.1680633612672255	3.8639459047573332	4.608382495747147	5.375924737053681	0.0037525323048142045	2.2426768143013476e-05	3.58604707784731	0
000503	0.6046784125276242	0.9934552998131153	1.8878961905712288	50	0.9936055755143429	0.6000000000000001	0.5399962200264599	0.46799625602995176	0.3960079201584032	0.3239954640635031	0.264021913818847	0.20399714403998342	0.004678412527624132	0.00015027570122760903	0.3660024863561913	0
000504	0.5981397282307048	0.9802479238110487	1.8657913520896223	48	0.9819717309889601	0.5760000000000001	0.4319969760211678	0.31199750401996784	0.21600432008640175	0.14399798402822359	0.09600796866139891	0.05999916001175983	0.022139728230704758	0.0017238071779113184	0.21000065213815325	0
000505	1.335666947179881	0.9900244612509425	1.8810899546875728	112	0.9900234326210834	1.344	1.1399920200558595	0.9359925120599035	0.744014880297606	0.5759919361128943	0.44403685505896995	0.33599529606585504	0.008333052820119091	1.02862985906782e-06	0.6960039166085147	0
000506	0.6842217658386277	1.0145687830543477	1.9279108331369688	57	1.0146654050505755	0.684	0.8399941200411597	0.9959920320637434	1.1520230404608092	1.2959818562540124	1.4281185338383087	1.5479783283034037	0.0002217658386276522	9.662199622773038e-05	1.2100146518269062	0
000507	0.5722035098898011	1.0117896473252073	1.922013145786002	48	1.0115614340463286	0.5760000000000001	0.6719952960329277	0.7679938560491516	0.8520170403408068	0.9239870641811014	0.9720806826966639	1.0079858881975652	0.0037964901101990023	0.00022821327887867504	0.8660099712497028	0
000508	1.331259878786786	0.981036377408708	1.864428843913156	111	0.9812546387422665	1.332	0.9839931120482157	0.7079943360453116	0.49200984019680394	0.33599529606585504	0.2280189255708224	0.14399798402822359	0.0007401212132140955	0.00021826133355851152	0.48200158232587204	0
000509	3.5165306547681925	0.9985594837166547	1.897328095239508	293	0.998569615970024	3.516	3.3959762281664028	3.1799745602035183	2.892057841156823	2.567964048503321	2.2321852713775243	1.8959734563716106	0.0005306547681924734	1.0132253369321553e-05	2.6940219009632003	0
000510	1.0142591890296975	0.993239185855332	1.8875871232653485	84	0.9934429124400354	1.008	0.8999937000440997	0.7799937600499196	0.6600132002640053	0.5399924401058385	0.4320358589762951	0.33599529606585504	0.006259189029697465	0.00020372658470335647	0.6080040425843356	0
000511	0.7742144253660459	0.9965637530816018	1.8934718766001684	64	0.9965400762317767	0.768	0.7199949600352797	0.6599947200422397	0.5880117602352047	0.5039929440987826	0.4200348628936202	0.34799512806820704	0.006214425366045884	2.36768498251827e-05	0.5400040625622223	0
000512	1.5241413168027982	0.989362045772018	1.8796733053204608	127	0.9892778456991216	1.524	1.2839910120629157	1.0439916480668154	0.8280165603312066	0.6359910961246542	0.4800398433069945	0.359994960070559	0.00014131680279816372	8.420007289644538e-05	0.7720041866605243	0
000513	1.0395872498912835	0.9875678838930709	1.87736282275474	85	0.9880618316137634	1.02	0.8399941200411597	0.6719946240430076	0.5280105602112043	0.3959944560776149	0.2880239059841967	0.20399714403998342	0.019587249891283465	0.0004939477206924447	0.48800246839952766	0
000514	0.8095618686777013	0.9879197039057563	1.8764218188811477	69	0.9875665783789448	0.8280000000000001	0.6719952960329277	0.5279957760337917	0.4080081601632033	0.3119956320611511	0.2280189255708224	0.16799764803292752	0.018438131322298768	0.0003531255268115485	0.38600190631580394	0
000515	1.5496959291658965	0.9807634146941767	1.8627674654156643	131	0.9803802501257781	1.572	1.1519919360564477	0.8159934720522235	0.5640112802256045	0.3839946240752629	0.25202091773617213	0.16799764803292752	0.022304070834103573	0.00038316456839859736	0.5560016463631064	0
000516	1.246125680142356	0.9937421994960982	1.888285535586994	104	0.9938104889944352	1.248	1.1159921880546837	0.9719922240622074	0.8280165603312066	0.6839904241340621	0.5520458198030437	0.4319939520846708	0.00187431985764408	6.828949833703746e-05	0.7640051947449792	0
000517	1.1722524582932163	0.9879818853134598	1.8773991070445328	97	0.9880809281471542	1.1640000000000001	0.9599932800470397	0.7679938560491516	0.6000120002400048	0.4559936160893747	0.33602789031489616	0.23999664004703933	0.008252458293216192	9.904283369444045e-05	0.5600028804645845	0
000518	0.7427695578535461	0.9827929922405788	1.8669569305091716	62	0.9825851784984934	0.744	0.5639960520276358	0.41999664002687975	0.3000060001200024	0.20399714403998342	0.14401195299209835	0.09599865601881573	0.0012304421464538473	0.00020781374208544978	0.28800107420423593	0
000519	0.6384004865897294	1.0076907067304797	1.91491126895746	53	1.0078236944138754	0.636	0.7079950440346917	0.7559939520483836	0.7920158403168064	0.8039887441575817	0.8040667375392159	0.7799890801528778	0.002400486589729356	0.00013298768339575773	0.7740082330415928	0
000520	0.8783413300645672	0.9893248777964057	1.8801954869506057	72	0.9895526714981959	0.8640000000000001	0.7319948760358678	0.5999952000383997	0.48000960019200384	0.371994792072911	0.27602290990152184	0.20399714403998342	0.01434133006456706	0.0002277937017902687	0.44400242038011456	0
000521	1.6596316724234998	0.99080141574382	1.882799674006312	138	0.9909232631605739	1.6560000000000001	1.4279900040699716	1.1879904960760312	0.9600192003840077	0.7559894161481738	0.5880488080510683	0.4439937840870227	0.00363167242349971	0.00012184741675391741	0.8940052848027126	0
000522	0.807679765256565	0.9830010163365055	1.8661708829004588	69	0.982171479222793	0.8280000000000001	0.6239956320305757	0.45599635202918376	0.3240064801296026	0.22799680804468736	0.15601294907477323	0.1079984880211677	0.02032023474343503	0.0008295371137124752	0.31600111822166504	0
000523	1.0907435546298723	0.9897672387718676	1.880930975805253	91	0.9899397615460259	1.092	0.9239935320452757	0.7559939520483836	0.6000120002400048	0.46799344809172666	0.36002988248024587	0.26399630405174324	0.0012564453701278122	0.00017252277415835682	0.5620031864928966	0
000524	0.6492550582151728	0.9866698789605939	1.8743942669683515	55	0.9864994715670022	0.66	0.5279963040258718	0.40799673602611175	0.3120062401248025	0.22799680804468736	0.16801394515744808	0.11999832002351966	0.010744941784827211	0.0001704073935916428	0.2940013922337402	0
000525	0.7128465059055152	0.9799658005294464	1.8625668879576436	59	0.9802746855923005	0.7080000000000001	0.5159963880252838	0.3719970240238078	0.25200504010080205	0.16799764803292752	0.10800896474407377	0.07199899201411179	0.004846505905515164	0.0003088850628540918	0.24800067615683444	0
000526	1.4614942713443844	1.015412261905734	1.9293775186277835	122	1.015437326138439	1.4640000000000002	1.8119873160887874	2.183982528139775	2.5560511210224206	2.9159591765715276	3.252269938404888	3.551950272696182	0.0025057286556158243	2.50642327050965e-05	2.71203339215393	0
000527	0.7321555631845229	0.9925660408395245	1.886091823171682	61	0.9926559313986228	0.7320000000000001	0.6479954640317518	0.5519955840353277	0.4560091201824037	0.371994792072911	0.3000249020668716	0.22799680804468736	0.00015556318452281115	8.989055909836008e-05	0.4260027784056588	0
000528	1.3754756003493773	0.980737598590615	1.8639346406644344	114	0.9809945380514449	1.368	1.0079929440493915	0.7199942400460796	0.5040100802016041	0.34799512806820704	0.2280189255708224	0.14399798402822359	0.0074756003493772205	0.0002569394608298303	0.492001550327388	0
000529	1.051152153319237	0.9945359860708648	1.8894885992137935	88	0.9944436650839134	1.056	0.9599932800470397	0.8399932800537595	0.7200144002880058	0.5999916001175983	0.49204083938966936	0.3959944560776149	0.0048478466807631015	9.232098695144408e-05	0.6680046426622813	0
000530	1.3002695776404234	0.9829108422116735	1.8686160236755296	107	0.9834583643381726	1.284	0.9839931120482157	0.7319941440468476	0.5280105602112043	0.371994792072911	0.25202091773617213	0.16799764803292752	0.01626957764042336	0.0005475221264991115	0.5060018623580463	0
000531	1.4903919728110724	1.0144366236158022	1.9274246643909236	124	1.0144095329432403	1.488	1.8239872320893753	2.1599827201382387	2.49604992099842	2.8079606885503603	3.0842559932474396	3.3239534646514945	0.002391972811072396	2.709067256190245e-05	2.616031669945888	0
000532	2.604765301830608	1.0084835070733575	1.9162279032241132	217	1.0085166430806471	2.604	2.915979588142883	3.1679746562027504	3.348066961339227	3.4439517846750145	3.4682878678930353	3.4199521206703105	0.0007653018306079673	3.313600728960253e-05	3.294035496487204	0
000533	1.5334142049464239	0.9837073864953705	1.8697506350774693	126	0.9840555138110301	1.512	1.1759917680576235	0.8879928960568315	0.6480129602592052	0.4559936160893747	0.31202589814954645	0.2159969760423354	0.021414204946423876	0.00034812731565958543	0.6160023524424861	0
000534	1.022816010779128	0.9955266049733569	1.8910236474174995	86	0.995251565677973	1.032	0.9479933640464516	0.8399932800537595	0.7320146402928058	0.6239912641223022	0.5160428315550191	0.41999412008231884	0.009183989220872046	0.00027503929538386096	0.6800049166921096	0
000535	0.791956798486588	0.9970110310286158	1.894524589708324	66	0.9970941223805556	0.792	0.7439947920364557	0.6839945280437756	0.6120122402448049	0.5279926081034865	0.44403685505896995	0.371994792072911	4.320151341208334e-05	8.309135193984574e-05	0.5640043025934006	0
000536	0.5326649923347763	0.991053215611177	1.884429389561224	44	0.9917809874729331	0.528	0.4559968080223438	0.3839969280245758	0.3120062401248025	0.2519964720493913	0.19201593732279781	0.14399798402822359	0.004664992334776241	0.0007277718617560991	0.2900017282620225	0
000537	0.9124004671701278	0.9935250855551597	1.888635668979004	76	0.9939947652762627	0.912	0.8159942880399838	0.7079943360453116	0.6000120002400048	0.4919931120964306	0.3960328707282705	0.3119956320611511	0.0004004671701277607	0.00046967972110301126	0.554003706535192	0
000538	1.6051679446629845	1.016274424670132	1.9309233642824988	134	1.0162509094641965	1.608	2.015985888098783	2.4599803201574386	2.9160583211664233	3.3719527926609025	3.8043157582079314	4.21194103282554	0.002832055337015582	2.3515205935575878e-05	3.130039018852836	0
000539	1.1775156785756327	1.0133872724754758	1.925526949090827	98	1.0134107595401622	1.1760000000000002	1.4159900880693834	1.655986752105983	1.8840376807536152	2.0879707684092423	2.2561872635428744	2.387966568468041	0.0015156785756325064	2.3487064686467107e-05	1.948023186891523	0
000540	1.1773239061481708	1.0121923519814733	1.9233401503728984	98	1.0122598406445613	1.1760000000000002	1.3919902560682076	1.595987232102143	1.7880357607152144	1.9439727843810186	2.0641713262200763	2.147969928421002	0.0013239061481706837	6.748866308803336e-05	1.8220212146512769	0
000541	0.7703822128050404	1.011381812172732	1.9213790547123528	64	1.011227709962712	0.768	0.8999937000440997	1.0199918400652794	1.128022560451209	1.2119830322375487	1.2721055847635354	1.3079816882563644	0.0023822128050403624	0.0001541022100199907	1.1400130676363394	0
000542	0.9836686862358736	1.016164705271886	1.9305957126992943	82	1.016078465427536	0.9840000000000001	1.2359913480605635	1.499988000095999	1.7760355207104144	2.051971272402186	2.3161922439562486	2.5559642165009686	0.00033131376412653957	8.623984434996679e-05	1.906023766954397	0
000543	0.3661657613099313	1.0023820394193732	1.903626934060852	31	1.0018847142277625	0.372	0.37199739601822784	0.3719970240238078	0.3600072001440029	0.33599529606585504	0.31202589814954645	0.27599613605409523	0.005834238690068716	0.0004973251916107202	0.3380031584092558	0
000544	0.9953678663621013	0.9916377284023062	1.8846143749456736	83	0.9918783458501021	0.9960000000000001	0.8639939520423356	0.7319941440468476	0.6000120002400048	0.47999328009407866	0.3720308785629208	0.28799596805644717	0.000632133637898824	0.00024061744779591	0.5560033705071057	0
000545	1.5189095011868885	1.0146331577671028	1.9278621407345968	126	1.0146397780893455	1.512	1.8599869800911393	2.2199822401420786	2.5680513610272206	2.891959512566824	3.1922649579915134	3.4439517846750145	0.006909501186888489	6.620322242634202e-06	2.6960328060822984	0
000546	0.8844298122655296	1.0150769009214837	1.9287705909052133	74	1.0151178982100966	0.888	1.0919923560535076	1.3079895360837113	1.5240304806096123	1.7279758083386831	1.920159373227978	2.0879707684092423	0.003570187734470376	4.099728861284291e-05	1.6100197204537892	0
000547	1.5689123765662583	0.9984553504231238	1.8971817715842296	131	0.9984926053799077	1.572	1.5119894160740874	1.4159886720906232	1.2840256805136103	1.1399840402234367	0.9840816787793387	0.8399882401646377	0.003087623433741804	3.7254956783860926e-05	1.1960096213076221	0
000548	0.6004475727144969	1.0096854616910997	1.918359095784118	50	1.0096382962841925	0.6000000000000001	0.6839952120335158	0.7559939520483836	0.8160163203264066	0.8519880721669896	0.876072714035265	0.8759877361716936	0.00044757271449680225	4.716540690719029e-05	0.8100090011303757	0
000549	0.5161367373632713	0.9837976397959963	1.8690995575267453	43	0.9837128496922494	0.516	0.39599722801940385	0.29999760001919984	0.21600432008640175	0.15599781603057555	0.10800896474407377	0.07199899201411179	0.0001367373632712443	8.479010374695672e-05	0.2080008201522944	0
000550	1.6045228486300016	0.9868620013359913	1.8747531313344656	134	0.9866883429873723	1.608	1.2959909280635036	1.0199918400652794	0.7800156003120062	0.5759919361128943	0.4200348628936202	0.29999580005879917	0.003477151369998488	0.0001736583486190435	0.7320034945843504	0
000551	1.7145120357933423	0.9951811297152787	1.8907588097799737	143	0.995112180814247	1.7160000000000002	1.5719889960770275	1.4039887680898553	1.2120242404848098	1.0199857201999172	0.8400697257872404	0.6839904241340621	0.0014879642066578658	6.894890103170681e-05	1.1220079791288189	0
000552	1.056087306695073	1.0108763627536164	1.920715216288145	88	1.0108783297569424	1.056	1.2239914320599756	1.3799889600883193	1.512030240604812	1.6079774883151634	1.6801394515744807	1.7159759763363311	8.730669507284183e-05	1.9670033259977515e-06	1.5200172581631801	0
000553	1.0750183255687504	0.9840491937209571	1.868374477967296	91	0.983331238088519	1.092	0.8399941200411597	0.6239950080399357	0.4560091201824037	0.3239954640635031	0.2280189255708224	0.15599781603057555	0.01698167443124965	0.0007179556324381497	0.4380017423214	0
000554	0.7204380132309276	1.012015331440878	1.9227266002231107	60	1.0119369273123922	0.7200000000000001	0.8519940360417477	0.9719922240622074	1.0800216004320087	1.1759835362304927	1.2481035925981858	1.2959818562540124	0.0004380132309275142	7.840412848580947e-05	1.104012807603109	0
000555	0.39797879941164716	1.013697589134493	1.926305402766357	33	1.0138204621054565	0.396	0.4799966400235198	0.5639954880360957	0.6480129602592052	0.719989920141118	0.780064745373866	0.8279884081622857	0.0019787994116471364	0.00012287297096347238	0.6700080269993484	0
000556	0.4188169047919118	0.9879902234794812	1.878969554398118	34	0.9889074594227439	0.40800000000000003	0.33599764801646387	0.27599779201766383	0.21600432008640175	0.16799764803292752	0.12000996082674863	0.08399882401646376	0.010816904791911774	0.0009172359432627619	0.20000103216611154	0
000557	1.8036404751917454	1.0160710175652479	1.9305522120960357	150	1.0160555709261583	1.8	2.2559842081105432	2.7479780161758707	3.2520650413008263	3.7439475847338133	4.212349625018877	4.643934984910211	0.0036404751917453737	1.5446639089589098e-05	3.476043243375024	0
000558	1.4399678725963312	1.0127914036583416	1.924297777130118	120	1.0127638425541934	1.4400000000000002	1.7159879880840834	1.9919840641274869	2.244044880897618	2.459965560482153	2.6402191381884696	2.771961192543304	3.212740366898004e-05	2.7561104148254856e-05	2.304027137387186	0
000559	0.8722428992570139	0.9862269965403444	1.872392232405002	75	0.9854457946146087	0.9	0.7079950440346917	0.5399956800345597	0.4080081601632033	0.29999580005879917	0.21601792948814755	0.15599781603057555	0.027757100742986096	0.0007812019257357194	0.3880017383016629	0
000560	0.6814970941323971	1.009938578690128	1.9190980316570707	57	1.0100272005083657	0.684	0.7799945400382198	0.8639930880552955	0.9360187203744075	0.9839862241928612	1.0080836709446885	1.0199857201999172	0.0025029058676029337	8.862181823765525e-05	0.9320103273008984	0
000561	0.932154915227276	1.0114688837060115	1.9219485205677436	78	1.011527421595061	0.936	1.0919923560535076	1.2359901120791033	1.368027360547211	1.475979336289292	1.5481284946650573	1.5959776563128114	0.00384508477272405	5.8537889049414815e-05	1.3860158859911638	0
000562	1.7493160114418185	1.0039147409707536	1.9077525909971087	145	1.004056060170933	1.74	1.8239872320893753	1.859985120119039	1.8360367207344148	1.7639753043457391	1.6561374594091312	1.5239786642986997	0.009316011441818484	0.00014131920017934618	1.7440167501660664	0
000563	1.042904098234694	0.988630357022336	1.8792185674063289	86	0.9890385157353578	1.032	0.8639939520423356	0.6959944320445436	0.5520110402208044	0.41999412008231884	0.31202589814954645	0.22799680804468736	0.01090409823469396	0.00040815871302180007	0.512002708430706	0
000564	0.9883601719270667	0.9996553163256608	1.8997164466114047	82	0.9998266126477311	0.9840000000000001	0.9719931960476277	0.9239926080591355	0.8520170403408068	0.7679892481505258	0.6840567767124672	0.5879917681152463	0.004360171927066614	0.0001712963220702468	0.7980067729043018	0
000565	1.0218228475731839	1.0186876985291207	1.9355826790155104	85	1.0187031211482487	1.02	1.3319906760652676	1.679986560107519	2.0640412808256166	2.471965392484505	2.892240055924642	3.3239534646514945	0.00182284757318385	1.5422619128013793e-05	2.294029571676507	0
000566	2.5105875319546405	1.012389306939102	1.923612552393971	209	1.012403206666629	2.508	2.9759791681458228	3.4319725442196463	3.8400768015360307	4.1879413688208365	4.464370542755049	4.6679346489149145	0.002587531954640454	1.3899727527189043e-05	3.92804584573205	0
000567	1.3322031007500734	1.0050040388286168	1.9095543301037303	111	1.0050043210079973	1.332	1.4159900880693834	1.4639882880936952	1.4640292805856117	1.427980008279884	1.3681135534249345	1.2839820242516604	0.00020310075007334838	2.8217938052854663e-07	1.404013873784195	0
000568	0.9792660566362692	0.9801202784072903	1.862838655975289	80	0.9804177179364132	0.9600000000000001	0.7079950440346917	0.5039959680322558	0.3480069601392028	0.23999664004703933	0.15601294907477323	0.09599865601881573	0.019266056636269124	0.0002974395291228671	0.34200103622446304	0
000569	1.6457246693883298	1.0199411698457819	1.9379379081341368	137	1.0199426854821185	1.6440000000000001	2.1839847121070153	2.8079775361797106	3.516070321406428	4.2839400248396515	5.112424331219492	5.975916337171279	0.0017246693883297137	1.515636336657522e-06	3.980052210487262	0
000570	1.1148772609506283	1.010242660714521	1.919623373577656	93	1.0103036895780253	1.116	1.2839910120629157	1.4279885760913913	1.5480309606192124	1.6319771523198674	1.6921404476571558	1.7159759763363311	0.0011227390493717682	6.102886350434211e-05	1.5500173541811455	0
000571	0.810236485118373	0.9855432075089368	1.8724601352469843	67	0.9854815320893299	0.804	0.6359955480311638	0.4919960640314877	0.372007440148803	0.27599613605409523	0.19201593732279781	0.13199815202587162	0.006236485118372936	6.167541960688805e-05	0.3500015462690365	0
000572	1.3628090901890306	0.9907393847552871	1.88316262674966	113	0.991114286306465	1.356	1.1639918520570356	0.9719922240622074	0.7920158403168064	0.6239912641223022	0.4800398433069945	0.359994960070559	0.006809090189030531	0.0003749015511779197	0.7320043306559842	0
000573	1.0680307125541235	1.0015950992222207	1.9033504744690832	89	1.0017392126937492	1.068	1.0799924400529197	1.0559915520675833	1.0080201604032082	0.9359868961834533	0.8520707218699153	0.7559894161481738	3.0712554123457636e-05	0.0001441134715285397	0.9480085311208756	0
000574	0.7778424287942575	1.0003630123211862	1.900705293155636	65	1.0003470456273533	0.78	0.7679946240376317	0.7439940480476156	0.6960139202784056	0.6359910961246542	0.5640468158857186	0.4919931120964306	0.002157571205742559	1.5966693832858425e-05	0.6500056027450761	0
000575	1.6606869075472568	0.9868718473484118	1.8754625736762187	138	0.9870617246753022	1.6560000000000001	1.3439905920658555	1.0559915520675833	0.8040160803216064	0.5999916001175983	0.4320358589762951	0.3119956320611511	0.004686907547256647	0.00018987732689035308	0.7580035526016817	0
000576	1.3919031521331768	1.015527683301992	1.929632594887724	116	1.015571573559099	1.3920000000000001	1.7279879040846713	2.087983296133631	2.4480489609792198	2.795960856548008	3.120258981495464	3.4199521206703105	9.684786682329083e-05	4.389025710715977e-05	2.6000320199852176	0
000577	0.8498633604966861	1.0050098173424669	1.909761287411804	70	1.0051132432761931	0.8400000000000001	0.8999937000440997	0.9359925120599035	0.9360187203744075	0.9119872321787494	0.876072714035265	0.8159885761599337	0.009863360496686013	0.0001034259337262533	0.8960089091420599	0
000578	0.628628423043943	1.0156716577425693	1.929760604679332	52	1.0156389455064008	0.624	0.7799945400382198	0.9479924160606715	1.116022320446409	1.2719821922493084	1.4281185338383087	1.5599781603057556	0.004628423043942953	3.271223616851948e-05	1.1840146938231122	0
000579	1.1390171039760644	1.0036441230195048	1.9068873663195	95	1.003600689760188	1.1400000000000001	1.1879916840582116	1.1999904000767994	1.1760235204704095	1.127984208221085	1.056087655275388	0.9719863921905093	0.0009828960239357531	4.343325931688291e-05	1.1200106433820671	0
000580	1.50640469860759	0.9984488887975931	1.8972381728232288	125	0.9985222895255803	1.5	1.4519898360711474	1.3559891520867833	1.23602472049441	1.091984712214029	0.9480786905313142	0.8039887441575817	0.006404698607590076	7.34007279872273e-05	1.148009309259211	0
000581	0.9607679144669578	1.0197999053434645	1.9377091775889053	80	1.0198223038921945	0.9600000000000001	1.2719910960623275	1.631986944104447	2.0400408008160165	2.483965224486857	2.952245036338016	3.4439517846750145	0.0007679144669576754	2.2398548729984924e-05	2.3040301477471132	0
000582	0.6885642821896959	0.9951506092541736	1.890176582415024	58	0.9948057527601409	0.6960000000000001	0.6359955480311638	0.5639954880360957	0.48000960019200384	0.40799428807996685	0.33602789031489616	0.27599613605409523	0.0074357178103041655	0.00034485649403270813	0.45000315845137023	0
000583	1.186336477837245	1.011115410365413	1.9212257239892503	99	1.011147011531234	1.1880000000000002	1.3799903400676194	1.5599875200998392	1.7160343206864137	1.8359742963598509	1.920159373227978	1.9679724483857224	0.0016635221627552266	3.16011658210158e-05	1.7300197164712374	0
000584	0.6091657320482375	0.9799921687282239	1.8630066165207555	50	0.9805061160884279	0.6000000000000001	0.44399689202175585	0.31199750401996784	0.21600432008640175	0.14399798402822359	0.09600796866139891	0.05999916001175983	0.009165732048237452	0.0005139473602039368	0.21200063813825124	0
000585	0.8632317602796533	1.0046620837612446	1.9084419251910456	72	1.00441885887878	0.8640000000000001	0.9119936160446876	0.9359925120599035	0.9360187203744075	0.9119872321787494	0.8640717179525902	0.8039887441575817	0.0007682397203467861	0.00024322488246464324	0.8940087571279868	0
000586	1.5381033399520554	1.0196239108943608	1.937329939073814	128	1.0196227094945118	1.536	2.0279858040993712	2.6039791681666546	3.2400648012960263	3.9359448967714448	4.668387476160522	5.423924065063089	0.002103339952055361	1.2013998489379674e-06	3.650047701926185	0
000587	1.2692119479088366	0.9832348835636522	1.8689638309255128	104	0.9836414163642921	1.248	0.9599932800470397	0.7199942400460796	0.5280105602112043	0.371994792072911	0.25202091773617213	0.16799764803292752	0.021211947908836626	0.0004065328006399582	0.5000019063577223	0
000588	0.6414537776937801	1.00399299545956	1.9077406237311003	53	1.004049761762001	0.636	0.6719952960329277	0.6839945280437756	0.6720134402688054	0.6479909281270062	0.612050800216418	0.5639921041105425	0.005453777693780082	5.676630244111358e-05	0.6420061827999127	0
000589	1.5901016127131518	0.9861339102925439	1.8735737718990635	133	0.9860676424867815	1.596	1.2719910960623275	0.9839921280629754	0.744014880297606	0.5519922721081905	0.3960328707282705	0.27599613605409523	0.005898387286848328	6.626780576246549e-05	0.7040032305522441	0
000590	0.54420853152519	1.0076379079108082	1.9143079826212592	45	1.0075061829583862	0.54	0.5999958000293998	0.6479948160414717	0.6720134402688054	0.6839904241340621	0.6840567767124672	0.6599907601293581	0.004208531525189962	0.00013172495242197435	0.6580070028859274	0
000591	0.8624354145328427	1.0063787599306104	1.9122645874114872	72	1.006430737770484	0.8640000000000001	0.9359934480458637	0.9839921280629754	1.0080201604032082	1.0079858881975652	0.9840816787793387	0.9359868961834533	0.001564585467157431	5.197783987354043e-05	0.9760100332787341	0
000592	0.5890489007264723	1.0009294030837814	1.9021009880659916	49	1.0010816041542323	0.5880000000000001	0.5879958840288118	0.5759953920368637	0.5400108002160043	0.4919931120964306	0.44403685505896995	0.3959944560776149	0.001048900726472235	0.00015220107045088582	0.5060044165857825	0
000593	0.8699415821928687	0.9916407445255658	1.8842262759017303	72	0.9916740881288144	0.8640000000000001	0.7559947080370437	0.6359949120407037	0.5280105602112043	0.41999412008231884	0.3240268942322213	0.2519964720493913	0.005941582192868555	3.334360324858121e-05	0.48600294444214714	0
000594	1.2775056375040947	0.9823238745552604	1.866658903027171	106	0.9824283257174712	1.272	0.9599932800470397	0.7079943360453116	0.5040100802016041	0.34799512806820704	0.24001992165349725	0.15599781603057555	0.005505637504094718	0.00010445116221080575	0.4860017603410392	0
000595	0.6189662331511229	0.9899835344503927	1.880061981782137	52	0.9894824073171392	0.624	0.5279963040258718	0.43199654402764776	0.3480069601392028	0.26399630405174324	0.20401693340547267	0.15599781603057555	0.00503376684887713	0.0005011271332534539	0.3220018102800856	0
000596	1.1722524582932163	0.9879818853134598	1.8773126838274683	97	0.9880354433420266	1.1640000000000001	0.9599932800470397	0.7679938560491516	0.6000120002400048	0.4559936160893747	0.33602789031489616	0.23999664004703933	0.008252458293216192	5.355802856688019e-05	0.5600028804645845	0
000597	0.7063421616424828	1.0143254218494873	1.927090563721764	59	1.014233694732793	0.7080000000000001	0.8639939520423356	1.0199918400652794	1.1760235204704095	1.3199815202587162	1.4521205260036585	1.5599781603057556	0.0016578383575173161	9.172711669425127e-05	1.2320149198576924	0
000598	1.228291033704048	0.9883424363668768	1.8770320363287036	104	0.9878877376996722	1.248	1.0199928600499797	0.8159934720522235	0.6360127202544051	0.47999328009407866	0.36002988248024587	0.26399630405174324	0.01970896629595198	0.0004546986672046005	0.5960030864971126	0
000599	1.8373536817417973	1.0148195745838517	1.9283127697578968	153	1.0148769455312183	1.836	2.2559842081105432	2.6999784001727987	3.132062641252825	3.53995044069383	3.9123247229520053	4.235940696830244	0.0013536817417971747	5.737094736657511e-05	3.2960401850020404	0
000600	0.895550306065373	1.0184624577753938	1.935187940270676	75	1.018495368931947	0.9	1.1639918520570356	1.4639882880936952	1.7880357607152144	2.13597009641865	2.4962071851963716	2.855960016559768	0.004449693934627019	3.291115655312815e-05	1.9840255331734558	0
000601	0.41085153281468567	0.9837904875686565	1.8654075763259472	36	0.9817697486233833	0.43200000000000005	0.3239977320158759	0.23999808001535985	0.16800336006720135	0.11999832002351966	0.08400697257872404	0.05999916001175983	0.02114846718531438	0.002020738945273215	0.1660006041187401	0
000602	0.7528672141477478	1.0164847172401894	1.931267839558528	63	1.0164322078621693	0.756	0.9479933640464516	1.1639906880744955	1.3800276005520111	1.5959776563128114	1.8121504084839044	2.0159717763951304	0.0031327858522521845	5.25093780201491e-05	1.4860185823108008	0
000603	0.4736711513750922	1.0063787599306104	1.9117369345390096	40	1.006153032439731	0.48000000000000004	0.5159963880252838	0.5399956800345597	0.5520110402208044	0.5519922721081905	0.5400448237203689	0.5159927761011346	0.006328848624907846	0.0002257274908794571	0.5360054967017236	0
000604	0.6655851782801377	1.0002836451914776	1.9002046794492733	56	1.0000835710929457	0.672	0.6599953800323398	0.6359949120407037	0.5880117602352047	0.5399924401058385	0.4800398433069945	0.41999412008231884	0.006414821719862296	0.0002000740985319549	0.5540047426339	0
000605	0.45609719884252553	1.0028061443834067	1.9048057978363004	38	1.0025051538609941	0.456	0.46799672402293185	0.46799625602995176	0.4560091201824037	0.4319939520846708	0.3960328707282705	0.359994960070559	9.719884252551436e-05	0.0003009905224125031	0.43000398051979793	0
000606	1.4112255957573563	0.9888062427236867	1.8789152947413	118	0.9888789023983646	1.4160000000000001	1.1759917680576235	0.9479924160606715	0.744014880297606	0.5759919361128943	0.4320358589762951	0.3119956320611511	0.004774404242643859	7.265967467795509e-05	0.6980037485943735	0
000607	1.0518310972741751	0.9938476391869223	1.8875851444147151	88	0.9934418709648566	1.056	0.9479933640464516	0.8279933760529915	0.6960139202784056	0.5759919361128943	0.46803884722431965	0.371994792072911	0.00416890272582493	0.0004057682220657277	0.648004372631329	0
000608	0.5014564499201462	0.9816411322157075	1.866238264879964	41	0.9822069425659895	0.49200000000000005	0.37199739601822784	0.27599779201766383	0.19200384007680155	0.13199815202587162	0.08400697257872404	0.05999916001175983	0.009456449920146104	0.0005658103502820255	0.18600055212150812	0
000609	0.863380645946504	1.0145358715035775	1.927793940998686	72	1.0146038843584357	0.8640000000000001	1.0559926080517437	1.2599899200806393	1.4520290405808116	1.6319771523198674	1.8001494124012294	1.9439727843810186	0.0006193540534961128	6.801285485824593e-05	1.5240184863025519	0
000610	0.5327458695029317	0.994104288010757	1.8891885781184332	44	0.9942857630580442	0.528	0.4799966400235198	0.41999664002687975	0.3600072001440029	0.29999580005879917	0.24001992165349725	0.19199731203763146	0.0047458695029316544	0.00018147504728716068	0.33200225232405506	0
000611	0.9835889459141516	0.9821515599563111	1.86633173817872	82	0.9822561378508095	0.9840000000000001	0.7439947920364557	0.5399956800345597	0.3840076801536031	0.26399630405174324	0.18001494124012293	0.11999832002351966	0.00041105408584851677	0.00010457789449835886	0.37200128625666734	0
000612	1.3576921834654785	0.994617480268454	1.8901218977225611	113	0.9947769720381935	1.356	1.2359913480605635	1.0919912640698874	0.9360187203744075	0.7799890801528778	0.6360527923817677	0.5159927761011346	0.0016921834654783918	0.00015949176973950596	0.866005996856773	0
000613	1.779122592992257	0.9952139828215889	1.890787602418188	148	0.9951273344683549	1.776	1.6319885760799675	1.4519883840929273	1.2600252005040102	1.067985048209325	0.876072714035265	0.707990088138766	0.003122592992256923	8.664835323402009e-05	1.1660083351767103	0
000614	0.9390779957597825	0.985668600219528	1.873762441936558	77	0.9861669401081884	0.924	0.7439947920364557	0.5759953920368637	0.4320086401728035	0.3119956320611511	0.2280189255708224	0.15599781603057555	0.015077995759782414	0.0004983398886604373	0.40800186631811197	0
000615	0.9836096994209736	0.9892586405187727	1.8790708154964744	83	0.9889607534504623	0.9960000000000001	0.8279942040405717	0.6719946240430076	0.5280105602112043	0.40799428807996685	0.31202589814954645	0.22799680804468736	0.012390300579026459	0.00029788706831035405	0.496002730428164	0
000616	0.8900730464564849	1.016298347790858	1.931127605260499	74	1.0163584021195147	0.888	1.1159921880546837	1.3679890560875512	1.6200324006480131	1.8719737923669066	2.112175310550776	2.3399672404586336	0.0020730464564848727	6.0054328656633515e-05	1.7380216646944273	0
000617	0.8440214028470795	0.9997314360189066	1.8994354981647212	70	0.9996787486155608	0.8400000000000001	0.8279942040405717	0.7919936640506876	0.7320146402928058	0.6599907601293581	0.5880488080510683	0.5039929440987826	0.004021402847079414	5.26874033457414e-05	0.6840058367772124	0
000618	1.419975745761381	1.0061273280453515	1.9115495708824577	119	1.006054422370635	1.4280000000000002	1.5359892480752635	1.6079871361029112	1.6440328806576132	1.6319771523198674	1.584131482913082	1.5119788322963477	0.008024254238619077	7.29056747166279e-05	1.5860161220608475	0
000619	1.0478170099201645	1.0067334699657133	1.9128201819133568	87	1.0067231488667825	1.044	1.1399920200558595	1.2119903040775672	1.24802496049921	1.2479825282446044	1.224101600432836	1.1759835362304927	0.003817009920164427	1.032109893084332e-05	1.208012491590095	0
000620	1.8692544165451916	1.008001667770598	1.9153090834351152	156	1.008033065397827	1.872	2.0759854681017234	2.243982048143615	2.352047040940819	2.3999664004703933	2.400199216534973	2.3519670724609854	0.0027455834548084646	3.139762722903505e-05	2.3040245411087517	0
000621	1.25968263103822	0.9944674112244792	1.889356102547324	105	0.9943739316805628	1.26	1.1399920200558595	1.0079919360645115	0.864017280345607	0.719989920141118	0.5880488080510683	0.46799344809172666	0.000317368961779918	9.347954391647484e-05	0.7980055687916484	0
000622	0.8975872280000817	0.9956449955857596	1.891983175678712	75	0.9957565683550089	0.9	0.8279942040405717	0.7439940480476156	0.6480129602592052	0.5519922721081905	0.4560378511416448	0.371994792072911	0.002412771999918295	0.00011157276924933512	0.6000043546116899	0
000623	0.7493697460713843	1.0004883157696165	1.9011122025006184	62	1.0005612032679707	0.744	0.7439947920364557	0.7199942400460796	0.6720134402688054	0.6119914321199503	0.5520458198030437	0.47999328009407866	0.005369746071384296	7.288749835421271e-05	0.6300055007280688	0
000624	0.8126551800266741	0.9913344199327838	1.883120496107292	69	0.9910921128197204	0.8280000000000001	0.7079950440346917	0.5879952960376317	0.48000960019200384	0.3839946240752629	0.3000249020668716	0.22799680804468736	0.01534481997332593	0.00024230711306338915	0.4480027124085248	0
000625	0.4353490961113412	1.0025875244777092	1.905446718036595	36	1.0028424721349822	0.43200000000000005	0.44399689202175585	0.44399644802841576	0.4320086401728035	0.40799428807996685	0.3720308785629208	0.33599529606585504	0.0033490961113411544	0.00025494765727307467	0.40600374048861965	0
000626	0.8124276585628067	1.0020627234848407	1.903983056795877	68	1.0020721427192523	0.8160000000000001	0.8279942040405717	0.8159934720522235	0.7800156003120062	0.73198975214347	0.6720557806297923	0.5999916001175983	0.003572341437193316	9.419234411556232e-06	0.7380067348826103	0
000627	0.6328507106662458	1.0025838379424876	1.9054406022237127	52	1.0028392533638395	0.624	0.6479954640317518	0.6479948160414717	0.624012480249605	0.5879917681152463	0.5400448237203689	0.4919931120964306	0.008850710666245765	0.0002554154213518789	0.5900054107091457	0
000628	0.8727105101577345	1.00718126776242	1.913874716133412	73	1.0072781534723592	0.876	0.9599932800470397	1.0199918400652794	1.0560211204224086	1.067985048209325	1.056087655275388	1.0199857201999172	0.003289489842265514	9.688570993926504e-05	1.030010777369893	0
000629	0.6596257905079121	1.0076501880010347	1.9145767718898856	55	1.0076476475777225	0.66	0.7319948760358678	0.7799937600499196	0.8160163203264066	0.8279884081622857	0.8280687297045656	0.8039887441575817	0.0003742094920878847	2.540423312158424e-06	0.7980084730727711	0
000630	1.0705935576719445	0.9833553644715882	1.868830170008944	89	0.9835710702125311	1.068	0.8159942880399838	0.6119951040391677	0.4440088801776036	0.3119956320611511	0.21601792948814755	0.14399798402822359	0.0025935576719444686	0.0002157057409428731	0.4240016363057129	0
000631	0.7999519936434133	1.0045070817499524	1.9084087628004924	66	1.0044014054105672	0.792	0.8399941200411597	0.8639930880552955	0.864017280345607	0.8399882401646377	0.792065741456541	0.73198975214347	0.007951993643413258	0.00010567633938518561	0.8220080370344517	0
000632	0.6876559609884346	0.9931155258103798	1.88732257405099	57	0.9933036793743099	0.684	0.6119957160299878	0.5279957760337917	0.4440088801776036	0.359994960070559	0.2880239059841967	0.22799680804468736	0.00365596098843457	0.00018815356393009353	0.41000267439013766	0
000633	1.3377777445369556	0.9841190341890572	1.87055133163878	110	0.9844769228755681	1.32	1.0319927760505676	0.7799937600499196	0.5760115202304046	0.40799428807996685	0.2880239059841967	0.19199731203763146	0.017777744536955575	0.0003578886865108766	0.5460022604054477	0
000634	0.7145371519245975	0.9832335986982412	1.8661455944399008	61	0.9821581698281705	0.7320000000000001	0.5519961360270478	0.40799673602611175	0.2880057601152023	0.20399714403998342	0.14401195299209835	0.09599865601881573	0.01746284807540255	0.001075428870070727	0.2820010642032099	0
000635	0.639380216798552	0.9868859318039167	1.875816354087636	53	0.9872479203946682	0.636	0.5159963880252838	0.40799673602611175	0.3120062401248025	0.22799680804468736	0.16801394515744808	0.11999832002351966	0.0033802167985519382	0.00036198859075153855	0.2920014062336422	0
000636	1.1094954179364056	0.980780287986343	1.863340692750289	92	0.9806819414362246	1.104	0.8159942880399838	0.5879952960376317	0.4080081601632033	0.27599613605409523	0.18001494124012293	0.11999832002351966	0.005495417936405511	9.83465501184222e-05	0.3980011902597594	0
000637	0.5769469357758125	1.0181653994978108	1.934820727909666	48	1.0183021039361704	0.5760000000000001	0.7439947920364557	0.9359925120599035	1.1400228004560091	1.3559810162657722	1.5721304868304071	1.787974968350443	0.0009469357758123964	0.00013670443835955837	1.2560160959998317	0
000638	0.9437712528182334	0.9971343232765068	1.8947447668253996	78	0.9972100022749161	0.936	0.8879937840435117	0.8159934720522235	0.7320146402928058	0.6359910961246542	0.5400448237203689	0.4439937840870227	0.007771252818233321	7.567899840932313e-05	0.6760052667200979	0
000639	0.752654254000664	0.9928798001575134	1.8871598345649208	62	0.993218029081925	0.744	0.6599953800323398	0.5759953920368637	0.48000960019200384	0.3959944560776149	0.31202589814954645	0.23999664004703933	0.008654254000663997	0.0003382289244115988	0.444002894422568	0
000640	1.0211663993286528	0.9854631626986011	1.87270783696649	84	0.9856118982666624	1.008	0.8039943720393957	0.6239950080399357	0.46800936018720374	0.33599529606585504	0.24001992165349725	0.16799764803292752	0.013166399328652822	0.00014873556806127564	0.44000193433646917	0
000641	0.6952092685756412	0.9897561004478438	1.8814923461388413	58	0.9902352124803344	0.6960000000000001	0.5879958840288118	0.4799961600307197	0.3840076801536031	0.29999580005879917	0.2280189255708224	0.16799764803292752	0.0007907314243588148	0.00047911203249062506	0.358002016312614	0
000642	0.5161215373350064	1.0063787599306104	1.9120029186465195	43	1.0062930206941383	0.516	0.5639960520276358	0.5879952960376317	0.6000120002400048	0.5999916001175983	0.5880488080510683	0.5639921041105425	0.00012153733500641639	8.573923647214876e-05	0.5840059767640803	0
000643	0.45244486582705656	1.0063787599306104	1.9123607528169848	38	1.0064813499193677	0.456	0.49199655602410786	0.5159958720330237	0.5280105602112043	0.5279926081034865	0.5160428315550191	0.4919931120964306	0.0035551341729434527	0.00010258998875722902	0.5120052566705454	0
000644	1.0577068396343454	0.9919143987620881	1.884592676593464	88	0.9918669259405527	1.056	0.9239935320452757	0.7799937600499196	0.6480129602592052	0.5159927761011346	0.40803386681094533	0.3119956320611511	0.0017068396343453696	4.747282153538812e-05	0.5980037545546052	0
000645	0.9845638657904191	0.9922125651683545	1.8853481687620124	82	0.9922645437940535	0.9840000000000001	0.8639939520423356	0.7319941440468476	0.6120122402448049	0.4919931120964306	0.38403187464559563	0.29999580005879917	0.0005638657904190048	5.197862569894518e-05	0.564003520522469	0
000646	0.8061778271838014	0.9993052064621069	1.8982238473449584	68	0.9990410530599971	0.8160000000000001	0.7919944560388077	0.7439940480476156	0.6840136802736055	0.6119914321199503	0.5400448237203689	0.46799344809172666	0.009822172816198682	0.0002641534021097236	0.6400053147153458	0
000647	1.2814189599405235	0.9874121656615522	1.8756478038725837	107	0.9871592118977358	1.284	1.0439926920511557	0.8279933760529915	0.6360127202544051	0.47999328009407866	0.348028886397571	0.2519964720493913	0.0025810400594765692	0.0002529537638163992	0.5980029044832655	0
000648	2.6140617540013	1.0120876110139674	1.923005475483449	218	1.0120837002202083	2.616	3.083978412151115	3.539971680226558	3.9480789615792315	4.2839400248396515	4.548377515333773	4.727933808926675	0.0019382459987000722	3.910793759054343e-06	4.022046733842834	0
000649	1.5208949646743588	0.9978383309490111	1.896120345752408	127	0.9979339736978481	1.524	1.4519898360711474	1.3439892480860152	1.2120242404848098	1.067985048209325	0.9120757022832896	0.7679892481505258	0.0031050353256412144	9.56427488369993e-05	1.1260088872141856	0
000650	1.0288898992153597	1.004961088526618	1.9094185707556155	86	1.0049328704452551	1.032	1.0919923560535076	1.1279909760721913	1.128022560451209	1.103984544216381	1.056087655275388	0.9839862241928612	0.0031101007846403572	2.8218081362885172e-05	1.082010719376923	0
000651	0.5854328363399491	0.9869651890695857	1.8751066711266684	48	0.9868744120681052	0.5760000000000001	0.46799672402293185	0.3719970240238078	0.2880057601152023	0.2159969760423354	0.15601294907477323	0.1079984880211677	0.009432836339949069	9.077700148052426e-05	0.26800132021670303	0
000652	2.2278584838030975	0.9836763543509249	1.869350394678137	185	0.9838448660570334	2.22	1.7159879880840834	1.2839897280821753	0.9360187203744075	0.6599907601293581	0.4560378511416448	0.3119956320611511	0.007858483803097283	0.0001685117061084318	0.89400344664547	0
000653	0.4800446837883841	1.0160495169792003	1.9305773175385064	40	1.0160687839977982	0.48000000000000004	0.5999958000293998	0.7319941440468476	0.864017280345607	0.9959860561952132	1.1160926356887622	1.2359826962422524	4.4683788384070056e-05	1.9267018597890484e-05	0.9240114354246803	0
000654	0.5161367373632713	0.9837976397959963	1.869886278260808	43	0.9841269032358931	0.516	0.39599722801940385	0.29999760001919984	0.21600432008640175	0.15599781603057555	0.10800896474407377	0.07199899201411179	0.0001367373632712443	0.00032926343989680973	0.2080008201522944	0
000655	0.6577917940362378	1.018307281416579	1.934690125151061	55	1.0182333673023578	0.66	0.8519940360417477	1.0679914560683514	1.3080261605232104	1.5599781603057556	1.8121504084839044	2.0639711044045383	0.0022082059637622553	7.391411422119631e-05	1.4440185543045845	0
000656	0.5662684779998769	1.0170952722080968	1.9326613716136556	47	1.017165628071685	0.5640000000000001	0.7199949600352797	0.8879928960568315	1.0680213604272086	1.2479825282446044	1.4281185338383087	1.5959776563128114	0.002268477999876839	7.035586358816737e-05	1.158014655819174	0
000657	1.402465237700914	1.0181029759437716	1.934468423238133	117	1.0181166849032472	1.4040000000000001	1.8119873160887874	2.2679818561451506	2.7600552011040222	3.275954136642087	3.8043157582079314	4.3319393528490595	0.001534762299086223	1.3708959475611238e-05	3.0420389368395058	0
000658	0.9355475705151732	1.0082421828346468	1.915976144750345	78	1.0083841418210608	0.936	1.0439926920511557	1.1279909760721913	1.1880237604752095	1.2239828642399007	1.224101600432836	1.1999832002351967	0.00045242948482682177	0.00014195898641400362	1.168012515584415	0
000659	1.2285952841875527	1.0005110127809667	1.9007981380087795	103	1.0003959101593132	1.236	1.2239914320599756	1.1759905920752634	1.1040220804416088	1.0079858881975652	0.9000747062006147	0.7919889121552298	0.007404715812447282	0.0001151026216534845	1.034008935188376	0
000660	0.7460577713374876	0.9888624070453966	1.8792484981394804	62	0.9890542683723339	0.744	0.6239956320305757	0.5039959680322558	0.3960079201584032	0.29999580005879917	0.2280189255708224	0.16799764803292752	0.002057771337487635	0.00019186132693727043	0.370001982313964	0
000661	2.213956690976318	0.9956751544641047	1.89181562911782	185	0.99566838808435	2.22	2.051985636100547	1.835985312117503	1.5960319206384128	1.3559810162657722	1.1280936317714372	0.9239870641811014	0.0060433090236822196	6.766379754719054e-06	1.4820107635124622	0
000662	1.4661848818930685	1.0060608683435555	1.9116347542278744	122	1.0060992546274983	1.4640000000000002	1.5839889120776154	1.655986752105983	1.6920338406768136	1.6799764803292754	1.6321354672437813	1.5479783283034037	0.0021848818930683134	3.838628394281507e-05	1.632016630122812	0
000663	1.6880405967009815	1.0104062774182514	1.9198679056103505	141	1.0104323875394337	1.6920000000000002	1.9439863920952554	2.171982624139007	2.364047280945619	2.507964888491561	2.5922151538577705	2.6279632085150806	0.003959403299018671	2.611012118225453e-05	2.3680265913407155	0
000664	0.4676528638076246	0.9933704812408692	1.8878322833555927	39	0.9935719409500651	0.468	0.41999706002057985	0.3599971200230398	0.3000060001200024	0.2519964720493913	0.20401693340547267	0.15599781603057555	0.00034713619237541904	0.00020145970919582812	0.28200190027484356	0
000665	1.2912195468487018	0.9873046969075626	1.8753693440805517	109	0.987012657652168	1.308	1.0559926080517437	0.8279933760529915	0.6360127202544051	0.47999328009407866	0.348028886397571	0.2519964720493913	0.01678045315129828	0.00029203925539467157	0.6000028904833635	0
000666	1.734778297394361	0.9973979088544384	1.8950050235394864	145	0.9973469761845374	1.74	1.6439884920805554	1.5119879040967672	1.3560271205424108	1.1879833682328447	1.0080836709446885	0.8399882401646377	0.005221702605638923	5.093266990097156e-05	1.2580097993436505	0
000667	2.2414911571532414	1.005504136010249	1.910376136963028	187	1.0054368404873375	2.244	2.399983200117599	2.4959800321597427	2.5200504010080205	2.483965224486857	2.388198220452298	2.25596841644217	0.0025088428467587853	6.729552291151464e-05	2.4240242491111146	0
000668	0.7972914209017723	0.9831828236055817	1.8680193410106785	67	0.9831443284152389	0.804	0.6119957160299878	0.45599635202918376	0.3240064801296026	0.22799680804468736	0.15601294907477323	0.1079984880211677	0.0067085790982277516	3.849519034282434e-05	0.31400113222156706	0
000669	0.6091657320482375	0.9799921687282239	1.8635482720385224	50	0.9807911910544928	0.6000000000000001	0.44399689202175585	0.31199750401996784	0.21600432008640175	0.14399798402822359	0.09600796866139891	0.05999916001175983	0.009165732048237452	0.0007990223262688279	0.21200063813825124	0
000670	1.0992264478512166	0.9945201972152125	1.889527927052212	92	0.9944643634463131	1.104	0.9959930280488036	0.8759929920560635	0.756015120302406	0.6359910961246542	0.5160428315550191	0.40799428807996685	0.0047735521487835	5.583376889939373e-05	0.6980048926944855	0
000671	0.8537269072893885	1.0120116638684518	1.9231231170599012	71	1.012145615343963	0.8520000000000001	1.0079929440493915	1.1519907840737273	1.2840256805136103	1.3919805122728282	1.476122518169008	1.5359784963010517	0.0017269072893884019	0.000133951475511207	1.3080151558966029	0
000672	0.7730648805372813	1.002340323326619	1.9044057600728093	65	1.0022946127548642	0.78	0.7919944560388077	0.7799937600499196	0.756015120302406	0.707990088138766	0.6480537884644426	0.5879917681152463	0.006935119462718742	4.571057175484228e-05	0.7120064968515981	0
000673	0.8522796804416788	1.0079572133681336	1.9149008876188	71	1.0078182306833878	0.8520000000000001	0.9479933640464516	1.0199918400652794	1.0680213604272086	1.091984712214029	1.0920906435234126	1.067985048209325	0.000279680441678698	0.0001389826847457698	1.0480111614142844	0
000674	0.5604761423899817	1.0049832980939912	1.909192031227712	47	1.0048136419944942	0.5640000000000001	0.5999958000293998	0.6119951040391677	0.6120122402448049	0.5999916001175983	0.5760478119683934	0.5399924401058385	0.0035238576100183883	0.00016965609949703975	0.590005832750867	0
000675	0.7314454090868726	1.0029925800563029	1.905615739393443	61	1.002931428595292	0.7320000000000001	0.7559947080370437	0.7559939520483836	0.7320146402928058	0.6959902561364141	0.6480537884644426	0.5879917681152463	0.000554590913127484	6.115146101093316e-05	0.696006518849056	0
000676	0.9746033304848386	1.0127299649495973	1.9244137955096523	81	1.0128249033844146	0.9720000000000001	1.1639918520570356	1.3439892480860152	1.512030240604812	1.6559768163245714	1.7761474202358798	1.8719737923669066	0.0026033304848385175	9.493843481722664e-05	1.5540182282792034	0
000677	0.8812769625479735	1.0138929528639844	1.926434634625543	73	1.0138884772306855	0.876	1.0679925240523316	1.2599899200806393	1.4400288005760116	1.6079774883151634	1.75214542807053	1.8719737923669066	0.005276962547973496	4.475633298861581e-06	1.500017992243597	0
000678	0.553379526599972	1.0125586527906885	1.923666040494731	46	1.0124313576186805	0.552	0.6599953800323398	0.7559939520483836	0.8520170403408068	0.9359868961834533	0.9960826748620136	1.0439853842046212	0.0013795265999719808	0.00012729517200793516	0.8740102212786031	0
000679	1.652565761804707	1.0101808710823084	1.919355325996535	138	1.0101626153111058	1.6560000000000001	1.8959867280929033	2.1119831041351667	2.2920458409168183	2.4239660644750973	2.4962071851963716	2.519964720493913	0.0034342381952932044	1.8255771202513316e-05	2.2900256072183782	0
000680	0.6019802978242575	0.9998198067755094	1.900054149481266	50	1.0000043467074942	0.6000000000000001	0.5879958840288118	0.5639954880360957	0.5280105602112043	0.47999328009407866	0.4200348628936202	0.359994960070559	0.00198029782425746	0.00018453993198475072	0.49000417255572826	0
000681	1.3342447969806037	1.0113233832184856	1.9216373796589217	111	1.011363667177143	1.332	1.5599890800764395	1.7639858881128951	1.9440388807776157	2.0879707684092423	2.1961822831295	2.25596841644217	0.002244796980603647	4.028395865751655e-05	1.9680225528246436	0
000682	1.4040285510222472	0.9983316473975387	1.8966826538837556	118	0.9982299181980034	1.4160000000000001	1.3559905080664436	1.2599899200806393	1.1400228004560091	1.0079858881975652	0.876072714035265	0.743989584145822	0.01197144897775293	0.00010172919953521653	1.064008569163624	0
000683	0.6151604521761843	0.9892407488072267	1.8789222610864509	52	0.988882568807258	0.624	0.5159963880252838	0.41999664002687975	0.3360067201344027	0.2519964720493913	0.19201593732279781	0.14399798402822359	0.008839547823815685	0.00035817999996867744	0.3100016902644965	0
000684	0.7717449607159823	0.991479460695051	1.884733992244913	63	0.9919413008028404	0.756	0.6599953800323398	0.5639954880360957	0.46800936018720374	0.371994792072911	0.2880239059841967	0.2159969760423354	0.015744960715982304	0.00046184010778937967	0.4280026503925137	0
000685	0.9779624670665019	1.0081664897768465	1.9155346700832812	82	1.0081517923450496	0.9840000000000001	1.0919923560535076	1.1759905920752634	1.23602472049441	1.2719821922493084	1.2721055847635354	1.2479825282446044	0.00603753293349818	1.4697431796939497e-05	1.2160129956467713	0
000686	0.6342860671641534	0.9935769989167762	1.8876628521275325	53	0.993482768773275	0.636	0.5639960520276358	0.4919960640314877	0.4200084001680034	0.34799512806820704	0.27602290990152184	0.2159969760423354	0.0017139328358466432	9.423014350118386e-05	0.3860025883731985	0
000687	1.220997149929226	0.998928419000025	1.898180513784344	102	0.9990182464736772	1.224	1.1879916840582116	1.1159910720714235	1.0200204004080082	0.9119872321787494	0.792065741456541	0.6839904241340621	0.0030028500707739436	8.982747365215982e-05	0.9520077590511659	0
000688	0.5837023373381557	1.0137585597552237	1.9261379710286173	49	1.013732342266576	0.5880000000000001	0.7079950440346917	0.8279933760529915	0.9480189603792076	1.055985216206973	1.1520956239367868	1.2239828642399007	0.0042976626618443925	2.6217488647617415e-05	0.9860118474750919	0
000689	1.030202232850025	1.0131739850080308	1.9251723912067271	86	1.0132241546345304	1.032	1.2359913480605635	1.4399884800921592	1.6320326406528132	1.799974800352795	1.9441613653933278	2.051971272402186	0.001797767149974927	5.016962649961876e-05	1.6840199844923074	0
000690	1.2230085131705812	1.0162540124913904	1.930865350348268	102	1.01622037655206	1.224	1.5359892480752635	1.871985024119807	2.220044400888018	2.567964048503321	2.892240055924642	3.203955144627975	0.0009914868294187418	3.363593933025655e-05	2.3820296536898375	0
000691	1.3500394263036426	1.0120431643999042	1.922969423564389	113	1.0120647259842495	1.356	1.5959888280782035	1.823985408116735	2.0280405608112164	2.207969088432762	2.340194236121598	2.435965896477449	0.005960573696357496	2.1561584345297646e-05	2.072024003006327	0
000692	1.0574835771574396	0.9990674126118371	1.8980347387321288	89	0.9989415246150415	1.068	1.0319927760505676	0.9719922240622074	0.8880177603552072	0.7919889121552298	0.696057772795142	0.5999916001175983	0.010516422842560491	0.00012588799679558171	0.8300068409226588	0
000693	0.4150660849548255	0.9992101174695192	1.8981313280250511	35	0.9989923598571814	0.42000000000000004	0.4079971440199919	0.3839969280245758	0.3480069601392028	0.3119956320611511	0.27602290990152184	0.23999664004703933	0.004933915045174542	0.00021775761233777668	0.32800270236558043	0
000694	0.7733933691928109	0.9905425207956926	1.8820123927190449	64	0.9905089145960535	0.768	0.6599953800323398	0.5519955840353277	0.4440088801776036	0.34799512806820704	0.264021913818847	0.20399714403998342	0.00539336919281086	3.3606199639102385e-05	0.4120023383620514	0
000695	0.9277089743477226	1.0055572390007164	1.9106963286625551	77	1.005605358364259	0.924	0.9959930280488036	1.0319917440660473	1.0440208804176083	1.0319855522022692	0.9960826748620136	0.9359868961834533	0.003708974347722549	4.811936354265356e-05	1.0060101292966992	0
000696	0.8665482356192509	0.9941862615755723	1.8887194691860285	72	0.9940388695831334	0.8640000000000001	0.7799945400382198	0.6839945280437756	0.5880117602352047	0.4919931120964306	0.3960328707282705	0.3119956320611511	0.0025482356192507716	0.00014739199243896106	0.542003740533842	0
000697	0.9221256784140491	1.000188207576989	1.901044058885557	76	1.000525339073637	0.912	0.9119936160446876	0.8759929920560635	0.8160163203264066	0.743989584145822	0.6600547845471174	0.5759919361128943	0.0101256784140491	0.00033713149664804654	0.7640065388721652	0
000698	0.6716726298470359	1.0088879839938338	1.9170851250183187	56	1.0089678015492267	0.672	0.7559947080370437	0.8279933760529915	0.876017520350407	0.9119872321787494	0.9240766983659644	0.9119872321787494	0.00032737015296413485	7.981755539288038e-05	0.8680094611939841	0
000699	0.8779233682996944	1.0143101897823315	1.9273565248107656	73	1.0143736708724886	0.876	1.0679925240523316	1.2719898240814074	1.4640292805856117	1.6439769843222194	1.8001494124012294	1.9319729523786666	0.0019233682996944168	6.348109015719139e-05	1.5300184963035777	0
000700	1.241861871038988	1.0137093160296906	1.9260389488839784	103	1.0136802266070901	1.236	1.4999895000734995	1.7639858881128951	2.0160403208064164	2.2439685844398176	2.436202204782997	2.591963712508025	0.0058618710389879425	2.90894226004923e-05	2.0920250351206082	0
000701	0.8035475799199565	0.9935285493285855	1.8870132340001344	68	0.9931408727534824	0.8160000000000001	0.7199949600352797	0.6239950080399357	0.5280105602112043	0.4319939520846708	0.348028886397571	0.27599613605409523	0.012452420080043547	0.00038767657510307973	0.4880032504704595	0
000702	0.8264395283061772	1.0173569382618175	1.9329575947359097	69	1.0173215312126194	0.8280000000000001	1.0559926080517437	1.3079895360837113	1.5720314406288127	1.8479741283622029	2.124176306633451	2.387966568468041	0.0015604716938228957	3.540704919813287e-05	1.7160217647046603	0
000703	0.84672569321097	1.0149701070041695	1.928452332250549	71	1.0149503977006356	0.8520000000000001	1.0439926920511557	1.2479900160798714	1.4520290405808116	1.6439769843222194	1.8241514045665792	1.9799722803880744	0.00527430678903007	1.9709303533899103e-05	1.532018736331452	0
000704	0.5405931263180236	0.9979312345021766	1.8958618274475008	45	0.9977979147183282	0.54	0.5159963880252838	0.4799961600307197	0.4320086401728035	0.3839946240752629	0.3240268942322213	0.27599613605409523	0.0005931263180235513	0.0001333197838483402	0.4020031404317311	0
000705	1.2286727670670974	1.0043460174569319	1.908342782043349	103	1.0043666795350124	1.236	1.2959909280635036	1.3199894400844794	1.3080261605232104	1.2719821922493084	1.2000996082674864	1.115984376218733	0.007327232932902605	2.0662078080491142e-05	1.2520121175677867	0
000706	1.2036091914041023	0.9819864982740643	1.866302538250889	100	0.9822407698389228	1.2000000000000002	0.8999937000440997	0.6599947200422397	0.46800936018720374	0.3239954640635031	0.21601792948814755	0.14399798402822359	0.0036091914041020967	0.00025427156485857694	0.45200152630890295	0
000707	0.8104937764898456	1.0045348340961857	1.908645968220324	67	1.0045262473530767	0.804	0.8519940360417477	0.8759929920560635	0.876017520350407	0.8519880721669896	0.8040667375392159	0.743989584145822	0.006493776489845504	8.586743108995876e-06	0.8340081570500409	0
000708	0.7122145368830824	1.0079189883610695	1.9152452034802756	59	1.0079994451809904	0.7080000000000001	0.7919944560388077	0.8519931840545275	0.8880177603552072	0.9119872321787494	0.9120757022832896	0.8879875681740454	0.004214536883082376	8.045681992085996e-05	0.8740093171807711	0
000709	0.4547284470398948	1.009152729634179	1.917483015652436	38	1.0091772126145586	0.456	0.5159963880252838	0.5639954880360957	0.6000120002400048	0.6239912641223022	0.6360527923817677	0.6359910961246542	0.0012715529601052267	2.4482980379714192e-05	0.5960065048216847	0
000710	1.0018229171488335	0.9841996105671479	1.871631901531464	81	0.9850456301357797	0.9720000000000001	0.7679946240376317	0.5879952960376317	0.4320086401728035	0.3119956320611511	0.21601792948814755	0.14399798402822359	0.02982291714883345	0.0008460195686318395	0.41000168430426487	0
000711	0.7904095315214241	0.9793347269051871	1.8620003986591804	65	0.9799765405310236	0.78	0.5639960520276358	0.3959968320253438	0.2760055201104022	0.1799974800352795	0.12000996082674863	0.07199899201411179	0.010409531521424098	0.0006418136258364848	0.2680008061732536	0
000712	0.8445274135767147	0.9944259297569733	1.8898024992244185	70	0.9946088716256017	0.8400000000000001	0.7679946240376317	0.6719946240430076	0.5760115202304046	0.47999328009407866	0.3960328707282705	0.3119956320611511	0.004527413576714601	0.00018294186862843898	0.534003758532424	0
000713	1.0566546317048005	0.9864454689707357	1.8739657776636776	89	0.9862739563271821	1.068	0.8519940360417477	0.6599947200422397	0.5040100802016041	0.371994792072911	0.264021913818847	0.19199731203763146	0.01134536829519961	0.0001715126435536396	0.47400214236916355	0
000714	0.4352583628319402	1.0183162884688295	1.9346382980319567	36	1.0182060905300638	0.43200000000000005	0.5639960520276358	0.7079943360453116	0.864017280345607	1.0319855522022692	1.2000996082674864	1.3679808482681242	0.0032583628319401425	0.00011019793876565487	0.9560122795260724	0
000715	0.9940840731941772	0.990739689144389	1.882487583349066	83	0.9907590088871375	0.9960000000000001	0.8519940360417477	0.7079943360453116	0.5760115202304046	0.4559936160893747	0.348028886397571	0.26399630405174324	0.0019159268058228651	1.9319742748491464e-05	0.5340031164760255	0
000716	1.3129198982825387	1.0035979374997046	1.9068615850012312	110	1.0035871209730354	1.32	1.3679904240670315	1.3799889600883193	1.3560271205424108	1.2959818562540124	1.2121006043501612	1.115984376218733	0.007080101717461318	1.0816526669232829e-05	1.288012223586778	0
000717	1.4844938040729532	0.9889907078938329	1.879348111706954	123	0.9891066952994779	1.476	1.2359913480605635	1.0079919360645115	0.7920158403168064	0.6119914321199503	0.4560378511416448	0.33599529606585504	0.008493804072953193	0.00011598740564500165	0.740003950628222	0
000718	0.6451767321111069	1.015683884835132	1.9297252190516532	54	1.0156203219416464	0.648	0.8039943720393957	0.9719922240622074	1.1400228004560091	1.3079816882563644	1.4641215220863333	1.6079774883151634	0.0028232678888930884	6.35628934855248e-05	1.2160150158692455	0
000719	0.7493614986093265	0.9895075054491811	1.8798763477375675	63	0.9893847075481527	0.756	0.6359955480311638	0.5159958720330237	0.4080081601632033	0.3119956320611511	0.24001992165349725	0.1799974800352795	0.006638501390673457	0.00012279790102842636	0.38200210232955306	0
000720	2.2810422054090553	0.9951118880552717	1.890953599967914	190	0.9952146994896697	2.2800000000000002	2.0879853841023115	1.859985120119039	1.6080321606432129	1.3559810162657722	1.1160926356887622	0.8999874001763974	0.0010422054090550859	0.00010281143439794249	1.4880106194992493	0
000721	1.0177951383852073	0.998350643034223	1.8963683976005536	86	0.9980645241489613	1.032	0.9839931120482157	0.9119927040583675	0.8280165603312066	0.73198975214347	0.6360527923817677	0.5399924401058385	0.01420486161479273	0.00028611888526175466	0.772006226844811	0
000722	1.0336655150418967	0.9968908799111073	1.8939325445380453	86	0.9967825271852884	1.032	0.9719931960476277	0.8879928960568315	0.7920158403168064	0.6839904241340621	0.5760478119683934	0.47999328009407866	0.0016655150418967146	0.00010835272581888322	0.7320055747696333	0
000723	0.7779158792021988	1.0122250751758717	1.923273127296156	65	1.0122245661929936	0.78	0.9239935320452757	1.0559915520675833	1.1760235204704095	1.2839820242516604	1.3681135534249345	1.427980008279884	0.002084120797801181	5.089828780668881e-07	1.2060140317566246	0
000724	0.7391555510244293	0.9841253798189948	1.8704747608397465	61	0.9844366234283732	0.7320000000000001	0.5759959680282238	0.43199654402764776	0.3120062401248025	0.22799680804468736	0.15601294907477323	0.1079984880211677	0.007155551024429219	0.0003112436093783977	0.30200116622021705	0
000725	1.466463150989323	1.015132395392519	1.9287930485757951	122	1.0151297177512422	1.4640000000000002	1.8119873160887874	2.171982624139007	2.5320506410128205	2.879959680564472	3.1922649579915134	3.4799512806820703	0.0024631509893227044	2.677641276926934e-06	2.6780327500797783	0
000726	1.3758067764160455	0.9855050834966065	1.8722246888015397	115	0.9853576159004541	1.3800000000000001	1.0919923560535076	0.8399932800537595	0.624012480249605	0.4559936160893747	0.3240268942322213	0.22799680804468736	0.004193223583954575	0.00014746759615236193	0.5940025724538592	0
000727	0.9740839539175562	1.0150646654923134	1.9286993783572568	81	1.0150804188269347	0.9720000000000001	1.1999916000587996	1.4399884800921592	1.6800336006720136	1.9079732883739626	2.112175310550776	2.2919679124492256	0.002083953917556114	1.5753334621226855e-05	1.7720216986994897	0
000728	1.6185685143377773	0.9975112656455491	1.89527329971362	135	0.997488170760663	1.62	1.5359892480752635	1.4159886720906232	1.2720254405088103	1.115984376218733	0.9480786905313142	0.7919889121552298	0.0014314856622228422	2.3094884886165623e-05	1.180009223263329	0
000729	1.3874640995950025	0.9924154249038681	1.8856874162356136	116	0.9924430907835187	1.3920000000000001	1.2239914320599756	1.0439916480668154	0.864017280345607	0.6959902561364141	0.5520458198030437	0.4319939520846708	0.004535900404997628	2.7665879650529135e-05	0.8020050647494211	0
000730	0.28630507693550944	1.0063787599306104	1.91151160433574	24	1.006034440460247	0.28800000000000003	0.31199781601528787	0.32399740802073584	0.3360067201344027	0.33599529606585504	0.3240268942322213	0.3119956320611511	0.0016949230644905944	0.0003443194703633967	0.32400329442160897	0
000731	1.608999882360926	0.9947407381384268	1.890193049457373	134	0.9948144194152102	1.608	1.4639897520717355	1.2959896320829434	1.116022320446409	0.9359868961834533	0.7680637492911913	0.6119914321199503	0.0009998823609258523	7.368127678342162e-05	1.032007297032614	0
000732	0.9112008567523224	0.986894278018189	1.875849547144534	75	0.9872653900026727	0.9	0.7319948760358678	0.5759953920368637	0.4440088801776036	0.33599529606585504	0.24001992165349725	0.16799764803292752	0.011200856752322408	0.0003711119844836963	0.41600200233376916	0
000733	1.0648227319366985	1.0068947936024095	1.9130463087404288	89	1.0068421601118258	1.068	1.1639918520570356	1.2359901120791033	1.2720254405088103	1.2839820242516604	1.2601045886808606	1.2119830322375487	0.0031772680633015415	5.263349058370892e-05	1.2380128416358365	0
000734	0.34973772932895764	0.9956654229751527	1.8893885549189744	30	0.9943910114636416	0.36000000000000004	0.3239977320158759	0.28799769601843184	0.25200504010080205	0.2159969760423354	0.18001494124012293	0.14399798402822359	0.010262270671042406	0.0012744115115110866	0.23400172824096524	0
000735	0.7237435543816565	1.005879680740003	1.911302441804964	60	1.0059243575765557	0.7200000000000001	0.7799945400382198	0.8159934720522235	0.8280165603312066	0.8159885761599337	0.792065741456541	0.7559894161481738	0.003743554381656411	4.467683655273724e-05	0.7980080510310498	0
000736	0.9716535449868832	0.9918538421152663	1.8843413864249468	82	0.9917346711514612	0.9840000000000001	0.8519940360417477	0.7199942400460796	0.5880117602352047	0.46799344809172666	0.3720308785629208	0.28799596805644717	0.01234645501311693	0.00011917096380509307	0.5480033885056877	0
000737	0.7958033580932876	0.9806297552599432	1.8639096577457148	66	0.9809813894644324	0.792	0.5879958840288118	0.41999664002687975	0.2880057601152023	0.19199731203763146	0.1320109569094235	0.08399882401646376	0.003803358093287579	0.0003516342044891374	0.28400089618906876	0
000738	1.7170258890689527	1.0128354488006	1.9244810563256929	143	1.0128603029589067	1.7160000000000002	2.051985636100547	2.3759809921520625	2.6760535210704215	2.9399588405762316	3.156261969743489	3.3239534646514945	0.0010258890689525124	2.4854158306775176e-05	2.7540324040490414	0
000739	0.9957099373395278	1.0161707727310378	1.9308177007379852	83	1.0161952984155163	0.9960000000000001	1.2479912640611515	1.523987808097535	1.8000360007200145	2.07597093640689	2.340194236121598	2.591963712508025	0.0002900626604722678	2.4525684478415855e-05	1.9300239929858691	0
000740	0.6920038134935221	1.001051693227753	1.901718098533751	58	1.000880088214987	0.6960000000000001	0.6959951280341038	0.6719946240430076	0.6360127202544051	0.5879917681152463	0.528043827637694	0.46799344809172666	0.003996186506477928	0.00017160501276580753	0.5980052526960306	0
000741	1.213005971851827	0.9945115609635001	1.889718222645618	101	0.9945645166027992	1.212	1.1039922720540956	0.9719922240622074	0.8280165603312066	0.6959902561364141	0.5640468158857186	0.4559936160893747	0.0010059718518269367	5.2955639299079316e-05	0.770005290759836	0
000742	0.9299488649672342	0.98464067440831	1.8702142651272284	79	0.984299523733142	0.9480000000000001	0.7319948760358678	0.5519955840353277	0.4080081601632033	0.28799596805644717	0.20401693340547267	0.14399798402822359	0.018051135032765897	0.00034115067516804487	0.38800158428742376	0
000743	1.6252825600978391	0.9804744294757181	1.8632095296667377	135	0.9806129099016682	1.62	1.1879916840582116	0.8519931840545275	0.5880117602352047	0.3959944560776149	0.264021913818847	0.16799764803292752	0.005282560097839006	0.0001384804259501049	0.5760017743795555	0
000744	1.5381322559758575	1.0028610736466776	1.9054465915999736	128	1.0028424055909995	1.536	1.5839889120776154	1.5839873281013752	1.5360307206144124	1.451979672284588	1.3441115612595846	1.2239828642399007	0.002132255975857422	1.8668055678183748e-05	1.4540135097629128	0
000745	1.023816345430526	0.9990255436390605	1.8984169739203685	85	0.9991426961710251	1.02	0.9959930280488036	0.9359925120599035	0.864017280345607	0.7679892481505258	0.6720557806297923	0.5759919361128943	0.0038163454305260025	0.00011715253196464825	0.8020066308912543	0
000746	0.5366053011311818	0.9861509386322028	1.8722250568347971	45	0.9853578095974902	0.54	0.4319969760211678	0.3359973120215038	0.25200504010080205	0.1799974800352795	0.1320109569094235	0.09599865601881573	0.003394698868818269	0.0007931290347126252	0.2380010701844987	0
000747	0.8891606147933524	1.0190220260255634	1.9362290789813996	74	1.0190433234397347	0.888	1.1639918520570356	1.475988192094463	1.8240364807296148	2.1959692564304096	2.5802141577750954	2.975958336583288	0.001160614793352388	2.1297414171339568e-05	2.0360263792783178	0
000748	0.6526736239648693	1.018058938707365	1.9343787079316612	54	1.0180694674613324	0.648	0.8399941200411597	1.0559915520675833	1.2840256805136103	1.5239786642986997	1.7641464241532048	2.003971944392778	0.004673623964869256	1.0528753967342652e-05	1.4120180642445057	0
000749	1.7209615948850217	0.9968081276928266	1.8941594259261043	143	0.9969019355581014	1.7160000000000002	1.6199886600793794	1.475988192094463	1.3080261605232104	1.127984208221085	0.960079686613989	0.7919889121552298	0.004961594885021459	9.380786527479756e-05	1.214009303281226	0
000750	0.3585230969968863	0.9970672916507388	1.894704272216956	30	0.9971886898378612	0.36000000000000004	0.33599764801646387	0.31199750401996784	0.2760055201104022	0.23999664004703933	0.20401693340547267	0.16799764803292752	0.0014769030031137609	0.00012139818712242345	0.25600198227204557	0
000751	1.3065588817346374	0.9937109591518777	1.8879676930493627	109	0.9936432074886494	1.308	1.1759917680576235	1.0199918400652794	0.864017280345607	0.707990088138766	0.5760478119683934	0.4559936160893747	0.0014411182653626398	6.775166322825488e-05	0.8000054007775074	0
000752	0.673533533258851	1.017545627040054	1.9334116351653092	56	1.0175604940880218	0.672	0.8639939520423356	1.0679914560683514	1.2960259205184104	1.5239786642986997	1.75214542807053	1.9799722803880744	0.001533533258850972	1.4867047967825897e-05	1.4140179502310668	0
000753	1.0043262553175731	0.9969146303922515	1.8940613798486516	84	0.9968503336057796	1.008	0.9479933640464516	0.8639930880552955	0.7680153603072062	0.6599907601293581	0.5640468158857186	0.46799344809172666	0.0036737446824268716	6.429678647190684e-05	0.712005472752626	0
000754	0.733938119706966	0.9816295274414865	1.862835193718592	63	0.9804158957400577	0.756	0.5519961360270478	0.3959968320253438	0.2760055201104022	0.19199731203763146	0.1320109569094235	0.08399882401646376	0.02206188029303402	0.0012136317014287412	0.2720009301877187	0
000755	0.8643147574139914	0.9980392062624396	1.895781209793615	72	0.9977554853989696	0.8640000000000001	0.8279942040405717	0.7679938560491516	0.6960139202784056	0.6119914321199503	0.528043827637694	0.4439937840870227	0.00031475741399134005	0.0002837208634699495	0.6460051707021326	0
000756	1.3848579244966408	1.0172523458829457	1.932777596258003	115	1.017226797459712	1.3800000000000001	1.7639876520864355	2.183982528139775	2.6280525610512213	3.0839568246044555	3.5282928483064095	3.9599445607761488	0.0048579244966406865	2.5548423233656692e-05	2.858036162494074	0
000757	1.5607522976069441	1.0032436514780714	1.9060213933466157	131	1.003144925519336	1.572	1.6199886600793794	1.619987040103679	1.5840316806336128	1.5119788322963477	1.404116541672959	1.2839820242516604	0.011247702393055947	9.872595873527956e-05	1.5040141298396064	0
000758	0.49407351759302526	1.0151662373239378	1.9286759051473985	41	1.0150680648043422	0.49200000000000005	0.6119957160299878	0.7319941440468476	0.8520170403408068	0.9719863921905093	1.0800896474407378	1.1759835362304927	0.002073517593025209	9.817251959565176e-05	0.904011079379897	0
000759	1.6887344484137183	0.9963093831409773	1.893064519575804	140	0.9963256829761227	1.6800000000000002	1.5719889960770275	1.4279885760913913	1.2600252005040102	1.079984880211677	0.9000747062006147	0.743989584145822	0.008734448413718177	1.629983514539468e-05	1.1640086572050905	0
000760	1.8426031173832647	0.982428940367441	1.866741695382686	153	0.9824718995889905	1.836	1.3919902560682076	1.0199918400652794	0.7320146402928058	0.5039929440987826	0.348028886397571	0.22799680804468736	0.006603117383264578	4.295922154951004e-05	0.7040025624945557	0
000761	0.6696555916806716	0.9852351342667991	1.8715718254131528	56	0.9850140118898151	0.672	0.5279963040258718	0.40799673602611175	0.3000060001200024	0.2159969760423354	0.15601294907477323	0.1079984880211677	0.0023444083193284726	0.0002211223769840176	0.2860012422183771	0
000762	1.4727632676736904	0.9904670883329609	1.8818310982503283	123	0.9904134987591943	1.476	1.2599911800617396	1.0439916480668154	0.8400168003360068	0.6599907601293581	0.5040418354723443	0.3839946240752629	0.0032367323263096104	5.358957376666584e-05	0.7820044746902545	0
000763	0.799895313881293	0.9880892502301661	1.8777331217315685	66	0.9882567211049449	0.792	0.6599953800323398	0.5279957760337917	0.4080081601632033	0.3119956320611511	0.2280189255708224	0.16799764803292752	0.007895313881292942	0.00016747087477875233	0.3840019203157059	0
000764	1.4351367183980557	0.9809356465250432	1.8627942801639208	121	0.9803943628103138	1.4520000000000002	1.0679925240523316	0.7559939520483836	0.5280105602112043	0.359994960070559	0.24001992165349725	0.15599781603057555	0.016863281601944502	0.0005412837147293903	0.5180016223444253	0
000765	1.3859284770215374	1.015736152523894	1.9298672669560897	116	1.015695082190935	1.3920000000000001	1.7279879040846713	2.087983296133631	2.46004920098402	2.819960520552712	3.156261969743489	3.467951448679718	0.006071522978462696	4.107033295897011e-05	2.620032390029707	0
000766	0.9235337324777417	1.0092062032517897	1.917506108944337	77	1.009189366685161	0.924	1.0439926920511557	1.1519907840737273	1.2240244804896099	1.2719821922493084	1.2961075769288852	1.2959818562540124	0.00046626752225831236	1.683656662865296e-05	1.2140132636744498	0
000767	0.46778884194769776	1.0121443872857687	1.923822006192316	39	1.0125134428453382	0.468	0.5519961360270478	0.6359949120407037	0.7080141602832057	0.7679892481505258	0.8160677336218907	0.8519880721669896	0.0002111580523022627	0.00036905555956945335	0.7220083770483939	0
000768	0.6918544298129736	0.989072434136174	1.8783007828882048	58	0.9885554829187849	0.6960000000000001	0.5759959680282238	0.46799625602995176	0.372007440148803	0.28799596805644717	0.21601792948814755	0.15599781603057555	0.004145570187026437	0.0005169512173890389	0.3460018962970248	0
000769	1.8999484993885993	1.0173003243424228	1.932950666160632	158	1.0173178846821265	1.8960000000000001	2.423983032118775	2.999976000191998	3.612072241444829	4.235940696830244	4.860403413483319	5.459923561070145	0.003948499388599203	1.756033970368165e-05	3.932049824189885	0
000770	1.1476658080187394	0.9962806541170701	1.8929346370928288	96	0.9962573254255909	1.1520000000000001	1.0679925240523316	0.9719922240622074	0.8520170403408068	0.73198975214347	0.612050800216418	0.5039929440987826	0.004334191981260727	2.3328691479251873e-05	0.7900058808190026	0
000771	0.8792984836644548	1.0170557368106201	1.932435148695582	73	1.017046566253652	0.876	1.1159921880546837	1.3799889600883193	1.6560331206624133	1.9319729523786666	2.2081832792121747	2.471965392484505	0.003298483664454843	9.170556968030041e-06	1.7940226488134605	0
000772	1.194250861465017	1.0129145686239622	1.924491042523096	100	1.0128655587253348	1.2000000000000002	1.4279900040699716	1.655986752105983	1.872037440748815	2.051971272402186	2.2081832792121747	2.3279674084562814	0.005749138534983267	4.9009898627438986e-05	1.9240226928325688	0
000773	1.158850629642385	0.99476153209286	1.889763071781409	97	0.9945881208409991	1.1640000000000001	1.0559926080517437	0.9359925120599035	0.8040160803216064	0.6719905921317101	0.5520458198030437	0.4439937840870227	0.005149370357615091	0.0001734112518608777	0.744005232742505	0
000774	0.6685273667188262	1.011061861189475	1.9210171114356407	56	1.0110372181022182	0.672	0.7799945400382198	0.8759929920560635	0.9600192003840077	1.0319855522022692	1.0800896474407378	1.103984544216381	0.0034726332811738647	2.4643087256803753e-05	0.9720110793896132	0
000775	0.4563872874754866	0.9851173966567249	1.8726153463250492	38	0.9855632201574118	0.456	0.35999748001763987	0.27599779201766383	0.20400408008160165	0.14399798402822359	0.10800896474407377	0.07199899201411179	0.00038728747548660847	0.0004458235006868927	0.19400088215055242	0
000776	1.1379603396884148	1.0195336001222683	1.9372583002103567	95	1.01958500574019	1.1400000000000001	1.4999895000734995	1.9199846401228788	2.388047760955219	2.891959512566824	3.4322848796450107	3.9839442247808527	0.002039660311585312	5.140561792171816e-05	2.6860350863573808	0
000777	0.5652291888857859	0.987956040029692	1.878319547880748	47	0.9885653589921138	0.5640000000000001	0.46799672402293185	0.3719970240238078	0.2880057601152023	0.2159969760423354	0.15601294907477323	0.11999832002351966	0.0012291888857858257	0.0006093189624218898	0.27000129221709507	0
000778	1.7071870153119753	0.9954301577678768	1.8913726251381653	142	0.9954352337264153	1.7040000000000002	1.5719889960770275	1.4039887680898553	1.2240244804896099	1.0319855522022692	0.8520707218699153	0.6959902561364141	0.003187015311975072	5.075958538491854e-06	1.130008129144182	0
000779	1.2879779478770663	0.9842998248851526	1.868653006622953	109	0.9834778285772247	1.308	1.0079929440493915	0.7559939520483836	0.5520110402208044	0.3959944560776149	0.27602290990152184	0.19199731203763146	0.02002205212293373	0.0008219963079278969	0.5300021023892246	0
000780	0.5254042024568714	1.0113463700415382	1.9214592401047632	44	1.0112699117815258	0.528	0.6119957160299878	0.6959944320445436	0.7680153603072062	0.8279884081622857	0.8640717179525902	0.8879875681740454	0.002595797543128664	7.645826001234646e-05	0.7760088671117765	0
000781	1.2262293194654188	0.9809335328243846	1.8648634513073263	101	0.9814833739514185	1.212	0.8999937000440997	0.6479948160414717	0.4560091201824037	0.3119956320611511	0.20401693340547267	0.13199815202587162	0.014229319465418833	0.0005498411270339343	0.4420013922934118	0
000782	0.990019437630039	1.0029897225074578	1.9058060583118304	82	1.0030315940277876	0.9840000000000001	1.0199928600499797	1.0199918400652794	0.996019920398408	0.9479867281858053	0.876072714035265	0.7919889121552298	0.006019437630038871	4.187152032986141e-05	0.9420088291483278	0
000783	0.4847463089740926	0.9886135303968208	1.8785336869622251	41	0.9886780610497554	0.49200000000000005	0.4079971440199919	0.32399740802073584	0.25200504010080205	0.19199731203763146	0.14401195299209835	0.1079984880211677	0.007253691025907449	6.453065293465787e-05	0.23800122419873784	0
000784	0.9597502278739064	0.9842172332195404	1.8695107347644528	82	0.9839292535379435	0.9840000000000001	0.7559947080370437	0.5639954880360957	0.4080081601632033	0.28799596805644717	0.20401693340547267	0.14399798402822359	0.024249772126093694	0.0002879796815968838	0.39400154028774764	0
000785	1.2252078864172076	0.987424656124833	1.8757713628361008	102	0.9872242413605148	1.224	0.9959930280488036	0.7919936640506876	0.6120122402448049	0.4559936160893747	0.33602789031489616	0.23999664004703933	0.0012078864172075932	0.00020041476431820193	0.5720028464659344	0
000786	0.9522584998315086	0.9847109867879755	1.870512402742838	80	0.9844564344778215	0.9600000000000001	0.7439947920364557	0.5639954880360957	0.4200084001680034	0.29999580005879917	0.21601792948814755	0.14399798402822359	0.007741500168491511	0.00025455231015403257	0.3980017323026208	0
000787	1.0892714436767301	1.0112929972346725	1.9217281252753404	91	1.011411426874354	1.092	1.2719910960623275	1.4399884800921592	1.5840316806336128	1.7039761443339791	1.7881484163185546	1.8359742963598509	0.0027285563232699594	0.00011842963968144993	1.6040183523000806	0
000788	1.3372651853882562	0.9957923421630092	1.8921350239633865	111	0.9958364865745797	1.332	1.2359913480605635	1.1159910720714235	0.9720194403888078	0.8279884081622857	0.6840567767124672	0.5639921041105425	0.005265185388256155	4.414441157052362e-05	0.9000065249176816	0
000789	0.6046784125276242	0.9934552998131153	1.887259303078272	51	0.9932703796666381	0.612	0.5399962200264599	0.46799625602995176	0.3960079201584032	0.3239954640635031	0.264021913818847	0.20399714403998342	0.007321587472375768	0.00018492014647719657	0.3660024863561913	0
000790	1.3244497262223667	1.0103476626503884	1.919686788314347	110	1.0103370649491186	1.32	1.5239893320746756	1.703986368109055	1.8480369607392149	1.9559726163833706	2.0281683379720516	2.051971272402186	0.004449726222366612	1.059770126987658e-05	1.8520208146134254	0
000791	0.3447078957835108	1.003354378727949	1.9067826893796969	29	1.003545597964603	0.34800000000000003	0.35999748001763987	0.3599971200230398	0.3480069601392028	0.33599529606585504	0.31202589814954645	0.28799596805644717	0.0032921042164892333	0.00019121923665399443	0.33400312040862185	0
000792	0.9315595930783893	1.0159612997118077	1.9302033985999736	78	1.0158719893096304	0.936	1.1639918520570356	1.4159886720906232	1.6680333606672133	1.9199731203763146	2.1601792948814755	2.3759667364656893	0.00444040692161074	8.931040217730057e-05	1.7840221727563919	0
000793	0.6351491199734338	1.015783866993278	1.929736520712367	53	1.0156262700404635	0.636	0.7919944560388077	0.9599923200614394	1.128022560451209	1.2959818562540124	1.4521205260036585	1.5959776563128114	0.000850880026566192	0.00015759695281447605	1.2040148958536565	0
000794	1.2041102783254023	0.9885733885979179	1.8778561008155727	101	0.9883214453753516	1.212	1.0079929440493915	0.8039935680514556	0.624012480249605	0.47999328009407866	0.36002988248024587	0.26399630405174324	0.007889721674597672	0.00025194322256627544	0.5900030764960866	0
000795	1.1484656568794667	0.9929607066847711	1.887038817587274	96	0.9931543374741332	1.1520000000000001	1.0199928600499797	0.8759929920560635	0.7320146402928058	0.5999916001175983	0.4800398433069945	0.371994792072911	0.0035343431205334674	0.0001936307893620759	0.6800044546493922	0
000796	1.4523736284221165	0.9939290545671947	1.8884276936220348	121	0.9938853072057998	1.4520000000000002	1.3079908440640915	1.1399908800729595	0.9720194403888078	0.8039887441575817	0.6480537884644426	0.5159927761011346	0.0003736284221163011	4.374736139489688e-05	0.8980060788748364	0
000797	1.0272355424230508	0.9806027523139909	1.863364003632441	86	0.9806942100252456	1.032	0.7559947080370437	0.5399956800345597	0.372007440148803	0.2519964720493913	0.16801394515744808	0.1079984880211677	0.00476445757694921	9.145771125473878e-05	0.3660011222414023	0
000798	1.3230166858636632	0.9848469044683399	1.871454597375716	110	0.984952314412917	1.32	1.0319927760505676	0.7919936640506876	0.5880117602352047	0.41999412008231884	0.3000249020668716	0.20399714403998342	0.0030166858636631044	0.00010540994457708397	0.5560023944209389	0
000799	0.9282960070097983	1.0183088925644872	1.934703225660501	77	1.0182402621407958	0.924	1.1999916000587996	1.5119879040967672	1.8480369607392149	2.1959692564304096	2.556212165609746	2.9159591765715276	0.004296007009798264	6.863042369142924e-05	2.0380261772510773	0
000800	1.1516161098964048	1.011842929280777	1.9224922859714315	96	1.0118136070005797	1.1520000000000001	1.3559905080664436	1.547987616099071	1.7160343206864137	1.8599739603645549	1.9681633575586774	2.0399714403998344	0.00038389010359529685	2.932228019725258e-05	1.7480202005291658	0
000801	0.9111949804923619	1.0121913864356156	1.9231336325124877	76	1.012151149659023	0.912	1.0799924400529197	1.2359901120791033	1.3800276005520111	1.499979000293996	1.5961324789957567	1.6679766483269234	0.0008050195076381161	4.0236776592594836e-05	1.4100163800501182	0
000802	0.6082183064971732	1.0087451889618637	1.916994331648585	51	1.008920016719299	0.612	0.6839952120335158	0.7439940480476156	0.7920158403168064	0.8159885761599337	0.8280687297045656	0.8159885761599337	0.003781693502826755	0.0001748277574353807	0.7800084970703951	0
000803	1.1224387855057651	0.9954613650094655	1.8921210580400407	93	0.9958291362661396	1.116	1.0319927760505676	0.9239926080591355	0.8040160803216064	0.6839904241340621	0.5640468158857186	0.4559936160893747	0.006438785505765043	0.0003677712566740876	0.7440053867567441	0
000804	1.0125109273765274	0.9895116466243475	1.8798747481167355	85	0.9893838656627856	1.02	0.8519940360417477	0.6959944320445436	0.5520110402208044	0.4319939520846708	0.3240268942322213	0.23999664004703933	0.007489072623472648	0.00012778096156196295	0.5160028324451712	0
000805	0.9463618599144834	1.0059987313906456	1.911485670835828	79	1.0060207915794273	0.9480000000000001	1.0199928600499797	1.0679914560683514	1.0920218404368087	1.079984880211677	1.0440866591927132	0.9959860561952132	0.0016381400855166595	2.2060188781702905e-05	1.0500106253591237	0
000806	1.333252855332067	0.9847384757694747	1.870738205992398	112	0.9845752754230243	1.344	1.0439926920511557	0.7919936640506876	0.5880117602352047	0.41999412008231884	0.3000249020668716	0.20399714403998342	0.010747144667933028	0.0001632003464504539	0.5580023804210369	0
000807	0.8420611139724903	0.9989729326129554	1.8984182250302213	70	0.9991433546339912	0.8400000000000001	0.8159942880399838	0.7679938560491516	0.7080141602832057	0.6359910961246542	0.5520458198030437	0.46799344809172666	0.002061113972490203	0.00017042202103578763	0.658005444731961	0
000808	1.1042091942347465	0.9933075884044061	1.88684567550358	92	0.9930526862010476	1.104	0.9839931120482157	0.8519931840545275	0.7200144002880058	0.5879917681152463	0.46803884722431965	0.371994792072911	0.00020919423474641263	0.0002549022033585535	0.664004350633871	0
000809	0.6961865921905487	0.985955636216077	1.8737925058251543	58	0.9861827628252849	0.6960000000000001	0.5519961360270478	0.43199654402764776	0.3240064801296026	0.23999664004703933	0.16801394515744808	0.11999832002351966	0.00018659219054861786	0.00022712660920798378	0.3060013442353842	0
000810	0.4847463089740926	0.9886135303968208	1.876226038087256	42	0.987463538344561	0.504	0.4079971440199919	0.32399740802073584	0.25200504010080205	0.19199731203763146	0.14401195299209835	0.1079984880211677	0.019253691025907405	0.0011499920522597407	0.23800122419873784	0
000811	1.023816345430526	0.9990255436390605	1.8981203059826752	85	0.9989865589223562	1.02	0.9959930280488036	0.9359925120599035	0.864017280345607	0.7679892481505258	0.6720557806297923	0.5759919361128943	0.0038163454305260025	3.898471670427117e-05	0.8020066308912543	0
000812	1.4346715730179527	1.0086441512465412	1.9164630886180123	119	1.0086404218772913	1.4280000000000002	1.6079887440787914	1.751985984112127	1.860037200744015	1.9199731203763146	1.932160369310653	1.9079732883739626	0.0066715730179525146	3.729369249860781e-06	1.830019784499311	0
000813	0.9307162318025803	0.9928328825017896	1.886473419843844	78	0.9928567669016297	0.936	0.8279942040405717	0.7079943360453116	0.5880117602352047	0.47999328009407866	0.38403187464559563	0.29999580005879917	0.005283768197419714	2.3884399840135018e-05	0.5480035425199269	0
000814	1.1096428295713003	0.9958274542751331	1.8922603848865456	93	0.9959024644142641	1.116	1.0319927760505676	0.9239926080591355	0.8040160803216064	0.6839904241340621	0.5760478119683934	0.46799344809172666	0.0063571704286997655	7.50101391310265e-05	0.7480055247709152	0
000815	0.9296745853299947	1.0154613216081136	1.9294430324338687	77	1.015471806256215	0.924	1.1519919360564477	1.3919888640890872	1.6320326406528132	1.8599739603645549	2.0761723223027513	2.2679682484445216	0.0056745853299946525	1.0484648101272143e-05	1.730021328651696	0
000816	0.9499560915240272	0.9952625236259183	1.890869579428332	80	0.9951704792210959	0.9600000000000001	0.8759938680429237	0.7799937600499196	0.6720134402688054	0.5639921041105425	0.46803884722431965	0.3839946240752629	0.010043908475972918	9.204440482235565e-05	0.6240044406286288	0
000817	0.7912169532957839	0.9977013719496047	1.8957901738564675	66	0.9977602032128378	0.792	0.7559947080370437	0.6959944320445436	0.624012480249605	0.5519922721081905	0.46803884722431965	0.3959944560776149	0.0007830467042161393	5.88312632330279e-05	0.5820045326235529	0
000818	0.9212055077925558	0.9916126508197817	1.8836553841382928	77	0.991373626036672	0.924	0.8039943720393957	0.6719946240430076	0.5520110402208044	0.4439937840870227	0.348028886397571	0.26399630405174324	0.0027944922074442102	0.0002390247831096648	0.5140031684732574	0
000819	0.8593485020476487	1.0124624569383132	1.9236785130464136	72	1.012437921961018	0.8640000000000001	1.0199928600499797	1.1759905920752634	1.3200264005280107	1.439979840282236	1.5361274985823825	1.6079774883151634	0.004651497952351424	2.4534977295154192e-05	1.3500157799721724	0
000820	0.7062400449951574	0.9857537124744541	1.873110251475342	59	0.9858236902611905	0.7080000000000001	0.5639960520276358	0.43199654402764776	0.3240064801296026	0.23999664004703933	0.16801394515744808	0.11999832002351966	0.001759955004842717	6.997778673645261e-05	0.3080013302354822	0
000821	1.238687941640876	1.0179452441148256	1.9342171574974607	103	1.0179844429706058	1.236	1.5959888280782035	1.9919840641274869	2.4240484809696197	2.86795984856212	3.324275914900937	3.7679472487385173	0.002687941640876046	3.9198855780187e-05	2.662034064229481	0
000822	1.0215015339267468	1.001490377444634	1.903184279308333	85	1.0016517436691441	1.02	1.0319927760505676	1.0079919360645115	0.9600192003840077	0.8879875681740454	0.8040667375392159	0.719989920141118	0.0015015339267467898	0.00016136622451012883	0.902008023058911	0
000823	0.6952092685756412	0.9897561004478438	1.880207657252188	58	0.9895590767653755	0.6960000000000001	0.5879958840288118	0.4799961600307197	0.3840076801536031	0.29999580005879917	0.2280189255708224	0.16799764803292752	0.0007907314243588148	0.00019702368246832247	0.358002016312614	0
000824	1.2945503287615228	0.9990652956123782	1.8982605957797307	108	0.9990603938743192	1.296	1.2599911800617396	1.1879904960760312	1.0920218404368087	0.9719863921905093	0.8520707218699153	0.73198975214347	0.0014496712384772792	4.901738059004401e-06	1.0160083971297458	0
000825	0.814819908696101	1.019132435746619	1.936221109825244	68	1.0190391292483232	0.8160000000000001	1.0679925240523316	1.3559891520867833	1.6800336006720136	2.027971608397482	2.388198220452298	2.7479615285386	0.0011800913038990668	9.330649829575322e-05	1.8780244390332512	0
000826	0.8727105101577345	1.00718126776242	1.9139761119242216	73	1.00733151838913	0.876	0.9599932800470397	1.0199918400652794	1.0560211204224086	1.067985048209325	1.056087655275388	1.0199857201999172	0.003289489842265514	0.00015025062671014666	1.030010777369893	0
000827	0.699260275940473	1.0103140489318234	1.9195644025955396	58	1.0102726529686412	0.6960000000000001	0.8039943720393957	0.8999928000575995	0.9720194403888078	1.0319855522022692	1.0680886513580627	1.079984880211677	0.0032602759404729564	4.139596318220029e-05	0.976010949376302	0
000828	1.0090981003902302	1.0196052453038094	1.9371682040195253	84	1.0195375878376645	1.008	1.3319906760652676	1.703986368109055	2.124042480849617	2.5799638805056726	3.06025400108209	3.551950272696182	0.0010981003902301723	6.76574661448992e-05	2.3920312798846473	0
000829	0.8659200655860865	1.0157684500147452	1.9298235137003987	72	1.0156720547178046	0.8640000000000001	1.0799924400529197	1.3079895360837113	1.5360307206144124	1.7639753043457391	1.9801643536413525	2.171969592425706	0.0019200655860863725	9.639529694061011e-05	1.6400203245273068	0
000830	0.88088688236666	0.9995017353010938	1.8988836309728832	74	0.9993882992140035	0.888	0.8639939520423356	0.8159934720522235	0.756015120302406	0.6839904241340621	0.6000498041337432	0.5159927761011346	0.007113117633339994	0.00011343608709024622	0.7060059247943175	0
000831	0.7733490890056657	1.0036831801652448	1.9069442663456395	64	1.0036306364190675	0.768	0.8039943720393957	0.8159934720522235	0.8040160803216064	0.7679892481505258	0.7200597649604917	0.6599907601293581	0.005349089005665664	5.254374617735813e-05	0.7620072829422669	0
000832	0.8163918649937997	1.0142511850457714	1.927181284481925	68	1.014281441348079	0.8160000000000001	0.9959930280488036	1.1759905920752634	1.3560271205424108	1.5239786642986997	1.668138455491806	1.787974968350443	0.0003918649937996177	3.0256302307574146e-05	1.418017138134571	0
000833	0.8847547880236523	1.0103903119883475	1.919855900286576	74	1.0104260691005822	0.888	1.0199928600499797	1.1399908800729595	1.23602472049441	1.3079816882563644	1.3561125573422594	1.3799806802704762	0.0032452119763477505	3.5757112234691135e-05	1.2400138977477415	0
000834	1.941313240878417	1.0022047111681678	1.9040791958989596	162	1.002122741025094	1.9440000000000002	1.9799861400970193	1.955984352125183	1.8840376807536152	1.7639753043457391	1.6201344711611065	1.451979672284588	0.0026867591215831155	8.197014307387285e-05	1.7760162701278752	0
000835	1.2749425440949613	0.9795570756484326	1.8623620938129384	104	0.980166901803643	1.248	0.9119936160446876	0.6479948160414717	0.4440088801776036	0.29999580005879917	0.19201593732279781	0.11999832002351966	0.02694254409496133	0.0006098261552103246	0.4360012282781465	0
000836	0.89380777685051	1.0114009348218345	1.9219653308829896	74	1.0115362689157124	0.888	1.0439926920511557	1.1879904960760312	1.3080261605232104	1.4039803442751801	1.476122518169008	1.5239786642986997	0.005807776850510038	0.00013533409387789241	1.324015145898881	0
000837	0.6171090561305875	0.9814967047366484	1.8629426785452807	53	0.9804724653351522	0.636	0.46799672402293185	0.3359973120215038	0.22800456009120185	0.15599781603057555	0.10800896474407377	0.07199899201411179	0.01889094386941248	0.0010242394014962075	0.22800072815406644	0
000838	1.8877141531434007	1.0091353388166844	1.917456141540312	157	1.0091630686866369	1.8840000000000001	2.135985048104663	2.339981280149759	2.49604992099842	2.591963712508025	2.6402191381884696	2.6279632085150806	0.0037141531434006225	2.7729869952475283e-05	2.4720270514107363	0
000839	0.5416599482173172	1.0130241809526002	1.924972541403414	45	1.013118973067965	0.54	0.6479954640317518	0.7559939520483836	0.8520170403408068	0.9359868961834533	1.0080836709446885	1.067985048209325	0.0016599482173171864	9.479211536489451e-05	0.8780103452930681	0
000840	0.7025336633893737	1.0058638995541367	1.9108500252480056	59	1.0056862493502168	0.7080000000000001	0.7559947080370437	0.7919936640506876	0.8040160803216064	0.7919889121552298	0.7680637492911913	0.73198975214347	0.005466336610626343	0.00017765020391991015	0.7740078109998715	0
000841	1.060751347486016	1.0112926588490343	1.92133890640908	88	1.0112065797871344	1.056	1.2359913480605635	1.4039887680898553	1.5480309606192124	1.6559768163245714	1.7401444319878552	1.787974968350443	0.004751347486015911	8.60790618999463e-05	1.5620178822387503	0
000842	0.5898978223314225	1.0097369719323954	1.918646858887248	49	1.0097897468910244	0.5880000000000001	0.6719952960329277	0.7439940480476156	0.8040160803216064	0.8399882401646377	0.8640717179525902	0.8639879041693416	0.0018978223314224385	5.277495862898718e-05	0.7980088811147866	0
000843	0.8449534487659411	0.9924908515031696	1.8855656419454987	70	0.992379000599844	0.8400000000000001	0.7439947920364557	0.6359949120407037	0.5280105602112043	0.4319939520846708	0.33602789031489616	0.26399630405174324	0.00495344876594106	0.00011185090332566094	0.4900030684566123	0
000844	1.240281422191036	1.0074913147863027	1.913972830032848	104	1.0073297911195995	1.248	1.3679904240670315	1.4639882880936952	1.5240304806096123	1.5479783283034037	1.5361274985823825	1.487979168291644	0.0077185778089639	0.0001615236667031894	1.4880156979912946	0
000845	1.6014039721445223	0.9820120628944096	1.8658824090663773	133	0.9820196545560741	1.596	1.1999916000587996	0.8759929920560635	0.624012480249605	0.4319939520846708	0.2880239059841967	0.19199731203763146	0.005403972144522262	7.591661664529958e-06	0.6020020404118279	0
000846	0.6241067502977525	1.011855089336878	1.922351598215717	52	1.0117395626017496	0.624	0.7319948760358678	0.8399932800537595	0.9360187203744075	1.0079858881975652	1.0680886513580627	1.103984544216381	0.00010675029775253364	0.00011552673512849054	0.9480109933726739	0
000847	1.2250346939803503	0.9925412983467296	1.885578826372576	102	0.9923859396043927	1.224	1.0799924400529197	0.9239926080591355	0.7680153603072062	0.6239912641223022	0.49204083938966936	0.3839946240752629	0.0010346939803502764	0.00015535874233685298	0.7120045226677493	0
000848	0.6519639536622361	1.0040379328040763	1.9075911435770847	54	1.0039710898968843	0.648	0.6839952120335158	0.6959944320445436	0.6840136802736055	0.6599907601293581	0.6240517962990929	0.5759919361128943	0.003963953662236119	6.684290719194408e-05	0.6540063028155018	0
000849	0.7330591589968367	1.0054829505238685	1.910451522192289	61	1.0054765159655121	0.7320000000000001	0.7799945400382198	0.8159934720522235	0.8280165603312066	0.8159885761599337	0.780064745373866	0.73198975214347	0.0010591589968366177	6.434558356360753e-06	0.7920079410164865	0
000850	0.47482546795993436	1.0052189646154197	1.9102462296970648	39	1.0053684698934426	0.468	0.5039964720246958	0.5279957760337917	0.5280105602112043	0.5159927761011346	0.49204083938966936	0.46799344809172666	0.006825467959934328	0.00014950527802293223	0.506004978642037	0
000851	1.7942302721318746	1.0162909497983912	1.9309854768407608	150	1.016283599494775	1.8	2.2559842081105432	2.7479780161758707	3.2640652813056263	3.7679472487385173	4.260353609349576	4.7159339769243225	0.005769727868125463	7.350303616204812e-06	3.502043723434076	0
000852	1.5253942307218094	0.9882792628402626	1.8780280853683795	127	0.9884119613748141	1.524	1.2599911800617396	1.0079919360645115	0.7920158403168064	0.5999916001175983	0.44403685505896995	0.3239954640635031	0.0013942307218093308	0.00013269853455155634	0.7380038126138548	0
000853	0.8325800967313468	1.0026797920197887	1.9055605420207944	69	1.002902378048185	0.8280000000000001	0.8519940360417477	0.8519931840545275	0.8280165603312066	0.7799890801528778	0.7200597649604917	0.6479909281270062	0.004580096731346739	0.0002225860283961989	0.780007258944643	0
000854	1.5799154816413417	0.9874284073457448	1.875767764587816	133	0.9872223475913681	1.596	1.2959909280635036	1.0199918400652794	0.7800156003120062	0.5879917681152463	0.4320358589762951	0.3119956320611511	0.01608451835865843	0.00020605975437670843	0.7380036045989136	0
000855	0.6283501658838432	1.0134643781153276	1.925435529467895	52	1.0133626451112492	0.624	0.7559947080370437	0.8879928960568315	1.0080201604032082	1.115984376218733	1.2121006043501612	1.2839820242516604	0.004350165883843182	0.00010173300407845254	1.0440124615529396	0
000856	0.648903246566776	1.0132962536795829	1.925152109553687	54	1.013213480338114	0.648	0.7799945400382198	0.9119927040583675	1.0320206404128083	1.1399840402234367	1.2361025965155108	1.3079816882563644	0.0009032465667759837	8.277334146877813e-05	1.068012701584118	0
000857	0.7365383135701985	0.9995598101413867	1.8994067762383973	61	0.9996636321773384	0.7320000000000001	0.7199949600352797	0.6839945280437756	0.6360127202544051	0.5759919361128943	0.5040418354723443	0.4319939520846708	0.0045383135701984045	0.00010382203595171724	0.5920049886672284	0
000858	1.275381845378223	0.9968156406246395	1.8938689398547928	106	0.9967490518447352	1.272	1.1999916000587996	1.0919912640698874	0.9720194403888078	0.8399882401646377	0.7080587688778169	0.5879917681152463	0.0033818453782230584	6.658877990428635e-05	0.9000068469458659	0
000859	0.780737578826709	0.9867020061561944	1.8736187285466808	66	0.9860913033087865	0.792	0.6359955480311638	0.4919960640314877	0.372007440148803	0.27599613605409523	0.20401693340547267	0.14399798402822359	0.011262421173291015	0.0006107028474079401	0.35400168428320766	0
000860	1.5232239612326206	0.9866237006352399	1.874640579095556	127	0.9866291063976298	1.524	1.2239914320599756	0.9599923200614394	0.7320146402928058	0.5399924401058385	0.3960328707282705	0.27599613605409523	0.0007760387673794167	5.405762389942836e-06	0.6880033065504042	0
000861	1.5100545659646845	1.0113937429368975	1.9217758581283704	126	1.011436548821812	1.512	1.7639876520864355	2.0039839681282547	2.2080441608832175	2.3759667364656893	2.4962071851963716	2.567964048503321	0.001945434035315552	4.280588491445414e-05	2.2360256252105484	0
000862	1.1220640784219793	0.9957589179886271	1.892554284345664	92	0.9960571446041385	1.104	1.0319927760505676	0.9359925120599035	0.8160163203264066	0.6959902561364141	0.5760478119683934	0.46799344809172666	0.018064078421979213	0.00029822661551137664	0.7540055207722353	0
000863	1.4352217719471667	0.9823943279505176	1.8659864493238296	121	0.982074411263778	1.4520000000000002	1.0919923560535076	0.7919936640506876	0.5640112802256045	0.3959944560776149	0.264021913818847	0.1799974800352795	0.016778228052833466	0.0003199166867395853	0.5480018583769235	0
000864	1.0160260348312922	1.0121424801577896	1.9230226087081208	85	1.0120927174890844	1.02	1.1999916000587996	1.3799889600883193	1.5360307206144124	1.6679766483269234	1.7761474202358798	1.8479741283622029	0.003973965168707849	4.976266870526658e-05	1.5680182462810894	0
000865	1.5004100194571302	0.994823823167348	1.8899308766432723	125	0.9946764370562543	1.5	1.3679904240670315	1.2119903040775672	1.0440208804176083	0.8759877361716936	0.7200597649604917	0.5759919361128943	0.00041001945713015076	0.0001473861110936614	0.9660068409678809	0
000866	0.47920026836018687	1.0011429760561148	1.902314670942116	40	1.0011940661095926	0.48000000000000004	0.4799966400235198	0.46799625602995176	0.4440088801776036	0.40799428807996685	0.3720308785629208	0.3239954640635031	0.0007997316398131726	5.109005347780915e-05	0.41600373448957767	0
000867	0.38955363339797927	1.0119844938717413	1.922931929131663	32	1.0120449925489083	0.384	0.4559968080223438	0.5279957760337917	0.5880117602352047	0.6359910961246542	0.6720557806297923	0.6959902561364141	0.005553633397979263	6.0498677167064585e-05	0.5960069128637001	0
000868	0.8128315556258185	0.9928991088238084	1.8864713628289875	68	0.9928556842883798	0.8160000000000001	0.7199949600352797	0.6239950080399357	0.5160103202064041	0.41999412008231884	0.33602789031489616	0.26399630405174324	0.0031684443741815116	4.342453542860447e-05	0.48000310045509637	0
000869	0.9702905905905921	1.0186231980360387	1.935453387502803	81	1.0186350746271877	0.9720000000000001	1.2599911800617396	1.595987232102143	1.9560391207824157	2.3399672404586336	2.736227106849869	3.131956152613863	0.0017094094094080026	1.1876591148984872e-05	2.1700280054781107	0
000870	0.9853762321643694	0.9898793271469338	1.8810058755476569	81	0.9899791815109735	0.9720000000000001	0.8279942040405717	0.6839945280437756	0.5520110402208044	0.4319939520846708	0.3240268942322213	0.23999664004703933	0.01337623216436934	9.985436403969761e-05	0.5100028764448472	0
000871	0.9223858254338438	0.9819862572075211	1.86696079782	75	0.9825872138760848	0.9	0.6839952120335158	0.5039959680322558	0.3600072001440029	0.2519964720493913	0.16801394515744808	0.1079984880211677	0.02238582543384382	0.0006009566685637457	0.3460012142396302	0
000872	1.8710981555501174	1.0186286312977015	1.935428493428981	156	1.018621972799518	1.872	2.435982948119363	3.0719754241966064	3.7680753615072304	4.51193683288434	5.280438276376939	6.047915329185391	0.0009018444498827272	6.658498183487183e-06	4.186054028711644	0
000873	1.4354335756928172	1.0129101973023311	1.9245569974713133	120	1.0129002710175723	1.4400000000000002	1.7159879880840834	1.9919840641274869	2.244044880897618	2.471965392484505	2.6522201342711447	2.795960856548008	0.004566424307183015	9.926284758821069e-06	2.312027219402141	0
000874	1.427929875689869	1.0041683099342646	1.9078296912394648	119	1.004096638265778	1.4280000000000002	1.4999895000734995	1.523987808097535	1.512030240604812	1.46397950428694	1.3801145495076093	1.2719821922493084	7.012431013109222e-05	7.167166848653928e-05	1.442013965803284	0
000875	0.42952520399185035	0.9912583414323978	1.8836337703156905	36	0.991362250615315	0.43200000000000005	0.37199739601822784	0.31199750401996784	0.25200504010080205	0.20399714403998342	0.15601294907477323	0.11999832002351966	0.0024747960081497045	0.00010390918291725004	0.23600139221287905	0
000876	1.541133433600057	1.003832171695691	1.9072403251853245	128	1.00378645309758	1.536	1.6079887440787914	1.631986944104447	1.6080321606432129	1.5479783283034037	1.4521205260036585	1.3319813522610682	0.005133433600057025	4.571859811108858e-05	1.530014675899097	0
000877	0.4664927675381918	1.002906218021476	1.90570091213731	39	1.002976255272527	0.468	0.4799966400235198	0.4799961600307197	0.46800936018720374	0.4439937840870227	0.40803386681094533	0.371994792072911	0.0015072324618082278	7.003725105092506e-05	0.44200410053538713	0
000878	1.2595402840411487	0.9907870901988041	1.883075529984175	104	0.9910684470107308	1.248	1.0799924400529197	0.8999928000575995	0.7320146402928058	0.5759919361128943	0.44403685505896995	0.33599529606585504	0.011540284041148707	0.00028135681192675843	0.6780039946068408	0
000879	0.5339516656540068	1.0031436985631086	1.905634644487388	45	1.0029413784044197	0.54	0.5519961360270478	0.5519955840353277	0.5400108002160043	0.5159927761011346	0.4800398433069945	0.4319939520846708	0.006048334345993278	0.00020232015868892894	0.51200484862853	0
000880	0.5978449015204061	0.9886583410786433	1.876960522722964	51	0.9878500998688726	0.612	0.5039964720246958	0.3959968320253438	0.3120062401248025	0.23999664004703933	0.18001494124012293	0.13199815202587162	0.014155098479593842	0.0008082412097706326	0.2940015462479793	0
000881	1.524350560223424	1.0092636608221808	1.917653613947671	127	1.0092669990223948	1.524	1.7279879040846713	1.895984832121343	2.0280405608112164	2.111970432413946	2.1481782987988005	2.147969928421002	0.00035056022342394577	3.338200214031417e-06	2.010021992775163	0
000882	1.031080738622908	1.0145352822652025	1.9277031974965892	86	1.0145561257739992	1.032	1.2599911800617396	1.499988000095999	1.740034800696014	1.9559726163833706	2.1481782987988005	2.3159675764539296	0.0009192613770920843	2.084350879671959e-05	1.820022078748309	0
000883	0.6840760542940253	0.9838177524264214	1.8681223882159428	58	0.98319856247652	0.6960000000000001	0.5279963040258718	0.3959968320253438	0.2880057601152023	0.20399714403998342	0.14401195299209835	0.09599865601881573	0.01192394570597477	0.0006191899499013997	0.27600110820288587	0
000884	0.7194309856265646	0.9953295439243256	1.891244007139081	60	0.995367541677647	0.7200000000000001	0.6599953800323398	0.5879952960376317	0.5160103202064041	0.4319939520846708	0.36002988248024587	0.28799596805644717	0.0005690143734354836	3.799775332136157e-05	0.4740034664829565	0
000885	0.6415673222637286	1.013828331908762	1.9262013842215948	54	1.013765716825208	0.648	0.7799945400382198	0.9119927040583675	1.0440208804176083	1.1639837042281407	1.2721055847635354	1.3559810162657722	0.0064326777362714305	6.261508355387413e-05	1.0880130716286072	0
000886	0.9043308193311708	1.0186525397618509	1.9355127729669863	75	1.0186663293797593	0.9	1.1759917680576235	1.4879880960952312	1.8240364807296148	2.183969424428058	2.556212165609746	2.92795900857388	0.004330819331170743	1.3789617908432916e-05	2.0260261572490257	0
000887	1.3409867614023783	1.016596440834888	1.9316446113832408	112	1.016630504033114	1.344	1.6919881560829073	2.075983392132863	2.47204944098882	2.86795984856212	3.252269938404888	3.6239492647102938	0.0030132385976218146	3.4063198226075286e-05	2.664033340146982	0
000888	1.068206445646168	0.986609924024501	1.874954128522823	88	0.9867941284262179	1.056	0.8519940360417477	0.6719946240430076	0.5160103202064041	0.3839946240752629	0.27602290990152184	0.19199731203763146	0.012206445646167907	0.00018420440171695862	0.48200230438426267	0
000889	0.35823982675302163	0.9962289813026243	1.8908704713859348	30	0.9951709486611275	0.36000000000000004	0.33599764801646387	0.29999760001919984	0.26400528010560215	0.22799680804468736	0.19201593732279781	0.15599781603057555	0.0017601732469784137	0.0010580326414967312	0.24600184825655438	0
000890	0.9729009609720308	1.00863022174951	1.9162112210643985	81	1.0085078632086464	0.9720000000000001	1.0919923560535076	1.1879904960760312	1.2600252005040102	1.2959818562540124	1.30810857301156	1.2959818562540124	0.0009009609720307399	0.00012235854086362075	1.240013389692189	0
000891	1.3978118469004217	0.985540432726801	1.87222353041574	117	0.9853570062384425	1.4040000000000001	1.1039922720540956	0.8519931840545275	0.6360127202544051	0.46799344809172666	0.33602789031489616	0.22799680804468736	0.006188153099578431	0.00018342648835856235	0.6040027204690563	0
000892	1.1269331343985687	1.0109666083454167	1.9208862065106644	94	1.0109683224373145	1.1280000000000001	1.3079908440640915	1.475988192094463	1.6200324006480131	1.7279758083386831	1.8001494124012294	1.8479741283622029	0.0010668656014314326	1.7140918977531783e-06	1.6300184643181141	0
000893	1.1608535853509165	0.9861195370724901	1.8733953775911096	98	0.9859737530134576	1.1760000000000002	0.9359934480458637	0.7199942400460796	0.5400108002160043	0.3959944560776149	0.2880239059841967	0.20399714403998342	0.015146414649083617	0.00014578405903253877	0.5140023324016237	0
000894	1.4028358743154141	1.0124644947803878	1.9237401467840056	117	1.0124703599868041	1.4040000000000001	1.6679883240817315	1.9199846401228788	2.1480429608592173	2.3519670724609854	2.508208181279046	2.6279632085150806	0.0011641256845860148	5.865206416322266e-06	2.2040257312198235	0
000895	1.433164119724183	0.9882382291901549	1.8776537575715104	119	0.9882149515032457	1.4280000000000002	1.1759917680576235	0.9479924160606715	0.744014880297606	0.5639921041105425	0.4200348628936202	0.29999580005879917	0.005164119724182736	2.3277686909239925e-05	0.6920036385798105	0
000896	0.9901600029977294	1.015072497124277	1.9286283080152689	83	1.0150430142872118	0.9960000000000001	1.2239914320599756	1.4639882880936952	1.7040340806816137	1.9319729523786666	2.1481782987988005	2.3399672404586336	0.005839997002270669	2.9482837065275547e-05	1.802022048745231	0
000897	0.9295900559012105	1.004929293541961	1.909724507747265	77	1.005093886025549	0.924	0.9839931120482157	1.0199918400652794	1.0200204004080082	0.9959860561952132	0.9480786905313142	0.8879875681740454	0.005590055901210422	0.00016459248358802192	0.9760096112370128	0
000898	1.1457125023214996	0.9881770045455824	1.877950027007356	96	0.9883708790191656	1.1520000000000001	0.9479933640464516	0.7559939520483836	0.5880117602352047	0.4439937840870227	0.33602789031489616	0.23999664004703933	0.006287497678500564	0.00019387447358321097	0.5520028984631664	0
000899	0.9129864441896188	0.9859927670876267	1.873422423699908	77	0.9859879874637585	0.924	0.7319948760358678	0.5639954880360957	0.4200084001680034	0.3119956320611511	0.2280189255708224	0.15599781603057555	0.011013555810381215	4.779623868245153e-06	0.40200185631708596	0
000900	1.058348528421527	0.9950985643328254	1.890750586909453	88	0.9951078530921842	1.056	0.9719931960476277	0.8639930880552955	0.744014880297606	0.6239912641223022	0.5160428315550191	0.41999412008231884	0.0023485284215269964	9.288759358794252e-06	0.6900048966933615	0
000901	0.6762165045363415	1.0184618828641576	1.935027873586435	56	1.0184111253433903	0.672	0.8759938680429237	1.1039911680706553	1.3560271205424108	1.6199773203175154	1.8841563849799534	2.147969928421002	0.004216504536341481	5.075752076733053e-05	1.4980192983957437	0
000902	1.6549551264572855	1.0060601010724	1.91155418809945	138	1.0060568524261484	1.6560000000000001	1.7879874840876113	1.871985024119807	1.9080381607632153	1.8959734563716106	1.836152400649254	1.7519754723433871	0.0010448735427146527	3.248646251563514e-06	1.8420186663891476	0
000903	0.6910949351645537	0.9803691104103609	1.8643898278917843	56	0.9812341044901383	0.672	0.5039964720246958	0.3599971200230398	0.25200504010080205	0.16799764803292752	0.10800896474407377	0.07199899201411179	0.019094935164553628	0.0008649940797773592	0.24400070615660843	0
000904	1.234756658157489	0.9868105136855836	1.8755689243948568	102	0.9871176973858391	1.224	0.9959930280488036	0.7799937600499196	0.6000120002400048	0.4439937840870227	0.3240268942322213	0.22799680804468736	0.01075665815748894	0.0003071837002555089	0.5620027124504432	0
000905	0.9305350903764291	1.0087238290603047	1.9166777168914904	77	1.0087533813981886	0.924	1.0439926920511557	1.1399908800729595	1.2120242404848098	1.2479825282446044	1.2601045886808606	1.2479825282446044	0.006535090376429076	2.95523378839313e-05	1.1920129096298322	0
000906	0.8898809929948467	0.9950174506355094	1.8898506015228056	75	0.9946341880132883	0.9	0.8159942880399838	0.7199942400460796	0.624012480249605	0.5279926081034865	0.4320358589762951	0.34799512806820704	0.010119007005153335	0.0003832626222211033	0.5780041005806095	0
000907	1.0206583418079263	1.0010039526727743	1.901971613026424	85	1.0010135136727276	1.02	1.0199928600499797	0.9959920320637434	0.9360187203744075	0.8639879041693416	0.780064745373866	0.6839904241340621	0.0006583418079262326	9.560999953306393e-06	0.8800077810275666	0
000908	0.7720568895977495	0.9885677422391451	1.878860455005909	64	0.988850040076847	0.768	0.6359955480311638	0.5159958720330237	0.4080081601632033	0.3119956320611511	0.2280189255708224	0.16799764803292752	0.0040568895977495245	0.00028229783770183925	0.37800196431538197	0
000909	0.8104775961032384	1.0130277686075029	1.9247181226347951	68	1.012985071687011	0.8160000000000001	0.9719931960476277	1.1279909760721913	1.2720254405088103	1.4039803442751801	1.5121255064170327	1.5959776563128114	0.0055224038967616185	4.269692049185814e-05	1.3140155199389423	0
000910	1.0310439428739624	1.0139238813724816	1.9265246852434288	86	1.0139358711480295	1.032	1.2479912640611515	1.475988192094463	1.6920338406768136	1.8839736243692586	2.0521703301374017	2.1959692564304096	0.0009560571260376349	1.1989775547949222e-05	1.7580210846282496	0
000911	0.9710764315358529	0.9976325508117537	1.8951059478392205	81	0.9974000929541043	0.9720000000000001	0.9239935320452757	0.8519931840545275	0.7680153603072062	0.6719905921317101	0.5760478119683934	0.47999328009407866	0.0009235684641472064	0.0002324578576494707	0.7120056267668652	0
000912	0.5788488959565695	1.0133580013761372	1.9257154802808991	48	1.0135099840857436	0.5760000000000001	0.6959951280341038	0.8159934720522235	0.9240184803696074	1.0199857201999172	1.1040916396060874	1.1759835362304927	0.0028488959565694527	0.00015198270960636862	0.9560113294154053	0
000913	0.8022255743870573	0.9887483578682297	1.878331532636903	68	0.9885716666061639	0.8160000000000001	0.6719952960329277	0.5399956800345597	0.4200084001680034	0.3239954640635031	0.24001992165349725	0.1799974800352795	0.013774425612942731	0.00017669126206576458	0.3960020403312951	0
000914	0.8093418737562066	1.0023549960614575	1.904514492121901	68	1.0023518387669481	0.8160000000000001	0.8279942040405717	0.8159934720522235	0.7920158403168064	0.743989584145822	0.6840567767124672	0.6119914321199503	0.006658126243793472	3.1572945093927274e-06	0.7460068848979735	0
000915	1.0077258681207508	0.9848715141318231	1.8706615572959424	85	0.9845349349781765	1.02	0.7919944560388077	0.5999952000383997	0.4440088801776036	0.3239954640635031	0.2280189255708224	0.15599781603057555	0.012274131879249195	0.00033657915364659896	0.424001790319952	0
000916	0.7346386463202063	1.0173639437467268	1.933004565202279	61	1.0173462519136314	0.7320000000000001	0.9359934480458637	1.1639906880744955	1.4040280805616112	1.6439769843222194	1.8841563849799534	2.123970264416298	0.0026386463202061616	1.7691833095412335e-05	1.5260193084000735	0
000917	1.2980782600762297	0.9888035651276654	1.8789972841014613	108	0.9889220536509579	1.296	1.0799924400529197	0.8759929920560635	0.6840136802736055	0.5279926081034865	0.3960328707282705	0.28799596805644717	0.0020782600762296877	0.00011848852329243709	0.6420034265451321	0
000918	1.6670211180680412	0.992983661501885	1.8868086531627528	139	0.9930332012291259	1.6680000000000001	1.4759896680723235	1.2719898240814074	1.0680213604272086	0.8759877361716936	0.696057772795142	0.5399924401058385	0.0009788819319589415	4.953972724086597e-05	0.9880064669422691	0
000919	0.5246371364001045	0.981903982832145	1.8670666259302928	42	0.9826429115362413	0.504	0.3839973120188159	0.28799769601843184	0.20400408008160165	0.14399798402822359	0.09600796866139891	0.05999916001175983	0.02063713640010445	0.0007389287040963088	0.19600070013670523	0
000920	0.784921309661758	0.9822784459465226	1.8667508623531457	65	0.9824767241937568	0.78	0.5879958840288118	0.43199654402764776	0.3120062401248025	0.2159969760423354	0.14401195299209835	0.09599865601881573	0.004921309661757967	0.00019827824723417375	0.2980010422057519	0
000921	0.990019437630039	1.0029897225074578	1.9054820559388053	83	1.0028610705816758	0.9960000000000001	1.0199928600499797	1.0199918400652794	0.996019920398408	0.9479867281858053	0.876072714035265	0.7919889121552298	0.00598056236996114	0.00012865192578193074	0.9420088291483278	0
000922	1.775323447024822	1.011757238222081	1.9223340015480848	148	1.0117303014214172	1.776	2.0879853841023115	2.3759809921520625	2.6400528010560214	2.855960016559768	3.012250016751391	3.1199563206115113	0.0006765529751779908	2.693680066379045e-05	2.682030921872178	0
000923	0.9685674194452213	1.0117668935583473	1.922334276415224	81	1.0117304460848384	0.9720000000000001	1.1399920200558595	1.2959896320829434	1.4400288005760116	1.5599781603057556	1.6441364633264561	1.7039761443339791	0.003432580554778797	3.644747350883826e-05	1.464016870113501	0
000924	0.6946986836203691	0.9935328071613205	1.887133451174761	58	0.9932041434224833	0.6960000000000001	0.6239956320305757	0.5399956800345597	0.4560091201824037	0.371994792072911	0.3000249020668716	0.23999664004703933	0.0013013163796309346	0.00032866373883722044	0.4220027944057268	0
000925	1.0481541570708637	0.9905251180795641	1.8824105649056235	88	0.9907184738433126	1.056	0.8999937000440997	0.7439940480476156	0.6000120002400048	0.46799344809172666	0.36002988248024587	0.27599613605409523	0.00784584292913637	0.00019335576374845953	0.5580032024929646	0
000926	0.9719131073719536	0.9979091853283236	1.896401025398362	80	0.9980816962593672	0.9600000000000001	0.9239935320452757	0.8639930880552955	0.7800156003120062	0.6839904241340621	0.5880488080510683	0.4919931120964306	0.011913107371953502	0.00017251093104353465	0.7220057607823565	0
000927	1.217633334381406	0.982920302082284	1.8670597011664345	102	0.9826392670117101	1.224	0.9239935320452757	0.6839945280437756	0.49200984019680394	0.34799512806820704	0.24001992165349725	0.15599781603057555	0.006366665618593892	0.0002810350705738651	0.47400179433968925	0
000928	0.5185268177648535	0.9930347544770135	1.8864207069410956	43	0.9928290239386777	0.516	0.4559968080223438	0.3959968320253438	0.3360067201344027	0.27599613605409523	0.21601792948814755	0.16799764803292752	0.0025268177648535284	0.00020573053833583543	0.30800201229287677	0
000929	0.9717496551418667	1.0136990699618298	1.9259335435665563	81	1.0136247514641228	0.9720000000000001	1.1759917680576235	1.3799889600883193	1.5720314406288127	1.7519754723433871	1.9081583771453032	2.027971608397482	0.0002503448581333556	7.431849770700438e-05	1.636019604443488	0
000930	0.799895313881293	0.9880892502301661	1.878375431316473	66	0.9885947706163295	0.792	0.6599953800323398	0.5279957760337917	0.4080081601632033	0.3119956320611511	0.2280189255708224	0.16799764803292752	0.007895313881292942	0.0005055203861633606	0.3840019203157059	0
000931	1.0684664770958516	1.0174298502345178	1.93304475129483	89	1.0173674019778227	1.068	1.3679904240670315	1.6919864641082871	2.0400408008160165	2.3999664004703933	2.7602290990152185	3.107956488609159	0.0004664770958515696	6.244825669510234e-05	2.228028279514351	0
000932	1.407999962814322	0.9895901569266109	1.8800305148456669	118	0.9894658461716286	1.4160000000000001	1.1879916840582116	0.9719922240622074	0.7680153603072062	0.5999916001175983	0.4560378511416448	0.33599529606585504	0.0080000371856781	0.00012431075498231525	0.720004002625454	0
000933	1.4855176496338451	1.000040068422279	1.8999577102563068	124	0.9999535904465852	1.488	1.4639897520717355	1.4039887680898553	1.3080261605232104	1.1879833682328447	1.056087655275388	0.9119872321787494	0.0024823503661548507	8.647797569383275e-05	1.222010489395297	0
000934	0.7145684648068679	0.9834700357198366	1.8685340913248056	59	0.9834152430898216	0.7080000000000001	0.5399962200264599	0.40799673602611175	0.3000060001200024	0.2159969760423354	0.14401195299209835	0.09599865601881573	0.006568464806867791	5.4792630014954824e-05	0.2840010902043039	0
000935	0.5981397282307048	0.9802479238110487	1.8639299395606617	49	0.9809920638460606	0.5880000000000001	0.4319969760211678	0.31199750401996784	0.21600432008640175	0.14399798402822359	0.09600796866139891	0.05999916001175983	0.010139728230704748	0.0007441400350118865	0.21000065213815325	0
000936	1.3313914551125505	0.9929520101503795	1.887094291800364	110	0.9931835337232164	1.32	1.1759917680576235	1.0199918400652794	0.8520170403408068	0.6959902561364141	0.5520458198030437	0.4319939520846708	0.011391455112550464	0.0002315235728369558	0.7880051127479731	0
000937	0.5976534131647019	1.0198788156126586	1.9378044608248728	50	1.0198724517525395	0.6000000000000001	0.7919944560388077	1.0199918400652794	1.2720254405088103	1.5479783283034037	1.8481533967319288	2.159969760423354	0.0023465868352982033	6.363860119096287e-06	1.4400188703452639	0
000938	0.6328507106662458	1.0025838379424876	1.9046583079184636	53	1.0024275294633038	0.636	0.6479954640317518	0.6479948160414717	0.624012480249605	0.5879917681152463	0.5400448237203689	0.4919931120964306	0.003149289333754246	0.00015630847918379764	0.5900054107091457	0
000939	0.43359273192959163	1.0092728098360466	1.918020046312336	36	1.0094598535036943	0.43200000000000005	0.49199655602410786	0.5399956800345597	0.5760115202304046	0.5999916001175983	0.612050800216418	0.6119914321199503	0.0015927319295915843	0.00018704366764765723	0.5720062647905064	0
000940	0.7918752763469667	0.9842865461801155	1.869304611626087	67	0.983820770295832	0.804	0.6239956320305757	0.46799625602995176	0.3360067201344027	0.23999664004703933	0.16801394515744808	0.11999832002351966	0.012124723653033298	0.00046577588428342587	0.3260012522371562	0
000941	0.7193344229778772	0.984481190785493	1.869699199261766	61	0.9840284429829204	0.7320000000000001	0.5639960520276358	0.41999664002687975	0.3120062401248025	0.22799680804468736	0.15601294907477323	0.1079984880211677	0.012665577022122898	0.00045274780257265057	0.29800119621999105	0
000942	0.6894625322216923	1.0109446847302945	1.920805097717576	58	1.0109256346298816	0.6960000000000001	0.8039943720393957	0.8999928000575995	0.9840196803936079	1.055985216206973	1.1040916396060874	1.127984208221085	0.006537467778307771	1.9050100412920656e-05	0.9960113194207914	0
000943	0.8637409543665068	1.0104724561373841	1.919822759174754	72	1.0104086268314312	0.8640000000000001	0.9959930280488036	1.1159910720714235	1.2120242404848098	1.2839820242516604	1.3321105651769098	1.3559810162657722	0.00025904563349332665	6.382930595294489e-05	1.2160136577165632	0
000944	0.5382492886489314	1.0169587413805294	1.932328420740189	45	1.0169903950022499	0.54	0.6839952120335158	0.8399932800537595	1.0080201604032082	1.1759835362304927	1.3441115612595846	1.499979000293996	0.0017507113510686345	3.1653621720417746e-05	1.092013791712426	0
000945	0.8398857470603465	0.9850599424077753	1.8722338700603527	70	0.9853624480252247	0.8400000000000001	0.6599953800323398	0.5039959680322558	0.372007440148803	0.27599613605409523	0.19201593732279781	0.13199815202587162	0.00011425293965361405	0.00030250561744937787	0.35600150226936056	0
000946	0.7063421616424828	1.0143254218494873	1.927074015635256	59	1.0142249854239336	0.7080000000000001	0.8639939520423356	1.0199918400652794	1.1760235204704095	1.3199815202587162	1.4521205260036585	1.5599781603057556	0.0016578383575173161	0.00010043642555368493	1.2320149198576924	0
000947	0.9463618599144834	1.0059987313906456	1.9113053785890624	79	1.0059259032150651	0.9480000000000001	1.0199928600499797	1.0679914560683514	1.0920218404368087	1.079984880211677	1.0440866591927132	0.9959860561952132	0.0016381400855166595	7.282817558040833e-05	1.0500106253591237	0
000948	0.8268481386879838	0.9936085244939129	1.8873433157051829	70	0.9933145957707487	0.8400000000000001	0.7439947920364557	0.6479948160414717	0.5400108002160043	0.4439937840870227	0.36002988248024587	0.28799596805644717	0.013151861312016289	0.00029392872316424956	0.5040033404862745	0
000949	1.3846059525631444	0.9876346124468641	1.877059666818816	115	0.9879022797116573	1.3800000000000001	1.1279921040552716	0.8999928000575995	0.6960139202784056	0.5279926081034865	0.38403187464559563	0.27599613605409523	0.004605952563144333	0.00026766726479321434	0.6520032405324091	0
000950	1.2814189599405235	0.9874121656615522	1.875851576845384	107	0.9872664582404769	1.284	1.0439926920511557	0.8279933760529915	0.6360127202544051	0.47999328009407866	0.348028886397571	0.2519964720493913	0.0025810400594765692	0.00014570742107533619	0.5980029044832655	0
000951	0.8740960918523257	1.0037920350632943	1.9072266642618605	73	1.0037792633115163	0.876	0.9119936160446876	0.9239926080591355	0.9120182403648074	0.8759877361716936	0.8160677336218907	0.7559894161481738	0.0019039081476742714	1.277175177794021e-05	0.8660082250683981	0
000952	1.4198025900019504	1.013121472174682	1.9250146362600289	118	1.0131411277205575	1.4160000000000001	1.7039880720834955	1.979984160126719	2.244044880897618	2.471965392484505	2.6642211303538197	2.819960520552712	0.003802590001950268	1.9655545875574276e-05	2.314027359416478	0
000953	1.2489822642223178	0.9963872919268628	1.893725882562162	103	0.9966737603513331	1.236	1.1639918520570356	1.0559915520675833	0.9360187203744075	0.8039887441575817	0.6720557806297923	0.5519922721081905	0.012982264222317852	0.00028646842447033194	0.8640064868990985	0
000954	0.6251647164552835	1.0056167554133673	1.9105356974948364	52	1.0055208176863109	0.624	0.6719952960329277	0.6959944320445436	0.7080141602832057	0.6959902561364141	0.6720557806297923	0.6359910961246542	0.0011647164552834877	9.593772705640546e-05	0.6800068368752562	0
000955	0.5216823339559634	0.9968074128392435	1.8938999312848968	44	0.9967653627297819	0.528	0.49199655602410786	0.44399644802841576	0.3960079201584032	0.34799512806820704	0.2880239059841967	0.23999664004703933	0.006317666044036607	4.205010946156662e-05	0.36800276638506163	0
000956	1.3921905538050363	0.9969365392224541	1.8941841091878275	116	0.9969149264347145	1.3920000000000001	1.3079908440640915	1.1999904000767994	1.0680213604272086	0.9239870641811014	0.780064745373866	0.6479909281270062	0.00019055380503618657	2.161278773959996e-05	0.988007557041679	0
000957	0.9027724842910042	0.9832532186475833	1.8694204309037925	74	0.9838817263381479	0.888	0.6839952120335158	0.5159958720330237	0.372007440148803	0.26399630405174324	0.18001494124012293	0.11999832002351966	0.014772484291004195	0.0006285076905645504	0.35600134825512136	0
000958	0.9812313537640704	1.0096617609426257	1.91843978481303	82	1.0096807631684472	0.9840000000000001	1.1159921880546837	1.2359901120791033	1.3320266405328107	1.3919805122728282	1.4281185338383087	1.427980008279884	0.0027686462359296504	1.9002225821518337e-05	1.3220146658429364	0
000959	0.5528721031835129	0.9804262014687894	1.8629943078229	47	0.9804996379828638	0.5640000000000001	0.4079971440199919	0.28799769601843184	0.20400408008160165	0.13199815202587162	0.08400697257872404	0.05999916001175983	0.011127896816487182	7.343651407432095e-05	0.1960005341227301	0
000960	0.8001739383739438	1.01309232065938	1.924663272981896	67	1.0129562041458782	0.804	0.9599932800470397	1.1159910720714235	1.2600252005040102	1.3919805122728282	1.500124510334358	1.5839778243104596	0.003826061626056254	0.0001361165135018716	1.3020153999233532	0
000961	0.4935600776735873	1.0085369930552202	1.91600729758884	41	1.0084005376558405	0.49200000000000005	0.5519961360270478	0.5999952000383997	0.6360127202544051	0.6599907601293581	0.6600547845471174	0.6479909281270062	0.0015600776735872346	0.00013645539937967577	0.6260067548538891	0
000962	1.4565098361437807	1.0029630746998226	1.905667031056801	121	1.0029584235555786	1.4520000000000002	1.4999895000734995	1.499988000095999	1.4640292805856117	1.3919805122728282	1.2841065808462104	1.1639837042281407	0.004509836143780532	4.651144243972283e-06	1.384012929683715	0
000963	1.9560601709985468	1.0173674754920505	1.9330518800974397	163	1.0173711538885766	1.9560000000000002	2.495982528122303	3.095975232198142	3.73207464149283	4.3799386808584675	5.028417358640768	5.651920873107776	6.017099854660479e-05	3.6783965260411833e-06	4.064051552403381	0
000964	1.0215220112894996	0.9796141534002711	1.8627121939057196	83	0.980351160559984	0.9960000000000001	0.7319948760358678	0.5159958720330237	0.3600072001440029	0.23999664004703933	0.15601294907477323	0.09599865601881573	0.02552201128949949	0.0007370071597128103	0.35000103222558704	0
000965	0.4678645618414503	1.0104530068874475	1.920191484943721	39	1.0106026883384733	0.468	0.5399962200264599	0.5999952000383997	0.6600132002640053	0.6959902561364141	0.7200597649604917	0.73198975214347	0.00013543815854971664	0.0001496814510257849	0.6580073989282068	0
000966	1.024425738570997	1.0059203816434188	1.9115985079731628	85	1.0060801781120876	1.02	1.1039922720540956	1.1519907840737273	1.1760235204704095	1.1639837042281407	1.1280936317714372	1.067985048209325	0.004425738570996929	0.0001597964686688158	1.132011493467856	0
000967	1.0247773258207453	0.9967214194174585	1.89403168791926	85	0.9968347066519573	1.02	0.9599932800470397	0.8759929920560635	0.7800156003120062	0.6719905921317101	0.5640468158857186	0.46799344809172666	0.004777325820745304	0.0001132872344987712	0.7200054547540441	0
000968	1.2487214466975167	0.9825826335834059	1.8666630952489112	105	0.9824305320966755	1.26	0.9479933640464516	0.6959944320445436	0.49200984019680394	0.34799512806820704	0.24001992165349725	0.15599781603057555	0.011278553302483285	0.0001521014867303938	0.4800017503400132	0
000969	1.3692501576293277	1.007085498449466	1.913511192289704	114	1.0070868297545907	1.368	1.4999895000734995	1.595987232102143	1.6560331206624133	1.6679766483269234	1.6441364633264561	1.5839778243104596	0.001250157629327564	1.3313051248076135e-06	1.608016798133649	0
000970	1.2371050562548336	0.9808098007517936	1.8637730159885195	103	0.9809094744870753	1.236	0.9119936160446876	0.6479948160414717	0.4560091201824037	0.3119956320611511	0.20401693340547267	0.13199815202587162	0.0011050562548335918	9.967373528174672e-05	0.4440013782935097	0
000971	0.6131145575245072	1.0061029140114153	1.9120364850649985	51	1.0063106868034917	0.612	0.6599953800323398	0.6959944320445436	0.7080141602832057	0.707990088138766	0.6840567767124672	0.6479909281270062	0.001114557524507176	0.00020777279207639943	0.6840069608897213	0
000972	0.9909267219796786	1.0012797571569152	1.902709484443631	82	1.0014018576705654	0.9840000000000001	0.9959930280488036	0.9719922240622074	0.9240184803696074	0.8519880721669896	0.7680637492911913	0.6839904241340621	0.006926721979678474	0.00012210051365024732	0.8660076630121435	0
000973	1.7713390536905809	0.9894344480032172	1.8792626152502887	149	0.9890616982512008	1.788	1.4999895000734995	1.2119903040775672	0.9600192003840077	0.743989584145822	0.5640468158857186	0.41999412008231884	0.016660946309419167	0.00037274975201639915	0.9000049207748223	0
000974	1.701915979880342	0.9931894527895689	1.8871964342895475	142	0.9932372916296398	1.7040000000000002	1.5119894160740874	1.3079895360837113	1.1040220804416088	0.8999874001763974	0.7200597649604917	0.5639921041105425	0.0020840201196581365	4.783884007086847e-05	1.018006716974473	0
000975	0.6686331823502181	0.9883132058925277	1.8783424433576124	55	0.9885774089520534	0.66	0.5519961360270478	0.44399644802841576	0.3480069601392028	0.26399630405174324	0.19201593732279781	0.14399798402822359	0.008633182350218038	0.00026420305952568057	0.3240016282662385	0
000976	1.3918580138842878	0.9949187812320902	1.8900179734450453	116	0.994722276371087	1.3920000000000001	1.2719910960623275	1.1279909760721913	0.9720194403888078	0.8159885761599337	0.6720557806297923	0.5399924401058385	0.00014198611571236697	0.00019650486100319942	0.9000063849031487	0
000977	2.6016053501917136	0.9969566002262921	1.8943760158165108	216	0.9970159274840255	2.592	2.4479828641199513	2.243982048143615	1.992039840796816	1.7279758083386831	1.4641215220863333	1.2119830322375487	0.009605350191713491	5.9327257733388095e-05	1.8480141859538246	0
000978	0.7149573649800348	0.9805979504979495	1.8632987791648024	58	0.9806598821871846	0.6960000000000001	0.5159963880252838	0.3719970240238078	0.26400528010560215	0.1799974800352795	0.12000996082674863	0.07199899201411179	0.018957364980034752	6.193168923507297e-05	0.25400085417180557	0
000979	0.9397731942406897	0.9999581409091853	1.899725726678424	78	0.9998314967755648	0.936	0.9239935320452757	0.8879928960568315	0.8280165603312066	0.743989584145822	0.6600547845471174	0.5759919361128943	0.00377319424068967	0.00012664413362051263	0.7700065488731912	0
000980	0.5750123311571265	0.9854794735197037	1.8718915635049491	48	0.9851822910315919	0.5760000000000001	0.4559968080223438	0.3479972160222718	0.26400528010560215	0.19199731203763146	0.1320109569094235	0.09599865601881573	0.0009876688428736013	0.00029718248811172465	0.24800103818601474	0
000981	0.5440921688562571	0.9923804649589771	1.8855689114233092	46	0.9923807213360781	0.552	0.4799966400235198	0.40799673602611175	0.3360067201344027	0.27599613605409523	0.21601792948814755	0.16799764803292752	0.007907831143742938	2.5637710099335465e-07	0.31400196829320076	0
000982	0.5265117774764433	0.983517972176604	1.868212024648591	44	0.9832457384068987	0.528	0.4079971440199919	0.29999760001919984	0.21600432008640175	0.15599781603057555	0.10800896474407377	0.07199899201411179	0.001488222523556737	0.0002722337697053101	0.21000080615239244	0
000983	0.6655656685206969	0.989969235689327	1.8819804523479136	55	0.9904921042804236	0.66	0.5639960520276358	0.46799625602995176	0.372007440148803	0.28799596805644717	0.21601792948814755	0.16799764803292752	0.005565668520696843	0.0005228685910965147	0.3460018822973188	0
000984	1.486839647184922	0.9805109537956729	1.8634673361027076	124	0.9807485942223754	1.488	1.0919923560535076	0.7799937600499196	0.5400108002160043	0.359994960070559	0.24001992165349725	0.15599781603057555	0.0011603528150780917	0.00023764042670249008	0.5280016023456773	0
000985	0.7404578233710557	1.0097050930622444	1.9186374290288568	61	1.0097847839275307	0.7320000000000001	0.8399941200411597	0.9359925120599035	1.0080201604032082	1.055985216206973	1.0800896474407378	1.079984880211677	0.008457823371055606	7.969086528625269e-05	1.0000110893939433	0
000986	0.40535854864059284	0.9989257347039181	1.898215316209996	34	0.99903656309741	0.40800000000000003	0.39599722801940385	0.3719970240238078	0.3360067201344027	0.29999580005879917	0.264021913818847	0.22799680804468736	0.0026414513594071876	0.00011082839349185747	0.3160025823499913	0
000987	0.8696490261619898	0.9825664032365542	1.866857001241508	73	0.9825325854173677	0.876	0.6599953800323398	0.4799961600307197	0.3480069601392028	0.23999664004703933	0.16801394515744808	0.1079984880211677	0.006350973838010199	3.3817819186543474e-05	0.3340012622379862	0
000988	0.7685975127472076	1.0151622263901965	1.928673597446203	64	1.0150668502541007	0.768	0.9479933640464516	1.1399908800729595	1.3320266405328107	1.5119788322963477	1.6801394515744807	1.8239744643574989	0.0005975127472075403	9.537613609578166e-05	1.406017272146758	0
000989	1.0680816047530906	0.9872031096230873	1.8758300253548217	88	0.9872551156246644	1.056	0.8639939520423356	0.6839945280437756	0.5280105602112043	0.3959944560776149	0.2880239059841967	0.20399714403998342	0.012081604753090502	5.200600157706514e-05	0.4940024243998517	0
000990	1.5438279336179048	0.9836122771620449	1.8685744534634845	129	0.9834364858076317	1.548	1.1879916840582116	0.8879928960568315	0.6480129602592052	0.4559936160893747	0.31202589814954645	0.2159969760423354	0.004172066382095219	0.00017579135441325722	0.6180023384425841	0
000991	0.6852320893466348	1.016529184305804	1.931334524826963	57	1.0164673045241852	0.684	0.8639939520423356	1.0559915520675833	1.2600252005040102	1.46397950428694	1.6561374594091312	1.8359742963598509	0.0012320893466347682	6.187978161875662e-05	1.356016994111642	0
000992	2.302032579138977	1.019043888510312	1.936239946283355	192	1.0190490429342003	2.3040000000000003	3.011978916147587	3.82796937624499	4.728094561891238	5.687920369114832	6.696555814132574	7.715891977512315	0.0019674208610234167	5.1544238883760585e-06	5.278068502507256	0
000993	0.8229354479852441	0.9887486076996576	1.879300475551485	68	0.9890816242442438	0.8160000000000001	0.6839952120335158	0.5519955840353277	0.4320086401728035	0.33599529606585504	0.25202091773617213	0.1799974800352795	0.0069354479852440365	0.00033301654458628427	0.4060021883464923	0
000994	0.7778424287942575	1.0003630123211862	1.9009405080753767	64	1.0004708399635387	0.768	0.7679946240376317	0.7439940480476156	0.6960139202784056	0.6359910961246542	0.5640468158857186	0.4919931120964306	0.009842428794257452	0.0001078276423525093	0.6500056027450761	0
000995	0.4884617551748326	1.0186474079077432	1.9356610368663931	41	1.0187443611263318	0.49200000000000005	0.6359955480311638	0.8039935680514556	0.9840196803936079	1.1759835362304927	1.3801145495076093	1.5839778243104596	0.003538244825167458	9.69532185886024e-05	1.0940141177541314	0
000996	1.6320328511518993	1.0167121067005482	1.9317061770304271	136	1.01666290622271	1.6320000000000001	2.063985552101135	2.5319797441620464	3.024060481209624	3.515950776689126	3.9963316955307295	4.45193767287258	3.2851151899215836e-05	4.920047783829595e-05	3.264040987094207	0
000997	1.3738981923707987	1.0093899924497933	1.9181249551990995	114	1.0095150673736781	1.368	1.5599890800764395	1.7159862721098231	1.8360367207344148	1.9199731203763146	1.9561623614760026	1.9559726163833706	0.005898192370798583	0.0001250749238848048	1.8240200285260608	0
000998	0.8710089155178216	1.0050464605045581	1.90969628547898	72	1.00507903255889	0.8640000000000001	0.9239935320452757	0.9599923200614394	0.9600192003840077	0.9359868961834533	0.9000747062006147	0.8399882401646377	0.007008915517821457	3.257205433193633e-05	0.9200091491732381	0
000999	1.51649835118474	0.9973263255392485	1.8951188658184135	127	0.9974068917263115	1.524	1.4399899200705595	1.3199894400844794	1.1760235204704095	1.0319855522022692	0.876072714035265	0.73198975214347	0.0075016488152599425	8.056618706298035e-05	1.0960084831677421	0
001000	0.8435516609277514	0.9948602290435927	1.8899565642498533	70	0.9946899565226571	0.8400000000000001	0.7679946240376317	0.6839945280437756	0.5880117602352047	0.4919931120964306	0.40803386681094533	0.3239954640635031	0.0035516609277512767	0.0001702725209355993	0.5440038925479153	0
001001	1.0611075315447784	1.0130241647181943	1.9250627047676372	88	1.0131664263240532	1.056	1.2719910960623275	1.475988192094463	1.6680333606672133	1.8359742963598509	1.9801643536413525	2.0879707684092423	0.0051075315447783876	0.00014226160585883996	1.7200203445390752	0
001002	1.9924300701127113	0.996906733763554	1.894529365930928	165	0.9970966361212119	1.9800000000000002	1.8719868960917274	1.7159862721098231	1.5240304806096123	1.3199815202587162	1.1160926356887622	0.9239870641811014	0.012430070112711133	0.00018990235765792285	1.4120108114899572	0
001003	0.6116408957761759	0.9912574338546882	1.8831512787262537	51	0.9911083138068203	0.612	0.5279963040258718	0.44399644802841576	0.3600072001440029	0.28799596805644717	0.2280189255708224	0.16799764803292752	0.0003591042238241249	0.00014912004786793442	0.336002082309748	0
001004	0.49657268451811176	1.0069142640740172	1.913349470968044	41	1.0070017153252682	0.49200000000000005	0.5399962200264599	0.5759953920368637	0.6000120002400048	0.5999916001175983	0.5880488080510683	0.5639921041105425	0.004572684518111714	8.745125125098063e-05	0.5780060207637563	0
001005	0.5498373669667382	0.9967037624293835	1.894450263835989	46	0.9970550044451915	0.552	0.5159963880252838	0.46799625602995176	0.4200084001680034	0.359994960070559	0.3000249020668716	0.2519964720493913	0.002162633033261807	0.0003512420158079399	0.3860028964016768	0
001006	1.1484656568794667	0.9929607066847711	1.8864118595480577	96	0.992824367528492	1.1520000000000001	1.0199928600499797	0.8759929920560635	0.7320146402928058	0.5999916001175983	0.4800398433069945	0.371994792072911	0.0035343431205334674	0.0001363391562790861	0.6800044546493922	0
001007	1.274708162863202	1.0144411865370577	1.9275773937651697	106	1.0144899148829642	1.272	1.5599890800764395	1.847985216118271	2.1360427208544173	2.3999664004703933	2.6402191381884696	2.843960184557416	0.0027081628632019683	4.872834590652353e-05	2.238027123377568	0
001008	0.6617715882054599	0.9892787092691596	1.879879363186239	55	0.9893862945880691	0.66	0.5519961360270478	0.45599635202918376	0.3600072001440029	0.27599613605409523	0.20401693340547267	0.15599781603057555	0.001771588205459862	0.00010758531890953105	0.3340017622817297	0
001009	1.139440328202009	0.9930726287198592	1.8871418927102488	94	0.9932085862285911	1.1280000000000001	1.0079929440493915	0.8759929920560635	0.7320146402928058	0.5999916001175983	0.4800398433069945	0.371994792072911	0.011440328202008798	0.0001359575087318543	0.6780044686492941	0
001010	1.073074452974045	0.9887631954961534	1.8781781401451048	91	0.9884909356656313	1.092	0.8999937000440997	0.7199942400460796	0.5640112802256045	0.4319939520846708	0.3240268942322213	0.23999664004703933	0.01892554702595506	0.00027225983052214797	0.5300027844466192	0
001011	0.8889219289878897	0.9806792286338024	1.8628678079232213	75	0.9804330606963315	0.9	0.6599953800323398	0.46799625602995176	0.3240064801296026	0.2159969760423354	0.14401195299209835	0.09599865601881573	0.011078071012110335	0.00024616793747089805	0.31800095020752395	0
001012	1.2406646496728242	1.0007413512782042	1.9014431117195256	103	1.0007353618083277	1.236	1.2359913480605635	1.1999904000767994	1.128022560451209	1.0319855522022692	0.9240766983659644	0.8159885761599337	0.004664649672824206	5.989469876510611e-06	1.0560091892194565	0
001013	1.20306057427827	0.9899974306836197	1.8807653640944693	100	0.9898525995929339	1.2000000000000002	1.0199928600499797	0.8399932800537595	0.6720134402688054	0.5279926081034865	0.3960328707282705	0.29999580005879917	0.0030605742782698897	0.00014483109068574862	0.6260034765438501	0
001014	2.027656918772944	1.005497627563481	1.9105341557289013	169	1.0055200062501541	2.028	2.171984796106427	2.2559819521443827	2.2800456009120182	2.2439685844398176	2.1601792948814755	2.0399714403998344	0.0003430812270561745	2.2378686673096837e-05	2.192021944813993	0
001015	1.5738454623010134	0.9997732574230372	1.8995501029649784	131	0.9997390654746577	1.572	1.5479891640758514	1.475988192094463	1.368027360547211	1.2359826962422524	1.0920906435234126	0.9479867281858053	0.0018454623010133453	3.419194837950279e-05	1.2780107974448327	0
001016	1.1372900472847838	0.9937650754722119	1.88857787697404	94	0.9939643491661826	1.1280000000000001	1.0199928600499797	0.8879928960568315	0.756015120302406	0.6239912641223022	0.5040418354723443	0.3959944560776149	0.009290047284783665	0.00019927369397065853	0.6980047386802465	0
001017	1.4043383944342813	1.0144298297639887	1.9274616867628955	117	1.0144290179315536	1.4040000000000001	1.7159879880840834	2.039983680130559	2.352047040940819	2.6399630405174324	2.904241052007317	3.131956152613863	0.0003383944342811862	8.118324350547823e-07	2.464029825715679	0
001018	0.8667281910768228	0.9846989461671993	1.872027917132744	71	0.9852540543655588	0.8520000000000001	0.6719952960329277	0.5159958720330237	0.3840076801536031	0.27599613605409523	0.19201593732279781	0.13199815202587162	0.014728191076822661	0.0005551081983594663	0.3620015122703865	0
001019	0.8961581015422787	0.989059754499331	1.879864147097715	74	0.9893782863138482	0.888	0.7439947920364557	0.6119951040391677	0.48000960019200384	0.371994792072911	0.27602290990152184	0.20399714403998342	0.008158101542278695	0.0003185318145171312	0.44800239038034056	0
001020	1.0367396847561532	0.9816362644304458	1.865495263097102	85	0.9818158984409174	1.02	0.7679946240376317	0.5639954880360957	0.3960079201584032	0.27599613605409523	0.18001494124012293	0.11999832002351966	0.016739684756153173	0.00017963401047160765	0.3840012382583114	0
001021	1.193377343748337	0.9906290513902758	1.882317923003049	99	0.9906697161248617	1.1880000000000002	1.0199928600499797	0.8519931840545275	0.6840136802736055	0.5399924401058385	0.4200348628936202	0.3119956320611511	0.005377343748336871	4.0664734585860174e-05	0.6380037765731205	0
001022	1.1835982872304491	1.0018130346511802	1.9033928594887424	99	1.001761520060045	1.1880000000000002	1.1999916000587996	1.1759905920752634	1.128022560451209	1.055985216206973	0.960079686613989	0.8519880721669896	0.004401712769551036	5.151459113528212e-05	1.0620096212622039	0
001023	0.7510404564903442	1.0061552166009227	1.91177145874271	63	1.0061712026343943	0.756	0.8159942880399838	0.8519931840545275	0.864017280345607	0.8639879041693416	0.8400697257872404	0.8039887441575817	0.004959543509655773	1.598603347163774e-05	0.8400085210923803	0
001024	1.1053117541997886	1.0127458631186437	1.9243387680939776	92	1.0127854162246315	1.104	1.3199907600646796	1.523987808097535	1.7160343206864137	1.8839736243692586	2.016167341889377	2.123970264416298	0.0013117541997884619	3.95531059877996e-05	1.7640206865872605	0
001025	1.4778205802911728	0.9858947083058036	1.872851848764074	123	0.9856876921189589	1.476	1.1759917680576235	0.9119927040583675	0.6840136802736055	0.5039929440987826	0.36002988248024587	0.2519964720493913	0.0018205802911728242	0.00020701618684471068	0.6480029085030027	0
001026	0.40202203959542404	0.9882093100958629	1.876311688251772	34	0.9875086162897532	0.40800000000000003	0.33599764801646387	0.26399788801689583	0.20400408008160165	0.15599781603057555	0.12000996082674863	0.08399882401646376	0.005977960404575988	0.000700693806109709	0.19400103616479156	0
001027	0.62761335441662	0.9812600728367735	1.8626238726684463	55	0.9803046768209789	0.66	0.4799966400235198	0.3359973120215038	0.22800456009120185	0.15599781603057555	0.10800896474407377	0.07199899201411179	0.03238664558338	0.0009553960157946406	0.23000071415416445	0
001028	0.6457880906298635	0.9894095939040246	1.879357013293977	55	0.9891113802321247	0.66	0.5519961360270478	0.44399644802841576	0.3480069601392028	0.26399630405174324	0.20401693340547267	0.15599781603057555	0.0142119093701365	0.0002982136718998607	0.3280017662804096	0
001029	1.0608138630081816	0.9849449309356354	1.870159175741705	90	0.9842705300199913	1.08	0.8399941200411597	0.6359949120407037	0.46800936018720374	0.33599529606585504	0.24001992165349725	0.16799764803292752	0.01918613699181848	0.00067440091564408	0.44800187633689115	0
001030	0.4043587672934637	1.0022039518373653	1.904031000854947	33	1.0020973758250993	0.396	0.4079971440199919	0.40799673602611175	0.3960079201584032	0.371994792072911	0.33602789031489616	0.29999580005879917	0.008358767293463687	0.0001065760122660464	0.37000338044185216	0
001031	0.9457211219895366	0.9940537265512644	1.8881686823042056	79	0.993748988752062	0.9480000000000001	0.8519940360417477	0.7439940480476156	0.6360127202544051	0.5279926081034865	0.4320358589762951	0.33599529606585504	0.0022788780104634476	0.00030473779920248134	0.5880040945815674	0
001032	0.6919289113356027	1.0058556284127849	1.9108590083092236	58	1.0056909771629832	0.6960000000000001	0.7439947920364557	0.7799937600499196	0.7920158403168064	0.7799890801528778	0.7560627532085163	0.719989920141118	0.004071088664397315	0.000164651249801695	0.7620076909842823	0
001033	1.1994785930525862	0.9928279110161804	1.88666460875094	99	0.9929573902118604	1.1880000000000002	1.0559926080517437	0.9119927040583675	0.7680153603072062	0.6239912641223022	0.49204083938966936	0.3839946240752629	0.011478593052586028	0.00012947919567996014	0.7060045666674252	0
001034	1.2865983619301586	1.0164200418097808	1.9311979811622464	107	1.0163954411732017	1.284	1.6199886600793794	1.979984160126719	2.352047040940819	2.7239618645338965	3.0842559932474396	3.4199521206703105	0.0025983619301586103	2.4600636579164004e-05	2.5300316399330938	0
001035	0.8184612341831197	0.9805088930800945	1.8654885647712376	66	0.9818123730913995	0.792	0.5879958840288118	0.43199654402764776	0.3000060001200024	0.20399714403998342	0.1320109569094235	0.08399882401646376	0.02646123418311963	0.0013034800113049805	0.29000089219038877	0
001036	0.7901099659617504	1.006716597812089	1.913208761437427	66	1.0069276594662397	0.792	0.8639939520423356	0.9119927040583675	0.9360187203744075	0.9359868961834533	0.9240766983659644	0.8879875681740454	0.0018900340382496106	0.00021106165415063494	0.9100094231997623	0
001037	0.6953155455034354	1.0035349053767313	1.9068623871415329	58	1.003587543141945	0.6960000000000001	0.7199949600352797	0.7319941440468476	0.7200144002880058	0.6839904241340621	0.6360527923817677	0.5879917681152463	0.0006844544965646238	5.2637765213692234e-05	0.6800064148335349	0
001038	1.0631028429730391	1.0135016109526809	1.925819883997318	89	1.0135649320830202	1.068	1.2839910120629157	1.499988000095999	1.7040340806816137	1.8959734563716106	2.0521703301374017	2.183969424428058	0.004897157026960919	6.332113033935549e-05	1.7700210506296	0
001039	1.1728341048373414	0.998780670129787	1.8973897513929463	98	0.998602065793339	1.1760000000000002	1.1399920200558595	1.0679914560683514	0.9720194403888078	0.8639879041693416	0.7560627532085163	0.6479909281270062	0.0031658951626587495	0.00017860433644800722	0.9080074170029805	0
001040	0.5161367373632713	0.9837976397959963	1.8685635013804316	43	0.9834307216926135	0.516	0.39599722801940385	0.29999760001919984	0.21600432008640175	0.15599781603057555	0.10800896474407377	0.07199899201411179	0.0001367373632712443	0.0003669181033828517	0.2080008201522944	0
001041	0.9884571560261879	0.9929879119130222	1.8864059763743792	82	0.9928212711960782	0.9840000000000001	0.8759938680429237	0.7559939520483836	0.6360127202544051	0.5159927761011346	0.40803386681094533	0.3239954640635031	0.004457156026187792	0.00016664071694394433	0.5860037745535492	0
001042	0.582896215548264	0.9956654229751527	1.892163062560564	49	0.9958512433745692	0.5880000000000001	0.5399962200264599	0.4799961600307197	0.4200084001680034	0.359994960070559	0.3000249020668716	0.23999664004703933	0.005103784451736093	0.00018582039941650308	0.39000288040160885	0
001043	0.7909156833992959	1.01884338628088	1.9356234601137536	66	1.018724584365767	0.792	1.0319927760505676	1.3079895360837113	1.6080321606432129	1.9319729523786666	2.268188259625549	2.6039635445103766	0.0010843166007041827	0.00011880191511282057	1.792023204882014	0
001044	0.7915688344707275	0.996638438460222	1.893689598482189	66	0.9966546639283712	0.792	0.7439947920364557	0.6719946240430076	0.6000120002400048	0.5159927761011346	0.4320358589762951	0.359994960070559	0.00043116552927258134	1.6225468149166922e-05	0.5540041685779095	0
001045	0.7176006808115069	1.0085359078990084	1.9163415291660757	60	1.008576444763611	0.7200000000000001	0.8039943720393957	0.8759929920560635	0.9240184803696074	0.9479867281858053	0.960079686613989	0.9479867281858053	0.002399319188493232	4.053686460259165e-05	0.9100098312417777	0
001046	1.0507327985588988	1.0110655258973342	1.9211411936931035	88	1.0111025229762114	1.056	1.2239914320599756	1.3799889600883193	1.512030240604812	1.6199773203175154	1.6921404476571558	1.7399756403410351	0.005267201441101266	3.6997078877165634e-05	1.5280173401781356	0
001047	1.122058696576082	0.9865826992186435	1.8744130909040693	93	0.9865093786623053	1.116	0.8999937000440997	0.7079943360453116	0.5400108002160043	0.3959944560776149	0.2880239059841967	0.20399714403998342	0.0060586965760818234	7.332055633824108e-05	0.5060023904012018	0
001048	0.5787117903292148	0.9891178459506399	1.8809136013958176	47	0.9899306173408665	0.5640000000000001	0.4799966400235198	0.3959968320253438	0.3120062401248025	0.23999664004703933	0.18001494124012293	0.13199815202587162	0.014711790329214769	0.0008127713902266187	0.2900015742477833	0
001049	0.45609719884252553	1.0028061443834067	1.905856739257304	38	1.003058267565372	0.456	0.46799672402293185	0.46799625602995176	0.4560091201824037	0.4319939520846708	0.3960328707282705	0.359994960070559	9.719884252551436e-05	0.0002521231819654357	0.43000398051979793	0
001050	1.5114941692127424	0.998230775076725	1.8967280098164865	126	0.9982537891649926	1.512	1.4519898360711474	1.3559891520867833	1.2240244804896099	1.079984880211677	0.9360776944486393	0.7919889121552298	0.0005058307872576329	2.3014088267658828e-05	1.1400091592438477	0
001051	1.1014959624429477	0.9797252843407914	1.8621233838057405	92	0.9800412679921721	1.104	0.8039943720393957	0.5639954880360957	0.3840076801536031	0.2519964720493913	0.16801394515744808	0.1079984880211677	0.0025040375570524187	0.0003159836513806358	0.3800010742428503	0
001052	1.2910643991596802	1.004171865740646	1.9076405482581864	108	1.003997091732602	1.296	1.3559905080664436	1.3799889600883193	1.368027360547211	1.3199815202587162	1.2481035925981858	1.1519838722257887	0.004935600840319854	0.00017477400804399856	1.3040126356307775	0
001053	1.0072022626020014	1.009345515174375	1.917761014864804	84	1.0093235244556318	1.008	1.1399920200558595	1.2599899200806393	1.3440268805376108	1.4039803442751801	1.4281185338383087	1.427980008279884	0.0007977373979985991	2.1990718743314375e-05	1.3340146178445804	0
001054	1.3929441162839629	0.9842676048923766	1.8707675054736468	115	0.9845906958301811	1.3800000000000001	1.0799924400529197	0.8159934720522235	0.6000120002400048	0.4319939520846708	0.3000249020668716	0.20399714403998342	0.012944116283962748	0.00032309093780447107	0.5720023184227789	0
001055	0.7166844403023678	0.9900594763154114	1.8801162826725573	60	0.9895109860428905	0.7200000000000001	0.6119957160299878	0.5039959680322558	0.3960079201584032	0.3119956320611511	0.24001992165349725	0.1799974800352795	0.0033155596976323087	0.0005484902725209073	0.3740021063284291	0
001056	0.8295609064157821	0.9899047950078451	1.8804811963626424	70	0.9897030412410845	0.8400000000000001	0.7079950440346917	0.5759953920368637	0.4560091201824037	0.359994960070559	0.27602290990152184	0.20399714403998342	0.010439093584218018	0.00020175376676057066	0.4300024283776705	0
001057	0.8800760751066773	1.0123510080277225	1.9235897936874136	73	1.012391228689323	0.876	1.0439926920511557	1.1999904000767994	1.3440268805376108	1.46397950428694	1.560129490747732	1.6319771523198674	0.0040760751066772904	4.022066160058735e-05	1.3740160200033509	0
001058	0.6082183064971732	1.0087451889618637	1.916688324837686	51	1.0087589643929196	0.612	0.6839952120335158	0.7439940480476156	0.7920158403168064	0.8159885761599337	0.8280687297045656	0.8159885761599337	0.003781693502826755	1.3775431055851328e-05	0.7800084970703951	0
001059	0.671130541385669	1.0121814896604515	1.9229820539838656	56	1.0120713734128928	0.672	0.7919944560388077	0.9119927040583675	1.0200204004080082	1.103984544216381	1.1760976161021366	1.2239828642399007	0.0008694586143310756	0.00011011624755874472	1.0380120975106002	0
001060	1.0211132081056689	1.010247165925232	1.9195290423446547	85	1.0102540427597715	1.02	1.1759917680576235	1.3079895360837113	1.4160283205664115	1.499979000293996	1.5481284946650573	1.5719779923081076	0.0011132081056688392	6.876834539593091e-06	1.420015851995818	0
001061	1.313775617735905	0.998920291893727	1.8979404260986152	109	0.9988918875857554	1.308	1.2719910960623275	1.1999904000767994	1.1040220804416088	0.9839862241928612	0.8520707218699153	0.73198975214347	0.005775617735904959	2.840430797157456e-05	1.0240083791311636	0
001062	0.466189077587584	0.9963539204202075	1.893064455858915	39	0.9963256494417279	0.468	0.4319969760211678	0.3959968320253438	0.3480069601392028	0.29999580005879917	0.25202091773617213	0.20399714403998342	0.0018109224124160384	2.8270978479683073e-05	0.3220024383367782	0
001063	0.8986382258576647	0.9928738500007956	1.8866696306654325	74	0.9929600332609138	0.888	0.7919944560388077	0.6839945280437756	0.5760115202304046	0.46799344809172666	0.3720308785629208	0.28799596805644717	0.010638225857664718	8.618326011811117e-05	0.5300034665040138	0
001064	0.3796484791235229	0.9866564930056148	1.8739602694547703	32	0.9862710573398814	0.384	0.31199781601528787	0.23999808001535985	0.18000360007200145	0.13199815202587162	0.09600796866139891	0.07199899201411179	0.004351520876477111	0.00038543566573334687	0.17200076813400525	0
001065	1.6004737241437326	1.0122012861392495	1.9232151607296395	134	1.012194058210631	1.608	1.8959867280929033	2.171982624139007	2.4240484809696197	2.6399630405174324	2.808233083345918	2.92795900857388	0.007526275856267528	7.227928618513957e-06	2.47802882760646	0
001066	1.1914992103094701	1.001216066468956	1.902282910988947	100	1.0011773507484916	1.2000000000000002	1.1999916000587996	1.1639906880744955	1.1040220804416088	1.0199857201999172	0.9240766983659644	0.8159885761599337	0.00850078969053003	3.8715720464432835e-05	1.0380092272167865	0
001067	0.5529779930664556	1.005176682254082	1.9102323126131104	46	1.0053611452893247	0.552	0.5879958840288118	0.6119951040391677	0.6120122402448049	0.5999916001175983	0.5760478119683934	0.5399924401058385	0.000977993066455518	0.00018446303524277674	0.5880058467507691	0
001068	1.299717854333365	1.0137462440267295	1.9261153588532127	108	1.0137204414090666	1.296	1.5719889960770275	1.847985216118271	2.112042240844817	2.3519670724609854	2.556212165609746	2.7239618645338965	0.0037178543333649117	2.580261766294001e-05	2.194026259274124	0
001069	0.6994537031753703	1.0090958914186865	1.9174786154685004	58	1.009174896784211	0.6960000000000001	0.7919944560388077	0.8639930880552955	0.9240184803696074	0.9599865601881573	0.9720806826966639	0.9719863921905093	0.003453703175370193	7.90053655244094e-05	0.9140099432565069	0
001070	0.9656563080830076	0.9874782904877158	1.8758939883997765	81	0.9872887795720845	0.9720000000000001	0.7919944560388077	0.6239950080399357	0.48000960019200384	0.359994960070559	0.264021913818847	0.19199731203763146	0.006343691916992467	0.00018951091563135236	0.4520022083662974	0
001071	0.8282806729053788	1.0100239993600324	1.919491150765549	69	1.0102341003050685	0.8280000000000001	0.9479933640464516	1.0559915520675833	1.1400228004560091	1.1999832002351967	1.2361025965155108	1.2479825282446044	0.00028067290537869827	0.0002101009450361513	1.1380126735942258	0
001072	1.264309512611596	1.0112370098721948	1.9216325899626567	105	1.0113611463452576	1.26	1.4759896680723235	1.6679866561067511	1.8360367207344148	1.9679724483857224	2.0641713262200763	2.123970264416298	0.004309512611595956	0.00012413647306286357	1.8560211806559312	0
001073	0.6876559609884346	0.9931155258103798	1.8876271180583573	57	0.9934639618226886	0.684	0.6119957160299878	0.5279957760337917	0.4440088801776036	0.359994960070559	0.2880239059841967	0.22799680804468736	0.00365596098843457	0.00034843601230882815	0.41000267439013766	0
001074	0.881252889768931	1.0176188552297685	1.9335352936530708	73	1.017625575930717	0.876	1.1279921040552716	1.4039887680898553	1.7040340806816137	2.003971944392778	2.3041912478735735	2.6039635445103766	0.005252889768931013	6.720700948426028e-06	1.8580236149339113	0
001075	1.3219761678921211	0.9799794651428904	1.8626489017966057	109	0.9803178497281618	1.308	0.9599932800470397	0.6839945280437756	0.46800936018720374	0.3119956320611511	0.20401693340547267	0.13199815202587162	0.013976167892121083	0.0003383845852714673	0.4600013142950857	0
001076	1.1307454791812135	0.9956492879097073	1.8921396739809897	94	0.9958389338931557	1.1280000000000001	1.0439926920511557	0.9359925120599035	0.8160163203264066	0.6959902561364141	0.5760478119683934	0.46799344809172666	0.0027454791812133728	0.00018964598344839434	0.7560055067723334	0
001077	0.5937084469965128	1.0065546437118449	1.9122059169926389	50	1.006399859348473	0.6000000000000001	0.6479954640317518	0.6839945280437756	0.6960139202784056	0.6959902561364141	0.6840567767124672	0.6599907601293581	0.006291553003487271	0.00015478436337179602	0.6780069508886953	0
001078	0.7446762556657692	0.9961709580646845	1.892535299066468	62	0.9960471525932663	0.744	0.6959951280341038	0.6239950080399357	0.5520110402208044	0.46799344809172666	0.3960328707282705	0.3239954640635031	0.000676255665769232	0.00012380547141821463	0.510003826529724	0
001079	0.5659272887057631	0.9919164853281822	1.8842266361325688	47	0.9916742777194134	0.5640000000000001	0.49199655602410786	0.41999664002687975	0.3480069601392028	0.27599613605409523	0.21601792948814755	0.16799764803292752	0.001927288705763086	0.00024220760876880743	0.3200019782942268	0
001080	1.3210913445044108	1.0094959589820856	1.917955882804071	110	1.0094260840518172	1.32	1.4999895000734995	1.655986752105983	1.7760355207104144	1.8599739603645549	1.8961573810626284	1.8959734563716106	0.0010913445044107295	6.987493026833214e-05	1.7640194284481152	0
001081	1.1131631492309297	0.9917182628525139	1.8843084790625395	93	0.9917173519053466	1.116	0.9719931960476277	0.8159934720522235	0.6720134402688054	0.5399924401058385	0.4200348628936202	0.3239954640635031	0.002836850769070365	9.109471672541503e-07	0.6240038125719364	0
001082	0.5192376104171847	1.011885480612626	1.922807682335372	43	1.0119796010776234	0.516	0.6119957160299878	0.6959944320445436	0.7800156003120062	0.8399882401646377	0.8880737101179399	0.9239870641811014	0.003237610417184733	9.412046499734927e-05	0.7900091271417028	0
001083	1.994352188323047	0.9831602051332549	1.867621877067745	167	0.9829351419187902	2.004	1.5239893320746756	1.1279909760721913	0.8160163203264066	0.5759919361128943	0.3960328707282705	0.26399630405174324	0.009647811676952944	0.00022506321446469357	0.7840029565610304	0
001084	0.5653334743972062	0.9810015183850902	1.8663022993995664	45	0.9822406441307365	0.54	0.4079971440199919	0.29999760001919984	0.21600432008640175	0.14399798402822359	0.09600796866139891	0.05999916001175983	0.025333474397206124	0.00123912574564633	0.20400069613782926	0
001085	1.0587475814361003	1.0146216601425515	1.9279196467645603	88	1.0146700436899028	1.056	1.2959909280635036	1.547987616099071	1.7880357607152144	2.0159717763951304	2.2201842752948497	2.3999664004703933	0.0027475814361002104	4.83835473512606e-05	1.8780227928396938	0
001086	0.8165105891823994	0.9817505456507252	1.864596717676564	69	0.9813429912206167	0.8280000000000001	0.6119957160299878	0.44399644802841576	0.3120062401248025	0.2159969760423354	0.14401195299209835	0.09599865601881573	0.011489410817600687	0.0004075544301084255	0.30400099820607596	0
001087	0.5182069079607865	1.0048564912024949	1.908815496287136	44	1.0046154704963997	0.528	0.5519961360270478	0.5639954880360957	0.5640112802256045	0.5519922721081905	0.528043827637694	0.4919931120964306	0.009793092039213525	0.00024102070609521853	0.5420053526885105	0
001088	0.8722428992570139	0.9862269965403444	1.8726535857426667	74	0.9855833456805941	0.888	0.7079950440346917	0.5399956800345597	0.4080081601632033	0.29999580005879917	0.21601792948814755	0.15599781603057555	0.015757100742986085	0.0006436508597502666	0.3880017383016629	0
001089	1.0067483964660995	0.9885278046745853	1.878314536562568	83	0.9885627215199322	0.9960000000000001	0.8279942040405717	0.6719946240430076	0.5280105602112043	0.40799428807996685	0.3000249020668716	0.2159969760423354	0.010748396466099375	3.491684534684403e-05	0.49200259241399286	0
001090	1.6372849567279708	1.0145719024601119	1.9277338865040832	136	1.0145722774930954	1.6320000000000001	2.0039859720981954	2.387980896152831	2.7600552011040222	3.107956488609159	3.420283883562336	3.6959482567244057	0.005284956727970691	3.75032983557233e-07	2.896035116375158	0
001091	1.3001531386652025	0.9801960041249769	1.8621033199014057	108	0.9800307082975696	1.296	0.9479933640464516	0.6719946240430076	0.46800936018720374	0.3119956320611511	0.20401693340547267	0.13199815202587162	0.004153138665202505	0.00016529582740731907	0.4560013442948598	0
001092	0.39116709664340027	0.9844326560051849	1.8667909162996232	35	0.9824978047090627	0.42000000000000004	0.31199781601528787	0.22799817601459188	0.16800336006720135	0.11999832002351966	0.08400697257872404	0.05999916001175983	0.02883290335659977	0.001934851296122253	0.1620006341185141	0
001093	0.8833656601530423	1.0114488634704384	1.922078572219204	73	1.011595868179487	0.876	1.0319927760505676	1.1759905920752634	1.2960259205184104	1.3919805122728282	1.4641215220863333	1.5119788322963477	0.007365660153042297	0.00014700470904860374	1.3120150258832914	0
001094	1.1722956254698933	1.0140755174352907	1.9266700645946733	98	1.0140123847480265	1.1760000000000002	1.4279900040699716	1.679986560107519	1.9320386407728156	2.159969760423354	2.364196228286948	2.531964552496265	0.0037043745301068576	6.313268726421128e-05	2.0160242910261457	0
001095	0.6561532331542221	0.9953134538123373	1.891288049006736	54	0.9953907210481424	0.648	0.5999958000293998	0.5399956800345597	0.46800936018720374	0.3959944560776149	0.3240268942322213	0.26399630405174324	0.008153233154222117	7.726723580514516e-05	0.4320030824354572	0
001096	0.49293986144078666	0.9974302405198652	1.8958548997361295	41	0.9977942686425121	0.49200000000000005	0.46799672402293185	0.43199654402764776	0.3840076801536031	0.33599529606585504	0.2880239059841967	0.23999664004703933	0.0009398614407866157	0.00036402812264690887	0.3580027983835456	0
001097	0.7837755129382693	1.0172150181975168	1.9326726980181823	65	1.017171589193247	0.78	0.9959930280488036	1.2359901120791033	1.488029760595212	1.7399756403410351	1.9921653497240273	2.231968752437466	0.0037755129382692765	4.342900426990148e-05	1.614020440537608	0
001098	0.9943109385858449	1.0149403459661777	1.928169438318528	83	1.0148015097535443	0.9960000000000001	1.2239914320599756	1.4639882880936952	1.7040340806816137	1.9319729523786666	2.1361773027161255	2.3159675764539296	0.0016890614141552573	0.0001388362126333309	1.796021938730668	0
001099	1.437851635447879	0.986721713108486	1.8759149581603085	118	0.9872998160215916	1.4160000000000001	1.1519919360564477	0.9119927040583675	0.6960139202784056	0.5159927761011346	0.3720308785629208	0.26399630405174324	0.021851635447878826	0.0005781029131055604	0.65200308651817	0
001100	0.5498373669667382	0.9967037624293835	1.894159704683093	46	0.9969020822687624	0.552	0.5159963880252838	0.46799625602995176	0.4200084001680034	0.359994960070559	0.3000249020668716	0.2519964720493913	0.002162633033261807	0.00019831983937890207	0.3860028964016768	0
001101	0.40857904740315487	1.0133373111162534	1.924944451894296	34	1.0131041894728645	0.40800000000000003	0.49199655602410786	0.5759953920368637	0.6480129602592052	0.719989920141118	0.780064745373866	0.8279884081622857	0.000579047403154842	0.000233121643388845	0.6740079969995744	0
001102	0.6160899955564546	0.9903907880584016	1.8810500107577184	52	0.9900024100078647	0.624	0.5279963040258718	0.43199654402764776	0.3480069601392028	0.27599613605409523	0.21601792948814755	0.15599781603057555	0.007910004443545393	0.00038837805053693053	0.32600194829425677	0
001103	0.8243135799891641	1.010336224649111	1.919625890253889	69	1.0103050141124723	0.8280000000000001	0.9479933640464516	1.0559915520675833	1.1520230404608092	1.2239828642399007	1.2601045886808606	1.2719821922493084	0.003686420010835967	3.1210536638681674e-05	1.1520129336241522	0
001104	0.7843613524051486	0.9848824877669103	1.871221266358756	65	0.9848295115805632	0.78	0.6119957160299878	0.46799625602995176	0.3480069601392028	0.2519964720493913	0.18001494124012293	0.11999832002351966	0.004361352405148566	5.2976186347142296e-05	0.3300014442520294	0
001105	0.6916663998535791	0.9824329624738445	1.8685511589633184	56	0.9834242258405003	0.672	0.5159963880252838	0.3839969280245758	0.2760055201104022	0.19199731203763146	0.1320109569094235	0.08399882401646376	0.019666399853579097	0.0009912633666557813	0.2640009881872967	0
001106	1.2475279295101667	1.0064632094791377	1.9126293958377267	104	1.0066227375679924	1.248	1.3559905080664436	1.4279885760913913	1.4640292805856117	1.46397950428694	1.4281185338383087	1.3679808482681242	0.00047207048983333166	0.00015952808885466574	1.4180145418561363	0
001107	0.5857999628176015	0.9821930133718756	1.8658596020216405	49	0.9820076511382354	0.5880000000000001	0.44399689202175585	0.32399740802073584	0.22800456009120185	0.15599781603057555	0.10800896474407377	0.07199899201411179	0.0022000371823985843	0.000185362233640185	0.22200077215374245	0
001108	0.28872177631107265	0.9857785968653131	1.8725481155307735	24	0.9855278363834669	0.28800000000000003	0.2279984040111719	0.1799985600115199	0.13200264005280107	0.09599865601881573	0.07200597649604917	0.047999328009407864	0.0007217763110726194	0.0002507604818462461	0.12600059409996095	0
001109	1.6256560550769368	0.9852234064489367	1.8722651094769145	135	0.9853788894263074	1.62	1.2839910120629157	0.9839921280629754	0.7320146402928058	0.5279926081034865	0.3720308785629208	0.26399630405174324	0.005656055076936672	0.00015548297737066896	0.6940029285228079	0
001110	1.0884887130235819	1.0167679899166473	1.931915896125931	91	1.0167732820281306	1.092	1.3799903400676194	1.6919864641082871	2.0160403208064164	2.3519670724609854	2.6762221264364943	2.9879581685856396	0.0035112869764182264	5.292111483257145e-06	2.1840274154109074	0
001111	0.6685775215883296	0.9822587247912302	1.8658865542384	56	0.9820218361728673	0.672	0.5039964720246958	0.3719970240238078	0.26400528010560215	0.1799974800352795	0.12000996082674863	0.08399882401646376	0.0034224784116704265	0.0002368886183629071	0.2540008401720996	0
001112	0.4520820596758803	0.9906571896799372	1.883246997416903	37	0.9911586908483044	0.444	0.3839973120188159	0.32399740802073584	0.26400528010560215	0.20399714403998342	0.15601294907477323	0.11999832002351966	0.008082059675880271	0.0005015011683672244	0.24200140221390506	0
001113	1.135731912864833	0.9834633437916058	1.8685037850446515	95	0.9833992928013022	1.1400000000000001	0.8759938680429237	0.6479948160414717	0.46800936018720374	0.33599529606585504	0.2280189255708224	0.15599781603057555	0.00426808713516702	6.405099030359906e-05	0.4520016803231421	0
001114	1.2500336166778054	0.9890959957551412	1.8795299138497537	104	0.9892023783267696	1.248	1.0439926920511557	0.8519931840545275	0.6720134402688054	0.5159927761011346	0.38403187464559563	0.28799596805644717	0.0020336166778054388	0.00010638257162842724	0.626003322529611	0
001115	1.0185550213202577	1.0008138196388003	1.901497436238947	85	1.000763952970095	1.02	1.0199928600499797	0.9839921280629754	0.9240184803696074	0.8519880721669896	0.7680637492911913	0.6719905921317101	0.0014449786797423592	4.986666870543388e-05	0.8700076470120756	0
001116	1.262052083640156	1.0181188720036962	1.93451436979774	105	1.018140866718979	1.26	1.6319885760799675	2.039983680130559	2.48404968099362	2.951958672578584	3.4322848796450107	3.899945400764389	0.002052083640156077	2.1994715282858124e-05	2.740035148365355	0
001117	0.6696555916806716	0.9852351342667991	1.871824067375513	56	0.9851467676109356	0.672	0.5279963040258718	0.40799673602611175	0.3000060001200024	0.2159969760423354	0.15601294907477323	0.1079984880211677	0.0023444083193284726	8.836665586353654e-05	0.2860012422183771	0
001118	0.6899906907077136	1.0112918145659453	1.9214898789496275	57	1.0112860370998757	0.684	0.8039943720393957	0.9119927040583675	1.0080201604032082	1.079984880211677	1.1280936317714372	1.1639837042281407	0.00599069070771352	5.777466069556425e-06	1.0160115754520378	0
001119	0.8210376164737223	1.0045617739539032	1.9088072316732936	68	1.0046111208046984	0.8160000000000001	0.8639939520423356	0.8879928960568315	0.8880177603552072	0.8639879041693416	0.8160677336218907	0.7559894161481738	0.005037616473722251	4.934685079516221e-05	0.8460082770656302	0
001120	0.5326649923347763	0.991053215611177	1.8840641285761304	44	0.991588749492307	0.528	0.4559968080223438	0.3839969280245758	0.3120062401248025	0.2519964720493913	0.19201593732279781	0.14399798402822359	0.004664992334776241	0.0005355338811300348	0.2900017282620225	0
001121	1.484001798939937	0.9952008180676504	1.8911977000219984	123	0.995343170099406	1.476	1.3559905080664436	1.2119903040775672	1.0560211204224086	0.8879875681740454	0.7320607610431666	0.5879917681152463	0.008001798939937022	0.0001423520317556104	0.9720070049831464	0
001122	1.4731793800268886	1.0157426873922664	1.92991751337904	123	1.0157215270379782	1.476	1.8359871480899634	2.2199822401420786	2.616052321046421	2.999958000587992	3.3602789031489615	3.6839484247220535	0.002820619973111338	2.116035428811891e-05	2.786034506289578	0
001123	1.1427886140705017	1.0153413249946988	1.929260816020102	95	1.0153759051968383	1.1400000000000001	1.4159900880693834	1.703986368109055	1.992039840796816	2.2679682484445216	2.5322101734443963	2.7599613605409523	0.0027886140705015716	3.458020213953361e-05	2.1120260132341877	0
001124	0.8847104119520688	0.9878183209207256	1.8766099017273905	75	0.9876655669597888	0.9	0.7319948760358678	0.5759953920368637	0.4440088801776036	0.33599529606585504	0.25202091773617213	0.1799974800352795	0.015289588047931235	0.00015275396093683558	0.4200021403479403	0
001125	1.1224387855057651	0.9954613650094655	1.891318554031798	93	0.9954067759367184	1.116	1.0319927760505676	0.9239926080591355	0.8040160803216064	0.6839904241340621	0.5640468158857186	0.4559936160893747	0.006438785505765043	5.45890727470244e-05	0.7440053867567441	0
001126	0.9225478520137929	0.9804021626220925	1.862141624340362	77	0.9800508680416825	0.924	0.6719952960329277	0.4799961600307197	0.3360067201344027	0.22799680804468736	0.14401195299209835	0.09599865601881573	0.0014521479862071862	0.0003512945804099443	0.32600093220894194	0
001127	0.5197278109014226	1.007866486410937	1.9150220058614504	43	1.0078819755872628	0.516	0.5759959680282238	0.6239950080399357	0.6480129602592052	0.6599907601293581	0.6600547845471174	0.6479909281270062	0.0037278109014226013	1.5489176325766962e-05	0.6360067348551411	0
001128	2.496434773417062	0.9908930679789839	1.8825899145940013	208	0.9908128661362939	2.496	2.1479849641052513	1.787985696114431	1.4520290405808116	1.1519838722257887	0.8880737101179399	0.6719905921317101	0.0004347734170622175	8.020184268997532e-05	1.3500079792126556	0
001129	1.0147688179295806	1.0107445414862606	1.9205602705166205	85	1.0107967813205092	1.02	1.1759917680576235	1.3199894400844794	1.4400288005760116	1.5359784963010517	1.5961324789957567	1.6319771523198674	0.005231182070419393	5.2239834248624106e-05	1.4500163560557986	0
001130	0.7020357877134454	0.9939231216902146	1.8879665373946508	59	0.9936425992640178	0.7080000000000001	0.6359955480311638	0.5519955840353277	0.46800936018720374	0.3839946240752629	0.31202589814954645	0.2519964720493913	0.005964212286554638	0.00028052242619680534	0.43400291442131594	0
001131	0.4972528137396787	1.0082165074560292	1.915969217810465	41	1.0083804961512828	0.49200000000000005	0.5519961360270478	0.5999952000383997	0.6360127202544051	0.6479909281270062	0.6480537884644426	0.6359910961246542	0.0052528137396786745	0.00016398869525358073	0.620006644839326	0
001132	1.451140733601267	0.9909881750326509	1.8829812291617931	121	0.9910188161976796	1.4520000000000002	1.2479912640611515	1.0439916480668154	0.8520170403408068	0.6719905921317101	0.5160428315550191	0.3959944560776149	0.0008592663987332383	3.064116502871084e-05	0.7880046387055195	0
001133	0.7773526050846574	0.9919441111405882	1.8848484874393132	64	0.9920015599760375	0.768	0.6719952960329277	0.5759953920368637	0.48000960019200384	0.3839946240752629	0.3000249020668716	0.22799680804468736	0.009352605084657406	5.74488354492253e-05	0.4400027704081028	0
001134	0.6424444477816308	0.9989734453356236	1.8983083329573929	53	0.9990855180978445	0.636	0.6239956320305757	0.5879952960376317	0.5400108002160043	0.47999328009407866	0.4200348628936202	0.359994960070559	0.00644444778163078	0.00011207276222091611	0.5020041385570783	0
001135	1.8476831495023762	1.0143649731415814	1.927270240598514	154	1.0143282592260219	1.848	2.2559842081105432	2.6759785921712624	3.084061681233625	3.467951448679718	3.8043157582079314	4.0919427128020205	0.0003168504976238662	3.671391555948311e-05	3.230039066867517	0
001136	0.7784432126233664	0.9898174473300102	1.8799033097861075	65	0.989398897757281	0.78	0.6599953800323398	0.5399956800345597	0.4320086401728035	0.33599529606585504	0.25202091773617213	0.19199731203763146	0.0015567873766336726	0.0004185495727292432	0.4020022043465603	0
001137	1.2827824806124284	1.0190948425990944	1.9363416655539731	107	1.01910257809939	1.284	1.6799882400823194	2.135982912136703	2.6400528010560214	3.179955480623271	3.7443107777945572	4.319939520846708	0.0012175193875716417	7.735500295646958e-06	2.950038288756597	0
001138	0.6682191118112355	0.9902922539792861	1.882355302873853	55	0.9906893892659107	0.66	0.5639960520276358	0.46799625602995176	0.3840076801536031	0.29999580005879917	0.2280189255708224	0.16799764803292752	0.008219111811235469	0.00039713528662455033	0.35200206031229003	0
001139	0.9792660566362692	0.9801202784072903	1.8626637786637448	81	0.980325679469124	0.9720000000000001	0.7079950440346917	0.5039959680322558	0.3480069601392028	0.23999664004703933	0.15601294907477323	0.09599865601881573	0.007266056636269114	0.00020540106183364326	0.34200103622446304	0
001140	1.6365239006131886	1.0076895677861069	1.9145760998307304	137	1.007647293870921	1.6440000000000001	1.8119873160887874	1.9439844481244148	2.0280405608112164	2.0639711044045383	2.0521703301374017	2.003971944392778	0.0074760993868114856	4.227391518596413e-05	1.9840209506598565	0
001141	1.1867320259494032	1.0060774500677596	1.91173283437232	99	1.006150874509383	1.1880000000000002	1.2839910120629157	1.3439892480860152	1.368027360547211	1.3559810162657722	1.3201095690942348	1.2599823602469564	0.001267974050596976	7.342444162339312e-05	1.3220134277171844	0
001142	1.3225634356883442	1.0126710730497517	1.9241718551804472	110	1.0126975694445293	1.32	1.5719889960770275	1.823985408116735	2.0520410408208165	2.2439685844398176	2.400199216534973	2.519964720493913	0.0025634356883441622	2.6496394777586474e-05	2.1020246610805473	0
001143	0.8986382258576647	0.9928738500007956	1.8867216957993451	74	0.9929874353011339	0.888	0.7919944560388077	0.6839945280437756	0.5760115202304046	0.46799344809172666	0.3720308785629208	0.28799596805644717	0.010638225857664718	0.00011358530033822589	0.5300034665040138	0
001144	1.3696706449298055	1.0075690997777769	1.914434106195066	114	1.007572562183454	1.368	1.5119894160740874	1.619987040103679	1.6920338406768136	1.7159759763363311	1.7041414437398306	1.6559768163245714	0.0016706449298053982	3.4624056770571343e-06	1.6500174222092188	0
001145	0.9060098484544964	0.99587237434174	1.8914603211724732	76	0.9954813884191754	0.912	0.8399941200411597	0.7559939520483836	0.6600132002640053	0.5639921041105425	0.46803884722431965	0.3839946240752629	0.005990151545503641	0.00039098592256459064	0.6120044746272789	0
001146	0.7314659648405656	1.0034961613745945	1.907023742068596	60	1.0036724647366635	0.7200000000000001	0.7559947080370437	0.7679938560491516	0.756015120302406	0.719989920141118	0.6720557806297923	0.6119914321199503	0.011465964840565501	0.00017630336206897468	0.7140068028799104	0
001147	0.6171090561305875	0.9814967047366484	1.8621096629379088	53	0.9800340466572033	0.636	0.46799672402293185	0.3359973120215038	0.22800456009120185	0.15599781603057555	0.10800896474407377	0.07199899201411179	0.01889094386941248	0.0014626580794451227	0.22800072815406644	0
001148	0.5648796246158174	0.9857298006420436	1.8729426909766176	47	0.9857355026550075	0.5640000000000001	0.44399689202175585	0.3479972160222718	0.26400528010560215	0.19199731203763146	0.1320109569094235	0.09599865601881573	0.0008796246158173648	5.702012963904046e-06	0.24600105218591672	0
001149	1.418367666745048	1.0187821020265633	1.9356315008120415	118	1.018728816210023	1.4160000000000001	1.8479870640905514	2.339981280149759	2.880057601152023	3.4559516166773663	4.044335679861429	4.643934984910211	0.0023676667450478472	5.328581654029385e-05	3.2020413711402234	0
001150	0.6716762545629178	1.0032048925475774	1.906140477547724	56	1.0032075999008874	0.672	0.6959951280341038	0.6959944320445436	0.6840136802736055	0.6479909281270062	0.6000498041337432	0.5519922721081905	0.0003237454370822457	2.7073533099830627e-06	0.6460060407868654	0
001151	1.041144461484405	0.9912586052772049	1.883471455925478	87	0.9912768240521879	1.044	0.8999937000440997	0.7559939520483836	0.6120122402448049	0.4919931120964306	0.38403187464559563	0.28799596805644717	0.0028555385155950574	1.8218774982980968e-05	0.5720034745226269	0
001152	0.7574721943931015	1.014989228292726	1.9285824575008983	63	1.0150188830203835	0.756	0.9359934480458637	1.1159910720714235	1.2960259205184104	1.475979336289292	1.6321354672437813	1.775975136348091	0.0014721943931015335	2.9654727657479896e-05	1.3720167300861437	0
001153	0.8582348797648327	1.015471854021593	1.9294036171167013	72	1.0154510618534804	0.8640000000000001	1.0679925240523316	1.2839897280821753	1.500030000600012	1.7159759763363311	1.920159373227978	2.099970600411594	0.005765120235167398	2.079216811257112e-05	1.5980197004517371	0
001154	1.1707342571791344	1.0046866453763148	1.9086819715633268	98	1.0045451960233072	1.1760000000000002	1.2359913480605635	1.2719898240814074	1.2720254405088103	1.2359826962422524	1.1760976161021366	1.091984712214029	0.005265742820865782	0.00014144935300763883	1.2140119395348665	0
001155	1.30599552091841	1.0197897923685633	1.937703820856826	109	1.0198194846276147	1.308	1.7279879040846713	2.2199822401420786	2.7720554411088223	3.3719527926609025	4.008332691613404	4.679934480917267	0.0020044790815900715	2.9692259051472547e-05	3.1300409250878576	0
001156	0.3796484791235229	0.9866564930056148	1.8744491200674045	32	0.9865283409218563	0.384	0.31199781601528787	0.23999808001535985	0.18000360007200145	0.13199815202587162	0.09600796866139891	0.07199899201411179	0.004351520876477111	0.00012815208375849263	0.17200076813400525	0
001157	1.073074452974045	0.9887631954961534	1.8776826261474104	91	0.9882301451235912	1.092	0.8999937000440997	0.7199942400460796	0.5640112802256045	0.4319939520846708	0.3240268942322213	0.23999664004703933	0.01892554702595506	0.0005330503725622382	0.5300027844466192	0
001158	1.1781827131686853	0.9866109326555365	1.874428100753057	98	0.9865172783920236	1.1760000000000002	0.9479933640464516	0.7439940480476156	0.5640112802256045	0.41999412008231884	0.3000249020668716	0.2159969760423354	0.002182713168685124	9.365426351282125e-05	0.532002448418533	0
001159	0.6266983514386476	0.9849112566325164	1.8722154079903504	52	0.9853527313809614	0.624	0.49199655602410786	0.3719970240238078	0.2760055201104022	0.20399714403998342	0.14401195299209835	0.09599865601881573	0.002698351438647606	0.0004414747484449144	0.2640011422015359	0
001160	1.1549052061410374	1.006068847969109	1.911442078319065	96	1.0059978487036891	1.1520000000000001	1.2479912640611515	1.3079895360837113	1.3320266405328107	1.3199815202587162	1.2841065808462104	1.2239828642399007	0.0029052061410372865	7.099926541975776e-05	1.2860130676704167	0
001161	1.4221999197950732	1.0082461818931236	1.9157658469055407	118	1.0082734614181024	1.4160000000000001	1.5839889120776154	1.7159862721098231	1.8120362407248145	1.8599739603645549	1.8601543928146038	1.8239744643574989	0.006199919795073061	2.7279524978718328e-05	1.776019040408152	0
001162	1.443410186307815	1.0082205023889945	1.915669755119885	120	1.0082228880155681	1.4400000000000002	1.6079887440787914	1.7399860801113591	1.8360367207344148	1.8839736243692586	1.8841563849799534	1.8479741283622029	0.0034101863078148664	2.385626573619959e-06	1.8000192804393302	0
001163	1.2041572018887987	0.9975139353681022	1.8955539260661567	100	0.9976358652736925	1.2000000000000002	1.1399920200558595	1.0559915520675833	0.9480189603792076	0.8279884081622857	0.7080587688778169	0.5879917681152463	0.004157201888798534	0.00012192990559034556	0.8780069129429999	0
001164	0.62761335441662	0.9812600728367735	1.8628205801237363	54	0.9804082045601086	0.648	0.4799966400235198	0.3359973120215038	0.22800456009120185	0.15599781603057555	0.10800896474407377	0.07199899201411179	0.020386645583379992	0.0008518682766649466	0.23000071415416445	0
001165	0.56801418488114	1.003622424004219	1.9071341415888343	47	1.003730568343944	0.5640000000000001	0.5879958840288118	0.5999952000383997	0.5880117602352047	0.5639921041105425	0.528043827637694	0.47999328009407866	0.004014184881139915	0.00010814433972483606	0.5580053426907885	0
001166	1.210856487216552	1.0194859849362807	1.937128926402365	101	1.0195169159068675	1.212	1.5959888280782035	2.039983680130559	2.5320506410128205	3.0719569926021033	3.6363018130504834	4.223940864827892	0.0011435127834480419	3.093097058681771e-05	2.85003713661701	0
001167	0.659272905981222	1.0113152852938	1.921584249753284	55	1.011335704744287	0.66	0.7679946240376317	0.8759929920560635	0.9600192003840077	1.0319855522022692	1.0800896474407378	1.115984376218733	0.0007270940187780184	2.041945048691929e-05	0.972011065389907	0
001168	0.9604806697661358	1.0010499569133933	1.9022539853239653	80	1.0011621270819866	0.9600000000000001	0.9599932800470397	0.9359925120599035	0.8880177603552072	0.8159885761599337	0.7320607610431666	0.6479909281270062	0.00048066976613569956	0.00011217016859332851	0.8300073029653762	0
001169	1.1207123081691448	1.0007425604301894	1.9013870302195128	93	1.0007058459422677	1.116	1.1159921880546837	1.0799913600691193	1.0200204004080082	0.9359868961834533	0.8400697257872404	0.73198975214347	0.004712308169144697	3.671448792164078e-05	0.9540083871076624	0
001170	0.6644291580410971	0.9956375939962947	1.8914624082104143	55	0.9954824868336671	0.66	0.6119957160299878	0.5519955840353277	0.48000960019200384	0.40799428807996685	0.33602789031489616	0.27599613605409523	0.004429158041097114	0.00015510716262756574	0.44400320245104624	0
001171	0.8388137444161855	1.0099845984998113	1.91896209379608	70	1.0099556559937477	0.8400000000000001	0.9599932800470397	1.0679914560683514	1.1520230404608092	1.2119830322375487	1.2481035925981858	1.2599823602469564	0.0011862555838145772	2.8942506063556195e-05	1.1500127936098152	0
001172	1.127009335094409	1.0056508653781215	1.9109072539094203	94	1.0057163689708533	1.1280000000000001	1.2119915160593875	1.2599899200806393	1.2720254405088103	1.2599823602469564	1.2121006043501612	1.1519838722257887	0.0009906649055910766	6.550359273171935e-05	1.228012285578624	0
001173	1.193089241392194	0.981140277540042	1.863580010620797	100	0.9808078951680264	1.2000000000000002	0.8879937840435117	0.6359949120407037	0.4440088801776036	0.29999580005879917	0.20401693340547267	0.13199815202587162	0.0069107586078061	0.00033238237201560494	0.43400141029199374	0
001174	0.4847463089740926	0.9886135303968208	1.8768567331201915	42	0.987795475081498	0.504	0.4079971440199919	0.32399740802073584	0.25200504010080205	0.19199731203763146	0.14401195299209835	0.1079984880211677	0.019253691025907405	0.0008180553153227521	0.23800122419873784	0
001175	0.962736208158347	0.988997342423931	1.879338996152269	80	0.9891018977549921	0.9600000000000001	0.8039943720393957	0.6479948160414717	0.5160103202064041	0.3959944560776149	0.3000249020668716	0.2159969760423354	0.0027362081583469644	0.00010455533106112913	0.4800026404123489	0
001176	0.8062042899059697	1.014322724474826	1.9273171274589864	67	1.0143529359249932	0.804	0.9839931120482157	1.1639906880744955	1.3440268805376108	1.5119788322963477	1.6561374594091312	1.775975136348091	0.0022042899059696586	3.0211450167128007e-05	1.4060170181189822	0
001177	1.010846930115748	1.0030766264271564	1.906180990110456	84	1.0032289217873396	1.008	1.0439926920511557	1.0439916480668154	1.0200204004080082	0.9719863921905093	0.9000747062006147	0.8159885761599337	0.002846930115748103	0.00015229536018313006	0.9660090691795062	0
001178	1.220347493805771	1.0136081088240716	1.926055454240237	102	1.0136889134268878	1.224	1.4759896680723235	1.727986176110591	1.9680393607872158	2.183969424428058	2.3761972243696228	2.531964552496265	0.003652506194228966	8.080460281623125e-05	2.0440244010440125	0
001179	0.8637316857891828	1.0028482290414793	1.9059702811138903	72	1.0031180249939435	0.8640000000000001	0.8879937840435117	0.8879928960568315	0.864017280345607	0.8159885761599337	0.7560627532085163	0.6839904241340621	0.0002683142108172998	0.0002697959524642357	0.8160076189914104	0
001180	0.6860017266833961	1.0190344473969564	1.9363334250644293	57	1.0190982411043812	0.684	0.8999937000440997	1.1399908800729595	1.4040280805616112	1.6919763123316272	1.9921653497240273	2.3039677444515774	0.0020017266833960434	6.37937074248196e-05	1.5720203445309837	0
001181	1.0871238924147806	0.9854297164639529	1.8722998349331512	91	0.9853971655408	1.092	0.8639939520423356	0.6599947200422397	0.49200984019680394	0.359994960070559	0.25202091773617213	0.1799974800352795	0.004876107585219502	3.255092315290753e-05	0.4680019783538983	0
001182	0.6251311066985419	1.0158860970792776	1.9306012133764217	52	1.0160813604508376	0.624	0.7799945400382198	0.9479924160606715	1.116022320446409	1.2839820242516604	1.4401195299209835	1.5839778243104596	0.0011311066985418838	0.00019526337156006157	1.1920147758380673	0
001183	1.2011349726659974	1.002189247611114	1.904383055318332	100	1.002282663172704	1.2000000000000002	1.2239914320599756	1.2119903040775672	1.1640232804656094	1.091984712214029	0.9960826748620136	0.8999874001763974	0.0011349726659972692	9.341556158992681e-05	1.0980099673092654	0
001184	1.6160439250370158	0.9859473830974864	1.8737717631043629	134	0.9861718458674922	1.608	1.2839910120629157	0.9959920320637434	0.756015120302406	0.5519922721081905	0.3960328707282705	0.27599613605409523	0.008043925037015676	0.0002244627700057622	0.7100032405532701	0
001185	0.8840030595457552	0.9864270764920956	1.8740443157234128	74	0.9863152911497388	0.888	0.7079950440346917	0.5519955840353277	0.4200084001680034	0.3119956320611511	0.2280189255708224	0.15599781603057555	0.003996940454244813	0.00011178534235678494	0.3960019003167619	0
001186	0.9157534177442356	0.9912084400904131	1.882760787838188	77	0.9909027972506095	0.924	0.7919944560388077	0.6599947200422397	0.5400108002160043	0.4319939520846708	0.33602789031489616	0.2519964720493913	0.008246582255764467	0.0003056428398036104	0.5020030484576683	0
001187	0.7919255901181103	1.0111347660075423	1.9209387404342249	66	1.010995971202969	0.792	0.9239935320452757	1.0439916480668154	1.1400228004560091	1.2239828642399007	1.2841065808462104	1.3199815202587162	7.440988188978093e-05	0.000138794804573239	1.1560131576521546	0
001188	0.938065403727904	0.9913724751370226	1.8833376785236395	79	0.9912064165938709	0.9480000000000001	0.8159942880399838	0.6839945280437756	0.5520110402208044	0.4439937840870227	0.348028886397571	0.26399630405174324	0.00993459627209603	0.00016605854315177027	0.5180031384734834	0
001189	1.4824603840286332	0.9977700969245958	1.896026844573861	124	0.9978847637398083	1.488	1.4159900880693834	1.3079895360837113	1.1760235204704095	1.0319855522022692	0.8880737101179399	0.743989584145822	0.0055396159713667625	0.0001146668152124386	1.0940086651815892	0
001190	0.5853347818058916	1.0078042972192676	1.914717414560984	49	1.0077216682483805	0.5880000000000001	0.6479954640317518	0.6959944320445436	0.7320146402928058	0.743989584145822	0.7440617571258415	0.719989920141118	0.0026652181941084763	8.262897088706644e-05	0.714007632963647	0
001191	1.0581689251005204	0.9873346161106089	1.8769984999586184	87	0.9878700874048808	1.044	0.8519940360417477	0.6839945280437756	0.5280105602112043	0.3959944560776149	0.2880239059841967	0.20399714403998342	0.014168925100520369	0.0005354712942718942	0.4920024383997537	0
001192	2.58441369991557	1.0023206481477096	1.9042411476296053	216	1.002207976719375	2.592	2.6399815201293593	2.6159790721674225	2.5200504010080205	2.3639669044633376	2.17218029096415	1.9559726163833706	0.007586300084430064	0.00011267142833459864	2.37802180085261	0
001193	2.230890817168887	1.014338369444007	1.9273658150199315	186	1.0143785603381652	2.232	2.723980932133475	3.2279741762065903	3.72007440148803	4.175941536818485	4.584380503581798	4.931930952966658	0.0011091828311133867	4.019089415829846e-05	3.894047083865839	0
001194	1.162764623798856	1.0125148223712443	1.9239769951874823	97	1.0125950140305071	1.1640000000000001	1.3799903400676194	1.595987232102143	1.7880357607152144	1.9559726163833706	2.0881733183854263	2.183969424428058	0.0012353762011441116	8.019165926276273e-05	1.8320214486803053	0
001195	0.40343670961775735	0.9849447533946489	1.8700815932184125	33	0.9842296980992051	0.396	0.31199781601528787	0.23999808001535985	0.18000360007200145	0.13199815202587162	0.09600796866139891	0.05999916001175983	0.007436709617757331	0.0007150552954438005	0.17000079613361327	0
001196	1.1562465367364148	0.9961746431554331	1.8925978548082216	97	0.9960800758726803	1.1640000000000001	1.0799924400529197	0.9719922240622074	0.8520170403408068	0.73198975214347	0.612050800216418	0.5039929440987826	0.007753463263585392	9.456728275281101e-05	0.7920058668191007	0
001197	1.7969592455933023	1.0026642545973434	1.905115410634714	150	1.0026681040297007	1.8	1.8479870640905514	1.835985312117503	1.7760355207104144	1.6799764803292754	1.5481284946650573	1.4039803442751801	0.00304075440669771	3.849432357316829e-06	1.6820155360313302	0
001198	1.0839823201993186	0.9986982767558394	1.897720141880132	90	0.9987759513235944	1.08	1.0439926920511557	0.9839921280629754	0.9000180003600072	0.8039887441575817	0.696057772795142	0.5879917681152463	0.003982320199318545	7.767456775498172e-05	0.8360068509236848	0
001199	1.4679477146298483	0.9830281984291249	1.8682371389333232	121	0.983258956132248	1.4520000000000002	1.1159921880546837	0.8279933760529915	0.6000120002400048	0.41999412008231884	0.2880239059841967	0.19199731203763146	0.01594771462984812	0.00023075770312308563	0.5740021504086379	0
001200	1.0180742630674502	1.016540787608871	1.9313529695378775	85	1.0164770120323072	1.02	1.2839910120629157	1.571987424100607	1.872037440748815	2.171969592425706	2.460204196948347	2.7359616965362483	0.0019257369325498264	6.377557656378485e-05	2.0160252271371064	0
001201	1.5094538150530181	0.9942760166808751	1.8889646231497	126	0.994167894868729	1.512	1.3679904240670315	1.1999904000767994	1.0200204004080082	0.8519880721669896	0.696057772795142	0.5519922721081905	0.0025461849469818887	0.00010812181214603367	0.948006556937027	0
001202	1.375091301567828	1.0176588848258472	1.9335241402464216	115	1.0176197058584704	1.3800000000000001	1.7639876520864355	2.195982432140543	2.6520530410608214	3.131956152613863	3.612299820885134	4.079942880799669	0.0049086984321720095	3.917896737681836e-05	2.9060369965977446	0
001203	0.5745010846725735	0.9799269580269336	1.8632380814714915	48	0.9806279368043846	0.5760000000000001	0.41999706002057985	0.29999760001919984	0.20400408008160165	0.13199815202587162	0.08400697257872404	0.05999916001175983	0.00149891532742652	0.0007009787774510112	0.2000005041229561	0
001204	0.638623461411713	1.013379287045474	1.9253983240890729	53	1.0133430638058674	0.636	0.7679946240376317	0.8999928000575995	1.0200204004080082	1.127984208221085	1.224101600432836	1.2959818562540124	0.0026234614117129906	3.6223239606725244e-05	1.056012581568529	0
001205	0.4357015210713855	1.0059416976919073	1.9107078731471756	36	1.0056114342620455	0.43200000000000005	0.46799672402293185	0.4919960640314877	0.5040100802016041	0.4919931120964306	0.4800398433069945	0.4559936160893747	0.0037015210713854385	0.00033026342986186563	0.482004906624804	0
001206	1.328388620209434	0.9876552268343168	1.8765975102448056	110	0.9876590452843669	1.32	1.0799924400529197	0.8639930880552955	0.6720134402688054	0.5039929440987826	0.3720308785629208	0.26399630405174324	0.008388620209433872	3.818450050041555e-06	0.6260031825150779	0
001207	0.7095193931745032	1.0132691737219774	1.9252619281793617	59	1.0132712782187978	0.7080000000000001	0.8519940360417477	0.9959920320637434	1.128022560451209	1.2479825282446044	1.3441115612595846	1.427980008279884	0.0015193931745031142	2.104496820365398e-06	1.1660137877234622	0
001208	0.8745243070579298	1.0119055992611619	1.9226852424583047	73	1.0119151605934873	0.876	1.0319927760505676	1.1759905920752634	1.3080261605232104	1.415980176277532	1.500124510334358	1.5599781603057556	0.0014756929420701725	9.561332325436211e-06	1.3320153959277812	0
001209	0.5883172386474184	0.9888852646921229	1.87720689716368	50	0.987979767495293	0.6000000000000001	0.49199655602410786	0.3959968320253438	0.3120062401248025	0.23999664004703933	0.18001494124012293	0.13199815202587162	0.011682761352581728	0.0009054971968298631	0.2920015602478813	0
001210	0.7224125847788366	0.9900031803749273	1.880813746935444	60	0.9898780636310478	0.7200000000000001	0.6119957160299878	0.5039959680322558	0.4080081601632033	0.3119956320611511	0.24001992165349725	0.1799974800352795	0.002412584778836546	0.00012511674387949423	0.37600214632922907	0
001211	2.241656467836404	1.017754864021625	1.9338009494344703	187	1.0177653913860818	2.244	2.879979840141119	3.58797129622963	4.344086881737635	5.135928097006642	5.928492064841382	6.707906089314749	0.0023435321635960626	1.0527364456835997e-05	4.764060711545192	0
001212	1.7024471635879384	1.0102351984776077	1.9194610575931528	142	1.010218262175818	1.7040000000000002	1.9559863080958433	2.183982528139775	2.364047280945619	2.495965056489209	2.5802141577750954	2.615963376512729	0.001552836412061831	1.693630178967176e-05	2.3660264513263782	0
001213	0.9836096994209736	0.9892586405187727	1.8793074238398195	83	0.9890852811497792	0.9960000000000001	0.8279942040405717	0.6719946240430076	0.5280105602112043	0.40799428807996685	0.31202589814954645	0.22799680804468736	0.012390300579026459	0.00017335936899343096	0.496002730428164	0
001214	1.3419375819811585	0.9824832443260888	1.8666989018948976	112	0.982449377244661	1.344	1.0199928600499797	0.7439940480476156	0.5280105602112043	0.371994792072911	0.25202091773617213	0.16799764803292752	0.0020624180188415497	3.386708142782968e-05	0.5140018043584683	0
001215	0.9144059939457222	1.0040105981254985	1.907720284864706	76	1.00403905735402	0.912	0.9599932800470397	0.9719922240622074	0.9600192003840077	0.9239870641811014	0.876072714035265	0.8039887441575817	0.0024059939457221624	2.8459228521571234e-05	0.916008871144534	0
001216	1.0051469023178061	1.0120351804970207	1.9227094003501464	84	1.0119278749663148	1.008	1.1879916840582116	1.3559891520867833	1.512030240604812	1.6439769843222194	1.7401444319878552	1.8119746323551469	0.0028530976821938836	0.00010730553070592563	1.542017854235838	0
001217	1.3130677193007745	0.9999615428441623	1.8998334407940527	110	0.9998881870461341	1.32	1.2959909280635036	1.2359901120791033	1.1520230404608092	1.0439853842046212	0.9240766983659644	0.8039887441575817	0.006932280699225579	7.335579802814074e-05	1.0760091512219303	0
001218	1.031900109672782	1.007703088725993	1.914673885836459	86	1.0076987589466937	1.032	1.1399920200558595	1.2239902080783354	1.2840256805136103	1.3079816882563644	1.2961075769288852	1.2599823602469564	9.989032721802182e-05	4.329779299316883e-06	1.252013255680002	0
001219	0.6124202579108768	1.0085187331681253	1.9162482020193892	51	1.008527326399075	0.612	0.6839952120335158	0.7439940480476156	0.7920158403168064	0.8159885761599337	0.8160677336218907	0.8039887441575817	0.0004202579108768534	8.593230949704989e-06	0.7760083590562239	0
001220	0.6809500725624085	0.9926681839038765	1.8854538189638077	57	0.9923201478204201	0.684	0.5999958000293998	0.5159958720330237	0.4320086401728035	0.34799512806820704	0.27602290990152184	0.2159969760423354	0.003049927437591582	0.00034803608345634895	0.3980025543745485	0
001221	0.8526805723545251	1.0046380609774581	1.908913586601629	71	1.004667095730812	0.8520000000000001	0.8999937000440997	0.9239926080591355	0.9240184803696074	0.8999874001763974	0.8520707218699153	0.7919889121552298	0.0006805723545250109	2.903475335380712e-05	0.8820086371123974	0
001222	1.0803891280256803	0.9920299898401596	1.884733601286864	90	0.991941095040416	1.08	0.9479933640464516	0.8039935680514556	0.6600132002640053	0.5279926081034865	0.4200348628936202	0.3239954640635031	0.00038912802568025207	8.889479974349968e-05	0.6140038445704205	0
001223	0.8143105651972936	1.00111673181627	1.9023413297154064	68	1.0012080967040236	0.8160000000000001	0.8159942880399838	0.7919936640506876	0.756015120302406	0.6959902561364141	0.6240517962990929	0.5519922721081905	0.0016894348027064465	9.136488775363105e-05	0.7060062328227957	0
001224	1.432426584670379	1.0139937494702564	1.9266131714964587	119	1.0139824417353351	1.4280000000000002	1.7399878200852594	2.0519835841313268	2.352047040940819	2.6279632085150806	2.8682380637592924	3.0719569926021033	0.004426584670378819	1.1307734921306434e-05	2.452029451672314	0
001225	1.640798309613826	1.005695392583624	1.9109756642120388	137	1.005752373523669	1.6440000000000001	1.7639876520864355	1.835985312117503	1.860037200744015	1.8359742963598509	1.7761474202358798	1.6799764803292754	0.0032016903861742385	5.6980940045026074e-05	1.7920180603121596	0
001226	0.823403136037686	1.0138484539840265	1.926154850276448	69	1.013741225866659	0.8280000000000001	0.9959930280488036	1.1759905920752634	1.3440268805376108	1.499979000293996	1.6321354672437813	1.7399756403410351	0.004596863962314068	0.00010722811736751936	1.3980167680900817	0
001227	0.733938119706966	0.9816295274414865	1.8653108157520983	61	0.9817188232355647	0.7320000000000001	0.5519961360270478	0.3959968320253438	0.2760055201104022	0.19199731203763146	0.1320109569094235	0.08399882401646376	0.0019381197069658906	8.929579407823685e-05	0.2720009301877187	0
001228	1.1148988387419148	0.9978537143483034	1.8955477729809092	93	0.9976326268859893	1.116	1.0679925240523316	0.9839921280629754	0.8880177603552072	0.7799890801528778	0.6720557806297923	0.5639921041105425	0.001101161258085348	0.0002210874623140846	0.8260065628939545	0
001229	0.5443799044865963	1.0032201958268825	1.9057759505857503	46	1.0030157482388886	0.552	0.5639960520276358	0.5639954880360957	0.5520110402208044	0.5279926081034865	0.49204083938966936	0.4439937840870227	0.007620095513403702	0.0002044475879938723	0.5240049686441192	0
001230	0.9221256784140491	1.000188207576989	1.9002129913675043	77	1.0000879456810923	0.924	0.9119936160446876	0.8759929920560635	0.8160163203264066	0.743989584145822	0.6600547845471174	0.5759919361128943	0.001874321585950911	0.00010026189589673606	0.7640065388721652	0
001231	0.28651488676885467	1.0093714352705918	1.9175044528549292	24	1.0091884950802086	0.28800000000000003	0.3239977320158759	0.3599971200230398	0.3840076801536031	0.3959944560776149	0.40803386681094533	0.40799428807996685	0.001485113231145363	0.0001829401903832295	0.380004190526841	0
001232	0.9196393266240513	0.9938262925054269	1.887970886414007	77	0.9936448881662899	0.924	0.8279942040405717	0.7199942400460796	0.6120122402448049	0.5039929440987826	0.40803386681094533	0.3239954640635031	0.004360673375948698	0.00018140433913693688	0.5660038265507812	0
001233	1.1951450973729323	1.0094979510443112	1.918230285857028	99	1.0095705032231241	1.1880000000000002	1.3559905080664436	1.499988000095999	1.6080321606432129	1.6799764803292754	1.7161424398225054	1.7159759763363311	0.007145097372932119	7.255217881296794e-05	1.5960175942156278	0
001234	0.6955639680491764	0.9869067889763372	1.8744085813118936	59	0.986507005250064	0.7080000000000001	0.5639960520276358	0.44399644802841576	0.3360067201344027	0.2519964720493913	0.18001494124012293	0.13199815202587162	0.012436031950823656	0.00039978372627325065	0.31800146425097325	0
001235	0.5953950563988777	0.9987359591469683	1.8979549288938384	49	0.9988995204515169	0.5880000000000001	0.5759959680282238	0.5399956800345597	0.49200984019680394	0.4439937840870227	0.38403187464559563	0.3239954640635031	0.007395056398877609	0.0001635613045485318	0.46000376850928487	0
001236	0.9642492289737148	1.0053785688673238	1.910287974355283	80	1.0053904402355414	0.9600000000000001	1.0319927760505676	1.0679914560683514	1.0800216004320087	1.055985216206973	1.0200846670273633	0.9599865601881573	0.004249228973714714	1.1871368217564182e-05	1.0360103793289033	0
001237	1.1086168310704971	1.0048968691881421	1.9093071456087216	92	1.0048742270475095	1.104	1.1759917680576235	1.2119903040775672	1.2120242404848098	1.1879833682328447	1.1280936317714372	1.055985216206973	0.0046168310704970406	2.264214063263381e-05	1.162011421471876	0
001238	1.4486630900978599	0.9861629684673563	1.8741870748654443	120	0.9863904257255628	1.4400000000000002	1.1519919360564477	0.8999928000575995	0.6840136802736055	0.5039929440987826	0.36002988248024587	0.2519964720493913	0.008663090097859705	0.0002274572582064982	0.6420029525026787	0
001239	1.3691708403536882	1.000181170367141	1.9002380649932904	114	1.0001011420075132	1.368	1.3559905080664436	1.2959896320829434	1.2120242404848098	1.103984544216381	0.9840816787793387	0.8519880721669896	0.0011708403536880851	8.002835962783728e-05	1.1340097792994843	0
001240	0.9898543590537082	0.9912661444478422	1.8838613782038864	82	0.991482041347386	0.9840000000000001	0.8519940360417477	0.7199942400460796	0.5880117602352047	0.46799344809172666	0.36002988248024587	0.27599613605409523	0.005854359053708125	0.00021589689954382152	0.5440032504915167	0
001241	0.7890555681716231	0.9946484267180539	1.8895574668736936	66	0.9944799103452742	0.792	0.7199949600352797	0.6359949120407037	0.5400108002160043	0.4559936160893747	0.3720308785629208	0.29999580005879917	0.002944431828376892	0.00016851637277970344	0.5040034945005137	0
001242	1.2451928694842158	1.0089445793876686	1.9173441750803408	104	1.0091041403941525	1.248	1.4039901720687955	1.5359877120983032	1.6320326406528132	1.6919763123316272	1.7161424398225054	1.7039761443339791	0.002807130515784184	0.00015956100648395477	1.6140175702180037	0
001243	0.5563172613531489	0.9959990463002784	1.892980665613177	46	0.996281550377513	0.552	0.5159963880252838	0.46799625602995176	0.4080081601632033	0.34799512806820704	0.2880239059841967	0.23999664004703933	0.004317261353148805	0.00028250407723462434	0.37800274638631365	0
001244	0.7369880203350588	1.0047838099929838	1.908949834417476	61	1.004686173067853	0.7320000000000001	0.7799945400382198	0.8039935680514556	0.8040160803216064	0.7799890801528778	0.7440617571258415	0.6959902561364141	0.00498802033505874	9.763692513087285e-05	0.7680075469710692	0
001245	0.582118591721356	1.007962960198279	1.9150500457586612	49	1.0078967330714639	0.5880000000000001	0.6479954640317518	0.6959944320445436	0.7320146402928058	0.743989584145822	0.7440617571258415	0.73198975214347	0.005881408278644029	6.622712681503273e-05	0.7160076049640391	0
001246	0.8312229260216915	1.0096963055819275	1.9184229426018815	69	1.0096718990608842	0.8280000000000001	0.9479933640464516	1.0439916480668154	1.128022560451209	1.1879833682328447	1.2121006043501612	1.2119830322375487	0.0032229260216913858	2.4406521043296436e-05	1.1220124295641718	0
001247	0.6555431009309489	0.9982990210491122	1.8969175105122609	55	0.9983535239644089	0.66	0.6359955480311638	0.5879952960376317	0.5280105602112043	0.46799344809172666	0.40803386681094533	0.34799512806820704	0.004456899069051112	5.450291529673912e-05	0.49600397454181316	0
001248	0.7557774649029467	0.9814958593894472	1.8660553974737184	61	0.9821106988872677	0.7320000000000001	0.5519961360270478	0.40799673602611175	0.2880057601152023	0.20399714403998342	0.1320109569094235	0.08399882401646376	0.023777464902946632	0.0006148394978204852	0.27800092618903877	0
001249	1.2691677212345092	0.9831002122608722	1.868190785231378	106	0.9832345600362504	1.272	0.9719931960476277	0.7199942400460796	0.5160103202064041	0.359994960070559	0.25202091773617213	0.16799764803292752	0.0028322787654908588	0.00013434777537824072	0.49800188035662835	0
001250	0.35079837631103733	1.013129551664495	1.9251685688561009	29	1.0132221429196318	0.34800000000000003	0.41999706002057985	0.4919960640314877	0.5520110402208044	0.6119914321199503	0.6600547845471174	0.6959902561364141	0.0027983763110372983	9.259125513683131e-05	0.5720067728460589	0
001251	0.7324286547747705	1.0157032695809807	1.9297375952340372	61	1.0156268355645255	0.7320000000000001	0.9119936160446876	1.1039911680706553	1.2960259205184104	1.487979168291644	1.668138455491806	1.8239744643574989	0.00042865477477038727	7.643401645518466e-05	1.382017132129117	0
001252	1.0938956379744162	0.9799524378679451	1.862616119984713	90	0.9803005965596695	1.08	0.7919944560388077	0.5639954880360957	0.3840076801536031	0.26399630405174324	0.16801394515744808	0.1079984880211677	0.013895637974416175	0.0003481586917244428	0.38000106024314423	0
001253	1.0408390920570412	0.9881165902647201	1.8782908327913408	85	0.9885502461521818	1.02	0.8519940360417477	0.6839945280437756	0.5400108002160043	0.40799428807996685	0.3000249020668716	0.2159969760423354	0.020839092057041153	0.0004336558874616925	0.5000025884151169	0
001254	1.1044332076588697	1.0097124204049805	1.9184887214177648	92	1.0097065186541325	1.104	1.2599911800617396	1.3919888640890872	1.500030000600012	1.5719779923081076	1.6081334750784317	1.6199773203175154	0.00043320765886956103	5.9017508480252445e-06	1.4920164720758156	0
001255	1.487329219364646	1.0128981938619714	1.9246513817018367	124	1.012949945728585	1.488	1.7759875680870234	2.0639834881320946	2.328046560931219	2.5559642165009686	2.7482281029325435	2.891959512566824	0.0006707806353540846	5.175186661365849e-05	2.394028241525112	0
001256	2.081613020572918	0.9920109070579441	1.8848431100247167	174	0.9919987298261851	2.088	1.8239872320893753	1.547987616099071	1.2720254405088103	1.0199857201999172	0.8040667375392159	0.6239912641223022	0.006386979427082107	1.2177231759058493e-05	1.1820073350931153	0
001257	0.8763663476111343	1.0178237748545353	1.933934342339312	73	1.0178355964824461	0.876	1.1279921040552716	1.4039887680898553	1.7040340806816137	2.0159717763951304	2.3281932400389236	2.6399630405174324	0.0003663476111342989	1.182162791080188e-05	1.8700238349630378	0
001258	0.8689529808867693	0.9973264270137017	1.8949502148832729	73	0.9973181302200865	0.876	0.8279942040405717	0.7559939520483836	0.6720134402688054	0.5879917681152463	0.5040418354723443	0.41999412008231884	0.00704701911323069	8.2967936151368e-06	0.6280048866712783	0
001259	0.5544217932049221	1.0185966241749551	1.9356373904235116	46	1.0187319159306663	0.552	0.7199949600352797	0.9119927040583675	1.116022320446409	1.3319813522610682	1.560129490747732	1.787974968350443	0.0024217932049220847	0.00013529175571114216	1.2380159659832166	0
001260	1.258023257736776	0.9846157679205018	1.871115492463015	105	0.9847738424536923	1.26	0.9839931120482157	0.7439940480476156	0.5520110402208044	0.3959944560776149	0.27602290990152184	0.19199731203763146	0.001976742263223974	0.0001580745331904998	0.5240021463889006	0
001261	0.7539142334738327	1.019575712665776	1.937227383098822	63	1.019568733969235	0.756	0.9959930280488036	1.2719898240814074	1.5840316806336128	1.9199731203763146	2.280189255708224	2.6519628725197846	0.002085766526167321	6.978696541093399e-06	1.7840232968946914	0
001262	0.6106143431115748	0.9945342194387229	1.8899961787368604	50	0.9947108057490913	0.6000000000000001	0.5519961360270478	0.4919960640314877	0.4200084001680034	0.34799512806820704	0.2880239059841967	0.22799680804468736	0.01061434311157472	0.00017658631036843175	0.38800274038727167	0
001263	0.6711980113443184	1.0117941023662003	1.922563016402907	56	1.0118508326443538	0.672	0.7919944560388077	0.8999928000575995	0.996019920398408	1.079984880211677	1.140094627854112	1.1879833682328447	0.0008019886556815958	5.6730278153560576e-05	1.0160116754655748	0
001264	1.0159690778191341	0.9965455629842794	1.8938895095016892	84	0.9967598777132044	1.008	0.9479933640464516	0.8639930880552955	0.7680153603072062	0.6599907601293581	0.5520458198030437	0.4559936160893747	0.00796907781913414	0.00021431472892496917	0.7080053347384551	0
001265	0.7436693413022782	0.988159323965024	1.876740857591987	62	0.9877344894343716	0.744	0.6119957160299878	0.4919960640314877	0.3840076801536031	0.28799596805644717	0.21601792948814755	0.15599781603057555	0.00033065869772175294	0.00042483453065245147	0.3580018622983749	0
001266	1.0938061514439574	0.9887625070495824	1.878415992222782	91	0.9886161179461551	1.092	0.9119936160446876	0.7319941440468476	0.5760115202304046	0.4439937840870227	0.33602789031489616	0.23999664004703933	0.001806151443957349	0.00014638910342723577	0.5400029324618163	0
001267	1.0662385643657442	1.0122352299318393	1.9232784856817835	89	1.0122273863278408	1.068	1.2599911800617396	1.4519883840929273	1.6200324006480131	1.7639753043457391	1.8721553888972786	1.9559726163833706	0.0017614356342559034	7.84360399852524e-06	1.6540192124048447	0
001268	1.6040832014943855	1.010007822654311	1.918927941508099	134	1.009937681539472	1.608	1.8359871480899634	2.039983680130559	2.2080441608832175	2.3279674084562814	2.388198220452298	2.411966232472745	0.003916798505614549	7.01411148389397e-05	2.2020244750808438	0
001269	1.4456512133389041	0.9843513938061121	1.8707418727601604	120	0.9845772052541829	1.4400000000000002	1.1279921040552716	0.8519931840545275	0.624012480249605	0.4439937840870227	0.31202589814954645	0.2159969760423354	0.005651213338903949	0.00022581144807076736	0.5960024044397182	0
001270	0.5967022777968494	1.0135104972628053	1.9256589027126747	50	1.0134802071374571	0.6000000000000001	0.7199949600352797	0.8399932800537595	0.9600192003840077	1.067985048209325	1.1520956239367868	1.2239828642399007	0.0032977222031507214	3.0290125348164665e-05	0.9940118294765098	0
001271	0.5772711551438217	1.0114604791780502	1.9216311604116536	48	1.0113603939681648	0.5760000000000001	0.6719952960329277	0.7679938560491516	0.8520170403408068	0.9119872321787494	0.960079686613989	0.9839862241928612	0.0012711551438215896	0.00010008520988535885	0.8580098892347476	0
001272	0.2708864848389566	1.01566448179385	1.9290516089345917	23	1.0152657988638534	0.276	0.33599764801646387	0.40799673602611175	0.48000960019200384	0.5519922721081905	0.612050800216418	0.6719905921317101	0.005113515161043414	0.0003986829299966743	0.5100062747818163	0
001273	1.2406646496728242	1.0007413512782042	1.9012064758511436	104	1.0006108196224992	1.248	1.2359913480605635	1.1999904000767994	1.128022560451209	1.0319855522022692	0.9240766983659644	0.8159885761599337	0.007335350327175805	0.0001305316557049796	1.0560091892194565	0
001274	1.6144380152544051	1.010105457820091	1.9193214579850748	134	1.010144790472438	1.608	1.8479870640905514	2.0639834881320946	2.232044640892818	2.3519670724609854	2.4242012087003224	2.4479657284798013	0.006438015254405016	3.93326523471238e-05	2.2280248671260954	0
001275	1.6159810535733068	1.002970506189963	1.9056540682696288	135	1.002951601200794	1.62	1.6679883240817315	1.6679866561067511	1.6200324006480131	1.5359784963010517	1.4281185338383087	1.2959818562540124	0.004018946426693315	1.8904989169010733e-05	1.5360143778716449	0
001276	0.98080596093953	1.007350955680981	1.91383573234984	82	1.007257636187084	0.9840000000000001	1.0799924400529197	1.1519907840737273	1.2000240004800096	1.2119830322375487	1.2000996082674864	1.1639837042281407	0.0031940390604701108	9.3319493897015e-05	1.1680122615566386	0
001277	0.5265117774764433	0.983517972176604	1.8674829595211544	45	0.9828620291864701	0.54	0.4079971440199919	0.29999760001919984	0.21600432008640175	0.15599781603057555	0.10800896474407377	0.07199899201411179	0.013488222523556748	0.0006559429901338287	0.21000080615239244	0
001278	0.8338291710635858	1.0043527785923227	1.908252350989468	69	1.0043190853930333	0.8280000000000001	0.8759938680429237	0.8999928000575995	0.8880177603552072	0.8639879041693416	0.8160677336218907	0.7559894161481738	0.005829171063585714	3.369319928947512e-05	0.8500082470658561	0
001279	1.3911841754276832	1.0019710206267731	1.9037951085248164	116	1.001973224965741	1.3920000000000001	1.4159900880693834	1.3919888640890872	1.3320266405328107	1.2479825282446044	1.140094627854112	1.0199857201999172	0.0008158245723168811	2.2043389678039205e-06	1.258011411498319	0
001280	0.6206519328558204	1.0194305942545259	1.9367395896130288	52	1.0193120067563701	0.624	0.8159942880399838	1.0439916480668154	1.2960259205184104	1.5719779923081076	1.8601543928146038	2.147969928421002	0.0033480671441795673	0.00011858749815574221	1.456019028361487	0
001281	1.5704703055777185	0.9916564407341188	1.8843350275164528	131	0.9917313244383499	1.572	1.3679904240670315	1.1519907840737273	0.9480189603792076	0.7559894161481738	0.5880488080510683	0.4559936160893747	0.001529694422281569	7.488370423103241e-05	0.8780053348014305	0
001282	1.1064923382523253	0.9867213119025503	1.8742619089554688	93	0.9864298111374611	1.116	0.8999937000440997	0.6959944320445436	0.5280105602112043	0.3959944560776149	0.2880239059841967	0.20399714403998342	0.009507661747674812	0.0002915007650892143	0.5020023664002736	0
001283	2.0678998417125976	1.0108748588234968	1.9207817414709716	172	1.01091334216541	2.064	2.399983200117599	2.6999784001727987	2.952059041180824	3.155955816618567	3.2882729266529123	3.3599529606585508	0.003899841712597496	3.848334191314251e-05	2.9760337242335417	0
001284	0.9984343942544853	1.011265147041108	1.921251215811046	83	1.0111604279555018	0.9960000000000001	1.1639918520570356	1.3199894400844794	1.4520290405808116	1.5599781603057556	1.6321354672437813	1.6799764803292754	0.002434394254485217	0.00010471908560627519	1.4680167401001898	0
001285	1.1263684568674421	1.016844025603009	1.9319951356965464	94	1.0168149860580225	1.1280000000000001	1.4279900040699716	1.751985984112127	2.1000420008400167	2.4479657284798013	2.784231091180568	3.107956488609159	0.0016315431325579777	2.9039544986453336e-05	2.270028549548607	0
001286	0.747549599265547	1.0048089642746825	1.9089578818896389	62	1.0046904084772201	0.744	0.7919944560388077	0.8159934720522235	0.8160163203264066	0.7919889121552298	0.7560627532085163	0.707990088138766	0.0035495992655469877	0.00011855579746233857	0.7800076669866584	0
001287	1.1510700017361384	1.0107358920854723	1.9202409304967247	96	1.0106287116851989	1.1520000000000001	1.3319906760652676	1.499988000095999	1.6320326406528132	1.7399756403410351	1.8121504084839044	1.8479741283622029	0.0009299982638617532	0.00010718040027346554	1.644018582333537	0
001288	0.8911649220071448	0.9859453096471122	1.87281662616352	75	0.985669154355882	0.9	0.7199949600352797	0.5519955840353277	0.4080081601632033	0.29999580005879917	0.21601792948814755	0.15599781603057555	0.008835077992855211	0.0002761552912302623	0.3920017083018889	0
001289	0.9626397374393632	0.9814704997729699	1.8659636237009565	78	0.982062398068209	0.936	0.7079950440346917	0.5159958720330237	0.372007440148803	0.2519964720493913	0.16801394515744808	0.1079984880211677	0.026639737439363098	0.0005918982952392016	0.3540012102407542	0
001290	1.0905083570892895	0.9798656085668955	1.8621604981380493	90	0.9800608013794937	1.08	0.7919944560388077	0.5639954880360957	0.3840076801536031	0.2519964720493913	0.16801394515744808	0.1079984880211677	0.010508357089289433	0.00019519281259816612	0.37800108824275225	0
001291	1.3274262752113746	0.9961923406860526	1.8929525952391917	111	0.9962667768532918	1.332	1.2359913480605635	1.1159910720714235	0.9840196803936079	0.8399882401646377	0.7080587688778169	0.5759919361128943	0.0045737247886254995	7.443616723923352e-05	0.9100068409468238	0
001292	1.2250346939803503	0.9925412983467296	1.886506080557752	102	0.99287395633588	1.224	1.0799924400529197	0.9239926080591355	0.7680153603072062	0.6239912641223022	0.49204083938966936	0.3839946240752629	0.0010346939803502764	0.0003326579891504977	0.7120045226677493	0
001293	0.4239997664022774	0.9942510872135248	1.889514393750087	35	0.9944572408277529	0.42000000000000004	0.3839973120188159	0.3359973120215038	0.2880057601152023	0.23999664004703933	0.19201593732279781	0.15599781603057555	0.003999766402277338	0.000206153614228044	0.26600179625932246	0
001294	0.9301844321053775	1.0007981975403288	1.9017672043821188	77	1.000905932774117	0.924	0.9239935320452757	0.8999928000575995	0.8520170403408068	0.7799890801528778	0.696057772795142	0.6119914321199503	0.0061844321053774465	0.0001077352337881532	0.7940069429186086	0
001295	0.5787762057016589	0.9838167600521696	1.868854939162262	50	0.9835841062941548	0.6000000000000001	0.4559968080223438	0.3359973120215038	0.24000480009600192	0.16799764803292752	0.12000996082674863	0.08399882401646376	0.021223794298341203	0.00023265375801473365	0.2340008921693316	0
001296	1.65151619950188	1.008005114181349	1.9152584411656737	138	1.0080064122155572	1.6560000000000001	1.8359871480899634	1.979984160126719	2.0760415208304166	2.123970264416298	2.124176306633451	2.07597093640689	0.0044838004981202495	1.2980342081192475e-06	2.036021722750623	0
001297	1.2007032497028627	1.015798648374022	1.9301208797371177	100	1.0158285593781393	1.2000000000000002	1.4999895000734995	1.811985504115967	2.1360427208544173	2.4479657284798013	2.7482281029325435	3.0239576645926953	0.0007032497028625073	2.991100411731118e-05	2.278028203508154	0
001298	0.5340860518499094	0.9891573325993376	1.88073823467848	44	0.989838321297802	0.528	0.44399689202175585	0.3599971200230398	0.2880057601152023	0.22799680804468736	0.16801394515744808	0.11999832002351966	0.006086051849909402	0.0006809886984644464	0.26800147423094217	0
001299	1.3998942973953457	0.9950829600558928	1.8906559227957889	117	0.9950580310778131	1.4040000000000001	1.2839910120629157	1.1399908800729595	0.9840196803936079	0.8279884081622857	0.6840567767124672	0.5519922721081905	0.004105702604654482	2.4928978079707953e-05	0.9120065049187378	0
001300	1.5180514883625533	0.9887143978935713	1.87858057183753	126	0.9887027367039269	1.512	1.2599911800617396	1.0199918400652794	0.8040160803216064	0.6119914321199503	0.4560378511416448	0.33599529606585504	0.0060514883625533145	1.1661189644351921e-05	0.7480039466293459	0
001301	0.3762737819782117	0.9828696644960252	1.8720048750182416	29	0.985241927229779	0.34800000000000003	0.2759980680135239	0.21599827201382388	0.15600312006240125	0.1079984880211677	0.07200597649604917	0.047999328009407864	0.028273781978211676	0.002372262733753794	0.14600054210272898	0
001302	0.7108022825066787	1.015945572003401	1.930221680122813	59	1.0158816109313662	0.7080000000000001	0.8879937840435117	1.0799913600691193	1.2720254405088103	1.46397950428694	1.6441364633264561	1.8119746323551469	0.0028022825066785773	6.396107203476831e-05	1.3600168640983306	0
001303	0.4033951110427314	0.9921104703120552	1.8847444204285284	33	0.9919467891879722	0.396	0.3479975640170519	0.29999760001919984	0.25200504010080205	0.20399714403998342	0.15601294907477323	0.11999832002351966	0.007395111042731384	0.00016368112408304825	0.23000143621255506	0
001304	0.7708858361073069	0.9868810213666517	1.87442056653888	65	0.9865133131119141	0.78	0.6239956320305757	0.4919960640314877	0.372007440148803	0.27599613605409523	0.20401693340547267	0.14399798402822359	0.00911416389269315	0.000367708254737531	0.3520016982831096	0
001305	0.5121832969700822	0.9813443596742643	1.8655561391515525	43	0.9818479376957342	0.516	0.3839973120188159	0.27599779201766383	0.19200384007680155	0.13199815202587162	0.08400697257872404	0.05999916001175983	0.0038167030299177673	0.0005035780214699415	0.18800053812160614	0
001306	0.36515216341406775	1.0120931585880948	1.923460772018496	30	1.012323324187879	0.36000000000000004	0.4319969760211678	0.4919960640314877	0.5520110402208044	0.5999916001175983	0.6360527923817677	0.6599907601293581	0.005152163414067712	0.0002301655997842822	0.5620065388170307	0
001307	1.113277491590409	1.00300596318748	1.905755464717486	93	1.0030049664633711	1.116	1.1519919360564477	1.1519907840737273	1.116022320446409	1.055985216206973	0.9840816787793387	0.8999874001763974	0.0027225084095912067	9.967241088038037e-07	1.0600098892898822	0
001308	1.5067864909096906	0.9811430692837175	1.863651098696401	126	0.980845309041006	1.512	1.1159921880546837	0.8039935680514556	0.5640112802256045	0.3839946240752629	0.25202091773617213	0.16799764803292752	0.005213509090309376	0.0002977602427115533	0.5480017043626845	0
001309	1.3521388749156618	1.0130263251631895	1.9247935931544795	113	1.013024792053798	1.356	1.6199886600793794	1.883984928120575	2.124042480849617	2.3399672404586336	2.5202091773617212	2.6639627045221363	0.003861125084338335	1.5331093914383587e-06	2.1920258652320106	0
001310	1.0170757215202881	1.0012591276120275	1.9022566609062652	85	1.0011635352491857	1.02	1.0199928600499797	0.9959920320637434	0.9480189603792076	0.8759877361716936	0.792065741456541	0.6959902561364141	0.0029242784797118837	9.559236284184536e-05	0.8880079310429299	0
001311	1.0906397648908317	0.9927591010387332	1.886494131355129	90	0.9928676674337632	1.08	0.9599932800470397	0.8279933760529915	0.6960139202784056	0.5639921041105425	0.44403685505896995	0.34799512806820704	0.010639764890831627	0.00010856639502998533	0.6400041106026928	0
001312	1.0833397728892626	1.0097688401294487	1.9186768964533745	90	1.009805555754524	1.08	1.2359913480605635	1.3679890560875512	1.476029520590412	1.5479783283034037	1.584131482913082	1.5959776563128114	0.003339772889262571	3.6715625075345315e-05	1.4680162320446373	0
001313	1.3121087203951451	1.0042128383497086	1.9079430535720177	110	1.004156301210298	1.32	1.3799903400676194	1.4039887680898553	1.3920278405568112	1.3439811842634202	1.2721055847635354	1.1759835362304927	0.007891279604854917	5.653713941056182e-05	1.3280128756619556	0
001314	0.9726936189842986	0.9939497698846735	1.88856535836221	81	0.9939577605822476	0.9720000000000001	0.8759938680429237	0.7679938560491516	0.6480129602592052	0.5399924401058385	0.4320358589762951	0.34799512806820704	0.0006936189842985385	7.99069757406734e-06	0.6020040185836035	0
001315	1.281559541457957	0.9901761829700386	1.8819625555883004	107	0.990482685160758	1.284	1.0919923560535076	0.8999928000575995	0.7200144002880058	0.5639921041105425	0.4320358589762951	0.3239954640635031	0.0024404585420430003	0.000306502190719371	0.6720038305915755	0
001316	0.8623450049074252	1.0197350902002962	1.937427425052204	72	1.0196740166649731	0.8640000000000001	1.1399920200558595	1.4639882880936952	1.8240364807296148	2.2199689204351136	2.6402191381884696	3.0719569926021033	0.0016549950925749402	6.107353532303073e-05	2.0600269733508094	0
001317	1.066932840302838	0.9943377303946391	1.8888375669657755	90	0.9941010248080862	1.08	0.9719931960476277	0.8519931840545275	0.7200144002880058	0.5999916001175983	0.49204083938966936	0.3959944560776149	0.0130671596971621	0.00023670558655297658	0.6720046126625072	0
001318	0.3951269982430952	1.010788732468842	1.92034959662426	33	1.0106859030025646	0.396	0.4559968080223438	0.5159958720330237	0.5640112802256045	0.5999916001175983	0.6240517962990929	0.6359910961246542	0.000873001756904801	0.00010282946627748757	0.5660064088037197	0
001319	0.4275938577248017	1.0066214492283287	1.9134330970125744	36	1.0070457279698821	0.43200000000000005	0.46799672402293185	0.4919960640314877	0.5040100802016041	0.5039929440987826	0.49204083938966936	0.47999328009407866	0.004406142275198366	0.0004242787415533744	0.49000498863975905	0
001320	0.8136372946847669	1.0191747287311432	1.9363569189511496	68	1.0191106060092698	0.8160000000000001	1.0679925240523316	1.3559891520867833	1.6800336006720136	2.027971608397482	2.388198220452298	2.7599613605409523	0.0023627053152331934	6.412272187339418e-05	1.8800244110336433	0
001321	1.5710792990998947	0.9973364059671469	1.894785885338968	131	0.9972316430751585	1.572	1.4879895840729114	1.3679890560875512	1.2240244804896099	1.067985048209325	0.9120757022832896	0.7559894161481738	0.0009207009001053201	0.00010476289198835254	1.1360088812151437	0
001322	1.873522885095766	1.0105303105597983	1.9199806113726623	156	1.0104917049290152	1.872	2.1599848801058394	2.4239806081551345	2.6400528010560214	2.795960856548008	2.904241052007317	2.951958672578584	0.0015228850957658135	3.8605630783061784e-05	2.6460298117418173	0
001323	0.781427798339728	0.9952081378035362	1.8899326266597445	66	0.9946773580953097	0.792	0.7199949600352797	0.6359949120407037	0.5520110402208044	0.46799344809172666	0.38403187464559563	0.3119956320611511	0.010572201660272063	0.0005307797082265697	0.5120036445158769	0
001324	0.7657810182376747	1.0010582794287834	1.901990537618343	64	1.0010234737436992	0.768	0.7679946240376317	0.7439940480476156	0.7080141602832057	0.6479909281270062	0.5880488080510683	0.5159927761011346	0.0022189817623252672	3.4805685084293714e-05	0.6620058907746105	0
001325	0.5107509683962753	1.0099278338209254	1.919045002456517	43	1.0099992910769053	0.516	0.5879958840288118	0.6479948160414717	0.6960139202784056	0.73198975214347	0.7560627532085163	0.7679892481505258	0.0052490316037246965	7.145725597990094e-05	0.6980077289752001	0
001326	1.9809154902225623	0.9902495733513949	1.88126113814081	166	0.9901135269993769	1.9920000000000002	1.6919881560829073	1.3919888640890872	1.116022320446409	0.8759877361716936	0.6720557806297923	0.5039929440987826	0.011084509777437912	0.0001360463520179156	1.0420059669197788	0
001327	0.6132011578892393	0.9900497077644056	1.879265935314554	53	0.9890634456112418	0.636	0.5279963040258718	0.43199654402764776	0.3360067201344027	0.26399630405174324	0.20401693340547267	0.15599781603057555	0.022798842110760664	0.000986262153163775	0.3200017702792856	0
001328	0.9179274524127851	0.9921341434143035	1.884588653965404	77	0.9918648088190243	0.924	0.8039943720393957	0.6839945280437756	0.5640112802256045	0.4559936160893747	0.36002988248024587	0.27599613605409523	0.0060725475872149826	0.00026933459527922476	0.5240033024887485	0
001329	0.9706138359331101	1.001128849160937	1.902595452756422	81	1.0013418424426297	0.9720000000000001	0.9719931960476277	0.9479924160606715	0.9000180003600072	0.8279884081622857	0.7440617571258415	0.6599907601293581	0.001386164066889961	0.00021299328169277487	0.8420074229809654	0
001330	0.679763838723249	0.9850242897150977	1.870738275602405	57	0.9845753120589852	0.684	0.5399962200264599	0.40799673602611175	0.3000060001200024	0.2159969760423354	0.15601294907477323	0.1079984880211677	0.0042361612767510826	0.0004489776561125147	0.28800122821847507	0
001331	0.8840030595457552	0.9864270764920956	1.8741694621396725	73	0.9863811560937821	0.876	0.7079950440346917	0.5519955840353277	0.4200084001680034	0.3119956320611511	0.2280189255708224	0.15599781603057555	0.008003059545755198	4.59203983135259e-05	0.3960019003167619	0
001332	1.0866593719600495	1.00348478967837	1.9069130340736689	90	1.0036141987782052	1.08	1.1279921040552716	1.1399908800729595	1.116022320446409	1.067985048209325	0.9960826748620136	0.9119872321787494	0.006659371960049398	0.0001294090998351649	1.0600100433041213	0
001333	1.178128115943863	0.9901810544970313	1.8804772967447791	99	0.9897009888602012	1.1880000000000002	1.0079929440493915	0.8279933760529915	0.6600132002640053	0.5159927761011346	0.3960328707282705	0.29999580005879917	0.009871884056137148	0.00048006563683011816	0.6180034945424321	0
001334	2.3102625565264003	1.0014893609630415	1.9027597431667285	193	1.0014283089912142	2.3160000000000003	2.327983704114071	2.279981760145919	2.1720434408688174	2.0159717763951304	1.8241514045665792	1.6199773203175154	0.005737443473599946	6.105197182737498e-05	2.0400182344013387	0
001335	0.9216328684109449	0.9984378856895005	1.8970392667402625	77	0.9984176046419377	0.924	0.8879937840435117	0.8279933760529915	0.756015120302406	0.6719905921317101	0.5760478119683934	0.4919931120964306	0.002367131589055105	2.0281047562797916e-05	0.7020056327659071	0
001336	1.4387711229955813	1.0132206937229227	1.9251412156898915	120	1.0132077468640703	1.4400000000000002	1.7279879040846713	2.015983872129023	2.2800456009120182	2.519964720493913	2.724226110767194	2.879959680564472	0.0012288770044188713	1.2946858852336263e-05	2.358027981491882	0
001337	0.6465943016565858	1.009293307479664	1.9176917402607612	54	1.0092870650183163	0.648	0.7319948760358678	0.8039935680514556	0.864017280345607	0.8999874001763974	0.9120757022832896	0.9119872321787494	0.0014056983434141967	6.242461347616413e-06	0.8540093431785613	0
001338	0.7391555510244293	0.9841253798189948	1.870411394029132	62	0.9844032732809216	0.744	0.5759959680282238	0.43199654402764776	0.3120062401248025	0.22799680804468736	0.15601294907477323	0.1079984880211677	0.004844448975570681	0.00027789346192674813	0.30200116622021705	0
001339	0.8187453938355923	1.01646289883854	1.9311826769756109	68	1.0163873865326734	0.8160000000000001	1.0319927760505676	1.2599899200806393	1.500030000600012	1.7399756403410351	1.9681633575586774	2.183969424428058	0.002745393835592247	7.551230586666513e-05	1.6140201865098316	0
001340	0.7645952087317087	0.995077927797819	1.8912687849709064	63	0.9953805823267959	0.756	0.6959951280341038	0.6239950080399357	0.5400108002160043	0.4559936160893747	0.3720308785629208	0.29999580005879917	0.008595208731708714	0.0003026545289769311	0.49800353850018975	0
001341	1.1148231054013777	1.0026334200865248	1.90497307239475	93	1.0025931909759305	1.116	1.1399920200558595	1.1399908800729595	1.1040220804416088	1.0439853842046212	0.960079686613989	0.8639879041693416	0.0011768945986223578	4.022911059431422e-05	1.0420096592597299	0
001342	1.106205775746708	1.007617414935347	1.9146072763520283	92	1.0076637021700325	1.104	1.2239914320599756	1.3079895360837113	1.368027360547211	1.3919805122728282	1.3801145495076093	1.3439811842634202	0.002205775746707994	4.628723468558249e-05	1.3360140957891258	0
001343	0.8404481691334358	0.9914654962270689	1.88352482226047	70	0.9913049109185409	0.8400000000000001	0.7319948760358678	0.6119951040391677	0.5040100802016041	0.3959944560776149	0.31202589814954645	0.23999664004703933	0.0004481691334357052	0.00016058530852802733	0.46600284242514006	0
001344	0.6164662551640477	0.9851429032226457	1.87373407440714	50	0.9861520101901484	0.6000000000000001	0.4799966400235198	0.3719970240238078	0.2760055201104022	0.20399714403998342	0.14401195299209835	0.09599865601881573	0.01646625516404765	0.001009106967502671	0.2620011562014379	0
001345	1.1098154686254849	0.9844906390124081	1.870567717118152	92	0.9844855466037915	1.104	0.8639939520423356	0.6599947200422397	0.48000960019200384	0.34799512806820704	0.24001992165349725	0.16799764803292752	0.005815468625484765	5.092408616569344e-06	0.4600018283385352	0
001346	1.293238851517897	0.9836308059652905	1.8695878066476568	107	0.9839698167072793	1.284	0.9959930280488036	0.7439940480476156	0.5400108002160043	0.3839946240752629	0.264021913818847	0.1799974800352795	0.00923885151789694	0.0003390107419888322	0.5180019823736354	0
001347	0.84672569321097	1.0149701070041695	1.9282650807635664	71	1.014851846666729	0.8520000000000001	1.0439926920511557	1.2479900160798714	1.4520290405808116	1.6439769843222194	1.8241514045665792	1.9799722803880744	0.00527430678903007	0.00011826033744055664	1.532018736331452	0
001348	0.8599826143883169	0.9784697137458911	1.8621485468880417	68	0.9800545113998321	0.8160000000000001	0.5999958000293998	0.41999664002687975	0.2880057601152023	0.19199731203763146	0.12000996082674863	0.07199899201411179	0.043982614388316854	0.001584797653941039	0.28200074417499565	0
001349	1.4646206116210385	1.0081955208267956	1.915582023959548	122	1.0081767148358707	1.4640000000000002	1.6319885760799675	1.7639858881128951	1.860037200744015	1.9079732883739626	1.9081583771453032	1.8719737923669066	0.000620611621038325	1.8805990924963822e-05	1.8240195204705085	0
001350	0.40712518834310724	1.0182358865587726	1.9345272843286947	34	1.0181476636763678	0.40800000000000003	0.5279963040258718	0.6599947200422397	0.8040160803216064	0.9599865601881573	1.1160926356887622	1.2719821922493084	0.0008748116568927933	8.822288240484255e-05	0.8900114154193243	0
001351	0.7319834801457523	1.0050685211988952	1.9100652792766557	61	1.0052732351302667	0.7320000000000001	0.7799945400382198	0.8039935680514556	0.8040160803216064	0.7919889121552298	0.7560627532085163	0.707990088138766	1.6519854247776244e-05	0.00020471393137144744	0.7740076569856323	0
001352	0.4547180534583305	0.9882879103654569	1.877931019923447	38	0.9883608755324058	0.456	0.37199739601822784	0.29999760001919984	0.24000480009600192	0.1799974800352795	0.1320109569094235	0.09599865601881573	0.0012819465416695208	7.296516694887956e-05	0.22000114818282468	0
001353	1.285338049876151	1.0084212102874415	1.9162265057417252	107	1.0085159075813652	1.284	1.4399899200705595	1.5599875200998392	1.6440328806576132	1.6919763123316272	1.7041414437398306	1.6799764803292754	0.0013380498761510484	9.469729392375115e-05	1.6200174262047906	0
001354	1.2929506728502334	0.9857802338585044	1.8729055695010568	107	0.9857159655081704	1.284	1.0199928600499797	0.7919936640506876	0.6000120002400048	0.4439937840870227	0.31202589814954645	0.2159969760423354	0.008950672850233321	6.426835033401801e-05	0.5640025304365962	0
001355	0.6908130846283681	0.9958426874246578	1.8921403005735904	57	0.9958392636707699	0.684	0.6359955480311638	0.5759953920368637	0.5040100802016041	0.4319939520846708	0.36002988248024587	0.28799596805644717	0.006813084628368049	3.4237538878434393e-06	0.46600347048183255	0
001356	1.0762492012943583	0.9810069855667701	1.8632501958968	91	0.9806343126637093	1.092	0.8039943720393957	0.5759953920368637	0.3960079201584032	0.26399630405174324	0.18001494124012293	0.11999832002351966	0.015750798705641778	0.00037267290306086664	0.39000120825834134	0
001357	1.4372022180701796	1.0103511778843441	1.919702230330501	120	1.0103451921297466	1.4400000000000002	1.6559884080811433	1.847985216118271	2.0040400808016163	2.123970264416298	2.1961822831295	2.231968752437466	0.0027977819298206086	5.985754597537252e-06	2.0100225008307158	0
001358	0.8963603611020129	0.9933503155840595	1.8882768350268455	73	0.9938059098628512	0.876	0.7919944560388077	0.6959944320445436	0.5880117602352047	0.47999328009407866	0.38403187464559563	0.29999580005879917	0.02036036110201289	0.00045559427879171555	0.5400036005195049	0
001359	0.7474931179402992	1.009568699435331	1.9183317606348167	62	1.0096239097109854	0.744	0.8519940360417477	0.9359925120599035	1.0080201604032082	1.055985216206973	1.0800896474407378	1.079984880211677	0.003493117940299162	5.521027565436043e-05	1.002011075394041	0
001360	1.111303100540496	0.9935645662699297	1.8878802792132408	93	0.993597201317663	1.116	0.9959930280488036	0.8639930880552955	0.7320146402928058	0.5999916001175983	0.4800398433069945	0.3839946240752629	0.0046968994595040225	3.263504773332038e-05	0.6760044706494601	0
001361	1.2125576536130245	1.0001348713517701	1.899938520129392	102	0.999943490623728	1.224	1.1999916000587996	1.1519907840737273	1.0680213604272086	0.9719863921905093	0.8640717179525902	0.7559894161481738	0.0114423463869755	0.00019138072804214534	1.002008545141835	0
001362	1.0438413741495058	0.991032173474418	1.882965469711984	87	0.9910105219507419	1.044	0.8999937000440997	0.7559939520483836	0.6120122402448049	0.47999328009407866	0.3720308785629208	0.28799596805644717	0.00015862585049419842	2.1651523676058382e-05	0.5680033365084557	0
001363	0.9292745440145666	1.013371924634195	1.925406438220186	77	1.0133473342980452	0.924	1.1159921880546837	1.3079895360837113	1.488029760595212	1.6439769843222194	1.7761474202358798	1.8839736243692586	0.005274544014566507	2.459033614976569e-05	1.5360182522768273	0
001364	1.501562894003961	1.0161558110357758	1.9306497724729603	125	1.0161069172527972	1.5	1.8839868120923153	2.291981664146687	2.7120542410848216	3.131956152613863	3.5282928483064095	3.899945400764389	0.001562894003960924	4.889378297856517e-05	2.908036186501414	0
001365	0.8381766909921955	1.000986166322621	1.9014452569834157	70	1.0007364908673155	0.8400000000000001	0.8399941200411597	0.8159934720522235	0.7680153603072062	0.707990088138766	0.6360527923817677	0.5639921041105425	0.0018233090078045855	0.00024967545530540924	0.7220063228386109	0
001366	0.8056161824766832	1.0073640424963288	1.914533770135948	67	1.007625015622278	0.804	0.8879937840435117	0.9479924160606715	0.9840196803936079	0.9959860561952132	0.9840816787793387	0.9599865601881573	0.001616182476683159	0.0002609731259490822	0.9600100292767499	0
001367	0.5787762057016589	0.9838167600521696	1.8681122423123664	50	0.9831932226562415	0.6000000000000001	0.4559968080223438	0.3359973120215038	0.24000480009600192	0.16799764803292752	0.12000996082674863	0.08399882401646376	0.021223794298341203	0.0006235373959280199	0.2340008921693316	0
001368	0.8779848451645188	1.0077525582922138	1.9146835040364565	73	1.0077038210349545	0.876	0.9719931960476277	1.0439916480668154	1.0920218404368087	1.115984376218733	1.1040916396060874	1.079984880211677	0.0019848451645188003	4.8737257259290345e-05	1.0680112634312915	0
001369	0.5786786344712639	0.9841045337591	1.8702865634626904	48	0.9843375745696097	0.5760000000000001	0.44399689202175585	0.3359973120215038	0.25200504010080205	0.1799974800352795	0.12000996082674863	0.08399882401646376	0.002678634471263819	0.00023304081050967707	0.2360009181704256	0
001370	2.674792874300811	0.9876720762651617	1.876352661321633	224	0.9875301805425246	2.688	2.1959846281076034	1.7399860801113591	1.3440268805376108	1.0079858881975652	0.7440617571258415	0.5399924401058385	0.013207125699189248	0.0001418957226371198	1.2620062790309698	0
001371	0.6442200774998605	1.0084208153857277	1.9162266964528565	54	1.0085160079532207	0.648	0.7199949600352797	0.7799937600499196	0.8280165603312066	0.8519880721669896	0.8520707218699153	0.8399882401646377	0.0037799225001394765	9.519256749301874e-05	0.8120087191029914	0
001372	1.7967662639139435	0.9905675192182282	1.882277076168169	150	0.9906482183099492	1.8	1.5359892480752635	1.2719898240814074	1.0320206404128083	0.8159885761599337	0.6240517962990929	0.46799344809172666	0.0032337360860565934	8.069909172103706e-05	0.958005588853372	0
001373	0.3955255373199609	0.9897863973365336	1.8795252600045125	34	0.9891999289936959	0.40800000000000003	0.33599764801646387	0.27599779201766383	0.21600432008640175	0.16799764803292752	0.1320109569094235	0.09599865601881573	0.012474462680039156	0.0005864683428377093	0.20400117018028266	0
001374	0.44763218836891816	1.0103504719810417	1.919923873394677	37	1.010461843556578	0.444	0.5159963880252838	0.5759953920368637	0.624012480249605	0.6599907601293581	0.6840567767124672	0.6959902561364141	0.0036321883689181544	0.00011137157553631205	0.6260070088816653	0
001375	1.5621227115130372	1.0038726461111964	1.907264411174414	130	1.0037991296277677	1.56	1.6319885760799675	1.655986752105983	1.6320326406528132	1.5719779923081076	1.476122518169008	1.3559810162657722	0.002122711513037112	7.351648342868167e-05	1.5540149159302754	0
001376	0.4873929577696418	1.0005956986030573	1.900934184789144	40	1.0004675119985331	0.48000000000000004	0.4799966400235198	0.46799625602995176	0.4440088801776036	0.40799428807996685	0.36002988248024587	0.3119956320611511	0.0073929577696417725	0.00012818660452418307	0.41200359647540646	0
001377	1.214284304578478	0.9818626333835064	1.8660048906858124	101	0.982084117009347	1.212	0.9119936160446876	0.6599947200422397	0.46800936018720374	0.3239954640635031	0.21601792948814755	0.14399798402822359	0.002284304578477947	0.00022148362584051284	0.45400151230900093	0
001378	0.49293986144078666	0.9974302405198652	1.8940653978631856	41	0.9968524482991952	0.49200000000000005	0.46799672402293185	0.43199654402764776	0.3840076801536031	0.33599529606585504	0.2880239059841967	0.23999664004703933	0.0009398614407866157	0.0005777922206700037	0.3580027983835456	0
001379	0.9005198950650497	0.9997383123452263	1.899304590052349	75	0.9996098512731209	0.9	0.8879937840435117	0.8399932800537595	0.7800156003120062	0.707990088138766	0.6240517962990929	0.5399924401058385	0.0005198950650496803	0.00012846107210540136	0.7300061648254959	0
001380	0.5632104318748785	1.0194902953104026	1.936959936155278	47	1.0194279758197209	0.5640000000000001	0.7439947920364557	0.9479924160606715	1.1760235204704095	1.427980008279884	1.6921404476571558	1.9679724483857224	0.0007895681251215425	6.231949068169484e-05	1.3260172721483832	0
001381	0.5595331424411991	1.009319185484106	1.9174790186583184	47	1.0091751089842529	0.5640000000000001	0.6359955480311638	0.6959944320445436	0.744014880297606	0.7799890801528778	0.792065741456541	0.7919889121552298	0.004466857558800941	0.00014407649985304083	0.7400080990229937	0
001382	0.8404481691334358	0.9914654962270689	1.883167411718271	71	0.9911168046501718	0.8520000000000001	0.7319948760358678	0.6119951040391677	0.5040100802016041	0.3959944560776149	0.31202589814954645	0.23999664004703933	0.011551830866564305	0.00034869157689709773	0.46600284242514006	0
001383	1.969897590030111	0.9978614909349504	1.895793499713352	165	0.9977619536215522	1.9800000000000002	1.8839868120923153	1.7399860801113591	1.5720314406288127	1.3799806802704762	1.1880986121848114	0.9959860561952132	0.010102409969889203	9.953731339817917e-05	1.4600116135804981	0
001384	0.6721331968778231	1.0170139425395426	1.932318477922245	56	1.0169851620665649	0.672	0.8519940360417477	1.0559915520675833	1.2600252005040102	1.475979336289292	1.6801394515744807	1.8839736243692586	0.00013319687782309408	2.8780472977718574e-05	1.3680172001410622	0
001385	0.9556888511078412	0.986310888573798	1.875207199916425	78	0.9869273206795537	0.936	0.7559947080370437	0.5999952000383997	0.4560091201824037	0.33599529606585504	0.24001992165349725	0.16799764803292752	0.019688851107841132	0.0006164321057556821	0.4260019823350212	0
001386	1.1624718105998468	0.9855108433882359	1.8719285380651105	98	0.9852017508564023	1.1760000000000002	0.9239935320452757	0.7079943360453116	0.5280105602112043	0.3839946240752629	0.27602290990152184	0.19199731203763146	0.013528189400153323	0.0003090925318336435	0.5020022123860347	0
001387	0.8537269072893885	1.0120116638684518	1.922772706769692	71	1.011961193329761	0.8520000000000001	1.0079929440493915	1.1519907840737273	1.2840256805136103	1.3919805122728282	1.476122518169008	1.5359784963010517	0.0017269072893884019	5.047053869078333e-05	1.3080151558966029	0
001388	1.1320666577966938	1.0082241381839954	1.9158229603200676	94	1.008303520383947	1.1280000000000001	1.2599911800617396	1.3679890560875512	1.4400288005760116	1.475979336289292	1.476122518169008	1.451979672284588	0.0040666577966936845	7.938219995162754e-05	1.4120150939113651	0
001389	1.1472301162740257	1.001267736191755	1.9027202319802867	95	1.0014075141321854	1.1400000000000001	1.1519919360564477	1.1279909760721913	1.0680213604272086	0.9839862241928612	0.8880737101179399	0.7919889121552298	0.007230116274025589	0.0001397779404304078	1.002008853170313	0
001390	1.2390139313657056	0.9954807646500248	1.8917771863922912	103	0.9956481555595882	1.236	1.1399920200558595	1.0199918400652794	0.8880177603552072	0.7559894161481738	0.6240517962990929	0.5039929440987826	0.003013931365705602	0.00016739090956341407	0.822005962837066	0
001391	0.937376404166409	1.0176678657956424	1.933716950068972	78	1.0177211822614933	0.936	1.1999916000587996	1.499988000095999	1.8120362407248145	2.13597009641865	2.460204196948347	2.7839610245456563	0.00137640416640894	5.3316465850938854e-05	1.982025193132044	0
001392	0.7987183255083432	0.989800899879087	1.880511681308525	66	0.9897190855619267	0.792	0.6719952960329277	0.5519955840353277	0.4440088801776036	0.34799512806820704	0.264021913818847	0.19199731203763146	0.00671832550834317	8.181431716036691e-05	0.41200235236175736	0
001393	0.6142623137287482	0.9873492793273579	1.874588175738066	52	0.9866015263493	0.624	0.5039964720246958	0.3959968320253438	0.3000060001200024	0.22799680804468736	0.16801394515744808	0.11999832002351966	0.009737686271251822	0.0007477529780579584	0.28600139623261617	0
001394	0.9517010897730797	0.9990947024679065	1.8983854791787813	79	0.9991261203915958	0.9480000000000001	0.9239935320452757	0.8759929920560635	0.8040160803216064	0.719989920141118	0.6240517962990929	0.5399924401058385	0.003701089773079591	3.1417923689214255e-05	0.7480061268281659	0
001395	1.4195000306181602	1.0146641999495587	1.9280183832906728	118	1.014722009027479	1.4160000000000001	1.7399878200852594	2.075983392132863	2.400048000960019	2.7119620325315443	2.9882480245860408	3.227954808632679	0.003500030618160066	5.780907792041212e-05	2.5240306798214007	0
001396	0.9151791134091172	1.0071445994619945	1.9135385050392475	77	1.0071012045387366	0.924	1.0079929440493915	1.0679914560683514	1.1040220804416088	1.115984376218733	1.1040916396060874	1.067985048209325	0.00882088659088287	4.339492325788896e-05	1.0780112574322496	0
001397	1.4806373275465234	1.0054168583574414	1.9102355360666907	124	1.0053628418028648	1.488	1.5839889120776154	1.6439868481052151	1.6560331206624133	1.6319771523198674	1.5721304868304071	1.475979336289292	0.007362672453476549	5.401655457659693e-05	1.5940159760474684	0
001398	0.6426973153022743	1.0127514127721478	1.92422773226715	54	1.012726977727235	0.648	0.7679946240376317	0.8879928960568315	0.996019920398408	1.091984712214029	1.1760976161021366	1.2359826962422524	0.005302684697725768	2.443504491278503e-05	1.0260120775085482	0
001399	1.5333120568102072	0.9854326978986537	1.8724814175795288	128	0.9854927330464491	1.536	1.2119915160593875	0.9359925120599035	0.6960139202784056	0.5039929440987826	0.36002988248024587	0.2519964720493913	0.0026879431897928185	6.003514779540087e-05	0.6600028745043527	0
001400	0.35079837631103733	1.013129551664495	1.924392162537257	29	1.0128135178844626	0.34800000000000003	0.41999706002057985	0.4919960640314877	0.5520110402208044	0.6119914321199503	0.6600547845471174	0.6959902561364141	0.0027983763110372983	0.00031603378003230986	0.5720067728460589	0
001401	0.6713280627254884	0.9890761049620835	1.8799646378290693	56	0.9894311748950423	0.672	0.5639960520276358	0.45599635202918376	0.3600072001440029	0.27599613605409523	0.20401693340547267	0.15599781603057555	0.000671937274511647	0.00035506993295875144	0.33600174828182766	0
001402	0.9732370028912557	1.0057141279214328	1.910903951696891	81	1.0057146310062357	0.9720000000000001	1.0439926920511557	1.0919912640698874	1.1040220804416088	1.091984712214029	1.056087655275388	0.9959860561952132	0.001237002891255612	5.030848029274892e-07	1.064010743374547	0
001403	0.6424813507394671	0.9886533623056472	1.8781672001604848	54	0.9884851779180556	0.648	0.5399962200264599	0.43199654402764776	0.3360067201344027	0.2519964720493913	0.19201593732279781	0.14399798402822359	0.005518649260532915	0.0001681843875915856	0.31600164626482047	0
001404	0.7967440081822524	0.9808593411375993	1.8648623977476884	65	0.9814828194597384	0.78	0.5759959680282238	0.41999664002687975	0.3000060001200024	0.20399714403998342	0.1320109569094235	0.08399882401646376	0.016744008182252412	0.0006234783221390483	0.28600092219016277	0
001405	0.7158359110673245	1.009691764074838	1.9182797398632925	60	1.0095965310188268	0.7200000000000001	0.8159942880399838	0.8999928000575995	0.9720194403888078	1.0199857201999172	1.0440866591927132	1.0439853842046212	0.004164088932675614	9.523305601111254e-05	0.9660107153472738	0
001406	1.068935253802299	0.9877570319860299	1.8771075598808669	89	0.9879274859776161	1.068	0.8759938680429237	0.6959944320445436	0.5400108002160043	0.40799428807996685	0.3000249020668716	0.2159969760423354	0.0009352538022988632	0.00017045399158621688	0.5060025444154409	0
001407	1.2125576536130245	1.0001348713517701	1.9000986268317768	101	1.000027755273957	1.212	1.1999916000587996	1.1519907840737273	1.0680213604272086	0.9719863921905093	0.8640717179525902	0.7559894161481738	0.0005576536130245113	0.00010711607781321852	1.002008545141835	0
001408	0.48659025216855073	1.0134545978809828	1.9257342838745688	41	1.013519880474964	0.49200000000000005	0.5879958840288118	0.6839945280437756	0.7800156003120062	0.8639879041693416	0.9360776944486393	0.9959860561952132	0.005409747831449319	6.528259398130842e-05	0.8080096111996312	0
001409	1.0763898650875192	1.006627987935398	1.9125156727445645	90	1.006562884754053	1.08	1.1759917680576235	1.2359901120791033	1.2720254405088103	1.2719821922493084	1.2481035925981858	1.1999832002351967	0.0036101349124808557	6.510318134500537e-05	1.2340127176213713	0
001410	1.0610408072630146	1.0199153852669305	1.9378535586418617	88	1.0198982920847302	1.056	1.4039901720687955	1.811985504115967	2.268045360907218	2.7599613605409523	3.2882729266529123	3.8399462407526292	0.005040807263014591	1.7093182200333956e-05	2.562033594173079	0
001411	1.3814458979087598	1.0173306256668924	1.933045568921039	115	1.0173678322970128	1.3800000000000001	1.7639876520864355	2.183982528139775	2.6280525610512213	3.0839568246044555	3.5402938443890846	3.9839442247808527	0.001445897908759708	3.720663012041214e-05	2.864036272508637	0
001412	1.1509104376415427	0.986240728324655	1.873331710890127	96	0.9859402450327821	1.1520000000000001	0.9239935320452757	0.7199942400460796	0.5400108002160043	0.3959944560776149	0.2880239059841967	0.20399714403998342	0.0010895623584574743	0.00030048329187293277	0.5120023464015258	0
001413	1.0212561064579375	0.9935222243734207	1.8877658219248672	85	0.9935369620945245	1.02	0.9119936160446876	0.7919936640506876	0.6720134402688054	0.5519922721081905	0.44403685505896995	0.34799512806820704	0.0012561064579375003	1.4737721103719181e-05	0.6200041625999247	0
001414	0.9115751237849304	0.9875648371341527	1.8768890864431385	75	0.9878125027349395	0.9	0.7439947920364557	0.5879952960376317	0.4560091201824037	0.34799512806820704	0.25202091773617213	0.1799974800352795	0.011575123784930419	0.0002476656007868172	0.42800212234935825	0
001415	0.8269343193075571	1.0065057176034256	1.912307599317787	69	1.0064533750691482	0.8280000000000001	0.8999937000440997	0.9479924160606715	0.9720194403888078	0.9719863921905093	0.9480786905313142	0.9119872321787494	0.0010656806924429496	5.23425342773276e-05	0.9420096452323587	0
001416	1.789596896236585	0.9933474673410079	1.8873925250604395	149	0.9933404948058728	1.788	1.5959888280782035	1.3799889600883193	1.1640232804656094	0.9599865601881573	0.7680637492911913	0.5999916001175983	0.0015968962365848771	6.972535135041369e-06	1.0780071630381798	0
001417	0.9299488649672342	0.98464067440831	1.8702644339289345	79	0.9843259277278854	0.9480000000000001	0.7319948760358678	0.5519955840353277	0.4080081601632033	0.28799596805644717	0.20401693340547267	0.14399798402822359	0.018051135032765897	0.00031474668042463794	0.38800158428742376	0
001418	2.020351869555155	1.0104313915756225	1.9200457835765432	168	1.0105260052604996	2.016	2.327983704114071	2.6039791681666546	2.832056641132823	2.999958000587992	3.1082579854127896	3.155955816618567	0.004351869555155208	9.461368487717614e-05	2.8380318860054827	0
001419	0.9944364386386663	1.005729155083065	1.9106016022356411	83	1.0055555035542327	0.9960000000000001	1.0679925240523316	1.1159910720714235	1.128022560451209	1.115984376218733	1.0800896474407378	1.0199857201999172	0.0015635613613338428	0.00017365152883219714	1.0880109834057254	0
001420	0.952569913385017	0.9954128807723102	1.8914576137861243	79	0.9954799635134074	0.9480000000000001	0.8759938680429237	0.7799937600499196	0.6840136802736055	0.5759919361128943	0.4800398433069945	0.3839946240752629	0.004569913385016888	6.708274109723522e-05	0.6300046186436001	0
001421	0.7715884808246911	0.9860215415956205	1.8745315293406444	63	0.9865717131759951	0.756	0.6119957160299878	0.4799961600307197	0.3600072001440029	0.26399630405174324	0.19201593732279781	0.13199815202587162	0.015588480824691109	0.0005501715803746254	0.34000157826752053	0
001422	1.3478884026808078	0.9977123700735422	1.896024257784256	112	0.9978834023044778	1.344	1.2839910120629157	1.1879904960760312	1.0680213604272086	0.9359868961834533	0.8040667375392159	0.6719905921317101	0.003888402680807701	0.00017103223093561937	0.9920078490700891	0
001423	0.5822532807254032	0.9899220906666396	1.8813696605779544	48	0.9901706426920478	0.5760000000000001	0.49199655602410786	0.40799673602611175	0.3240064801296026	0.2519964720493913	0.19201593732279781	0.14399798402822359	0.006253280725403099	0.00024855202540818855	0.3020016942633725	0
001424	0.5861262291466066	0.9879818853134599	1.8792989151178077	48	0.9890808029831969	0.5760000000000001	0.4799966400235198	0.3839969280245758	0.3000060001200024	0.22799680804468736	0.16801394515744808	0.11999832002351966	0.010126229146606547	0.0010989176697370207	0.28000144023229223	0
001425	1.460413239058181	1.0046833696988455	1.9089864642158636	122	1.0047054514434806	1.4640000000000002	1.5479891640758514	1.5839873281013752	1.5840316806336128	1.5359784963010517	1.4641215220863333	1.3679808482681242	0.0035867609418192004	2.2081744635027434e-05	1.5140148399110582	0
001426	1.2152917499541822	1.0070435722893347	1.9134729284707457	101	1.0070666913889077	1.212	1.3319906760652676	1.4159886720906232	1.4640292805856117	1.475979336289292	1.4521205260036585	1.4039803442751801	0.0032917499541822437	2.3119099572976864e-05	1.424014805884939	0
001427	0.8637316857891828	1.0028482290414793	1.906009543332129	72	1.0031386888202407	0.8640000000000001	0.8879937840435117	0.8879928960568315	0.864017280345607	0.8159885761599337	0.7560627532085163	0.6839904241340621	0.0002683142108172998	0.0002904597787614094	0.8160076189914104	0
001428	0.7621435046717272	0.9848004404123684	1.870510610776106	64	0.9844554913602154	0.768	0.5999958000293998	0.45599635202918376	0.3360067201344027	0.23999664004703933	0.16801394515744808	0.11999832002351966	0.005856495328272815	0.00034494905215298743	0.3200012962368322	0
001429	1.5038025096184053	1.0130999331604362	1.9249119151130487	125	1.013087065264755	1.5	1.7999874000881995	2.0999832001343988	2.376047520950419	2.615963376512729	2.8202340794285927	2.975958336583288	0.0038025096184053364	1.2867895681223374e-05	2.448028985616271	0
001430	0.8218381140069785	0.9927428170386093	1.8861519479047977	69	0.9926875752307088	0.8280000000000001	0.7319948760358678	0.6239950080399357	0.5160103202064041	0.41999412008231884	0.33602789031489616	0.26399630405174324	0.0061618859930215875	5.524180790050792e-05	0.4820030864551943	0
001431	0.6474339901436955	1.0048773376405293	1.909348201397756	54	1.0048958348356365	0.648	0.6839952120335158	0.7079943360453116	0.7080141602832057	0.6959902561364141	0.6600547845471174	0.6119914321199503	0.0005660098563045057	1.849719510715886e-05	0.6780066968609191	0
001432	0.6738841717096329	1.0011071721663594	1.9021673672143609	56	1.0011165397043154	0.672	0.6719952960329277	0.6599947200422397	0.624012480249605	0.5759919361128943	0.5160428315550191	0.4559936160893747	0.0018841717096328425	9.36753795599543e-06	0.5840051466803434	0
001433	0.8080595056179873	1.0158543492358207	1.9300833671602131	67	1.0158088163934613	0.804	1.0079929440493915	1.2239902080783354	1.4400288005760116	1.6559768163245714	1.8601543928146038	2.0399714403998344	0.004059505617987291	4.5532842359419234e-05	1.5380191003737913	0
001434	1.1391005698987977	0.9997946399684711	1.8997601739813537	95	0.9998496264971158	1.1400000000000001	1.1159921880546837	1.0679914560683514	0.996019920398408	0.8999874001763974	0.792065741456541	0.6839904241340621	0.0008994301012024142	5.498652864477371e-05	0.9260078550480739	0
001435	0.773764166192249	1.0074035833481798	1.9138741140297848	65	1.007277836583367	0.78	0.8519940360417477	0.9119927040583675	0.9480189603792076	0.9599865601881573	0.9480786905313142	0.9239870641811014	0.006235833807751057	0.00012574676481280633	0.9240096692299827	0
001436	0.8354905164002332	1.009369949645238	1.917748676775923	70	1.0093170308814807	0.8400000000000001	0.9479933640464516	1.0439916480668154	1.116022320446409	1.1639837042281407	1.1880986121848114	1.1879833682328447	0.004509483599766884	5.291876375723703e-05	1.1080121695342455	0
001437	0.6499653096779127	0.9811059630335791	1.8647500079604336	54	0.9814236683688019	0.648	0.4799966400235198	0.3479972160222718	0.24000480009600192	0.16799764803292752	0.10800896474407377	0.07199899201411179	0.001965309677912641	0.0003177053352227954	0.23600071015548443	0
[truncated: 10,562 more rows]
