# Supplementary material for: Predicting sequence-specific amplification efficiency in multi-template PCR with deep learning
Source: Nat Commun. 2025 Oct 16;16:9187. doi: 10.1038/s41467-025-64221-4 (PMC12533003; doi:10.1038/s41467-025-64221-4)
Supplement: Supplementary file 4 — Source data [file 41467_2025_64221_MOESM4_ESM.zip › Supp.Fig. 30/dt4dds/gaussian_outlier/data.csv]

seq_id	x0	eff	efficiency	initial_count	eff_ref	x0_ref	PCR1	PCR2	PCR3	PCR4	PCR5	PCR6	x_error	eff_error	PCR_x_mean	PCR_x_nzeros
000000	0.5543711217267298	1.0107468252317877	1.911785786200256	19350	1.0073517415430893	0.6403412505930809	0.54	0.7680007680007679	1.068	0.8160000000000001	1.008	0.924	0.08597012886635114	0.0033950836886984526	0.854000128000128	0
000001	1.98537638878702	0.9945096313007661	1.8889739730035329	53910	0.9953318175969303	1.7840205074663045	1.572	1.728001728001728	1.56	1.236	1.092	0.756	0.20135588132071547	0.0008221862961642623	1.3240002880002881	0
000002	0.946251327808678	1.0031879989131285	1.9031994351139248	28050	1.0028274502847536	0.9282466190767917	1.068	0.9600009600009599	0.9840000000000001	0.924	0.804	1.044	0.01800470873188631	0.00036054862837486823	0.9640001600001599	0
000003	0.8389444091921966	1.0143192259913205	1.920758221637495	28650	1.012079467070095	0.9481021617308407	1.068	1.3440013440013439	1.248	1.62	1.8	2.3520000000000003	0.10915775253864413	0.002239758921225521	1.572000224000224	0
000004	1.340883773725191	1.0171780715073295	1.9340174723751469	40920	1.0190659869085321	1.3541480090061433	1.824	2.016002016002016	2.628	3.072	3.624	4.62	0.013264235280952219	0.001887915401202589	2.964000336000336	0
000005	0.7511005344729104	1.003858034332142	1.9046411680876003	22890	1.0035871233780236	0.7574889522519701	0.756	0.888000888000888	0.6960000000000001	0.9840000000000001	0.684	0.768	0.006388417779059741	0.000270910954118353	0.796000148000148	0
000006	1.1430677949985004	0.9826654261389383	1.8700966283692724	34590	0.9853850306031706	1.144672034005926	0.7200000000000001	0.78000078000078	0.6000000000000001	0.276	0.21600000000000003	0.18000000000000002	0.0016042390074255675	0.0027196044642323614	0.46200013000013	0
000007	1.034188158815019	1.010739470743938	1.916707016221976	29460	1.0099448195274	0.9749071443138069	1.224	1.3680013680013678	1.4040000000000001	1.752	1.836	1.872	0.05928101450121215	0.0007946512165382114	1.576000228000228	0
000008	1.200135328510251	0.9885779599120585	1.87944255029842	33450	0.9903095523773201	1.1069465029632328	1.008	0.6600006600006599	0.7200000000000001	0.66	0.384	0.264	0.09318882554701813	0.0017315924652615555	0.61600011000011	0
000009	0.8889383349507061	0.9958793210891526	1.8925435275896705	23340	0.9972126753032875	0.7723806092425068	0.804	0.7200007200007199	0.7080000000000001	0.5760000000000001	0.612	0.372	0.11655772570819922	0.0013333542141349408	0.6320001200001201	0
000010	0.889763915378595	0.9988059124134697	1.8996782683148967	25440	1.0009720889085638	0.8418750085316785	0.8400000000000001	0.888000888000888	0.672	0.672	0.8640000000000001	0.468	0.04788890684691649	0.0021661764950940965	0.7340001480001481	0
000011	1.2850760881109298	0.9954129558174696	1.89614250091018	34230	0.9991090342302926	1.1327587084134967	1.1640000000000001	0.9840009840009839	1.044	0.876	0.7320000000000001	0.552	0.1523173796974331	0.003696078412823045	0.892000164000164	0
000012	1.1391517084469367	0.9807999345221475	1.8739436988334424	31380	0.9874121160433355	1.0384448808067637	0.8400000000000001	0.432000432000432	0.5880000000000001	0.396	0.192	0.12000000000000001	0.10070682764017302	0.006612181521187921	0.42800007200007206	0
000013	0.6304483419017302	1.0191584869207817	1.9315243977118584	20850	1.017752344385406	0.6899801072282035	0.8280000000000001	0.9720009720009719	1.4400000000000002	1.764	2.16	2.244	0.05953176532647331	0.0014061425353757429	1.5680001620001622	0
000014	0.9307010647291427	0.9916300434074926	1.8848451511948032	24390	0.9931562726851694	0.8071278088870927	0.756	0.792000792000792	0.5760000000000001	0.43200000000000005	0.396	0.312	0.12357325584205003	0.0015262292776767605	0.544000132000132	0
000015	0.7584528072502077	1.0033803543017477	1.9017836538876216	24840	1.0020814515989933	0.8220194658776294	0.8280000000000001	0.7680007680007679	0.792	0.756	0.804	0.7200000000000001	0.06356665862742172	0.0012989027027543454	0.778000128000128	0
000016	1.0905169654506497	0.9933620677788506	1.8819951372450745	33990	0.991654552912795	1.124816491351877	1.008	0.876000876000876	0.672	0.6000000000000001	0.552	0.42000000000000004	0.03429952590122731	0.0017075148660555817	0.688000146000146	0
000017	0.9166297344212219	0.9929165232455665	1.8836327456249224	28500	0.9925174360168085	0.9431382760673285	0.684	0.7320007320007319	0.756	0.48000000000000004	0.504	0.276	0.02650854164610661	0.0003990872287579217	0.572000122000122	0
000018	0.7161570944570671	0.9841161507318474	1.8683962828252585	20730	0.9844890902434551	0.6860089986973936	0.6960000000000001	0.34800034800034796	0.252	0.30000000000000004	0.14400000000000002	0.132	0.030148095759673477	0.0003729395116076617	0.3120000580000581	0
000019	0.9045527646197076	1.0097715219280248	1.91364841725468	25260	1.0083331928385586	0.8359183457354638	1.008	1.1640011640011638	1.284	1.4280000000000002	1.476	1.476	0.06863441888424382	0.0014383290894661727	1.306000194000194	0
000020	0.8276492962445694	1.0086096119115002	1.9100960460313003	22980	1.006461389331958	0.7604672836500774	1.02	0.9960009960009959	1.044	1.104	1.1640000000000001	1.4040000000000001	0.06718201259449197	0.0021482225795421694	1.1220001660001662	0
000021	0.6496295207257707	1.009081137362121	1.9214054735545676	20490	1.0124205148750252	0.678066781635774	0.78	0.7680007680007679	0.8160000000000001	1.02	1.044	0.9960000000000001	0.028437260910003315	0.0033393775129042513	0.9040001280001281	0
000022	1.0879939287507399	0.9898047758819168	1.8844477762497287	33150	0.9929468892145652	1.0970187316362083	1.08	0.792000792000792	0.516	0.468	0.312	0.40800000000000003	0.009024802885468475	0.0031421133326483552	0.5960001320001319	0
000023	1.306684290452986	1.0176572831299542	1.9304370305608245	42480	1.0171793925404884	1.4057724199066706	1.776	1.9680019680019678	2.556	3.204	3.9600000000000004	4.356	0.0990881294536845	0.00047789058946579033	2.970000328000328	0
000024	0.8518801740617022	1.0067173157066054	1.9088240378257124	28290	1.0057911470430962	0.9361888361384113	0.9480000000000001	0.9360009360009359	1.008	1.2000000000000002	1.1640000000000001	1.008	0.08430866207670906	0.0009261686635091415	1.044000156000156	0
000025	0.8006512731195589	0.9913874518031854	1.8769280319977788	26580	0.9889846108448657	0.8796005395743716	0.7200000000000001	0.6480006480006479	0.42000000000000004	0.40800000000000003	0.30000000000000004	0.28800000000000003	0.0789492664548127	0.002402840958319774	0.4640001080001081	0
000026	1.021028683989536	0.9953169792144718	1.893359753335893	28410	0.9976427582304045	0.9401599446692211	0.9480000000000001	0.792000792000792	0.744	0.768	0.528	0.456	0.0808687393203148	0.002325779015932672	0.706000132000132	0
000027	0.8169850807650326	0.9960134433470462	1.8964908825125268	23130	0.9992926022933983	0.7654311693135898	0.78	0.6720006720006719	0.5880000000000001	0.54	0.5640000000000001	0.36000000000000004	0.051553911451442835	0.003279158946352112	0.584000112000112	0
000028	0.754580959925416	0.9983712553311792	1.8997552229481025	21720	1.001012637585272	0.7187706440765745	0.804	0.6360006360006359	0.612	0.6000000000000001	0.456	0.516	0.03581031584884142	0.0026413822540927168	0.604000106000106	0
000029	1.060992642823665	1.0052157932246737	1.9066431787874665	30510	1.0046420161278573	1.0096543439583927	1.1280000000000001	1.152001152001152	1.1880000000000002	1.32	1.32	1.092	0.05133829886527219	0.0005737770968163858	1.2000001920001921	0
000030	0.4940182937188224	1.0173617030134938	1.9214416304212805	20550	1.0124395665297214	0.680052335901179	0.6960000000000001	0.6360006360006359	0.9840000000000001	1.344	1.548	1.4520000000000002	0.18603404218235658	0.004922136483772377	1.1100001060001061	0
000031	0.7746904929250149	0.9987861914750571	1.8954417764099687	21930	0.9987398108315599	0.7257200840054917	0.648	0.6960006960006959	0.8520000000000001	0.684	0.49200000000000005	0.456	0.0489704089195232	4.638064349715698e-05	0.638000116000116	0
000032	0.5890638653675749	0.9920299296836106	1.88180113991498	16920	0.9915523324915867	0.5599263028441823	0.504	0.37200037200037195	0.43200000000000005	0.384	0.24000000000000002	0.18000000000000002	0.029137562523392613	0.00047759719202389306	0.352000062000062	0
000033	0.972519540426385	1.0049917057450055	1.9073716459383812	31470	1.0050258575908642	1.0414232122048712	1.08	1.0680010680010679	1.104	0.9840000000000001	1.2000000000000002	1.08	0.06890367177848622	3.415184585864317e-05	1.086000178000178	0
000034	0.9486198531329593	0.97984191162509	1.8475111786621017	33330	0.973484381346189	1.102975394432423	0.7080000000000001	0.432000432000432	0.43200000000000005	0.228	0.132	0.12000000000000001	0.15435554129946372	0.006357530278901069	0.342000072000072	0
000035	0.7408563185292562	1.005722803743181	1.9030565493548155	23640	1.0027521614007586	0.7823083805695314	0.8400000000000001	0.78000078000078	0.792	1.02	0.924	0.8160000000000001	0.041452062040275295	0.0029706423424222805	0.86200013000013	0
000036	1.0508370316932674	0.9948084218844206	1.8905323865052728	28620	0.9961529716019207	0.9471093845981383	1.02	0.7560007560007559	0.756	0.684	0.624	0.42000000000000004	0.10372764709512905	0.0013445497175000876	0.7100001260001262	0
000037	0.8209900289559705	0.9976299701805128	1.8967718604406376	22470	0.9994406542389984	0.7435900723941358	0.936	0.7320007320007319	0.5640000000000001	0.504	0.528	0.5640000000000001	0.07739995656183474	0.001810684058485612	0.638000122000122	0
000038	0.9301158805911306	1.007279523804926	1.9115529514094465	27270	1.0072290570176017	0.902434413626528	1.056	0.9840009840009839	1.212	1.26	1.4520000000000002	1.104	0.027681466964602608	5.04667873242326e-05	1.1780001640001638	0
000039	0.9354993367322434	1.007877361488814	1.918207095297744	25710	1.010735236152701	0.8508100027260005	0.9840000000000001	1.224001224001224	1.2000000000000002	1.344	1.1640000000000001	1.4040000000000001	0.0846893340062429	0.0028578746638872055	1.220000204000204	0
000040	0.8244657602381746	0.9993415751415569	1.8985241955645709	24600	1.0003639887734441	0.8140772488160098	0.792	0.9240009240009239	0.66	0.5880000000000001	0.5760000000000001	0.624	0.010388511422164792	0.0010224136318872645	0.694000154000154	0
000041	1.12530670646728	0.996975261016643	1.8903405952932864	39960	0.9960519136210518	1.3223791407596648	1.116	1.1400011400011398	0.7320000000000001	0.7320000000000001	0.648	0.7080000000000001	0.19707243429238486	0.0009233473955911897	0.84600019000019	0
000042	1.2408033639982983	1.0099572489223392	1.919694400816194	40740	1.0115189221781082	1.3481913462099284	1.536	1.632001632001632	1.6920000000000002	1.56	2.148	2.3280000000000003	0.10738798221163015	0.0015616732557690582	1.816000272000272	0
000043	0.6294838441312253	1.0096323777803526	1.9127380242654235	21600	1.0078534916242092	0.7147995355457647	0.7200000000000001	0.852000852000852	0.804	0.9600000000000001	1.008	1.068	0.08531569141453943	0.001778886156143411	0.9020001420001421	0
000044	0.8338880437972135	0.9873858187764921	1.884529140686355	22350	0.9929897614900716	0.739618963863326	0.78	0.516000516000516	0.324	0.456	0.192	0.21600000000000003	0.09426907993388745	0.005603942713579446	0.4140000860000861	0
000045	1.1831566240100564	1.011772299401383	1.920680644709705	34590	1.0120385904960159	1.144672034005926	1.512	1.332001332001332	1.9680000000000002	2.2680000000000002	1.9800000000000002	2.46	0.0384845900041304	0.0002662910946329422	1.920000222000222	0
000046	1.3186084297121907	1.0006049759671416	1.892891714193755	45750	0.9973961406185641	1.5139851273712377	1.296	1.2720012720012719	1.284	1.212	0.9720000000000001	1.02	0.19537669765904697	0.003208835348577521	1.176000212000212	0
000047	0.8439297628128276	1.0179429168694352	1.932736693045347	27720	1.0183911229683775	0.9173260706170647	1.068	1.428001428001428	1.7280000000000002	1.8840000000000001	2.7960000000000003	2.8200000000000003	0.07339630780423712	0.00044820609894236085	1.9540002380002381	0
000048	1.7089090650392684	0.9916197481143596	1.8789030995134228	53400	0.9900253067826169	1.7671432962103628	1.608	1.224001224001224	0.9960000000000001	0.888	0.66	0.612	0.058234231171094386	0.0015944413317426909	0.9980002040002041	0
000049	0.9712691959786577	0.9922452445036838	1.88647274326412	25950	0.9940138780284995	0.8587522197876202	0.912	0.6960006960006959	0.636	0.444	0.48000000000000004	0.336	0.11251697619103751	0.0017686335248157103	0.5840001160001159	0
000050	1.2885774397727099	1.0060060170735587	1.908243684383922	37890	1.0054853491579367	1.2538775186031956	1.4280000000000002	1.38000138000138	1.524	1.6920000000000002	1.584	1.5	0.03469992116951426	0.0005206679156219973	1.51800023000023	0
000051	0.8783180915635063	0.9910733072177064	1.8876452033935276	20700	0.9946316667796107	0.6850162215646912	0.78	0.624000624000624	0.5640000000000001	0.396	0.34800000000000003	0.28800000000000003	0.19330186999881505	0.003558359561904312	0.500000104000104	0
000052	1.488121493000328	0.9727887047974447	1.848146520751232	41160	0.9738191536646049	1.3620902260677628	0.9720000000000001	0.576000576000576	0.456	0.276	0.096	0.10800000000000001	0.12603126693256517	0.0010304488671601941	0.4140000960000961	0
000053	0.9597257272873604	1.0180512115751845	1.9347341134523883	28290	1.0194435970165427	0.9361888361384113	1.224	1.6440016440016438	2.04	2.04	3.036	3.4440000000000004	0.02353689114894908	0.0013923854413582237	2.238000274000274	0
000054	0.905780236206615	1.0024018972607032	1.9005736657701648	27090	1.0014438887265393	0.8964777508303132	0.912	0.9360009360009359	0.8520000000000001	1.02	0.8520000000000001	0.744	0.009302485376301739	0.0009580085341638345	0.886000156000156	0
000055	0.6935091950592205	1.0033382481801925	1.9054370556685487	21000	1.0040064897874446	0.6949439928917157	0.684	0.6360006360006359	0.8280000000000001	0.888	0.7200000000000001	0.552	0.001434797832495227	0.0006682416072520958	0.718000106000106	0
000056	1.8578618276878023	0.995826261824681	1.890577760081683	56880	0.9961768796943162	1.882305443603847	1.6440000000000001	1.6920016920016918	1.548	1.044	1.008	0.9720000000000001	0.024443615916044825	0.0003506178696351947	1.318000282000282	0
000057	0.7262469916537034	1.0022801794355247	1.898215323689462	23430	1.0002012390430348	0.7753589406406143	0.8160000000000001	0.7200007200007199	0.756	0.612	0.5760000000000001	0.768	0.04911194898691085	0.002078940392489903	0.7080001200001201	0
000058	0.844252139917757	1.0029978805453563	1.8928653231516008	29670	0.9973822347393244	0.981856584242724	0.9960000000000001	0.9120009120009119	0.888	0.54	0.912	0.936	0.137604444324967	0.00561564580603191	0.864000152000152	0
000059	1.1975542225201286	1.0231339499748955	1.942547745958649	36000	1.0235607299975362	1.1913325592429411	1.7040000000000002	2.3280023280023276	2.7840000000000003	4.212000000000001	5.04	6.768000000000001	0.006221663277187428	0.0004267800226407381	3.8060003880003883	0
000060	1.4291706380774851	0.9967023801629252	1.8939102135236128	38010	0.9979328048625911	1.2578486271340055	1.3920000000000001	1.056001056001056	1.272	1.092	0.78	0.756	0.17132201094347965	0.001230424699665833	1.0580001760001763	0
000061	0.6913110444116598	1.0058087967721225	1.9115143272221395	21720	1.00720870529063	0.7187706440765745	0.636	0.828000828000828	1.02	0.804	0.8160000000000001	0.768	0.027459599664914736	0.0013999085185074644	0.8120001380001379	0
000062	0.6483649093996144	0.9911911384908159	1.885226971541656	23760	0.9933574601791528	0.7862794891003412	0.516	0.576000576000576	0.34800000000000003	0.384	0.192	0.24000000000000002	0.13791457970072674	0.0021663216883369696	0.37600009600009604	0
000063	0.7063814400349152	1.0075555883337999	1.9160290196853904	21150	1.009587571870879	0.699907878555228	0.78	0.852000852000852	0.8520000000000001	0.9960000000000001	1.008	0.936	0.006473561479687251	0.0020319835370792294	0.9040001420001419	0
000064	0.9018630678122438	0.9991854523235884	1.907829851912466	23910	1.0052672939428402	0.7912433747638534	0.9720000000000001	0.816000816000816	0.7080000000000001	0.6960000000000001	0.6960000000000001	0.612	0.11061969304839037	0.006081841619251849	0.750000136000136	0
000065	0.5198024483625793	1.0001541330524284	1.905178226937495	17610	1.0038701086223212	0.5827601768963387	0.648	0.45600045600045597	0.456	0.312	0.43200000000000005	0.456	0.06295772853375947	0.003715975569892782	0.460000076000076	0
000066	0.6718888451420925	1.0000438208433882	1.8925537223696396	24330	0.9972180471024874	0.8051422546216878	0.636	0.552000552000552	0.7080000000000001	0.672	0.5640000000000001	0.396	0.1332534094795953	0.002825773740900761	0.5880000920000921	0
000067	0.7784664679810555	0.9942828905150347	1.873117311499195	26790	0.9869766788064065	0.8865499795032887	0.78	0.46800046800046796	0.6000000000000001	0.552	0.42000000000000004	0.28800000000000003	0.10808351152223328	0.0073062117086282186	0.5180000780000781	0
000068	0.9838681655855861	1.008594521694469	1.916185291603972	29760	1.0096699141450365	0.9848349156408314	1.1640000000000001	1.104001104001104	1.236	1.584	1.548	1.3800000000000001	0.000966750055245269	0.001075392450567536	1.3360001840001843	0
000069	0.9828309830758145	0.9961864592340457	1.8912825431646083	31080	0.996548241627813	1.0285171094797392	0.8280000000000001	0.9360009360009359	0.8520000000000001	0.5880000000000001	0.54	0.516	0.045686126403924665	0.0003617823937672737	0.710000156000156	0
000070	1.1803761953936045	1.0029398303758468	1.904047717987744	39000	1.0032744246458096	1.2906102725131863	1.332	1.2360012360012358	0.936	1.4520000000000002	1.104	1.104	0.11023407711958177	0.00033459426996285124	1.194000206000206	0
000071	1.7424367292303882	1.010030519449136	1.9092518487466477	56340	1.006016567735815	1.864435455215203	1.848	2.2920022920022918	2.7600000000000002	2.616	3.036	2.7960000000000003	0.12199872598481476	0.004013951713320862	2.558000382000382	0
000072	0.5536735237859836	1.0127372307228666	1.918009463325976	17880	1.010631100578317	0.5916951710906608	0.7320000000000001	0.6840006840006839	0.876	1.056	1.044	1.284	0.038021647304677275	0.002106130144549523	0.946000114000114	0
000073	0.3167667219510797	1.0103703901100787	1.9176572865487471	10110	1.010445532774417	0.334565893720726	0.384	0.48000048000047996	0.34800000000000003	0.48000000000000004	0.5640000000000001	0.6000000000000001	0.017799171769646294	7.514266433839012e-05	0.47600008000008004	0
000074	1.4976235007817655	0.9870779280137341	1.8784368392522248	38640	0.9897796264927432	1.278696946920757	1.26	0.852000852000852	0.9	0.468	0.5760000000000001	0.28800000000000003	0.21892655386100857	0.0027016984790091403	0.7240001420001421	0
000075	0.9969826054404395	0.9918671335491502	1.877983503367185	31680	0.9895407562717199	1.0483726521337884	0.912	0.6720006720006719	0.672	0.516	0.42000000000000004	0.336	0.0513900466933489	0.002326377277430347	0.588000112000112	0
000076	0.8612734038047963	1.0020668231390095	1.892900366973648	29220	0.997400699912266	0.9669649272521873	0.8640000000000001	0.9120009120009119	0.8400000000000001	0.888	0.672	0.792	0.10569152344739097	0.004666123226743535	0.8280001520001519	0
000077	0.5877434578739962	1.0036447504328916	1.91487489677358	15780	1.0089794453048386	0.5222007718014893	0.54	0.7200007200007199	0.612	0.5880000000000001	0.792	0.468	0.0655426860725069	0.005334694871947043	0.6200001200001201	0
000078	0.8659297912978743	0.9831538748253473	1.8760582279307136	19080	0.9885262966089905	0.6314062563987588	0.552	0.528000528000528	0.36000000000000004	0.34800000000000003	0.228	0.096	0.23452353489911548	0.0053724217836431665	0.35200008800008803	0
000079	1.206070144450212	0.9983593373520074	1.9011772572411052	29250	1.0017619311159227	0.9679577043848897	1.236	1.248001248001248	0.7200000000000001	0.876	1.1640000000000001	0.648	0.23811244006532228	0.0034025937639152737	0.982000208000208	0
000080	1.4314790543942881	0.9959984664729993	1.8907858784364135	45240	0.9962865407183693	1.497107916115296	1.296	1.2000012000012	0.9840000000000001	1.08	1.044	0.5640000000000001	0.0656288617210079	0.0002880742453700291	1.0280002000002	0
000081	0.5338661899318604	1.005355429819616	1.9043005805528577	18510	1.0034076621388264	0.6125434908774123	0.48000000000000004	0.624000624000624	0.66	0.8640000000000001	0.54	0.54	0.07867730094555192	0.001947767680789525	0.618000104000104	0
000082	1.3028736750284995	1.000927270883878	1.9013987878138467	38370	1.001878659260816	1.2697619527264348	1.272	1.3680013680013678	1.224	1.1880000000000002	0.9480000000000001	1.092	0.03311172230206472	0.0009513883769380893	1.1820002280002282	0
000083	0.5893877229848331	1.0051616042297602	1.9085128901640973	20070	1.0056271981629092	0.6641679017779397	0.624	0.7560007560007559	0.612	0.648	0.6000000000000001	0.756	0.07478017879310661	0.0004655939331490444	0.6660001260001259	0
000084	0.8279041115217449	1.0074084937423882	1.9183532264151515	21390	1.010812235069984	0.7078500956168475	0.8160000000000001	1.152001152001152	1.092	1.02	1.092	1.1520000000000001	0.1200540159048974	0.0034037413275957995	1.0540001920001922	0
000085	1.2109765002963881	1.007392890722307	1.9164565471021628	33990	1.0098128431805373	1.124816491351877	1.224	1.608001608001608	1.596	1.512	1.6440000000000001	1.6440000000000001	0.08616000894451115	0.0024199524582302345	1.5380002680002682	0
000086	0.6426064584352196	0.9997260626759641	1.8946773785223263	23970	0.9983370368655087	0.7932289290292583	0.66	0.6720006720006719	0.48000000000000004	0.504	0.528	0.456	0.15062247059403877	0.0013890258104554132	0.550000112000112	0
000087	0.7926364926813574	1.0018731581144127	1.8931663476748943	28080	0.9975408495694877	0.9292393962094941	0.6960000000000001	0.864000864000864	0.9840000000000001	0.66	0.7200000000000001	0.636	0.13660290352813675	0.0043323085449249454	0.760000144000144	0
000088	1.40373144273072	0.9898154324660122	1.8754153281332848	39240	0.9881875420083169	1.298552489574806	1.092	0.9720009720009719	0.8160000000000001	0.792	0.528	0.336	0.10517895315591397	0.0016278904576952913	0.756000162000162	0
000089	0.7460362237194489	0.9989367321109512	1.898115825446539	23790	1.0001488117632567	0.7872722662330437	0.888	0.6480006480006479	0.5760000000000001	0.468	0.5760000000000001	0.552	0.041236042513594806	0.001212079652305409	0.618000108000108	0
000090	0.8582602617571652	1.0004227351708497	1.897049382733538	28260	0.9995868853529067	0.9351960590057089	0.9480000000000001	0.852000852000852	0.7080000000000001	0.66	0.672	0.7200000000000001	0.07693579724854371	0.0008358498179429352	0.7600001420001421	0
000091	1.8302189262000155	0.9622682488212467	1.8499845828249035	39060	0.9747876591553051	1.2925958267785913	0.936	0.552000552000552	0.24000000000000002	0.192	0.14400000000000002	0.024	0.5376230994214242	0.012519410334058345	0.348000092000092	0
000092	0.874811379923184	0.9989185847959002	1.8986832168527568	25320	1.0004477797361937	0.8379039000008687	0.912	0.828000828000828	0.684	0.636	0.66	0.5880000000000001	0.036907479922315356	0.0015291949402934657	0.7180001380001381	0
000093	0.6810574397832058	1.010521531008461	1.911689222808084	23310	1.0073008606850058	0.7713878321098044	0.7320000000000001	0.9600009600009599	0.9840000000000001	1.1400000000000001	1.1520000000000001	1.1880000000000002	0.09033039232659867	0.003220670323455188	1.0260001600001603	0
000094	0.8407717624995906	1.0070987698368945	1.90649882688636	27930	1.0045659547092485	0.9242755105459819	0.924	0.9000009000008999	1.1520000000000001	1.1280000000000001	1.1760000000000002	1.032	0.08350374804639127	0.0025328151276460265	1.05200015000015	0
000095	1.163840718126036	1.0037290746363912	1.9032714519130856	36390	1.0028653971345411	1.2042386619680732	1.2000000000000002	1.2960012960012959	1.236	1.1640000000000001	1.272	1.1280000000000001	0.04039794384203721	0.0008636775018500131	1.2160002160002161	0
000096	0.7006720069273015	1.0121799778706213	1.914051318726061	24810	1.0085454883278313	0.821026688744927	0.78	0.9480009480009479	1.3920000000000001	1.1400000000000001	1.1280000000000001	1.62	0.12035468181762554	0.003634489542789998	1.1680001580001582	0
000097	1.4544582471668706	1.001402717332227	1.9098339996228888	39000	1.0063233127190947	1.2906102725131863	1.4400000000000002	1.5240015240015239	1.356	1.296	1.368	1.116	0.16384797465368428	0.004920595386867621	1.3500002540002543	0
000098	0.8300224632008383	1.0043920368930606	1.9122441973869015	23940	1.007593286024978	0.7922361518965559	0.7320000000000001	1.0920010920010919	0.924	0.924	1.008	0.756	0.03778631130428234	0.0032012491319175496	0.9060001820001821	0
000099	1.5343447845730838	1.0106051362885544	1.9189599447723864	50220	1.011131925067785	1.661908920143903	1.752	1.9680019680019678	2.3400000000000003	2.52	2.58	2.7600000000000002	0.12756413557081925	0.0005267887792306247	2.320000328000328	0
000100	0.8435645640811107	1.0065917034522052	1.9118045175383356	27090	1.0073616113968	0.8964777508303132	0.8160000000000001	1.1400011400011398	1.02	1.104	1.032	1.056	0.052913186749202534	0.0007699079445948609	1.02800019000019	0
000101	0.6486786651344848	1.005265791429653	1.9018435762516803	24060	1.0021130256896826	0.7962072604273657	0.648	0.7560007560007559	0.8640000000000001	0.7200000000000001	0.636	0.804	0.14752859529288087	0.0031527657399703646	0.738000126000126	0
000102	0.8380445519087536	0.9907202144288588	1.887630305906882	22950	0.9946238170460132	0.759474506517375	0.6960000000000001	0.6000006000006	0.516	0.468	0.276	0.264	0.07857004539137857	0.003903602617154389	0.4700001000001001	0
000103	1.1127612281312214	0.995442318070854	1.893085933173863	28560	0.9974984778308527	0.9451238303327334	0.9480000000000001	1.0440010440010439	0.66	0.924	0.672	0.444	0.16763739779848796	0.0020561597599986214	0.782000174000174	0
000104	0.606238934780845	1.0120988788768601	1.9203499024232351	18420	1.0118643168819519	0.6095651594793049	0.78	0.9000009000008999	0.804	0.9960000000000001	1.032	1.512	0.0033262246984598898	0.00023456199490823337	1.0040001500001499	0
000105	1.0338585905602722	1.0038611744451855	1.905726463371956	29400	1.004158983521914	0.972921590048402	1.08	1.4160014160014158	0.9840000000000001	0.768	1.248	1.1400000000000001	0.06093700051187023	0.00029780907672849466	1.1060002360002361	0
000106	1.6080290092380367	1.0088776125021797	1.913258818876124	50640	1.0081279069702498	1.6758078000017373	1.6680000000000001	2.1000021000021	2.3760000000000003	2.2560000000000002	2.496	2.3880000000000003	0.06777879076370064	0.0007497055319298784	2.2140003500003504	0
000107	0.7866661354984371	1.0184949013813598	1.9262746945057336	30030	1.0149861884146658	0.9937699098351535	0.936	1.2720012720012719	1.848	2.172	2.448	2.604	0.20710377433671634	0.003508712966693972	1.880000212000212	0
000108	1.466328332623808	1.0094708208183871	1.9114728340127467	51270	1.0071868418281824	1.6966561197884888	1.6320000000000001	1.7160017160017158	2.196	2.448	2.2920000000000003	2.244	0.23032778716468094	0.002283978990204716	2.088000286000286	0
000109	0.8053746957835448	1.0023347019668505	1.9027080254964563	23820	1.002568518380593	0.7882650433657461	0.6960000000000001	0.888000888000888	0.9	0.924	0.6960000000000001	0.636	0.017109652417798715	0.00023381641374253803	0.7900001480001481	0
000110	1.2806951849984516	0.9957947444395463	1.889045008303592	38070	0.9953692472785097	1.2598341813994103	1.2000000000000002	1.032001032001032	0.8400000000000001	1.044	0.8160000000000001	0.528	0.020861003599041306	0.00042549716103656987	0.9100001720001719	0
000111	0.8347484989414753	0.9930142628564897	1.881101906395407	29910	0.9911838947153613	0.9897988013043436	0.684	0.7320007320007319	0.444	0.612	0.396	0.276	0.15505030236286832	0.001830368141128469	0.524000122000122	0
000112	0.6870956146944688	0.9955018181899088	1.881831242612089	26280	0.9915681941035814	0.8696727682473471	0.636	0.528000528000528	0.552	0.504	0.324	0.336	0.1825771535528783	0.003933624086327359	0.4800000880000879	0
000113	1.532968125730037	1.011065169711799	1.918142898691928	48390	1.0107014098929095	1.6013495150490535	1.872	1.8960018960018958	2.3280000000000003	2.436	2.9280000000000004	2.8200000000000003	0.0683813893190166	0.0003637598188894753	2.380000316000316	0
000114	1.0177534533554216	1.0108532064512787	1.924082707950488	27690	1.0138311942255656	0.9163332934843623	1.1880000000000002	1.2000012000012	1.6920000000000002	1.7280000000000002	1.764	1.812	0.10142015987105923	0.0029779877742868166	1.5640002000002002	0
000115	1.4874283402352262	1.0110345594597205	1.9156135079244951	45390	1.0093686318102348	1.5020718017788084	1.62	2.016002016002016	2.3640000000000003	2.496	2.688	2.652	0.014643461543582204	0.001665927649485699	2.306000336000336	0
000116	0.8224681463656796	0.994362154291954	1.8863339981677651	32130	0.9939407709286077	1.063264309124325	0.7080000000000001	0.7560007560007559	0.54	0.48000000000000004	0.43200000000000005	0.34800000000000003	0.24079616275864546	0.0004213833633462949	0.5440001260001259	0
000117	0.6146917974792064	1.0052576981075292	1.9063611625329544	20430	1.0044934170707993	0.6760812273703691	0.78	0.6600006600006599	0.5640000000000001	0.744	0.648	0.804	0.061389429891162695	0.0007642810367298747	0.70000011000011	0
000118	1.8055011611647003	0.9913834672599523	1.8889717972243023	46680	0.9953306711426503	1.5447612184850137	1.5	1.2720012720012719	1.1880000000000002	1.056	0.672	0.5640000000000001	0.2607399426796866	0.0039472038826979805	1.042000212000212	0
000119	0.9715718812259954	0.9184666506993578	1.7323271549890968	32370	0.9127920026903369	1.0712065261859447	0.276	0.072000072000072	0.0	0.0	0.0	0.0	0.09963464495994934	0.005674648009020955	0.058000012000012	4
000120	1.5085633024568097	0.9365949929727014	1.7656432130587	52830	0.9303467880433911	1.7482805306890163	0.636	0.156000156000156	0.12000000000000001	0.012	0.012	0.0	0.23971722823220665	0.00624820492931033	0.156000026000026	1
000121	0.4696398488599794	0.9970316578595471	1.8858134148946972	18150	0.9936664669398824	0.6006301652849829	0.396	0.432000432000432	0.48000000000000004	0.312	0.228	0.28800000000000003	0.13099031642500353	0.0033651909196646956	0.356000072000072	0
000122	0.5583935310797886	1.004568561645642	1.8941549418943344	21060	0.9980617563132352	0.6969295471571206	0.54	0.624000624000624	0.648	0.648	0.7320000000000001	0.49200000000000005	0.138536016077332	0.006506805332406662	0.6140001040001041	0
000123	0.8801795625801755	1.0027257714621547	1.9108984159068123	21900	1.0068841713702454	0.7247273068727892	1.044	0.816000816000816	0.9720000000000001	0.744	0.7320000000000001	0.9720000000000001	0.1554522557073863	0.0041583999080907486	0.880000136000136	0
000124	0.7764927805505927	1.0119192348924577	1.9174651045122053	23850	1.010344268861587	0.7892578204984486	0.9	1.0440010440010439	1.356	1.212	1.4640000000000002	1.62	0.012765039947855938	0.0015749660308708169	1.266000174000174	0
000125	1.326478850996643	1.0049626165459553	1.90650260648512	41850	1.004567946242725	1.384924100119919	1.476	1.332001332001332	1.4640000000000002	1.6560000000000001	1.6320000000000001	1.332	0.05844524912327609	0.0003946703032302601	1.4820002220002222	0
000126	0.8672682738379566	1.0152371448132829	1.9213178583667128	27120	1.0123743489746881	0.8974705279630157	0.9600000000000001	1.404001404001404	1.6320000000000001	1.9800000000000002	2.04	2.244	0.03020225412505917	0.0028627958385947228	1.710000234000234	0
000127	0.8968930615063411	1.0011499949084273	1.8896511800186384	31530	0.9956886492414462	1.043408766470276	0.8280000000000001	0.9120009120009119	0.912	0.804	0.9	0.6000000000000001	0.14651570496393496	0.005461345666981088	0.826000152000152	0
000128	1.6445640688404006	0.9928731904041459	1.8922389434268216	43410	0.9970521848398125	1.4365485110204466	1.284	1.452001452001452	1.1280000000000001	0.9600000000000001	0.66	0.624	0.20801555781995407	0.004178994435666605	1.018000242000242	0
000129	0.9101251242348756	0.9997916648938016	1.89714676061166	30810	0.9996381953771899	1.0195821152854172	0.8520000000000001	0.852000852000852	0.888	0.78	0.7200000000000001	0.5880000000000001	0.10945699105054163	0.00015346951661165953	0.780000142000142	0
000130	0.8545958469572378	0.9979912122069021	1.898669460365645	23340	1.0004405312142362	0.7723806092425068	0.744	0.9120009120009119	0.7320000000000001	0.6000000000000001	0.49200000000000005	0.5640000000000001	0.08221523771473094	0.0024493190073340276	0.6740001520001521	0
000131	0.8926975563725913	1.011430937837105	1.9121722284091909	36240	1.0075553643731083	1.1992747763045608	1.296	1.08000108000108	1.104	1.344	1.9560000000000002	1.788	0.3065772199319695	0.0038755734639965844	1.42800018000018	0
000132	0.6510127655455402	0.999536618216476	1.8950254303173169	21210	0.9985204311476304	0.7018934328206329	0.8160000000000001	0.48000048000047996	0.5760000000000001	0.444	0.5760000000000001	0.456	0.05088066727509266	0.001016187068845542	0.5580000800000801	0
000133	0.38904185763956506	1.0085143181163363	1.9099345844920748	15270	1.0063763125603316	0.5053235605455476	0.516	0.528000528000528	0.336	0.5640000000000001	0.5880000000000001	0.66	0.11628170290598255	0.0021380055560047406	0.532000088000088	0
000134	0.9862771151644126	1.0041746048703435	1.9097471845016336	31050	1.0062775683871619	1.0275243323470369	0.9480000000000001	1.176001176001176	1.032	1.344	0.8280000000000001	1.068	0.04124721718262425	0.002102963516818379	1.0660001960001961	0
000135	1.366810805958948	0.9835831145539069	1.866392002761312	38970	0.9834330017279266	1.289617495380484	1.248	0.7320007320007319	0.552	0.372	0.30000000000000004	0.252	0.07719331057846412	0.00015011282598031972	0.576000122000122	0
000136	0.593304457117237	0.9980013486538176	1.8910416093609457	19980	0.9964212895976912	0.6611895703798324	0.528	0.54000054000054	0.54	0.552	0.276	0.396	0.06788511326259539	0.0015800590561264594	0.47200009000009	0
000137	1.2881711387593382	1.0001023508655207	1.8959521543232385	37200	0.9990087374463975	1.2310436445510393	1.248	1.5360015360015358	1.056	0.924	0.924	1.092	0.05712749420829888	0.0010936134191231739	1.1300002560002562	0
000138	1.3187570040899121	1.0065373676150786	1.9079697207342503	36300	1.005340993152359	1.2012603305699658	1.3920000000000001	1.3440013440013439	1.836	1.9080000000000001	1.6800000000000002	1.488	0.1174966735199463	0.001196374462719696	1.608000224000224	0
000139	0.5731558791621025	1.0053632032181727	1.8972710749732296	18120	0.9997036986828058	0.5996373881522804	0.5880000000000001	0.7200007200007199	0.552	0.768	0.6960000000000001	0.612	0.02648150899017787	0.005659504535366899	0.6560001200001201	0
000140	1.0561671822487486	0.9986948627455379	1.9014528227445624	26340	1.001907131164914	0.871658322512752	1.02	1.08000108000108	0.8280000000000001	0.756	0.78	0.684	0.18450885973599662	0.003212268419376052	0.8580001800001802	0
000141	0.8753561485646234	0.9926676918817726	1.8811151790793097	28260	0.9911908883133578	0.9351960590057089	0.792	0.792000792000792	0.48000000000000004	0.456	0.336	0.384	0.0598399104410855	0.0014768035684148417	0.540000132000132	0
000142	0.7748751117205838	0.9960785190502429	1.8869525106729572	25350	0.994266675459214	0.8388966771335711	0.7080000000000001	0.6840006840006839	0.5760000000000001	0.528	0.444	0.384	0.06402156541298731	0.0018118435910289277	0.554000114000114	0
000143	1.0149313714160706	1.0010525375537402	1.9039151136709107	23910	1.0032045532248262	0.7912433747638534	0.9720000000000001	0.9360009360009359	1.104	0.9720000000000001	0.8520000000000001	0.7320000000000001	0.22368799665221717	0.002152015671085916	0.928000156000156	0
000144	1.3389573981366296	1.0006744503989693	1.8954280940396289	45360	0.9987326013629627	1.5010790246461059	1.4280000000000002	1.308001308001308	1.236	0.9840000000000001	1.1880000000000002	1.056	0.16212162650947626	0.001941849036006582	1.2000002180002178	0
000145	1.3127087188573485	0.9989621995909085	1.8933353319334607	44700	0.9976298901871077	1.479237927726652	1.332	1.38000138000138	0.9480000000000001	0.924	1.032	0.888	0.16652920886930356	0.001332309403800802	1.08400023000023	0
000146	0.5582866876976477	0.9981869474069908	1.8963026630106663	17130	0.9991934263060256	0.5668757427730995	0.54	0.42000042000042	0.504	0.516	0.42000000000000004	0.276	0.008589055075451824	0.001006478899034824	0.4460000700000701	0
000147	1.410243832527155	1.0058099020697786	1.9080535253773945	39120	1.005385151213283	1.2945813810439961	1.536	1.5000015000015	1.6560000000000001	1.86	1.776	1.548	0.11566245148315879	0.00042475085649562594	1.64600025000025	0
000148	1.4773378334570761	0.9937140279341113	1.8852152623837348	40440	0.9933512904290118	1.338263574882904	1.26	1.4160014160014158	0.912	0.792	0.6960000000000001	0.636	0.13907425857417222	0.00036273750509951963	0.9520002360002359	0
000149	1.2168414938490697	1.0091806823948972	1.9149697651322253	37050	1.0090294330215528	1.226079758887527	1.4040000000000001	1.5240015240015239	1.6680000000000001	1.86	1.62	2.148	0.00923826503845726	0.0001512493733444309	1.7040002540002541	0
000150	0.9356435028117545	0.9846216031318237	1.874889893273041	22740	0.9879106816375814	0.7525250665884579	0.792	0.45600045600045597	0.456	0.30000000000000004	0.312	0.132	0.1831184362232966	0.00328907850575777	0.408000076000076	0
000151	0.8127620096299252	0.9875990572143968	1.8791916209048125	23850	0.9901773335045366	0.7892578204984486	0.744	0.504000504000504	0.444	0.276	0.21600000000000003	0.228	0.02350418913147656	0.002578276290139847	0.4020000840000841	0
000152	0.8614827901123189	1.0100015139393332	1.9189674484978043	27000	1.0111358789055647	0.8934994194322059	0.888	1.3680013680013678	1.02	1.476	1.476	1.3920000000000001	0.032016629319887024	0.001134364966231427	1.270000228000228	0
000153	0.8360561495528464	1.0118534712172602	1.9177718983557888	26460	1.0105059236426086	0.8756294310435618	1.056	1.1160011160011158	1.1520000000000001	1.608	1.368	1.872	0.039573281490715484	0.0013475475746516086	1.362000186000186	0
000154	0.9476500431431172	1.013125984816	1.917016802058146	35070	1.0101080508391	1.1605564681291651	1.1760000000000002	1.2960012960012959	1.572	1.7280000000000002	1.8960000000000001	2.244	0.21290642498604795	0.003017933976899867	1.652000216000216	0
000155	1.1409425523860044	1.008409244617443	1.9066246845540256	44340	1.004632271208526	1.4673246021342226	1.26	1.5360015360015358	1.32	1.74	1.584	1.752	0.32638204974821816	0.003776973408917028	1.5320002560002564	0
000156	0.6084460218625719	0.992383731701793	1.895541253617559	16680	0.9987922270274713	0.5519840857825628	0.5640000000000001	0.396000396000396	0.40800000000000003	0.372	0.264	0.20400000000000001	0.056461936080009156	0.006408495325678332	0.36800006600006596	0
000157	0.720569538791228	1.0016725436827731	1.8999753039717624	25680	1.0011286019386343	0.8498172255932981	0.744	0.828000828000828	0.552	0.672	0.7200000000000001	0.5760000000000001	0.1292476868020701	0.0005439417441388539	0.682000138000138	0
000158	1.3431486039486147	0.9962351687225444	1.8974713867498247	33540	0.9998092462909434	1.1099248343613402	1.212	1.056001056001056	1.1520000000000001	0.9720000000000001	0.8160000000000001	0.612	0.23322376958727453	0.0035740775683990034	0.9700001760001761	0
000159	1.965786712771995	0.9974911412925734	1.897560957139932	56670	0.9998564424198803	1.87535600367493	1.8840000000000001	1.728001728001728	1.584	1.3920000000000001	1.3800000000000001	1.056	0.09043070909706508	0.002365301127306818	1.504000288000288	0
000160	0.9835677208164006	1.0042355066033717	1.90156516434096	33180	1.0019663258213423	1.0980115087689108	1.068	1.0920010920010919	1.008	1.1520000000000001	0.888	1.1400000000000001	0.1144437879525102	0.002269180782029423	1.058000182000182	0
000161	0.6066432516003691	1.0136782779540456	1.9201384887960056	22050	1.011752919523988	0.7296911925363015	0.7080000000000001	0.9120009120009119	1.068	1.08	1.32	1.4640000000000002	0.12304794093593241	0.0019253584300575888	1.092000152000152	0
000162	0.7805909612799582	0.9979427871605888	1.8948682497524227	25710	0.9984376100926118	0.8508100027260005	0.8280000000000001	0.624000624000624	0.66	0.5880000000000001	0.468	0.504	0.0702190414460423	0.0004948229320229647	0.6120001040001041	0
000163	0.6739330853456017	1.0061177787080293	1.9123737134866237	20250	1.00766153021298	0.6701245645741545	0.756	0.78000078000078	0.744	0.8160000000000001	0.876	0.8160000000000001	0.0038085207714472213	0.0015437515049507855	0.7980001300001299	0
000164	1.5297531694171516	1.0015809795894364	1.90161937649456	43350	1.0019948911071268	1.4345629567550418	1.548	1.404001404001404	1.6320000000000001	1.4160000000000001	1.488	1.1280000000000001	0.09519021266210981	0.0004139115176904351	1.436000234000234	0
000165	1.0454524748717813	0.9917627974519236	1.8863344769385564	29520	0.993941023200904	0.9768926985792118	0.936	0.6960006960006959	0.624	0.624	0.528	0.28800000000000003	0.06855977629256949	0.0021782257489804113	0.616000116000116	0
000166	0.7899772861104427	1.0055562226015515	1.8976565768225595	27840	0.9999068260217022	0.9212971791478746	0.8640000000000001	0.852000852000852	0.9480000000000001	0.8400000000000001	1.1640000000000001	0.8160000000000001	0.13131989303743186	0.005649396579849308	0.9140001420001421	0
000167	0.8139766003792032	1.0006612717876207	1.9024380454196623	18900	1.0024262613858486	0.6254495936025442	0.792	0.876000876000876	0.624	0.768	0.8160000000000001	0.528	0.188527006776659	0.0017649895982279062	0.7340001460001458	0
000168	0.8437108001977635	0.9990081585552872	1.8986787979910904	25590	1.000445451364455	0.8468388941951908	0.9960000000000001	0.612000612000612	0.8520000000000001	0.6000000000000001	0.504	0.672	0.003128093997427306	0.0014372928091677117	0.706000102000102	0
000169	0.805187709957854	0.9887936178969075	1.866923270734835	28710	0.9837129356631078	0.9500877159962456	0.636	0.576000576000576	0.456	0.34800000000000003	0.264	0.20400000000000001	0.1449000060383916	0.005080682233799649	0.41400009600009596	0
000170	1.1243788057041695	1.008819339557351	1.920936212044139	31350	1.012173253176993	1.0374521036740614	1.308	1.5000015000015	1.4040000000000001	1.488	1.6320000000000001	1.9200000000000002	0.0869267020301081	0.0033539136196418795	1.5420002500002499	0
000171	1.2534766062238492	1.0003867357295175	1.8968250035923024	39960	0.9994686562498759	1.3223791407596648	1.212	1.08000108000108	1.368	1.056	1.1880000000000002	0.78	0.06890253453581563	0.0009180794796416203	1.1140001800001802	0
000172	0.7817312992684798	0.9977985128489573	1.8926141869291169	25980	0.9972499068849644	0.8597449969203226	0.744	0.7440007440007439	0.636	0.456	0.6960000000000001	0.40800000000000003	0.07801369765184274	0.0005486059639928653	0.6140001240001239	0
000173	1.2962799008938901	1.002308435633285	1.9021944070873424	38730	1.0022978842945756	1.2816752783188643	1.104	1.5720015720015719	1.5	1.224	1.08	1.1400000000000001	0.014604622575025816	1.0551338709419156e-05	1.270000262000262	0
000174	1.0676788208052181	0.9985326603373175	1.8926489383818328	35130	0.9972682180036406	1.1625420223945702	1.02	0.9840009840009839	0.8520000000000001	0.9	0.792	0.612	0.09486320158935202	0.0012644423336768407	0.860000164000164	0
000175	0.9838739072514937	1.011926855786888	1.9085722184676597	39960	1.0056584592332383	1.3223791407596648	1.1400000000000001	1.356001356001356	1.524	1.6680000000000001	2.052	1.8840000000000001	0.3385052335081711	0.0062683965536496355	1.604000226000226	0
000176	1.9876244750109555	0.9918693998703718	1.8847909607669344	60450	0.9931277188470341	2.0004459223954387	1.7160000000000002	1.656001656001656	1.1280000000000001	0.9720000000000001	0.9	0.672	0.012821447384483209	0.001258318976662287	1.1740002760002761	0
000177	1.0620194615088607	0.9622554845956806	1.838234817803793	28950	0.9685965124577127	0.9580299330578652	0.528	0.37200037200037195	0.192	0.07200000000000001	0.048	0.024	0.10398952845099552	0.006341027862032167	0.20600006200006202	0
000178	0.5732107184369601	0.9904523000223806	1.88700887938977	16350	0.9942963770740391	0.5410635373228359	0.49200000000000005	0.396000396000396	0.312	0.276	0.312	0.132	0.03214718111412429	0.0038440770516584566	0.320000066000066	0
000179	1.540478396459942	0.99531204984184	1.881892944089644	57060	0.9916007056387751	1.8882621064000618	1.4040000000000001	1.404001404001404	1.056	0.924	0.8640000000000001	0.7320000000000001	0.34778370994011976	0.003711344203064848	1.0640002340002341	0
000180	1.0005971639295281	1.0010275958185755	1.900062141853445	31200	1.0011743582634152	1.032488218010549	1.032	0.9600009600009599	0.8400000000000001	0.9840000000000001	1.008	0.672	0.031891054081020886	0.0001467624448396876	0.91600016000016	0
000181	0.8479379916017561	1.004883166363682	1.9036529638802184	24390	1.003066422138119	0.8071278088870927	0.8640000000000001	1.032001032001032	0.9480000000000001	0.9480000000000001	0.8640000000000001	0.9960000000000001	0.04081018271466341	0.001816744225562994	0.942000172000172	0
000182	0.9186125156503229	1.0070696034739703	1.911851098132785	27030	1.0073861554870842	0.8944921965649084	1.02	1.128001128001128	0.9840000000000001	1.356	1.2000000000000002	1.2000000000000002	0.024120319085414454	0.0003165520131138688	1.148000188000188	0
000183	0.721268435155207	1.0018823781357242	1.8976527345478225	24120	0.9999048014632105	0.7981928146927706	0.6960000000000001	0.78000078000078	0.912	0.456	0.6960000000000001	0.648	0.07692437953756359	0.001977576672513748	0.6980001300001301	0
000184	0.9520983671184248	0.9870643617255572	1.872393910103451	25950	0.9865955065740897	0.8587522197876202	0.8400000000000001	0.552000552000552	0.396	0.444	0.36000000000000004	0.168	0.0933461473308046	0.00046885515146755097	0.460000092000092	0
000185	0.796453397975589	1.003520203862076	1.9067017466453045	23610	1.0046728765066808	0.7813156034368289	0.78	0.9480009480009479	0.8640000000000001	0.7200000000000001	0.888	0.756	0.015137794538760074	0.0011526726446047242	0.826000158000158	0
000186	1.2465828349996364	1.0044781033679995	1.9022105510337135	36360	1.0023063908085428	1.2032458848353706	1.224	1.5120015120015118	1.344	1.4280000000000002	1.332	1.296	0.04333695016426575	0.0021717125594566955	1.3560002520002519	0
000187	0.4952500877310544	1.0128854355178356	1.912876819467563	16050	1.0079266251256729	0.5311357659958112	0.636	0.6840006840006839	0.636	1.068	1.092	1.032	0.03588567826475686	0.004958810392162727	0.858000114000114	0
000188	1.1445010256628136	1.0093328138098336	1.9212455760034584	29820	1.012336262194761	0.9868204699062363	1.332	1.428001428001428	1.596	1.62	1.776	1.9200000000000002	0.15768055575657736	0.0030034483849272764	1.612000238000238	0
000189	0.8300725275427001	1.0119632512325683	1.921093812894134	27090	1.0122562956872245	0.8964777508303132	1.08	0.9240009240009239	1.368	1.524	1.6440000000000001	1.62	0.06640522328761311	0.00029304445465627715	1.3600001540001543	0
000190	1.168738885769708	1.0077448481879963	1.9127988487263377	34020	1.007885541044742	1.1258092684845795	1.4040000000000001	1.332001332001332	1.4640000000000002	1.584	1.4640000000000002	1.824	0.04292961728512856	0.00014069285674578325	1.5120002220002222	0
000191	0.8146206594931288	1.022820281572713	1.943529506327379	22890	1.024078035871634	0.7574889522519701	1.1280000000000001	1.5000015000015	2.028	2.8200000000000003	3.492	4.224	0.05713170724115868	0.0012577542989209434	2.53200025000025	0
000192	0.8601196681234275	0.9928691068261979	1.8809157499624265	27870	0.9910858057933094	0.922289956280577	0.8160000000000001	0.552000552000552	0.5760000000000001	0.624	0.324	0.324	0.06217028815714942	0.0017833010328884846	0.5360000920000919	0
000193	1.9459602971920829	1.0106944817030878	1.9148909240962728	61080	1.008987890367849	2.0212942421821904	2.112	2.7720027720027716	2.9280000000000004	2.964	3.516	3.4680000000000004	0.07533394499010759	0.0017065913352387607	2.9600004620004623	0
000194	1.0139393254485698	1.0051437430161287	1.9050055139916464	32280	1.0037791032973293	1.0682281947878374	1.1760000000000002	1.032001032001032	1.1640000000000001	1.2000000000000002	1.044	1.236	0.054288869339267576	0.0013646397187994097	1.1420001720001722	0
000195	1.2936567885437986	0.9909280833978762	1.8925692141134944	28740	0.9972262099600964	0.951080493128948	0.9600000000000001	1.032001032001032	0.792	0.8160000000000001	0.43200000000000005	0.384	0.3425762954148506	0.006298126562220174	0.7360001720001721	0
000196	0.8825587024664533	1.0080931160237723	1.9146350600962223	23880	1.0088530713688224	0.790250597631151	0.9840000000000001	1.1400011400011398	1.056	1.296	1.1400000000000001	1.368	0.09230810483530227	0.000759955345050134	1.1640001900001902	0
000197	0.9801893015261799	0.9943449179178309	1.891490318845064	23280	0.9966577220910888	0.770395054977102	0.804	0.804000804000804	0.756	0.612	0.552	0.36000000000000004	0.20979424654907786	0.002312804173257965	0.648000134000134	0
000198	1.0019814881180418	1.005506902803355	1.90685765459701	28890	1.0047550270006351	0.9560443787924603	1.092	1.1400011400011398	1.224	0.9480000000000001	1.4160000000000001	1.116	0.04593710932558148	0.000751875802719848	1.1560001900001902	0
000199	0.8680711541272059	1.0098363216235131	1.9149866661361967	25320	1.0090383384417663	0.8379039000008687	0.936	1.0440010440010439	1.4160000000000001	1.32	1.608	1.272	0.03016725412633725	0.0007979831817468419	1.266000174000174	0
000200	1.0512048098536102	1.0001916263260477	1.897428858941923	33840	0.9997868376813267	1.1198526056883646	1.056	1.104001104001104	0.876	0.9	0.7320000000000001	0.8520000000000001	0.06864779583475444	0.0004047886447210436	0.920000184000184	0
000201	0.7923867148214382	1.0118005159136056	1.91571163582278	28080	1.0094203370326216	0.9292393962094941	0.9480000000000001	1.032001032001032	1.2000000000000002	1.332	1.8	1.4160000000000001	0.13685268138805595	0.002380178880984074	1.2880001720001721	0
000202	1.1269274738515256	0.9982105905062407	1.8992504904559344	31230	1.0007466856367486	1.0334809951432515	1.08	0.9960009960009959	1.02	0.7320000000000001	0.9480000000000001	0.612	0.09344647870827405	0.0025360951305078983	0.8980001660001661	0
000203	0.6415867790002903	1.0057807121405549	1.9035263683561787	23040	1.0029997168500404	0.7624528379154824	0.7320000000000001	0.6840006840006839	0.672	0.936	0.7200000000000001	0.756	0.12086605891519209	0.002780995290514454	0.7500001140001141	0
000204	0.6946176145579424	0.9982530949717425	1.8950655864848007	19410	0.9985415901004486	0.6423268048584858	0.66	0.564000564000564	0.612	0.612	0.516	0.36000000000000004	0.05229080969945654	0.00028849512870610106	0.554000094000094	0
000205	0.6096665529713413	0.9991416144390182	1.9013766013402031	18570	1.0018669688386856	0.6145290451428171	0.636	0.504000504000504	0.5640000000000001	0.48000000000000004	0.456	0.396	0.00486249217147583	0.002725354399667479	0.506000084000084	0
000206	0.973935572248139	0.9861325844366793	1.8664385886316328	29550	0.9834575485981554	0.9778854757119142	0.7200000000000001	0.612000612000612	0.504	0.34800000000000003	0.34800000000000003	0.156	0.003949903463775217	0.0026750358385239092	0.44800010200010204	0
000207	0.8376134736390727	1.0100087569399294	1.910501951016721	29910	1.0066752674227546	0.9897988013043436	0.9600000000000001	1.0920010920010919	1.116	1.4040000000000001	1.368	1.4160000000000001	0.15218532766527093	0.0033334895171748258	1.2260001820001822	0
000208	0.7231080944000852	1.007641109263663	1.9052849775975016	24810	1.0039263573213357	0.821026688744927	0.744	0.9720009720009719	0.924	0.888	1.104	0.9600000000000001	0.09791859434484185	0.003714751942327288	0.932000162000162	0
000209	0.7185903132077771	1.0101606567426586	1.927076443414763	18690	1.015408643255381	0.618500153673627	0.876	0.9240009240009239	0.9600000000000001	1.104	1.1640000000000001	1.332	0.10009015953415012	0.005247986512722402	1.060000154000154	0
000210	0.594956780182112	1.0104372859596769	1.9089413836910023	18930	1.0058529785320716	0.6264423707352466	0.624	0.7560007560007559	0.924	1.032	1.236	0.8400000000000001	0.0314855905531346	0.004584307427605294	0.902000126000126	0
000211	1.444192942850905	1.0021986835429957	1.908407498577873	39060	1.0055716655824845	1.2925958267785913	1.284	1.704001704001704	1.7280000000000002	1.1520000000000001	1.296	1.284	0.15159711607231374	0.00337298203948877	1.408000284000284	0
000212	0.9732922247281324	1.0009145461970133	1.896621987516493	31320	0.9993616837014847	1.0364593265413589	1.008	0.9480009480009479	0.876	0.8280000000000001	0.924	0.7080000000000001	0.06316710181322649	0.0015528624955285508	0.8820001580001581	0
000213	0.6243981632333918	1.00153726495519	1.8891414072995665	22770	0.9954200415135015	0.7535178437211604	0.552	0.6480006480006479	0.768	0.6000000000000001	0.43200000000000005	0.54	0.12911968048776856	0.006117223441688413	0.590000108000108	0
000214	0.6444067445572174	1.0083998195511448	1.911670626166432	22170	1.007291061805084	0.7336623010671113	0.8640000000000001	0.624000624000624	0.9480000000000001	0.8280000000000001	0.8640000000000001	1.092	0.08925555650989392	0.0011087577460606735	0.8700001040001041	0
000215	1.5711789600987103	0.9967755314149278	1.890861485706056	53460	0.9963263794467966	1.7691288504757676	1.548	1.404001404001404	1.1400000000000001	1.044	0.9600000000000001	0.876	0.19794989037705735	0.0004491519681312228	1.1620002340002342	0
000216	0.9242767221298773	1.0087357691221832	1.9115429329148363	27000	1.0072237781060909	0.8934994194322059	1.008	1.224001224001224	1.092	1.608	1.248	1.4280000000000002	0.030777302697671427	0.00151199101609234	1.268000204000204	0
000217	0.5493829022293424	1.001927384378008	1.8897838086504803	22950	0.9957585334744125	0.759474506517375	0.6960000000000001	0.408000408000408	0.612	0.468	0.504	0.49200000000000005	0.21009160428803264	0.006168850903595646	0.5300000680000679	0
000218	1.8608023171127763	0.9941438023341698	1.894847271941884	48450	0.9984265565351828	1.6033350693144583	1.4640000000000002	1.4880014880014878	1.6440000000000001	1.1400000000000001	0.888	0.7200000000000001	0.257467247798318	0.004282754201012984	1.2240002480002479	0
000219	0.973035330321658	0.9920653570040437	1.8728984722611128	33720	0.9868613687705273	1.115881497157555	1.044	0.528000528000528	0.624	0.516	0.54	0.28800000000000003	0.14284616683589701	0.005203988233516421	0.590000088000088	0
000220	0.9730458027565451	0.9854159905673707	1.875650535166832	26520	0.9883114765079755	0.8776149853089668	0.744	0.6480006480006479	0.456	0.28800000000000003	0.312	0.168	0.09543081744757831	0.002895485940604736	0.43600010800010797	0
000221	1.2766858085118213	0.9958932990631861	1.892703964603273	38340	0.9972972122353158	1.2687691755937325	1.2000000000000002	0.9960009960009959	1.032	0.9720000000000001	0.5880000000000001	0.672	0.007916632918088862	0.0014039131721296227	0.9100001660001661	0
000222	0.8887579227659089	1.0000626725252961	1.8959943248405835	24000	0.9990309577936749	0.7942217061619609	0.8640000000000001	0.9480009480009479	0.7320000000000001	0.756	0.672	0.66	0.09453621660394806	0.001031714731621225	0.772000158000158	0
000223	0.9932097159807401	0.9961378021832145	1.886440224110178	35460	0.9939967431451914	1.1734625708542972	0.9840000000000001	1.0680010680010679	0.504	0.66	0.5880000000000001	0.552	0.18025285487355702	0.0021410590380230854	0.7260001780001781	0
000224	1.1229402716878554	0.9948135682391355	1.8909345759207712	31680	0.9963648918971008	1.0483726521337884	1.032	0.9000009000008999	0.756	0.744	0.672	0.444	0.07456761955406699	0.0015513236579652867	0.75800015000015	0
000225	1.2981019727127099	1.0107448711842026	1.9247356588037845	36420	1.0141752448948185	1.2052314391007755	1.584	1.728001728001728	1.872	2.016	1.9200000000000002	2.7960000000000003	0.09287053361193442	0.0034303737106158305	1.986000288000288	0
000226	0.6368328349910938	1.0122274128540436	1.9177734224075924	21540	1.010506726690863	0.7128139812803598	0.624	0.9840009840009839	1.1280000000000001	1.1280000000000001	1.3920000000000001	1.1280000000000001	0.075981146289266	0.0017206861631806625	1.064000164000164	0
000227	0.6102460666410646	1.002692716161987	1.8911474188504735	23670	0.9964770423783201	0.7833011577022339	0.5640000000000001	0.612000612000612	0.8160000000000001	0.6000000000000001	0.528	0.54	0.17305509106116923	0.006215673783666831	0.6100001020001021	0
000228	1.132425549145039	0.9822690097254252	1.8582456350133276	36240	0.9791405450115847	1.1992747763045608	0.804	0.7200007200007199	0.456	0.264	0.30000000000000004	0.14400000000000002	0.0668492271595218	0.0031284647138405397	0.44800012000012	0
000229	0.5773089442314069	0.981676364605294	1.860665945313681	20430	0.9804158467811314	0.6760812273703691	0.516	0.33600033600033596	0.132	0.156	0.20400000000000001	0.060000000000000005	0.09877228313896225	0.001260517824162588	0.234000056000056	0
000230	0.7109498009173222	1.004776919468338	1.905463627959313	26610	1.0040204911695927	0.8805933167070741	0.924	0.6840006840006839	0.6960000000000001	0.78	0.804	0.8400000000000001	0.1696435157897519	0.0007564282987453375	0.788000114000114	0
000231	0.7715943870396006	1.0052978605393126	1.911833143973363	20550	1.00737669514174	0.680052335901179	0.8520000000000001	0.876000876000876	0.792	1.056	0.744	0.9600000000000001	0.09154205113842162	0.002078834602427415	0.880000146000146	0
000232	0.9830684232945207	1.0062338217201454	1.898681483761277	40320	1.0004468665414556	1.334292466352094	1.1520000000000001	1.08000108000108	1.056	1.224	1.3800000000000001	1.1520000000000001	0.3512240430575734	0.005786955178689768	1.17400018000018	0
000233	1.1073203342681095	0.9973831183264786	1.893463595097289	31170	0.9976974741823391	1.0314954408778465	1.104	0.9960009960009959	0.8400000000000001	0.876	0.528	0.756	0.07582489339026299	0.000314355855860482	0.850000166000166	0
000234	1.1525738795783655	1.0070658031702844	1.9138509663034668	38070	1.0084399193026408	1.2598341813994103	1.1400000000000001	1.476001476001476	1.572	1.4160000000000001	1.584	1.4520000000000002	0.10726030182104473	0.0013741161323563844	1.4400002460002461	0
000235	0.8339279600923891	0.9952803587074568	1.900307082814812	21090	1.001303421731608	0.697922324289823	0.8640000000000001	0.624000624000624	0.5640000000000001	0.552	0.456	0.396	0.13600563580256608	0.006023063024151121	0.576000104000104	0
000236	1.6572297692273632	1.0056870989149826	1.905981932406054	55830	1.0042935944068083	1.8475582439592613	1.764	1.8120018120018118	2.244	1.7280000000000002	2.052	1.9440000000000002	0.19032847473189807	0.0013935045081743258	1.9240003020003023	0
000237	0.8831471333503242	1.0010907627316938	1.9001521329549032	26340	1.0012217760721633	0.871658322512752	0.8160000000000001	0.852000852000852	1.032	0.8280000000000001	0.636	0.7080000000000001	0.01148881083757225	0.00013101334046949908	0.8120001420001421	0
000238	0.8255960724183485	0.9892726435810366	1.882549597830928	22320	0.9919467074213221	0.7386261867306235	0.672	0.564000564000564	0.516	0.36000000000000004	0.264	0.228	0.08696988568772501	0.0026740638402854566	0.43400009400009404	0
000239	0.7156815909937627	0.9959078465364801	1.891600153029355	23910	0.9967155955503566	0.7912433747638534	0.54	0.7200007200007199	0.5640000000000001	0.5760000000000001	0.34800000000000003	0.336	0.0755617837700907	0.0008077490138764798	0.51400012000012	0
000240	0.7216886422225739	1.0067412022108235	1.906666605831057	25950	1.004654360226935	0.8587522197876202	0.7200000000000001	0.876000876000876	1.104	0.7200000000000001	1.068	0.876	0.13706357756504628	0.002086841983888421	0.8940001460001462	0
000241	0.8885365693976147	1.0056268760519145	1.9051082063058813	25110	1.003833213586429	0.8309544600719515	0.9	1.0680010680010679	1.056	1.092	0.9960000000000001	1.044	0.05758210932566321	0.0017936624654855127	1.0260001780001782	0
000242	0.8164824550879362	1.0093208740147777	1.916153472731623	27780	1.0096531482517517	0.9193116248824696	0.888	0.9840009840009839	1.26	1.26	1.26	1.26	0.10282916979453349	0.00033227423697401726	1.152000164000164	0
000243	0.8577994395015255	1.0060908842760212	1.9059316391007075	25440	1.0042670940273755	0.8418750085316785	0.936	0.9600009600009599	1.032	1.08	1.032	1.044	0.01592443096984697	0.0018237902486457624	1.01400016000016	0
000244	0.9671650140445185	1.004413187375501	1.910055927031474	29790	1.006440249963397	0.9858276927735339	1.068	1.104001104001104	0.936	1.032	1.1280000000000001	1.02	0.01866267872901539	0.0020270625878962	1.048000184000184	0
000245	1.066946417159291	1.0058357418926256	1.9085448666645608	30990	1.0056440471130703	1.0255387780816319	1.1760000000000002	1.224001224001224	1.1400000000000001	1.344	1.3800000000000001	1.212	0.04140763907765921	0.0001916947795552737	1.246000204000204	0
000246	0.8230798796526703	1.0165451915533517	1.921101922137983	30900	1.0122605685827408	1.0225604466835245	1.2000000000000002	1.176001176001176	1.3920000000000001	1.752	2.508	2.532	0.19948056703085426	0.00428462297061083	1.760000196000196	0
000247	1.4116940598488348	0.9898317697290562	1.8881065425041557	37380	0.9948747540333646	1.237000307347254	1.296	0.852000852000852	0.9	0.5880000000000001	0.5640000000000001	0.384	0.1746937525015808	0.005042984304308384	0.764000142000142	0
000248	0.6051098131296285	1.0070162373670586	1.9135321822187965	17700	1.008271946664081	0.5857385082944461	0.744	0.612000612000612	0.7200000000000001	0.8280000000000001	0.8520000000000001	0.768	0.019371304835182457	0.001255709297022456	0.754000102000102	0
000249	1.0551827435501309	1.0030900018606888	1.907172251556844	31440	1.0049207933734476	1.0404304350721687	0.9960000000000001	1.476001476001476	1.02	0.8640000000000001	1.02	1.104	0.014752308477962162	0.0018307915127588892	1.0800002460002462	0
000250	0.9090667929138792	0.9976483492078433	1.8886355542275808	29160	0.9951534991128267	0.9649793729867824	0.924	0.7200007200007199	0.804	0.66	0.5640000000000001	0.54	0.05591258007290323	0.0024948500950165986	0.70200012000012	0
000251	1.0009465208195902	1.002481127305794	1.9017853644723597	29520	1.0020823529345548	0.9768926985792118	1.068	0.9600009600009599	0.9480000000000001	1.08	1.056	0.792	0.024053822240378442	0.0003987743712392522	0.9840001600001599	0
000252	0.7849094408750563	1.0139542572165692	1.9165779689541191	26010	1.0098768223747088	0.860737774053025	0.8640000000000001	1.0920010920010919	1.6320000000000001	1.5	1.8960000000000001	1.6800000000000002	0.07582833317796867	0.004077434841860406	1.444000182000182	0
000253	0.6867463304669583	1.001819408782499	1.8951715060189327	24060	0.9985974008654106	0.7962072604273657	0.66	0.6360006360006359	0.8160000000000001	0.672	0.612	0.528	0.10946092996040735	0.0032220079170883764	0.654000106000106	0
000254	0.8986170721248548	0.9897404530887954	1.884343110693892	21720	0.9928917391916323	0.7187706440765745	0.756	0.516000516000516	0.7080000000000001	0.40800000000000003	0.28800000000000003	0.252	0.17984642804828022	0.003151286102836881	0.488000086000086	0
000255	1.0916514575889633	0.9956093794632883	1.896930922663159	29070	0.9995244667707304	0.962001041588675	0.912	0.864000864000864	0.9960000000000001	0.768	0.6000000000000001	0.468	0.12965041600028826	0.003915087307442056	0.768000144000144	0
000256	0.8810500366794494	0.9869320937893489	1.8781526834414013	24210	0.9896299000678639	0.8011711460908779	0.6000000000000001	0.7080007080007079	0.468	0.36000000000000004	0.192	0.21600000000000003	0.07987889058857145	0.0026978062785150136	0.42400011800011805	0
000257	1.0437878878805498	0.9948374873783989	1.8926800092426856	27330	0.9972845897572216	0.9044199678919329	0.8640000000000001	0.9480009480009479	0.876	0.516	0.6000000000000001	0.456	0.13936791998861686	0.0024471023788226187	0.7100001580001581	0
000258	1.4885853913983447	0.9874336383830463	1.8810778845395244	35550	0.9911712371997896	1.1764409022524045	1.1520000000000001	0.9960009960009959	0.792	0.5760000000000001	0.516	0.30000000000000004	0.3121444891459402	0.0037375988167432928	0.7220001660001659	0
000259	0.7670368069943385	0.9842151440914502	1.868168098580308	22200	0.9843688561679625	0.7346550781998138	0.648	0.42000042000042	0.336	0.264	0.156	0.14400000000000002	0.03238172879452472	0.00015371207651238006	0.32800007000007003	0
000260	1.1162010455133633	1.005818257378933	1.9073868687228543	34590	1.0050338787292998	1.144672034005926	1.224	1.26000126000126	1.224	1.4160000000000001	1.4280000000000002	1.26	0.028470988492562688	0.0007843786496330996	1.30200021000021	0
000261	0.7108387979040756	1.0097916719304811	1.909486834483075	25530	1.006140385630339	0.8448533399297858	0.924	0.888000888000888	0.768	1.2000000000000002	1.212	1.212	0.13401454202571028	0.003651286300142109	1.034000148000148	0
000262	1.1690883156776408	1.003774582256488	1.9081135963859732	32880	1.005416803627243	1.0880837374418864	1.08	1.4160014160014158	1.224	1.272	1.4280000000000002	0.9840000000000001	0.08100457823575447	0.0016422213707549815	1.234000236000236	0
000263	0.6809937277323148	1.002011776907043	1.9053234358842317	18930	1.0039466216325332	0.6264423707352466	0.78	0.576000576000576	0.672	0.7200000000000001	0.6000000000000001	0.5760000000000001	0.05455135699706826	0.0019348447254903256	0.6540000960000961	0
000264	0.698963638437027	1.0050740432914331	1.906217382690293	24180	1.004417657079304	0.8001783689581755	0.768	0.78000078000078	0.744	0.78	0.888	0.744	0.10121473052114849	0.0006563862121291564	0.78400013000013	0
000265	0.5058878533619116	1.018448484600292	1.9299316456526112	15840	1.0169130968230953	0.5241863260668942	0.636	0.816000816000816	1.116	1.272	1.7160000000000002	1.6800000000000002	0.018298472704982638	0.0015353877771966395	1.206000136000136	0
000266	1.6538329452802139	0.9883261489161006	1.8797444756643944	45870	0.9904686418764814	1.5179562359020475	1.308	0.9840009840009839	0.9480000000000001	0.876	0.5640000000000001	0.336	0.13587670937816632	0.0021424929603808263	0.8360001640001641	0
000267	1.6720991436225006	1.002462273573272	1.9020911425865508	55380	1.0022434725108587	1.8326665869687246	1.86	1.608001608001608	1.56	1.608	1.848	1.368	0.16056744334622408	0.00021880106241334296	1.6420002680002683	0
000268	1.0052661555667217	1.0080911530756052	1.9105079421675677	30870	1.0066784242598243	1.021567669550822	1.1280000000000001	1.3680013680013678	1.272	1.1520000000000001	1.4160000000000001	1.6320000000000001	0.01630151398410029	0.001412728815780806	1.328000228000228	0
000269	0.8850218848753281	0.9970524131400029	1.8954824609583476	22620	0.9987612481970636	0.748553958057648	0.924	0.7320007320007319	0.684	0.5880000000000001	0.528	0.528	0.13646792681768005	0.0017088350570606536	0.664000122000122	0
000270	1.2581686659990443	0.9945634059320083	1.8931251019805304	34920	0.9975191165268276	1.155592582465653	1.1760000000000002	0.876000876000876	1.008	0.8640000000000001	0.5880000000000001	0.54	0.10257608353339132	0.0029557105948192497	0.8420001460001459	0
000271	0.8817324063567448	1.0108429621564992	1.9146313436227085	28740	1.0088511130970883	0.951080493128948	0.9960000000000001	1.26000126000126	1.308	1.332	1.476	1.74	0.06934808677220328	0.001991849059410855	1.3520002100002098	0
000272	0.9853085142398291	1.0040558584959478	1.905135400766183	29940	1.0038475428000588	0.9907915784370461	0.9600000000000001	1.1400011400011398	0.9960000000000001	1.26	1.032	0.924	0.0054830641972170024	0.00020831569588897203	1.05200019000019	0
000273	0.7679018467888293	0.9980962916647486	1.8876434572371708	28080	0.9946307467007713	0.9292393962094941	0.7080000000000001	0.792000792000792	0.66	0.468	0.528	0.49200000000000005	0.1613375494206648	0.0034655449639772185	0.608000132000132	0
000274	0.7492606128647948	1.0107866595825818	1.913521611120643	26970	1.0082663765765683	0.8925066422995035	0.9480000000000001	0.84000084000084	1.104	1.344	1.32	1.332	0.14324602943470865	0.0025202830060135906	1.14800014000014	0
000275	0.7995901708295876	1.0021398835933888	1.9126128671630027	19020	1.0077875442644162	0.629420702133354	0.7320000000000001	0.7680007680007679	1.02	0.756	0.804	0.5880000000000001	0.17016946869623362	0.005647660671027399	0.778000128000128	0
000276	0.8223506160114347	1.0138736590163953	1.924567898646544	26880	1.0140868492765553	0.8895283109013961	1.08	1.1160011160011158	1.368	1.488	1.8960000000000001	2.04	0.06717769488996139	0.0002131902601600899	1.4980001860001861	0
000277	0.6858659250719392	1.0059456011279386	1.903692760721018	23460	1.0030873917557281	0.7763517177733167	0.8160000000000001	0.9000009000008999	0.648	0.7200000000000001	0.78	1.008	0.09048579270137747	0.002858209372210485	0.81200015000015	0
000278	0.49826583657021434	1.0054084455071093	1.9165819998679652	13950	1.0098789463302857	0.46164136670663974	0.552	0.46800046800046796	0.756	0.528	0.552	0.5880000000000001	0.036624469863574594	0.00447050082317646	0.574000078000078	0
000279	1.1254490730679696	0.9818067221517389	1.8699114913374129	30210	0.9852874788205316	0.9997265726313682	0.9480000000000001	0.54000054000054	0.36000000000000004	0.40800000000000003	0.252	0.132	0.12572250043660138	0.0034807566687926617	0.44000009000009005	0
000280	1.2730203838077288	1.0044932681188377	1.9113795923855696	35160	1.0071377112633466	1.1635347995272727	1.3920000000000001	1.2960012960012959	1.5	1.3920000000000001	1.356	1.368	0.10948558428045607	0.0026444431445089567	1.384000216000216	0
000281	1.1438112574424895	0.9942933405352853	1.8911668631125544	29940	0.9964872878835497	0.9907915784370461	0.912	1.0200010200010199	0.8520000000000001	0.66	0.672	0.42000000000000004	0.15301967900544333	0.002193947348264391	0.7560001700001701	0
000282	1.147840533912015	1.0044395928955374	1.907310155384173	31050	1.0049934571946917	1.0275243323470369	1.248	1.1880011880011878	1.284	1.2000000000000002	1.4640000000000002	1.104	0.12031620156497813	0.0005538642991542719	1.248000198000198	0
000283	1.0857493337051531	0.9940096800966433	1.8752315265558464	36480	0.9880906938988334	1.2072169933661805	0.9720000000000001	0.9480009480009479	0.624	0.7200000000000001	0.552	0.43200000000000005	0.12146765966102735	0.005918986197809839	0.708000158000158	0
000284	0.9666765680167865	0.9816056155924872	1.8449712542269632	39060	0.9721460528987274	1.2925958267785913	0.804	0.504000504000504	0.34800000000000003	0.276	0.168	0.14400000000000002	0.32591925876180483	0.009459562693759804	0.37400008400008405	0
000285	0.9543726693924514	1.005295191684858	1.9038423208045936	33810	1.0031661974523407	1.1188598285556624	0.9600000000000001	0.9960009960009959	1.224	1.248	1.1520000000000001	0.9480000000000001	0.164487159163211	0.002128994232517334	1.0880001660001661	0
000286	0.8838287249121876	0.9900582162636099	1.8836555432051516	22830	0.9925294484411672	0.7555033979865652	0.66	0.6000006000006	0.684	0.42000000000000004	0.30000000000000004	0.24000000000000002	0.12832532692562237	0.002471232177557292	0.4840001000001	0
000287	0.8159513070499244	0.9937060810011635	1.886996885891724	24120	0.9942900575003553	0.7981928146927706	0.8280000000000001	0.6960006960006959	0.516	0.312	0.468	0.372	0.017758492357153766	0.0005839764991917296	0.532000116000116	0
000288	1.6859515963248524	0.9986428649446033	1.8955545014594728	51510	0.9987992075358105	1.7045983368501083	1.4520000000000002	1.608001608001608	1.572	1.5	1.092	0.9960000000000001	0.018646740525255945	0.00015634259120722582	1.370000268000268	0
000289	1.0888911272112092	0.9933632047683021	1.8925980945786427	26970	0.997241427557734	0.8925066422995035	0.8400000000000001	1.056001056001056	0.624	0.7200000000000001	0.552	0.372	0.19638448491170568	0.003878222789431951	0.694000176000176	0
000290	1.7227523848696256	1.0118163514154896	1.921290382117664	47700	1.0123598712818787	1.5785156409968972	1.848	2.46000246000246	2.736	3.24	3.2640000000000002	3.216	0.14423674387272833	0.0005435198663890084	2.7940004100004106	0
000291	0.7173160761732872	1.0150702617054064	1.9239553921279096	20640	1.0137641094002017	0.6830306672992863	0.936	0.9960009960009959	1.236	1.572	1.776	1.8840000000000001	0.03428540887400089	0.0013061523052046997	1.400000166000166	0
000292	1.2576784373316836	1.0158440353808038	1.9258205691516932	42750	1.0147469022092899	1.4147074141009928	1.6920000000000002	1.8480018480018479	2.232	2.556	3.3840000000000003	3.708	0.15702897676930916	0.001097133171513942	2.5700003080003078	0
000293	1.057795037415501	1.0068186018856342	1.908561105785682	33240	1.0056526037761968	1.0999970630343157	1.1280000000000001	1.176001176001176	1.4400000000000002	1.4640000000000002	1.224	1.3920000000000001	0.0422020256188147	0.001165998109437405	1.3040001960001961	0
000294	0.5721627220396371	1.0021183282023345	1.9006685622283184	19830	1.001493891249352	0.6562256847163201	0.5880000000000001	0.576000576000576	0.49200000000000005	0.684	0.54	0.444	0.084062962676683	0.0006244369529824212	0.554000096000096	0
000295	0.720545263102876	0.9946242408440223	1.893970519440664	19440	0.9979645810537342	0.6433195819911882	0.6000000000000001	0.516000516000516	0.7200000000000001	0.456	0.336	0.30000000000000004	0.07722568111168782	0.003340340209711856	0.488000086000086	0
000296	0.5560060219386709	0.9972880825583963	1.8929907118484648	18960	0.9974483041300832	0.6274351478679491	0.636	0.49200049200049195	0.43200000000000005	0.252	0.384	0.384	0.07142912592927819	0.00016022157168693596	0.430000082000082	0
000297	1.5757195120170246	1.0054320661885876	1.911251546809123	43470	1.0070702419185271	1.4385340652858516	1.7040000000000002	1.656001656001656	1.848	2.052	1.824	1.7280000000000002	0.13718544673117306	0.0016381757299395172	1.8020002760002758	0
000298	1.0733830740880763	0.9955933933385152	1.8947367831716777	29220	0.9983683381637042	0.9669649272521873	0.9	1.128001128001128	0.7320000000000001	0.636	0.624	0.516	0.10641814683588902	0.0027749448251890296	0.7560001880001881	0
000299	0.9912765883504832	1.0035201919512402	1.9018964886204397	31470	1.0021409060972073	1.0414232122048712	1.056	0.9720009720009719	1.1640000000000001	0.9720000000000001	1.056	0.936	0.05014662385438806	0.0013792858540329078	1.026000162000162	0
000300	0.7895677326704355	0.9980003633952117	1.89902248853378	19500	1.0006265476301712	0.6453051362565931	0.744	0.78000078000078	0.6000000000000001	0.612	0.49200000000000005	0.49200000000000005	0.14426259641384231	0.0026261842349595277	0.62000013000013	0
000301	1.2508596342255112	0.990169429267774	1.881968193855199	39060	0.9916403559923502	1.2925958267785913	1.092	0.9000009000008999	0.66	0.624	0.468	0.36000000000000004	0.04173619255308014	0.0014709267245762714	0.6840001500001501	0
000302	1.2592006606054662	1.0027167275417257	1.903230853012559	43350	1.002844004898316	1.4345629567550418	1.308	1.2360012360012358	1.3800000000000001	1.2000000000000002	1.296	1.08	0.17536229614957555	0.00012727735659034956	1.250000206000206	0
000303	1.023365485408445	1.0028477239880107	1.896802393829422	36390	0.9994567427896034	1.2042386619680732	1.236	0.828000828000828	1.1520000000000001	1.104	0.8280000000000001	1.044	0.1808731765596281	0.0033909811984073057	1.0320001380001382	0
000304	0.9198349177069072	1.006456277055399	1.91158089886292	26070	1.0072437829958631	0.8627233283184299	0.9960000000000001	1.152001152001152	1.044	1.1520000000000001	1.068	1.248	0.05711158938847727	0.0007875059404640616	1.1100001920001918	0
000305	0.892906727189483	1.0000368373031194	1.897967083030985	29610	1.0000704369095303	0.9798710299773191	0.888	0.9720009720009719	0.6960000000000001	0.7080000000000001	0.744	0.648	0.08696430278783607	3.359960641091675e-05	0.776000162000162	0
000306	1.1053343421164217	1.0055708903425937	1.9106782504978592	32850	1.0067681625528677	1.0870909603091838	1.02	1.452001452001452	1.332	1.476	1.092	1.32	0.018243381807237835	0.0011972722102739919	1.282000242000242	0
000307	0.5843201123646047	0.9949209028016767	1.879448064014714	18930	0.9903124576461798	0.6264423707352466	0.612	0.42000042000042	0.384	0.40800000000000003	0.28800000000000003	0.276	0.042122258370641874	0.004608445155496854	0.39800007000007004	0
000308	0.9554656849636802	1.014037058951378	1.9282304188799788	24420	1.0160166921293574	0.8081205860197951	1.104	1.428001428001428	1.776	1.776	2.1	2.3520000000000003	0.14734509894388514	0.001979633177979334	1.7560002380002382	0
000309	0.7525177941823175	0.9908120352410767	1.876554116002604	22620	0.9887875882853043	0.748553958057648	0.7080000000000001	0.504000504000504	0.42000000000000004	0.372	0.312	0.228	0.00396383612466944	0.0020244469557724187	0.424000084000084	0
000310	1.5414387950121835	0.9989780861841695	1.899623756665876	47460	1.0009433658136586	1.5705734239352775	1.512	1.428001428001428	1.212	1.344	1.212	0.912	0.02913462892309404	0.001965279629489114	1.270000238000238	0
000311	0.916759206441324	1.0088602683266958	1.916679917926426	23790	1.0099305409845776	0.7872722662330437	1.116	1.128001128001128	1.2000000000000002	1.116	1.536	1.476	0.12948694020828033	0.0010702726578817323	1.2620001880001879	0
000312	1.2352880007240563	0.9891775471536114	1.8801380532910548	34770	0.9906760244768285	1.1506286968021406	1.26	0.804000804000804	0.552	0.528	0.42000000000000004	0.372	0.08465930392191567	0.0014984773232170623	0.6560001340001339	0
000313	0.42716168584777164	1.0117574359988568	1.9161446110124896	15390	1.0096484788644875	0.5092946690763573	0.444	0.624000624000624	0.744	0.768	0.6960000000000001	0.876	0.0821329832285857	0.002108957134369316	0.6920001040001039	0
000314	1.2380562533218578	1.0083369915394995	1.906344181441176	44490	1.0044844694509876	1.472288487797735	1.548	1.356001356001356	1.6560000000000001	1.608	1.812	1.9440000000000002	0.23423223447587715	0.003852522088511945	1.6540002260002262	0
000315	0.9206038938353294	1.009528251799164	1.918529321673522	27150	1.0109050225917227	0.8984633050957181	1.1280000000000001	1.0920010920010919	1.2000000000000002	1.4520000000000002	1.476	1.524	0.022140588739611222	0.0013767707925587125	1.312000182000182	0
000316	0.9295556071289545	0.9902786887534717	1.8818835416969903	31080	0.9915957513616367	1.0285171094797392	0.7320000000000001	0.6000006000006	0.7200000000000001	0.372	0.468	0.21600000000000003	0.09896150235078471	0.0013170626081649983	0.5180001000001001	0
000317	1.34995979231231	0.9970950483886103	1.8944545058487108	45000	0.9982196015453334	1.4891656990536766	1.296	1.284001284001284	1.1400000000000001	0.6960000000000001	0.912	0.804	0.13920590674136668	0.001124553156723107	1.022000214000214	0
000318	0.6908953092361396	1.0047483195242524	1.9013369341875836	24480	1.0018460675559364	0.8101061402852	0.888	0.6360006360006359	0.6000000000000001	0.924	0.936	0.66	0.11921083104906038	0.0029022519683159498	0.7740001060001059	0
000319	1.140298994489505	0.9997561095829578	1.901481967327596	33690	1.00192248793066	1.1148887200248525	1.068	1.2120012120012118	1.032	0.8640000000000001	0.8520000000000001	0.8280000000000001	0.025410274464652494	0.00216637834770228	0.976000202000202	0
000320	1.3139331170264277	1.0102296316948909	1.9224300544134212	37200	1.0129603835778724	1.2310436445510393	1.548	1.6200016200016198	1.9920000000000002	1.9560000000000002	2.2560000000000002	2.3040000000000003	0.08288947247538836	0.0027307518829815525	1.94600027000027	0
000321	0.9816101504096089	1.0009749238127061	1.8963313194615152	32100	0.9992085258668014	1.0622715319916225	1.044	0.864000864000864	0.9600000000000001	0.924	0.804	0.756	0.08066138158201364	0.0017663979459047185	0.892000144000144	0
000322	0.8115998406879186	0.9719745330664513	1.8435776349676076	29820	0.9714117317221116	0.9868204699062363	0.552	0.33600033600033596	0.192	0.12000000000000001	0.07200000000000001	0.048	0.1752206292183177	0.0005628013443397251	0.22000005600005604	0
000323	1.8661362242419601	1.0043925264190998	1.907044567771298	52920	1.0048535146622735	1.7512588620871237	1.9320000000000002	2.16000216000216	2.076	1.9080000000000001	2.016	2.016	0.11487736215483646	0.0004609882431736434	2.01800036000036	0
000324	0.8641698700378772	1.0005961901152634	1.8968201158474152	26370	0.9994660808157662	0.8726510996454544	0.876	0.9360009360009359	0.636	0.8400000000000001	0.7080000000000001	0.648	0.008481229607577245	0.001130109299497195	0.7740001560001559	0
000325	0.9307718612262557	1.0154504126660708	1.924131877869525	29580	1.0138571026740597	0.9788782528446167	1.32	1.1640011640011638	1.7040000000000002	2.052	2.3160000000000003	2.616	0.048106391618361055	0.001593309992011127	1.862000194000194	0
000326	0.9680669512692618	0.999250794249409	1.8970624798697424	31650	0.9995937864519001	1.0473798750010859	0.8640000000000001	0.888000888000888	0.888	0.9720000000000001	0.6960000000000001	0.5640000000000001	0.07931292373182408	0.0003429922024911214	0.812000148000148	0
000327	0.8405305940248959	1.0026901417931298	1.9120899114352696	21420	1.0075119901898517	0.70884287274955	0.888	0.864000864000864	0.8280000000000001	0.8280000000000001	0.8400000000000001	0.744	0.1316877212753459	0.0048218483967219505	0.832000144000144	0
000328	1.0620731131277028	1.0048349973511037	1.9057251434198927	30870	1.0041582880172089	1.021567669550822	1.2000000000000002	0.9000009000008999	1.488	1.284	1.1640000000000001	1.092	0.040505443576880795	0.0006767093338948538	1.18800015000015	0
000329	0.7695779543018777	0.9921975794800992	1.8932182134748	23970	0.997568178522469	0.7932289290292583	0.612	0.7200007200007199	0.48000000000000004	0.40800000000000003	0.252	0.324	0.023650974727380647	0.005370599042369806	0.46600012000012	0
000330	0.924134558675774	1.0050126460309425	1.9004267471870715	29280	1.0013664748804838	0.9689504815175922	1.1760000000000002	1.0200010200010199	0.78	1.044	1.116	1.104	0.044815922841818234	0.0036461711504587324	1.04000017000017	0
000331	0.854248065163234	1.0060661843150227	1.9004961881198088	32910	1.0014030644633922	1.0890765145745889	0.936	1.104001104001104	0.924	0.888	1.1280000000000001	1.092	0.23482844941135483	0.004663119851630482	1.0120001840001842	0
000332	1.3357006116730614	0.9941144253187562	1.8873379723220016	35220	0.9944697816159109	1.1655203537926775	1.1280000000000001	0.9840009840009839	1.1640000000000001	0.804	0.66	0.516	0.17018025788038393	0.0003553562971547741	0.876000164000164	0
000333	0.6906155194883787	1.002590572003697	1.9056232526703092	18180	1.0041046000858616	0.6016229424176853	0.6960000000000001	0.7080007080007079	0.8400000000000001	0.5640000000000001	0.648	0.648	0.08899257707069341	0.001514028082164609	0.684000118000118	0
000334	1.2125431458510816	0.9932643253915336	1.8860280757408228	36180	0.993779575311514	1.197289222039156	1.116	1.0440010440010439	0.7320000000000001	0.636	0.528	0.528	0.015253923811925585	0.0005152499199803096	0.7640001740001742	0
000335	1.5251744177926978	1.005338213208467	1.910377317586704	44520	1.0066095959946644	1.4732812649304372	1.56	1.752001752001752	1.836	1.764	1.824	1.6680000000000001	0.051893152862260594	0.001271382786197428	1.7340002920002924	0
000336	1.1281874035919406	0.9976186890819881	1.8939901119701728	33720	0.9979749046835384	1.115881497157555	1.116	1.1160011160011158	0.744	0.8400000000000001	0.744	0.672	0.01230590643438556	0.00035621560155030263	0.8720001860001858	0
000337	0.8480575011559045	1.003454530597279	1.905382224833217	24030	1.003977598507961	0.7952144832946633	0.8520000000000001	0.888000888000888	0.912	0.8520000000000001	1.116	0.672	0.05284301786124124	0.000523067910682018	0.8820001480001479	0
000338	1.5430988402720573	1.0020447305199782	1.9028983903540069	48420	1.002668824791576	1.6023422921817558	1.4640000000000002	1.6440016440016438	1.6440000000000001	1.584	1.1880000000000002	1.3800000000000001	0.059243451909698486	0.0006240942715978193	1.4840002740002742	0
000339	1.2952329906606117	1.0104933365289885	1.921264071115784	37650	1.012346007577191	1.245935301541576	1.368	1.9920019920019918	1.8960000000000001	1.86	2.172	2.424	0.04929768911903576	0.0018526710482025255	1.952000332000332	0
000340	0.5946406046417556	0.9896710248349776	1.8790296278194296	18180	0.9900919766523955	0.6016229424176853	0.66	0.396000396000396	0.21600000000000003	0.324	0.18000000000000002	0.20400000000000001	0.0069823377759297145	0.00042095181741785836	0.330000066000066	0
000341	0.7904443885140671	0.9913122760774034	1.8866237877099368	22500	0.9940934658602756	0.7445828495268383	0.5880000000000001	0.6480006480006479	0.6000000000000001	0.312	0.384	0.228	0.04586153898722878	0.0027811897828722287	0.460000108000108	0
000342	0.6874101939786855	0.9912378298969193	1.8716470497506512	23820	0.9862019734269594	0.7882650433657461	0.516	0.564000564000564	0.396	0.43200000000000005	0.276	0.192	0.10085484938706057	0.005035856469959965	0.396000094000094	0
000343	0.8777013127403767	0.9912773810934357	1.8808519454178496	26760	0.9910521861171083	0.8855572023705863	0.8640000000000001	0.576000576000576	0.49200000000000005	0.456	0.36000000000000004	0.28800000000000003	0.007855889630209667	0.00022519497632733643	0.506000096000096	0
000344	1.4213068235379613	0.9929216393862249	1.889584254288755	36540	0.9956533849607727	1.2092025476315853	1.26	1.0680010680010679	0.9840000000000001	0.804	0.612	0.54	0.21210427590637604	0.002731745574547806	0.8780001780001779	0
000345	0.8713663092765569	1.0061263550449626	1.9063086338355424	29730	1.0044657388260918	0.983842138508129	0.924	1.0440010440010439	1.068	1.068	0.936	1.1640000000000001	0.11247582923157207	0.001660616218870814	1.034000174000174	0
000346	0.8787556846676824	0.991157618780312	1.8926711400927076	22170	0.9972799164545216	0.7336623010671113	0.684	0.564000564000564	0.7080000000000001	0.5640000000000001	0.264	0.276	0.1450933836005711	0.006122297674209576	0.510000094000094	0
000347	1.358875016093683	1.002035283629065	1.8990286344988443	44010	1.0006297860414282	1.4564040536744955	1.476	1.1880011880011878	1.4160000000000001	1.332	1.368	1.056	0.09752903758081244	0.0014054975876367504	1.306000198000198	0
000348	0.7150123441963305	0.9900660654612103	1.8690699196862817	29850	0.9848440407143799	0.9878132470389388	0.636	0.444000444000444	0.43200000000000005	0.336	0.312	0.18000000000000002	0.2728009028426083	0.005222024746830423	0.390000074000074	0
000349	0.8514896385510865	1.0006240076272468	1.9057248105160305	22650	1.0041581126046244	0.7495467351903505	0.876	0.9000009000008999	0.66	0.744	0.768	0.624	0.10194290336073597	0.0035341049773776056	0.76200015000015	0
000350	1.0909774146568936	0.9914390686178608	1.889364729232494	25710	0.9955377135558836	0.8508100027260005	0.78	0.84000084000084	0.78	0.78	0.324	0.34800000000000003	0.24016741193089308	0.004098644938022811	0.6420001400001399	0
000351	1.1440151673329653	0.9979219543760806	1.8973656767355696	31560	0.9997535459254908	1.0444015436029785	1.1520000000000001	1.0440010440010439	0.888	0.876	0.648	0.768	0.09961362372998672	0.0018315915494102608	0.8960001740001738	0
000352	1.216796057254015	0.9948906804477055	1.8936685184399995	30180	0.9978054517013961	0.9987337954986657	1.1880000000000002	0.9480009480009479	0.804	0.8160000000000001	0.648	0.54	0.21806226175534937	0.0029147712536906623	0.824000158000158	0
000353	0.6632926201510986	0.998435501566175	1.8991485449943044	18390	1.0006929688767139	0.6085723823466025	0.636	0.6000006000006	0.5640000000000001	0.49200000000000005	0.528	0.372	0.054720237804496086	0.0022574673105388854	0.5320001000001	0
000354	0.8684616538328507	0.9992006439238352	1.894489864374516	26130	0.9982382325409216	0.8647088825838348	0.8400000000000001	0.84000084000084	0.78	0.66	0.612	0.6000000000000001	0.0037527712490158516	0.0009624113829136416	0.7220001400001402	0
000355	0.8854983736819974	0.9979988464904378	1.8979547526890208	27390	1.000063939847181	0.9064055221573378	0.888	0.7560007560007559	0.78	0.684	0.468	0.612	0.020907148475340476	0.0020650933567430974	0.698000126000126	0
000356	1.0657893718834492	0.9996668227747498	1.8960000142637576	32070	0.9990339556454134	1.0612787548589202	1.044	1.1640011640011638	0.876	0.792	0.756	0.8280000000000001	0.00451061702452904	0.0006328671293364119	0.9100001940001942	0
000357	0.8103814820178572	0.9350378841018417	1.7664515515574932	22680	0.9307727150485992	0.7505395123230529	0.312	0.09600009600009599	0.036000000000000004	0.012	0.0	0.0	0.059841969694804265	0.00426516905324259	0.076000016000016	2
000358	0.6066376939561269	1.0103368852789398	1.918697187022996	17370	1.010993473637524	0.5748179598347192	0.6000000000000001	0.78000078000078	1.1640000000000001	0.912	1.08	0.9480000000000001	0.031819734121407706	0.0006565883585840648	0.91400013000013	0
000359	0.480354746824331	1.015959991370526	1.918282204455109	17940	1.0107748124174811	0.5936807253560658	0.672	0.54000054000054	1.044	1.1760000000000002	1.236	1.308	0.11332597853173476	0.005185178953044822	0.99600009000009	0
000360	1.4741196646189043	1.0010809687641096	1.8971277675107845	48360	0.9996281875963065	1.600356737916351	1.4040000000000001	1.4160014160014158	1.548	1.4160000000000001	1.212	1.092	0.1262370732974467	0.0014527811678031188	1.348000236000236	0
000361	0.7632263741793202	1.002703957012883	1.903016147916948	24750	1.0027308732108944	0.8190411344795221	0.7200000000000001	0.828000828000828	0.8400000000000001	0.804	0.684	0.672	0.05581476030020194	2.6916198011317505e-05	0.758000138000138	0
000362	0.8673247866754898	1.0008019091666154	1.904838588073988	21060	1.0036911472537833	0.6969295471571206	0.7080000000000001	1.0200010200010199	0.9480000000000001	0.684	0.78	0.6000000000000001	0.1703952395183692	0.0028892380871679	0.7900001700001701	0
000363	1.26357762086836	1.0009316508131858	1.897936424849129	40440	1.0000542826033794	1.338263574882904	1.356	1.2000012000012	1.08	1.1400000000000001	1.1640000000000001	0.936	0.07468595401454392	0.0008773682098064395	1.1460002000002	0
000364	1.1074483826313335	0.9752169542757365	1.8615688390113625	28710	0.980891596493967	0.9500877159962456	0.8280000000000001	0.516000516000516	0.28800000000000003	0.192	0.12000000000000001	0.096	0.15736066663508785	0.005674642218230441	0.340000086000086	0
000365	0.8686675659052739	1.0091817039063697	1.9157605376940372	29280	1.0094461042422804	0.9689504815175922	0.924	1.2120012120012118	1.236	1.1880000000000002	1.26	1.476	0.10028291561231828	0.0002644003359106861	1.216000202000202	0
000366	0.6416660941057962	0.9861670486829065	1.871803447638697	22080	0.9862843820765236	0.730683969669004	0.624	0.33600033600033596	0.336	0.228	0.12000000000000001	0.18000000000000002	0.08901787556320773	0.00011733339361708062	0.30400005600005603	0
000367	0.9585596252920892	1.0127388950154959	1.9222100255792776	28140	1.0128444467240345	0.9312249504748991	1.1760000000000002	1.356001356001356	1.296	2.04	1.9680000000000002	2.016	0.027334674817190097	0.0001055517085386537	1.642000226000226	0
000368	1.575545375982263	1.0025572822413567	1.9001565964992797	49980	1.0012241279879657	1.6539667030822833	1.7160000000000002	1.5000015000015	1.584	1.584	1.548	1.368	0.07842132710002025	0.001333154253390978	1.5500002500002499	0
000369	0.9960404175271195	1.0010936170234908	1.905241383729966	32130	1.0039033869871594	1.063264309124325	0.9480000000000001	1.26000126000126	0.768	0.8640000000000001	0.8520000000000001	0.8160000000000001	0.06722389159720554	0.0028097699636686624	0.9180002100002099	0
000370	0.9103793498051427	1.000844473703567	1.8953665338176071	29040	0.99870016425766	0.9610082644559725	0.8160000000000001	0.9240009240009239	0.876	0.9720000000000001	0.756	0.612	0.05062891465082986	0.0021443094459071554	0.826000154000154	0
000371	1.3680518824215984	0.9941005482425949	1.8883922275981533	40470	0.9950252862629944	1.3392563520156064	1.1400000000000001	1.26000126000126	0.888	0.78	0.792	0.516	0.02879553040599192	0.0009247380203994959	0.89600021000021	0
000372	1.0663666501856401	1.009284775052381	1.918037413602293	30030	1.0106458280439818	0.9937699098351535	1.1280000000000001	1.356001356001356	1.56	1.74	1.572	1.6560000000000001	0.07259674035048669	0.0013610529916008307	1.502000226000226	0
000373	0.8899540474426862	1.0096486444501023	1.9168425795584791	29580	1.0100162501050836	0.9788782528446167	0.936	1.2000012000012	1.284	1.4400000000000002	1.368	1.4400000000000002	0.08892420540193047	0.0003676056549812845	1.2780002000002002	0
000374	0.8207789919745757	0.9915935482162735	1.8847427510544212	21210	0.9931023163473346	0.7018934328206329	0.66	0.624000624000624	0.516	0.42000000000000004	0.444	0.21600000000000003	0.11888555915394283	0.0015087681310610446	0.480000104000104	0
000375	1.3044560116218433	1.0036902082462902	1.9078737617901191	41880	1.0052904307880057	1.3859168772526216	1.344	1.3440013440013439	1.584	1.368	1.1640000000000001	1.3800000000000001	0.08146086563077826	0.0016002225417155458	1.3640002240002242	0
000376	1.4146328703033912	0.9950048751483674	1.8852103073904	41850	0.9933486795605762	1.384924100119919	1.26	1.152001152001152	1.1760000000000002	0.8160000000000001	0.7200000000000001	0.66	0.029708770183472177	0.001656195587791287	0.964000192000192	0
000377	1.0108767237286669	1.0102701681618724	1.924179602740192	27270	1.013882249702523	0.902434413626528	1.1880000000000002	1.3440013440013439	1.4520000000000002	1.3920000000000001	1.824	1.812	0.1084423101021389	0.0036120815406506246	1.5020002240002241	0
000378	0.9664145042262051	1.0132264147167764	1.922980090017112	30960	1.0132502064896693	1.0245460009489296	1.1880000000000002	1.3440013440013439	1.7280000000000002	1.596	1.9440000000000002	2.3880000000000003	0.05813149672272444	2.3791772892911567e-05	1.698000224000224	0
000379	1.0975870238033705	1.0096695146418972	1.915684081563374	31590	1.0094058182348566	1.0453943207356808	1.3920000000000001	1.5120015120015118	1.212	1.524	1.86	2.004	0.05219270306768964	0.0002636964070406034	1.584000252000252	0
000380	1.0166304333077414	1.0116063749854423	1.920158744518587	28470	1.0117635926012574	0.9421454989346261	1.26	1.248001248001248	1.56	1.752	2.028	1.9200000000000002	0.07448493437311532	0.0001572176158151084	1.628000208000208	0
000381	0.4876917318534446	0.968104356281016	1.8197629987216424	21510	0.9588634036250245	0.7118212041476574	0.312	0.276000276000276	0.060000000000000005	0.048	0.0	0.024	0.22412947229421276	0.009240952655991452	0.12000004600004603	1
000382	1.1094970890881113	1.0093987641512787	1.9182021943043797	35040	1.0107326537377483	1.1595636909964628	1.4400000000000002	1.224001224001224	1.4040000000000001	1.6440000000000001	2.064	1.6920000000000002	0.05006660190835155	0.0013338895864696276	1.578000204000204	0
000383	1.6560525047785515	0.9788212497066111	1.85832772601704	48990	0.9791838001273783	1.6212050577031025	1.296	0.7560007560007559	0.672	0.36000000000000004	0.18000000000000002	0.228	0.034847447075448956	0.0003625504207671604	0.5820001260001261	0
000384	1.1769848324891339	1.0217861402213844	1.9388441569966612	38850	1.0216092473483043	1.2856463868496741	1.6800000000000002	2.064002064002064	2.8080000000000003	3.7680000000000002	4.1160000000000005	6.252000000000001	0.10866155436054026	0.00017689287308009227	3.4480003440003437	0
000385	1.7898400427431291	0.9869609785106073	1.8831117816990688	53970	0.9922429314557966	1.7860060617317093	1.1640000000000001	1.1880011880011878	1.1640000000000001	0.888	0.396	0.372	0.0038339810114198514	0.005281952945189294	0.862000198000198	0
000386	0.8132257467588964	1.014705309797697	1.9272948220003063	25020	1.0155237105657726	0.8279761286738442	0.9840000000000001	1.2360012360012358	1.236	1.9320000000000002	2.1	1.8840000000000001	0.014750381914947819	0.0008184007680756	1.5620002060002063	0
000387	0.7809107710395226	1.0133636144243026	1.926532397740173	24720	1.0151219765368955	0.8180483573468197	1.1280000000000001	0.852000852000852	1.3920000000000001	1.3800000000000001	1.752	1.836	0.03713758630729713	0.0017583621125929483	1.390000142000142	0
000388	0.9923872987863198	1.0020964351493613	1.905685676311941	31110	1.0041374921413235	1.0295098866124417	0.9840000000000001	1.008001008001008	1.056	0.9720000000000001	0.8400000000000001	0.8640000000000001	0.03712258782612188	0.00204105699196222	0.9540001680001681	0
000389	1.0697749101352716	1.0175140061352768	1.9271496619610544	35820	1.0154472233257281	1.1853758964467265	1.4400000000000002	1.608001608001608	2.136	2.58	3.096	3.6	0.11560098631145488	0.0020667828095486396	2.410000268000268	0
000390	1.280323209558594	0.9972884647364286	1.887910447325729	45270	0.9947714282209633	1.4981006932479985	1.284	1.0440010440010439	1.104	0.8160000000000001	0.876	0.7080000000000001	0.21777748368940464	0.0025170365154653096	0.9720001740001741	0
000391	1.3975463863113524	0.9939429303864851	1.8871990932187792	45090	0.9943966039055707	1.492144030451784	1.284	1.1640011640011638	0.876	0.792	0.768	0.552	0.09459764414043148	0.0004536735190856511	0.9060001940001939	0
000392	0.8675494106196244	1.011083318815055	1.9159911340773597	28260	1.0095676093136174	0.9351960590057089	1.032	1.2360012360012358	1.248	1.1880000000000002	1.7160000000000002	1.6920000000000002	0.06764664838608447	0.0015157095014375344	1.3520002060002063	0
000393	1.075137709463033	0.9969755924477216	1.9038419831784763	23970	1.0031660195515215	0.7932289290292583	0.912	0.876000876000876	1.1640000000000001	0.756	0.6000000000000001	0.5640000000000001	0.28190878043377465	0.0061904271037999115	0.8120001460001461	0
000394	0.5542376669179324	1.0011355475220178	1.9028493760022245	15780	1.002642998314057	0.5222007718014893	0.54	0.54000054000054	0.7200000000000001	0.324	0.5640000000000001	0.43200000000000005	0.03203689511644314	0.0015074507920391778	0.52000009000009	0
000395	0.9060390424586116	1.00879709530451	1.9068022671159572	30690	1.004725842415259	1.0156110067546074	1.044	1.056001056001056	1.104	1.56	1.488	1.236	0.1095719642959958	0.004071252889251031	1.248000176000176	0
000396	0.6722300062757783	1.0033923004504552	1.9107234977921883	19830	1.0067920041051335	0.6562256847163201	0.648	0.7320007320007319	0.768	0.684	0.7320000000000001	0.5880000000000001	0.01600432155945819	0.003399703654678232	0.6920001220001221	0
000397	0.5932561326180693	1.0047267646888165	1.907214548575284	16680	1.004943080376257	0.5519840857825628	0.6000000000000001	0.6600006600006599	0.7200000000000001	0.6960000000000001	0.5880000000000001	0.66	0.04127204683550656	0.00021631568744040486	0.6540001100001102	0
000398	0.872411401758894	0.9991142439087501	1.894062458306616	28710	0.9980130251720034	0.9500877159962456	0.9	0.84000084000084	0.7080000000000001	0.684	0.552	0.66	0.07767631423735166	0.001101218736746734	0.72400014000014	0
000399	1.5607563045540465	0.9982852197602158	1.8977441330627176	45120	0.9999529608615169	1.4931368075844864	1.572	1.608001608001608	1.068	1.1880000000000002	0.9720000000000001	1.08	0.06761949696956004	0.001667741101301079	1.2480002680002682	0
000400	0.8053040119020051	1.0025821202978424	1.9088191186309167	23760	1.0057885550375063	0.7862794891003412	0.7200000000000001	0.804000804000804	1.116	0.744	0.804	0.636	0.01902452280166389	0.003206434739663866	0.804000134000134	0
000401	0.6381239858054799	0.9925098668630488	1.883981801058182	21270	0.992701359132634	0.7038789870860378	0.612	0.49200049200049195	0.36000000000000004	0.30000000000000004	0.36000000000000004	0.21600000000000003	0.06575500128055789	0.00019149226958525833	0.390000082000082	0
000402	1.511589640928333	0.9953763661145432	1.886483140786728	46380	0.9940193566561693	1.5348334471579892	1.3920000000000001	1.176001176001176	1.248	0.9960000000000001	0.744	0.7320000000000001	0.023243806229656272	0.0013570094583739145	1.0480001960001961	0
000403	1.0183866516280484	1.0149022646367227	1.9235036631775964	35700	1.013526085899824	1.1814047879159166	1.1640000000000001	1.6680016680016678	1.8	2.064	2.508	2.604	0.1630181362878682	0.0013761787368986589	1.968000278000278	0
000404	1.2247236166991111	1.0113356018548787	1.9145353237033216	41310	1.0088005186038582	1.3670541117312751	1.332	1.8960018960018958	1.7280000000000002	1.8840000000000001	2.604	2.196	0.142330495032164	0.0025350832510204757	1.940000316000316	0
000405	0.9643307112755963	1.0133570578914297	1.9284810267293375	29250	1.016148741575126	0.9679577043848897	1.368	1.176001176001176	1.608	1.6560000000000001	1.9560000000000002	2.508	0.003626993109293375	0.002791683683696311	1.7120001960001963	0
000406	1.6461813932774931	0.986839831370468	1.8731804759330557	48810	0.9870099611976202	1.6152483949068879	1.368	1.1640011640011638	0.8640000000000001	0.49200000000000005	0.40800000000000003	0.444	0.030932998370605258	0.00017012982715214342	0.7900001940001941	0
000407	2.1267303661593897	0.995240255995425	1.895291549428032	56550	0.9986606537351044	1.87138489514412	1.6920000000000002	1.9920019920019918	1.608	1.4400000000000002	1.1880000000000002	0.888	0.2553454710152696	0.0034203977396793928	1.468000332000332	0
000408	1.3827186395179485	0.9962702085808314	1.8899043210118347	41970	0.9958220334428525	1.388895208650729	1.2000000000000002	1.152001152001152	1.1880000000000002	0.9960000000000001	0.8280000000000001	0.636	0.006176569132780418	0.0004481751379789012	1.0000001920001922	0
000409	0.9701744396473235	0.9988143355994936	1.8889485579890195	33210	0.995318426002895	1.0990042859016134	1.02	0.9000009000008999	0.804	0.7080000000000001	0.6000000000000001	0.7320000000000001	0.12882984625428984	0.003495909596598623	0.7940001500001501	0
000410	1.4174476509846272	1.0002851031968938	1.9031976913510589	36270	1.0028265314670846	1.2002675534372633	1.3800000000000001	1.3920013920013918	1.26	1.26	1.212	0.9600000000000001	0.2171800975473639	0.002541428270190771	1.244000232000232	0
000411	0.839980168236188	1.0051738164554762	1.9061404038194592	25080	1.0043770956313864	0.8299616829392491	0.8280000000000001	1.0920010920010919	0.768	1.224	0.9720000000000001	0.8640000000000001	0.01001848529693894	0.0007967208240897694	0.9580001820001821	0
000412	1.3164666177723607	1.0073328421298078	1.9126928733016244	37140	1.0078297008301027	1.2290580902856343	1.524	1.5480015480015479	1.4640000000000002	1.8960000000000001	1.788	1.776	0.08740852748672645	0.0004968587002949221	1.666000258000258	0
000413	1.2222261995307535	0.9993045396125614	1.890532244015488	43020	0.9961528965216822	1.4236424082953147	1.224	1.056001056001056	1.068	1.044	1.032	0.7200000000000001	0.20141620876456123	0.0031516430908792303	1.024000176000176	0
000414	1.1182928498758231	1.0072288849693758	1.9042686154319852	36240	1.0033908191847611	1.1992747763045608	1.056	1.4160014160014158	1.6320000000000001	1.488	1.536	1.356	0.0809819264287377	0.0038380657846146526	1.414000236000236	0
000415	1.2834390201796655	0.9582046479091059	1.8135642506904155	48390	0.955597180144488	1.6013495150490535	0.6000000000000001	0.36000036000035995	0.14400000000000002	0.096	0.07200000000000001	0.012	0.31791049486938805	0.0026074677646178435	0.21400006000006003	0
000416	0.7827377776791878	1.0030663251051775	1.9024118917273625	24510	1.0024124805701964	0.8110989174179025	0.8520000000000001	0.7680007680007679	0.8280000000000001	0.78	0.78	0.7320000000000001	0.02836113973871468	0.000653844534981074	0.7900001280001282	0
000417	0.604709217249784	1.0027312865960085	1.9012586783207888	19050	1.0018048332375986	0.6304134792660564	0.66	0.7440007440007439	0.456	0.612	0.54	0.624	0.025704262016272406	0.0009264533584099066	0.606000124000124	0
000418	0.7783839674302547	1.0027460115830484	1.890794399611397	30180	0.9962910306672546	0.9987337954986657	0.9840000000000001	0.78000078000078	0.6000000000000001	0.7320000000000001	0.8280000000000001	0.756	0.22034982806841097	0.006454980915793884	0.7800001300001301	0
000419	0.9721200689652384	1.0085613388606482	1.911292860300808	32160	1.0070920106847239	1.0642570862570275	1.308	1.0200010200010199	1.224	1.344	1.3920000000000001	1.62	0.09213701729178914	0.0014693281759243781	1.3180001700001702	0
000420	0.9891672031711208	1.0055241141373414	1.9028859620000669	33570	1.0026622760850858	1.1109176114940427	0.936	1.3440013440013439	1.1400000000000001	1.1400000000000001	1.1280000000000001	1.1520000000000001	0.12175040832292183	0.002861838052255594	1.140000224000224	0
000421	1.028271832721169	1.008262428380904	1.9186812300410203	26160	1.0109850656382078	0.8657016597165373	1.056	1.284001284001284	1.4400000000000002	1.56	1.4640000000000002	1.4160000000000001	0.16257017300463172	0.002722637257303706	1.370000214000214	0
000422	0.9960384725818512	1.0224900948143008	1.9401428819116917	30720	1.0222935671159188	1.0166037838873099	1.4040000000000001	1.7880017880017878	2.556	3.144	4.008	5.328	0.02056531130545869	0.00019652769838196527	3.038000298000298	0
000423	0.631810706945997	0.9937419829113494	1.878449464565471	20850	0.9897862789803691	0.6899801072282035	0.612	0.444000444000444	0.372	0.504	0.28800000000000003	0.24000000000000002	0.05816940028220652	0.0039557039309803255	0.41000007400007404	0
000424	0.8340624029465028	1.0116014027372715	1.91995767855677	23610	1.0116576476003774	0.7813156034368289	0.9480000000000001	1.08000108000108	1.356	1.62	1.368	1.6560000000000001	0.05274679950967387	5.624486310584764e-05	1.3380001800001802	0
000425	1.0781016535337629	0.9961222237570032	1.8931275568267032	28590	0.9975204100261229	0.9461166074654358	1.068	0.84000084000084	0.78	0.888	0.516	0.5760000000000001	0.13198504606832706	0.0013981862691196945	0.77800014000014	0
000426	0.6628452015304065	1.0036403856852372	1.901331845668045	22680	1.001843386330322	0.7505395123230529	0.6960000000000001	0.624000624000624	0.8160000000000001	0.6960000000000001	0.7200000000000001	0.6000000000000001	0.08769431079264645	0.0017969993549151742	0.6920001040001041	0
000427	0.9565986088508831	0.9914082396106738	1.8823004177465128	28110	0.9918154102886594	0.9302321733421967	0.8400000000000001	0.6000006000006	0.672	0.54	0.384	0.28800000000000003	0.026366435508686448	0.00040717067798556883	0.5540001000001	0
000428	0.8142873840593642	1.0029237626348213	1.9021947676461368	25320	1.0022980742790037	0.8379039000008687	0.804	0.9360009360009359	0.756	0.888	0.804	0.7200000000000001	0.02361651594150449	0.0006256883558175552	0.818000156000156	0
000429	0.8344069144433337	1.0158977068747526	1.9301445252978933	23910	1.0170252666503645	0.7912433747638534	1.1400000000000001	1.2960012960012959	1.536	1.3800000000000001	2.3160000000000003	2.676	0.04316353967948028	0.0011275597756119637	1.7240002160002161	0
000430	0.3836720125538408	1.005268658912399	1.9089766631872696	11730	1.0058715678856813	0.38817585888665834	0.444	0.36000036000035995	0.49200000000000005	0.43200000000000005	0.468	0.42000000000000004	0.004503846332817529	0.0006029089732824122	0.43600006000006	0
000431	1.128127979379308	1.013885601061738	1.9254110558908188	31950	1.0145311228581175	1.0573076463281104	1.4280000000000002	1.7160017160017158	1.752	1.9800000000000002	2.604	2.8680000000000003	0.07082033305119761	0.0006455217963794446	2.058000286000286	0
000432	1.0011172876285672	0.9989795424695533	1.894807465969151	29010	0.9984055821058058	0.9600154873232701	1.044	0.864000864000864	1.02	0.612	0.7200000000000001	0.7200000000000001	0.04110180030529709	0.0005739603637475721	0.830000144000144	0
000433	0.9775989558942053	0.9918229540874064	1.8859184968592448	29400	0.9937218363754937	0.972921590048402	0.936	0.7320007320007319	0.504	0.5880000000000001	0.34800000000000003	0.372	0.004677365845803361	0.0018988822880873224	0.580000122000122	0
000434	0.269108180688501	0.9722311034044006	1.7549006371522042	25500	0.92468634604922	0.8438605627970833	0.192	0.09600009600009599	0.07200000000000001	0.0	0.0	0.0	0.5747523821085823	0.0475447573551806	0.060000016000016004	3
000435	0.6420858490527434	1.0030451738796935	1.8899517227928424	28470	0.9958470102299983	0.9421454989346261	0.648	0.6600006600006599	0.7200000000000001	0.6000000000000001	0.7320000000000001	0.54	0.3000596498818827	0.007198163649695166	0.65000011000011	0
000436	0.7661870810933413	1.0052042575071984	1.9020002936066311	30300	1.0021956026716747	1.0027049040294755	0.768	1.104001104001104	0.768	0.792	0.8280000000000001	0.9720000000000001	0.23651782293613421	0.0030086548355237053	0.8720001840001842	0
000437	1.2051354795298435	1.0093601554085598	1.912931736646582	41970	1.0079555619010818	1.388895208650729	1.236	1.632001632001632	1.824	1.7040000000000002	2.016	1.824	0.18375972912088545	0.0014045935074780136	1.7060002720002718	0
000438	1.0845947703712917	0.9884029821113826	1.8778523433080188	29790	0.9894716458541324	0.9858276927735339	0.924	0.6720006720006719	0.684	0.43200000000000005	0.30000000000000004	0.30000000000000004	0.09876707759775782	0.0010686637427498313	0.552000112000112	0
000439	0.8094482392898942	1.0072847650066126	1.907904026340607	26880	1.005306377683239	0.8895283109013961	0.9480000000000001	0.9600009600009599	0.9480000000000001	1.032	1.068	1.1640000000000001	0.08008007161150188	0.0019783873233736315	1.02000016000016	0
000440	1.2887440474452891	0.9970651366939398	1.8908892101482715	38850	0.9963409879167155	1.2856463868496741	1.4160000000000001	1.152001152001152	0.8640000000000001	0.8280000000000001	0.7200000000000001	0.8640000000000001	0.003097660595615004	0.000724148777224265	0.9740001920001919	0
000441	1.2908717637576859	1.010750120336459	1.9146381422507497	38520	1.0088546954073276	1.2747258383899471	1.356	1.752001752001752	2.052	2.3760000000000003	1.9920000000000002	2.3280000000000003	0.016145925367738734	0.0018954249291314174	1.9760002920002921	0
000442	1.4688558382200998	0.9926207150684665	1.8990626082946525	29550	1.0006476873997399	0.9778854757119142	1.308	1.0440010440010439	1.032	0.888	0.552	0.5640000000000001	0.4909703625081856	0.008026972331273363	0.898000174000174	0
000443	0.699053440797992	0.9953048420538252	1.8940919772310305	20910	0.998028579184452	0.6919656614936084	0.7320000000000001	0.528000528000528	0.48000000000000004	0.456	0.34800000000000003	0.36000000000000004	0.007087779304383646	0.002723737130626791	0.4840000880000879	0
000444	1.0272927081031866	1.0031415501657608	1.9042256375676272	32100	1.003368173432909	1.0622715319916225	0.9720000000000001	1.128001128001128	1.212	1.044	0.9480000000000001	0.9600000000000001	0.03497882388843587	0.00022662326714817382	1.0440001880001881	0
000445	1.4586468890148776	1.0034055324790971	1.9036861704715609	48780	1.003083919243632	1.6142556177741854	1.62	1.3920013920013918	1.524	1.524	1.6560000000000001	1.296	0.15560872875930776	0.00032161323546509024	1.502000232000232	0
000446	1.1696464700044054	0.9947071563973481	1.8868472858417689	39480	0.9942112307447923	1.3064947066364256	1.1520000000000001	0.9120009120009119	0.756	0.7200000000000001	0.684	0.49200000000000005	0.13684823663202028	0.0004959256525557398	0.786000152000152	0
000447	1.8409416866476591	1.0229608299918882	1.939666892625724	58110	1.0220427604410096	1.9230093060446476	2.592	3.6240036240036235	4.6080000000000005	5.664000000000001	7.44	10.884	0.08206761939698848	0.0009180695508785863	5.802000604000604	0
000448	0.8867326578713991	1.0100143455272765	1.9100831736823407	27840	1.006454606677104	0.9212971791478746	1.02	1.056001056001056	1.4400000000000002	1.296	1.488	1.5	0.03456452127647547	0.003559738850172467	1.300000176000176	0
000449	0.7907187356659293	1.0065580486586176	1.908310746828246	25530	1.005520685475724	0.8448533399297858	0.9600000000000001	0.852000852000852	1.008	0.9	0.8520000000000001	1.212	0.05413460426385652	0.0010373631828937135	0.964000142000142	0
000450	1.0509409950873525	1.0082312225883525	1.9150023793937456	31590	1.0090466180186266	1.0453943207356808	1.512	1.0440010440010439	1.284	1.308	1.524	1.764	0.0055466743516716654	0.0008153954302740907	1.406000174000174	0
000451	1.1947131522960446	0.9756784385721838	1.8563861171052545	34710	0.978160734084728	1.1486431425367358	0.8400000000000001	0.564000564000564	0.384	0.192	0.132	0.10800000000000001	0.04607000975930875	0.002482295512544197	0.370000094000094	0
000452	2.2879858550140426	0.9944490420904897	1.8935163974127256	63390	0.9977252966009368	2.097738081400279	1.9080000000000001	1.8480018480018479	1.872	1.308	1.332	0.8640000000000001	0.19024777361376355	0.0032762545104471075	1.5220003080003082	0
000453	1.0405616694793853	1.003121560026573	1.9098812759169357	30870	1.006348223385073	1.021567669550822	1.056	1.2000012000012	1.1400000000000001	0.924	0.9	1.1280000000000001	0.01899399992856332	0.0032266633584998594	1.0580002000002	0
000454	0.6143944001629534	1.0013268451155841	1.9045112758556515	16530	1.0035186809996928	0.5470202001190505	0.54	0.6480006480006479	0.6960000000000001	0.528	0.5880000000000001	0.43200000000000005	0.06737420004390293	0.0021918358841086505	0.572000108000108	0
000455	1.4209532975590728	1.0072760165756898	1.9116963395635704	42390	1.0073046106218895	1.4027940885085632	1.608	1.728001728001728	1.752	1.764	1.812	2.076	0.018159209050509606	2.8594046199703627e-05	1.7900002880002879	0
000456	0.5601519360765519	1.003472161974868	1.8941683509715972	21720	0.9980688217791628	0.7187706440765745	0.54	0.6480006480006479	0.552	0.684	0.54	0.516	0.15861870800002265	0.0054033401957053195	0.580000108000108	0
000457	1.7527330189267385	0.979488455033161	1.8740656085733705	41040	0.9874763523137974	1.358119117536953	1.044	1.0200010200010199	0.684	0.40800000000000003	0.396	0.14400000000000002	0.3946139013897856	0.007987897280636425	0.6160001700001699	0
000458	1.2573447534054445	0.9986218494357032	1.9019666661059569	28950	1.002177883782031	0.9580299330578652	1.224	1.2000012000012	1.056	1.044	0.684	0.924	0.2993148203475793	0.0035560343463277855	1.0220002000002	0
000459	0.8980881728394887	1.0169693997307603	1.926455622222659	24420	1.015081522239226	0.8081205860197951	0.9720000000000001	1.608001608001608	1.9080000000000001	2.22	2.2920000000000003	2.7720000000000002	0.08996758681969363	0.0018878774915342955	1.962000268000268	0
000460	0.8959404433408706	0.9926833933084089	1.894544533502727	22950	0.9982670386142324	0.759474506517375	0.768	0.612000612000612	0.7200000000000001	0.48000000000000004	0.42000000000000004	0.30000000000000004	0.13646593682349561	0.005583645305823448	0.550000102000102	0
000461	1.0238409443439647	0.9950097116811912	1.8873476346772065	30420	0.9944748728716433	1.0066760125602854	0.924	0.852000852000852	0.756	0.636	0.552	0.456	0.017164931783679283	0.0005348388095479661	0.696000142000142	0
000462	0.48446700228318584	1.0083998248694248	1.9160755831500929	14700	1.0096121069352146	0.486460795024201	0.48000000000000004	0.6600006600006599	0.6000000000000001	0.804	0.756	0.624	0.0019937927410151324	0.001212282065789827	0.65400011000011	0
000463	0.988753438135434	0.9939160702245878	1.890614980477727	25170	0.9961964917403134	0.8329400143373564	0.888	0.9600009600009599	0.528	0.636	0.40800000000000003	0.468	0.1558134237980776	0.002280421515725606	0.64800016000016	0
000464	0.6699394748437576	0.9891943449507974	1.886418990540552	18000	0.9939855548240434	0.5956662796214706	0.528	0.504000504000504	0.444	0.24000000000000002	0.20400000000000001	0.20400000000000001	0.07427319522228704	0.004791209873245994	0.35400008400008404	0
000465	0.8814527898588012	0.9999121936053944	1.8960125466483169	26790	0.9990405591673679	0.8865499795032887	0.936	0.7560007560007559	0.768	0.804	0.6960000000000001	0.6000000000000001	0.005097189644487576	0.000871634438026514	0.7600001260001261	0
000466	0.698472348735948	0.994391998900099	1.8862355764288776	22380	0.9938889108767182	0.7406117409960284	0.612	0.54000054000054	0.552	0.43200000000000005	0.34800000000000003	0.28800000000000003	0.042139392260080455	0.0005030880233808377	0.46200009000008996	0
000467	0.6738069494797899	1.0035774132361224	1.912255597300204	18510	1.0075992928289839	0.6125434908774123	0.684	0.828000828000828	0.5640000000000001	0.78	0.756	0.612	0.061263458602377585	0.004021879592861488	0.704000138000138	0
000468	0.8934942050281169	1.011782396761856	1.922830117598426	26190	1.0131711835268262	0.8666944368492397	1.008	1.284001284001284	1.356	1.476	1.872	1.6800000000000002	0.026799768178877192	0.001388786764970229	1.446000214000214	0
000469	1.075446198601448	1.0022979387013309	1.901822629916911	29820	1.0021019887173601	0.9868204699062363	1.032	1.1640011640011638	1.1880000000000002	0.9480000000000001	1.02	0.924	0.08862572869521179	0.0001959499839707668	1.0460001940001942	0
000470	0.8444308904201198	1.0132031437630025	1.9243731677074332	23250	1.0139842423045495	0.7694022778443995	1.008	1.08000108000108	1.596	1.6320000000000001	1.6800000000000002	1.8960000000000001	0.07502861257572024	0.000781098541547065	1.48200018000018	0
000471	1.2018735173656392	0.9994382046426934	1.8939032173998165	38790	0.9979291184885521	1.283660832584269	1.1400000000000001	1.032001032001032	1.116	1.284	0.78	0.768	0.08178731521862992	0.0015090861541412481	1.0200001720001721	0
000472	0.7457306787087874	0.9985004830462696	1.889301285712879	25800	0.9955042841097421	0.8537883341241079	0.7320000000000001	0.7320007320007319	0.5880000000000001	0.6000000000000001	0.42000000000000004	0.54	0.10805765541532053	0.002996198936527472	0.602000122000122	0
000473	0.8700396759579095	1.0116300350138951	1.923405769985165	26130	1.013474504347857	0.8647088825838348	1.2000000000000002	1.128001128001128	1.068	1.3800000000000001	1.9080000000000001	1.74	0.005330793374074716	0.0018444693339618734	1.404000188000188	0
000474	1.5209288663408893	1.0029890031219035	1.9011162947864195	47640	1.0017298089841757	1.5765300867314922	1.524	1.4640014640014638	1.6920000000000002	1.7280000000000002	1.572	1.236	0.05560122039060289	0.0012591941377277927	1.5360002440002438	0
000475	1.1654672870576976	0.9766265623626741	1.8566250923074807	30330	0.9782866540951632	1.003697681162178	0.7080000000000001	0.45600045600045597	0.43200000000000005	0.372	0.156	0.07200000000000001	0.16176960589551959	0.001660091732489155	0.36600007600007606	0
000476	1.3169183838207958	1.0052709963131499	1.9092404177311928	38130	1.0060105445435676	1.2618197356648153	1.4400000000000002	1.452001452001452	1.4520000000000002	1.524	1.6680000000000001	1.4160000000000001	0.055098648155980534	0.0007395482304177747	1.492000242000242	0
000477	0.7567911853356146	1.0002816584144376	1.895866722786464	27210	0.9989637221481493	0.9004488593611231	0.804	0.7080007080007079	0.78	0.468	0.672	0.5880000000000001	0.14365767402550844	0.0013179362662882887	0.670000118000118	0
000478	1.4195993649203895	0.9842856894514999	1.8805887915836013	34200	0.9909135259831449	1.1317659312807942	1.1400000000000001	0.84000084000084	0.756	0.396	0.24000000000000002	0.324	0.28783343363959535	0.006627836531645004	0.61600014000014	0
000479	1.1809574667159493	1.0027437847250766	1.9004996165132464	38790	1.0014048709409407	1.283660832584269	1.092	1.476001476001476	1.1400000000000001	1.2000000000000002	1.08	1.08	0.10270336586831985	0.0013389137841359755	1.178000246000246	0
000480	0.7614595757053796	1.0080791085798377	1.907770120183283	27120	1.0052358203008391	0.8974705279630157	0.78	1.0680010680010679	0.9480000000000001	1.056	1.068	1.104	0.13601095225763615	0.0028432882789986014	1.004000178000178	0
000481	0.8942235783413501	1.00023844139758	1.896510838967185	28680	0.9993031176814193	0.9490949388635431	0.756	0.9360009360009359	1.008	0.648	0.8640000000000001	0.552	0.05487136052219299	0.0009353237161606742	0.794000156000156	0
000482	1.1173791704719527	0.9732956413391499	1.8398505463854904	34350	0.969447866732016	1.1367298169443065	0.78	0.6480006480006479	0.276	0.096	0.12000000000000001	0.096	0.01935064647235385	0.0038477746071339247	0.33600010800010804	0
000483	0.7043588323314685	1.0092430756310595	1.911720292610697	22050	1.0073172318809827	0.7296911925363015	0.78	0.816000816000816	1.1520000000000001	1.068	0.9720000000000001	1.1640000000000001	0.025332360204833093	0.0019258437500768721	0.9920001360001361	0
000484	1.1443977023316894	0.99433540205072	1.8882022589309853	35070	0.9949251886113162	1.1605564681291651	1.032	0.864000864000864	0.924	0.636	0.612	0.468	0.01615876579747577	0.0005897865605961616	0.756000144000144	0
000485	0.8733189759053985	1.0063504199861966	1.9036779045715568	29910	1.0030795638033811	0.9897988013043436	0.936	1.1160011160011158	0.912	1.092	1.2000000000000002	1.044	0.11647982539894508	0.003270856182815418	1.050000186000186	0
000486	0.7487114802157546	1.0029391583227918	1.9075758038660704	23970	1.0051334318000105	0.7932289290292583	0.8520000000000001	0.852000852000852	0.684	0.636	0.66	0.8520000000000001	0.044517448813503724	0.002194273477218678	0.7560001420001421	0
000487	0.9613125313527944	0.9885013287464602	1.8685051539807405	32040	0.9845464562668192	1.0602859777262177	0.876	0.6960006960006959	0.396	0.396	0.36000000000000004	0.24000000000000002	0.09897344637342331	0.003954872479640992	0.49400011600011595	0
000488	1.6061147911920242	1.0010287020407012	1.9008512892114864	46890	1.0015901731372339	1.5517106584139309	1.476	1.5240015240015239	1.608	1.824	1.332	1.08	0.054404132778093306	0.0005614710965327063	1.474000254000254	0
000489	1.4699026361082745	0.99558219811572	1.8914458861220584	38100	0.9966343097500073	1.2608269585321128	1.272	1.1640011640011638	1.116	1.1280000000000001	0.9720000000000001	0.552	0.20907567757616174	0.0010521116342873116	1.0340001940001942	0
000490	1.5031427648630886	1.005143522316892	1.9138978007826548	38550	1.0084645971690183	1.2757186155226496	1.512	1.7400017400017398	1.9320000000000002	1.608	1.6440000000000001	1.7280000000000002	0.22742414934043897	0.0033210748521261824	1.6940002900002902	0
000491	0.5839289169000788	0.996474349620001	1.8869292440386336	17310	0.9942544158824481	0.5728324055693143	0.516	0.54000054000054	0.43200000000000005	0.43200000000000005	0.34800000000000003	0.28800000000000003	0.011096511330764502	0.002219933737552915	0.4260000900000899	0
000492	0.7770519661160123	1.003512020676864	1.9061898613248005	25440	1.0044031556138895	0.8418750085316785	0.8520000000000001	0.7320007320007319	0.9600000000000001	0.768	0.7080000000000001	0.8160000000000001	0.06482304241566617	0.0008911349370255284	0.806000122000122	0
000493	1.5391747761207621	0.9913095070992779	1.897202137831024	37230	0.9996673745555114	1.2320364216837416	1.296	1.26000126000126	0.876	0.768	0.6000000000000001	0.516	0.30713835443702053	0.008357867456233459	0.8860002100002099	0
000494	0.594006825588837	1.0035158889842015	1.9032389631930715	19860	1.002848278287376	0.6572184618490226	0.612	0.588000588000588	0.636	0.7320000000000001	0.6000000000000001	0.528	0.06321163626018556	0.0006676106968255269	0.616000098000098	0
000495	0.8237733428667614	1.009518192549746	1.9128948351429649	31470	1.0079361178848105	1.0414232122048712	1.08	0.876000876000876	1.1280000000000001	1.248	1.356	1.368	0.2176498693381098	0.00158207466493554	1.1760001460001461	0
000496	0.9632707347393016	1.0063212241142983	1.9114650196647147	28800	1.007182724318179	0.953066047394353	1.1520000000000001	1.0680010680010679	1.044	1.224	1.1520000000000001	1.284	0.010204687344948615	0.0008615002038807607	1.1540001780001778	0
000497	0.7140483909807698	0.9946095543362153	1.885926042509539	20340	0.9937258123041881	0.6731028959722618	0.624	0.54000054000054	0.6000000000000001	0.43200000000000005	0.384	0.28800000000000003	0.04094549500850797	0.0008837420320272349	0.47800009000008997	0
000498	1.17426001006388	0.9921284622170269	1.8863101677712184	29670	0.9939282142961459	0.981856584242724	1.02	0.888000888000888	0.792	0.5760000000000001	0.516	0.40800000000000003	0.192403425821156	0.001799752079118977	0.700000148000148	0
000499	1.885287474991299	0.9430620389859184	1.8069291529069345	37620	0.9521010367189305	1.2449425244088737	0.672	0.33600033600033596	0.168	0.036000000000000004	0.0	0.0	0.6403449505824252	0.009038997733012089	0.202000056000056	2
000500	1.427924273902536	0.9777081127308176	1.862261707272589	39930	0.9812566803096562	1.3213863636269623	0.924	0.7080007080007079	0.528	0.36000000000000004	0.156	0.14400000000000002	0.10653791027557369	0.0035485675788385906	0.47000011800011804	0
000501	0.6077898053373185	1.0017805241794087	1.904146774148916	18870	1.0033266189853574	0.6244568164698416	0.5640000000000001	0.6960006960006959	0.612	0.552	0.516	0.516	0.016667011132523113	0.0015460948059486945	0.576000116000116	0
000502	1.1346398892295508	0.9781230120746647	1.869657477750985	25770	0.9851536348352322	0.8527955569914054	0.7080000000000001	0.576000576000576	0.36000000000000004	0.28800000000000003	0.264	0.07200000000000001	0.2818443322381454	0.00703062276056754	0.378000096000096	0
000503	0.7003257339194837	1.0010976240951661	1.892815168010588	26940	0.9973558071609778	0.891513865166801	0.7200000000000001	0.816000816000816	0.468	0.7320000000000001	0.6000000000000001	0.552	0.19118813124731726	0.003741816934188291	0.6480001360001361	0
000504	0.7689416792100044	1.0077795632823274	1.9139744379918424	23430	1.0085049785897293	0.7753589406406143	0.9600000000000001	0.84000084000084	0.9600000000000001	0.936	1.2000000000000002	1.092	0.006417261430609833	0.0007254153074018888	0.99800014000014	0
000505	1.2693719362725633	0.9838414617544213	1.877013656299063	28320	0.9890297277139414	0.9371816132711137	0.9720000000000001	0.7560007560007559	0.54	0.372	0.372	0.18000000000000002	0.3321903230014496	0.005188265959520044	0.532000126000126	0
000506	1.0391253600934065	1.0042030958783432	1.9057249652046488	30270	1.0041581941126314	1.001712126896773	1.236	0.9360009360009359	1.092	1.296	1.104	1.044	0.03741323319663348	4.490176571181337e-05	1.118000156000156	0
000507	0.8888160323765047	0.99146964592344	1.8830405101000385	25050	0.9922053772643573	0.8289689058065466	0.684	0.54000054000054	0.672	0.624	0.42000000000000004	0.20400000000000001	0.059847126569958164	0.0007357313409173116	0.5240000900000901	0
000508	0.6708062453956654	1.011344140441757	1.9190983666638768	19530	1.011204861865656	0.6462979133892957	0.7080000000000001	1.1160011160011158	0.9600000000000001	1.02	1.224	1.344	0.024508332006369704	0.00013927857610096517	1.062000186000186	0
000509	1.3434591658382047	1.0109499707134972	1.923484344429559	40890	1.0135159065300328	1.3531552318734408	1.584	1.7880017880017878	2.064	2.064	2.22	2.712	0.009696066035236095	0.002565935816535525	2.072000298000298	0
000510	1.2032109019131814	0.9923553447596297	1.8849403178917097	34770	0.9932064176012775	1.1506286968021406	1.02	0.9120009120009119	0.756	0.8520000000000001	0.396	0.456	0.052582205111040725	0.0008510728416477598	0.7320001520001521	0
000511	0.5278541710431883	1.0073332773488224	1.911414685443615	14040	1.007156202379555	0.46461969810474707	0.612	0.576000576000576	0.636	0.8280000000000001	0.636	0.7320000000000001	0.06323447293844126	0.00017707496926733235	0.6700000960000961	0
000512	1.032454627177057	1.0062243040583576	1.91198048380825	31920	1.007454330952375	1.0563148691954078	1.224	1.1400011400011398	1.212	1.092	1.4160000000000001	1.308	0.023860242018350908	0.0012300268940172998	1.23200019000019	0
000513	0.8346238377974503	0.992397391393122	1.88912644976954	26700	0.9954121601420475	0.8835716481051814	0.78	0.6480006480006479	0.54	0.336	0.444	0.30000000000000004	0.0489478103077311	0.003014768748925478	0.508000108000108	0
000514	1.0135005966701134	1.009754247459843	1.9151832207612416	32880	1.0091419063442355	1.0880837374418864	1.08	1.404001404001404	1.4280000000000002	1.6320000000000001	1.5	1.74	0.07458314077177297	0.0006123411156075953	1.464000234000234	0
000515	1.7238047377808934	1.013206670414147	1.9231248069120448	56700	1.0133264602295986	1.8763487808076325	2.016	2.52000252000252	2.8680000000000003	3.18	3.588	3.9360000000000004	0.15254404302673907	0.00011978981545168743	3.0180004200004205	0
000516	0.5244543040424269	1.0079034013071553	1.9044025286978108	19080	1.003461380312749	0.6314062563987588	0.43200000000000005	0.828000828000828	0.768	0.684	0.8640000000000001	0.612	0.10695195235633193	0.0044420209944062705	0.698000138000138	0
000517	1.3475199244696552	1.0091151651362416	1.9181135618393992	35550	1.0106859518171671	1.1764409022524045	1.476	1.752001752001752	2.1	1.7280000000000002	1.872	2.3760000000000003	0.1710790222172507	0.0015707866809255844	1.884000292000292	0
000518	1.236799510398378	0.9991706800424233	1.902452790052938	29460	1.0024340305784618	0.9749071443138069	1.356	1.1400011400011398	0.888	1.02	0.924	0.8520000000000001	0.2618923660845711	0.003263350536038545	1.0300001900001903	0
000519	0.9612920756166513	1.004686818016061	1.9080853109249136	29760	1.0054018995471603	0.9848349156408314	0.876	1.308001308001308	0.9960000000000001	1.1280000000000001	1.1280000000000001	0.9480000000000001	0.023542840024180056	0.0007150815310992265	1.0640002180002182	0
000520	0.7400598057020256	1.0025061188795454	1.897794560673276	25740	0.9999795320086006	0.851802779858703	0.648	0.876000876000876	0.8280000000000001	0.636	0.876	0.552	0.11174297415667744	0.002526586870944869	0.736000146000146	0
000521	1.3494367999320003	0.9872832949033588	1.8835800220222785	31590	0.9924896550732911	1.0453943207356808	0.876	0.816000816000816	0.9	0.8160000000000001	0.324	0.252	0.30404247919631944	0.005206360169932367	0.6640001360001359	0
000522	0.9270028330626904	0.9924038215279078	1.88070610874752	30660	0.9909753423488903	1.0146182296219048	0.744	0.624000624000624	0.8400000000000001	0.6000000000000001	0.264	0.372	0.08761539655921446	0.001428479179017561	0.5740001040001039	0
000523	1.1485440186430653	0.9978791811007733	1.8908067313859496	39240	0.9962975284844585	1.298552489574806	1.1640000000000001	1.0200010200010199	0.924	0.8280000000000001	0.6960000000000001	0.744	0.15000847093174063	0.0015816526163148215	0.8960001700001698	0
000524	1.2722218141705341	0.9894962508788514	1.877616755757597	39480	0.9893475108538011	1.3064947066364256	1.044	1.0200010200010199	0.804	0.384	0.468	0.396	0.03427289246589149	0.00014874002505027573	0.68600017000017	0
000525	0.5706551453670743	0.9934095615533113	1.876677078928325	18570	0.9888523794968848	0.6145290451428171	0.43200000000000005	0.54000054000054	0.43200000000000005	0.312	0.228	0.24000000000000002	0.04387389977574285	0.004557182056426523	0.3640000900000901	0
000526	0.9995409793035166	1.008751197717592	1.9113959179036617	33270	1.0071463134504748	1.1009898401670182	1.08	1.476001476001476	1.1760000000000002	1.32	1.62	1.548	0.10144886086350158	0.0016048842671172459	1.370000246000246	0
000527	1.6432703731803349	0.9904028190251625	1.8841810134347736	40800	0.9928063274486165	1.3501769004753335	1.488	1.0200010200010199	0.924	0.9840000000000001	0.6000000000000001	0.456	0.2930934727050014	0.0024035084234540482	0.9120001700001702	0
000528	0.9940113620203106	1.0092472724786477	1.9198526092976655	29640	1.0116022848594755	0.9808638071100216	1.1520000000000001	1.2960012960012959	1.296	1.4400000000000002	1.476	1.7040000000000002	0.013147554910288961	0.0023550123808278034	1.394000216000216	0
000529	0.6643541436592381	1.0171070129536306	1.927574516249993	23250	1.0156710861198517	0.7694022778443995	0.876	0.9360009360009359	1.272	1.86	1.8840000000000001	1.9680000000000002	0.10504813418516146	0.001435926833778911	1.466000156000156	0
000530	0.8247533954775296	1.0206971549956776	1.927508090095445	31560	1.015636085073735	1.0444015436029785	1.224	1.248001248001248	1.9320000000000002	2.436	3.036	3.66	0.21964814812544897	0.0050610699219426625	2.256000208000208	0
000531	3.374067704475629	0.8848331495738692	1.760286268472126	27270	0.9275241248048697	0.902434413626528	0.54	0.08400008400008399	0.012	0.0	0.0	0.0	2.471633290849101	0.042690975231000516	0.106000014000014	3
000532	1.283043678885605	1.011436394274377	1.9182606293790367	36870	1.0107634441509044	1.2201230960913123	1.476	2.0280020280020277	1.7160000000000002	1.9320000000000002	2.448	2.64	0.06292058279429269	0.000672950123472571	2.0400003380003384	0
000533	0.6741306156463114	0.9902956075947548	1.8883701869400091	16860	0.995013672673477	0.5579407485787775	0.49200000000000005	0.528000528000528	0.372	0.372	0.336	0.14400000000000002	0.11618986706753387	0.004718065078722189	0.374000088000088	0
000534	0.8449206028803726	1.0073405608476895	1.9139902050700623	25530	1.0085132865255966	0.8448533399297858	0.912	1.152001152001152	1.032	0.9840000000000001	1.044	1.308	6.726295058678833e-05	0.0011727256779070494	1.072000192000192	0
000535	0.7671251023852208	0.9914791910736814	1.8875971527429365	20760	0.9946063480922845	0.6870017758300961	0.624	0.504000504000504	0.648	0.336	0.372	0.21600000000000003	0.08012332655512466	0.0031271570186031106	0.450000084000084	0
000536	1.2221865930389013	1.0164544134806477	1.934020048970726	35790	1.0190673445596155	1.184383119314024	1.62	1.884001884001884	2.16	2.8440000000000003	3.096	3.9240000000000004	0.03780347372487736	0.0026129310789677618	2.5880003140003143	0
000537	0.7983021893027498	0.9568614988414318	1.829977737265284	16290	0.9642457193298588	0.5390779830574309	0.384	0.276000276000276	0.07200000000000001	0.048	0.024	0.0	0.25922420624531883	0.007384220488427018	0.134000046000046	1
000538	0.8150567637034637	0.9986136524142848	1.8935265276635584	25830	0.9977306343986609	0.8547811112568103	0.7200000000000001	0.7080007080007079	0.8160000000000001	0.7080000000000001	0.5640000000000001	0.456	0.03972434755334664	0.0008830180156238487	0.662000118000118	0
000539	0.8705683468996314	0.9951059770530504	1.892804867922273	31590	0.9973503798730584	1.0453943207356808	0.8640000000000001	0.6600006600006599	0.648	0.456	0.612	0.36000000000000004	0.17482597383604948	0.00224440282000804	0.60000011000011	0
000540	0.8697988198913263	0.9980836014492729	1.890037237744456	29280	0.9958920694809132	0.9689504815175922	0.792	0.9000009000008999	0.612	0.672	0.7080000000000001	0.456	0.09915166162626587	0.002191531968359639	0.69000015000015	0
000541	0.9068286079171409	1.0015571871828268	1.898055179590003	28170	1.0001168564523426	0.9322177276076015	0.888	0.9840009840009839	0.8640000000000001	0.804	0.804	0.744	0.025389119690460538	0.0014403307304842183	0.848000164000164	0
000542	1.3197134364623673	1.009664822754828	1.910673439852553	45690	1.0067656277438102	1.5119995731058329	1.4640000000000002	1.752001752001752	1.74	2.136	2.184	2.1	0.1922861366434656	0.0028991950110177633	1.896000292000292	0
000543	0.715166266597136	1.0047341748427214	1.900080063696565	25290	1.0011838015807621	0.8369111228681662	0.7080000000000001	0.7680007680007679	0.9	0.8280000000000001	0.8400000000000001	0.6960000000000001	0.12174485627103016	0.003550373261959283	0.7900001280001279	0
000544	0.4996137033959742	0.9858411152890371	1.8692663523608333	16560	0.9849475443591051	0.5480129772517529	0.36000000000000004	0.276000276000276	0.276	0.252	0.12000000000000001	0.084	0.04839927385577869	0.0008935709299319194	0.22800004600004606	0
000545	0.8193985567846704	1.0023736184594558	1.8985950652386556	27690	1.000401331183942	0.9163332934843623	0.8400000000000001	0.888000888000888	0.8640000000000001	0.672	0.768	0.768	0.09693473669969188	0.0019722872755139065	0.8000001480001481	0
000546	0.755769419602321	0.9984061371231707	1.9046948786215456	18540	1.0036154243520654	0.6135362680101147	0.612	0.6720006720006719	0.8160000000000001	0.648	0.54	0.384	0.14223315159220629	0.005209287228894688	0.612000112000112	0
000547	0.8394497510944037	1.0020954996522722	1.901408878886225	25650	1.0018839764147605	0.8488244484605956	0.8160000000000001	0.888000888000888	0.9600000000000001	0.672	0.804	0.7200000000000001	0.009374697366191898	0.00021152323751172375	0.8100001480001481	0
000548	1.3005621262719669	0.9965631756563409	1.9001355603592056	31770	1.0012130436957338	1.0513509835318957	1.1760000000000002	1.1640011640011638	1.02	0.936	0.7320000000000001	0.684	0.24921114274007117	0.004649868039392935	0.9520001940001941	0
000549	1.1300018551871749	1.0121691550313163	1.920847049086119	34260	1.0121262717308024	1.133751485546199	1.344	1.5240015240015239	1.9440000000000002	1.776	2.172	2.448	0.003749630359024092	4.2883300513940625e-05	1.868000254000254	0
000550	1.0545272367309906	0.9922048525450927	1.8813404724950091	30570	0.9913095991628166	1.0116398982237975	1.1280000000000001	0.7440007440007439	0.5760000000000001	0.49200000000000005	0.468	0.42000000000000004	0.04288733850719306	0.0008952533822761399	0.638000124000124	0
000551	0.5630487997721689	1.002780833857742	1.8912939706046004	21930	0.9965542629360895	0.7257200840054917	0.552	0.564000564000564	0.636	0.528	0.6960000000000001	0.42000000000000004	0.16267128423332278	0.006226570921652463	0.5660000940000941	0
000552	0.9615899502460629	0.9970889703700786	1.8970243110962917	27420	0.999573674690067	0.9073982992900402	0.9	1.0200010200010199	0.66	0.5640000000000001	0.684	0.54	0.05419165095602263	0.0024847043199883734	0.7280001700001701	0
000553	1.1193672973731685	1.0087210306724286	1.9126924093089568	35430	1.0078294563446457	1.1724697937215947	1.344	1.332001332001332	1.62	1.356	1.596	1.9320000000000002	0.05310249634842612	0.0008915743277828625	1.530000222000222	0
000554	1.0800686353654503	1.0019253461610198	1.903728113195539	30720	1.003106019562794	1.0166037838873099	1.044	1.152001152001152	1.212	0.8400000000000001	1.056	0.9	0.0634648514781404	0.0011806734017743015	1.034000192000192	0
000555	0.8734676680226933	0.9678207600125054	1.8253458206800304	31470	0.9618050854091981	1.0414232122048712	0.5640000000000001	0.312000312000312	0.20400000000000001	0.096	0.036000000000000004	0.048	0.16795554418217795	0.006015674603307319	0.21000005200005203	0
000556	0.9873305400595613	1.0025411714335306	1.907285952218632	29400	1.0049807041440442	0.972921590048402	0.9840000000000001	0.9840009840009839	1.116	1.008	0.8520000000000001	0.888	0.014408950011159383	0.002439532710513559	0.9720001640001641	0
000557	1.315569091664999	1.0003565584324043	1.899738783769617	39810	1.0010039755085913	1.3174152550961524	1.284	1.26000126000126	1.26	1.1760000000000002	1.008	0.9600000000000001	0.0018461634311535136	0.0006474170761869846	1.15800021000021	0
000558	1.3935656150654498	1.0068012342212846	1.9081936728784636	44130	1.005458997263554	1.4603751622053054	1.62	1.5120015120015118	1.608	1.9200000000000002	1.8960000000000001	1.7280000000000002	0.06680954713985554	0.0013422369577307247	1.7140002520002522	0
000559	1.1017180393306842	1.0011319606838176	1.8967999989709456	36270	0.9994554808988234	1.2002675534372633	1.2000000000000002	1.0920010920010919	1.032	0.8520000000000001	0.912	0.9720000000000001	0.09854951410657908	0.0016764797849941893	1.010000182000182	0
000560	0.8505677600472247	1.0010671533368565	1.9033137508712457	23670	1.0028876851594213	0.7833011577022339	0.936	0.888000888000888	0.684	0.636	0.888	0.66	0.06726660234499082	0.0018205318225648082	0.782000148000148	0
000561	0.4263998089536682	1.006883846567901	1.9059463963323375	15630	1.0042748698582715	0.517236886137977	0.48000000000000004	0.396000396000396	0.6960000000000001	0.504	0.636	0.49200000000000005	0.09083707718430883	0.0026089767096295624	0.534000066000066	0
000562	1.1243165307979395	0.9711747944912139	1.8539093141800091	28260	0.9768556654111274	0.9351960590057089	0.684	0.42000042000042	0.312	0.156	0.12000000000000001	0.048	0.18912047179223057	0.005680870919913539	0.29000007000007005	0
000563	0.834230550333445	1.0087566376923267	1.91133506668826	23250	1.0071142499325574	0.7694022778443995	0.9480000000000001	0.9960009960009959	1.1520000000000001	1.3800000000000001	0.9720000000000001	1.4400000000000002	0.06482827248904544	0.001642387759769326	1.1480001660001662	0
000564	0.6925588310883277	0.9985184593106419	1.8998076573309817	21450	1.0010402661340827	0.7098356498822525	0.7320000000000001	0.7320007320007319	0.468	0.456	0.48000000000000004	0.504	0.01727681879392473	0.002521806823440831	0.562000122000122	0
000565	1.9325477861163394	0.985256022610254	1.8810717036404685	41850	0.9911679803812311	1.384924100119919	1.476	1.284001284001284	0.78	0.7320000000000001	0.552	0.324	0.5476236859964203	0.005911957770977083	0.858000214000214	0
000566	1.2101656370428253	1.0044436022612697	1.9085347401758967	38130	1.0056387112976954	1.2618197356648153	1.2000000000000002	1.3920013920013918	1.3920000000000001	1.4040000000000001	1.2000000000000002	1.296	0.05165409862199	0.0011951090364257233	1.3140002320002322	0
000567	1.0639819418328822	1.00315858047421	1.8992675043546103	37500	1.0007556505430606	1.2409714158780638	1.1280000000000001	1.032001032001032	1.1760000000000002	1.1400000000000001	1.008	0.9960000000000001	0.17698947404518162	0.0024029299311494334	1.0800001720001722	0
000568	0.9292011924535929	1.016452454834159	1.922782741901582	31800	1.0131462204838604	1.052343760664598	0.9840000000000001	1.476001476001476	2.3880000000000003	2.112	2.184	2.748	0.12314256821100511	0.0033062343502985314	1.9820002460002464	0
000569	1.5443925101098337	0.9887822029201618	1.8667489978471985	53490	0.9836211083788318	1.7701216276084701	1.4160000000000001	0.9120009120009119	0.792	0.756	0.54	0.372	0.22572911749863644	0.005161094541330069	0.7980001520001521	0
000570	0.44709532407086794	1.010133391078703	1.9059082823222155	16860	1.0042547869521474	0.5579407485787775	0.504	0.6600006600006599	0.648	0.6000000000000001	0.624	0.9480000000000001	0.11084542450790957	0.005878604126555498	0.66400011000011	0
000571	0.9628522601668332	1.0053003634855333	1.9143939719345096	28110	1.0087260380048755	0.9302321733421967	0.9480000000000001	1.176001176001176	1.1400000000000001	1.236	0.912	1.1760000000000002	0.032620086824636574	0.00342567451934217	1.0980001960001962	0
000572	1.181777207375013	1.0058335287373488	1.90802938595336	33390	1.0053724317490957	1.104960948697828	1.212	1.3920013920013918	1.4400000000000002	1.5	1.308	1.4280000000000002	0.076816258677185	0.00046109698825302914	1.380000232000232	0
000573	0.7936879138052502	0.9913920271169259	1.8758823866410992	25350	0.988433642907615	0.8388966771335711	0.7200000000000001	0.45600045600045597	0.5760000000000001	0.43200000000000005	0.372	0.21600000000000003	0.04520876332832091	0.002958384209310827	0.46200007600007603	0
000574	0.8597315313836547	1.0145188599290191	1.91987455516842	30900	1.01161384850394	1.0225604466835245	1.092	1.224001224001224	1.3800000000000001	1.872	2.076	2.112	0.16282891529986987	0.0029050114250790404	1.626000204000204	0
000575	0.9894887430156714	0.9920779998601376	1.8860335688205567	26520	0.9937824697066269	0.8776149853089668	0.8520000000000001	0.6720006720006719	0.612	0.684	0.444	0.28800000000000003	0.1118737577067046	0.0017044698464893093	0.592000112000112	0
000576	1.4251791492967554	0.9941534094348694	1.8915598963034743	39360	0.996694383611646	1.3025235981056158	1.308	1.1880011880011878	0.9720000000000001	0.792	0.7080000000000001	0.624	0.12265555119113958	0.002540974176776567	0.932000198000198	0
000577	0.7074349240727987	0.9988251394259543	1.8968115904329472	21300	0.9994615886330259	0.7048717642187402	0.684	0.6000006000006	0.648	0.54	0.648	0.372	0.0025631598540585276	0.000636449207071621	0.5820001000001	0
000578	0.9210183637009659	1.0164341247846291	1.9329995152604853	24480	1.0185296083667141	0.8101061402852	1.26	1.4880014880014878	1.6680000000000001	1.6920000000000002	2.436	3.216	0.1109122234157659	0.0020954835820850004	1.960000248000248	0
000579	1.3625112416806031	0.9966586835772073	1.887262098766828	44610	0.9944298025772065	1.4762595963285448	1.1280000000000001	1.476001476001476	0.9840000000000001	0.888	0.912	0.672	0.11374835464794164	0.0022288810000008485	1.010000246000246	0
000580	0.7481795574490998	1.0012334159178762	1.9048365489332464	20250	1.0036900727965967	0.6701245645741545	0.8160000000000001	0.6840006840006839	0.624	0.756	0.744	0.528	0.07805499287494533	0.0024566568787205423	0.6920001140001141	0
000581	0.9741244829082427	1.005460303756639	1.9012498813944485	33030	1.0018001979907352	1.0930476231053985	1.044	1.032001032001032	1.284	1.068	1.1520000000000001	1.116	0.11892314019715577	0.0036601057659038094	1.116000172000172	0
000582	0.5353150279930593	0.9899677367990161	1.885255315149096	13890	0.993372394897531	0.4596558124412348	0.444	0.33600033600033596	0.324	0.336	0.168	0.14400000000000002	0.07565921555182448	0.003404658098514979	0.292000056000056	0
000583	0.5327990134024436	1.005156867041228	1.90600253070653	15630	1.0043044479940706	0.517236886137977	0.552	0.6000006000006	0.612	0.636	0.636	0.5640000000000001	0.015562127264466596	0.0008524190471574933	0.6000001000001001	0
000584	1.651993939013575	1.0080681185945455	1.9130917169334776	53850	1.0080398581762084	1.7820349532008997	1.848	2.268002268002268	2.064	1.8840000000000001	2.3640000000000003	2.652	0.13004101418732472	2.8260418337033855e-05	2.180000378000378	0
000585	0.7669493870999105	1.0069283702176393	1.9131938185314088	20460	1.0080936572070585	0.6770740045030716	0.768	1.0680010680010679	0.9720000000000001	0.78	1.2000000000000002	0.9600000000000001	0.0898753825968388	0.0011652869894192008	0.958000178000178	0
000586	0.6004331305483509	1.001920304103207	1.9002659717628203	22350	1.001281759634254	0.739618963863326	0.672	0.588000588000588	0.5640000000000001	0.528	0.528	0.552	0.13918583331497514	0.0006385444689529507	0.572000098000098	0
000587	1.221186845691365	0.9948007543797784	1.8849204174672625	35460	0.993195931736507	1.1734625708542972	1.1760000000000002	0.864000864000864	1.008	0.756	0.5880000000000001	0.5640000000000001	0.04772427483706787	0.0016048226432714419	0.826000144000144	0
000588	1.252120580679088	1.0078481756137092	1.917329133671747	33180	1.0102726235632886	1.0980115087689108	1.332	1.5480015480015479	1.86	1.524	1.6320000000000001	1.8960000000000001	0.1541090719101772	0.0024244479495794113	1.6320002580002582	0
000589	0.7534899524745489	1.023315262851927	1.9393390023014552	23700	1.021869989573284	0.7842939348349363	1.032	1.3680013680013678	2.16	2.544	3.204	4.188000000000001	0.030803982360387394	0.0014452732786431888	2.4160002280002284	0
000590	0.8503288286959659	0.9903109096350095	1.874551277072377	25230	0.987732259127112	0.8349255686027613	0.792	0.612000612000612	0.456	0.384	0.28800000000000003	0.28800000000000003	0.015403260093204585	0.0025786505078974065	0.47000010200010206	0
000591	1.0634123636511608	0.996687450707462	1.901761044613823	31020	1.0020695383964262	1.0265315552143344	0.936	0.9600009600009599	0.9720000000000001	0.66	0.6000000000000001	0.5880000000000001	0.036880808436826396	0.005382087688964199	0.7860001600001602	0
000592	0.5900988759797152	1.007454416112523	1.9028358259236136	22920	1.002635858552173	0.7584817293846726	0.612	0.7320007320007319	0.756	0.8640000000000001	0.756	0.792	0.1683828534049574	0.004818557560349879	0.7520001220001219	0
000593	0.8474657161422618	1.004148363820151	1.9031215627937863	30840	1.002786418063531	1.0205748924181197	0.8640000000000001	0.888000888000888	0.9960000000000001	0.9840000000000001	0.8520000000000001	0.8520000000000001	0.17310917627585787	0.0013619457566198534	0.9060001480001482	0
000594	0.7487607585839133	0.9904473703643636	1.8830856376881615	21300	0.9922291557414312	0.7048717642187402	0.624	0.49200049200049195	0.468	0.34800000000000003	0.40800000000000003	0.168	0.04388899436517313	0.001781785377067635	0.41800008200008204	0
000595	0.9159857656164003	1.0071950598961243	1.907871747372033	29820	1.0052893693575977	0.9868204699062363	1.02	0.9120009120009119	1.356	1.284	1.224	1.1400000000000001	0.07083470428983596	0.0019056905385266276	1.156000152000152	0
000596	0.5426213773752835	1.0107363127637508	1.9117424764766229	18900	1.007328920929063	0.6254495936025442	0.6000000000000001	0.612000612000612	0.936	1.104	0.8640000000000001	0.9	0.08282821622726066	0.003407391834687745	0.8360001020001021	0
000597	0.7920574126539838	0.9940875103382677	1.8836832527104657	23220	0.9925440490405842	0.7684095007116971	0.804	0.6000006000006	0.528	0.42000000000000004	0.396	0.36000000000000004	0.02364791194228666	0.0015434612976834572	0.5180001000001	0
000598	1.3687420246289317	1.0080709288512608	1.9190171811993535	35070	1.0111620838935287	1.1605564681291651	1.4280000000000002	1.7880017880017878	1.764	1.9680000000000002	1.9440000000000002	1.9200000000000002	0.20818555649976656	0.003091155042267868	1.802000298000298	0
000599	0.9081501225377766	0.9928761698298851	1.883552199896142	30030	0.9924749951320888	0.9937699098351535	0.9840000000000001	0.624000624000624	0.552	0.444	0.396	0.396	0.08561978729737685	0.00040117469779632486	0.566000104000104	0
000600	0.8707984385502477	0.995074790311489	1.880756004397563	29640	0.9910016331971271	0.9808638071100216	0.684	0.888000888000888	0.6960000000000001	0.48000000000000004	0.43200000000000005	0.42000000000000004	0.11006536855977389	0.004073157114361958	0.600000148000148	0
000601	1.2032784410148494	0.996305892950966	1.8930255595771543	30090	0.9974666659781719	0.9957554641005584	1.08	1.0440010440010439	0.936	0.876	0.6960000000000001	0.5880000000000001	0.207522976914291	0.0011607730272058525	0.8700001740001739	0
000602	0.8829751788571785	1.0029285621610822	1.900776839870827	27030	1.0015509445408548	0.8944921965649084	0.8640000000000001	0.9840009840009839	0.888	0.9480000000000001	0.8400000000000001	0.792	0.011517017707729948	0.0013776176202273671	0.8860001640001639	0
000603	0.8323057972988736	1.0181252590876486	1.92721032512226	25410	1.0154791877547604	0.840882231398976	1.092	1.284001284001284	1.8	2.088	2.46	2.94	0.008576434100102448	0.002646071332888189	1.944000214000214	0
000604	0.7859779051413607	0.9939726406926015	1.880419968306119	28380	0.9908245701891368	0.9391671675365186	0.7320000000000001	0.804000804000804	0.36000000000000004	0.5640000000000001	0.28800000000000003	0.40800000000000003	0.15318926239515795	0.0031480705034646617	0.5260001340001341	0
000605	0.6146932649200404	1.0057271566413533	1.9027676140815812	20370	1.0025999165976083	0.6740956731049642	0.684	0.6840006840006839	0.672	0.8520000000000001	0.624	0.78	0.059402408184923816	0.003127240043744983	0.716000114000114	0
000606	1.5832117533512444	0.9810334041203215	1.8628418130969404	45240	0.9815623477210669	1.497107916115296	1.332	0.7320007320007319	0.624	0.372	0.34800000000000003	0.192	0.08610383723594839	0.0005289436007454018	0.600000122000122	0
000607	0.6340674181512742	0.9879461052038211	1.8777935731033304	17700	0.9894406788553866	0.5857385082944461	0.504	0.504000504000504	0.276	0.28800000000000003	0.168	0.168	0.04832890985682814	0.0014945736515654673	0.318000084000084	0
000608	0.8026305379656118	1.0027395250036626	1.905979064027398	22650	1.0042920830103665	0.7495467351903505	0.792	0.9360009360009359	0.8400000000000001	0.624	0.936	0.6960000000000001	0.05308380277526126	0.0015525580067039524	0.8040001560001561	0
000609	0.8568387613259835	1.010464744369279	1.9167008755485624	28260	1.0099415839044017	0.9351960590057089	0.912	1.2120012120012118	1.332	1.4160000000000001	1.2000000000000002	1.6800000000000002	0.07835729767972544	0.0005231604648772148	1.2920002020002022	0
000610	1.5106958319090869	0.9941335980742421	1.8832763206701748	50250	0.9923296297774871	1.6629016972766055	1.3800000000000001	1.3680013680013678	0.8640000000000001	0.9600000000000001	0.7080000000000001	0.672	0.15220586536751868	0.0018039682967549986	0.992000228000228	0
000611	0.7257376626094596	0.9873056886034449	1.8821645859314424	18900	0.9917438382451512	0.6254495936025442	0.54	0.42000042000042	0.444	0.276	0.34800000000000003	0.10800000000000001	0.10028806900691545	0.0044381496417063016	0.35600007000007	0
000612	1.049373813612966	1.0007696641896964	1.9075229575731132	26400	1.0051055862089255	0.8736438767781569	1.092	1.0920010920010919	0.8280000000000001	0.912	0.9840000000000001	0.768	0.1757299368348091	0.004335922019229166	0.9460001820001819	0
000613	1.3323152133003817	1.0044125097862768	1.9054449161422455	43560	1.0040106316018282	1.441512396683959	1.32	1.56000156000156	1.6440000000000001	1.4520000000000002	1.116	1.6320000000000001	0.1091971833835772	0.0004018781844485897	1.45400026000026	0
000614	1.51146768106923	0.9870137459086409	1.8735046291843087	44100	0.9871807629393915	1.459382385072603	1.272	0.9240009240009239	0.8520000000000001	0.528	0.40800000000000003	0.36000000000000004	0.052085295996626924	0.0001670170307506158	0.724000154000154	0
000615	1.1146754462664048	0.9963278102823664	1.8854806555360883	39780	0.9934911304969456	1.3164224779634501	1.08	0.9360009360009359	0.8280000000000001	0.8160000000000001	0.5760000000000001	0.612	0.20174703169704533	0.0028366797854207926	0.8080001560001561	0
000616	1.1046384832556346	1.0007181464731425	1.909014401815594	31560	1.00589145299689	1.0444015436029785	1.1880000000000002	0.9840009840009839	0.9	1.1640000000000001	0.9840000000000001	0.756	0.060236939652656085	0.0051733065237475895	0.9960001640001641	0
000617	0.8029065126377212	1.003232359242485	1.905736147150336	23910	1.0041640860658738	0.7912433747638534	0.912	0.7560007560007559	0.8520000000000001	0.8160000000000001	0.792	0.78	0.011663137873867746	0.0009317268233888232	0.818000126000126	0
000618	0.8368867901299667	1.0000447541829132	1.905706807186001	21660	1.0041486263504689	0.7167850898111696	0.756	0.828000828000828	0.888	0.624	0.744	0.54	0.12010170031879708	0.0041038721675557	0.730000138000138	0
000619	1.1934800534600116	0.9689987476318199	1.84459524186266	31680	0.9719479257273902	1.0483726521337884	0.7200000000000001	0.42000042000042	0.40800000000000003	0.084	0.10800000000000001	0.0	0.14510740132622324	0.0029491780955702707	0.29000007000007005	1
000620	0.8558865196660912	1.018083952228846	1.9313628415128727	24540	1.017667217735977	0.8120916945506049	1.02	1.5120015120015118	1.788	2.2680000000000002	2.3160000000000003	3.072	0.04379482511548627	0.0004167344928691641	1.9960002520002522	0
000621	0.9725978650906169	0.9940094958504495	1.8859404400434925	29640	0.9937333986043932	0.9808638071100216	0.768	0.816000816000816	0.78	0.612	0.444	0.384	0.008265942019404782	0.0002760972460562616	0.634000136000136	0
000622	0.5998856230806558	0.9794627032246522	1.8535396158904929	22200	0.9766608652308573	0.7346550781998138	0.372	0.45600045600045597	0.192	0.096	0.14400000000000002	0.060000000000000005	0.13476945511915794	0.0028018379937949645	0.22000007600007598	0
000623	0.7282746523517587	1.0155929665742598	1.930745817206295	20490	1.017342097361983	0.678066781635774	0.8640000000000001	1.176001176001176	1.344	1.6560000000000001	1.572	2.196	0.05020787071598465	0.0017491307877233186	1.4680001960001963	0
000624	0.8902443445083974	1.0076380450103193	1.9071699393885169	30210	1.0049195750534832	0.9997265726313682	0.9960000000000001	1.2360012360012358	0.9600000000000001	1.092	1.308	1.296	0.10948222812297081	0.0027184699568361115	1.1480002060002061	0
000625	0.9386197206611367	1.0107990652902041	1.915086610855976	28500	1.009091000977629	0.9431382760673285	1.1760000000000002	1.3680013680013678	1.08	1.4040000000000001	1.848	1.788	0.004518555406191727	0.001708064312575086	1.4440002280002278	0
000626	1.1782406580455616	0.9886416996025996	1.8870517136776557	26190	0.994318947173059	0.8666944368492397	0.9	0.852000852000852	0.624	0.552	0.42000000000000004	0.264	0.3115462211963218	0.005677247570459398	0.6020001420001421	0
000627	0.8750619373657772	1.0045928780188036	1.8995376021163708	32610	1.0008979695479723	1.0791487432475642	0.9720000000000001	0.9000009000008999	0.9840000000000001	0.9600000000000001	0.9960000000000001	0.924	0.20408680588178696	0.003694908470831315	0.95600015000015	0
000628	0.7470748852582907	1.0123238734462428	1.923072066995212	22320	1.0132986706898637	0.7386261867306235	0.876	1.2000012000012	1.044	1.272	1.32	1.788	0.008448698527667164	0.0009747972436209285	1.2500002000002002	0
000629	0.9936099008687233	1.0028805875288944	1.9004354852618677	31020	1.0013710791174895	1.0265315552143344	1.08	1.08000108000108	0.8520000000000001	1.08	0.9480000000000001	0.936	0.03292165434561112	0.0015095084114049584	0.9960001800001801	0
000630	1.338349717075043	1.004387918392095	1.9071623895180128	35880	1.00491559690109	1.1873614507121315	1.236	1.608001608001608	1.488	1.62	1.572	1.212	0.1509882663629114	0.0005276785089949332	1.456000268000268	0
000631	0.7666268050619351	1.0024234577677986	1.9058813059579331	21840	1.004240572656939	0.7227417526073844	0.792	0.828000828000828	0.8640000000000001	0.5640000000000001	0.7320000000000001	0.744	0.043885052454550766	0.001817114889140381	0.754000138000138	0
000632	1.4243207082056786	1.0067602398344526	1.9114740686658664	46140	1.007187492387455	1.5268912300963697	1.512	1.7880017880017878	1.6800000000000002	1.6680000000000001	2.16	1.7040000000000002	0.10257052189069116	0.00042725255300246623	1.7520002980002982	0
000633	0.9490544935741583	0.989824527898624	1.868098888765846	36990	0.984332388365119	1.2240942046221222	0.924	0.624000624000624	0.49200000000000005	0.49200000000000005	0.24000000000000002	0.34800000000000003	0.2750397110479639	0.005492139533504914	0.520000104000104	0
000634	1.069945471608325	1.0066383569460653	1.9046382810456148	34440	1.003585602147563	1.1397081483424139	1.224	1.2120012120012118	1.26	1.368	1.332	1.4160000000000001	0.06976267673408887	0.0030527547985021997	1.3020002020002022	0
000635	1.2941233515286046	1.0107167005941802	1.9230550364827377	32580	1.013289697029465	1.0781559661148619	1.5	1.8360018360018358	1.812	1.824	2.508	2.3640000000000003	0.21596738541374272	0.0025729964352847468	1.9740003060003062	0
000636	0.8261939575783319	0.995779283510727	1.88943621340317	27660	0.9955753797548599	0.9153405163516598	0.768	0.588000588000588	0.744	0.5640000000000001	0.49200000000000005	0.36000000000000004	0.08914655877332789	0.00020390375586709641	0.586000098000098	0
000637	1.0293191888149824	1.0028447118427535	1.902921048535424	29460	1.0026807637643813	0.9749071443138069	1.044	0.9960009960009959	1.1280000000000001	1.1640000000000001	0.9600000000000001	0.888	0.05441204450117554	0.00016394807837216696	1.030000166000166	0
000638	1.026068464276375	1.0034779522532469	1.912173579128902	25710	1.0075560760897992	0.8508100027260005	1.068	1.1640011640011638	1.104	1.032	0.8280000000000001	1.1880000000000002	0.1752584615503746	0.004078123836552372	1.064000194000194	0
000639	1.1760448317701016	0.9952580012261414	1.8947085056816524	32490	0.9983534382836919	1.0751776347167545	1.1760000000000002	0.9000009000008999	0.8400000000000001	0.804	0.552	0.6000000000000001	0.10086719705334701	0.003095437057550554	0.81200015000015	0
000640	0.8014916514322071	0.940275060670117	1.7611263409317417	38310	0.9279667729620663	1.26777639846103	0.552	0.060000060000059995	0.036000000000000004	0.024	0.0	0.0	0.46628474702882283	0.012308287708050702	0.11200001000001002	2
000641	1.3473125278838607	1.009575810597252	1.9159980239881087	40950	1.0095712397222345	1.3551407861388456	1.4280000000000002	1.9200019200019198	1.8	2.004	2.2920000000000003	2.124	0.007828258254984899	4.570875017595455e-06	1.9280003200003202	0
000642	1.0923532460751744	0.9929097947612694	1.892152724874097	31740	0.9970067548497648	1.0503582063991932	0.888	0.9480009480009479	0.684	0.66	0.48000000000000004	0.396	0.04199503967598117	0.0040969600884953605	0.676000158000158	0
000643	1.0654008167675681	1.0123762195459107	1.9192887179220464	34440	1.011305161110899	1.1397081483424139	1.224	1.4400014400014398	1.6440000000000001	2.2560000000000002	2.052	2.1	0.0743073315748457	0.0010710584350117625	1.78600024000024	0
000644	1.912627155546814	1.005192776238211	1.9104428769826505	56160	1.0066441403312516	1.8584787924189883	1.9800000000000002	2.1000021000021	2.568	1.9440000000000002	2.232	2.16	0.05414836312782567	0.0014513640930406968	2.16400035000035	0
000645	2.2676406583425717	0.9905541632968319	1.8868587190721384	60600	0.9942172551041152	2.005409808058951	1.9320000000000002	1.6680016680016678	1.488	0.8280000000000001	1.044	0.66	0.2622308502836206	0.003663091807283303	1.2700002780002781	0
000646	0.8220149656907138	1.0069334931910001	1.9062417764753388	28110	1.0044305105705402	0.9302321733421967	1.104	0.804000804000804	0.9720000000000001	0.9600000000000001	1.1400000000000001	1.1520000000000001	0.1082172076514829	0.0025029826204598926	1.0220001340001341	0
000647	0.9866822834208968	1.0102121957797985	1.915130209386393	28680	1.0091139737687551	0.9490949388635431	1.104	1.284001284001284	1.5	1.488	1.6920000000000002	1.6920000000000002	0.037587344557353686	0.0010982220110433705	1.460000214000214	0
000648	0.9967658366555998	1.0016384237330547	1.902183977980633	29280	1.0022923890247173	0.9689504815175922	1.02	0.9240009240009239	0.9840000000000001	1.008	0.9600000000000001	0.7320000000000001	0.02781535513800759	0.0006539652916626171	0.9380001540001541	0
000649	1.221774044768586	0.9930449868697303	1.890573032810765	37170	0.996174388816611	1.2300508674183368	1.008	1.0440010440010439	0.8400000000000001	0.7080000000000001	0.468	0.504	0.008276822649750715	0.0031294019468807166	0.7620001740001742	0
000650	0.5231585188388339	1.0033250450409565	1.9049429570602177	17820	1.0037461410092554	0.5897096168252559	0.396	0.6000006000006	0.78	0.5640000000000001	0.6000000000000001	0.372	0.066551097986422	0.000421095968298868	0.5520001000001	0
000651	0.7014309651035192	1.0078931578020898	1.9099777198390284	24960	1.0063990412923838	0.8259905744084393	0.8280000000000001	0.7200007200007199	0.9960000000000001	1.056	0.876	1.032	0.12455960930492005	0.0014941165097059894	0.9180001200001201	0
000652	0.814406702764566	1.0046647704214438	1.9044696417450016	25140	1.0034967432940285	0.8319472372046539	0.912	0.828000828000828	0.912	0.9720000000000001	0.8280000000000001	0.912	0.017540534440087963	0.001168027127415261	0.894000138000138	0
000653	1.1324025828677662	1.0188423387007324	1.9271770167775493	41820	1.0154616370337044	1.3839313229872168	1.572	1.6200016200016198	2.592	3.036	3.648	4.128	0.2515287401194506	0.0033807016670279744	2.7660002700002697	0
000654	0.8080831402779305	0.9944594864202609	1.884131518143845	24330	0.9927802475562587	0.8051422546216878	0.744	0.6600006600006599	0.5640000000000001	0.456	0.456	0.336	0.002940885656242731	0.0016792388640022304	0.5360001100001099	0
000655	0.3819529092118244	0.9989754779272191	1.8778700171830784	14580	0.9894809585129825	0.4824896864933912	0.384	0.34800034800034796	0.312	0.312	0.28800000000000003	0.24000000000000002	0.10053677728156679	0.009494519414236624	0.314000058000058	0
000656	0.6053427763687118	1.0073161413057656	1.9064482716744784	22080	1.0045393163269043	0.730683969669004	0.7080000000000001	0.6600006600006599	0.756	0.78	0.924	0.768	0.12534119330029214	0.0027768249788613364	0.76600011000011	0
000657	1.0691707503524466	1.0037729167541238	1.908717909903672	28770	1.0057352264750778	0.9520732702616506	1.032	1.176001176001176	1.1760000000000002	1.212	1.224	0.924	0.11709748009079601	0.001962309720954014	1.124000196000196	0
000658	1.3470814104022704	0.9848440205785934	1.878120791278335	38040	0.9896130955564808	1.258841404266708	0.9480000000000001	0.816000816000816	0.648	0.5760000000000001	0.312	0.21600000000000003	0.08824000613556238	0.0047690749778873665	0.586000136000136	0
000659	0.9334674553752348	1.003551420461184	1.9117319988358288	23640	1.007323400085788	0.7823083805695314	0.9840000000000001	0.9240009240009239	1.1520000000000001	0.8520000000000001	1.02	0.888	0.15115907480570334	0.0037719796246040715	0.970000154000154	0
000660	0.8208171206658497	0.9892682087535765	1.8847062855016543	22020	0.9930831020408201	0.728698415403599	0.66	0.6600006600006599	0.456	0.324	0.252	0.252	0.09211870526225063	0.0038148932872436037	0.4340001100001099	0
000661	0.7180410649478073	0.9985860554711918	1.8937210456649796	23820	0.9978331291702548	0.7882650433657461	0.7200000000000001	0.588000588000588	0.612	0.5880000000000001	0.6000000000000001	0.384	0.07022397841793881	0.0007529263009370402	0.582000098000098	0
000662	0.7013423528822005	1.0030896890943608	1.9037530909315643	20880	1.0031191807475182	0.6909728843609059	0.744	0.6960006960006959	0.8160000000000001	0.66	0.648	0.6960000000000001	0.010369468521294611	2.9491653157354136e-05	0.710000116000116	0
000663	0.7084912036597447	0.9987510937851899	1.883624494681673	25500	0.9925130884575203	0.8438605627970833	0.804	0.552000552000552	0.552	0.5640000000000001	0.5880000000000001	0.42000000000000004	0.1353693591373386	0.006238005327669605	0.5800000920000921	0
000664	0.3444879014594515	1.0009143294527676	1.8935661074583985	15120	0.9977514896511426	0.5003596748820354	0.48000000000000004	0.24000024000023998	0.28800000000000003	0.312	0.312	0.276	0.15587177342258385	0.003162839801625017	0.31800004000004006	0
000665	0.6255836152077798	0.987902533628176	1.8752984016847465	20100	0.9881259315170068	0.6651606789106422	0.36000000000000004	0.552000552000552	0.444	0.20400000000000001	0.24000000000000002	0.12000000000000001	0.0395770637028624	0.0002233978888307453	0.320000092000092	0
000666	1.7328635333347573	1.0025040590824152	1.9101938050744436	44940	1.006512900198433	1.4871801447882715	2.076	1.5960015960015959	1.584	1.6680000000000001	1.7040000000000002	1.596	0.24568338854648575	0.004008841116017736	1.704000266000266	0
000667	0.9864927663164886	1.0017070571574558	1.9048187566621324	23910	1.0036806977528956	0.7912433747638534	0.9600000000000001	1.056001056001056	0.876	1.02	0.936	0.744	0.1952493915526352	0.0019736405954398073	0.932000176000176	0
000668	1.6442831090602812	1.008358963347697	1.912607985643967	49290	1.0077849721108112	1.631132829030127	1.8	1.9200019200019198	2.3760000000000003	2.3040000000000003	2.496	2.3040000000000003	0.013150280030154171	0.0005739912368858402	2.20000032000032	0
000669	1.1954996098606818	0.9935530677716359	1.892564517375684	32040	0.9972237351707935	1.0602859777262177	1.056	0.9360009360009359	0.792	0.66	0.744	0.396	0.13521363213446413	0.0036706673991576677	0.764000156000156	0
000670	0.8668139545171927	1.0165763961662277	1.9247264722230295	29670	1.0141704043325603	0.981856584242724	1.26	1.2000012000012	1.4640000000000002	2.2560000000000002	2.076	2.9040000000000004	0.11504262972553136	0.002405991833667409	1.8600002000002	0
000671	0.9838716365941484	0.9902929233919414	1.884010018943636	26400	0.9927162276060059	0.8736438767781569	0.9	0.6720006720006719	0.6000000000000001	0.372	0.43200000000000005	0.28800000000000003	0.11022775981599153	0.002423304214064448	0.544000112000112	0
000672	1.025976936057148	1.0150719007497313	1.9257816709685311	31230	1.0147264061093428	1.0334809951432515	1.08	1.7400017400017398	2.04	2.232	2.208	2.748	0.007504059086103521	0.0003454946403884662	2.00800029000029	0
000673	1.4789245569244713	0.9914894276351078	1.8778063165102437	49860	0.9894473935685306	1.6499955945514735	1.284	1.056001056001056	0.924	0.78	0.636	0.456	0.17107103762700215	0.002042034066577214	0.8560001760001761	0
000674	0.6413071782285055	1.0061690752148358	1.8975581657590237	22170	0.999854971594833	0.7336623010671113	0.744	0.84000084000084	0.612	0.744	0.744	0.912	0.09235512283860581	0.006314103620002731	0.7660001400001399	0
000675	1.0357472441935347	1.0090958431790835	1.914853385456626	32010	1.0089681106340023	1.0592932005935152	1.1520000000000001	1.4400014400014398	1.284	1.4160000000000001	1.764	1.608	0.023545956399980472	0.00012773254508124943	1.44400024000024	0
000676	0.9173992169753146	1.006737504679535	1.9104534906237487	33630	1.00664973283535	1.1129031657594477	0.9960000000000001	1.0920010920010919	1.056	1.224	1.26	1.116	0.19550394878413313	8.777184418495843e-05	1.124000182000182	0
000677	1.3037655246638038	1.0042814000146252	1.910004375737813	36420	1.006413086728989	1.2052314391007755	1.4280000000000002	1.4640014640014638	1.224	1.512	1.4640000000000002	1.332	0.09853408556302834	0.002131686714363923	1.4040002440002441	0
000678	0.6084373988037561	1.0022196223962576	1.901109516656748	19200	1.0017262374748686	0.6353773649295686	0.636	0.6000006000006	0.648	0.624	0.43200000000000005	0.612	0.02693996612581251	0.0004933849213890618	0.5920001000001001	0
000679	0.7596126622990906	0.9943535954848254	1.8894937441157824	20160	0.9956056936446067	0.667146233176047	0.672	0.6960006960006959	0.40800000000000003	0.648	0.30000000000000004	0.34800000000000003	0.09246642912304359	0.001252098159781334	0.5120001160001161	0
000680	0.8342719252923906	1.0024731275519045	1.9007736099611343	29370	1.0015492426476944	0.9719288129156995	0.78	0.9480009480009479	0.8160000000000001	0.8280000000000001	0.924	0.636	0.13765688762330897	0.0009238849042101371	0.822000158000158	0
000681	1.0484651108204752	1.0049374509540974	1.90444030874393	34020	1.003481287247683	1.1258092684845795	1.104	1.3200013200013199	1.1280000000000001	1.008	1.236	1.224	0.0773441576641043	0.0014561637064143262	1.17000022000022	0
000682	1.083581576100824	0.9957579706399777	1.889845700343284	31620	0.9957911452371857	1.0463870978683834	1.032	0.828000828000828	0.9480000000000001	0.756	0.444	0.624	0.03719447823244071	3.317459720797444e-05	0.7720001380001379	0
000683	0.7983005854610519	1.0015590841220385	1.9017491858595923	21810	1.0020632898215005	0.7217489754746819	0.792	0.7560007560007559	0.876	0.768	0.636	0.66	0.07655160998637	0.0005042056994619681	0.748000126000126	0
000684	1.3060409140141933	0.9935979311200152	1.884597235557752	47640	0.9930256418108623	1.5765300867314922	1.2000000000000002	1.032001032001032	0.8520000000000001	0.744	0.648	0.516	0.2704891727172989	0.0005722893091528736	0.8320001720001721	0
000685	0.6287894105874168	1.0027137195827558	1.9038948026488147	16590	1.0031938510093223	0.5490057543844554	0.552	0.6000006000006	0.8520000000000001	0.744	0.5760000000000001	0.48000000000000004	0.07978365620296135	0.0004801314265665546	0.6340001000001	0
000686	1.5897988585101046	1.012074044551328	1.9185555917769148	47190	1.0109188647463168	1.5616384297409553	2.028	2.052002052002052	2.208	3.06	3.096	3.2520000000000002	0.02816042876914926	0.0011551798050113415	2.616000342000342	0
000687	0.734805346218545	0.9943503199332696	1.8844464648913093	26100	0.9929461982379939	0.8637161054511324	0.648	0.6360006360006359	0.552	0.384	0.36000000000000004	0.336	0.12891075923258744	0.0014041216952757063	0.48600010600010596	0
000688	0.7170008367924445	1.0046188970678558	1.9027325028248616	25800	1.0025814158922157	0.8537883341241079	0.66	0.864000864000864	0.876	0.8400000000000001	0.768	0.7200000000000001	0.1367874973316634	0.0020374811756400657	0.788000144000144	0
000689	1.6278924250251334	0.9329152828018052	1.7602047199936173	40170	0.9274811555546331	1.329328580688582	0.552	0.216000216000216	0.060000000000000005	0.0	0.0	0.0	0.2985638443365515	0.005434127247172182	0.13800003600003602	3
000690	0.9531282531067427	0.9991021271651774	1.90205640929133	27120	1.0022251709596688	0.8974705279630157	0.8640000000000001	1.0920010920010919	0.6960000000000001	0.9	0.54	0.7080000000000001	0.05565772514372691	0.0031230437944913536	0.800000182000182	0
000691	0.6611389968096301	1.002243090813584	1.8897376204776908	27000	0.9957341961576304	0.8934994194322059	0.7200000000000001	0.552000552000552	0.768	0.636	0.66	0.528	0.23236042262257584	0.006508894655953612	0.644000092000092	0
000692	1.0550500041530764	0.9933942296556547	1.8925493758972785	26850	0.997215756873878	0.8885355337686937	0.888	1.032001032001032	0.5880000000000001	0.612	0.48000000000000004	0.43200000000000005	0.16651447038438272	0.003821527218223264	0.672000172000172	0
000693	0.7960889394681817	1.0020821064534706	1.8962225594057924	24090	0.9991512183837489	0.7972000375600682	0.768	0.84000084000084	0.768	0.8640000000000001	0.7200000000000001	0.636	0.0011110980918864755	0.0029308880697217488	0.7660001400001399	0
000694	1.1347855018548758	1.013006795498838	1.922319434217739	32310	1.012902095956124	1.0692209719205397	1.4400000000000002	1.476001476001476	1.596	2.64	2.3520000000000003	2.3760000000000003	0.06556452993433615	0.00010469954271408177	1.9800002460002464	0
000695	1.0747580949971534	1.0115308237993772	1.9201528782313344	32160	1.0117605015568931	1.0642570862570275	1.236	1.5000015000015	1.584	1.9200000000000002	1.8840000000000001	2.148	0.010501008740125828	0.00022967775751592256	1.7120002500002498	0
000696	0.6805362308025358	0.9965319215955275	1.893845998050923	18870	0.9978989686615298	0.6244568164698416	0.612	0.6480006480006479	0.5640000000000001	0.372	0.444	0.36000000000000004	0.056079414332694144	0.0013670470660023248	0.500000108000108	0
000697	0.5727509314885979	1.0049076164182806	1.909475914549367	17190	1.006134631735568	0.5688612970385044	0.612	0.624000624000624	0.648	0.672	0.636	0.624	0.003889634450093493	0.0012270153172873055	0.6360001040001041	0
000698	0.841981178923826	0.9943590425351941	1.886111293210652	26760	0.9938234239810483	0.8855572023705863	0.768	0.612000612000612	0.684	0.468	0.49200000000000005	0.324	0.04357602344676037	0.0005356185541458558	0.558000102000102	0
000699	0.7775997782333125	0.9872893349213562	1.8640708383868057	30900	0.9822099415964283	1.0225604466835245	0.78	0.45600045600045597	0.36000000000000004	0.264	0.228	0.20400000000000001	0.24496066845021203	0.0050793933249279055	0.38200007600007607	0
000700	1.2948005696305205	0.9911482441447304	1.884816276930444	29130	0.9931410583548307	0.96398659585408	1.1280000000000001	0.9240009240009239	0.8640000000000001	0.612	0.468	0.444	0.3308139737764405	0.0019928142101003354	0.7400001540001541	0
000701	0.574394684129962	1.018009664041284	1.9294899521820976	19290	1.0166803611840076	0.638355696327676	0.756	0.84000084000084	1.272	1.3800000000000001	1.9800000000000002	1.8	0.063961012197714	0.0013293028572762822	1.3380001400001402	0
000702	1.3109746222427254	1.0010641500047763	1.9027916919013563	36810	1.002612603601486	1.2181375418259075	1.32	1.3440013440013439	1.1400000000000001	1.236	1.1400000000000001	0.9960000000000001	0.09283708041681793	0.0015484535967096313	1.196000224000224	0
000703	1.5116196867342302	0.9960763718688515	1.8910788344165752	45810	0.9964409040989015	1.5159706816366427	1.4400000000000002	1.26000126000126	1.104	0.9960000000000001	0.9960000000000001	0.6960000000000001	0.0043509949024125305	0.0003645322300500631	1.0820002100002102	0
000704	1.3843307267387681	0.9967095030598789	1.896338977508167	41340	0.9992125610190068	1.3680468888639774	1.308	1.176001176001176	1.104	0.9960000000000001	0.792	0.744	0.016283837874790708	0.0025030579591278634	1.0200001960001959	0
000705	0.8640106403998774	0.996159704890702	1.9001890798224816	21690	1.0012412439914609	0.7177778669438721	0.6960000000000001	0.888000888000888	0.5880000000000001	0.672	0.528	0.384	0.14623277345600527	0.005081539100758814	0.626000148000148	0
000706	0.7472144513379634	0.9984652477493103	1.8957300691105048	26040	0.9988917170524637	0.8617305511857275	0.66	0.6480006480006479	0.672	0.7200000000000001	0.54	0.384	0.11451609984776412	0.00042646930315337617	0.6040001080001081	0
000707	1.5325844236242134	0.9893306797790741	1.8827440998702567	43800	0.9920491937822239	1.4494546137455784	1.1400000000000001	0.9480009480009479	1.08	0.8160000000000001	0.552	0.336	0.08312980987863505	0.002718514003149819	0.8120001580001581	0
000708	1.1482720825215509	0.9884283428848563	1.875885105087758	40380	0.9884350753023927	1.3362780206174991	1.032	0.816000816000816	0.552	0.384	0.456	0.28800000000000003	0.18800593809594823	6.7324175364591454e-06	0.588000136000136	0
000709	0.5282345808767007	0.9887864269078593	1.86987742199614	19050	0.9852695271177246	0.6304134792660564	0.468	0.3000003000003	0.324	0.264	0.14400000000000002	0.14400000000000002	0.10217889838935568	0.0035168997901346977	0.27400005000005007	0
000710	0.6894735530621613	1.0013135271217952	1.9003091661679183	22650	1.0013045194850252	0.7495467351903505	0.756	0.6960006960006959	0.552	0.648	0.612	0.5640000000000001	0.06007318212818924	9.007636770030913e-06	0.638000116000116	0
000711	1.1896044423657914	0.997413068917442	1.894595327232968	37530	0.9982938026758691	1.2419641930107663	1.1400000000000001	1.284001284001284	0.9480000000000001	0.5760000000000001	0.78	0.804	0.05235975064497489	0.0008807337584271213	0.9220002140002141	0
000712	0.669404507398035	1.015074398854614	1.9240701418888664	23130	1.0138245729586066	0.7654311693135898	0.804	1.0440010440010439	1.212	1.3920000000000001	1.512	1.872	0.09602666191555476	0.0012498258960074171	1.306000174000174	0
000713	0.9289398058925953	0.9991783132851998	1.906702853042862	23670	1.0046734594859636	0.7833011577022339	0.888	0.78000078000078	0.9960000000000001	0.768	0.6000000000000001	0.624	0.14563864819036143	0.005495146200763856	0.77600013000013	0
000714	0.8861134976984941	1.0063902172169739	1.9123548382584716	24150	1.007651584541196	0.7991855918254731	0.9	0.9480009480009479	1.272	1.104	1.284	0.936	0.08692790587302102	0.0012613673242221068	1.074000158000158	0
000715	1.5120301143060664	1.0007768575193448	1.8969515754021924	52590	0.9995353490425744	1.7403383136273967	1.4040000000000001	1.5000015000015	1.572	1.332	1.296	1.068	0.22830819932133029	0.0012415084767704032	1.36200025000025	0
000716	1.060833561968581	0.9952367548355117	1.8829719279894683	34260	0.992169240209139	1.133751485546199	1.104	0.6720006720006719	0.876	0.7200000000000001	0.5640000000000001	0.48000000000000004	0.07291792357761806	0.0030675146263726694	0.7360001120001121	0
000717	0.8051687999753495	1.0172120346113287	1.92754062748414	28890	1.0156532295652378	0.9560443787924603	1.056	1.176001176001176	1.6440000000000001	2.028	2.184	2.604	0.15087557881711078	0.0015588050460908498	1.7820001960001957	0
000718	0.847939938139252	1.0024262666064832	1.906889753204997	23910	1.0047719402912823	0.7912433747638534	0.936	0.9360009360009359	0.66	0.9600000000000001	0.684	0.8400000000000001	0.05669656337539852	0.002345673684799099	0.8360001560001559	0
000719	0.9192364084943839	1.00635223102143	1.9138096178581296	27360	1.0084181321187828	0.9054127450246353	0.9	1.104001104001104	1.1880000000000002	1.248	1.1400000000000001	1.056	0.013823663469748615	0.00206590109735294	1.106000184000184	0
000720	1.390690494976616	0.9979636298448304	1.8958251776481685	39960	0.998941831323499	1.3223791407596648	1.524	1.0200010200010199	1.212	1.068	0.888	0.8520000000000001	0.06831135421695111	0.0009782014786685611	1.09400017000017	0
000721	0.7496727844181061	0.9924700345124748	1.8857557175252104	20250	0.9936360652358553	0.6701245645741545	0.768	0.444000444000444	0.444	0.43200000000000005	0.49200000000000005	0.20400000000000001	0.07954821984395166	0.0011660307233805067	0.46400007400007404	0
000722	1.3629574590681375	0.9859988347431512	1.8699107908349055	39360	0.9852871097141046	1.3025235981056158	1.08	0.864000864000864	0.612	0.612	0.30000000000000004	0.28800000000000003	0.06043386096252168	0.0007117250290465948	0.6260001440001441	0
000723	0.6204381726176825	1.001392337533453	1.904542860011748	19470	1.0035353232170785	0.6443123591238907	0.684	0.612000612000612	0.5760000000000001	0.49200000000000005	0.552	0.54	0.023874186506208206	0.0021429856836254757	0.5760001020001021	0
000724	0.7841653120279118	0.9984257429511041	1.895856364626976	25110	0.9989582642615624	0.8309544600719515	0.66	0.876000876000876	0.672	0.516	0.636	0.444	0.04678914804403966	0.0005325213104583337	0.634000146000146	0
000725	1.674942449334128	1.0014443981960102	1.904541039475812	46530	1.0035343639464014	1.5397973328215016	1.6920000000000002	1.6920016920016918	1.6320000000000001	1.524	1.4160000000000001	1.3800000000000001	0.1351451165126265	0.0020899657503912206	1.556000282000282	0
000726	1.2088193355199452	1.0094422651622472	1.9133277183108215	40020	1.008164211228831	1.3243646950250696	1.3920000000000001	1.428001428001428	1.752	2.004	1.6920000000000002	2.04	0.11554535950512435	0.00127805393341629	1.7180002380002382	0
000727	1.2545962322696278	1.004378058733678	1.903967828937806	40110	1.0032323297760988	1.327343026423177	1.284	1.3440013440013439	1.512	1.4400000000000002	1.212	1.356	0.07274679415354912	0.0011457289575791396	1.3580002240002242	0
000728	1.0227604317690075	1.0023661590714663	1.9074823229265392	26040	1.0050841751375132	0.8617305511857275	1.08	0.9000009000008999	1.1880000000000002	1.032	0.936	0.8640000000000001	0.16102988058328005	0.0027180160660469355	1.0000001500001499	0
000729	1.3282032573868623	0.9995568487510561	1.8941419902696253	32160	0.9980549318866699	1.0642570862570275	1.356	1.0680010680010679	1.284	1.1880000000000002	1.044	0.8280000000000001	0.26394617112983476	0.0015019168643861658	1.128000178000178	0
000730	1.0145003198382956	0.9904421671857871	1.88862704640818	25440	0.9951490162012202	0.8418750085316785	0.876	0.7320007320007319	0.516	0.516	0.49200000000000005	0.252	0.17262531130661707	0.004706849015433057	0.564000122000122	0
000731	1.0555222253670586	0.9849951322911594	1.8770377989794125	26220	0.9890424488939351	0.8676872139819422	0.7320000000000001	0.6360006360006359	0.6000000000000001	0.40800000000000003	0.21600000000000003	0.192	0.1878350113851165	0.004047316602775686	0.46400010600010605	0
000732	0.8180300230414966	1.0084869414374167	1.9094729708824651	28140	1.006133080668497	0.9312249504748991	1.1280000000000001	0.852000852000852	0.9600000000000001	1.1400000000000001	1.248	1.308	0.11319492743340243	0.0023538607689197466	1.106000142000142	0
000733	1.0460743863395676	0.9833395425335391	1.866643842586382	27270	0.9835657003221967	0.902434413626528	0.8160000000000001	0.7200007200007199	0.384	0.252	0.276	0.168	0.14363997271303963	0.0002261577886576438	0.43600012000012	0
000734	0.7941589243236276	0.9960344720694906	1.896979718432836	21600	0.9995501780737011	0.7147995355457647	0.6960000000000001	0.7320007320007319	0.5760000000000001	0.5880000000000001	0.42000000000000004	0.396	0.07935938877786286	0.0035157060042104726	0.568000122000122	0
000735	0.6966124921329498	1.0043978597973091	1.9027034519347945	21660	1.0025661084948525	0.7167850898111696	0.744	0.7200007200007199	0.8400000000000001	0.756	0.7080000000000001	0.756	0.020172597678219772	0.0018317513024566079	0.7540001200001201	0
000736	0.8762346795336254	1.0023884252774913	1.901506706963087	27540	1.0019355236562508	0.9113694078208501	0.924	0.852000852000852	0.804	1.032	0.8160000000000001	0.7200000000000001	0.03513472828722464	0.0004529016212404535	0.858000142000142	0
000737	0.7178536571582124	1.0050689465949767	1.9056795275256664	21750	1.004134252243524	0.7197634212092769	0.8400000000000001	0.78000078000078	0.876	0.612	0.8400000000000001	0.912	0.0019097640510645775	0.0009346943514527695	0.8100001300001299	0
000738	1.140680892006969	1.0034728368658714	1.9115310263124727	34920	1.0072175043191878	1.155592582465653	1.056	1.4160014160014158	1.1280000000000001	1.308	1.1400000000000001	1.044	0.014911690458683902	0.0037446674533163637	1.182000236000236	0
000739	0.7276893631773387	0.9966931438513663	1.8965635794030575	19950	0.9993309074946449	0.6601967932471299	0.8160000000000001	0.552000552000552	0.5640000000000001	0.456	0.396	0.456	0.0674925699302088	0.0026377636432786122	0.540000092000092	0
000740	0.42979995772466056	1.0092973468802213	1.9090472316659148	14100	1.0059087515912901	0.466605252370152	0.504	0.6000006000006	0.468	0.7080000000000001	0.624	0.744	0.036805294645491426	0.0033885952889312065	0.6080001000001	0
000741	0.8606765705504046	0.9941395775755698	1.885169839556672	29100	0.9933273563856281	0.9629938187213775	0.7200000000000001	0.7680007680007679	0.612	0.528	0.372	0.384	0.10231724817097287	0.0008122211899417309	0.564000128000128	0
000742	0.8769328725606291	1.0032561250724132	1.9056613001730205	27390	1.0041246479481243	0.9064055221573378	0.9	0.888000888000888	0.936	1.068	0.744	0.8520000000000001	0.0294726495967087	0.0008685228757110419	0.8980001480001482	0
000743	1.0379072412654913	0.9992274936625627	1.8954991468985716	32160	0.9987700402966101	1.0642570862570275	1.224	0.7320007320007319	0.936	0.876	0.78	0.684	0.026349844991536253	0.0004574533659525981	0.872000122000122	0
000744	0.719357243869999	0.9878839455537765	1.8850855855375237	19170	0.9932829615410101	0.6343845877968662	0.552	0.528000528000528	0.42000000000000004	0.264	0.192	0.192	0.08497265607313276	0.005399015987233691	0.35800008800008803	0
000745	1.0708015862521398	1.0097228329235368	1.908035049902666	43080	1.0053754161782293	1.4256279625607196	1.236	1.308001308001308	1.6320000000000001	1.62	1.548	1.9200000000000002	0.3548263763085797	0.004347416745307475	1.5440002180002181	0
000746	1.0919616417884572	1.000113688793217	1.906050255472876	26310	1.0043295949675655	0.8706655453800496	1.1400000000000001	0.84000084000084	1.044	1.116	0.9720000000000001	0.648	0.22129609640840764	0.004215906174348527	0.96000014000014	0
000747	0.5617076320884445	0.9989517906797419	1.888336420194337	18720	0.9949958804133269	0.6194929308063294	0.648	0.37200037200037195	0.49200000000000005	0.5880000000000001	0.372	0.34800000000000003	0.05778529871788485	0.003955910266415064	0.47000006200006195	0
000748	0.9492002611905849	0.9871736576508623	1.857172424066499	42810	0.9785750523062122	1.4166929683663976	1.1280000000000001	0.408000408000408	0.43200000000000005	0.384	0.28800000000000003	0.228	0.4674927071758127	0.008598605344650068	0.47800006800006806	0
000749	1.1727664123163344	1.0039177606436034	1.9033243811735088	39150	1.0028932864425646	1.2955741581766986	1.272	1.128001128001128	1.3920000000000001	1.32	1.116	1.212	0.12280774586036425	0.0010244742010387942	1.240000188000188	0
000750	1.096296587262559	0.9995106938612792	1.893109665789392	34170	0.9975109829408692	1.1307731541480917	0.9960000000000001	1.0680010680010679	1.032	1.032	0.684	0.768	0.03447656688553269	0.0019997109204100694	0.930000178000178	0
000751	0.7498560949635604	1.0013840211270002	1.896106489731984	26220	0.9990900593413	0.8676872139819422	0.8640000000000001	0.6960006960006959	0.672	0.648	0.636	0.66	0.11783111901838172	0.0022939617857001826	0.696000116000116	0
000752	0.8852501356506924	0.9956787388152407	1.88438274023924	26370	0.9929126206584844	0.8726510996454544	0.924	0.7440007440007439	0.5880000000000001	0.504	0.516	0.468	0.01259903600523804	0.0027661181567563142	0.624000124000124	0
000753	0.8452904631184528	0.9969453959431143	1.8887931312968709	26880	0.9952365290926092	0.8895283109013961	0.8640000000000001	0.6480006480006479	0.6000000000000001	0.7200000000000001	0.5640000000000001	0.40800000000000003	0.04423784778294326	0.0017088668505050864	0.634000108000108	0
000754	0.5174574207574211	1.0009168563716035	1.8966586712528437	17370	0.99938101297256	0.5748179598347192	0.6000000000000001	0.444000444000444	0.40800000000000003	0.528	0.48000000000000004	0.372	0.0573605390772981	0.0015358433990435572	0.472000074000074	0
000755	0.8031499398135988	1.007521877509533	1.9177001385534949	22860	1.0104681122087464	0.7564961751192677	0.912	0.9000009000008999	1.08	1.092	1.02	1.1520000000000001	0.046653764694331135	0.0029462346992135124	1.02600015000015	0
000756	1.804617064874023	1.0054842873160645	1.9063957903148467	54570	1.0045116630252608	1.8058616043857585	1.9560000000000002	2.064002064002064	2.004	2.1	2.232	2.04	0.0012445395117355318	0.000972624290803692	2.0660003440003436	0
000757	0.9105674655827132	0.9989779397630916	1.887936766868569	29010	0.9947852964260246	0.9600154873232701	0.8400000000000001	0.9360009360009359	0.7320000000000001	0.744	0.684	0.5640000000000001	0.04944802174055696	0.004192643337066926	0.750000156000156	0
000758	0.5736111384112853	1.0035146710623961	1.895470153301129	21810	0.9987547630876841	0.7217489754746819	0.49200000000000005	0.7080007080007079	0.684	0.648	0.516	0.54	0.14813783706339656	0.004759907974712041	0.5980001180001181	0
000759	1.1975614775843488	1.011580153002255	1.9209762918958757	37320	1.0121943719177742	1.2350147530818492	1.4640000000000002	1.4400014400014398	2.052	2.052	1.9920000000000002	2.508	0.03745327549750033	0.0006142189155191602	1.91800024000024	0
000760	1.4080351009113783	1.0072060707679955	1.915203225909317	35550	1.0091524473896283	1.1764409022524045	1.476	1.752001752001752	1.7040000000000002	1.9440000000000002	1.9800000000000002	1.764	0.2315941986589738	0.0019463766216327727	1.770000292000292	0
000761	0.9896392799868671	1.0019065823385216	1.905863739452606	26910	1.0042313165729875	0.8905210880340986	0.9720000000000001	1.1400011400011398	0.924	0.9480000000000001	0.744	0.9480000000000001	0.0991181919527685	0.002324734234465886	0.94600019000019	0
000762	0.8926788128783777	0.9854342871539239	1.8763640271739157	23580	0.9886874273185217	0.7803228263041265	0.6960000000000001	0.48000048000047996	0.42000000000000004	0.43200000000000005	0.228	0.14400000000000002	0.11235598657425117	0.0032531401645977676	0.40000008000008	0
000763	1.1423558973176366	1.0040661906247053	1.904222019278421	35490	1.0033662668961205	1.1744553479869995	1.272	0.9720009720009719	1.4040000000000001	1.308	1.4640000000000002	0.9600000000000001	0.03209945066936282	0.0006999237285847393	1.230000162000162	0
000764	1.3021900781032618	0.9892752389063746	1.8777508225776909	36570	0.9894181528920879	1.2101953247642878	1.1880000000000002	0.828000828000828	0.7200000000000001	0.552	0.48000000000000004	0.34800000000000003	0.091994753338974	0.00014291398571331104	0.686000138000138	0
000765	1.2572410880701685	1.0032960405330336	1.9089994580216292	33600	1.0058835788631957	1.1119103886267452	1.212	1.404001404001404	1.368	1.356	1.212	1.1640000000000001	0.14533069944342336	0.00258753833016212	1.2860002340002339	0
000766	0.7816347131246039	0.9944535960922587	1.892783866908304	20580	0.9973393140893556	0.6810451130338814	0.66	0.504000504000504	0.78	0.48000000000000004	0.504	0.252	0.10058960009072249	0.002885717997096915	0.530000084000084	0
000767	0.7481294732632764	1.0000394074531214	1.8990952254233304	20790	1.0006648739075668	0.6879945529627985	0.756	0.7440007440007439	0.648	0.7320000000000001	0.396	0.672	0.060134920300477845	0.0006254664544453892	0.658000124000124	0
000768	0.8516828202499601	1.0016724519524394	1.9051634029162785	24750	1.0038622975988807	0.8190411344795221	0.876	0.9360009360009359	0.684	0.8280000000000001	0.8280000000000001	0.672	0.03264168577043802	0.002189845646441313	0.8040001560001561	0
000769	0.8920454040735563	0.9995505173421071	1.8918522854397284	34620	0.9968484483126914	1.1456648111386285	0.876	0.84000084000084	0.6960000000000001	0.8640000000000001	0.7320000000000001	0.54	0.25361940706507224	0.0027020690294157212	0.75800014000014	0
000770	1.3522326572197898	1.016430521529482	1.9301389766326849	42000	1.0170223429663403	1.3898879857834314	1.776	2.0280020280020277	2.568	3.048	3.3960000000000004	4.332	0.03765532856364162	0.0005918214368583197	2.858000338000338	0
000771	1.0562761223761559	0.9978767725831286	1.8887011749761835	36570	0.9951880757771494	1.2101953247642878	1.032	0.828000828000828	0.936	0.8520000000000001	0.756	0.552	0.15391920238813195	0.0026886968059791627	0.826000138000138	0
000772	0.7876603090829227	1.0008680923136055	1.8957360041697744	23430	0.9988948443339482	0.7753589406406143	0.792	0.7080007080007079	0.756	0.8400000000000001	0.612	0.5760000000000001	0.012301368442308447	0.0019732479796573665	0.714000118000118	0
000773	0.635413986136859	1.0101986325526002	1.9210706499386552	20130	1.0122440907405672	0.6661534560433446	0.792	0.804000804000804	0.792	1.1280000000000001	0.924	1.224	0.030739469906485684	0.0020454581879669753	0.944000134000134	0
000774	1.3826735814901316	0.9941319369611906	1.8867944423734628	43650	0.9941833866420632	1.4444907280820662	1.584	0.9480009480009479	0.912	0.8160000000000001	0.48000000000000004	0.8160000000000001	0.0618171465919346	5.144968087256174e-05	0.926000158000158	0
000775	1.194997782719452	0.9991778694898594	1.9000092658158132	32460	1.0011464969993664	1.074184857584052	1.1520000000000001	0.9960009960009959	1.1880000000000002	0.9	1.1520000000000001	0.636	0.12081292513539998	0.0019686275095069927	1.004000166000166	0
000776	0.9920062435454953	0.9972759586639995	1.8944547176390696	30750	0.9982197131411975	1.0175965610200124	0.8400000000000001	0.9600009600009599	0.9	0.66	0.624	0.54	0.02559031747451712	0.0009437544771979667	0.7540001600001599	0
000777	0.7971472904442343	1.0048119331888492	1.9091394250028464	26460	1.0059573297945528	0.8756294310435618	0.9960000000000001	0.792000792000792	0.768	0.924	0.924	0.9	0.07848214059932757	0.0011453966057035636	0.884000132000132	0
000778	1.1635498790786483	0.9928083309434108	1.899187472919651	25260	1.0007134806483127	0.8359183457354638	0.876	0.876000876000876	0.9840000000000001	0.648	0.6000000000000001	0.34800000000000003	0.3276315333431845	0.00790514970490186	0.7220001460001461	0
000779	1.3266562045589165	1.006578259864656	1.910603844635407	37200	1.0067289568658795	1.2310436445510393	1.56	1.3680013680013678	1.56	1.8	1.812	1.584	0.09561256000787721	0.00015069700122349872	1.6140002280002281	0
000780	1.22788699308193	1.0167936009774678	1.9313496588117536	34740	1.0176602715514063	1.1496359196694383	1.524	1.9680019680019678	2.472	2.604	3.588	3.7560000000000002	0.07825107341249171	0.0008666705739384106	2.6520003280003284	0
000781	0.8375508992712472	0.9890230925139684	1.8828600269979787	21360	0.9921102777147679	0.7068573184841451	0.6960000000000001	0.48000048000047996	0.49200000000000005	0.444	0.34800000000000003	0.168	0.13069358078710203	0.003087185200799536	0.43800008000008	0
000782	1.343897879330938	1.0034409504178592	1.906676017127531	41580	1.0046593191956446	1.375989105925597	1.332	1.476001476001476	1.512	1.344	1.368	1.272	0.03209122659465913	0.0012183687777853613	1.384000246000246	0
000783	1.8833397410530777	1.0129756382479589	1.9191959339468825	64530	1.0112562716905238	2.135463612442972	2.172	2.664002664002664	3.156	3.552	3.9840000000000004	4.008	0.25212387138989434	0.001719366557435098	3.2560004440004437	0
000784	1.1903289372124377	1.0063478420039123	1.90872720390082	38280	1.0057401236368209	1.2667836213283274	1.224	1.428001428001428	1.488	1.536	1.4160000000000001	1.476	0.07645468411588974	0.0006077183670913922	1.428000238000238	0
000785	1.0100511198991586	1.0022166779387462	1.8942580300566905	37110	0.9981160751812964	1.228065313152932	1.1640000000000001	0.9240009240009239	0.9480000000000001	1.068	0.8160000000000001	0.9600000000000001	0.21801419325377336	0.004100602757449834	0.980000154000154	0
000786	0.9225214726240571	1.0067692450390775	1.9021033219222	30420	1.002249890005468	1.0066760125602854	1.272	0.852000852000852	0.9480000000000001	1.368	1.224	1.2000000000000002	0.08415453993622823	0.004519355033609562	1.144000142000142	0
000787	0.7544403626385673	1.0133221767551646	1.9189086482948297	23820	1.0111048961002225	0.7882650433657461	0.8640000000000001	1.104001104001104	1.1760000000000002	1.6560000000000001	1.584	1.62	0.03382468072717881	0.0022172806549420887	1.3340001840001843	0
000788	0.7308199070255996	1.001573680959857	1.895668204228159	22890	0.9988591194165668	0.7574889522519701	0.624	0.9240009240009239	0.792	0.528	0.7200000000000001	0.5760000000000001	0.02666904522637048	0.002714561543290195	0.6940001540001539	0
000789	1.1604061564463035	1.0012634619201826	1.9030172633512803	35940	1.002731460951804	1.1893470049775363	0.9960000000000001	1.332001332001332	1.272	0.936	1.08	0.8520000000000001	0.0289408485312328	0.0014679990316215363	1.078000222000222	0
000790	1.3154033598673822	0.9938941763161692	1.8918238458256635	37980	0.9968334630068252	1.256855850001303	1.044	1.1160011160011158	0.9480000000000001	0.876	0.648	0.48000000000000004	0.05854750986607926	0.0029392866906560178	0.8520001860001859	0
000791	0.49403941620649866	1.0240012859193321	1.937657804271392	17820	1.0209841383572704	0.5897096168252559	0.756	0.9120009120009119	1.116	1.9800000000000002	2.3280000000000003	2.8800000000000003	0.09567020061875725	0.0030171475620617283	1.6620001520001522	0
000792	0.8658986819889152	1.0013516741041677	1.900896181354481	27450	1.001613827554352	0.9083910764227426	0.9720000000000001	0.84000084000084	0.7320000000000001	0.78	0.756	0.7320000000000001	0.04249239443382746	0.00026215345018432146	0.8020001400001401	0
000793	0.7288892667323335	0.9871213057585055	1.8799653570999533	22350	0.9905850279801919	0.739618963863326	0.612	0.408000408000408	0.34800000000000003	0.396	0.20400000000000001	0.14400000000000002	0.010729697130992588	0.0034637222216863384	0.35200006800006794	0
000794	1.2961624734224453	1.015009692348132	1.9270804159488395	38880	1.0154107364496863	1.2866391639823764	1.512	1.8960018960018958	2.412	3.156	2.8440000000000003	3.3360000000000003	0.00952330944006885	0.00040104410155428205	2.5260003160003164	0
000795	1.6245243542137833	1.003637221887299	1.907885443867344	45780	1.0052965862688772	1.5149779045039402	1.524	1.956001956001956	1.7160000000000002	1.8	1.6440000000000001	1.524	0.10954644970984306	0.001659364381578099	1.6940003260003262	0
000796	0.7517175932871268	1.0038919137027007	1.897853580337732	29010	1.000010630451849	0.9600154873232701	0.792	0.84000084000084	0.7080000000000001	0.8280000000000001	0.936	0.672	0.2082978940361433	0.003881283250851686	0.7960001400001401	0
000797	1.072833457181756	0.9789049471782317	1.8715141343047803	21120	0.9861319380669089	0.6989151014225256	0.672	0.49200049200049195	0.444	0.312	0.192	0.084	0.3739183557592304	0.007226990888677176	0.366000082000082	0
000798	1.0803360209619692	1.0046099397067982	1.9096945277828008	33360	1.0062498226858374	1.1039681715651255	1.26	0.9480009480009479	1.332	1.296	1.1640000000000001	1.1280000000000001	0.023632150603156266	0.0016398829790391645	1.1880001580001582	0
000799	2.181356954752894	0.9848291061644118	1.876978410873661	54720	0.9890111563128375	1.8108254900492706	1.9080000000000001	1.2000012000012	0.912	0.756	0.5760000000000001	0.384	0.3705314647036235	0.004182050148425764	0.9560002000002003	0
000800	1.672307584671795	0.9905093051438242	1.8807654927937112	47790	0.9910066327909378	1.5814939723950046	1.284	1.4160014160014158	0.936	0.876	0.5640000000000001	0.516	0.09081361227679041	0.0004973276471136323	0.9320002360002361	0
000801	0.7446614910760398	1.0019599596983662	1.893688025195483	29370	0.9978157301354393	0.9719288129156995	0.8400000000000001	0.852000852000852	0.516	0.672	0.8160000000000001	0.624	0.2272673218396597	0.0041442295629268155	0.7200001420001421	0
000802	1.0851215925895288	1.0054666257883578	1.907215610931244	31920	1.004943640149289	1.0563148691954078	1.068	1.404001404001404	1.236	1.236	1.272	1.248	0.028806723394120937	0.0005229856390687182	1.244000234000234	0
000803	1.0530083069673535	0.9981682380144731	1.8898093141690837	34920	0.9957719727565588	1.155592582465653	0.936	1.056001056001056	0.924	0.756	0.684	0.648	0.10258427549829952	0.002396265257914254	0.834000176000176	0
000804	1.8849863763216892	1.015425761657277	1.928080943110513	57330	1.0159379308592524	1.897197100594384	2.2560000000000002	2.9880029880029877	3.4440000000000004	3.9960000000000004	4.5600000000000005	5.268000000000001	0.012210724272694762	0.0005121692019753876	3.7520004980004984	0
000805	1.3074933786551204	0.9853376390638777	1.874868119440797	36420	0.9878992086430707	1.2052314391007755	1.008	0.888000888000888	0.648	0.396	0.28800000000000003	0.28800000000000003	0.10226193955434493	0.002561569579192957	0.586000148000148	0
000806	1.0865665835370286	1.0094190399141405	1.9149143177951464	31050	1.0090002168970404	1.0275243323470369	1.284	1.26000126000126	1.548	1.6320000000000001	1.824	1.6920000000000002	0.059042251189991735	0.0004188230171000562	1.5400002100002101	0
000807	1.0350023743018417	0.9884289520280816	1.882604045327521	27780	0.9919753967132457	0.9193116248824696	0.8280000000000001	0.7440007440007439	0.43200000000000005	0.5880000000000001	0.372	0.21600000000000003	0.11569074941937207	0.003546444685164185	0.5300001240001241	0
000808	0.6146634320039808	1.0110052857167864	1.915639982384826	19950	1.0093825816439	0.6601967932471299	0.768	0.7560007560007559	0.8640000000000001	1.02	1.2000000000000002	1.104	0.045533361243149106	0.0016227040728864495	0.952000126000126	0
000809	1.2323977428607071	1.0014861028205262	1.89240195940886	45600	0.9971380806732217	1.5090212417077256	1.224	1.284001284001284	1.224	1.092	1.02	1.044	0.2766234988470184	0.004348022147304453	1.148000214000214	0
000810	1.2259637621272654	0.9999787860067284	1.8948794093796184	37710	0.9984434902858697	1.247920855806981	1.236	1.2360012360012358	0.9960000000000001	1.08	0.9	0.912	0.021957093679715545	0.0015352957208587537	1.060000206000206	0
000811	0.7992258948109875	0.989684896049387	1.8847500817752605	17880	0.9931061790261229	0.5916951710906608	0.624	0.552000552000552	0.48000000000000004	0.384	0.34800000000000003	0.18000000000000002	0.20753072372032666	0.003421282976735829	0.428000092000092	0
000812	0.9726861471356684	0.9927826001919896	1.8809340408500324	32100	0.9910954435663366	1.0622715319916225	0.936	0.7320007320007319	0.552	0.648	0.336	0.42000000000000004	0.08958538485595413	0.0016871566256529968	0.604000122000122	0
000813	1.1028975263048204	1.0096397233424887	1.914254917027833	36150	1.00865276766077	1.1962964449064535	1.284	1.3200013200013199	1.536	1.812	1.764	1.776	0.09339891860163307	0.000986955681718804	1.58200022000022	0
000814	1.8145244401201799	0.9998941691996508	1.8989817871789072	48540	1.0006051014090462	1.6063134007125657	1.836	1.632001632001632	1.548	1.74	1.4400000000000002	1.1880000000000002	0.2082110394076142	0.0007109322093954429	1.5640002720002721	0
000815	0.8352431270487357	0.9984308517868626	1.8973207614389265	25500	0.99972987930833	0.8438605627970833	0.792	0.624000624000624	0.912	0.6960000000000001	0.5640000000000001	0.468	0.008617435748347613	0.0012990275214673774	0.6760001040001041	0
000816	1.2037843243131416	0.9942928423050629	1.8859767914988	41280	0.9937525527910578	1.3660613345985726	1.32	1.008001008001008	0.636	0.6960000000000001	0.516	0.66	0.16227701028543096	0.0005402895140050878	0.8060001680001682	0
000817	0.5690536505737356	0.9980354910689063	1.8946591211073347	20070	0.9983274167297588	0.6641679017779397	0.648	0.46800046800046796	0.396	0.40800000000000003	0.444	0.336	0.09511425120420414	0.00029192566085245453	0.45000007800007796	0
000818	0.7991546957273872	0.9922899295195727	1.881991686357137	23880	0.9916527345825203	0.790250597631151	0.6960000000000001	0.576000576000576	0.48000000000000004	0.48000000000000004	0.43200000000000005	0.228	0.008904098096236157	0.0006371949370523877	0.482000096000096	0
000819	0.9784906234122333	0.9868833178964228	1.8811212681669565	23940	0.9911940967549571	0.7922361518965559	0.7320000000000001	0.612000612000612	0.516	0.468	0.264	0.192	0.1862544715156773	0.004310778858534259	0.4640001020001021	0
000820	0.6348609086643245	0.9917705806490166	1.871239255349603	22950	0.98598709977163	0.759474506517375	0.552	0.552000552000552	0.372	0.30000000000000004	0.21600000000000003	0.264	0.12461359785305048	0.00578348087738656	0.37600009200009205	0
000821	0.6956808106724993	1.004994370805147	1.9002070301459184	24600	1.0012507023155606	0.8140772488160098	0.792	0.7080007080007079	0.7080000000000001	0.9600000000000001	0.768	0.744	0.11839643814351053	0.0037436684895864047	0.7800001180001179	0
000822	1.083272041046955	0.9939556489309976	1.8857475900315583	32850	0.9936317827242143	1.0870909603091838	1.008	0.9120009120009119	0.624	0.6960000000000001	0.54	0.444	0.0038189192622288815	0.0003238662067833742	0.7040001520001521	0
000823	0.9065043145267341	1.0043517469192256	1.9111007329262928	23850	1.0069907755742251	0.7892578204984486	0.9600000000000001	0.9720009720009719	0.9960000000000001	1.008	1.02	0.912	0.11724649402828546	0.0026390286549995423	0.9780001620001619	0
000824	1.1457817898795655	0.9908321331611759	1.8791240141024244	33600	0.9901417103554279	1.1119103886267452	0.9960000000000001	0.7080007080007079	0.7320000000000001	0.7080000000000001	0.42000000000000004	0.324	0.03387140125282029	0.0006904228057480477	0.648000118000118	0
000825	0.9006268217605381	1.0066004253357768	1.90697602172999	28110	1.0048173966125495	0.9302321733421967	0.9960000000000001	1.1400011400011398	1.02	1.092	1.044	1.284	0.029605351581658557	0.0017830287232272202	1.09600019000019	0
000826	1.3000181894456782	0.9908519168166176	1.8733515187930216	51120	0.9871000865265712	1.6916922341249765	1.1880000000000002	0.9120009120009119	0.768	0.672	0.40800000000000003	0.468	0.39167404467929834	0.003751830290046332	0.7360001520001521	0
000827	1.026719969579757	0.9661387161382475	1.8430136917404545	28380	0.9711145806520991	0.9391671675365186	0.528	0.38400038400038394	0.24000000000000002	0.10800000000000001	0.048	0.036000000000000004	0.08755280204323845	0.004975864513851569	0.22400006400006403	0
000828	0.58349150575761	0.9898520989958164	1.8822609438377456	17220	0.9917946108293113	0.5698540741712069	0.48000000000000004	0.46800046800046796	0.276	0.28800000000000003	0.228	0.156	0.01363743158640307	0.0019425118334949198	0.31600007800007796	0
000829	1.7531365121863198	0.9893080783630908	1.8934276998156252	34110	0.9976785603611579	1.1287875998826868	1.368	1.2720012720012719	1.044	0.8520000000000001	0.516	0.49200000000000005	0.624348912303633	0.008370481998067114	0.924000212000212	0
000830	1.1016950050337677	0.9982531516266384	1.893048559769912	35670	0.9974787851624433	1.1804120107832143	1.032	1.032001032001032	0.912	0.924	0.66	0.6960000000000001	0.07871700574944662	0.0007743664641951531	0.8760001720001719	0
000831	1.3553289790094678	1.0000541170889168	1.9024022472673905	37650	1.0024073987437598	1.245935301541576	1.296	1.3200013200013199	1.308	1.1640000000000001	0.9720000000000001	0.9960000000000001	0.10939367746789186	0.0023532816548430535	1.1760002200002202	0
000832	0.2688775148305894	0.9932611278829369	1.8670152453143316	13890	0.983761398599438	0.4596558124412348	0.20400000000000001	0.252000252000252	0.192	0.156	0.10800000000000001	0.10800000000000001	0.1907782976106454	0.009499729283498848	0.170000042000042	0
000833	0.6782992242879008	1.0029097949029504	1.90415351699076	18180	1.003330171900921	0.6016229424176853	0.684	0.6600006600006599	0.7200000000000001	0.804	0.66	0.5640000000000001	0.07667628187021547	0.00042037699797070616	0.68200011000011	0
000834	1.43258795474477	1.0020593933006101	1.907110391403276	38430	1.0048881982292224	1.2717475069918398	1.3920000000000001	1.5240015240015239	1.4400000000000002	1.332	1.4400000000000002	1.1280000000000001	0.16084044775293016	0.0028288049286122607	1.376000254000254	0
000835	0.7216512272701782	0.9933115030861768	1.878828719749161	28560	0.9899861148471996	0.9451238303327334	0.636	0.6360006360006359	0.40800000000000003	0.48000000000000004	0.276	0.312	0.22347260306255523	0.0033253882389772116	0.458000106000106	0
000836	1.3062018888238467	0.9965790980517415	1.9061862166683488	32580	1.0044012351837603	1.0781559661148619	1.4040000000000001	0.888000888000888	1.116	0.936	0.7320000000000001	0.7080000000000001	0.22804592270898483	0.007822137132018847	0.9640001480001481	0
000837	0.640093489750569	0.9926273865692264	1.8789882063624876	19560	0.9900701509975083	0.6472906905219981	0.624	0.49200049200049195	0.384	0.30000000000000004	0.30000000000000004	0.252	0.0071972007714290465	0.002557235571718164	0.392000082000082	0
000838	1.3213187945431033	0.9940145193544011	1.8938504584987568	35910	0.9979013189457122	1.1883542278448338	1.1760000000000002	0.9960009960009959	1.044	0.792	0.5880000000000001	0.5640000000000001	0.1329645666982695	0.0038867995913111075	0.860000166000166	0
000839	0.5291159962626474	1.019560546947869	1.9395294297668488	15000	1.0219703289733812	0.4963885663512255	0.78	0.888000888000888	0.9840000000000001	1.344	2.004	2.136	0.03272742991142186	0.0024097820255122304	1.3560001480001482	0
000840	1.0221773505223979	0.986258513430037	1.87226988073501	29010	0.9865301534360952	0.9600154873232701	0.912	0.6960006960006959	0.43200000000000005	0.336	0.24000000000000002	0.264	0.062161863199127754	0.0002716400060581714	0.480000116000116	0
000841	0.6247215862200896	0.939994013394652	1.7407215272838357	28440	0.9172151371289881	0.9411527218019236	0.264	0.08400008400008399	0.036000000000000004	0.0	0.0	0.0	0.316431135581834	0.022778876265663994	0.064000014000014	3
000842	0.7215099231388186	1.0114979719994182	1.9170606164969248	23460	1.0101311373959345	0.7763517177733167	0.804	1.0200010200010199	1.092	1.224	1.4160000000000001	1.332	0.05484179463449812	0.0013668346034836354	1.14800017000017	0
000843	1.0755744612224958	0.99870209213851	1.9000687143209327	30210	1.001177821405896	0.9997265726313682	0.9960000000000001	1.1400011400011398	0.756	0.9480000000000001	0.78	0.648	0.07584788859112757	0.002475729267385929	0.8780001900001899	0
000844	0.9949225381469899	0.9693047351467641	1.8370365916006437	31110	0.9679651471336175	1.0295098866124417	0.78	0.34800034800034796	0.156	0.14400000000000002	0.07200000000000001	0.048	0.03458734846545175	0.0013395880131465976	0.25800005800005804	0
000845	0.7507041266763329	0.9876708064357826	1.8756967498953467	20280	0.988335827817411	0.6711173417068569	0.612	0.504000504000504	0.324	0.444	0.18000000000000002	0.18000000000000002	0.07958678496947602	0.0006650213816283834	0.37400008400008405	0
000846	1.1539033134472598	0.9944124801418124	1.8939958176353977	26010	0.9979779110934839	0.860737774053025	0.9840000000000001	0.9480009480009479	1.056	0.5760000000000001	0.516	0.552	0.29316553939423484	0.0035654309516715	0.7720001580001581	0
000847	0.9754320939017008	0.9970054283377668	1.891626424685501	29310	0.9967294385231221	0.9699432586502946	0.924	0.9480009480009479	0.636	0.744	0.612	0.528	0.005488835251406199	0.00027598981464471706	0.732000158000158	0
000848	1.8072540635346368	1.0027406870358075	1.897729793080094	60480	0.9999454048860651	2.0014386995281415	1.9320000000000002	1.884001884001884	1.9200000000000002	1.56	1.7160000000000002	1.764	0.19418463599350466	0.0027952821497424507	1.7960003140003138	0
000849	0.9817024276259163	1.0015340498069911	1.8944530366533312	34410	0.9982188274018414	1.1387153712097113	1.068	1.0440010440010439	0.8160000000000001	0.804	0.9720000000000001	0.8160000000000001	0.15701294358379503	0.003315222405149698	0.9200001740001741	0
000850	0.7937073410152349	0.995572720817328	1.8954583054693133	21390	0.9987485202679607	0.7078500956168475	0.66	0.7680007680007679	0.6000000000000001	0.49200000000000005	0.444	0.372	0.08585724539838735	0.0031757994506327325	0.556000128000128	0
000851	1.4236928421487014	0.9985367334451262	1.9008266068475492	35610	1.001577167588978	1.1784264565178093	1.4280000000000002	1.284001284001284	1.236	0.9960000000000001	1.02	0.912	0.2452663856308921	0.0030404341438518	1.1460002140002141	0
000852	0.4704831224870021	0.9983943950881045	1.8890761195016843	18150	0.9953856402864535	0.6006301652849829	0.54	0.36000036000035995	0.396	0.336	0.324	0.312	0.13014704279798084	0.00300875480165097	0.37800006000006	0
000853	0.8567559539141438	0.9465059710817169	1.7435675382778788	37770	0.9187147476774054	1.2499064100723858	0.444	0.132000132000132	0.0	0.024	0.012	0.0	0.39315045615824196	0.027791223404311505	0.102000022000022	2
000854	0.5984442889937023	1.0052838515032498	1.911961103140888	16680	1.007444118956261	0.5519840857825628	0.672	0.6360006360006359	0.624	0.756	0.768	0.624	0.04646020321113953	0.002160267453011233	0.6800001060001059	0
000855	1.2503553568954398	0.9788641398127536	1.8606618374711028	33000	0.9804136822905253	1.0920548459726962	0.8280000000000001	0.612000612000612	0.504	0.276	0.24000000000000002	0.10800000000000001	0.15830051092274355	0.001549542477771726	0.428000102000102	0
000856	1.5834752330311386	0.9879778831187439	1.872683751045156	49470	0.986748228589027	1.6370894918263417	1.4280000000000002	0.9120009120009119	0.936	0.5880000000000001	0.49200000000000005	0.396	0.053614258795203096	0.001229654529716906	0.792000152000152	0
000857	1.0102814577653545	0.9945604968089469	1.8824773702044253	32700	0.9919086494831001	1.0821270746456717	0.768	0.804000804000804	0.888	0.7320000000000001	0.528	0.36000000000000004	0.07184561688031721	0.002651847325846779	0.6800001340001341	0
000858	0.8342447366960707	0.9997666970646049	1.900439550675596	23400	1.0013732212516286	0.7743661635079118	0.8520000000000001	0.6480006480006479	0.8520000000000001	0.768	0.672	0.516	0.05987857318815892	0.0016065241870237834	0.718000108000108	0
000859	1.3584629257003462	1.0210706915383778	1.934312225256845	44760	1.019221297106383	1.481223481992057	1.764	2.616002616002616	3.144	3.8400000000000003	5.1000000000000005	6.300000000000001	0.12276055629171068	0.001849394431994833	3.7940004360004362	0
000860	0.7320055959783526	0.9947204650756484	1.885097443978652	24120	0.9932892099509569	0.7981928146927706	0.744	0.504000504000504	0.5640000000000001	0.49200000000000005	0.30000000000000004	0.372	0.06618721871441802	0.001431255124691444	0.49600008400008405	0
000861	0.9366598115611713	0.9926661071308542	1.8867642258283064	28320	0.9941674650416378	0.9371816132711137	0.804	0.9000009000008999	0.49200000000000005	0.48000000000000004	0.43200000000000005	0.36000000000000004	0.0005218017099424266	0.0015013579107835406	0.57800015000015	0
000862	0.9951327317434057	1.0089595002660636	1.9154362241154443	30660	1.009275218021366	1.0146182296219048	0.936	1.584001584001584	1.356	1.4400000000000002	1.4280000000000002	1.56	0.01948549787849918	0.00031571775530236934	1.384000264000264	0
000863	1.5731413972908497	0.997571953219664	1.892959086113813	49110	0.9974316400042649	1.6251761662339124	1.584	1.26000126000126	1.284	1.1400000000000001	1.2000000000000002	0.804	0.05203476894306269	0.00014031321539909047	1.21200021000021	0
000864	0.9232262884535314	0.9986454532325194	1.8914470856006704	26340	0.9966349417752465	0.871658322512752	0.792	0.876000876000876	0.9	0.768	0.624	0.54	0.05156796594077939	0.0020105114572729343	0.7500001460001459	0
000865	0.8841536621426394	0.9482231859429296	1.7812963647235494	32190	0.9385946941132254	1.06524986338973	0.456	0.12000012000011999	0.096	0.0	0.012	0.0	0.1810962012470907	0.009628491829704267	0.11400002000002	2
000866	1.3354863201375842	0.9744369535416642	1.8714346787313485	28470	0.9860900716031819	0.9421454989346261	0.9840000000000001	0.49200049200049195	0.324	0.30000000000000004	0.192	0.07200000000000001	0.3933408212029581	0.011653118061517698	0.39400008200008213	0
000867	0.8178644296239366	1.0118318795971444	1.9218909246002969	24510	1.0126763071085898	0.8110989174179025	0.8520000000000001	1.26000126000126	1.308	1.3920000000000001	1.596	1.56	0.006765512206034052	0.0008444275114454225	1.3280002100002102	0
000868	0.6768427213537249	1.0013408144302074	1.894294033133204	22680	0.9981350458013778	0.7505395123230529	0.7080000000000001	0.7440007440007439	0.6000000000000001	0.624	0.42000000000000004	0.7080000000000001	0.07369679096932802	0.0032057686288295972	0.6340001240001241	0
000869	0.5302640785575378	0.9950633824950398	1.8895699607934573	17280	0.9956458534802665	0.5718396284366117	0.552	0.34800034800034796	0.396	0.324	0.372	0.20400000000000001	0.04157554987907397	0.0005824709852266796	0.366000058000058	0
000870	0.8126567982768067	1.0071351922873009	1.9185146122816408	23820	1.0108972719683864	0.7882650433657461	0.9	0.9840009840009839	0.9960000000000001	0.9960000000000001	1.1400000000000001	1.08	0.024391754911060604	0.0037620796810855506	1.016000164000164	0
000871	0.5645375445753223	1.0143285907583404	1.916089596556264	22890	1.0096194908320997	0.7574889522519701	0.636	0.84000084000084	1.02	1.1880000000000002	1.4160000000000001	1.248	0.19295140767664776	0.00470909992624069	1.05800014000014	0
000872	1.061867054314252	1.013878257824294	1.9196394611382492	33390	1.0114899735476408	1.104960948697828	1.272	1.6200016200016198	1.872	1.8960000000000001	2.1	2.8680000000000003	0.043093894383575915	0.002388284276653163	1.93800027000027	0
000873	0.8052053264348145	1.0095892765020213	1.9137039829133304	27240	1.0083624713086758	0.9014416364938255	0.792	1.176001176001176	1.092	1.3800000000000001	1.308	1.2000000000000002	0.09623631005901101	0.0012268051933455038	1.158000196000196	0
000874	1.2256126850522449	1.0048897601941795	1.9030059386164344	39090	1.002725493760578	1.2935886039112936	1.284	1.4160014160014158	1.344	1.368	1.4280000000000002	1.32	0.06797591885904875	0.0021642664336014583	1.360000236000236	0
000875	0.8555927639199105	1.0011947319010799	1.9014239230080487	28020	1.0018919034128733	0.9272538419440892	0.8520000000000001	0.876000876000876	0.6960000000000001	0.936	0.768	0.612	0.07166107802417876	0.0006971715117933819	0.7900001460001461	0
000876	0.577907647408102	1.013301285444101	1.9209893979974249	17250	1.012201277740757	0.5708468513039093	0.8160000000000001	0.6720006720006719	0.8400000000000001	1.272	1.296	1.26	0.007060796104192635	0.0011000077033440636	1.026000112000112	0
000877	0.7176683550096893	1.0006040834713954	1.8955138781878056	24030	0.9987778024580259	0.7952144832946633	0.8640000000000001	0.552000552000552	0.7200000000000001	0.612	0.504	0.624	0.07754612828497398	0.0018262810133694574	0.646000092000092	0
000878	1.1459452937388281	1.0040940681468407	1.9065142836821387	36690	1.0045740991521348	1.2141664332950977	1.116	1.476001476001476	1.008	1.3920000000000001	1.344	1.056	0.06822113955626952	0.0004800310052941459	1.2320002460002462	0
000879	0.6922087198084499	0.9801856764250826	1.866528789002645	20220	0.9835050766745135	0.669131787441452	0.54	0.32400032400032397	0.264	0.21600000000000003	0.084	0.096	0.023076932366997926	0.0033194002494308927	0.25400005400005404	0
000880	1.1799865907608782	0.9989741006879707	1.8926152070858864	38370	0.997250444422541	1.2697619527264348	1.32	1.176001176001176	0.792	0.8520000000000001	0.8400000000000001	0.888	0.08977536196555658	0.001723656265429696	0.9780001960001959	0
000881	1.460462441658883	1.0153365049022052	1.9258334577221283	45120	1.0147536934115091	1.4931368075844864	1.7160000000000002	2.2920022920022918	2.724	3.12	3.564	3.9360000000000004	0.032674365925603466	0.0005828114906960558	2.8920003820003823	0
000882	1.6567255789991553	0.9864663573531964	1.8769085928289555	46230	0.9889743680233583	1.529869561494477	1.4520000000000002	0.9600009600009599	0.7200000000000001	0.684	0.528	0.312	0.12685601750467823	0.00250801067016182	0.77600016000016	0
000883	0.9659304598129904	0.9960183066322116	1.8918951782341888	28830	0.9968710492397991	0.9540588245270555	1.02	0.6960006960006959	0.7080000000000001	0.7080000000000001	0.528	0.49200000000000005	0.011871635285934934	0.0008527426075874978	0.692000116000116	0
000884	0.4377821026441377	1.0202239992419535	1.937506830891882	14010	1.020904587971514	0.4636269209720446	0.48000000000000004	0.9720009720009719	1.032	1.224	1.356	1.9320000000000002	0.025844818327906915	0.0006805887295604496	1.166000162000162	0
000885	0.9231133738448076	0.9440546266992278	1.7473584168189695	30720	0.9207122246583049	1.0166037838873099	0.396	0.156000156000156	0.0	0.0	0.0	0.0	0.09349041004250225	0.02334240204092286	0.09200002600002599	4
000886	0.6084831119077447	1.014572890428372	1.924298393785096	17370	1.0139448426806836	0.5748179598347192	0.756	0.888000888000888	1.044	1.308	1.284	1.6440000000000001	0.03366515207302556	0.0006280477476883206	1.154000148000148	0
000887	0.3652631825182415	1.0127852808876474	1.9134459510045947	15090	1.0082265100024903	0.49936689774933285	0.444	0.552000552000552	0.5640000000000001	0.6000000000000001	0.6960000000000001	0.9	0.13410371523109132	0.004558770885157104	0.626000092000092	0
000888	0.6976863644875306	1.008001553378827	1.9111265252224767	25770	1.0070043659642502	0.8527955569914054	0.9	0.78000078000078	0.672	1.2000000000000002	1.032	0.9720000000000001	0.15510919250387478	0.0009971874145766613	0.92600013000013	0
000889	0.6442208692900518	1.0081242395118968	1.911950120987116	22530	1.007438332276703	0.7455756266595407	1.008	0.552000552000552	0.792	0.8520000000000001	0.912	1.068	0.10135475736948885	0.0006859072351936835	0.8640000920000922	0
000890	1.289878544236024	0.9824805929082219	1.8749652031489208	31050	0.9879503636642869	1.0275243323470369	0.8280000000000001	0.7680007680007679	0.5880000000000001	0.36000000000000004	0.396	0.132	0.2623542118889872	0.005469770756065029	0.512000128000128	0
000891	1.0582010126770858	1.0164299647869324	1.925056484686381	34020	1.0143442933906794	1.1258092684845795	1.272	1.752001752001752	1.9080000000000001	2.52	2.9160000000000004	3.048	0.06760825580749374	0.0020856713962529305	2.236000292000292	0
000892	2.5862425603680554	1.0090535011715496	1.9139446534470272	75660	1.008489284617472	2.5037839286755816	3.024	2.9880029880029877	3.66	3.8760000000000003	3.9360000000000004	4.056	0.0824586316924738	0.0005642165540775679	3.590000498000498	0
000893	1.2691558237016862	0.9992597165272515	1.8986950100673237	36030	1.00045399377718	1.1923253363756436	1.116	1.2720012720012719	1.1760000000000002	1.1400000000000001	0.8400000000000001	0.8280000000000001	0.07683048732604258	0.0011942772499283771	1.062000212000212	0
000894	0.8033743432193402	1.008042330863333	1.9170623743901536	26070	1.0101320636591269	0.8627233283184299	0.9840000000000001	1.056001056001056	0.9	1.02	0.9600000000000001	1.4640000000000002	0.0593489850990897	0.0020897327957938305	1.064000176000176	0
000895	1.1439079354196862	0.9832974524948398	1.8820750408869715	20520	0.9916966554712519	0.6790595587684765	0.8640000000000001	0.624000624000624	0.48000000000000004	0.468	0.20400000000000001	0.18000000000000002	0.4648483766512097	0.008399202976412057	0.47000010400010406	0
000896	1.0609378521232788	0.9907686007275898	1.8882878812228032	27270	0.9949703044215709	0.902434413626528	1.008	0.828000828000828	0.49200000000000005	0.444	0.54	0.312	0.15850343849675086	0.004201703693981096	0.604000138000138	0
000897	1.0440519305894331	1.0059512619308233	1.90649187209946	32490	1.004562290116308	1.0751776347167545	0.9840000000000001	1.284001284001284	1.248	1.356	1.596	0.9840000000000001	0.031125704127321407	0.0013889718145152496	1.242000214000214	0
000898	0.627853947614925	0.9997761225806329	1.8873726158068047	24840	0.9944880358444973	0.8220194658776294	0.672	0.54000054000054	0.516	0.54	0.5880000000000001	0.384	0.19416551826270445	0.005288086736135567	0.54000009000009	0
000899	0.6980568904953038	1.0104578811716296	1.9103164255871383	25500	1.0065775109868924	0.8438605627970833	0.9480000000000001	0.7200007200007199	1.032	1.1520000000000001	1.1880000000000002	1.272	0.14580367230177949	0.003880370184737192	1.05200012000012	0
000900	1.0977374158455624	1.009395071006418	1.914778349830385	31860	1.0089285731139948	1.054329314930003	1.332	1.4400014400014398	1.308	1.596	1.776	1.872	0.043408100915559356	0.00046649789242314554	1.5540002400002402	0
000901	0.5478740902704068	1.0022085116665707	1.896781748360169	21750	0.9994458643483276	0.7197634212092769	0.624	0.552000552000552	0.48000000000000004	0.504	0.516	0.504	0.17188933093887016	0.00276264731824305	0.530000092000092	0
000902	0.8625401884039267	0.9951232648580989	1.8904496072015016	25530	0.9961093538093733	0.8448533399297858	0.7320000000000001	0.816000816000816	0.66	0.528	0.372	0.456	0.017686848474140815	0.0009860889512743887	0.594000136000136	0
000903	1.0223550693615255	1.0117433537248535	1.92127299081585	31290	1.0123507075155735	1.0354665494086563	1.1400000000000001	1.476001476001476	1.6920000000000002	1.572	1.9440000000000002	2.076	0.013111480047130808	0.0006073537907200777	1.650000246000246	0
000904	0.4466093009941242	0.9994511239624243	1.8944198046381084	15180	0.9982013169000629	0.5023452291474402	0.468	0.408000408000408	0.36000000000000004	0.372	0.34800000000000003	0.30000000000000004	0.05573592815331596	0.001249807062361441	0.3760000680000681	0
000905	1.0413126830140111	0.9865022943074825	1.8775256531146605	30330	0.9892995073553529	1.003697681162178	0.888	0.7200007200007199	0.42000000000000004	0.384	0.30000000000000004	0.228	0.037615001851833085	0.002797213047870395	0.49000012000012005	0
000906	1.022688526554662	1.0051388684860947	1.908152411803585	31830	1.0054372561166445	1.0533365377973005	0.9960000000000001	1.128001128001128	1.296	1.4040000000000001	1.008	1.116	0.030648011242638606	0.0002983876305497901	1.158000188000188	0
000907	1.4351766594311124	0.9911713290700658	1.8841718869057145	38250	0.9928015185285961	1.2657908441956252	1.1760000000000002	0.9720009720009719	1.056	0.756	0.528	0.444	0.16938581523548724	0.001630189458530329	0.8220001620001619	0
000908	1.0015250698080376	1.0009962872344718	1.8970965994318028	32640	0.9996117646168757	1.0801415203802667	1.1880000000000002	0.78000078000078	0.9960000000000001	0.8640000000000001	0.888	0.78	0.0786164505722291	0.001384522617596029	0.9160001300001301	0
000909	0.8130393832696534	0.9830541992544211	1.8672119795218125	25200	0.9838650611268809	0.8339327914700588	0.49200000000000005	0.612000612000612	0.396	0.264	0.10800000000000001	0.156	0.020893408200405417	0.0008108618724598227	0.338000102000102	0
000910	1.0120006348387696	0.9872702117736678	1.86753318042126	34170	0.9840343072253608	1.1307731541480917	0.8280000000000001	0.588000588000588	0.528	0.396	0.444	0.168	0.11877251930932209	0.0032359045483070226	0.49200009800009803	0
000911	0.7943729762647458	0.9982896556158094	1.899583994896172	21270	1.0009224146755933	0.7038789870860378	0.684	0.6360006360006359	0.8520000000000001	0.7080000000000001	0.5640000000000001	0.396	0.09049398917870799	0.0026327590597838846	0.640000106000106	0
000912	1.0986656686831897	1.0042165045603784	1.910007823535476	28680	1.0064149034309469	0.9490949388635431	1.1280000000000001	1.152001152001152	1.332	1.1280000000000001	1.284	1.056	0.1495707298196466	0.0021983988705684965	1.1800001920001921	0
000913	0.7924898754367862	1.000838756896358	1.9008524135104083	20250	1.0015907655490435	0.6701245645741545	0.8520000000000001	0.7080007080007079	0.8160000000000001	0.636	0.636	0.648	0.1223653108626317	0.000752008652685543	0.716000118000118	0
000914	1.025779175879827	1.0035985980168518	1.9050391263022155	29160	1.003796814183054	0.9649793729867824	1.2000000000000002	0.9840009840009839	1.032	1.1280000000000001	0.9840000000000001	1.068	0.06079980289304454	0.00019821616620219196	1.0660001640001642	0
000915	0.698659439767597	1.000297463088206	1.899853365757252	21630	1.0010643506644412	0.7157923126784672	0.636	0.804000804000804	0.5760000000000001	0.612	0.5760000000000001	0.49200000000000005	0.01713287291087018	0.0007668875762352201	0.6160001340001341	0
000916	0.5702855867930983	1.000668027730419	1.8932286238288345	19860	0.997573663911231	0.6572184618490226	0.5880000000000001	0.528000528000528	0.54	0.528	0.43200000000000005	0.444	0.08693287505592429	0.0030943638191879286	0.510000088000088	0
000917	1.530723611580245	1.0043731863826793	1.9058951618127609	46770	1.0042478735373994	1.5477395498831212	1.608	1.7880017880017878	1.584	1.6920000000000002	1.56	1.6920000000000002	0.017015938302876288	0.00012531284527983466	1.6540002980002981	0
000918	1.297160175414648	0.974422933666845	1.8577749708649731	29850	0.9788925442402905	0.9878132470389388	0.768	0.624000624000624	0.43200000000000005	0.228	0.12000000000000001	0.096	0.3093469283757092	0.004469610573445526	0.37800010400010403	0
000919	0.6504256729480489	0.9967239109192269	1.8895875739024288	22740	0.9956551341204535	0.7525250665884579	0.624	0.7440007440007439	0.336	0.444	0.43200000000000005	0.36000000000000004	0.10209939364040899	0.0010687767987733743	0.490000124000124	0
000920	0.6212316645939616	1.0030925988948722	1.908573335596215	16470	1.005659047866862	0.5450346458536456	0.552	0.564000564000564	0.924	0.684	0.6960000000000001	0.444	0.07619701874031604	0.0025664489719898764	0.6440000940000941	0
000921	0.948638099501373	1.0053084632159703	1.9090505543346676	27900	1.0059105023607429	0.9232827334132795	0.888	1.4400014400014398	1.008	1.02	0.9600000000000001	1.224	0.025355366088093523	0.000602039144772526	1.09000024000024	0
000922	2.194815060303585	0.9999805857522382	1.903904418263548	57720	1.0031989176367224	1.9101032033195158	2.1	2.304002304002304	1.86	1.812	1.788	1.524	0.2847118569840692	0.0032183318844841713	1.8980003840003843	0
000923	0.430455459561909	1.0152335990607526	1.9284337566488032	12990	1.016123834183151	0.4298724984601613	0.54	0.6840006840006839	0.78	0.768	1.068	1.26	0.0005829611017477143	0.0008902351223984972	0.850000114000114	0
000924	1.1163538651387688	1.0003849665434388	1.903313401907756	32160	1.002887501284752	1.0642570862570275	1.068	1.1880011880011878	0.924	1.032	0.912	0.792	0.052096778881741246	0.0025025347413132337	0.9860001980001979	0
000925	1.1060027380950743	1.0066724989033449	1.9039111586158377	36810	1.0032024692404988	1.2181375418259075	1.1880000000000002	1.4640014640014638	1.272	1.224	1.476	1.488	0.11213480373083318	0.0034700296628460414	1.352000244000244	0
000926	0.7920363289633314	0.9897133667583982	1.892354301102608	21240	0.9971129687186564	0.7028862099533353	0.7200000000000001	0.54000054000054	0.5640000000000001	0.228	0.28800000000000003	0.264	0.08915011900999614	0.00739960196025824	0.43400009000009004	0
000927	1.1411574418221897	1.0098043569907544	1.91344439787554	36990	1.0082256916329484	1.2240942046221222	1.236	1.5720015720015719	1.6920000000000002	1.6440000000000001	1.752	2.016	0.08293676279993245	0.0015786653578060417	1.6520002620002618	0
000928	1.002454158216761	0.9913686488184372	1.884135954262716	27240	0.992782585021106	0.9014416364938255	0.7200000000000001	0.9000009000008999	0.672	0.504	0.372	0.324	0.10101252172293551	0.0014139362026687197	0.58200015000015	0
000929	1.061806858151254	1.0070607586996831	1.906439321507064	35040	1.004534600334769	1.1595636909964628	1.1520000000000001	1.3200013200013199	1.1640000000000001	1.3800000000000001	1.776	1.212	0.09775683284520875	0.0025261583649140995	1.3340002200002201	0
000930	0.7920519865641922	1.003012068300674	1.8994000016728876	25860	1.0008254655847246	0.8557738883895127	0.756	0.876000876000876	0.8520000000000001	0.924	0.636	0.768	0.06372190182532056	0.002186602715949393	0.8020001460001459	0
000931	0.5051190203572035	1.0089089898855856	1.916534627403696	15480	1.0098539849906174	0.5122730004744648	0.612	0.6480006480006479	0.552	0.804	0.756	0.8160000000000001	0.007153980117261316	0.0009449951050317651	0.698000108000108	0
000932	1.032791148132589	0.9949993276496042	1.8924563104481005	31020	0.9971667191401613	1.0265315552143344	0.8160000000000001	0.9600009600009599	0.804	0.624	0.624	0.40800000000000003	0.0062595929182547305	0.0021673914905571134	0.7060001600001601	0
000933	1.2122619182771737	1.0040299292395545	1.9045083857688747	33360	1.003517158164881	1.1039681715651255	1.224	1.3440013440013439	1.344	1.4400000000000002	1.092	1.296	0.10829374671204817	0.0005127710746735126	1.2900002240002242	0
000934	1.208203382118175	0.9972978235545955	1.8947999048498496	32280	0.9984015980262341	1.0682281947878374	1.1760000000000002	1.0200010200010199	0.936	0.924	0.804	0.636	0.13997518733033765	0.0011037744716385633	0.9160001700001702	0
000935	0.29381966366782475	1.0217747038368883	1.9383832604571969	11220	1.0213663932926604	0.3712986476307167	0.528	0.504000504000504	0.456	1.008	1.116	1.6680000000000001	0.07747898396289193	0.0004083105442278523	0.8800000840000841	0
000936	0.9088350908054311	0.9773604202697908	1.8661849690702077	20160	0.9833239122311862	0.667146233176047	0.528	0.46800046800046796	0.30000000000000004	0.28800000000000003	0.10800000000000001	0.07200000000000001	0.24168885762938408	0.005963491961395451	0.29400007800007805	0
000937	0.831685306308591	1.0064359089605917	1.9053053450503303	22740	1.0039370892711317	0.7525250665884579	0.768	1.152001152001152	1.008	1.1760000000000002	0.912	1.044	0.0791602397201332	0.0024988196894599746	1.0100001920001922	0
000938	1.2298558653284333	1.0028484751434577	1.9032327851932187	35700	1.0028450229964558	1.1814047879159166	1.236	1.332001332001332	1.1760000000000002	1.3920000000000001	1.1520000000000001	1.092	0.04845107741251664	3.4521470018145095e-06	1.2300002220002222	0
000939	0.685929625256025	1.010327063770427	1.9109304928351245	26580	1.006901073237511	0.8796005395743716	0.7080000000000001	0.9480009480009479	1.068	1.1640000000000001	1.08	1.1760000000000002	0.1936709143183466	0.0034259905329159235	1.024000158000158	0
000940	0.822713041836448	1.004206453613055	1.900999539352952	26640	1.001668288603552	0.8815860938397765	0.8400000000000001	0.816000816000816	1.08	0.804	1.068	0.7320000000000001	0.058873052003328485	0.0025381650095031016	0.890000136000136	0
000941	1.109662333641059	1.0094791512197139	1.918451604383688	33930	1.0108640720585471	1.1228309370864722	1.2000000000000002	1.452001452001452	1.6920000000000002	1.584	1.6680000000000001	1.872	0.013168603445413263	0.0013849208388332368	1.5780002420002421	0
000942	1.1284998217342623	1.0011831645093225	1.8989144496675672	34920	1.0005696201538714	1.155592582465653	1.068	1.248001248001248	0.9840000000000001	1.116	0.9480000000000001	0.8640000000000001	0.027092760731390664	0.0006135443554511344	1.038000208000208	0
000943	1.3136675462082832	1.012596028049253	1.925145757431752	39570	1.0143913326856522	1.309473038034533	1.368	1.8480018480018479	2.412	2.592	2.7	2.484	0.004194508173750222	0.0017953046363992087	2.2340003080003084	0
000944	1.0484314530576806	1.000456331495957	1.9010260433998625	30960	1.0016822540268782	1.0245460009489296	0.9600000000000001	1.1400011400011398	1.032	0.8400000000000001	0.804	0.804	0.023885452108751037	0.0012259225309212418	0.9300001900001901	0
000945	1.2480494397900321	1.012118473527938	1.9264373484598971	35220	1.015071893489564	1.1655203537926775	1.32	1.752001752001752	2.3400000000000003	2.232	2.136	2.604	0.08252908599735465	0.0029534199616259027	2.064000292000292	0
000946	1.2992380973284816	1.0047023768730703	1.9026933472532372	45120	1.002560784170005	1.4931368075844864	1.296	1.704001704001704	1.332	1.32	1.56	1.3920000000000001	0.1938987102560048	0.0021415927030652426	1.434000284000284	0
000947	0.6095449567949441	1.0157977994829157	1.9304819533125088	17880	1.0172030630858344	0.5916951710906608	0.8280000000000001	0.9120009120009119	1.2000000000000002	1.08	1.368	2.136	0.017849785704283305	0.0014052636029187049	1.254000152000152	0
000948	0.645046653012245	1.0046743769937743	1.909307017787637	20490	1.0060456372214872	0.678066781635774	0.5880000000000001	0.9840009840009839	0.624	0.66	0.768	0.684	0.0330201286235291	0.0013712602277129449	0.7180001640001641	0
000949	0.8730164718313312	1.0011076503687688	1.896640734869884	27690	0.9993715619939294	0.9163332934843623	0.888	0.9240009240009239	0.768	0.756	0.744	0.7080000000000001	0.04331682165303108	0.0017360883748394063	0.798000154000154	0
000950	1.1539128016392222	0.979194483396727	1.879903601881812	21510	0.9905524881281891	0.7118212041476574	0.9600000000000001	0.408000408000408	0.384	0.36000000000000004	0.276	0.084	0.4420915974915648	0.01135800473146209	0.41200006800006794	0
000951	1.4321621504010085	1.0061409603858884	1.911192494859494	45510	1.007039126463684	1.5060429103096182	1.536	1.56000156000156	1.764	2.1	1.476	1.812	0.07388075990860976	0.0008981660777955813	1.70800026000026	0
000952	0.9800122866012322	0.9787939950210992	1.8507119168312265	34800	0.9751709035455718	1.1516214739348432	0.756	0.432000432000432	0.312	0.252	0.192	0.084	0.17160918733361097	0.003623091475527418	0.338000072000072	0
000953	0.8798078738415692	1.0155394710774255	1.9271532059083931	25140	1.0154490906905496	0.8319472372046539	1.116	1.26000126000126	1.776	1.764	2.1	2.58	0.04786063663691531	9.03803868759212e-05	1.7660002100002101	0
000954	0.5873305207476536	0.9946059732635667	1.8846809588109303	21510	0.993069756986059	0.7118212041476574	0.456	0.504000504000504	0.5640000000000001	0.34800000000000003	0.24000000000000002	0.276	0.1244906834000038	0.0015362162775076627	0.3980000840000841	0
000955	1.1566038246383659	0.9980174182658632	1.8912665406506293	34500	0.9965398096369267	1.1416937026078187	1.2000000000000002	0.9120009120009119	0.9600000000000001	1.008	0.672	0.7200000000000001	0.014910122030547202	0.001477608628936533	0.9120001520001519	0
000956	0.7666783418226061	1.010682807641894	1.9114333136320287	26310	1.0071660178819903	0.8706655453800496	0.792	1.2360012360012358	1.008	1.284	1.332	1.368	0.10398720355744351	0.003516789759903771	1.170000206000206	0
000957	0.42762152798649017	1.0140009423959822	1.9171500296000992	15990	1.0101782506477694	0.5291502117304064	0.552	0.6840006840006839	0.5760000000000001	0.8520000000000001	0.924	1.1400000000000001	0.10152868374391627	0.003822691748212703	0.788000114000114	0
000958	1.4136999770542862	0.9984390882811871	1.9003579925243268	39330	1.0013302469046537	1.3015308209729133	1.296	1.4160014160014158	1.1400000000000001	1.1520000000000001	0.912	0.888	0.1121691560813729	0.002891158623466561	1.134000236000236	0
000959	0.7654294929913031	1.0067928795561005	1.9114482997392752	22410	1.007173914311257	0.741604518128731	0.804	0.9000009000008999	0.888	1.1640000000000001	1.008	0.9	0.02382497486257218	0.0003810347551564952	0.94400015000015	0
000960	0.6202717286505031	0.9863747738465481	1.870727958473392	24210	0.985717688939928	0.8011711460908779	0.42000000000000004	0.624000624000624	0.276	0.132	0.264	0.12000000000000001	0.18089941744037485	0.0006570849066201978	0.306000104000104	0
000961	0.5137383284898697	0.9977034829598115	1.8975754294871223	16860	0.9998640681404247	0.5579407485787775	0.468	0.432000432000432	0.48000000000000004	0.396	0.336	0.276	0.044202420088907846	0.0021605851806132392	0.398000072000072	0
000962	0.9035030933755773	0.9969265200016102	1.8997381974762408	26160	1.001003666580856	0.8657016597165373	0.9840000000000001	0.78000078000078	0.5760000000000001	0.6960000000000001	0.456	0.5880000000000001	0.037801433659039985	0.004077146579245738	0.68000013000013	0
000963	0.7769867738732812	0.996093272315487	1.880498388576024	30300	0.9908658911342089	1.0027049040294755	0.8640000000000001	0.612000612000612	0.504	0.516	0.42000000000000004	0.444	0.22571813015619435	0.00522738118127819	0.560000102000102	0
000964	1.1270089518405806	1.0020897238967923	1.8993591177268272	34050	1.0008039231532648	1.1268020456172818	1.02	1.428001428001428	1.068	0.9840000000000001	1.104	0.936	0.00020690622329877506	0.0012858007435274654	1.090000238000238	0
000965	1.603898264190005	1.008079476143896	1.9126545992177744	47220	1.0078095335784678	1.5626312068736579	1.848	1.7400017400017398	2.244	2.172	2.58	2.124	0.04126705731634717	0.00026994256542822725	2.1180002900002903	0
000966	0.7323630504222086	1.012319847568487	1.9169007803739675	23430	1.0100469170831858	0.7753589406406143	0.78	1.1160011160011158	1.248	1.224	1.476	1.488	0.042995890218405663	0.0022729304853010834	1.2220001860001861	0
000967	1.1667777117972116	1.0072300337303481	1.90891389774238	36420	1.0058384957283955	1.2052314391007755	1.1760000000000002	1.4640014640014638	1.6440000000000001	1.488	1.4520000000000002	1.596	0.03845372730356389	0.0013915380019526857	1.470000244000244	0
000968	1.0053040258321129	1.0032545980906185	1.900258984072656	30540	1.001278077704036	1.0106471210910952	0.9720000000000001	0.9480009480009479	1.26	1.08	1.212	0.756	0.0053430952589823555	0.00197652038658247	1.0380001580001579	0
000969	0.7821420007701604	1.0018326343976005	1.9007367019180013	25140	1.0015297951856432	0.8319472372046539	0.888	0.816000816000816	0.624	0.7320000000000001	0.684	0.7200000000000001	0.04980523643449353	0.00030283921195728425	0.7440001360001361	0
000970	0.4287277857922245	1.0056450322620338	1.901262302524949	15870	1.0018067428910749	0.5251791031995966	0.48000000000000004	0.444000444000444	0.49200000000000005	0.552	0.54	0.468	0.09645131740737212	0.0038382893709589805	0.49600007400007406	0
000971	1.5538490497994426	0.9941264503737087	1.884886017995323	42840	0.9931778060823586	1.4176857454991	1.32	1.176001176001176	1.068	1.1400000000000001	0.924	0.504	0.1361633043003425	0.0009486442913501092	1.022000196000196	0
000972	0.910860867612204	0.9990334349246639	1.9008325333613247	21600	1.0015802903676994	0.7147995355457647	0.804	1.008001008001008	0.768	0.6960000000000001	0.648	0.6000000000000001	0.19606133206643928	0.002546855443035456	0.754000168000168	0
000973	1.1024961212472422	1.0052079929152442	1.911410945783816	30300	1.0071542318905815	1.0027049040294755	1.104	1.284001284001284	1.4520000000000002	1.1640000000000001	1.1880000000000002	1.296	0.09979121721776663	0.0019462389753373	1.248000214000214	0
000974	0.9154799703040862	0.9902815615081498	1.8808860439758133	24600	0.9910701532146757	0.8140772488160098	0.768	0.624000624000624	0.552	0.54	0.264	0.28800000000000003	0.10140272148807639	0.0007885917065258985	0.506000104000104	0
000975	0.8503717715084875	1.002887218539281	1.8996698732072583	28410	1.0009676653866604	0.9401599446692211	0.8640000000000001	0.9600009600009599	0.8280000000000001	0.792	0.912	0.756	0.08978817316073362	0.0019195531526206011	0.85200016000016	0
000976	0.9443372723201288	1.012482044261281	1.9185033320407163	32460	1.0108913282217478	1.074184857584052	1.056	1.2000012000012	1.812	1.9080000000000001	1.608	2.004	0.12984758526392326	0.001590716039533202	1.5980002000002	0
000977	0.691162101811496	0.9999045776573727	1.899698461241956	18270	1.0009827288978277	0.6046012738157927	0.7200000000000001	0.7440007440007439	0.552	0.48000000000000004	0.54	0.552	0.0865608279957033	0.001078151240454961	0.598000124000124	0
000978	1.2115586483745218	0.9935039924048381	1.8904382610162789	32190	0.9961033753155868	1.06524986338973	1.116	0.7560007560007559	0.9720000000000001	0.744	0.672	0.396	0.14630878498479172	0.002599382910748682	0.776000126000126	0
000979	1.0431171424998495	1.0030765180505015	1.895497687444637	36060	0.9987692712860476	1.1933181135083462	1.2000000000000002	1.032001032001032	1.02	1.02	1.008	1.044	0.1502009710084966	0.00430724676445382	1.054000172000172	0
000980	1.2411948740800192	1.0012468566397201	1.9036440853958452	36720	1.003061743916971	1.2151592104278	1.1640000000000001	1.356001356001356	1.1880000000000002	1.1640000000000001	0.9960000000000001	0.9960000000000001	0.02603566365221921	0.0018148872772507652	1.1440002260002262	0
000981	0.8742691790788369	1.002847370425912	1.9013947968717704	28770	1.0018765563670293	0.9520732702616506	0.936	0.9120009120009119	1.044	0.5880000000000001	1.008	0.8280000000000001	0.07780409118281362	0.000970814058882663	0.886000152000152	0
000982	0.7456243464907001	0.9989127591507555	1.902154410942433	19740	1.0022768096603147	0.6532473533182128	0.636	0.7440007440007439	0.66	0.7320000000000001	0.468	0.456	0.09237699317248727	0.0033640505095592355	0.616000124000124	0
000983	1.8703902804943635	1.0104855893640585	1.919396429216968	53250	1.0113619159844347	1.7621794105468505	2.088	2.6760026760026756	2.736	2.712	3.108	3.552	0.10821086994751306	0.0008763266203761777	2.812000446000446	0
000984	0.9349186253719286	1.000669163465999	1.892397850165629	29880	0.9971359154445883	0.9888060241716412	0.9	1.008001008001008	0.8520000000000001	0.7320000000000001	0.8520000000000001	0.684	0.053887398799712605	0.00353324802141064	0.8380001680001681	0
000985	0.6057243867965295	0.9932581638363199	1.883991654015721	20970	0.9927065508199079	0.6939512157590133	0.552	0.528000528000528	0.336	0.36000000000000004	0.264	0.252	0.0882268289624838	0.0005516130164120447	0.38200008800008806	0
000986	1.1027837372950349	0.9959556691074145	1.89073538139077	34020	0.9962599329847838	1.1258092684845795	1.008	0.9000009000008999	0.768	0.9720000000000001	0.5880000000000001	0.504	0.023025531189544646	0.00030426387736925964	0.7900001500001498	0
000987	1.0049618696816212	0.9991894379260422	1.898348486104789	32040	1.000271404535401	1.0602859777262177	1.068	0.9120009120009119	0.8400000000000001	0.7200000000000001	0.792	0.684	0.05532410804459653	0.0010819666093588864	0.8360001520001522	0
000988	1.265868841010722	1.0122868893864092	1.9216641464647457	37890	1.0125568139355363	1.2538775186031956	1.4280000000000002	1.7160017160017158	2.184	2.148	2.8080000000000003	2.3880000000000003	0.011991322407526317	0.0002699245491271096	2.112000286000286	0
000989	1.0632311100314322	1.0054647420451162	1.906494755009546	33420	1.0045638091696019	1.1059537258305305	0.9480000000000001	1.3680013680013678	1.296	1.488	1.1280000000000001	1.1400000000000001	0.04272261579909831	0.0009009328755142931	1.2280002280002282	0
000990	0.4788009245403927	0.9896127157234308	1.874731841307944	17460	0.9878274014272964	0.5777962912328265	0.528	0.33600033600033596	0.20400000000000001	0.156	0.20400000000000001	0.156	0.0989953666924338	0.001785314296134377	0.264000056000056	0
000991	1.0466631643844446	0.9936623046309664	1.884305807265494	36060	0.9928720833945062	1.1933181135083462	0.804	0.816000816000816	0.9600000000000001	0.624	0.456	0.396	0.14665494912390153	0.0007902212364602201	0.6760001360001361	0
000992	2.066169398375126	0.9999152182721713	1.8980127331012668	62880	1.0000944906911473	2.0808608701443374	2.064	1.908001908001908	1.824	1.9080000000000001	1.548	1.4280000000000002	0.014691471769211262	0.00017927241897597312	1.780000318000318	0
000993	0.9915305199940395	0.9978536630335683	1.8982330867018344	27030	1.000210598669818	0.8944921965649084	0.9	0.9480009480009479	0.78	0.744	0.756	0.516	0.0970383234291311	0.002356935636249724	0.774000158000158	0
000994	2.408596628391127	1.0005111873615358	1.905796243831527	63090	1.0041957520071605	2.0878103100732543	2.448	2.052002052002052	2.3640000000000003	2.3760000000000003	1.9920000000000002	1.6320000000000001	0.3207863183178725	0.0036845646456247216	2.144000342000342	0
000995	0.8796680197105395	1.0058862071592938	1.9113726285753951	24090	1.0071340419158927	0.7972000375600682	1.032	1.008001008001008	0.9	1.032	1.1280000000000001	1.08	0.08246798215047135	0.0012478347565989534	1.030000168000168	0
000996	1.6110948218427086	0.9023405371966979	1.748384022838568	24000	0.9212526335354068	0.7942217061619609	0.30000000000000004	0.09600009600009599	0.012	0.0	0.0	0.0	0.8168731156807477	0.018912096338708828	0.068000016000016	3
000997	0.9498988903522227	1.001425400622051	1.8934524564005015	28410	0.9976916050176616	0.9401599446692211	0.8640000000000001	0.9360009360009359	1.1520000000000001	0.8520000000000001	0.792	0.7320000000000001	0.009738945683001599	0.003733795604389467	0.8880001560001561	0
000998	1.145160845837585	1.0178134792645852	1.93094587376504	37320	1.0174475104915888	1.2350147530818492	1.3920000000000001	1.8960018960018958	2.448	2.8200000000000003	3.4200000000000004	3.7680000000000002	0.08985390724426412	0.00036596877299643893	2.6240003160003162	0
000999	0.9004136659113883	0.9927805759821862	1.8833786296788355	30330	0.9923835380965016	1.003697681162178	0.8280000000000001	0.792000792000792	0.42000000000000004	0.5760000000000001	0.40800000000000003	0.336	0.10328401525078978	0.0003970378856845702	0.560000132000132	0
001000	1.140782009331033	0.9860625288092012	1.8813407502055035	28050	0.9913097454930969	0.9282466190767917	0.8280000000000001	0.7440007440007439	0.5760000000000001	0.48000000000000004	0.28800000000000003	0.21600000000000003	0.21253539025424129	0.005247216683895717	0.5220001240001241	0
001001	1.1019223750623202	1.0023689531771616	1.9024101688182684	29760	1.0024115727407266	0.9848349156408314	0.9720000000000001	1.452001452001452	0.9840000000000001	1.1280000000000001	1.056	0.912	0.1170874594214888	4.261956356499397e-05	1.084000242000242	0
001002	1.1341057310755838	0.9807383441214965	1.8625270503042184	29430	0.9813964939681463	0.9739143671811045	0.8640000000000001	0.588000588000588	0.396	0.264	0.324	0.10800000000000001	0.1601913638944793	0.0006581498466498026	0.42400009800009797	0
001003	1.2015822512073613	0.9962402673284189	1.8908358896939748	37410	0.9963128924821311	1.2379930844799565	1.1880000000000002	0.864000864000864	0.9840000000000001	1.044	0.528	0.66	0.0364108332725952	7.262515371220246e-05	0.878000144000144	0
001004	0.7871427548935951	1.0031226762298235	1.9040595616505924	21870	1.0032806652688349	0.7237345297400868	0.8280000000000001	0.7560007560007559	0.8640000000000001	0.8520000000000001	0.792	0.6960000000000001	0.0634082251535083	0.00015798903901131922	0.7980001260001259	0
001005	1.4567923641938214	1.003321126364102	1.906061165557022	41850	1.0043353436724383	1.384924100119919	1.5	1.5000015000015	1.6680000000000001	1.356	1.6320000000000001	1.308	0.07186826407390234	0.0010142173083362849	1.4940002500002498	0
001006	0.9740940183065373	0.9740353253512027	1.8748522889658477	20850	0.9878908673024117	0.6899801072282035	0.684	0.46800046800046796	0.21600000000000003	0.18000000000000002	0.096	0.07200000000000001	0.28411391107833384	0.013855541951208972	0.28600007800007804	0
001007	1.5761361034768422	0.9961982732217497	1.892464484516975	51270	0.9971710261930622	1.6966561197884888	1.572	1.38000138000138	1.26	0.792	0.9480000000000001	0.9	0.12052001631164666	0.000972752971312496	1.14200023000023	0
001008	0.6031398574183796	1.0154732232591768	1.9199699765082128	21990	1.011664127595622	0.7277056382708966	0.8640000000000001	0.7560007560007559	1.02	1.512	1.4040000000000001	1.7160000000000002	0.12456578085251702	0.0038090956635548068	1.212000126000126	0
001009	0.6385823801185803	0.9829180146980756	1.8574062311595247	24780	0.9786982491539159	0.8200339116122245	0.48000000000000004	0.528000528000528	0.18000000000000002	0.168	0.14400000000000002	0.10800000000000001	0.18145153149364424	0.004219765544159704	0.26800008800008795	0
001010	1.3683937780050381	1.000496264540573	1.898843770681338	42540	1.0005323782199778	1.4077579741720756	1.344	1.428001428001428	1.1880000000000002	1.236	1.02	1.068	0.03936419616703746	3.611367940470345e-05	1.214000238000238	0
001011	1.5639143862849683	0.9907213817787331	1.8900807168704248	35910	0.9959149793558487	1.1883542278448338	1.1520000000000001	1.26000126000126	1.044	0.78	0.5760000000000001	0.456	0.37556015844013446	0.005193597577115572	0.8780002100002101	0
001012	0.810262585231801	1.0090750571248017	1.9183312357313131	22050	1.0108006478127596	0.7296911925363015	0.9600000000000001	1.0920010920010919	0.9960000000000001	1.104	1.1640000000000001	1.4520000000000002	0.0805713926954994	0.0017255906879578564	1.128000182000182	0
001013	0.7377161062884455	0.988777279904049	1.8812199132631733	20520	0.99124607449754	0.6790595587684765	0.49200000000000005	0.6000006000006	0.396	0.456	0.192	0.18000000000000002	0.05865654751996907	0.0024687945934910305	0.38600010000010004	0
001014	0.9682277299688052	0.9816719271287309	1.8694606993042373	30630	0.9850499489973835	1.0136254524892025	0.8520000000000001	0.528000528000528	0.312	0.264	0.168	0.156	0.04539772252039731	0.0033780218686526586	0.38000008800008805	0
001015	0.6973206667616819	1.0152704840666518	1.922807637585624	19470	1.0131593384340292	0.6443123591238907	0.8280000000000001	1.0200010200010199	1.284	1.596	1.872	1.6800000000000002	0.053008307637791185	0.002111145632622602	1.38000017000017	0
001016	0.7040202017977766	1.0078999445321977	1.91205802525042	20940	1.0074951888284904	0.6929584386263108	0.648	1.0440010440010439	0.876	1.092	0.9840000000000001	0.912	0.011061763171465788	0.000404755703707238	0.926000174000174	0
001017	1.159468369210895	1.0117396252808906	1.9205536562799932	39240	1.011971678179401	1.298552489574806	1.6440000000000001	1.452001452001452	1.512	1.86	2.196	2.604	0.13908412036391105	0.00023205289851047084	1.8780002420002422	0
001018	0.7354366386390441	1.0043771583493488	1.90739633381248	20130	1.005038866042516	0.6661534560433446	0.9720000000000001	0.6480006480006479	0.744	0.888	0.66	0.912	0.06928318259569943	0.0006617076931672017	0.8040001080001079	0
001019	1.301229898812946	0.9952566990410904	1.885280597332984	34230	0.9933857165008997	1.1327587084134967	1.1640000000000001	1.152001152001152	0.9720000000000001	0.756	0.7200000000000001	0.612	0.16847119039944936	0.001870982540190691	0.896000192000192	0
001020	1.0141532190106488	1.0107656554815467	1.916882184693524	35640	1.0100371187097408	1.1794192336505118	1.116	1.356001356001356	1.596	1.6440000000000001	1.764	1.812	0.165266014639863	0.0007285367718059543	1.548000226000226	0
001021	0.6645827654672056	1.0045915865137964	1.9020539426623209	24300	1.0022238712518008	0.8041494774889854	0.78	0.7200007200007199	0.6000000000000001	0.876	0.624	0.792	0.13956671202177973	0.00236771526199564	0.7320001200001199	0
001022	0.7006705176306889	1.0011149838219915	1.9013299279073868	22020	1.001842375830321	0.728698415403599	0.684	0.588000588000588	0.7080000000000001	0.8280000000000001	0.66	0.43200000000000005	0.02802789777291015	0.0007273920083294971	0.6500000980000981	0
001023	0.7711117066133301	0.9987981238878572	1.885694994759081	27420	0.993604069399997	0.9073982992900402	0.768	0.6360006360006359	0.684	0.66	0.5880000000000001	0.444	0.13628659267671017	0.005194054487860145	0.630000106000106	0
001024	1.3430473425007023	1.0035003080326281	1.9009289268784977	42450	1.0016310817158194	1.4047796427739683	1.7040000000000002	1.248001248001248	1.2000000000000002	1.4520000000000002	1.368	1.3920000000000001	0.06173230027326593	0.0018692263168087475	1.394000208000208	0
001025	0.609023512988067	0.9948304186195666	1.9042367806090408	13740	1.0033740448868425	0.4546919267777226	0.504	0.624000624000624	0.42000000000000004	0.336	0.312	0.28800000000000003	0.15433158621034443	0.008543626267275894	0.41400010400010406	0
001026	0.8848464148805484	1.002047909227812	1.8946414437801136	30420	0.9983181022519074	1.0066760125602854	0.9720000000000001	0.6960006960006959	1.068	0.876	0.8160000000000001	0.7080000000000001	0.121829597679737	0.003729806975904637	0.856000116000116	0
001027	1.1833258125323414	1.0116212513407143	1.916405250903804	33630	1.0097858143600889	1.1129031657594477	1.3920000000000001	1.4880014880014878	2.016	1.9920000000000002	2.148	2.3400000000000003	0.07042264677289367	0.0018354369806254933	1.896000248000248	0
001028	1.0619848503681573	0.9902291121815912	1.8770757140496248	33090	0.9890624269753105	1.0950331773708035	0.876	0.624000624000624	0.78	0.5760000000000001	0.384	0.276	0.03304832700264626	0.0011666852062806043	0.5860001040001039	0
001029	1.2156611301910472	0.9962275551468759	1.8967709211370112	28680	0.9994401593042883	0.9490949388635431	1.056	0.9000009000008999	1.116	0.9960000000000001	0.7200000000000001	0.516	0.26656619132750403	0.0032126041574124242	0.88400015000015	0
001030	0.8766641547124323	1.0052942016636064	1.905455646917505	28650	1.0040162858258652	0.9481021617308407	0.912	1.0200010200010199	1.116	0.9	0.9600000000000001	1.068	0.07143800701840841	0.0012779158377411726	0.9960001700001699	0
001031	1.0628961106366925	1.01523908684737	1.927776902546636	36450	1.0157777268271209	1.206224216233478	1.248	1.656001656001656	1.9080000000000001	2.424	2.508	2.8200000000000003	0.14332810559678544	0.0005386399797508989	2.0940002760002763	0
001032	0.6699994906768965	0.9752524437312478	1.852801642537362	18900	0.976272014791726	0.6254495936025442	0.504	0.276000276000276	0.18000000000000002	0.096	0.156	0.036000000000000004	0.04454989707435231	0.0010195710604782304	0.20800004600004598	0
001033	1.1515469481265268	1.007163659729324	1.908544441509692	38070	1.0056438230918956	1.2598341813994103	1.248	1.5120015120015118	1.32	1.4040000000000001	1.6320000000000001	1.548	0.10828723327288348	0.0015198366374284955	1.444000252000252	0
001034	0.7047049498576222	1.01501824267768	1.9247387770409832	24900	1.0141768879458837	0.8240050201430343	0.924	1.0680010680010679	1.212	1.32	1.608	2.112	0.11930007028541212	0.0008413547317962511	1.374000178000178	0
001035	1.1950321972633224	1.0118267444031657	1.922791138600905	35790	1.013150644844449	1.184383119314024	1.26	1.68000168000168	2.148	2.124	2.04	2.4000000000000004	0.01064907794929848	0.0013239004412832767	1.94200028000028	0
001036	0.9370547508323814	1.0094580396133013	1.9145729510157523	28350	1.0088203450608706	0.9381743904038162	1.1640000000000001	1.0920010920010919	1.356	1.296	1.3800000000000001	1.7040000000000002	0.001119639571434794	0.0006376945524306787	1.332000182000182	0
001037	0.8502383167464659	1.0235381295320927	1.9337477163342345	30630	1.0189238479620213	1.0136254524892025	1.116	1.7400017400017398	2.2920000000000003	3.0	3.4200000000000004	5.04	0.16338713574273667	0.004614281570071377	2.76800029000029	0
001038	1.3512605359492134	0.9979952272485113	1.8931313350210377	43110	0.9975224008195843	1.426620739693422	1.236	1.308001308001308	1.068	1.056	0.924	0.768	0.07536020374420871	0.0004728264289269868	1.0600002180002182	0
001039	0.8265503436747904	1.0025717209401657	1.9076503366076056	22230	1.0051727043416987	0.7356478553325162	0.768	0.888000888000888	0.9480000000000001	0.8160000000000001	0.78	0.6960000000000001	0.09090248834227421	0.00260098340153303	0.816000148000148	0
001040	1.329675044794056	1.0046179335796335	1.9101589385506628	33240	1.006494528446898	1.0999970630343157	1.296	1.68000168000168	1.476	1.4160000000000001	1.4280000000000002	1.4520000000000002	0.2296779817597403	0.0018765948672645472	1.45800028000028	0
001041	1.3245828261808332	0.9941139614230081	1.8921430059863744	34170	0.9970016338061082	1.1307731541480917	1.332	0.9360009360009359	0.9840000000000001	0.6960000000000001	0.684	0.5760000000000001	0.19380967203274158	0.0028876723831000595	0.8680001560001559	0
001042	0.7422922806720791	0.9991610348268624	1.901842179098144	20880	1.0021122895062367	0.6909728843609059	0.66	0.612000612000612	0.876	0.6000000000000001	0.5760000000000001	0.42000000000000004	0.051319396311173215	0.0029512546793742933	0.624000102000102	0
001043	0.8125351507959445	1.0009912742779412	1.901588880921887	24900	1.0019788224824604	0.8240050201430343	0.8400000000000001	0.84000084000084	0.66	0.7080000000000001	0.8280000000000001	0.5760000000000001	0.011469869347089823	0.0009875482045191841	0.74200014000014	0
001044	0.9241316461953828	0.9985830816486575	1.89429386610472	30600	0.9981349577912902	1.0126326753565	0.9600000000000001	0.78000078000078	0.792	0.648	0.768	0.54	0.08850102916111724	0.00044812385736725524	0.7480001300001301	0
001045	0.7273251113623024	0.9949087098349694	1.896267953819749	19590	0.9991751374557943	0.6482834676547005	0.5760000000000001	0.6000006000006	0.7080000000000001	0.40800000000000003	0.396	0.30000000000000004	0.07904164370760192	0.004266427620824964	0.4980001000001	0
001046	1.2130407253273363	1.0018883215079295	1.9062833238295949	34860	1.004452402562817	1.1536070282002482	1.332	1.356001356001356	0.9720000000000001	1.08	1.068	1.1400000000000001	0.059433697127088125	0.0025640810548874793	1.158000226000226	0
001047	0.5493069078625029	1.0163617082913576	1.924631203676968	19350	1.0141202057504377	0.6403412505930809	0.636	1.0920010920010919	0.8400000000000001	1.296	1.4160000000000001	1.7040000000000002	0.09103434273057798	0.0022415025409199263	1.164000182000182	0
001048	1.012133429083131	0.9976243431758575	1.895189734297104	27570	0.998607005648485	0.9123621849535525	0.924	0.9240009240009239	0.8520000000000001	0.792	0.6000000000000001	0.5880000000000001	0.0997712441295785	0.0009826624726275712	0.7800001540001541	0
001049	1.2226397252019614	0.9928504885090783	1.885761191145436	31440	0.9936389493774295	1.0404304350721687	1.02	0.9120009120009119	0.8400000000000001	0.792	0.552	0.40800000000000003	0.1822092901297927	0.0007884608683511596	0.754000152000152	0
001050	1.0125132923061995	0.9888731934521285	1.8758504948213663	29430	0.98841683857714	0.9739143671811045	0.888	0.6360006360006359	0.66	0.336	0.384	0.264	0.038598925125094996	0.00045635487498851823	0.5280001060001059	0
001051	0.5308443813318293	1.008750484821636	1.905338139730688	19740	1.0039543693338928	0.6532473533182128	0.552	0.6360006360006359	0.8520000000000001	0.804	0.7200000000000001	0.804	0.1224029719863835	0.004796115487743169	0.7280001060001061	0
001052	1.664171274802026	1.0091246722658584	1.91228655141386	51540	1.0076156030665242	1.7055911139828108	1.7040000000000002	2.1000021000021	2.676	2.4000000000000004	2.64	2.448	0.041419839180784734	0.0015090691993342453	2.3280003500003503	0
001053	0.6876718846364724	1.0134304494549453	1.9211815775733685	19680	1.012302540357057	0.6512617990528079	0.792	1.056001056001056	1.02	1.512	1.4160000000000001	1.548	0.03641008558366454	0.001127909097888402	1.2240001760001762	0
001054	1.089095568122047	1.0030130227333087	1.906485172606862	32850	1.0045587600421833	1.0870909603091838	1.1520000000000001	1.032001032001032	1.1280000000000001	1.248	1.1280000000000001	0.912	0.0020046078128632683	0.0015457373088745285	1.1000001720001722	0
001055	0.9339165690412592	1.0016505468607786	1.904068007442866	26940	1.003285115497316	0.891513865166801	0.936	0.9360009360009359	0.9840000000000001	0.888	0.684	0.8520000000000001	0.042402703874458214	0.0016345686365373258	0.8800001560001561	0
001056	1.468774152727304	1.002219895203291	1.9026909262329028	43710	1.0025595084941068	1.446476282347471	1.5	1.4400014400014398	1.5	1.62	1.1760000000000002	1.308	0.022297870379832885	0.00033961329081577674	1.4240002400002403	0
001057	1.5676463617136136	1.0086839768368931	1.9140732377524172	47490	1.008557037827536	1.57156620106798	1.8840000000000001	1.9440019440019438	1.9680000000000002	2.112	2.2920000000000003	2.592	0.003919839354366461	0.0001269390093572298	2.132000324000324	0
001058	0.6163664873650264	0.9995479688540242	1.903742185251495	16230	1.0031134343632266	0.537092428792026	0.49200000000000005	0.7440007440007439	0.54	0.48000000000000004	0.5760000000000001	0.34800000000000003	0.0792740585730004	0.003565465509202448	0.530000124000124	0
001059	0.9407548256219553	1.0102999075568715	1.9161565797734088	33840	1.0096547854037676	1.1198526056883646	1.092	1.248001248001248	1.4040000000000001	1.236	1.812	1.6320000000000001	0.1790977800664093	0.0006451221531038609	1.404000208000208	0
001060	0.8136635649917877	1.0115922774734272	1.922403758298233	20880	1.0129465277172305	0.6909728843609059	0.792	1.404001404001404	1.224	1.344	1.596	1.5	0.12269068063088184	0.0013542502438033122	1.3100002340002341	0
001061	1.1030935652071452	0.9892843555938867	1.8914119666782676	24840	0.9966164370306778	0.8220194658776294	0.9	0.6360006360006359	0.648	0.744	0.34800000000000003	0.252	0.28107409932951577	0.007332081436791094	0.588000106000106	0
001062	1.0751873971851682	1.0125559800532382	1.9260866667117216	27780	1.0148871134413484	0.9193116248824696	1.272	1.5120015120015118	1.62	2.028	2.2680000000000002	2.196	0.15587577230269856	0.002331133388110196	1.8160002520002523	0
001063	0.7028555786799837	0.995333901006251	1.8851543584429664	24810	0.9933191991292215	0.821026688744927	0.624	0.588000588000588	0.624	0.456	0.252	0.42000000000000004	0.1181711100649433	0.0020147018770294567	0.49400009800009803	0
001064	0.9875490585106158	1.0029005748461286	1.9062888910714428	29280	1.0044553360351818	0.9689504815175922	1.08	1.0200010200010199	0.9600000000000001	0.9720000000000001	0.9480000000000001	0.9480000000000001	0.018598576993023586	0.0015547611890531776	0.9880001700001703	0
001065	1.2645777518883559	1.0235892887650657	1.940521570832064	35010	1.0224931046091847	1.1585709138637603	1.764	2.448002448002448	3.3480000000000003	4.332	5.388	7.5	0.10600683802459554	0.0010961841558809748	4.1300004080004085	0
001066	0.5479292091157586	0.9823209144801077	1.87952543623	13800	0.9903532263538343	0.45667748104312744	0.324	0.34800034800034796	0.336	0.12000000000000001	0.12000000000000001	0.07200000000000001	0.09125172807263116	0.00803231187372655	0.22000005800005806	0
001067	1.0313565860318186	1.000787880692521	1.8963177629459365	31740	0.9992013827131719	1.0503582063991932	1.104	1.008001008001008	0.936	0.8160000000000001	0.8640000000000001	0.8400000000000001	0.019001620367374628	0.0015864979793490663	0.9280001680001679	0
001068	1.3272134057120204	1.0076797587116109	1.9135463028635176	38820	1.0082793870667424	1.2846536097169716	1.488	1.584001584001584	1.6920000000000002	1.8	1.788	1.8960000000000001	0.04255979599504878	0.0005996283551314985	1.7080002640002643	0
001069	0.9587169806082572	0.9365836326844199	1.769189115479069	24240	0.9322151830300491	0.8021639232235804	0.34800000000000003	0.108000108000108	0.07200000000000001	0.012	0.0	0.0	0.15655305738467673	0.004368449654370776	0.090000018000018	2
001070	0.9381399864493292	0.9926522744393688	1.8848440358366256	28260	0.9931556849843869	0.9351960590057089	0.756	0.6720006720006719	0.804	0.54	0.34800000000000003	0.34800000000000003	0.0029439274436202645	0.0005034105450181237	0.578000112000112	0
001071	0.990821134100489	1.0145941443777213	1.9268652448855392	30210	1.0152973592361356	0.9997265726313682	1.2000000000000002	1.5360015360015358	1.62	2.088	2.2680000000000002	2.568	0.008905438530879217	0.0007032148584142917	1.8800002560002558	0
001072	1.1084497788538235	0.9932728950542856	1.880435406689409	39000	0.9908327049301763	1.2906102725131863	1.02	0.9000009000008999	0.756	0.528	0.516	0.468	0.18216049365936282	0.0024401901241093427	0.69800015000015	0
001073	0.9428971032289898	0.9877235472046321	1.868974615910768	30960	0.9847938235692729	1.0245460009489296	0.8280000000000001	0.6480006480006479	0.49200000000000005	0.312	0.264	0.264	0.08164889771993977	0.0029297236353591494	0.4680001080001081	0
001074	0.9390797959809383	0.9945131004006327	1.893942157514076	23520	0.9979496366826921	0.7783372720387216	0.756	0.816000816000816	0.66	0.6000000000000001	0.636	0.312	0.16074252394221666	0.0034365362820594214	0.630000136000136	0
001075	0.829515601238294	0.9918172466090176	1.875272943888931	29250	0.9881125173807915	0.9679577043848897	0.792	0.552000552000552	0.5640000000000001	0.40800000000000003	0.312	0.312	0.13844210314659566	0.003704729228226067	0.490000092000092	0
001076	1.47269454030039	1.0009706923609332	1.9022789413912788	41250	1.0023424268259122	1.36506855746587	1.368	1.4640014640014638	1.584	1.344	1.1640000000000001	1.116	0.10762598283451985	0.0013717344649790686	1.340000244000244	0
001077	1.4759343129005162	1.003841785146018	1.9057680799293149	45750	1.004180911978457	1.5139851273712377	1.7280000000000002	1.4160014160014158	1.476	1.56	1.764	1.3920000000000001	0.03805081447072145	0.00033912683243908504	1.556000236000236	0
001078	1.046283205666944	1.0098253749138808	1.9206366747734749	29580	1.012015422004987	0.9788782528446167	1.1640000000000001	1.38000138000138	1.4400000000000002	1.7280000000000002	1.608	1.776	0.06740495282232728	0.002190047091106262	1.5160002300002302	0
001079	0.6594519649529356	1.0096430277015278	1.9129780172501083	24300	1.007979947921157	0.8041494774889854	0.78	0.78000078000078	0.9480000000000001	0.9840000000000001	1.1280000000000001	1.056	0.1446975125360498	0.0016630797803707242	0.94600013000013	0
001080	1.1786828352290524	0.9999315593413116	1.898488345891029	35940	1.0003450989839413	1.1893470049775363	1.248	1.0440010440010439	1.1280000000000001	1.008	0.7200000000000001	0.9840000000000001	0.010664169748483943	0.00041353964262969	1.0220001740001738	0
001081	1.315786773117528	1.0074364851239404	1.9111766393694656	42390	1.0070307719421636	1.4027940885085632	1.32	1.68000168000168	1.7160000000000002	1.872	1.764	1.7040000000000002	0.08700731539103534	0.00040571318177673454	1.67600028000028	0
001082	0.9410476648352929	1.013336353942749	1.924551439831416	28680	1.0140781768530012	0.9490949388635431	1.1280000000000001	1.26000126000126	1.872	1.6680000000000001	1.6680000000000001	2.436	0.008047274028250229	0.0007418229102522655	1.67200021000021	0
001083	1.4814819319144923	1.0034290450041596	1.9089449732480568	38520	1.0058548699294114	1.2747258383899471	1.4640000000000002	1.6440016440016438	1.7160000000000002	1.4400000000000002	1.4160000000000001	1.476	0.20675609352454516	0.002425824925251785	1.526000274000274	0
001084	1.2609393687780917	0.9978753494362759	1.895487188525185	38100	0.9987637392306936	1.2608269585321128	1.356	1.056001056001056	0.936	1.032	0.7080000000000001	0.8400000000000001	0.00011241024597885563	0.0008883897944177432	0.9880001760001761	0
001085	0.7263005738562869	1.0112994671333742	1.91790302057249	22800	1.0105750141203715	0.7545106208538628	0.8280000000000001	0.9360009360009359	1.2000000000000002	1.284	1.1760000000000002	1.4400000000000002	0.0282100469975759	0.0007244530130026128	1.1440001560001563	0
001086	0.9263827003311439	0.9981688522938604	1.889547418108596	28890	0.9956339753645184	0.9560443787924603	0.876	0.84000084000084	0.876	0.624	0.6000000000000001	0.5880000000000001	0.0296616784613164	0.002534876929342067	0.73400014000014	0
001087	0.6764897930239632	1.0036031500011005	1.906946744160418	19110	1.0048019697739836	0.6323990335314613	0.552	0.828000828000828	0.876	0.7320000000000001	0.7200000000000001	0.5640000000000001	0.04409075949250185	0.001198819772883164	0.7120001380001382	0
001088	1.3576599208194482	1.0048352692636804	1.9096749035894485	38340	1.006239482371827	1.2687691755937325	1.512	1.356001356001356	1.56	1.6560000000000001	1.476	1.4640000000000002	0.08889074522571572	0.0014042131081466458	1.504000226000226	0
001089	1.2312689653444497	1.0096604678820607	1.9161463841283408	33960	1.009649413148733	1.1238237142191745	1.32	1.632001632001632	1.824	1.836	2.016	1.9800000000000002	0.10744525112527525	1.1054733327631183e-05	1.768000272000272	0
001090	1.9894846569140723	1.0082809496856486	1.9110762114917936	64980	1.0069778548223678	2.150355269433509	2.124	2.4840024840024837	2.616	3.12	2.664	2.9040000000000004	0.1608706125194368	0.0013030948632808403	2.652000414000414	0
001091	2.0330636971358103	1.005670422299538	1.9094130241701008	61680	1.0061014937482802	2.0411497848362394	2.208	2.3280023280023276	2.22	2.508	2.556	2.2920000000000003	0.008086087700429179	0.0004310714487421041	2.352000388000388	0
001092	0.6928584223614379	0.9958646946113806	1.886504334357628	26040	0.9940305239013228	0.8617305511857275	0.7200000000000001	0.45600045600045597	0.54	0.6000000000000001	0.324	0.34800000000000003	0.1688721288242896	0.0018341707100577587	0.49800007600007595	0
001093	0.669466619719778	0.9964633169870686	1.902026088005256	20070	1.002209194169511	0.6641679017779397	0.6000000000000001	0.552000552000552	0.54	0.5640000000000001	0.34800000000000003	0.336	0.005298717941838338	0.00574587718244246	0.490000092000092	0
001094	0.9190728849489661	1.0175527741296142	1.927266580328219	31920	1.015508829558828	1.0563148691954078	1.1400000000000001	1.5480015480015479	1.9200000000000002	2.1	2.52	3.228	0.13724198424644174	0.0020439445707862713	2.0760002580002577	0
001095	1.145231976128727	1.0097865358645377	1.9190520766115409	33630	1.0111804708668457	1.1129031657594477	1.4040000000000001	1.356001356001356	1.56	1.74	1.9920000000000002	1.8840000000000001	0.03232881036927937	0.001393935002308	1.6560002260002262	0
001096	1.6272534180179525	1.0063367330354427	1.910416966656739	52620	1.006630487749399	1.7413310907600992	1.6800000000000002	2.1840021840021837	1.7280000000000002	2.172	1.836	2.148	0.11407767274214664	0.0002937547139563179	1.958000364000364	0
001097	0.9082602562361289	0.9961532552628954	1.885290948862242	33030	0.993391170893908	1.0930476231053985	0.9	0.828000828000828	0.624	0.528	0.552	0.49200000000000005	0.18478736686926955	0.002762084368987394	0.654000138000138	0
001098	0.7836235137750291	0.9950762900006263	1.8816853839104948	25380	0.9914913387267236	0.8398894542662736	0.672	0.624000624000624	0.7080000000000001	0.49200000000000005	0.36000000000000004	0.372	0.05626594049124445	0.003584951273902681	0.538000104000104	0
001099	0.6631113774577425	0.9918318667157027	1.8894449406933271	17220	0.9955799783092598	0.5698540741712069	0.516	0.624000624000624	0.34800000000000003	0.36000000000000004	0.312	0.20400000000000001	0.09325730328653559	0.0037481115935571463	0.39400010400010405	0
001100	1.2158764822523975	1.0026622877451743	1.8995108029152676	34350	1.0008838486029907	1.1367298169443065	1.1400000000000001	1.428001428001428	1.1520000000000001	1.272	1.272	0.9840000000000001	0.079146665308091	0.0017784391421835632	1.2080002380002381	0
001101	2.088873627058515	1.0074914755012339	1.9133839914594195	63000	1.0081938624871734	2.084831978675147	2.2680000000000002	2.664002664002664	2.568	2.7	2.8200000000000003	2.952	0.004041648383367846	0.000702386985939496	2.662000444000444	0
001102	1.5935434350648916	0.9523128174344527	1.8252271452058908	28830	0.961742553327196	0.9540588245270555	0.648	0.33600033600033596	0.24000000000000002	0.060000000000000005	0.036000000000000004	0.012	0.6394846105378361	0.009429735892743318	0.222000056000056	0
001103	1.1446891599031204	1.0025285886169064	1.90224884212848	33510	1.0023265670235124	1.1089320572286379	1.296	1.104001104001104	0.9720000000000001	1.26	1.2000000000000002	0.9480000000000001	0.03575710267448251	0.00020202159339399728	1.130000184000184	0
001104	0.8480550696632582	1.0025502933440882	1.8994785178704776	26070	1.0008668370756901	0.8627233283184299	0.912	0.7680007680007679	0.8400000000000001	0.9960000000000001	0.8280000000000001	0.684	0.01466825865517174	0.0016834562683980536	0.838000128000128	0
001105	1.3760311471796474	1.0060573143366585	1.9094750929190345	40620	1.0061341988048744	1.3442202376791186	1.356	1.608001608001608	1.6680000000000001	1.9080000000000001	1.836	1.4280000000000002	0.03181090950052878	7.688446821596528e-05	1.6340002680002683	0
001106	0.9636350374233839	1.0125819601920505	1.9217485144711275	32850	1.0126012688419244	1.0870909603091838	1.104	1.404001404001404	1.4280000000000002	1.8960000000000001	2.028	1.9320000000000002	0.12345592288579998	1.9308649873872596e-05	1.632000234000234	0
001107	0.9955959135912729	0.9966410458665461	1.893765507177516	29220	0.9978565566810191	0.9669649272521873	0.936	0.804000804000804	0.792	0.756	0.624	0.48000000000000004	0.028630986339085562	0.0012155108144730198	0.732000134000134	0
001108	1.1776352701573531	0.9982893569760826	1.8946543069599064	33960	0.9983248800753748	1.1238237142191745	1.008	1.2360012360012358	0.9840000000000001	0.9480000000000001	0.756	0.7080000000000001	0.05381155593817866	3.552309929222286e-05	0.9400002060002061	0
001109	1.2567695276534854	1.0132636145111935	1.9257692179276096	36090	1.0147198443948713	1.1943108906410487	1.524	1.8960018960018958	2.22	1.8840000000000001	2.508	3.3000000000000003	0.0624586370124367	0.0014562298836777732	2.2220003160003166	0
001110	1.0964736534519723	1.0079971039533313	1.911606530038013	32100	1.0072572884885047	1.0622715319916225	1.212	1.3920013920013918	1.356	1.524	1.524	1.608	0.034202121460349844	0.0007398154648265987	1.436000232000232	0
001111	0.7258829555194963	1.0029390056242264	1.8990502248399688	23970	1.0006411623514149	0.7932289290292583	0.7320000000000001	0.864000864000864	0.66	0.756	0.66	0.7080000000000001	0.06734597350976201	0.0022978432728115727	0.7300001440001441	0
001112	1.141132022133793	0.9944491348347638	1.8940897857255237	30210	0.9980274244437353	0.9997265726313682	1.056	0.9360009360009359	0.78	0.672	0.6000000000000001	0.49200000000000005	0.14140544950242484	0.003578289608971441	0.756000156000156	0
001113	1.7160570201996093	0.9869399813992433	1.8872557823977143	41370	0.9944264743772204	1.36903966599668	1.344	1.0200010200010199	1.008	0.648	0.54	0.336	0.34701735420292934	0.0074864929779770995	0.8160001700001701	0
001114	0.9999052510868385	1.0185246441443754	1.935490218165464	30000	1.0198420011709222	0.992777132702451	1.344	1.5960015960015959	2.136	2.3400000000000003	3.3480000000000003	3.612	0.007128118384387427	0.0013173570265467838	2.396000266000266	0
001115	1.2144044962140925	1.0005906121883494	1.8978711758008449	33690	1.0000199017941394	1.1148887200248525	1.1760000000000002	1.3200013200013199	0.9600000000000001	1.2000000000000002	0.9600000000000001	0.9	0.09951577618924001	0.0005707103942100833	1.0860002200002201	0
001116	1.0129533038721055	0.9977346874693007	1.8937054678508365	32280	0.9978249209607788	1.0682281947878374	1.02	0.888000888000888	0.8520000000000001	0.7080000000000001	0.5760000000000001	0.672	0.0552748909157319	9.023349147807558e-05	0.7860001480001478	0
001117	1.373210952534186	0.9909440149189704	1.882811418976805	36660	0.9920846653396077	1.2131736561623951	1.284	0.888000888000888	0.8160000000000001	0.7080000000000001	0.552	0.42000000000000004	0.16003729637179087	0.001140650420637268	0.778000148000148	0
001118	0.8294603151640152	1.0147164197219198	1.9217370853234503	25620	1.0125952466338402	0.8478316713278932	0.9720000000000001	1.1640011640011638	1.6320000000000001	1.86	1.8	2.1	0.018371356163877972	0.0021211730880796864	1.588000194000194	0
001119	0.4974784386446691	0.9979002068671735	1.8907010696980384	17640	0.9962418535829607	0.5837529540290411	0.444	0.528000528000528	0.456	0.312	0.252	0.372	0.08627451538437203	0.0016583532842128212	0.394000088000088	0
001120	0.8351252459995544	0.9842658163399278	1.8744348845470848	18660	0.9876709299688445	0.6175073765409246	0.54	0.54000054000054	0.40800000000000003	0.34800000000000003	0.168	0.132	0.21761786945862982	0.0034051136289167117	0.35600009000009	0
001121	1.001557092299966	1.0004620968639588	1.8950180253640656	28800	0.998516529354549	0.953066047394353	1.1400000000000001	0.876000876000876	0.8520000000000001	0.8520000000000001	0.8520000000000001	0.756	0.04849104490561296	0.0019455675094097735	0.8880001460001462	0
001122	1.1116109637921205	0.9816073302641721	1.8659820854345088	32610	0.9832170094676931	1.0791487432475642	0.684	0.6840006840006839	0.504	0.324	0.21600000000000003	0.132	0.032462220544556386	0.0016096792035209528	0.424000114000114	0
001123	0.7123387070363774	1.0011187800053292	1.909078876290304	19440	1.0059254256704255	0.6433195819911882	0.66	0.7560007560007559	0.6960000000000001	0.7200000000000001	0.516	0.5760000000000001	0.06901912504518914	0.004806645665096365	0.654000126000126	0
001124	1.28711883591419	0.9921483022924664	1.8877104537896656	38400	0.9946660482990572	1.2707547298591373	1.092	0.9480009480009479	0.912	0.66	0.5640000000000001	0.43200000000000005	0.016364106055052785	0.0025177460065908264	0.7680001580001581	0
001125	1.2365829014478558	0.9829856889182816	1.8754144800887955	33030	0.9881870951595646	1.0930476231053985	0.9840000000000001	0.7320007320007319	0.516	0.30000000000000004	0.30000000000000004	0.192	0.14353527834245727	0.005201406241282958	0.504000122000122	0
001126	1.0109047500602792	0.9513644958340418	1.8217215929124333	23760	0.959895419493806	0.7862794891003412	0.54	0.19200019200019197	0.12000000000000001	0.036000000000000004	0.012	0.012	0.22462526095993807	0.008530923659764156	0.152000032000032	0
001127	1.56814215734291	1.0020243954872161	1.9007854878093997	45840	1.0015555012835846	1.5169634587693452	1.56	1.6200016200016198	1.548	1.4640000000000002	1.62	1.212	0.05117869857356472	0.00046889420363149803	1.50400027000027	0
001128	0.9570810969470835	1.016451847782387	1.9254679121048297	29940	1.014561081343328	0.9907915784370461	1.008	1.908001908001908	1.872	1.9920000000000002	2.52	2.9040000000000004	0.033710481489962585	0.001890766439059055	2.034000318000318	0
001129	0.7640662039728616	1.0068269693349032	1.901807443189304	26340	1.0020939865778873	0.871658322512752	0.8400000000000001	0.84000084000084	1.092	0.8400000000000001	1.092	0.9600000000000001	0.10759211853989037	0.004732982757015947	0.9440001400001402	0
001130	0.7426783555765617	1.000272033958014	1.902980315160564	21150	1.0027119923353232	0.699907878555228	0.684	0.7560007560007559	0.744	0.624	0.5640000000000001	0.54	0.04277047702133374	0.0024399583773091482	0.652000126000126	0
001131	1.7048778927868908	1.0010682127479662	1.9037463138555943	43350	1.0031156097934235	1.4345629567550418	1.6680000000000001	1.7400017400017398	1.548	1.6320000000000001	1.488	1.26	0.2703149360318491	0.002047397045457311	1.5560002900002898	0
001132	0.9764102996914586	0.9969716890793124	1.893519424390073	28050	0.997726891565668	0.9282466190767917	1.02	0.7080007080007079	0.768	0.8640000000000001	0.504	0.552	0.048163680614666915	0.0007552024863555218	0.736000118000118	0
001133	0.6839281708519617	1.0129720284744859	1.915410421583144	25440	1.0092616222377606	0.8418750085316785	0.8640000000000001	0.9120009120009119	1.08	1.26	1.4520000000000002	1.524	0.15794683767971684	0.00371040623672525	1.182000152000152	0
001134	0.7981658635865188	0.9962194882404155	1.8899848040646623	25560	0.9958644413025697	0.8458461170624882	0.6960000000000001	0.804000804000804	0.66	0.468	0.36000000000000004	0.504	0.04768025347596949	0.0003550469378458265	0.5820001340001341	0
001135	0.7809617015385392	1.0111963544910505	1.914055127663017	29850	1.0085474953200917	0.9878132470389388	0.876	1.0440010440010439	1.32	1.368	1.068	1.7160000000000002	0.20685154550039964	0.002648859170958806	1.232000174000174	0
001136	1.0493982836904763	0.9917926654914742	1.8834114817284595	30630	0.9924008483880838	1.0136254524892025	0.912	0.7680007680007679	0.672	0.636	0.336	0.396	0.035772831201273725	0.000608182896609688	0.620000128000128	0
001137	0.729926246984567	0.9889979336067459	1.8665206629554127	28590	0.9835007949250151	0.9461166074654358	0.612	0.528000528000528	0.444	0.24000000000000002	0.264	0.20400000000000001	0.21619036048086882	0.005497138681730851	0.382000088000088	0
001138	1.5031551023356304	1.0028531092190338	1.9009737046525996	45090	1.0016546758700648	1.492144030451784	1.6560000000000001	1.3440013440013439	1.824	1.4160000000000001	1.356	1.4520000000000002	0.011011071883846535	0.0011984333489689636	1.508000224000224	0
001139	0.8348526045991613	1.0026015402401292	1.8987844678740244	26340	1.0005011305840465	0.871658322512752	0.876	0.7320007320007319	0.936	0.9720000000000001	0.756	0.6960000000000001	0.03680571791359066	0.0021004096560826024	0.828000122000122	0
001140	0.8154604202871149	0.9259567414059734	1.7413099746318677	31290	0.9175251998280233	1.0354665494086563	0.444	0.04800004800004799	0.012	0.012	0.0	0.0	0.2200061291215415	0.008431541577950119	0.086000008000008	2
001141	1.3570225184995734	1.0124690031298897	1.922641925121645	37920	1.0130720217794176	1.2548702957358981	1.848	1.656001656001656	2.052	2.496	2.484	3.18	0.1021522227636753	0.0006030186495278311	2.286000276000276	0
001142	0.6398220210345398	1.0059902887914698	1.906489464508201	19260	1.004561021516413	0.6373629191949736	0.8160000000000001	0.7320007320007319	0.672	0.624	0.768	0.936	0.0024591018395662134	0.001429267275056878	0.758000122000122	0
001143	1.1077350251191749	1.0051165470892827	1.9020437714188565	37800	1.002218511854377	1.2508991872050883	1.104	1.2720012720012719	1.3920000000000001	1.272	1.2000000000000002	1.236	0.14316416208591343	0.002898035234905727	1.246000212000212	0
001144	1.2474648346837136	1.0010919360797388	1.9006397262072288	40920	1.0014786970700285	1.3541480090061433	1.476	1.1160011160011158	0.9960000000000001	1.248	0.9720000000000001	1.068	0.10668317432242969	0.0003867609902896696	1.146000186000186	0
001145	0.6000723219180393	1.0083359727549408	1.9002038278308884	20880	1.0012490149624869	0.6909728843609059	0.636	0.7320007320007319	0.8520000000000001	0.8520000000000001	0.912	0.8280000000000001	0.0909005624428666	0.007086957792453941	0.802000122000122	0
001146	1.0020595782350028	0.9996245282322136	1.900546014637837	27540	1.0014293188848202	0.9113694078208501	0.9840000000000001	1.056001056001056	0.8160000000000001	0.792	0.7200000000000001	0.744	0.09069017041415273	0.001804790652606636	0.852000176000176	0
001147	0.9520366663928347	0.9945487351273175	1.89309217704096	26490	0.9975017678283196	0.8766222081762642	0.936	0.888000888000888	0.516	0.54	0.504	0.456	0.07541445821657045	0.002953032701002112	0.6400001480001479	0
001148	0.6092412610057425	1.004920408257803	1.899045873664157	22440	1.000638869644479	0.7425972952614334	0.7200000000000001	0.588000588000588	0.7080000000000001	0.7320000000000001	0.5880000000000001	0.744	0.13335603425569087	0.004281538613323921	0.6800000980000981	0
001149	0.9716074165038409	0.9940084473519611	1.8850460210547733	32280	0.9932621143567233	1.0682281947878374	0.912	0.7200007200007199	0.6960000000000001	0.54	0.552	0.372	0.09662077828399651	0.0007463329952378528	0.6320001200001201	0
001150	1.2759012174105395	1.0049363478251145	1.9043152563043388	40560	1.0034153950364761	1.3422346834137138	1.476	1.4160014160014158	1.212	1.524	1.4640000000000002	1.4400000000000002	0.06633346600317425	0.0015209527886383967	1.422000236000236	0
001151	0.44742845952142324	1.0024143785062585	1.903515801568699	13140	1.0029941490338934	0.43483638412367354	0.516	0.45600045600045597	0.384	0.40800000000000003	0.456	0.40800000000000003	0.012592075397749702	0.0005797705276349152	0.43800007600007596	0
001152	0.716729988554027	0.9908946415930864	1.8820657479294092	24000	0.9916917588572839	0.7942217061619609	0.7200000000000001	0.396000396000396	0.40800000000000003	0.42000000000000004	0.324	0.192	0.07749171760793383	0.0007971172641975111	0.410000066000066	0
001153	0.9404434231561212	1.0077968676751525	1.908094726794953	30570	1.0054068609257576	1.0116398982237975	0.9720000000000001	1.332001332001332	1.1520000000000001	1.236	1.224	1.4160000000000001	0.07119647506767635	0.002390006749394935	1.2220002220002222	0
001154	0.9975756553288336	1.002335855695173	1.9069435596655744	30240	1.0048002918106627	1.0007193497640707	1.092	1.008001008001008	0.924	0.9480000000000001	0.9600000000000001	0.888	0.003143694435237099	0.002464436115489743	0.9700001680001681	0
001155	1.0880915449728048	1.008959391535894	1.9139416779162384	32160	1.0084877167607884	1.0642570862570275	1.1880000000000002	1.3920013920013918	1.764	1.32	1.5	1.9080000000000001	0.023834458715777274	0.00047167477510567934	1.512000232000232	0
001156	0.9988058819237561	0.9966660836157667	1.887639724931848	32460	0.9946287800869938	1.074184857584052	0.9480000000000001	0.9120009120009119	0.792	0.624	0.552	0.5880000000000001	0.07537897566029594	0.002037303528772849	0.7360001520001521	0
001157	0.8550687735305549	0.9958454707032756	1.8891975026101864	27420	0.9954495990660542	0.9073982992900402	0.8640000000000001	0.624000624000624	0.78	0.43200000000000005	0.552	0.42000000000000004	0.05232952575948535	0.00039587163722132335	0.6120001040001041	0
001158	1.386282746971638	0.9949397875458653	1.8907845552654436	39000	0.9962858435175687	1.2906102725131863	1.08	1.2720012720012719	1.056	1.02	0.66	0.5880000000000001	0.09567247445845162	0.0013460559717033416	0.9460002120002119	0
001159	1.210364240337309	1.0121865085909578	1.9246539944307584	34410	1.0141322145778322	1.1387153712097113	1.6320000000000001	1.584001584001584	1.788	1.9080000000000001	2.22	2.9160000000000004	0.0716488691275976	0.0019457059868743798	2.0080002640002643	0
001160	0.9419933023768401	1.0041507145561486	1.9018939549606744	30570	1.0021395710697185	1.0116398982237975	0.936	1.0920010920010919	1.056	0.9480000000000001	1.104	0.912	0.06964659584695743	0.002011143486430056	1.008000182000182	0
001161	1.207543371025749	1.0045401610742688	1.9165142174182253	30300	1.0098432306296647	1.0027049040294755	1.3800000000000001	1.3440013440013439	1.2000000000000002	1.212	1.4640000000000002	1.308	0.2048384669962735	0.005303069555395945	1.318000224000224	0
001162	1.5842216189536837	0.9909934870232856	1.882733973553216	46140	0.9920438580572802	1.5268912300963697	1.356	0.9720009720009719	1.056	0.9480000000000001	0.66	0.42000000000000004	0.05733038885731401	0.0010503710339946348	0.902000162000162	0
001163	0.6086891333253805	0.9985414421959395	1.8907583953259632	19200	0.996272059410173	0.6353773649295686	0.54	0.6480006480006479	0.444	0.48000000000000004	0.552	0.312	0.026688231604188095	0.002269382785766494	0.49600010800010796	0
001164	1.1857784977624104	1.0088994810960876	1.915008487764964	34890	1.0090498366210607	1.1545998053329505	1.4280000000000002	1.4640014640014638	1.584	1.4160000000000001	2.064	1.872	0.03117869242945992	0.00015035552497311144	1.6380002440002441	0
001165	1.1086259326563557	1.0014192433279787	1.9043317776359436	32700	1.0034241004010023	1.0821270746456717	1.236	0.9480009480009479	1.1640000000000001	0.9840000000000001	0.924	0.936	0.026498858010683968	0.002004857073023558	1.032000158000158	0
001166	0.615828783217523	0.9970187596022267	1.877481619579933	21870	0.9892763053532175	0.7237345297400868	0.516	0.612000612000612	0.504	0.444	0.372	0.324	0.1079057465225638	0.007742454249009212	0.46200010200010194	0
001167	1.2119403218685645	1.0197112212982231	1.9266058215157396	42960	1.0151606647459626	1.42165685402991	1.584	1.8600018600018597	2.9160000000000004	3.732	4.0680000000000005	4.548	0.20971653216134545	0.004550556552260554	3.1180003100003106	0
001168	0.8160007960427568	0.9944145532109114	1.8866151054125129	24360	0.9940888910132956	0.8061350317543903	0.756	0.6960006960006959	0.48000000000000004	0.5640000000000001	0.40800000000000003	0.34800000000000003	0.009865764288366496	0.00032566219761587245	0.5420001160001159	0
001169	0.9711046435056387	0.9924797591249557	1.8784406464619807	34920	0.9897816325749129	1.155592582465653	0.804	0.852000852000852	0.624	0.468	0.43200000000000005	0.36000000000000004	0.18448793896001425	0.0026981265500427565	0.590000142000142	0
001170	0.6911896290376511	1.006557553448433	1.9175513123186947	20760	1.0103896931892644	0.6870017758300961	0.888	0.6000006000006	1.1520000000000001	0.636	0.912	0.9600000000000001	0.004187853207554992	0.0038321397408314084	0.8580001000001	0
001171	0.6408609297965887	0.9652042389709895	1.840754028078028	22980	0.9699239262691249	0.7604672836500774	0.30000000000000004	0.408000408000408	0.156	0.024	0.024	0.036000000000000004	0.11960635385348872	0.004719687298135433	0.15800006800006802	0
001172	0.8286981910037734	1.0064482798738668	1.9077945894551689	25200	1.0052487135673476	0.8339327914700588	0.876	0.792000792000792	1.2000000000000002	1.296	0.9840000000000001	0.924	0.005234600466285433	0.0011995663065191842	1.0120001320001322	0
001173	1.423185164492606	1.0174619816974653	1.9270008724505876	45030	1.0153688236569085	1.490158476186379	1.764	2.3760023760023756	2.8680000000000003	3.3240000000000003	4.128	4.704000000000001	0.06697331169377319	0.002093158040556764	3.1940003960003964	0
001174	0.9817468930069306	0.9971447301835862	1.899006222870219	30450	1.0006179769813914	1.0076687896929877	0.9720000000000001	0.9720009720009719	0.756	0.5640000000000001	0.528	0.684	0.025921896686057044	0.0034732467978052517	0.7460001620001621	0
001175	0.9390282082662479	1.0024669626960856	1.8975389699744525	27090	0.9998448570165379	0.8964777508303132	0.888	0.9480009480009479	1.1640000000000001	0.9	0.8280000000000001	0.8160000000000001	0.04255045743593466	0.0026221056795476816	0.9240001580001579	0
001176	1.1620042912233877	0.9971755104205191	1.9092570781859453	24570	1.0060193232143952	0.8130844716833073	1.212	0.876000876000876	0.924	0.876	0.768	0.612	0.34891981954008033	0.008843812793876138	0.878000146000146	0
001177	1.5809363075387104	0.9887042724706664	1.8745741008563104	48660	0.9877442853586386	1.6102845092433755	1.224	1.2000012000012	0.78	0.768	0.516	0.384	0.029348201704665122	0.0009599871120278269	0.8120002000002001	0
001178	0.9157775348711827	1.0068782783515835	1.9084072882963352	31920	1.0055715547816433	1.0563148691954078	1.212	0.816000816000816	1.1640000000000001	1.248	1.1400000000000001	1.248	0.1405373343242251	0.0013067235699402158	1.138000136000136	0
001179	0.9678537213390883	1.000367766737151	1.9009941188803123	26190	1.0016654324663252	0.8666944368492397	0.9	1.104001104001104	0.8640000000000001	0.792	0.6960000000000001	0.78	0.10115928448984857	0.0012976657291741134	0.856000184000184	0
001180	0.43451645894750707	0.999954595898137	1.883541677469648	17430	0.9924694506904833	0.5768035141001241	0.48000000000000004	0.45600045600045597	0.336	0.28800000000000003	0.34800000000000003	0.36000000000000004	0.14228705515261703	0.007485145207653643	0.37800007600007607	0
001181	0.5988210972139897	1.0095214978777667	1.9161484586760296	21450	1.0096505062624292	0.7098356498822525	0.804	0.7200007200007199	0.7200000000000001	0.8400000000000001	0.924	1.1280000000000001	0.11101455266826277	0.0001290083846625656	0.85600012000012	0
001182	0.9938831743466906	1.002491700725056	1.900503444821192	31950	1.0014068881400975	1.0573076463281104	0.9600000000000001	1.0920010920010919	0.9600000000000001	1.1400000000000001	0.8400000000000001	0.876	0.06342447198141976	0.0010848125849585166	0.9780001820001819	0
001183	0.7884794220505607	0.9921661705539263	1.8817260673172571	22380	0.9915127754906904	0.7406117409960284	0.612	0.624000624000624	0.54	0.40800000000000003	0.444	0.21600000000000003	0.04786768105453221	0.0006533950632359176	0.474000104000104	0
001184	0.8016592697443328	0.9986672310178968	1.8982242870811064	23130	1.0002059620032369	0.7654311693135898	0.8400000000000001	0.7320007320007319	0.7080000000000001	0.516	0.528	0.5880000000000001	0.03622810043074298	0.0015387309853400755	0.652000122000122	0
001185	1.065902306945325	0.9957175956108323	1.8963769875585357	29280	0.9992325891470071	0.9689504815175922	0.9480000000000001	0.816000816000816	0.924	0.768	0.5760000000000001	0.48000000000000004	0.09695182542773284	0.003514993536174793	0.7520001360001359	0
001186	0.9338463812154328	0.9937445525476626	1.896787169786485	20430	0.9994487209880624	0.6760812273703691	0.804	0.816000816000816	0.684	0.516	0.34800000000000003	0.456	0.2577651538450637	0.005704168440399782	0.604000136000136	0
001187	1.4119486614784285	1.0003754250941475	1.9067044149022825	35100	1.0046742824556805	1.1615492452618676	1.284	1.4640014640014638	1.524	0.9600000000000001	1.368	0.9480000000000001	0.2503994162165608	0.004298857361533015	1.2580002440002442	0
001188	1.2435407066666149	1.0039261985344832	1.9056724429820824	36240	1.0041305192796277	1.1992747763045608	1.284	1.4880014880014878	1.308	1.1280000000000001	1.4040000000000001	1.284	0.04426593036205406	0.00020432074514453724	1.316000248000248	0
001189	0.698729529631339	1.0037849391490052	1.8986176042757064	21180	1.000413207377598	0.7009006556879305	0.8400000000000001	0.6720006720006719	0.756	0.5880000000000001	0.876	0.6960000000000001	0.0021711260565914214	0.0033717317714072603	0.738000112000112	0
001190	1.201154391302156	0.9928363177417009	1.8877831357157184	33690	0.9947043456152715	1.1148887200248525	1.044	0.852000852000852	0.8640000000000001	0.7320000000000001	0.528	0.42000000000000004	0.08626567127730356	0.0018680278735706546	0.740000142000142	0
001191	0.49466281682995167	1.0010152028016923	1.898935152062834	14010	1.000580528590411	0.4636269209720446	0.456	0.564000564000564	0.49200000000000005	0.40800000000000003	0.372	0.42000000000000004	0.03103589585790706	0.000434674211281294	0.45200009400009394	0
001192	1.116423600862553	1.009479190698401	1.9141732939542184	36270	1.008609759105131	1.2002675534372633	1.1880000000000002	1.5360015360015358	1.5	1.752	1.8	1.752	0.08384395257471033	0.0008694315932700203	1.588000256000256	0
001193	0.9215572957391776	1.0080256720143859	1.9092511250715236	30720	1.0060161864193509	1.0166037838873099	0.9840000000000001	1.0920010920010919	1.3920000000000001	1.224	1.224	1.356	0.09504648814813232	0.002009485595034999	1.212000182000182	0
001194	0.6367486876091214	0.9984459576203127	1.88242711995059	24570	0.9918821717882248	0.8130844716833073	0.5640000000000001	0.576000576000576	0.5640000000000001	0.624	0.384	0.372	0.17633578407418593	0.006563785832087943	0.514000096000096	0
001195	0.7529425344832771	1.0120138121165831	1.9189239226480288	22110	1.0111129444110778	0.7316767468017064	0.9	0.9720009720009719	1.116	1.536	1.4400000000000002	1.4520000000000002	0.021265787681570725	0.0009008677055053482	1.2360001620001622	0
001196	0.5322957842711751	1.0026051718563507	1.903273871103169	18120	1.0028666718460497	0.5996373881522804	0.5760000000000001	0.54000054000054	0.54	0.456	0.5760000000000001	0.468	0.06734160388110533	0.0002614999896990433	0.52600009000009	0
001197	0.7349791179378222	0.999525051738026	1.8980780784589857	21300	1.000128922247431	0.7048717642187402	0.636	0.6960006960006959	0.7080000000000001	0.756	0.516	0.444	0.03010735371908202	0.0006038705094050245	0.6260001160001161	0
001198	1.4717763501806291	1.0007674780570415	1.8938853952523127	47460	0.9979197277024843	1.5705734239352775	1.3800000000000001	1.3680013680013678	1.536	1.4040000000000001	1.308	0.9720000000000001	0.09879707375464841	0.002847750354557199	1.328000228000228	0
001199	1.090631424939998	1.0076762190629076	1.905808631237628	41310	1.0042022791375529	1.3670541117312751	1.1880000000000002	1.2360012360012358	1.6680000000000001	1.296	1.572	1.5	0.27642268679127713	0.0034739399253547187	1.4100002060002061	0
001200	0.6954909706406849	1.0034847033576442	1.9011084878123452	23070	1.0017256953596334	0.7634456150481849	0.648	0.816000816000816	0.756	0.792	0.648	0.66	0.06795464440749999	0.0017590079980107642	0.7200001360001359	0
001201	0.8788724415199278	1.0066641475521538	1.9082681931940877	27000	1.0054982632578227	0.8934994194322059	0.9840000000000001	0.9480009480009479	1.1280000000000001	1.1520000000000001	1.104	1.116	0.014626977912278072	0.0011658842943311765	1.0720001580001581	0
001202	1.0125861502010631	1.004127597162352	1.907425780261481	32430	1.0050543818664632	1.0731920804513495	1.068	0.9600009600009599	1.1880000000000002	1.224	1.1760000000000002	0.9	0.06060593025028638	0.0009267847041112276	1.08600016000016	0
001203	0.916105213179685	1.0078280524856447	1.9115942292518064	26370	1.007250806999576	0.8726510996454544	1.1760000000000002	1.056001056001056	1.056	1.1880000000000002	1.1520000000000001	1.536	0.043454113534230565	0.0005772454860686338	1.1940001760001762	0
001204	0.5184334464357068	1.001221865857291	1.891101847823861	23370	0.9964530302461276	0.7733733863752094	0.5880000000000001	0.46800046800046796	0.48000000000000004	0.42000000000000004	0.504	0.40800000000000003	0.2549399399395026	0.004768835611163258	0.478000078000078	0
001205	0.8546470987530097	1.0081928414514099	1.9067063068701595	29340	1.004675279365036	0.9709360357829971	1.068	1.056001056001056	0.9480000000000001	1.056	1.3920000000000001	1.296	0.11628893702998744	0.003517562086373882	1.136000176000176	0
001206	0.7893799294145117	1.0122954240728135	1.918257076447534	27330	1.0107615720521772	0.9044199678919329	0.8400000000000001	1.2960012960012959	1.1280000000000001	1.524	1.488	1.6320000000000001	0.11504003847742117	0.0015338520206362727	1.3180002160002158	0
001207	1.8009672902473728	0.9435678873897146	1.84728773234526	23460	0.9733666437638527	0.7763517177733167	0.528	0.37200037200037195	0.156	0.060000000000000005	0.012	0.0	1.024615572474056	0.02979875637413809	0.188000062000062	1
001208	0.9922737703835163	0.9966100879995303	1.8911025076223216	32460	0.9964533779049151	1.074184857584052	1.044	0.7200007200007199	0.672	0.888	0.624	0.468	0.08191108720053575	0.00015671009461526442	0.7360001200001199	0
001209	0.7236360419700087	1.0087081473473745	1.9166253391881976	20850	1.0099017825392527	0.6899801072282035	0.756	0.9240009240009239	1.092	0.9600000000000001	1.1400000000000001	1.056	0.03365593474180528	0.0011936351918782062	0.988000154000154	0
001210	0.8728587751775023	0.9949820284845438	1.8879291705373689	27240	0.9947812937927176	0.9014416364938255	0.9	0.6000006000006	0.636	0.516	0.5880000000000001	0.34800000000000003	0.02858286131632315	0.00020073469182613213	0.5980001000001	0
001211	1.2071099938351515	1.0107774428045873	1.92235187160212	37020	1.0129191877536898	1.2250869817548247	1.524	1.68000168000168	1.488	1.848	2.112	2.436	0.01797698791967317	0.0021417449491025753	1.8480002800002797	0
001212	1.7940383935199904	0.9926027084125044	1.8784145768781573	45300	0.9897678960774164	1.499093470380701	1.62	1.332001332001332	1.1280000000000001	1.092	0.7200000000000001	0.672	0.29494492313928933	0.0028348123350879773	1.094000222000222	0
001213	1.4238747396721163	1.006734049860346	1.911621858940764	41220	1.0072653655424266	1.3640757803331678	1.608	1.656001656001656	1.7160000000000002	1.6920000000000002	1.9320000000000002	1.848	0.05979895933894852	0.0005313156820805354	1.7420002760002762	0
001214	0.9962656792600243	0.9972140923614855	1.8924290758968385	31620	0.9971523688019374	1.0463870978683834	0.768	0.9840009840009839	0.936	0.684	0.756	0.444	0.05012141860835906	6.172355954814357e-05	0.762000164000164	0
001215	0.7106590288735406	0.9838828078295805	1.8785053567058856	17490	0.9898157294791601	0.5787890683655289	0.54	0.396000396000396	0.324	0.192	0.276	0.084	0.1318699605080117	0.005932921649579592	0.302000066000066	0
001216	1.492786545892677	1.0048394834150476	1.9096424884651344	40050	1.0062224023034607	1.325357472157772	1.584	1.5240015240015239	1.788	1.9320000000000002	1.488	1.6320000000000001	0.1674290737349049	0.0013829188884131316	1.658000254000254	0
001217	1.2963011402665567	1.0034409798993027	1.9025532332303023	41400	1.0024869557599203	1.3700324431293824	1.3920000000000001	1.332001332001332	1.356	1.4040000000000001	1.224	1.296	0.0737313028628257	0.0009540241393823923	1.334000222000222	0
001218	1.1047761059766774	1.0075926749443067	1.9141071736532629	32970	1.0085749192183615	1.0910620688399937	1.212	1.332001332001332	1.32	1.6440000000000001	1.536	1.4640000000000002	0.013714037136683732	0.0009822442740547999	1.4180002220002221	0
001219	0.5435941892909057	1.0102052862034985	1.9043210829286592	18660	1.0034184651817817	0.6175073765409246	0.612	0.7080007080007079	0.672	1.008	1.104	0.78	0.07391318725001883	0.0067868210217167935	0.8140001180001181	0
001220	0.8130002677483807	1.0025477146477138	1.9057016197124317	22560	1.0041458929843292	0.7465684037922432	0.8640000000000001	0.876000876000876	0.7200000000000001	0.8160000000000001	0.804	0.7200000000000001	0.06643186395613754	0.0015981783366154634	0.800000146000146	0
001221	0.8656766056481132	1.0076181220647764	1.911594914415695	26940	1.0072511680238294	0.891513865166801	0.9600000000000001	0.9120009120009119	1.296	1.1520000000000001	1.26	1.116	0.02583725951868776	0.00036695404094699846	1.116000152000152	0
001222	0.6392726041339291	1.0123735983774949	1.9189518785123263	19680	1.0111276748211424	0.6512617990528079	0.7320000000000001	0.876000876000876	1.068	1.272	1.056	1.4280000000000002	0.011989194918878843	0.0012459235563524462	1.072000146000146	0
001223	0.4331008182206507	0.9527490530114916	1.7781779834618645	22650	0.9369515671387346	0.7495467351903505	0.28800000000000003	0.09600009600009599	0.024	0.0	0.012	0.0	0.3164459169696998	0.015797485872756978	0.070000016000016	2
001224	0.8905755636440204	1.0086400387834005	1.906816154671902	32160	1.0047331599995657	1.0642570862570275	1.008	1.0920010920010919	1.08	1.488	1.296	1.308	0.17368152261300718	0.003906878783834777	1.212000182000182	0
001225	0.733219651387034	1.0072042142515731	1.9146532803100844	23250	1.008862671902678	0.7694022778443995	0.792	0.888000888000888	0.936	0.9600000000000001	0.936	1.008	0.036182626457365474	0.0016584576511049498	0.9200001480001481	0
001226	1.0082231556652714	1.0022124825443517	1.8986041880215103	34050	1.0004061381300249	1.1268020456172818	1.32	0.864000864000864	0.8640000000000001	0.888	1.056	0.912	0.11857888995201038	0.0018063444143268104	0.9840001440001439	0
001227	0.7428292891641398	1.000360634420453	1.89088888429694	26010	0.9963408162202271	0.860737774053025	0.672	0.6960006960006959	0.8400000000000001	0.672	0.54	0.528	0.11790848488888517	0.0040198182002259	0.6580001160001161	0
001228	1.3839692268662707	1.0013064788306443	1.901897329653894	38760	1.0021413492517284	1.2826680554515668	1.476	1.2960012960012959	1.332	1.2000000000000002	1.284	1.08	0.10130117141470385	0.0008348704210840996	1.278000216000216	0
001229	0.5660096607539343	1.0050182727638448	1.896927012688682	26130	0.9995224065401191	0.8647088825838348	0.552	0.7320007320007319	0.624	0.636	0.624	0.636	0.2986992218299005	0.005495866223725665	0.634000122000122	0
001230	1.3369325480824314	0.990098023830678	1.882037265941988	38190	0.9916767512241911	1.2638052899302201	1.044	1.0680010680010679	0.804	0.648	0.396	0.43200000000000005	0.07312725815221133	0.0015787273935130575	0.732000178000178	0
001231	1.2791992054640942	0.9935691112114107	1.887924102159344	32880	0.994778623180002	1.0880837374418864	1.056	1.1640011640011638	0.9	0.624	0.66	0.504	0.1911154680222078	0.0012095119685913147	0.8180001940001939	0
001232	1.0021391604887313	0.9585542023472428	1.8367053479174933	19920	0.9677906093252995	0.6592040161144275	0.384	0.264000264000264	0.156	0.14400000000000002	0.024	0.012	0.34293514437430384	0.009236406978056722	0.164000044000044	0
001233	1.6262197642023424	1.0012931052952168	1.9028976270610287	47490	1.0026684225998053	1.57156620106798	1.536	1.6440016440016438	1.7160000000000002	1.572	1.236	1.32	0.054653563134362315	0.001375317304588508	1.5040002740002738	0
001234	0.48991251183372064	0.9992871204435823	1.896695170510316	15720	0.9994002450386446	0.5202152175360844	0.516	0.34800034800034796	0.49200000000000005	0.444	0.40800000000000003	0.276	0.030302705702363708	0.00011312459506229722	0.41400005800005796	0
001235	0.9823454955600387	1.0154271807938804	1.926569861318576	30360	1.0151417167197243	1.0046904582948804	1.236	1.5000015000015	1.8840000000000001	1.824	2.424	2.8920000000000003	0.022344962734841656	0.0002854640741560832	1.96000025000025	0
001236	1.2073269033985388	1.0072137020392355	1.914193192499663	30690	1.0086202439798237	1.0156110067546074	1.4520000000000002	1.152001152001152	1.7040000000000002	1.608	1.6800000000000002	1.548	0.1917158966439314	0.0014065419405882018	1.524000192000192	0
001237	1.254710821866652	1.0092966417630722	1.9189876395462608	34830	1.0111465179049615	1.1526142510675457	1.3800000000000001	1.68000168000168	1.812	1.6920000000000002	1.8960000000000001	2.136	0.10209657079910639	0.0018498761418892506	1.76600028000028	0
001238	0.6519354040876842	0.9902114632584004	1.869482215685507	23850	0.9850612863366923	0.7892578204984486	0.612	0.408000408000408	0.42000000000000004	0.336	0.156	0.252	0.13732241641076437	0.0051501769217080495	0.36400006800006796	0
001239	0.697295678704719	0.9976583077607091	1.886660130741894	24450	0.9941126156085368	0.8091133631524976	0.612	0.6720006720006719	0.624	0.516	0.384	0.43200000000000005	0.11181768444777862	0.003545692152172264	0.540000112000112	0
001240	1.2308227251207635	1.000694074972276	1.909214154633456	30540	1.0059967060803705	1.0106471210910952	1.224	1.308001308001308	0.9600000000000001	1.212	1.032	0.9	0.2201756040296683	0.005302631108094591	1.106000218000218	0
001241	1.3211991536249617	0.998318623689999	1.8961017633610016	41250	0.9990875689377859	1.36506855746587	1.272	1.176001176001176	1.1400000000000001	1.056	0.8520000000000001	0.8160000000000001	0.04386940384090843	0.000768945247786923	1.052000196000196	0
001242	1.0755617835417022	1.0066410298257704	1.911817764470204	29640	1.0073685914256212	0.9808638071100216	1.1400000000000001	1.3200013200013199	1.356	1.296	1.308	1.4400000000000002	0.09469797643168054	0.0007275615998507678	1.31000022000022	0
001243	1.4504707508427865	1.0103394322405452	1.9229392062205275	43230	1.013228664136971	1.430591848224232	1.6440000000000001	1.8240018240018239	2.208	2.4000000000000004	2.3640000000000003	2.532	0.019878902618554628	0.002889231896425759	2.1620003040003044	0
001244	0.5715886655173693	1.02364915566502	1.9409228260572275	20670	1.022704532663933	0.6840234444319887	0.8400000000000001	0.9840009840009839	1.572	2.064	2.484	3.3000000000000003	0.1124347789146194	0.0009446230010869971	1.8740001640001642	0
001245	1.0915081184387219	0.9965026122605357	1.896716438655032	29070	0.9994114515779825	0.962001041588675	0.936	1.0200010200010199	0.888	0.7200000000000001	0.6960000000000001	0.528	0.1295070768500468	0.0029088393174467875	0.7980001700001701	0
001246	0.9451857221655124	1.0041183426022307	1.909079979544698	24030	1.0059260069935232	0.7952144832946633	0.9	1.1160011160011158	1.092	1.1520000000000001	0.78	1.056	0.14997123887084918	0.0018076643912925405	1.0160001860001862	0
001247	1.3391653258014606	1.0119592845937582	1.917821941180622	41370	1.0105322920396913	1.36903966599668	1.56	1.932001932001932	2.052	2.136	2.688	2.748	0.029874340195219284	0.0014269925540668638	2.186000322000322	0
001248	1.7299091265895221	0.9936614257623021	1.893593923397434	42000	0.9977661463322584	1.3898879857834314	1.512	1.5720015720015719	1.044	1.02	0.768	0.744	0.3400211408060907	0.004104720569956255	1.110000262000262	0
001249	1.4103633533056412	1.0000221516923724	1.8910088485701877	47370	0.9964040273919239	1.5675950925371702	1.512	1.2360012360012358	1.224	1.272	1.068	1.02	0.157231739231529	0.0036181243004484998	1.222000206000206	0
001250	1.16621360189555	0.9982428681017133	1.8926231389199748	38400	0.9972546238379024	1.2707547298591373	1.1280000000000001	0.9840009840009839	1.044	0.9	0.8400000000000001	0.66	0.10454112796358728	0.0009882442638108335	0.9260001640001639	0
001251	0.8543863348620909	0.9933338866034556	1.8835135573158184	24240	0.9924546337135305	0.8021639232235804	0.8160000000000001	0.6840006840006839	0.5640000000000001	0.40800000000000003	0.396	0.372	0.05222241163851049	0.0008792528899250751	0.5400001140001139	0
001252	0.7011956693871827	1.0013395939606096	1.9026421219306329	20430	1.002533792695171	0.6760812273703691	0.7080000000000001	0.6000006000006	0.8640000000000001	0.5880000000000001	0.636	0.528	0.025114442016813565	0.0011941987345613914	0.6540001000001	0
001253	1.039163429004901	0.9914316692769422	1.8763645931995268	34590	0.9886877255668345	1.144672034005926	0.9960000000000001	0.6720006720006719	0.6000000000000001	0.624	0.384	0.34800000000000003	0.10550860500102499	0.002743943710107666	0.604000112000112	0
001254	0.891602636116781	0.9954386912165505	1.887303174363892	27720	0.9944514459927689	0.9173260706170647	0.888	0.624000624000624	0.6960000000000001	0.5760000000000001	0.5760000000000001	0.372	0.025723434500283693	0.0009872452237815743	0.6220001040001041	0
001255	0.6209970834549875	1.0009141607247918	1.8949356718952453	19080	0.9984731359415229	0.6314062563987588	0.624	0.504000504000504	0.648	0.672	0.5640000000000001	0.396	0.010409172943771305	0.002441024783268908	0.5680000840000841	0
001256	1.414039472463642	0.9897726234962996	1.8774885975397064	39630	0.9892799821563305	1.3114585922999378	1.2000000000000002	1.008001008001008	0.7320000000000001	0.7320000000000001	0.504	0.384	0.10258088016370426	0.0004926413399690688	0.7600001680001682	0
001257	1.1064282695357786	0.9873770962375737	1.8855053952260803	27090	0.9935041662512537	0.8964777508303132	0.804	0.804000804000804	0.552	0.468	0.372	0.21600000000000003	0.20995051870546533	0.006127070013679958	0.536000134000134	0
001258	1.8074230924493992	0.9831884756353729	1.8742116096143155	49320	0.9875532826916278	1.6321256061628295	1.3920000000000001	1.08000108000108	0.8520000000000001	0.40800000000000003	0.444	0.28800000000000003	0.17529748628656971	0.00436480705625486	0.7440001800001802	0
001259	1.4126677933236134	0.9964529827243501	1.8938137681717089	36180	0.997881986201889	1.197289222039156	1.32	1.1160011160011158	1.1520000000000001	0.9840000000000001	0.9960000000000001	0.624	0.21537857128445737	0.001429003477538826	1.0320001860001862	0
001260	1.013580399232889	1.0137589889428908	1.9262831489567545	27660	1.0149906432055849	0.9153405163516598	1.272	1.404001404001404	1.7160000000000002	1.9080000000000001	2.232	2.46	0.09823988288122909	0.0012316542626940041	1.8320002340002344	0
001261	0.4399134572432896	1.0004742144773298	1.8832464845199248	17670	0.9923139086134675	0.5847457311617437	0.528	0.396000396000396	0.30000000000000004	0.36000000000000004	0.54	0.276	0.14483227391845405	0.008160305863862294	0.40000006600006605	0
001262	1.129458063893703	1.0020275670252345	1.900753822864977	35010	1.0015388164974854	1.1585709138637603	1.26	0.9720009720009719	1.1880000000000002	1.104	1.032	0.9480000000000001	0.029112849970057253	0.0004887505277491044	1.084000162000162	0
001263	1.8299317519029001	0.9925322285972733	1.8893747801650893	47520	0.9955430095595086	1.5725589782006824	1.7160000000000002	1.308001308001308	1.1400000000000001	1.056	0.78	0.672	0.2573727737022178	0.003010780962235282	1.1120002180002182	0
001264	1.7542180489881813	1.004651324305199	1.9162824384152572	43440	1.0097211024163584	1.437541288153149	1.6800000000000002	2.1840021840021837	1.86	2.1	2.016	1.74	0.31667676083503227	0.005069778111159273	1.930000364000364	0
001265	0.7655748972663643	1.0050163355085124	1.9054681356662573	25110	1.0040228663553867	0.8309544600719515	0.8160000000000001	0.876000876000876	0.8160000000000001	0.9480000000000001	0.804	0.876	0.06537956280558721	0.0009934691531257034	0.8560001460001461	0
001266	0.6653748340957096	0.9930815191317595	1.880110196159944	25320	0.9906613460909228	0.8379039000008687	0.684	0.46800046800046796	0.48000000000000004	0.264	0.34800000000000003	0.276	0.17252906590515904	0.0024201730408366373	0.42000007800007805	0
001267	1.3468710210205714	0.9794503880770449	1.8632604420385672	39630	0.9817829302761063	1.3114585922999378	1.056	0.7320007320007319	0.504	0.24000000000000002	0.192	0.192	0.03541242872063366	0.002332542199061427	0.48600012200012205	0
001268	1.0943065192521844	0.9480574492814646	1.7968264380850312	30150	0.9467777481770775	0.9977410183659633	0.516	0.19200019200019197	0.096	0.036000000000000004	0.0	0.0	0.09656550088622107	0.001279701104387132	0.140000032000032	2
001269	1.1669940266995549	0.9985409734212307	1.8974790776377144	36480	0.9998132987477435	1.2072169933661805	1.068	1.08000108000108	1.1520000000000001	0.8400000000000001	0.768	0.744	0.040222966666625615	0.0012723253265127799	0.9420001800001799	0
001270	0.8741293160417457	1.0106871305523106	1.921715391696514	24720	1.0125838159008402	0.8180483573468197	1.02	1.2120012120012118	1.1880000000000002	1.4160000000000001	1.4640000000000002	1.6680000000000001	0.05608095869492602	0.0018966853485296031	1.328000202000202	0
001271	0.881737198313827	0.9911560176970388	1.8796569167735464	27150	0.9904225056399742	0.8984633050957181	0.672	0.6840006840006839	0.66	0.42000000000000004	0.312	0.28800000000000003	0.016726106781891126	0.0007335120570645115	0.506000114000114	0
001272	1.2262392511619453	0.9971820374662227	1.8929511305204705	38670	0.9974274480697571	1.2796897240534593	1.1520000000000001	0.9600009600009599	1.212	0.876	0.684	0.6960000000000001	0.053450472891513945	0.0002454106035344461	0.9300001600001601	0
001273	1.0673450928984727	1.0144533627580319	1.9154670282173647	38700	1.0092914492152267	1.2806825011861618	1.4040000000000001	1.4880014880014878	1.7160000000000002	2.208	2.508	2.736	0.2133374082876891	0.005161913542805152	2.010000248000248	0
001274	1.0035221851334442	1.0040834577641935	1.9118718411186648	26160	1.0073970853114933	0.8657016597165373	1.1760000000000002	0.9720009720009719	1.1880000000000002	0.9480000000000001	0.9840000000000001	1.1640000000000001	0.13782052541690681	0.0033136275472998022	1.072000162000162	0
001275	1.0437017377842233	0.993483094401737	1.8881805437501409	30930	0.9949137465212037	1.023553223816227	0.78	0.9360009360009359	0.7200000000000001	0.7080000000000001	0.49200000000000005	0.36000000000000004	0.020148513967996218	0.001430652119466691	0.666000156000156	0
001276	1.012919105377815	1.0114366015563456	1.9260292726180488	25950	1.014856871538394	0.8587522197876202	1.116	1.4640014640014638	1.752	1.4040000000000001	1.872	2.064	0.15416688559019487	0.003420269982048474	1.612000244000244	0
001277	0.8315498544464045	0.9993664631279278	1.8970034545856147	24270	0.9995626850475533	0.8031567003562828	0.7320000000000001	0.816000816000816	0.7200000000000001	0.78	0.7080000000000001	0.456	0.028393154090121664	0.0001962219196255388	0.7020001360001361	0
001278	0.6561936608321718	0.998150582381633	1.8924786093641877	21540	0.9971784688100862	0.7128139812803598	0.7080000000000001	0.528000528000528	0.504	0.552	0.42000000000000004	0.40800000000000003	0.05662032044818799	0.0009721135715468066	0.520000088000088	0
001279	0.7409061330724273	1.0014823758211007	1.900071496121284	24780	1.0011792871827883	0.8200339116122245	0.804	0.84000084000084	0.636	0.5760000000000001	0.5640000000000001	0.756	0.07912777853979724	0.00030308863831240984	0.6960001400001401	0
001280	1.234732041318522	1.0100393800382201	1.9137518990278972	41190	1.008387719106732	1.3630830032004653	1.5	1.5000015000015	1.824	1.812	1.9440000000000002	2.2800000000000002	0.12835096188194317	0.0016516609314880526	1.8100002500002503	0
001281	0.6931941891583183	1.0085540093437815	1.912518185416772	24060	1.0077376548768884	0.7962072604273657	0.7080000000000001	0.9360009360009359	0.888	1.1400000000000001	0.9600000000000001	1.008	0.10301307126904735	0.0008163544668930989	0.940000156000156	0
001282	0.7842102121350895	1.0113009622056488	1.915207446436628	30030	1.0091546712556951	0.9937699098351535	0.792	1.2000012000012	1.3800000000000001	1.272	1.1520000000000001	1.6680000000000001	0.209559697700064	0.0021462909499536664	1.2440002000002	0
001283	1.4063961487644239	0.997900763039645	1.898931164400392	34560	1.0005784274247185	1.1436792568732235	1.248	1.38000138000138	0.9840000000000001	1.32	1.008	0.7080000000000001	0.2627168918912004	0.0026776643850734416	1.10800023000023	0
001284	1.4508081621359818	1.0047465800469124	1.9090146919612645	39960	1.0058916058794718	1.3223791407596648	1.488	1.632001632001632	1.584	1.752	1.6800000000000002	1.4640000000000002	0.12842902137631707	0.0011450258325593765	1.600000272000272	0
001285	1.1511810886633864	1.0045739452190532	1.906807781084458	39060	1.0047287478170106	1.2925958267785913	1.296	1.2720012720012719	1.1400000000000001	1.236	1.3920000000000001	1.212	0.14141473811520489	0.00015480259795741524	1.258000212000212	0
001286	1.0481349241510822	1.0123221057441636	1.926798023977189	29430	1.0152619394210163	0.9739143671811045	1.1520000000000001	1.5240015240015239	1.764	1.788	2.172	2.088	0.07422055696997776	0.002939833676852688	1.7480002540002542	0
001287	1.1677944246334206	1.0019941211928154	1.9034258957631192	37410	1.0029467761689628	1.2379930844799565	1.368	1.1880011880011878	0.9720000000000001	0.9600000000000001	1.2000000000000002	1.044	0.07019865984653584	0.0009526549761473824	1.1220001980001981	0
001288	1.4747694359328778	1.005916142940922	1.9072805007832907	45780	1.0049778316920548	1.5149779045039402	1.8	1.5000015000015	1.6560000000000001	1.824	1.7280000000000002	1.872	0.04020846857106242	0.0009383112488672296	1.73000025000025	0
001289	0.5172042953176805	1.0078372614875255	1.920062433475601	14040	1.0117128447101589	0.46461969810474707	0.612	0.612000612000612	0.7320000000000001	0.624	0.552	0.9480000000000001	0.05258459721293346	0.003875583222633372	0.680000102000102	0
001290	0.8427780974492078	0.9882889001744067	1.866886853576732	28800	0.983693746856547	0.953066047394353	0.792	0.528000528000528	0.444	0.30000000000000004	0.276	0.228	0.11028794994514513	0.004595153317859757	0.428000088000088	0
001291	0.9434992351072632	0.9968817072014	1.894494525265755	30090	0.9982406884420694	0.9957554641005584	0.792	0.9840009840009839	0.792	0.6000000000000001	0.516	0.552	0.052256228993295184	0.0013589812406693547	0.7060001640001641	0
001292	1.0744745022440998	1.0061969897221532	1.904561428547559	36810	1.003545107287565	1.2181375418259075	1.2000000000000002	1.176001176001176	1.356	1.236	1.3800000000000001	1.32	0.1436630395818077	0.0026518824345882486	1.2780001960001959	0
001293	0.7548769835427624	1.0196097232473562	1.9339388200442584	22380	1.0190245436866665	0.7406117409960284	1.008	1.2960012960012959	1.596	2.088	2.52	3.06	0.014265242546734003	0.0005851795606897081	1.928000216000216	0
001294	0.7707287691899165	1.011855301592254	1.9155855445550325	27030	1.0093538974455738	0.8944921965649084	0.756	1.104001104001104	1.5	1.3800000000000001	1.3800000000000001	1.4400000000000002	0.12376342737499191	0.0025014041466802084	1.260000184000184	0
001295	0.7468579561701343	0.9862474914184937	1.8835603724870624	17370	0.9924793014062311	0.5748179598347192	0.624	0.48000048000047996	0.34800000000000003	0.252	0.21600000000000003	0.156	0.1720399963354151	0.0062318099877374244	0.34600008000008	0
001296	0.8862659401748528	1.0107152437321896	1.920468713522543	27540	1.0119269204271117	0.9113694078208501	1.092	1.104001104001104	1.272	1.488	1.3920000000000001	1.752	0.025103467645997246	0.0012116766949221702	1.3500001840001838	0
001297	0.6870978579927157	0.992104409081688	1.8938875360233804	17940	0.9979208557103808	0.5936807253560658	0.552	0.42000042000042	0.528	0.504	0.312	0.18000000000000002	0.09341713263664997	0.005816446628692851	0.41600007000006994	0
001298	0.8354323483843651	0.992264799880033	1.886156451866836	25710	0.9938472188284003	0.8508100027260005	0.792	0.564000564000564	0.552	0.43200000000000005	0.384	0.28800000000000003	0.015377654341635405	0.0015824189483673035	0.502000094000094	0
001299	1.2522376854378614	0.9830877936798832	1.875312187876337	34920	0.9881331956907485	1.155592582465653	0.9480000000000001	0.6360006360006359	0.636	0.30000000000000004	0.43200000000000005	0.14400000000000002	0.09664510297220841	0.005045402010865341	0.5160001060001059	0
001300	0.8243133215653408	1.0192392332550229	1.9245426745864649	33120	1.0140735582995888	1.0960259545035058	1.1400000000000001	1.2000012000012	1.8960000000000001	2.3760000000000003	2.64	3.12	0.27171263293816506	0.005165674955434074	2.0620002000002002	0
001301	1.6052064915525044	0.9926011134707381	1.882140713885764	47790	0.991731259667069	1.5814939723950046	1.4640000000000002	1.176001176001176	1.068	0.888	0.66	0.612	0.023712519157499834	0.0008698538036691073	0.9780001960001962	0
001302	0.9605966596936494	1.0002084869251968	1.893277544098732	29580	0.9975994408154394	0.9788782528446167	0.9480000000000001	0.828000828000828	1.02	0.8520000000000001	0.7320000000000001	0.672	0.018281593150967335	0.002609046109757429	0.8420001380001381	0
001303	0.7220279065869563	1.0064866283786857	1.8990563026312732	25950	1.0006443648407835	0.8587522197876202	0.768	0.876000876000876	0.8640000000000001	0.924	0.8640000000000001	0.936	0.13672431320066392	0.0058422635379022925	0.8720001460001461	0
001304	1.4475820204619925	1.0012511021209005	1.904383872419988	41640	1.0034515500095365	1.3779746601910021	1.6440000000000001	1.2960012960012959	1.332	1.296	1.224	1.212	0.06960736027099035	0.002200447888635937	1.3340002160002162	0
001305	1.102612683255771	1.0055663150369152	1.9088658239496612	35100	1.0058131648470972	1.1615492452618676	1.272	1.2720012720012719	1.116	1.344	1.212	1.4040000000000001	0.05893656200609665	0.0002468498101819705	1.2700002120002118	0
001306	0.943847242279833	1.0192685033496327	1.9354322881157584	28380	1.0198114768638165	0.9391671675365186	1.272	1.5120015120015118	2.232	2.2800000000000002	3.12	3.7800000000000002	0.004680074743314333	0.0005429735141837533	2.366000252000252	0
001307	0.7631572343611943	1.003982571316324	1.9040680815877595	23610	1.0032851545654942	0.7813156034368289	0.6960000000000001	0.9600009600009599	0.9	0.756	0.804	0.756	0.018158369075634617	0.0006974167508297935	0.8120001600001601	0
001308	1.2654006113995342	1.0072902995044957	1.91688644678056	35370	1.0100393644743182	1.1704842394561898	1.4280000000000002	1.5120015120015118	1.6920000000000002	1.548	1.4280000000000002	2.004	0.09491637194334435	0.0027490649698225234	1.602000252000252	0
001309	0.9915891730735765	1.0141390380249127	1.916236853758932	37650	1.0096970831024437	1.245935301541576	1.224	1.476001476001476	1.608	1.9560000000000002	2.244	2.484	0.2543461284679994	0.004441954922469016	1.832000246000246	0
001310	1.5764884656170597	0.9930690779218816	1.8840829699614188	45720	0.9927546667111302	1.5129923502385354	1.3920000000000001	1.224001224001224	1.224	0.756	0.648	0.672	0.06349611537852429	0.00031441121075137524	0.9860002040002039	0
001311	1.1593011175877184	1.0050156412419888	1.9099148393717276	32700	1.0063659085278756	1.0821270746456717	1.1880000000000002	1.3440013440013439	1.284	1.272	1.596	1.1280000000000001	0.07717404294204666	0.0013502672858867193	1.302000224000224	0
001312	0.9664450453485001	0.995490579536222	1.8792664856832533	35190	0.9902167810019953	1.164527576659975	0.8640000000000001	0.9600009600009599	0.6000000000000001	0.624	0.54	0.468	0.1980825313114749	0.005273798534226715	0.67600016000016	0
001313	1.2098409858335808	1.0007361699665178	1.8975461303465997	41130	0.999848629935766	1.3610974489350602	1.368	1.1160011160011158	1.104	0.9480000000000001	0.9480000000000001	1.044	0.15125646310147944	0.0008875400307518655	1.088000186000186	0
001314	1.0849996083196305	0.9869027394477955	1.8771983851639416	29400	0.9891270644266066	0.972921590048402	0.924	0.6840006840006839	0.516	0.42000000000000004	0.312	0.24000000000000002	0.11207801827122854	0.0022243249788110875	0.516000114000114	0
001315	0.5648848120534382	0.9986789476668894	1.8837018436356192	20490	0.9925538449083877	0.678066781635774	0.6000000000000001	0.504000504000504	0.456	0.372	0.48000000000000004	0.34800000000000003	0.11318196958233584	0.006125102758501644	0.46000008400008396	0
001316	0.8413436735310342	0.976359892887193	1.865593917902392	20280	0.9830124775361812	0.6711173417068569	0.528	0.432000432000432	0.24000000000000002	0.192	0.12000000000000001	0.060000000000000005	0.17022633182417735	0.006652584648988102	0.262000072000072	0
001317	0.6965324991368025	1.0103697626105395	1.9130523814129583	25560	1.008019131635931	0.8458461170624882	0.8640000000000001	0.84000084000084	0.9960000000000001	1.056	1.248	1.236	0.14931361792568576	0.002350630974608414	1.04000014000014	0
001318	0.89176976008284	0.995338494995929	1.891929235502409	25440	0.9968889945811138	0.8418750085316785	0.9	0.852000852000852	0.42000000000000004	0.7080000000000001	0.444	0.456	0.04989475155116152	0.001550499585184828	0.630000142000142	0
001319	1.0978508076597102	0.9951564863812484	1.89160350430858	32550	0.9967173613951432	1.0771631889821593	0.888	0.9840009840009839	0.8520000000000001	0.756	0.5760000000000001	0.468	0.020687618677550867	0.0015608750138947913	0.7540001640001641	0
001320	0.812014034990972	1.007973859771169	1.9127153603325424	22530	1.0078415496208621	0.7455756266595407	0.9840000000000001	0.9360009360009359	0.9	1.212	1.248	1.116	0.06643840833143133	0.00013231015030679139	1.066000156000156	0
001321	1.145696234501931	1.007414897139646	1.914012355787297	30450	1.0085249581070803	1.0076687896929877	1.296	1.5480015480015479	1.224	1.368	1.7160000000000002	1.608	0.13802744480894336	0.0011100609674343787	1.4600002580002582	0
001322	0.710592301701121	1.0085285700653128	1.9154809811962383	20700	1.0092988012719633	0.6850162215646912	0.876	0.888000888000888	0.804	1.008	1.008	1.1760000000000002	0.025576080136429757	0.0007702312066504291	0.9600001480001481	0
001323	0.4635945794095137	1.0082805881648365	1.911363720665069	17610	1.0071293481897206	0.5827601768963387	0.48000000000000004	0.6840006840006839	0.612	0.552	0.636	0.756	0.11916559748682504	0.001151239975115903	0.620000114000114	0
001324	0.5960385455125974	1.0017478249260667	1.904278196897184	19530	1.0033958678182033	0.6462979133892957	0.5880000000000001	0.6480006480006479	0.612	0.516	0.468	0.552	0.05025936787669827	0.001648042892136603	0.564000108000108	0
001325	1.0352092917168219	0.9915374328771193	1.8814283907196108	34740	0.9913559247382576	1.1496359196694383	0.888	0.816000816000816	0.636	0.552	0.336	0.396	0.11442662795261649	0.0001815081388616413	0.604000136000136	0
001326	1.352533531083777	0.9940552694134066	1.898476661207561	30660	1.0003389421297968	1.0146182296219048	1.1280000000000001	1.008001008001008	1.092	0.8520000000000001	0.756	0.468	0.3379153014618721	0.006283672716390187	0.884000168000168	0
001327	0.6340295623761377	1.0042276980863984	1.8969511631930789	26280	0.9995351318427336	0.8696727682473471	0.528	0.78000078000078	0.804	0.8400000000000001	0.5880000000000001	0.6000000000000001	0.23564320587120935	0.004692566243664875	0.6900001300001302	0
001328	1.2422729838431357	1.010511066011773	1.919363461986662	35580	1.0113445450022345	1.177433679385107	1.4040000000000001	1.5960015960015959	1.74	2.232	2.244	2.028	0.06483930445802866	0.0008334789904613782	1.8740002660002661	0
001329	0.8163181940532154	0.9841857916232988	1.8689832036899403	25980	0.9847983486130134	0.8597449969203226	0.756	0.48000048000047996	0.336	0.18000000000000002	0.228	0.156	0.043426802867107206	0.0006125569897146299	0.35600008000008	0
001330	0.5688255037407131	0.9977927090696531	1.8798892242276044	25740	0.9905449123029528	0.851802779858703	0.612	0.6000006000006	0.396	0.28800000000000003	0.384	0.42000000000000004	0.28297727611798995	0.007247796766700287	0.4500001000001	0
001331	0.9986941673978809	1.012025338013634	1.9225024724114008	29820	1.0129985418259932	0.9868204699062363	1.1880000000000002	1.3680013680013678	1.6320000000000001	1.608	1.86	2.16	0.011873697491644575	0.0009732038123593245	1.6360002280002284	0
001332	1.3673865388479816	0.998840659325682	1.8957725407522423	44580	0.998914096067194	1.4752668191958422	1.512	1.4640014640014638	0.876	0.924	0.9480000000000001	1.068	0.10788028034786068	7.343674151194524e-05	1.132000244000244	0
001333	0.9982959737156599	0.9974670374365608	1.8984698841432937	27810	1.0003353711818688	0.920304402015172	0.8640000000000001	0.84000084000084	0.9960000000000001	0.792	0.5760000000000001	0.54	0.07799157170048787	0.002868333745307927	0.76800014000014	0
001334	0.8721039937407006	0.991216511950355	1.8836137935053976	26850	0.9925074498296806	0.8885355337686937	0.672	0.624000624000624	0.672	0.40800000000000003	0.396	0.24000000000000002	0.016431540027993075	0.0012909378793256598	0.502000104000104	0
001335	0.8941432944017111	1.0009491906966905	1.9042023231093657	24540	1.0033558886569145	0.8120916945506049	0.9840000000000001	0.7080007080007079	0.9960000000000001	0.768	0.756	0.684	0.08205159985110622	0.002406697960223969	0.8160001180001181	0
001336	0.9401873127486864	1.0021708504176792	1.894075018143448	29490	0.9980196431590173	0.9758999214465094	0.9720000000000001	0.9840009840009839	0.8400000000000001	1.008	0.8400000000000001	0.804	0.035712608697823	0.004151207258661915	0.908000164000164	0
001337	0.5565914553378879	1.0113890043095821	1.917458943724484	16890	1.0103410226400253	0.5589335257114799	0.66	0.864000864000864	0.804	0.7320000000000001	0.9960000000000001	1.26	0.00234207037359202	0.0010479816695567745	0.886000144000144	0
001338	0.6536709247213449	1.00207607188693	1.907349158678356	18060	1.0050140086793846	0.5976518338868755	0.7320000000000001	0.6840006840006839	0.552	0.54	0.744	0.54	0.05601909083446943	0.0029379367924546873	0.632000114000114	0
001339	1.3292204734993116	1.0097766871897766	1.9139079726565176	45060	1.0084699568986093	1.4911512533190814	1.536	1.608001608001608	1.9920000000000002	1.9320000000000002	2.3280000000000003	2.136	0.16193077981976978	0.0013067302911673462	1.922000268000268	0
001340	0.9447129555483983	0.9921303361072298	1.8823431184217871	29130	0.9918379099849711	0.96398659585408	0.756	0.6960006960006959	0.684	0.552	0.396	0.30000000000000004	0.019273640305681683	0.00029242612225865994	0.5640001160001159	0
001341	0.9371720292107337	0.9964632916003614	1.8946773919121984	23910	0.9983370439208551	0.7912433747638534	0.8520000000000001	0.7200007200007199	0.8520000000000001	0.648	0.624	0.42000000000000004	0.1459286544468803	0.0018737523204936934	0.68600012000012	0
001342	1.044652336311049	1.0062013627192714	1.9094155592670785	31230	1.00610282953306	1.0334809951432515	1.212	1.2960012960012959	1.032	1.212	1.3800000000000001	1.344	0.011171341167797388	9.853318621133589e-05	1.246000216000216	0
001343	0.9058940385083721	1.0079136555972887	1.910414046115648	26670	1.0066289488677025	0.882578870972479	1.092	1.056001056001056	1.248	1.02	1.212	1.488	0.023315167535893133	0.001284706729586249	1.186000176000176	0
001344	1.119046869531727	0.9892872658634727	1.8913510079100584	24120	0.9965843168413967	0.7981928146927706	0.888	0.792000792000792	0.768	0.40800000000000003	0.384	0.312	0.32085405483895646	0.007297050977923991	0.5920001320001319	0
001345	1.170975978742011	0.9993870948574916	1.9012551400605329	34320	1.0018029688693955	1.135737039811604	1.104	1.2360012360012358	0.9480000000000001	0.936	0.9	0.78	0.03523893893040708	0.002415874011903907	0.9840002060002061	0
001346	0.7618285969493914	0.9990520488360977	1.8929863559075424	24030	0.9974460089123314	0.7952144832946633	0.5640000000000001	0.852000852000852	0.8400000000000001	0.624	0.49200000000000005	0.468	0.03338588634527184	0.0016060399237662892	0.6400001420001421	0
001347	0.9176646292057226	1.0070941337652328	1.9126906498621028	25950	1.0078285292628224	0.8587522197876202	0.9840000000000001	1.128001128001128	1.092	1.1520000000000001	1.4520000000000002	1.092	0.058912409418102385	0.0007343954975895794	1.1500001880001882	0
001348	1.0065561193954962	1.0168467023432264	1.9330188251034548	27570	1.018539783044277	0.9123621849535525	1.1880000000000002	1.752001752001752	1.9680000000000002	2.3160000000000003	2.592	3.2640000000000002	0.09419393444194368	0.0016930807010506754	2.180000292000292	0
001349	0.5110893096138851	0.9970767907527939	1.900031574268196	13980	1.001158251694124	0.46263414383934215	0.384	0.564000564000564	0.40800000000000003	0.336	0.468	0.20400000000000001	0.04845516577454295	0.004081460941330106	0.39400009400009406	0
001350	0.8198263167709404	0.9981559531670677	1.894124221102883	21480	0.9980455690170468	0.710828427014955	0.744	0.852000852000852	0.624	0.66	0.504	0.516	0.10899788975598546	0.00011038415002095903	0.650000142000142	0
001351	0.6097046979882431	0.9993579236938042	1.8990292147752603	21990	1.0006300917987272	0.7277056382708966	0.648	0.564000564000564	0.456	0.54	0.444	0.42000000000000004	0.11800094028265351	0.0012721681049230327	0.5120000940000939	0
001352	0.6386322406220717	0.9873632647192158	1.870042457012528	25440	0.9853564868139282	0.8418750085316785	0.648	0.528000528000528	0.192	0.20400000000000001	0.192	0.192	0.20324276790960683	0.0020067779052875823	0.32600008800008795	0
001353	1.0556705601468621	1.0033601971672161	1.9040751352542091	32310	1.0032888712597146	1.0692209719205397	1.092	1.008001008001008	1.1640000000000001	1.332	0.9720000000000001	0.9600000000000001	0.013550411773677551	7.132590750158485e-05	1.088000168000168	0
001354	1.0080698386231366	1.0155765924865816	1.928316892810722	31080	1.0160622566823325	1.0285171094797392	1.308	1.4640014640014638	1.8960000000000001	2.052	2.484	2.952	0.020447270856602584	0.00048566419575091224	2.0260002440002443	0
001355	0.5298495317950772	0.9951607813614516	1.892287806799687	17850	0.9970779317640281	0.5907023939579583	0.54	0.42000042000042	0.42000000000000004	0.28800000000000003	0.21600000000000003	0.324	0.060852862162881105	0.0019171504025765618	0.36800007000007	0
001356	0.5673346682553498	1.0049536943877957	1.897384866519038	23430	0.999763657341705	0.7753589406406143	0.648	0.6960006960006959	0.528	0.6000000000000001	0.636	0.6960000000000001	0.20802427238526444	0.0051900370460906675	0.6340001160001161	0
001357	0.8156329742350646	1.0109643487676936	1.913049409539613	27750	1.0080175657064157	0.9183188477497672	0.9840000000000001	1.0440010440010439	1.272	1.1760000000000002	1.536	1.548	0.1026858735147026	0.0029467830612779355	1.260000174000174	0
001358	0.7482242116004877	1.000141509449763	1.896230389522722	23820	0.9991553442026468	0.7882650433657461	0.792	0.6480006480006479	0.648	0.672	0.684	0.48000000000000004	0.04004083176525841	0.0009861652471161442	0.654000108000108	0
001359	0.6551978930927864	0.9869453664217847	1.873938586096988	18930	0.9874094220574252	0.6264423707352466	0.396	0.54000054000054	0.456	0.192	0.20400000000000001	0.132	0.028755522357539864	0.00046405563564055896	0.32000009000008994	0
001360	0.8831926850241306	1.000907484512953	1.895220579879304	29100	0.9986232586989954	0.9629938187213775	0.888	0.9480009480009479	0.876	0.66	0.636	0.8160000000000001	0.07980113369724684	0.0022842258139577076	0.804000158000158	0
001361	0.9657178043357433	1.0136004437953365	1.9194699304629368	35910	1.0114006450139454	1.1883542278448338	1.056	1.5720015720015719	1.6320000000000001	1.836	2.016	2.2800000000000002	0.22263642350909052	0.0021997987813910935	1.732000262000262	0
001362	0.9558908761250814	1.0052049752775805	1.9069974489776669	28830	1.0048286869858851	0.9540588245270555	1.008	0.864000864000864	1.368	1.4280000000000002	0.8520000000000001	1.08	0.0018320515980259078	0.00037628829169533695	1.1000001440001441	0
001363	0.5766537132362176	0.9985899944933827	1.890287239571202	19620	0.9960237996032832	0.649276244787403	0.672	0.46800046800046796	0.384	0.49200000000000005	0.456	0.34800000000000003	0.07262253155118537	0.0025661948900994602	0.470000078000078	0
001364	1.111035452182212	1.0119443590181174	1.9142712572098084	38160	1.0086613775745423	1.2628125127975176	1.476	1.332001332001332	1.7160000000000002	1.848	2.16	2.3520000000000003	0.15177706061530571	0.0032829814435750837	1.814000222000222	0
001365	1.118648795508828	0.9954983410356402	1.890501387298385	32010	0.9961366376040062	1.0592932005935152	1.044	0.9960009960009959	0.876	0.636	0.504	0.648	0.05935559491531284	0.0006382965683660036	0.784000166000166	0
001366	0.5708592960900032	1.0126920909995365	1.917692021235284	19920	1.0104638350587145	0.6592040161144275	0.792	0.624000624000624	0.9600000000000001	1.092	1.116	1.272	0.08834472002442428	0.002228255940821988	0.9760001040001041	0
001367	0.6752501285635255	1.0054950036070072	1.91114421030929	18870	1.0070136845307598	0.6244568164698416	0.756	0.7680007680007679	0.672	0.8400000000000001	0.888	0.7320000000000001	0.05079331209368387	0.0015186809237526244	0.7760001280001281	0
001368	0.6416850411714532	1.0059022104604443	1.8983289180468228	23730	1.0002610938000598	0.7852867119676388	0.552	0.7680007680007679	1.056	0.8640000000000001	0.6000000000000001	0.768	0.14360167079618558	0.005641116660384471	0.7680001280001281	0
001369	0.5499934781524066	1.0011143806301104	1.8947082428259177	18060	0.9983532997806316	0.5976518338868755	0.552	0.504000504000504	0.528	0.648	0.372	0.444	0.04765835573446886	0.002761080849478792	0.508000084000084	0
001370	1.6059423051682131	1.0040129172805936	1.907917458906056	46020	1.0053134555254826	1.52292012156556	1.6320000000000001	1.7160017160017158	1.836	1.836	1.584	1.62	0.08302218360265323	0.0013005382448889602	1.704000286000286	0
001371	1.5786537116192543	1.0068925130010704	1.915983674140756	42060	1.0095636785488928	1.3918735400488362	1.6800000000000002	1.98000198000198	1.836	2.244	1.8	2.184	0.18678017157041804	0.0026711655478224294	1.9540003300003306	0
001372	0.8491097235128358	1.0057175620002259	1.9077437543037876	23550	1.005221927680223	0.779330049171424	0.9480000000000001	1.008001008001008	0.888	1.092	0.8640000000000001	1.1280000000000001	0.06977967434141175	0.0004956343200028801	0.988000168000168	0
001373	0.934568553334278	0.9948414815708129	1.8954311509465904	26550	0.9987342120981055	0.8786077624416692	0.8280000000000001	0.828000828000828	0.624	0.5640000000000001	0.5640000000000001	0.384	0.05596079089260886	0.003892730527292665	0.632000138000138	0
001374	1.0455723241786674	1.0045690429049998	1.9037509552211165	33090	1.0031180554061463	1.0950331773708035	1.1280000000000001	1.0680010680010679	1.248	1.2000000000000002	1.068	1.1400000000000001	0.04946085319213611	0.0014509874988535287	1.1420001780001783	0
001375	0.936368875016882	1.0143249176825389	1.9198972140919204	29670	1.0116257878677613	0.981856584242724	1.1640000000000001	1.2960012960012959	1.764	1.848	1.9200000000000002	2.52	0.045487709225842	0.002699129814777601	1.752000216000216	0
001376	0.7342455799465014	1.0040472935581342	1.899600864782547	26460	1.0009313036994276	0.8756294310435618	0.9	0.864000864000864	0.624	0.684	0.7200000000000001	0.936	0.14138385109706042	0.003115989858706536	0.7880001440001441	0
001377	0.8541751506686105	0.994488065912331	1.8938822833242897	21270	0.9979180879758286	0.7038789870860378	0.8160000000000001	0.7200007200007199	0.552	0.54	0.36000000000000004	0.43200000000000005	0.1502961635825727	0.0034300220634976286	0.57000012000012	0
001378	0.6617530215766496	1.0090027290062276	1.9085378037996956	27210	1.0056403255720516	0.9004488593611231	0.8640000000000001	0.7080007080007079	0.9480000000000001	0.888	0.924	1.1880000000000002	0.23869583778447345	0.0033624034341759312	0.920000118000118	0
001379	0.782246929333628	1.0043365413893883	1.901778385128952	25740	1.0020786754023818	0.851802779858703	0.8400000000000001	0.9000009000008999	0.8160000000000001	0.876	0.7080000000000001	0.936	0.06955585052507496	0.002257865987006502	0.84600015000015	0
001380	0.8417896663743825	1.00060511945991	1.8936749026454485	27360	0.997808815645476	0.9054127450246353	0.924	0.6840006840006839	0.6960000000000001	0.936	0.792	0.528	0.06362307865025285	0.0027963038144339647	0.760000114000114	0
001381	1.3719226108786475	0.9904267831569585	1.8803537679214128	35370	0.9907896881049065	1.1704842394561898	1.068	0.9840009840009839	0.8160000000000001	0.8280000000000001	0.504	0.36000000000000004	0.20143837142245768	0.0003629049479479951	0.7600001640001642	0
001382	0.5163462773963015	0.9958425047337855	1.895891543770692	14250	0.9989768007377431	0.47156913803366424	0.528	0.36000036000035995	0.34800000000000003	0.42000000000000004	0.36000000000000004	0.20400000000000001	0.04477713936263722	0.0031342960039575374	0.37000006000005997	0
001383	0.6348248883197565	0.9991662642929343	1.894168979927649	17640	0.998069153186572	0.5837529540290411	0.744	0.444000444000444	0.66	0.456	0.444	0.456	0.051071934290715326	0.0010971111063623473	0.534000074000074	0
001384	1.0295519406092086	1.0188422853606112	1.9362594079772308	30450	1.020247300081529	1.0076687896929877	1.248	1.8240018240018239	2.136	3.084	2.988	3.8040000000000003	0.02188315091622095	0.0014050147209179187	2.514000304000304	0
001385	1.0220060984913004	1.0006100830229	1.8997792271851224	32010	1.0010252858171715	1.0592932005935152	0.9	1.2000012000012	0.912	0.936	0.78	0.768	0.03728710210221475	0.0004152027942714298	0.9160002000001999	0
001386	0.7660078910640225	0.9960032796861946	1.8819592573674648	24990	0.9916356472082661	0.8269833515411417	0.7320000000000001	0.6720006720006719	0.54	0.49200000000000005	0.456	0.384	0.060975460477119214	0.004367632477928485	0.546000112000112	0
001387	1.8359322141739813	0.9977157732707581	1.898467680396275	51090	1.0003342099908958	1.690699456992274	1.548	1.704001704001704	1.74	1.4280000000000002	1.1280000000000001	1.008	0.14523275718170736	0.002618436720137729	1.4260002840002841	0
001388	0.9880894999184114	1.0109792943666924	1.9209303053991715	29280	1.0121701408674773	0.9689504815175922	1.1880000000000002	1.1400011400011398	1.572	1.788	1.7280000000000002	1.764	0.01913901840081922	0.0011908465007848257	1.53000019000019	0
001389	1.831991396695587	1.01007598783384	1.9175834368076727	57150	1.0104066201170363	1.891240437798169	2.124	2.352002352002352	2.7	2.544	3.3480000000000003	3.096	0.05924904110258211	0.00033063228319640814	2.694000392000392	0
001390	1.4210060302422622	1.0049680799357716	1.912829191839248	37890	1.0079015293358229	1.2538775186031956	1.536	1.476001476001476	1.7040000000000002	1.6560000000000001	1.584	1.548	0.1671285116390666	0.0029334494000512468	1.5840002460002462	0
001391	0.9777570266910695	0.9979790364453666	1.8966492813668012	30780	0.9993760652853629	1.0185893381527147	1.104	0.7440007440007439	0.7320000000000001	0.78	0.684	0.5760000000000001	0.04083231146164523	0.0013970288399963726	0.7700001240001241	0
001392	0.841350373826132	1.0185748435343123	1.9265047348077715	32340	1.0151074004775211	1.0702137490532422	1.284	1.176001176001176	1.6560000000000001	2.2800000000000002	2.484	3.3000000000000003	0.2288633752271102	0.003467443056791142	2.0300001960001963	0
001393	1.1988326875414717	1.009100249720469	1.9176676532347003	36030	1.0104509951537404	1.1923253363756436	1.3800000000000001	1.4640014640014638	1.7160000000000002	1.7040000000000002	1.74	2.004	0.0065073511658280125	0.0013507454332712943	1.6680002440002442	0
001394	0.38557002962791054	1.0016105644774473	1.8852960397386225	16680	0.9933938533613815	0.5519840857825628	0.34800000000000003	0.46800046800046796	0.396	0.324	0.30000000000000004	0.34800000000000003	0.1664140561546522	0.008216711116065811	0.364000078000078	0
001395	1.1024931729784488	0.9896722324746473	1.882925660202616	30030	0.9921448609423825	0.9937699098351535	0.9	0.7560007560007559	0.7200000000000001	0.48000000000000004	0.372	0.312	0.10872326314329539	0.002472628467735216	0.590000126000126	0
001396	1.6024296637814317	1.0059218382035804	1.9066834964222248	48390	1.004663260160469	1.6013495150490535	1.7040000000000002	1.8240018240018239	2.1	1.6920000000000002	2.064	1.9080000000000001	0.0010801487323781611	0.001258578043111358	1.882000304000304	0
001397	0.6955462541545568	1.000448531591677	1.902674376009189	16680	1.0025507879058477	0.5519840857825628	0.684	0.6720006720006719	0.5760000000000001	0.7200000000000001	0.6000000000000001	0.456	0.1435621683719941	0.002102256314170825	0.6180001120001121	0
001398	0.6804918084483501	1.0081941757714166	1.9133781872883355	21510	1.008190804172852	0.7118212041476574	0.7200000000000001	0.9360009360009359	0.912	0.756	1.1640000000000001	0.9600000000000001	0.03132939569930726	3.3715985645610402e-06	0.9080001560001562	0
001399	0.6453810213632182	1.0051198730551063	1.9010118478653957	23820	1.0016747741635637	0.7882650433657461	0.672	0.7320007320007319	0.8400000000000001	0.612	0.78	0.7320000000000001	0.14288402200252792	0.003445098891542653	0.7280001220001221	0
001400	0.7027905221056443	1.0006150064822599	1.8919263786032647	26730	0.9968874892334177	0.8845644252378838	0.6000000000000001	0.792000792000792	0.6960000000000001	0.624	0.5760000000000001	0.49200000000000005	0.1817739031322395	0.003727517248842127	0.630000132000132	0
001401	0.7018314190188435	1.0005019762038216	1.9053069590189695	18780	1.003937939698063	0.6214784850717343	0.684	0.612000612000612	0.78	0.66	0.49200000000000005	0.528	0.08035293394710918	0.0034359634942413564	0.626000102000102	0
001402	0.77439755594183	1.0057535715558432	1.9145428741201715	21060	1.0088044970441303	0.6969295471571206	0.804	0.9720009720009719	0.792	1.08	0.8400000000000001	0.936	0.07746800878470939	0.003050925488287115	0.904000162000162	0
001403	0.7305897797553517	0.9962874181482902	1.880475626275664	29640	0.9908538972994002	0.9808638071100216	0.7320000000000001	0.588000588000588	0.528	0.516	0.43200000000000005	0.372	0.25027402735466997	0.005433520848890039	0.528000098000098	0
001404	0.7186084634709456	1.0071040297273628	1.9092629502892124	24030	1.0060224173233145	0.7952144832946633	0.7200000000000001	0.9120009120009119	1.1280000000000001	0.756	0.876	1.044	0.07660601982371762	0.0010816124040482489	0.906000152000152	0
001405	0.6463237255798965	0.9959367181254779	1.8915677330545744	20460	0.9966985129261987	0.6770740045030716	0.6000000000000001	0.504000504000504	0.5640000000000001	0.34800000000000003	0.516	0.264	0.030750278923175167	0.0007617948007208053	0.46600008400008397	0
001406	1.0060463968388358	1.0057703202291037	1.906902502816872	27300	1.0047786582739238	0.9034271907592304	1.104	1.2000012000012	1.1520000000000001	1.1280000000000001	1.1280000000000001	1.308	0.1026192060796054	0.0009916619551799677	1.1700002000002	0
001407	0.8298935275436656	0.9985221085949941	1.8902698028624263	30840	0.9960146119112946	1.0205748924181197	0.9840000000000001	0.6000006000006	0.612	0.8640000000000001	0.456	0.5760000000000001	0.19068136487445408	0.0025074966836995394	0.6820001000001	0
001408	0.6517987480078783	1.0125704367914679	1.918967073600956	22890	1.0111356813661772	0.7574889522519701	0.7080000000000001	1.0440010440010439	1.1640000000000001	0.9720000000000001	1.212	1.548	0.10569020424409181	0.0014347554252907013	1.1080001740001741	0
001409	0.7138690250303513	0.9930186900200838	1.876944956396663	22710	0.988993528592248	0.7515322894557555	0.744	0.48000048000047996	0.456	0.36000000000000004	0.36000000000000004	0.276	0.03766326442540413	0.004025161427835822	0.4460000800000799	0
001410	0.9779508025980319	0.9998984337324639	1.8980314550136608	32970	1.0001043555783073	1.0910620688399937	0.9960000000000001	0.9960009960009959	0.7200000000000001	0.8400000000000001	0.888	0.636	0.11311126624196177	0.00020592184584344864	0.846000166000166	0
001411	1.410361234798803	0.9962263464641284	1.8908553355107705	40770	0.9963231388065656	1.349184123342631	1.344	1.176001176001176	1.1880000000000002	0.8640000000000001	0.756	0.78	0.061177111456172106	9.679234243720192e-05	1.018000196000196	0
001412	1.115076769872659	1.0057122945431485	1.9085962167446344	35070	1.0056711043246909	1.1605564681291651	1.236	1.224001224001224	1.344	1.308	1.26	1.3800000000000001	0.04547969825650622	4.119021845760962e-05	1.2920002040002039	0
001413	0.8234886805523698	1.010953834437516	1.9157447883736256	28380	1.0094378056632978	0.9391671675365186	0.792	1.2120012120012118	1.368	1.6320000000000001	1.2000000000000002	1.5	0.11567848698414884	0.0015160287742181922	1.284000202000202	0
001414	0.7742482104498212	0.985750932427015	1.8736415624450653	22950	0.9872529153529589	0.759474506517375	0.648	0.46800046800046796	0.336	0.264	0.264	0.132	0.014773703932446147	0.0015019829259439454	0.35200007800007804	0
001415	0.6031316104360555	1.0074981940268413	1.912667028120686	18060	1.0078160825742202	0.5976518338868755	0.54	0.876000876000876	0.768	0.9600000000000001	0.756	0.768	0.005479776549179971	0.00031788854737890837	0.7780001460001459	0
001416	1.4532760906616244	1.0114516729743053	1.920123537327966	41280	1.011745041346696	1.3660613345985726	1.608	2.052002052002052	2.2680000000000002	2.556	2.46	2.8920000000000003	0.08721475606305185	0.0002933683723906899	2.306000342000342	0
001417	0.6026688603993307	1.0029329524875341	1.894375966156194	22530	0.9981782176745001	0.7455756266595407	0.612	0.576000576000576	0.7080000000000001	0.648	0.552	0.54	0.14290676626021004	0.004754734813034012	0.6060000960000961	0
001418	0.9786853449622258	1.00670482986033	1.904233424125962	33660	1.0033722763000585	1.11389594289215	1.056	1.152001152001152	1.272	1.1520000000000001	1.272	1.272	0.13521059792992418	0.0033325535602715117	1.1960001920001921	0
001419	1.1352480951974908	0.9970223583482473	1.8970123322983377	32340	0.999567362862106	1.0702137490532422	1.116	0.9120009120009119	0.888	0.8640000000000001	0.744	0.5760000000000001	0.06503434614424863	0.0025450045138587507	0.850000152000152	0
001420	0.9928754904073981	0.9981522530327781	1.9042994107606288	26040	1.0034070457558366	0.8617305511857275	0.9960000000000001	0.792000792000792	0.8520000000000001	0.8400000000000001	0.672	0.5640000000000001	0.1311449392216706	0.00525479272305851	0.7860001320001321	0
001421	0.7490710089690304	0.9883558886503575	1.879434548635092	20220	0.9903053361677705	0.669131787441452	0.684	0.588000588000588	0.336	0.252	0.21600000000000003	0.24000000000000002	0.07993922152757849	0.0019494475174129944	0.3860000980000981	0
001422	1.3186511804190368	0.9939914221687599	1.8993632717754985	32850	1.0008061119906302	1.0870909603091838	1.08	1.056001056001056	0.9600000000000001	0.804	0.8520000000000001	0.42000000000000004	0.231560220109853	0.006814689821870279	0.862000176000176	0
001423	1.8833412770089233	0.9906893970721584	1.8859049125587384	51090	0.9937146785815235	1.690699456992274	1.776	1.1640011640011638	1.1640000000000001	1.02	0.612	0.624	0.1926418200166493	0.0030252815093650964	1.060000194000194	0
001424	0.5844683594826217	1.0000545940033616	1.8901732473923056	25290	0.9959637352274717	0.8369111228681662	0.504	0.6600006600006599	0.516	0.504	0.504	0.372	0.2524427633855445	0.004090858775889883	0.51000011000011	0
001425	1.2538554087921803	0.9763813606188338	1.8650728442279707	28860	0.9827379151468228	0.9550516016597579	0.78	0.564000564000564	0.48000000000000004	0.264	0.156	0.096	0.2988038071324224	0.006356554527989	0.390000094000094	0
001426	0.7479901791863719	1.00858720626116	1.909819822088433	24900	1.0063158423402856	0.8240050201430343	0.8160000000000001	0.876000876000876	1.1400000000000001	1.08	1.032	1.1400000000000001	0.07601484095666244	0.0022713639208744585	1.0140001460001462	0
001427	0.8141445662161775	1.0035059174560006	1.8991457226140105	29700	1.0006914817175745	0.9828493613754266	0.744	0.876000876000876	1.02	0.9	0.8280000000000001	0.7080000000000001	0.16870479515924908	0.002814435738426102	0.846000146000146	0
001428	0.8730399106363538	1.0087325613411875	1.9140099200141043	25620	1.0085236746576554	0.8478316713278932	0.8640000000000001	1.128001128001128	1.3920000000000001	1.248	1.272	1.272	0.02520823930846061	0.00020888668353213902	1.1960001880001883	0
001429	1.1013143741079012	1.0057354924174609	1.9144472756142137	29430	1.008754124600648	0.9739143671811045	1.212	1.308001308001308	1.116	1.524	1.1520000000000001	1.3920000000000001	0.12740000692679676	0.0030186321831870977	1.284000218000218	0
001430	1.3161574021477251	0.9756946765171283	1.868414421772462	30180	0.9844986479565562	0.9987337954986657	0.78	0.552000552000552	0.43200000000000005	0.34800000000000003	0.192	0.07200000000000001	0.31742360664905944	0.008803971439427904	0.39600009200009206	0
001431	0.5801870316975682	1.0080010810466529	1.9029705498113203	20010	1.0027068468103182	0.6621823475125348	0.792	0.6960006960006959	0.5760000000000001	0.684	0.9480000000000001	0.912	0.08199531581496655	0.005294234236334683	0.7680001160001161	0
001432	1.2661940541942487	0.9951858490572659	1.894990117603356	32970	0.9985018242910653	1.0910620688399937	1.1760000000000002	0.9840009840009839	1.08	0.684	0.7320000000000001	0.5760000000000001	0.175131985354255	0.0033159752337993398	0.8720001640001641	0
001433	0.928460994527449	1.0076680705701593	1.910740925060977	29280	1.006801186823036	0.9689504815175922	0.9960000000000001	1.2000012000012	1.26	1.1400000000000001	1.1400000000000001	1.4520000000000002	0.04048948699014321	0.0008668837471232926	1.1980002000002001	0
001434	1.1829870235999078	0.9976462930934532	1.897759011797464	32400	0.9999608007144266	1.072199303318647	1.068	1.1640011640011638	0.8400000000000001	0.9720000000000001	0.8400000000000001	0.612	0.11078772028126083	0.002314507620973405	0.9160001940001941	0
001435	0.9718793797484568	0.9985238824445174	1.8940989784180555	28230	0.9980322682263904	0.9342032818730064	0.8640000000000001	0.9840009840009839	0.6960000000000001	0.924	0.768	0.504	0.037676097875450454	0.0004916142181270455	0.790000164000164	0
001436	1.086744490157227	1.0129604022315717	1.9253625534841523	30420	1.0145055661329985	1.0066760125602854	1.272	1.68000168000168	1.6320000000000001	1.9920000000000002	2.184	2.508	0.08006847759694158	0.0015451639014267826	1.8780002800002802	0
001437	0.9306368687009654	0.9981325272491197	1.8938391032813375	28530	0.997895335692711	0.9441310532000309	0.936	0.852000852000852	0.7080000000000001	0.756	0.552	0.612	0.013494184499065476	0.00023719155640866685	0.736000142000142	0
001438	1.0841387334137782	1.0019052560170434	1.8963931128782696	39270	0.999241085846289	1.2995452667075085	0.9720000000000001	1.104001104001104	1.296	1.068	0.9480000000000001	0.8400000000000001	0.21540653329373027	0.0026641701707543763	1.038000184000184	0
001439	1.42929562623365	1.0135197699190983	1.9235650591093076	43770	1.0135584364378287	1.448461836612876	1.8	1.98000198000198	2.3520000000000003	2.8560000000000003	2.64	3.708	0.019166210379226056	3.866651873041249e-05	2.5560003300003302	0
001440	0.37715925899892294	0.9946020939131063	1.8864758786127545	13170	0.9940155300958651	0.435829161256376	0.49200000000000005	0.252000252000252	0.20400000000000001	0.228	0.168	0.21600000000000003	0.058669902257453055	0.0005865638172412035	0.26000004200004195	0
001441	1.3189973519954157	0.9773624154595899	1.858310773714128	35070	0.9791748676768993	1.1605564681291651	0.876	0.6360006360006359	0.40800000000000003	0.312	0.228	0.096	0.15844088386625055	0.0018124522173094126	0.426000106000106	0
001442	1.2067496895102423	0.9989867205480509	1.900474288065586	35100	1.0013915249604206	1.1615492452618676	1.1880000000000002	1.1640011640011638	0.924	1.044	0.876	0.768	0.04520044424837466	0.0024048044123696766	0.994000194000194	0
001443	0.613371902722253	1.008810106642037	1.908486712401784	21630	1.0056134046643666	0.7157923126784672	0.624	0.7680007680007679	0.9960000000000001	0.8400000000000001	0.9480000000000001	0.888	0.10242040995621426	0.003196701977670413	0.844000128000128	0
001444	0.9754359617091738	1.0074878442043278	1.9090378912119597	31620	1.0059038299506824	1.0463870978683834	1.08	1.1400011400011398	1.308	1.1520000000000001	1.56	1.248	0.07095113615920956	0.001584014253645405	1.2480001900001902	0
001445	0.81004234584411	0.9888916150433088	1.8647125761079288	31920	0.9825480838797602	1.0563148691954078	0.684	0.49200049200049195	0.516	0.372	0.24000000000000002	0.21600000000000003	0.2462725233512979	0.006343531163548577	0.42000008200008204	0
001446	1.40246932980973	1.0034857992341857	1.914864905681511	39000	1.0089741808321826	1.2906102725131863	1.4640000000000002	1.68000168000168	1.368	1.344	1.332	1.512	0.11185905729654366	0.005488381597996916	1.45000028000028	0
001447	0.8985905326324494	0.9964413039941676	1.8942735089901823	22290	0.998124231288912	0.7376334095979211	0.8160000000000001	0.78000078000078	0.636	0.7200000000000001	0.5760000000000001	0.40800000000000003	0.16095712303452825	0.0016829272947443963	0.65600013000013	0
001448	0.5925982624866999	1.0029558666588205	1.8961145506173207	19380	0.9990943067559116	0.6413340277257834	0.528	0.7560007560007559	0.636	0.49200000000000005	0.7320000000000001	0.48000000000000004	0.04873576523908352	0.0038615599029089287	0.6040001260001261	0
001449	1.3092512771599238	0.995842024462827	1.8949428298664823	30870	0.9984769075956713	1.021567669550822	1.1400000000000001	1.248001248001248	0.9840000000000001	0.8280000000000001	0.6960000000000001	0.672	0.28768360760910183	0.0026348831328443234	0.928000208000208	0
001450	0.7657449220311765	0.9987743713815366	1.893564736460352	21720	0.9977507672494594	0.7187706440765745	0.768	0.6480006480006479	0.756	0.516	0.5880000000000001	0.48000000000000004	0.04697427795460196	0.0010236041320771383	0.626000108000108	0
001451	1.318644832089657	1.0133410194988024	1.9186008168752635	41610	1.010942694603151	1.3769818830582996	1.608	1.728001728001728	2.2560000000000002	2.724	2.712	2.952	0.0583370509686425	0.0023983248956513936	2.330000288000288	0
001452	0.5685848933935795	1.0102815623218373	1.9138988350692288	20250	1.0084651421518238	0.6701245645741545	0.636	0.7200007200007199	0.888	0.9480000000000001	0.8520000000000001	1.032	0.10153967118057494	0.0018164201700134885	0.84600012000012	0
001453	1.2722784504957731	1.0212872045725188	1.935830226461813	42150	1.0200211571997715	1.3948518714469438	1.836	2.0400020400020398	2.964	4.140000000000001	4.848	5.796	0.12257342095117063	0.0012660473727472699	3.60400034000034	0
001454	1.368175656419444	0.9997254756821105	1.9056648273465844	37350	1.0041265064745648	1.2360075302145515	1.548	1.08000108000108	1.236	1.1880000000000002	0.9840000000000001	0.9960000000000001	0.1321681262048926	0.004401030792454352	1.17200018000018	0
001455	1.1384383743166993	1.0060076022665942	1.9024335009127615	38460	1.0024238668095449	1.272740284124542	1.26	1.176001176001176	1.368	1.572	1.4040000000000001	1.284	0.13430190980784285	0.003583735457049375	1.344000196000196	0
001456	0.6734735188734059	1.0076371844377066	1.9122857651218184	18300	1.0076151887561642	0.6055940509484952	0.6960000000000001	0.864000864000864	0.8160000000000001	0.9480000000000001	1.08	0.8160000000000001	0.06787946792491073	2.1995681542374967e-05	0.8700001440001439	0
001457	1.1189357085443756	0.992177090010443	1.8876849536547584	30750	0.99465261185367	1.0175965610200124	0.9960000000000001	0.9120009120009119	0.552	0.672	0.5640000000000001	0.34800000000000003	0.10133914752436324	0.00247552184322708	0.6740001520001521	0
001458	0.8450692403701194	0.9960663109726721	1.8931800547598163	25950	0.9975480720606096	0.8587522197876202	0.8640000000000001	0.624000624000624	0.552	0.7200000000000001	0.528	0.372	0.01368297941750074	0.0014817610879375165	0.6100001040001041	0
001459	0.8556690371585509	1.0159064018875614	1.9293877667646115	25830	1.0166265179872394	0.8547811112568103	1.104	1.3920013920013918	1.476	1.6920000000000002	2.244	2.628	0.0008879259017405827	0.0007201160996779254	1.756000232000232	0
001460	1.504863281294417	0.9955551510353909	1.8909559618289653	44760	0.996376160487975	1.481223481992057	1.332	1.404001404001404	0.9600000000000001	0.9840000000000001	1.056	0.612	0.023639799302360043	0.0008210094525840095	1.058000234000234	0
001461	1.3014439164080247	1.0008920259643739	1.901862671057407	37290	1.0021230870605444	1.2340219759491466	1.476	1.0440010440010439	1.332	1.116	1.1280000000000001	0.9960000000000001	0.06742194045887806	0.0012310610961705493	1.182000174000174	0
001462	0.8099690513057126	0.9944485761832698	1.8986292747746865	21960	1.0004193567576996	0.7267128611381941	0.6960000000000001	0.7200007200007199	0.5760000000000001	0.528	0.324	0.396	0.0832561901675185	0.00597078057442979	0.54000012000012	0
001463	1.4337680522237253	1.0001432693740617	1.9031816989036767	36390	1.0028181047804556	1.2042386619680732	1.4160000000000001	1.404001404001404	1.4040000000000001	1.092	1.092	1.092	0.2295293902556521	0.002674835406393905	1.2500002340002343	0
001464	1.2109822393030478	1.0000065014344568	1.900346722108408	37830	1.001324308334974	1.2518919643377908	1.212	1.26000126000126	1.08	0.9	0.876	0.9720000000000001	0.040909725034742994	0.0013178069005173043	1.0500002100002102	0
001465	1.0235530531480168	1.008192310393308	1.917140228699367	29550	1.0101730863900935	0.9778854757119142	1.272	1.2120012120012118	1.2000000000000002	1.4640000000000002	1.284	1.7280000000000002	0.04566757743610261	0.0019807759967855887	1.360000202000202	0
001466	0.9837199147698468	1.0003744798338552	1.899082363419592	29760	1.0006580967037821	0.9848349156408314	1.032	1.008001008001008	0.792	0.792	0.8400000000000001	0.744	0.0011150008709845949	0.00028361686992695034	0.8680001680001679	0
001467	1.5245579645901406	0.9927222409051177	1.877133375234856	50790	0.9890928096132512	1.6807716856652495	1.368	1.128001128001128	1.068	0.768	0.7200000000000001	0.552	0.1562137210751089	0.0036294312918665472	0.934000188000188	0
001468	0.9878136078067872	1.009570256975781	1.91393130451448	26940	1.0084822508427957	0.891513865166801	1.032	1.3920013920013918	1.3920000000000001	1.3920000000000001	1.788	1.5	0.0962997426399862	0.0010880061329852087	1.416000232000232	0
001469	0.9661884501976559	1.0053842923256333	1.9044325271928704	25740	1.00347718701895	0.851802779858703	0.9840000000000001	1.1160011160011158	1.236	1.056	1.104	1.116	0.11438567033895286	0.0019071053066832544	1.102000186000186	0
001470	0.870627319771591	1.0073574436285417	1.9093415949912864	27600	1.0060638565254307	0.9133549620862549	1.044	0.9480009480009479	1.116	1.092	1.1760000000000002	1.236	0.04272764231466386	0.0012935871031110047	1.102000158000158	0
001471	0.9484126575898882	0.9990063924718685	1.8930271276335395	26010	0.9974674922131727	0.860737774053025	0.8520000000000001	0.864000864000864	0.9840000000000001	0.672	0.8280000000000001	0.528	0.08767488353686326	0.0015389002586958522	0.788000144000144	0
001472	1.1752061706431716	0.941812867058157	1.7789381107361135	41010	0.937352090847529	1.3571263404042506	0.552	0.18000018000017998	0.060000000000000005	0.024	0.012	0.0	0.18192016976107905	0.004460776210628015	0.13800003000003003	1
001473	0.7696196568498792	0.9934716798913213	1.8888862583285384	23220	0.9952855992751642	0.7684095007116971	0.7080000000000001	0.7080007080007079	0.396	0.444	0.384	0.312	0.0012101561381820947	0.001813919383842899	0.49200011800011795	0
001474	0.822886695047981	0.994914717002909	1.8851586374912572	22350	0.9933214538309664	0.739618963863326	0.8280000000000001	0.6720006720006719	0.48000000000000004	0.54	0.48000000000000004	0.36000000000000004	0.08326773118465491	0.0015932631719426382	0.560000112000112	0
001475	1.192306067817488	1.0053016653821514	1.9087742606356544	32400	1.0057649186133966	1.072199303318647	1.308	1.2720012720012719	1.3920000000000001	1.4400000000000002	1.332	1.368	0.12010676449884095	0.00046325323124518647	1.3520002120002121	0
001476	1.0042755514984811	0.9992199982719057	1.8969343069606848	30900	0.9995262500134091	1.0225604466835245	1.104	1.032001032001032	0.756	0.66	0.672	0.8400000000000001	0.018284895185043393	0.00030625174150344936	0.8440001720001721	0
001477	0.842143579046656	0.9837163154200875	1.8621051484347584	26160	0.9811741868529723	0.8657016597165373	0.636	0.45600045600045597	0.40800000000000003	0.28800000000000003	0.18000000000000002	0.132	0.0235580806698813	0.0025421285671152205	0.35000007600007604	0
001478	0.9394197440196402	1.008868982775651	1.908804337331976	29460	1.005780766525144	0.9749071443138069	1.26	0.9600009600009599	1.296	1.26	1.4400000000000002	1.56	0.03548740029416664	0.0030882162505070365	1.29600016000016	0
001479	0.6148303046659397	0.9957454959334986	1.8850007333829444	21690	0.9932382515288811	0.7177778669438721	0.5640000000000001	0.48000048000047996	0.468	0.48000000000000004	0.336	0.276	0.10294756227793245	0.0025072444046174702	0.43400008000008006	0
001480	1.3815449230321257	1.0002120866368038	1.9047607895146248	38010	1.0036501538983407	1.2578486271340055	1.4160000000000001	1.224001224001224	1.26	1.356	1.008	0.9960000000000001	0.12369629589812026	0.003438067261536837	1.210000204000204	0
001481	0.8070971406084231	1.0064060471479968	1.9072713208913337	25620	1.0049729946542354	0.8478316713278932	0.756	0.9600009600009599	1.056	1.1520000000000001	1.1640000000000001	0.804	0.040734530719470086	0.0014330524937613554	0.98200016000016	0
001482	0.6164532938515132	1.010626319021644	1.912408495962036	24750	1.0076798576780313	0.8190411344795221	0.756	0.6840006840006839	0.936	1.044	1.248	0.9720000000000001	0.20258784062800894	0.0029464613436127607	0.9400001140001141	0
001483	1.1720162501600682	1.0170921377924658	1.9351492432476487	34170	1.0196623358131385	1.1307731541480917	1.4520000000000002	2.016002016002016	2.22	2.688	3.12	3.9600000000000004	0.04124309601197651	0.0025701980206727093	2.576000336000336	0
001484	0.9369674188098511	0.9989217209906386	1.8904254217693877	30510	0.9960966101027636	1.0096543439583927	0.78	1.0200010200010199	0.9600000000000001	0.648	0.612	0.636	0.07268692514854158	0.00282511088787496	0.7760001700001701	0
001485	0.8177245549269264	1.0103112624603487	1.917753564646746	23460	1.0104962633062538	0.7763517177733167	0.888	1.08000108000108	1.248	1.4520000000000002	1.1520000000000001	1.512	0.04137283715360973	0.00018500084590500343	1.2220001800001798	0
001486	1.0149772652201867	1.0087422724554207	1.914330873900329	36330	1.0086927906007581	1.2022531077026681	1.092	1.3440013440013439	1.4280000000000002	1.32	1.56	1.572	0.1872758424824814	4.9481854662580815e-05	1.3860002240002238	0
001487	0.685395293429534	1.0105207288009919	1.912320784534948	24750	1.007633641067641	0.8190411344795221	0.756	0.864000864000864	1.1280000000000001	1.1520000000000001	1.068	1.236	0.1336458410499881	0.0028870877333508904	1.0340001440001438	0
001488	1.3965523191539406	0.9977212680177573	1.8970018297502824	36450	0.9995618288947806	1.206224216233478	1.476	1.2720012720012719	1.032	0.936	0.8520000000000001	0.936	0.19032810292046265	0.001840560877023334	1.084000212000212	0
001489	0.984205188296146	1.0000389466097723	1.9006844322679493	30060	1.0015022534373	0.994762686967856	0.912	1.056001056001056	0.9600000000000001	0.7080000000000001	0.768	0.7320000000000001	0.010557498671709964	0.0014633068275275996	0.8560001760001761	0
001490	0.9705940217196707	1.0134629442178311	1.918184373260196	30540	1.010723263533038	1.0106471210910952	1.1760000000000002	1.356001356001356	1.512	2.076	2.1	2.148	0.04005309937142454	0.002739680684793022	1.728000226000226	0
001491	0.4800771864273552	0.9999809791438824	1.8968247668665368	16320	0.999468531515131	0.5400707601901333	0.504	0.42000042000042	0.384	0.42000000000000004	0.54	0.264	0.05999357376277814	0.0005124476287513557	0.42200007000007006	0
001492	0.9428780215952056	0.9915639689872845	1.8909417014584395	23610	0.9963686464614622	0.7813156034368289	0.8160000000000001	0.7200007200007199	0.6000000000000001	0.516	0.28800000000000003	0.372	0.16156241815837669	0.0048046774741776765	0.55200012000012	0
001493	0.7642832344350752	1.0117942050752398	1.9260282190366216	21450	1.0148563163888091	0.7098356498822525	0.9600000000000001	1.0200010200010199	1.1400000000000001	1.2000000000000002	1.476	1.62	0.054447584552822725	0.003062111313569371	1.2360001700001702	0
001494	0.8390610607209797	0.9988159328286947	1.8970822916825527	23790	0.9996042256257248	0.7872722662330437	0.936	0.564000564000564	0.8400000000000001	0.66	0.684	0.48000000000000004	0.05178879448793605	0.0007882927970300768	0.6940000940000942	0
001495	0.833980294418486	0.9996615406100702	1.89274919765818	26820	0.9973210462845931	0.8875427566359912	0.8280000000000001	0.864000864000864	0.624	0.768	0.5880000000000001	0.6000000000000001	0.05356246221750527	0.002340494325477116	0.712000144000144	0
001496	1.2474798748285731	0.9966745210457855	1.8962729574047448	35700	0.9991777739279848	1.1814047879159166	1.26	1.0200010200010199	0.9840000000000001	0.756	0.8520000000000001	0.648	0.06607508691265651	0.002503252882199325	0.92000017000017	0
001497	0.6674654433040904	1.0094976509790954	1.912058459614238	24240	1.0074954177020137	0.8021639232235804	0.8400000000000001	0.7200007200007199	1.032	0.9840000000000001	0.924	1.224	0.13469847991949002	0.002002233277081711	0.9540001200001201	0
001498	0.5833002554998146	0.9959787421077834	1.8830593483678644	19530	0.9922153034611305	0.6462979133892957	0.48000000000000004	0.6480006480006479	0.396	0.384	0.30000000000000004	0.312	0.06299765788948108	0.0037634386466528502	0.42000010800010795	0
001499	0.7231813599959978	1.0117065786226138	1.916913250544228	24270	1.0100534878233909	0.8031567003562828	0.9600000000000001	0.864000864000864	1.032	1.332	1.308	1.5	0.07997534036028509	0.0016530907992229338	1.166000144000144	0
001500	0.9229935479030963	0.995108176018807	1.885962643802649	29940	0.993745098134548	0.9907915784370461	0.8640000000000001	0.828000828000828	0.684	0.468	0.48000000000000004	0.48000000000000004	0.06779803053394984	0.0013630778842589342	0.634000138000138	0
001501	0.7039910805664913	1.0058489498670484	1.9087731949718427	25200	1.0057643570974024	0.8339327914700588	0.744	0.84000084000084	0.768	0.9960000000000001	0.7200000000000001	0.888	0.12994171090356754	8.459276964600804e-05	0.82600014000014	0
001502	1.1069431121515798	0.9967385463066657	1.8970571319333045	27420	0.999590968535205	0.9073982992900402	1.032	1.0680010680010679	0.672	0.924	0.6960000000000001	0.552	0.19954481286153958	0.0028524222285393197	0.824000178000178	0
001503	1.1323712786664353	0.9972459329374034	1.89032979797951	34020	0.9960462243367633	1.1258092684845795	1.056	0.9720009720009719	1.1400000000000001	0.5880000000000001	0.8400000000000001	0.612	0.00656201018185576	0.0011997086006401148	0.8680001620001621	0
001504	0.5076858774709871	0.9997112314144396	1.8929270596815204	15390	0.9974147647441922	0.5092946690763573	0.48000000000000004	0.49200049200049195	0.456	0.48000000000000004	0.336	0.36000000000000004	0.0016087916053701967	0.00229646667024741	0.434000082000082	0
001505	1.6047528291218605	0.996184697325496	1.900011394621413	40050	1.0011476187024588	1.325357472157772	1.5	1.5360015360015358	0.9960000000000001	1.248	0.8280000000000001	0.8640000000000001	0.27939535696408835	0.004962921376962859	1.162000256000256	0
001506	1.328958114281464	0.9776638253622283	1.8673859737987155	29790	0.9839567416065257	0.9858276927735339	0.792	0.7560007560007559	0.504	0.312	0.132	0.14400000000000002	0.34313042150793005	0.006292916244297397	0.440000126000126	0
001507	1.574716109845264	0.9993328430784743	1.8982286181119352	45270	1.0002082440954458	1.4981006932479985	1.4280000000000002	1.428001428001428	1.512	1.3800000000000001	1.308	0.888	0.07661541659726545	0.0008754010169715887	1.3240002380002378	0
001508	0.5028630842658721	1.0100911628174536	1.9161923239244236	14640	1.0096736195916953	0.4844752407587961	0.5760000000000001	0.624000624000624	0.768	0.6960000000000001	1.02	0.78	0.018387843507076007	0.00041754322575826563	0.744000104000104	0
001509	0.7518858912546369	0.9977995496980113	1.8975589125139467	20400	0.9998553650724274	0.6750884502376667	0.888	0.6000006000006	0.54	0.468	0.5880000000000001	0.456	0.07679744101697017	0.0020558153744161256	0.5900001000001	0
001510	1.0754456612233005	1.0046122303815233	1.906749930737309	30540	1.004698265506508	1.0106471210910952	1.1520000000000001	1.224001224001224	1.1640000000000001	1.1760000000000002	1.116	1.224	0.06479854013220532	8.60351249847291e-05	1.1760002040002042	0
001511	1.1772832278378007	1.0064307334751568	1.9085579017101688	35490	1.0056509154954953	1.1744553479869995	1.308	1.26000126000126	1.4640000000000002	1.6320000000000001	1.3800000000000001	1.476	0.0028278798508012404	0.0007798179796614235	1.42000021000021	0
001512	1.1621990474986224	1.017950729653175	1.9340247453120336	33210	1.0190698191399943	1.0990042859016134	1.476	1.8360018360018358	2.556	2.8080000000000003	3.4440000000000004	3.9960000000000004	0.06319476159700899	0.0011190894868193801	2.686000306000306	0
001513	1.0500205634349462	1.0144787479430772	1.9165784145851203	34050	1.0098770571850983	1.1268020456172818	1.32	1.476001476001476	1.6800000000000002	2.46	2.4000000000000004	2.568	0.0767814821823356	0.0046016907579788935	1.9840002460002462	0
001514	0.9983880159254274	0.998481628578551	1.895464957398499	28170	0.9987520252801322	0.9322177276076015	0.9480000000000001	0.84000084000084	1.056	0.6960000000000001	0.672	0.624	0.0661702883178259	0.0002703967015811326	0.80600014000014	0
001515	1.1239868525621324	1.0052577926621515	1.9070497948063	37710	1.0048562688739904	1.247920855806981	1.212	1.38000138000138	1.224	1.092	1.4520000000000002	1.296	0.1239340032448486	0.0004015237881611622	1.27600023000023	0
001516	0.4929072372214941	1.0236884712897472	1.9357378931446387	16260	1.01997250523859	0.5380852059247284	0.636	1.08000108000108	1.212	1.8	2.184	2.7960000000000003	0.04517796870323432	0.0037159660511572046	1.6180001800001798	0
001517	1.042225328886196	0.9992547929170309	1.910137664541847	23760	1.0064833188176683	0.7862794891003412	1.044	0.888000888000888	0.936	0.9	0.8160000000000001	0.636	0.25594583978585483	0.007228525900637384	0.8700001480001479	0
001518	0.7856121728417632	0.9978525588416987	1.892474201033292	27300	0.9971761459871857	0.9034271907592304	0.804	0.6480006480006479	0.672	0.5640000000000001	0.504	0.48000000000000004	0.11781501791746718	0.00067641285451292	0.612000108000108	0
001519	1.0646482830437392	1.0201310143383377	1.9370559682755408	34500	1.0206670209569213	1.1416937026078187	1.4520000000000002	1.7640017640017638	2.2800000000000002	3.2520000000000002	3.8040000000000003	4.296	0.07704541956407951	0.000536006618583551	2.808000294000294	0
001520	1.0837051692899924	0.9962488319994693	1.8837705990000224	36840	0.9925900732539336	1.2191303189586098	0.936	0.9360009360009359	0.8160000000000001	0.936	0.5880000000000001	0.504	0.1354251496686174	0.003658758745535784	0.786000156000156	0
001521	0.6742252731590183	1.0041122969797107	1.9008853511354853	23040	1.0016081209317558	0.7624528379154824	0.792	0.6720006720006719	0.66	0.7320000000000001	0.792	0.672	0.0882275647564641	0.0025041760479549424	0.720000112000112	0
001522	0.9057926921225989	0.9804883307000876	1.8724034883202696	23460	0.9866005534959064	0.7763517177733167	0.636	0.46800046800046796	0.336	0.276	0.168	0.096	0.12944097434928226	0.0061122227958188	0.330000078000078	0
001523	1.0189362611960584	1.012368830285251	1.9192181055153283	31890	1.0112679542588576	1.0553220920627053	1.308	1.2960012960012959	1.572	1.824	2.004	2.208	0.03638583086664693	0.0011008760263933048	1.702000216000216	0
001524	0.22805153357299884	0.9952805992076607	1.8768764090182168	13860	0.9889574098379638	0.45866303530853236	0.252	0.216000216000216	0.10800000000000001	0.156	0.096	0.14400000000000002	0.23061150173553352	0.006323189369696891	0.162000036000036	0
001525	1.0979472082485071	0.9832701860233085	1.8656255053402209	36120	0.9830291214827663	1.195303667773751	0.804	0.588000588000588	0.552	0.336	0.252	0.156	0.09735645952524385	0.00024106454054217963	0.448000098000098	0
001526	0.9781311528681138	0.9971227664067023	1.8939073542825249	29370	0.9979312982808861	0.9719288129156995	0.912	0.9480009480009479	0.7200000000000001	0.672	0.612	0.552	0.00620233995241426	0.0008085318741838377	0.7360001580001581	0
001527	0.852332016048492	0.9877512292489276	1.8730481206093832	25920	0.986940220975276	0.8577594426549177	0.8160000000000001	0.45600045600045597	0.42000000000000004	0.36000000000000004	0.312	0.18000000000000002	0.0054274266064257	0.0008110082736515478	0.424000076000076	0
001528	1.123691864375264	1.000800216536162	1.8957581831792	35730	0.9989065308230579	1.1823975650486191	1.032	1.224001224001224	1.092	0.924	0.9960000000000001	0.8160000000000001	0.05870570067335512	0.0018936857131041096	1.014000204000204	0
001529	0.6057947613573142	1.001095759129839	1.915236795506453	16050	1.0091701357689342	0.5311357659958112	0.636	0.6840006840006839	0.49200000000000005	0.468	0.54	0.516	0.074658995361503	0.00807437663909516	0.556000114000114	0
001530	0.7838270175023425	1.0094772943485824	1.9173713205055396	19500	1.0102948525079736	0.6453051362565931	0.9720000000000001	0.9000009000008999	1.224	0.936	1.332	1.356	0.13852188124574938	0.0008175581593912185	1.12000015000015	0
001531	0.6720231924635504	1.008470946775479	1.9109007701886087	22200	1.0068854118804975	0.7346550781998138	0.8280000000000001	0.7080007080007079	0.936	1.032	0.8400000000000001	1.104	0.06263188573626344	0.0015855348949815884	0.908000118000118	0
001532	1.8489114741084731	1.0010266605259965	1.9016505684432865	48600	1.0020113266639235	1.6082989549779707	1.6800000000000002	2.016002016002016	1.872	1.6800000000000002	1.4040000000000001	1.476	0.2406125191305024	0.000984666137926915	1.6880003360003364	0
001533	1.9342128030940984	0.997189840410514	1.8934533601437145	58440	0.9976920812149982	1.9339298545043746	1.7040000000000002	1.752001752001752	1.608	1.4640000000000002	1.248	0.9840000000000001	0.0002829485897237749	0.0005022408044842441	1.4600002920002924	0
001534	1.0446374569737489	0.9954391815688741	1.8892128707881983	32670	0.9954576968147646	1.0811342975129692	0.9720000000000001	0.7680007680007679	0.924	0.672	0.54	0.49200000000000005	0.03649684053922031	1.8515245890471377e-05	0.728000128000128	0
001535	1.0449185791989999	0.9977904002901287	1.893329008214362	29610	0.9976265581142921	0.9798710299773191	0.8400000000000001	1.104001104001104	0.9480000000000001	0.804	0.5880000000000001	0.624	0.06504754922168077	0.00016384217583653715	0.818000184000184	0
001536	0.7107103972096801	1.008541027794979	1.9078745673629864	24180	1.0052908552577537	0.8001783689581755	0.8400000000000001	0.888000888000888	0.8160000000000001	1.008	1.2000000000000002	1.02	0.08946797174849541	0.003250172537225149	0.9620001480001482	0
001537	1.0379870854590159	1.0112598876598038	1.9114694391199225	38370	1.0071850530026647	1.2697619527264348	1.248	1.308001308001308	1.6320000000000001	1.6920000000000002	1.8840000000000001	2.004	0.23177486726741892	0.0040748346571390925	1.628000218000218	0
001538	1.615960847483325	0.9931391441879234	1.888835140942728	42090	0.9952586646740227	1.3928663171815387	1.332	1.2120012120012118	1.212	1.008	0.7320000000000001	0.5640000000000001	0.22309453030178616	0.0021195204860993133	1.010000202000202	0
001539	1.0593972083833547	0.9968443921801311	1.8977630967685737	29250	0.9999629531536753	0.9679577043848897	0.9600000000000001	0.9480009480009479	0.78	0.804	0.744	0.49200000000000005	0.09143950399846501	0.0031185609735442377	0.788000158000158	0
001540	1.029489957689219	1.004906270311473	1.905590211156432	32760	1.0040871899624118	1.0841126289110765	1.284	0.9360009360009359	1.1520000000000001	1.212	1.116	1.1880000000000002	0.0546226712218576	0.0008190803490613074	1.1480001560001563	0
001541	1.0032310640966788	1.013592873915023	1.9110622582577397	38580	1.0069705026311726	1.276711392655352	1.104	1.5000015000015	1.776	1.9800000000000002	2.2920000000000003	2.148	0.2734803285586731	0.006622371283850459	1.8000002500002499	0
001542	0.7055653894882311	0.9856809699898748	1.8614228191218125	28500	0.9808146561844929	0.9431382760673285	0.612	0.48000048000047996	0.312	0.18000000000000002	0.20400000000000001	0.156	0.23757288657909736	0.004866313805381828	0.32400008000007996	0
001543	0.9744130546285541	0.9994092619661437	1.8930398991128896	32430	0.9974742217181508	1.0731920804513495	0.9	1.032001032001032	0.684	0.9720000000000001	0.8160000000000001	0.5640000000000001	0.09877902582279541	0.0019350402479928475	0.8280001720001721	0
001544	0.7393302324531421	1.000071817678234	1.8924470151424515	23640	0.9971618212889475	0.7823083805695314	0.624	0.7200007200007199	0.78	0.66	0.7080000000000001	0.40800000000000003	0.042978148116389336	0.002909996389286462	0.6500001200001201	0
001545	1.3850632102023195	0.9941267720439612	1.891202578572284	38310	0.9965061069535617	1.26777639846103	1.1400000000000001	1.404001404001404	0.9840000000000001	0.624	0.7200000000000001	0.624	0.11728681174128952	0.0023793349096005167	0.9160002340002339	0
001546	0.7401036070239092	1.0054025558309425	1.9023741015815625	28050	1.0023925683135724	0.9282466190767917	0.756	0.864000864000864	0.8400000000000001	0.9840000000000001	0.78	0.8520000000000001	0.18814301205288253	0.0030099875173701385	0.846000144000144	0
001547	0.9322767190532659	1.0121052612852632	1.919018526459908	30660	1.011162792733699	1.0146182296219048	1.236	1.2120012120012118	1.296	1.608	1.836	2.028	0.08234151056863892	0.0009424685515642128	1.5360002020002022	0
001548	0.7868232815944459	1.0187616505807162	1.9321453739110075	26070	1.0180795470773525	0.8627233283184299	1.1760000000000002	1.308001308001308	1.224	2.148	2.8320000000000003	2.8920000000000003	0.07590004672398398	0.000682103503363729	1.9300002180002185	0
001549	0.6002484998623182	1.0047990192020888	1.9050662605430375	19440	1.003811111666038	0.6433195819911882	0.7200000000000001	0.624000624000624	0.5880000000000001	0.684	0.6960000000000001	0.672	0.04307108212887001	0.000987907536050825	0.6640001040001041	0
001550	1.0249778952423294	0.991415591955183	1.8861262532877492	31110	0.9938313066945961	1.0295098866124417	0.912	0.7080007080007079	0.612	0.5760000000000001	0.43200000000000005	0.312	0.004531991370112287	0.002415714739413044	0.592000118000118	0
001551	1.1373771826833532	0.989290036804795	1.8814751803567784	29850	0.9913805789766285	0.9878132470389388	0.8520000000000001	0.852000852000852	0.672	0.54	0.384	0.28800000000000003	0.1495639356444144	0.002090542171833465	0.5980001420001421	0
001552	0.9625844909957093	1.0036676641190616	1.900894825598244	34110	1.001613113183832	1.1287875998826868	1.284	0.7560007560007559	0.9960000000000001	1.1400000000000001	0.876	1.044	0.16620310888697754	0.00205455093522966	1.016000126000126	0
001553	0.7668838207828831	0.9895644484772518	1.881128416711404	21210	0.9911978634419734	0.7018934328206329	0.624	0.54000054000054	0.468	0.34800000000000003	0.252	0.21600000000000003	0.0649903879622502	0.00163341496472158	0.40800009000009	0
001554	0.786504908610666	0.9973577075937988	1.8947071232943549	23340	0.9983527098808229	0.7723806092425068	0.756	0.7080007080007079	0.648	0.528	0.48000000000000004	0.468	0.014124299368159177	0.0009950022870240938	0.598000118000118	0
001555	0.8734612232885597	0.9975936664330154	1.8988945095353549	22890	1.000559113366419	0.7574889522519701	0.8160000000000001	0.78000078000078	0.768	0.5880000000000001	0.5880000000000001	0.49200000000000005	0.11597227103658958	0.002965446933403504	0.67200013000013	0
001556	1.2724072686633714	1.0201325791408749	1.9306713671728568	44550	1.0173028684005674	1.4742740420631397	1.6920000000000002	2.4720024720024716	2.436	3.504	4.704000000000001	5.388	0.20186677339976833	0.0028297107403074673	3.366000412000412	0
001557	1.1397720372190205	1.0052827450971558	1.9058284839192412	33930	1.00421273984583	1.1228309370864722	1.224	1.404001404001404	1.284	1.1280000000000001	1.308	1.4160000000000001	0.016941100132548348	0.001070005251325723	1.2940002340002341	0
001558	1.1492170287025716	1.0033566906505689	1.9010619202446204	35280	1.001701158133347	1.1675059080580823	1.224	1.2720012720012719	1.1400000000000001	1.092	1.224	1.116	0.018288879355510712	0.001655532517221836	1.178000212000212	0
001559	0.8213873103116954	0.9981796628830767	1.889338791869915	31440	0.9955240467279609	1.0404304350721687	0.792	0.828000828000828	0.6000000000000001	0.5760000000000001	0.636	0.48000000000000004	0.21904312476047327	0.002655616155115781	0.652000138000138	0
001560	0.7552285353058318	0.9937796852653327	1.887261055871725	25590	0.9944292530584237	0.8468388941951908	0.672	0.576000576000576	0.54	0.49200000000000005	0.324	0.312	0.09161035888935898	0.0006495677930909993	0.4860000960000959	0
001561	0.6637155019430229	1.0059333191511077	1.903958983966526	22800	1.003227669213557	0.7545106208538628	0.744	0.78000078000078	0.672	0.9600000000000001	0.672	0.876	0.09079511891083991	0.002705649937550625	0.78400013000013	0
001562	1.2758351194010116	0.993460336243029	1.8941398449247344	36600	0.9980538014687499	1.2111881018969903	1.308	1.032001032001032	0.7320000000000001	0.5880000000000001	0.6960000000000001	0.54	0.06464701750402124	0.004593465225720905	0.816000172000172	0
001563	0.6705142960305724	0.9947027811353837	1.8804409369250303	25470	0.9908356189033446	0.8428677856643809	0.672	0.444000444000444	0.528	0.43200000000000005	0.34800000000000003	0.28800000000000003	0.17235348963380848	0.0038671622320390897	0.452000074000074	0
001564	1.0267022256596159	1.0046447711481346	1.8986205528940936	37890	1.000414761053689	1.2538775186031956	1.056	1.2120012120012118	1.116	1.08	1.224	1.068	0.22717529294357974	0.004230010094445458	1.126000202000202	0
001565	1.088626245558719	1.0027911034983155	1.9000297956674457	37380	1.001157314519794	1.237000307347254	1.212	0.9600009600009599	1.212	1.056	1.1640000000000001	0.924	0.14837406178853496	0.0016337889785214	1.08800016000016	0
001566	0.8846980224532884	1.0010054895506895	1.901190326436999	24780	1.0017688174927015	0.8200339116122245	0.7080000000000001	1.152001152001152	0.8280000000000001	0.792	0.804	0.612	0.06466411084106394	0.0007633279420120598	0.816000192000192	0
001567	0.8130842124827046	1.0009412226292016	1.90305529823737	23910	1.002751502166159	0.7912433747638534	0.8520000000000001	0.7080007080007079	0.9	0.648	0.7080000000000001	0.624	0.021840837718851147	0.0018102795369574487	0.740000118000118	0
001568	1.0285431581071875	0.9873462768876845	1.8845378910049668	24990	0.9929943721785475	0.8269833515411417	0.8640000000000001	0.588000588000588	0.54	0.456	0.336	0.20400000000000001	0.20155980656604588	0.0056480952908629645	0.49800009800009803	0
001569	0.9735070075489619	0.9978628977428264	1.899294881440304	26730	1.0007700759850482	0.8845644252378838	0.936	0.888000888000888	0.8280000000000001	0.624	0.7320000000000001	0.552	0.0889425823110781	0.002907178242221753	0.7600001480001479	0
001570	0.9378396883376833	1.0129219377022398	1.9234054052139344	32340	1.013474312143826	1.0702137490532422	1.2000000000000002	1.056001056001056	1.596	2.028	2.076	1.824	0.1323740607155589	0.0005523744415862897	1.630000176000176	0
001571	0.6090161067921303	1.0080143423638266	1.913405954758808	19380	1.0082054353150753	0.6413340277257834	0.636	0.816000816000816	0.7080000000000001	0.924	0.924	0.804	0.032317920933653155	0.00019109295124875025	0.8020001360001361	0
001572	1.1372838218926	1.0066640482178963	1.9102623202584328	36270	1.0065490019889223	1.2002675534372633	1.236	1.2720012720012719	1.608	1.32	1.368	1.536	0.0629837315446633	0.00011504622897406946	1.390000212000212	0
001573	0.5284114535200826	1.0035605874229743	1.897300769298898	18690	0.9997193451170936	0.618500153673627	0.672	0.45600045600045597	0.636	0.43200000000000005	0.528	0.6000000000000001	0.09008870015354442	0.0038412423058806766	0.554000076000076	0
001574	1.466035232156424	0.9780696280733759	1.857707079239427	43140	0.9788567710131205	1.4276135168261246	1.032	0.816000816000816	0.528	0.276	0.156	0.192	0.03842171533029948	0.0007871429397445784	0.5000001360001362	0
001575	1.3573688562965405	1.0124333228971478	1.9257052836624124	35910	1.0146861563667169	1.1883542278448338	1.62	1.9920019920019918	1.824	2.7	2.748	2.8080000000000003	0.16901462845170667	0.00225283346956906	2.2820003320003317	0
001576	0.44545337604742913	1.0041913438014685	1.899057634544707	13920	1.000645066648134	0.4606485895739373	0.5640000000000001	0.408000408000408	0.396	0.6000000000000001	0.456	0.468	0.015195213526508156	0.003546277153334554	0.482000068000068	0
001577	0.767654724461348	0.9930553886623992	1.882555408940653	22500	0.9919497693917292	0.7445828495268383	0.756	0.49200049200049195	0.612	0.396	0.312	0.324	0.023071874934509684	0.0011056192706699886	0.4820000820000819	0
001578	1.0483727599139983	0.9968093015997335	1.8985659152938703	29640	1.0003859715929995	0.9808638071100216	0.9840000000000001	0.9720009720009719	0.8520000000000001	0.624	0.636	0.6000000000000001	0.06750895280397662	0.0035766699932660018	0.7780001620001619	0
001579	0.9977963533133382	1.0103232004134475	1.9109198915223844	35580	1.0068954872294298	1.177433679385107	1.092	1.2960012960012959	1.6320000000000001	1.548	1.548	1.812	0.17963732607176885	0.003427713184017689	1.4880002160002161	0
001580	0.9383097940046382	1.009799350569323	1.919650365232561	28470	1.0114957190963703	0.9421454989346261	1.1880000000000002	1.284001284001284	0.9840000000000001	1.4520000000000002	1.6560000000000001	1.6320000000000001	0.00383570492998786	0.0016963685270472428	1.3660002140002139	0
001581	1.05787561065446	0.9930842453079017	1.8844533730869748	33150	0.9929498382812377	1.0970187316362083	0.912	0.84000084000084	0.7080000000000001	0.6000000000000001	0.504	0.384	0.039143120981748325	0.0001344070266640074	0.65800014000014	0
001582	0.9602461407550282	0.9946125108029484	1.887896843831612	26490	0.9947642603135602	0.8766222081762642	0.9840000000000001	0.7680007680007679	0.516	0.768	0.40800000000000003	0.468	0.083623932578764	0.0001517495106118094	0.6520001280001281	0
001583	0.9124560650063308	0.9892593721654858	1.8823204421183264	27570	0.9918259614633597	0.9123621849535525	0.804	0.612000612000612	0.456	0.43200000000000005	0.34800000000000003	0.228	9.38800527783279e-05	0.0025665892978739002	0.48000010200010196	0
001584	0.7799710562560528	1.0113880394637087	1.913870607391956	21720	1.0084502685189798	0.7187706440765745	0.912	1.128001128001128	1.032	1.3800000000000001	1.4280000000000002	1.524	0.06120041217947825	0.0029377709447289124	1.234000188000188	0
001585	1.0001213307095855	0.9881385092237746	1.86964651027337	32610	0.9851478558887856	1.0791487432475642	0.8280000000000001	0.7080007080007079	0.49200000000000005	0.444	0.276	0.264	0.07902741253797863	0.0029906533349889353	0.502000118000118	0
001586	1.1803926430261862	1.0156779612506044	1.9318067646437929	31860	1.0179011282202328	1.054329314930003	1.356	1.9680019680019678	2.3280000000000003	2.4000000000000004	2.8200000000000003	3.4560000000000004	0.12606332809618315	0.0022231669696284317	2.3880003280003286	0
001587	1.066727917781817	1.0068037098288591	1.9108763036352925	33450	1.0068725200464488	1.1069465029632328	1.1520000000000001	1.404001404001404	1.1760000000000002	1.308	1.4040000000000001	1.4280000000000002	0.040218585181415856	6.881021758964323e-05	1.312000234000234	0
001588	0.9371217804362456	0.9941847689278484	1.8822791779233496	30450	0.9918042186724187	1.0076687896929877	0.9480000000000001	0.7200007200007199	0.5760000000000001	0.5880000000000001	0.43200000000000005	0.43200000000000005	0.07054700925674207	0.002380550255429603	0.61600012000012	0
001589	1.3370771409845807	0.9999511535735844	1.896760276414816	43710	0.9994345504230427	1.446476282347471	1.1520000000000001	1.5120015120015118	1.092	1.356	0.9960000000000001	0.876	0.1093991413628903	0.0005166031505416946	1.1640002520002521	0
001590	0.7567653419680689	1.008036951268434	1.909923715674111	26700	1.0063705855992968	0.8835716481051814	0.9480000000000001	0.828000828000828	0.876	1.1280000000000001	1.104	1.092	0.12680630613711252	0.0016663656691371376	0.996000138000138	0
001591	0.774176040767532	1.013982142235786	1.9171224483084064	26250	1.0101637176062428	0.8686799911146447	0.8400000000000001	1.2000012000012	1.4160000000000001	1.4400000000000002	2.052	1.62	0.09450395034711268	0.0038184246295431823	1.4280002000002003	0
001592	1.416190836719269	1.0059058142355322	1.9093637809910904	42930	1.0060755466978872	1.4206640768972074	1.4160000000000001	1.56000156000156	1.788	1.9680000000000002	1.812	1.4640000000000002	0.004473240177938376	0.00016973246235507666	1.66800026000026	0
001593	1.6406948197205702	0.993842263825888	1.881730835858472	52080	0.9915152881144017	1.723461102371455	1.584	1.2360012360012358	1.104	0.924	0.8160000000000001	0.684	0.08276628265088481	0.002326975711486323	1.058000206000206	0
001594	0.9690211799652574	0.987128814086949	1.8828722692318016	25140	0.9921167283514716	0.8319472372046539	0.768	0.6000006000006	0.49200000000000005	0.40800000000000003	0.336	0.18000000000000002	0.13707394276060347	0.004987914264522608	0.4640001000001	0
001595	1.2237881627118903	1.0043133086513834	1.9100314922856785	34860	1.00642737488926	1.1536070282002482	1.32	1.332001332001332	1.296	1.296	1.4280000000000002	1.236	0.0701811345116421	0.0021140662378766883	1.318000222000222	0
001596	1.1846199286548489	1.0058359924518878	1.9098261435423625	37410	1.0063191732195458	1.2379930844799565	1.356	1.248001248001248	1.4160000000000001	1.4400000000000002	1.368	1.4640000000000002	0.0533731558251076	0.0004831807676579647	1.382000208000208	0
001597	0.9804349388736397	0.9871428939385946	1.878970432885466	29730	0.9900607858567272	0.983842138508129	0.8520000000000001	0.528000528000528	0.528	0.40800000000000003	0.324	0.192	0.003407199634489211	0.0029178919181326313	0.472000088000088	0
001598	1.0063569991648917	0.9921391480892688	1.887036759442133	29670	0.994311067537534	0.981856584242724	0.6960000000000001	0.792000792000792	0.768	0.7320000000000001	0.372	0.30000000000000004	0.0245004149221677	0.002171919448265114	0.610000132000132	0
001599	1.1045802226207586	0.9946015007657326	1.8932105486912003	30300	0.9975641398204538	1.0027049040294755	1.068	0.804000804000804	0.8160000000000001	0.6960000000000001	0.5640000000000001	0.48000000000000004	0.10187531859128307	0.002962639054721161	0.7380001340001341	0
001600	1.123879410943998	1.0012534344248718	1.900253416654739	31800	1.0012751441388976	1.052343760664598	1.272	0.864000864000864	1.3800000000000001	0.912	0.912	0.9480000000000001	0.07153565027940001	2.1709714025819338e-05	1.048000144000144	0
001601	1.0920423502799754	1.011235079904659	1.923294605189978	29310	1.0134159297675676	0.9699432586502946	1.2000000000000002	1.5000015000015	1.764	1.86	1.836	2.112	0.1220990916296808	0.0021808498629085626	1.7120002500002502	0
001602	1.029172977712483	0.9950062524005229	1.8924018695439813	26700	0.997138033321922	0.8835716481051814	0.924	0.888000888000888	0.684	0.624	0.7080000000000001	0.396	0.14560132960730154	0.0021317809213990957	0.704000148000148	0
001603	0.6210778467190631	1.008294851831163	1.9124654667804568	19320	1.0077098765502122	0.6393484734603785	0.612	0.7680007680007679	0.876	1.068	0.876	0.804	0.01827062674131541	0.0005849752809508058	0.834000128000128	0
001604	1.4175796187480347	0.9841501039750675	1.8685339715752896	39900	0.9845616407368921	1.3203935864942598	1.1520000000000001	0.816000816000816	0.624	0.43200000000000005	0.34800000000000003	0.24000000000000002	0.09718603225377498	0.00041153676182459353	0.602000136000136	0
001605	0.722772243947019	0.9837481953939263	1.8626930930098304	23760	0.9814839846325691	0.7862794891003412	0.54	0.432000432000432	0.264	0.28800000000000003	0.192	0.096	0.06350724515332218	0.0022642107613571882	0.302000072000072	0
001606	0.47401616374210676	0.9994966335443947	1.8973290223114665	15300	0.9997342320995266	0.50631633767825	0.42000000000000004	0.36000036000035995	0.504	0.5880000000000001	0.36000000000000004	0.24000000000000002	0.03230017393614326	0.00023759855513194594	0.41200006000006	0
001607	1.236580233352546	1.0119256638402188	1.917486104739088	39960	1.0103553342305607	1.3223791407596648	1.4040000000000001	1.752001752001752	2.136	2.004	2.016	2.8200000000000003	0.08579890740711882	0.0015703296096580832	2.022000292000292	0
001608	0.5000078017507864	0.9981487898011187	1.8994381616706304	14340	1.0008455727224912	0.47454746943177156	0.468	0.504000504000504	0.43200000000000005	0.28800000000000003	0.396	0.30000000000000004	0.025460332319014845	0.0026967829213725425	0.3980000840000841	0
001609	1.0122797102404615	0.9918931033128945	1.8881775516686048	26220	0.9949121699436562	0.8676872139819422	0.9720000000000001	0.624000624000624	0.672	0.5760000000000001	0.42000000000000004	0.336	0.14459249625851933	0.00301906663076168	0.6000001040001041	0
001610	0.6650170336139293	0.9998209872992005	1.8954070598249928	21210	0.9987215180852762	0.7018934328206329	0.7200000000000001	0.528000528000528	0.7080000000000001	0.456	0.6000000000000001	0.444	0.0368763992067036	0.0010994692139243423	0.5760000880000881	0
001611	0.8642367171221165	0.9987912004214455	1.8913667316503	28230	0.9965926019417621	0.9342032818730064	0.876	0.9120009120009119	0.6000000000000001	0.66	0.5880000000000001	0.612	0.06996656475088991	0.0021985984796834	0.7080001520001521	0
001612	0.7891039034417109	0.998673951396176	1.8918778342379827	26940	0.996861910399606	0.891513865166801	0.78	0.7080007080007079	0.7080000000000001	0.612	0.49200000000000005	0.54	0.10240996172509009	0.0018120409965699524	0.640000118000118	0
001613	1.7525368862782302	1.0121427477133562	1.9244892858240863	48870	1.0140454268723393	1.6172339491722927	2.112	2.6400026400026397	2.616	2.592	3.4560000000000004	3.9720000000000004	0.13530293710593755	0.0019026791589831227	2.8980004400004407	0
001614	0.6434393013087614	0.9951260396122765	1.878946358385512	24270	0.9900481006021183	0.8031567003562828	0.6000000000000001	0.54000054000054	0.444	0.42000000000000004	0.336	0.30000000000000004	0.15971739904752147	0.005077939010158183	0.44000009000009	0
001615	0.9374361862632505	0.9916835635147597	1.8869850043791208	22560	0.9942837969336644	0.7465684037922432	0.792	0.84000084000084	0.444	0.504	0.456	0.28800000000000003	0.19086778247100733	0.002600233418904696	0.5540001400001401	0
001616	0.4022285902210393	0.9690276176625829	1.8245708860835137	14820	0.9613967594759174	0.4904319035550108	0.264	0.12000012000011999	0.096	0.048	0.048	0.012	0.08820331333397152	0.0076308581866655345	0.09800002000002002	0
001617	0.9743418494779063	0.9928604788925616	1.8880487496554044	27660	0.9948443020197244	0.9153405163516598	0.8400000000000001	0.7440007440007439	0.5640000000000001	0.672	0.504	0.30000000000000004	0.05900133312624645	0.0019838231271628315	0.604000124000124	0
001618	1.0261319585375774	0.996684047624125	1.9007053535197125	28170	1.0015132771929691	0.9322177276076015	1.08	0.6000006000006	1.08	0.804	0.552	0.528	0.09391423092997597	0.004829229568844129	0.7740001000001001	0
001619	0.9494789597105301	1.0118283891648718	1.9211408675254609	30510	1.0122810895554273	1.0096543439583927	1.116	1.38000138000138	1.4040000000000001	1.536	1.788	2.004	0.06017538424786262	0.0004527003905554494	1.53800023000023	0
001620	0.5059540156061159	0.9963734162609165	1.89199478677779	19470	0.9969235346388399	0.6443123591238907	0.552	0.432000432000432	0.30000000000000004	0.36000000000000004	0.28800000000000003	0.28800000000000003	0.13835834351777487	0.0005501183779234031	0.37000007200007207	0
001621	1.2601102782094276	1.008197213597976	1.9138802589093529	34590	1.0084553540640908	1.144672034005926	1.4040000000000001	1.452001452001452	1.8840000000000001	1.608	1.848	1.836	0.11543824420350157	0.0002581404661148312	1.6720002420002424	0
001622	0.6816977223152899	0.9958207043310198	1.888815068482946	18630	0.9952480881609717	0.6165145994082221	0.6000000000000001	0.6000006000006	0.552	0.43200000000000005	0.372	0.336	0.06518312290706785	0.0005726161700481125	0.48200010000009996	0
001623	1.3463821434187402	1.0149174335574853	1.9231054038610365	44640	1.013316236439169	1.477252373461247	1.6920000000000002	2.172002172002172	2.22	2.544	3.132	3.8880000000000003	0.13087023004250686	0.0016011971183162998	2.6080003620003622	0
001624	1.9468072494607476	1.004733710169189	1.9094283688058484	53160	1.0061095790921797	1.7592010791487431	2.16	2.112002112002112	2.172	2.088	2.076	2.244	0.18760617031200444	0.0013758689229905752	2.142000352000352	0
001625	1.3590204024749843	0.9896129823259618	1.879241578650416	41070	0.9902036570719575	1.3591118946696554	1.056	1.032001032001032	0.9480000000000001	0.516	0.40800000000000003	0.43200000000000005	9.149219467108338e-05	0.0005906747459956119	0.7320001720001721	0
001626	0.7874847081536914	0.9974996126357053	1.8892883548745816	25200	0.995497470635883	0.8339327914700588	0.888	0.864000864000864	0.40800000000000003	0.43200000000000005	0.636	0.504	0.046448083316367406	0.0020021419998222934	0.622000144000144	0
001627	1.6424134585423482	0.9898358217040727	1.8925235830134937	34500	0.997202166174236	1.1416937026078187	1.536	1.0920010920010919	0.888	0.888	0.396	0.6000000000000001	0.5007197559345296	0.007366344470163266	0.9000001820001821	0
001628	1.079507940385859	0.9958650412923498	1.8940358185837336	28140	0.9979989882587501	0.9312249504748991	0.936	0.9600009600009599	0.912	0.648	0.612	0.528	0.1482829899109599	0.0021339469664003463	0.7660001600001601	0
001629	1.158488471505608	1.0131922515184701	1.920096123170325	38430	1.0117305963708823	1.2717475069918398	1.356	1.608001608001608	1.9440000000000002	2.412	2.244	2.616	0.11325903548623173	0.0014616551475878925	2.030000268000268	0
[truncated: 10,370 more rows]
