# Supplementary material for: Predicting sequence-specific amplification efficiency in multi-template PCR with deep learning
Source: Nat Commun. 2025 Oct 16;16:9187. doi: 10.1038/s41467-025-64221-4 (PMC12533003; doi:10.1038/s41467-025-64221-4)
Supplement: Supplementary file 4 — Source data [file 41467_2025_64221_MOESM4_ESM.zip › Supp.Fig. 30/dt4dds/lognormal/data.csv]

seq_id	x0	eff	efficiency	initial_count	eff_ref	x0_ref	PCR1	PCR2	PCR3	PCR4	PCR5	PCR6	x_error	eff_error	PCR_x_mean	PCR_x_nzeros
000000	1.0504214235915939	1.0079351486826862	1.9066104010507148	31350	1.006182795700907	1.037450987886643	0.912	1.248	1.7640017640017638	1.74	1.512	1.104	0.012970435704950933	0.001752352981779115	1.380000294000294	0
000001	1.1419745109039492	0.9742414286005414	1.8428436907259864	39930	0.9725309458883673	1.3213849424661452	0.8400000000000001	0.48000000000000004	0.288000288000288	0.20400000000000001	0.10800000000000001	0.084	0.17941043156219605	0.0017104827121741106	0.334000048000048	0
000002	1.0115486698211618	1.0008778585391898	1.901387118017428	32730	1.0034262925777346	1.0831186868749545	1.02	1.02	0.9600009600009599	0.8400000000000001	0.7320000000000001	0.8280000000000001	0.07157001705379273	0.002548434038544878	0.9000001600001601	0
000003	1.1209920673888096	0.9964221869711024	1.885039094128808	41100	0.9947988874343597	1.3601032089997136	1.236	0.744	0.804000804000804	0.8400000000000001	0.756	0.49200000000000005	0.23911114161090397	0.0016232995367426728	0.812000134000134	0
000004	0.670486072123105	0.9988810924796386	1.8813240849193031	21870	0.9928383514221707	0.7237337513582418	0.624	0.612	0.6720006720006719	0.48000000000000004	0.43200000000000005	0.43200000000000005	0.05324767923513685	0.0060427410574679374	0.542000112000112	0
000005	0.759569519802318	0.9945524094045878	1.894337863873249	19170	0.9997061627397313	0.6343839055115453	0.624	0.8160000000000001	0.42000042000042	0.48000000000000004	0.372	0.324	0.12518561429077268	0.005153753335143563	0.50600007000007	0
000006	1.2797211872438252	0.9841691713016023	1.865223487423339	37980	0.9843415215548751	1.256854498243531	1.224	0.8280000000000001	0.34800034800034796	0.384	0.336	0.228	0.022866689000294205	0.00017235025327277942	0.558000058000058	0
000007	0.6811842827632747	1.0010652169069247	1.8916146989591804	23370	0.9982690565092806	0.7733725546064065	0.636	0.648	0.6960006960006959	0.7080000000000001	0.516	0.48000000000000004	0.09218827184313183	0.0027961603976441873	0.614000116000116	0
000008	0.7843505313698652	1.0143386534565964	1.9221984386268487	23250	1.0144091303622527	0.7694014503465534	0.9960000000000001	1.116	1.26000126000126	1.74	1.4520000000000002	2.1	0.014949081023311828	7.04769056563137e-05	1.44400021000021	0
000009	0.6381896440176984	0.9979853764539149	1.8879025946567365	22320	0.9963100535147998	0.7386253923326912	0.7080000000000001	0.456	0.552000552000552	0.444	0.468	0.34800000000000003	0.1004357483149928	0.0016753229391150981	0.496000092000092	0
000010	1.0074722761094939	1.0125287107182448	1.9190817457610847	29880	1.012764346121441	0.9888049607034415	1.296	1.224	1.656001656001656	1.752	1.9560000000000002	2.112	0.018667315406052376	0.00023563540319626597	1.6660002760002761	0
000011	1.3478824511654637	0.9924164168249848	1.880649067424402	40020	0.9924821218590715	1.324363270661035	1.236	0.9	0.9720009720009719	0.7320000000000001	0.504	0.49200000000000005	0.023519180504428583	6.57050340866494e-05	0.8060001620001619	0
000012	0.9348920214326181	1.009891610255352	1.9180679915920664	27750	1.0122293537583584	0.9183178600910475	1.02	1.248	1.4400014400014398	1.4040000000000001	1.1760000000000002	1.764	0.016574161341570526	0.0023377435030065286	1.34200024000024	0
000013	0.7609833226038589	1.0031298272715272	1.8959862190763423	23730	1.0005760555325338	0.7852858673859661	0.8160000000000001	0.792	0.7560007560007559	0.684	0.8640000000000001	0.648	0.02430254478210714	0.0025537717389934045	0.760000126000126	0
000014	1.2197178040177192	1.0120242994414734	1.9211621542236632	32910	1.0138622480325623	1.0890753432647342	1.476	1.7280000000000002	1.8120018120018118	1.812	2.484	2.46	0.13064246075298502	0.0018379485910888782	1.9620003020003018	0
000015	1.08048431563078	1.0007975490693395	1.907031393106436	27120	1.0064049674478777	0.8974695627268183	0.936	1.104	1.38000138000138	0.8280000000000001	0.7320000000000001	0.8520000000000001	0.18301475290396163	0.005607418378538176	0.9720002300002301	0
000016	2.0062226391714066	1.008153994448558	1.9088957143266725	62160	1.0073888328125207	2.0570320066039467	2.16	2.424	2.652002652002652	2.9160000000000004	2.748	2.724	0.050809367432540053	0.0007651616360373481	2.604000442000442	0
000017	1.1741224797647332	1.003950564127834	1.9120884785191947	30540	1.0090737624654142	1.010646034132634	1.344	1.1280000000000001	1.26000126000126	1.224	1.2000000000000002	1.1640000000000001	0.16347644563209918	0.005123198337580348	1.22000021000021	0
000018	0.8752653617147025	1.0000119867203567	1.8965612798776776	22860	1.0008795345676145	0.7564953615020306	0.876	0.8400000000000001	0.6960006960006959	0.8640000000000001	0.612	0.6000000000000001	0.11877000021267192	0.0008675478472577325	0.7480001160001161	0
000019	1.0948608343599748	1.0115308096331967	1.914745973608386	34170	1.0104762125081344	1.1307719379931926	1.476	1.32	1.5000015000015	1.6800000000000002	2.2920000000000003	2.04	0.03591110363321781	0.0010545971250623953	1.7180002500002498	0
000020	1.364874737061047	1.0104963543595833	1.9159083743029448	41940	1.0110896506703992	1.3879009388186858	1.488	1.7160000000000002	2.052002052002052	2.484	2.196	2.184	0.02302620175763881	0.0005932963108159495	2.0200003420003423	0
000021	0.5074462989653743	1.0019769045634808	1.889941454947229	17970	0.9973860290502322	0.5946728629130135	0.5760000000000001	0.40800000000000003	0.552000552000552	0.516	0.396	0.43200000000000005	0.08722656394763917	0.004590875513248549	0.48000009200009197	0
000022	0.8502040042840455	1.0055911648169933	1.9081714596597872	24120	1.0070066191284222	0.7981919562304889	0.912	1.008	0.9000009000008999	0.9960000000000001	1.008	0.9480000000000001	0.052012048053556637	0.0014154543114288654	0.9620001500001502	0
000023	0.9504701494289083	1.0002915480037051	1.9017336678093764	26760	1.0036091786242598	0.8855562499472588	0.9840000000000001	1.044	0.6600006600006599	0.756	0.876	0.648	0.0649138994816495	0.003317630620554679	0.8280001100001101	0
000024	1.1789936770718112	0.997869556497774	1.8941130319116364	29940	0.9995875113091225	0.990790512833368	1.272	0.9	0.9600009600009599	0.912	0.6960000000000001	0.7080000000000001	0.1882031642384432	0.00171795481134851	0.90800016000016	0
000025	1.045733637190518	1.0111540656543356	1.914490900845962	35790	1.0103416019841063	1.1843818455012105	1.3800000000000001	1.248	1.476001476001476	1.6920000000000002	1.7160000000000002	2.1	0.13864820831069258	0.0008124636702293575	1.602000246000246	0
000026	1.433444166273535	1.0074547646484568	1.9063042988185068	44160	1.00602125519971	1.4613663676259696	1.56	1.9320000000000002	1.584001584001584	1.9080000000000001	1.7040000000000002	2.088	0.027922201352434506	0.0014335094487467614	1.796000264000264	0
000027	1.0519522583930574	1.0103264871340087	1.9155144184148667	32400	1.0108817468235354	1.0721981501603581	1.1760000000000002	1.548	1.356001356001356	1.476	1.9440000000000002	1.752	0.02024589176730074	0.0005552596895266326	1.5420002260002261	0
000028	0.6660607178747728	0.9997314004748683	1.8834287664579288	25770	0.9939490630565074	0.8527946398034701	0.7080000000000001	0.612	0.6000006000006	0.43200000000000005	0.5640000000000001	0.456	0.1867339219286973	0.005782337418360872	0.5620001000001	0
000029	0.6562642928402909	1.01737873571782	1.9264310669177565	21630	1.0166428314710692	0.7157915428385354	0.8400000000000001	1.212	1.0440010440010439	1.524	1.86	2.172	0.05952724999824455	0.0007359042467507404	1.4420001740001742	0
000030	1.2232472973249804	1.017238361935125	1.9266126488962887	40470	1.0167386584227673	1.3392549116354844	1.368	2.3760000000000003	2.196002196002196	2.8800000000000003	3.504	3.648	0.11600761431050399	0.0004997035123577298	2.662000366000366	0
000031	1.2382538922392767	1.008456038688468	1.9134507845971644	35910	1.0097926974598823	1.1883529497610636	1.3800000000000001	1.3800000000000001	1.8720018720018718	1.776	1.584	1.836	0.049900942478213084	0.0013366587714143119	1.638000312000312	0
000032	0.7961199490026343	0.987700790507131	1.873501162063202	20700	0.9887099304371774	0.6850154848246733	0.6960000000000001	0.43200000000000005	0.46800046800046796	0.312	0.252	0.168	0.11110446417796094	0.0010091399300463655	0.388000078000078	0
000033	1.5147065266302857	0.9965665391163668	1.8940375071572368	41310	0.9995476543417606	1.3670526414544568	1.332	1.212	1.476001476001476	0.936	0.9480000000000001	0.6960000000000001	0.1476538851758289	0.0029811152253937934	1.100000246000246	0
000034	1.0788439713214626	1.0135154080714508	1.9186742051259664	34170	1.0125492731440886	1.1307719379931926	1.248	1.6440000000000001	1.752001752001752	1.9200000000000002	2.3760000000000003	2.3760000000000003	0.05192796667173005	0.0009661349273621944	1.8860002920002923	0
000035	0.8156558187295151	1.0068320610249468	1.9093975555336091	20970	1.007653671391139	0.6939504694093429	0.9480000000000001	0.9720000000000001	0.9480009480009479	0.8520000000000001	1.1520000000000001	1.056	0.12170534932017218	0.0008216103661922158	0.9880001580001582	0
000036	1.6061340079344084	0.9908226625587919	1.883050970406664	37620	0.9937496873021021	1.2449411854639716	1.4280000000000002	1.1400000000000001	0.9240009240009239	0.792	0.5640000000000001	0.504	0.3611928224704368	0.0029270247433101915	0.892000154000154	0
000037	0.7122584166565354	1.0077564695322108	1.9116966399238724	19650	1.0088669759855506	0.650268322550958	0.7320000000000001	0.8160000000000001	1.0440010440010439	0.924	1.1400000000000001	0.8160000000000001	0.06199009410557743	0.0011105064533398767	0.9120001740001741	0
000038	1.026405965325228	1.0074255210475047	1.9082547128452607	32010	1.0070505546502595	1.0592920613158354	1.236	1.224	1.284001284001284	1.032	1.4280000000000002	1.512	0.032886095990607433	0.0003749663972452133	1.2860002140002138	0
000039	1.558374113467116	1.0030233236599593	1.905278429540112	48030	1.0054798692836413	1.5894344800062348	1.608	1.764	1.632001632001632	1.344	1.344	1.596	0.0310603665391187	0.002456545623682027	1.5480002720002721	0
000040	0.822299172647274	1.012691173879716	1.918077231141367	26550	1.0122342297810325	0.8786068174925158	0.9960000000000001	1.1880000000000002	1.2000012000012	1.512	1.5	1.836	0.056307644845241756	0.00045694409868346497	1.3720002000002	0
000041	1.0340075399161774	1.008084553798382	1.9113475139003877	30030	1.0086827303745078	0.9937688410282579	1.248	1.1760000000000002	1.26000126000126	1.3800000000000001	1.488	1.4640000000000002	0.04023869888791953	0.0005981765761258195	1.3360002100002102	0
000042	1.7340606169726867	1.0011151883443457	1.8981955399183637	53160	1.0017419888664758	1.7591991871149582	1.788	1.548	1.7640017640017638	1.512	1.524	1.236	0.0251385701422715	0.0006268005221301554	1.5620002940002944	0
000043	1.0767623108470756	1.0028132410851955	1.902663136169891	33510	1.0040996905154058	1.1089308645640001	1.104	0.9960000000000001	1.0920010920010919	1.26	1.1520000000000001	0.78	0.03216855371692451	0.0012864494302102791	1.064000182000182	0
000044	1.6639763595915835	1.0084188288828515	1.9031784426553249	53190	1.004371635176922	1.7601919631799214	1.7280000000000002	2.196	2.268002268002268	2.196	2.436	2.3280000000000003	0.09621560358833792	0.0040471937059294305	2.192000378000378	0
000045	0.8301563942786515	0.9940439612112145	1.8881069148905851	24360	0.9964178802129018	0.8061341647501953	0.744	0.672	0.552000552000552	0.49200000000000005	0.40800000000000003	0.324	0.02402222952845623	0.0023739190016872636	0.5320000920000919	0
000046	0.9584662107888667	1.004214263893943	1.901040038439077	31170	1.0032431269450057	1.0314943314968632	0.9720000000000001	1.116	1.0680010680010679	0.936	0.9720000000000001	0.9960000000000001	0.07302812070799647	0.0009711369489373567	1.0100001780001782	0
000047	0.6507817751292119	1.0068802018685092	1.9123936384025215	19680	1.0092348056572338	0.6512610986159213	0.756	0.672	0.9720009720009719	0.684	0.78	0.9	0.0004793234867094265	0.002354603788724541	0.7940001620001621	0
000048	1.0878639310917433	0.9642732218020994	1.8283045022795	32100	0.9648581243878415	1.0622703895107253	0.7080000000000001	0.336	0.22800022800022798	0.048	0.084	0.0	0.02559354158101801	0.0005849025857420642	0.23400003800003802	1
000049	0.35827029602394905	0.9902910952558631	1.8654059003774512	14430	0.9844377870404927	0.4775252872473447	0.336	0.21600000000000003	0.204000204000204	0.20400000000000001	0.10800000000000001	0.10800000000000001	0.11925499122339567	0.005853308215370445	0.19600003400003405	0
000050	1.115775436201375	1.0102089937242793	1.9109882959783455	35490	1.0084931589272594	1.1744540848515777	1.272	1.488	1.584001584001584	1.536	2.028	1.824	0.05867864865020267	0.0017158347970198662	1.622000264000264	0
000051	0.8146475672492806	0.9539719243117786	1.7970545203093016	29820	0.9483664519375867	0.9868194085735149	0.396	0.192	0.19200019200019197	0.012	0.0	0.012	0.17217184132423435	0.005605472374191844	0.134000032000032	1
000052	1.8664082431464286	1.0008913711275476	1.8920536060401	61500	0.998500682620986	2.035190933174754	1.848	1.8	1.728001728001728	1.6560000000000001	1.6800000000000002	1.26	0.16878269002832536	0.0023906885065615446	1.6620002880002878	0
000053	1.7521323978011651	1.00546620033678	1.9018917512951163	54240	1.0036926046265247	1.7949391254536367	1.788	1.9200000000000002	2.412002412002412	1.752	2.136	1.872	0.04280672765247151	0.0017735957102553712	1.980000402000402	0
000054	1.4885503013692238	1.0149816293218268	1.9216622359734843	46110	1.014126158086151	1.5258968118485838	1.608	2.448	2.82000282000282	3.06	3.4320000000000004	3.636	0.037346510479359996	0.0008554712356758642	2.83400047000047	0
000055	0.5979748900689463	1.006657823905486	1.9099590320701003	19830	1.0079499815502024	0.6562249789407377	0.6000000000000001	0.7080000000000001	0.7680007680007679	0.8280000000000001	0.6960000000000001	0.7080000000000001	0.058250088871791394	0.0012921576447164629	0.7180001280001281	0
000056	1.3173076855775632	1.0056066430657309	1.908086498223988	36240	1.00696178210511	1.19927348647566	1.272	1.608	1.5960015960015959	1.536	1.596	1.368	0.11803419910190316	0.0013551390393791163	1.496000266000266	0
000057	1.29235453980329	1.0127871677815699	1.9185238873019332	41370	1.0124699453441637	1.3690381935843834	1.812	1.6320000000000001	1.956001956001956	2.04	2.484	3.132	0.07668365378109332	0.00031722243740617273	2.176000326000326	0
000058	1.1112914208991385	1.011404768544632	1.9150915445390144	32850	1.010658581976433	1.0870897911348076	1.1640000000000001	1.536	1.9200019200019198	1.764	2.076	1.9200000000000002	0.024201629764330823	0.0007461865681988034	1.73000032000032	0
000059	1.1253965186875545	0.9970438215858674	1.889874364880418	33330	0.9973506233527962	1.1029742081742204	1.008	1.272	0.7200007200007199	0.6960000000000001	0.7320000000000001	0.612	0.0224223105133341	0.00030680176692887695	0.84000012000012	0
000060	0.6011226587711178	0.9990312496527143	1.898229032103456	20370	1.0017596638253514	0.6740949481100771	0.612	0.444	0.6600006600006599	0.40800000000000003	0.528	0.324	0.07297228933895927	0.002728414172637139	0.49600011000010996	0
000061	1.2969036975968589	0.9934019978150933	1.880906236918062	34920	0.9926178388990904	1.155591339617275	1.236	0.912	0.792000792000792	0.9	0.552	0.48000000000000004	0.14131235797958386	0.0007841589160029194	0.812000132000132	0
000062	1.0998925067207794	1.0092447462661873	1.910802084275154	32550	1.008394888713268	1.0771620304851748	1.26	1.1280000000000001	1.7400017400017398	1.752	1.824	1.4640000000000002	0.022730476235604646	0.0008498575529192198	1.5280002900002898	0
000063	0.8511841537163148	1.0029995007102777	1.9033638427316104	21870	1.0044694770679434	0.7237337513582418	0.876	0.9720000000000001	0.816000816000816	0.744	0.9	0.756	0.12745040235807303	0.0014699763576657698	0.844000136000136	0
000064	1.039974268883682	1.0126977524119378	1.920638772384208	33060	1.0135860417335973	1.0940392235895506	1.32	1.296	1.5480015480015479	2.028	2.2800000000000002	1.9800000000000002	0.054064954705868695	0.0008882893216595189	1.7420002580002578	0
000065	1.0380171722914397	0.9736504340227197	1.877277109244816	16680	0.9907026254783464	0.5519834921195919	0.504	0.528	0.288000288000288	0.252	0.10800000000000001	0.048	0.4860336801718479	0.017052191455626753	0.288000048000048	0
000066	0.8657575406517627	1.0072090641877782	1.9037825208445909	29580	1.0046904276690654	0.9788772000538085	1.02	1.1640000000000001	0.864000864000864	1.068	0.9720000000000001	1.368	0.11311965940204582	0.002518636518712869	1.076000144000144	0
000067	0.3025665488022309	0.9950017027943484	1.8618542751151348	12240	0.9825634742633514	0.4050526345050242	0.276	0.24000000000000002	0.264000264000264	0.14400000000000002	0.168	0.0	0.10248608570279333	0.012438228530996964	0.182000044000044	1
000068	0.8404366862096752	1.003069273300532	1.8965571538631365	27060	1.0008773571301874	0.8954840105968918	0.9600000000000001	0.876	0.792000792000792	0.7200000000000001	0.8640000000000001	0.804	0.0550473243872166	0.0021919161703445322	0.8360001320001321	0
000069	0.6816036177987363	0.9720027652763094	1.8273772581393977	21150	0.9643687862930366	0.6999071257991227	0.40800000000000003	0.276	0.16800016800016798	0.096	0.10800000000000001	0.024	0.01830350800038638	0.007633978983272782	0.180000028000028	0
000070	0.7546992126054521	1.0042920909865245	1.900885274620006	28320	1.003161452843123	0.9371806053253502	0.804	0.804	0.864000864000864	0.78	0.7320000000000001	0.804	0.18248139271989805	0.00113063814340153	0.7980001440001442	0
000071	0.8545390521003329	0.9867425615161975	1.882883297212199	22380	0.9936612004861916	0.7406109444626178	0.624	0.552	0.49200049200049195	0.30000000000000004	0.264	0.156	0.1139281076377151	0.0069186389699940065	0.398000082000082	0
000072	0.9465702753630365	1.0170321456686136	1.92512699289148	27180	1.0159546274998559	0.8994551148567449	1.1280000000000001	1.536	1.776001776001776	2.532	2.472	2.748	0.04711516050629161	0.001077518168757674	2.0320002960002963	0
000073	1.267102639027079	0.9834711675704487	1.8630501039327112	36990	0.9831945535767684	1.2240928880997424	0.9480000000000001	0.744	0.516000516000516	0.444	0.252	0.192	0.04300975092733661	0.00027661399368028583	0.5160000860000861	0
000074	0.9763704415973959	0.9964681996538197	1.890923767964343	27780	0.9979044288540244	0.9193106361560108	0.804	0.936	0.7320007320007319	0.8280000000000001	0.456	0.49200000000000005	0.057059805441385114	0.0014362292002046972	0.7080001220001221	0
000075	1.2947573966141805	0.9976021565994564	1.8909331700980967	43260	0.9979093906780137	1.4315830856770708	1.1880000000000002	1.5	0.804000804000804	0.9480000000000001	0.7080000000000001	0.8280000000000001	0.13682568906289028	0.00030723407855726137	0.9960001340001341	0
000076	0.8169295677548342	0.9952563905112131	1.8919951970014408	24990	0.9984698581957233	0.8269824621144244	0.756	0.7320000000000001	0.588000588000588	0.456	0.384	0.42000000000000004	0.010052894359590225	0.0032134676845102517	0.556000098000098	0
000077	1.606104587937275	1.0032040967202924	1.9027260086743016	47250	1.004132870462513	1.5636223023171891	1.7160000000000002	1.512	1.8480018480018479	1.512	1.6920000000000002	1.3800000000000001	0.042482285620085936	0.0009287737422205566	1.6100003080003082	0
000078	1.3297520255055857	1.0134422801835345	1.9223586306138456	40050	1.0144936690919462	1.3253560467259984	1.6560000000000001	1.86	2.244002244002244	2.3160000000000003	2.556	3.2640000000000002	0.004395978779587306	0.0010513889084116101	2.316000374000374	0
000079	1.3963090490821763	1.0059466406101438	1.9072071596003977	43290	1.0064977253716714	1.432575861742034	1.6560000000000001	1.488	1.608001608001608	1.512	1.6800000000000002	1.7160000000000002	0.03626681265985776	0.0005510847615275427	1.6100002680002679	0
000080	0.6816412681109604	0.9901535071295715	1.873675307194197	19560	0.9888018327128942	0.6472899943560682	0.552	0.456	0.45600045600045597	0.336	0.21600000000000003	0.192	0.03435127375489222	0.0013516744166772732	0.36800007600007606	0
000081	0.7593138289555292	1.0116442762742863	1.915905626578976	22950	1.011088200603525	0.7594736896969204	0.9840000000000001	1.032	0.9960009960009959	1.1640000000000001	1.4520000000000002	1.548	0.00015986074139118234	0.0005560756707614356	1.196000166000166	0
000082	0.9524798600176957	0.9955159816687529	1.887469796266602	29040	0.9960816511658352	0.9610072308844693	0.924	0.792	0.6720006720006719	0.5640000000000001	0.516	0.456	0.008527370866773576	0.0005656694970823661	0.654000112000112	0
000083	1.0404190875689732	0.9563822406175818	1.825512674916392	21630	0.9633847826606704	0.7157915428385354	0.612	0.21600000000000003	0.132000132000132	0.048	0.036000000000000004	0.012	0.32462754473043776	0.007002542043088589	0.17600002200002204	0
000084	0.8188710783849728	1.0026697013956989	1.895936701013764	27270	1.0005499231760675	0.9024334430516349	1.02	0.5760000000000001	0.9360009360009359	0.912	0.7080000000000001	0.7080000000000001	0.08356236466666211	0.0021197782196313852	0.810000156000156	0
000085	0.6855715690658256	0.9927080629049726	1.880739852181988	23280	0.9925300320462521	0.7703942264115167	0.5640000000000001	0.516	0.49200049200049195	0.372	0.324	0.21600000000000003	0.08482265734569105	0.0001780308587204793	0.414000082000082	0
000086	0.7953032372312664	1.0068459461277937	1.9016813113181028	29730	1.003581548332967	0.9838410803786249	0.8520000000000001	0.9600000000000001	0.864000864000864	1.2000000000000002	0.9480000000000001	0.9720000000000001	0.18853784314735855	0.003264397794826568	0.9660001440001441	0
000087	0.9901500032853386	1.0069347472281542	1.9069534552341505	35040	1.0063638369965888	1.1595624438771281	1.104	1.1520000000000001	1.1880011880011878	1.26	1.224	1.284	0.1694124405917895	0.0005709102315654135	1.202000198000198	0
000088	0.5103320044126077	1.0209697046472563	1.9246937774826935	20580	1.015726005076044	0.6810443805648201	0.7080000000000001	0.888	1.104001104001104	1.488	1.9680000000000002	2.16	0.17071237615221235	0.005243699571212401	1.386000184000184	0
000089	0.9425209237587274	1.0081286460622205	1.9085784468698104	30900	1.0072214000446336	1.0225593469121934	0.9600000000000001	1.344	1.152001152001152	1.26	1.296	1.332	0.08003842315346599	0.0009072460175869601	1.2240001920001922	0
000090	0.5791624595990975	1.012052169481783	1.9183503097031152	18750	1.012378342574372	0.6204850406020591	0.672	0.756	0.9480009480009479	1.008	1.116	1.092	0.0413225810029616	0.0003261730925889772	0.9320001580001579	0
000091	0.7931604813520646	1.0141383044819747	1.921431553044394	25650	1.0140044189021076	0.8488235355436169	0.9840000000000001	1.224	1.2360012360012358	1.5	1.62	2.064	0.055663054191552264	0.00013388557986715455	1.438000206000206	0
000092	0.7085894450952562	0.9923613990637264	1.8814642791625096	21120	0.9929123366660846	0.6989143497341594	0.624	0.5880000000000001	0.42000042000042	0.336	0.312	0.252	0.009675095361096786	0.0005509376023581369	0.42200007000007006	0
000093	0.8508768329370255	1.004211394896356	1.9008925150361144	31650	1.0031652738555952	1.0473787485362758	0.9600000000000001	1.008	0.7560007560007559	0.78	1.056	0.8520000000000001	0.19650191559925023	0.00104612104076085	0.902000126000126	0
000094	1.3829711764091082	1.0127562631121194	1.9200967222850769	40500	1.013299983562587	1.3402476877004477	1.7280000000000002	1.86	2.1360021360021357	2.496	2.604	3.06	0.042723488708660495	0.0005437204504676885	2.314000356000356	0
000095	0.8028817674886888	1.009799162009146	1.9131761030975196	25440	1.0096477387419986	0.8418741030888739	0.876	1.02	1.224001224001224	1.1760000000000002	1.272	1.272	0.03899233560018511	0.00015142326714734367	1.1400002040002042	0
000096	1.0543661951972254	0.9934980907959331	1.8759144651903297	39180	0.9899835121222393	1.2965655408420629	1.104	0.876	0.528000528000528	0.54	0.504	0.456	0.24219934564483747	0.003514578673693758	0.6680000880000879	0
000097	0.7860573048412842	0.999518971416299	1.9006450142367908	22530	1.0030346593126007	0.7455748247874343	0.8640000000000001	0.9	0.48000048000047996	0.49200000000000005	0.7200000000000001	0.552	0.04048248005384991	0.0035156878963017446	0.66800008000008	0
000098	1.2162146915479675	0.9998857566983355	1.8981077772849408	34800	1.001695673556433	1.1516202353574219	1.092	1.308	1.0680010680010679	0.9840000000000001	0.9600000000000001	0.78	0.0645944561905456	0.0018099168580976155	1.032000178000178	0
000099	1.5124074461266614	0.9648277969486334	1.8359097588542277	43320	0.9688716755140522	1.4335686378069974	0.7080000000000001	0.636	0.216000216000216	0.21600000000000003	0.07200000000000001	0.036000000000000004	0.07883880831966406	0.004043878565418768	0.314000036000036	0
000100	1.1774320997496395	0.9977794174458398	1.8882817286921691	35640	0.9965101353687049	1.179417965176394	1.056	1.008	1.104001104001104	0.9	0.7080000000000001	0.636	0.001985865426754607	0.0012692820771348368	0.9020001840001841	0
000101	1.26692199011161	1.0043922855631136	1.9083369058805624	33900	1.007093930694994	1.1218369534085229	1.308	1.4040000000000001	1.404001404001404	1.3800000000000001	1.284	1.296	0.14508503670308714	0.0027016451318804258	1.3460002340002337	0
000102	1.232490706180139	1.00800579252088	1.9121915441522632	34290	1.0091281536859618	1.1347430422530458	1.4160000000000001	1.56	1.452001452001452	1.62	1.62	1.848	0.09774766392709311	0.0011223611650816867	1.5860002420002421	0
000103	0.9732922557673299	1.0015580448702872	1.896797662595442	31260	1.0010042817229245	1.034472659691753	1.104	1.08	0.6840006840006839	0.804	0.9480000000000001	0.804	0.06118040392442314	0.0005537631473626625	0.9040001140001142	0
000104	0.719078512685666	0.941924511255605	1.7807813039377278	22500	0.9397785252511633	0.744582048722471	0.372	0.10800000000000001	0.024000024000023996	0.024	0.0	0.0	0.025503536036804997	0.0021459860044416024	0.088000004000004	2
000105	0.9806092456237899	1.0125711019911134	1.9180885503262413	25740	1.0122402032977382	0.8518018637385069	1.116	1.26	1.884001884001884	1.7040000000000002	1.8	2.016	0.12880738188528307	0.0003308986933752145	1.6300003140003139	0
000106	0.7430347408926831	0.968927922028051	1.8194915282848363	36030	0.9602072199306417	1.1923240540209168	0.516	0.252	0.18000018000017998	0.14400000000000002	0.012	0.07200000000000001	0.4492893131282337	0.008720702097409272	0.19600003000003005	0
000107	0.8319664392251586	0.9975999508000802	1.898073972656092	21990	1.0016778337104193	0.727704855618095	0.8160000000000001	0.78	0.528000528000528	0.684	0.5640000000000001	0.43200000000000005	0.10426158360706361	0.004077882910339059	0.6340000880000881	0
000108	0.8798246396592005	0.9970882163303572	1.8855735964013152	30180	0.9950809623619713	0.9987327213530744	0.936	0.756	0.7080007080007079	0.468	0.504	0.5640000000000001	0.1189080816938739	0.002007253968385858	0.656000118000118	0
000109	0.6073138822120453	1.0073174227891928	1.9039320598442515	21510	1.004769344457027	0.7118204385786823	0.636	0.7320000000000001	0.9240009240009239	0.66	0.7320000000000001	0.8640000000000001	0.10450655636663697	0.0025480783321658595	0.7580001540001541	0
000110	1.646313670225423	0.9942632001451914	1.8824068388984805	45090	0.9934097573188471	1.492142425639832	1.6440000000000001	1.224	1.1400011400011398	0.8400000000000001	0.888	0.684	0.15417124458559117	0.0008534428263443639	1.0700001900001899	0
000111	0.7991387251303775	0.9962358481956458	1.890079623320884	22530	0.997458945174263	0.7455748247874343	0.804	0.648	0.576000576000576	0.54	0.42000000000000004	0.42000000000000004	0.05356390034294323	0.0012230969786172219	0.5680000960000959	0
000112	0.7985118650452833	1.0001841287366526	1.8979278889027216	22170	1.0016007403727916	0.7336615120078748	0.792	0.66	0.828000828000828	0.684	0.6960000000000001	0.48000000000000004	0.06485035303740849	0.0014166116361389314	0.690000138000138	0
000113	1.294879287322842	0.9709143189260289	1.8491432685133369	31560	0.9758554461566541	1.044400420341386	0.78	0.612	0.264000264000264	0.20400000000000001	0.084	0.07200000000000001	0.25047886698145616	0.004941127230625231	0.33600004400004396	0
000114	0.7395830215388544	1.0071390701837304	1.9041323133112436	24930	1.0048750249847087	0.8249969099844978	0.792	0.9600000000000001	0.78000078000078	0.9960000000000001	1.056	0.888	0.08541388844564346	0.0022640451990216803	0.91200013000013	0
000115	1.0082319435838112	0.9939194266701253	1.888485465981208	25170	0.9966176544271139	0.8329391185042042	0.8520000000000001	0.768	0.828000828000828	0.636	0.372	0.43200000000000005	0.17529282507960697	0.0026982277569885804	0.648000138000138	0
000116	0.8465139568011955	0.9543762756176145	1.824525682148496	26940	0.9628639131941078	0.8915129063370386	0.43200000000000005	0.21600000000000003	0.08400008400008399	0.048	0.012	0.012	0.04499894953584316	0.00848763757649329	0.13400001400001402	0
000117	2.263370688619009	1.0036025174369316	1.9042018087957149	66510	1.0049117001024022	2.200984536023624	2.3400000000000003	2.544	2.1840021840021837	2.424	2.232	2.136	0.062386152595384825	0.0013091826654705319	2.310000364000364	0
000118	0.651107224312496	0.9980355500417895	1.8865700768826932	25380	0.9956068388158402	0.8398885509589473	0.7200000000000001	0.528	0.432000432000432	0.49200000000000005	0.5640000000000001	0.324	0.1887813266464513	0.0024287112259492316	0.510000072000072	0
000119	0.7477600243658166	0.9947874037882956	1.8952205922266712	18690	1.0001720083482526	0.6184994884721325	0.5640000000000001	0.7080000000000001	0.564000564000564	0.516	0.34800000000000003	0.30000000000000004	0.12926053589368403	0.00538460455995704	0.500000094000094	0
000120	1.7345688009272655	1.004989579724959	1.9039599854019544	50220	1.0047840817183498	1.6619071327485553	1.8840000000000001	1.9920000000000002	1.8360018360018358	1.9440000000000002	1.752	2.004	0.07266166817871023	0.00020549800660929485	1.902000306000306	0
000121	1.125260769771497	0.9963839746624683	1.8849157091014968	33510	0.9947337729822099	1.1089308645640001	1.092	1.008	0.7320007320007319	0.7200000000000001	0.78	0.516	0.016329905207496775	0.001650201680258423	0.808000122000122	0
000122	0.9155996537769022	0.9912240262906086	1.8715879790323056	28110	0.9877002790424015	0.9302311728706071	0.888	0.684	0.38400038400038394	0.468	0.504	0.24000000000000002	0.014631519093704859	0.003523747248207032	0.528000064000064	0
000123	1.2109717438177818	1.0015110502634559	1.896791484481961	38070	1.001001021323479	1.2598328264384209	1.26	1.1640000000000001	1.0680010680010679	1.1640000000000001	1.1760000000000002	0.8520000000000001	0.04886108262063904	0.0005100289399768698	1.114000178000178	0
000124	0.9071952725468807	0.9930779481352227	1.8780893848415212	28260	0.9911312907842328	0.9351950531954235	0.804	0.7200000000000001	0.54000054000054	0.5760000000000001	0.372	0.336	0.027999780648542805	0.0019466573509898666	0.55800009000009	0
000125	1.7334367458398727	0.9853808765315998	1.8634455101756056	47280	0.9834032228249241	1.5646150783821524	1.224	1.104	0.9960009960009959	0.6000000000000001	0.336	0.34800000000000003	0.16882166745772031	0.001977653706675686	0.768000166000166	0
000126	1.0324499130021207	1.0076189031096778	1.912154413803425	31710	1.0091085587450241	1.0493643006662023	1.02	1.284	1.5120015120015118	1.332	1.368	1.32	0.016914387664081598	0.0014896556353463097	1.306000252000252	0
000127	1.109387410807778	0.9982486670749866	1.8922006226410049	34800	0.9985782682538092	1.1516202353574219	1.08	1.008	0.9840009840009839	0.7320000000000001	0.7080000000000001	0.6960000000000001	0.042232824549643944	0.00032960117882263607	0.868000164000164	0
000128	0.77052938511556	1.008404156522804	1.907775563682112	23250	1.0067976914306584	0.7694014503465534	0.756	1.224	0.864000864000864	1.08	1.1280000000000001	1.08	0.0011279347690066333	0.0016064650921454593	1.022000144000144	0
000129	0.8043383425249201	1.01040277855425	1.9133624166446308	23340	1.009746062702471	0.7723797785414432	0.924	0.9840000000000001	1.1640011640011638	1.272	1.572	1.2000000000000002	0.03195856398347685	0.0006567158517789551	1.186000194000194	0
000130	0.8820007722662236	1.0108019718948555	1.9183254689444005	23040	1.0123652332658122	0.7624520178918103	1.092	1.1400000000000001	1.284001284001284	1.296	1.332	1.812	0.11954875437441337	0.0015632613709566368	1.326000214000214	0
000131	0.8951141777506552	1.0109180250258534	1.9155941763970263	31260	1.010923837808366	1.034472659691753	1.1280000000000001	1.104	1.2000012000012	1.512	1.536	1.6320000000000001	0.1393584819410979	5.812782512659709e-06	1.3520002000001998	0
000132	0.7632674881333884	1.0120603440142781	1.9146279280067195	24270	1.010413915851492	0.8031558365553053	0.8400000000000001	1.1400000000000001	1.1400011400011398	1.308	1.524	1.4280000000000002	0.03988834842191691	0.001646428162786151	1.23000019000019	0
000133	1.394443125897657	1.0030296707470203	1.9038524022458536	40020	1.0047273064481024	1.324363270661035	1.572	1.356	1.3440013440013439	1.296	1.572	1.1760000000000002	0.07007985523662197	0.0016976357010820564	1.386000224000224	0
000134	1.6584389337788115	0.9936527219484114	1.886542224181861	48360	0.9955921400035525	1.600355016720831	1.524	1.284	1.1880011880011878	0.8520000000000001	0.744	0.684	0.05808391705798055	0.0019394180551410845	1.046000198000198	0
000135	1.2158000638290896	0.9943313302914246	1.891903017660273	30150	0.9984212120396176	0.9977399452881112	1.1280000000000001	1.032	0.9120009120009119	0.54	0.6000000000000001	0.5640000000000001	0.2180601185409784	0.004089881748193025	0.796000152000152	0
000136	0.6378945982620716	1.0126990394706417	1.9164590588272925	21570	1.0113802655196376	0.7138059907086088	0.744	1.2000000000000002	0.7560007560007559	1.02	1.212	1.548	0.07591139244653722	0.001318773951004104	1.080000126000126	0
000137	0.9081512890857273	1.0074994261990442	1.90582413425009	32190	1.005767856116405	1.0652487177056151	1.104	0.936	1.2120012120012118	1.1880000000000002	1.092	1.308	0.15709742861988785	0.0017315700826392444	1.140000202000202	0
000138	0.8614802188428001	1.0122836188146282	1.9221819705451797	22410	1.0144004395985577	0.7416037205275811	1.044	1.2000000000000002	1.224001224001224	1.536	1.6920000000000002	1.7280000000000002	0.11987649831521907	0.002116820783929496	1.404000204000204	0
000139	1.2608372754505566	1.0068988904311296	1.9121456037508409	35250	1.0091039093822942	1.1665118763318711	1.4160000000000001	1.488	1.5360015360015358	1.488	1.548	1.6920000000000002	0.09432539911868543	0.00220501895116465	1.528000256000256	0
000140	1.2487644187430345	1.0116466215482782	1.919921171897516	36300	1.0132073396854504	1.2012590386055866	1.476	1.62	2.1000021000021	1.9440000000000002	2.1	2.556	0.04750538013744787	0.001560718137172179	1.9660003500003498	0
000141	0.9348641881532115	1.0113877842539023	1.918190974757076	26100	1.0122942561341794	0.8637151765180663	1.032	1.272	1.476001476001476	1.6320000000000001	1.536	1.752	0.0711490116351452	0.0009064718802771488	1.4500002460002461	0
000142	1.0545995053230046	0.9980368757715157	1.891242594725166	31710	0.998072684519352	1.0493643006662023	0.9600000000000001	1.056	0.7680007680007679	0.8400000000000001	0.7080000000000001	0.5760000000000001	0.0052352046568022725	3.5808747836374444e-05	0.818000128000128	0
000143	1.2019852004942777	1.0010043611691546	1.8928457151594076	40320	0.9989187053946611	1.334291031310668	1.1640000000000001	1.356	1.008001008001008	1.008	1.032	0.9	0.13230583081639025	0.002085655774493489	1.078000168000168	0
000144	0.7016694476427467	0.9970314787899389	1.887688396882924	21480	0.996197014104772	0.710827662513719	0.672	0.552	0.588000588000588	0.504	0.456	0.336	0.009158214870972237	0.0008344646851669024	0.5180000980000979	0
000145	0.8795983276336475	1.0192700287518988	1.9265169362812329	30870	1.0166881476385254	1.0215665708472301	1.1280000000000001	1.4640000000000002	1.956001956001956	2.3040000000000003	2.8560000000000003	3.204	0.1419682432135826	0.002581881113373319	2.152000326000326	0
000146	0.766260051667626	1.0030024616075204	1.9020288181786515	24690	1.0037649394569637	0.8170547014647915	0.744	0.888	0.6480006480006479	0.9720000000000001	0.7080000000000001	0.636	0.050794649797165525	0.0007624778494432771	0.766000108000108	0
000147	0.902312970634129	1.0089934020128037	1.9075215549720368	28200	1.0066636424430442	0.9332095010654969	1.044	1.032	1.2960012960012959	1.26	1.4040000000000001	1.32	0.030896530431367975	0.0023297595697595597	1.2260002160002161	0
000148	1.1901350539883613	1.0100353025280033	1.9090614387279825	35400	1.0074762911843695	1.1714757566566876	1.272	1.524	1.884001884001884	1.788	1.9440000000000002	1.872	0.018659297331673708	0.002559011343633788	1.7140003140003142	0
000149	0.9389930409420021	0.9936628711939921	1.8883873414215813	22350	0.9965658707781431	0.7396181683976545	0.888	0.7080000000000001	0.624000624000624	0.504	0.468	0.36000000000000004	0.1993748725443476	0.002902999584150967	0.592000104000104	0
000150	1.1675902849619302	0.9983581980284669	1.8925424087103355	34950	0.9987586403227864	1.1565841156822383	0.9840000000000001	1.044	1.152001152001152	0.936	0.8520000000000001	0.5760000000000001	0.01100616927969189	0.00040044229431945855	0.9240001920001921	0
000151	1.3539683438281767	0.9970201790168352	1.8896901089411569	38010	0.9972533852615805	1.2578472743084943	1.356	1.08	1.056001056001056	0.9480000000000001	0.8640000000000001	0.684	0.09612106951968236	0.00023320624474532092	0.998000176000176	0
000152	0.9867248536351683	1.0024985836654299	1.9007661176257704	27840	1.0030985696670314	0.9212961882859374	0.9600000000000001	0.9600000000000001	1.2000012000012	0.8160000000000001	1.104	0.7320000000000001	0.06542866534923086	0.0005999860016014935	0.9620002000002	0
000153	1.7697492383459046	0.9874804175245276	1.8670156232028492	58140	0.9852872922209269	1.924000013898865	1.7160000000000002	0.9960000000000001	0.804000804000804	0.6960000000000001	0.552	0.396	0.15425077555296052	0.002193125303600718	0.8600001340001341	0
000154	1.2848658301253475	0.9809598834465266	1.8740263179067167	28770	0.9889870729380863	0.9520722462997996	0.8520000000000001	0.684	0.624000624000624	0.372	0.156	0.18000000000000002	0.3327935838255479	0.008027189491559672	0.478000104000104	0
000155	0.9828183539982149	1.0104800665177185	1.9152741530245772	31500	1.0107549506506106	1.0424148682114593	0.924	1.7040000000000002	1.5000015000015	1.356	1.512	1.788	0.05959651421324441	0.000274884132892117	1.46400025000025	0
000156	0.8209564144068635	1.0100181981423797	1.9143233352234583	25980	1.010253171937558	0.8597440722582131	1.092	0.756	1.2360012360012358	1.5	1.308	1.272	0.03878765785134963	0.00023497379517833927	1.194000206000206	0
000157	0.7135425678029285	1.0017424975737794	1.905767281633628	15690	1.0057378530677785	0.5192218819758031	0.684	0.768	0.6960006960006959	0.612	0.6960000000000001	0.528	0.19432068582712536	0.003995355493999098	0.664000116000116	0
000158	1.1853982521302469	1.008413150950596	1.90942761391149	36570	1.007669534213808	1.2101940231902562	1.224	1.524	1.656001656001656	1.596	1.764	1.608	0.024795771060009297	0.000743616736788022	1.562000276000276	0
000159	0.48532618428343555	1.004929788771578	1.8960136767385487	18780	1.0005905458695776	0.6214778166670224	0.49200000000000005	0.5640000000000001	0.54000054000054	0.516	0.612	0.468	0.13615163238358685	0.004339242902000384	0.53200009000009	0
000160	1.1979084229190704	1.0064750796093582	1.9133550774249408	30420	1.009742189548007	1.0066749298727808	1.356	1.368	1.3200013200013199	1.4520000000000002	1.6560000000000001	1.3800000000000001	0.19123349304628956	0.00326710993864876	1.4220002200002202	0
000161	0.6364810357621703	1.0008823534281326	1.8898312417866452	23100	0.9973278658376649	0.7644375700217368	0.648	0.636	0.54000054000054	0.5880000000000001	0.516	0.468	0.12795653425956655	0.0035544875904677253	0.56600009000009	0
000162	0.6274038683249561	1.00829086653613	1.9077746179515196	19530	1.0067971923366374	0.6462972182911048	0.792	0.792	0.6360006360006359	0.876	0.8400000000000001	1.008	0.018893349966148665	0.001493674199492645	0.824000106000106	0
000163	1.5087278477484836	0.9904076499411997	1.8662556496899996	41820	0.9848862284936986	1.3839298345588327	1.3800000000000001	1.044	0.876000876000876	0.5880000000000001	0.636	0.43200000000000005	0.12479801318965089	0.005521421447501118	0.8260001460001462	0
000164	0.5349154592418495	1.0090317691258435	1.9122565556129103	15960	1.0091624624326205	0.5281568665604728	0.6000000000000001	0.552	0.816000816000816	0.8520000000000001	0.9600000000000001	0.648	0.006758592681376685	0.00013069330677706326	0.738000136000136	0
000165	1.4424377197724514	1.0126703789382816	1.9159741578682363	46620	1.0111243668827936	1.54277400495296	1.596	2.052	2.4840024840024837	2.604	2.748	2.94	0.10033628518050852	0.0015460120554879886	2.404000414000414	0
000166	1.5919205332557647	1.008056186828697	1.9148141352289847	42840	1.010512183700747	1.4176842207675848	1.9680000000000002	1.7280000000000002	2.004002004002004	2.004	2.46	2.184	0.17423631248817983	0.0024559968720498926	2.0580003340003343	0
000167	0.6885908281508627	0.9996660635528596	1.8869638957742745	27540	0.9958146703650192	0.9113684276363044	0.648	0.636	0.588000588000588	0.6000000000000001	0.66	0.36000000000000004	0.22277759948544174	0.003851393187840335	0.582000098000098	0
000168	0.7337910622950972	1.0058451912997888	1.9065123544166216	25260	1.006131053175876	0.8359174466990941	0.768	0.912	0.816000816000816	0.9	0.7320000000000001	0.936	0.1021263844039969	0.00028586187608725666	0.844000136000136	0
000169	0.8081025265030214	1.001762896638668	1.894698806562068	25680	0.9998966444047445	0.8498163116085802	0.876	0.924	0.624000624000624	0.648	0.78	0.684	0.04171378510555879	0.0018662522339235599	0.756000104000104	0
000170	0.4240115002622094	1.009552124084	1.9099541711436363	14130	1.007947416274897	0.46759752659771175	0.552	0.54	0.49200049200049195	0.5880000000000001	0.612	0.792	0.04358602633550235	0.0016047078091030453	0.596000082000082	0
000171	0.5561776320707345	0.991381761144926	1.878194177050044	17940	0.9911865931770453	0.5936800868480502	0.42000000000000004	0.456	0.33600033600033596	0.336	0.192	0.168	0.03750245477731573	0.00019516796788077162	0.31800005600005604	0
000172	0.5970350445888152	1.0113557375421975	1.9163979151995885	17880	1.0113479979592441	0.5916945347181236	0.636	0.756	1.152001152001152	0.936	1.044	1.056	0.005340509870691568	7.73958295341437e-06	0.9300001920001919	0
000173	0.7823695147015397	1.0004663497050725	1.8942177221097576	25860	0.9996427598675957	0.85577296799836	0.804	0.684	0.7440007440007439	0.6960000000000001	0.636	0.528	0.0734034532968203	0.0008235898374768791	0.682000124000124	0
000174	0.7163386502082237	1.011703640079623	1.9205944899180856	19980	1.0135626723784639	0.6611888592655543	0.804	0.9720000000000001	1.1640011640011638	1.212	1.26	1.368	0.055149790942669474	0.0018590322988407681	1.130000194000194	0
000175	1.0301437414509786	1.0098995009883365	1.9193559573897188	29880	1.0129090568724999	0.9888049607034415	1.1880000000000002	1.524	1.176001176001176	1.476	1.764	1.7280000000000002	0.04133878074753716	0.0030095558841634062	1.4760001960001963	0
000176	0.9100089380252999	0.9895155957395989	1.8814140628986904	22590	0.9928858358452083	0.7475603769173609	0.792	0.624	0.444000444000444	0.456	0.324	0.228	0.16244856110793904	0.003370240105609379	0.478000074000074	0
000177	0.9184486810367318	1.0025746883640252	1.9043416861354017	26520	1.0049855181056102	0.8776140414275525	0.8640000000000001	1.08	0.888000888000888	0.8640000000000001	0.912	0.744	0.040834639609179324	0.002410829741585019	0.892000148000148	0
000178	1.3224198994225052	0.9614697227961744	1.827030179855172	35880	0.9641856213432614	1.1873601736961004	0.7320000000000001	0.396	0.18000018000017998	0.10800000000000001	0.060000000000000005	0.024	0.1350597257264048	0.002715898547086981	0.25000003000003007	0
000179	1.0671912351568544	0.9905104539333249	1.8885564621838848	24360	0.9966551215245629	0.8061341647501953	0.9	0.6960000000000001	0.792000792000792	0.456	0.36000000000000004	0.324	0.26105707040665915	0.0061446675912379956	0.5880001320001319	0
000180	0.5639847644443012	1.0120410388644239	1.916140971525733	19260	1.011212400091974	0.6373622337064352	0.744	0.684	0.84000084000084	0.9960000000000001	0.9840000000000001	1.2000000000000002	0.07337746926213395	0.0008286387724498745	0.90800014000014	0
000181	1.3393139165003334	1.0120033287073447	1.917155245278761	38970	1.0117476666571126	1.2896161083873197	1.608	1.6320000000000001	2.16000216000216	2.604	2.3400000000000003	2.58	0.04969780811301372	0.0002556620502320861	2.1540003600003597	0
000182	0.9080626103201412	1.0038254922715075	1.901140294793321	30720	1.0032960356140994	1.0166026905224137	0.912	1.02	0.9240009240009239	0.9960000000000001	0.9480000000000001	0.8280000000000001	0.10854008020227246	0.0005294566574081117	0.938000154000154	0
000183	0.8011221635784029	1.0077332751795816	1.9004368191577277	30000	1.0029247877276206	0.9927760649632946	0.9480000000000001	0.804	1.224001224001224	0.9480000000000001	1.1280000000000001	1.08	0.1916539013848917	0.004808487451960941	1.0220002040002039	0
000184	0.8562879670067214	1.0043888194053692	1.902440720547124	24240	1.0039823142685336	0.802163060490342	0.924	0.8640000000000001	0.9840009840009839	0.936	0.9	0.8520000000000001	0.054124906516379356	0.00040650513683559986	0.9100001640001641	0
000185	0.487172125435561	1.0104438204936599	1.9154579419379063	17460	1.010851942276446	0.5777956698086375	0.516	0.5880000000000001	0.888000888000888	0.804	0.7080000000000001	0.8280000000000001	0.09062354437307651	0.0004081217827860417	0.7220001480001481	0
000186	1.0823839072928167	1.0128700985607582	1.914791974518505	37530	1.0105004887442877	1.2419628572690815	1.344	1.512	1.7640017640017638	1.812	1.8960000000000001	2.64	0.15957894997626476	0.002369609816470497	1.828000294000294	0
000187	0.7078909207134432	1.0018195005732577	1.9024649985164928	21210	1.0039951265741205	0.7018926779290493	0.624	0.744	0.888000888000888	0.552	0.684	0.516	0.00599824278439387	0.0021756260008627404	0.668000148000148	0
000188	1.318376578580138	0.9648159934957018	1.813750331017761	57540	0.9571773959489448	1.9041444925995992	0.8160000000000001	0.444	0.19200019200019197	0.132	0.07200000000000001	0.036000000000000004	0.5857679140194612	0.007638597546756998	0.282000032000032	0
000189	0.6176383464061774	1.0104472118439474	1.9152052645877875	20520	1.010718595892511	0.6790588284348935	0.648	0.9960000000000001	0.9360009360009359	0.7200000000000001	1.032	1.1760000000000002	0.061420482028716084	0.0002713840485635277	0.918000156000156	0
000190	1.3076274743014344	0.9951652297289229	1.8860881602150523	35130	0.9953525150905136	1.162540772072018	1.212	1.1640000000000001	0.9240009240009239	0.672	0.744	0.6000000000000001	0.14508670222941644	0.00018728536159073883	0.8860001540001541	0
000191	0.7923127148408953	1.0126776333514917	1.917133469723411	25290	1.0117361749600422	0.8369102227640574	0.9720000000000001	1.056	1.248001248001248	1.4640000000000002	1.4640000000000002	1.7160000000000002	0.04459750792316208	0.0009414583914495456	1.3200002080002082	0
000192	0.7822364378565974	1.0071720809195777	1.911922105489108	24930	1.0089859617902215	0.8249969099844978	0.8160000000000001	0.9840000000000001	1.0920010920010919	0.8400000000000001	0.9960000000000001	1.068	0.04276047212790046	0.0018138808706438247	0.9660001820001822	0
000193	0.23497434584272991	0.9738748029742702	1.804249867880816	20250	0.9521636802184964	0.6701238438502238	0.36000000000000004	0.096	0.012000012000011998	0.048	0.048	0.0	0.4351494980074939	0.021711122755773804	0.09400000200000203	1
000194	0.909507692992969	1.0060636710674673	1.9092873936324304	25500	1.0075955352298938	0.8438596552188005	0.936	0.9960000000000001	1.1640011640011638	1.212	1.02	1.02	0.0656480377741685	0.001531864162426455	1.0580001940001937	0
000195	0.7059112270536686	0.9926122429897006	1.885410068525176	19410	0.9949946631707479	0.6423261140312516	0.6000000000000001	0.528	0.49200049200049195	0.384	0.30000000000000004	0.24000000000000002	0.06358511302241698	0.0023824201810472845	0.42400008200008205	0
000196	1.5817238426315716	1.011763642657757	1.9156532657559988	50250	1.0109550212616685	1.6628999088135186	1.776	2.3520000000000003	2.3400023400023398	2.532	2.94	3.084	0.08117606618194695	0.0008086213960885047	2.5040003900003898	0
000197	0.8370956128024774	1.0114313934559216	1.9179744459878312	21480	1.012179986579021	0.710827662513719	0.924	1.1640000000000001	1.3920013920013918	1.296	1.4040000000000001	1.6320000000000001	0.12626795028875837	0.0007485931230994947	1.302000232000232	0
000198	0.7444131269712378	1.0076827674447595	1.9076068501846477	21150	1.0067086556116691	0.6999071257991227	0.9480000000000001	0.876	0.828000828000828	0.8640000000000001	1.008	1.1400000000000001	0.04450600117211512	0.0009741118330903742	0.944000138000138	0
000199	0.7893005926713023	1.0050615792268194	1.9001375075838736	26250	1.0027668308865165	0.8686790568428828	0.8160000000000001	0.936	0.828000828000828	0.8520000000000001	1.032	0.768	0.07937846417158057	0.0022947483403028546	0.872000138000138	0
000200	0.5975859428555969	1.0194550815354122	1.9273445475392317	22680	1.0171249060915728	0.7505387051122507	0.768	1.008	1.26000126000126	1.776	1.824	2.244	0.15295276225665388	0.0023301754438393996	1.4800002100002099	0
000201	0.9132192858210804	0.9877038065436202	1.874463129690064	26010	0.9892175932903938	0.8607368483231764	0.8160000000000001	0.444	0.516000516000516	0.49200000000000005	0.24000000000000002	0.192	0.05248243749790393	0.0015137867467736044	0.45000008600008606	0
000202	0.6156948549341443	0.9964335743866697	1.8836044237545373	23430	0.9940417633531644	0.7753581067363331	0.648	0.5640000000000001	0.45600045600045597	0.30000000000000004	0.312	0.40800000000000003	0.15966325180218877	0.0023918110335052756	0.448000076000076	0
000203	1.0984362464213455	1.010151528327398	1.9115128842007616	35460	1.008770001875316	1.1734613087866144	1.356	1.236	1.656001656001656	1.608	1.8960000000000001	1.8	0.07502506236526885	0.0013815264520820048	1.5920002760002758	0
000204	0.6123778342677988	1.0091263750071362	1.9060270296074069	19500	1.0058749308589676	0.6453044422261415	0.6000000000000001	0.9480000000000001	0.804000804000804	0.8400000000000001	0.9480000000000001	0.912	0.03292660795834268	0.0032514441481685807	0.8420001340001341	0
000205	0.8493040498543032	0.9768736334094495	1.847118425423988	24240	0.9747868679723676	0.802163060490342	0.516	0.40800000000000003	0.34800034800034796	0.168	0.096	0.07200000000000001	0.04714098936396116	0.002086765437081972	0.268000058000058	0
000206	0.6514967006038692	1.003386543382343	1.896085617584328	25320	1.0006285114871423	0.8379029988290206	0.744	0.684	0.624000624000624	0.5880000000000001	0.66	0.648	0.18640629822515142	0.002758031895200741	0.6580001040001041	0
000207	0.9802903984626777	1.014115720970721	1.9204582323669324	33510	1.0134907646600966	1.1089308645640001	1.272	1.1760000000000002	1.8000018000017999	2.124	2.016	2.2920000000000003	0.1286404661013224	0.0006249563106244249	1.7800003000003002	0
000208	1.064515831679643	1.0093695079103404	1.9129517477644016	28920	1.0095293388443674	0.957036126624616	1.212	1.284	1.476001476001476	1.6800000000000002	1.536	1.6680000000000001	0.10747970505502702	0.00015983093402693882	1.4760002460002462	0
000209	1.2769928125469	1.0002951525206956	1.8975417693407937	35370	1.0013969720202842	1.1704829805917243	1.3920000000000001	1.044	1.26000126000126	1.068	0.936	0.936	0.1065098319551756	0.001101819499588652	1.10600021000021	0
000210	1.3221720379239807	1.0057396003106218	1.901018468358952	44730	1.0032317436841613	1.4802291128602723	1.356	1.584	1.5240015240015239	1.6920000000000002	1.32	1.596	0.1580570749362915	0.0025078566264604696	1.5120002540002542	0
000211	0.8123984266830967	1.0054116623812235	1.907228473716198	18660	1.006508973551484	0.6175067124071693	0.876	0.8280000000000001	1.032001032001032	0.936	0.936	0.8640000000000001	0.19489171427592744	0.0010973111702605731	0.9120001720001719	0
000212	0.818322263042824	1.006065867061476	1.905709509094464	23400	1.0057073645448276	0.7743653306713698	0.9600000000000001	0.8520000000000001	0.9360009360009359	0.9600000000000001	1.056	0.936	0.04395693237145415	0.0003585025166483735	0.9500001560001561	0
000213	0.5572777818939632	1.0027248448027273	1.9122284989195304	15030	1.0091476559665655	0.4973808085466106	0.48000000000000004	0.684	0.612000612000612	0.516	0.552	0.444	0.059896973347352556	0.006422811163838249	0.5480001020001021	0
000214	0.7110089013689732	0.9925178631789755	1.8777951894747984	25650	0.9909760339386768	0.8488235355436169	0.648	0.5760000000000001	0.42000042000042	0.312	0.372	0.24000000000000002	0.13781463417464368	0.0015418292402986644	0.42800007000007007	0
000215	1.359764110357024	0.9733334641384833	1.8526052657446588	35730	0.9776824591903608	1.182396293371284	0.888	0.49200000000000005	0.48000048000047996	0.21600000000000003	0.12000000000000001	0.084	0.17736781698574	0.004348995051877469	0.38000008000008006	0
000216	0.7243178579410336	0.997351509654619	1.885779579942219	26250	0.9951896668434641	0.8686790568428828	0.7320000000000001	0.516	0.612000612000612	0.5760000000000001	0.504	0.336	0.14436119890184917	0.002161842811154946	0.5460001020001021	0
000217	0.7502653688238567	0.9903519600450275	1.8720856767279064	28260	0.9879629309499425	0.9351950531954235	0.8280000000000001	0.504	0.264000264000264	0.40800000000000003	0.312	0.21600000000000003	0.18492968437156676	0.0023890290950849824	0.422000044000044	0
000218	0.43939038575367584	1.007965351003964	1.9036823198633757	17670	1.0046375482221919	0.5847451022633805	0.528	0.444	0.6000006000006	0.612	0.636	0.5760000000000001	0.14535471650970466	0.003327802781772027	0.5660001000001	0
000219	0.6423168162232707	0.9868729457909813	1.8686480526973617	19530	0.9861487804786581	0.6462972182911048	0.5640000000000001	0.36000000000000004	0.3000003000003	0.264	0.20400000000000001	0.12000000000000001	0.00398040206783401	0.0007241653123232217	0.30200005000005004	0
000220	0.7995272916508203	0.9759441445978453	1.8578536316432088	20010	0.9804521993899077	0.6621816353305175	0.504	0.312	0.276000276000276	0.156	0.18000000000000002	0.036000000000000004	0.1373456563203027	0.004508054792062399	0.244000046000046	0
000221	0.703159079377504	0.9982987445252157	1.8923543323519456	19980	0.9986593860671787	0.6611888592655543	0.7200000000000001	0.5760000000000001	0.612000612000612	0.5760000000000001	0.372	0.468	0.04197022011194973	0.0003606415419630249	0.5540001020001021	0
000222	0.8379432686045049	0.9722325295908424	1.850357968514747	22380	0.976496484432058	0.7406109444626178	0.6960000000000001	0.312	0.216000216000216	0.14400000000000002	0.024	0.10800000000000001	0.09733232414188708	0.004263954841215667	0.250000036000036	0
000223	0.5275188464059241	1.0144055430403214	1.913774863663436	22440	1.009963724944443	0.7425964965925443	0.5760000000000001	0.9480000000000001	0.7440007440007439	1.1280000000000001	1.344	1.1400000000000001	0.21507765018662028	0.004441818095878292	0.980000124000124	0
000224	1.3628311692769146	0.9950311466846798	1.8865219060359557	40830	0.9955814174307398	1.351168224415044	1.368	1.044	0.9120009120009119	0.8640000000000001	0.684	0.624	0.011662944861870583	0.0005502707460599554	0.916000152000152	0
000225	0.6188150844765156	1.015614426807729	1.9215349023924448	21630	1.0140589598486471	0.7157915428385354	0.768	1.02	0.9720009720009719	1.26	1.752	1.584	0.09697645836201985	0.0015554669590818193	1.226000162000162	0
000226	1.0758957484497684	1.0019358054789207	1.9043214822640555	28230	1.0049748558393476	0.9342022771304602	1.116	1.104	1.0440010440010439	0.924	0.9600000000000001	0.9	0.1416934713193082	0.0030390503604269536	1.008000174000174	0
000227	1.393422339225351	1.0087775475295229	1.9152630118450005	38190	1.0107490710733211	1.263803930698274	1.476	1.9560000000000002	1.6680016680016678	2.088	1.9920000000000002	2.064	0.12961840852707707	0.0019715235437982592	1.8740002780002782	0
000228	1.1647344760605756	1.0006992618299924	1.9038917769951604	26790	1.0047480858350792	0.8865490260122221	1.1400000000000001	1.1880000000000002	1.1400011400011398	0.8640000000000001	0.9720000000000001	0.8640000000000001	0.2781854500483535	0.004048824005086882	1.02800019000019	0
000229	1.824009871369477	1.0088630761646677	1.914599776497864	50340	1.0103990593481036	1.6658782370084084	2.184	2.244	2.22000222000222	2.556	2.724	2.8200000000000003	0.15813163436106858	0.0015359831834358406	2.45800037000037	0
000230	0.8603643860790011	0.997249688139472	1.8909324853197524	29460	0.9979090292973202	0.9749060957939554	0.8520000000000001	0.684	0.6960006960006959	0.6000000000000001	0.6000000000000001	0.42000000000000004	0.11454170971495425	0.0006593411578481589	0.642000116000116	0
000231	0.6787015235531	0.9845945073545257	1.879692368410946	17310	0.991977239431349	0.572831789483821	0.504	0.5640000000000001	0.24000024000023998	0.20400000000000001	0.132	0.14400000000000002	0.10586973406927902	0.007382732076823273	0.29800004000004	0
000232	0.9740286069224486	1.0067122232704777	1.89944368622902	33180	1.0024006778905197	1.0980103278494038	0.9720000000000001	1.284	1.152001152001152	1.1280000000000001	1.4280000000000002	1.092	0.12398172092695514	0.004311545379958037	1.176000192000192	0
000233	1.1061139048903361	1.0014009190574464	1.8955151258292773	34830	1.0003274436923244	1.1526130114223851	1.26	0.9480000000000001	0.9960009960009959	0.9960000000000001	1.092	0.792	0.04649910653204903	0.0010734753651220341	1.014000166000166	0
000234	1.1176061043986834	1.002516310099368	1.8948895756196689	38670	0.9999973196888006	1.2796883477376868	1.26	1.044	1.0440010440010439	1.212	0.912	1.02	0.16208224333900345	0.0025189904105673566	1.0820001740001741	0
000235	0.8375656428551486	1.007233730383805	1.9031181326791409	32190	1.0043398075626322	1.0652487177056151	0.888	1.1280000000000001	0.9720009720009719	0.9720000000000001	1.1520000000000001	1.104	0.22768307485046657	0.002893922821172845	1.036000162000162	0
000236	1.0188514520594083	1.0037475127270692	1.903968719967248	30840	1.0047886912438833	1.0205737947822668	1.008	1.1880000000000002	1.1640011640011638	0.9840000000000001	0.8640000000000001	1.104	0.0017223427228585386	0.0010411785168140675	1.052000194000194	0
000237	1.0321951869520813	1.012092625139237	1.9218657115909108	29490	1.0142335390515995	0.9758988718589187	1.236	1.488	1.452001452001452	1.752	1.9320000000000002	2.124	0.056296315093162685	0.0021409139123624854	1.664000242000242	0
000238	1.117977530247705	0.9994002528454479	1.8941269284684608	33240	0.9995948449921803	1.0999958799793306	1.1400000000000001	1.044	0.852000852000852	0.9	0.9840000000000001	0.648	0.017981650268374505	0.00019459214673245295	0.9280001420001419	0
000239	0.6477826156662166	1.009958487201963	1.9113946527526675	21090	1.008707607141228	0.6979215736691962	0.6960000000000001	0.78	1.104001104001104	1.02	0.924	1.068	0.05013895800297952	0.0012508800607349269	0.932000184000184	0
000240	1.0246420893475623	1.0000117181243067	1.8980301222800096	26400	1.0016546923838143	0.8736429371676993	1.008	1.092	0.7680007680007679	0.8520000000000001	0.8640000000000001	0.672	0.15099915217986304	0.0016429742595076569	0.876000128000128	0
000241	0.8939813088009775	0.9929866809932172	1.886034533357683	27210	0.9953242143840647	0.9004478909217083	0.648	0.924	0.54000054000054	0.456	0.49200000000000005	0.276	0.006466582120730813	0.0023375333908475238	0.55600009000009	0
000242	1.0164997175422246	1.0127770741761657	1.9153401430566	31290	1.0107897758224824	1.0354654357567163	1.032	1.6320000000000001	1.6920016920016918	1.872	2.064	1.9680000000000002	0.018965718214491778	0.0019872983536832756	1.710000282000282	0
000243	1.003624146910616	1.0070556133637973	1.9066119198072429	33540	1.0061835972000956	1.1099236406289634	1.02	1.224	1.308001308001308	1.4160000000000001	1.104	1.32	0.10629949371834746	0.0008720161637016943	1.232000218000218	0
000244	1.0537591724147544	1.000913789470993	1.8938139932026457	29490	0.9994296984680359	0.9758988718589187	0.936	1.08	1.0920010920010919	0.9600000000000001	0.876	0.7080000000000001	0.0778603005558357	0.0014840910029570997	0.9420001820001821	0
000245	1.1671650298746976	0.9894769375309016	1.8792781204649045	31560	0.9917586267791618	1.044400420341386	0.924	0.792	0.804000804000804	0.43200000000000005	0.444	0.28800000000000003	0.1227646095333117	0.0022816892482602213	0.614000134000134	0
000246	0.9811086549955969	0.9979107211099842	1.9069140092043364	22830	1.0063430199924772	0.7555025854370673	0.924	0.912	0.792000792000792	0.6960000000000001	0.648	0.552	0.22560606955852958	0.008432298882492972	0.7540001320001322	0
000247	0.7644026595505721	1.0007055871664952	1.8910294030393624	22650	0.9979601760559953	0.7495459290472875	0.7080000000000001	0.756	0.804000804000804	0.612	0.66	0.516	0.01485673050328462	0.0027454111104998624	0.6760001340001341	0
000248	0.620686250341805	1.0019687583456525	1.8947901874217845	20400	0.9999448691751813	0.6750877241750404	0.5880000000000001	0.624	0.6840006840006839	0.5880000000000001	0.54	0.48000000000000004	0.05440147383323535	0.002023889170471138	0.584000114000114	0
000249	1.0996220093005296	0.9921011706963774	1.8781500227947947	36150	0.9911632914831259	1.1962951582807702	0.936	0.7080000000000001	0.9120009120009119	0.5880000000000001	0.396	0.372	0.0966731489802406	0.0009378792132515024	0.652000152000152	0
000250	1.2626066605406754	1.0032865539123923	1.9070979467837383	37740	1.0064400900744275	1.2489122897238247	1.4400000000000002	1.1400000000000001	1.356001356001356	1.26	1.296	1.1280000000000001	0.013694370816850654	0.0031535361620351754	1.270000226000226	0
000251	0.9686030076928644	1.0003004794531891	1.8937351400317253	31530	0.9993880849826994	1.0434076442764226	1.116	0.936	0.624000624000624	0.936	0.744	0.7200000000000001	0.07480463658355818	0.0009123944704897413	0.8460001040001038	0
000252	0.8486348563893132	1.0107457834657925	1.9157007068549177	28650	1.010980057534163	0.9481011420399463	1.116	1.104	0.9720009720009719	1.32	1.6440000000000001	1.5	0.09946628565063309	0.00023427406837051024	1.2760001620001622	0
000253	1.0467396526313417	1.0100414817265493	1.9092398655962903	34590	1.0075704530776872	1.1446708029026786	1.308	1.344	1.3200013200013199	1.488	1.7160000000000002	1.86	0.09793115027133692	0.0024710286488620614	1.50600022000022	0
000254	1.3762166764561934	1.002926888640015	1.9018096226975647	43290	1.0036492625877704	1.432575861742034	1.344	1.1760000000000002	1.56000156000156	1.812	1.548	0.888	0.05635918528584072	0.0007223739477555391	1.3880002600002603	0
000255	0.7828747629667109	1.015931798708381	1.922009269366925	27300	1.0143092993455405	0.9034262191165982	1.008	1.1880000000000002	1.3920013920013918	1.584	2.112	2.16	0.12055145614988727	0.0016224993628404238	1.5740002320002322	0
000256	0.8527842190782239	1.0118280267298414	1.9082098749510048	32070	1.0070268921769137	1.061277613445762	0.9960000000000001	1.068	1.356001356001356	1.6560000000000001	1.4640000000000002	1.608	0.2084933943675381	0.004801134552927744	1.3580002260002262	0
000257	1.6682641216265475	1.0077528974568701	1.912104324133886	46320	1.0090821247322312	1.5328462443033268	1.9320000000000002	1.9800000000000002	2.1000021000021	2.136	2.064	2.496	0.13541787732322064	0.0013292272753611112	2.11800035000035	0
000258	0.7543212428286659	1.0057891727892547	1.9112110997129856	17730	1.0086107399938944	0.5867306543933072	0.768	0.9720000000000001	0.9240009240009239	0.744	0.8400000000000001	0.9480000000000001	0.16759058843535868	0.0028215672046396634	0.8660001540001541	0
000259	0.7372928102591684	0.9945800882217177	1.8812547470492544	24420	0.992801759482939	0.8081197168801219	0.528	0.624	0.7080007080007079	0.42000000000000004	0.444	0.24000000000000002	0.07082690662095348	0.0017783287387787006	0.49400011800011806	0
000260	0.9997617927590117	1.015172802091557	1.9201508841860573	31560	1.0133285666296463	1.044400420341386	1.2000000000000002	1.5	1.752001752001752	2.196	2.4000000000000004	2.484	0.044638627582374246	0.0018442354619105927	1.922000292000292	0
000261	2.0412343841830793	1.0138729633548258	1.923450175619655	58320	1.0150697143107141	1.9299566702886448	2.3520000000000003	3.228	3.264003264003264	3.8280000000000003	4.488	4.692	0.11127771389443453	0.0011967509558883371	3.642000544000544	0
000262	1.5964554808463884	1.0135087186452651	1.9210593080871816	47940	1.0138079726477878	1.586456151811345	1.6920000000000002	2.556	3.0240030240030236	2.7	3.108	3.72	0.009999329035043525	0.0002992540025226198	2.800000504000504	0
000263	0.873004680532324	1.006591848499329	1.909511808994484	26790	1.0077139668068247	0.8865490260122221	1.2000000000000002	1.02	0.6480006480006479	1.2000000000000002	1.1280000000000001	1.1760000000000002	0.013544345479898023	0.0011221183074956453	1.062000108000108	0
000264	0.7269703144026296	0.9996484152838906	1.8952116102102825	17460	1.0001672682344067	0.5777956698086375	0.744	0.684	0.6360006360006359	0.552	0.516	0.516	0.1491746445939921	0.0005188529505161243	0.608000106000106	0
000265	0.35374232443838205	0.9690399681596865	1.827005993493539	13680	0.9641728573821751	0.45270588562326236	0.276	0.096	0.09600009600009599	0.048	0.012	0.024	0.09896356118488031	0.004867110777511452	0.092000016000016	0
000266	1.329744162587933	1.0175985840015485	1.9257505227481255	39270	1.016283685294787	1.2995438690369527	1.6920000000000002	1.8840000000000001	3.000003000003	3.3480000000000003	3.744	4.0440000000000005	0.030200293550980195	0.0013148987067614915	2.9520005000005	0
000267	1.0399854700510545	1.0068676739010083	1.912484827027273	25050	1.0092829289787777	0.8289680142443511	1.116	1.02	1.5240015240015239	1.56	1.1760000000000002	1.236	0.2110174558067034	0.002415255077769407	1.2720002540002542	0
000268	0.6658338566860483	1.0134755020419706	1.921866915726347	20430	1.0142341745145966	0.6760805002400037	0.768	0.9840000000000001	1.128001128001128	1.284	1.236	1.572	0.010246643553955326	0.0007586724726260652	1.162000188000188	0
000269	0.9845661258413103	0.9990235651177282	1.9026753543360344	28560	1.0041061384549335	0.9451228138450565	1.032	0.8520000000000001	0.792000792000792	0.8400000000000001	0.636	0.648	0.03944331199625384	0.005082573337205298	0.800000132000132	0
000270	0.7059514597997235	1.0030600607452413	1.899409557364923	23190	1.002382666934599	0.7674158982166268	0.7080000000000001	0.7200000000000001	0.876000876000876	0.6000000000000001	0.672	0.648	0.0614644384169033	0.0006773938106423572	0.704000146000146	0
000271	1.2440154957436962	1.0034684731406236	1.9036535974708717	34380	1.0046223904441933	1.1377213704479356	1.4040000000000001	1.332	1.26000126000126	1.116	1.104	1.368	0.10629412529576054	0.0011539173035697292	1.2640002100002101	0
000272	1.0839969299326804	1.0085030931397567	1.9095916136995936	36420	1.0077560824489364	1.2052301428654397	1.1520000000000001	1.3920000000000001	1.356001356001356	1.6920000000000002	1.524	1.5	0.12123321293275935	0.0007470106908202823	1.4360002260002258	0
000273	0.9386915346898844	1.0042108029229377	1.9022976544095649	29700	1.0039068134288338	0.9828483043136617	0.912	1.104	1.0680010680010679	0.9960000000000001	0.9	0.9600000000000001	0.04415676962377724	0.00030398949410392895	0.990000178000178	0
000274	0.7705242181575642	1.0123037312358834	1.9166994001752649	22380	1.0115071017780006	0.7406109444626178	0.768	1.1640000000000001	1.332001332001332	1.5	1.368	1.4520000000000002	0.02991327369494645	0.0007966294578827249	1.264000222000222	0
000275	1.2862634154174344	1.0139049201058161	1.9131971573521604	44970	1.0096588497842882	1.4881713213799788	1.4040000000000001	2.004	2.496002496002496	2.2680000000000002	2.532	3.132	0.20190790596254438	0.004246070321527906	2.306000416000416	0
000276	1.7473130207774172	0.9944339447516348	1.886334787582632	53070	0.9954826686940348	1.7562208589200683	1.7160000000000002	1.6560000000000001	1.008001008001008	0.8520000000000001	0.804	0.9	0.008907838142651059	0.001048723942399965	1.1560001680001681	0
000277	0.8106705162209831	1.0020002007519315	1.89188423488526	25560	0.9984112997339557	0.845845207348727	0.912	0.7080000000000001	0.7440007440007439	0.9	0.672	0.66	0.03517469112774396	0.0035889010179758207	0.766000124000124	0
000278	0.8517800294543739	1.0041343189852991	1.896836712375939	29430	1.001024889612869	0.9739133197289921	0.804	0.9960000000000001	0.9840009840009839	0.8280000000000001	1.056	0.7320000000000001	0.12213329027461817	0.0031094293724300837	0.900000164000164	0
000279	0.761950214539	1.0122911713425369	1.9141476882223605	25020	1.01016047707419	0.8279752381793878	0.912	0.9600000000000001	1.2360012360012358	1.548	1.236	1.596	0.06602502364038776	0.0021306942683467778	1.248000206000206	0
000280	1.3133530046751434	1.0144624083750633	1.9256816016780167	38880	1.0162473133149812	1.2866377801924298	1.6560000000000001	1.8840000000000001	2.0880020880020878	2.7600000000000002	2.988	3.168	0.026715224482713573	0.0017849049399178973	2.424000348000348	0
000281	0.9831069455132925	1.0048151096840012	1.903456380858181	28680	1.0045183125672414	0.9490939181049097	1.044	0.936	1.476001476001476	0.9	1.1280000000000001	1.008	0.034013027408382746	0.0002967971167597838	1.082000246000246	0
000282	0.7677275879571505	1.0123847760832445	1.9183328396679389	24030	1.0123691230459226	0.795213628035599	0.924	1.104	1.1160011160011158	1.332	1.4280000000000002	1.6440000000000001	0.02748604007844857	1.5653037321872176e-05	1.258000186000186	0
000283	0.9929461277867657	0.9867089638940362	1.8718837876708323	26310	0.987856387266054	0.8706646089728094	0.744	0.612	0.6000006000006	0.43200000000000005	0.18000000000000002	0.24000000000000002	0.12228151881395632	0.0011474233720177862	0.4680001000001	0
000284	1.429920749383446	1.0141110071343007	1.91985956112256	49110	1.0131748255956519	1.6251744183449133	1.8	2.004	2.364002364002364	2.688	3.3360000000000003	3.3240000000000003	0.19525366896146723	0.0009361815386488281	2.586000394000394	0
000285	0.9906131231152782	1.0114244390524363	1.9128528705614227	32940	1.009477158000043	1.0900681193296975	1.248	1.344	1.2720012720012719	1.62	1.836	1.9200000000000002	0.09945499621441933	0.0019472810523932793	1.540000212000212	0
000286	0.8384237470781057	1.00388836222861	1.8995446800393492	27180	1.0024539757401325	0.8994551148567449	0.9840000000000001	0.78	1.0200010200010199	0.792	0.6960000000000001	0.9840000000000001	0.061031367778639156	0.0014343864884776014	0.8760001700001699	0
000287	2.544926126643149	0.9721372220572136	1.8468051013506608	56610	0.9746215162613483	1.873368434585737	1.476	1.1760000000000002	0.564000564000564	0.42000000000000004	0.30000000000000004	0.10800000000000001	0.671557692057412	0.0024842942041346516	0.674000094000094	0
000288	0.3929303211840094	1.0012087321605132	1.8888634473217971	13590	0.9968171279649626	0.44972755742837245	0.43200000000000005	0.504	0.22800022800022798	0.324	0.372	0.324	0.05679723624436306	0.004391604195550625	0.36400003800003794	0
000289	0.8446807059955257	1.0124863250164147	1.9149834247471893	27570	1.0106015235053636	0.9123612037012678	1.032	1.1640000000000001	1.3680013680013678	1.284	1.7160000000000002	1.8	0.06768049770574214	0.0018848015110510818	1.394000228000228	0
000290	0.8389872842077072	0.9274607419903839	1.7482017755091697	33420	0.9225852061657338	1.1059525363691103	0.34800000000000003	0.084	0.012000012000011998	0.012	0.0	0.0	0.2669652521614031	0.004875535824650057	0.07600000200000201	2
000291	1.0812929157056734	1.0068025808364918	1.9092933305506097	32370	1.0075986683424205	1.0712053740953948	1.092	1.344	1.356001356001356	1.3800000000000001	1.368	1.296	0.010087541610278583	0.0007960875059287442	1.3060002260002261	0
000292	0.6407476106539862	1.005692390551232	1.915727057389088	15810	1.0109939636022958	0.5231929862356562	0.612	0.756	0.9240009240009239	0.672	0.7200000000000001	0.7200000000000001	0.11755462441832998	0.005301573051063713	0.734000154000154	0
000293	0.6524636876910437	0.9821202224938127	1.850583906391629	24030	0.9766157194915598	0.795213628035599	0.40800000000000003	0.552	0.276000276000276	0.132	0.096	0.12000000000000001	0.14274994034455535	0.005504503002252914	0.26400004600004606	0
000294	1.0616950697412622	1.0082966276636465	1.909988120576788	32520	1.0079653325390387	1.0761692544202115	1.1880000000000002	1.3920000000000001	1.284001284001284	1.368	1.548	1.548	0.014474184678949342	0.00033129512460772226	1.3880002140002141	0
000295	1.5957832901844478	0.9945323768561822	1.8964422703828792	38550	1.0008167292319647	1.2757172434778337	1.32	1.308	1.248001248001248	1.008	0.78	0.624	0.3200660467066141	0.006284352375782509	1.048000208000208	0
000296	1.0491413740430138	1.0042984310664675	1.9070564994993795	30990	1.0064182169406046	1.0255376751070833	0.9960000000000001	1.356	1.032001032001032	1.332	0.876	1.1400000000000001	0.023603698935930506	0.002119785874137081	1.1220001720001722	0
000297	1.2984994652338984	0.9889525297167907	1.8795817568517008	33390	0.9919188659703331	1.104959760304147	1.092	0.8400000000000001	0.6840006840006839	0.624	0.444	0.30000000000000004	0.19353970492975137	0.0029663362535423676	0.664000114000114	0
000298	0.8184697490258003	0.9885531665333954	1.8730439109885488	23610	0.9884686235795318	0.7813147631261129	0.6960000000000001	0.468	0.528000528000528	0.36000000000000004	0.228	0.20400000000000001	0.037154985899687354	8.454295386361999e-05	0.4140000880000881	0
000299	0.9029333693980252	1.0115160030685253	1.9242085642911912	23580	1.0154699416635775	0.7803219870611496	1.116	1.092	1.452001452001452	1.4640000000000002	1.584	1.752	0.12261138233687552	0.00395393859505222	1.4100002420002422	0
000300	1.354724059045423	1.0179678619458037	1.9270998772434864	43500	1.0169957853010525	1.4395252941967773	1.62	2.3640000000000003	2.748002748002748	3.2760000000000002	4.08	4.32	0.08480123515135429	0.0009720766447511853	3.0680004580004585	0
000301	1.3087724410384758	1.0145847501200722	1.9213976756685065	38550	1.013986540665021	1.2757172434778337	1.6440000000000001	1.812	2.268002268002268	2.7720000000000002	2.8320000000000003	3.2640000000000002	0.033055197560642124	0.0005982094550511796	2.432000378000378	0
000302	1.2369264522735395	1.0063730164189222	1.907494565642466	37830	1.0066493992609726	1.2518906179187146	1.32	1.488	1.428001428001428	1.5	1.536	1.476	0.01496416564517511	0.00027638284205044883	1.4580002380002377	0
000303	1.1943174642721257	0.987716332719177	1.8692344797187703	42300	0.9864582578525097	1.3998142515982455	1.224	0.7200000000000001	0.576000576000576	0.372	0.324	0.34800000000000003	0.20549678732611976	0.0012580748666672914	0.5940000960000958	0
000304	0.9734257687830569	0.9855558129480196	1.864873269894749	26730	0.9841566999196705	0.8845634738822955	0.684	0.5760000000000001	0.46800046800046796	0.468	0.252	0.14400000000000002	0.08886229490076136	0.0013991130283491637	0.43200007800007806	0
000305	0.9360229594294355	0.9962832759592141	1.885601547737051	25020	0.9950957132272339	0.8279752381793878	0.924	0.7320000000000001	0.7200007200007199	0.5760000000000001	0.636	0.42000000000000004	0.10804772125004769	0.001187562731980174	0.6680001200001201	0
000306	1.430738441491783	1.0021476887663343	1.901100634554281	44040	1.0032751055645344	1.4573952633661165	1.4040000000000001	1.5	1.332001332001332	1.3920000000000001	1.524	1.02	0.02665682187433349	0.0011274167982000538	1.362000222000222	0
000307	1.0069332944388125	0.9897890214472035	1.8739329431971696	35010	0.9889377959456561	1.1585696678121649	0.7320000000000001	0.8280000000000001	0.552000552000552	0.48000000000000004	0.384	0.24000000000000002	0.15163637337335234	0.0008512255015473702	0.536000092000092	0
000308	0.9649652050254586	1.0161725351844468	1.9220188712097697	30090	1.0143143665627716	0.9957543931581845	1.26	1.368	1.9200019200019198	2.064	2.3040000000000003	2.8920000000000003	0.03078918813272591	0.0018581686216752047	1.9680003200003202	0
000309	0.928887459660946	0.9931277609992145	1.8954199117306705	26880	1.000277195992074	0.889527354207112	0.8400000000000001	0.6960000000000001	0.576000576000576	0.5880000000000001	0.396	0.336	0.03936010545383395	0.007149434992859471	0.572000096000096	0
000310	1.2341606955859235	1.007040067306704	1.9077041506130248	36840	1.006760004338705	1.2191290077749257	1.4280000000000002	1.272	1.608001608001608	1.608	1.62	1.524	0.01503168781099773	0.0002800629679988731	1.510000268000268	0
000311	0.6124829136448126	0.997068572187602	1.89539621211005	16170	1.000264688900683	0.5351062990152158	0.48000000000000004	0.528	0.588000588000588	0.49200000000000005	0.40800000000000003	0.252	0.07737661462959677	0.0031961167130809542	0.458000098000098	0
000312	0.5334377745980856	0.9918321586393745	1.8754325090336823	18930	0.9897291675572284	0.6264416969918389	0.516	0.42000000000000004	0.264000264000264	0.264	0.21600000000000003	0.192	0.09300392239375332	0.0021029910821460662	0.312000044000044	0
000313	1.0314641452299353	1.0057685084724515	1.9038460276737097	34530	1.0047239423707757	1.142685250772752	1.104	1.1280000000000001	1.2360012360012358	1.26	1.1880000000000002	1.1520000000000001	0.11122110554281672	0.0010445661016758034	1.178000206000206	0
000314	1.0257960655148282	1.0097512097017545	1.9173334419873924	26400	1.0118417070873842	0.8736429371676993	1.224	1.356	1.26000126000126	1.512	1.6320000000000001	1.7280000000000002	0.1521531283471289	0.0020904973856297193	1.45200021000021	0
000315	1.3901914927529593	1.0073028119950838	1.9101294121610035	37110	1.0080398968869184	1.2280639923595955	1.4520000000000002	1.9080000000000001	1.5960015960015959	1.6920000000000002	1.86	1.848	0.16212750039336377	0.0007370848918346606	1.7260002660002662	0
000316	1.6520140178261689	0.9862425598752725	1.8777379153034544	42450	0.9909458084212808	1.404778131923062	1.368	0.9600000000000001	0.9720009720009719	0.528	0.36000000000000004	0.384	0.24723588590310697	0.004703248546008232	0.7620001620001621	0
000317	0.8593086452778771	0.9979993278859871	1.9019599023246971	20700	1.0037285702298988	0.6850154848246733	0.8400000000000001	0.7200000000000001	0.804000804000804	0.54	0.612	0.48000000000000004	0.17429316045320375	0.0057292423439117	0.666000134000134	0
000318	1.5237878006937078	0.9951294458387816	1.884173527605212	45690	0.9943420987039002	1.5119979469390978	1.4640000000000002	1.308	0.9960009960009959	0.768	1.08	0.612	0.011789853754609947	0.0007873471348813776	1.038000166000166	0
000319	0.6508487592677256	1.0005766585338167	1.8928887647980936	17700	0.9989414241450588	0.5857378783283438	0.648	0.6000000000000001	0.6360006360006359	0.5640000000000001	0.516	0.456	0.06511088093938178	0.0016352343887579002	0.570000106000106	0
000320	1.2707877027929295	0.9921715854151654	1.8826740392472308	34770	0.9935507679803696	1.1506274592924586	1.092	0.9840000000000001	0.852000852000852	0.636	0.468	0.468	0.12016024350047094	0.0013791825652041956	0.750000142000142	0
000321	1.4172395034412075	0.9982789417870758	1.8997700329908416	40500	1.0025729021147223	1.3402476877004477	1.272	1.332	1.2360012360012358	1.068	0.9720000000000001	0.78	0.07699181574075986	0.004293960327646507	1.110000206000206	0
000322	0.9161081413734581	1.0030064873039763	1.8973577582666583	27180	1.0012998631526775	0.8994551148567449	0.8520000000000001	1.116	0.9480009480009479	0.8400000000000001	0.9	0.804	0.016653026516713187	0.0017066241512988523	0.9100001580001581	0
000323	1.0822585676377383	1.0118825309200523	1.919611068012116	30990	1.0130436873765165	1.0255376751070833	1.4040000000000001	1.356	1.6440016440016438	1.788	1.788	2.3880000000000003	0.05672089253065504	0.0011611564564641963	1.728000274000274	0
000324	1.064834050373218	1.0100663429783352	1.917103580053941	27510	1.011720401170508	0.9103756515713411	1.212	1.356	1.4160014160014158	1.848	1.6680000000000001	1.7160000000000002	0.15445839880187695	0.0016540581921729025	1.5360002360002358	0
000325	0.6059609490077658	0.9959092996054233	1.8833196846491345	18360	0.993891496896545	0.6075789517575363	0.49200000000000005	0.456	0.54000054000054	0.528	0.336	0.228	0.0016180027497705307	0.0020178027088783024	0.43000009000009004	0
000326	0.8639151404586891	0.9956505396082942	1.885570352208106	29520	0.9950792502914868	0.976891647923882	0.8400000000000001	0.5760000000000001	0.7680007680007679	0.684	0.336	0.444	0.11297650746519283	0.0005712893168073885	0.608000128000128	0
000327	1.2275202209187326	1.0093923860547127	1.914988543206088	36360	1.0106042246892455	1.2032445907355132	1.344	1.536	1.908001908001908	1.6800000000000002	1.776	1.9920000000000002	0.024275630183219432	0.0012118386345327803	1.706000318000318	0
000328	0.663835451895457	1.0121955889042702	1.913258757907936	24510	1.0096913584810796	0.8110980450750117	0.6960000000000001	1.08	1.152001152001152	0.936	1.212	1.4280000000000002	0.1472625931795547	0.00250423042319059	1.084000192000192	0
000329	1.2828286513417875	1.0059818827986653	1.915933889626089	30960	1.0111031159694244	1.02454489904212	1.4160000000000001	1.5	1.5000015000015	1.4280000000000002	1.4040000000000001	1.6440000000000001	0.2582837522996675	0.005121233170759076	1.48200025000025	0
000330	1.0775009790218262	1.0099642634007364	1.9140707988884096	36300	1.010119899972045	1.2012590386055866	1.26	1.26	1.5240015240015239	1.776	1.812	1.6440000000000001	0.1237580595837604	0.00015563657130868158	1.546000254000254	0
000331	1.1361380061170274	1.0017735765393072	1.8972604592077689	30570	1.0012485151483665	1.0116388101975973	0.9840000000000001	1.32	1.176001176001176	1.068	0.9600000000000001	0.8640000000000001	0.12449919591943015	0.0005250613909406621	1.062000196000196	0
000332	1.066574186971637	0.9993074858562345	1.8884998991689583	34470	0.9966252713084618	1.1406996986428255	1.104	1.008	0.9120009120009119	0.6960000000000001	0.8520000000000001	0.7080000000000001	0.07412551167118853	0.002682214547772732	0.880000152000152	0
000333	0.6128379125974693	1.0043701749824434	1.8994005975653727	18540	1.00237793854533	0.6135356081473161	0.624	0.768	0.49200049200049195	0.744	0.8520000000000001	0.504	0.0006976955498467774	0.001992236437113437	0.6640000820000821	0
000334	0.9295883209162755	0.9864769746177562	1.8759498878572367	29280	0.9900022058616631	0.9689494394041755	0.756	0.5640000000000001	0.444000444000444	0.34800000000000003	0.28800000000000003	0.168	0.039361118487900026	0.0035252312439069122	0.428000074000074	0
000335	1.352070677244557	1.0054085959521983	1.9018409524811968	43620	1.0036657963742568	1.4434963984566305	1.524	1.4520000000000002	1.5240015240015239	1.524	1.512	1.548	0.09142572121207349	0.001742799577941545	1.514000254000254	0
000336	1.0162598185954146	1.0031607550099146	1.9028423302858437	28980	1.0041942573112563	0.9590216787545426	1.1520000000000001	1.068	0.864000864000864	1.056	1.02	0.936	0.057238139840872004	0.0010335023013416933	1.016000144000144	0
000337	1.023219086196645	0.9998400568630844	1.8987622648158424	29790	1.002041068763147	0.9858266325085516	0.9600000000000001	0.936	1.128001128001128	0.804	0.648	0.744	0.03739245368809341	0.0022010119000624995	0.870000188000188	0
000338	0.7516148562631324	1.0080599678252007	1.9097507289814644	25620	1.0078400529649176	0.8478307594786536	0.9720000000000001	0.7320000000000001	0.9120009120009119	1.1520000000000001	1.08	1.008	0.0962159032155212	0.00021991486028305474	0.9760001520001521	0
000339	0.7144495423071772	0.9943280775463681	1.882059882714909	23910	0.993226656805717	0.7912425237757458	0.6960000000000001	0.48000000000000004	0.564000564000564	0.516	0.228	0.36000000000000004	0.07679298146856861	0.0011014207406511156	0.4740000940000941	0
000340	1.2514188894826703	1.0040964879171586	1.904718657949212	33630	1.0051844588820327	1.1129019688238533	1.1880000000000002	1.476	1.2960012960012959	1.548	1.224	1.1640000000000001	0.13851692065881704	0.0010879709648741187	1.316000216000216	0
000341	1.2301979459906585	1.014757557607824	1.9227897076309448	38130	1.0147211630141384	1.2618183785683474	1.6320000000000001	1.752	1.9920019920019918	2.448	2.748	3.2880000000000003	0.031620432577688984	3.6394593685651344e-05	2.310000332000332	0
000342	1.0182270183013986	0.9749285438845408	1.852881772051728	27810	0.9778283809208426	0.9203034122209741	0.768	0.42000000000000004	0.288000288000288	0.18000000000000002	0.096	0.084	0.0979236060804245	0.002899837036301811	0.30600004800004804	0
000343	1.1177954209870322	0.9976744589099977	1.8924896619827944	31890	0.9987308040906163	1.0553209570559823	1.068	0.9720000000000001	0.9720009720009719	0.744	0.7200000000000001	0.624	0.06247446393104994	0.0010563451806185897	0.8500001620001618	0
000344	1.4255837227488184	1.0024472561152635	1.8963903172701104	46680	1.0007893118171525	1.5447595570828865	1.4040000000000001	1.56	1.3680013680013678	1.3800000000000001	1.356	1.1640000000000001	0.11917583433406809	0.0016579442981110581	1.3720002280002281	0
000345	0.5430863313033759	0.9957719971775574	1.8778403612441037	20310	0.9909998726091788	0.6721093959801505	0.5880000000000001	0.36000000000000004	0.37200037200037195	0.444	0.276	0.252	0.1290230646767746	0.004772124568378611	0.3820000620000619	0
000346	1.1007159669019477	1.0000426677191996	1.9020984819454416	31380	1.0038017033829285	1.0384437639516062	0.9600000000000001	1.116	1.008001008001008	1.08	0.8280000000000001	0.672	0.062272202950341526	0.003759035663728927	0.9440001680001681	0
000347	0.9161463228885012	1.0075114479350022	1.9122472512726445	24660	1.0091575522175624	0.8160619253998282	1.08	1.104	1.08000108000108	1.08	1.236	1.308	0.10008439748867293	0.001646104282560179	1.14800018000018	0
000348	0.5589512455602892	0.9919895435540106	1.8905452110550487	15300	0.9977046515691026	0.5063157931312803	0.43200000000000005	0.396	0.42000042000042	0.324	0.24000000000000002	0.156	0.05263545242900891	0.0057151080150920075	0.32800007000007	0
000349	0.44357671627670237	0.9916620046655631	1.873400139864156	15810	0.9886566176058784	0.5231929862356562	0.384	0.36000000000000004	0.32400032400032397	0.156	0.156	0.18000000000000002	0.07961626995895388	0.003005387059684672	0.26000005400005394	0
000350	1.2650728780869724	0.9655969913594319	1.843204570175561	25920	0.9727213941798923	0.8577585201282866	0.7080000000000001	0.43200000000000005	0.252000252000252	0.12000000000000001	0.07200000000000001	0.036000000000000004	0.40731435795868587	0.0071244028204604515	0.2700000420000421	0
000351	1.4529751165415827	1.009890562188242	1.9091118462374708	46230	1.007502892932054	1.529867916108437	1.752	1.764	1.956001956001956	2.172	2.448	2.3400000000000003	0.07689279956685424	0.002387669256187941	2.072000326000326	0
000352	0.6830846229345222	0.986550528371987	1.8833356605748328	21570	0.993899927932888	0.7138059907086088	0.468	0.516	0.288000288000288	0.30000000000000004	0.228	0.10800000000000001	0.030721367774086628	0.007349399560900971	0.318000048000048	0
000353	0.9610034582946225	1.0018272563711152	1.8911849598201251	32610	0.9980422686305831	1.0791475826151014	0.9840000000000001	0.8160000000000001	1.152001152001152	0.924	0.78	0.756	0.11814412432047883	0.003784987740532153	0.902000192000192	0
000354	1.2218826379930814	1.0051628957575482	1.90913684194802	31890	1.0075160840139379	1.0553209570559823	1.476	1.1520000000000001	1.476001476001476	1.248	1.4160000000000001	1.368	0.1665616809370991	0.002353188256389638	1.356000246000246	0
000355	1.1475357400476687	1.010148384075144	1.9171426816762125	32880	1.0117410364191104	1.088082567199771	1.296	1.476	1.6920016920016918	1.8840000000000001	1.536	2.112	0.05945317284789775	0.0015926523439664386	1.6660002820002822	0
000356	0.8149159800073792	1.0047661573294404	1.9038670241912985	24720	1.00473502294327	0.8180474775297548	1.056	0.8160000000000001	0.816000816000816	0.684	1.104	0.888	0.003131497522375626	3.113438617030617e-05	0.8940001360001361	0
000357	0.7618646194675178	0.9992183459558824	1.885130498318649	27540	0.9948471245168924	0.9113684276363044	0.8400000000000001	0.624	0.6840006840006839	0.5640000000000001	0.504	0.54	0.1495038081687866	0.004371221438990047	0.626000114000114	0
000358	0.9386054534464114	1.0118079844601868	1.9191092053906176	25650	1.0127788374967095	0.8488235355436169	1.1280000000000001	1.344	1.2960012960012959	1.5	1.824	1.848	0.08978191790279455	0.0009708530365226675	1.4900002160002161	0
000359	0.6461974063308392	0.9919033494190952	1.87994025474016	20400	0.9921080574315063	0.6750877241750404	0.672	0.372	0.42000042000042	0.372	0.21600000000000003	0.24000000000000002	0.028890317844201152	0.00020470801241112557	0.3820000700000701	0
000360	0.8608535446483693	1.0081104371318748	1.905610050792978	27270	1.0056548770351668	0.9024334430516349	0.9480000000000001	1.104	1.0440010440010439	1.248	1.056	1.296	0.04157989840326559	0.0024555600967079982	1.1160001740001741	0
000361	0.7254153341642636	1.0180878267348819	1.9249993054013963	24480	1.0158872424925793	0.8101052690100484	1.008	1.224	1.3200013200013199	1.512	2.3400000000000003	2.58	0.0846899348457848	0.002200584242302517	1.6640002200002202	0
000362	1.226838719900632	0.9997921151986486	1.8944503755452349	38850	0.9997655389545077	1.2856450041274665	1.26	1.056	1.1160011160011158	1.056	0.912	0.804	0.05880628422683443	2.6576244140930072e-05	1.034000186000186	0
000363	0.6194075600774902	0.9988089924734174	1.8902372173831388	19440	0.9975421128912009	0.6433188900962149	0.612	0.624	0.42000042000042	0.504	0.48000000000000004	0.36000000000000004	0.023911330018724697	0.0012668795822164958	0.50000007000007	0
000364	0.7801313512679944	0.9824027995758876	1.8786222987370504	17970	0.9914125274715896	0.5946728629130135	0.552	0.468	0.288000288000288	0.252	0.168	0.096	0.1854584883549809	0.00900972789570198	0.304000048000048	0
000365	0.8956584743529558	1.009864814460706	1.9155785528357336	24780	1.010915592726638	0.8200330296596814	0.9480000000000001	1.1400000000000001	1.308001308001308	1.5	1.476	1.308	0.07562544469327437	0.0010507782659319176	1.280000218000218	0
000366	0.6865387359635796	0.986498704488332	1.8646764781817515	20430	0.984052846276658	0.6760805002400037	0.456	0.43200000000000005	0.396000396000396	0.276	0.252	0.096	0.01045823572357596	0.002445858211673979	0.31800006600006603	0
000367	0.5599480734482261	0.9976316171768357	1.8820741134300023	23190	0.9932341668353954	0.7674158982166268	0.5880000000000001	0.49200000000000005	0.37200037200037195	0.468	0.30000000000000004	0.34800000000000003	0.20746782476840075	0.004397450341440234	0.42800006200006196	0
000368	1.6908011946070018	1.010990550956711	1.9169018279980907	52410	1.011613929786799	1.7343797854908758	2.076	2.184	2.304002304002304	2.712	3.012	3.084	0.04357859088387395	0.0006233788300880061	2.562000384000384	0
000369	1.116910563817457	1.0062445535252447	1.9047857836200452	32070	1.0052198833689152	1.061277613445762	1.1880000000000002	1.332	1.308001308001308	1.3800000000000001	1.26	1.3800000000000001	0.05563295037169502	0.0010246701563294547	1.308000218000218	0
000370	0.8587376417980302	0.9993530169114692	1.888927226246084	34230	0.9968507862604961	1.1327574901231192	0.9	0.876	0.6840006840006839	0.54	0.648	0.624	0.27401984832508897	0.002502230650973103	0.712000114000114	0
000371	0.7420151789440593	1.0066146152217479	1.905970466293302	22380	1.00584508048498	0.7406109444626178	0.888	0.8160000000000001	0.9120009120009119	0.768	0.9600000000000001	0.9840000000000001	0.0014042344814415575	0.0007695347367679961	0.888000152000152	0
000372	1.120253665751659	1.0067688267613932	1.9119787500757504	31770	1.009015855054476	1.0513498527961291	1.212	1.356	1.428001428001428	1.272	1.32	1.512	0.06890381295552994	0.0022470282930828755	1.350000238000238	0
000373	0.922147247112469	0.9942529766905828	1.8855254017026275	27810	0.9950555283893899	0.9203034122209741	0.924	0.8280000000000001	0.444000444000444	0.528	0.54	0.372	0.0018438348914948666	0.0008025516988071635	0.606000074000074	0
000374	0.8436752811588907	1.0019883045035358	1.9036972686672051	23340	1.0046454372115843	0.7723797785414432	0.888	0.78	0.9240009240009239	0.744	0.7200000000000001	0.7080000000000001	0.07129550261744744	0.0026571327080484597	0.794000154000154	0
000375	1.2328335977897062	1.005868296096501	1.912542583404512	34260	1.009313408972534	1.1337502661880825	1.284	1.4160000000000001	1.4400014400014398	1.548	1.4400000000000002	1.368	0.09908333160162375	0.0034451128760328853	1.4160002400002398	0
000376	0.7283812180882326	0.9923414712672632	1.8830733953075525	20460	0.9937615216807758	0.6770732763049669	0.66	0.528	0.444000444000444	0.504	0.20400000000000001	0.30000000000000004	0.0513079417832657	0.0014200504135125636	0.440000074000074	0
000377	1.099444400131581	1.009811333784255	1.90844828898325	36510	1.0071527113255803	1.2082084710603296	1.32	1.284	1.5120015120015118	1.776	1.7040000000000002	1.776	0.10876407092874851	0.002658622458674653	1.562000252000252	0
000378	1.3553565802481293	0.9866992974261897	1.8748701497730973	35040	0.9894323915548044	1.1595624438771281	1.104	0.8640000000000001	0.6840006840006839	0.54	0.28800000000000003	0.324	0.19579413637100118	0.002733094128614777	0.634000114000114	0
000379	0.47938424685629105	0.9995428394487795	1.893818020370667	16980	0.9994318237408111	0.5619112527692248	0.49200000000000005	0.324	0.624000624000624	0.34800000000000003	0.396	0.276	0.08252700591293377	0.00011101570796845373	0.41000010400010406	0
000380	0.7862736531722724	1.008916878519292	1.916254069290516	22440	1.0112720856077426	0.7425964965925443	0.9600000000000001	0.924	0.9720009720009719	1.1880000000000002	1.08	1.26	0.04367715657972804	0.002355207088450717	1.064000162000162	0
000381	0.7414999639566534	1.0140879071707258	1.9237953749689336	21840	1.0152518876829668	0.7227409752932785	0.936	0.888	1.632001632001632	1.356	1.4160000000000001	1.8840000000000001	0.018758988663374887	0.0011639805122409808	1.3520002720002722	0
000382	0.7795089682147697	0.973532623083371	1.836143571306996	29370	0.96899506625359	0.9719277675990654	0.456	0.372	0.252000252000252	0.156	0.036000000000000004	0.07200000000000001	0.19241879938429574	0.004537556829780964	0.224000042000042	0
000383	0.820391785231012	0.9878427028101305	1.874617499653488	25830	0.9892990595413304	0.8547801919333967	0.672	0.48000000000000004	0.48000048000047996	0.384	0.20400000000000001	0.192	0.034388406702384744	0.001456356731199815	0.4020000800000801	0
000384	1.1535665139366456	1.0144200706052287	1.9221657313940768	34440	1.0143918696492658	1.1397069225778622	1.296	1.9440000000000002	1.9200019200019198	2.3040000000000003	2.3160000000000003	2.988	0.01385959135878334	2.8200955962898178e-05	2.12800032000032	0
000385	1.3248255553157455	1.0043331937509579	1.8974192777893677	43770	1.0013323290855791	1.448460278781447	1.4280000000000002	1.596	1.248001248001248	1.236	1.6680000000000001	1.296	0.12363472346570137	0.003000864665378744	1.4120002080002079	0
000386	0.8678299236985858	1.006798348632688	1.9031160291987876	30030	1.004338697484904	0.9937688410282579	0.9480000000000001	1.056	0.9600009600009599	1.1880000000000002	1.02	1.116	0.1259389173296721	0.0024596511477839034	1.0480001600001598	0
000387	0.2995652942921232	1.0116014015506276	1.9080516289607583	11580	1.0069433804155246	0.3832115610758317	0.384	0.324	0.516000516000516	0.516	0.516	0.5760000000000001	0.08364626678370851	0.004658021135103052	0.47200008600008597	0
000388	1.2759133354894177	0.9801286324241262	1.8628573167258105	32160	0.9830928132470672	1.0642559416406518	0.9600000000000001	0.5640000000000001	0.54000054000054	0.28800000000000003	0.276	0.12000000000000001	0.2116573938487658	0.0029641808229410316	0.45800009000008995	0
000389	0.7326579379617694	1.0057636671197023	1.9156312352276088	18210	1.010943395006701	0.6026150714327199	0.8640000000000001	0.78	0.876000876000876	0.804	0.7200000000000001	0.9960000000000001	0.1300428665290495	0.0051797278869987196	0.840000146000146	0
000390	1.1794727106031238	1.0054407348264858	1.899146158685986	34590	1.0022436625428204	1.1446708029026786	1.4040000000000001	1.248	1.3440013440013439	1.1640000000000001	1.368	1.4280000000000002	0.03480190770044511	0.003197072283665392	1.326000224000224	0
000391	0.9908478743931628	1.0122583346551943	1.912774393522824	32070	1.0094357430124545	1.061277613445762	1.248	1.272	1.5120015120015118	1.6920000000000002	1.9320000000000002	2.016	0.0704297390525992	0.0028225916427397912	1.6120002520002519	0
000392	1.1272439077787437	1.014304728412294	1.9197325076506857	41940	1.0131077751812287	1.3879009388186858	1.4640000000000002	1.62	1.776001776001776	2.112	2.616	2.7840000000000003	0.2606570310399421	0.0011969532310651676	2.062000296000296	0
000393	1.18574432272041	1.002301472827663	1.9025282691326928	31590	1.004028516618284	1.0453931964063492	1.1640000000000001	1.4160000000000001	1.1160011160011158	0.9840000000000001	1.08	1.056	0.14035112631406088	0.0017270437906211633	1.136000186000186	0
000394	1.0804668201444314	0.9875197812266711	1.872897201483488	30810	0.9883912000115723	1.0195810187173036	0.936	0.684	0.552000552000552	0.40800000000000003	0.28800000000000003	0.264	0.06088580142712785	0.0008714187849012678	0.5220000920000921	0
000395	0.6618469048985016	1.0108518292036133	1.9133814302480117	24960	1.0097560968240702	0.8259896860494611	0.8520000000000001	0.8520000000000001	0.888000888000888	1.008	1.02	1.368	0.16414278115095948	0.0010957323795430796	0.998000148000148	0
000396	0.6461619671977974	1.008702843388744	1.905062736802984	19830	1.005366040930908	0.6562249789407377	0.792	0.7080000000000001	0.888000888000888	0.936	0.8160000000000001	1.056	0.010063011742940331	0.0033368024578359634	0.8660001480001479	0
000397	0.7957251337249026	0.9995165709171879	1.8943399415459885	25110	0.9997072591979088	0.8309535663742776	0.924	0.66	0.6360006360006359	0.672	0.49200000000000005	0.612	0.03522843264937503	0.0001906882807208854	0.6660001060001061	0
000398	1.122118692439345	0.9953618664142027	1.8860779455741816	35370	0.9953471244790375	1.1704829805917243	0.9600000000000001	0.912	0.9840009840009839	0.7080000000000001	0.528	0.516	0.048364288152379364	1.474193516515232e-05	0.768000164000164	0
000399	1.456091387187043	1.0058371222261593	1.9095041998146869	36150	1.0077099511852812	1.1962951582807702	1.74	1.4160000000000001	1.752001752001752	1.6680000000000001	1.8	1.6560000000000001	0.25979622890627274	0.001872828959121886	1.672000292000292	0
000400	0.8349830064365961	0.9964623176530318	1.8880212626058708	25560	0.9963726786052505	0.845845207348727	0.8160000000000001	0.672	0.6000006000006	0.636	0.468	0.40800000000000003	0.01086220091213097	8.963904778136467e-05	0.6000001000001	0
000401	0.7827038107506985	1.0060415875375692	1.9066495802315249	28260	1.0062034718797737	0.9351950531954235	0.8160000000000001	0.936	0.9600009600009599	0.924	0.8280000000000001	0.9840000000000001	0.152491242444725	0.00016188434220443249	0.90800016000016	0
000402	0.5156713083590727	1.0150948210262993	1.918666918557695	19110	1.012545427775559	0.6323983533816186	0.66	0.78	0.852000852000852	0.9840000000000001	1.32	1.332	0.11672704502254594	0.0025493932507403283	0.988000142000142	0
000403	0.9502095437405531	1.0116592473141532	1.9168492451411667	26070	1.0115861800346961	0.862722400453103	1.08	1.4280000000000002	1.3920013920013918	1.524	1.548	2.016	0.08748714328745011	7.306727945710634e-05	1.498000232000232	0
000404	0.7631108312012336	1.0047371385083765	1.9001657613499203	26520	1.0027817413544833	0.8776140414275525	0.624	0.924	1.0440010440010439	0.9480000000000001	0.8520000000000001	0.648	0.11450321022631893	0.001955397153893257	0.840000174000174	0
000405	1.4124514533841843	1.005713236630486	1.90500696426576	40740	1.0053366078766268	1.3481898962201542	1.512	1.608	1.8600018600018597	1.3800000000000001	1.584	1.74	0.06426155716403015	0.00037662875385913175	1.61400031000031	0
000406	1.0650677029927793	1.0089975782338378	1.912595647536248	30630	1.0093414127096332	1.0136243623275238	1.1880000000000002	1.2000000000000002	1.5960015960015959	1.62	1.572	1.524	0.051443340665255466	0.0003438344757953349	1.4500002660002662	0
000407	0.7085862917131739	0.9960516695943288	1.8863943272207788	20820	0.9955140897748873	0.6889865890845265	0.7200000000000001	0.54	0.552000552000552	0.456	0.36000000000000004	0.372	0.01959970262864741	0.0005375798194414694	0.500000092000092	0
000408	1.128968276820503	1.0034562296583176	1.8928358115934825	39960	0.9989134789479552	1.3223777185311085	1.1880000000000002	1.284	1.0440010440010439	1.1640000000000001	1.104	1.08	0.1934094417106056	0.004542750710362364	1.1440001740001742	0
000409	0.873136230859382	1.0114632832013928	1.9165207299537457	26370	1.0114128114589622	0.872650161102736	1.212	0.924	1.404001404001404	1.368	1.524	1.764	0.0004860697566460015	5.047174243055785e-05	1.366000234000234	0
000410	0.863548454608329	0.9809825296793756	1.8503168369561656	30480	0.9764747779174066	1.0086604820027074	0.672	0.444	0.3000003000003	0.228	0.18000000000000002	0.096	0.14511202739437845	0.004507751761969048	0.32000005000005	0
000411	0.8462487755151301	1.0043120245482189	1.8954555889781897	29160	1.0002960240822973	0.9649783351443224	0.8520000000000001	0.9	0.9360009360009359	1.1520000000000001	0.7080000000000001	0.876	0.1187295596291923	0.004016000465921543	0.9040001560001562	0
000412	1.045298650316774	0.9843135319582584	1.8790107574024928	24930	0.9916175302481367	0.8249969099844978	0.684	0.792	0.32400032400032397	0.456	0.336	0.12000000000000001	0.22030174033227623	0.007303998289878266	0.452000054000054	0
000413	1.1080430209074614	1.0094455174874033	1.908688322914469	39480	1.0072793853497248	1.3064933014916957	1.08	1.524	1.6440016440016438	1.764	1.7160000000000002	1.572	0.1984502805842343	0.002166132137678467	1.5500002740002738	0
000414	0.6217079850308058	1.0189516287122264	1.9245990573862608	25140	1.0156760180774493	0.8319463424392409	0.648	1.26	1.428001428001428	1.596	2.076	1.9920000000000002	0.2102383574084351	0.003275610634777104	1.5000002380002382	0
000415	1.6081542858602886	0.9991525192583415	1.8943889808857608	48900	0.9997331389161587	1.6182249858901703	1.6440000000000001	1.356	1.476001476001476	1.4520000000000002	0.8400000000000001	1.1880000000000002	0.01007070002988164	0.000580619657817194	1.3260002460002458	0
000416	1.190396915783769	1.0012284087577306	1.8965965513523888	34860	1.0008981485178028	1.1536057874873484	1.224	1.1280000000000001	1.1400011400011398	1.1760000000000002	0.8280000000000001	0.9840000000000001	0.03679112829642062	0.000330260239927771	1.08000019000019	0
000417	0.6387060311863254	1.0023422085845397	1.8961469244489948	22530	1.000660865193202	0.7455748247874343	0.636	0.6000000000000001	0.6600006600006599	0.7080000000000001	0.612	0.468	0.1068687936011089	0.0016813433913376308	0.6140001100001101	0
000418	0.6031766734673064	1.0087981351639583	1.9149032005644888	20010	1.0105591864907393	0.6621816353305175	0.684	0.7320000000000001	0.828000828000828	0.8520000000000001	0.8280000000000001	0.936	0.059004961863211136	0.0017610513267809491	0.810000138000138	0
000419	0.7549842243062737	1.0084196184737866	1.9124911703942304	20550	1.0092862765880721	0.6800516044998568	0.804	0.936	1.056001056001056	1.032	1.08	1.056	0.07493261980641686	0.0008666581142855456	0.9940001760001761	0
000420	0.5666765291551058	1.0029733512361725	1.9131454410045163	15930	1.0096315573184402	0.5271640904955095	0.54	0.648	0.54000054000054	0.612	0.5760000000000001	0.456	0.039512438659596305	0.006658206082267748	0.56200009000009	0
000421	0.7908104854007562	1.0066678018649984	1.913970708983198	21990	1.0100670791437356	0.727704855618095	0.792	1.032	0.816000816000816	1.1640000000000001	1.08	0.8520000000000001	0.06310562978266121	0.003399277278737234	0.956000136000136	0
000422	0.9536091402466256	1.01377627171367	1.9118415209626411	35730	1.0089434346100037	1.182396293371284	1.2000000000000002	1.344	1.4160014160014158	1.9560000000000002	2.124	2.124	0.22878715312465836	0.004832837103666332	1.6940002360002362	0
000423	0.6245121380129187	0.9881219798083017	1.8734048786014827	24000	0.9886591183978435	0.7942208519706357	0.54	0.384	0.38400038400038394	0.24000000000000002	0.14400000000000002	0.18000000000000002	0.16970871395771703	0.0005371385895417413	0.312000064000064	0
000424	0.8431563483689831	0.9983076283351968	1.890969823387312	27900	0.9979287338584526	0.923281740415864	0.8280000000000001	0.6960000000000001	0.7560007560007559	0.612	0.624	0.456	0.08012539204688085	0.00037889447674421817	0.662000126000126	0
000425	0.9358680189583176	0.9823336780994926	1.8702166286389936	24870	0.9869765710568226	0.8230113578545712	0.672	0.5760000000000001	0.288000288000288	0.312	0.264	0.096	0.11285666110374637	0.004642892957330003	0.36800004800004804	0
000426	1.30176551497548	0.9986837225964316	1.8984375168275591	31230	1.0018696882658156	1.0334798836267898	1.344	1.1880000000000002	0.9120009120009119	1.1760000000000002	0.8280000000000001	0.8160000000000001	0.2682856313486903	0.0031859656693840055	1.044000152000152	0
000427	1.0673923468460398	1.005412527223932	1.913977237966742	28800	1.0100705247091806	0.9530650223647629	1.104	1.212	1.284001284001284	1.1520000000000001	1.32	1.116	0.11432732448127692	0.004657997485248533	1.1980002140002142	0
000428	1.2058051160632928	1.0075014121842478	1.91256116618122	33660	1.009323215732326	1.1138947448888166	1.272	1.4400000000000002	1.6920016920016918	1.476	1.608	1.584	0.0919103711744762	0.0018218035480781491	1.512000282000282	0
000429	1.4565861539054192	1.0114265866700718	1.911629503656433	47370	1.0088315459064805	1.5675934065770423	1.6440000000000001	2.112	2.1000021000021	2.3400000000000003	2.628	2.748	0.11100725267162304	0.002595040763591294	2.2620003500003505	0
000430	1.0776920721058605	0.9698344939543455	1.8419401204618373	27660	0.9720541012986217	0.9153395318961577	0.684	0.36000000000000004	0.288000288000288	0.10800000000000001	0.132	0.036000000000000004	0.1623525402097028	0.0022196073442761755	0.268000048000048	0
000431	1.5172034564301609	1.0063599898991726	1.904596339080652	46740	1.0051199070779164	1.546745109212813	1.56	1.848	1.932001932001932	1.788	1.6920000000000002	1.9200000000000002	0.029541652782652195	0.0012400828212562054	1.7900003220003222	0
000432	0.7333444500778643	1.0128474936385585	1.907646173898714	29790	1.0067294080656235	0.9858266325085516	0.768	1.116	1.1880011880011878	1.56	1.332	1.476	0.2524821824306873	0.006118085572935028	1.240000198000198	0
000433	1.4711535615718838	0.9921509253129774	1.883028613964301	45180	0.9937378890513079	1.4951207538347218	1.32	1.212	0.9240009240009239	0.672	0.49200000000000005	0.624	0.023967192262837944	0.0015869637383304491	0.874000154000154	0
000434	0.9162584504611593	1.0001547828882595	1.8927290454708163	32550	0.9988571348538859	1.0771620304851748	0.804	0.9960000000000001	0.816000816000816	0.744	0.8520000000000001	0.54	0.1609035800240155	0.0012976480343735997	0.7920001360001362	0
000435	1.1618252693504671	1.0043395087399283	1.9041129310102023	33990	1.004864796288884	1.124815281603413	1.1280000000000001	1.332	1.5360015360015358	1.1280000000000001	1.008	1.32	0.03700998774705422	0.0005252875489556441	1.242000256000256	0
000436	0.869426420132502	1.0067644191657978	1.909378565041464	23310	1.007643649466121	0.77138700247648	1.008	1.02	0.9120009120009119	1.104	1.1760000000000002	1.068	0.09803941765602209	0.0008792303003231083	1.048000152000152	0
000437	1.1866503064235931	1.007981176337836	1.9111555059477	35010	1.0085814012836114	1.1585696678121649	1.1760000000000002	1.608	1.584001584001584	1.536	1.74	1.536	0.028080638611428288	0.000600224945775496	1.530000264000264	0
000438	0.8656370136302617	0.9969338444665152	1.890114812537882	23820	0.9974775157142737	0.7882641955808559	0.924	0.624	0.7200007200007199	0.5880000000000001	0.504	0.468	0.07737281804940577	0.0005436712477584482	0.6380001200001201	0
000439	1.1837684459269286	1.0027183164851714	1.90142195150072	34470	1.0034446753850368	1.1406996986428255	1.5	1.1280000000000001	1.0440010440010439	0.936	1.236	1.1400000000000001	0.04306874728410315	0.0007263588998653869	1.164000174000174	0
000440	1.1450036661036116	1.0114363568938092	1.9146321689274648	32460	1.0104161539288095	1.0741837022902847	1.4280000000000002	1.6920000000000002	1.3920013920013918	1.752	2.148	2.3040000000000003	0.07081996381332689	0.0010202029649997169	1.786000232000232	0
000441	1.4574832383237217	1.0144443490327815	1.9212357400789524	45150	1.0139010817772844	1.4941279777697585	1.536	2.3040000000000003	2.8800028800028796	2.8080000000000003	3.3840000000000003	3.2640000000000002	0.036644739446036745	0.0005432672554970264	2.69600048000048	0
000442	1.5356863130756362	1.0031325967508506	1.9074141002917235	36030	1.0066069349738154	1.1923240540209168	1.8840000000000001	1.308	1.56000156000156	1.536	1.5	1.4280000000000002	0.3433622590547194	0.0034743382229647235	1.53600026000026	0
000443	0.6963952710666124	1.0004548445237207	1.8976158124469245	19500	1.0014360470717412	0.6453044422261415	0.7080000000000001	0.648	0.6600006600006599	0.5640000000000001	0.5640000000000001	0.49200000000000005	0.05109082884047089	0.0009812025480204767	0.60600011000011	0
000444	0.6818508116737056	1.0054649448105273	1.9108893444079684	19410	1.0084409388367437	0.6423261140312516	0.78	0.756	0.7440007440007439	0.7320000000000001	0.78	0.804	0.03952469764245403	0.0029759940262163997	0.7660001240001241	0
000445	0.948760091979449	0.9990308368097265	1.8919793936257487	29190	0.9984615182198548	0.9659711112092857	0.888	0.78	1.0920010920010919	0.684	0.636	0.5880000000000001	0.0172110192298367	0.0005693185898716369	0.7780001820001821	0
000446	0.7923676915796616	1.0122712509595595	1.9215966576352	24330	1.0140915501789896	0.805141388685232	0.9960000000000001	1.104	1.356001356001356	1.032	1.3800000000000001	1.9560000000000002	0.012773697105570414	0.001820299219430055	1.3040002260002261	0
000447	0.7926320029939949	1.0163272477112624	1.9180356023188183	26040	1.0122122608433666	0.8617296243881397	1.008	1.1880000000000002	1.56000156000156	1.6320000000000001	2.088	2.3040000000000003	0.06909762139414477	0.004114986867895798	1.6300002600002603	0
000448	0.7741282088587386	1.0039756173652532	1.901284687421756	25020	1.0033722364879	0.8279752381793878	0.78	0.804	0.9000009000008999	0.912	0.684	0.768	0.05384702932064922	0.0006033808773531213	0.8080001500001499	0
000449	1.2778433615920732	1.002588831047428	1.8959375447492777	40200	1.0005503684438357	1.3303199270508148	1.308	1.272	1.38000138000138	1.212	1.1520000000000001	1.104	0.052476565458741575	0.002038462603592306	1.23800023000023	0
000450	0.7236371126876232	0.9972541722442436	1.896707469497319	19710	1.0009566837744541	0.6522538746808846	0.684	0.7200000000000001	0.45600045600045597	0.504	0.552	0.34800000000000003	0.07138323800673863	0.003702511530210506	0.5440000760000759	0
000451	0.7224576977723567	1.0154775456708958	1.9163309435717528	24360	1.0113126547660616	0.8061341647501953	0.888	1.104	1.3680013680013678	1.4160000000000001	1.6680000000000001	2.04	0.08367646697783859	0.004164890904834184	1.4140002280002282	0
000452	0.6632163258874806	1.0049722352549744	1.9008701509143784	24000	1.0031534715521357	0.7942208519706357	0.7200000000000001	0.636	0.7440007440007439	0.924	0.744	0.624	0.13100452608315516	0.0018187637028386217	0.732000124000124	0
000453	1.2184481929655266	1.016313325318408	1.923130652343184	39090	1.014901091070521	1.293587212647173	1.548	1.9080000000000001	2.064002064002064	2.8200000000000003	3.3360000000000003	3.3600000000000003	0.07513901968164638	0.0014122342478870564	2.5060003440003444	0
000454	0.3404260516265226	1.0119979317122498	1.8969338499609885	16320	1.0010761524019731	0.5400701793400323	0.372	0.444	0.6840006840006839	0.528	0.5880000000000001	0.684	0.1996441277135097	0.010921779310276714	0.5500001140001141	0
000455	0.884682629745874	1.0064162060612203	1.9077958438630205	26040	1.006808393968058	0.8617296243881397	0.912	1.1400000000000001	0.9840009840009839	1.1520000000000001	0.9840000000000001	1.116	0.022953005357734257	0.00039218790683781535	1.048000164000164	0
000456	0.985549149809512	1.0033501484788432	1.89280771135717	33900	0.998898649502822	1.1218369534085229	1.044	1.044	0.9840009840009839	1.02	0.924	0.936	0.13628780359901083	0.004451498976021151	0.9920001640001641	0
000457	0.9852797496871222	0.9850796200234263	1.8572082107230024	34170	0.9801115889403165	1.1307719379931926	0.7320000000000001	0.7200000000000001	0.432000432000432	0.252	0.30000000000000004	0.168	0.14549218830607047	0.004968031083109836	0.434000072000072	0
000458	0.9689735547840974	0.9958535764398752	1.884367485361503	27510	0.994444456772106	0.9103756515713411	0.8280000000000001	0.912	0.7200007200007199	0.5760000000000001	0.612	0.42000000000000004	0.058597903212756264	0.001409119667769132	0.6780001200001201	0
000459	0.6500708618986575	1.0074148665340308	1.9048998869108904	22020	1.0052800995347968	0.7286976316830582	0.648	0.8280000000000001	0.9360009360009359	0.744	0.9	0.8280000000000001	0.07862676978440075	0.0021347669992339835	0.8140001560001561	0
000460	1.8928844895555967	0.98621115285214	1.8678475002029007	53280	0.9857263018503352	1.7631702913748113	1.548	1.26	0.7200007200007199	0.768	0.5760000000000001	0.336	0.12971419818078544	0.0004848510018048424	0.8680001200001201	0
000461	0.8605168425982107	1.0105967685833364	1.9192475345354665	24570	1.0128518384651373	0.8130835972049383	1.02	1.092	1.2000012000012	1.488	1.284	1.584	0.04743324539327243	0.0022550698818009085	1.2780002000002	0
000462	1.0046244380918203	1.00729998637876	1.908224399229762	31410	1.007034557130067	1.0394365400165695	1.056	1.2000000000000002	1.2000012000012	1.56	1.236	1.248	0.03481210192474915	0.00026542924869299434	1.2500002000002002	0
000463	0.6663118592506619	1.0051834505226334	1.899702603149827	21570	1.002537317106947	0.7138059907086088	0.624	0.8400000000000001	0.78000078000078	0.7320000000000001	0.8280000000000001	0.648	0.0474941314579469	0.0026461334156864247	0.7420001300001301	0
000464	1.0927774374597823	1.0127929001772022	1.918082007633204	34770	1.0122367504973295	1.1506274592924586	1.3800000000000001	1.4400000000000002	1.752001752001752	1.8	2.3160000000000003	2.3160000000000003	0.05785002183267629	0.0005561496798727195	1.834000292000292	0
000465	0.6132355993714844	1.011906772289811	1.9189725907572903	18480	1.0127067413340016	0.6115500560173895	0.672	0.9480000000000001	0.9720009720009719	0.876	1.212	1.212	0.001685543354094876	0.0007999690441906626	0.9820001620001619	0
000466	0.8249598067809665	0.9944798654109088	1.8883279833317776	27840	0.9965345455064918	0.9212961882859374	0.744	0.6000000000000001	0.78000078000078	0.372	0.456	0.336	0.09633638150497092	0.0020546800955829614	0.5480001300001299	0
000467	1.2985351187568306	1.0126171098731274	1.916976661606934	44430	1.0116534220132742	1.4703013522106394	1.572	1.752	2.1240021240021236	2.3160000000000003	2.2680000000000002	2.9160000000000004	0.17176623345380881	0.000963687859853124	2.1580003540003543	0
000468	0.949187930128608	0.997030237704733	1.8977774820779107	24150	1.001521365604146	0.7991847322954522	0.888	0.888	0.6960006960006959	0.66	0.552	0.516	0.15000319783315585	0.004491127899412972	0.700000116000116	0
000469	0.6896905645577588	0.9862583202790135	1.8747395005129943	22770	0.989363443521313	0.7535170333071406	0.612	0.504	0.22800022800022798	0.24000000000000002	0.20400000000000001	0.14400000000000002	0.0638264687493818	0.003105123242299501	0.322000038000038	0
000470	1.0836978241857467	0.9976300868616687	1.8878435289875048	36780	0.9962788825633749	1.2171434556449992	1.092	0.8400000000000001	0.876000876000876	0.936	0.612	0.6000000000000001	0.13344563145925248	0.0013512042982937178	0.8260001460001462	0
000471	2.4206397988473887	1.006316568684453	1.9076697005783088	62670	1.0067418238901857	2.0739091997083223	2.52	2.8800000000000003	3.1920031920031917	2.52	3.144	2.8680000000000003	0.34673059913906634	0.0004252552057326664	2.854000532000532	0
000472	1.1626013179363759	1.008625045147556	1.913584623034728	34950	1.0098633285301868	1.1565841156822383	1.26	1.4520000000000002	1.4400014400014398	1.836	1.776	1.548	0.006017202254137599	0.001238283382630767	1.55200024000024	0
000473	0.5240441814761841	0.9930575305245197	1.8939123152377144	15660	0.9994815863314767	0.5182291059108398	0.48000000000000004	0.384	0.312000312000312	0.456	0.132	0.24000000000000002	0.00581507556534433	0.00642405580695693	0.33400005200005206	0
000474	1.31042594322286	0.9989600541738871	1.8963694669223885	33690	1.0007783083834407	1.1148875209537799	1.2000000000000002	1.236	1.284001284001284	0.8640000000000001	1.056	0.756	0.19553842226908014	0.0018182542095536158	1.066000214000214	0
000475	0.819771250426734	1.001130396318909	1.891046852886339	28020	0.9979693849304491	0.9272528446757172	0.924	0.66	0.9120009120009119	0.5760000000000001	0.8280000000000001	0.5880000000000001	0.10748159424898318	0.0031610113884600333	0.7480001520001521	0
000476	1.0185460538309727	0.9783807498615268	1.8545517990377376	28470	0.9787097106464924	0.9421444856501666	0.636	0.456	0.36000036000035995	0.28800000000000003	0.228	0.060000000000000005	0.07640156818080612	0.0003289607849655818	0.33800006000006005	0
000477	1.1784420026322426	0.9961022200517134	1.8946756542557424	32910	0.9998844261496187	1.0890753432647342	1.092	1.032	0.9120009120009119	0.7320000000000001	0.612	0.612	0.08936665936750843	0.0037822060979052496	0.832000152000152	0
000478	1.2183772073099786	1.0086207538511551	1.9053459156972248	39930	1.0055154840113263	1.3213849424661452	1.248	1.572	1.7160017160017158	1.8	1.6800000000000002	1.7280000000000002	0.10300773515616668	0.003105269839828839	1.624000286000286	0
000479	0.5396625951262697	0.9865789854089695	1.8638671113230416	20460	0.9836257160101938	0.6770732763049669	0.48000000000000004	0.372	0.16800016800016798	0.228	0.192	0.096	0.13741068117869726	0.0029532693987757153	0.256000028000028	0
000480	0.8214587789874092	1.004384950724423	1.897462517344401	28050	1.0013551480612566	0.9282456207406805	1.056	0.78	0.7680007680007679	0.9840000000000001	0.7080000000000001	0.9960000000000001	0.10678684175327136	0.0030298026631663255	0.8820001280001281	0
000481	0.6753446287004788	0.9949295676664185	1.8750162956233691	24180	0.9895095176630674	0.8001775083604155	0.672	0.49200000000000005	0.46800046800046796	0.42000000000000004	0.384	0.276	0.12483287965993661	0.005420050003351107	0.4520000780000781	0
000482	1.0965475675183165	1.00638357360442	1.9110628530647988	32880	1.0085325052235168	1.088082567199771	1.008	1.6920000000000002	1.308001308001308	1.212	1.1640000000000001	1.476	0.008465000318545579	0.0021489316190967944	1.310000218000218	0
000483	1.6008404644496559	1.0050588992787868	1.9085532434772416	48510	1.0072080993619235	1.6053188970456473	1.752	1.56	2.0280020280020277	1.872	1.6680000000000001	1.7160000000000002	0.004478432595991455	0.002149200083136682	1.7660003380003382	0
000484	1.2957775404267586	0.9997596631179791	1.8908086596555869	39630	0.9978436823061987	1.3114571818165122	1.4280000000000002	1.1280000000000001	1.0200010200010199	1.1280000000000001	0.9600000000000001	0.888	0.01567964138975353	0.00191598081178046	1.09200017000017	0
000485	1.2974213602113989	1.0099356965310233	1.91279950639006	38940	1.0094489959218846	1.2886233323223564	1.5	1.7160000000000002	1.7160017160017158	1.9080000000000001	2.136	2.148	0.008798027889042492	0.0004867006091386905	1.854000286000286	0
000486	0.8375830651720079	1.0060007938280116	1.902735369879287	26460	1.0041378106870067	0.8756284892976258	0.9960000000000001	0.78	1.176001176001176	0.9600000000000001	0.8640000000000001	1.08	0.038045424125617955	0.0018629831410048592	0.976000196000196	0
000487	1.1014307703146582	1.0075972814306366	1.9136779129362336	30900	1.009912560766545	1.0225593469121934	1.236	1.1880000000000002	1.5960015960015959	1.4400000000000002	1.356	1.524	0.07887142340246478	0.002315279335908249	1.390000266000266	0
000488	1.7958333805335753	1.0107374945250025	1.9173435853893053	51450	1.0118470601036529	1.7026109514120502	1.9440000000000002	2.592	2.508002508002508	2.94	3.012	3.12	0.09322242912152512	0.0011095655786503844	2.686000418000418	0
000489	0.8957107773046472	1.0025935984720962	1.9012941162922767	28260	1.0033772124217855	0.9351950531954235	0.9	0.936	0.9240009240009239	0.888	0.768	0.792	0.0394842758907763	0.000783613949689288	0.868000154000154	0
000490	0.9306583561556826	1.000876784447907	1.900059529552696	26610	1.002725679242022	0.8805923696224424	0.876	0.9840000000000001	0.9360009360009359	0.78	0.648	0.756	0.050065986533240237	0.0018488947941150968	0.830000156000156	0
000491	1.3506841894882	0.9856402166607933	1.8713584429456056	37050	0.987579145085877	1.226078440229669	1.092	0.804	0.516000516000516	0.5640000000000001	0.468	0.192	0.12460574925853107	0.001938928425083697	0.606000086000086	0
000492	0.8610727233357839	1.0068674298854703	1.899926510551598	25860	1.0026554806160561	0.85577296799836	0.876	1.02	1.1400011400011398	1.056	1.212	0.9720000000000001	0.005299755337423884	0.00421194926941415	1.0460001900001898	0
000493	0.8547601642945677	0.9878785315878538	1.8783001025817931	26190	0.9912424936628564	0.8666935047129563	0.876	0.528	0.408000408000408	0.252	0.264	0.24000000000000002	0.01193334041838856	0.003363962075002669	0.428000068000068	0
000494	1.229629801604625	0.9842439497534773	1.8628666689003472	38610	0.9830977487058878	1.2777027956077602	0.9960000000000001	0.744	0.528000528000528	0.372	0.252	0.228	0.04807299400313525	0.0011462010475894457	0.520000088000088	0
000495	1.8036319156140468	1.012621967803455	1.9179717807668677	54480	1.0121785800517733	1.8028813339733432	2.2920000000000003	2.3280000000000003	3.0360030360030357	2.8560000000000003	3.4440000000000004	4.0440000000000005	0.0007505816407036292	0.00044338775168162314	3.000000506000506	0
000496	0.8930647130268765	0.9974767236002399	1.89569174345625	23610	1.0004206507877957	0.7813147631261129	0.78	0.936	0.6360006360006359	0.636	0.612	0.456	0.11174994990076359	0.0029439271875558726	0.6760001060001061	0
000497	0.8660978962811746	1.0066768944534896	1.9041580334684565	28950	1.0048885983816	0.9580289026895793	0.9720000000000001	0.9600000000000001	1.0200010200010199	1.044	1.296	0.9600000000000001	0.09193100640840468	0.0017882960718895724	1.04200017000017	0
000498	1.2263445668486186	1.013021361899053	1.922189060212475	33540	1.0144041810557825	1.1099236406289634	1.4520000000000002	1.6800000000000002	2.1840021840021837	2.136	2.2560000000000002	2.8080000000000003	0.11642092621965516	0.0013828191567295534	2.086000364000364	0
000499	0.9123352053698488	0.9888045047914865	1.871906985734173	30960	0.9878686296687043	1.02454489904212	0.768	0.552	0.444000444000444	0.552	0.30000000000000004	0.192	0.11220969367227118	0.0009358751227822593	0.46800007400007404	0
000500	1.0545119034515575	1.0029663370158897	1.8966753150403173	38730	1.0009397147799377	1.2816738998676134	1.104	1.056	1.176001176001176	0.9600000000000001	0.9960000000000001	0.9600000000000001	0.22716199641605583	0.002026622235951958	1.042000196000196	0
000501	0.6112107504874098	0.9948001995693548	1.8876238379204249	18510	0.9961629441566908	0.6125428320823528	0.5640000000000001	0.49200000000000005	0.49200049200049195	0.264	0.42000000000000004	0.24000000000000002	0.0013320815949430242	0.0013627445873359845	0.41200008200008204	0
000502	0.4281137327556609	1.0107603417219722	1.9141693253477343	13500	1.01017189571708	0.4467492292334826	0.504	0.516	0.6600006600006599	0.744	0.648	0.78	0.0186354964778217	0.0005884460048921625	0.6420001100001099	0
000503	1.625659700141299	1.0153228805399417	1.9222247291845205	56280	1.0144230047787586	1.8624478978711407	1.9320000000000002	2.4000000000000004	3.06000306000306	3.4080000000000004	4.188000000000001	3.9480000000000004	0.23678819772984183	0.000899875761183111	3.15600051000051	0
000504	1.0364993732165304	1.0075226873093859	1.914444064547262	27270	1.0103168848851434	0.9024334430516349	1.248	1.2000000000000002	1.248001248001248	1.1640000000000001	1.536	1.4160000000000001	0.13406593016489554	0.0027941975757574955	1.302000208000208	0
000505	0.7658986874537546	1.0158245145103595	1.920976713196552	23070	1.013764384530405	0.7634447939567736	0.9720000000000001	1.08	1.5360015360015358	1.608	1.824	2.16	0.0024538934969809967	0.002060129979954528	1.530000256000256	0
000506	0.7454170628770259	1.0003595480112109	1.8922596374476248	24300	0.9986094123633137	0.8041486126202687	0.672	0.8160000000000001	0.6960006960006959	0.552	0.684	0.48000000000000004	0.058731549743242795	0.0017501356478971664	0.650000116000116	0
000507	0.5705971235841215	0.9992559525360714	1.89712903836716	17130	1.0011791599257451	0.5668751330940413	0.528	0.552	0.528000528000528	0.48000000000000004	0.336	0.396	0.0037219904900802625	0.0019232073896737756	0.470000088000088	0
000508	0.8945693874370914	1.005035169414609	1.9056980048905297	29820	1.005701293387306	0.9868194085735149	0.876	1.1520000000000001	0.9480009480009479	1.032	0.924	0.9840000000000001	0.09225002113642355	0.0006661239726970525	0.9860001580001581	0
000509	1.154409680479737	1.0075719385416404	1.912940014552867	33660	1.0095231468317896	1.1138947448888166	1.488	1.1280000000000001	1.4640014640014638	1.536	1.5	1.62	0.04051493559092045	0.0019512082901491645	1.4560002440002442	0
000510	0.9825818004118246	0.9990672494609656	1.8911873110937691	32070	0.9980435094772119	1.061277613445762	1.092	0.9480000000000001	0.6720006720006719	0.744	0.648	0.7200000000000001	0.07869581303393736	0.0010237399837537131	0.8040001120001118	0
000511	1.5494451390008863	0.9915443631245181	1.887222224842357	36300	0.995950999351681	1.2012590386055866	1.236	1.212	1.032001032001032	0.756	0.612	0.48000000000000004	0.34818610039529974	0.004406636227162863	0.8880001720001721	0
000512	1.4590834586970347	0.9972802546947621	1.8897432649564248	42630	0.9972814374887272	1.4107347883128416	1.332	1.344	1.248001248001248	0.9480000000000001	0.8400000000000001	0.8280000000000001	0.048348670384193104	1.182793965104345e-06	1.090000208000208	0
000513	0.6968461773629778	1.0075623611454425	1.9099007024985195	23100	1.0079191990624048	0.7644375700217368	0.7320000000000001	0.768	0.9840009840009839	0.9840000000000001	0.9960000000000001	0.8160000000000001	0.06759139265875902	0.0003568379169622826	0.880000164000164	0
000514	0.8797871394032993	1.01312168590447	1.9157105512258257	28830	1.010985252741656	0.9540577984297262	1.068	1.1640000000000001	1.56000156000156	1.4640000000000002	1.9200000000000002	1.86	0.07427065902642682	0.0021364331628139777	1.50600026000026	0
000515	2.2782102926901158	0.9983736224179635	1.8964944956815049	62970	1.00084429028846	2.0838369603579556	2.244	2.028	1.956001956001956	1.74	1.308	1.488	0.19437333233216014	0.0024706678704965457	1.7940003260003259	0
000516	1.013709162270231	1.008952486245897	1.9097249912357976	32340	1.0078264702860045	1.0702125980304316	1.056	1.236	1.5480015480015479	1.4640000000000002	1.572	1.3920000000000001	0.05650343576020056	0.001126015959892479	1.378000258000258	0
000517	0.6549339697438963	1.000160461121149	1.8918119607690669	26760	0.9983731582383214	0.8855562499472588	0.648	0.636	0.516000516000516	0.624	0.552	0.40800000000000003	0.2306222802033625	0.0017873028828275794	0.564000086000086	0
000518	1.3219156910881964	1.0121091384489636	1.9156476428625056	43710	1.0109520538705896	1.4464747266515203	1.524	1.872	2.004002004002004	2.436	2.196	2.7840000000000003	0.12455903556332393	0.0011570845783739347	2.136000334000334	0
000519	0.9163819947637247	1.0070689989267672	1.9112925655158703	26940	1.0086537322534852	0.8915129063370386	0.9480000000000001	1.104	1.26000126000126	1.1880000000000002	0.9840000000000001	1.272	0.024869088426686115	0.0015847333267180463	1.1260002100002102	0
000520	1.8072667672381817	1.0129767056793382	1.916573275602537	56820	1.0114405415750751	1.88031786704048	2.196	2.568	2.712002712002712	3.3240000000000003	3.696	3.8760000000000003	0.0730510998022984	0.0015361641042630492	3.062000452000452	0
000521	1.216181518513691	0.999768938774336	1.8936138722883324	38850	0.9993240878928858	1.2856450041274665	1.104	1.4520000000000002	0.876000876000876	1.1520000000000001	0.744	0.9	0.06946348561377547	0.00044485088145018725	1.038000146000146	0
000522	1.2056656348117838	0.9925354112649787	1.8810922747784344	39600	0.9927160173703462	1.3104644057515489	1.1760000000000002	0.9	0.7560007560007559	0.528	0.528	0.468	0.10479877093976508	0.0001806061053675201	0.726000126000126	0
000523	1.058059197153217	0.9976588769440636	1.9011032630648204	27390	1.0032764927184499	0.906404547311488	0.9480000000000001	0.9840000000000001	0.9600009600009599	0.7200000000000001	0.6000000000000001	0.624	0.15165464984172894	0.005617615774386242	0.80600016000016	0
000524	0.8471079615644739	0.9906625628067278	1.8699850760327603	28590	0.9868543729147359	0.9461155899100198	0.888	0.624	0.32400032400032397	0.42000000000000004	0.34800000000000003	0.264	0.09900762834554588	0.003808189891991942	0.47800005400005396	0
000525	0.9063482656250385	0.9914496034715253	1.881399178849762	24360	0.9928779810291672	0.8061341647501953	0.7320000000000001	0.684	0.552000552000552	0.54	0.324	0.276	0.10021410087484317	0.0014283775576419133	0.5180000920000919	0
000526	0.7876798273617874	1.0100100952401139	1.9173501198952152	22710	1.0118505085834373	0.751531481177214	0.9960000000000001	0.912	0.9600009600009599	1.368	1.344	1.236	0.03614834618457341	0.0018404133433234104	1.1360001600001601	0
000527	0.37302048152104633	1.00272759631325	1.890872412557469	16440	0.997877326868829	0.5440412835998855	0.30000000000000004	0.48000000000000004	0.45600045600045597	0.36000000000000004	0.28800000000000003	0.336	0.17102080207883913	0.004850269444421018	0.37000007600007606	0
000528	1.019134274939089	1.0010985899844609	1.8950242573507248	26400	1.0000683957936036	0.8736429371676993	1.044	1.092	0.888000888000888	0.8640000000000001	0.744	0.876	0.14549133777138978	0.0010301941908572587	0.918000148000148	0
000529	1.4442732948160355	0.9685569974399021	1.845345081805979	31140	0.9738510145655449	1.0305015554319	0.888	0.504	0.3000003000003	0.18000000000000002	0.12000000000000001	0.048	0.4137717393841356	0.005294017125642814	0.34000005000004996	0
000530	1.3437877727414218	1.0002598034075234	1.8915381263825024	48270	0.998228646570662	1.597376688525941	1.56	1.1280000000000001	1.1160011160011158	1.116	1.08	0.9720000000000001	0.25358891578451925	0.002031156836861392	1.162000186000186	0
000531	1.728423368894911	0.9954142063885117	1.8842603182542137	60570	0.9943879010648886	2.004414875160892	1.6920000000000002	1.296	1.356001356001356	1.1280000000000001	0.768	0.876	0.2759915062659808	0.0010263053236231334	1.1860002260002263	0
000532	0.8517404727468137	1.0073538315263812	1.9046969106912808	34260	1.0051729821184674	1.1337502661880825	1.1400000000000001	0.924	0.888000888000888	1.092	1.044	1.296	0.28200979344126875	0.002180849407913854	1.064000148000148	0
000533	0.9737056516225213	0.9982180992602021	1.9016766962075096	23250	1.0035791127830107	0.7694014503465534	0.7200000000000001	1.02	1.032001032001032	0.792	0.528	0.552	0.20430420127596793	0.0053610135228086	0.774000172000172	0
000534	0.6185547725194391	0.9964407473314442	1.880898011534336	21600	0.9926134980858918	0.7147987667735721	0.648	0.516	0.42000042000042	0.468	0.252	0.396	0.09624399425413299	0.0038272492455523333	0.4500000700000701	0
000535	0.6644424531634477	1.0020065717891775	1.8998063439537387	20370	1.0025920646379847	0.6740949481100771	0.66	0.636	0.876000876000876	0.516	0.49200000000000005	0.624	0.009652494946629342	0.0005854928488071565	0.634000146000146	0
000536	1.0260680393543755	1.0075538838535558	1.909581089189026	30840	1.0077505283087405	1.0205737947822668	1.26	1.1640000000000001	1.308001308001308	1.1400000000000001	1.308	1.572	0.005494244572108675	0.0001966444551846358	1.2920002180002181	0
000537	0.9005503061238573	1.001948243245829	1.8956721187441892	28440	1.000410294163477	0.9411517095852033	0.8280000000000001	0.9480000000000001	1.0680010680010679	0.7320000000000001	0.8160000000000001	0.7080000000000001	0.040601403461346	0.0015379490823521635	0.8500001780001781	0
000538	0.4704613431197347	0.9838779545605889	1.852766699208732	18360	0.9777676530894979	0.6075789517575363	0.336	0.228	0.216000216000216	0.20400000000000001	0.14400000000000002	0.048	0.1371176086378016	0.00611030147109104	0.19600003600003602	0
000539	0.7534151097852789	1.0160721331085645	1.925734668136881	26190	1.0162753182801847	0.8666935047129563	0.9840000000000001	1.1640000000000001	1.356001356001356	1.4640000000000002	1.9800000000000002	2.22	0.11327839492767733	0.00020318517162021266	1.5280002260002261	0
000540	1.2096252668145742	0.9802476447140561	1.861069154196201	30660	0.9821491393993748	1.0146171383924871	0.8640000000000001	0.624	0.564000564000564	0.264	0.156	0.168	0.19500812842208703	0.0019014946853186387	0.4400000940000941	0
000541	1.05254951490818	1.0025024854587248	1.9005646995048455	29670	1.0029922745120772	0.9818555282486984	1.032	1.296	0.9600009600009599	0.888	1.008	0.936	0.07069398665948168	0.0004897890533523963	1.02000016000016	0
000542	0.641089211081955	1.0060479807088925	1.9095266728391176	18390	1.0077218109603758	0.6085717278224996	0.636	0.8400000000000001	0.816000816000816	0.612	0.8280000000000001	0.756	0.03251748325945547	0.001673830251483377	0.7480001360001362	0
000543	0.7286559519270008	1.0037824443244354	1.8901377625763272	24030	0.9974896272257978	0.795213628035599	0.768	0.744	0.7560007560007559	0.876	0.672	0.6960000000000001	0.0665576761085982	0.006292817098637604	0.752000126000126	0
000544	0.5103630579744965	1.0199491023094691	1.9277124646860115	17760	1.0173190684139481	0.5877234304582705	0.744	0.744	1.1880011880011878	1.332	1.848	1.9800000000000002	0.07736037248377392	0.0026300338955209668	1.306000198000198	0
000545	0.6679221310914345	1.0120445685321304	1.912514821494624	22950	1.0092987580736983	0.7594736896969204	0.9720000000000001	0.636	1.008001008001008	1.368	1.344	1.212	0.09155155860548592	0.0027458104584321408	1.090000168000168	0
000546	1.7939594812901796	0.9603891995921147	1.848319233102223	27900	0.9754205747989534	0.923281740415864	0.636	0.468	0.276000276000276	0.30000000000000004	0.12000000000000001	0.012	0.8706777408743156	0.015031375206838726	0.30200004600004604	0
000547	0.730268024499731	1.0043529821219253	1.903240952652271	28260	1.004404623816579	0.9351950531954235	0.792	0.7080000000000001	1.0200010200010199	0.636	0.756	0.78	0.20492702869569246	5.164169465365909e-05	0.7820001700001701	0
000548	1.203778568301164	1.009459220662024	1.9133235468715168	36750	1.009725549808511	1.2161506795800359	1.4040000000000001	1.4640000000000002	1.6680016680016678	1.7040000000000002	1.9440000000000002	1.872	0.012372111278871945	0.00026632914648683226	1.676000278000278	0
000549	1.0608045696966852	1.0134175504844223	1.9138917345820283	35700	1.0100254016810961	1.1814035173063206	1.32	1.476	1.608001608001608	2.076	2.2560000000000002	2.3280000000000003	0.12059894760963541	0.003392148803326167	1.8440002680002678	0
000550	1.3320096273928275	1.0041634474710601	1.9011965114363665	44670	1.0033257030380438	1.4782435607303457	1.32	1.7040000000000002	1.428001428001428	1.236	1.26	1.488	0.14623393333751822	0.0008377444330163186	1.4060002380002379	0
000551	0.9449211515184769	1.0054107743878247	1.908528662832151	25200	1.0071951273241209	0.8339318945691675	1.08	1.056	0.9480009480009479	1.1520000000000001	1.02	1.104	0.11098925694930939	0.0017843529362961963	1.060000158000158	0
000552	1.0031893007175359	0.9896116840798582	1.8760736384656795	27090	0.9900675132433411	0.896476786661855	0.648	0.804	0.6720006720006719	0.456	0.42000000000000004	0.20400000000000001	0.10671251405568083	0.00045582916348285707	0.534000112000112	0
000553	0.8178433038844792	1.0099755729063034	1.907843122730413	27060	1.006833344625489	0.8954840105968918	1.02	0.9840000000000001	1.104001104001104	1.1640000000000001	1.3800000000000001	1.3800000000000001	0.07764070671241252	0.003142228280814452	1.172000184000184	0
000554	1.1815591867717687	0.9979915269590077	1.886344186550416	42120	0.9954876288472346	1.3938575952084657	1.1400000000000001	0.912	0.9720009720009719	1.1280000000000001	0.792	0.5760000000000001	0.212298408436697	0.002503898111773095	0.920000162000162	0
000555	1.1511881524500673	0.9638021499916773	1.8241638777469724	27870	0.9626729767741546	0.9222889643509007	0.6960000000000001	0.324	0.216000216000216	0.12000000000000001	0.036000000000000004	0.036000000000000004	0.22889918809916665	0.0011291732175227054	0.23800003600003602	0
000556	1.0788275892611778	0.9973469903143907	1.896427370443825	30420	1.000808866030167	1.0066749298727808	1.068	0.792	0.9480009480009479	0.792	0.768	0.504	0.07215265938839699	0.0034618757157763858	0.8120001580001578	0
000557	0.4928407556373199	1.0045031946639538	1.8972688655791727	15900	1.001252951474884	0.5261713144305462	0.552	0.49200000000000005	0.588000588000588	0.468	0.5640000000000001	0.504	0.03333055879322633	0.003250243189069746	0.528000098000098	0
000558	0.5456812120253314	1.0044405374157386	1.8998429938598689	18690	1.002611406033055	0.6184994884721325	0.5760000000000001	0.5640000000000001	0.624000624000624	0.5880000000000001	0.624	0.516	0.07281827644680117	0.0018291313826834799	0.582000104000104	0
000559	1.0429123938585478	0.9986530152251448	1.8953545201002016	30150	1.0002426866169418	0.9977399452881112	0.912	1.02	1.0440010440010439	0.744	0.624	0.672	0.045172448570436674	0.0015896713917969985	0.8360001740001738	0
000560	0.6396197716965054	1.0102275804789003	1.9112157709351003	19440	1.0086132051557986	0.6433188900962149	0.744	0.78	0.9120009120009119	1.08	0.9960000000000001	1.068	0.003699118399709489	0.0016143753231017133	0.9300001520001521	0
000561	1.2913494083150268	1.0058041836353904	1.906087668180951	40800	1.0059069318851985	1.3501754483500807	1.4280000000000002	1.344	1.5960015960015959	1.62	1.356	1.536	0.058826040035053984	0.00010274824980816	1.480000266000266	0
000562	1.112176154613089	0.9911245318893027	1.8775872278761	31830	0.9908662855691822	1.0533354049260557	1.068	0.672	0.6000006000006	0.7080000000000001	0.43200000000000005	0.312	0.058840749687033345	0.0002582463201205032	0.6320001000001	0
000563	1.1069209091962897	1.0065534643756828	1.9048573659533272	31560	1.0052576597873093	1.044400420341386	1.1880000000000002	1.26	1.404001404001404	1.3920000000000001	1.284	1.3800000000000001	0.0625204888549038	0.001295804588373528	1.3180002340002341	0
000564	2.1916148938281133	1.0044174781403543	1.9064420630386667	61200	1.006093958038272	2.025263172525121	2.3640000000000003	2.3520000000000003	2.268002268002268	2.532	2.244	2.232	0.16635172130299214	0.0016764798979176376	2.3320003780003784	0
000565	1.3218569049951239	1.0018462361910656	1.8971406562154696	41580	1.0011852910572472	1.3759876260391264	1.3920000000000001	1.1760000000000002	1.4880014880014878	1.116	1.224	1.032	0.05413072104400252	0.0006609451338184247	1.238000248000248	0
000566	0.5713982180074685	1.004147073459519	1.8974802330759344	17370	1.001364497251984	0.5748173416137476	0.624	0.552	0.6840006840006839	0.552	0.672	0.528	0.003419123606279162	0.0027825762075350813	0.602000114000114	0
000567	0.8714560780387735	0.9990427253810149	1.8880713594211296	30000	0.9963991163890815	0.9927760649632946	0.912	0.8520000000000001	0.792000792000792	0.444	0.684	0.624	0.12131998692452117	0.0026436089919333883	0.718000132000132	0
000568	1.4064648317673112	0.9984837571154334	1.8940146507119275	40890	0.9995355922225	1.3531537765449706	1.3800000000000001	1.4400000000000002	0.9600009600009599	1.092	0.9600000000000001	0.8640000000000001	0.053311055222340586	0.0010518351070666343	1.1160001600001601	0
000569	0.5711355509788723	1.004125674666554	1.8929917389759523	24510	0.9989957671015987	0.8110980450750117	0.648	0.624	0.504000504000504	0.6000000000000001	0.7080000000000001	0.528	0.23996249409613946	0.005129907564955238	0.602000084000084	0
000570	0.9965514767242809	1.013521242107762	1.9175738195606984	31230	1.0119685624630812	1.0334798836267898	1.056	1.476	1.7160017160017158	2.244	2.004	2.016	0.03692840690250887	0.0015526796446807545	1.7520002860002861	0
000571	1.3639384606416296	1.0001599856109487	1.897973501655943	41400	1.0016248117654214	1.3700309696493467	1.4160000000000001	1.212	1.248001248001248	1.1280000000000001	1.092	0.924	0.006092509007717073	0.0014648261544727426	1.1700002080002083	0
000572	1.095272115589925	1.0072140464621677	1.909835655805596	32970	1.0078848717224822	1.0910608953946608	1.272	1.356	1.1160011160011158	1.4400000000000002	1.524	1.4160000000000001	0.004211220195264209	0.0006708252603144782	1.354000186000186	0
000573	0.8344185218746435	0.9980786047747591	1.898073471690576	23340	1.0016775693339726	0.7723797785414432	0.7320000000000001	0.768	0.7320007320007319	0.672	0.54	0.444	0.06203874333320025	0.003598964559213491	0.648000122000122	0
000574	1.0526621786255992	0.9989161573234394	1.889138859380599	33690	0.996962472223623	1.1148875209537799	1.056	0.876	0.9120009120009119	0.9840000000000001	0.624	0.672	0.062225342328180666	0.0019536850998164157	0.854000152000152	0
000575	0.7830488430398994	1.0101073497401674	1.9110865730700983	23250	1.0085450230725923	0.7694014503465534	0.8520000000000001	0.9840000000000001	1.248001248001248	1.1760000000000002	1.284	1.248	0.013647392693346028	0.0015623266675750536	1.132000208000208	0
000576	1.3716614700513914	1.016076290509359	1.921370334748097	46440	1.013972111936572	1.5368173485631802	1.788	2.22	2.0760020760020756	3.3480000000000003	3.228	4.0920000000000005	0.1651558785117888	0.0021041785727868856	2.7920003460003464	0
000577	0.6941344633490167	0.9998868265912656	1.89135577717739	24510	0.9981324147275478	0.8110980450750117	0.624	0.672	0.78000078000078	0.49200000000000005	0.516	0.468	0.11696358172599497	0.0017544118637178308	0.59200013000013	0
000578	1.3557521643960586	1.0117148699048437	1.9177815328096937	40710	1.0120781797700376	1.3471971201551909	1.512	1.836	2.1240021240021236	2.496	2.3520000000000003	2.532	0.008555044240867726	0.00036330986519383934	2.1420003540003543	0
000579	0.6940438577060845	1.0015943116776305	1.8950160997565615	22050	1.0000640907552503	0.7296904077480215	0.768	0.744	0.588000588000588	0.54	0.5760000000000001	0.636	0.035646550041937064	0.0015302209223801988	0.642000098000098	0
000580	1.6498234098255309	1.008417097337083	1.9069609532391136	55230	1.006367793947412	1.8277007355974255	1.7160000000000002	2.076	2.256002256002256	2.436	2.2920000000000003	2.2680000000000002	0.17787732577189463	0.002049303389670909	2.174000376000376	0
000581	0.8131182641774455	0.987051175186458	1.866101164832264	26430	0.9848047016091478	0.8746357132326625	1.008	0.504	0.204000204000204	0.336	0.21600000000000003	0.228	0.061517449055217055	0.0022464735773102262	0.41600003400003405	0
000582	1.519986307939835	1.0040447085436406	1.9123026697121237	34110	1.0091867984024874	1.128786385863266	1.4640000000000002	1.848	1.7880017880017878	1.476	1.32	1.6800000000000002	0.39119992207656895	0.005142089858846788	1.596000298000298	0
000583	0.831755950487772	1.0010606868207215	1.896882657270874	26010	1.0010491362879153	0.8607368483231764	0.888	0.756	0.78000078000078	0.7320000000000001	0.6960000000000001	0.624	0.028980897835404473	1.1550532806214875e-05	0.7460001300001301	0
000584	1.4400447122253546	1.006230177999771	1.908949736579878	40320	1.0074173421827257	1.334291031310668	1.6920000000000002	1.5	1.752001752001752	1.62	1.812	1.74	0.10575368091468662	0.0011871641829546142	1.6860002920002921	0
000585	0.6744713330159201	0.9830531788892748	1.8543212189839764	24210	0.9785880257532397	0.8011702844253787	0.48000000000000004	0.40800000000000003	0.22800022800022798	0.28800000000000003	0.14400000000000002	0.084	0.12669895140945864	0.004465153136035127	0.272000038000038	0
000586	1.5859516843470058	0.9927546023008025	1.8862947712099307	42330	0.9954615507006911	1.4008070276632087	1.356	1.116	1.128001128001128	0.936	0.7200000000000001	0.504	0.1851446566837971	0.002706948399888609	0.9600001880001882	0
000587	0.8450638952519663	1.010685274635998	1.9176973106942972	24210	1.0120337329111078	0.8011702844253787	0.9720000000000001	1.1520000000000001	1.2360012360012358	1.32	1.224	1.6680000000000001	0.043893610826587603	0.0013484582751097651	1.262000206000206	0
000588	0.6987192202632485	0.9905215269076354	1.8862719172791464	19200	0.9954494899084303	0.6353766815765086	0.504	0.528	0.54000054000054	0.30000000000000004	0.252	0.192	0.06334253868673989	0.004927963000794899	0.38600009000009	0
000589	0.7106807731167286	0.9904919030007836	1.8614584581673916	27120	0.9823545882723559	0.8974695627268183	0.648	0.504	0.408000408000408	0.28800000000000003	0.276	0.21600000000000003	0.1867887896100897	0.008137314728427714	0.3900000680000681	0
000590	0.46127906486313186	0.9949549245033934	1.8777260395319877	16830	0.9909395411750049	0.5569473724444083	0.40800000000000003	0.444	0.408000408000408	0.18000000000000002	0.192	0.276	0.09566830758127642	0.0040153833283884666	0.318000068000068	0
000591	0.911428683247318	0.9998373547395449	1.8945866226859465	26880	0.9998374411789327	0.889527354207112	0.9	0.9600000000000001	0.7200007200007199	0.768	0.6000000000000001	0.684	0.02190132904020592	8.643938775865223e-08	0.77200012000012	0
000592	1.4381174952316282	1.0148698172381416	1.923805136027941	44580	1.0152570389239521	1.4752652325354558	1.8	1.776	3.06000306000306	2.952	3.3360000000000003	3.4560000000000004	0.03714773730382759	0.00038722168581051264	2.7300005100005102	0
000593	0.9613418715573483	0.9930667849995487	1.8889528182533093	26340	0.9968642920283044	0.8716573850377727	0.8280000000000001	0.756	0.6840006840006839	0.48000000000000004	0.444	0.34800000000000003	0.08968448651957561	0.003797507028755698	0.590000114000114	0
000594	1.048455240038501	1.0034865942448978	1.9043952826132788	30060	1.0050138027797735	0.9947616170932212	1.02	1.212	1.176001176001176	0.888	1.2000000000000002	0.924	0.053693622945279795	0.001527208534875646	1.0700001960001961	0
000595	0.8955510005236688	0.998199946748947	1.8849825727811276	26220	0.9947690592074737	0.8676862807779195	0.9	0.78	0.7200007200007199	0.684	0.5640000000000001	0.54	0.027864719745749222	0.0034308875414732487	0.69800012000012	0
000596	0.6151329128178572	1.0012032696864988	1.8945000347130592	18390	0.9997917457769849	0.6085717278224996	0.66	0.6960000000000001	0.432000432000432	0.552	0.516	0.504	0.006561184995357627	0.0014115239095138232	0.5600000720000721	0
000597	1.2522647195915257	0.9957253965317096	1.885646977379244	37680	0.9951196879859807	1.2469267375938982	1.1520000000000001	0.9840000000000001	0.9120009120009119	0.9600000000000001	0.672	0.54	0.005337981997627583	0.0006057085457288336	0.870000152000152	0
000598	0.9932175553349062	0.997795370976851	1.895521226844288	30120	1.0003306634042997	0.9967471692231479	1.008	0.792	0.828000828000828	0.7320000000000001	0.66	0.54	0.0035296138882416894	0.0025352924274486544	0.7600001380001381	0
000599	1.73818626114369	1.0054471914042726	1.9024577126068976	50910	1.0039912815531966	1.684740982242711	1.8960000000000001	2.136	1.8240018240018239	1.788	2.028	2.052	0.05344527890097894	0.0014559098510760204	1.954000304000304	0
000600	1.5657878462466983	0.994726057664739	1.883840255607977	44820	0.9941662197987384	1.4832074410551621	1.248	1.4160000000000001	1.1160011160011158	1.008	0.876	0.5760000000000001	0.0825804051915362	0.0005598378660005565	1.040000186000186	0
000601	1.115228052190469	1.0081938356524789	1.9128365155216376	28590	1.0094685268923738	0.9461155899100198	1.26	1.1640000000000001	1.4880014880014878	1.9680000000000002	1.4520000000000002	1.4520000000000002	0.16911246228044918	0.0012746912398948762	1.464000248000248	0
000602	0.638797179523331	1.0070203293350701	1.897662056772106	22110	1.001460451766256	0.7316759598779482	0.7200000000000001	0.8520000000000001	0.6840006840006839	0.7080000000000001	0.8400000000000001	0.888	0.09287878035461716	0.005559877568814153	0.7820001140001139	0
000603	1.239717996644469	0.9921142580818992	1.885243149190153	36210	0.9949065741919626	1.1982807104106967	0.9600000000000001	0.8520000000000001	1.176001176001176	0.5760000000000001	0.49200000000000005	0.396	0.041437286233772186	0.0027923161100633642	0.7420001960001961	0
000604	0.9465359136783142	1.000790962183699	1.8910822783443444	33030	0.9979880801428297	1.0930464475245874	0.9600000000000001	0.9720000000000001	0.9000009000008999	0.672	0.804	0.7320000000000001	0.1465105338462731	0.0028028820408693145	0.84000015000015	0
000605	1.5777987416577597	0.9772014390969957	1.8625300190253724	35850	0.9829200871803931	1.186367397631137	0.888	0.888	0.45600045600045597	0.40800000000000003	0.276	0.096	0.3914313440266226	0.005718648083397393	0.5020000760000759	0
000606	0.8933412463523688	0.9995273482850593	1.899548310593454	21870	1.0024558917063295	0.7237337513582418	0.8160000000000001	0.876	0.7080007080007079	0.8280000000000001	0.804	0.468	0.16960749499412697	0.0029285434212702466	0.7500001180001181	0
000607	0.8849674425175641	1.0131939527185028	1.917867742356743	29880	1.0121236754638712	0.9888049607034415	0.9600000000000001	1.368	1.5360015360015358	1.584	1.74	1.9320000000000002	0.10383751818587739	0.001070277254631602	1.5200002560002561	0
000608	0.8190743396606903	1.0018687283412662	1.897548222033191	24930	1.001400377324311	0.8249969099844978	0.7080000000000001	0.9720000000000001	0.7560007560007559	0.8640000000000001	0.756	0.5760000000000001	0.005922570323807497	0.000468351016955193	0.7720001260001261	0
000609	1.2643170130656418	0.9853144915443346	1.869167718478684	30780	0.9864230256880583	1.0185882426523403	0.912	0.756	0.576000576000576	0.468	0.48000000000000004	0.156	0.24572877041330154	0.001108534143723694	0.558000096000096	0
000610	0.6376989060995504	0.9951846496145148	1.8949283197922773	15420	1.0000177662991259	0.5102868973911334	0.456	0.6960000000000001	0.45600045600045597	0.444	0.312	0.264	0.12741200870841696	0.004833116684611061	0.438000076000076	0
000611	1.037134002095549	1.0156979913581319	1.9235142338792777	33000	1.0151035200209524	1.092053671459624	1.248	1.7160000000000002	1.908001908001908	2.004	2.436	3.036	0.054919669364075	0.0005944713371794919	2.058000318000318	0
000612	1.024482946897247	1.0010630330539252	1.89387615551884	30660	0.9994625036248005	1.0146171383924871	0.936	0.9840000000000001	0.9840009840009839	1.1880000000000002	0.804	0.672	0.009865808504759821	0.0016005294291246974	0.928000164000164	0
000613	0.7947469437943986	0.991940612940015	1.8762613916570976	25140	0.9901665969528072	0.8319463424392409	0.5760000000000001	0.744	0.54000054000054	0.372	0.312	0.264	0.03719939864484234	0.0017740159872078332	0.46800009000009	0
000614	1.3165972624791473	1.004778133213435	1.9016360226638147	43890	1.0035576479783064	1.4524313830413	1.5	1.1880000000000002	1.6200016200016198	1.572	1.3800000000000001	1.344	0.13583412056215272	0.0012204852351285211	1.43400027000027	0
000615	0.7951651042681017	1.0024709094651298	1.905953146628419	21780	1.0058359403120203	0.720755423163352	0.876	0.744	0.828000828000828	0.7320000000000001	0.7080000000000001	0.7080000000000001	0.07440968110474977	0.0033650308468904377	0.7660001380001381	0
000616	1.0938885185140297	1.004223628942059	1.9075364262625176	32310	1.0066714905260208	1.0692198219654683	1.092	1.1760000000000002	1.308001308001308	1.248	0.9840000000000001	1.1280000000000001	0.02466869654856141	0.002447861583961819	1.156000218000218	0
000617	1.08967493066419	1.0046481035015893	1.9122941239757243	28590	1.009182288528348	0.9461155899100198	0.9600000000000001	1.368	1.332001332001332	1.236	1.1640000000000001	1.032	0.1435593407541702	0.004534185026758619	1.1820002220002221	0
000618	1.188606352923926	1.0028104165336833	1.910605269708645	25260	1.0082910230096847	0.8359174466990941	1.26	1.1280000000000001	1.308001308001308	1.2000000000000002	1.02	1.08	0.35268890622483184	0.005480606476001348	1.166000218000218	0
000619	0.5560839657114659	0.9805684749748604	1.859791858553717	17100	0.9814750672870108	0.565882357029078	0.384	0.384	0.18000018000017998	0.12000000000000001	0.096	0.07200000000000001	0.009798391317612065	0.0009065923121504005	0.20600003000003006	0
000620	1.3148165896213488	0.9945674290005314	1.884510142417484	40080	0.9945197417256205	1.3263488227909617	1.26	0.924	0.9600009600009599	0.888	0.624	0.54	0.011532233169612827	4.768727491089031e-05	0.86600016000016	0
000621	1.2813394868903192	1.0040849302856492	1.8977062823888973	42030	1.0014837911200747	1.390879267013576	1.368	1.26	1.5000015000015	1.344	1.3800000000000001	1.2000000000000002	0.10953978012325671	0.002601139165574473	1.3420002500002501	0
000622	1.0521216442290509	1.0095012946155255	1.9176652030399743	32790	1.0120167886159481	1.085104239004881	1.212	1.476	1.332001332001332	1.4640000000000002	1.4160000000000001	1.9440000000000002	0.03298259477583021	0.0025154940004226134	1.4740002220002222	0
000623	1.4913971881915866	0.9994395770921799	1.9059351991136653	34890	1.005826468801448	1.1545985635523117	1.272	1.488	1.452001452001452	1.3800000000000001	0.912	0.9600000000000001	0.3367986246392749	0.006386891709268094	1.244000242000242	0
000624	1.2102118815597316	0.9959621763836048	1.8877193720027912	37530	0.9962133607231939	1.2419628572690815	0.9840000000000001	1.212	0.9000009000008999	0.7320000000000001	0.78	0.516	0.03175097570934993	0.00025118433958903896	0.8540001500001501	0
000625	0.8146044034762043	0.9962748882283671	1.880050142179834	26280	0.9921660487501326	0.8696718329078461	0.66	0.78	0.6840006840006839	0.48000000000000004	0.552	0.34800000000000003	0.05506742943164178	0.004108839478234483	0.584000114000114	0
000626	1.603983104493549	0.9979777325056934	1.89165276146811	48450	0.9982891433826265	1.6033333449157208	1.74	1.272	1.1640011640011638	1.1640000000000001	1.344	0.804	0.0006497595778283127	0.00031141087693309366	1.2480001940001941	0
000627	0.8007674680767758	0.9978457176903464	1.8925295884249809	23190	0.9987518746245856	0.7674158982166268	0.6960000000000001	0.924	0.612000612000612	0.456	0.5880000000000001	0.456	0.03335156986014898	0.0009061569342392328	0.622000102000102	0
000628	0.8846851644581113	1.0072350740023115	1.916895380586954	23280	1.011610527269872	0.7703942264115167	0.912	0.9720000000000001	1.3200013200013199	1.212	1.068	1.104	0.11429093804659463	0.004375453267560614	1.0980002200002201	0
000629	0.6342864122911551	1.0077468089549662	1.9123336208750543	18720	1.0092031323780235	0.6194922645370958	0.648	0.8400000000000001	0.816000816000816	0.8520000000000001	0.804	0.876	0.014794147754059295	0.0014563234230573485	0.8060001360001361	0
000630	1.2855907513724723	0.9849558439575683	1.8658922725641576	42300	0.9846944620939286	1.3998142515982455	1.116	0.8400000000000001	0.576000576000576	0.252	0.42000000000000004	0.24000000000000002	0.11422350022577321	0.00026138186363966476	0.574000096000096	0
000631	0.6757292040039172	0.9938553413805765	1.8772198928111876	23970	0.9906724304310959	0.7932280759056725	0.7200000000000001	0.516	0.37200037200037195	0.396	0.28800000000000003	0.312	0.11749887190175523	0.003182910949480644	0.4340000620000621	0
000632	0.5978137682210803	1.006852431598241	1.9076836975221771	18060	1.0067492105508822	0.5976511911079033	0.612	0.6960000000000001	0.78000078000078	0.756	0.8520000000000001	0.66	0.0001625771131770204	0.00010322104735882576	0.7260001300001301	0
000633	1.0828407891032	0.9960449047293364	1.896111328091777	29220	1.0006420797915268	0.966963887274249	1.032	0.8280000000000001	0.7680007680007679	0.8160000000000001	0.7200000000000001	0.43200000000000005	0.11587690182895094	0.004597175062190373	0.766000128000128	0
000634	0.5846484883778493	1.01937847408489	1.926730144002184	20040	1.0168006645641718	0.6631744113954808	0.936	0.768	1.176001176001176	1.7160000000000002	1.836	2.2800000000000002	0.0785259230176315	0.0025778095207180662	1.4520001960001963	0
000635	1.4575587161807741	1.0045428134193843	1.9054001698945533	41400	1.00554411578629	1.3700309696493467	1.476	1.4400000000000002	1.7640017640017638	2.04	1.296	1.4520000000000002	0.08752774653142747	0.0010013023669057652	1.578000294000294	0
000636	1.0845479552682689	0.9897500135112651	1.8777264980103128	35310	0.9909397831295241	1.1684974284617977	0.876	0.624	0.7560007560007559	0.5640000000000001	0.40800000000000003	0.24000000000000002	0.08394947319352886	0.0011897696182590067	0.5780001260001261	0
000637	0.9264258737667398	1.00285355937498	1.900804707360662	27150	1.0031189347753497	0.8984623387917816	0.9600000000000001	0.936	0.9240009240009239	0.9960000000000001	0.8400000000000001	0.804	0.027963534974958182	0.00026537540036963847	0.9100001540001541	0
000638	1.5459955488404904	0.9884432947995491	1.88013189424924	36990	0.9922091920822491	1.2240928880997424	1.272	1.092	0.6960006960006959	0.7200000000000001	0.54	0.336	0.321902660740748	0.003765897282700048	0.776000116000116	0
000639	0.9243302171317139	1.0075352537898423	1.9020249801164384	30090	1.0037629139817195	0.9957543931581845	1.032	1.116	1.2120012120012118	1.104	1.1640000000000001	1.332	0.07142417602647055	0.00377233980812286	1.160000202000202	0
000640	0.9033578201605582	0.999096393899248	1.896307312872419	27600	1.0007455075890426	0.9133539797662311	0.912	0.8280000000000001	0.7200007200007199	0.7080000000000001	0.7080000000000001	0.54	0.009996159605672905	0.0016491136897945902	0.7360001200001202	0
000641	0.6874230586593771	1.0134465674865392	1.9206245539084164	21180	1.0135785381630122	0.700899901864086	0.924	0.8400000000000001	1.032001032001032	1.4400000000000002	1.524	1.4520000000000002	0.013476843204708877	0.00013197067647308103	1.202000172000172	0
000642	1.1365482128991924	1.0077054914224177	1.911259848636955	31680	1.0086364664499023	1.048371524601239	1.212	1.332	1.5360015360015358	1.6440000000000001	1.3800000000000001	1.548	0.08817668829795333	0.0009309750274846262	1.4420002560002558	0
000643	0.6034583470282384	1.001635014974468	1.901341380547484	17370	1.0034021553678718	0.5748173416137476	0.528	0.6000000000000001	0.6360006360006359	0.66	0.5880000000000001	0.372	0.028641005414490772	0.0017671403934038654	0.564000106000106	0
000644	1.5429610877372133	1.0051464731922033	1.90467852453506	45750	1.0051632791219567	1.5139834990690244	1.7160000000000002	1.6320000000000001	1.8360018360018358	1.74	1.4520000000000002	1.8840000000000001	0.02897758866818889	1.680592975339401e-05	1.7100003060003062	0
000645	0.9461814106201726	0.9962403572831252	1.8863660980363328	31050	0.9954991922794626	1.02752322723701	1.02	0.672	0.6840006840006839	0.624	0.624	0.43200000000000005	0.08134181661683748	0.0007411650036626138	0.6760001140001141	0
000646	1.0691194077674009	1.0021174737113931	1.901504968254564	32700	1.0034884861339064	1.0821259108099912	1.092	1.068	1.032001032001032	0.9840000000000001	1.116	0.792	0.013006503042590323	0.0013710124225132514	1.014000172000172	0
000647	1.6168603196604563	0.9889866046949544	1.879728484804136	41370	0.991996299273596	1.3690381935843834	1.4520000000000002	1.1280000000000001	0.876000876000876	0.612	0.444	0.504	0.2478221260760729	0.003009694578641642	0.8360001460001459	0
000648	1.5436495862971866	1.013227334821442	1.9156055735685449	46440	1.0109298524812618	1.5368173485631802	2.016	2.04	2.4000024000024	2.7840000000000003	3.132	3.552	0.00683223773400643	0.0022974823401802347	2.6540004000004	0
000649	1.7842726696544464	1.0087595768515754	1.9059020764179264	62880	1.0058089888346013	2.0808586321630655	2.16	2.016	2.412002412002412	2.3880000000000003	2.688	2.688	0.2965859625086191	0.0029505880169740095	2.392000402000402	0
000650	0.9743018232780625	1.0080287036256854	1.9182621466676175	27810	1.0123318159586117	0.9203034122209741	1.02	1.092	1.332001332001332	1.6560000000000001	1.284	1.212	0.05399841105708836	0.00430311233292624	1.266000222000222	0
000651	0.6336724088357715	1.015599538676963	1.9219424678154773	24420	1.0142740459074202	0.8081197168801219	0.8520000000000001	0.936	1.0680010680010679	1.284	1.512	1.848	0.17444730804435038	0.0013254927695427465	1.250000178000178	0
000652	1.7879987906694652	0.9827682845049666	1.8694741239491963	47190	0.986584726218365	1.5616367501872626	1.1400000000000001	1.1280000000000001	0.9600009600009599	0.42000000000000004	0.396	0.24000000000000002	0.22636204048220265	0.003816441713398455	0.7140001600001601	0
000653	1.379556902246541	0.9771688789693211	1.856695655263874	29940	0.9798410960884295	0.990790512833368	0.876	0.66	0.38400038400038394	0.384	0.24000000000000002	0.084	0.388766389413173	0.0026722171191083666	0.438000064000064	0
000654	1.115510910747913	0.9960185384910799	1.879708033499316	37110	0.9919855064283203	1.2280639923595955	0.9960000000000001	1.068	0.7200007200007199	0.8280000000000001	0.5640000000000001	0.552	0.11255308161168243	0.004033032062759623	0.78800012000012	0
000655	0.8775864842737804	1.010451428637439	1.9117516894828184	27090	1.0088960274997414	0.896476786661855	0.9720000000000001	1.116	1.356001356001356	1.4400000000000002	1.3800000000000001	1.488	0.018890302388074653	0.0015554011376976984	1.2920002260002261	0
000656	1.8686657536725073	1.0065533478344504	1.905735129000981	58380	1.0057208850360357	1.9319422224185714	2.076	2.184	2.1240021240021236	2.2680000000000002	2.448	2.244	0.06327646874606407	0.000832462798414646	2.224000354000354	0
000657	0.904294945241195	1.005744679839842	1.894747461591816	34920	0.9999223213095961	1.155591339617275	0.888	1.1880000000000002	1.0200010200010199	1.044	1.02	1.044	0.25129639437608	0.005822358530245819	1.03400017000017	0
000658	0.6020638891680328	0.9577852031327444	1.7993974569756082	23040	0.9496028988612768	0.7624520178918103	0.444	0.10800000000000001	0.12000012000011999	0.012	0.036000000000000004	0.0	0.1603881287237775	0.0081823042714676	0.12000002000002001	1
000659	0.9717578294737643	0.9955740730271446	1.8852089496615123	30300	0.9948885259439721	1.0027038256129277	0.8280000000000001	0.8640000000000001	0.7680007680007679	0.5760000000000001	0.5640000000000001	0.42000000000000004	0.03094599613916338	0.0006855470831724775	0.6700001280001281	0
000660	0.9155976792311824	1.0012047292112745	1.896457000492809	29850	1.0008245028091896	0.9878121846384782	0.9840000000000001	0.756	0.9480009480009479	0.804	0.876	0.624	0.07221450540729579	0.00038022640208490444	0.832000158000158	0
000661	1.4207851910711047	1.0045646678388882	1.901261642747788	43560	1.0033600750340097	1.441510846326704	1.62	1.476	1.5000015000015	1.572	1.3920000000000001	1.584	0.020725655255599218	0.0012045928048785015	1.52400025000025	0
000662	0.8873058475023005	0.9833915855468905	1.8700319012456437	24030	0.9868790841633382	0.795213628035599	0.648	0.624	0.34800034800034796	0.264	0.14400000000000002	0.168	0.09209221946670143	0.003487498616447704	0.366000058000058	0
000663	1.1476804421529874	1.0094559757291584	1.910377269191493	34740	1.008170699425148	1.1496346832274953	1.1400000000000001	1.596	1.7880017880017878	1.548	1.872	1.6920000000000002	0.001954241074507923	0.0012852763040103188	1.606000298000298	0
000664	0.9298603171333325	1.0073899826980666	1.9076265289554544	30510	1.0067190407646167	1.0096532580676707	1.212	0.9	1.1400011400011398	1.1880000000000002	1.296	1.236	0.0797929409343382	0.0006709419334498534	1.16200019000019	0
000665	0.5790199600355471	1.014772308900309	1.920664325922248	22080	1.0135995271999154	0.7306831838129848	0.684	1.032	0.816000816000816	1.1520000000000001	1.4400000000000002	1.4400000000000002	0.15166322377743768	0.001172781700393477	1.0940001360001361	0
000666	1.380721059136487	0.9644706867790719	1.850645589333786	27120	0.9766482716664312	0.8974695627268183	0.684	0.444	0.32400032400032397	0.132	0.060000000000000005	0.036000000000000004	0.4832514964096686	0.012177584887359316	0.280000054000054	0
000667	0.9431541616603937	0.9968195131976362	1.892539503782784	24510	0.9987571072942644	0.8110980450750117	0.8280000000000001	0.936	0.7200007200007199	0.6000000000000001	0.5640000000000001	0.49200000000000005	0.13205611658538197	0.0019375940966281924	0.6900001200001201	0
000668	0.557815201363359	0.9889267476987342	1.8659231037085933	21000	0.9847107327316457	0.6949432454743063	0.42000000000000004	0.36000000000000004	0.32400032400032397	0.384	0.12000000000000001	0.14400000000000002	0.13712804411094726	0.004216014967088566	0.292000054000054	0
000669	1.3632709429848913	0.9891765891882391	1.8926399731172223	33720	0.9988101283602103	1.1158802970187431	1.056	0.9	0.816000816000816	0.636	0.528	0.28800000000000003	0.24739064596614813	0.009633539171971184	0.7040001360001361	0
000670	1.162151035612429	0.99649784982119	1.886919800865033	40620	0.9957913999899954	1.344218791960301	1.08	0.912	1.0680010680010679	0.684	0.756	0.54	0.1820677563478721	0.000706449831194611	0.840000178000178	0
000671	1.035445938098362	1.007883497238729	1.9088000328930537	30960	1.0073383384837777	1.02454489904212	1.116	1.3920000000000001	1.332001332001332	1.1400000000000001	1.512	1.476	0.010901039056242068	0.0005451587549512027	1.3280002220002223	0
000672	0.6349990208655784	0.9792523677343125	1.8508075717900463	20130	0.9767337552873139	0.6661527395903707	0.43200000000000005	0.40800000000000003	0.216000216000216	0.10800000000000001	0.10800000000000001	0.07200000000000001	0.031153718724792334	0.0025186124469985804	0.22400003600003604	0
000673	1.1174029790408013	1.002743984803158	1.8986691174213877	35670	1.0019919117325795	1.1804107412413574	1.044	1.248	1.2360012360012358	1.032	1.068	0.936	0.06300776220055604	0.0007520730705785628	1.0940002060002059	0
000674	0.4746463025035555	1.0083505260230108	1.9032761792060688	18420	1.0044232140604819	0.6095645038874629	0.552	0.552	0.612000612000612	0.672	0.648	0.6960000000000001	0.13491820138390737	0.003927311962528934	0.6220001020001021	0
000675	0.7367516726618358	0.9944710906371125	1.8760884618733524	29220	0.9900753360569405	0.966963887274249	0.636	0.66	0.54000054000054	0.40800000000000003	0.312	0.34800000000000003	0.23021221461241315	0.00439575458017194	0.48400009000009	0
000676	1.4399812065164843	1.0062084369195594	1.9126601114864767	34350	1.0093754325165258	1.1367285943829724	1.512	1.6920000000000002	1.7160017160017158	1.836	1.608	1.74	0.30325261213351196	0.0031669955969664265	1.684000286000286	0
000677	0.8614816466122711	0.9962591761931071	1.885105495214809	25410	0.9948339295333188	0.8408813270239106	0.768	0.804	0.6000006000006	0.636	0.444	0.43200000000000005	0.020600319588360505	0.0014252466597882707	0.6140001000001	0
000678	1.2533383689109634	1.0046360505804575	1.9077308652170637	33150	1.0067741025388213	1.0970175517844405	1.104	1.476	1.5480015480015479	1.4640000000000002	1.572	1.032	0.1563208171265229	0.002138051958363807	1.366000258000258	0
000679	0.9506174465627422	0.9960849438406747	1.8892487856732496	30150	0.9970204840462792	0.9977399452881112	0.9600000000000001	0.6960000000000001	0.7080007080007079	0.768	0.43200000000000005	0.49200000000000005	0.047122498725369	0.0009355402056044904	0.6760001180001182	0
000680	0.9278812153164131	1.008100057238442	1.91277755575744	25980	1.0094374118306173	0.8597440722582131	1.044	1.1400000000000001	1.224001224001224	1.068	1.488	1.26	0.06813714305819996	0.0013373545921753216	1.204000204000204	0
000681	0.7529951895125927	1.0102010933047343	1.9126060848233917	22680	1.0093469208190782	0.7505387051122507	0.792	1.212	1.08000108000108	0.9	1.236	1.3920000000000001	0.002456484400341963	0.0008541724856561128	1.1020001800001802	0
000682	0.9331921102654939	1.003403312770141	1.9086441372481129	26340	1.007256067079102	0.8716573850377727	0.9720000000000001	1.032	0.9360009360009359	0.924	0.888	0.9	0.06153472522772119	0.003852754308961037	0.9420001560001561	0
000683	2.109138373072489	0.9950510763246635	1.8915874127928864	59550	0.9982546566764303	1.97066048895214	1.872	1.9680000000000002	1.4400014400014398	1.248	0.9720000000000001	1.032	0.13847788412034912	0.0032035803517668215	1.42200024000024	0
000684	0.4013521225088098	0.9970213792170339	1.8807801822047132	16620	0.992551315563322	0.5499979399896653	0.312	0.312	0.408000408000408	0.40800000000000003	0.21600000000000003	0.168	0.14864581748085548	0.004470063653711942	0.304000068000068	0
000685	1.332019116315567	1.006958558561623	1.9052038350771117	39300	1.005440503262516	1.300536645101916	1.488	1.596	1.5480015480015479	1.788	1.4520000000000002	1.872	0.031482471213651	0.0015180552991069796	1.6240002580002582	0
000686	0.9744042701479814	1.0144868154458695	1.919905049727856	28830	1.0131988314712226	0.9540577984297262	1.308	1.356	1.5360015360015358	1.9320000000000002	2.136	2.544	0.02034647171825521	0.0012879839746469113	1.8020002560002562	0
000687	0.8634708981765734	0.9999321360624737	1.894955064046881	25320	1.0000318801468482	0.8379029988290206	0.9	0.624	0.9000009000008999	0.768	0.804	0.468	0.02556789934755277	9.974408437452009e-05	0.74400015000015	0
000688	0.7541212567810807	0.9809138115209439	1.8398401549752608	34920	0.9709458784844617	1.155591339617275	0.636	0.5640000000000001	0.204000204000204	0.12000000000000001	0.132	0.132	0.40147008283619434	0.009967933036482246	0.2980000340000341	0
000689	0.8685531633666218	0.9776851297087575	1.8404808475967531	28530	0.9712839936508968	0.9441300377800932	0.54	0.384	0.42000042000042	0.168	0.12000000000000001	0.07200000000000001	0.07557687441347138	0.006401136057860746	0.28400007000007005	0
000690	0.9874578786063456	1.0057630459408362	1.9050147708979548	28740	1.0053407277004789	0.9510794702348363	1.068	1.08	1.0680010680010679	1.4040000000000001	1.08	1.092	0.036378408371509297	0.00042231824035732224	1.132000178000178	0
000691	1.5197884099487597	1.015801554515359	1.9226074853081492	48840	1.0146249981311142	1.6162394337602437	1.9320000000000002	2.16	2.868002868002868	3.4680000000000004	3.492	4.272	0.09645102381148396	0.0011765563842447424	3.032000478000478	0
000692	0.7471638106472276	1.010171768740364	1.913806364710799	21390	1.009980349112593	0.7078493343188291	0.876	0.9720000000000001	0.9960009960009959	1.1280000000000001	1.284	1.236	0.03931447632839846	0.00019141962777102783	1.082000166000166	0
000693	0.6614818657852395	0.992186177971703	1.875089001669152	24870	0.9895478871025553	0.8230113578545712	0.5880000000000001	0.504	0.38400038400038394	0.36000000000000004	0.28800000000000003	0.21600000000000003	0.16152949206933176	0.002638290869147797	0.39000006400006404	0
000694	1.2825392940474827	1.0104965083317383	1.917644707737136	32700	1.0120059725514299	1.0821259108099912	1.5	1.7040000000000002	1.8000018000017999	1.9440000000000002	2.064	2.3280000000000003	0.20041338323749147	0.0015094642196915586	1.8900003000003	0
000695	1.6753619921945522	1.0130246132956089	1.9235986343019744	47370	1.0151480609786754	1.5675934065770423	2.076	2.3880000000000003	2.604002604002604	2.7600000000000002	3.528	3.732	0.1077685856175099	0.002123447683066493	2.848000434000434	0
000696	0.7025627255872752	0.9974143038187733	1.8880502523064835	19800	0.9963879774507792	0.6552322028757744	0.7200000000000001	0.5880000000000001	0.504000504000504	0.624	0.324	0.444	0.04733052271150073	0.001026326367994046	0.534000084000084	0
000697	0.8901257688791594	1.0083432264555863	1.905557859736668	30780	1.0056273340494997	1.0185882426523403	1.068	0.876	1.452001452001452	1.116	1.272	1.272	0.12846247377318087	0.0027158924060866063	1.176000242000242	0
000698	1.028408014203678	1.019342552759235	1.9269523516790337	32880	1.0169179310709504	1.088082567199771	1.344	1.836	2.172002172002172	2.568	3.06	4.224	0.05967455299609292	0.0024246216882846117	2.5340003620003624	0
000699	1.9233061002854854	0.9653454123110826	1.8531504879588248	39270	0.977970191393765	1.2995438690369527	0.924	0.612	0.408000408000408	0.228	0.14400000000000002	0.036000000000000004	0.6237622312485327	0.012624779082682336	0.3920000680000681	0
000700	1.0734339503243393	0.9889925229964768	1.8788116770131948	31230	0.9915124687932309	1.0334798836267898	0.9600000000000001	0.648	0.6600006600006599	0.48000000000000004	0.264	0.324	0.03995406669754953	0.002519945796754075	0.55600011000011	0
000701	0.5552256901604039	1.0077733361010741	1.905619172483712	21330	1.005659690859889	0.7058637821889024	0.636	0.7320000000000001	0.6000006000006	0.672	0.8520000000000001	0.756	0.15063809202849854	0.0021136452411851803	0.7080001000001	0
000702	1.234067790565833	0.9920528732095123	1.8838882440796576	32610	0.9941915449383529	1.0791475826151014	1.08	0.8520000000000001	0.828000828000828	0.7080000000000001	0.468	0.40800000000000003	0.1549202079507317	0.0021386717288406354	0.7240001380001381	0
000703	0.9104077974966065	1.0140124404906872	1.9200244681051355	29130	1.013261852587987	0.9639855590793591	1.02	1.548	1.4640014640014638	1.6680000000000001	1.9080000000000001	2.232	0.053577761582752625	0.0007505879027001061	1.640000244000244	0
000704	1.1439479907898757	1.0132652799873774	1.9156797650653512	36090	1.010969005843497	1.1943096061508434	1.3800000000000001	1.608	1.884001884001884	2.112	2.208	2.628	0.050361615360967615	0.002296274143880339	1.9700003140003142	0
000705	1.5902473672903186	0.9588027860773555	1.8359310146692411	38010	0.9688828929265678	1.2578472743084943	0.7320000000000001	0.468	0.24000024000023998	0.10800000000000001	0.048	0.024	0.33240009298182427	0.010080106849212345	0.27000004000004	0
000706	1.2656197484180072	0.9933628073193626	1.8873277362601493	34830	0.9960066812955507	1.1526130114223851	1.092	1.1280000000000001	0.7560007560007559	0.648	0.66	0.456	0.11300673699562203	0.002643873976188149	0.790000126000126	0
000707	0.6848613830464197	0.9922013155000273	1.881609011947296	20070	0.9929887170518968	0.6641671874604441	0.552	0.54	0.504000504000504	0.30000000000000004	0.324	0.21600000000000003	0.020694195585975628	0.0007874015518695154	0.4060000840000841	0
000708	1.0198508867428646	0.9619576820948517	1.8405202110152976	22770	0.9713047670582472	0.7535170333071406	0.516	0.312	0.18000018000017998	0.048	0.12000000000000001	0.012	0.266333853435724	0.009347084963395536	0.19800003000003005	0
000709	0.6814405317480355	1.012891267947352	1.912374056244848	20400	1.0092244714903045	0.6750877241750404	0.9720000000000001	0.756	0.9960009960009959	1.356	1.488	1.3800000000000001	0.006352807572995167	0.003666796457047594	1.1580001660001662	0
000710	1.3227983609541323	0.9669709110290777	1.8419533984731733	36510	0.9720611085543043	1.2082084710603296	0.66	0.468	0.34800034800034796	0.132	0.096	0.036000000000000004	0.1145898898938027	0.0050901975252265474	0.29000005800005807	0
000711	0.9860339816089415	1.0063033279988443	1.905515246139435	31950	1.005604845412925	1.0573065091859088	1.116	1.104	1.128001128001128	1.236	1.1280000000000001	1.236	0.07127252757696734	0.0006984825859193133	1.158000188000188	0
000712	1.1361410391414777	1.01540050852106	1.924092158295791	37470	1.0154085102826182	1.239977305139155	1.596	1.6320000000000001	1.8720018720018718	2.208	2.556	3.4680000000000004	0.10383626599767726	8.001761558240617e-06	2.222000312000312	0
000713	1.4145180448245374	0.9729225181290667	1.8357425191547423	49590	0.9687834174681045	1.641058835384326	1.056	0.6000000000000001	0.33600033600033596	0.20400000000000001	0.10800000000000001	0.10800000000000001	0.2265407905597887	0.004139100660962236	0.40200005600005606	0
000714	0.9861055681709993	0.9982179798124553	1.8878814462925384	31110	0.9962988928077138	1.0295087793669366	0.924	0.924	0.78000078000078	0.804	0.612	0.5760000000000001	0.043403211195937375	0.0019190870047415265	0.7700001300001299	0
000715	0.7184149625559125	0.9960087512465337	1.8839311232254223	20520	0.9942141737138694	0.6790588284348935	0.636	0.684	0.54000054000054	0.43200000000000005	0.372	0.372	0.039356134121019015	0.00179457753266421	0.5060000900000899	0
000716	1.0609187430553053	1.0082211529988356	1.916729391403528	26850	1.0115229291635448	0.8885345781421488	1.248	1.344	1.4160014160014158	1.1280000000000001	1.4520000000000002	1.74	0.17238416491315656	0.0033017761647091692	1.388000236000236	0
000717	0.623505409793762	0.9846488575501838	1.8704445412237949	19560	0.9870968482364837	0.6472899943560682	0.48000000000000004	0.336	0.288000288000288	0.192	0.252	0.07200000000000001	0.023784584562306144	0.0024479906862998613	0.270000048000048	0
000718	1.198929726717112	1.0024946965107275	1.8956339869274847	37980	1.0003901707140739	1.256854498243531	1.296	1.224	1.1400011400011398	1.068	1.1760000000000002	1.032	0.05792477152641906	0.0021045257966536557	1.1560001900001902	0
000719	1.4170038705239496	0.9855196346388065	1.8601615027924088	57060	0.9816701410542035	1.8882600755601864	0.8160000000000001	1.212	0.816000816000816	0.396	0.384	0.24000000000000002	0.4712562050362368	0.00384949358460307	0.6440001360001361	0
000720	0.9740876076872131	0.995915598945488	1.8855742009784755	34740	0.9950812814177873	1.1496346832274953	1.08	0.8280000000000001	0.516000516000516	0.66	0.552	0.504	0.17554707554028215	0.0008343175277006898	0.690000086000086	0
000721	0.4879585143404767	1.0026094196272064	1.9052181159201635	15750	1.0054480397464138	0.5212074341057297	0.516	0.49200000000000005	0.516000516000516	0.40800000000000003	0.49200000000000005	0.42000000000000004	0.03324891976525296	0.0028386201192074356	0.474000086000086	0
000722	0.663722054241039	0.9942450757749856	1.887388439089629	19650	0.996038716231812	0.650268322550958	0.516	0.636	0.444000444000444	0.42000000000000004	0.324	0.252	0.013453731690081017	0.0017936404568263953	0.432000074000074	0
000723	0.9674869133014002	0.9764648280216653	1.8564980381787528	24210	0.9797368068686308	0.8011702844253787	0.636	0.468	0.3000003000003	0.192	0.132	0.07200000000000001	0.1663166288760215	0.0032719788469655064	0.30000005000005	0
000724	1.7247344014698818	0.9495689491777313	1.83122072749465	27300	0.9663971150690294	0.9034262191165982	0.6000000000000001	0.276	0.276000276000276	0.12000000000000001	0.012	0.012	0.8213081823532836	0.016828165891298097	0.21600004600004605	0
000725	1.9886484921069583	0.9799186542636104	1.862148792190148	60840	0.9827189008852535	2.0133498597455617	1.752	1.224	0.504000504000504	0.34800000000000003	0.36000000000000004	0.276	0.024701367638603422	0.002800246621643132	0.744000084000084	0
000726	1.2863692104386897	1.011885543604891	1.9213538243226305	37170	1.0139633988266232	1.230049544489522	1.74	1.608	1.776001776001776	2.04	2.52	2.64	0.0563196659491676	0.0020778552217322055	2.054000296000296	0
000727	0.7534007694112829	1.0046031208909456	1.9066777272130244	22860	1.006218325993923	0.7564953615020306	0.768	0.8160000000000001	0.9000009000008999	0.8160000000000001	0.804	0.756	0.0030945920907476943	0.0016152051029774128	0.8100001500001501	0
000728	1.5582431712301017	1.0086502851927646	1.910659111129256	44460	1.0083194369484132	1.4712941282756027	1.86	1.9200000000000002	1.9440019440019438	2.076	2.16	2.496	0.08694904295449901	0.00033084824435136717	2.0760003240003244	0
000729	0.8478404921730297	0.9837331639919864	1.8649334450603108	27060	0.9841884563898352	0.8954840105968918	0.756	0.528	0.34800034800034796	0.20400000000000001	0.132	0.20400000000000001	0.04764351842386205	0.0004552923978488055	0.362000058000058	0
000730	0.8341071434822888	1.011968313968098	1.9209698177209136	22830	1.0137607455546858	0.7555025854370673	0.9	1.248	1.248001248001248	1.608	1.368	1.6680000000000001	0.07860455804522148	0.001792431586587817	1.3400002080002082	0
000731	0.713454599132527	1.0022502467039338	1.9016620550042789	21330	1.003571386124858	0.7058637821889024	0.7320000000000001	0.768	0.6960006960006959	0.648	0.5760000000000001	0.66	0.007590816943624512	0.0013211394209242666	0.680000116000116	0
000732	0.8540069849994562	0.9827501446298867	1.8666276325416895	20700	0.985082536426069	0.6850154848246733	0.672	0.40800000000000003	0.33600033600033596	0.34800000000000003	0.168	0.10800000000000001	0.16899150017478282	0.002332391796182276	0.340000056000056	0
000733	1.241392541928574	1.001931614887724	1.8994019917996976	34710	1.0023786743299403	1.148641907162532	1.236	1.248	1.2120012120012118	1.1880000000000002	1.1640000000000001	0.936	0.09275063476604206	0.0004470594422163465	1.164000202000202	0
000734	1.7202577438525093	0.9938632043811532	1.886702147595932	40950	0.9956765369982291	1.3551393286748972	1.4160000000000001	1.356	1.26000126000126	1.056	0.912	0.5760000000000001	0.3651184151776121	0.0018133326170759467	1.0960002100002102	0
000735	1.0498021500700914	1.011344520702563	1.914508419467396	31950	1.0103508471531673	1.0573065091859088	1.524	1.08	1.5480015480015479	1.788	1.6920000000000002	2.184	0.007504359115817483	0.0009936735493958349	1.636000258000258	0
000736	1.37590498913428	1.010766430258689	1.909297681126977	45660	1.0076009642887187	1.5110051708741346	1.608	1.7160000000000002	1.932001932001932	2.3880000000000003	2.508	2.232	0.1351001817398545	0.003165465969970249	2.064000322000322	0
000737	1.1349954604923553	0.9873851656433389	1.8734036563944392	37680	0.9886584733978481	1.2469267375938982	1.056	0.78	0.42000042000042	0.444	0.34800000000000003	0.264	0.11193127710154283	0.0012733077545091787	0.5520000700000699	0
000738	1.6636237092880062	0.9996787022264831	1.9007925191884711	47760	1.0031125026646455	1.580499495421565	1.584	1.488	1.6440016440016438	1.4160000000000001	1.1640000000000001	1.08	0.0831242138664412	0.0034338004381623266	1.396000274000274	0
000739	0.6322142226481221	0.9762471621601845	1.834353220124621	24960	0.9680502373798067	0.8259896860494611	0.49200000000000005	0.276	0.16800016800016798	0.14400000000000002	0.060000000000000005	0.060000000000000005	0.193775463401339	0.008196924780377812	0.20000002800002803	0
000740	0.959729494055499	0.9983935129006719	1.8914053453189457	28440	0.9981585735123844	0.9411517095852033	0.9600000000000001	0.912	0.6840006840006839	0.648	0.888	0.49200000000000005	0.018577784470295677	0.00023493938828755834	0.764000114000114	0
000741	1.3354734616919202	0.995768387209446	1.8877732952887003	39240	0.9962418178650093	1.2985510929719895	1.5	0.8520000000000001	0.9720009720009719	0.888	0.8280000000000001	0.5880000000000001	0.03692236871993071	0.00047343065556326724	0.938000162000162	0
000742	1.1177032924987016	1.0087110890386448	1.9106848395168523	30060	1.0083330146887561	0.9947616170932212	1.224	1.32	1.608001608001608	1.584	1.6800000000000002	1.56	0.1229416754054804	0.0003780743498886796	1.496000268000268	0
000743	0.7974596498765234	1.0009887140554115	1.9026375104859556	19890	1.0040861669752588	0.6582105310706643	0.756	0.936	0.7080007080007079	0.624	0.624	0.648	0.1392491188058591	0.00309745291984731	0.716000118000118	0
000744	0.7778740327542751	1.003881006560554	1.9012486988502093	27930	1.0033532441014577	0.9242745164808274	0.768	0.8640000000000001	0.84000084000084	0.876	0.756	0.7320000000000001	0.14640048372655223	0.0005277624590962482	0.80600014000014	0
000745	0.6824466562696228	1.0144149148915769	1.9151868576523183	25290	1.0107088819300882	0.8369102227640574	0.876	0.9960000000000001	1.08000108000108	1.4040000000000001	1.368	1.824	0.1544635664944346	0.0037060329614886367	1.25800018000018	0
000746	1.4233038379011542	1.0001184902867788	1.9006814054346732	35490	1.0030538641785787	1.1744540848515777	1.536	1.212	1.4880014880014878	0.9960000000000001	1.02	1.104	0.24884975304957657	0.002935373891799875	1.226000248000248	0
000747	0.980875639210291	1.0156744576872496	1.9223772666352132	31410	1.014503503950746	1.0394365400165695	1.296	1.488	1.56000156000156	2.184	2.3520000000000003	2.7840000000000003	0.058560900806278515	0.001170953736503666	1.9440002600002602	0
000748	0.968611193025311	1.004581488844038	1.9009136212665847	28560	1.003176412327288	0.9451228138450565	1.044	0.9840000000000001	1.2360012360012358	1.008	0.888	1.104	0.02348837918025448	0.0014050765167501478	1.044000206000206	0
000749	0.9681194749349709	0.9974301014451159	1.8893275165989412	34020	0.9970620330186738	1.1258080576683762	1.008	0.78	0.7440007440007439	0.636	0.7200000000000001	0.49200000000000005	0.15768858273340536	0.000368068426442103	0.730000124000124	0
000750	1.280348291366866	0.9827493729060445	1.866004340927836	37020	0.9847536043599172	1.2250856641647057	0.8520000000000001	0.8520000000000001	0.552000552000552	0.396	0.20400000000000001	0.20400000000000001	0.05526262720216035	0.00200423145387274	0.5100000920000921	0
000751	0.9415427778795661	0.991169723114331	1.858553827913084	42060	0.9808217166441795	1.3918720430785392	0.912	0.684	0.46800046800046796	0.468	0.36000000000000004	0.312	0.4503292651989731	0.01034800647015155	0.534000078000078	0
000752	2.066382770868565	1.000674308401217	1.8933684845837744	60990	0.9991945885014702	2.018313740070378	1.9560000000000002	2.1	1.8720018720018718	1.8840000000000001	1.7040000000000002	1.4040000000000001	0.04806903079818703	0.001479719899746823	1.820000312000312	0
000753	0.9858889797804407	1.0097138854398984	1.9207298807805004	22200	1.0136341227158698	0.7346542880728381	1.044	1.26	1.428001428001428	1.6440000000000001	1.524	1.476	0.2512346917076026	0.003920237275971461	1.396000238000238	0
000754	1.6010439912711874	1.0104927921280775	1.9147049134813936	49650	1.0104545436903485	1.6430443875142526	1.824	2.184	2.268002268002268	2.3400000000000003	2.7600000000000002	2.7840000000000003	0.042000396243065286	3.824843772903819e-05	2.360000378000378	0
000755	0.5419149910352022	0.9959288307341648	1.8851147333223373	19230	0.994838804795121	0.6363694576414719	0.552	0.372	0.432000432000432	0.40800000000000003	0.264	0.264	0.09445446660626966	0.0010900259390438372	0.3820000720000721	0
000756	0.8420162878118099	0.9923154147458099	1.88375625260232	22080	0.9941218885714291	0.7306831838129848	0.7080000000000001	0.7080000000000001	0.54000054000054	0.36000000000000004	0.42000000000000004	0.276	0.11133310399882512	0.0018064738256192703	0.5020000900000899	0
000757	0.6844700682507422	1.0076917268970393	1.909664802789436	22230	1.0077947068071125	0.7356470641378013	0.684	0.912	0.9000009000008999	0.924	0.8520000000000001	0.936	0.05117699588705915	0.00010297991007313101	0.86800015000015	0
000758	0.4502669820584584	0.9870569288036752	1.84659650638604	26130	0.9745114336432341	0.8647079525830297	0.504	0.228	0.252000252000252	0.10800000000000001	0.12000000000000001	0.132	0.4144409705245713	0.012545495160441122	0.224000042000042	0
000759	1.4823743968068428	1.001669324097649	1.899824160389316	45570	1.002601466973642	1.5080268426792445	1.3920000000000001	1.4640000000000002	1.9200019200019198	1.092	1.26	1.2000000000000002	0.025652445872401675	0.0009321428759929695	1.3880003200003201	0
000760	0.5785826698885285	0.9872715700850915	1.875838400109777	16800	0.9899433700064911	0.555954596379445	0.456	0.336	0.34800034800034796	0.21600000000000003	0.192	0.10800000000000001	0.02262807350908347	0.0026717999213996535	0.276000058000058	0
000761	1.4872881431247913	0.9985761543347693	1.898631968841131	38070	1.001972307170306	1.2598328264384209	1.4160000000000001	1.236	1.452001452001452	1.1640000000000001	0.9600000000000001	0.876	0.22745531668637042	0.0033961528355366255	1.184000242000242	0
000762	0.9565970146304225	1.0044089200315904	1.903834392879788	31710	1.0047178022965009	1.0493643006662023	1.008	0.924	1.2000012000012	1.1280000000000001	0.9	0.9720000000000001	0.09276728603577988	0.00030888226491043724	1.0220002000002002	0
000763	0.9135919536632086	1.011554140766625	1.9120190681598164	33330	1.0090371322711116	1.1029742081742204	1.1520000000000001	1.1640000000000001	1.3440013440013439	1.3920000000000001	1.776	1.752	0.18938225451101187	0.0025170084955135064	1.430000224000224	0
000764	0.5262954889749247	0.9987067707664339	1.8954725359055675	17610	1.0003049675490687	0.5827595501334539	0.49200000000000005	0.42000000000000004	0.46800046800046796	0.43200000000000005	0.5640000000000001	0.21600000000000003	0.0564640611585292	0.001598196782634842	0.43200007800007806	0
000765	1.0694768989284646	1.0034640592644255	1.8970057983638196	38040	1.0011141220076498	1.2588400503734576	1.08	1.284	0.9840009840009839	1.1280000000000001	1.008	1.032	0.18936315144499294	0.0023499372567756804	1.086000164000164	0
000766	0.7457444583172105	0.9840665166277532	1.857188520492164	28740	0.9801011977395226	0.9510794702348363	0.6000000000000001	0.42000000000000004	0.36000036000035995	0.228	0.132	0.14400000000000002	0.20533501191762582	0.003965318888230596	0.31400006000006003	0
000767	2.0032540578591362	0.9890343948927656	1.866409851134654	64890	0.9849676058115807	2.1473746285156063	1.6680000000000001	1.3800000000000001	1.224001224001224	0.7320000000000001	0.648	0.54	0.1441205706564701	0.004066789081184852	1.032000204000204	0
000768	0.6575931796828598	1.0115090803014701	1.913776490256181	23130	1.0099645833524507	0.7654303460867001	0.7080000000000001	0.8160000000000001	1.1160011160011158	1.272	1.236	1.056	0.10783716640384033	0.0015444969490194804	1.034000186000186	0
000769	0.7976283136542656	1.0009321344092432	1.8972703839398888	23640	1.0012537527651892	0.7823075391910762	0.7320000000000001	0.768	0.804000804000804	0.804	0.648	0.528	0.015320774463189357	0.0003216183559460184	0.7140001340001341	0
000770	0.5198237415069208	1.0026954021764791	1.8948505349630804	21210	0.9999767166138512	0.7018926779290493	0.516	0.612	0.45600045600045597	0.6000000000000001	0.372	0.516	0.1820689364221285	0.002718685562627887	0.512000076000076	0
000771	1.0619200450024198	0.9738233043533508	1.8485524041265688	35910	0.9755436270350177	1.1883529497610636	0.5640000000000001	0.468	0.33600033600033596	0.21600000000000003	0.132	0.048	0.12643290475864388	0.001720322681666886	0.29400005600005596	0
000772	0.9666614519218285	0.9859282953323848	1.86364678531123	32310	0.9835094425216991	1.0692198219654683	0.8400000000000001	0.54	0.45600045600045597	0.312	0.312	0.168	0.10255837004363977	0.0024188528106856566	0.438000076000076	0
000773	0.6945466560774742	1.0057870020109068	1.9000745577009872	23100	1.0027336101041706	0.7644375700217368	0.624	0.912	0.84000084000084	0.888	0.8280000000000001	0.7080000000000001	0.06989091394426261	0.003053391906736147	0.8000001400001401	0
000774	1.3612988478031969	0.9990526380252667	1.894383756071488	42810	0.9997303816049485	1.4166914447026215	1.356	1.212	1.0440010440010439	1.26	1.008	0.78	0.05539259689942466	0.0006777435796818665	1.110000174000174	0
000775	0.7362660851127536	1.0058184319054397	1.9010140839552303	23640	1.0032294298860243	0.7823075391910762	0.8400000000000001	0.756	0.9360009360009359	0.8160000000000001	0.8280000000000001	0.888	0.04604145407832261	0.002589002019415476	0.8440001560001561	0
000776	1.5000912669460815	0.9963124796552651	1.8858464560950008	49140	0.9952249596512315	1.6261671944098766	1.572	1.212	1.1640011640011638	0.7320000000000001	1.044	0.756	0.12607592746379503	0.0010875200040336708	1.080000194000194	0
000777	0.7679622614871523	1.0114122446751705	1.9198903354406296	22080	1.0131910662441737	0.7306831838129848	0.936	1.02	1.128001128001128	1.296	1.1400000000000001	1.6560000000000001	0.03727907767416749	0.0017788215690031084	1.1960001880001883	0
000778	1.108451259229022	1.0118186358446848	1.911882735973544	40290	1.0089651851652677	1.3332982552457047	1.308	1.6680000000000001	1.5480015480015479	1.7160000000000002	2.004	2.3280000000000003	0.22484699601668257	0.0028534506794171133	1.762000258000258	0
000779	0.8097257414863274	1.0066402335802829	1.905473771460236	24420	1.0055829578219184	0.8081197168801219	0.9720000000000001	0.8520000000000001	1.0680010680010679	0.876	0.924	1.1400000000000001	0.001606024606205514	0.001057275758364451	0.972000178000178	0
000780	1.3766851547485683	0.9895290453865143	1.87368848903201	38910	0.9888087892145561	1.287630556257393	1.2000000000000002	0.9	0.78000078000078	0.6960000000000001	0.372	0.40800000000000003	0.08905459849117525	0.0007202561719582556	0.7260001300001301	0
000781	1.2473614289582413	0.9965675719484373	1.8969021995047133	32160	1.001059449385687	1.0642559416406518	1.332	1.008	0.828000828000828	0.792	0.8520000000000001	0.612	0.18310548731758947	0.004491877437249769	0.904000138000138	0
000782	1.2285175399290502	1.010003226916687	1.911231433477829	35700	1.0086214708093488	1.1814035173063206	1.488	1.56	1.608001608001608	1.812	2.004	2.1	0.04711402262272957	0.0013817561073381501	1.762000268000268	0
000783	1.099585095124701	0.998713668482226	1.891914283916175	34050	0.9984271576239145	1.1268008337333395	1.2000000000000002	0.912	0.828000828000828	0.8520000000000001	0.8640000000000001	0.636	0.027215738608638462	0.0002865108583114395	0.8820001380001381	0
000784	1.220949776576748	1.00879097211752	1.9088472820367632	38550	1.0073632734550158	1.2757172434778337	1.284	1.752	1.4400014400014398	1.7280000000000002	1.9560000000000002	1.7160000000000002	0.05476746690108558	0.00142769866250414	1.6460002400002398	0
000785	0.5896165026832871	1.0040255456258815	1.9027606592247963	19050	1.0041511567299906	0.6304128012516921	0.672	0.5760000000000001	0.6840006840006839	0.552	0.5880000000000001	0.624	0.04079629856840494	0.00012561110410902465	0.616000114000114	0
000786	0.9115912545410195	0.9946001893512426	1.8793275299615584	28560	0.9917847018417179	0.9451228138450565	0.876	0.6960000000000001	0.588000588000588	0.648	0.40800000000000003	0.396	0.03353155930403695	0.002815487509524761	0.602000098000098	0
000787	0.34143130558951157	0.9817815268457653	1.830278720750316	15690	0.9658999862486576	0.5192218819758031	0.336	0.20400000000000001	0.08400008400008399	0.084	0.060000000000000005	0.060000000000000005	0.17779057638629153	0.01588154059710767	0.13800001400001402	0
000788	1.3392399779818769	1.003007101541599	1.8964290042608891	45900	1.000809728250692	1.5189473793938408	1.4280000000000002	1.3800000000000001	1.5000015000015	1.044	1.4160000000000001	1.224	0.17970740141196395	0.0021973732909070787	1.3320002500002504	0
000789	1.3004326041852705	1.0124222470199693	1.9180594390011905	36630	1.0122248402668799	1.2121795753201827	1.584	1.9560000000000002	1.8120018120018118	2.052	2.664	2.7720000000000002	0.08825302886508779	0.00019740675308943523	2.1400003020003022	0
000790	0.9185816997887903	1.0196538855835702	1.9287937581679733	30690	1.0178897035568457	1.0156099144574504	1.1760000000000002	1.584	2.112002112002112	2.436	2.8080000000000003	3.696	0.09702821466866007	0.001764182026724459	2.302000352000352	0
000791	1.3565611321556903	1.0104383092694855	1.909214197610184	41640	1.0075569072132535	1.377973178169053	1.536	1.752	1.9920019920019918	2.208	2.112	2.3640000000000003	0.021412046013362662	0.0028814020562319964	1.994000332000332	0
000792	0.5751874436209996	1.0093204743720825	1.909253112628928	20340	1.007577443984863	0.6731021720451138	0.66	0.7200000000000001	0.7320007320007319	0.936	0.8160000000000001	0.912	0.0979147284241142	0.0017430303872194575	0.7960001220001219	0
000793	0.6184182166133677	0.9887464860669981	1.872500308521996	22170	0.9881817461717276	0.7336615120078748	0.612	0.36000000000000004	0.36000036000035995	0.252	0.132	0.21600000000000003	0.11524329539450706	0.0005647398952705052	0.32200006000006	0
000794	0.7503411270662925	1.002465580417729	1.9007496421239205	27000	1.0030898749874562	0.8934984584669652	0.8280000000000001	0.8640000000000001	0.6000006000006	0.672	0.672	0.7200000000000001	0.14315733140067266	0.0006242945697272351	0.7260001000001001	0
000795	0.9743473987341696	1.0083816425408412	1.914377977665214	28560	1.0102820086022375	0.9451228138450565	1.1880000000000002	1.1760000000000002	1.128001128001128	1.296	1.4400000000000002	1.4520000000000002	0.02922458488911317	0.0019003660613963191	1.280000188000188	0
000796	0.709582526721104	1.0068169682654846	1.9042849166276932	23220	1.004955558916284	0.7684086742815901	0.768	0.7080000000000001	1.0200010200010199	0.9720000000000001	0.888	0.8160000000000001	0.0588261475604861	0.001861409349200649	0.86200017000017	0
000797	1.3260918248647324	1.0053557819036654	1.9082154281928163	37620	1.0070298228104444	1.2449411854639716	1.476	1.5	1.56000156000156	1.284	1.488	1.596	0.08115063940076084	0.0016740409067790285	1.4840002600002602	0
000798	1.2279581842384042	1.007760566155796	1.9067787516102264	40710	1.0062716399852631	1.3471971201551909	1.488	1.344	1.476001476001476	1.572	1.9320000000000002	1.572	0.11923893591678669	0.0014889261705328671	1.564000246000246	0
000799	1.253861010604541	0.9811525802315563	1.8656236560244763	35790	0.9845527040605522	1.1843818455012105	0.9840000000000001	0.768	0.38400038400038394	0.34800000000000003	0.18000000000000002	0.192	0.06947916510333041	0.0034001238289959046	0.47600006400006406	0
000800	0.8504245035875744	1.0022813383241134	1.8941131449659765	30480	0.9995875709717216	1.0086604820027074	1.056	0.7320000000000001	0.84000084000084	0.6960000000000001	0.78	0.792	0.15823597841513304	0.002693767352391796	0.8160001400001401	0
000801	1.3597180835455105	1.000691777251411	1.894985892615316	38970	1.0000481494251223	1.2896161083873197	1.296	1.4040000000000001	1.248001248001248	1.212	1.032	0.9960000000000001	0.07010197515819083	0.0006436278262886841	1.1980002080002081	0
000802	0.8044320762630277	1.0074282896041065	1.910609170136428	23190	1.0082930813973494	0.7674158982166268	0.8520000000000001	0.9600000000000001	1.056001056001056	1.092	1.008	1.056	0.037016178046400894	0.0008647917932429472	1.004000176000176	0
000803	1.234256866553349	1.0180597700633292	1.9248990433115465	42390	1.0158343307966122	1.4027925797931353	1.824	1.8960000000000001	2.244002244002244	2.8440000000000003	3.4440000000000004	4.704000000000001	0.16853571323978622	0.002225439266716922	2.8260003740003743	0
000804	0.9999308082782717	1.0043401586710259	1.907377774530154	25140	1.006587764640793	0.8319463424392409	1.104	1.08	1.008001008001008	0.9840000000000001	1.272	0.936	0.16798446583903082	0.0022476059697671413	1.064000168000168	0
000805	0.759340892317798	1.0051592856505598	1.909503886705452	22110	1.0077097859469477	0.7316759598779482	0.8400000000000001	0.8280000000000001	0.888000888000888	0.7080000000000001	1.008	0.792	0.0276649324398498	0.0025505002963879253	0.844000148000148	0
000806	0.6347009173010147	1.0057827080377628	1.9074225171858208	19200	1.006611376853514	0.6353766815765086	0.66	0.744	0.6720006720006719	0.876	0.7320000000000001	0.684	0.0006757642754938731	0.0008286688157512767	0.7280001120001119	0
000807	1.7911610199170303	1.0115030896485944	1.9151813485440816	55530	1.0107059745873377	1.8376284962470584	2.148	2.508	2.652002652002652	2.736	2.9160000000000004	3.8280000000000003	0.046467476330028123	0.0007971150612566813	2.798000442000442	0
000808	0.6619111262091378	1.013716961533167	1.914670379707523	19110	1.010436319049845	0.6323983533816186	0.876	0.8520000000000001	1.056001056001056	1.248	1.524	1.476	0.029512772827519185	0.0032806424833218273	1.1720001760001761	0
000809	1.0720885204534865	0.9571002194447578	1.8069986857832447	41040	0.9536143243985629	1.358117656869787	0.6960000000000001	0.396	0.072000072000072	0.048	0.024	0.024	0.28602913641630057	0.003485895046194898	0.21000001200001203	0
000810	0.5335075433096521	1.0096700471202278	1.9127990770888668	15480	1.0094487693651248	0.51227244952106	0.7080000000000001	0.552	0.804000804000804	0.804	0.66	1.032	0.02123509378859212	0.00022127775510294434	0.760000134000134	0
000811	0.7409955990658004	1.0060313396367313	1.9110298852158043	23280	1.0085151069745344	0.7703942264115167	0.8520000000000001	0.756	0.9360009360009359	0.9	0.78	0.936	0.0293986273457163	0.002483767337803089	0.8600001560001559	0
000812	0.9101134581342093	0.9990111521464587	1.892189072964612	27990	0.9985721730989333	0.9262600686107539	0.792	0.9480000000000001	0.792000792000792	0.7200000000000001	0.648	0.54	0.016146610476544643	0.00043897904752543404	0.740000132000132	0
000813	0.6557594516358599	1.0107487471152918	1.9125747834514504	25500	1.009330402026402	0.8438596552188005	0.66	0.9720000000000001	0.9840009840009839	1.116	1.068	1.104	0.18810020358294055	0.0014183450888898275	0.9840001640001641	0
000814	0.6371204220649873	0.981670405326112	1.8510781584929328	22920	0.9768765530424502	0.7584809136319571	0.5640000000000001	0.324	0.24000024000023998	0.156	0.096	0.10800000000000001	0.12136049156696982	0.004793852283661804	0.24800004000004003	0
000815	0.9043336175536167	1.0060336981241602	1.8994298921444357	30600	1.0023933982855286	1.0126315862625606	1.02	0.9720000000000001	1.008001008001008	1.1640000000000001	1.104	1.02	0.10829796870894381	0.0036402998386315666	1.0480001680001683	0
000816	0.9815280350374487	1.0067378452202327	1.9048561841724172	36150	1.0052570361215518	1.1962951582807702	0.936	1.26	1.3200013200013199	1.1640000000000001	1.32	1.116	0.21476712324332148	0.0014808090986808686	1.18600022000022	0
000817	1.499978011556779	0.9989988514112251	1.8935576149884852	47550	0.9992943990129722	1.573550062966822	1.296	1.56	1.2960012960012959	1.272	0.9840000000000001	0.912	0.07357205141004308	0.0002955476017471037	1.220000216000216	0
000818	0.882266189721877	0.9952073379768196	1.876151191311343	35340	0.9901084405030587	1.169490204526761	0.7320000000000001	0.8160000000000001	0.6600006600006599	0.5880000000000001	0.384	0.42000000000000004	0.287224014804884	0.0050988974737609105	0.60000011000011	0
000819	0.9072721942740911	0.9893194000504335	1.8784416603880347	27210	0.9913171985051037	0.9004478909217083	0.8640000000000001	0.40800000000000003	0.6720006720006719	0.42000000000000004	0.336	0.20400000000000001	0.006824303352382821	0.0019977984546701855	0.48400011200011206	0
000820	0.9825531961065715	1.0153997194611	1.9249798383076795	28770	1.0158769690487917	0.9520722462997996	1.3920000000000001	1.296	1.704001704001704	1.9800000000000002	2.3760000000000003	2.7600000000000002	0.030480949806771962	0.000477249587691686	1.918000284000284	0
000821	0.9264925056065513	1.0148146138776288	1.9188676265084916	29850	1.0126513481497166	0.9878121846384782	1.104	1.4040000000000001	1.6440016440016438	1.824	2.208	2.2800000000000002	0.06131967903192692	0.002163265727912256	1.744000274000274	0
000822	1.1071065407027403	0.9977397500972366	1.8938270972314275	31350	0.9994366139072401	1.037450987886643	1.236	0.924	0.6840006840006839	0.924	0.7080000000000001	0.636	0.06965555281609737	0.0016968638100035571	0.852000114000114	0
000823	0.6496396484947125	1.010019478865755	1.9133677243468927	20760	1.0097488637564764	0.6870010369545999	0.672	0.9720000000000001	0.7680007680007679	1.2000000000000002	1.056	0.9840000000000001	0.03736138845988746	0.00027061510927861576	0.942000128000128	0
000824	0.728659391195952	0.9909226221144891	1.879230092703049	19380	0.9917332809047931	0.6413333379662883	0.6000000000000001	0.684	0.34800034800034796	0.312	0.30000000000000004	0.228	0.08732605322966369	0.000810658790303953	0.41200005800005807	0
000825	1.4309132986264586	1.0060067364387482	1.9049586694680556	43470	1.0053111210784087	1.438532518131814	1.74	1.6320000000000001	1.4640014640014638	1.6320000000000001	1.536	1.9560000000000002	0.00761921950535549	0.0006956153603394633	1.660000244000244	0
000826	1.131893479709086	0.9898056898131397	1.8825375823011	29160	0.9934787550345285	0.9649783351443224	1.092	0.78	0.576000576000576	0.444	0.396	0.34800000000000003	0.16691514456476364	0.0036730652213888826	0.606000096000096	0
000827	1.0023661177836949	1.0031273094006568	1.8992438373465457	29100	1.002295210875772	0.9629927830143958	1.032	1.104	1.0440010440010439	0.9720000000000001	0.8280000000000001	1.02	0.03937333476929905	0.0008320985248848611	1.000000174000174	0
000828	1.1854375141792641	1.0093327258640112	1.914300613899892	35100	1.0102411811266112	1.1615479960070547	1.32	1.488	1.6440016440016438	1.872	1.596	1.9320000000000002	0.023889518172209412	0.000908455262599972	1.6420002740002742	0
000829	1.1227882986817517	0.991804842508235	1.878913802459768	29250	0.9915663638455648	0.9679566633392123	0.9720000000000001	0.912	0.612000612000612	0.5760000000000001	0.48000000000000004	0.36000000000000004	0.1548316353425394	0.0002384786626701274	0.6520001020001019	0
000830	1.5063371881276464	1.0002522759677115	1.8968538746219457	42810	1.0010339467105636	1.4166914447026215	1.62	1.344	1.356001356001356	1.284	1.032	1.1640000000000001	0.08964574342502485	0.0007816707428520697	1.3000002260002261	0
000831	0.761568417402316	1.0118036610007501	1.9165044004488625	22860	1.0114041938269245	0.7564953615020306	0.912	1.092	1.008001008001008	1.3800000000000001	1.32	1.548	0.005073055900285395	0.00039946717382566277	1.2100001680001682	0
000832	1.5456216805273202	1.0044625327324395	1.899661076323268	50670	1.0025154019960147	1.6767987737230046	1.584	1.584	1.8360018360018358	1.8960000000000001	1.476	1.548	0.13117709319568438	0.0019471307364247181	1.654000306000306	0
000833	0.5095271421851825	0.987826607067624	1.8707325051842472	17790	0.9872488165581865	0.5887162065232338	0.504	0.264	0.252000252000252	0.20400000000000001	0.18000000000000002	0.10800000000000001	0.07918906433805128	0.0005777905094375146	0.252000042000042	0
000834	1.3986614808066085	0.998700885442611	1.889440869795983	43080	0.9971218533346851	1.425626429287291	1.548	1.212	0.9120009120009119	1.1520000000000001	1.1640000000000001	0.78	0.02696494848068265	0.0015790321079259817	1.128000152000152	0
000835	0.6582437729374517	0.9987583353216932	1.8796679635939928	25170	0.9919643601840015	0.8329391185042042	0.5880000000000001	0.54	0.6480006480006479	0.612	0.468	0.336	0.17469534556675248	0.0067939751376917545	0.532000108000108	0
000836	0.5858590219660106	1.0089501323878056	1.918975720609796	13830	1.0127083930630294	0.45766976594807884	0.528	0.78	0.9480009480009479	1.032	0.744	0.804	0.12818925601793174	0.003758260675223779	0.806000158000158	0
000837	0.9176876835091841	1.0074268298381996	1.911007790798092	27090	1.0085034470030108	0.896476786661855	1.032	1.1880000000000002	1.1400011400011398	0.888	1.4280000000000002	1.248	0.02121089684732902	0.0010766171648111111	1.15400019000019	0
000838	1.1765446840879368	0.9819683556501391	1.867698911485964	28890	0.9856478865587083	0.9560433505596527	0.8520000000000001	0.744	0.34800034800034796	0.34800000000000003	0.336	0.12000000000000001	0.22050133352828405	0.0036795309085692063	0.458000058000058	0
000839	1.4469629684073204	1.0134151653632018	1.926550414972128	37170	1.0167058154760567	1.230049544489522	1.752	2.004	2.3400023400023398	2.976	2.676	3.3600000000000003	0.21691342391779833	0.003290650112854898	2.51800039000039	0
000840	0.7910715900713842	0.9833783336863621	1.8688983985861611	24300	0.986280896471598	0.8041486126202687	0.552	0.648	0.32400032400032397	0.14400000000000002	0.20400000000000001	0.132	0.013077022548884543	0.0029025627852359293	0.334000054000054	0
000841	0.8422107571858373	0.9911554398224465	1.8759914627923973	25770	0.9900241463611316	0.8527946398034701	0.684	0.636	0.54000054000054	0.40800000000000003	0.324	0.252	0.010583882617632878	0.0011312934613149084	0.47400009000008997	0
000842	0.901493737547184	1.0146943622127171	1.918271223881572	30450	1.012336606311433	1.0076677059377441	0.9840000000000001	1.7160000000000002	1.38000138000138	1.6320000000000001	2.3160000000000003	2.172	0.10617396839056015	0.0023577559012841753	1.7000002300002304	0
000843	0.8991755546195447	1.0142186293836204	1.9190494814429295	28620	1.0127473191494782	0.947108365974983	1.08	1.3920000000000001	1.4160014160014158	1.86	1.8	2.2800000000000002	0.047932811355438365	0.0014713102341421536	1.6380002360002361	0
000844	0.9285219551108238	0.9926225701069732	1.8821583022888604	29490	0.993278596143725	0.9758988718589187	0.888	0.768	0.48000048000047996	0.468	0.42000000000000004	0.34800000000000003	0.047376916748094855	0.0006560260367518556	0.56200008000008	0
000845	1.6169367361511915	1.015865901617238	1.923857212517485	49320	1.0152845214488617	1.6321238507996565	2.124	2.52	2.5920025920025918	3.54	3.9960000000000004	4.668	0.015187114648465005	0.0005813801683762776	3.240000432000432	0
000846	0.5110969550931191	0.9895410979611708	1.868259412411956	18150	0.9859436818551134	0.6006295193027933	0.516	0.276	0.36000036000035995	0.14400000000000002	0.24000000000000002	0.132	0.08953256420967415	0.0035974161060574605	0.27800006000006	0
000847	0.9948918093617579	1.0021062938852225	1.9035960686497555	24180	1.0045920305394995	0.8001775083604155	1.044	1.116	0.9240009240009239	0.876	0.6960000000000001	1.032	0.19471430100134246	0.002485736654276982	0.948000154000154	0
000848	1.3772007227227827	1.009391811991447	1.9156015772380648	39960	1.0109277434825	1.3223777185311085	1.548	1.6800000000000002	2.0880020880020878	1.788	2.3160000000000003	2.076	0.054823004191674185	0.001535931491053022	1.9160003480003482	0
000849	1.186965887256254	0.9913915261466584	1.8694138137113496	41130	0.986552898465987	1.3610959850646769	1.1520000000000001	0.8160000000000001	0.6960006960006959	0.49200000000000005	0.552	0.372	0.1741300978084228	0.004838627680671337	0.680000116000116	0
000850	0.5488264035801518	1.0071156082409567	1.9010000238489508	20580	1.0032220098923872	0.6810443805648201	0.612	0.5640000000000001	0.7440007440007439	0.792	0.66	0.684	0.1322179769846683	0.0038935983485695047	0.6760001240001241	0
000851	0.38569239970584535	1.001581537093922	1.884254206238783	16680	0.9943846755476199	0.5519834921195919	0.516	0.228	0.444000444000444	0.384	0.324	0.30000000000000004	0.1662910924137465	0.007196861546302169	0.366000074000074	0
000852	0.9261732743056696	0.9961296413863485	1.8824498437017276	33210	0.9934324524080671	1.099003103914367	0.8520000000000001	0.936	0.49200049200049195	0.78	0.48000000000000004	0.456	0.17282982960869742	0.0026971889782814173	0.6660000820000821	0
000853	1.1553131134299142	1.0010190086886968	1.8915539101927	36720	0.9982369762211573	1.2151579035150726	1.1520000000000001	1.104	1.1160011160011158	1.056	0.924	0.8520000000000001	0.05984479008515842	0.002782032467539497	1.0340001860001862	0
000854	0.9796806309281825	0.995118705301629	1.8801131896051213	35100	0.9921993210089026	1.1615479960070547	1.044	0.7080000000000001	0.6000006000006	0.7200000000000001	0.468	0.456	0.18186736507887225	0.0029193842927264235	0.6660001000001	0
000855	0.7603752800294753	1.00254608458383	1.898928449363602	25260	1.0021287699698407	0.8359174466990941	0.936	0.756	0.588000588000588	0.672	0.8400000000000001	0.66	0.07554216666961877	0.00041731461398941683	0.7420000980000981	0
000856	0.8063321802120744	1.0103938057379938	1.913446517883764	25140	1.0097904457709084	0.8319463424392409	1.092	0.8640000000000001	1.104001104001104	1.224	1.5	1.344	0.025614162227166504	0.0006033599670853818	1.1880001840001841	0
000857	0.6891856746897971	0.9862885703718096	1.8640991386566828	23160	0.9837481646819902	0.7664231221516634	0.5760000000000001	0.504	0.24000024000023998	0.276	0.18000000000000002	0.14400000000000002	0.07723744746186634	0.0025404056898193916	0.32000004000004	0
000858	0.7416934352460529	1.0035884890925593	1.9055554058826605	18120	1.0056260390677434	0.59963674323783	0.6960000000000001	0.876	0.816000816000816	0.756	0.7200000000000001	0.684	0.1420566920082229	0.0020375499751841275	0.758000136000136	0
000859	0.8208666775818136	1.0061575736820385	1.9041941339113375	25770	1.0049076498063294	0.8527946398034701	0.8520000000000001	1.044	0.9360009360009359	0.9720000000000001	0.912	1.032	0.0319279622216565	0.0012499238757091025	0.9580001560001561	0
000860	1.258360498434589	0.9902996032752029	1.87267160144576	44550	0.9882721432412189	1.4742724564704925	1.116	0.9720000000000001	0.7200007200007199	0.468	0.43200000000000005	0.42000000000000004	0.21591195803590346	0.0020274600339840188	0.6880001200001201	0
000861	2.0173619234297298	0.9744063053548672	1.8586722171342995	40860	0.98088419464048	1.3521610004800073	1.1280000000000001	0.78	0.7080007080007079	0.48000000000000004	0.24000000000000002	0.096	0.6652009229497224	0.006477889285612881	0.5720001180001181	0
000862	1.075691418793025	1.0118092918344392	1.9204653686853652	28530	1.0134945307367045	0.9441300377800932	1.1400000000000001	1.62	1.6200016200016198	1.9440000000000002	1.9320000000000002	2.004	0.1315613810129319	0.0016852389022652403	1.7100002700002699	0
000863	0.9782931674613572	1.009327750147718	1.91258955175524	29010	1.0093381957598184	0.9600144548195059	1.1760000000000002	1.1640000000000001	1.2360012360012358	1.476	1.608	1.4640000000000002	0.018278712641851325	1.0445612100395962e-05	1.354000206000206	0
000864	0.9203759478834282	1.0112351056387463	1.902257045530932	41100	1.0038853827500698	1.3601032089997136	1.092	1.2000000000000002	1.26000126000126	1.6560000000000001	1.6680000000000001	1.62	0.43972726111628535	0.007349722888676524	1.4160002100002103	0
000865	0.7335929550260559	1.0079217864899441	1.9046299093037071	24540	1.0051376232200644	0.812090821139975	0.78	0.9600000000000001	0.9360009360009359	0.924	1.02	1.02	0.07849786611391907	0.002784163269879736	0.940000156000156	0
000866	1.3965449350000638	1.0066112766698059	1.914319807328136	37260	1.0102513101478727	1.233027872684412	1.368	1.6920000000000002	2.064002064002064	1.596	1.572	1.776	0.16351706231565188	0.003640033478066851	1.6780003440003444	0
000867	0.5793981105782725	0.9838724255307941	1.85293108605592	22980	0.9778544055887967	0.7604664657618837	0.43200000000000005	0.30000000000000004	0.288000288000288	0.18000000000000002	0.168	0.07200000000000001	0.1810683551836112	0.006018019941997466	0.240000048000048	0
000868	0.606436353773371	1.0060012234581641	1.8899601421865493	24990	0.9973958909384778	0.8269824621144244	0.648	0.8160000000000001	0.528000528000528	0.804	0.768	0.684	0.22054610834105337	0.008605332519686315	0.708000088000088	0
000869	0.9140202131255859	0.9897792343167556	1.8791603473199252	26820	0.9916964739071286	0.8875418020771854	0.8160000000000001	0.5640000000000001	0.576000576000576	0.396	0.312	0.252	0.02647841104840054	0.0019172395903729322	0.4860000960000959	0
000870	1.2469100439021943	1.0120624406204408	1.9204017130637647	37020	1.013460937512169	1.2250856641647057	1.608	1.764	1.56000156000156	2.064	2.556	2.532	0.02182437973748863	0.0013984968917282181	2.0140002600002602	0
000871	0.3972378806825145	1.0026588013533537	1.8954768030559508	13890	1.0003072194686533	0.4596553180780054	0.49200000000000005	0.276	0.408000408000408	0.5880000000000001	0.28800000000000003	0.34800000000000003	0.06241743739549094	0.0023515818847004155	0.400000068000068	0
000872	1.2804898594883494	0.998086389247237	1.895614355406016	36810	1.0003798104962003	1.2181362317099624	1.212	1.2000000000000002	1.0680010680010679	0.8160000000000001	0.9840000000000001	0.6960000000000001	0.06235362777838693	0.0022934212489632566	0.9960001780001778	0
000873	0.7179223083717046	0.9897040335202063	1.8798428590030865	18360	0.9920566584068476	0.6075789517575363	0.624	0.504	0.36000036000035995	0.28800000000000003	0.372	0.156	0.11034335661416828	0.0023526248866413413	0.3840000600000601	0
000874	1.3374001217538232	0.9932266145245165	1.8916299266766143	34080	0.9982770926908158	1.1277936097983028	1.08	1.08	0.9720009720009719	0.804	0.54	0.49200000000000005	0.20960651195552038	0.0050504781662992215	0.828000162000162	0
000875	0.8366549087961368	1.0109697649532188	1.9124918986320611	27960	1.0092866609038065	0.9252672925457907	0.9600000000000001	1.116	1.2360012360012358	1.224	1.7160000000000002	1.3800000000000001	0.08861238374965386	0.0016831040494122984	1.272000206000206	0
000876	1.8690942840616287	0.9774813572917506	1.8594743318165856	41400	0.981307497688156	1.3700309696493467	1.26	0.8640000000000001	0.612000612000612	0.444	0.276	0.14400000000000002	0.499063314412282	0.0038261403964053864	0.6000001020001021	0
000877	0.9901742517591028	1.0126719125761416	1.9133456903536252	34980	1.009737235672976	1.1575768917472016	1.1280000000000001	1.4520000000000002	1.584001584001584	1.872	1.6440000000000001	2.244	0.1674026399880988	0.002934676903165734	1.654000264000264	0
000878	1.208195437849141	0.9950268966892531	1.8899481250885832	35640	0.9973895491094282	1.179417965176394	1.1280000000000001	1.068	0.78000078000078	0.636	0.792	0.49200000000000005	0.028777472672746995	0.002362652420175082	0.81600013000013	0
000879	1.5926894959967905	1.0119737952310728	1.9195965919594495	46530	1.0130360478739024	1.53979567675807	1.836	2.2800000000000002	2.4720024720024716	2.424	3.228	3.084	0.052893819238720496	0.0010622526428296641	2.554000412000412	0
000880	1.0617150753271676	1.0031402280071502	1.8994676477563623	30150	1.0024133231989463	0.9977399452881112	1.068	1.224	1.1160011160011158	0.9480000000000001	0.9480000000000001	1.056	0.06397513003905642	0.0007269048082039209	1.0600001860001862	0
000881	1.3293979757033139	0.9870760328526638	1.8687176975899595	40560	0.9861855344440732	1.3422332398303745	1.1280000000000001	0.768	0.612000612000612	0.624	0.396	0.252	0.012835264127060597	0.0008904984085905676	0.630000102000102	0
000882	0.9024452477008682	1.0041039759167427	1.894916489394299	35490	1.0000115229979745	1.1744540848515777	1.008	0.9600000000000001	0.7560007560007559	1.1640000000000001	1.032	0.804	0.27200883715070945	0.004092452918768252	0.9540001260001261	0
000883	1.1511257807452955	1.0135938622950835	1.9147403320295049	40590	1.0104732352561443	1.3432260158953377	1.332	1.7160000000000002	1.8120018120018118	2.3280000000000003	2.448	2.496	0.19210023515004226	0.0031206270389392277	2.022000302000302	0
000884	0.8873136992908538	0.9813916233755396	1.867772833366252	27390	0.9856868976351877	0.906404547311488	0.756	0.5760000000000001	0.312000312000312	0.168	0.10800000000000001	0.192	0.01909084802063421	0.004295274259648041	0.35200005200005197	0
000885	0.8434335811384973	0.9793638735801052	1.849731877546964	29670	0.9761660750521555	0.9818555282486984	0.66	0.48000000000000004	0.22800022800022798	0.21600000000000003	0.10800000000000001	0.10800000000000001	0.13842194711020106	0.003197798527949769	0.30000003800003805	0
000886	1.0057310667571198	1.0035641745741977	1.9022778842944104	28860	1.0038963800703844	0.9550505744946894	1.044	1.008	1.056001056001056	1.1400000000000001	1.044	0.8640000000000001	0.05068049226243032	0.0003322054961867327	1.0260001760001762	0
000887	1.3111375039540136	1.018063492526459	1.9253144465138907	40710	1.0160535531166246	1.3471971201551909	1.7040000000000002	1.9440000000000002	2.808002808002808	3.4440000000000004	3.7800000000000002	4.248	0.03605961620117726	0.0020099394098342938	2.988000468000468	0
000888	1.38994988221289	0.9917420902699269	1.874869850645112	45990	0.9894322336948492	1.5219257075887307	1.26	0.9480000000000001	0.828000828000828	0.78	0.5880000000000001	0.42000000000000004	0.13197582537584074	0.002309856575077651	0.8040001380001381	0
000889	0.77916755953264	1.007121259773033	1.9067579508718275	26550	1.0062606627320692	0.8786068174925158	0.804	0.9600000000000001	0.9720009720009719	1.092	0.912	1.008	0.09943925795987574	0.0008605970409638619	0.958000162000162	0
000890	0.9369161133818948	0.9983246074138438	1.8939158286887088	27210	0.9994834404984014	0.9004478909217083	0.792	0.936	0.78000078000078	0.7320000000000001	0.744	0.456	0.03646822246018655	0.0011588330845576644	0.7400001300001301	0
000891	1.2324622710913884	0.9987894007000582	1.8887688953654564	46590	0.9967672296995815	1.5417812288879966	1.3920000000000001	1.116	0.9720009720009719	0.768	0.804	0.924	0.30931895779660823	0.0020221710004766358	0.9960001620001621	0
000892	0.8960632846028016	1.0074883105151013	1.9118678473086703	26490	1.0089573279132362	0.8766212653625892	0.9960000000000001	1.02	1.128001128001128	1.272	1.1400000000000001	1.1760000000000002	0.019442019240212383	0.0014690173981348753	1.122000188000188	0
000893	1.0641051842713023	0.9957224204112893	1.8906271780216093	29340	0.997747908309716	0.9709349915341021	0.876	0.912	0.9840009840009839	0.5880000000000001	0.66	0.444	0.09317019273720017	0.0020254878984267144	0.744000164000164	0
000894	0.8935144174779189	1.0073145480870584	1.9088681700998693	25560	1.0073742967924113	0.845845207348727	0.9480000000000001	1.1880000000000002	1.1400011400011398	0.912	1.308	1.1880000000000002	0.0476692101291919	5.974870535285781e-05	1.11400019000019	0
000895	0.6366884808521113	0.9966469880233969	1.8842128559727076	26400	0.9943628536136265	0.8736429371676993	0.7080000000000001	0.528	0.408000408000408	0.36000000000000004	0.468	0.324	0.23695445631558798	0.0022841344097703775	0.466000068000068	0
000896	1.0365003602846055	0.9972077303557695	1.8955112624897588	31350	1.0003254048773913	1.037450987886643	1.1640000000000001	0.8640000000000001	0.7440007440007439	0.6000000000000001	0.648	0.636	0.0009506276020374571	0.003117674521621816	0.7760001240001241	0
000897	1.0497951599861028	1.0117749454936158	1.917228729839992	29100	1.011786446945534	0.9629927830143958	1.3920000000000001	1.32	1.38000138000138	1.872	1.9200000000000002	2.112	0.08680237697170701	1.1501451918194405e-05	1.6660002300002301	0
000898	0.9013242903729982	1.0083326832432429	1.909827535895816	28170	1.0078805865714526	0.9322167250005337	1.248	0.9840000000000001	1.008001008001008	1.08	1.4040000000000001	1.4040000000000001	0.030892434627535437	0.0004520966717902475	1.188000168000168	0
000899	0.5684564175468966	1.0014441832570184	1.892780873467505	20160	0.9988844862407109	0.667145515655334	0.552	0.5760000000000001	0.504000504000504	0.5760000000000001	0.54	0.384	0.0986890981084374	0.0025596970163075383	0.522000084000084	0
000900	1.04892239831113	1.01331012168724	1.9171264767484597	33000	1.0117324845306377	1.092053671459624	1.4400000000000002	1.248	1.6440016440016438	2.124	2.04	2.412	0.043131273148494076	0.0015776371566023073	1.8180002740002739	0
000901	1.0985261583682795	1.0079928775522977	1.9123008211653227	31380	1.0091858228618171	1.0384437639516062	1.284	1.344	1.356001356001356	1.4520000000000002	1.296	1.764	0.06008239441667329	0.001192945309519411	1.416000226000226	0
000902	0.8934572309654368	0.9871434635316803	1.8623878337043387	29730	0.9828450511773658	0.9838410803786249	0.768	0.5880000000000001	0.45600045600045597	0.252	0.312	0.192	0.09038384941318811	0.004298412354314496	0.428000076000076	0
000903	0.9173710012199375	0.9907110490506387	1.8784165350934223	30330	0.9913039390373267	1.003696601677891	0.792	0.5640000000000001	0.624000624000624	0.456	0.372	0.24000000000000002	0.08632560045795346	0.0005928899866880499	0.508000104000104	0
000904	0.8166326058970335	1.0141519266672354	1.924298727096999	23640	1.0155175236257685	0.7823075391910762	0.912	1.2000000000000002	1.5720015720015719	1.6680000000000001	1.572	1.9800000000000002	0.03432506670595725	0.0013655969585331107	1.4840002620002621	0
000905	0.6283668995787629	0.9838184022383928	1.8614799035444989	21240	0.9823659057231999	0.7028854539940126	0.504	0.276	0.38400038400038394	0.192	0.132	0.096	0.07451855441524968	0.0014524965151928582	0.264000064000064	0
000906	1.2090014675633982	0.9900540163613755	1.8760469889519928	34170	0.9900534493936052	1.1307719379931926	0.804	1.068	0.7680007680007679	0.5880000000000001	0.384	0.324	0.07822952957020557	5.669677702879738e-07	0.656000128000128	0
000907	0.7458969140666027	1.0173652910557538	1.924251256476193	25950	1.015492471773576	0.8587512961932499	1.008	1.1400000000000001	1.6200016200016198	1.4520000000000002	1.9080000000000001	2.724	0.11285438212664711	0.0018728192821777512	1.6420002700002698	0
000908	0.4035481924767243	1.0093360973269208	1.8999793225834	14190	1.0026833513114934	0.4695830787276384	0.40800000000000003	0.552	0.6000006000006	0.5640000000000001	0.648	0.5880000000000001	0.06603488625091408	0.006652746015427313	0.5600001000001	0
000909	1.3691136310474554	1.0033956942536366	1.9055126896365728	40590	1.0056034962598963	1.3432260158953377	1.4160000000000001	1.4400000000000002	1.5000015000015	1.356	1.26	1.32	0.025887615152117682	0.002207802006259696	1.3820002500002502	0
000910	2.181384540832962	0.9999500000447639	1.8978566110989388	62910	1.0015631246649144	2.081851408228029	2.2560000000000002	1.848	2.052002052002052	1.8960000000000001	1.608	1.4640000000000002	0.0995331326049329	0.0016131246201505078	1.8540003420003421	0
000911	1.0433735417556989	1.0124641137793913	1.9171275501711795	31290	1.0117330510121132	1.0354654357567163	1.26	1.572	1.4880014880014878	1.6560000000000001	2.088	2.2560000000000002	0.007908105998982506	0.000731062767278079	1.7200002480002479	0
000912	0.9461407448464941	1.0071247168929374	1.9132968320187684	26670	1.0097114514771421	0.8825779217523689	1.1280000000000001	1.212	0.9720009720009719	1.044	1.332	1.308	0.0635628230941252	0.002586734584204775	1.1660001620001619	0
000913	0.7658988192135813	1.003624225650795	1.9036177092685145	21060	1.0046034510259667	0.6969287976042329	0.8160000000000001	0.792	0.804000804000804	0.8160000000000001	0.7200000000000001	0.744	0.0689700216093484	0.0009792253751716995	0.7820001340001341	0
000914	0.8943843364014326	1.0028868531930193	1.8984387966537413	26580	1.0018703636733794	0.8795995935574791	0.912	1.008	0.888000888000888	0.7080000000000001	1.08	0.7320000000000001	0.01478474284395348	0.0010164895196398405	0.888000148000148	0
000915	1.5353156241001473	0.9953018568745896	1.884800515410989	46950	0.9946729813755458	1.553694541667556	1.4040000000000001	1.212	1.284001284001284	0.792	0.9720000000000001	0.636	0.018378917567408726	0.0006288754990437795	1.050000214000214	0
000916	1.1013127647145944	1.0032922434995697	1.900027641542088	36930	1.0027088508602797	1.2221073359698158	1.1280000000000001	1.1520000000000001	1.2720012720012719	1.044	0.9600000000000001	1.092	0.12079457125522142	0.0005833926392899702	1.108000212000212	0
000917	1.1948643124447522	1.0108548803448745	1.917220087512213	38550	1.0117818860968566	1.2757172434778337	1.488	1.5	1.6680016680016678	1.9320000000000002	1.8960000000000001	2.3040000000000003	0.08085293103308144	0.000927005751982124	1.7980002780002782	0
000918	0.8805566719187918	0.9756216779919611	1.8530542045822265	22920	0.9779193793993524	0.7584809136319571	0.5640000000000001	0.456	0.32400032400032397	0.12000000000000001	0.084	0.084	0.1220757582868347	0.0022977014073912727	0.27200005400005406	0
000919	0.4449955884373174	0.998503146190688	1.8861678618997904	16860	0.9953945763652909	0.5579401485093716	0.54	0.276	0.36000036000035995	0.396	0.36000000000000004	0.228	0.11294456007205417	0.0031085698253970895	0.36000006000005996	0
000920	0.7484687430823882	0.9801736303920527	1.8642295890904128	18000	0.9838170077880798	0.5956656389779768	0.468	0.336	0.312000312000312	0.24000000000000002	0.20400000000000001	0.048	0.15280310410441145	0.0036433773960270477	0.268000052000052	0
000921	1.2103951783917015	0.9996260535627878	1.8961370477282424	34860	1.000655652913602	1.1536057874873484	1.092	1.1640000000000001	1.1640011640011638	0.9840000000000001	0.9600000000000001	0.7200000000000001	0.05678939090435309	0.0010295993508141477	1.014000194000194	0
000922	1.2743261592106565	1.0089060862905448	1.910598666249024	38130	1.0082875381406944	1.2618183785683474	1.4040000000000001	1.5	1.8600018600018597	1.9080000000000001	1.788	1.8840000000000001	0.012507780642309063	0.0006185481498504064	1.72400031000031	0
000923	1.0958781917664895	1.0072489727789922	1.9081064326487012	33750	1.006972302175271	1.1168730730837064	1.1760000000000002	1.224	1.3920013920013918	1.596	1.4640000000000002	1.296	0.02099488131721694	0.00027667060372116303	1.358000232000232	0
000924	0.8048559953141462	0.9990888942198666	1.8904557652384784	28020	0.9976574479863828	0.9272528446757172	0.8640000000000001	0.5880000000000001	0.6960006960006959	0.804	0.552	0.468	0.12239684936157103	0.0014314462334837907	0.662000116000116	0
000925	1.4915824719742194	0.9894230071562293	1.874936763697926	48840	0.9894675459760117	1.6162394337602437	1.26	0.9960000000000001	0.816000816000816	0.7080000000000001	0.516	0.372	0.12465696178602426	4.453881978239149e-05	0.7780001360001361	0
000926	1.1084561064511986	0.9972383652314409	1.89173323120932	33930	0.998331609986782	1.1228297294734861	1.212	0.9	0.792000792000792	0.7200000000000001	0.7200000000000001	0.624	0.014373623022287507	0.0010932447553411162	0.828000132000132	0
000927	0.730107152852026	1.0114382506166608	1.917296450043831	21630	1.0118221851875926	0.7157915428385354	0.876	1.008	1.128001128001128	1.068	1.1640000000000001	1.584	0.014315610013490576	0.0003839345709317765	1.1380001880001878	0
000928	1.012526894624802	1.0109089945804273	1.9190610274103257	28080	1.0127534123469912	0.9292383968056438	1.248	1.2000000000000002	1.4640014640014638	1.6800000000000002	1.872	1.7160000000000002	0.08328849781915826	0.001844417766563966	1.530000244000244	0
000929	1.012964784992541	0.9786746341536534	1.8634216422456285	25500	0.9833906269109929	0.8438596552188005	0.7320000000000001	0.40800000000000003	0.34800034800034796	0.34800000000000003	0.14400000000000002	0.084	0.16910512977374048	0.004715992757339471	0.344000058000058	0
000930	0.821530838211894	1.006750991695875	1.9084825566546757	25260	1.007170795534823	0.8359174466990941	0.9720000000000001	0.8640000000000001	1.08000108000108	1.008	0.8400000000000001	1.2000000000000002	0.014386608487200081	0.00041980383894801854	0.99400018000018	0
000931	1.183875674297226	0.96749671500704	1.849549776491408	24180	0.9760699741659553	0.8001775083604155	0.756	0.28800000000000003	0.276000276000276	0.14400000000000002	0.14400000000000002	0.024	0.3836981659368106	0.00857325915891527	0.272000046000046	0
000932	1.3133326039902702	0.9875476684920396	1.8731663557391087	29700	0.9885332418158371	0.9828483043136617	0.9	1.044	0.6960006960006959	0.49200000000000005	0.42000000000000004	0.264	0.33048429967660853	0.0009855733237975617	0.636000116000116	0
000933	1.1112248235929	0.9982019733418127	1.8848586743312992	41280	0.9947036738048961	1.3660598653894935	1.056	1.032	0.9120009120009119	0.8280000000000001	0.7080000000000001	0.66	0.25483504179659344	0.0034982995369166048	0.8660001520001521	0
000934	1.014906764386521	1.008995850679203	1.905219385786958	33660	1.0054487098980718	1.1138947448888166	1.236	1.1880000000000002	1.284001284001284	1.3920000000000001	1.6920000000000002	1.488	0.09898798050229551	0.003547140781131164	1.380000214000214	0
000935	1.83708720537325	0.9498508969526959	1.8014608347781689	51420	0.9506918131170804	1.701618175347087	0.792	0.324	0.204000204000204	0.084	0.024	0.012	0.13546903002616317	0.0008409161643845309	0.24000003400003403	0
000936	0.8513308861947626	1.006367003813911	1.9149895619453023	21660	1.0106047623123857	0.7167843189034987	1.1400000000000001	0.8280000000000001	0.9720009720009719	0.9600000000000001	0.9480000000000001	1.212	0.1345465672912639	0.004237758498474742	1.010000162000162	0
000937	0.6991202850142144	1.0085078535403618	1.9126708187168424	21270	1.0093810830841392	0.7038782300589759	0.744	1.056	0.7680007680007679	1.02	0.8640000000000001	1.1400000000000001	0.004757945044761458	0.0008732295437774429	0.9320001280001279	0
000938	0.71785226321878	0.9812490020296676	1.852562914607752	24390	0.9776601090629774	0.8071269408151586	0.5760000000000001	0.34800000000000003	0.276000276000276	0.156	0.20400000000000001	0.07200000000000001	0.08927467759637853	0.0035888929666901825	0.272000046000046	0
000939	0.8619493658270486	0.99879387024907	1.8847723214950225	26730	0.9946581024924908	0.8845634738822955	0.8280000000000001	0.8160000000000001	0.7080007080007079	0.7080000000000001	0.54	0.552	0.022614108055246884	0.004135767756579201	0.692000118000118	0
000940	0.6089482709891227	1.0151853229110617	1.9091776638927325	24630	1.0075376271348786	0.8150691493348649	0.768	0.8160000000000001	1.1880011880011878	1.344	1.296	1.6320000000000001	0.2061208783457421	0.007647695776183072	1.174000198000198	0
000941	1.0261291288853471	1.0147575182058557	1.9188744884490652	34200	1.012654969427848	1.131764714058156	1.224	1.524	1.8960018960018958	2.064	2.172	2.676	0.1056355851728088	0.002102548778007751	1.926000316000316	0
000942	0.6849858821720071	1.0030464433697444	1.8918002065254376	27390	0.9983669551263957	0.906404547311488	0.624	0.924	0.6000006000006	0.7200000000000001	0.636	0.612	0.22141866513948094	0.0046794882433486285	0.6860001000001	0
000943	0.8140963621837372	1.0001815143721144	1.890809836225596	27420	0.9978443032219875	0.9073973233764513	0.768	0.792	0.78000078000078	0.7200000000000001	0.5640000000000001	0.5760000000000001	0.09330096119271414	0.002337211150126972	0.7000001300001301	0
000944	0.8055973676936805	0.9766121960697748	1.8367970951338224	30810	0.9693399528810682	1.0195810187173036	0.684	0.43200000000000005	0.132000132000132	0.156	0.156	0.060000000000000005	0.21398365102362304	0.007272243188706562	0.270000022000022	0
000945	1.2083874232156684	1.0124851372647508	1.9202257716472564	35640	1.013368087275831	1.179417965176394	1.272	1.9080000000000001	1.776001776001776	2.244	2.688	2.148	0.02896945803927431	0.0008829500110802968	2.006000296000296	0
000946	1.2865454044618285	0.9965977678069428	1.8879524818722224	38670	0.9963363806857414	1.2796883477376868	1.1400000000000001	1.044	1.3200013200013199	0.804	0.624	0.7080000000000001	0.006857056724141719	0.0002613871212013841	0.9400002200002201	0
000947	0.8043264577118862	0.9991129804282192	1.888226788548621	31530	0.9964811415967204	1.0434076442764226	0.9480000000000001	0.672	0.6720006720006719	0.48000000000000004	0.636	0.5640000000000001	0.23908118656453647	0.002631838831498756	0.662000112000112	0
000948	1.4136430303330876	1.0114700537103192	1.916865903362708	42630	1.0115949711416325	1.4107347883128416	1.752	2.016	1.8480018480018479	2.448	2.016	3.24	0.002908242020245977	0.00012491743131337607	2.220000308000308	0
000949	1.0314409882725462	1.0018810306518853	1.8966354495822693	31440	1.000918676429361	1.0404293160815328	1.116	0.8400000000000001	1.248001248001248	0.9	0.912	0.8160000000000001	0.008988327808986618	0.0009623542225243309	0.972000208000208	0
000950	0.8870775964380142	0.9842265474874365	1.87997095759697	22380	0.9921242603675042	0.7406109444626178	0.648	0.528	0.408000408000408	0.324	0.18000000000000002	0.14400000000000002	0.14646665197539643	0.007897712880067687	0.3720000680000681	0
000951	0.731624675595777	0.9946872929019426	1.884212954649065	23820	0.9943629056884777	0.7882641955808559	0.6960000000000001	0.624	0.45600045600045597	0.43200000000000005	0.372	0.324	0.05663951998507888	0.00032438721346483845	0.484000076000076	0
000952	0.7794679836350797	1.004002603355293	1.903575579691525	26280	1.0045812178232456	0.8696718329078461	0.9480000000000001	0.78	0.6600006600006599	0.9960000000000001	0.6960000000000001	0.8400000000000001	0.09020384927276637	0.0005786144679527094	0.8200001100001101	0
000953	1.1366878864123389	0.9963578114609366	1.8935429460970643	33690	0.9992866577428252	1.1148875209537799	1.056	0.912	0.9120009120009119	0.78	0.6960000000000001	0.516	0.021800365458559012	0.0029288462818886085	0.812000152000152	0
000954	0.5638965395432028	1.0140292627926482	1.9157089481291256	22080	1.010984406733306	0.7306831838129848	0.7200000000000001	0.684	1.0440010440010439	1.1640000000000001	1.236	1.26	0.16678664426978196	0.003044856059342127	1.018000174000174	0
000955	0.8349034196448801	1.0023172990122868	1.896807587296671	28890	1.0010095193234452	0.9560433505596527	0.8640000000000001	0.792	0.9120009120009119	0.888	0.5760000000000001	0.792	0.1211399309147726	0.0013077796888416593	0.804000152000152	0
000956	0.6460895813509584	0.9945959321258324	1.8790228256484884	22740	0.9916238990697315	0.7525242572421773	0.504	0.5880000000000001	0.516000516000516	0.34800000000000003	0.372	0.24000000000000002	0.10643467589121891	0.0029720330561009423	0.4280000860000861	0
000957	1.14538278191829	1.0036622460274836	1.8984171484433687	37860	1.0018589391805608	1.2528833939836779	1.116	1.368	1.26000126000126	1.02	1.2000000000000002	1.092	0.10750061206538786	0.0018033068469227587	1.17600021000021	0
000958	0.6795867638532509	1.0077894763432653	1.904520943452112	24510	1.005080118254638	0.8110980450750117	0.756	0.78	1.056001056001056	0.7320000000000001	0.9	0.9960000000000001	0.1315112812217608	0.0027093580886272672	0.8700001760001762	0
000959	0.4112405313566761	1.0143643508279367	1.9198637097088849	13710	1.0131770149449728	0.45369866168822565	0.54	0.648	0.612000612000612	0.7200000000000001	0.876	1.1520000000000001	0.04245813033154955	0.0011873358829639358	0.758000102000102	0
000960	0.9985198336552776	1.007776981222738	1.9108867183244376	29340	1.0084395529636427	0.9709349915341021	1.236	1.1280000000000001	1.08000108000108	1.4160000000000001	1.4040000000000001	1.368	0.027584842121175512	0.0006625717409047827	1.2720001800001801	0
000961	1.4942741705680886	1.0041717678067001	1.8962045508026832	51150	1.0006912765691331	1.6926831907624174	1.788	1.4160000000000001	1.4880014880014878	1.7280000000000002	1.476	1.548	0.1984090201943287	0.003480491237566996	1.5740002480002477	0
000962	0.7088206348327757	0.9882981745688911	1.8786835145372984	21690	0.9914448331198755	0.717777094968462	0.444	0.5880000000000001	0.36000036000035995	0.396	0.228	0.132	0.008956460135686295	0.0031466585509843936	0.35800006000006007	0
000963	1.4521183552408354	0.9794981963214937	1.8557305901828491	38190	0.9793317986038863	1.263803930698274	1.044	0.5760000000000001	0.6360006360006359	0.468	0.192	0.14400000000000002	0.18831442454256142	0.00016639771760740274	0.510000106000106	0
000964	0.8743959305505935	1.0111187095971885	1.9134147732018951	29130	1.0097736930285892	0.9639855590793591	1.1280000000000001	1.056	1.2720012720012719	1.308	1.608	1.6440000000000001	0.08958962852876562	0.001345016568599311	1.3360002120002121	0
000965	1.1284176997442343	1.0053600852672835	1.9042781675592435	34290	1.00495199720459	1.1347430422530458	1.02	1.4280000000000002	1.3920013920013918	1.284	1.4400000000000002	1.068	0.006325342508811449	0.0004080880626935457	1.272000232000232	0
000966	1.0389297982670058	1.0060892655800706	1.901172001979884	31770	1.0033127685688774	1.0513498527961291	1.1760000000000002	1.08	1.3440013440013439	1.1880000000000002	1.1880000000000002	1.272	0.012420054529123314	0.002776497011193202	1.208000224000224	0
000967	0.9529413440470147	1.0094510122553095	1.9119656452508544	27720	1.0090089391951356	0.9173250840260843	1.092	1.236	1.38000138000138	1.104	1.6920000000000002	1.5	0.035616260020930435	0.0004420730601739642	1.33400023000023	0
000968	0.5440792963293724	0.9989874714479982	1.889600678176192	18930	0.9972061896221021	0.6264416969918389	0.552	0.49200000000000005	0.54000054000054	0.324	0.372	0.384	0.08236240066246658	0.0017812818258960972	0.44400009000009	0
000969	0.6503323802308063	1.0004108998049763	1.8897939710186915	17910	0.9973081967928108	0.5926873107830869	0.672	0.5640000000000001	0.588000588000588	0.624	0.516	0.43200000000000005	0.05764506944771941	0.003102703012165531	0.566000098000098	0
000970	1.0840415103905037	1.0110604959276295	1.9201362751583653	32820	1.0133208569516137	1.0860970150698444	1.332	1.26	1.7160017160017158	1.824	1.764	2.016	0.0020555046793406806	0.002260361023984192	1.6520002860002858	0
000971	0.9101947883876205	0.9949948177032556	1.888737440420965	24720	0.9967506298614763	0.8180474775297548	0.8280000000000001	0.7320000000000001	0.624000624000624	0.624	0.48000000000000004	0.372	0.09214731085786565	0.0017558121582207376	0.610000104000104	0
000972	1.00193670432386	0.9886254168234729	1.8792804281843667	29820	0.9917598446407757	0.9868194085735149	0.9480000000000001	0.8160000000000001	0.42000042000042	0.276	0.384	0.28800000000000003	0.01511729575034515	0.003134427817302776	0.52200007000007	0
000973	1.514816619260954	0.9915935870205571	1.8798804733529964	40680	0.992076508771521	1.3462043440902276	1.356	1.092	0.9480009480009479	0.7320000000000001	0.5880000000000001	0.504	0.1686122751707264	0.0004829217509638717	0.870000158000158	0
000974	0.6644086910711265	0.9976294167997067	1.8849441430002103	26670	0.9947487785122775	0.8825779217523689	0.672	0.6000000000000001	0.504000504000504	0.384	0.54	0.34800000000000003	0.2181692306812424	0.002880638287429238	0.508000084000084	0
000975	1.1863553936699947	1.015369832953462	1.9196742834243472	36660	1.0130770482876785	1.213172351385146	1.488	1.752	2.016002016002016	2.532	3.132	2.94	0.026816957715151357	0.0022927846657834206	2.310000336000336	0
000976	0.9937665640461948	0.9939786450794371	1.8774507086616388	32100	0.9907942397622371	1.0622703895107253	0.924	0.8160000000000001	0.7080007080007079	0.49200000000000005	0.43200000000000005	0.456	0.06850382546453049	0.0031844053171999898	0.638000118000118	0
000977	0.8736993210952732	1.0033099891533592	1.8981337802728857	31980	1.0017093962126675	1.0582992852508721	0.8160000000000001	0.8640000000000001	1.056001056001056	0.9	1.1280000000000001	0.6000000000000001	0.18459996415559898	0.001600592940691703	0.894000176000176	0
000978	0.7262237661169937	1.0161142173313715	1.9258795245844071	23460	1.0163517639270072	0.7763508828012964	0.78	1.4520000000000002	1.152001152001152	1.752	1.752	2.028	0.0501271166843027	0.0002375465956356848	1.4860001920001922	0
000979	0.5787633950906638	1.0088572406025387	1.911438557382257	18030	1.0087307770992437	0.59665841504294	0.684	0.648	0.7440007440007439	0.912	0.9	0.804	0.01789501995227627	0.00012646350329492684	0.782000124000124	0
000980	0.6301436279502384	1.0116238649933	1.914417266720944	16350	1.0103027427658156	0.5410629554049956	0.804	0.672	1.1640011640011638	1.068	0.9960000000000001	1.284	0.08908067254524277	0.0013211222274844836	0.9980001940001939	0
000981	1.4189691586439697	1.006580839756914	1.9088882833924024	40920	1.0073849112571707	1.3541465526099339	1.4280000000000002	1.764	1.728001728001728	1.836	1.7280000000000002	1.6800000000000002	0.06482260603403578	0.0008040715002566312	1.6940002880002882	0
000982	1.0763820041046184	0.9954005636854243	1.8838379069058024	33390	0.9941649803091611	1.104959760304147	1.032	0.9960000000000001	0.7440007440007439	0.528	0.5880000000000001	0.552	0.028577756199528626	0.0012355833762631718	0.740000124000124	0
000983	0.7335591213679767	1.0153291471801102	1.9141773655554024	29100	1.0101761388066095	0.9629927830143958	1.068	0.924	1.2360012360012358	1.536	1.812	1.9920000000000002	0.2294336616464191	0.005153008373500745	1.4280002060002062	0
000984	0.6211174346361533	0.9981458145602654	1.900320976314328	16500	1.0028636535410194	0.546026835729812	0.5640000000000001	0.5880000000000001	0.516000516000516	0.444	0.468	0.324	0.07509059890634129	0.004717838980753952	0.484000086000086	0
000985	0.6739783170037945	1.0077971389178202	1.9059663886712213	20100	1.005842928585891	0.6651599635254074	0.8400000000000001	0.792	0.7560007560007559	0.792	1.032	0.9480000000000001	0.008818353478387109	0.001954210331929218	0.8600001260001261	0
000986	0.6794942072442828	1.0072316159695596	1.904360924649093	24330	1.0049956709199872	0.805141388685232	0.792	0.684	0.84000084000084	1.068	0.8400000000000001	0.8400000000000001	0.12564718144094922	0.002235945049572363	0.8440001400001399	0
000987	1.3820678008720728	0.9721364721978376	1.8553953655017263	32940	0.9791548892013916	1.0900681193296975	0.804	0.54	0.36000036000035995	0.276	0.132	0.060000000000000005	0.2919996815423753	0.0070184170035539895	0.36200006000005996	0
000988	0.46490297104668465	1.0078198984196924	1.8978943374780213	17970	1.0015830341511713	0.5946728629130135	0.528	0.516	0.6600006600006599	0.552	0.6960000000000001	0.612	0.1297698918663288	0.006236864268521103	0.5940001100001101	0
000989	0.6093962509323857	1.0029266699011927	1.8963851096167388	19170	1.0007865635623305	0.6343839055115453	0.516	0.744	0.7200007200007199	0.5880000000000001	0.552	0.516	0.024987654579159635	0.002140106338862191	0.60600012000012	0
000990	1.432496892314134	0.9993449273660611	1.8941608629715747	37140	0.9996127533772364	1.2290567684245588	1.4520000000000002	1.1280000000000001	1.4160014160014158	1.104	1.248	0.792	0.2034401238895751	0.000267826011175365	1.190000236000236	0
000991	1.2442485428975731	0.9846342987094063	1.8723536037814927	31050	0.9881043251181862	1.02752322723701	1.02	0.744	0.54000054000054	0.43200000000000005	0.228	0.252	0.21672531566056308	0.0034700264087799138	0.5360000900000901	0
000992	1.3107414852404689	0.9752482794451774	1.8518170900435824	38880	0.9772665122145258	1.2866377801924298	0.8520000000000001	0.6960000000000001	0.33600033600033596	0.228	0.156	0.096	0.024103705048039048	0.002018232769348316	0.39400005600005605	0
000993	0.8751819077338803	1.0087683249079262	1.910629496765606	29820	1.008303808447072	0.9868194085735149	0.912	1.092	1.2720012720012719	1.212	1.4160000000000001	1.1640000000000001	0.11163750083963464	0.0004645164608543251	1.178000212000212	0
000994	0.751139816860647	1.0043591948597257	1.899778924799024	23250	1.0025775946226467	0.7694014503465534	0.756	0.804	0.804000804000804	0.936	0.8280000000000001	0.672	0.01826163348590637	0.0017816002370789619	0.8000001340001339	0
000995	0.7198827474398204	1.0045760512460264	1.9078027683741705	18450	1.0068120482667988	0.6105572799524263	0.804	0.8640000000000001	0.7440007440007439	0.5880000000000001	0.8640000000000001	0.804	0.10932546748739413	0.0022359970207723734	0.7780001240001241	0
000996	0.7676223715712247	1.0065119908053235	1.907505577439568	24660	1.006655210558754	0.8160619253998282	0.8280000000000001	0.9600000000000001	0.792000792000792	1.032	0.9480000000000001	0.924	0.04843955382860354	0.00014321975343056792	0.9140001320001322	0
000997	1.0988769733298474	1.0100209873272195	1.913207882356239	34920	1.0096645097316912	1.155591339617275	1.272	1.32	1.728001728001728	1.56	1.764	1.836	0.05671436628742765	0.00035647759552825953	1.580000288000288	0
000998	0.6804695495707119	1.010658314838482	1.916103897030798	18810	1.0111928346270302	0.6224705927319858	0.804	0.9	0.9720009720009719	1.032	1.092	1.272	0.057998956838726134	0.0005345197885482378	1.0120001620001622	0
000999	0.8366615875616923	1.0028201913073647	1.8913499326369183	33450	0.9981293303658617	1.1069453124340736	0.9720000000000001	0.8400000000000001	0.852000852000852	0.612	0.876	0.804	0.2702837248723813	0.00469086094150295	0.826000142000142	0
001000	0.6397170123746833	1.008722291304458	1.9123809233346465	21210	1.009228095485856	0.7018926779290493	0.768	0.804	0.7080007080007079	0.9840000000000001	0.888	0.9960000000000001	0.062175665554366044	0.0005058041813978953	0.8580001180001181	0
001001	1.0213479463018413	0.9753295630480356	1.848785375898463	32820	0.975666574118824	1.0860970150698444	0.756	0.648	0.22800022800022798	0.12000000000000001	0.10800000000000001	0.10800000000000001	0.06474906876800302	0.0003370110707883178	0.328000038000038	0
001002	1.4606699958717513	0.9963554685182976	1.89986749322722	37350	1.0026243351778457	1.2360062008793018	1.4640000000000002	1.4400000000000002	0.864000864000864	0.876	0.876	0.792	0.22466379499244948	0.006268866659548067	1.052000144000144	0
001003	1.4346347844164813	0.9947190288498798	1.892717148835234	35130	0.9988508565969105	1.162540772072018	1.32	1.272	0.9120009120009119	0.756	0.888	0.5760000000000001	0.2720940123444633	0.004131827747030692	0.9540001520001521	0
001004	0.8762848199431521	1.0171658605502891	1.9292253413422191	26340	1.0181174645952837	0.8716573850377727	1.1280000000000001	1.356	1.7160017160017158	2.112	2.184	2.8680000000000003	0.004627434905379424	0.0009516040449946139	1.894000286000286	0
001005	0.9825354654898727	1.0165433716677665	1.9269057078054512	28980	1.0168933155212305	0.9590216787545426	1.26	1.4160000000000001	1.956001956001956	2.2680000000000002	2.496	2.8800000000000003	0.02351378673533011	0.0003499438534639854	2.046000326000326	0
001006	0.7161031321305579	1.00882517859615	1.907559478913014	24780	1.0066836561893948	0.8200330296596814	0.804	0.9960000000000001	1.08000108000108	0.648	1.116	1.236	0.10392989752912352	0.0021415224067551364	0.9800001800001801	0
001007	1.242965428619068	1.003591287057654	1.9049298826134289	32550	1.0052959292815677	1.0771620304851748	1.212	1.356	1.5720015720015719	1.104	1.1880000000000002	1.212	0.1658033981338931	0.0017046422239137549	1.2740002620002622	0
001008	0.8304657222010815	1.0092615956283715	1.9144892473231432	22920	1.0103407293641877	0.7584809136319571	0.8640000000000001	1.056	1.3440013440013439	1.2000000000000002	1.08	1.356	0.07198480856912437	0.0010791337358162512	1.150000224000224	0
001009	0.6552010069872279	1.0023605105992586	1.9002275928336947	22560	1.0028143719197904	0.7465676008523976	0.66	0.648	0.7080007080007079	0.6000000000000001	0.624	0.528	0.09136659386516965	0.00045386132053182315	0.628000118000118	0
001010	0.8217084740642376	1.0080201607580073	1.9049074435316569	33180	1.005284087419162	1.0980103278494038	1.02	0.792	1.032001032001032	1.296	1.26	1.008	0.27630185378516614	0.0027360733388452907	1.068000172000172	0
001011	1.1636566097723875	1.0111242398977518	1.912842099706088	36720	1.0094714738553814	1.2151579035150726	1.4160000000000001	1.476	1.6680016680016678	1.9320000000000002	2.004	2.16	0.051501293742685084	0.0016527660423704127	1.776000278000278	0
001012	0.6780987134836923	0.9901894587401948	1.877686582437232	21180	0.9909187183315495	0.700899901864086	0.5760000000000001	0.396	0.444000444000444	0.384	0.24000000000000002	0.168	0.02280118838039369	0.0007292595913547251	0.3680000740000741	0
001013	2.151924546035278	0.955183148094805	1.8399935088241277	37740	0.9710268084973785	1.2489122897238247	0.8520000000000001	0.48000000000000004	0.3000003000003	0.12000000000000001	0.10800000000000001	0.012	0.9030122563114533	0.015843660402573567	0.31200005000005004	0
001014	0.8947572517798023	1.016052357409684	1.9216855261548675	26040	1.014138449102608	0.8617296243881397	1.116	1.308	1.704001704001704	2.028	2.2680000000000002	2.436	0.03302762739166254	0.001913908307076051	1.8100002840002842	0
001015	1.2934445526651548	0.9878335255503458	1.8740845801562784	36840	0.9890178198977775	1.2191290077749257	1.1880000000000002	0.8520000000000001	0.6480006480006479	0.42000000000000004	0.372	0.34800000000000003	0.07431554489022907	0.0011842943474317247	0.638000108000108	0
001016	0.7619107372949531	1.0113645285387538	1.911199246078456	24390	1.0086044844300288	0.8071269408151586	0.876	1.092	0.9960009960009959	1.4040000000000001	1.296	1.4280000000000002	0.0452162035202055	0.0027600441087249905	1.182000166000166	0
001017	0.6265630922318447	1.006150509534489	1.906242654210946	20580	1.0059887232553018	0.6810443805648201	0.8520000000000001	0.528	0.7320007320007319	0.8280000000000001	0.6960000000000001	0.792	0.054481288332975386	0.00016178627918717048	0.7380001220001221	0
001018	0.8720441766258701	1.003990660544653	1.9067738871266284	19740	1.0062690728327377	0.6532466507458479	0.78	1.116	0.9240009240009239	0.9480000000000001	0.9480000000000001	0.768	0.21879752588002221	0.0022784122880847857	0.914000154000154	0
001019	1.4401796149425639	0.9939870546824712	1.883793966389705	42300	0.9941417914126214	1.3998142515982455	1.1640000000000001	1.3800000000000001	0.828000828000828	0.9	0.8160000000000001	0.49200000000000005	0.040365363344318395	0.00015473673015020672	0.9300001380001381	0
001020	2.0885932161171468	1.0016186750251868	1.8986420391005745	65520	1.0019776215868195	2.1682229258798356	2.244	1.9080000000000001	2.1360021360021357	1.776	1.836	1.6680000000000001	0.0796297097626888	0.00035894656163271144	1.928000356000356	0
001021	0.5454771142933926	0.9877499974654956	1.8631289447100068	18510	0.9832361605215699	0.6125428320823528	0.384	0.396	0.264000264000264	0.264	0.192	0.096	0.0670657177889602	0.004513836943925709	0.266000044000044	0
001022	0.8804799250019643	0.9992691019025595	1.8945931490907388	25170	0.9998408853834835	0.8329391185042042	0.876	0.888	0.6720006720006719	0.7080000000000001	0.6000000000000001	0.6000000000000001	0.047540806497760046	0.0005717834809240152	0.724000112000112	0
001023	0.9889860943148685	1.0021404250017658	1.894676887238066	30420	0.9998850768360938	1.0066749298727808	1.092	0.9720000000000001	0.9720009720009719	0.9	0.7320000000000001	0.9720000000000001	0.01768883555791234	0.0022553481656719665	0.940000162000162	0
001024	1.0765782727440767	0.9957610428482122	1.8803306653876937	36000	0.9923140903350247	1.1913312779559535	1.116	0.876	0.7440007440007439	0.6000000000000001	0.624	0.54	0.11475300521187681	0.0034469525131874956	0.750000124000124	0
001025	1.0946099304029826	0.98348085326483	1.8599039511753412	31590	0.981534222354738	1.0453931964063492	0.792	0.612	0.564000564000564	0.276	0.30000000000000004	0.14400000000000002	0.0492167339966334	0.001946630910092062	0.44800009400009405	0
001026	1.0913867409088864	0.9908670220344975	1.8837535330214163	28140	0.9941204533566023	0.9312239489355704	0.9840000000000001	0.768	0.6720006720006719	0.516	0.336	0.384	0.16016279197331607	0.0032534313221047606	0.6100001120001121	0
001027	1.3940603462799903	1.014805646178217	1.9224055914783225	41940	1.0145184519284827	1.3879009388186858	1.62	2.232	2.46000246000246	2.652	3.2760000000000002	3.504	0.0061594074613045	0.0002871942497342239	2.62400041000041	0
001028	0.48270739983506417	1.008253619610546	1.9030568053421577	17340	1.0043074430526386	0.5738245655487842	0.468	0.648	0.6960006960006959	0.66	0.672	0.648	0.09111716571372008	0.00394617655790741	0.6320001160001161	0
001029	0.762982679339674	1.0119186919068193	1.9124318556969044	27000	1.009254974216099	0.8934984584669652	0.912	0.9720000000000001	1.2120012120012118	1.344	1.3920000000000001	1.476	0.13051577912729118	0.0026637176907202686	1.218000202000202	0
001030	1.234828332111271	1.0035459487629579	1.903048135385412	38760	1.004302867623221	1.2826666759325767	1.212	1.32	1.356001356001356	1.368	1.1880000000000002	1.104	0.047838343821305696	0.0007569188602631893	1.258000226000226	0
001031	0.7766755637539369	0.9859354001684534	1.8705990356484172	23640	0.9871783801698042	0.7823075391910762	0.5880000000000001	0.444	0.432000432000432	0.312	0.18000000000000002	0.14400000000000002	0.005631975437139336	0.001242980001350813	0.350000072000072	0
001032	1.051432036794962	0.9991896927063949	1.8973234341459573	32490	1.0012817491532426	1.0751764783552482	1.044	1.008	0.876000876000876	0.768	0.792	0.672	0.0237444415602861	0.0020920564468477343	0.860000146000146	0
001033	1.692000852911847	0.9703947558654293	1.8527995088812848	36720	0.9777849678634217	1.2151579035150726	1.008	0.552	0.552000552000552	0.264	0.096	0.084	0.4768429493967745	0.007390211997992391	0.4260000920000921	0
001034	1.3960393848994381	1.0015212685403383	1.8983865561708264	44010	1.0018427946036212	1.4564024873011532	1.4520000000000002	1.236	1.56000156000156	1.1280000000000001	1.32	1.032	0.06036310240171505	0.00032152606328295086	1.28800026000026	0
001035	0.6697750077316216	0.9885472918829535	1.8664789895027436	22410	0.9850040924668807	0.7416037205275811	0.552	0.456	0.45600045600045597	0.20400000000000001	0.192	0.192	0.07182871279595948	0.0035431994160728397	0.34200007600007604	0
001036	1.048777938063196	1.0064857122677389	1.9061850250861143	35670	1.0059583104169447	1.1804107412413574	1.212	1.236	1.1640011640011638	1.212	1.248	1.3920000000000001	0.13163280317816128	0.0005274018507941403	1.2440001940001941	0
001037	1.1633817953160503	0.9968991808369696	1.886206248981584	37380	0.9954148345267153	1.236998976944265	1.2000000000000002	0.9480000000000001	0.876000876000876	0.6960000000000001	0.8400000000000001	0.5760000000000001	0.07361718162821473	0.001484346310254292	0.8560001460001461	0
001038	1.0487680892485265	1.0108477189338956	1.912515586930243	38010	1.0092991620199636	1.2578472743084943	1.284	1.368	1.476001476001476	1.5	1.9320000000000002	1.9080000000000001	0.2090791850599678	0.0015485569139319644	1.578000246000246	0
001039	0.8433309910823462	1.0031254576901283	1.8990313868274893	22470	1.0021830935511762	0.7435892726575077	0.876	0.876	0.828000828000828	0.888	0.8520000000000001	0.7200000000000001	0.09974171842483848	0.0009423641389521009	0.840000138000138	0
001040	0.9010157672604991	1.0068821881537011	1.9100826790434544	23430	1.008015234240139	0.7753581067363331	0.9720000000000001	1.1520000000000001	1.0200010200010199	1.08	1.1760000000000002	1.1520000000000001	0.12565766052416605	0.0011330460864378278	1.09200017000017	0
001041	0.9434718003797816	1.0040563664044613	1.9028347685348288	28440	1.0041902667194855	0.9411517095852033	0.936	1.044	1.0440010440010439	1.1400000000000001	0.804	0.9720000000000001	0.002320090794578289	0.00013390031502424904	0.990000174000174	0
001042	1.1373349096544578	1.0044837039497752	1.9043087471286135	36900	1.0049681350776358	1.2211145599048525	1.212	1.26	1.284001284001284	0.9960000000000001	1.512	1.08	0.08377965025039469	0.0004844311278606739	1.2240002140002142	0
001043	1.2464648813896246	0.9917456815936944	1.880019207725554	34200	0.9921497235923166	1.131764714058156	1.044	0.9480000000000001	0.7560007560007559	0.66	0.54	0.372	0.1147001673314687	0.0004040419986222066	0.7200001260001261	0
001044	1.317142612214691	0.9889467361630702	1.8775598361143733	37860	0.9908518300100505	1.2528833939836779	1.08	0.8280000000000001	0.876000876000876	0.528	0.40800000000000003	0.336	0.0642592182310131	0.0019050938469803436	0.676000146000146	0
001045	1.1271909933006534	1.0112852581160003	1.91666221117125	35790	1.0114874758827423	1.1843818455012105	1.308	1.488	1.68000168000168	1.872	2.028	2.04	0.057190852200557085	0.00020221776674200775	1.7360002800002803	0
001046	0.6846228566021851	0.9526861945956376	1.7775719454379209	22080	0.9380848382210482	0.7306831838129848	0.336	0.18000000000000002	0.04800004800004799	0.036000000000000004	0.0	0.0	0.04606032721079967	0.01460135637458948	0.10000000800000801	2
001047	0.9297549434872039	0.9769877313441276	1.8470768286347736	27990	0.9747649159397757	0.9262600686107539	0.528	0.5880000000000001	0.22800022800022798	0.276	0.10800000000000001	0.07200000000000001	0.0034948748764499493	0.0022228154043519854	0.30000003800003805	0
001048	0.885471046130312	0.9998944740510112	1.898012652445062	27870	1.0016454729610322	0.9222889643509007	0.9960000000000001	0.9600000000000001	0.54000054000054	0.648	0.804	0.624	0.036817918220588663	0.0017509989100210621	0.7620000900000901	0
001049	1.4017495643926936	1.0076272591917357	1.9058492194361245	42330	1.0057810944175287	1.4008070276632087	1.4520000000000002	1.7280000000000002	1.8960018960018958	1.788	1.9800000000000002	1.776	0.0009425367294848552	0.0018461647742069598	1.7700003160003162	0
001050	1.517721308899879	0.9768664725341312	1.8496827986235416	41070	0.9761401744442746	1.3591104329347503	0.8640000000000001	0.684	0.6360006360006359	0.336	0.228	0.096	0.1586108759651288	0.0007262980898565807	0.474000106000106	0
001051	0.8520654921974191	1.0048067341834328	1.9021371113635448	25590	1.00382208943342	0.8468379834136903	0.876	0.9840000000000001	0.9000009000008999	1.02	0.888	0.888	0.005227508783728796	0.0009846447500128086	0.9260001500001501	0
001052	0.8143257546534481	1.0021814087972927	1.894673597674967	32520	0.999883340822384	1.0761692544202115	0.9840000000000001	0.756	0.7440007440007439	0.7080000000000001	0.672	0.792	0.26184349976676335	0.002298067974908724	0.7760001240001241	0
001053	1.0175508194378744	1.0020498350504623	1.8968159126495867	32520	1.0010139128937663	1.0761692544202115	1.008	1.032	0.9840009840009839	1.044	0.9	0.792	0.0586184349823371	0.001035922156696012	0.960000164000164	0
001054	1.1842341585301184	0.9884873686637214	1.8734129531720691	36450	0.9886633796218472	1.206222918930403	0.9960000000000001	0.8160000000000001	0.6480006480006479	0.468	0.324	0.324	0.021988760400284635	0.00017601095812580514	0.5960001080001079	0
001055	1.0523396697442555	0.9817758540063475	1.8726432639283024	26190	0.9882571885747998	0.8666935047129563	0.612	0.5880000000000001	0.54000054000054	0.34800000000000003	0.20400000000000001	0.10800000000000001	0.18564616503129927	0.006481334568452346	0.40000009000009	0
001056	0.9331274414301249	1.0029152397280057	1.9004031305919769	26100	1.0029070091320293	0.8637151765180663	0.9600000000000001	1.008	0.9360009360009359	0.8400000000000001	0.9720000000000001	0.804	0.06941226491205865	8.230595976321808e-06	0.9200001560001562	0
001057	1.0888600377744104	1.0058977902453905	1.9078716043614865	33630	1.0068483753455373	1.1129019688238533	1.224	0.9600000000000001	1.5120015120015118	1.512	1.236	1.1520000000000001	0.024041931049442855	0.0009505851001467835	1.266000252000252	0
001058	0.8337747172745491	0.9743367087330463	1.8554418888240685	24000	0.9791794411321446	0.7942208519706357	0.624	0.324	0.264000264000264	0.156	0.048	0.084	0.03955386530391336	0.004842732399098271	0.250000044000044	0
001059	0.8933112474933542	1.0073395247148025	1.9125724100138144	26160	1.009329149483085	0.865700728647993	1.032	1.02	1.056001056001056	1.248	1.068	1.236	0.027610518845361254	0.001989624768282461	1.110000176000176	0
001060	1.7163615522331508	1.0169703926684994	1.925200282392143	50670	1.0159933048482181	1.6767987737230046	2.196	2.58	3.4440034440034437	3.7680000000000002	5.016	5.0040000000000004	0.039562778510146224	0.000977087820281275	3.6680005740005743	0
001061	1.0443471838398994	1.0159064668605144	1.924080028206804	32130	1.015402108824385	1.0632631655756886	1.296	1.7040000000000002	1.9680019680019678	1.86	2.712	3.072	0.018915981735789122	0.0005043580361294708	2.102000328000328	0
001062	0.7763310109158402	1.0175063420568886	1.9211183469543804	28380	1.0138391294548734	0.9391661574552768	1.008	1.092	1.704001704001704	1.9800000000000002	2.052	2.448	0.16283514653943654	0.0036672126020151907	1.7140002840002841	0
001063	0.6141580796354168	1.014161075110682	1.924675725951612	18810	1.0157164786725372	0.6224705927319858	0.9720000000000001	0.624	0.9720009720009719	1.4160000000000001	1.284	1.512	0.008312513096568996	0.0015554035618552398	1.1300001620001618	0
001064	1.1843749508345098	0.9978040319643211	1.8948245869641525	33780	0.9999630229771806	1.1178658491486697	1.1400000000000001	1.1520000000000001	0.84000084000084	0.8280000000000001	0.8400000000000001	0.648	0.06650910168584012	0.0021589910128595458	0.90800014000014	0
001065	0.9307772276483885	0.9814931244573364	1.8600961730226109	29130	0.9816356643250398	0.9639855590793591	0.6960000000000001	0.516	0.36000036000035995	0.21600000000000003	0.21600000000000003	0.10800000000000001	0.03320833143097057	0.0001425398677034062	0.35200006000006007	0
001066	0.7920481548797882	1.0078631897349812	1.9141613440778928	21900	1.010167683731035	0.7247265274232051	0.9720000000000001	0.8160000000000001	1.104001104001104	1.008	1.02	1.1640000000000001	0.0673216274565831	0.0023044939960537025	1.014000184000184	0
001067	0.6548350716064185	1.0170217857844044	1.9175948450286124	27780	1.0119796583136413	0.9193106361560108	0.8160000000000001	0.912	1.476001476001476	1.608	1.7160000000000002	1.9080000000000001	0.2644755645495923	0.005042127470763047	1.4060002460002463	0
001068	0.8196643553904078	0.9993714048529239	1.89324074562652	25650	0.9991271763332268	0.8488235355436169	0.8280000000000001	0.804	0.576000576000576	0.768	0.5760000000000001	0.528	0.029159180153209063	0.00024422851969707615	0.680000096000096	0
001069	0.7430358380276701	1.008196250356106	1.914007293386572	24150	1.010086385970786	0.7991847322954522	0.8640000000000001	0.9840000000000001	0.7320007320007319	1.068	1.212	0.9840000000000001	0.056148894267782024	0.0018901356146800996	0.9740001220001221	0
001070	0.5053596954136655	1.0056221275599913	1.905438151900204	19050	1.0055641601753331	0.6304128012516921	0.5640000000000001	0.648	0.45600045600045597	0.648	0.49200000000000005	0.66	0.12505310583802653	5.796738465813078e-05	0.5780000760000761	0
001071	0.9979421985821452	1.0101455652605222	1.920816181127672	26340	1.0136796663279992	0.8716573850377727	1.02	1.4280000000000002	1.5120015120015118	1.4040000000000001	1.8	1.536	0.1262848135443725	0.00353410106747698	1.450000252000252	0
001072	0.9807875916328542	1.006935966807262	1.9073612024789537	29010	1.00657901900886	0.9600144548195059	1.1400000000000001	1.248	1.032001032001032	1.1400000000000001	1.224	1.3800000000000001	0.02077313681334836	0.0003569477984020075	1.194000172000172	0
001073	1.316374671825728	0.9827635129903712	1.854485943303569	51270	0.9786749563481405	1.6966542950222705	1.116	0.684	0.6000006000006	0.30000000000000004	0.264	0.21600000000000003	0.3802796231965424	0.004088556642230734	0.5300001000001001	0
001074	0.7713999745158115	1.0079914704335091	1.9098996975689653	24600	1.0079186687270894	0.8140763732699016	0.8400000000000001	1.056	0.876000876000876	0.9840000000000001	1.1400000000000001	1.068	0.04267639875409002	7.280170641976724e-05	0.994000146000146	0
001075	1.6054889175712266	1.0003710569239932	1.899701558043305	38610	1.0025367655688868	1.2777027956077602	1.536	1.608	1.428001428001428	1.4280000000000002	1.26	1.092	0.32778612196346635	0.002165708644893627	1.3920002380002379	0
001076	1.3696552992592235	0.9992437603605252	1.8912533478606932	41490	0.9980783593126717	1.3730092978442365	1.212	1.26	1.356001356001356	1.1280000000000001	1.044	0.768	0.0033539985850130627	0.0011654010478534538	1.128000226000226	0
001077	0.9123982456624042	0.9853986149918305	1.8704394684673145	26940	0.9870941711713137	0.8915129063370386	0.6960000000000001	0.672	0.33600033600033596	0.312	0.264	0.156	0.020885339325365626	0.0016955561794832485	0.40600005600005606	0
001078	1.2834775448765865	0.9900468973961607	1.8863582696849768	32790	0.9954950609936746	1.085104239004881	1.092	0.9	0.7080007080007079	0.624	0.456	0.34800000000000003	0.19837330587170543	0.005448163597513878	0.688000118000118	0
001079	0.9219577090711666	1.0111107850497059	1.917121020939984	31320	1.011729605315974	1.0364582118216796	1.1400000000000001	1.308	1.224001224001224	1.3800000000000001	1.4400000000000002	1.9800000000000002	0.11450050275051304	0.0006188202662680276	1.4120002040002042	0
001080	1.0187492894438535	1.0061663082083916	1.9089279776210404	27240	1.0074058592441963	0.9014406669866716	1.032	1.344	1.056001056001056	1.3800000000000001	1.1280000000000001	1.224	0.11730862245718188	0.0012395510358047535	1.1940001760001762	0
001081	0.8498716282749933	0.9876389476434871	1.880324043349901	23010	0.9923105956617051	0.761459241826847	0.7080000000000001	0.7200000000000001	0.32400032400032397	0.30000000000000004	0.252	0.21600000000000003	0.08841238644814631	0.004671648018217955	0.42000005400005397	0
001082	0.481315184669941	1.0116323647296783	1.9187825343698703	14820	1.0126064421501044	0.49043137609186754	0.624	0.5880000000000001	0.624000624000624	0.912	0.9480000000000001	0.8640000000000001	0.009116191421926545	0.0009740774204261005	0.760000104000104	0
001083	0.5046779401742676	0.9969612883146899	1.8945015871726327	16770	0.9997925650624105	0.5549618203144817	0.48000000000000004	0.384	0.444000444000444	0.384	0.28800000000000003	0.252	0.05028388014021412	0.002831276747720657	0.372000074000074	0
001084	0.7913636695239058	0.9998554211066114	1.886166662427355	30330	0.9953939433631172	1.003696601677891	0.804	0.8640000000000001	0.576000576000576	0.6000000000000001	0.624	0.5640000000000001	0.2123329321539852	0.004461477743494258	0.672000096000096	0
001085	1.3207189817592064	1.0032018550394093	1.9012227393884256	38760	1.0033395444154503	1.2826666759325767	1.4040000000000001	1.32	1.3200013200013199	1.5	1.1760000000000002	1.212	0.03805230582662977	0.00013768937604097253	1.32200022000022	0
001086	1.346088138840671	1.0062539022341692	1.9134336816926436	40620	1.009783671678697	1.344218791960301	1.512	1.524	1.5240015240015239	1.6320000000000001	1.6440000000000001	1.62	0.001869346880369882	0.003529769444527764	1.5760002540002542	0
001087	1.5920417379930603	0.9571991022095748	1.8274135123320856	35850	0.9643879188567394	1.186367397631137	0.744	0.456	0.216000216000216	0.096	0.036000000000000004	0.024	0.4056743403619232	0.007188816647164531	0.262000036000036	0
001088	1.2781450200684967	0.9993658218155231	1.8973429818694252	37140	1.0012920651480772	1.2290567684245588	1.2000000000000002	1.4040000000000001	1.08000108000108	0.8400000000000001	0.9600000000000001	0.876	0.04908825164393793	0.0019262433325540895	1.06000018000018	0
001089	0.9299346674061271	1.0076958213382423	1.8997648731302292	40890	1.0025701790817558	1.3531537765449706	1.08	0.9840000000000001	1.3200013200013199	1.236	1.1280000000000001	1.332	0.42321910913884353	0.0051256422564864845	1.18000022000022	0
001090	0.6845308378327609	1.0116890261139273	1.9245616698773311	17070	1.0156562874244337	0.5648895809641147	0.66	1.104	1.1160011160011158	1.1400000000000001	1.308	1.1880000000000002	0.11964125686864624	0.003967261310506398	1.0860001860001862	0
001091	0.8504209377409467	0.994954931077943	1.888251428552089	24630	0.9964941449599465	0.8150691493348649	0.756	0.78	0.54000054000054	0.516	0.468	0.36000000000000004	0.035351788406081885	0.0015392138820035095	0.57000009000009	0
001092	0.6567301533935884	1.01072936549659	1.911970855539375	22050	1.0090116888406149	0.7296904077480215	0.8160000000000001	0.78	1.0200010200010199	0.9720000000000001	1.068	1.236	0.0729602543544331	0.00171767665597522	0.98200017000017	0
001093	1.4396471300864864	1.0066281088573004	1.9107007284810384	40380	1.0083413998325679	1.3362765834405945	1.608	1.812	1.5960015960015959	1.6440000000000001	1.7280000000000002	1.9440000000000002	0.10337054664589185	0.0017132909752675118	1.722000266000266	0
001094	1.0525773519673092	1.0122994274950006	1.9153968028112656	32610	1.0108196770914157	1.0791475826151014	1.368	1.272	1.56000156000156	2.004	2.004	2.112	0.02657023064779218	0.0014797504035848341	1.72000026000026	0
001095	0.6118091988837394	1.0228012614156095	1.925699243179319	23370	1.0162566233319048	0.7733725546064065	0.78	1.224	1.6680016680016678	1.812	2.556	3.108	0.1615633557226671	0.006544638083704646	1.8580002780002782	0
001096	1.3193415727823554	1.0136179210902627	1.9167606159428956	44460	1.0115394074090733	1.4712941282756027	1.56	1.9800000000000002	2.1240021240021236	2.436	2.7840000000000003	3.024	0.15195255549324727	0.0020785136811893867	2.318000354000354	0
001097	1.1216658316192356	1.0052177139019347	1.8994634786714588	41220	1.0024111230318322	1.3640743132595667	1.224	1.1520000000000001	1.3680013680013678	1.224	1.344	1.1640000000000001	0.24240848164033113	0.0028065908701024878	1.246000228000228	0
001098	1.3960218339595936	0.9537908837881216	1.8244609491122024	31230	0.9628297513813975	1.0334798836267898	0.684	0.34800000000000003	0.156000156000156	0.084	0.012	0.024	0.3625419503328038	0.009038867593275879	0.21800002600002602	0
001099	1.388674141027395	0.9904058170060707	1.88078186026311	40770	0.9925522011314947	1.3491826722851175	1.308	0.9840000000000001	0.9600009600009599	0.372	0.5760000000000001	0.468	0.0394914687422776	0.0021463841254240057	0.7780001600001599	0
001100	1.6796508143612945	1.0078389978359632	1.915492771855116	45390	1.0108703232018057	1.5020701862894648	1.9080000000000001	2.148	1.9440019440019438	2.136	2.3160000000000003	2.4000000000000004	0.17758062807182973	0.0030313253658424966	2.1420003240003243	0
001101	0.6689479140956027	1.013144693109214	1.9242232968167023	19860	1.0154777165155864	0.657217755005701	0.888	1.116	0.7560007560007559	1.092	1.5	1.608	0.011730159089901715	0.0023330234063723143	1.160000126000126	0
001102	0.39151973468312723	1.0011125022016645	1.8912671234443283	13380	0.998085629154086	0.4427781249736294	0.43200000000000005	0.336	0.408000408000408	0.276	0.40800000000000003	0.276	0.051258390290502165	0.0030268730475784267	0.35600006800006795	0
001103	1.0755040232055346	0.9623810497502583	1.8442411832325296	24300	0.9732684499513	0.8041486126202687	0.48000000000000004	0.276	0.19200019200019197	0.14400000000000002	0.07200000000000001	0.012	0.2713554105852659	0.01088740020104173	0.196000032000032	0
001104	1.955976878794391	0.990778707370863	1.8792751406367376	57060	0.9917570542230517	1.8882600755601864	1.572	1.512	1.0920010920010919	1.104	0.66	0.5760000000000001	0.06771680323420459	0.0009783468521886718	1.0860001820001821	0
001105	0.8305120914168714	0.9810593386044164	1.8581887917991635	30510	0.9806290747402887	1.0096532580676707	0.7080000000000001	0.49200000000000005	0.288000288000288	0.132	0.18000000000000002	0.12000000000000001	0.17914116665079927	0.0004302638641277001	0.32000004800004805	0
001106	0.8668214255209301	0.9975183926234352	1.8964343358849023	25710	1.0008125419290148	0.8508090876735435	0.8160000000000001	0.756	0.6840006840006839	0.672	0.54	0.456	0.01601233784738665	0.0032941493055795856	0.654000114000114	0
001107	0.9712318979189399	0.9881026904704994	1.8731010669854111	29400	0.9884987867322568	0.9729205436640288	0.804	0.552	0.6360006360006359	0.36000000000000004	0.336	0.20400000000000001	0.0016886457450888681	0.000396096261757406	0.482000106000106	0
001108	0.9362892770302561	1.0007064215222377	1.8946840493447463	33180	0.9998888565220322	1.0980103278494038	0.9960000000000001	0.756	0.9000009000008999	1.008	0.66	0.672	0.16172105081914767	0.0008175650002054669	0.8320001500001499	0
001109	0.6457430363193583	1.0125531809189925	1.916011104063575	22110	1.0111438646397009	0.7316759598779482	0.756	0.888	1.1400011400011398	1.02	1.212	1.4040000000000001	0.08593292355858995	0.0014093162792916392	1.0700001900001899	0
001110	0.8659112343005863	1.0082282420498607	1.9124096025290849	26010	1.0092432304667742	0.8607368483231764	0.936	1.116	1.152001152001152	1.1280000000000001	1.1400000000000001	1.296	0.005174385977409823	0.0010149884169134982	1.128000192000192	0
001111	0.662383633031771	1.0066594393854327	1.907229675864661	21990	1.006509607965888	0.727704855618095	0.78	0.78	0.6840006840006839	0.768	0.9720000000000001	0.792	0.065321222586324	0.00014983141954472146	0.7960001140001141	0
001112	1.2519647662505882	1.0001411495652275	1.8912515285462397	46710	0.9980773991989002	1.5457523331478498	1.356	1.284	0.9360009360009359	1.044	0.8160000000000001	1.044	0.2937875668972616	0.0020637503663273327	1.080000156000156	0
001113	0.6268130541467063	1.0083804220376806	1.9015003830911967	23700	1.003486066388114	0.7842930913210028	0.6960000000000001	0.8400000000000001	0.7560007560007559	0.744	1.08	0.8520000000000001	0.15748003717429648	0.00489435564956664	0.8280001260001261	0
001114	0.6718055222097203	1.0014519508359092	1.8898811612293644	22170	0.9973542100160074	0.7336615120078748	0.684	0.612	0.7200007200007199	0.5760000000000001	0.612	0.49200000000000005	0.06185598979815443	0.004097740819901774	0.61600012000012	0
001115	0.8235038983365465	1.005139373925448	1.9024731615348451	30930	1.0039994344750018	1.0235521229771567	0.804	0.9720000000000001	0.9840009840009839	0.9840000000000001	0.8400000000000001	0.888	0.20004822464061023	0.0011399394504461036	0.912000164000164	0
001116	0.7280899723038633	1.0039484534443797	1.9031762222772657	24390	1.0043704634083206	0.8071269408151586	0.8160000000000001	0.744	0.7440007440007439	0.78	0.7080000000000001	0.744	0.07903696851129527	0.00042200996394092805	0.7560001240001241	0
001117	0.8343311546046975	0.992783805961763	1.88292243247313	24540	0.9936818534870523	0.812090821139975	0.7200000000000001	0.7080000000000001	0.624000624000624	0.312	0.372	0.336	0.02224033346472254	0.000898047525289325	0.512000104000104	0
001118	2.1384588077890956	0.9874407054039491	1.870337926303577	63390	0.9870405839370604	2.0977358252674416	1.7280000000000002	1.3800000000000001	1.128001128001128	0.768	0.7200000000000001	0.43200000000000005	0.04072298252165396	0.0004001214668887254	1.026000188000188	0
001119	1.1960558824064709	1.0113882389151587	1.9187581104247424	35580	1.0125935528081722	1.1774324130464675	1.512	1.4280000000000002	1.908001908001908	1.8	2.196	2.2920000000000003	0.018623469360003364	0.0012053138930134821	1.8560003180003182	0
001120	1.4219381031997391	0.9759466921447318	1.858879227179667	32790	0.9809934408430977	1.085104239004881	0.8640000000000001	0.792	0.408000408000408	0.24000000000000002	0.21600000000000003	0.096	0.33683386419485806	0.005046748698365855	0.43600006800006813	0
001121	0.8900722759931514	0.9747599120326833	1.8598513558127068	21270	0.9815064660029488	0.7038782300589759	0.516	0.34800000000000003	0.36000036000035995	0.20400000000000001	0.07200000000000001	0.060000000000000005	0.18619404593417554	0.0067465539702654675	0.26000006000006	0
001122	0.444208235248987	1.0065161819741464	1.907526033583275	15000	1.0066660059576742	0.4963880324816473	0.552	0.34800000000000003	0.6840006840006839	0.612	0.504	0.528	0.05217979723266031	0.00014982398352780812	0.538000114000114	0
001123	0.7015491885084787	0.9990345882110274	1.901408846114908	20190	1.0034377592296817	0.6681382917202973	0.744	0.5640000000000001	0.6840006840006839	0.48000000000000004	0.504	0.456	0.03341089678818143	0.004403171018654284	0.572000114000114	0
001124	0.9303981825016409	1.0023155257657868	1.897157634986558	27720	1.0011942513290217	0.9173250840260843	0.9480000000000001	1.1760000000000002	0.828000828000828	0.7200000000000001	0.768	0.9480000000000001	0.0130730984755566	0.0011212744367650185	0.8980001380001381	0
001125	0.4824537173286345	1.0018897002098737	1.8908553879221133	15690	0.9978683423929294	0.5192218819758031	0.528	0.40800000000000003	0.504000504000504	0.516	0.36000000000000004	0.40800000000000003	0.03676816464716859	0.004021357816944238	0.45400008400008396	0
001126	1.8657940051754474	0.9696840552581792	1.8364986151839595	49170	0.9691824349160723	1.6271599704748398	1.2000000000000002	0.5760000000000001	0.444000444000444	0.264	0.192	0.060000000000000005	0.2386340347006075	0.0005016203421069898	0.4560000740000741	0
001127	1.2544173006931272	1.0087505290094985	1.90831132683804	36450	1.0070804317690978	1.206222918930403	1.4160000000000001	1.512	1.752001752001752	1.7160000000000002	1.788	1.8960000000000001	0.04819438176272417	0.0016700972404006809	1.680000292000292	0
001128	1.4329569796004242	0.998461420607296	1.891420938978597	38310	0.9981668028140049	1.2677750349581272	1.26	1.356	1.2360012360012358	1.1880000000000002	0.9960000000000001	0.768	0.16518194464229707	0.0002946177932910965	1.1340002060002061	0
001129	1.2548323029503299	1.0024754443117039	1.9030475793730448	32580	1.004302574196689	1.078154806550138	1.1520000000000001	1.4280000000000002	1.332001332001332	1.212	1.092	1.056	0.1766774964001918	0.0018271298849850126	1.212000222000222	0
001130	1.4872615169548988	1.0084489185803436	1.911442059639928	46830	1.0087326253590732	1.549723437407703	1.8	2.004	1.5000015000015	2.172	1.9080000000000001	2.46	0.062461920452804076	0.0002837067787295755	1.97400025000025	0
001131	2.160886100201757	1.0165379411609674	1.9230122183941336	68640	1.0148385894698293	2.271471636636018	2.652	3.576	4.008004008004008	4.572	5.772	6.408	0.11058553643426094	0.0016993516911381068	4.498000668000668	0
001132	2.0043704871286554	0.9282887861355532	1.793813610499141	30030	0.9466561142138415	0.9937688410282579	0.48000000000000004	0.252	0.108000108000108	0.012	0.0	0.0	1.0106016461003975	0.018367328078288336	0.142000018000018	2
001133	0.7435900752678845	0.9888095656497035	1.88589005354846	20190	0.9952479675020136	0.6681382917202973	0.5640000000000001	0.504	0.46800046800046796	0.312	0.252	0.168	0.07545178354758719	0.006438401852310149	0.37800007800007807	0
001134	0.8936622658210776	1.011094793125174	1.9145982182292205	27960	1.0103982369970352	0.9252672925457907	0.9720000000000001	1.212	1.476001476001476	1.3800000000000001	1.536	1.608	0.0316050267247131	0.0006965561281386812	1.364000246000246	0
001135	0.7501787249385586	0.9950449025638037	1.887688795169084	20730	0.9961972242938498	0.6860082608896366	0.672	0.612	0.588000588000588	0.444	0.372	0.336	0.06417046404892202	0.0011523217300460908	0.5040000980000979	0
001136	0.8725205245900912	1.0010923569184509	1.9007523209580728	25710	1.0030912886988441	0.8508090876735435	1.236	0.5640000000000001	0.7560007560007559	0.804	0.8160000000000001	0.648	0.021711436916547755	0.0019989317803932316	0.8040001260001258	0
001137	1.1012553070143096	0.9858430473634443	1.8807651012118136	23880	0.9925433568132862	0.7902497477107825	0.912	0.7080000000000001	0.45600045600045597	0.384	0.312	0.20400000000000001	0.31100555930352713	0.006700309449841901	0.496000076000076	0
001138	1.2337299341124168	1.010268591676441	1.915944754823239	36300	1.0111088499014527	1.2012590386055866	1.4400000000000002	1.6440000000000001	1.7400017400017398	1.74	2.004	2.208	0.032470895506830244	0.0008402582250117696	1.79600029000029	0
001139	0.6839559942037021	1.0034006300718519	1.9065731661467695	19500	1.0061631455827034	0.6453044422261415	0.5760000000000001	0.804	0.84000084000084	0.768	0.624	0.5760000000000001	0.03865155197756065	0.002762515510851493	0.69800014000014	0
001140	1.3940816767164308	0.9794749240558391	1.85936029014838	41790	0.9812473140426254	1.3829370584938694	0.936	0.7200000000000001	0.588000588000588	0.324	0.192	0.156	0.011144618222561409	0.0017723899867863047	0.486000098000098	0
001141	0.8460645307913673	0.9917962330411716	1.8856184957844728	20280	0.9951046572850902	0.6711166199151872	0.624	0.66	0.588000588000588	0.48000000000000004	0.372	0.228	0.1749479108761801	0.0033084242439186395	0.49200009800009803	0
001142	1.6486000332792572	1.0077255559218212	1.9078677931617956	48870	1.0068463640465546	1.617232209825207	1.9800000000000002	1.9320000000000002	1.8720018720018718	2.22	2.172	2.3640000000000003	0.0313678234540502	0.0008791918752666383	2.090000312000312	0
001143	0.552936458448738	0.9944617646062508	1.8690586478191729	27540	0.9863654654119498	0.9113684276363044	0.612	0.444	0.24000024000023998	0.43200000000000005	0.252	0.252	0.3584319691875665	0.008096299194300993	0.37200004000004	0
001144	1.1124035705210176	1.0002410353857443	1.898421121748332	32400	1.0018610360279787	1.0721981501603581	1.284	1.02	0.828000828000828	0.912	0.912	0.8160000000000001	0.04020542036065944	0.0016200006422344426	0.9620001380001381	0
001145	1.2832497531919067	1.0092681359604956	1.9136152799844768	40800	1.0098795072394757	1.3501754483500807	1.4400000000000002	1.788	1.5720015720015719	1.824	1.8960000000000001	2.1	0.06692569515817404	0.000611371278980144	1.770000262000262	0
001146	0.5371605942477417	1.0089266763071556	1.9111378849447933	18810	1.0085721020843845	0.6224705927319858	0.5640000000000001	0.744	0.6720006720006719	0.8160000000000001	0.78	0.792	0.08530999848424414	0.00035457422277107575	0.728000112000112	0
001147	0.7362361219294453	0.9645485816160914	1.840804056450771	20610	0.9714545618950183	0.6820371566297834	0.396	0.168	0.216000216000216	0.096	0.024	0.0	0.05419896529966195	0.006905980278926971	0.150000036000036	1
001148	0.9463483311512367	1.0136058769314436	1.91841879741726	29190	1.0124144858575785	0.9659711112092857	1.212	1.224	1.608001608001608	1.6800000000000002	2.22	2.052	0.01962278005804896	0.0011913910738650113	1.666000268000268	0
001149	0.9308206816882459	1.00562213735856	1.9017416062082213	31230	1.00361336798583	1.0334798836267898	0.924	1.008	1.248001248001248	1.104	1.1400000000000001	0.936	0.10265920193854383	0.0020087693727302014	1.060000208000208	0
001150	1.4127182096805802	1.0117088068615085	1.9166932200315792	42510	1.0115038403071472	1.4067636840529885	1.572	2.016	2.316002316002316	2.112	2.652	2.724	0.005954525627591689	0.00020496655436130773	2.232000386000386	0
001151	1.0842381776895171	1.0037804735750127	1.9035893808067932	32250	1.004588501138566	1.0672342698355417	1.116	1.272	1.0440010440010439	1.08	1.1760000000000002	1.02	0.01700390785397543	0.0008080275635533596	1.118000174000174	0
001152	1.5967225178218412	0.9918660767513888	1.886677576395572	39690	0.9956635699447303	1.3134427339464387	1.296	1.248	1.032001032001032	0.8640000000000001	0.612	0.516	0.2832797838754024	0.003797493193341439	0.9280001720001719	0
001153	0.8088434416304201	1.0064113621789552	1.903625122957625	25740	1.0046073634804629	0.8518018637385069	1.044	0.684	1.0200010200010199	0.9840000000000001	1.236	0.8520000000000001	0.04295842210808676	0.0018039986984923484	0.97000017000017	0
001154	0.9119610210038155	1.0015076999200543	1.8917536017073295	33000	0.9983423601875706	1.092053671459624	0.9960000000000001	0.804	0.9480009480009479	0.768	0.78	0.7320000000000001	0.18009265045580858	0.003165339732483674	0.838000158000158	0
001155	1.7188316268484163	0.9811609791469473	1.8634853663096056	48150	0.9834242562548854	1.593405584266088	1.2000000000000002	0.8400000000000001	0.7440007440007439	0.48000000000000004	0.384	0.168	0.12542604258232837	0.0022632771079380554	0.636000124000124	0
001156	1.173656684622586	0.9928765068707496	1.8854611595114368	31560	0.9950216256122423	1.044400420341386	1.032	0.924	0.792000792000792	0.6000000000000001	0.49200000000000005	0.444	0.12925626428120007	0.002145118741492702	0.714000132000132	0
001157	0.9136430511633933	1.0019507692770526	1.8988547735856167	26280	1.0020898887698704	0.8696718329078461	0.9600000000000001	0.9480000000000001	0.816000816000816	0.804	0.9	0.7200000000000001	0.04397121825554717	0.00013911949281775193	0.858000136000136	0
001158	0.6142239014838096	1.0139092110320196	1.921058069079075	21420	1.013807318781303	0.7088421103837924	0.66	0.936	1.0920010920010919	1.356	1.1880000000000002	1.3800000000000001	0.09461820889998285	0.00010189225071655095	1.102000182000182	0
001159	1.6844814580325795	0.9979991187908641	1.892913702470298	47220	0.9989545845981451	1.5626295262522258	1.512	1.548	1.3920013920013918	1.476	0.9480000000000001	0.9600000000000001	0.1218519317803537	0.0009554658072810085	1.3060002320002322	0
001160	0.7134656414855542	1.0071875678486213	1.9078057200161824	24750	1.0068136059481216	0.8190402535947181	0.8280000000000001	0.768	1.1160011160011158	0.66	0.9600000000000001	1.008	0.10557461210916386	0.00037396190049965305	0.890000186000186	0
001161	1.0512196755662753	1.005980960031569	1.905197388983654	35130	1.0054371014409729	1.162540772072018	1.068	1.284	1.26000126000126	1.1760000000000002	1.344	1.1640000000000001	0.11132109650574273	0.0005438585905961357	1.2160002100002103	0
001162	1.7456420235009418	0.9998327538480247	1.9002764378252248	49320	1.0028401490738994	1.6321238507996565	1.824	1.6560000000000001	1.5120015120015118	1.308	1.26	1.284	0.11351817270128528	0.003007395225874676	1.474000252000252	0
001163	0.587778475537696	0.9992970963518069	1.8885701739016585	19650	0.9966623576618019	0.650268322550958	0.5760000000000001	0.612	0.37200037200037195	0.6000000000000001	0.42000000000000004	0.36000000000000004	0.06248984701326199	0.0026347386900049674	0.49000006200006196	0
001164	1.2786923133049983	1.0107395316574794	1.9121282048426256	41670	1.0090947273899478	1.3789659542340162	1.6440000000000001	1.6320000000000001	1.7400017400017398	1.836	2.088	2.544	0.10027364092901792	0.0016448042675316632	1.9140002900002901	0
001165	1.2520796305805677	1.0121611246671205	1.9182246873925175	33600	1.0123120474321605	1.11190919275889	1.4640000000000002	1.752	1.8240018240018239	2.3760000000000003	2.22	2.532	0.1401704378216777	0.0001509227650400291	2.028000304000304	0
001166	1.0809675126383995	1.014101886236379	1.9148040169048748	38910	1.0105068439188831	1.287630556257393	1.368	1.344	2.064002064002064	2.148	2.2920000000000003	2.532	0.20666304361899357	0.0035950423174959667	1.958000344000344	0
001167	0.8086560020949715	1.0065401341634088	1.9070886757724248	25890	1.0064351974481849	0.8567657440633233	0.8520000000000001	0.9720000000000001	0.9600009600009599	1.008	1.02	0.9600000000000001	0.04810974196835183	0.00010493671522393555	0.96200016000016	0
001168	1.4920223924853326	0.9943098432288435	1.8855584803712	46950	0.9950729851216117	1.553694541667556	1.1880000000000002	1.272	1.2000012000012	1.068	0.48000000000000004	0.7080000000000001	0.06167214918222341	0.0007631418927681599	0.9860002000002002	0
001169	0.6225587296051766	1.0126138109407805	1.9128191768869989	22440	1.0094593767084323	0.7425964965925443	0.768	0.888	1.032001032001032	0.888	1.1880000000000002	1.4640000000000002	0.12003776698736779	0.00315443423234818	1.038000172000172	0
001170	0.5307751168720428	1.0157405233920844	1.9213477603677245	20760	1.0139601986725189	0.6870010369545999	0.5880000000000001	0.78	1.248001248001248	1.1760000000000002	1.1280000000000001	1.4520000000000002	0.1562259200825571	0.0017803247195655736	1.062000208000208	0
001171	0.7406602884359654	1.0017594622560881	1.8987052987681177	22470	1.0020110058530065	0.7435892726575077	0.672	0.744	0.876000876000876	0.684	0.612	0.5640000000000001	0.002928984221542308	0.0002515435969183688	0.692000146000146	0
001172	0.7774529131994021	1.0167663326459317	1.9199543551355165	25980	1.0132248516024962	0.8597440722582131	0.924	1.26	1.38000138000138	2.088	2.112	2.112	0.08229115905881101	0.003541481043435546	1.64600023000023	0
001173	1.4158828671336765	1.0082003265170352	1.908649811917452	43620	1.0072590617940458	1.4434963984566305	1.536	1.7040000000000002	1.8120018120018118	2.16	1.9440000000000002	1.9080000000000001	0.027613531322953966	0.0009412647229893878	1.8440003020003022	0
001174	0.6801472623251469	1.0068447553851483	1.9028130358077715	22710	1.004178797624354	0.751531481177214	0.6960000000000001	0.8160000000000001	0.888000888000888	0.8280000000000001	0.924	0.792	0.07138421885206714	0.0026659577607943685	0.824000148000148	0
001175	0.8499751666921376	1.0030891826566408	1.899951531970534	26310	1.0026686852651252	0.8706646089728094	1.008	0.792	0.84000084000084	0.792	0.8400000000000001	0.804	0.02068944228067182	0.0004204973915156174	0.84600014000014	0
001176	1.3279324063507645	0.9998326378012716	1.8951204840415408	41700	1.0001191778730116	1.3799587302989795	1.344	1.344	1.0680010680010679	1.008	1.056	0.912	0.05202632394821505	0.0002865400717400046	1.122000178000178	0
001177	1.173349636106965	1.0122169611843694	1.9122597757288744	35820	1.0091641617967284	1.1853746215661738	1.524	1.4640000000000002	1.7400017400017398	1.8840000000000001	2.652	2.22	0.012024985459208715	0.0030527993876410253	1.9140002900002904	0
001178	0.5143890705155703	1.01329287480272	1.9152702528843184	18840	1.010752892414682	0.6234633687969491	0.516	0.9	0.852000852000852	0.936	1.068	1.08	0.10907429828137882	0.002539982388037876	0.8920001420001421	0
001179	0.7905364263392246	1.0057424486314128	1.900737633158772	24870	1.0030835374503695	0.8230113578545712	0.7200000000000001	1.008	1.056001056001056	0.9480000000000001	0.8160000000000001	0.9	0.03247493151534664	0.002658911181043333	0.9080001760001761	0
001180	0.7821059309305677	1.005774284015866	1.906841751863628	19980	1.0063048873498337	0.6611888592655543	0.912	0.624	1.032001032001032	1.248	0.912	0.756	0.12091707166501342	0.0005306033339675942	0.914000172000172	0
001181	0.7421607183525318	0.9917654920678928	1.8790490382123848	21270	0.9916377323262842	0.7038782300589759	0.5880000000000001	0.672	0.564000564000564	0.252	0.264	0.30000000000000004	0.03828248829355596	0.00012775974160861292	0.44000009400009404	0
001182	0.9569268705421399	0.9728601221207338	1.8530651898060408	24330	0.9779251766735112	0.805141388685232	0.612	0.372	0.288000288000288	0.168	0.07200000000000001	0.060000000000000005	0.15178548185690788	0.005065054552777393	0.262000048000048	0
001183	1.061762441412416	1.0107247196519906	1.9154966402903024	33120	1.0108723647058953	1.0960247757194772	1.116	1.332	1.728001728001728	1.9920000000000002	1.7280000000000002	1.6800000000000002	0.03426233430706116	0.00014764505390463256	1.596000288000288	0
001184	0.8349296324048429	1.0104859004813624	1.91115293130044	29520	1.0085800425551705	0.976891647923882	0.876	1.1880000000000002	1.2720012720012719	1.344	1.212	1.512	0.1419620155190391	0.0019058579261919117	1.234000212000212	0
001185	1.013254286310582	1.0013484144289175	1.899400508215024	29760	1.0023778913921289	0.9848338564435883	1.224	0.804	1.008001008001008	0.792	0.9720000000000001	0.78	0.02842042986699367	0.0010294769632113177	0.9300001680001682	0
001186	0.9184221394544074	1.0098800783333644	1.910407677046963	32430	1.008186746678961	1.0731909262253214	1.212	1.008	1.284001284001284	1.332	1.3920000000000001	1.6440000000000001	0.154768786770914	0.0016933316544034405	1.312000214000214	0
001187	1.3516150664681692	0.9929285125795795	1.8939399435948543	33510	0.9994961667500101	1.1089308645640001	1.212	0.9480000000000001	1.0200010200010199	0.7200000000000001	0.552	0.504	0.24268420190416906	0.006567654170430592	0.82600017000017	0
001188	0.8437051096184778	1.0071852874434313	1.916918950417533	20460	1.0116229658666682	0.6770732763049669	0.912	0.936	1.1400011400011398	1.1880000000000002	0.9600000000000001	1.116	0.16663183331351084	0.004437678423236946	1.0420001900001903	0
001189	0.7145613706757961	1.0077117324783282	1.9104447580668773	21810	1.0082063155873568	0.7217481992283152	0.792	0.936	0.876000876000876	0.8280000000000001	0.9600000000000001	1.044	0.0071868285525191755	0.0004945831090286124	0.9060001460001462	0
001190	1.4115152755991291	1.0001463530155923	1.8982952204755412	45570	1.0017945936679826	1.5080268426792445	1.344	1.512	1.2360012360012358	1.068	1.116	0.9960000000000001	0.09651156708011532	0.0016482406523903315	1.212000206000206	0
001191	0.3987014753014683	1.0029245543370742	1.8892752538259483	16710	0.9970344521856876	0.5529762681845551	0.384	0.48000000000000004	0.37200037200037195	0.396	0.384	0.34800000000000003	0.15427479288308682	0.005890102151386523	0.39400006200006193	0
001192	0.7462828054629784	0.991746841961799	1.878496979373224	27570	0.9913463922046358	0.9123612037012678	0.636	0.6000000000000001	0.504000504000504	0.312	0.276	0.276	0.1660783982382894	0.0004004497571631349	0.43400008400008394	0
001193	0.8264357450594527	1.0027096728201415	1.8953072911400333	31260	1.0002177622972415	1.034472659691753	0.768	0.888	0.9240009240009239	0.9	0.648	0.7320000000000001	0.20803691463230034	0.002491910522899987	0.810000154000154	0
001194	1.4532331972924193	1.0012012629963372	1.894051396377832	43140	0.9995549841532423	1.4276119814172177	1.584	1.212	1.4160014160014158	1.344	1.344	1.008	0.02562121587520161	0.0016462788430948727	1.318000236000236	0
001195	0.8269159767618475	0.9888968928067249	1.866931003298378	29130	0.985242635435248	0.9639855590793591	0.636	0.7080000000000001	0.408000408000408	0.312	0.276	0.21600000000000003	0.13706958231751165	0.0036542573714768434	0.4260000680000681	0
001196	0.9903038872256011	0.9960098175329993	1.8881594497982133	30420	0.9964456046605393	1.0066749298727808	0.9720000000000001	0.804	0.7320007320007319	0.6000000000000001	0.6000000000000001	0.468	0.0163710426471797	0.0004357871275399994	0.6960001220001221	0
001197	0.994760157487087	1.0036621014642972	1.908111372344426	28530	1.0069749090197797	0.9441300377800932	0.9960000000000001	1.116	0.9840009840009839	1.02	1.212	0.8160000000000001	0.050630119706993826	0.0033128075554824665	1.024000164000164	0
001198	0.983231612229859	0.9964562005309368	1.8863651082462651	27570	0.9954986699337663	0.9123612037012678	0.792	0.924	0.864000864000864	0.612	0.636	0.43200000000000005	0.07087040852859117	0.0009575305971704084	0.7100001440001441	0
001199	1.9367603872118373	0.9911483857869986	1.8836198995086408	55590	0.9940499304320395	1.839614048376985	1.836	1.4520000000000002	1.0920010920010919	0.7320000000000001	0.8520000000000001	0.636	0.09714633883485235	0.0029015446450408877	1.1000001820001821	0
001200	1.0412144912584056	0.9484844904139983	1.801020165024464	33510	0.9504592567833274	1.1089308645640001	0.516	0.192	0.060000060000059995	0.060000000000000005	0.012	0.0	0.06771637330559455	0.0019747663693291395	0.14000001000001	1
001201	1.3500027208708376	0.9626315832891257	1.807442305231088	51930	0.9538484373856797	1.718495368451463	0.744	0.43200000000000005	0.216000216000216	0.084	0.096	0.024	0.3684926475806254	0.008783145903445977	0.266000036000036	0
001202	0.9922143159135156	0.9855021741199907	1.8652669178083248	28950	0.984364441237973	0.9580289026895793	0.78	0.5880000000000001	0.528000528000528	0.30000000000000004	0.264	0.18000000000000002	0.03418541322393631	0.0011377328820177945	0.4400000880000881	0
001203	0.8162154676472454	0.9921514787464225	1.889348808975308	18720	0.9970732697258523	0.6194922645370958	0.792	0.552	0.49200049200049195	0.40800000000000003	0.384	0.264	0.19672320311014957	0.0049217909794297965	0.48200008200008204	0
001204	1.0675822859035977	1.0015364305741257	1.8904022639617808	36540	0.997629213553102	1.2092012471252929	0.9960000000000001	1.092	1.032001032001032	1.092	0.9480000000000001	0.744	0.14161896122169515	0.003907217021023701	0.984000172000172	0
001205	1.0605182093096275	0.9928322567085901	1.88560843095423	29580	0.9950993457337496	0.9788772000538085	0.78	1.032	0.6960006960006959	0.5880000000000001	0.42000000000000004	0.384	0.08164100925581896	0.0022670890251594855	0.650000116000116	0
001206	1.7330789606879722	0.9940118575423872	1.8852000377886935	48330	0.9948838228472604	1.5993622406558676	1.3800000000000001	1.488	1.2960012960012959	1.02	0.8520000000000001	0.636	0.13371672003210455	0.0008719653048732123	1.1120002160002163	0
001207	0.6833359348129128	1.0009569863837737	1.903070922740612	19050	1.0043148932812942	0.6304128012516921	0.684	0.7200000000000001	0.612000612000612	0.552	0.5640000000000001	0.528	0.05292313356122069	0.0033579068975204684	0.610000102000102	0
001208	1.4144206300688018	0.9998871681172569	1.899596618478829	37470	1.002481385411354	1.239977305139155	1.236	1.272	1.4640014640014638	1.3920000000000001	1.08	0.804	0.17444332492964687	0.0025942172940970343	1.208000244000244	0
001209	0.8967372345967581	1.0076331943296986	1.911711055830748	24270	1.0088745837471964	0.8031558365553053	1.02	1.1280000000000001	0.9360009360009359	1.236	1.368	1.1280000000000001	0.09358139804145282	0.0012413894174978513	1.136000156000156	0
001210	1.3633314702114208	1.0108925758260823	1.913193319548115	43320	1.009656824445288	1.4335686378069974	1.788	1.9320000000000002	1.476001476001476	2.2680000000000002	2.124	2.8560000000000003	0.07023716759557663	0.0012357513807943477	2.0740002460002462	0
001211	0.42008015150715494	1.0024604008427014	1.8866823536319397	14940	0.9956660910539413	0.49440248035172074	0.40800000000000003	0.516	0.36000036000035995	0.468	0.28800000000000003	0.42000000000000004	0.0743223288445658	0.006794309788760056	0.41000006000006	0
001212	0.9350425406113478	1.0097426354268588	1.9182496475409048	27180	1.0123252197466888	0.8994551148567449	1.032	1.1640000000000001	1.56000156000156	1.236	1.3800000000000001	1.596	0.03558742575460294	0.002582584319829939	1.32800026000026	0
001213	0.8333647649206583	0.9875966693111955	1.8724874319508185	26610	0.9881749507695944	0.8805923696224424	0.804	0.36000000000000004	0.408000408000408	0.504	0.276	0.14400000000000002	0.04722760470178411	0.0005782814583988882	0.416000068000068	0
001214	0.9953200497762135	1.0089212423539295	1.911101582939716	27960	1.0085529442884666	0.9252672925457907	1.1520000000000001	1.344	1.2120012120012118	1.248	1.56	1.572	0.07005275723042281	0.000368298065462902	1.3480002020002022	0
001215	1.025148161300937	0.9952902635042962	1.890024099291891	28980	0.9974296432661806	0.9590216787545426	0.888	0.66	1.056001056001056	0.7200000000000001	0.552	0.384	0.06612648254639442	0.0021393797618843857	0.7100001760001761	0
001216	0.4603183030514226	0.9932140142803771	1.8743458297228768	19260	0.9891556901302857	0.6373622337064352	0.396	0.42000000000000004	0.22800022800022798	0.40800000000000003	0.12000000000000001	0.21600000000000003	0.17704393065501262	0.004058324150091441	0.298000038000038	0
001217	0.6315567257451503	1.001844900289032	1.9019284530895435	19170	1.0037119734048043	0.6343839055115453	0.684	0.5880000000000001	0.6600006600006599	0.54	0.516	0.552	0.002827179766395016	0.0018670731157723885	0.5900001100001101	0
001218	0.8430591145758085	0.9936035853488192	1.87879382177295	28500	0.9915030459790379	0.9431372617151299	0.7080000000000001	0.672	0.588000588000588	0.49200000000000005	0.43200000000000005	0.28800000000000003	0.1000781471393214	0.0021005393697812735	0.5300000980000981	0
001219	1.6503128807908278	1.0038823656888123	1.90060834769824	46830	1.0030153091400393	1.549723437407703	1.752	1.7160000000000002	1.8480018480018479	1.62	1.7160000000000002	1.596	0.10058944338312492	0.0008670565487729487	1.708000308000308	0
001220	1.2790085262467787	1.010640025847033	1.915833633656346	39990	1.0110502075032446	1.3233704945960718	1.524	1.6320000000000001	1.7880017880017878	2.028	2.196	2.232	0.04436196834929307	0.00041018165621165004	1.900000298000298	0
001221	1.4650638481680156	1.0031763506615206	1.8952523778541648	46230	1.0001887826989628	1.529867916108437	1.4640000000000002	1.596	1.68000168000168	1.332	1.284	1.4400000000000002	0.06480406794042137	0.0029875679625577245	1.46600028000028	0
001222	0.9989294751344515	0.9931674168632769	1.8814909007884733	31980	0.9929263857985259	1.0582992852508721	0.936	0.792	0.6360006360006359	0.456	0.516	0.372	0.05936981011642062	0.00024103106475104052	0.618000106000106	0
001223	1.3876642103145598	1.002726309186584	1.896883092933413	41430	1.0010493662017725	1.37102374571431	1.32	1.4640000000000002	1.356001356001356	1.548	1.5	0.9960000000000001	0.016640464600249816	0.0016769429848113582	1.3640002260002262	0
001224	1.2469265183244873	0.9997552101162774	1.8974884826282492	33960	1.0013688508197642	1.1238225055384496	1.1640000000000001	1.1880000000000002	1.152001152001152	1.032	1.008	0.756	0.12310401278603766	0.0016136407034867961	1.050000192000192	0
001225	1.2276892897775578	1.0125494972086873	1.9166047313180763	37440	1.0114571418200882	1.2389845290741917	1.5	1.812	1.8480018480018479	1.9200000000000002	2.3040000000000003	2.8200000000000003	0.011295239296633897	0.0010923553885990867	2.034000308000308	0
001226	0.9579812382582508	0.984524994984554	1.8658102460966828	32970	0.9846511739526703	1.0910608953946608	0.9480000000000001	0.48000000000000004	0.38400038400038394	0.264	0.264	0.168	0.13307965713641	0.00012617896811628615	0.41800006400006406	0
001227	0.7471751357189952	1.005946650494933	1.9090469304143587	21240	1.0074686346565571	0.7028854539940126	0.792	0.8280000000000001	0.9600009600009599	0.876	0.8280000000000001	0.888	0.0442896817249826	0.0015219841616240792	0.86200016000016	0
001228	0.9149134160574334	1.006799498798661	1.9133398093183664	27660	1.0097341320517563	0.9153395318961577	1.104	1.044	1.104001104001104	1.032	0.9600000000000001	1.4160000000000001	0.0004261158387243169	0.0029346332530952868	1.110000184000184	0
001229	0.7857067984261521	1.0144470009237205	1.917019609844535	24240	1.0116760872508894	0.802163060490342	1.008	1.1280000000000001	1.284001284001284	1.524	1.752	1.9920000000000002	0.01645626206418993	0.00277091367283111	1.4480002140002142	0
001230	0.40507040848176745	1.0004529798310038	1.8939310863377827	11910	0.9994914924758754	0.39413209779042796	0.324	0.456	0.34800034800034796	0.444	0.372	0.21600000000000003	0.010938310691339492	0.0009614873551283543	0.360000058000058	0
001231	0.5639851144694773	1.0130882215048747	1.918390187764029	17610	1.0123993875759074	0.5827595501334539	0.624	0.744	1.0920010920010919	1.104	1.08	1.1520000000000001	0.01877443566397663	0.0006888339289672363	0.9660001820001821	0
001232	0.6888945685415888	0.9967541631584675	1.8840077227045624	25230	0.9942545978498272	0.8349246706341308	0.6960000000000001	0.48000000000000004	0.6600006600006599	0.468	0.36000000000000004	0.372	0.14603010209254197	0.0024995653086403724	0.50600011000011	0
001233	0.8569421233895638	1.0064405080068943	1.9048031708965931	29190	1.0052290592228375	0.9659711112092857	0.9	0.9720000000000001	1.152001152001152	1.044	0.9480000000000001	1.08	0.10902898781972192	0.0012114487840568788	1.016000192000192	0
001234	1.078496246217098	1.0001609975483672	1.8956634616115795	31140	1.0004057255017895	1.0305015554319	1.02	1.068	1.056001056001056	0.792	0.924	0.7080000000000001	0.047994690785198024	0.0002447279534223412	0.9280001760001761	0
001235	0.9669148335865946	1.0108215228768966	1.91384963362811	31950	1.0100031835837375	1.0573065091859088	1.044	1.5	1.3440013440013439	1.3800000000000001	1.7160000000000002	1.752	0.09039167559931427	0.0008183392931591094	1.456000224000224	0
001236	1.497343841304043	1.014525002567509	1.916553438138135	46380	1.0114300726741499	1.5348317964332536	1.8840000000000001	2.2560000000000002	2.3400023400023398	3.072	3.228	3.8640000000000003	0.03748795512921066	0.003094929893359133	2.77400039000039	0
001237	0.5227845567597434	1.0115630587626079	1.910186128838734	17970	1.0080698281960787	0.5946728629130135	0.552	0.756	0.804000804000804	0.924	0.9720000000000001	0.912	0.07188830615327002	0.0034932305665291707	0.8200001340001339	0
001238	1.2526533292450324	1.0020523200600846	1.900427098120236	33540	1.0029196576073427	1.1099236406289634	1.344	0.9960000000000001	1.5480015480015479	1.1400000000000001	1.2000000000000002	0.936	0.14272968861606894	0.0008673375472580958	1.194000258000258	0
001239	0.6194060386513641	1.012882075576669	1.9197709095271756	20400	1.0131280411503147	0.6750877241750404	0.792	0.804	1.0440010440010439	1.044	1.1280000000000001	1.4640000000000002	0.05568168552367625	0.00024596557364575666	1.046000174000174	0
001240	1.0229604677321196	0.9983157606438187	1.9000674416985683	27630	1.0027298547490104	0.9143467558311944	0.936	0.912	0.864000864000864	0.9	0.648	0.5640000000000001	0.10861371190092517	0.004414094105191779	0.804000144000144	0
001241	0.7021114330998673	1.0149185511987355	1.9212936102449771	21240	1.0139316218212318	0.7028854539940126	0.804	1.104	1.404001404001404	1.224	1.6560000000000001	1.812	0.0007740208941452442	0.0009869293775037757	1.334000234000234	0
001242	1.4117862960899956	1.0147828787261233	1.9228548388048237	41460	1.0147555349375184	1.3720165217792732	1.584	2.2680000000000002	2.52000252000252	2.8080000000000003	3.4080000000000004	3.3480000000000003	0.03976977431072237	2.7343788604916597e-05	2.6560004200004204	0
001243	1.3036345903539035	1.017391386213728	1.924774074985461	40200	1.0157683807841476	1.3303199270508148	1.572	2.136	2.712002712002712	3.06	3.54	4.0920000000000005	0.02668533669691131	0.001623005429580493	2.852000452000452	0
001244	1.2135719530958682	1.0105562580607041	1.9168885449930289	35220	1.0116069198957582	1.1655191002669079	1.368	1.5	1.956001956001956	1.86	2.088	2.016	0.048052852828960324	0.0010506618350540897	1.798000326000326	0
001245	0.6961148400460662	0.9864402029748125	1.876526839339932	15870	0.9903066826732456	0.5251785383655828	0.5640000000000001	0.43200000000000005	0.33600033600033596	0.252	0.20400000000000001	0.132	0.17093630168048335	0.003866479698433123	0.320000056000056	0
001246	0.6043455463950244	0.9984615319210922	1.892145230948821	17610	0.9985490361843369	0.5827595501334539	0.684	0.504	0.38400038400038394	0.528	0.444	0.34800000000000003	0.021585996261570428	8.750426324466432e-05	0.48200006400006395	0
001247	0.8555271687855073	1.0062045818918044	1.901984023704262	28290	1.00374129989775	0.9361878292603868	0.9840000000000001	0.936	1.0440010440010439	0.924	1.044	1.068	0.08066066047487952	0.0024632819940544337	1.000000174000174	0
001248	0.7047037335010496	1.0062074881839795	1.9059959696698232	22110	1.005858539479368	0.7316759598779482	0.8400000000000001	0.876	0.6720006720006719	0.744	0.9480000000000001	0.888	0.026972226376898556	0.00034894870461155136	0.828000112000112	0
001249	1.625915681290701	0.9835011827683763	1.8663082724158224	44580	0.9849139992859678	1.4752652325354558	1.1520000000000001	1.236	0.576000576000576	0.444	0.384	0.252	0.15065044875524514	0.0014128165175915086	0.6740000960000959	0
001250	0.8399285798334442	1.0000182145070329	1.886933483604221	31050	0.9957986208342547	1.02752322723701	0.936	0.7320000000000001	0.816000816000816	0.5640000000000001	0.6000000000000001	0.672	0.1875946474035659	0.0042195936727781325	0.7200001360001361	0
001251	1.0822642128741304	1.002627441102142	1.9012349218439024	30630	1.0033459735092514	1.0136243623275238	0.9840000000000001	1.212	1.1400011400011398	1.26	0.804	0.9600000000000001	0.0686398505466066	0.0007185324071092847	1.06000019000019	0
001252	0.9103526971801164	1.0085086106575123	1.9054410605086585	28170	1.005565695146392	0.9322167250005337	1.092	0.9840000000000001	1.308001308001308	1.284	1.1280000000000001	1.4520000000000002	0.021864027820417298	0.0029429155111202476	1.208000218000218	0
001253	0.6155920973498364	0.986035797036338	1.8782133182870075	16680	0.9911966946552028	0.5519834921195919	0.528	0.372	0.252000252000252	0.252	0.156	0.12000000000000001	0.06360860523024459	0.005160897618864735	0.28000004200004197	0
001254	1.281628831362042	0.9963483605645838	1.8817169554721085	40620	0.993045682500902	1.344218791960301	1.224	1.1400000000000001	0.9000009000008999	0.792	0.8280000000000001	0.612	0.06258996059825894	0.0033026780636817854	0.91600015000015	0
001255	0.9445067810756413	1.0063828806660948	1.9062368812361388	25710	1.0059856766612372	0.8508090876735435	0.9480000000000001	1.104	1.26000126000126	1.224	1.02	1.1520000000000001	0.09369769340209788	0.00039720400485765417	1.11800021000021	0
001256	1.029133027269767	0.9970222553974941	1.8969268604540093	26310	1.0010724638027348	0.8706646089728094	0.8520000000000001	0.9720000000000001	0.828000828000828	0.9480000000000001	0.456	0.5640000000000001	0.15846841829695757	0.0040502084052407294	0.770000138000138	0
001257	1.2826405458099615	0.9960028674032643	1.8903206535283408	33840	0.9975861449670752	1.1198514012785963	1.2000000000000002	0.9480000000000001	0.9720009720009719	1.056	0.7200000000000001	0.54	0.16278914453136517	0.0015832775638109364	0.906000162000162	0
001258	1.3183585036968755	1.0033633904862058	1.8936123518481345	43950	0.9993232855051677	1.4544169351712266	1.32	1.356	1.452001452001452	1.4160000000000001	1.284	1.1520000000000001	0.13605843147435115	0.004040104981038128	1.3300002420002421	0
001259	0.9048497445904161	0.9809010709939848	1.8623547241440408	27390	0.9828275781425357	0.906404547311488	0.5640000000000001	0.648	0.288000288000288	0.30000000000000004	0.12000000000000001	0.12000000000000001	0.0015548027210718907	0.0019265071485509155	0.340000048000048	0
001260	0.6080416374159987	1.0028610100492443	1.9016071940555448	17880	1.0035424341466557	0.5916945347181236	0.6000000000000001	0.6960000000000001	0.6000006000006	0.636	0.468	0.6000000000000001	0.016347102697875093	0.0006814240974113428	0.6000001000001001	0
001261	0.6261897152499294	0.992192857581774	1.8897339898075391	16140	0.997276542678948	0.5341135229502525	0.49200000000000005	0.5640000000000001	0.33600033600033596	0.372	0.276	0.192	0.0920761922996769	0.005083685097174051	0.37200005600005603	0
001262	1.1632898703191044	1.0044174668770858	1.9085668034482328	32940	1.0072152554172529	1.0900681193296975	1.1520000000000001	1.308	1.2960012960012959	1.3800000000000001	1.1520000000000001	1.1520000000000001	0.07322175098940686	0.002797788540167101	1.240000216000216	0
001263	0.6295642005597926	0.993105575171704	1.879635127717672	22050	0.9919470315814628	0.7296904077480215	0.40800000000000003	0.7080000000000001	0.42000042000042	0.324	0.336	0.192	0.10012620718822896	0.0011585435902411456	0.39800007000007004	0
001264	1.465533950399516	0.9960060755009263	1.8934876353299173	39180	0.9992574683802319	1.2965655408420629	1.236	1.224	1.1640011640011638	1.032	1.008	0.552	0.16896840955745307	0.003251392879305537	1.036000194000194	0
001265	0.7681027718624924	1.0105629455474048	1.9137724219084784	26520	1.0099624363477648	0.8776140414275525	0.9	0.9840000000000001	1.1880011880011878	1.056	1.332	1.368	0.10951126956506008	0.0006005091996399425	1.1380001980001981	0
001266	0.9870639451890281	1.0031751330941565	1.9062903587733624	27720	1.006013898566395	0.9173250840260843	1.044	0.9720000000000001	1.176001176001176	0.876	0.912	0.9480000000000001	0.06973886116294381	0.0028387654722383804	0.9880001960001961	0
001267	0.6828087670378734	1.0039951720881528	1.902046214102688	22050	1.003774119874458	0.7296904077480215	0.792	0.624	0.864000864000864	0.636	0.624	0.756	0.04688164071014811	0.00022105221369472794	0.716000144000144	0
001268	0.8696588560680816	0.9906499010269767	1.875285596001628	28260	0.9896516365811905	0.9351950531954235	0.7080000000000001	0.804	0.45600045600045597	0.324	0.34800000000000003	0.276	0.06553619712734193	0.0009982644457862122	0.48600007600007594	0
001269	0.858826601989474	0.973657928911705	1.8642489633606727	21480	0.9838272322457896	0.710827662513719	0.5880000000000001	0.372	0.16800016800016798	0.156	0.156	0.036000000000000004	0.14799893947575504	0.010169303334084612	0.246000028000028	0
001270	1.350356401898818	1.0113916369883245	1.9182214073608983	41010	1.012310316448535	1.3571248808048237	1.536	1.7160000000000002	2.148002148002148	2.3400000000000003	2.496	2.3400000000000003	0.006768478906005848	0.0009186794602105142	2.096000358000358	0
001271	0.9269065670628622	1.0074466365149808	1.90869012093491	29070	1.0072803342259258	0.9620000069494326	0.9720000000000001	1.1520000000000001	1.056001056001056	1.356	1.3800000000000001	1.068	0.03509343988657032	0.0001663022890550092	1.164000176000176	0
001272	1.1756074012736104	0.9923611935714957	1.8830049468208607	32100	0.9937253990992233	1.0622703895107253	1.032	0.9720000000000001	0.6840006840006839	0.612	0.468	0.43200000000000005	0.11333701176288513	0.0013642055277276466	0.700000114000114	0
001273	0.6885375579711678	1.017314500683176	1.9207841278909576	24360	1.013662750750852	0.8061341647501953	0.8520000000000001	1.092	1.3440013440013439	1.7160000000000002	1.9320000000000002	2.064	0.1175966067790275	0.0036517499323240887	1.500000224000224	0
001274	0.7032152662167357	1.0024518191343503	1.900390879648111	21060	1.002900543894589	0.6969287976042329	0.8160000000000001	0.624	0.804000804000804	0.5760000000000001	0.5640000000000001	0.7080000000000001	0.006286468612502816	0.00044872476023871677	0.682000134000134	0
001275	0.8477252267307426	1.0023889927527914	1.9025377297410389	26910	1.0040335093012933	0.8905201302720753	0.7080000000000001	0.9480000000000001	1.056001056001056	0.8160000000000001	0.756	0.648	0.04279490354133275	0.0016445165485019508	0.8220001760001759	0
001276	1.7793540217865884	1.0126690509929712	1.920394768171132	52590	1.0134572724574304	1.7403364418806555	2.2560000000000002	2.508	2.4720024720024716	3.096	3.648	3.8160000000000003	0.03901757990593291	0.0007882214644592267	2.9660004120004118	0
001277	1.3442380560180027	0.9905539145459265	1.8862663330109848	28290	0.9954465429012453	0.9361878292603868	1.2000000000000002	0.804	0.816000816000816	0.684	0.636	0.312	0.40805022675761593	0.004892628355318895	0.7420001360001361	0
001278	0.8319856363780748	1.0150701753146174	1.922164090639392	24900	1.0143910037675237	0.8240041339195345	0.9840000000000001	1.368	1.632001632001632	1.296	2.004	2.3280000000000003	0.007981502458540235	0.0006791715470937376	1.6020002720002722	0
001279	1.0555980185949605	0.9885672097460603	1.8744566005978416	29640	0.9892141476675953	0.9808627521837351	0.924	0.6000000000000001	0.6360006360006359	0.552	0.228	0.30000000000000004	0.07473526641122541	0.000646937921535029	0.5400001060001061	0
001280	0.736279592473836	1.0020643989415563	1.895204381475725	24180	1.0001634533866839	0.8001775083604155	0.8160000000000001	0.6960000000000001	0.7560007560007559	0.5880000000000001	0.684	0.636	0.06389791588657945	0.001900945554872413	0.6960001260001261	0
001281	0.9829060388455817	1.017328337231224	1.9227251657067843	33390	1.0146871020577646	1.104959760304147	1.2000000000000002	1.62	2.016002016002016	2.2920000000000003	2.508	3.228	0.1220537214585653	0.0026412351734594885	2.144000336000336	0
001282	0.9844187674702773	1.0042971263340696	1.8989766820372411	34170	1.0021542239830883	1.1307719379931926	0.9840000000000001	1.032	1.308001308001308	0.9840000000000001	0.9600000000000001	1.008	0.1463531705229153	0.002142902350981357	1.046000218000218	0
001283	0.9125591288276178	1.0138508424367334	1.9187362750932568	27810	1.0125820295652133	0.9203034122209741	1.1640000000000001	1.1760000000000002	1.476001476001476	2.016	1.8840000000000001	2.064	0.0077442833933563104	0.0012688128715201419	1.630000246000246	0
001284	1.025042051792451	0.9909449990824301	1.875200073142522	33120	0.9896065032758105	1.0960247757194772	1.1280000000000001	0.5760000000000001	0.588000588000588	0.468	0.396	0.336	0.0709827239270262	0.0013384958066195995	0.582000098000098	0
001285	1.302646267991449	0.9863144775076289	1.878383883266872	32250	0.9912867075640771	1.0672342698355417	0.9600000000000001	0.876	0.624000624000624	0.468	0.43200000000000005	0.21600000000000003	0.2354119981559073	0.004972230056448201	0.5960001040001041	0
001286	1.6781180948986631	1.0057447700584712	1.9118127504287945	42090	1.0089282514261904	1.3928648191435025	1.824	1.776	1.9680019680019678	2.136	1.9800000000000002	1.812	0.2852532757551607	0.0031834813677191764	1.916000328000328	0
001287	0.7903990645778255	1.0014113466146357	1.903355805915482	23220	1.0044652357682442	0.7684086742815901	0.768	0.744	0.804000804000804	0.8280000000000001	0.612	0.5880000000000001	0.021990390296235396	0.003053889153608491	0.724000134000134	0
001288	0.9599199433051032	1.0092469026818691	1.9135844846371448	27270	1.009863255493101	0.9024334430516349	1.044	1.332	1.3200013200013199	1.2000000000000002	1.524	1.524	0.05748650025346835	0.0006163528112319572	1.32400022000022	0
001289	0.5785376481433748	1.0110140302317434	1.9182064911081824	18000	1.0123024446374662	0.5956656389779768	0.768	0.672	0.7320007320007319	1.1760000000000002	0.8400000000000001	1.1400000000000001	0.017127990834601925	0.0012884144057228042	0.8880001220001219	0
001290	1.7586810637598298	1.005487840789967	1.9066352494905308	54180	1.006195909063044	1.79295357332371	1.9440000000000002	1.9440000000000002	2.1240021240021236	1.836	1.9080000000000001	2.124	0.03427250956388028	0.0007080682730769006	1.9800003540003541	0
001291	1.5109697511638254	1.0088061428339676	1.9067124838419245	53010	1.0062366682425632	1.7542353067901417	1.752	1.752	2.0400020400020398	2.076	2.484	2.1	0.24326555562631635	0.0025694745914044415	2.03400034000034	0
001292	1.3703851718864344	0.9919264361814062	1.8844286386805504	39900	0.9944767294469491	1.320392166401182	1.1400000000000001	1.056	0.9480009480009479	0.672	0.504	0.48000000000000004	0.04999300548525243	0.0025502932655429023	0.8000001580001581	0
001293	0.8021054242623235	0.9868667566353374	1.8857244740396049	19830	0.9951605855948139	0.6562249789407377	0.54	0.48000000000000004	0.48000048000047996	0.42000000000000004	0.21600000000000003	0.132	0.14588044532158573	0.008293828959476501	0.37800008000008006	0
001294	0.6586375486125889	0.9937748486379214	1.8931653361236065	18660	0.9990873801879724	0.6175067124071693	0.6960000000000001	0.5760000000000001	0.33600033600033596	0.34800000000000003	0.252	0.34800000000000003	0.041130836205419685	0.0053125315500509585	0.426000056000056	0
001295	0.6793049383217891	1.0015266618731575	1.8884230254351129	27210	0.99658470243902	0.9004478909217083	0.684	0.7200000000000001	0.54000054000054	0.792	0.49200000000000005	0.552	0.22114295259991923	0.004941959434137555	0.63000009000009	0
001296	1.0969081040567157	1.0051109409679626	1.9134470964335648	29130	1.0097907510912063	0.9639855590793591	1.212	1.068	1.404001404001404	1.1760000000000002	1.296	1.1280000000000001	0.13292254497735656	0.0046798101232436995	1.214000234000234	0
001297	0.9476371638730627	1.0080701577056392	1.9114985742997148	29430	1.0087624500565315	0.9739133197289921	1.2000000000000002	1.092	1.0440010440010439	1.248	1.4040000000000001	1.368	0.02627615585592935	0.0006922923508922985	1.226000174000174	0
001298	1.15177325831676	0.9917093465393183	1.8909432153498091	26940	0.9979146918971017	0.8915129063370386	1.212	0.78	0.576000576000576	0.636	0.40800000000000003	0.43200000000000005	0.2602603519797213	0.006205345357783387	0.6740000960000959	0
001299	0.5856542036615117	1.0069914802999012	1.9049832007261065	20910	1.0053240670530001	0.6919649172794163	0.792	0.552	0.6720006720006719	0.804	0.648	0.8520000000000001	0.10631071361790467	0.0016674132469010061	0.720000112000112	0
001300	0.5624740731821092	0.9942283729635902	1.906318838285064	14130	1.006028928167979	0.46759752659771175	0.54	0.48000000000000004	0.312000312000312	0.30000000000000004	0.372	0.20400000000000001	0.09487654658439743	0.01180055520438883	0.3680000520000521	0
001301	1.8327026096160934	1.0049531454988085	1.9011161600035185	64260	1.0032832988692124	2.126526331151377	2.028	2.16	1.9440019440019438	1.788	1.9560000000000002	2.172	0.2938237215352837	0.0016698466295961278	2.008000324000324	0
001302	0.6250025036356219	1.0015991813967444	1.8968015334717352	22230	1.0010063245152687	0.7356470641378013	0.624	0.7080000000000001	0.624000624000624	0.43200000000000005	0.54	0.552	0.11064456050217941	0.0005928568814757007	0.580000104000104	0
001303	0.6137167189644511	1.0032836316248401	1.901737517154511	20520	1.0036112100538834	0.6790588284348935	0.636	0.7320000000000001	0.516000516000516	0.612	0.6960000000000001	0.528	0.06534210947044239	0.0003275784290432959	0.620000086000086	0
001304	1.2414001032508062	1.0109840048350935	1.9096796896777608	42540	1.007802563121599	1.4077564601179517	1.4160000000000001	1.8	1.7160017160017158	1.9440000000000002	2.016	2.4000000000000004	0.16635635686714556	0.0031814417134945483	1.882000286000286	0
001305	0.6802141475770731	1.0018594231086133	1.89639690687872	21060	1.0007927893764954	0.6969287976042329	0.768	0.5880000000000001	0.6600006600006599	0.7080000000000001	0.516	0.5880000000000001	0.016714650027159772	0.0010666337321179054	0.63800011000011	0
001306	0.9264937761685621	1.0114740204657753	1.9163746767443108	28710	1.0113357342404026	0.950086694169873	1.092	1.212	1.284001284001284	1.752	1.6920000000000002	1.6440000000000001	0.023592918001310914	0.00013828622537270796	1.446000214000214	0
001307	0.8791409847137681	1.0069742649836666	1.9027893806356992	29010	1.0041663139899653	0.9600144548195059	1.044	0.9600000000000001	1.0680010680010679	1.056	1.1280000000000001	1.1640000000000001	0.08087347010573775	0.002807950993701347	1.0700001780001782	0
001308	1.2316077763371558	0.9961254174569973	1.8816012304649288	43440	0.9929846105004595	1.4375397420668505	1.1760000000000002	0.924	0.9840009840009839	0.8400000000000001	0.78	0.528	0.20593196572969474	0.003140806956537845	0.8720001640001641	0
001309	1.1614507557086522	0.9919801463265024	1.891550993252838	27600	0.9982354368533328	0.9133539797662311	0.9600000000000001	0.9840000000000001	0.624000624000624	0.6960000000000001	0.444	0.384	0.24809677594242108	0.0062552905268303816	0.682000104000104	0
001310	0.5421942144677424	0.9834454556381836	1.8508928975493533	20850	0.9767787845764636	0.6899793651494898	0.49200000000000005	0.43200000000000005	0.144000144000144	0.12000000000000001	0.10800000000000001	0.12000000000000001	0.14778515068174736	0.006666671061720031	0.23600002400002407	0
001311	1.228360422261986	1.0058057983663147	1.908686734946928	34680	1.007278547325544	1.1476491310975685	1.476	1.1640000000000001	1.56000156000156	1.356	1.476	1.4280000000000002	0.08071129116441744	0.0014727489592292198	1.41000026000026	0
001312	1.0879515816905814	1.0052412844273007	1.8988514338067088	36930	1.0020881262555799	1.2221073359698158	1.1280000000000001	1.284	1.1880011880011878	1.356	1.044	1.272	0.13415575427923443	0.0031531581717207935	1.212000198000198	0
001313	1.0031021605108112	0.9913449641390492	1.8754187108654203	27690	0.9897218857971427	0.916332307961121	0.9600000000000001	0.612	0.828000828000828	0.336	0.43200000000000005	0.336	0.08676985254969027	0.0016230783419064476	0.584000138000138	0
001314	0.9641775915599278	1.0115004718175826	1.920109124190078	24870	1.0133065284673244	0.8230113578545712	1.044	1.4160000000000001	1.3920013920013918	1.74	1.6680000000000001	1.776	0.14116623370535653	0.0018060566497417607	1.506000232000232	0
001315	0.4895674981783517	1.0108940847567853	1.9068250619242977	20430	1.0062960795043472	0.6760805002400037	0.612	0.6000000000000001	0.6840006840006839	0.804	0.8280000000000001	0.9	0.18651300206165194	0.004598005252438142	0.7380001140001141	0
001316	0.8621810461002265	1.0104029457698491	1.9132185121281893	29520	1.009670119421879	0.976891647923882	0.9600000000000001	1.26	1.248001248001248	1.2000000000000002	1.248	1.7040000000000002	0.11471060182365544	0.0007328263479702279	1.270000208000208	0
001317	1.2673486204928184	0.9897589273130715	1.8751496004095345	38160	0.9895798671074794	1.2628111546333107	1.236	1.032	0.48000048000047996	0.54	0.43200000000000005	0.40800000000000003	0.00453746585950765	0.00017906020559210756	0.68800008000008	0
001318	1.3247160930984294	0.9912763144928	1.8868168397088525	36090	0.9957370639054355	1.1943096061508434	1.068	1.032	0.852000852000852	0.5760000000000001	0.612	0.372	0.13040648694758605	0.004460749412635523	0.752000142000142	0
001319	0.9053058390122077	1.0034774492830736	1.8976114985917305	27990	1.0014337705044483	0.9262600686107539	0.924	0.9480000000000001	0.9840009840009839	0.912	0.936	0.804	0.020954229598546203	0.002043678778625324	0.9180001640001642	0
001320	0.7097743345089594	1.0099589140984924	1.9183684469025235	20370	1.0123879141879524	0.6740949481100771	0.8640000000000001	1.02	0.804000804000804	1.056	1.02	1.368	0.03567938639888235	0.0024290000894600094	1.0220001340001341	0
001321	0.5010760425193372	0.9837182870903782	1.851513420424591	19950	0.9771062554856011	0.660196083200591	0.384	0.384	0.144000144000144	0.168	0.10800000000000001	0.084	0.15912004068125374	0.00661203160477708	0.21200002400002402	0
001322	0.735759317632359	0.9939112238251507	1.8807873204364047	24210	0.9925550826496212	0.8011702844253787	0.672	0.468	0.54000054000054	0.528	0.40800000000000003	0.228	0.06541096679301972	0.0013561411755295127	0.47400009000009	0
001323	0.36711344953358666	0.9941951954447329	1.883248385297691	12960	0.9938538698172384	0.4288792600641433	0.30000000000000004	0.40800000000000003	0.19200019200019197	0.20400000000000001	0.20400000000000001	0.14400000000000002	0.06176581053055663	0.0003413256274944487	0.24200003200003203	0
001324	1.0321790072346533	1.0058557619644335	1.9137225432783156	26190	1.0099361137075886	0.8666935047129563	1.26	1.056	1.104001104001104	1.32	1.08	1.308	0.16548550252169703	0.004080351743155131	1.188000184000184	0
001325	1.2737205635788003	1.010554464351519	1.9154620209411828	37740	1.0108540949044384	1.2489122897238247	1.4160000000000001	1.9080000000000001	1.6200016200016198	2.016	2.076	2.2920000000000003	0.024808273854975527	0.00029963055291948315	1.88800027000027	0
001326	1.4045445840564919	0.9931719389331182	1.883578770045753	41130	0.9940282250233564	1.3610959850646769	1.32	1.056	0.888000888000888	0.744	0.672	0.516	0.04344859899181497	0.0008562860902382452	0.8660001480001479	0
001327	0.8755578045857315	1.0091362243453241	1.9105465859381152	27630	1.0082600535991215	0.9143467558311944	1.1280000000000001	0.9600000000000001	1.0920010920010919	1.248	1.488	1.296	0.03878895124546289	0.0008761707462026092	1.2020001820001822	0
001328	0.9710705286590708	1.0138140198306447	1.9195361204995205	29940	1.0130041350391787	0.990790512833368	1.1520000000000001	1.3800000000000001	1.632001632001632	2.04	1.8840000000000001	2.2800000000000002	0.01971998417429721	0.0008098847914659313	1.728000272000272	0
001329	1.4593974373940968	1.0002619149494676	1.8891373048042448	46800	0.9969616518211006	1.5487306613427396	1.488	1.3800000000000001	1.4160014160014158	1.116	1.032	1.1280000000000001	0.08933322394864285	0.0033002631283669537	1.260000236000236	0
001330	0.6047477371782635	0.963196651547271	1.821091878684839	15270	0.9610517789651924	0.505323017066317	0.336	0.21600000000000003	0.072000072000072	0.07200000000000001	0.024	0.0	0.09942472011194647	0.0021448725820785164	0.12000001200001202	1
001331	1.1143168878345284	1.0044007866155915	1.9014918999060524	35190	1.0034815895243876	1.1645263242019446	1.1400000000000001	1.1640000000000001	1.332001332001332	1.308	1.032	1.1520000000000001	0.05020943636741615	0.000919197091203916	1.1880002220002222	0
001332	1.043084868943613	0.9943030729095566	1.879735210742039	33240	0.9919998487785181	1.0999958799793306	0.936	1.068	0.624000624000624	0.456	0.5760000000000001	0.468	0.05691101103571761	0.0023032241310384505	0.6880001040001039	0
001333	0.9004881128595815	1.0076436622408578	1.905242957692798	31110	1.0054611495900536	1.0295087793669366	1.008	1.1400000000000001	1.1400011400011398	1.068	1.104	1.368	0.1290206665073551	0.002182512650804158	1.1380001900001901	0
001334	1.44838462353996	1.0033719942720751	1.894606680082276	46650	0.9998480261453748	1.5437667810179232	1.56	1.4640000000000002	1.308001308001308	1.764	1.488	1.224	0.09538215747796319	0.0035239681267003053	1.468000218000218	0
001335	0.915429861739916	1.0014565043993666	1.900531283623005	26910	1.0029746398210084	0.8905201302720753	0.876	0.912	0.9720009720009719	0.744	0.912	0.636	0.0249097314678407	0.0015181354216418086	0.8420001620001619	0
001336	1.6008327139428316	1.004916658524875	1.9111223752358628	41610	1.0085639170863987	1.3769804021040897	1.6680000000000001	1.848	1.908001908001908	1.4400000000000002	2.04	1.6440000000000001	0.22385231183874188	0.003647258561523703	1.7580003180003183	0
001337	0.9132135609683375	0.994301484549742	1.8856561796607456	29700	0.9951245443411769	0.9828483043136617	0.912	0.624	0.6720006720006719	0.5760000000000001	0.384	0.40800000000000003	0.06963474334532416	0.0008230597914349325	0.596000112000112	0
001338	0.6254762229390517	1.0034468954125537	1.8946186277525825	21270	0.9998543313351003	0.7038782300589759	0.744	0.648	0.54000054000054	0.5880000000000001	0.7080000000000001	0.5880000000000001	0.07840200711992418	0.003592564077453453	0.6360000900000901	0
001339	1.4007104028632382	0.9756344654661561	1.8466973354420804	40500	0.9745646445464364	1.3402476877004477	0.924	0.636	0.34800034800034796	0.34800000000000003	0.192	0.084	0.06046271516279056	0.0010698209197196329	0.422000058000058	0
001340	0.6791941833818943	1.0057628734883106	1.907771704941408	21990	1.006795655042675	0.727704855618095	0.612	0.924	0.792000792000792	0.8160000000000001	0.8640000000000001	0.684	0.04851067223620065	0.0010327815543644814	0.7820001320001321	0
001341	0.9118231421198579	0.9893445734418626	1.873376502554846	28440	0.9886441433982734	0.9411517095852033	0.924	0.54	0.504000504000504	0.396	0.228	0.312	0.0293285674653454	0.0007004300435891064	0.484000084000084	0
001342	0.5615818824058084	1.003621681863966	1.895120250741941	22290	1.000119054752922	0.7376326162677279	0.6960000000000001	0.5760000000000001	0.588000588000588	0.444	0.468	0.7200000000000001	0.1760507338619195	0.0035026271110440987	0.582000098000098	0
001343	0.8461533132474887	1.0022671454661811	1.9052192791042968	23280	1.0054486535980232	0.7703942264115167	0.924	0.8400000000000001	0.9240009240009239	0.6000000000000001	0.8160000000000001	0.768	0.07575908683597199	0.003181508131842037	0.8120001540001541	0
001344	1.284816534352596	1.0108188260325734	1.92449274522013	33660	1.0156199135515978	1.1138947448888166	1.524	1.548	1.956001956001956	2.112	2.244	2.196	0.17092178946377934	0.004801087519024305	1.930000326000326	0
001345	1.5961009494650549	0.9789647381259815	1.856639078615078	38190	0.9798112386772743	1.263803930698274	1.1400000000000001	0.876	0.6960006960006959	0.20400000000000001	0.28800000000000003	0.18000000000000002	0.33229701876678086	0.0008465005512927615	0.564000116000116	0
001346	1.8945716599248448	1.0155867234019407	1.9197032538202996	65010	1.0130923369454852	2.1513457327754595	2.3040000000000003	2.8800000000000003	3.4440034440034437	4.008	4.836	4.908	0.2567740728506147	0.0024943864564554996	3.730000574000575	0
001347	1.522321195237139	1.0121029544553468	1.919305298171196	46260	1.0128823222894445	1.5308606921734003	1.8840000000000001	2.124	2.22000222000222	2.436	2.7960000000000003	3.2760000000000002	0.008539496936261326	0.0007793678340977106	2.45600037000037	0
001348	0.7536097170696635	1.0042347501011304	1.9045300191250905	20910	1.0050849077942343	0.6919649172794163	0.78	0.9	0.792000792000792	0.6960000000000001	0.8400000000000001	0.768	0.06164479979024717	0.0008501576931039256	0.796000132000132	0
001349	1.2081846580212596	0.9983260871202309	1.8909223337269183	35520	0.9979036719584254	1.175446860916541	1.2000000000000002	1.092	0.876000876000876	1.044	0.792	0.6960000000000001	0.03273779710471869	0.0004224151618054117	0.950000146000146	0
001350	0.8681250410691266	0.991020140671533	1.880634463769937	20970	0.9924744150166726	0.6939504694093429	0.684	0.7200000000000001	0.516000516000516	0.468	0.252	0.30000000000000004	0.17417457165978367	0.0014542743451395612	0.49000008600008593	0
001351	1.0866856766633968	1.0042076540755314	1.905331522285661	34230	1.0055078881212174	1.1327574901231192	0.9960000000000001	1.3920000000000001	1.1160011160011158	1.1640000000000001	1.32	0.936	0.046071813459722444	0.0013002340456860217	1.154000186000186	0
001352	1.154966518023881	1.0051492515296323	1.906412005581768	33930	1.0060780957016366	1.1228297294734861	1.092	1.4640000000000002	1.3680013680013678	1.332	1.1520000000000001	1.284	0.032136788550394924	0.0009288441720043394	1.2820002280002278	0
001353	0.5747164769624559	0.9962793383936124	1.8906814603693	16800	0.9977765549405782	0.555954596379445	0.49200000000000005	0.516	0.46800046800046796	0.36000000000000004	0.372	0.252	0.01876188058301087	0.0014972165469657739	0.4100000780000779	0
001354	1.5792281780797504	0.9983582339807511	1.892274005402887	46530	0.9986169948192712	1.53979567675807	1.4640000000000002	1.4400000000000002	1.332001332001332	1.3920000000000001	0.876	0.9720000000000001	0.0394325013216803	0.00025876083852016674	1.2460002220002222	0
001355	1.46698157613475	1.0127117526400913	1.918610892945102	41850	1.012515861164846	1.384922610623796	1.776	1.9440000000000002	2.196002196002196	2.988	2.8920000000000003	2.9280000000000004	0.08205896551095404	0.00019589147524534667	2.454000366000366	0
001356	0.7103020147554832	1.0021330643305382	1.8964388413090865	22110	1.0008149195937432	0.7316759598779482	0.744	0.6960000000000001	0.7080007080007079	0.672	0.612	0.6000000000000001	0.021373945122465043	0.001318144736794924	0.6720001180001182	0
001357	1.1933141680361918	1.0022666470123889	1.8966988835374767	33900	1.0009521526730434	1.1218369534085229	1.26	1.4280000000000002	0.9360009360009359	1.068	1.092	1.08	0.07147721462766898	0.0013144943393454955	1.144000156000156	0
001358	1.5503940586425102	1.0079686529167098	1.9097529223027536	47640	1.0078412104547465	1.5765283911617118	1.8960000000000001	1.6680000000000001	2.256002256002256	1.788	1.9320000000000002	2.472	0.02613433251920161	0.00012744246196327857	2.002000376000376	0
001359	0.7046782331179259	1.018135220578305	1.9258627408929931	24090	1.0163429066053753	0.7971991801655256	0.912	1.236	1.2720012720012719	1.7160000000000002	2.136	2.412	0.09252094704759972	0.001792313972929671	1.614000212000212	0
001360	0.8864593804807936	0.9982675714906342	1.8915239793070215	29070	0.9982211806804359	0.9620000069494326	0.9960000000000001	0.7320000000000001	0.7200007200007199	0.624	0.468	0.66	0.0755406264686389	4.63908101983046e-05	0.7000001200001199	0
001361	0.6904071409649131	0.9912965948604469	1.8732470323323065	25290	0.9885758175827828	0.8369102227640574	0.684	0.40800000000000003	0.444000444000444	0.30000000000000004	0.34800000000000003	0.192	0.14650308179914429	0.002720777277664066	0.39600007400007403	0
001362	0.7035916603700165	0.9971786331418028	1.888431899396566	27510	0.9965893855286219	0.9103756515713411	0.6000000000000001	0.624	0.552000552000552	0.5880000000000001	0.49200000000000005	0.30000000000000004	0.20678399120132462	0.0005892476131809099	0.5260000920000921	0
001363	1.5932404276603829	0.9970433500002143	1.8871576087010145	50070	0.9959168992283902	1.6569432524237389	1.3920000000000001	1.4640000000000002	1.1400011400011398	1.368	0.9960000000000001	0.7320000000000001	0.06370282476335598	0.0011264507718240502	1.1820001900001902	0
001364	1.353836362180813	1.0176483475950173	1.92092812329558	46920	1.0137387419962114	1.5527017656025928	1.6920000000000002	2.1	2.916002916002916	3.228	3.8160000000000003	4.296	0.19886540342177983	0.003909605598805932	3.0080004860004865	0
001365	0.8425009012276682	0.9866158194060437	1.867524602593391	27090	0.9855558978604677	0.896476786661855	0.648	0.504	0.45600045600045597	0.312	0.276	0.14400000000000002	0.053975885434186854	0.0010599215455759925	0.3900000760000761	0
001366	1.2399718542891436	0.9785270325070612	1.875148058708068	25920	0.9895790534994707	0.8577585201282866	0.66	0.756	0.408000408000408	0.36000000000000004	0.228	0.084	0.382213334160857	0.01105202099240954	0.416000068000068	0
001367	1.1428511840822138	1.0146468214111803	1.9209056555285349	39330	1.013726884995617	1.3015294211668793	1.368	1.752	1.932001932001932	2.3160000000000003	2.544	2.8680000000000003	0.15867823708466555	0.0009199364155634271	2.1300003220003223	0
001368	0.9646555941445708	1.0049083491011779	1.9015974643551652	32160	1.0035372994546787	1.0642559416406518	1.248	0.8520000000000001	1.08000108000108	0.9720000000000001	1.1640000000000001	1.044	0.09960034749608104	0.001371049646499145	1.0600001800001804	0
001369	0.6132676509937403	1.0113330182826459	1.9154506120447023	20760	1.010848074043884	0.6870010369545999	0.684	0.876	0.9840009840009839	0.8520000000000001	1.1520000000000001	1.1520000000000001	0.07373338596085965	0.0004849442387617753	0.950000164000164	0
001370	0.7995677681258381	1.0083810643723319	1.911870141409621	24570	1.0089585385879012	0.8130835972049383	0.792	1.092	1.152001152001152	1.008	1.1760000000000002	1.104	0.013515829079100206	0.0005774742155693069	1.054000192000192	0
001371	1.0012608383197104	1.0106575145203507	1.915191325624105	31440	1.0107112398299198	1.0404293160815328	1.044	1.248	1.7400017400017398	1.788	1.524	1.6560000000000001	0.03916847776182242	5.372530956915256e-05	1.5000002900002898	0
001372	1.3737087174161904	0.9967595807248852	1.8826568906930212	46080	0.9935417181082996	1.5249040357836205	1.4640000000000002	0.924	1.2120012120012118	0.9600000000000001	0.768	0.7200000000000001	0.15119531836743016	0.0032178626165856317	1.008000202000202	0
001373	0.7243300722649568	1.0021847633225591	1.8986143245507	23190	1.0019629956814646	0.7674158982166268	0.7200000000000001	0.8640000000000001	0.528000528000528	0.8160000000000001	0.684	0.5640000000000001	0.04308582595166999	0.00022176764109449465	0.696000088000088	0
001374	1.2137451243076942	1.007349397241233	1.9043135544488143	42330	1.0049706720631033	1.4008070276632087	1.296	1.476	1.56000156000156	1.596	1.476	1.6440000000000001	0.18706190335551454	0.002378725178129759	1.5080002600002598	0
001375	1.5820686402381217	0.982538437046069	1.8631704960411133	42630	0.9832580885643808	1.4107347883128416	1.272	0.8520000000000001	0.588000588000588	0.504	0.30000000000000004	0.228	0.17133385192528006	0.0007196515183117702	0.624000098000098	0
001376	0.7949205097439291	1.0165291291072602	1.9204052160505705	25320	1.0134627861567875	0.8379029988290206	1.008	1.212	1.4400014400014398	1.9200000000000002	2.052	2.2920000000000003	0.0429824890850915	0.0030663429504727002	1.65400024000024	0
001377	0.7211040025151766	1.0052900301862144	1.904560111090234	23190	1.0051007883420375	0.7674158982166268	0.7320000000000001	0.876	0.78000078000078	0.8280000000000001	0.8520000000000001	0.756	0.04631189570145022	0.0001892418441769017	0.8040001300001302	0
001378	1.333688979234869	0.9918378001567227	1.8812314842128723	36480	0.992789482897364	1.2072156949953663	1.248	0.9	0.78000078000078	0.7080000000000001	0.624	0.396	0.12647328423950266	0.0009516827406412798	0.77600013000013	0
001379	0.9309572726899986	0.9883448260173585	1.85876754968658	30450	0.9809345048527406	1.0076677059377441	0.792	0.5760000000000001	0.504000504000504	0.40800000000000003	0.28800000000000003	0.21600000000000003	0.07671043324774551	0.007410321164617928	0.464000084000084	0
001380	0.8125416822612772	1.0019268890210424	1.9015602808336347	22500	1.0035176764527132	0.744582048722471	0.8400000000000001	0.888	0.7440007440007439	0.672	0.7320000000000001	0.6960000000000001	0.06795963353880619	0.001590787431670737	0.7620001240001241	0
001381	1.6021945635167618	0.9945744586098562	1.8820739983467385	48360	0.9932341061020648	1.600355016720831	1.4520000000000002	1.272	1.152001152001152	0.9720000000000001	0.804	0.66	0.001839546795930902	0.0013403525077914091	1.052000192000192	0
001382	0.9203963261528103	1.0043897248411497	1.9057200978805304	27630	1.005712952605378	0.9143467558311944	0.756	1.1760000000000002	1.2960012960012959	0.876	1.056	0.8160000000000001	0.006049570321615905	0.0013232277642283297	0.996000216000216	0
001383	0.9841511071591496	0.9813736159578972	1.864804417058074	28020	0.9841203639489554	0.9272528446757172	0.756	0.5760000000000001	0.33600033600033596	0.252	0.18000000000000002	0.132	0.05689826248343233	0.0027467479910582293	0.37200005600005603	0
001384	0.8933340809358953	0.9903583882214838	1.8799421222707968	26100	0.9921090429905886	0.8637151765180663	0.792	0.624	0.504000504000504	0.396	0.34800000000000003	0.252	0.029618904417828995	0.0017506547691047425	0.486000084000084	0
001385	1.17199580886979	1.003717740933343	1.9043538337614037	32160	1.0049919288187192	1.0642559416406518	1.26	1.1880000000000002	1.1880011880011878	1.356	1.1280000000000001	1.104	0.10773986722913809	0.0012741878853761435	1.204000198000198	0
001386	1.0316514538248933	0.9936725972996552	1.8835935218930029	30600	0.9940360100721003	1.0126315862625606	0.876	0.804	0.6720006720006719	0.7080000000000001	0.504	0.34800000000000003	0.01901986756233276	0.0003634127724451153	0.6520001120001121	0
001387	0.9652914685600762	1.0112616274259685	1.9157986716728523	30990	1.01103175688204	1.0255376751070833	1.212	1.332	1.26000126000126	1.524	1.596	2.004	0.060246206547007075	0.00022987054392853423	1.4880002100002099	0
001388	1.0001199923439137	1.002027249316267	1.8976884193089925	29910	1.001474364168628	0.9897977367684048	1.284	0.744	0.9960009960009959	0.9600000000000001	0.8640000000000001	0.8640000000000001	0.01032225557550892	0.0005528851476390706	0.952000166000166	0
001389	0.5493319240922356	0.9999867852508946	1.8980466592614944	16200	1.0016634195082723	0.5360990750801791	0.612	0.49200000000000005	0.46800046800046796	0.40800000000000003	0.42000000000000004	0.40800000000000003	0.013232849012056569	0.0016766342573777404	0.468000078000078	0
001390	0.9009091733407818	1.0140190258549409	1.912937867507176	32220	1.009522013763159	1.0662414937705784	1.1400000000000001	1.224	1.5000015000015	1.776	1.9680000000000002	2.112	0.16533232042979662	0.004497012091781771	1.62000025000025	0
001391	0.5612995757025333	1.0018485535629276	1.8947328512357653	19710	0.9999146109305437	0.6522538746808846	0.516	0.636	0.6000006000006	0.456	0.49200000000000005	0.456	0.09095429897835128	0.0019339426323838893	0.5260001000001	0
001392	0.886813266668883	1.0205823014535262	1.932172383262923	25020	1.0196727182943024	0.8279752381793878	1.1400000000000001	1.752	1.8720018720018718	2.4000000000000004	3.084	3.8760000000000003	0.058838028489495264	0.0009095831592238479	2.3540003120003123	0
001393	0.9606980571067238	1.0019489048062606	1.9031216012642465	27780	1.00434163805231	0.9193106361560108	0.8400000000000001	1.116	1.1640011640011638	0.768	0.7320000000000001	0.8520000000000001	0.041387420950713016	0.0023927332460493833	0.912000194000194	0
001394	0.9358726667230709	1.0002874203862666	1.894383922990963	27240	0.9997304696940011	0.9014406669866716	0.9960000000000001	0.768	0.9000009000008999	0.924	0.5880000000000001	0.7080000000000001	0.03443199973639932	0.0005569506922654677	0.8140001500001501	0
001395	0.9691463258806216	0.9964834113986896	1.887485967970986	27660	0.9960901855212123	0.9153395318961577	0.78	0.8640000000000001	0.828000828000828	0.744	0.5640000000000001	0.42000000000000004	0.05380679398446386	0.00039322587747725457	0.700000138000138	0
001396	0.4898909690335819	0.9917278481444202	1.8777803445162928	12870	0.990968199751974	0.42590093186925343	0.444	0.324	0.3000003000003	0.30000000000000004	0.18000000000000002	0.156	0.0639900371643285	0.0007596483924461328	0.28400005000004996	0
001397	1.3080469274580893	0.998543231778949	1.8933026119559169	33420	0.9991598252877474	1.1059525363691103	1.332	1.1880000000000002	0.9720009720009719	1.008	0.9720000000000001	0.756	0.20209439108897898	0.0006165935087983909	1.0380001620001622	0
001398	2.2961354305088384	0.9705470052570054	1.8542992453882343	51900	0.9785764295435562	1.7175025923864997	1.1400000000000001	0.9840000000000001	0.7320007320007319	0.336	0.14400000000000002	0.10800000000000001	0.5786328381223387	0.008029424286550735	0.574000122000122	0
001399	0.5613778055146675	1.0119411194817403	1.915922662787334	17220	1.0110971911868893	0.5698534612889311	0.5640000000000001	0.8160000000000001	1.0200010200010199	0.9960000000000001	0.9600000000000001	1.056	0.008475655774263569	0.0008439282948509153	0.9020001700001701	0
001400	0.8035410983035137	1.00216761702761	1.9011532006003784	23430	1.0033028464449953	0.7753581067363331	0.804	0.936	0.7320007320007319	0.672	0.744	0.6960000000000001	0.028182991567180626	0.0011352294173854194	0.7640001220001219	0
001401	0.6726495054290843	1.0102658961672446	1.914475712222972	18660	1.0103335864340313	0.6175067124071693	0.624	1.02	1.0920010920010919	1.116	0.9720000000000001	1.104	0.05514279302191505	6.769026678665746e-05	0.988000182000182	0
001402	0.9073840196611231	1.0100791575915962	1.906006440525487	28290	1.0058640653040565	0.9361878292603868	1.008	1.2000000000000002	1.356001356001356	1.272	1.5	1.512	0.028803809599263652	0.00421509228753969	1.3080002260002261	0
001403	1.2578421369868205	0.9967727116331219	1.8954092191275185	37080	1.000271553143736	1.2270712162946322	1.1880000000000002	1.044	1.128001128001128	0.804	0.636	0.7200000000000001	0.03077092069218823	0.0034988415106141924	0.9200001880001881	0
001404	1.272051999101489	0.9986347863560318	1.8951678382471848	34770	1.000144168288986	1.1506274592924586	1.272	1.212	1.056001056001056	0.8400000000000001	0.876	0.8280000000000001	0.12142453980903034	0.0015093819329542457	1.0140001760001762	0
001405	1.1235981762748268	0.9788025824354609	1.8501193874163144	47550	0.9763705771169139	1.573550062966822	1.056	0.48000000000000004	0.264000264000264	0.28800000000000003	0.20400000000000001	0.10800000000000001	0.44995188669199515	0.002432005318547037	0.40000004400004413	0
001406	0.9277705585981529	0.9924017539388179	1.8952931670693085	19230	1.000210308547403	0.6363694576414719	0.8520000000000001	0.744	0.504000504000504	0.504	0.384	0.336	0.29140110095668104	0.007808554608585094	0.5540000840000839	0
001407	1.4400174479089167	0.9977851480879787	1.8929067634938117	40530	0.9989509226655571	1.3412404637654112	1.4040000000000001	1.26	1.2000012000012	0.9960000000000001	0.912	0.8280000000000001	0.09877698414350555	0.0011657745775783823	1.1000002000002	0
001408	0.5438741969685054	0.9991165166774247	1.887236090905396	15060	0.995958316942137	0.49837358461157394	0.516	0.5640000000000001	0.444000444000444	0.36000000000000004	0.468	0.324	0.045500612356931425	0.0031581997352877478	0.446000074000074	0
001409	0.6214825767133074	0.9665780603708612	1.833279375331416	21060	0.9674835331619022	0.6969287976042329	0.444	0.168	0.12000012000011999	0.12000000000000001	0.012	0.036000000000000004	0.07544622089092545	0.0009054727910409177	0.15000002000002	0
001410	1.0529066594660328	1.0160118405146068	1.927477990704569	28680	1.0171953285633542	0.9490939181049097	1.3920000000000001	1.6920000000000002	1.728001728001728	2.148	2.58	3.24	0.10381274136112306	0.0011834880487473498	2.130000288000288	0
001411	0.9191935306137747	1.0043062328216248	1.9035804085166983	26010	1.0045837661576142	0.8607368483231764	1.008	0.9480000000000001	0.9360009360009359	1.1880000000000002	0.804	0.9840000000000001	0.058456682290598305	0.00027753333598945495	0.978000156000156	0
001412	1.2645225769328816	1.0113855407912022	1.922748874491671	35160	1.014699613985449	1.1635335481369813	1.56	1.8	1.656001656001656	2.064	1.9920000000000002	2.724	0.10098902879590033	0.0033140731942467028	1.9660002760002762	0
001413	0.5658761192044119	1.0083332763844808	1.9073606451081824	17190	1.006578724865452	0.5688606852239678	0.7200000000000001	0.624	0.6720006720006719	0.78	0.8160000000000001	0.8400000000000001	0.0029845660195558787	0.001754551519028702	0.742000112000112	0
001414	0.5633665735154723	1.0059955932117806	1.9020286445471963	19260	1.0037648478257721	0.6373622337064352	0.504	0.7080000000000001	0.84000084000084	0.636	0.624	0.636	0.07399566019096293	0.002230745386008426	0.6580001400001401	0
001415	0.8983645178801831	1.002746382454722	1.900406805612488	29580	1.002908948564653	0.9788772000538085	0.9	1.092	0.816000816000816	0.8640000000000001	0.7200000000000001	0.9	0.0805126821736254	0.00016256610993092835	0.882000136000136	0
001416	1.3366817580789767	1.0117765485091172	1.918205558909824	39780	1.0123019526848627	1.3164210621413286	1.536	1.9920000000000002	1.8240018240018239	2.124	2.8560000000000003	2.424	0.02026069593764812	0.0005254041757454253	2.126000304000304	0
001417	0.8497886003226649	1.008832137546588	1.9159254885839505	24480	1.0110986824553403	0.8101052690100484	0.9720000000000001	1.044	1.2000012000012	1.1520000000000001	1.08	1.4280000000000002	0.03968333131261648	0.0022665449087522216	1.1460002000002	0
001418	1.2398341516382205	1.0089616171518576	1.9084028590907465	38400	1.007128736434736	1.2707533631530172	1.4160000000000001	1.572	1.6920016920016918	1.608	1.812	1.9800000000000002	0.030919211514796707	0.00183288071712151	1.6800002820002822	0
001419	1.0813922720312155	1.0086505592825237	1.9170514809595651	31620	1.011692906716264	1.0463859724713125	1.248	1.1520000000000001	1.728001728001728	1.476	1.4400000000000002	1.6440000000000001	0.035006299559902976	0.0030423474337404333	1.4480002880002882	0
001420	1.0078722268143658	1.0103053195869223	1.915696543366964	30750	1.0109778603207484	1.017595466587377	1.236	1.296	1.248001248001248	1.524	1.9320000000000002	1.62	0.00972323977301115	0.0006725407338261657	1.4760002080002081	0
001421	1.7864080485992213	0.994572242659503	1.8898936665233048	46620	0.9973608094825849	1.54277400495296	1.608	1.56	1.128001128001128	1.008	1.08	0.684	0.2436340436462614	0.0027885668230819283	1.178000188000188	0
001422	1.0669641744868492	0.9840598638041738	1.860650521514396	33840	0.9819282127738207	1.1198514012785963	0.9480000000000001	0.444	0.612000612000612	0.336	0.21600000000000003	0.18000000000000002	0.052887226791747066	0.0021316510303530656	0.45600010200010205	0
001423	0.9211040301737264	0.9879995144090289	1.869754082574281	24180	0.986732469853831	0.8001775083604155	0.684	0.792	0.444000444000444	0.324	0.276	0.228	0.12092652181331098	0.0012670445551978826	0.45800007400007403	0
001424	0.7044218343236329	0.9933363882307402	1.8835529886537696	23970	0.9940146193108058	0.7932280759056725	0.744	0.49200000000000005	0.49200049200049195	0.264	0.40800000000000003	0.276	0.08880624158203954	0.0006782310800655944	0.446000082000082	0
001425	0.8876064402332791	1.0131637141172112	1.9192485622702893	24060	1.012852380835564	0.7962064041005623	1.2000000000000002	1.1640000000000001	1.26000126000126	1.548	2.124	1.872	0.09140003613271674	0.00031133328164711926	1.52800021000021	0
001426	0.5817638176545971	0.9942778278360426	1.8792618052361303	22110	0.9917500166811095	0.7316759598779482	0.48000000000000004	0.49200000000000005	0.528000528000528	0.276	0.252	0.264	0.14991214222335114	0.0025278111549330573	0.38200008800008806	0
001427	0.71549128341498	1.0142900318674954	1.92073612564388	20670	1.0136374183414945	0.68402270875971	0.8280000000000001	1.104	1.308001308001308	1.296	1.512	1.8	0.031468574655269976	0.0006526135260009891	1.3080002180002182	0
001428	0.9804697542426115	1.008700864998441	1.9068832220121557	30630	1.0063267725498517	1.0136243623275238	1.308	1.008	1.2360012360012358	1.308	1.596	1.4400000000000002	0.03315460808491233	0.0023740924485893267	1.316000206000206	0
001429	0.9765264049431075	1.003955284334103	1.8971855168898295	31530	1.0012089655524246	1.0434076442764226	0.9600000000000001	1.116	1.0200010200010199	1.092	1.008	0.9	0.06688123933331513	0.002746318781678525	1.01600017000017	0
001430	0.7868350147378104	0.9923253106972488	1.875507776065476	27300	0.9897688885156541	0.9034262191165982	0.756	0.516	0.516000516000516	0.40800000000000003	0.34800000000000003	0.264	0.11659120437878778	0.0025564221815946864	0.46800008600008597	0
001431	0.408025469187364	1.0026304833631523	1.8933089926205164	14730	0.9991631925802691	0.4874530478969777	0.372	0.396	0.576000576000576	0.36000000000000004	0.384	0.324	0.0794275787096137	0.0034672907828832145	0.402000096000096	0
001432	0.9354961527703448	0.9912230249564352	1.8696260377437883	33240	0.9866648962659342	1.0999958799793306	0.78	0.8160000000000001	0.516000516000516	0.42000000000000004	0.336	0.324	0.16449972720898576	0.004558128690500984	0.532000086000086	0
001433	0.6323598845277926	1.0063260938166452	1.900050831807533	24930	1.0027210891477167	0.8249969099844978	0.804	0.648	0.624000624000624	0.876	0.744	0.792	0.19263702545670525	0.0036050046689284354	0.748000104000104	0
001434	1.1523097001774034	1.0103668122078169	1.9136715669287256	35820	1.0099092117637427	1.1853746215661738	1.272	1.6680000000000001	1.56000156000156	1.7160000000000002	1.8960000000000001	2.016	0.033064921388770374	0.0004576004440741688	1.6880002600002602	0
001435	0.39410940797820804	1.008321681392184	1.910129632534837	14040	1.0080400131856442	0.4646191984028219	0.324	0.54	0.6000006000006	0.7080000000000001	0.5880000000000001	0.42000000000000004	0.07050979042461386	0.00028166820653985347	0.5300001000001	0
001436	1.318759214222968	0.984017707673611	1.8664337136661	33630	0.9849801988765243	1.1129019688238533	0.9840000000000001	0.78	0.6000006000006	0.42000000000000004	0.30000000000000004	0.20400000000000001	0.20585724539911476	0.0009624912029133625	0.5480001000001	0
001437	0.9574656000596278	1.0054513332395159	1.9033671900206413	27810	1.00447124354558	0.9203034122209741	0.9600000000000001	1.056	1.248001248001248	1.104	1.092	1.008	0.03716218783865366	0.000980089693935815	1.078000208000208	0
001438	1.3535864199698533	0.9909138281799881	1.8789345364240375	38400	0.9915773058597924	1.2707533631530172	1.056	0.9960000000000001	0.792000792000792	0.8160000000000001	0.528	0.34800000000000003	0.08283305681683606	0.0006634776798043474	0.756000132000132	0
001439	0.5943915788398728	0.9978655919915316	1.8950572810512305	17730	1.0000858235173173	0.5867306543933072	0.504	0.54	0.552000552000552	0.48000000000000004	0.36000000000000004	0.312	0.007660924446565631	0.002220231525785765	0.45800009200009195	0
001440	0.8990258612834463	1.0020612357067507	1.9006678864838311	24900	1.0030467297709693	0.8240041339195345	0.8160000000000001	1.068	0.9240009240009239	0.756	0.8160000000000001	0.7320000000000001	0.07502172736391177	0.0009854940642186616	0.8520001540001539	0
001441	0.5709197011578087	1.0072031889187745	1.9074605736322696	18420	1.006631460527484	0.6095645038874629	0.552	0.684	0.9120009120009119	0.66	0.756	0.6960000000000001	0.038644802729654204	0.0005717283912904936	0.710000152000152	0
001442	0.8202488799925236	0.9968640629085881	1.886856519100404	25410	0.9957580040624289	0.8408813270239106	0.792	0.624	0.6720006720006719	0.7200000000000001	0.384	0.444	0.020632447031387002	0.0011060588461592191	0.6060001120001121	0
001443	2.0570227306317266	0.9980439312557985	1.8974421018268988	54660	1.001344374102159	1.8088379903631229	1.848	2.076	1.6200016200016198	1.512	1.332	1.1760000000000002	0.2481847402686037	0.0033004428463605517	1.5940002700002702	0
001444	0.8957318910749686	1.0101421639815418	1.9157132495562497	29400	1.0109866767418862	0.9729205436640288	1.1520000000000001	1.08	1.248001248001248	1.236	1.356	1.7160000000000002	0.07718865258906016	0.0008445127603444735	1.298000208000208	0
001445	0.8697583076228028	1.0100586774258942	1.910705773905808	26880	1.0083440624738695	0.889527354207112	0.8640000000000001	1.236	1.248001248001248	1.608	1.212	1.4040000000000001	0.019769046584309224	0.001714614952024629	1.262000208000208	0
001446	0.9522136824384736	1.0116158485741866	1.913695437781031	32040	1.0099218092198854	1.0602848373807987	1.044	1.3920000000000001	1.56000156000156	1.3800000000000001	1.776	1.836	0.10807115494232511	0.0016940393543012355	1.49800026000026	0
001447	0.8688122393089421	0.9976462644633189	1.8921696128319532	25260	0.9985619033287314	0.8359174466990941	0.7320000000000001	0.8640000000000001	0.7440007440007439	0.6000000000000001	0.5880000000000001	0.444	0.03289479260984807	0.0009156388654124603	0.662000124000124	0
001448	1.1369835003322437	1.002079333737265	1.8939539352056456	34740	0.9995035505962614	1.1496346832274953	1.296	1.104	0.9600009600009599	1.1400000000000001	0.9480000000000001	1.008	0.012651182895251578	0.002575783141003707	1.07600016000016	0
001449	0.8926030399041738	1.0120084503407214	1.9206453563693964	23640	1.0135895163252706	0.7823075391910762	1.1760000000000002	1.296	1.056001056001056	1.488	1.6800000000000002	1.9440000000000002	0.11029550071309757	0.0015810659845492125	1.4400001760001764	0
001450	0.7878941033614656	1.011120159457809	1.911451571937441	27960	1.0087376453202042	0.9252672925457907	1.068	0.9	1.128001128001128	1.1280000000000001	1.62	1.4160000000000001	0.13737318918432506	0.0023825141376048187	1.210000188000188	0
001451	1.0189470860226606	0.9664176698084784	1.855720862296329	21480	0.9793266648691444	0.710827662513719	0.5880000000000001	0.34800000000000003	0.144000144000144	0.168	0.07200000000000001	0.024	0.3081194235089416	0.012908995060666006	0.22400002400002403	0
001452	0.9704349062807774	1.0068831958053999	1.9079374945856504	35370	1.006883147845426	1.1704829805917243	1.1760000000000002	0.9840000000000001	1.2120012120012118	1.1640000000000001	1.332	1.2000000000000002	0.20004807431094684	4.7959973770161923e-08	1.178000202000202	0
001453	0.9238592648175415	0.9942335169421437	1.8942145362140608	24930	0.9996410785626803	0.8249969099844978	0.876	0.7200000000000001	0.612000612000612	0.5640000000000001	0.42000000000000004	0.396	0.09886235483304373	0.005407561620536572	0.598000102000102	0
001454	0.7968375445095266	0.9889472275902004	1.8684893277661243	26310	0.9860650159639088	0.8706646089728094	0.684	0.6000000000000001	0.396000396000396	0.36000000000000004	0.18000000000000002	0.264	0.0738270644632828	0.002882211626291542	0.414000066000066	0
001455	1.1291688653900107	0.995450532026791	1.89217139982328	33630	0.9985628463844959	1.1129019688238533	0.912	1.104	0.84000084000084	0.7080000000000001	0.5880000000000001	0.504	0.01626689656615743	0.0031123143577048706	0.7760001400001398	0
001456	0.7426400409001604	1.010002378638227	1.906178758018827	25950	1.005955003073567	0.8587512961932499	0.8640000000000001	0.9	1.1400011400011398	1.068	1.1640000000000001	1.26	0.11611125529308941	0.004047375564660172	1.0660001900001899	0
001457	0.6721101136655591	0.999156224254195	1.8958653264070584	19710	1.000512256382014	0.6522538746808846	0.8400000000000001	0.48000000000000004	0.6360006360006359	0.468	0.384	0.552	0.01985623898467448	0.0013560321278188736	0.560000106000106	0
001458	1.033932922823787	0.989665608802267	1.8844667705579847	23700	0.9944968529284014	0.7842930913210028	0.756	0.78	0.6000006000006	0.528	0.372	0.24000000000000002	0.24963983150278424	0.0048312441261344485	0.5460001000001	0
001459	0.7084952824423429	1.000152522752618	1.896842791427996	18420	1.0010280977342507	0.6095645038874629	0.7320000000000001	0.612	0.7440007440007439	0.456	0.7080000000000001	0.444	0.09893077855488008	0.0008755749816327096	0.6160001240001239	0
001460	1.28155851779029	1.0053239342009295	1.905769974371477	37290	1.0057392741166176	1.2340206487493752	1.308	1.476	1.4640014640014638	1.608	1.32	1.4160000000000001	0.047537869040914726	0.0004153399156880955	1.4320002440002442	0
001461	1.0080066540869512	1.0047106240284307	1.8999564144097192	28140	1.0026712618934215	0.9312239489355704	1.032	1.1760000000000002	1.128001128001128	1.104	0.9840000000000001	1.116	0.07678270515138086	0.002039362135009215	1.090000188000188	0
001462	0.5347534955858069	1.0023942410636406	1.9077992161243245	14730	1.0068101736244077	0.4874530478969777	0.6960000000000001	0.5640000000000001	0.36000036000035995	0.49200000000000005	0.456	0.5640000000000001	0.047300447688829184	0.004415932560767111	0.52200006000006	0
001463	0.8021278047041864	1.008709362200424	1.909430100328362	26880	1.0076708463800892	0.889527354207112	0.888	1.02	1.08000108000108	0.9600000000000001	1.4520000000000002	1.08	0.08739954950292561	0.0010385158203347622	1.08000018000018	0
001464	0.8249835826337207	0.9907679295664354	1.8856013783164152	18600	0.9950956238182341	0.6155211602772427	0.672	0.672	0.444000444000444	0.42000000000000004	0.28800000000000003	0.252	0.20946242235647805	0.004327694251798686	0.458000074000074	0
001465	0.8512377972243728	0.9664736531291783	1.8531964889855397	20790	0.9779944676914499	0.6879938130195632	0.5760000000000001	0.276	0.156000156000156	0.07200000000000001	0.060000000000000005	0.0	0.16324398420480957	0.011520814562271608	0.19000002600002605	1
001466	0.8455475310286984	1.0134436991687774	1.9125878866137087	30030	1.0093373170083124	0.9937688410282579	0.9600000000000001	1.104	1.6200016200016198	1.764	1.62	1.8	0.14822130999955951	0.004106382160464994	1.4780002700002701	0
001467	1.3452979050014764	1.0041718081139654	1.9020767269248888	37770	1.0037902225227653	1.249905065788788	1.536	1.368	1.356001356001356	1.4040000000000001	1.5	1.32	0.09539283921268837	0.000381585591200162	1.414000226000226	0
001468	1.1251376061360807	0.9945255418327663	1.8693578100859	44460	0.986523343458633	1.4712941282756027	1.1400000000000001	0.876	0.7680007680007679	0.54	0.636	0.49200000000000005	0.34615652213952197	0.008002198374133296	0.7420001280001279	0
001469	0.9404336489818901	1.0150898746646781	1.922956268857052	27360	1.0148090630067366	0.9054117712465247	1.308	1.356	1.5120015120015118	1.6800000000000002	2.3760000000000003	2.604	0.03502187773536536	0.000280811657941582	1.806000252000252	0
001470	0.7104596998584829	1.0108004913528827	1.909091112830667	23670	1.00749195121202	0.7833003152560395	0.78	0.9600000000000001	1.056001056001056	1.2000000000000002	1.1640000000000001	1.236	0.0728406153975566	0.0033085401408627924	1.066000176000176	0
001471	1.486178133163179	0.9922302960819102	1.8825599993566944	41670	0.9934905852729753	1.3789659542340162	1.272	1.1880000000000002	0.888000888000888	0.768	0.672	0.48000000000000004	0.10721217892916268	0.0012602891910651337	0.8780001480001479	0
001472	0.7759815246038744	1.0100363668703558	1.9154688696295892	26070	1.010857709188953	0.862722400453103	0.8400000000000001	0.9720000000000001	1.152001152001152	1.4160000000000001	1.068	1.284	0.08674087584922863	0.0008213423185972069	1.122000192000192	0
001473	1.7422647083654323	0.9964996679414005	1.892839215856015	44250	0.9989152754924356	1.4643446958208597	1.62	1.548	1.2720012720012719	1.1760000000000002	1.044	0.8520000000000001	0.27792001254457266	0.0024156075510350927	1.252000212000212	0
001474	1.2283674549717292	0.9867193788156035	1.8851907654111617	27000	0.9948789295000183	0.8934984584669652	0.9480000000000001	0.804	0.564000564000564	0.612	0.264	0.264	0.334868996504764	0.008159550684414874	0.5760000940000941	0
001475	1.2467231250325472	0.9877573094417976	1.868846599461058	34770	0.9862535603212851	1.1506274592924586	0.9600000000000001	0.8640000000000001	0.612000612000612	0.516	0.444	0.24000000000000002	0.09609566574008865	0.001503749120512543	0.6060001020001021	0
001476	1.0451432357761783	0.9997470050822992	1.895630758306532	31830	1.0003884668615959	1.0533354049260557	1.02	0.936	0.9360009360009359	0.912	0.8520000000000001	0.624	0.008192169149877415	0.0006414617792966926	0.8800001560001559	0
001477	1.0037740164501363	1.004444944497697	1.9037048147845173	31170	1.0046494195529214	1.0314943314968632	0.9600000000000001	1.248	1.2120012120012118	0.9	1.104	1.032	0.027720315046726896	0.00020447505522436238	1.0760002020002022	0
001478	0.604361579996266	1.0055244663945258	1.9033680821700696	19050	1.0044717143630084	0.6304128012516921	0.7200000000000001	0.5640000000000001	0.7560007560007559	0.66	0.744	0.66	0.026051221255426027	0.0010527520315173344	0.684000126000126	0
001479	0.8765580564779594	1.0031492129809596	1.9036311444943927	26730	1.004610541249081	0.8845634738822955	0.9480000000000001	0.9600000000000001	0.828000828000828	0.8400000000000001	0.804	0.8640000000000001	0.008005417404336135	0.001461328268121287	0.8740001380001381	0
001480	0.974811293778012	1.0035284703476852	1.904322235203465	30540	1.0049752531909406	1.010646034132634	0.9600000000000001	1.044	1.104001104001104	0.9840000000000001	0.9960000000000001	0.8640000000000001	0.035834740354621974	0.0014467828432553897	0.9920001840001841	0
001481	0.651495523312344	0.9979809641608602	1.889851904534353	22050	0.997338770268504	0.7296904077480215	0.636	0.504	0.588000588000588	0.48000000000000004	0.516	0.312	0.07819488443567757	0.0006421938923562021	0.5060000980000979	0
001482	0.6124081487694061	1.0065333467532076	1.8984305672108668	24960	1.001866020718031	0.8259896860494611	0.624	0.744	0.9000009000008999	0.6000000000000001	0.744	0.792	0.21358153728005502	0.004667326035176611	0.73400015000015	0
001483	1.1374605304730911	1.0109057768789558	1.9138050019959556	38400	1.009979629961879	1.2707533631530172	1.4520000000000002	1.368	1.5240015240015239	1.9560000000000002	1.9440000000000002	2.064	0.1332928326799261	0.0009261469170767089	1.7180002540002544	0
001484	0.9590402123681108	1.0023086198503683	1.905975271899564	26310	1.005847616565944	0.8706646089728094	0.9600000000000001	0.9840000000000001	0.9600009600009599	0.924	0.9	0.768	0.08837560339530137	0.0035389967155756707	0.91600016000016	0
001485	0.6340641506333465	0.998926261034354	1.886447245469446	22950	0.9955420165245569	0.7594736896969204	0.672	0.5880000000000001	0.38400038400038394	0.648	0.456	0.372	0.12540953906357388	0.0033842445097971297	0.520000064000064	0
001486	0.7922175991137054	0.9860396056706873	1.8751578914513083	24480	0.9895842425706504	0.8101052690100484	0.648	0.504	0.32400032400032397	0.28800000000000003	0.264	0.132	0.01788766989634305	0.003544636899963094	0.360000054000054	0
001487	1.2854196851941244	0.9555831859527868	1.8277598176599423	26130	0.9645706758912951	0.8647079525830297	0.552	0.30000000000000004	0.19200019200019197	0.07200000000000001	0.036000000000000004	0.012	0.42071173261109474	0.008987489938508286	0.19400003200003202	0
001488	1.2245089138432812	0.9894880028276696	1.8705680249216132	37890	0.9871620147603974	1.2538761700486412	1.2000000000000002	0.792	0.564000564000564	0.516	0.504	0.312	0.02936725620535996	0.0023259880672721334	0.648000094000094	0
001489	0.9070620612624645	1.008146453699451	1.9100441041763403	25170	1.0079948769780496	0.8329391185042042	1.1280000000000001	0.9840000000000001	1.1640011640011638	1.236	1.1520000000000001	1.4040000000000001	0.07412294275826026	0.00015157672140153622	1.1780001940001938	0
001490	1.0447384600492053	1.0042227971829567	1.9002160492585176	31800	1.0028082799847322	1.0523426288610924	1.092	1.056	1.2120012120012118	1.2000000000000002	1.032	1.02	0.00760416881188708	0.0014145171982244964	1.102000202000202	0
001491	1.178126646211729	1.01102463545335	1.915467100146478	37710	1.0108567753728661	1.2479195136588614	1.308	1.6560000000000001	1.776001776001776	1.764	2.136	2.1	0.06979286744713242	0.0001678600804839725	1.790000296000296	0
001492	1.0080622807521946	0.9948735136844319	1.8764347208921848	38280	0.9902580686526576	1.2667822588931639	1.056	0.8280000000000001	0.576000576000576	0.5880000000000001	0.54	0.468	0.25871997814096925	0.004615445031774246	0.676000096000096	0
001493	0.6094549267670545	0.9859095641377191	1.878987773196196	16740	0.9916054007050816	0.5539690442495184	0.49200000000000005	0.30000000000000004	0.3000003000003	0.24000000000000002	0.276	0.07200000000000001	0.055485882517536056	0.0056958365673625	0.28000005000005	0
001494	1.124406067034875	0.9966541520035523	1.8840752718474485	41850	0.9942902458172351	1.384922610623796	1.236	0.9960000000000001	0.828000828000828	0.504	0.7080000000000001	0.6960000000000001	0.26051654358892096	0.0023639061863172106	0.8280001380001379	0
001495	0.8962992987525775	0.9911357458304285	1.879203767656004	23760	0.9917193882870784	0.7862786434509293	0.648	0.804	0.516000516000516	0.456	0.384	0.24000000000000002	0.11002065530164817	0.0005836424566498799	0.5080000860000861	0
001496	0.9157105552446898	0.9629020249692782	1.8240553803413555	28320	0.9626157190235153	0.9371806053253502	0.6000000000000001	0.228	0.16800016800016798	0.07200000000000001	0.036000000000000004	0.024	0.021470050080660386	0.00028630594576295465	0.18800002800002802	0
001497	0.9201192566538428	1.015464631901503	1.9232548910202096	31080	1.0149666560224981	1.0285160033019733	1.068	1.4160000000000001	1.6440016440016438	2.148	2.2920000000000003	2.244	0.10839674664813059	0.0004979758790049083	1.8020002740002738	0
001498	0.733606503285466	1.0046471031907975	1.9014177545200133	21480	1.0034424604963639	0.710827662513719	0.7320000000000001	0.9960000000000001	0.7560007560007559	0.612	0.9480000000000001	0.756	0.022778840771746967	0.0012046426944336552	0.8000001260001262	0
001499	0.6831066716572822	1.0076264581670922	1.906970046168928	20400	1.0063725925940241	0.6750877241750404	0.684	0.9840000000000001	0.78000078000078	0.876	1.008	0.8640000000000001	0.008018947482241856	0.0012538655730680581	0.8660001300001299	0
001500	1.2685699320596768	1.000941864519461	1.892808893734435	42480	0.9988992734832962	1.4057709079880252	1.224	1.308	1.248001248001248	0.9480000000000001	1.2000000000000002	0.888	0.13720097592834835	0.002042591036164776	1.136000208000208	0
001501	0.7444075244217778	1.0102038435767293	1.9114673579192525	22980	1.0087459761167334	0.7604664657618837	0.936	0.9840000000000001	0.9120009120009119	1.044	1.284	1.332	0.01605894134010588	0.0014578674599958763	1.082000152000152	0
001502	1.0625737743128043	1.0050404689207977	1.901666584502255	34350	1.0035737764941408	1.1367285943829724	0.9960000000000001	1.224	1.4640014640014638	1.104	1.2000000000000002	1.068	0.07415482007016805	0.0014666924266568682	1.1760002440002442	0
001503	0.6079495336521313	0.9971114670637663	1.8812844646391085	21570	0.9928174424602397	0.7138059907086088	0.66	0.5760000000000001	0.38400038400038394	0.324	0.444	0.34800000000000003	0.1058564570564775	0.0042940246035265695	0.45600006400006404	0
001504	0.8639830097574709	1.0065553181263713	1.8981961581545252	32550	1.0017423151306089	1.0771620304851748	0.924	1.08	1.0440010440010439	1.032	0.9	1.212	0.2131790207277039	0.004813002995762483	1.032000174000174	0
001505	1.1158903198132217	1.015127836645713	1.9215228661436567	35160	1.014052607913061	1.1635335481369813	1.4280000000000002	1.8	1.56000156000156	2.448	2.8080000000000003	2.8560000000000003	0.04764322832375956	0.0010752287326520893	2.15000026000026	0
001506	1.0054408189167714	1.008957977454221	1.911748581894085	30210	1.008894387520059	0.9997254974180377	1.1640000000000001	1.1400000000000001	1.5480015480015479	1.368	1.356	1.62	0.005715321498733661	6.358993416188952e-05	1.366000258000258	0
001507	0.49743648433038745	1.0009095088635458	1.8865413832831843	19260	0.9955916962328791	0.6373622337064352	0.5880000000000001	0.516	0.37200037200037195	0.336	0.456	0.42000000000000004	0.13992574937604774	0.005317812630666663	0.448000062000062	0
001508	1.121238207626413	1.0089913968038	1.912217608190693	35550	1.0091419085606022	1.1764396369815042	1.26	1.4640000000000002	1.5120015120015118	1.4520000000000002	1.6680000000000001	1.776	0.055201429355091314	0.0001505117568021408	1.522000252000252	0
001509	1.492305797017158	0.9875597295542748	1.877915755808501	37500	0.991039660870873	1.2409700812041182	1.1520000000000001	0.912	0.78000078000078	0.756	0.43200000000000005	0.28800000000000003	0.2513357158130398	0.0034799313165981838	0.7200001300001301	0
001510	1.0736724985657968	0.96788674504474	1.8192164311107797	34980	0.9600620418473117	1.1575768917472016	0.624	0.40800000000000003	0.24000024000023998	0.10800000000000001	0.07200000000000001	0.0	0.08390439318140475	0.00782470319742834	0.24200004000004002	1
001511	1.2733494726665642	1.0057405950577563	1.9069961535012936	39060	1.0063863703163387	1.2925944365822095	1.236	1.536	1.6920016920016918	1.356	1.536	1.3920000000000001	0.01924496391564534	0.0006457752585824483	1.458000282000282	0
001512	0.6641892311902902	0.9992948309127127	1.8969503643217271	18330	1.0010848675886983	0.606586175692573	0.744	0.612	0.49200049200049195	0.444	0.5760000000000001	0.43200000000000005	0.05760305549771716	0.0017900366759856512	0.550000082000082	0
001513	0.9547346317623684	1.0043949289360996	1.903995134304627	27810	1.0048026309831273	0.9203034122209741	1.2000000000000002	0.9	0.852000852000852	1.1520000000000001	1.08	0.9480000000000001	0.034431219541394276	0.0004077020470276693	1.022000142000142	0
001514	1.392440997642754	0.9977761663542665	1.890682640392083	41550	0.9977771776785124	1.374994849974163	1.1880000000000002	1.284	1.332001332001332	0.924	0.9960000000000001	0.6960000000000001	0.017446147668590983	1.0113242459031113e-06	1.0700002220002223	0
001515	0.8063542221664094	0.9877661738112352	1.8732407085984304	23820	0.9885724803345295	0.7882641955808559	0.7080000000000001	0.516	0.42000042000042	0.276	0.252	0.192	0.018090026585553476	0.0008063065232942757	0.39400007000007004	0
001516	0.7605770686551234	1.0024816535247876	1.898922811452862	22470	1.0021257946536528	0.7435892726575077	0.768	0.8280000000000001	0.6960006960006959	0.8400000000000001	0.5880000000000001	0.6960000000000001	0.016987795997615684	0.0003558588711347621	0.736000116000116	0
001517	0.5497382556730986	1.0101234199751685	1.9124308473573688	18540	1.009254442081221	0.6135356081473161	0.6000000000000001	0.756	0.816000816000816	0.8280000000000001	0.768	1.008	0.06379735247421747	0.0008689778939474646	0.796000136000136	0
001518	0.6613461176575686	0.9887355439935793	1.872493067089388	20820	0.9881779246228142	0.6889865890845265	0.372	0.6000000000000001	0.45600045600045597	0.252	0.276	0.12000000000000001	0.027640471426957913	0.00055761937076515	0.34600007600007604	0
001519	1.2411610155061479	0.9893086832317096	1.874116804457405	33750	0.9890348257514008	1.1168730730837064	0.8640000000000001	0.912	0.852000852000852	0.5760000000000001	0.384	0.30000000000000004	0.12428794242244146	0.0002738574803088367	0.648000142000142	0
001520	1.723147895436671	1.0037810165336678	1.902423518413961	50730	1.0039732361210376	1.6787843258529311	1.9680000000000002	1.6440000000000001	1.884001884001884	1.6320000000000001	1.9200000000000002	1.62	0.04436356958373988	0.00019221958736981293	1.7780003140003142	0
001521	1.5587626357464321	1.0031914724330597	1.902623922477048	46470	1.0040789961233725	1.5378101246281435	1.524	1.836	1.56000156000156	1.4640000000000002	1.584	1.3920000000000001	0.020952511118288664	0.0008875236903127526	1.56000026000026	0
001522	0.4977015061280956	1.0120687637824881	1.9069641260941603	18120	1.0063694683703353	0.59963674323783	0.648	0.54	0.7680007680007679	1.044	0.936	0.912	0.1019352371097344	0.0056992954121528605	0.808000128000128	0
001523	0.9248919255644574	1.0107400885378606	1.913282356748468	28890	1.0097038123874091	0.9560433505596527	1.044	1.308	1.2720012720012719	1.584	1.308	1.812	0.031151424995195298	0.0010362761504514317	1.388000212000212	0
001524	0.7374815840002624	1.0021312040405115	1.88941942408332	26700	0.9971105357067569	0.8835706978173322	0.7200000000000001	0.8520000000000001	0.7200007200007199	0.6000000000000001	0.672	0.636	0.1460891138170698	0.005020668333754585	0.7000001200001201	0
001525	1.1652888474292638	1.0026034629452638	1.898077595759608	35100	1.0016797457446887	1.1615479960070547	1.1760000000000002	1.1280000000000001	1.3200013200013199	1.092	1.1280000000000001	0.9480000000000001	0.003740851422209035	0.0009237172005751582	1.1320002200002202	0
001526	0.7483474655240532	0.9717543695683667	1.8289651644915612	28530	0.9652067781826489	0.9441300377800932	0.5640000000000001	0.264	0.16800016800016798	0.132	0.048	0.048	0.19578257225604	0.00654759138571781	0.20400002800002803	0
001527	0.6984531093514816	1.0034663884691484	1.9000206311876795	20100	1.0027051512591478	0.6651599635254074	0.7080000000000001	0.8160000000000001	0.588000588000588	0.888	0.648	0.636	0.03329314582607423	0.0007612372100005427	0.7140000980000979	0
001528	0.8188402357305935	1.005004099320017	1.897355556091799	24330	1.0012987009905203	0.805141388685232	0.684	1.056	1.1160011160011158	0.924	0.9	0.78	0.013698847045361506	0.0037053983294967896	0.9100001860001861	0
001529	1.3540545548465548	0.9970916582312441	1.900134174072981	33600	1.0027650716800696	1.11190919275889	1.308	1.032	1.152001152001152	0.9960000000000001	0.9	0.636	0.2421453620876648	0.005673413448825437	1.004000192000192	0
001530	1.1262978629731737	0.995624848982489	1.8857294806504343	34380	0.9951632277526866	1.1377213704479356	0.9480000000000001	0.9	0.9840009840009839	0.768	0.612	0.468	0.011423507474761951	0.0004616212298024225	0.780000164000164	0
001531	1.162602612069184	1.0117762521896423	1.925667118832487	29370	1.0162396702275434	0.9719277675990654	1.4520000000000002	1.3920000000000001	1.908001908001908	1.788	2.412	2.136	0.1906748444701185	0.004463418037901068	1.8480003180003177	0
001532	0.7534283909583337	0.999962964118105	1.8932133643602804	24840	0.9991127263129188	0.822018581789608	0.756	0.804	0.504000504000504	0.6960000000000001	0.636	0.48000000000000004	0.06859019083127427	0.0008502378051862269	0.646000084000084	0
001533	0.8777309525151585	1.0148661644991412	1.91765106092161	31140	1.01200932534176	1.0305015554319	0.924	1.7040000000000002	1.3920013920013918	1.764	1.9920000000000002	2.232	0.15277060291674138	0.00285683915738133	1.6680002320002323	0
001534	0.8094873786992072	1.0168404671984812	1.927927445125035	23220	1.0174325208628798	0.7684086742815901	1.1520000000000001	1.32	1.1880011880011878	1.9440000000000002	2.004	2.7720000000000002	0.041078704417617073	0.0005920536643986285	1.730000198000198	0
001535	1.1177433580805236	1.003438047454431	1.90143441884354	36780	1.0034512548235244	1.2171434556449992	1.08	1.332	0.9840009840009839	1.356	1.1520000000000001	0.936	0.09940009756447554	1.3207369093271026e-05	1.140000164000164	0
001536	0.7106502644523464	1.0092166797728814	1.9159834547842824	20550	1.0111292731798398	0.6800516044998568	0.876	0.768	0.9360009360009359	1.116	1.1640000000000001	1.02	0.03059865995248956	0.0019125934069583739	0.980000156000156	0
001537	0.947736895421897	1.000767345385253	1.8934857025346288	28200	0.9992564483787855	0.9332095010654969	0.9	1.092	0.7440007440007439	0.9480000000000001	0.624	0.768	0.014527394356400047	0.0015108970064675598	0.8460001240001239	0
001538	0.8468279227050389	0.9998749991686003	1.890865426880292	28650	0.9978736402907069	0.9481011420399463	0.756	0.78	0.876000876000876	0.78	0.6000000000000001	0.528	0.1012732193349074	0.0020013588778934333	0.7200001460001461	0
001539	1.6690933227821119	0.9662358655692063	1.8486321698241044	31350	0.9755857220915134	1.037450987886643	0.756	0.672	0.33600033600033596	0.192	0.132	0.036000000000000004	0.631642334895469	0.009349856522307132	0.35400005600005596	0
001540	0.49001016254211466	1.0135567643009065	1.920010875315897	19260	1.0132546792133588	0.6373622337064352	0.612	0.768	0.816000816000816	0.648	1.1280000000000001	1.236	0.14735207116432053	0.0003020850875476988	0.868000136000136	0
001541	0.40788587559518635	1.0110340724544347	1.916332405642999	15660	1.0113134263505095	0.5182291059108398	0.42000000000000004	0.624	0.612000612000612	0.684	0.624	0.768	0.11034323031565346	0.00027935389607480765	0.622000102000102	0
001542	0.7772678239835024	1.013279982670431	1.9121246557993297	27210	1.0090928544397615	0.9004478909217083	1.02	0.9600000000000001	1.3680013680013678	1.284	1.7040000000000002	1.7280000000000002	0.12318006693820593	0.004187128230669579	1.344000228000228	0
001543	0.8375746723138867	0.9902301597706691	1.8776672986844227	26220	0.9909085416429599	0.8676862807779195	0.804	0.456	0.528000528000528	0.384	0.372	0.20400000000000001	0.030111608464032824	0.0006783818722908563	0.458000088000088	0
001544	0.39700210204681025	0.9964274838160577	1.8775299068810896	17940	0.9908360353413537	0.5936800868480502	0.396	0.36000000000000004	0.312000312000312	0.18000000000000002	0.264	0.21600000000000003	0.19667798480123994	0.005591448474704053	0.28800005200005196	0
001545	0.8358526458137197	1.0098464916732142	1.9087021711634973	28410	1.0072866935391247	0.94015893352024	0.9480000000000001	1.008	1.26000126000126	1.308	1.248	1.368	0.1043062877065204	0.0025597981340894638	1.19000021000021	0
001546	0.9181305755272586	0.9509061622105145	1.812916529397633	21060	0.956737370632426	0.6969287976042329	0.372	0.252	0.060000060000059995	0.060000000000000005	0.012	0.0	0.22120177792302576	0.005831208421911538	0.12600001000001002	1
001547	0.6281830423761352	1.0016325190105737	1.897416594971336	19170	1.001330913271763	0.6343839055115453	0.672	0.528	0.6720006720006719	0.612	0.528	0.48000000000000004	0.0062008631354101285	0.0003016057388107729	0.582000112000112	0
001548	0.6378529042981295	1.016443024591298	1.9292888402655863	20010	1.0181509751248614	0.6621816353305175	0.8160000000000001	0.888	1.332001332001332	1.4040000000000001	1.7040000000000002	1.788	0.024328731032388085	0.0017079505335633183	1.322000222000222	0
001549	1.1140197300941408	1.0054713997624196	1.9021530679399996	37170	1.0038305102585126	1.230049544489522	1.3920000000000001	1.1520000000000001	1.08000108000108	1.32	1.272	1.32	0.11602981439538129	0.0016408895039070615	1.25600018000018	0
001550	1.046123419562752	0.9942495528103049	1.8759849679526557	36780	0.9900207188145257	1.2171434556449992	1.068	0.7200000000000001	0.7560007560007559	0.5760000000000001	0.516	0.444	0.17102003608224714	0.004228833995779224	0.680000126000126	0
001551	0.9258531720692245	1.0072039203682805	1.913052719967912	30240	1.0095826252913311	1.000718273483001	1.02	1.1640000000000001	1.032001032001032	1.248	1.1400000000000001	1.248	0.07486510141377645	0.0023787049230505897	1.1420001720001722	0
001552	0.6848658707597185	1.0012679712591692	1.88959588947928	25500	0.997203662464774	0.8438596552188005	0.636	0.6960000000000001	0.6840006840006839	0.648	0.5880000000000001	0.48000000000000004	0.15899378445908197	0.004064308794395233	0.622000114000114	0
001553	0.8781033136628486	1.007683887106297	1.910544234231024	24030	1.008258812523748	0.795213628035599	1.008	0.9960000000000001	1.1400011400011398	1.1520000000000001	1.1400000000000001	1.224	0.08288968562724952	0.0005749254174509666	1.1100001900001901	0
001554	0.9947939386018679	0.9902855318086625	1.8804672783034253	30120	0.9923861855912993	0.9967471692231479	0.792	0.888	0.552000552000552	0.396	0.312	0.336	0.0019532306212799444	0.0021006537826367966	0.5460000920000919	0
001555	1.2624931851219967	0.9833835277576718	1.861209516601092	37410	0.9822232133878973	1.2379917530092284	0.936	0.648	0.6720006720006719	0.396	0.24000000000000002	0.192	0.02450143211276834	0.0011603143697744844	0.5140001120001121	0
001556	0.8989915394096876	0.9973194306535706	1.8920931936124472	23940	0.9985215743218796	0.7922352998407092	0.888	0.7320000000000001	0.84000084000084	0.5640000000000001	0.48000000000000004	0.552	0.1067562395689784	0.0012021436683089526	0.67600014000014	0
001557	0.2546745936853103	0.9643047143501245	1.8044120440675528	20580	0.952249266077504	0.6810443805648201	0.36000000000000004	0.07200000000000001	0.012000012000011998	0.0	0.012	0.012	0.42636978687950977	0.012055448272620506	0.07800000200000201	1
001558	1.05902544457574	1.0079648837991062	1.910482862034317	33600	1.008226424339761	1.11190919275889	1.272	1.236	1.1880011880011878	1.56	1.3920000000000001	1.524	0.05288374818314989	0.00026154054065474774	1.362000198000198	0
001559	1.2159144559680195	1.0087207395217028	1.90721718114436	41850	1.0065030140793776	1.384922610623796	1.356	1.476	1.6440016440016438	1.7280000000000002	1.8	1.752	0.16900815465577645	0.0022177254423252357	1.6260002740002741	0
001560	0.49438581298700685	0.9928998591802937	1.880388481691053	20580	0.9923446019538216	0.6810443805648201	0.6000000000000001	0.276	0.312000312000312	0.28800000000000003	0.156	0.24000000000000002	0.18665856757781324	0.0005552572264720945	0.312000052000052	0
001561	0.7917088437801558	0.9962189200610047	1.8645265254231724	33450	0.9839737111341208	1.1069453124340736	0.7320000000000001	0.756	0.6480006480006479	0.34800000000000003	0.528	0.40800000000000003	0.31523646865391775	0.012245208926883855	0.5700001080001079	0
001562	0.9326012254697024	1.0156859643261162	1.9211165503236305	35040	1.0138381813120594	1.1595624438771281	1.224	1.476	1.632001632001632	1.6920000000000002	2.22	2.8800000000000003	0.22696121840742578	0.0018477830140568585	1.8540002720002722	0
001563	1.8710562725516033	0.9762970403904645	1.8648913932316613	38880	0.9841662642175427	1.2866377801924298	1.1280000000000001	0.888	0.7200007200007199	0.36000000000000004	0.21600000000000003	0.14400000000000002	0.5844184923591735	0.00786922382707822	0.57600012000012	0
001564	0.7795532614904861	1.0072922078333533	1.91199581488842	24750	1.009024860733303	0.8190402535947181	0.888	0.8520000000000001	1.152001152001152	0.8520000000000001	0.9720000000000001	1.104	0.03948699210423201	0.001732652899949727	0.970000192000192	0
001565	0.9594612108425857	1.0088507793481862	1.9080852165855728	30690	1.0069611057411696	1.0156099144574504	1.056	1.092	1.428001428001428	1.476	1.344	1.3800000000000001	0.05614870361486468	0.0018896736070166398	1.296000238000238	0
001566	0.7149569336987318	1.009184247801283	1.9112209395381283	22740	1.0086159328024333	0.7525242572421773	0.8280000000000001	0.876	0.9960009960009959	0.924	1.1880000000000002	1.08	0.0375673235434455	0.0005683149988495728	0.9820001660001662	0
001567	1.0209177894365098	1.0001354660834412	1.897879027655493	29220	1.0015749546400008	0.966963887274249	0.8520000000000001	1.044	1.0680010680010679	0.876	0.8520000000000001	0.6000000000000001	0.053953902162260814	0.0014394885565596205	0.8820001780001782	0
001568	0.9145271670135188	1.008685029043198	1.91258745531694	28320	1.00933708939842	0.9371806053253502	1.1400000000000001	1.08	1.0680010680010679	1.26	1.4040000000000001	1.3800000000000001	0.02265343831183142	0.0006520603552220283	1.222000178000178	0
001569	0.6048961078273221	1.012212434118279	1.9154341498646876	18660	1.0108393863946918	0.6175067124071693	0.768	0.888	0.7680007680007679	0.924	1.4040000000000001	1.1880000000000002	0.012610604579847196	0.0013730477235871508	0.990000128000128	0
001570	1.0557667880541994	1.0184759891306256	1.9263276743572808	34800	1.0165882677198714	1.1516202353574219	1.32	1.788	2.112002112002112	2.8440000000000003	3.132	3.588	0.09585344730322243	0.0018877214107542173	2.4640003520003515	0
001571	1.1470620889232594	0.9907880627483062	1.8844925868802604	35400	0.9945104770748487	1.1714757566566876	1.032	0.78	0.7320007320007319	0.528	0.372	0.384	0.024413667733428124	0.0037224143265425225	0.638000122000122	0
001572	1.086834001456334	0.9932034217399976	1.8823440492376784	33810	0.9933766210911142	1.118858625213633	0.912	0.8280000000000001	0.84000084000084	0.5640000000000001	0.504	0.384	0.032024623757298976	0.00017319935111659301	0.6720001400001401	0
001573	0.6964215097058749	0.9872524051687088	1.862445846651465	25920	0.9828756665717296	0.8577585201282866	0.54	0.504	0.408000408000408	0.264	0.10800000000000001	0.228	0.16133701042241166	0.0043767385969791794	0.34200006800006805	0
001574	1.3291918861898413	0.9985066033335721	1.894894996898824	36960	1.000000180681174	1.223100112034779	1.332	1.32	0.9480009480009479	0.9840000000000001	0.9	0.8400000000000001	0.10609177415506221	0.0014935773476019154	1.0540001580001581	0
001575	1.4474709191280979	0.9875372139962503	1.8672186506042665	43290	0.9853944366476275	1.432575861742034	1.308	0.8400000000000001	0.7680007680007679	0.49200000000000005	0.49200000000000005	0.312	0.014895057386063781	0.002142777348622782	0.7020001280001281	0
001576	0.6193224704690148	1.0015761452084233	1.8893905196838303	22680	0.997095281877516	0.7505387051122507	0.66	0.5880000000000001	0.6960006960006959	0.444	0.504	0.552	0.13121623464323595	0.004480863330907359	0.574000116000116	0
001577	1.115146030693014	0.9802439028566994	1.8603431148649496	32520	0.9817659838875278	1.0761692544202115	0.756	0.5880000000000001	0.588000588000588	0.20400000000000001	0.168	0.14400000000000002	0.038976776272802605	0.0015220810308284038	0.4080000980000981	0
001578	0.9783038951749986	1.0094529310700682	1.9145547562035552	34500	1.0103753006160805	1.1416924747077888	1.116	1.4400000000000002	1.2720012720012719	1.092	1.596	1.7160000000000002	0.16338857953279018	0.0009223695460123249	1.3720002120002122	0
001579	0.941714271842593	1.0078929841515016	1.900335394148542	35190	1.0028712623197868	1.1645263242019446	1.008	1.26	1.248001248001248	1.104	1.1760000000000002	1.4520000000000002	0.22281205235935153	0.005021721831714787	1.2080002080002081	0
001580	0.8346431592529073	0.9951013289273024	1.89366793194293	23190	0.9993526170010705	0.7674158982166268	0.8520000000000001	0.7080000000000001	0.48000048000047996	0.456	0.5640000000000001	0.34800000000000003	0.06722726103628052	0.004251288073768067	0.56800008000008	0
001581	0.8732155011873572	0.9958717592419385	1.8859115964835769	27720	0.9952593364375191	0.9173250840260843	0.924	0.648	0.588000588000588	0.5760000000000001	0.54	0.396	0.04410958283872701	0.0006124228044194213	0.612000098000098	0
001582	0.5826802305836318	1.0023858689070657	1.90274928071484	19260	1.0041451519054327	0.6373622337064352	0.5880000000000001	0.612	0.576000576000576	0.516	0.612	0.456	0.05468200312280336	0.0017592829983670288	0.560000096000096	0
001583	0.9230702872505192	1.0050680618527392	1.90352194967328	26040	1.0045529154486956	0.8617296243881397	0.9960000000000001	1.056	1.128001128001128	0.876	0.924	1.1400000000000001	0.06134066286237949	0.0005151464040435982	1.020000188000188	0
001584	0.8935151446040765	1.0160751117599014	1.9249591402957111	26130	1.0158660460078095	0.8647079525830297	1.116	1.356	1.608001608001608	2.148	2.064	2.58	0.028807192021046868	0.00020906575209189704	1.8120002680002683	0
001585	0.6912459373647819	0.9890711666187358	1.8795342934836945	20490	0.9918938179456881	0.6780660523699302	0.468	0.48000000000000004	0.504000504000504	0.36000000000000004	0.18000000000000002	0.168	0.013179884994851676	0.0028226513269522524	0.36000008400008404	0
001586	1.8118380536600667	1.0146973928578022	1.922006796457501	55440	1.0143079943075965	1.8346501680521685	2.2680000000000002	2.568	3.0720030720030715	3.8520000000000003	4.08	4.488	0.022812114392101845	0.0003893985502056996	3.3880005120005126	0
001587	1.2520031382536503	1.0020567093241715	1.90126494550042	37110	1.0033618180082824	1.2280639923595955	1.4640000000000002	1.1400000000000001	1.1160011160011158	1.1280000000000001	1.236	1.02	0.02393914589405477	0.0013051086841109338	1.184000186000186	0
001588	0.93737964574699	0.9949782416939181	1.884036266388947	31020	0.9942696613175066	1.0265304511720466	0.876	0.792	0.6000006000006	0.5880000000000001	0.516	0.396	0.0891508054250566	0.0007085803764115273	0.6280001000001	0
001589	1.012372872724839	1.0061423967164267	1.9068961625882797	33330	1.00633360172956	1.1029742081742204	1.1760000000000002	1.212	1.0440010440010439	1.2000000000000002	1.092	1.368	0.09060133544938154	0.00019120501313341087	1.182000174000174	0
001590	1.156108765154196	0.9825727181295215	1.862854865753268	29400	0.9830915197859575	0.9729205436640288	0.8280000000000001	0.6000000000000001	0.48000048000047996	0.456	0.21600000000000003	0.14400000000000002	0.1831882214901671	0.0005188016564360298	0.4540000800000801	0
001591	0.8250532519593607	1.0086480126020576	1.908312758956596	24420	1.0070811875464982	0.8081197168801219	0.924	1.032	1.1640011640011638	1.02	1.1880000000000002	1.272	0.016933535079238893	0.0015668250555593843	1.1000001940001942	0
001592	0.7071539078900234	1.0151913740903284	1.9186537421534304	28080	1.0125384741413648	0.9292383968056438	0.876	1.1760000000000002	1.152001152001152	1.356	1.584	2.04	0.22208448891562038	0.0026528999489636718	1.3640001920001918	0
001593	0.6469630805910349	1.0078430082075016	1.911564853746978	20610	1.0087974279626146	0.6820371566297834	0.7320000000000001	0.804	0.7680007680007679	0.9	0.792	0.9600000000000001	0.03507407603874846	0.0009544197551130118	0.826000128000128	0
001594	1.027536766600313	0.9834295202575992	1.8627984375414652	26640	0.9830617407100243	0.8815851456874056	0.8520000000000001	0.528	0.504000504000504	0.30000000000000004	0.168	0.192	0.14595162091290736	0.00036777954757494236	0.4240000840000841	0
001595	0.957556762973959	1.0010583674675264	1.893877337191712	26370	0.9994631272335427	0.872650161102736	1.068	1.056	0.7440007440007439	0.684	0.792	0.8520000000000001	0.08490660187122301	0.001595240233983719	0.866000124000124	0
001596	1.4424589964692562	0.9888968220504492	1.8827806704324648	34860	0.993607040863392	1.1536057874873484	1.1400000000000001	1.056	0.7440007440007439	0.66	0.468	0.34800000000000003	0.2888532089819078	0.004710218812942868	0.736000124000124	0
001597	0.7676665430778218	0.9911889969223702	1.874267577089182	25620	0.9891143935687551	0.8478307594786536	0.552	0.6000000000000001	0.444000444000444	0.6000000000000001	0.252	0.20400000000000001	0.08016421640083182	0.00207460335361509	0.442000074000074	0
001598	0.6564862721793726	0.9957051400666614	1.8893177555758205	19530	0.9970568817966271	0.6462972182911048	0.49200000000000005	0.5760000000000001	0.6480006480006479	0.528	0.228	0.336	0.010189053888267852	0.0013517417299656609	0.468000108000108	0
001599	0.6336175992814169	1.005284413360068	1.8958906320609517	24660	1.0005256110314835	0.8160619253998282	0.7200000000000001	0.7200000000000001	0.6960006960006959	0.624	0.7200000000000001	0.756	0.18244432611841133	0.004758802328584499	0.7060001160001161	0
001600	0.9126168504836876	0.9978087816322921	1.8927006091552827	27510	0.9988421280483806	0.9103756515713411	0.8160000000000001	0.768	0.792000792000792	0.744	0.672	0.42000000000000004	0.0022411989123464204	0.001033346416088432	0.7020001320001321	0
001601	0.7300951230031779	0.9967975246838896	1.8856722234896812	25860	0.9951330112123548	0.85577296799836	0.7320000000000001	0.6000000000000001	0.588000588000588	0.42000000000000004	0.49200000000000005	0.372	0.1256778449951821	0.0016645134715348453	0.534000098000098	0
001602	0.7262510170610603	0.9949829788307889	1.885586442109085	21720	0.9950877414764404	0.7187698710334253	0.684	0.5640000000000001	0.54000054000054	0.396	0.456	0.28800000000000003	0.007481146027635055	0.00010476264565151272	0.48800009000009004	0
001603	1.0323610102135243	1.0114960457462816	1.9126567059908373	34170	1.0093736353212932	1.1307719379931926	1.1520000000000001	1.356	1.6200016200016198	1.848	1.8960000000000001	1.8	0.09841092777966831	0.002122410424988397	1.61200027000027	0
001604	0.8134827823867853	1.0086601894016138	1.909196721869024	26040	1.0075476846735634	0.8617296243881397	0.924	1.032	1.1640011640011638	0.9600000000000001	1.092	1.356	0.04824684200135443	0.0011125047280504674	1.088000194000194	0
001605	1.0740159381714676	0.995600410626412	1.89110131372878	27720	0.997998125759028	0.9173250840260843	1.032	0.8640000000000001	0.864000864000864	0.6000000000000001	0.552	0.54	0.1566908541453833	0.0023977151326159962	0.7420001440001439	0
001606	0.9021097424559387	1.004215173163287	1.9113946672159303	23040	1.008707614773981	0.7624520178918103	0.8400000000000001	1.104	1.08000108000108	0.888	0.912	0.9	0.1396577245641284	0.004492441610694176	0.9540001800001802	0
001607	0.8764639853787974	1.0056398639581987	1.9135961777424564	22740	1.0098694263402686	0.7525242572421773	0.8400000000000001	1.068	1.032001032001032	1.116	1.032	0.9	0.12393972813662013	0.00422956238206984	0.9980001720001721	0
001608	0.9225502244190087	1.0007600726715433	1.886200162474424	32460	0.9954116224710238	1.0741837022902847	0.9	0.912	0.9000009000008999	0.7080000000000001	0.8640000000000001	0.624	0.151633477871276	0.00534845020051955	0.81800015000015	0
001609	0.7866796445712078	0.9942517920788232	1.884751448709318	25080	0.9946470872174966	0.8299607903093144	0.672	0.684	0.612000612000612	0.40800000000000003	0.336	0.36000000000000004	0.0432811457381066	0.0003952951386734238	0.5120001020001019	0
001610	0.8380520985877978	1.0098705012310112	1.9085889502279432	30750	1.007226943021974	1.017595466587377	0.9600000000000001	1.1400000000000001	1.104001104001104	1.284	1.1640000000000001	1.524	0.17954336799957915	0.0026435582090371668	1.1960001840001842	0
001611	1.2452846930422086	0.9951703169989062	1.887372480291915	34950	0.9960302942344857	1.1565841156822383	0.9600000000000001	1.044	1.1160011160011158	0.8160000000000001	0.684	0.468	0.08870057735997028	0.0008599772355795121	0.8480001860001859	0
001612	1.3140529715445506	0.9996128575952957	1.8926072068826636	39600	0.9987928365099851	1.3104644057515489	1.284	1.296	1.1640011640011638	0.9480000000000001	1.02	0.876	0.003588565793001708	0.0008200210853106515	1.098000194000194	0
001613	0.6822160773149273	0.9963752806463675	1.8745272218591047	25050	0.9892514168957788	0.8289680142443511	0.636	0.612	0.46800046800046796	0.49200000000000005	0.384	0.336	0.1467519369294238	0.00712386375058871	0.48800007800007794	0
001614	1.054814344898635	0.9856768887547963	1.8666416476943797	30780	0.9850899326961765	1.0185882426523403	0.8280000000000001	0.7080000000000001	0.408000408000408	0.40800000000000003	0.30000000000000004	0.18000000000000002	0.036226102246294634	0.000586956058619803	0.472000068000068	0
001615	0.7743033217595429	1.001994936992781	1.8860957688051785	34320	0.9953565304008677	1.135735818318009	0.8160000000000001	0.792	0.7320007320007319	0.66	0.7320000000000001	0.636	0.3614324965584662	0.006638406591913282	0.7280001220001221	0
001616	1.1121755836772131	0.9891560857735785	1.8873355559639555	23460	0.9960108080177342	0.7763508828012964	0.8400000000000001	0.8160000000000001	0.6720006720006719	0.48000000000000004	0.36000000000000004	0.276	0.33582470087591676	0.006854722244155731	0.574000112000112	0
001617	0.8495845726132963	0.9948241000937218	1.887055992862655	23850	0.9958632731135469	0.7892569716458192	0.7080000000000001	0.6960000000000001	0.564000564000564	0.612	0.5880000000000001	0.264	0.060327600967477135	0.0010391730198251459	0.572000094000094	0
001618	0.6852834942470157	0.9943947440426885	1.8802933827089336	23070	0.9922944150044352	0.7634447939567736	0.636	0.5640000000000001	0.42000042000042	0.516	0.252	0.324	0.07816129970975783	0.0021003290382533013	0.45200007000007	0
001619	0.8405950386485472	1.0067710537049759	1.9107646057364829	26280	1.008375110020779	0.8696718329078461	1.1520000000000001	0.9720000000000001	0.6600006600006599	1.02	1.368	1.032	0.029076794259298877	0.0016040563158030707	1.03400011000011	0
001620	0.7540269146516162	1.009492072144161	1.903736443937823	25800	1.00466611132691	0.8537874158684334	0.9480000000000001	0.9	0.864000864000864	1.26	1.1640000000000001	1.2000000000000002	0.09976050121681723	0.004825960817250952	1.056000144000144	0
001621	0.972109283281213	1.0163657402588173	1.921686037255756	29490	1.0141387188278337	0.9758988718589187	1.212	1.536	1.7880017880017878	2.148	2.484	2.8440000000000003	0.003789588577705616	0.0022270214309836334	2.0020002980002984	0
001622	0.7211041114539812	0.9751933284220683	1.8466710707142395	22290	0.9745507837612059	0.7376326162677279	0.40800000000000003	0.372	0.276000276000276	0.096	0.096	0.048	0.01652850481374668	0.000642544660862443	0.21600004600004605	0
001623	1.2006117629517938	0.9984333382610437	1.904880506362698	29190	1.0052698717640096	0.9659711112092857	1.1280000000000001	1.092	0.9840009840009839	0.936	0.912	0.636	0.23464065174250814	0.006836533502965869	0.9480001640001641	0
001624	0.6661973801328342	1.0030570164163772	1.90286619096331	20670	1.0042068493977923	0.68402270875971	0.78	0.7200000000000001	0.54000054000054	0.624	0.684	0.636	0.017825328626875803	0.001149832981415022	0.6640000900000901	0
001625	0.9193080689573884	0.9991384025905258	1.8994752659430811	22980	1.0024173435737467	0.7604664657618837	0.888	0.888	0.804000804000804	0.672	0.648	0.6000000000000001	0.15884160319550467	0.0032789409832209016	0.750000134000134	0
001626	0.6684962060944798	1.0085861197992692	1.9081649957395792	22080	1.0070032078991	0.7306831838129848	0.636	0.912	1.0680010680010679	0.888	0.888	0.9720000000000001	0.06218697771850501	0.001582911900169126	0.894000178000178	0
001627	0.8000270809780686	1.0013720010846567	1.892694874132632	25260	0.9988391014829527	0.8359174466990941	0.756	0.804	0.84000084000084	0.7080000000000001	0.684	0.5880000000000001	0.03589036572102544	0.0025328996017039973	0.73000014000014	0
001628	0.941191032191422	0.9945901714981225	1.8820251120560787	32280	0.9932083071530081	1.068227045900505	0.924	0.768	0.6000006000006	0.528	0.48000000000000004	0.42000000000000004	0.12703601370908302	0.0013818643451143364	0.6200001000001	0
[truncated: 10,371 more rows]
