# Supplementary material for: Predicting sequence-specific amplification efficiency in multi-template PCR with deep learning
Source: Nat Commun. 2025 Oct 16;16:9187. doi: 10.1038/s41467-025-64221-4 (PMC12533003; doi:10.1038/s41467-025-64221-4)
Supplement: Supplementary file 4 — Source data [file 41467_2025_64221_MOESM4_ESM.zip › Supp.Fig. 30/dt4dds/uniform/data.csv]

seq_id	x0	eff	efficiency	initial_count	eff_ref	x0_ref	PCR1	PCR2	PCR3	PCR4	PCR5	PCR6	x_error	eff_error	PCR_x_mean	PCR_x_nzeros
000000	1.367864269224197	1.0047488381687446	1.9169346299837915	33390	1.0090580735754573	1.1051396939269447	1.512	1.308	1.584	1.596	1.4040000000000001	1.212	0.26272457529725224	0.004309235406712686	1.436	0
000001	0.7215628085833037	0.9747693233164085	1.8672262274961804	16050	0.9828919935902017	0.5312216857600318	0.384	0.36000000000000004	0.20400000000000001	0.18000000000000002	0.07200000000000001	0.036000000000000004	0.19034112282327187	0.008122670273793209	0.206	0
000002	1.1149040496823746	1.0039527324299466	1.9064336610856707	37920	1.003530452924615	1.2550732912162246	1.212	1.272	1.008	1.1880000000000002	1.02	1.032	0.14016924153385002	0.0004222795053316908	1.1219999999999999	0
000003	0.49092785113533416	0.9893574111960216	1.8715910385867536	17460	0.9851895929979665	0.5778897590884832	0.40800000000000003	0.324	0.34800000000000003	0.20400000000000001	0.096	0.156	0.08696190795314901	0.004167818198055118	0.256	0
000004	0.7529482182508702	0.9928563479238716	1.8836814284132497	23940	0.9915538712974324	0.792364308853281	0.7320000000000001	0.5640000000000001	0.42000000000000004	0.40800000000000003	0.312	0.252	0.0394160906024108	0.0013024766264391197	0.44799999999999995	0
000005	0.8068079365125453	1.007445683592243	1.9106585758432373	25140	1.0057544120933877	0.8320818180689844	0.924	0.9	0.936	1.224	0.9	0.9720000000000001	0.02527388155643906	0.0016912714988552846	0.9760000000000001	0
000006	0.5494011670649414	0.9899585536067175	1.8751068925774843	19410	0.9870403086141215	0.642430711564001	0.384	0.456	0.372	0.21600000000000003	0.18000000000000002	0.132	0.09302954449905965	0.002918244992595964	0.29000000000000004	0
000007	1.101534460842013	0.9865206296874042	1.8659196041419732	39030	0.9822041981776393	1.29181198724075	0.9840000000000001	0.744	0.396	0.42000000000000004	0.276	0.21600000000000003	0.19027752639873707	0.004316431509764906	0.5060000000000001	0
000008	0.8732570990034622	0.9949074409133931	1.883214074415001	29640	0.9913078601305547	0.9810224776278718	0.8520000000000001	0.648	0.5640000000000001	0.612	0.42000000000000004	0.324	0.1077653786244096	0.0035995807828383963	0.57	0
000009	0.9304337617376033	1.0077479805541287	1.9109193476062505	32040	1.0058916801299254	1.0604574960592783	0.9840000000000001	1.116	1.248	1.212	1.1880000000000002	1.092	0.13002373432167502	0.001856300424203372	1.14	0
000010	1.1876424165024395	1.0131380624375979	1.9286940834383093	33660	1.01524814978542	1.1140761335004778	1.368	1.6920000000000002	2.064	1.9080000000000001	2.472	2.22	0.07356628300196166	0.0021100873478221427	1.9540000000000004	0
000011	0.7673209986275656	1.0194198572608144	1.9275973164206628	30480	1.0146708209622681	1.008824734078864	0.9960000000000001	1.344	1.584	1.9920000000000002	2.2560000000000002	2.676	0.24150373545129844	0.004749036298546283	1.808	0
000012	1.3377281709462918	0.9948094457185107	1.8910987314818155	43350	0.9954582765016702	1.4347950204172821	1.4160000000000001	0.9840000000000001	0.888	0.7320000000000001	0.636	0.5640000000000001	0.09706684947099031	0.0006488307831594708	0.8700000000000001	0
000013	0.5576541747849068	1.0041247736343868	1.9027855206573585	19680	1.0016101028536495	0.6513671511375343	0.6000000000000001	0.6000000000000001	0.636	0.49200000000000005	0.54	0.528	0.09371297635262754	0.0025146707807373048	0.5660000000000001	0
000014	0.48965608243349673	0.9923649608161057	1.88756397468179	15240	0.9935976106075903	0.504412367039432	0.40800000000000003	0.456	0.21600000000000003	0.324	0.192	0.14400000000000002	0.01475628460593531	0.0012326497914846302	0.29000000000000004	0
000015	0.7625553670172982	1.0039324766414521	1.9002133616933483	26400	1.000256140267468	0.8737852027454728	0.768	0.9960000000000001	0.6960000000000001	0.6960000000000001	0.78	0.684	0.11122983572817458	0.0036763363739842347	0.7700000000000001	0
000016	1.079560851410121	1.0029311380001968	1.9036149795696264	30120	1.0020467229652754	0.9969094813141531	1.1640000000000001	1.224	0.924	0.9960000000000001	0.9720000000000001	0.912	0.08265137009596779	0.0008844150349214264	1.032	0
000017	0.9400484062748282	1.0110468685057197	1.9139656483062384	31830	1.0074952268903528	1.0535069319465302	1.1760000000000002	1.1880000000000002	1.344	1.332	1.6320000000000001	1.572	0.113458525671702	0.0035516416153669184	1.3739999999999999	0
000018	1.009555306537736	0.9918464997951159	1.879681522433212	39540	0.9894483548340286	1.3086919286574241	0.9840000000000001	0.792	0.552	0.40800000000000003	0.384	0.34800000000000003	0.29913662211968806	0.0023981449610872563	0.578	0
000019	1.5670046486398255	1.0074024040555025	1.9150939700995464	46170	1.0080891658788398	1.5281311670741848	1.596	1.848	2.244	1.9680000000000002	1.9080000000000001	1.776	0.03887348156564063	0.0006867618233372674	1.89	0
000020	0.8690210006212353	0.9995188621004454	1.8983316544159168	26730	0.9992656255724446	0.8847075177797913	0.804	0.8640000000000001	0.804	0.6000000000000001	0.672	0.48000000000000004	0.015686517158555957	0.00025323652800079977	0.7040000000000002	0
000021	1.1269607965334612	0.9807232332240172	1.8659499681140568	28500	0.9822201815141065	0.9432908438729536	0.768	0.54	0.54	0.252	0.24000000000000002	0.096	0.18366995266050756	0.0014969482900892839	0.4060000000000001	0
000022	1.3960425251469435	1.01470017567493	1.9283333469953177	43050	1.0150582611921732	1.4248656431133562	1.6920000000000002	2.076	2.3880000000000003	2.8920000000000003	2.688	3.2880000000000003	0.02882311796641268	0.0003580855172431452	2.5040000000000004	0
000023	1.5674088206144523	0.9830825956896218	1.8721101384237613	44970	0.9854628427339415	1.4884136578584815	1.26	0.9480000000000001	0.648	0.36000000000000004	0.30000000000000004	0.24000000000000002	0.07899516275597085	0.0023802470443197166	0.626	0
000024	0.6878777643186749	0.999249803445643	1.8870030342515605	27720	0.9933023363394622	0.9174744628827465	0.8160000000000001	0.624	0.612	0.336	0.43200000000000005	0.54	0.2295966985640716	0.0059474671061807705	0.5599999999999999	0
000025	1.2506386724953205	1.000538217560624	1.89968215633002	37320	0.9999765182854717	1.2352145366083729	1.116	1.224	1.308	1.092	0.912	0.744	0.015424135886947576	0.000561699275152372	1.066	0
000026	1.4043764296796626	0.9974079164199124	1.896039434073996	39360	0.9980590202942831	1.3027343022750686	1.368	1.1520000000000001	1.1760000000000002	0.936	0.8640000000000001	0.66	0.101642127404594	0.0006511038743706177	1.026	0
000027	0.7977791179096708	1.0188369113937963	1.9344482878123108	26730	1.0182771139920077	0.8847075177797913	0.9480000000000001	1.3800000000000001	1.776	2.064	2.2800000000000002	2.46	0.08692839987012047	0.0005597974017885754	1.8180000000000003	0
000028	1.073038925400277	1.0163985358735756	1.929312881392188	35850	1.015573879761553	1.1865605878191363	1.56	1.584	1.608	2.412	2.604	3.0	0.1135216624188593	0.0008246561120226481	2.128	0
000029	1.0602818788551975	0.996525325471604	1.894617391707442	32100	0.9973104692959895	1.0624433715200636	1.068	0.792	0.9600000000000001	0.5880000000000001	0.5760000000000001	0.504	0.0021614926648660937	0.000785143824385548	0.7480000000000001	0
000030	0.8247448939609575	0.9683190528465042	1.8642046151993557	17610	0.9813014425950686	0.582854447740446	0.372	0.34800000000000003	0.36000000000000004	0.060000000000000005	0.036000000000000004	0.036000000000000004	0.24189044622051148	0.01298238974856436	0.20200000000000004	0
000031	1.2419054069712967	1.0151863899001305	1.9284344690251256	39780	1.015111490967982	1.3166354305005648	1.5	1.872	2.196	2.52	2.7960000000000003	2.8440000000000003	0.07473002352926805	7.489893214862597e-05	2.2880000000000003	0
000032	0.5513172288936886	0.9905109427519924	1.87046570454094	23220	0.9845972267343308	0.768533803323859	0.468	0.384	0.36000000000000004	0.24000000000000002	0.168	0.156	0.2172165744301704	0.005913716017661552	0.296	0
000033	0.6565316557738319	1.008392993324104	1.9184858862726413	23310	1.009874641682666	0.7715126165150368	0.7080000000000001	0.9840000000000001	0.66	0.9	0.936	0.8400000000000001	0.1149809607412049	0.0014816483585620155	0.8380000000000001	0
000034	1.1833213782964092	1.0196642241602445	1.9374490094994152	34980	1.0198566683479908	1.1577653936377514	1.584	2.124	2.3160000000000003	3.168	3.3840000000000003	4.428	0.025555984658657716	0.00019244418774633232	2.834	0
000035	0.6945477230458923	1.0055759960481683	1.9010923048796704	23640	1.0007188084797793	0.7824349315493552	0.924	0.6000000000000001	0.8520000000000001	0.66	0.8280000000000001	0.7320000000000001	0.08788720850346288	0.004857187568388932	0.7660000000000001	0
000036	1.4244324084029973	0.9923818925503426	1.8772139533807988	46440	0.9881494474871132	1.537067606647718	1.332	1.056	0.768	0.8160000000000001	0.5760000000000001	0.43200000000000005	0.11263519824472068	0.004232445063229395	0.8300000000000001	0
000037	1.1792552057995886	0.9870736793806478	1.8768529109801249	36510	0.9879593978403466	1.208405217887773	0.9840000000000001	0.768	0.6000000000000001	0.384	0.312	0.24000000000000002	0.029150012088184463	0.0008857184596987588	0.548	0
000038	0.787531605590966	1.0120577453637545	1.927584607374481	23190	1.0146641310285287	0.7675408655934665	0.9480000000000001	1.116	1.056	1.3920000000000001	1.3800000000000001	1.4160000000000001	0.019990739997499563	0.0026063856647742245	1.2180000000000002	0
000039	1.007856914523394	1.002900648001307	1.900874798444502	35730	1.000604314943574	1.182588836897566	1.044	1.068	1.02	0.924	0.876	0.8280000000000001	0.17473192237417212	0.0022963330577330243	0.9600000000000001	0
000040	1.4731212475799498	0.9864183069375475	1.8791498721789903	40290	0.9891684986652528	1.3335153719172386	1.02	0.9720000000000001	0.924	0.468	0.372	0.252	0.1396058756627112	0.002750191727705298	0.668	0
000041	1.336743492306614	1.000676233386154	1.903803603055502	38580	1.002146012762805	1.2769179212848614	1.4040000000000001	1.1400000000000001	1.356	1.032	1.1280000000000001	0.8160000000000001	0.059825571021752566	0.001469779376650937	1.1460000000000001	0
000042	1.1516955543019942	1.0014787561706768	1.8950776404733651	38340	0.9975527403290461	1.2689744194417207	1.296	0.9720000000000001	1.1640000000000001	1.02	0.8400000000000001	0.8640000000000001	0.11727886513972652	0.00392601584163077	1.026	0
000043	0.9571472774205627	1.0047378764754378	1.913266729174612	27240	1.0071273218081904	0.9015874591964651	1.02	1.1400000000000001	0.912	1.116	0.876	0.9600000000000001	0.05555981822409761	0.002389445332752649	1.0040000000000002	0
000044	0.9986788962224529	1.0054780637038006	1.9051528639372004	31980	1.002856252206937	1.0584716205984932	1.1520000000000001	1.068	1.032	1.212	1.008	1.044	0.05979272437604033	0.0026218114968634687	1.086	0
000045	0.7598930855864978	0.9853065781642616	1.875831263249681	25380	0.9874216111706138	0.840025319912125	0.504	0.43200000000000005	0.40800000000000003	0.312	0.228	0.084	0.08013223432562722	0.002115033006352185	0.328	0
000046	1.1041824241064726	0.9952436067292346	1.889158941431528	34500	0.9944371875293767	1.1418783899514702	1.032	0.936	0.804	0.7320000000000001	0.36000000000000004	0.5760000000000001	0.03769596584499757	0.0008064191998579107	0.7400000000000001	0
000047	1.2129132781169187	1.0114419715956442	1.916960022599879	41880	1.0090714400324412	1.3861410716280456	1.4040000000000001	1.548	1.9080000000000001	1.9080000000000001	2.232	1.8960000000000001	0.17322779351112683	0.0023705315632029933	1.816	0
000048	0.9054270719651317	0.9986481425025883	1.8917339960825523	30270	0.9957926743805564	1.001874169966116	1.08	0.8160000000000001	0.66	0.528	0.528	0.648	0.09644709800098428	0.0028554681220318567	0.71	0
000049	0.9314442515281892	0.9950868615652888	1.886852218277535	31830	0.9932229480943784	1.0535069319465302	1.02	0.7320000000000001	0.5760000000000001	0.504	0.42000000000000004	0.444	0.12206268041834101	0.0018639134709104166	0.616	0
000050	1.1541617031015619	0.9905383333094322	1.8856649890710504	34440	0.9925980007449751	1.139892514490685	0.9600000000000001	0.8280000000000001	0.7080000000000001	0.5640000000000001	0.336	0.324	0.014269188610876782	0.002059667435542867	0.62	0
000051	1.056864466570105	0.9977973440643764	1.896103714272051	31860	0.9980928568434296	1.054499869676923	1.1400000000000001	0.912	0.792	0.672	0.6000000000000001	0.612	0.002364596893182025	0.0002955127790532641	0.7880000000000001	0
000052	0.8397058055172157	1.01278551809469	1.9183146455962776	27540	1.0097845020481129	0.911516836500391	1.08	1.212	1.1400000000000001	1.3800000000000001	1.596	1.7040000000000002	0.0718110309831752	0.0030010160465772096	1.352	0
000053	0.7707024127195371	0.9902828982112306	1.885144000143284	23280	0.9923237566077034	0.7705196787846442	0.552	0.5760000000000001	0.6000000000000001	0.336	0.21600000000000003	0.20400000000000001	0.00018273393489287582	0.0020408583964728333	0.4140000000000001	0
000054	1.105204340233524	1.007525805918694	1.920331988752366	27810	1.0108464143152203	0.9204532760739242	1.1880000000000002	1.1520000000000001	1.596	1.488	1.524	1.1400000000000001	0.18475106415959985	0.003320608396526259	1.348	0
000055	0.8502704786608669	0.9974948447226362	1.8937394485499937	29130	0.9968483274903657	0.9641425362111978	0.8400000000000001	0.804	0.516	0.672	0.54	0.396	0.11387205755033092	0.0006465172322704937	0.628	0
000056	0.9901066359478325	1.0055544333103181	1.917184654188203	24120	1.009189684188623	0.7983219352356365	0.924	1.284	1.1520000000000001	1.1400000000000001	1.08	0.936	0.191784700712196	0.003635250878304852	1.086	0
000057	0.8028001714497451	0.992816709895337	1.879620781034408	26130	0.9894163810786878	0.8648487631719396	0.792	0.5640000000000001	0.528	0.396	0.28800000000000003	0.30000000000000004	0.06204859172219446	0.0034003288166492007	0.47800000000000004	0
000058	1.3462762733917093	1.0123418984446826	1.9262243241219628	35850	1.0139480895022122	1.1865605878191363	1.4640000000000002	1.86	2.436	2.16	2.484	2.3280000000000003	0.15971568557257299	0.0016061910575295713	2.122	0
000059	0.4381702337207382	0.995516483692467	1.88886126838234	12330	0.9942804949698754	0.4080974071913515	0.384	0.34800000000000003	0.336	0.252	0.336	0.132	0.030072826529386698	0.0012359887225916744	0.29800000000000004	0
000060	0.9151828288187556	1.018386673081891	1.9296727936298788	31710	1.0157633345001444	1.04953518102496	1.1880000000000002	1.4520000000000002	1.872	2.3640000000000003	2.436	2.8680000000000003	0.13435235220620445	0.0026233385817464594	2.0300000000000002	0
000061	1.2303051355810959	0.9808357550110873	1.8674214118085644	31170	0.9829947369509642	1.0316623018778934	0.8280000000000001	0.6000000000000001	0.516	0.336	0.276	0.096	0.19864283370320246	0.0021589819398768473	0.442	0
000062	1.2174593490631733	1.0155543812052328	1.9268018049258888	40500	1.0142520704822737	1.3404659360299866	1.488	1.9920000000000002	2.208	2.196	2.64	3.24	0.12300658696681332	0.0013023107229590547	2.294	0
000063	1.0714212162729182	1.0190165099010842	1.9364407704917936	29910	1.0193259399158257	0.989958917201405	1.512	1.7040000000000002	2.088	2.628	3.3000000000000003	3.576	0.08146229907151314	0.00030943001474148524	2.4680000000000004	0
000064	1.2443968373663297	0.9802659879185499	1.8635395294428585	37980	0.9809513471136075	1.2570591666770097	1.056	0.528	0.48000000000000004	0.264	0.24000000000000002	0.12000000000000001	0.01266232931068001	0.0006853591950576332	0.4480000000000001	0
000065	0.8574255582434255	1.0022945709239783	1.904045733905244	26430	1.0022734683812555	0.8747781404758654	0.804	0.936	0.8280000000000001	0.9	0.6960000000000001	0.612	0.01735258223243996	2.1102542722806206e-05	0.7960000000000002	0
000066	0.9400264010700268	0.9875364482912441	1.8682845532859689	30390	0.9834490872781948	1.0058459208876864	0.6960000000000001	0.768	0.372	0.372	0.336	0.156	0.06581951981765966	0.0040873610130492954	0.44999999999999996	0
000067	1.441497488128589	0.9994259322586532	1.895881437781796	48270	0.9979758523908263	1.5976368082016656	1.212	1.6320000000000001	1.1760000000000002	1.296	0.876	0.8280000000000001	0.15613932007307674	0.001450079867826859	1.1700000000000002	0
000068	0.9193017492911716	1.0039343644432657	1.9060512816898985	28440	1.0033291716652346	0.9413049684121685	1.068	0.876	1.1280000000000001	0.8160000000000001	0.7080000000000001	0.9960000000000001	0.022003219120996897	0.0006051927780310606	0.932	0
000069	0.7417341226284638	1.001348999440098	1.8976907801988812	28050	0.9989282748392838	0.9283967779170649	0.804	0.7080000000000001	0.7200000000000001	0.6000000000000001	0.504	0.6000000000000001	0.18666265528860104	0.002420724600814106	0.656	0
000070	1.1964780693975643	0.9812611921941489	1.867211229250009	36450	0.982884098641072	1.206419342426988	0.8520000000000001	0.66	0.444	0.324	0.228	0.12000000000000001	0.009941273029423714	0.0016229064469230892	0.438	0
000071	1.721957404791275	1.0061123922994792	1.913801137082316	49710	1.007408629582288	1.6452978192605097	1.62	2.3160000000000003	2.1	1.9200000000000002	1.9320000000000002	1.776	0.07665958553076524	0.0012962372828086988	1.944	0
000072	0.8479815554049868	0.9765910406982504	1.872112403715018	20700	0.9854640351639784	0.6851270339708821	0.43200000000000005	0.384	0.336	0.21600000000000003	0.14400000000000002	0.036000000000000004	0.16285452143410462	0.008872994465727979	0.258	0
000073	0.8620995087115855	1.014604589285906	1.9300972828309	24630	1.0159867820025976	0.8152018766523105	1.056	1.284	1.4280000000000002	1.7160000000000002	1.776	1.9560000000000002	0.046897632059274996	0.0013821927166917103	1.5359999999999998	0
000074	1.0314555695959609	1.0112673443575584	1.916451119825754	33390	1.008803557943577	1.1051396939269447	1.224	1.296	1.596	1.6560000000000001	1.6440000000000001	1.74	0.07368412433098381	0.0024637864139813725	1.526	0
000075	0.7308330805958076	1.0167704651968934	1.9273426561614788	25080	1.014536769969329	0.8300959426081992	0.912	1.26	1.236	1.608	1.8	2.04	0.09926286201239154	0.0022336952275643362	1.476	0
000076	0.8342023140662761	0.9804076553550964	1.865246680891815	25740	0.9818499771062225	0.851940572676836	0.744	0.34800000000000003	0.30000000000000004	0.21600000000000003	0.12000000000000001	0.096	0.017738258610559887	0.001442321751126019	0.30400000000000005	0
000077	0.9888629352450279	0.9902400441447002	1.87824865096364	34350	0.9886941034880764	1.1369137012995072	0.792	0.9600000000000001	0.672	0.24000000000000002	0.264	0.384	0.1480507660544793	0.0015459406566238343	0.5520000000000002	0
000078	0.5370126049303746	0.998754007805939	1.893211341003188	15360	0.9965703361726207	0.5083841179610024	0.54	0.468	0.396	0.49200000000000005	0.34800000000000003	0.276	0.028628486969372258	0.0021836716333183404	0.41999999999999993	0
000079	1.1262316377809443	0.9968108812065628	1.8971027344347435	28080	0.9986187325540887	0.9293897156474574	1.224	0.8640000000000001	0.8280000000000001	0.768	0.54	0.6000000000000001	0.19684192213348684	0.001807851347525924	0.8039999999999999	0
000080	0.8024429522631086	1.0085172058335188	1.914686358674344	27420	1.0078746026939254	0.9075450855788206	0.876	1.08	1.056	0.9720000000000001	1.008	1.1520000000000001	0.10510213331571205	0.0006426031395934118	1.024	0
000081	1.1961923941890416	0.9863479570289858	1.8942289314977308	27390	0.9971059871479075	0.9065521478484281	0.8400000000000001	0.8400000000000001	0.7080000000000001	0.34800000000000003	0.30000000000000004	0.21600000000000003	0.28964024634061347	0.010758030118921735	0.5420000000000001	0
000082	0.9232293023928839	1.000505021545883	1.8991087776196636	31830	0.999674696612551	1.0535069319465302	0.8520000000000001	1.056	0.7320000000000001	0.9	0.552	0.648	0.1302776295536463	0.0008303249333320162	0.79	0
000083	0.8264848560638469	0.9875675311024782	1.8793801803448984	22860	0.9892897309235599	0.7566185505591481	0.648	0.5640000000000001	0.468	0.28800000000000003	0.20400000000000001	0.18000000000000002	0.06986630550469886	0.0017221998210816825	0.39200000000000007	0
000084	1.231812993734135	1.0199305861233385	1.9318356725237	39810	1.016901855540893	1.3176283682309573	1.596	2.136	2.652	3.3720000000000003	3.9240000000000004	4.272	0.0858153744968222	0.0030287305824454602	2.9919999999999995	0
000085	1.363871716509606	1.0057639568110477	1.915160280079624	38790	1.008124070887967	1.2838684853976094	1.356	1.536	1.7160000000000002	1.6560000000000001	1.512	1.284	0.08000323111199648	0.002360114076919384	1.5100000000000005	0
000086	1.2909336812703758	0.9649878608857195	1.8661494593451349	19800	0.982325192000212	0.6553389020591046	0.54	0.384	0.276	0.156	0.168	0.012	0.6355947792112712	0.017337331114492427	0.256	0
000087	1.600642244680642	1.0155297155806002	1.9254578569697705	55140	1.0135446277169469	1.825019548461567	1.812	2.652	2.8560000000000003	3.4680000000000004	3.48	3.8040000000000003	0.2243773037809249	0.0019850878636533675	3.0120000000000005	0
000088	1.1553961327186721	0.9781076358939703	1.8682993748788417	29730	0.9834568892385317	0.9840012908190495	0.8520000000000001	0.5640000000000001	0.36000000000000004	0.264	0.132	0.10800000000000001	0.17139484189962262	0.005349253344561378	0.38000000000000006	0
000089	1.4721657469129077	1.0058326664724127	1.9118383309816729	42720	1.0063754251569843	1.4139433280790379	1.62	1.6320000000000001	1.7160000000000002	1.572	1.764	1.476	0.058222418833869805	0.0005427586845716537	1.6300000000000001	0
000090	0.9317870550272574	0.9881921652678473	1.8666763285427712	35580	0.9826025314614942	1.1776241482456031	0.8160000000000001	0.792	0.324	0.34800000000000003	0.28800000000000003	0.21600000000000003	0.24583709321834568	0.005589633806353023	0.46400000000000013	0
000091	1.2747145311983317	0.9809599427652704	1.86556710838924	32520	0.9820186474136053	1.0763444997455598	0.888	0.684	0.43200000000000005	0.43200000000000005	0.21600000000000003	0.12000000000000001	0.19837003145277188	0.0010587046483349072	0.462	0
000092	1.7201645939201806	1.0017719319465677	1.897204071140412	53970	0.9986720753334432	1.7862949769762564	1.74	1.548	1.8	1.74	1.332	1.1760000000000002	0.06613038305607577	0.0030998566131245076	1.556	0
000093	0.7944576565110893	0.9925526565722207	1.884883310775904	24510	0.9921865319435258	0.8112301257307402	0.6960000000000001	0.5760000000000001	0.444	0.516	0.372	0.20400000000000001	0.01677246921965081	0.00036612462869489715	0.468	0
000094	1.047967543608657	1.0062091266087956	1.9137954589493305	28080	1.0074056406614127	0.9293897156474574	1.008	1.308	1.332	1.284	1.092	1.104	0.11857782796119964	0.0011965140526171147	1.188	0
000095	0.6778053932947872	1.002136865777401	1.902714343516145	22710	1.0015726358123263	0.7516538619071852	0.7320000000000001	0.7200000000000001	0.6000000000000001	0.5640000000000001	0.5760000000000001	0.54	0.07384846861239802	0.0005642299650747695	0.6220000000000001	0
000096	0.8612041068688482	0.9971524012766767	1.8944441444968023	26430	0.9972192734388716	0.8747781404758654	0.768	0.7080000000000001	0.792	0.624	0.456	0.396	0.013574033607017255	6.687216219491976e-05	0.624	0
000097	0.7076486021530584	0.995882992731983	1.893224639483184	19500	0.9965773363793029	0.6454095247551788	0.66	0.648	0.5760000000000001	0.324	0.36000000000000004	0.34800000000000003	0.062239077397879594	0.0006943436473199061	0.486	0
000098	1.0562752373892275	0.9825788993132937	1.8687029744396295	30240	0.9836693406121645	1.0008812322357235	0.7200000000000001	0.6000000000000001	0.42000000000000004	0.40800000000000003	0.18000000000000002	0.12000000000000001	0.05539400515350401	0.0010904412988708145	0.4080000000000001	0
000099	1.255430356350934	1.0002278122715735	1.9012269664077013	40860	1.000789693161987	1.3523811887946977	1.32	1.1400000000000001	1.356	0.804	0.78	0.9600000000000001	0.09695083244376379	0.0005618808904135353	1.06	0
000100	0.7787417921471488	0.9954864572136906	1.891714608993872	24600	0.9957824691820848	0.8142089389219178	0.756	0.636	0.516	0.54	0.336	0.34800000000000003	0.03546714677476903	0.0002960119683942386	0.5219999999999999	0
000101	0.698976875416213	1.010946066562301	1.9240011474682024	21240	1.012777828233845	0.7029999131179486	0.792	1.044	0.9	1.116	1.044	1.212	0.004023037701735621	0.0018317616715441964	1.018	0
000102	0.40465790489476844	0.9870876683113031	1.8842084161562749	10110	0.9918312731599984	0.3346200151423004	0.40800000000000003	0.30000000000000004	0.156	0.096	0.10800000000000001	0.10800000000000001	0.07003788975246805	0.004743604848695293	0.19600000000000004	0
000103	0.9842759580416035	0.9997813240650365	1.8953290290650289	30570	0.9976850691440485	1.0118035472700417	0.8400000000000001	0.9840000000000001	0.9960000000000001	0.792	0.7200000000000001	0.528	0.027527589228438232	0.002096254920987972	0.8099999999999999	0
000104	0.7322264220439478	1.0089137522328837	1.9169610713841536	25950	1.0090719921035567	0.8588911367895841	0.8280000000000001	0.792	1.1280000000000001	1.1280000000000001	0.876	1.008	0.12666471474563623	0.00015823987067298262	0.9600000000000001	0
000105	0.8212624815684938	0.999511226170141	1.9024445341461964	23910	1.0014306104564197	0.7913713711228885	0.744	0.7200000000000001	0.78	0.744	0.624	0.396	0.02989111044560533	0.0019193842862786914	0.668	0
000106	0.8190836172225543	0.9877193646617758	1.878425305674897	22290	0.988787093024517	0.737752733681689	0.636	0.444	0.48000000000000004	0.384	0.28800000000000003	0.12000000000000001	0.08133088354086526	0.0010677283627411605	0.39200000000000007	0
000107	1.0802545165815363	0.9904911951496543	1.8898614415990855	29580	0.9948069776383738	0.9790366021670865	0.9600000000000001	0.648	0.672	0.528	0.43200000000000005	0.24000000000000002	0.10121791441444972	0.004315782488719444	0.5800000000000001	0
000108	0.4239933607833869	1.0061713546077469	1.904674699625272	15600	1.0026045505829484	0.516327619804143	0.444	0.42000000000000004	0.54	0.648	0.456	0.396	0.0923342590207561	0.0035668040247984756	0.484	0
000109	1.5523974789757866	0.9823731171650212	1.86978337002145	41970	0.98423805165084	1.3891198848192232	1.056	1.08	0.54	0.42000000000000004	0.324	0.18000000000000002	0.1632775941565634	0.0018649344858188144	0.6	0
000110	0.6797844829193972	1.0138441991120994	1.9157715660716568	26910	1.0084458466313213	0.8906651441621467	0.7200000000000001	1.092	1.1640000000000001	1.284	1.4520000000000002	1.284	0.2108806612427495	0.005398352480778135	1.1660000000000001	0
000111	1.0385666395626993	0.9908747937493795	1.8773507372520912	31020	0.9882214493527499	1.0266976132259307	1.02	0.66	0.6000000000000001	0.468	0.36000000000000004	0.30000000000000004	0.011869026336768673	0.0026533443966295645	0.5680000000000001	0
000112	1.0464996825671538	1.0145509479079209	1.927259806710307	34890	1.0144931587233907	1.1547865804465738	1.344	1.4640000000000002	1.776	1.872	2.448	2.2680000000000002	0.10828689787942003	5.77891845301437e-05	1.862	0
000113	1.1433467543332243	0.9866539131662007	1.873952033756131	31980	0.9864324007599365	1.0584716205984932	0.9480000000000001	0.7200000000000001	0.612	0.324	0.324	0.21600000000000003	0.0848751337347311	0.00022151240626411273	0.524	0
000114	0.9644478230048867	0.9998320227202131	1.906683891566494	23940	1.0036621721199281	0.792364308853281	0.804	0.9600000000000001	0.912	1.02	0.5880000000000001	0.528	0.17208351415160572	0.0038301493997150438	0.8020000000000002	0
000115	0.6601682711999347	0.9930859878134352	1.8827986868688464	19830	0.9910892036617561	0.6563318397894972	0.5640000000000001	0.636	0.34800000000000003	0.36000000000000004	0.252	0.24000000000000002	0.0038364314104375463	0.001996784151679032	0.4000000000000001	0
000116	1.2199173587797334	1.0170103913518769	1.932762846306671	39480	1.0173899119287744	1.3067060531966388	1.6800000000000002	1.9200000000000002	2.124	2.46	3.2640000000000002	3.552	0.0867886944169054	0.0003795205768974963	2.5	0
000117	1.3551469986132176	1.0124965258656975	1.9206614462966525	40380	1.0110198379624136	1.3364941851084164	1.6680000000000001	1.848	2.112	2.16	2.436	2.64	0.01865281350480119	0.0014766879032839242	2.144	0
000118	1.3024540849980208	0.9913909869627152	1.8920996693355143	35010	0.9959851616685528	1.158758331368144	1.116	0.9480000000000001	0.8160000000000001	0.612	0.49200000000000005	0.36000000000000004	0.14369575362987685	0.0045941747058375615	0.7240000000000001	0
000119	1.8580379418812687	0.9963544529184575	1.8992079707825216	44580	0.9997269110492145	1.475505467363378	1.6440000000000001	1.56	1.62	1.068	1.1520000000000001	0.744	0.38253247451789063	0.003372458130757039	1.2979999999999998	0
000120	0.5361657673809536	0.9988143029680363	1.8917761592313596	20370	0.9958148687032244	0.6742047189365636	0.504	0.5760000000000001	0.40800000000000003	0.384	0.324	0.324	0.13803895155561008	0.002999434264811862	0.41999999999999993	0
000121	1.0129755072245372	1.0193955084208355	1.9364560037065144	29970	1.0193339585503998	0.9919447926621902	1.4280000000000002	1.9320000000000002	1.788	2.22	3.108	3.9360000000000004	0.021030714562347064	6.154987043571758e-05	2.402	0
000122	1.0336857330184517	1.0145558680565876	1.9305479013404288	30240	1.0162239837506544	1.0008812322357235	1.344	1.3800000000000001	1.86	1.9320000000000002	2.112	2.4000000000000004	0.03280450078272823	0.001668115694066774	1.838	0
000123	0.9977878489878684	0.9978086156481817	1.8915779795446093	38160	0.9957105486028902	1.2630167930593652	1.092	0.912	0.684	0.5640000000000001	0.6960000000000001	0.54	0.2652289440714968	0.002098067045291474	0.7480000000000001	0
000124	1.006251140774653	0.9858671040989158	1.869387864659992	34680	0.9840298609948421	1.1478360163338257	0.9	0.612	0.40800000000000003	0.34800000000000003	0.228	0.192	0.14158487555917265	0.001837243104073627	0.448	0
000125	1.1322471173549136	0.9988653075998867	1.907323263991226	30450	1.0039987323224024	1.0078317963484715	1.116	1.1520000000000001	0.8280000000000001	0.8640000000000001	0.684	0.684	0.12441532100644204	0.005133424722515767	0.888	0
000126	0.9839372463016227	1.0191940546073868	1.931834669454368	34500	1.0169013275337342	1.1418783899514702	1.3800000000000001	1.572	2.028	2.3400000000000003	3.024	3.3960000000000004	0.15794114364984746	0.0022927270736525784	2.2900000000000005	0
000127	1.3618906089411225	0.9812205679515544	1.864483218666908	40800	0.9814480970891043	1.3503953133339126	1.092	0.7080000000000001	0.504	0.336	0.21600000000000003	0.168	0.011495295607209854	0.00022752913754986448	0.5040000000000001	0
000128	1.4885237496510224	0.9911481787539073	1.8906074049965156	38190	0.9951996464216463	1.2640097307897578	1.092	1.308	0.876	0.7200000000000001	0.5760000000000001	0.372	0.22451401886126465	0.004051467667739006	0.8240000000000002	0
000129	0.8683144879002682	1.012764796270931	1.917310648865205	30720	1.0092560067142156	1.0167682359220047	0.912	1.356	1.56	1.344	1.596	1.6440000000000001	0.1484537480217365	0.003508789556715408	1.4020000000000001	0
000130	0.8409458294178129	0.9885020249744335	1.8805713564723368	23250	0.9899167558985598	0.7695267410542517	0.672	0.552	0.48000000000000004	0.312	0.312	0.156	0.07141908836356126	0.0014147309241262507	0.414	0
000131	0.6996021603101016	0.9963916963175317	1.893077544983996	23580	0.9964999070868991	0.7804490560885701	0.648	0.528	0.6000000000000001	0.5760000000000001	0.276	0.336	0.08084689577846849	0.0001082107693674006	0.494	0
000132	1.445980051931089	0.9965719949541103	1.8925816705275595	40950	0.996238882993578	1.3553600019858754	1.296	1.068	1.284	1.1400000000000001	0.792	0.5640000000000001	0.09062004994521367	0.0003331119605323174	1.024	0
000133	1.4655298943378297	1.0109950604472486	1.9168541569642656	51810	1.0090157132629107	1.7148034603879905	1.6320000000000001	2.196	1.9800000000000002	2.088	2.628	2.3280000000000003	0.24927356605016082	0.0019793471843378985	2.142	0
000134	1.207174530622106	1.0205031995061307	1.9360001535407323	38970	1.0190940029030198	1.289826111779965	1.6920000000000002	1.9920000000000002	2.676	3.228	4.08	4.548	0.08265158115785898	0.001409196603110896	3.036	0
000135	0.9375728112247187	1.0152161203630719	1.931201375881734	27600	1.0165679671872652	0.9135027119611762	1.1640000000000001	1.32	1.6320000000000001	2.112	2.088	2.088	0.024070099263542533	0.0013518468241933146	1.734	0
000136	0.6558390083202589	1.0134755177154866	1.9200142471592363	23970	1.0106791578449978	0.7933572465836736	0.648	0.9840000000000001	1.4520000000000002	1.1640000000000001	1.1280000000000001	1.296	0.1375182382634147	0.0027963598704887627	1.1120000000000003	0
000137	1.053015547908675	0.9845126713185274	1.873354527292292	28530	0.9861178784429416	0.9442837816033463	0.78	0.648	0.504	0.28800000000000003	0.276	0.14400000000000002	0.10873176630532866	0.001605207124414254	0.43999999999999995	0
000138	0.7664791704280985	1.0021618637165315	1.8982322070926447	24360	0.9992132773479023	0.8062654370787772	0.66	0.8160000000000001	0.9	0.792	0.5640000000000001	0.54	0.03978626665067864	0.002948586368629158	0.7120000000000001	0
000139	0.8653611957848325	0.9882485258161876	1.872719372776709	26370	0.9857835385119434	0.8727922650150802	0.78	0.516	0.504	0.28800000000000003	0.264	0.192	0.007431069230247722	0.0024649873042441595	0.4240000000000001	0
000140	0.7638107882536854	1.0055243287311777	1.9027820445710268	28740	1.0016082730713907	0.9512343457160943	0.756	0.9600000000000001	1.032	0.7200000000000001	0.66	0.924	0.1874235574624089	0.003916055659787032	0.8420000000000001	0
000141	1.1810394412183645	0.9940216565938688	1.8824221849738088	43620	0.9908910162687372	1.4437314599908153	1.272	0.792	0.912	0.528	0.468	0.528	0.26269201877245085	0.0031306403251315507	0.75	0
000142	1.2216899786580164	1.0087416884704967	1.914859757220236	38280	1.0079658782126322	1.2669885439809356	1.3920000000000001	1.608	1.4400000000000002	1.6800000000000002	1.6440000000000001	1.6920000000000002	0.045298565322919204	0.0007758102578645509	1.5760000000000003	0
000143	0.5105093436955976	0.9999316977496157	1.8948563435912087	20880	0.9974362515338079	0.6910846603532376	0.552	0.5640000000000001	0.30000000000000004	0.396	0.456	0.30000000000000004	0.18057531665763993	0.002495446215807773	0.4280000000000001	0
000144	0.9293464425096415	0.9808419647785309	1.8731174028593909	19320	0.985993058159705	0.6394518983728233	0.54	0.49200000000000005	0.40800000000000003	0.324	0.168	0.07200000000000001	0.28989454413681814	0.005151093381174032	0.334	0
000145	1.4067681585522667	0.9862117883507638	1.8774885692629648	38070	0.9882940029501411	1.2600379798681876	1.1280000000000001	0.912	0.78	0.336	0.42000000000000004	0.252	0.14673017868407912	0.0020822145993772967	0.638	0
000146	1.465459314498275	0.9995031251404447	1.8934827801271503	47070	0.9967132194171686	1.5579192989859623	1.5	1.224	1.548	1.02	0.9	0.9480000000000001	0.09245998448768722	0.002789905723276087	1.1900000000000002	0
000147	2.1921467216221457	0.9842510814558686	1.8684431274079143	65880	0.9835325593463115	2.180491255942112	1.7040000000000002	1.368	0.8400000000000001	0.672	0.5760000000000001	0.28800000000000003	0.011655465680033839	0.0007185221095571404	0.908	0
000148	0.8025126740789349	0.9800641079747633	1.8682888478187156	22230	0.9834513478836805	0.7357668582209038	0.612	0.384	0.276	0.20400000000000001	0.14400000000000002	0.07200000000000001	0.06674581585803108	0.0033872399089172056	0.28200000000000003	0
000149	0.6291871447508517	1.0044983287277116	1.902599887673353	22920	1.0015123872308511	0.7586044260199333	0.612	0.6960000000000001	0.9	0.54	0.5880000000000001	0.612	0.12941728126908159	0.002985941496860489	0.658	0
000150	1.0323033435349143	1.006353529418707	1.9111295552068244	32610	1.006002331621723	1.0793233129367374	1.1280000000000001	1.32	1.044	1.332	0.9960000000000001	1.26	0.04701996940182318	0.0003511977969838931	1.1800000000000002	0
000151	0.9318122311275003	1.0146069054638642	1.9226981887911545	30030	1.0120919618761481	0.9939306681229754	1.08	1.284	1.776	1.9800000000000002	1.9920000000000002	1.8960000000000001	0.062118436995475035	0.0025149435877160897	1.6680000000000001	0
000152	0.6431326499129821	0.9741469460077052	1.8638996501335388	19380	0.9811409115800785	0.6414377738336084	0.49200000000000005	0.21600000000000003	0.20400000000000001	0.096	0.07200000000000001	0.036000000000000004	0.0016948760793736861	0.006993965572373306	0.18600000000000005	0
000153	0.8679957151390193	0.9793190538034181	1.868598533307337	25020	0.9836143636890579	0.828110067147414	0.5640000000000001	0.504	0.276	0.18000000000000002	0.20400000000000001	0.060000000000000005	0.03988564799160532	0.004295309885639753	0.298	0
000154	0.524900402008776	1.0121575747862888	1.920559454475932	16860	1.0109661503360714	0.5580310044806315	0.612	0.612	0.9480000000000001	0.9480000000000001	0.9720000000000001	0.8400000000000001	0.03313060247185551	0.0011914244502173599	0.8220000000000001	0
000155	1.125537437137001	0.9901457556832003	1.8878918323490383	26820	0.9937701920931277	0.8876863309709689	0.9720000000000001	0.744	0.6000000000000001	0.5880000000000001	0.40800000000000003	0.252	0.2378511061660321	0.0036244364099273785	0.594	0
000156	0.8820512307345842	0.9985378266343522	1.8969055172850688	29130	0.9985149191250786	0.9641425362111978	0.9480000000000001	0.6000000000000001	0.768	0.756	0.684	0.384	0.08209130547661359	2.2907509273584203e-05	0.6900000000000001	0
000157	1.2396468538527063	0.9943106151601157	1.8876204824345892	34050	0.9936273558077081	1.1269843239955815	1.236	0.912	0.936	0.5640000000000001	0.6000000000000001	0.49200000000000005	0.11266252985712488	0.0006832593524075392	0.79	0
000158	1.014819617124087	1.00641571200938	1.906901297289888	37050	1.0037766126423124	1.2262780970348397	1.044	1.224	1.308	1.1640000000000001	1.056	1.1640000000000001	0.21145847991075262	0.002639099367067521	1.1600000000000001	0
000159	0.9023810790744424	1.0110331497722704	1.9209243925085504	30150	1.0111582506103367	0.9979024190445457	1.056	1.236	1.284	1.26	1.6440000000000001	1.4400000000000002	0.09552133997010326	0.00012510083806627215	1.32	0
000160	1.059124377263537	0.9843563392115317	1.8781804624818752	29850	0.9886582096516496	0.9879730417406198	0.804	0.636	0.468	0.372	0.192	0.168	0.07115133552291719	0.004301870440117983	0.44	0
000161	1.1029731439150727	0.9896908792898867	1.8907525513483248	29370	0.9952760502258513	0.9720860380543385	0.9480000000000001	0.684	0.5640000000000001	0.648	0.372	0.228	0.13088710586073427	0.005585170935964556	0.5740000000000001	0
000162	0.7509681968763815	0.9937555808707671	1.887694587519541	26940	0.9936663640936945	0.8916580818925394	0.792	0.648	0.42000000000000004	0.276	0.40800000000000003	0.30000000000000004	0.14068988501615787	8.921677707263154e-05	0.47400000000000003	0
000163	0.8097072231862787	1.0090088490449711	1.9131714168287883	27300	1.0070771502005829	0.9035733346572503	1.02	0.888	1.08	1.104	1.104	1.1640000000000001	0.09386611147097157	0.0019316988443882632	1.0600000000000003	0
000164	0.735520455566426	1.013296030794344	1.9260468638942796	23850	1.0138546759487808	0.7893854956621033	0.9600000000000001	1.068	1.092	1.1880000000000002	1.308	1.7040000000000002	0.053865040095677275	0.0005586451544368209	1.22	0
000165	1.0312381683073175	0.9913707486770679	1.8859489254765531	27180	0.9927474624521575	0.89960158373568	0.9	0.9600000000000001	0.49200000000000005	0.42000000000000004	0.396	0.324	0.13163658457163752	0.001376713775089633	0.582	0
000166	0.8109978957686539	1.0110701877607333	1.9194779779163471	24270	1.0103968702799013	0.8032866238875994	1.08	0.9720000000000001	0.9720000000000001	1.5	1.284	1.356	0.007711271881054471	0.0006733174808319919	1.194	0
000167	0.9238178866641866	0.9795891223325499	1.8630330624842757	24000	0.980684747217313	0.7943501843140662	0.6960000000000001	0.468	0.276	0.252	0.14400000000000002	0.084	0.1294677023501204	0.0010956248847631134	0.32000000000000006	0
000168	0.7162832404890579	1.003864187373568	1.914952791792134	17130	1.008014850819432	0.5669674440541648	0.792	0.7080000000000001	0.7320000000000001	0.7320000000000001	0.768	0.5760000000000001	0.14931579643489312	0.0041506634458639	0.718	0
000169	1.6987951524319176	0.992155037659494	1.8869886418925133	50010	0.9932947603241576	1.6552271965644354	1.596	0.9600000000000001	1.26	0.936	0.7320000000000001	0.444	0.04356795586748219	0.0011397226646636671	0.988	0
000170	0.7575903022244451	0.9979047476392876	1.890350439558529	23280	0.9950643820022058	0.7705196787846442	0.7320000000000001	0.5640000000000001	0.6960000000000001	0.5640000000000001	0.5640000000000001	0.312	0.012929376560199102	0.0028403656370817876	0.5720000000000001	0
000171	1.1339664594310537	1.0133293828580316	1.928736314285587	31440	1.0152703797439866	1.0405987414514268	1.3800000000000001	1.5	1.9080000000000001	2.112	2.184	2.208	0.09336771797962684	0.0019409968859549487	1.882	0
000172	1.3122152144886665	0.9821951184227581	1.8724555245854304	36480	0.9856446510697513	1.2074122801573806	1.092	0.8280000000000001	0.396	0.30000000000000004	0.28800000000000003	0.168	0.10480293433128596	0.003449532646993214	0.5120000000000001	0
000173	0.7657540964973839	0.998269971829454	1.9034388767412849	18030	1.0019540239353042	0.5967555759659422	0.648	0.768	0.612	0.624	0.516	0.34800000000000003	0.1689985205314417	0.0036840521058502107	0.586	0
000174	0.43625937380234	1.0104922838482988	1.9127585480666396	15690	1.0068598195982468	0.5193064329953208	0.54	0.552	0.648	0.5760000000000001	0.612	0.792	0.08304705919298078	0.0036324642500520365	0.6200000000000001	0
000175	1.4579758796840214	0.9822710302238352	1.8687424831833568	43440	0.9836901376785909	1.4377738336084598	0.9960000000000001	0.8400000000000001	0.66	0.42000000000000004	0.24000000000000002	0.18000000000000002	0.02020204607556164	0.001419107454755708	0.5560000000000002	0
000176	0.630441441282856	0.9926376839706477	1.8845961067987125	22170	0.9920353502144177	0.7337809827601186	0.552	0.43200000000000005	0.36000000000000004	0.49200000000000005	0.252	0.168	0.10333954147726265	0.000602333756229978	0.37600000000000006	0
000177	1.2045593722507049	0.9931352386059401	1.8909403554675197	33240	0.9953749087157342	1.1001750052749817	1.008	0.9720000000000001	0.876	0.636	0.43200000000000005	0.43200000000000005	0.10438436697572318	0.0022396701097940896	0.726	0
000178	0.7372134088797199	1.0197511735210034	1.9339921365956767	24390	1.0180369998740213	0.8072583748091697	1.056	1.116	1.74	1.7040000000000002	2.3760000000000003	2.676	0.07004496592944986	0.00171417364698212	1.7779999999999998	0
000179	1.0216685396693157	0.9888776594882582	1.8639127285790895	40620	0.9811477959625016	1.344437686951557	0.912	0.648	0.612	0.336	0.336	0.24000000000000002	0.3227691472822414	0.007729863525756664	0.514	0
000180	1.2823700953999915	0.9783211953381956	1.8632618210411327	33630	0.9808051637746048	1.1130831957700853	0.9720000000000001	0.552	0.372	0.324	0.24000000000000002	0.084	0.16928689962990617	0.0024839684364091896	0.424	0
000181	0.8333321603689564	0.9935972383877747	1.893433362705785	22200	0.9966872065071696	0.7347739204905113	0.6960000000000001	0.624	0.7080000000000001	0.468	0.28800000000000003	0.312	0.09855823987844514	0.0030899681193948814	0.5159999999999999	0
000182	1.4135631036641056	0.9881794344192465	1.889437806549341	36330	0.9945839797538826	1.2024475915054178	1.068	1.056	0.6960000000000001	0.5880000000000001	0.43200000000000005	0.276	0.21111551215868785	0.00640454533463608	0.686	0
000183	0.5748287491853514	0.981516107973808	1.870098365913365	15690	0.9844038628073126	0.5193064329953208	0.384	0.276	0.252	0.192	0.12000000000000001	0.048	0.055522316190030674	0.0028877548335046743	0.21200000000000005	0
000184	0.9976009295839599	1.0206364994953776	1.9371684739755928	30900	1.0197089968359787	1.0227258623043602	1.308	1.812	2.232	2.7600000000000002	3.12	3.9360000000000004	0.025124932720400395	0.0009275026593988933	2.528	0
000185	1.1554933948402437	0.9788935246317724	1.8724921953817564	27540	0.9856639542648203	0.911516836500391	0.7200000000000001	0.804	0.252	0.384	0.156	0.096	0.24397655833985277	0.00677042963304797	0.4020000000000001	0
000186	1.6026713939361656	0.9821348220435256	1.8734183888611395	38370	0.9861514946292366	1.2699673571721133	1.008	0.8640000000000001	0.792	0.504	0.312	0.156	0.33270403676405236	0.004016672585710923	0.606	0
000187	0.8955763979479937	1.0146041424586254	1.926008881600021	29640	1.0138346823923625	0.9810224776278718	1.116	1.272	1.62	1.6440000000000001	1.848	2.076	0.08544607967987805	0.0007694600662628837	1.596	0
000188	1.050631052946687	0.9838078446165096	1.8650126593302483	34320	0.9817267901480466	1.1359207635691146	0.78	0.672	0.48000000000000004	0.24000000000000002	0.264	0.14400000000000002	0.08528971062242774	0.0020810544684629617	0.43	0
000189	0.6404578691760554	0.9750397785288536	1.8698355866670897	18840	0.9842655380486721	0.623564894686542	0.456	0.312	0.20400000000000001	0.084	0.048	0.060000000000000005	0.016892974489513435	0.009225759519818522	0.19400000000000003	0
000190	0.7487052366230981	0.9833744480519757	1.8628636703012396	22020	0.9805955806139142	0.7288162941081557	0.5760000000000001	0.42000000000000004	0.276	0.21600000000000003	0.252	0.07200000000000001	0.01988894251494233	0.0027788674380615497	0.30200000000000005	0
000191	1.0539503746111287	1.0076342668038898	1.9127009505528376	35640	1.0068295007572123	1.1796100237063882	1.1760000000000002	1.356	1.1280000000000001	1.4160000000000001	1.356	1.272	0.1256596490952595	0.000804766046677452	1.284	0
000192	0.46548697247859844	1.0098834912839842	1.9188987537262243	15060	1.0100919715961842	0.49845474065707657	0.54	0.5640000000000001	0.768	0.552	0.7080000000000001	0.7200000000000001	0.03296776817847813	0.00020848031219999896	0.6420000000000001	0
000193	2.0673279128972726	1.011128655472688	1.9215586464068528	59490	1.0114921164640638	1.9689955193684916	2.412	2.9040000000000004	2.8800000000000003	2.988	3.612	3.4200000000000004	0.09833239352878098	0.0003634609913758524	3.036	0
000194	2.0373643490388718	1.0010951637916154	1.9001107159912125	63090	1.0002021084435142	2.0881480470156015	2.184	1.9680000000000002	1.6680000000000001	1.9200000000000002	1.5	1.4280000000000002	0.05078369797672977	0.000893055348101246	1.7780000000000002	0
000195	0.8790283752759521	1.0001672348866508	1.8901183923113396	32490	0.9949422343063141	1.075351562015167	0.78	0.804	0.9480000000000001	0.768	0.648	0.48000000000000004	0.1963231867392149	0.005225000580336703	0.738	0
000196	1.4728842191596156	1.0106507181981994	1.920105211653412	43860	1.010727040780504	1.451674961833956	1.86	2.004	1.9200000000000002	1.9560000000000002	2.22	2.7	0.021209257325659703	7.632258230461098e-05	2.11	0
000197	1.0476783114917327	0.9928801666371935	1.8889677160592335	29880	0.9943365281209816	0.9889659794710124	0.936	0.936	0.624	0.552	0.28800000000000003	0.468	0.05871233202072035	0.0014563614837881378	0.634	0
000198	0.6222975067335081	0.9971472472312544	1.89408388459049	20910	0.9970296356904769	0.6920775980836302	0.672	0.49200000000000005	0.468	0.384	0.372	0.312	0.06978009135012209	0.0001176115407774958	0.44999999999999996	0
000199	0.775457143828867	1.019845541967292	1.9317356115772983	28500	1.0168491843103582	0.9432908438729536	0.912	1.524	1.8	1.9200000000000002	2.2680000000000002	2.8440000000000003	0.1678337000440866	0.0029963576569338457	1.8780000000000001	0
000200	1.0240216853143904	1.0075584050728974	1.9131834490323925	30090	1.0070834838501501	0.9959165435837605	1.1880000000000002	1.2000000000000002	1.1880000000000002	1.356	1.224	1.284	0.028105141730629946	0.0004749212227472821	1.24	0
000201	0.38694707953251123	1.0041678926848312	1.9074979207086544	15150	1.004090670131897	0.5014335538482543	0.372	0.336	0.516	0.468	0.528	0.228	0.11448647431574305	7.722255293418634e-05	0.408	0
000202	1.0814655660762043	1.0040903310616147	1.9115181579464864	29580	1.006206888796358	0.9790366021670865	1.1640000000000001	1.092	1.044	1.4040000000000001	1.008	0.9	0.10242896390911771	0.002116557734743285	1.102	0
000203	0.6349096397091659	1.0035418450964857	1.9078653242422137	19440	1.0042840682248728	0.6434236492943937	0.7200000000000001	0.5640000000000001	0.744	0.54	0.744	0.48000000000000004	0.008514009585227744	0.0007422231283871206	0.632	0
000204	1.4190633212232469	0.9960159078570151	1.8889515508270105	47700	0.994328018880327	1.5787709913242065	1.08	1.344	1.212	0.936	0.78	0.528	0.15970767010095965	0.0016878889766881455	0.9800000000000001	0
000205	2.1213606445716726	0.9966739353229499	1.899010086873012	58050	0.9996227466435024	1.9213345083096476	1.872	1.836	1.824	1.4160000000000001	1.08	0.9720000000000001	0.20002613626202503	0.002948811320552469	1.5	0
000206	1.1488971629103282	1.0096378324558142	1.9180887123879995	33930	1.0096655727302655	1.123012573074011	1.488	1.296	1.476	1.6560000000000001	1.6920000000000002	1.7280000000000002	0.02588458983631714	2.7740274451293345e-05	1.556	0
000207	0.8880192644226022	0.983680213548871	1.8625622994591828	30090	0.9804369415677199	0.9959165435837605	0.648	0.5640000000000001	0.372	0.228	0.24000000000000002	0.10800000000000001	0.10789727916115832	0.0032432719811511523	0.36000000000000004	0
000208	1.5152859389398614	0.9815253793519355	1.8697560386021408	40170	0.9842236646243422	1.3295436209956684	1.1520000000000001	0.876	0.54	0.34800000000000003	0.312	0.168	0.18574231794419305	0.0026982852724066753	0.566	0
000209	0.9569572546732901	1.0012561558230537	1.891864958358804	36840	0.9958616118081133	1.2193275329220916	1.056	0.876	0.804	0.912	0.744	0.66	0.26237027824880155	0.005394544014940439	0.842	0
000210	1.8794465754167125	0.9880377373096059	1.875941815142732	56760	0.9874798047461731	1.8786381859027665	1.6560000000000001	1.1880000000000002	0.876	0.8400000000000001	0.49200000000000005	0.40800000000000003	0.0008083895139459063	0.0005579325634327281	0.9100000000000001	0
000211	0.6112968217014573	0.9943411355449159	1.8833821134305235	21090	0.9913963144380916	0.6980352244659856	0.54	0.516	0.396	0.384	0.264	0.228	0.08673840276452838	0.002944821106824258	0.38799999999999996	0
000212	1.4274681607435968	1.0185243966980804	1.9352527135465305	47220	1.0187005568517744	1.5628839876379252	1.824	2.3640000000000003	3.024	3.492	3.732	4.716	0.1354158268943284	0.00017616015369403826	3.192	0
000213	0.9796286773309313	1.007700957452774	1.9126569939501648	30840	1.0068063623756942	1.0207399868435751	1.08	1.116	1.4040000000000001	1.1760000000000002	1.1760000000000002	1.236	0.04111130951264386	0.000894595077079785	1.1980000000000002	0
000214	1.015264598761693	0.989153388145737	1.8720468743096257	36180	0.9854295410427217	1.1974829028534548	0.78	0.768	0.5760000000000001	0.384	0.36000000000000004	0.21600000000000003	0.18221830409176176	0.00372384710301521	0.514	0
000215	0.6803190375534501	1.0190105157360791	1.9348684610846143	19350	1.0184982896263182	0.6404448361032159	0.8160000000000001	1.1880000000000002	1.488	1.812	1.9440000000000002	2.148	0.03987420145023424	0.0005122261097609826	1.566	0
000216	1.0634939415986575	1.0148713989435818	1.9281193563571184	32760	1.0149456183415684	1.0842880015887004	1.368	1.584	1.848	1.812	2.3280000000000003	2.616	0.020794059990042912	7.421939798657462e-05	1.9260000000000002	0
000217	1.1056255962020305	0.9970857831519111	1.9011749746233289	30180	1.0007623251292121	0.9988953567749382	1.056	0.9480000000000001	0.8400000000000001	0.7320000000000001	0.7200000000000001	0.48000000000000004	0.10673023942709225	0.003676541977301051	0.7960000000000002	0
000218	1.2067033699111944	0.995365319576002	1.8878824982587088	42120	0.9937652787074236	1.3940845734711862	1.1280000000000001	1.032	0.876	0.7200000000000001	0.504	0.5640000000000001	0.18738120355999177	0.0016000408685784562	0.8039999999999999	0
000219	0.729498977840483	0.9832311356012816	1.8639635310496967	26820	0.981174537950633	0.8876863309709689	0.6960000000000001	0.30000000000000004	0.336	0.168	0.21600000000000003	0.084	0.15818735313048593	0.002056597650648584	0.3	0
000220	0.8276908682092999	0.9856836158541533	1.8720109279448829	24300	0.9854106191822722	0.8042795616179921	0.6000000000000001	0.528	0.444	0.264	0.20400000000000001	0.132	0.023411306591307857	0.0002729966718810761	0.36200000000000004	0
000221	1.0158511406555366	1.016128846361787	1.927996318102524	30240	1.014880852051568	1.0008812322357235	1.2000000000000002	1.572	1.9920000000000002	2.112	2.616	2.3880000000000003	0.01496990841981316	0.0012479943102190472	1.9800000000000002	0
000222	0.8521361629861162	1.0085183754090647	1.9201154491732944	23880	1.0107324297238351	0.7903784333924959	0.9600000000000001	1.032	1.1520000000000001	1.08	1.1760000000000002	1.116	0.06175772959362025	0.0022140543147703973	1.086	0
000223	1.086407194234959	0.9790325531332832	1.866986047382905	29760	0.9827655648228238	0.9849942285494421	0.756	0.5640000000000001	0.384	0.20400000000000001	0.21600000000000003	0.084	0.10141296568551683	0.003733011689540655	0.36800000000000005	0
000224	1.557725179867526	1.0179061929718494	1.9324832310233784	49080	1.017242724823545	1.6244461269222654	2.088	2.2800000000000002	3.156	4.0200000000000005	3.9240000000000004	4.716	0.06672094705473941	0.0006634681483044247	3.3640000000000003	0
000225	1.7680004559023978	0.9961087063370815	1.89155610071168	49050	0.995699031771454	1.6234531891918729	1.6320000000000001	1.4040000000000001	1.4280000000000002	1.236	0.8280000000000001	0.78	0.14454726671052498	0.0004096745656274603	1.2180000000000002	0
000226	0.9196090295978093	0.9938834064194274	1.88703295389247	30120	0.9933180857837812	0.9969094813141531	0.8280000000000001	0.684	0.648	0.504	0.48000000000000004	0.28800000000000003	0.07730045171634381	0.0005653206356461826	0.5720000000000001	0
000227	0.7772567745027955	0.9748048274852177	1.869734887920496	21090	0.9842125310855446	0.6980352244659856	0.48000000000000004	0.40800000000000003	0.24000000000000002	0.096	0.096	0.048	0.07922155003680986	0.009407703600326944	0.22800000000000006	0
000228	1.1933730878343711	0.9923869456861775	1.891065277886528	29940	0.9954406668138451	0.9909518549317976	1.1280000000000001	0.8160000000000001	0.8280000000000001	0.552	0.456	0.396	0.20242123290257352	0.0030537211276676635	0.6960000000000001	0
000229	0.7805220578765806	1.022101980578049	1.9328249943900189	25830	1.0174226261508863	0.8549193858680137	1.1400000000000001	1.1280000000000001	2.148	2.52	2.976	3.12	0.07439732799143317	0.0046793544271626075	2.172	0
000230	0.5123841229973025	0.9833519943242014	1.862497644087704	21690	0.980402907530476	0.7178939790738373	0.528	0.21600000000000003	0.228	0.10800000000000001	0.132	0.07200000000000001	0.20550985607653482	0.0029490867937254084	0.21400000000000005	0
000231	1.0249557080497154	1.0076463971644207	1.9157767919224524	31290	1.008448597474701	1.0356340527994639	1.068	1.4400000000000002	1.248	1.212	1.1520000000000001	1.3920000000000001	0.010678344749748492	0.0008022003102803321	1.252	0
000232	1.044171706328366	0.9831807045338937	1.867566170330392	28890	0.9830709366047679	0.9561990343680572	0.7320000000000001	0.5760000000000001	0.528	0.336	0.168	0.14400000000000002	0.08797267196030878	0.00010976792912587019	0.4140000000000001	0
000233	1.0695806345378773	0.9868804258647608	1.874934614467352	28200	0.9869496228832624	0.9333614665690277	0.9720000000000001	0.66	0.6000000000000001	0.228	0.36000000000000004	0.21600000000000003	0.13621916796884959	6.919701850160997e-05	0.5060000000000001	0
000234	1.186118387696667	1.0062342113347458	1.909132052522232	33990	1.0049508632099422	1.1249984485347964	1.1400000000000001	1.368	1.62	1.4520000000000002	1.3920000000000001	1.1280000000000001	0.06111993916187064	0.0012833481248035739	1.3500000000000003	0
000235	0.8334858088980048	0.9916165331092989	1.8930196696689523	19080	0.9964694420136554	0.6315083965296826	0.66	0.672	0.5760000000000001	0.40800000000000003	0.24000000000000002	0.276	0.20197741236832223	0.004852908904356523	0.47200000000000014	0
000236	1.1593070605405031	1.0179574545016548	1.9368115061375268	35880	1.0195210920042892	1.1875535255495289	1.332	2.196	2.3520000000000003	2.652	2.9280000000000004	3.612	0.028246465009025723	0.0015636375026344407	2.512	0
000237	0.6620692227698268	1.0051456096034872	1.9005758791865717	22530	1.0004469663903974	0.7456962355248297	0.6960000000000001	0.936	0.5640000000000001	0.6960000000000001	0.6960000000000001	0.6960000000000001	0.08362701275500284	0.00469864321308977	0.7140000000000001	0
000238	1.0565688786040894	0.9941565978769988	1.882989471812591	38460	0.9911896312323112	1.2729461703632912	0.9480000000000001	0.876	0.66	0.684	0.43200000000000005	0.396	0.21637729175920173	0.002966966644687652	0.666	0
000239	0.6405953121365521	1.017062379199453	1.921095483739131	29550	1.0112483115779016	0.978043664436694	0.8640000000000001	0.924	1.356	1.284	1.56	1.9200000000000002	0.3374483523001419	0.005814067621551455	1.3179999999999998	0
000240	0.9400169592977039	1.0145879949947825	1.9255640055534635	31830	1.013600503427938	1.0535069319465302	1.1640000000000001	1.4280000000000002	1.488	1.752	2.196	2.028	0.11348997264882632	0.0009874915668444118	1.6760000000000002	0
000241	0.5824369593865264	1.0190316258912506	1.9331963589583925	19470	1.0176181092988748	0.6444165870247862	0.804	0.8160000000000001	1.4640000000000002	1.368	1.7040000000000002	1.9320000000000002	0.061979627638259815	0.0014135165923758741	1.348	0
000242	0.7250038837500058	0.9909329902311795	1.881885131140723	17490	0.990608315702039	0.5788826968188757	0.66	0.5640000000000001	0.336	0.34800000000000003	0.28800000000000003	0.192	0.14612118693113008	0.00032467452914053396	0.39800000000000013	0
000243	1.0439700463118602	1.0163105119739864	1.9326158903920283	34110	1.0173125555860956	1.1289701994563666	1.224	1.836	1.812	2.3400000000000003	2.2800000000000002	2.8440000000000003	0.08500015314450637	0.0010020436121092047	2.0560000000000005	0
000244	0.4614139969679979	1.0217534956233285	1.934759577757536	17460	1.0184409743696852	0.5778897590884832	0.672	0.6960000000000001	1.212	1.3920000000000001	1.6560000000000001	1.8960000000000001	0.11647576212048527	0.0033125212536433413	1.254	0
000245	1.371575357372554	0.9898164585378808	1.8879196101098492	33270	0.993784814069993	1.1011679430053742	1.284	0.9	0.7320000000000001	0.54	0.504	0.336	0.27040741436717974	0.003968355532112167	0.7160000000000001	0
000246	0.8492564696629986	1.0036453926452342	1.9024371857881797	30360	1.001426742343304	1.0048529831572937	0.8400000000000001	0.8280000000000001	0.9960000000000001	0.936	0.8520000000000001	0.624	0.15559651349429504	0.0022186503019301362	0.846	0
000247	2.5448097606894584	0.9754495303660502	1.8663187670107224	57660	0.9824143141143451	1.908426317814544	1.6560000000000001	1.08	0.8520000000000001	0.396	0.396	0.132	0.6363834428749144	0.0069647837482949004	0.7519999999999999	0
000248	0.9637914225006784	0.9898030049862239	1.887530290723913	23670	0.993579879658859	0.7834278692797478	0.8160000000000001	0.672	0.468	0.49200000000000005	0.36000000000000004	0.20400000000000001	0.18036355322093056	0.0037768746726351	0.502	0
000249	1.2920966662242674	1.0033434518871525	1.903315760167141	40500	1.0018892164185598	1.3404659360299866	1.1400000000000001	1.572	1.332	1.4400000000000002	1.1640000000000001	0.9720000000000001	0.048369269805719206	0.0014542354685926906	1.2700000000000002	0
000250	2.258896017692609	0.9865366285233966	1.88954940688405	43320	0.994642725220207	1.4338020826868896	1.572	1.248	1.296	1.1400000000000001	0.624	0.30000000000000004	0.8250939350057196	0.008106096696810394	1.03	0
000251	1.294029655040272	0.973282451334666	1.8646896589001412	30780	0.981556765470799	1.0187541113827898	0.636	0.6000000000000001	0.456	0.24000000000000002	0.10800000000000001	0.060000000000000005	0.2752755436574821	0.008274314136132999	0.35000000000000003	0
000252	0.885375584236244	1.009414192726172	1.918884088476165	26700	1.0100842519333737	0.8837145800493986	0.936	1.08	1.4160000000000001	1.224	1.32	1.1640000000000001	0.0016610041868453385	0.0006700592072017564	1.1900000000000002	0
000253	1.5569825748403603	0.9969411920557016	1.8870232938710192	50940	0.9933130008307091	1.6860082662066056	1.4520000000000002	1.344	1.284	1.056	0.768	0.78	0.1290256913662453	0.003628191224992583	1.114	0
000254	0.9638328610698186	0.9940551650909024	1.8849457123741653	31470	0.9922193796137304	1.0415916791818194	0.9	0.8520000000000001	0.504	0.672	0.34800000000000003	0.396	0.0777588181120008	0.0018357854771720028	0.612	0
000255	0.8715724602642808	1.018439693087179	1.9328307927361543	27780	1.0174256783509403	0.9194603383435316	1.1880000000000002	1.5	1.62	1.9200000000000002	2.472	2.952	0.04788787807925077	0.0010140147362387442	1.942	0
000256	1.1086423653193356	1.006113595270024	1.909438691996736	35610	1.0051122756194137	1.1786170859759957	1.2000000000000002	1.368	1.272	1.116	1.284	1.236	0.0699747206566601	0.0010013196506102329	1.2460000000000002	0
000257	1.5356271353795234	0.9926988938631568	1.8887031655149065	43530	0.9941972709661228	1.4407526467996377	1.4280000000000002	1.1400000000000001	0.8640000000000001	0.8160000000000001	0.768	0.43200000000000005	0.09487448857988579	0.0014983771029659643	0.908	0
000258	0.9072009429555218	1.0087044001132495	1.9197713676004544	27180	1.0105513081124813	0.89960158373568	1.116	1.02	1.224	1.1400000000000001	1.224	1.284	0.007599359219841784	0.0018469079992318171	1.168	0
000259	0.878044577936967	1.0158984303693273	1.9311640474721716	25680	1.0165483178301857	0.8499546972160509	1.116	1.2000000000000002	1.788	1.86	1.9680000000000002	2.196	0.028089880720916116	0.0006498874608584781	1.688	0
000260	1.3049641502286873	1.0058527979160412	1.9113974339659527	39720	1.0061433407205258	1.3146495550397796	1.7040000000000002	1.26	1.4640000000000002	1.248	1.6320000000000001	1.4160000000000001	0.009685404811092369	0.0002905428044845948	1.4540000000000004	0
000261	1.2980276804971214	1.0071883511262312	1.9210550906144817	30630	1.0112270489808852	1.013789422730827	1.3800000000000001	1.56	1.596	1.62	1.6920000000000002	1.4160000000000001	0.2842382577662943	0.00403869785465405	1.5440000000000003	0
000262	0.9968687967670435	1.0142841015293174	1.9252494030981784	33000	1.0134348993731588	1.092231503431841	1.296	1.4160000000000001	1.62	1.776	2.064	2.2920000000000003	0.09536270666479751	0.0008492021561585794	1.744	0
000263	1.7723760976101604	0.9842176273613368	1.8682619495738824	53670	0.9834371888765399	1.7763655996723307	1.356	1.02	0.8520000000000001	0.552	0.336	0.276	0.0039895020621703026	0.0007804384847969192	0.7320000000000001	0
000264	0.6510949928331314	0.9958284102972642	1.888846708042594	20940	0.9942728305309607	0.6930705358140228	0.6960000000000001	0.54	0.396	0.43200000000000005	0.276	0.336	0.041975542980891345	0.0015555797663034943	0.44599999999999995	0
000265	2.050542896064039	0.982576339753069	1.8715060045887444	53280	0.9851448318251662	1.763457409177227	1.4160000000000001	1.1520000000000001	0.876	0.624	0.444	0.21600000000000003	0.287085486886812	0.002568492072097195	0.7880000000000001	0
000266	2.316335228786007	0.9958511177883789	1.8963150171098428	64410	0.9982040848587769	2.131837307152875	2.2920000000000003	1.8840000000000001	1.608	1.3920000000000001	1.296	0.9720000000000001	0.18449792163313194	0.0023529670703980043	1.574	0
000267	0.768806174094197	1.0028223949427655	1.9051838537567665	23490	1.0028725649841923	0.7774702428973923	0.9840000000000001	0.6960000000000001	0.7080000000000001	0.624	0.7080000000000001	0.684	0.008664068803195257	5.0170041426822465e-05	0.7340000000000001	0
000268	2.0206906361261794	1.00364897432494	1.9037158166483623	65220	1.002099802745265	2.158646625873475	2.244	2.064	1.9320000000000002	2.136	1.8960000000000001	1.7280000000000002	0.1379559897472955	0.001549171579674935	2.0000000000000004	0
000269	1.3024493067772434	0.9911728962488477	1.8833799444945027	36720	0.9913951727286308	1.2153557820005212	1.2000000000000002	0.8520000000000001	0.9	0.528	0.468	0.384	0.08709352477672216	0.00022227647978301235	0.7220000000000001	0
000270	0.9704034277935942	0.9915506895231552	1.88467243986191	32070	0.9920755312891896	1.0614504337896709	0.8280000000000001	0.5880000000000001	0.612	0.624	0.444	0.20400000000000001	0.09104700599607662	0.0005248417660344007	0.55	0
000271	1.0904782520886755	0.981019729617277	1.865446712999824	32550	0.9819552723053407	1.0773374374759523	0.7320000000000001	0.504	0.54	0.372	0.132	0.12000000000000001	0.013140814612723206	0.0009355426880637285	0.4000000000000001	0
000272	0.6632352240543146	0.9893798359701516	1.876152535408867	25110	0.9875907261007585	0.8310888803385917	0.66	0.468	0.312	0.228	0.20400000000000001	0.192	0.16785365628427718	0.0017891098693930685	0.34400000000000003	0
000273	1.0352166746436613	0.9964242981637949	1.8944672964199996	31650	0.9972314604141892	1.047549305564175	1.068	0.672	0.8640000000000001	0.804	0.54	0.43200000000000005	0.01233263092051362	0.0008071622503943443	0.7300000000000001	0
000274	0.8280798876410493	0.9851119247333414	1.872938876119937	25380	0.985899083203555	0.840025319912125	0.6960000000000001	0.636	0.24000000000000002	0.30000000000000004	0.168	0.156	0.011945432271075695	0.0007871584702136003	0.36600000000000005	0
000275	0.913060079890093	0.9966466018697256	1.8893544065748389	30870	0.9945400787171488	1.0217329245739677	0.8400000000000001	0.792	0.768	0.504	0.5760000000000001	0.396	0.10867284468387473	0.002106523152576867	0.646	0
000276	0.7393583601151269	1.0128477937458853	1.9250753711663091	21420	1.0133432904454647	0.708957539500304	0.8400000000000001	1.116	1.1760000000000002	1.236	1.356	1.4400000000000002	0.030400820614822854	0.0004954966995793786	1.1940000000000002	0
000277	0.9697352304304161	1.006218601610229	1.91014801611132	28800	1.0054856577960447	0.9532202211768794	1.1760000000000002	0.888	1.332	1.092	1.032	1.092	0.01651500925353666	0.000732943814184317	1.102	0
000278	1.1055598483966982	0.9833333417249354	1.8710104754067995	28560	0.984883989481399	0.9452767193337388	0.768	0.6960000000000001	0.444	0.384	0.20400000000000001	0.14400000000000002	0.16028312906295938	0.00155064775646363	0.44	0
000279	0.9181970085875808	0.9881724115660897	1.8879257502070852	21630	0.9937880461649177	0.7159081036130521	0.792	0.5640000000000001	0.456	0.372	0.324	0.168	0.20228890497452867	0.005615634598827968	0.446	0
000280	0.9916524066385501	0.9985056308884778	1.8989656992427255	27690	0.999599381372717	0.9164815251523539	0.8400000000000001	0.924	0.8400000000000001	0.9	0.684	0.43200000000000005	0.07517088148619622	0.0010937504842392087	0.77	0
000281	0.5869972756383692	0.9915913689239139	1.8827747989175128	19140	0.9910766292474921	0.6334942719904678	0.612	0.42000000000000004	0.24000000000000002	0.336	0.24000000000000002	0.168	0.046496996352098585	0.0005147396764217937	0.336	0
000282	1.3215995529821285	0.9983081837871361	1.8952426582045572	40170	0.9976396042582265	1.3295436209956684	1.284	1.08	1.1280000000000001	1.032	0.924	0.612	0.007944068013539862	0.0006685795289096408	1.01	0
000283	0.7616269827228951	1.0014371738501517	1.892717576140076	26160	0.9963104225512703	0.8658417009023321	0.7200000000000001	0.9	0.5640000000000001	0.7080000000000001	0.78	0.444	0.10421471817943706	0.005126751298881405	0.686	0
000284	1.5603696840127896	0.985534264507243	1.8784313005488111	38580	0.9887902486751211	1.2769179212848614	1.236	0.9960000000000001	0.648	0.516	0.456	0.228	0.28345176272792827	0.00325598416787809	0.68	0
000285	1.5771329893855661	1.0028543688714036	1.901670309118456	47370	1.0010230649914957	1.5678486762898882	1.572	1.824	1.536	1.4520000000000002	1.272	1.356	0.009284313095677899	0.0018313038799078196	1.502	0
000286	0.8057291455831259	1.0096012376399541	1.9230855047504047	21810	1.0122958417005266	0.7218657299954077	0.912	1.116	0.924	1.26	1.2000000000000002	1.1400000000000001	0.08386341558771826	0.0026946040605724253	1.0919999999999999	0
000287	0.551502740743866	1.0071362064884934	1.911331695269317	19230	1.0061087364301398	0.6364730851816456	0.7320000000000001	0.54	0.672	0.6000000000000001	0.7080000000000001	0.684	0.08497034443777962	0.0010274700583536855	0.6560000000000001	0
000288	0.6889403366562421	0.971160741200151	1.8737227012926356	19170	0.9863116821030751	0.6344872097208604	0.372	0.372	0.18000000000000002	0.14400000000000002	0.012	0.07200000000000001	0.054453126935381735	0.015150940902924126	0.19200000000000003	0
000289	0.5481692603704313	1.0002721239368324	1.892057552290629	20670	0.995962991614597	0.6841340962404895	0.6000000000000001	0.43200000000000005	0.528	0.43200000000000005	0.468	0.312	0.13596483587005814	0.004309132322235398	0.46199999999999997	0
000290	0.6523400728352647	1.0204811408001833	1.9320851462222184	24840	1.0170331763724423	0.8221524407650586	1.008	0.9840000000000001	1.284	1.9920000000000002	2.1	2.508	0.16981236792979382	0.0034479644277409793	1.6460000000000001	0
000291	1.1119038070308498	1.002196377305592	1.9071300523774029	33750	1.003897027373372	1.1170549466916555	1.104	1.068	1.1520000000000001	1.1400000000000001	0.912	0.78	0.005151139660805715	0.001700650067780085	1.026	0
000292	1.096773773026897	1.003181757548802	1.9059117043157785	34620	1.0032556993234858	1.1458501408730406	1.032	1.248	1.236	0.924	1.1520000000000001	0.8160000000000001	0.049076367846143665	7.394177468378338e-05	1.068	0
000293	1.7642366612636322	0.9857993956057265	1.869395160383273	50880	0.9840337014014809	1.6840223907458203	1.476	1.1640000000000001	0.6960000000000001	0.672	0.34800000000000003	0.34800000000000003	0.08021427051781194	0.0017656942042455492	0.7839999999999999	0
000294	1.1785959056780293	1.0083977087682912	1.9081660627498864	36540	1.0044423744156294	1.2093981556181659	1.32	1.4040000000000001	1.488	1.788	1.4400000000000002	1.536	0.030802249940136583	0.00395533435266171	1.4960000000000002	0
000295	1.1059021712523336	0.9961112799188822	1.891302337887239	35190	0.9955654531805254	1.1647159577504995	1.02	0.8640000000000001	0.8400000000000001	0.8160000000000001	0.6000000000000001	0.43200000000000005	0.05881378649816593	0.0005458267383567916	0.7620000000000001	0
000296	0.897305920131719	0.988048057497699	1.8850889779707132	23370	0.9922947934043735	0.773498491975822	0.792	0.49200000000000005	0.5880000000000001	0.324	0.228	0.20400000000000001	0.12380742815589696	0.00424673590667457	0.4380000000000001	0
000297	0.7605591836838472	1.0172943369709955	1.9345853986492472	23400	1.0183492879695766	0.7744914297062145	0.792	1.524	1.5	1.812	1.788	2.136	0.013932246022367312	0.0010549509985811056	1.5919999999999999	0
000298	0.7100195929214368	1.0055508531179003	1.9003565838733405	23550	1.0003315312040055	0.7794561183581774	0.744	0.792	0.792	0.8640000000000001	0.804	0.66	0.06943652543674061	0.005219321913894737	0.7760000000000001	0
000299	0.7223237848171938	1.018165093223688	1.9346728647791085	21810	1.0183953293958832	0.7218657299954077	0.9720000000000001	1.068	1.536	1.74	1.9440000000000002	2.232	0.0004580548217861802	0.0002302361721950863	1.582	0
000300	1.1147388344131561	1.0073197677733998	1.9126996808654737	36750	1.0068288324045909	1.216348719730914	1.368	1.1280000000000001	1.476	1.332	1.32	1.3920000000000001	0.10160988531775783	0.0004909353688089535	1.336	0
000301	1.1016168923868195	1.001484842188606	1.911393978178885	27870	1.0061415216236265	0.9224391515347093	1.008	1.224	1.092	1.02	0.7320000000000001	0.8280000000000001	0.17917774085211013	0.004656679435020461	0.9840000000000001	0
000302	1.176628539538578	0.9929525014478976	1.880404299823088	37230	0.9898288187002682	1.2322357234171952	1.092	0.888	0.8280000000000001	0.528	0.456	0.43200000000000005	0.055607183878617183	0.0031236827476294193	0.7040000000000001	0
000303	1.4864996243469888	0.978418172500241	1.8639701879939392	42510	0.9811780421094228	1.4069927639662898	0.9960000000000001	0.684	0.6000000000000001	0.36000000000000004	0.168	0.132	0.07950686038069898	0.002759869609181842	0.49000000000000005	0
000304	1.11887051503014	0.9970261860755011	1.893806668102452	30960	0.9968837112906525	1.0247117377651453	1.08	0.9	0.8400000000000001	0.924	0.5760000000000001	0.516	0.09415877726499455	0.00014247478484863407	0.806	0
000305	0.6156152416581228	1.0048193378334582	1.906668167834231	20640	1.0036538952810945	0.6831411585100969	0.6960000000000001	0.5880000000000001	0.744	0.648	0.636	0.5760000000000001	0.06752591685197418	0.0011654425523637268	0.6480000000000001	0
000306	1.0248549514004697	0.9964364689011216	1.8965319974391504	30390	0.9983183014573348	1.0058459208876864	1.2000000000000002	0.7320000000000001	0.6960000000000001	0.612	0.612	0.48000000000000004	0.019009030512783243	0.0018818325562132143	0.7220000000000001	0
000307	0.6963010039417	0.9901659020242183	1.8826787740317064	22230	0.9910260825649023	0.7357668582209038	0.5880000000000001	0.468	0.456	0.252	0.30000000000000004	0.156	0.039465854279203794	0.0008601805406840413	0.37000000000000005	0
000308	1.1069597756804113	0.9808633012047183	1.8793261752688024	26250	0.9892613031111576	0.8688205140935099	0.78	0.6000000000000001	0.444	0.252	0.21600000000000003	0.10800000000000001	0.23813926158690135	0.008398001906439245	0.4000000000000001	0
000309	0.8567199490576681	1.0123497039997444	1.9235231946920983	27300	1.012526237960514	0.9035733346572503	0.9720000000000001	1.224	1.332	1.4640000000000002	1.56	1.524	0.04685338559958219	0.00017653396076955374	1.346	0
000310	0.9705298489607774	1.0180013199159552	1.9288281957463145	34560	1.015318745362881	1.1438642654122553	1.236	1.62	1.8	2.4000000000000004	2.7840000000000003	2.7960000000000003	0.17333441645147785	0.0026825745530743017	2.106	0
000311	0.8566172142659703	1.0180214853170715	1.9299055186548804	27810	1.0158858389725076	0.9204532760739242	1.092	1.284	1.8840000000000001	2.064	2.4000000000000004	2.448	0.06383606180795398	0.0021356463445638685	1.862	0
000312	0.7421605534849809	1.0037315714698578	1.9017237555826687	25680	1.0010511987553572	0.8499546972160509	0.744	0.8280000000000001	0.792	0.756	0.66	0.648	0.10779414373106999	0.0026803727145006118	0.738	0
000313	0.8299817818124883	0.9982927496002767	1.8986596123602295	27540	0.9994382598429751	0.911516836500391	0.804	0.768	0.648	0.5880000000000001	0.5640000000000001	0.42000000000000004	0.08153505468790267	0.0011455102426983776	0.632	0
000314	0.9823445668881209	1.0189649769019578	1.9372911301673328	28020	1.0197735620113444	0.9274038401866723	1.512	1.32	1.9080000000000001	2.604	3.24	3.036	0.05494072670144856	0.0008085851093866392	2.27	0
000315	1.1653920570822194	0.9861935058621023	1.8732142169668933	34410	0.9860440202818781	1.1388995767602925	0.78	0.7080000000000001	0.7080000000000001	0.43200000000000005	0.34800000000000003	0.156	0.02649248032192686	0.00014948558022420677	0.522	0
000316	1.7624555951495988	0.9867942618453313	1.8749277742006425	45930	0.9869460222250862	1.5201876652310442	1.248	0.9720000000000001	1.02	0.888	0.504	0.24000000000000002	0.24226792991855461	0.0001517603797549505	0.8119999999999999	0
000317	1.3813434585920183	0.9877007673196933	1.8826249373237056	36150	0.9909977433800323	1.1964899651230623	1.296	0.8400000000000001	0.7080000000000001	0.43200000000000005	0.396	0.312	0.18485349346895608	0.003296976060339074	0.664	0
000318	0.7183696035916582	0.9796760728078961	1.862665338564764	19500	0.9804911804758988	0.6454095247551788	0.552	0.36000000000000004	0.24000000000000002	0.168	0.10800000000000001	0.07200000000000001	0.07296007883647948	0.0008151076680026348	0.25000000000000006	0
000319	0.6025075935801659	0.9882575742711106	1.8671663253887487	21300	0.9828604616306958	0.7049857885787337	0.612	0.36000000000000004	0.264	0.21600000000000003	0.20400000000000001	0.132	0.1024781949985678	0.0053971126404147585	0.298	0
000320	0.7361978631678473	1.0167626651811548	1.9329686956326897	22500	1.0174982692619408	0.7447032977944371	0.876	1.332	1.368	1.572	1.512	2.3040000000000003	0.008505434626589814	0.0007356040807859898	1.494	0
000321	1.0857256109631748	0.990553247261744	1.87869718125688	31500	0.9889302060168522	1.042584616912212	0.936	0.768	0.612	0.516	0.384	0.276	0.04314099405096283	0.0016230412448917653	0.582	0
000322	0.8962446220238813	0.9906329878125805	1.879577907156923	27000	0.989393812634493	0.8936439573533245	0.912	0.504	0.49200000000000005	0.444	0.36000000000000004	0.21600000000000003	0.0026006646705568626	0.0012391751780874705	0.488	0
000323	0.5973980017420913	1.0178366124823204	1.931205571572722	21240	1.0165701757632906	0.7029999131179486	0.744	1.068	1.116	1.3800000000000001	1.5	1.8960000000000001	0.10560191137585728	0.0012664367190298176	1.284	0
000324	0.9474060547421759	0.9978204451637158	1.8892188064337976	33210	0.9944686999570411	1.0991820675445891	0.936	0.78	0.768	0.648	0.6960000000000001	0.42000000000000004	0.15177601280241326	0.0033517452066746944	0.7080000000000001	0
000325	1.045531759082377	0.9862949102555214	1.8746156806360144	27690	0.9867817388289948	0.9164815251523539	0.8520000000000001	0.5880000000000001	0.5640000000000001	0.42000000000000004	0.20400000000000001	0.20400000000000001	0.12905023393002302	0.0004868285734733746	0.47200000000000014	0
000326	0.7807232238860178	1.020638112783238	1.9346419505211592	27990	1.0183790563936197	0.9264109024562797	0.9840000000000001	1.4640000000000002	1.788	2.112	2.556	2.964	0.14568767857026188	0.002259056389618319	1.978	0
000327	1.0666064983736268	0.9985339495949984	1.889760854366447	38400	0.9947540293752433	1.2709602949025058	1.092	0.9	0.912	0.7320000000000001	0.7320000000000001	0.5640000000000001	0.20435379652887908	0.0037799202197551507	0.8220000000000001	0
000328	1.0991804868431516	1.0139196427241903	1.929607259153624	33360	1.015728837709629	1.1041467561965521	1.344	1.6560000000000001	1.7040000000000002	2.04	2.148	2.412	0.004966269353400499	0.0018091949854386336	1.8840000000000003	0
000329	1.2273419700261674	0.9863754615511097	1.8723261354108267	43410	0.9855765417095128	1.4367808958780672	0.924	0.792	0.6960000000000001	0.372	0.324	0.21600000000000003	0.20943892585189983	0.0007989198415968568	0.554	0
000330	0.7365181399546724	1.0004535564334514	1.9007683399935116	22560	1.0005482761210747	0.7466891732552222	0.804	0.7200000000000001	0.5640000000000001	0.5640000000000001	0.624	0.468	0.010171033300549803	9.471968762331251e-05	0.624	0
000331	1.0145497192580428	1.0023993890277079	1.900860064530548	33840	1.0005965591366737	1.1200337598828334	1.1640000000000001	0.876	0.9840000000000001	1.032	0.8520000000000001	0.768	0.10548404062479055	0.0018028298910341967	0.9460000000000001	0
000332	0.9723000381624887	0.9923584944792465	1.8891044877196552	29700	0.99440852355892	0.983008353088657	0.792	0.78	0.6960000000000001	0.456	0.36000000000000004	0.312	0.010708314926168305	0.0020500290796734433	0.566	0
000333	1.3075189169294248	0.988469913686526	1.881428273016216	39690	0.9903678294737651	1.3136566173093869	0.9840000000000001	1.032	0.636	0.528	0.42000000000000004	0.264	0.0061377003799620855	0.0018979157872390795	0.644	0
000334	1.1683712789589713	1.006809791034098	1.9130446881780383	34650	1.0070104413174565	1.1468430786034332	1.332	1.356	1.296	1.4400000000000002	1.4160000000000001	1.32	0.021528200355538152	0.00020065028335847224	1.36	0
000335	1.1114924664034838	0.9905324207022083	1.8731174611602623	39030	0.9859930888487874	1.29181198724075	1.056	0.8160000000000001	0.5640000000000001	0.468	0.36000000000000004	0.336	0.18031952083726632	0.004539331853420814	0.6	0
000336	1.2385123345360274	0.9823932253562043	1.875826653132507	33450	0.9874191844441715	1.1071255693877298	0.876	0.612	0.516	0.468	0.252	0.12000000000000001	0.1313867651482976	0.005025959087967213	0.47400000000000003	0
000337	0.773248366372041	1.0128598995269114	1.9203583057257776	25410	1.010860267346032	0.8410182576425176	1.032	1.02	1.1520000000000001	1.1760000000000002	1.608	1.524	0.06776989127047661	0.001999632180879285	1.2520000000000002	0
000338	0.7423204906840252	0.9912028265442572	1.874431765307271	25050	0.9866849273653069	0.8291030048778066	0.624	0.5640000000000001	0.54	0.276	0.24000000000000002	0.24000000000000002	0.08678251419378147	0.004517899178950291	0.41400000000000015	0
000339	0.6194444188902564	1.0210897657986864	1.936054797344414	19380	1.0191227669361869	0.6414377738336084	0.912	0.9600000000000001	1.476	1.74	2.076	2.532	0.021993354943352084	0.001966998862499514	1.6159999999999999	0
000340	1.072922963473387	0.9815170617473351	1.86769951365538	32970	0.9831411273961135	1.0912385657014485	0.648	0.66	0.42000000000000004	0.30000000000000004	0.276	0.084	0.0183156022280615	0.0016240656487783722	0.3980000000000001	0
000341	0.5845681468458528	1.0189642064829614	1.9370497720540851	17730	1.0196465131548074	0.5868261986620165	0.78	0.9600000000000001	1.272	1.344	1.6680000000000001	2.028	0.0022580518161636753	0.0006823066718459891	1.3420000000000003	0
000342	0.7538400071053205	1.0143368786147313	1.9228320135002583	24930	1.012162406063995	0.8251312539562363	0.792	1.1880000000000002	1.4040000000000001	1.536	1.56	1.5	0.07129124685091581	0.0021744725507362173	1.33	0
000343	0.7193937239990257	0.9935477433071498	1.8801470066633164	24210	0.9896933817708693	0.8013007484268143	0.66	0.49200000000000005	0.54	0.43200000000000005	0.276	0.252	0.08190702442778863	0.003854361536280493	0.442	0
000344	1.1870434783473165	0.9867631600595931	1.8704532033483836	36480	0.9845906462129708	1.2074122801573806	1.008	0.636	0.66	0.504	0.24000000000000002	0.24000000000000002	0.020368801810064063	0.002172513846622315	0.5480000000000002	0
000345	0.24835546506473233	1.0071811389039849	1.9033947731599228	12390	1.001930808185455	0.41008328265213667	0.252	0.336	0.30000000000000004	0.312	0.264	0.312	0.16172781758740434	0.005250330718529872	0.29600000000000004	0
000346	0.562280009132908	1.013105084004205	1.929541119631314	17730	1.0156940224280198	0.5868261986620165	0.6000000000000001	0.6960000000000001	1.248	1.092	0.9720000000000001	1.008	0.024546189529108475	0.0025889384238146906	0.936	0
000347	0.9693068891245258	0.9918119854119474	1.8873198672595703	29190	0.9934691145382107	0.966128411671983	0.9	0.6960000000000001	0.636	0.384	0.396	0.30000000000000004	0.0031784774525427384	0.001657129126263368	0.552	0
000348	1.0656827336580286	0.9959507686148212	1.895872144484643	27690	0.9979709604783031	0.9164815251523539	0.936	0.912	0.792	0.7200000000000001	0.6000000000000001	0.40800000000000003	0.14920120850567464	0.0020201918634819016	0.7280000000000001	0
000349	0.7478793248065145	1.01275996999338	1.918030476772044	28170	1.0096349179976885	0.9323685288386352	0.9960000000000001	0.8640000000000001	1.104	1.512	1.476	1.308	0.18448920403212066	0.0031250519956915745	1.2100000000000002	0
000350	0.8878066575284047	1.018711968634805	1.932453385901484	29010	1.0172270146054012	0.9601707852896275	1.1760000000000002	1.356	1.9920000000000002	2.172	2.484	2.8680000000000003	0.07236412776122281	0.00148495402940374	2.008	0
000351	0.7303052773014344	0.9936726429396616	1.886267221341432	25020	0.9929150106863112	0.828110067147414	0.5760000000000001	0.6960000000000001	0.54	0.324	0.324	0.264	0.09780478984597962	0.0007576322533504598	0.454	0
000352	1.2043243483848582	0.993584739373152	1.8936194788667184	30840	0.9967851764701903	1.0207399868435751	1.1280000000000001	0.9	0.792	0.648	0.552	0.40800000000000003	0.1835843615412831	0.0032004370970383222	0.7380000000000001	0
000353	0.8384726211690618	1.0020932725072507	1.9085852145106528	25230	1.0046630123349614	0.8350606312601621	0.9960000000000001	0.8280000000000001	0.7080000000000001	0.7080000000000001	0.648	0.7320000000000001	0.003411989908899793	0.002569739827710693	0.7700000000000001	0
000354	0.8148052023242673	0.9959536545610574	1.892549086121161	22050	0.9962217308393861	0.7298092318385483	0.7080000000000001	0.7080000000000001	0.612	0.6000000000000001	0.372	0.34800000000000003	0.08499597048571905	0.0002680762783286994	0.5579999999999999	0
000355	1.2682613134702294	1.0000861662194966	1.9008842620088373	38310	1.0006092964832927	1.2679814817113282	1.344	1.32	1.068	0.8160000000000001	0.8520000000000001	0.9480000000000001	0.0002798317589012278	0.0005231302637960233	1.058	0
000356	0.5034880031851896	0.9883841665013605	1.8681753130389904	18060	0.9833915841419643	0.5977485136963349	0.49200000000000005	0.28800000000000003	0.21600000000000003	0.252	0.14400000000000002	0.10800000000000001	0.09426051051114526	0.004992582359396258	0.25	0
000357	1.0635791452760661	0.9901950193206428	1.8880782552034168	24270	0.9938683234969675	0.8032866238875994	0.888	0.6960000000000001	0.636	0.504	0.42000000000000004	0.228	0.2602925213884667	0.003673304176324721	0.562	0
000358	1.36804527957099	0.9707423137059725	1.8663083169494628	29520	0.9824088132910419	0.9770507267063014	0.684	0.504	0.42000000000000004	0.20400000000000001	0.156	0.036000000000000004	0.39099455286468865	0.011666499585069379	0.334	0
000359	1.07336219215301	0.9830790844041172	1.8648524588263728	34500	0.9816424619663248	1.1418783899514702	0.9480000000000001	0.636	0.40800000000000003	0.264	0.156	0.20400000000000001	0.06851619779846008	0.001436622437792412	0.4360000000000001	0
000360	2.0345458090263198	0.9979541034892703	1.897067758232791	57330	0.9986003213790746	1.8975040027802257	1.836	1.764	1.752	1.536	1.4040000000000001	0.888	0.13704180624609408	0.0006462178898043458	1.53	0
000361	1.530480394076796	1.005878343243738	1.9085600132092928	47250	1.0046497465844217	1.5638769253683178	1.62	1.7160000000000002	1.824	1.7280000000000002	1.824	1.488	0.03339653129152187	0.0012285966593161834	1.7	0
000362	0.549943586350072	1.0144197697002926	1.913417727154975	24090	1.007206805859861	0.797328997505244	0.5640000000000001	0.9480000000000001	1.056	0.9600000000000001	1.1640000000000001	1.1640000000000001	0.24738541115517199	0.007212963840431463	0.976	0
000363	1.2023824282761966	0.9933474210836589	1.893175814302962	29610	0.9965516352200009	0.9800295398974792	1.1280000000000001	0.756	0.9960000000000001	0.648	0.48000000000000004	0.40800000000000003	0.22235288837871736	0.0032042141363419763	0.7360000000000002	0
000364	1.0776709761166636	1.0114124177195236	1.917787037862436	34530	1.009506773827658	1.1428713276818627	1.116	1.6320000000000001	1.6560000000000001	1.7160000000000002	1.8	1.752	0.0652003515651991	0.0019056438918656493	1.612	0
000365	1.319378874966757	1.00512946950286	1.9178833161526243	34680	1.0095574539001575	1.1478360163338257	1.212	1.824	1.512	1.2000000000000002	1.62	1.1880000000000002	0.17154285863293128	0.004427984397297413	1.4260000000000002	0
000366	0.8062065622252982	0.9888760962845558	1.8836052986602885	20100	0.9915137972434385	0.6652682793630305	0.6000000000000001	0.6000000000000001	0.396	0.384	0.30000000000000004	0.14400000000000002	0.14093828286226773	0.002637700958882716	0.4040000000000001	0
000367	0.9899639274692258	1.0100306098485072	1.9204139930312731	28110	1.0108895806696723	0.9303826533778501	1.1640000000000001	1.356	1.248	1.332	1.62	1.5	0.0595812740913757	0.0008589708211650393	1.37	0
000368	1.271017534147371	0.9915522801433702	1.887024897862277	35820	0.9933138451580551	1.1855676500887438	1.056	1.212	0.624	0.5880000000000001	0.444	0.40800000000000003	0.0854498840586273	0.0017615650146849404	0.722	0
000369	1.3291408427770408	0.9840059729787259	1.870173423585583	35760	0.9844433725271281	1.1835817746279587	1.2000000000000002	0.78	0.36000000000000004	0.49200000000000005	0.36000000000000004	0.168	0.14555906814908215	0.000437399548402162	0.56	0
000370	0.7079328846198946	0.9916048924228653	1.8870872835967745	21990	0.9933466844777095	0.7278233563777632	0.7080000000000001	0.49200000000000005	0.49200000000000005	0.20400000000000001	0.324	0.228	0.019890471757868622	0.001741792054844149	0.4080000000000001	0
000371	0.6227139163067771	1.0025896665884735	1.91218036799101	16620	1.0065554705275124	0.5500875026374908	0.684	0.624	0.5760000000000001	0.5760000000000001	0.552	0.49200000000000005	0.07262641366928624	0.003965803939038892	0.584	0
000372	1.025865655610858	1.0140431645218788	1.921602851100289	34470	1.0115153854384482	1.1408854522210776	1.32	1.4400000000000002	1.752	1.7040000000000002	2.052	2.3640000000000003	0.11501979661021955	0.0025277790834306035	1.7720000000000002	0
000373	0.8600371115587662	1.0120045353567606	1.9234860922469936	29160	1.0125067075492018	0.9651354739415904	0.9840000000000001	1.272	1.272	1.4160000000000001	1.368	1.6440000000000001	0.10509836238282422	0.000502172192441197	1.3260000000000003	0
000374	0.93894908082457	0.9953824791408451	1.8907238042849697	27900	0.9952609180163766	0.923432089265102	0.8280000000000001	0.7320000000000001	0.7320000000000001	0.6000000000000001	0.54	0.324	0.015516991559467952	0.00012156112446848333	0.626	0
000375	0.8823995015567634	1.000091666728259	1.9087198479797367	25380	1.0047338822471783	0.840025319912125	0.8280000000000001	0.9600000000000001	0.768	0.648	0.636	0.5640000000000001	0.04237418164463835	0.0046422155189191905	0.734	0
000376	1.0519055311629664	1.0067847891764037	1.9125412989461836	28950	1.006745461510316	0.9581849098288424	1.08	1.356	1.2000000000000002	1.284	1.308	1.1280000000000001	0.09372062133412395	3.932766608771843e-05	1.226	0
000377	0.8522642222891773	0.9825773577668969	1.8689599212665096	23310	0.983804595234877	0.7715126165150368	0.5880000000000001	0.552	0.336	0.24000000000000002	0.156	0.10800000000000001	0.08075160577414053	0.0012272374679800357	0.33	0
000378	1.0208554780149288	0.9927481138024942	1.883017958379324	30930	0.9912046263185811	1.0237188000347528	0.9840000000000001	0.7080000000000001	0.636	0.516	0.468	0.312	0.0028633220198239773	0.0015434874839130863	0.604	0
000379	1.5670053161714153	1.0173614195475311	1.9345492325953364	44880	1.0183302504666187	1.4854348446673038	2.052	2.58	2.952	3.156	4.272	4.644	0.08157047150411145	0.0009688309190876154	3.276	0
000380	1.0854261647514662	1.0188633940158467	1.935578859044594	33210	1.0188722370660257	1.0991820675445891	1.332	1.9920000000000002	2.184	2.664	3.18	3.504	0.013755902793122887	8.843050179008216e-06	2.476	0
000381	1.124996599932177	1.0149460898879097	1.9283306941690224	36330	1.0150568647669904	1.2024475915054178	1.3800000000000001	1.764	1.836	2.172	2.484	2.628	0.07745099157324087	0.0001107748790807328	2.044	0
000382	1.1363735364118692	0.9911855083913582	1.8822519120142651	35190	0.9908013860320813	1.1647159577504995	1.104	0.8640000000000001	0.5880000000000001	0.456	0.42000000000000004	0.36000000000000004	0.028342421338630297	0.00038412235927687277	0.632	0
000383	0.8536846652335076	0.9924931779777203	1.887739376314694	23580	0.9936899405342511	0.7804490560885701	0.744	0.5880000000000001	0.5880000000000001	0.5640000000000001	0.252	0.28800000000000003	0.07323560914493754	0.0011967625565307838	0.504	0
000384	1.3558990920067535	0.981442251505018	1.8693698136387125	32400	0.9840203590908786	1.0723727488239894	0.792	0.756	0.5640000000000001	0.516	0.264	0.10800000000000001	0.28352634318276415	0.002578107585860634	0.5000000000000001	0
000385	0.6909493881862707	0.9938708748701197	1.8873693145044477	22560	0.9934951431470528	0.7466891732552222	0.7200000000000001	0.468	0.43200000000000005	0.43200000000000005	0.276	0.264	0.0557397850689515	0.0003757317230669299	0.4320000000000001	0
000386	0.901426239503966	0.9911162972445169	1.8771364771420391	28740	0.9881086646544553	0.9512343457160943	0.888	0.528	0.612	0.43200000000000005	0.264	0.28800000000000003	0.04980810621212828	0.0030076325900615375	0.5020000000000001	0
000387	0.8352395998495629	0.9896932605351633	1.8830170723170545	25530	0.991204159902944	0.8449900085640879	0.7320000000000001	0.6000000000000001	0.42000000000000004	0.42000000000000004	0.20400000000000001	0.24000000000000002	0.009750408714525038	0.0015108993677807048	0.4360000000000001	0
000388	0.630571982704466	1.0163474060582018	1.932479822822731	20820	1.0172409307757324	0.6890987848924525	0.9	0.8520000000000001	1.104	1.4040000000000001	1.488	1.7160000000000002	0.05852680218798645	0.0008935247175305694	1.2440000000000002	0
000389	1.3792925413127621	1.0052620260178733	1.9117421028348351	40410	1.0063247714795176	1.337487122838809	1.344	1.6680000000000001	1.62	1.512	1.476	1.296	0.04180541847395314	0.00106274546164431	1.486	0
000390	1.7120852922197412	0.9945687269161546	1.8889415235065703	55200	0.9943227405841929	1.8270054239223523	1.512	1.32	1.284	1.1640000000000001	0.66	0.672	0.11492013170261117	0.0002459863319617117	1.1019999999999999	0
000391	1.26305433033449	0.983355176517961	1.8765977105997604	30900	0.9878250625322154	1.0227258623043602	1.008	0.5760000000000001	0.552	0.49200000000000005	0.264	0.14400000000000002	0.24032846803012986	0.004469886014254354	0.5060000000000001	0
000392	1.2908275431789027	1.0136629989710066	1.924636542397392	38910	1.0131122947165196	1.2878402363191799	1.6560000000000001	1.8	2.136	2.136	2.448	2.9160000000000004	0.002987306859722816	0.000550704254487	2.182	0
000393	0.7783233056829278	0.9871750017215827	1.867257430702509	26790	0.9829084186924325	0.8866933932405764	0.78	0.516	0.312	0.21600000000000003	0.228	0.18000000000000002	0.10837008755764854	0.004266583029150173	0.37200000000000005	0
000394	0.803001150821811	0.9980853636639484	1.9002861596716136	20340	1.0002944605036197	0.6732117812061711	0.672	0.8640000000000001	0.7080000000000001	0.504	0.49200000000000005	0.42000000000000004	0.12978936961563992	0.0022090968396712984	0.61	0
000395	0.44689808734154063	0.9884822400878136	1.868082127972159	19650	0.9833425323159122	0.6503742134071417	0.384	0.34800000000000003	0.28800000000000003	0.084	0.156	0.12000000000000001	0.20347612606560112	0.005139707771901425	0.23	0
000396	1.4133831528178893	0.9827104420438756	1.865845785753866	44520	0.9821653408064317	1.4735195919025927	1.008	0.648	0.744	0.456	0.30000000000000004	0.14400000000000002	0.06013643908470345	0.0005451012374438902	0.5500000000000002	0
000397	0.9158141530517924	1.0009322936061247	1.907761444018208	27780	1.0042293865591143	0.9194603383435316	0.888	0.8640000000000001	0.8400000000000001	0.9960000000000001	0.6000000000000001	0.6000000000000001	0.0036461852917392124	0.003297092952989633	0.798	0
000398	1.0149317956514565	1.003326331007481	1.9069659438056503	27570	1.0038106420179824	0.9125097742307835	1.248	0.8400000000000001	1.02	1.02	1.068	0.78	0.10242202142067303	0.0004843110105015036	0.996	0
000399	0.9658063855135242	1.0034238165206961	1.9045352026281668	27150	1.0025311205509762	0.8986086460052874	1.068	0.9600000000000001	1.068	0.8640000000000001	0.8280000000000001	0.888	0.06719773950823671	0.0008926959697199699	0.9460000000000001	0
000400	0.9808855032790058	1.0077829959115032	1.9230110911528255	24900	1.012256671016119	0.8241383162258437	1.008	1.2000000000000002	1.332	1.356	1.1640000000000001	1.1760000000000002	0.15674718705316215	0.004473675104615715	1.2060000000000002	0
000401	1.1740052391703684	0.9879619552715874	1.8798185914845384	35100	0.989520506816008	1.1617371445593219	1.1520000000000001	0.8400000000000001	0.456	0.40800000000000003	0.30000000000000004	0.312	0.012268094611046498	0.0015585515444206388	0.5780000000000001	0
000402	0.7978903938395215	1.00171924147328	1.9024157062700917	25350	1.0014154357078016	0.8390323821817325	0.8640000000000001	0.7200000000000001	0.768	0.768	0.6000000000000001	0.5880000000000001	0.041141988342210944	0.00030380576547850424	0.718	0
000403	1.419270752941069	0.9941675209345618	1.8920536759065905	39750	0.9959609511190322	1.3156424927701722	1.4280000000000002	0.9	1.1280000000000001	0.78	0.648	0.516	0.10362826017089688	0.0017934301844703127	0.9	0
000404	0.5888720861860388	1.006274549158071	1.9151941897954372	15420	1.0081419206737547	0.5103699934217876	0.6000000000000001	0.768	0.66	0.684	0.648	0.648	0.07850209276425124	0.0018673715156838355	0.668	0
000405	0.7597741327081579	1.0033726415620399	1.9043118464122435	24000	1.002413547739971	0.7943501843140662	0.8640000000000001	0.756	0.8640000000000001	0.516	0.876	0.636	0.034576051605908376	0.0009590938220689349	0.7519999999999999	0
000406	0.5749105766445352	1.008383241524179	1.916366637672884	18840	1.0087590872573613	0.623564894686542	0.5760000000000001	0.78	0.792	0.8160000000000001	0.636	0.792	0.04865431804200682	0.00037584573318238945	0.7320000000000001	0
000407	1.0881055097225365	0.9945230029201245	1.892269357286302	39630	0.9960744839615787	1.3116707418486018	0.9600000000000001	0.912	0.804	0.6960000000000001	0.34800000000000003	0.504	0.22356523212606527	0.0015514810414541946	0.7040000000000001	0
000408	0.9020232982622373	1.0099294838076114	1.9173278982440871	30120	1.0092650866404442	0.9969094813141531	1.116	0.9960000000000001	1.212	1.4160000000000001	1.56	1.1880000000000002	0.09488618305191587	0.0006643971671671522	1.2480000000000002	0
000409	0.8194816052501555	1.007163201875032	1.9108435358741684	27300	1.0058517734794155	0.9035733346572503	0.9720000000000001	0.9	1.032	0.936	0.9720000000000001	1.02	0.08409172940709486	0.0013114283956165984	0.9720000000000001	0
000410	1.3441717245592726	0.984335830796387	1.872145639857869	35520	0.9854815303866917	1.175638272784818	0.9840000000000001	0.8280000000000001	0.54	0.48000000000000004	0.336	0.168	0.16853345177445456	0.0011456995903047495	0.556	0
000411	0.85544663624678	0.9849308540705195	1.8734334278409472	25950	0.9861594110202058	0.8588911367895841	0.468	0.636	0.504	0.264	0.252	0.096	0.0034445005428040965	0.0012285569496862658	0.37000000000000005	0
000412	0.8924470368213892	1.0102927100819814	1.9278462243253096	24240	1.0148018439647388	0.8022936861572069	1.044	1.212	1.212	1.32	1.1760000000000002	1.56	0.09015335066418229	0.004509133882757421	1.2540000000000002	0
000413	1.0003799716130182	1.0217146658723113	1.9374714527876555	36300	1.0198684823038984	1.201454653775025	1.32	1.872	2.2680000000000002	3.192	3.3840000000000003	4.2	0.20107468216200686	0.001846183568412929	2.706	0
000414	0.7970579569179634	1.015024703500095	1.93002753583235	27180	1.0159500677762001	0.89960158373568	0.9720000000000001	1.116	1.3920000000000001	1.848	1.6800000000000002	1.752	0.10254362681771656	0.0009253642761051228	1.4600000000000002	0
000415	1.6951325601015697	0.9916028743573466	1.8799125135011767	53910	0.9895699465661658	1.7843091015154713	1.4040000000000001	1.3920000000000001	0.912	0.9	0.648	0.468	0.08917654141390163	0.0020329277911808052	0.9540000000000001	0
000416	1.1110595575934226	1.0134416590779516	1.9301435072570947	29520	1.0160111141471158	0.9770507267063014	1.4040000000000001	1.56	1.6440000000000001	1.9560000000000002	2.436	2.148	0.13400883088712112	0.0025694550691641727	1.8579999999999999	0
000417	1.0368821241708077	0.9837947485146902	1.8694047413511727	29100	0.9840387447414367	0.9631495984808053	0.8160000000000001	0.516	0.42000000000000004	0.384	0.28800000000000003	0.10800000000000001	0.07373252569000244	0.00024399622674653454	0.4220000000000001	0
000418	1.4328306741191799	1.015913438963224	1.9297642929732373	42900	1.0158114989757079	1.4199009544613934	1.7040000000000002	2.3160000000000003	2.592	3.036	3.2880000000000003	3.576	0.012929719657786443	0.00010193998751617528	2.7520000000000002	0
000419	1.4086838108047401	1.0138432120958907	1.927311051068505	40020	1.0145201333173888	1.3245789323437054	1.6800000000000002	2.028	2.3280000000000003	2.616	2.964	2.8200000000000003	0.08410487846103476	0.0006769212214980946	2.406	0
000420	0.8082206353538843	1.0220610995554844	1.934545174981525	30900	1.0183281145732441	1.0227258623043602	1.236	1.32	1.848	2.472	2.8560000000000003	3.696	0.2145052269504759	0.003732984982240284	2.238	0
000421	1.0370006165422345	1.0099937222936073	1.9162697575544243	35670	1.0087080903875818	1.180602961436781	1.1280000000000001	1.5	1.236	1.7280000000000002	1.524	1.512	0.14360234489454649	0.0012856319060254862	1.438	0
000422	1.4528599822875212	0.9713732240081893	1.8708127187081565	25200	0.9847798920384042	0.8340676935297695	0.8160000000000001	0.5640000000000001	0.40800000000000003	0.30000000000000004	0.07200000000000001	0.07200000000000001	0.6187922887577517	0.013406668030214952	0.37200000000000005	0
000423	1.174210004671061	0.9972693892368616	1.8975934600818325	33840	0.9988770463579923	1.1200337598828334	1.308	0.9	0.9600000000000001	0.6960000000000001	0.612	0.672	0.05417624478822769	0.0016076571211307567	0.858	0
000424	0.8031587191958903	1.0155529252353208	1.9288623017218447	23460	1.015336698458113	0.7764773051669998	1.056	1.26	1.272	1.6800000000000002	1.596	2.232	0.02668141402889057	0.00021622677720789518	1.516	0
000425	1.3222408551989024	1.0057109531338864	1.9145197354677492	37680	1.0077868936561578	1.247129789373084	1.548	1.3920000000000001	1.4400000000000002	1.548	1.368	1.4280000000000002	0.0751110658258185	0.0020759405222714467	1.4540000000000004	0
000426	1.5750896588711698	0.9980788839192706	1.8974061467546148	48720	0.998778446216829	1.6125308741575544	1.608	1.4280000000000002	1.248	1.008	0.936	0.9	0.037441215286384555	0.0006995622975584093	1.1880000000000002	0
000427	0.7714848906997545	1.0075364171780155	1.9117196448801808	25470	1.0063129498033345	0.8430041331033028	0.8400000000000001	0.936	1.104	0.78	0.9960000000000001	0.9720000000000001	0.07151924240354834	0.001223467374680931	0.9380000000000002	0
000428	0.9937001677635827	0.9986356770714606	1.895757165362004	32790	0.9979104364467704	1.085280939319093	0.9720000000000001	0.792	0.9	0.8280000000000001	0.648	0.49200000000000005	0.09158077155551025	0.0007252406246902598	0.7719999999999999	0
000429	1.4781830188213196	0.9858163219543874	1.8746807720135632	40110	0.9868160023761229	1.327557745534883	1.356	0.912	0.66	0.384	0.36000000000000004	0.30000000000000004	0.1506252732864366	0.0009996804217354827	0.662	0
000430	0.5154796168561769	1.0011144968430328	1.889971766811144	20610	0.994865051890988	0.6821482207797044	0.6000000000000001	0.42000000000000004	0.552	0.42000000000000004	0.30000000000000004	0.444	0.16666860392352745	0.006249444952044825	0.45599999999999996	0
000431	1.1377114690239316	1.0117466374263153	1.9248205737741049	32940	1.013209167266871	1.090245627971056	1.4520000000000002	1.62	1.3800000000000001	1.824	2.04	2.076	0.04746584105287566	0.0014625298405557263	1.732	0
000432	1.3260108801231796	0.9796062924301638	1.8626576725384865	35340	0.9804871451449143	1.1696806464024625	1.056	0.684	0.40800000000000003	0.336	0.156	0.156	0.15633023372071708	0.0008808527147504686	0.466	0
000433	1.276920120925644	1.0123577223605769	1.924038286113254	40650	1.0127973777005013	1.3454306246819496	1.62	1.512	2.16	2.148	2.2680000000000002	2.3520000000000003	0.06851050375630563	0.0004396553399244052	2.0100000000000002	0
000434	0.8370428460913905	1.0050706421735007	1.9090213568404653	23640	1.0048925939452267	0.7824349315493552	0.8280000000000001	0.9840000000000001	0.9	1.02	0.888	0.744	0.054607914542035285	0.00017804822827405253	0.894	0
000435	1.496531753527126	1.0060233354425874	1.917489595652096	39090	1.0093502027797614	1.2937978627015354	1.56	1.7040000000000002	1.872	1.8	1.488	1.6320000000000001	0.20273389082559068	0.003326867337174022	1.676	0
000436	1.4204145453891988	0.9908572304883809	1.875309557066348	44640	0.9871469894761167	1.4774913428241632	1.116	1.056	0.8640000000000001	0.744	0.504	0.34800000000000003	0.05707679743496441	0.003710241012264248	0.7720000000000001	0
000437	0.7535866166177614	1.006645322072333	1.9191260009383373	22800	1.0102115925944664	0.7546326750983628	0.804	0.9	0.8160000000000001	1.08	0.8280000000000001	0.8160000000000001	0.0010460584806014639	0.003566270522133319	0.8740000000000001	0
000438	1.1140532539428916	1.010285516373633	1.92454775324657	29310	1.01306555686324	0.9701001625935534	1.4040000000000001	1.4280000000000002	1.4040000000000001	1.6320000000000001	1.62	1.8840000000000001	0.1439530913493382	0.0027800404896070052	1.562	0
000439	1.1040351149760315	0.9938108999911951	1.8889716452860577	34860	0.994338596432539	1.1537936427161812	0.9600000000000001	0.9720000000000001	0.7200000000000001	0.636	0.384	0.456	0.04975852774014977	0.0005276964413438723	0.6880000000000001	0
000440	0.648624914678637	0.9784252096336772	1.8670861721259853	18180	0.9828182696353874	0.6017202646179052	0.336	0.43200000000000005	0.24000000000000002	0.18000000000000002	0.060000000000000005	0.060000000000000005	0.046904650060731856	0.004393060001710247	0.218	0
000441	0.7674601248658818	0.9915092237966225	1.879504884805844	26430	0.9893553742904018	0.8747781404758654	0.744	0.444	0.5760000000000001	0.372	0.228	0.252	0.10731801560998366	0.002153849506220773	0.4360000000000001	0
000442	1.498582724497476	1.0156066909438874	1.9343400716579895	41280	1.0182201499294354	1.3662823170201939	1.9920000000000002	2.16	2.484	3.3240000000000003	3.156	3.8760000000000003	0.13230040747728222	0.0026134589855479895	2.8320000000000003	0
000443	0.6751381823810484	1.0003476712957151	1.8985992542183476	20220	0.9994064878308161	0.6692400302846008	0.612	0.7080000000000001	0.624	0.612	0.42000000000000004	0.444	0.0058981520964476175	0.0009411834648990203	0.57	0
000444	1.1790909157820681	1.0062861892234705	1.9131222658535612	33300	1.0070512775455631	1.1021608807357668	1.3800000000000001	1.1880000000000002	1.4400000000000002	1.4520000000000002	1.26	1.308	0.07693003504630136	0.0007650883220926552	1.338	0
000445	0.8433954893577267	1.0154322071448325	1.9335859862985088	24300	1.0178232058144683	0.8042795616179921	1.1760000000000002	1.116	1.572	1.5	1.9680000000000002	2.148	0.0391159277397346	0.002390998669635769	1.58	0
000446	0.4678268741260072	1.011792648886127	1.91120506518842	14610	1.0060420794333451	0.4835606747011878	0.49200000000000005	0.624	0.768	0.8280000000000001	0.9720000000000001	0.648	0.01573380057518059	0.005750569452781962	0.722	0
000447	1.4958522400005108	0.9840942801919118	1.8760987079448663	34380	0.9875623917818515	1.1379066390298997	1.056	0.9600000000000001	0.804	0.372	0.28800000000000003	0.24000000000000002	0.357945600970611	0.0034681115899396486	0.6200000000000001	0
000448	1.0819705545309675	1.008823518428144	1.9137769902046544	32460	1.0073959188714088	1.0743586242847745	1.2000000000000002	1.3800000000000001	1.344	1.4160000000000001	1.86	1.272	0.007611930246192999	0.001427599556735215	1.4120000000000001	0
000449	0.5967171076315513	0.9960204469666929	1.8697830722564115	28680	0.9842378949098581	0.9492484702553091	0.6000000000000001	0.504	0.43200000000000005	0.28800000000000003	0.396	0.252	0.35253136262375784	0.01178255205683476	0.4120000000000001	0
000450	0.85718029282129	0.9962692980683585	1.892449998017152	24930	0.9961695717048067	0.8251312539562363	0.8160000000000001	0.8280000000000001	0.54	0.54	0.444	0.40800000000000003	0.032049038865053725	9.972636355182196e-05	0.596	0
000451	0.8190573155906603	0.9942429038862206	1.883808512691468	25440	0.9916207673798314	0.8420111953729101	0.768	0.5880000000000001	0.5880000000000001	0.516	0.34800000000000003	0.30000000000000004	0.02295387978224983	0.0026221365063892055	0.5179999999999999	0
000452	0.8808361618775767	0.9927781887357658	1.8772246266607744	33480	0.9881550658108487	1.1081185071181223	0.684	0.768	0.684	0.384	0.336	0.30000000000000004	0.22728234524054558	0.004623122924917178	0.5259999999999999	0
000453	1.3364053444238357	0.9964309654473077	1.8933142613017877	40890	0.9966245125418157	1.3533741265250903	1.296	1.1400000000000001	0.9600000000000001	0.8520000000000001	0.744	0.6000000000000001	0.01696878210125452	0.00019354709450802865	0.932	0
000454	0.749546661046648	1.0153258557010367	1.925259539384577	24840	1.0134402350280458	0.8221524407650586	1.02	1.056	1.1760000000000002	1.6800000000000002	1.536	1.9080000000000001	0.07260577971841053	0.0018856206729909175	1.396	0
000455	0.9448525050833556	1.0112270175335754	1.9183006114217829	31710	1.009777114578108	1.04953518102496	1.08	1.308	1.488	1.32	1.512	1.6680000000000001	0.10468267594160441	0.0014499029554673193	1.3960000000000001	0
000456	1.0836556753701452	1.0001887114355505	1.8971884818565323	36060	0.9986638692670944	1.1935111519318844	1.068	0.9960000000000001	0.936	1.032	0.768	0.636	0.10985547656173922	0.0015248421684561642	0.906	0
000457	1.6275769722392635	1.0063457922156822	1.910878138175157	46140	1.0058699878361446	1.5271382293437923	1.7280000000000002	1.9320000000000002	1.8960000000000001	1.9680000000000002	1.812	1.764	0.10043874289547117	0.00047580437953764765	1.8499999999999999	0
000458	1.1144463871767645	0.9947898779062814	1.8874619271434856	39090	0.9935438936519864	1.2937978627015354	1.08	0.792	0.9	0.612	0.516	0.444	0.17935147552477093	0.0012459842542950073	0.7240000000000001	0
000459	1.019062032966284	0.9797555946060598	1.8675257352154464	25350	0.9830496519044167	0.8390323821817325	0.744	0.34800000000000003	0.504	0.252	0.264	0.060000000000000005	0.18002965078455158	0.003294057298356967	0.36200000000000004	0
000460	1.212302145574619	1.0017425888117777	1.9086373691196528	31500	1.0046904660772342	1.042584616912212	1.236	1.1280000000000001	1.224	1.08	1.116	0.78	0.16971752866240708	0.0029478772654565333	1.094	0
000461	0.820688524488941	0.9989680324207912	1.895661675325228	23970	0.9978601713041579	0.7933572465836736	0.9	0.612	0.684	0.672	0.624	0.40800000000000003	0.02733127790526746	0.0011078611166333019	0.65	0
000462	0.9461579529010345	1.016725053573405	1.927643426892242	31620	1.0146950931220464	1.0465563678337821	1.296	1.4400000000000002	1.524	2.1	2.676	2.436	0.10039841493274759	0.0020299604513585034	1.912	0
000463	1.4037568158942302	0.98684879014836	1.871637196799304	47280	0.9852138902881856	1.5648698630987103	1.032	1.008	0.78	0.456	0.324	0.28800000000000003	0.16111304720448016	0.0016348998601743991	0.648	0
000464	0.6308669364682638	0.9958813721117522	1.8904636807908493	20850	0.9951239912230665	0.690091722622845	0.5640000000000001	0.504	0.48000000000000004	0.456	0.336	0.24000000000000002	0.059224786154581266	0.0007573808886857103	0.43	0
000465	1.1636632710000223	0.9886115989812622	1.871472662617875	36690	0.9851272808954848	1.2143628442701286	0.9	0.7200000000000001	0.756	0.516	0.324	0.24000000000000002	0.050699573270106324	0.003484318085777316	0.5760000000000001	0
000466	1.0404689782456225	0.9829164813325091	1.8650231875237968	30930	0.9817323320995217	1.0237188000347528	0.756	0.54	0.468	0.34800000000000003	0.20400000000000001	0.12000000000000001	0.01675017821086966	0.0011841492329873748	0.4060000000000001	0
000467	0.3265939467222947	1.0106658872483645	1.906368471403337	14250	1.0034961376306848	0.4716454219364768	0.49200000000000005	0.34800000000000003	0.384	0.54	0.48000000000000004	0.5880000000000001	0.1450514752141821	0.007169749617679688	0.47200000000000003	0
000468	0.9384803256854968	1.0140905868636225	1.9260138590886045	27780	1.013837302499988	0.9194603383435316	1.08	1.476	1.608	1.62	1.9560000000000002	2.016	0.019019987341965194	0.00025328436363447615	1.6260000000000001	0
000469	0.6497451589832653	1.0093026989274032	1.913450096528072	21000	1.0072238448223532	0.6950564112748079	0.792	0.684	0.9600000000000001	0.8520000000000001	1.1400000000000001	0.804	0.045311252291542536	0.002078854105050043	0.8720000000000002	0
000470	0.4915853997147022	1.014771534970988	1.9223044603553168	17970	1.0118847065786727	0.5947697005051571	0.672	0.612	0.9480000000000001	0.8520000000000001	1.092	1.1520000000000001	0.10318430079045487	0.002886828392315355	0.888	0
000471	0.6120546040459957	0.9970576370530163	1.889068898488233	18030	0.9943897896904107	0.5967555759659422	0.5880000000000001	0.5640000000000001	0.34800000000000003	0.5880000000000001	0.324	0.276	0.015299028080053456	0.002667847362605613	0.44799999999999995	0
000472	0.6568111431609795	0.9945771768191868	1.88618384715138	21240	0.9928711232222924	0.7029999131179486	0.516	0.468	0.624	0.42000000000000004	0.34800000000000003	0.192	0.04618876995696908	0.0017060535968943524	0.428	0
000473	0.8147294934104599	0.9777119384712244	1.8675983488555088	19800	0.9830878751065075	0.6553389020591046	0.54	0.36000000000000004	0.228	0.276	0.12000000000000001	0.048	0.15939059135135525	0.0053759366352831295	0.26200000000000007	0
000474	0.6950949345952665	1.0092565733118217	1.909309339877451	23370	1.0050441857647796	0.773498491975822	0.768	0.78	0.936	1.224	1.104	0.792	0.07840355738055549	0.004212387547042118	0.934	0
000475	0.8181011773311686	1.0135281852855742	1.9247610721083197	25260	1.0131778460964396	0.8360535689905547	1.08	1.116	1.1640000000000001	1.476	1.812	1.608	0.017952391659386113	0.0003503391891346297	1.3760000000000001	0
000476	1.0095730393804994	0.9865241179833361	1.8698480492059808	32310	0.9842720982230717	1.0693939356328117	0.792	0.744	0.43200000000000005	0.384	0.20400000000000001	0.21600000000000003	0.05982089625231235	0.0022520197602643455	0.462	0
000477	1.4596738809155048	1.0020310756238051	1.9002375450482936	49800	1.0002688701796787	1.6482766324516873	1.476	1.56	1.524	1.092	1.2000000000000002	1.1640000000000001	0.18860275153618256	0.001762205444126419	1.3360000000000003	0
000478	1.9946305513256766	0.9980015122926533	1.897732239718584	61410	0.9989500987775801	2.032543534113617	1.8960000000000001	1.752	1.6320000000000001	1.524	1.1760000000000002	1.008	0.03791298278794031	0.0009485864849267944	1.498	0
000479	0.8428783583927645	1.0204133466231753	1.9346156422068104	32040	1.0183652079208652	1.0604574960592783	1.104	1.4520000000000002	1.872	2.544	2.508	3.18	0.21757913766651382	0.0020481387023101316	2.11	0
000480	0.7154419369231211	1.0004164467179621	1.896635745876912	25290	0.9983729137519363	0.8370465067209473	0.744	0.54	0.744	0.78	0.42000000000000004	0.456	0.12160456979782619	0.002043532966025885	0.614	0
000481	0.6084502818559878	0.9915829330680935	1.875510001919016	22770	0.9872525019405104	0.7536397373679703	0.528	0.49200000000000005	0.444	0.228	0.156	0.252	0.14518945551198248	0.004330431127583134	0.3499999999999999	0
000482	1.0111259944593145	0.9899748131605899	1.879537454548936	28770	0.9893725187259539	0.9522272834464869	0.744	0.7320000000000001	0.756	0.456	0.252	0.276	0.05889871101282762	0.0006022944346359971	0.536	0
000483	0.9234817718455308	1.012178484469131	1.9231067114845464	28560	1.0123070047448812	0.9452767193337388	1.224	1.1520000000000001	1.4040000000000001	1.4640000000000002	1.512	1.872	0.021794947488207983	0.00012852027575016578	1.438	0
000484	0.6024972991292983	1.009606694014958	1.9277399386509928	12120	1.01474589609041	0.40114684307860343	0.636	0.8160000000000001	0.876	0.876	0.792	0.9	0.20135045605069485	0.005139202075452154	0.816	0
000485	0.8042013895274183	0.9835564487246962	1.8751812510138377	20970	0.9870794502621294	0.6940634735444153	0.5640000000000001	0.5640000000000001	0.276	0.28800000000000003	0.156	0.10800000000000001	0.11013791598300293	0.0035230015374332346	0.326	0
000486	1.887871372217586	1.0020721999617268	1.9054639568603349	49320	1.003020008873863	1.632389628765406	1.848	2.052	1.848	1.608	1.6320000000000001	1.3800000000000001	0.2554817434521799	0.0009478089121361943	1.728	0
000487	0.5462825023630691	1.0033275433611186	1.900979806978293	18000	1.0006595905420002	0.5957626382355496	0.552	0.684	0.612	0.36000000000000004	0.49200000000000005	0.54	0.04948013587248057	0.0026679528191184687	0.54	0
000488	1.5291309718098487	1.0045784190616591	1.9055856277169487	53010	1.0030840553772047	1.7545209696036936	1.572	1.788	1.548	1.6920000000000002	1.536	1.3920000000000001	0.22538999779384494	0.0014943636844544361	1.588	0
000489	1.8464369931768791	1.0010321336576606	1.9064499975616611	48060	1.0035390523065313	1.5906862440889176	1.7040000000000002	1.9200000000000002	2.004	1.4280000000000002	1.32	1.296	0.2557507490879616	0.0025069186488706485	1.6119999999999999	0
000490	1.359356629835473	0.9885525519408086	1.8906164127962517	28200	0.9952043880507591	0.9333614665690277	1.044	0.9480000000000001	0.804	0.552	0.372	0.30000000000000004	0.42599516326644515	0.00665183610995046	0.67	0
000491	0.7242529769074136	1.009960528593119	1.9141795416049925	22860	1.007607818502302	0.7566185505591481	0.8520000000000001	0.9480000000000001	0.924	1.032	1.1760000000000002	1.056	0.032365573651734425	0.002352710090816945	0.9980000000000001	0
000492	0.7325035717653937	0.9968089205201107	1.8904785015355263	28920	0.9951317927369204	0.9571919720984498	0.684	0.66	0.552	0.48000000000000004	0.396	0.34800000000000003	0.22468840033305604	0.0016771277831902909	0.52	0
000493	0.9365447624101861	1.0185707826883825	1.934458010315639	27090	1.0182822318350082	0.8966227705445022	1.1880000000000002	1.548	2.112	2.148	2.472	3.144	0.0399219918656839	0.0002885508533743142	2.102	0
000494	0.8602770706415275	1.0079620612891018	1.9189505760190932	24120	1.0101192504100742	0.7983219352356365	0.888	1.056	1.1640000000000001	1.224	1.032	1.044	0.061955135405890926	0.0021571891209724026	1.0679999999999998	0
000495	0.3854138691265982	0.9968149696947908	1.8825769822631728	14880	0.9909725002443288	0.49249711427472104	0.384	0.252	0.396	0.252	0.21600000000000003	0.168	0.10708324514812284	0.005842469450461962	0.27799999999999997	0
000496	1.2061678392149755	0.9801740183731437	1.867573675721364	32040	0.9830748873786946	1.0604574960592783	1.008	0.516	0.372	0.42000000000000004	0.168	0.12000000000000001	0.1457103431556972	0.0029008690055509767	0.434	0
000497	1.3172899372575377	0.9790024295494715	1.8740585360170277	33900	0.9864884626435975	1.1220196353436185	1.008	0.624	0.552	0.20400000000000001	0.20400000000000001	0.132	0.19527030191391925	0.007486033094125988	0.4540000000000001	0
000498	0.6537443250899535	1.0147942110340205	1.930250193094258	17940	1.016067272663761	0.5937767627747644	0.78	0.9480000000000001	1.104	1.344	1.6680000000000001	1.272	0.05996756231518907	0.0012730616297405017	1.1860000000000002	0
000499	0.63008613784082	1.0082851438113507	1.9103800027222675	20490	1.0056077735735347	0.6781764698581341	0.78	0.636	0.8640000000000001	0.8280000000000001	0.888	0.78	0.04809033201731405	0.0026773702378160014	0.7960000000000002	0
000500	0.4937552883499052	1.0087489040563633	1.9051003293648916	20670	1.0028285984552125	0.6841340962404895	0.42000000000000004	0.8280000000000001	0.768	0.5760000000000001	0.66	0.648	0.1903788078905843	0.005920305601150755	0.65	0
000501	0.6229730985794039	1.0140553234602296	1.9296574123694463	19200	1.0157552379355677	0.6354801474512529	0.768	0.876	1.1280000000000001	1.02	1.332	1.344	0.012507048871849058	0.0016999144753380158	1.078	0
000502	1.287893636865721	0.9820685922237246	1.8623039604508225	42720	0.9803009541125255	1.4139433280790379	0.9720000000000001	0.804	0.528	0.276	0.20400000000000001	0.192	0.12604969121331688	0.0017676381111990658	0.49600000000000005	0
000503	0.6181969965528686	1.0141110881814155	1.9295239303150693	16050	1.0156849741182523	0.5312216857600318	0.7320000000000001	0.9480000000000001	1.02	1.1760000000000002	1.1520000000000001	1.4040000000000001	0.08697531079283682	0.0015738859368368274	1.072	0
000504	1.1365231253138228	0.9991056687719131	1.90772559715972	31950	1.0042105170779105	1.0574786828681007	1.236	0.9600000000000001	0.936	0.756	0.924	0.612	0.07904444244572217	0.005104848305997445	0.904	0
000505	1.7509789469440056	0.9783747471534299	1.8702494573764867	44670	0.9844833960675118	1.4784842805545557	1.044	0.9600000000000001	0.5640000000000001	0.48000000000000004	0.264	0.12000000000000001	0.27249466638944986	0.006108648914081916	0.5720000000000001	0
000506	1.3992358766074402	1.0077519144300426	1.917428888837855	38910	1.0093182472294402	1.2878402363191799	1.608	1.7160000000000002	1.6320000000000001	1.6560000000000001	1.9920000000000002	1.6800000000000002	0.11139564028826032	0.0015663327993975518	1.7140000000000002	0
000507	0.5724203591239432	1.0164348620763073	1.9277559368715589	21360	1.0147543174175502	0.7069716640395189	0.8520000000000001	0.636	1.1280000000000001	1.4640000000000002	1.332	1.4640000000000002	0.13455130491557576	0.0016805446587571105	1.1460000000000001	0
000508	0.9622317201970758	1.0115129257981075	1.9242364452966028	28980	1.0129016870080194	0.959177847559235	1.116	1.368	1.296	1.608	1.6680000000000001	1.608	0.0030538726378408487	0.0013887612099119373	1.444	0
000509	0.8635243632807859	1.0153209891480137	1.924497324990076	30060	1.0130390118582326	0.9949236058533679	1.116	1.32	1.344	1.9200000000000002	1.7160000000000002	2.232	0.13139924257258206	0.0022819772897810786	1.6079999999999999	0
000510	0.8706499979130524	1.0043397184547054	1.904350460598416	32610	1.0024338739189143	1.0793233129367374	0.8400000000000001	1.104	0.9600000000000001	0.804	0.8520000000000001	0.8160000000000001	0.20867331502368502	0.0019058445357911236	0.896	0
000511	1.0543074251314066	1.0070749571007624	1.9117467501933607	36030	1.0063272178094904	1.1925182142014918	1.116	1.3920000000000001	1.3800000000000001	1.008	1.284	1.332	0.13821078907008522	0.0007477392912720315	1.252	0
000512	1.3480619446755446	0.9774177039747232	1.863872392234304	33060	0.981126563253922	1.0942173788926262	0.876	0.6000000000000001	0.468	0.312	0.20400000000000001	0.084	0.2538445657829185	0.0037088592791988395	0.424	0
000513	1.058120797382592	0.98270445496398	1.8645512826361577	31740	0.981483925383203	1.0505281187553526	0.804	0.66	0.42000000000000004	0.28800000000000003	0.156	0.168	0.007592678627239335	0.0012205295807770078	0.416	0
000514	1.0254342428214143	0.9968984587750811	1.8923148638404348	30960	0.9960984382243532	1.0247117377651453	0.924	0.924	0.888	0.648	0.49200000000000005	0.528	0.0007225050562689184	0.0008000205507279201	0.734	0
000515	0.3097604168197033	0.9883180233281763	1.8695524050130408	11070	0.984116473636231	0.366394022514863	0.276	0.276	0.14400000000000002	0.07200000000000001	0.084	0.096	0.05663360569515974	0.0042015496919453055	0.158	0
000516	0.585217139865987	1.0001119123525788	1.906281550978576	19170	1.0034503834588984	0.6344872097208604	0.744	0.444	0.504	0.396	0.48000000000000004	0.384	0.049270069854873366	0.0033384711063195738	0.492	0
000517	1.2291113679609127	1.0005478445644622	1.901565679615455	34350	1.0009679889116514	1.1369137012995072	1.296	1.32	0.936	1.008	0.792	0.936	0.0921976666614055	0.0004201443471891775	1.048	0
000518	1.2867196527201137	0.9802221912223661	1.868048638768517	39360	0.9833249038841525	1.3027343022750686	0.9840000000000001	0.648	0.504	0.276	0.192	0.14400000000000002	0.016014649554954907	0.003102712661786411	0.458	0
000519	0.715680903584054	0.9878468408924768	1.8801116908372135	17280	0.9896747918205931	0.5719321327061276	0.552	0.48000000000000004	0.396	0.264	0.228	0.132	0.14374877087792637	0.0018279509281163842	0.342	0
000520	0.7898492294794679	1.020657515228832	1.93260365046426	26160	1.0173061125922964	0.8658417009023321	1.008	1.56	1.8	2.04	2.22	3.4680000000000004	0.07599247142286425	0.00335140263653555	2.016	0
000521	0.7888388843823886	1.0174031630052667	1.9287374779235864	26460	1.0152709922731253	0.875771078206258	1.02	1.224	1.56	1.848	1.8960000000000001	2.3640000000000003	0.08693219382386941	0.0021321707321413363	1.6520000000000001	0
000522	1.7713299062173644	1.0163902835411003	1.9318956933919136	54630	1.0169334500150637	1.8081396070448932	2.2680000000000002	2.64	3.4200000000000004	3.72	4.164000000000001	4.764	0.03680970082752877	0.0005431664739634634	3.4960000000000004	0
000523	1.175875155030282	0.9804510636080407	1.864556810043697	32310	0.9814868349634862	1.0693939356328117	0.8400000000000001	0.5640000000000001	0.504	0.276	0.21600000000000003	0.10800000000000001	0.10648121939747024	0.001035771355445525	0.4180000000000001	0
000524	1.0259225714116968	1.0089209232564857	1.9151465405125263	29220	1.0081168384967887	0.9671213494023756	0.9720000000000001	1.4040000000000001	1.488	1.596	1.368	1.26	0.05880122200932125	0.0008040847596970657	1.348	0
000525	1.2500412496182396	1.0004984133521302	1.903177322390668	34890	1.0018163439513128	1.1547865804465738	1.356	1.092	1.248	0.8640000000000001	0.9720000000000001	0.8400000000000001	0.0952546691716658	0.0013179305991826151	1.062	0
000526	0.801010872477413	1.0001170822348573	1.8922393535696729	27540	0.9960586902605164	0.911516836500391	0.876	0.756	0.5760000000000001	0.7080000000000001	0.5880000000000001	0.504	0.11050596402297796	0.00405839197434088	0.6680000000000001	0
000527	1.1801997093037264	1.0083362009919317	1.913972829941168	35790	1.0074990072418544	1.1845747123583512	1.4040000000000001	1.512	1.3800000000000001	1.32	1.788	1.56	0.004375003054624793	0.0008371937500772919	1.494	0
000528	0.8196526212778698	1.0194841472143328	1.936253118293339	25860	1.0192271613957273	0.8559123235984063	1.032	1.6320000000000001	1.6440000000000001	1.836	2.544	2.988	0.036259702320536547	0.00025698581860544856	1.946	0
000529	1.5930905894773415	1.008014254916208	1.914361148791076	46230	1.0077034149793394	1.53011704253497	1.584	1.9200000000000002	2.3160000000000003	2.2680000000000002	2.052	1.8	0.06297354694237156	0.00031083993686875644	1.9900000000000002	0
000530	0.6873616264392416	1.003599722518291	1.9070073620641457	20340	1.0038324442367303	0.6732117812061711	0.756	0.648	0.8520000000000001	0.612	0.5880000000000001	0.636	0.014149845233070502	0.00023272171843924383	0.682	0
000531	0.6209417762466825	1.0031801122103017	1.905666916478418	18810	1.0031268450893673	0.6225719569561494	0.672	0.6960000000000001	0.624	0.48000000000000004	0.5760000000000001	0.5640000000000001	0.0016301807094669662	5.3267120934341605e-05	0.602	0
000532	0.7510816415822634	1.005973839744932	1.9054542878986411	25560	1.003014919214723	0.8459829462944805	0.9840000000000001	0.7200000000000001	0.768	0.9480000000000001	0.768	0.8640000000000001	0.09490130471221703	0.002958920530208964	0.8420000000000001	0
000533	1.4059534525030044	0.9879256929002304	1.8783663642145727	38100	0.988756066741472	1.26103091759858	1.308	0.756	0.768	0.528	0.444	0.276	0.1449225349044243	0.0008303738412416273	0.68	0
000534	1.4143819424101132	1.0043838336418507	1.9184008989018224	33600	1.0098299050540218	1.1120902580396927	1.548	1.6680000000000001	1.3800000000000001	1.224	1.6560000000000001	1.284	0.3022916843704204	0.005446071412171127	1.4600000000000002	0
000535	1.1618816158781702	1.0020112502246838	1.8998859900146867	33150	1.0000838146021862	1.097196192083804	1.1880000000000002	1.272	1.092	0.9480000000000001	0.936	0.924	0.06468542379436615	0.0019274356224976419	1.06	0
000536	1.0565360243685702	0.9821658052141874	1.862808121934151	31230	0.9805663404262689	1.0336481773386788	0.876	0.672	0.336	0.228	0.21600000000000003	0.14400000000000002	0.02288784702989144	0.001599464787918503	0.4120000000000001	0
000537	1.2464813045963221	0.989198766927568	1.8789786142780665	33030	0.9890783499638377	1.0932244411622336	1.1280000000000001	0.876	0.6000000000000001	0.504	0.384	0.312	0.1532568634340885	0.00012041696373032984	0.634	0
000538	0.5209523672647	0.9974347648807523	1.8939733926987656	15840	0.9969714736991053	0.5242711216472837	0.42000000000000004	0.528	0.40800000000000003	0.42000000000000004	0.30000000000000004	0.228	0.0033187543825837773	0.00046329118164700756	0.3840000000000001	0
000539	0.6465705369810048	1.0020054747881961	1.9105140682527044	17970	1.0056783445276818	0.5947697005051571	0.612	0.6000000000000001	0.792	0.6960000000000001	0.384	0.516	0.051800836475847656	0.0036728697394856624	0.6000000000000001	0
000540	1.1639082905356086	1.0183086044781973	1.9337678617987564	37950	1.0179189435297975	1.2560662289466171	1.5	1.9920000000000002	2.3400000000000003	2.652	3.084	3.8520000000000003	0.0921579384110085	0.0003896609483997615	2.5700000000000003	0
000541	1.341323443507859	0.9830614498513275	1.8706143396933936	36060	0.9846754670135007	1.1935111519318844	1.1640000000000001	0.78	0.468	0.396	0.20400000000000001	0.228	0.14781229157597453	0.0016140171621732424	0.5400000000000001	0
000542	0.6351056298136762	0.9906116871134452	1.882788502368464	18900	0.9910838426274384	0.6255507701473272	0.624	0.396	0.324	0.312	0.252	0.156	0.009554859666349058	0.0004721555139932665	0.34400000000000003	0
000543	1.3589963391948272	0.9967321870942802	1.899915907190568	35700	1.0000995627489353	1.1815958991671736	1.3920000000000001	1.008	1.116	0.9	0.7320000000000001	0.636	0.17740044002765365	0.003367375654655058	0.9640000000000001	0
000544	0.797737520858693	1.0172767423047429	1.9347344890666127	22440	1.0184277678963212	0.7427174223336519	0.9720000000000001	1.08	1.9080000000000001	2.052	1.9560000000000002	2.064	0.05502009852504108	0.001151025591578314	1.672	0
000545	0.8086093794471606	0.9918254575061412	1.8797958010370004	26820	0.9895085101184008	0.8876863309709689	0.804	0.49200000000000005	0.504	0.384	0.372	0.21600000000000003	0.07907695152380834	0.0023169473877403535	0.462	0
000546	0.5722639375572867	1.0088809395434344	1.919795736580357	16440	1.0105641357360897	0.5441298762551353	0.6000000000000001	0.768	0.7200000000000001	0.8640000000000001	0.792	0.7320000000000001	0.028134061302151347	0.001683196192655334	0.746	0
000547	0.4398970453982339	0.9983852637889576	1.8978053875380216	16710	0.9989886031671474	0.5530663158286686	0.49200000000000005	0.444	0.312	0.21600000000000003	0.30000000000000004	0.28800000000000003	0.11316927043043473	0.0006033393781897933	0.342	0
000548	0.6473734637977157	0.9799277798457033	1.8740256280431344	16380	0.9864711401662305	0.5421440007943502	0.40800000000000003	0.396	0.21600000000000003	0.18000000000000002	0.096	0.060000000000000005	0.10522946300336544	0.0065433603205271584	0.226	0
000549	1.0796213902793605	0.9985053154562755	1.90713975218944	24690	1.0039021332718703	0.8171877521130956	0.9960000000000001	1.032	0.888	0.768	0.78	0.528	0.26243363816626497	0.005396817815594757	0.8320000000000002	0
000550	0.88185532705843	0.9937362949468834	1.884099113954934	27900	0.9917737374115189	0.923432089265102	0.768	0.6960000000000001	0.7200000000000001	0.34800000000000003	0.49200000000000005	0.28800000000000003	0.04157676220667206	0.001962557535364562	0.552	0
000551	1.2061973520529174	1.0182309393529647	1.933038927506103	39960	1.0175352387223393	1.3225930568829203	1.8	1.8840000000000001	2.076	2.736	3.4200000000000004	4.0440000000000005	0.11639570483000283	0.0006957006306254065	2.66	0
000552	0.851196674475671	0.9845280371917928	1.8643058793924887	28050	0.9813547472044417	0.9283967779170649	0.7320000000000001	0.6000000000000001	0.36000000000000004	0.192	0.132	0.20400000000000001	0.07720010344139383	0.0031732899873511133	0.3700000000000001	0
000553	0.8084292232561422	0.9710136290101046	1.872074071051802	15090	0.9854438571763232	0.4994476783874691	0.54	0.276	0.156	0.14400000000000002	0.096	0.024	0.3089815448686731	0.01443022816621864	0.20600000000000004	0
000554	0.8328328589140812	0.9842287823442804	1.8640855163857517	30150	0.9812387499932759	0.9979024190445457	0.78	0.444	0.30000000000000004	0.264	0.18000000000000002	0.132	0.16506956013046448	0.002990032351004479	0.35000000000000003	0
000555	0.8278000627405246	0.9888464604891708	1.870811585538644	31860	0.9847792955476176	1.054499869676923	0.8280000000000001	0.5640000000000001	0.30000000000000004	0.42000000000000004	0.21600000000000003	0.21600000000000003	0.22669980693639835	0.004067164941553236	0.4240000000000001	0
000556	0.6010957925625339	0.9986469461588707	1.8953310044415548	20640	0.9976861089654387	0.6831411585100969	0.672	0.54	0.34800000000000003	0.5880000000000001	0.34800000000000003	0.34800000000000003	0.08204536594756306	0.0009608371934319848	0.47400000000000003	0
000557	1.4685516491681567	0.9855601400575065	1.879252949826788	37500	0.9892227578617265	1.2411721629907284	1.1400000000000001	0.9600000000000001	0.684	0.504	0.28800000000000003	0.276	0.2273794861774283	0.0036626178042200586	0.642	0
000558	0.6988795259316118	1.00105950981229	1.8963398633500164	22320	0.9982171637081299	0.7387456714120816	0.636	0.744	0.6960000000000001	0.5760000000000001	0.5640000000000001	0.444	0.03986614548046974	0.0028423461041602316	0.61	0
000559	0.7771271236283946	1.002730379586647	1.9032403634494444	26250	1.00184952822809	0.8688205140935099	0.7200000000000001	0.8640000000000001	0.6960000000000001	0.9600000000000001	0.7080000000000001	0.516	0.09169339046511527	0.0008808513585569777	0.7440000000000001	0
000560	0.7507417498431698	0.9903066993538528	1.891887272145806	17280	0.9958733575956712	0.5719321327061276	0.49200000000000005	0.624	0.48000000000000004	0.336	0.372	0.132	0.17880961713704213	0.005566658241818345	0.4060000000000001	0
000561	1.529632785169101	0.997932213668022	1.8919409996531416	48030	0.9959016392982406	1.589693306358525	1.32	1.524	1.2000000000000002	1.236	0.8640000000000001	0.756	0.060060521189424065	0.0020305743697813794	1.1500000000000001	0
000562	1.284054857932903	0.9906512544220105	1.88281131061998	32610	0.991095848696908	1.0793233129367374	1.2000000000000002	0.792	0.7320000000000001	0.636	0.49200000000000005	0.312	0.20473154499616553	0.000444594274897514	0.6940000000000001	0
000563	0.7745794673290884	1.0084710184250738	1.918098849393678	24090	1.0096709087637752	0.797328997505244	0.888	0.912	0.9840000000000001	1.044	1.1400000000000001	0.9480000000000001	0.022749530176155552	0.0011998903387013815	0.9860000000000001	0
000564	1.125008965616682	0.9825065978569453	1.871152223858333	28320	0.9849586046598193	0.9373332174905982	0.768	0.612	0.54	0.312	0.24000000000000002	0.12000000000000001	0.18767574812608379	0.0024520068028740516	0.432	0
000565	0.8712394436200084	1.0071587907262838	1.913101310462337	27060	1.0070402468059807	0.8956298328141097	0.888	1.044	1.056	1.308	1.008	0.936	0.024390389194101303	0.00011854392030308247	1.04	0
000566	0.7273876850677365	1.0025499691540365	1.9071334520546543	19290	1.0038988169345415	0.6384589606424307	0.744	0.756	0.8280000000000001	0.636	0.468	0.6960000000000001	0.08892872442530586	0.0013488477805050358	0.6880000000000001	0
000567	1.1368292566647717	0.9970632967655555	1.8938920345932455	31710	0.9969286474848246	1.04953518102496	0.9840000000000001	1.116	0.9	0.6960000000000001	0.7200000000000001	0.504	0.08729407563981173	0.0001346492807309252	0.82	0
000568	1.183371162016354	0.9921499551786819	1.8889716418389764	30090	0.9943385946180247	0.9959165435837605	1.092	0.9720000000000001	0.66	0.516	0.468	0.396	0.1874546184325936	0.0021886394393427766	0.684	0
000569	0.8839027082767996	1.0078090278580971	1.9163974132060608	27540	1.008775287236085	0.911516836500391	0.9480000000000001	1.1400000000000001	1.1400000000000001	1.1760000000000002	0.876	1.272	0.027614128223591328	0.0009662593779877771	1.092	0
000570	0.7500270173554734	1.0144548550510555	1.921458276034396	26640	1.011439282354287	0.8817287045886135	0.78	1.056	1.6680000000000001	1.548	1.56	1.4400000000000002	0.13170168723314013	0.0030155726967684426	1.3419999999999999	0
000571	0.6041683582154581	0.9922133134549194	1.880412020938688	21390	0.9898328830298031	0.7079646017699115	0.5880000000000001	0.43200000000000005	0.324	0.336	0.228	0.192	0.10379624355445338	0.0023804304251162645	0.35000000000000003	0
000572	2.1324262840210224	0.9897253108914936	1.882490635929973	59070	0.9909270482694539	1.9550943911429954	1.6800000000000002	1.584	1.1280000000000001	1.032	0.7320000000000001	0.468	0.17733189287802698	0.0012017373779602547	1.104	0
000573	0.9016619023672771	0.9926275181198082	1.8905669220726813	23430	0.9951783365551031	0.7754843674366071	0.876	0.6960000000000001	0.504	0.456	0.336	0.324	0.12617753493066997	0.0025508184352949215	0.5319999999999999	0
000574	1.3987545570207773	0.9752888228021261	1.8634701326035263	29820	0.980914817208042	0.9869801040102273	0.924	0.624	0.396	0.276	0.156	0.084	0.41177445301055005	0.005625994405915824	0.41	0
000575	0.9608852557408014	0.9866483423206713	1.871559400692042	33030	0.9851729390794707	1.0932244411622336	0.768	0.516	0.54	0.396	0.252	0.156	0.1323391854214322	0.0014754032412006568	0.4380000000000001	0
000576	0.7563254251590735	1.013518768560041	1.9230745983250892	24660	1.0122901006510685	0.816194814382703	0.876	1.044	1.32	1.4400000000000002	1.488	1.4520000000000002	0.0598693892236295	0.0012286679089725805	1.2700000000000002	0
000577	0.7271455961741508	1.0160053241353935	1.929562097639882	23940	1.0157050650731794	0.792364308853281	0.936	1.092	1.284	1.584	1.608	1.9200000000000002	0.06521871267913026	0.00030025906221409215	1.4040000000000001	0
000578	1.1513356290823367	0.9945124850594735	1.896335712826657	27630	0.9982149789079598	0.9144956496915687	1.044	0.8640000000000001	0.8400000000000001	0.7200000000000001	0.54	0.40800000000000003	0.23683997939076795	0.00370249384848631	0.7360000000000002	0
000579	1.1448334482757685	0.9946519900978548	1.8887647268722183	29880	0.9942296763406432	0.9889659794710124	0.9960000000000001	1.008	0.636	0.8520000000000001	0.6000000000000001	0.372	0.1558674688047561	0.0004223137572115787	0.7440000000000001	0
000580	1.1143795629546074	0.9980344844269922	1.8968133676570171	29550	0.9984664123451874	0.978043664436694	1.1760000000000002	0.936	0.888	0.6960000000000001	0.768	0.5760000000000001	0.1363358985179134	0.0004319279181952407	0.8400000000000002	0
000581	0.8443015781995681	1.003006856970986	1.9082620467184896	24930	1.0044928995597517	0.8251312539562363	0.924	0.8520000000000001	0.792	0.9480000000000001	0.6000000000000001	0.768	0.01917032424333176	0.0014860425887657236	0.8140000000000001	0
000582	1.5018365310976605	0.98453220264844	1.881021023822696	33210	0.9901534569645253	1.0991820675445891	1.044	0.8520000000000001	0.792	0.5880000000000001	0.276	0.21600000000000003	0.40265446355307133	0.005621254316085289	0.6280000000000001	0
000583	0.6206894150412654	1.0129783901151796	1.920266048076115	19170	1.0108117037044841	0.6344872097208604	0.768	0.936	0.8640000000000001	1.044	1.1760000000000002	1.272	0.013797794679594966	0.0021666864106955064	1.01	0
000584	0.6117881402233376	0.9975725492763593	1.886147500509357	22890	0.9928519906592895	0.7576114882895406	0.612	0.49200000000000005	0.54	0.34800000000000003	0.456	0.276	0.145823348066203	0.00472055861706977	0.454	0
000585	0.7712974577555485	0.9963847526049462	1.8871196701445612	27000	0.9933637324808121	0.8936439573533245	0.7320000000000001	0.7200000000000001	0.504	0.49200000000000005	0.43200000000000005	0.34800000000000003	0.12234649959777599	0.0030210201241340773	0.538	0
000586	1.189480001573481	1.002942603120573	1.9054367752533463	36420	1.0030057007072957	1.2054264046965955	1.32	1.26	1.1760000000000002	0.936	1.092	1.044	0.01594640312311446	6.309758672262689e-05	1.1380000000000001	0
000587	1.1425771943987495	1.0067666256492886	1.919152737430204	30690	1.0102256664562221	1.0157752981916122	1.1520000000000001	1.4640000000000002	1.548	1.236	1.2000000000000002	1.4040000000000001	0.12680189620713733	0.003459040806933489	1.3340000000000003	0
000588	0.5246668008996453	0.9983903575184874	1.8923825734947075	17760	0.9961340800100636	0.587819136392409	0.54	0.48000000000000004	0.468	0.28800000000000003	0.324	0.324	0.06315233549276367	0.0022562775084237208	0.40399999999999997	0
000589	0.7984315239644102	1.0139400661815527	1.9176159612465804	28560	1.0094167205531597	0.9452767193337388	1.032	0.9480000000000001	1.524	1.4520000000000002	1.7280000000000002	1.584	0.1468451953693286	0.004523345628393072	1.3780000000000001	0
000590	1.2166785735307353	0.9863132669032437	1.876343084778448	30810	0.9876910296670789	1.0197470491131826	0.9600000000000001	0.924	0.552	0.324	0.324	0.24000000000000002	0.19693152441755268	0.0013777627638351664	0.5539999999999999	0
000591	0.970970479480807	1.0028961186891847	1.9082140434562584	26280	1.0044676310510845	0.8698134518239025	1.008	0.9600000000000001	1.008	0.9	0.9960000000000001	0.6960000000000001	0.10115702765690449	0.001571512361899785	0.9279999999999999	0
000592	0.6289462527214483	0.9928525030994899	1.8724946485543923	26340	0.9856652455940161	0.8717993272846877	0.6000000000000001	0.54	0.336	0.28800000000000003	0.264	0.228	0.24285307456323935	0.007187257505473776	0.3760000000000001	0
000593	1.2134143132377322	1.0076917154651277	1.914733258100361	39570	1.0078992901526047	1.3096848663878167	1.4400000000000002	1.4280000000000002	1.4400000000000002	1.572	1.332	1.6800000000000002	0.09627055315008448	0.0002075746874770079	1.4820000000000002	0
000594	0.6892457111586866	0.9878539005769735	1.8661646672826224	21480	0.9823331973290657	0.7109434149610893	0.612	0.456	0.36000000000000004	0.192	0.24000000000000002	0.14400000000000002	0.021697703802402657	0.005520703247907877	0.334	0
000595	1.4181347539295843	0.9783068378390963	1.8722192626066865	33210	0.9855202847750423	1.0991820675445891	0.9720000000000001	0.6000000000000001	0.5640000000000001	0.34800000000000003	0.192	0.10800000000000001	0.3189526863849952	0.007213446935945944	0.464	0
000596	0.855272299801489	1.0209405759269705	1.9289145820582785	32250	1.015364218382237	1.0674080601720264	1.104	1.596	1.848	2.508	3.0	3.192	0.21213576037053739	0.005576357544733623	2.208	0
000597	1.1295906645011422	1.0033617954216472	1.903457470947788	33180	1.0019638117673462	1.0981891298141966	1.272	1.116	1.1280000000000001	1.044	1.116	0.936	0.03140153468694562	0.0013979836543009938	1.102	0
000598	0.6178854332662175	1.0125577522480473	1.9313331018848092	17220	1.0166373066341217	0.5699462572453425	0.8280000000000001	0.792	0.924	0.9720000000000001	1.116	1.26	0.04793917602087494	0.004079554386074324	0.9819999999999999	0
000599	0.9101200760507425	1.0035212843554158	1.906103348130305	26250	1.0033565789963104	0.8688205140935099	0.936	0.936	1.02	0.924	0.768	0.792	0.04129956195723261	0.0001647053591053993	0.896	0
000600	1.0445849085566037	1.0038854348493482	1.9076410728539204	30960	1.004166024202751	1.0247117377651453	1.044	1.1400000000000001	1.08	1.116	1.116	0.804	0.01987317079145834	0.0002805893534028048	1.05	0
000601	1.5861029630779238	1.012145944596933	1.9210192698204007	46140	1.0112081932197634	1.5271382293437923	1.9080000000000001	2.412	2.028	2.616	2.9160000000000004	2.9280000000000004	0.05896473373413147	0.00093775137716956	2.4680000000000004	0
000602	0.7804152579811919	0.9872264428247378	1.8650482821514	31530	0.9817455416979036	1.0435775546426045	0.684	0.552	0.384	0.20400000000000001	0.21600000000000003	0.18000000000000002	0.26316229666141255	0.005480901126834192	0.37000000000000005	0
000603	0.7284911306050849	1.005714365364643	1.8959352414844823	33150	0.9980041742019797	1.097196192083804	0.8280000000000001	0.7080000000000001	0.912	0.888	0.7320000000000001	0.756	0.3687050614787192	0.007710191162663249	0.8039999999999999	0
000604	1.3261225909452248	0.9829055906667962	1.8638960025007043	45960	0.9811389914972006	1.5211806029614368	1.092	0.648	0.6000000000000001	0.324	0.324	0.156	0.19505801201621198	0.0017665991695955396	0.524	0
000605	0.8141108264950007	1.0139460851555167	1.922003570912224	27420	1.0117263209367955	0.9075450855788206	0.888	1.1880000000000002	1.5	1.6320000000000001	1.6560000000000001	1.56	0.09343425908381997	0.0022197642187211652	1.4040000000000001	0
000606	1.2369965944120818	0.9874893495620712	1.8855737057212176	29100	0.9925499499665651	0.9631495984808053	0.936	0.7320000000000001	0.66	0.5640000000000001	0.43200000000000005	0.18000000000000002	0.2738469959312765	0.0050606004044938535	0.5840000000000001	0
000607	0.9111191924751231	0.988526592771199	1.8781856331731792	31560	0.9886609314595426	1.044570492372997	0.924	0.5880000000000001	0.43200000000000005	0.312	0.228	0.264	0.13345129989787397	0.00013433868834356044	0.458	0
000608	1.013603884333345	1.0140278134872251	1.9312646965008315	29610	1.016601298622216	0.9800295398974792	1.248	1.536	1.56	1.872	2.04	2.232	0.03357434443586582	0.002573485134990783	1.748	0
000609	1.0051490264366598	0.9976902881964984	1.8949466538602584	35130	0.9974837900907759	1.1627300822897144	0.9960000000000001	0.876	0.744	0.7200000000000001	0.648	0.48000000000000004	0.1575810558530546	0.00020649810572248573	0.7440000000000001	0
000610	0.8621741054325205	1.007929543048835	1.915341218610503	27810	1.0082193153905956	0.9204532760739242	1.08	0.9600000000000001	0.9840000000000001	1.092	1.2000000000000002	1.08	0.058279170641403755	0.00028977234176053024	1.066	0
000611	1.1027371721261308	1.0184685702526284	1.933497851081185	35490	1.0177768121862163	1.1746453350544255	1.476	1.7160000000000002	2.196	2.8560000000000003	3.06	3.4440000000000004	0.07190816292829472	0.0006917580664120848	2.458	0
000612	0.836463570862164	1.0110942286523394	1.9155715432705904	28980	1.0083405563312984	0.959177847559235	0.924	1.236	1.08	1.4640000000000002	1.32	1.356	0.12271427669707091	0.0027536723210410674	1.2300000000000002	0
000613	0.9463806472844045	0.9902130548635951	1.8754842818234452	38190	0.9872389631011139	1.2640097307897578	0.9720000000000001	0.48000000000000004	0.552	0.42000000000000004	0.456	0.192	0.31762908350535324	0.0029740917624812013	0.5120000000000001	0
000614	0.7700408415783335	1.0071017453712912	1.9221433086845197	20340	1.0117998777107788	0.6732117812061711	0.756	1.032	0.78	1.32	0.876	0.804	0.09682906037216243	0.004698132339487682	0.928	0
000615	1.1378825588960952	0.9978852671877109	1.894785080602066	32070	0.9973987393028655	1.0614504337896709	1.212	0.9	1.044	0.636	0.7200000000000001	0.624	0.07643212510642439	0.000486527884845378	0.856	0
000616	0.8461879812794412	0.9981640493140863	1.904526724785422	21510	1.002526657886713	0.7119363526914818	0.8160000000000001	0.756	0.6960000000000001	0.6000000000000001	0.54	0.43200000000000005	0.13425162858795936	0.004362608572626603	0.64	0
000617	1.0577737397784848	1.0055912904154223	1.9096744458585453	34650	1.0052363744456931	1.1468430786034332	0.9960000000000001	1.236	1.5	1.1640000000000001	1.032	1.068	0.08906933882494839	0.0003549159697291415	1.1660000000000001	0
000618	1.3712552785622805	0.982787296359256	1.8680431683025736	40170	0.9833220242774408	1.3295436209956684	0.936	0.8160000000000001	0.552	0.43200000000000005	0.312	0.14400000000000002	0.041711657566612104	0.0005347279181847631	0.532	0
000619	0.8641578574623403	0.9950286482840198	1.8916466844966264	25890	0.9957467143048621	0.856905261328799	0.8280000000000001	0.744	0.552	0.54	0.34800000000000003	0.396	0.007252596133541345	0.000718066020842234	0.568	0
000620	0.3663062404907113	0.9946925249291236	1.8703836920796084	18240	0.9845540560727203	0.6037061400786903	0.336	0.324	0.192	0.34800000000000003	0.10800000000000001	0.168	0.23739989958797897	0.010138468856403349	0.24600000000000002	0
000621	0.5767032043649086	1.0091949151044965	1.9068491792908184	24720	1.0037491781711954	0.8181806898434882	0.66	0.7200000000000001	0.876	0.7080000000000001	0.6960000000000001	0.936	0.2414774854785796	0.005445736933301193	0.7660000000000001	0
000622	1.2350803654144784	0.9929166094013141	1.8823654611612763	37380	0.9908611573366147	1.2372004120691582	1.1880000000000002	1.008	0.612	0.684	0.54	0.40800000000000003	0.002120046654679797	0.00205545206469937	0.7400000000000001	0
000623	1.464558739130689	1.0175029308093722	1.9335379554588217	43320	1.0177979227892628	1.4338020826868896	1.836	2.628	2.496	3.3120000000000003	4.056	4.212000000000001	0.030756656443799324	0.0002949919798906908	3.0900000000000003	0
000624	1.4138337457699097	1.0025860389431756	1.90449248670269	42870	1.0025086352513741	1.4189080167310009	1.6680000000000001	1.332	1.332	1.248	1.1640000000000001	1.224	0.005074270961091143	7.740369180142537e-05	1.328	0
000625	0.7913125625978851	1.0149643085113196	1.932928111332773	21540	1.0174769060318907	0.7129292904218745	0.9720000000000001	1.224	1.332	1.4640000000000002	1.836	1.812	0.0783832721760106	0.0025125975205710915	1.4400000000000002	0
000626	1.2288352069105088	0.9962416395730632	1.895777756164832	35010	0.997921275270124	1.158758331368144	1.2000000000000002	0.936	0.9840000000000001	0.7200000000000001	0.804	0.48000000000000004	0.07007687554236486	0.001679635697060755	0.8540000000000001	0
000627	0.7272105569178136	1.0134318211652262	1.9219468113827416	26250	1.0116964432035747	0.8688205140935099	1.044	0.924	1.044	1.248	1.4400000000000002	1.596	0.14160995717569635	0.001735377961651574	1.216	0
000628	0.8994506656867379	1.007625625916125	1.916528042867721	27690	1.0088440495781517	0.9164815251523539	1.008	1.1520000000000001	1.104	1.02	1.068	1.212	0.017030859465616	0.0012184236620267352	1.094	0
000629	0.6140070942926489	1.0038817723170121	1.904292559172124	18870	1.002403395100932	0.6245578324169345	0.648	0.648	0.6000000000000001	0.6960000000000001	0.6000000000000001	0.504	0.010550738124285641	0.00147837721608024	0.616	0
000630	1.8913027317879552	1.013000312924063	1.9276607475329228	53370	1.0147042105598791	1.7664362223684047	2.3160000000000003	2.628	3.072	3.108	3.492	3.8520000000000003	0.12486650941955046	0.0017038976358161317	3.0780000000000007	0
000631	0.8900365058146923	1.0020678257667863	1.9015623109367723	27870	1.0009662156678647	0.9224391515347093	0.888	1.008	0.7320000000000001	0.924	0.672	0.684	0.032402645720017054	0.0011016100989216238	0.8180000000000001	0
000632	1.219631728299535	0.984151747715537	1.876478620877319	31860	0.9877623747159332	1.054499869676923	0.792	0.672	0.66	0.49200000000000005	0.252	0.14400000000000002	0.16513185862261204	0.0036106270003961605	0.5020000000000001	0
000633	0.8779308071862645	0.9850612511831983	1.8697674812441396	24780	0.9842296879336984	0.8201665653042733	0.7200000000000001	0.5760000000000001	0.34800000000000003	0.21600000000000003	0.312	0.12000000000000001	0.05776424188199114	0.0008315632494999559	0.38200000000000006	0
000634	1.5623267588339784	1.0106423966567337	1.922799070833776	42450	1.0121450653247446	1.4050068885055047	1.9200000000000002	1.8840000000000001	2.136	2.628	2.3520000000000003	2.496	0.15731987032847372	0.0015026686680108536	2.236	0
000635	0.49675217455247406	0.9881876358686033	1.8649405585267709	22620	0.9816888368987693	0.7486750487160074	0.372	0.396	0.21600000000000003	0.252	0.12000000000000001	0.10800000000000001	0.2519228741635334	0.006498798969833963	0.24400000000000002	0
000636	0.6033244894189921	1.01466142579639	1.9276658135531497	21660	1.014706877269808	0.7169010413434448	0.7320000000000001	0.756	1.2000000000000002	1.3920000000000001	1.1520000000000001	1.296	0.1135765519244527	4.5451473418056665e-05	1.088	0
000637	1.3719978948714369	1.0181819888977672	1.932272245220972	43380	1.0171316636929262	1.4357879581476747	1.7160000000000002	2.208	3.0	3.3120000000000003	3.504	4.308	0.06379006327623782	0.0010503252048410516	3.0080000000000005	0
000638	0.9386791131483457	0.9867757536976427	1.8711144695721464	31800	0.9849387311249097	1.0525139942161377	0.924	0.54	0.43200000000000005	0.264	0.276	0.192	0.11383488106779194	0.0018370225727329936	0.438	0
000639	1.0321965674731908	1.0032118893197377	1.9012857788730584	32340	1.0008206515431792	1.0703868733632043	1.056	0.936	1.1760000000000002	1.116	1.056	0.7080000000000001	0.03819030589001349	0.0023912377765584747	1.0080000000000002	0
000640	0.7005326544962078	1.014612842768937	1.9221993567823243	23430	1.0118293809524197	0.7754843674366071	1.008	0.9	1.032	1.4400000000000002	1.56	1.584	0.07495171294039926	0.00278346181651723	1.2539999999999998	0
000641	0.9238643295877544	1.0039164129997917	1.9026897070163569	30330	1.001559667368527	1.003860045426901	0.9480000000000001	1.068	0.9960000000000001	0.8640000000000001	0.804	0.888	0.07999571583914666	0.002356745631264756	0.928	0
000642	1.6913032216518895	0.9801129394571227	1.8699188840476515	40890	0.984309385080829	1.3533741265250903	1.1400000000000001	0.876	0.624	0.54	0.21600000000000003	0.168	0.33792909512679925	0.004196445623706246	0.5940000000000001	0
000643	0.9672565542831897	0.9941383992212384	1.8926889151423192	28260	0.996295335645994	0.935347342029813	0.8400000000000001	0.792	0.684	0.648	0.312	0.40800000000000003	0.03190921225337673	0.0021569364247556733	0.614	0
000644	0.9468680984116941	0.9917135573539121	1.886982597212678	27360	0.9932915784561406	0.9055592101180354	0.7200000000000001	0.7320000000000001	0.648	0.468	0.42000000000000004	0.228	0.04130888829365864	0.0015780211022284885	0.536	0
000645	1.1590313438341608	1.019215763736865	1.931309754704721	40560	1.0166250168772386	1.342451811490772	1.4640000000000002	2.124	2.592	2.544	3.228	4.296	0.18342046765661113	0.0025907468596264582	2.708	0
000646	1.0771838964624079	1.0117336255512182	1.917813106628042	37410	1.0095204962039932	1.2381933497995508	1.4280000000000002	1.32	1.584	1.6680000000000001	1.74	2.076	0.1610094533371429	0.0022131293472249514	1.6360000000000001	0
000647	0.9983038113635964	0.978621763760136	1.86803496556608	24270	0.9833177064267667	0.8032866238875994	0.612	0.504	0.42000000000000004	0.20400000000000001	0.168	0.07200000000000001	0.19501718747599694	0.004695942666630759	0.33	0
000648	1.0094125981871602	0.989361402417416	1.8875992432535191	26100	0.9936161756835663	0.863855825441547	0.9	0.672	0.612	0.30000000000000004	0.42000000000000004	0.228	0.14555677274561318	0.0042547732661503135	0.522	0
000649	1.5734570327759283	0.9975596904425654	1.8965139712707064	49620	0.9983088126356925	1.6423190060693318	1.512	1.1760000000000002	1.332	1.296	1.032	0.648	0.06886197329340349	0.0007491221931270609	1.1660000000000001	0
000650	0.6108759791330162	0.9965600614816243	1.8970244299016437	17100	0.99857751371434	0.5659745063237722	0.6000000000000001	0.468	0.456	0.468	0.324	0.264	0.04490147280924395	0.002017452232715655	0.43	0
000651	1.0580176034483686	0.9949034976238343	1.8852651561990224	33810	0.9923875321242459	1.1190408221524408	0.9840000000000001	0.8160000000000001	0.8520000000000001	0.66	0.36000000000000004	0.504	0.061023218704072235	0.002515965499588435	0.6960000000000001	0
000652	0.8746250982232712	0.9890731620542045	1.8817786249244823	25470	0.9905522517363186	0.8430041331033028	0.768	0.54	0.468	0.43200000000000005	0.24000000000000002	0.20400000000000001	0.03162096511996837	0.0014790896821140764	0.4420000000000001	0
000653	0.5255517820896891	0.9824938109775849	1.8740568928804853	13470	0.9864875977105069	0.4458290409462697	0.372	0.28800000000000003	0.276	0.132	0.084	0.07200000000000001	0.07972274114341943	0.0039937867329219445	0.20400000000000004	0
000654	0.597417161326995	0.9935624017707466	1.8839118995949244	22650	0.9916751893658515	0.7496679864464	0.504	0.468	0.40800000000000003	0.34800000000000003	0.28800000000000003	0.18000000000000002	0.15225082511940502	0.001887212404895089	0.36600000000000005	0
000655	0.9466635104836334	0.9795833397591929	1.8645321488724005	34980	0.9814738535328148	1.1577653936377514	0.8520000000000001	0.468	0.21600000000000003	0.228	0.192	0.084	0.21110188315411804	0.0018905137736219269	0.34	0
000656	0.8300382234425439	1.0026710716406853	1.900688339758572	27090	1.0005061646783104	0.8966227705445022	0.804	0.8520000000000001	0.876	0.912	0.624	0.648	0.06658454710195838	0.002164906962374813	0.7859999999999999	0
000657	1.1489319219233538	0.9776680738538457	1.872267517429005	27840	0.9855456857027984	0.9214462138043168	0.78	0.552	0.40800000000000003	0.18000000000000002	0.24000000000000002	0.07200000000000001	0.227485708119037	0.007877611848952748	0.37200000000000005	0
000658	1.4052368223881275	1.004534585837313	1.906331508397528	47340	1.003476680619031	1.5668557385594957	1.4400000000000002	1.4160000000000001	1.848	1.4640000000000002	1.308	1.296	0.16161891617136814	0.0010579052182819737	1.462	0
000659	0.8492842601385923	0.9944840053180067	1.8939372886680024	24690	0.9969524688446045	0.8171877521130956	0.792	0.6000000000000001	0.5880000000000001	0.5760000000000001	0.43200000000000005	0.276	0.032096508025496684	0.0024684635265977972	0.544	0
000660	0.8116090030205162	0.998600325434369	1.892028858603808	27000	0.9959478875020756	0.8936439573533245	0.876	0.672	0.624	0.636	0.504	0.456	0.08203495433280827	0.0026524379322934166	0.628	0
000661	0.48879135094259	0.9893702921872509	1.8668906430421848	21390	0.9827153447898859	0.7079646017699115	0.504	0.34800000000000003	0.252	0.12000000000000001	0.18000000000000002	0.14400000000000002	0.21917325082732148	0.006654947397365052	0.258	0
000662	1.1986626346481566	1.0009222447176072	1.8959738356840463	38190	0.9980244898601426	1.2640097307897578	1.056	1.3920000000000001	1.056	1.068	0.924	0.756	0.06534709614160117	0.002897754857464574	1.0420000000000003	0
000663	1.1375710042259912	1.0096259967119898	1.909684208947436	42120	1.0052415136525883	1.3940845734711862	1.1880000000000002	1.56	1.524	1.764	1.7040000000000002	1.524	0.256513569245195	0.004384483059401534	1.5439999999999998	0
000664	0.9296502767895214	1.0135143900925787	1.918985589932659	30960	1.0101376814361607	1.0247117377651453	1.1760000000000002	1.32	1.368	1.7280000000000002	1.836	1.9200000000000002	0.09506146097562396	0.003376708656418037	1.558	0
000665	0.8204629320998539	1.0055496153371268	1.9055602000645404	25470	1.0030706704774	0.8430041331033028	0.8400000000000001	0.912	0.924	1.008	1.008	0.7080000000000001	0.02254120100344892	0.0024789448597268837	0.9	0
000666	0.8822252456336144	1.0044979277056494	1.8963549329718783	35340	0.9982250962288155	1.1696806464024625	1.2000000000000002	0.804	0.8160000000000001	0.9	0.876	0.912	0.2874554007688481	0.006272831476833884	0.918	0
000667	1.3301801472385884	1.014406907357943	1.934750057969005	33180	1.0184359632340285	1.0981891298141966	1.572	1.9080000000000001	2.2680000000000002	2.748	2.9280000000000004	2.676	0.23199101742439177	0.0040290558760855966	2.3500000000000005	0
000668	0.9670970037811623	1.0087517598864755	1.911822501784516	33120	1.0063670928023283	1.0962032543534113	1.224	1.044	1.3920000000000001	1.02	1.596	1.284	0.129106250572249	0.002384667084147196	1.26	0
000669	1.8302859779892315	0.9852930692238635	1.8757205118666205	48960	0.9873633125852115	1.620474376000695	1.332	1.2000000000000002	0.888	0.612	0.396	0.30000000000000004	0.20981160198853654	0.0020702433613479787	0.7879999999999999	0
000670	1.542573079309772	0.9938298730798866	1.894049159264479	39750	0.9970113565744232	1.3156424927701722	1.32	1.296	1.212	0.6960000000000001	0.66	0.5880000000000001	0.22693058653959985	0.003181483494536619	0.9620000000000001	0
000671	0.8580229499604007	0.9877377298644303	1.879348502129234	25380	0.9892730557804577	0.840025319912125	0.6960000000000001	0.516	0.5880000000000001	0.312	0.168	0.21600000000000003	0.017997630048275703	0.0015353259160273414	0.4160000000000001	0
000672	1.643313753806806	1.000450112457096	1.9007888612891808	53130	1.0005590783564517	1.758492720525264	1.7280000000000002	1.536	1.356	1.356	1.3800000000000001	0.9840000000000001	0.11517896671845795	0.00010896589935582845	1.39	0
000673	1.0495447108137268	1.018402675571339	1.9346884963912148	31740	1.01840355774345	1.0505281187553526	1.4160000000000001	1.6680000000000001	2.148	2.3160000000000003	3.156	3.2880000000000003	0.000983407941625769	8.821721111385017e-07	2.3320000000000003	0
000674	0.7003138565667107	1.0002129812537996	1.8998576953264108	20580	1.000068920519103	0.6811552830493117	0.684	0.624	0.66	0.636	0.504	0.40800000000000003	0.019158573517399025	0.0001440607346967493	0.586	0
000675	0.7838980282328831	1.0114102304954795	1.9261477448976168	21870	1.0139077788503068	0.7238516054561929	1.044	0.8160000000000001	1.296	1.1880000000000002	1.476	1.248	0.060046422776690256	0.0024975483548272948	1.1780000000000002	0
000676	0.5428714408150875	1.0145810657379721	1.9280877548372	16710	1.014928983570454	0.5530663158286686	0.612	0.8640000000000001	0.9600000000000001	1.008	1.212	1.1520000000000001	0.010194875013581073	0.0003479178324818921	0.968	0
000677	1.1184665195073218	0.9850752781366516	1.8736481987264115	30060	0.98627246458633	0.9949236058533679	0.888	0.624	0.49200000000000005	0.456	0.24000000000000002	0.168	0.12354291365395387	0.0011971864496783668	0.47800000000000004	0
000678	0.7421504997400546	1.0197989590372418	1.9339069281275496	24330	1.017992146861636	0.8052724993483846	0.9480000000000001	1.1640000000000001	1.7280000000000002	2.424	1.9680000000000002	2.58	0.06312199960832998	0.0018068121756058542	1.8020000000000003	0
000679	1.351909312099835	1.0140602730992034	1.9299092019714832	36930	1.0158877778390174	1.2223063461132693	1.824	1.812	2.3400000000000003	2.16	2.688	3.228	0.12960296598656562	0.0018275047398139677	2.342	0
000680	0.6580503563460065	1.0158877374568294	1.929786074354256	19110	1.015822964509288	0.6325013342600753	0.66	1.1280000000000001	1.356	1.6440000000000001	1.344	1.524	0.02554902208593124	6.477294754136942e-05	1.276	0
000681	1.3500000467421287	1.011704512008987	1.919665670805836	42390	1.0104956702194137	1.4030210130447194	1.56	1.9200000000000002	1.764	2.3400000000000003	2.676	2.088	0.05302096630259068	0.0012088417895732562	2.0580000000000003	0
000682	1.0814453846870227	1.003842736109616	1.905787455261548	36300	1.0031902956788625	1.201454653775025	1.212	1.032	1.2000000000000002	1.044	1.08	0.924	0.12000926908800236	0.0006524404307535203	1.082	0
000683	0.8356051252734954	1.0159784581180902	1.9297482898223373	27660	1.0158030750532823	0.9154885874219613	1.1280000000000001	1.356	1.332	1.512	2.076	2.2920000000000003	0.07988346214846587	0.00017538306480791022	1.6159999999999999	0
000684	0.9926618351383505	0.9849198669792238	1.8749038123615689	23940	0.9869334089169448	0.792364308853281	0.66	0.792	0.40800000000000003	0.276	0.30000000000000004	0.132	0.20029752628506947	0.002013541937720964	0.428	0
000685	0.995008972058701	0.9915259180047834	1.8811500008033744	39000	0.9902213493493897	1.2908190495103575	0.8640000000000001	0.8160000000000001	0.516	0.528	0.324	0.312	0.29581007745165655	0.0013045686553937452	0.5599999999999999	0
000686	0.7840145808171081	1.0192332817862453	1.9346758646745468	22470	1.0183969085153086	0.7437103600640445	1.056	1.224	1.824	1.8960000000000001	2.22	2.7600000000000002	0.04030422075306361	0.0008363732709366634	1.83	0
000687	1.5026194226400253	1.0139098450613442	1.9284203070006527	42450	1.015104036198837	1.4050068885055047	1.8	2.2920000000000003	2.436	2.664	2.952	3.3000000000000003	0.09761253413452065	0.0011941911374928615	2.5740000000000003	0
000688	0.5551575015328336	0.9873706909362048	1.8781887224976108	17760	0.9886625576536292	0.587819136392409	0.504	0.48000000000000004	0.14400000000000002	0.21600000000000003	0.192	0.10800000000000001	0.032661634859575406	0.001291866717424428	0.274	0
000689	1.478986061110625	1.017861354194178	1.9364768572092304	41850	1.0193449356567386	1.385148133897653	1.848	2.3880000000000003	3.012	3.612	3.8400000000000003	4.38	0.0938379272129719	0.001483581462560668	3.18	0
000690	0.6426245430330546	1.0003763886962223	1.896146522221056	22920	0.9981153905834337	0.7586044260199333	0.6960000000000001	0.528	0.672	0.504	0.40800000000000003	0.456	0.11597988298687867	0.0022609981127885703	0.544	0
000691	0.706065195255446	1.0226328410939278	1.9376446432114536	23520	1.0199596482689062	0.7784631806277849	1.02	1.212	1.752	2.172	2.8200000000000003	3.144	0.07239798537233888	0.002673192825021653	2.02	0
000692	0.6073682021728642	1.0012197861199497	1.8883717352089031	24090	0.9940228088739527	0.797328997505244	0.672	0.624	0.5640000000000001	0.396	0.456	0.504	0.18996079533237975	0.007196977245996994	0.536	0
000693	1.670922400428854	0.9852737347179858	1.8741360448731776	45060	0.986529262645772	1.4913924710496593	1.248	1.068	0.756	0.6000000000000001	0.372	0.264	0.17952992937919476	0.0012555279277861597	0.7180000000000001	0
000694	0.8712038758451712	1.0020804160262191	1.9006478090034835	29490	1.000484829633802	0.9760577889759089	0.8400000000000001	0.9720000000000001	0.8400000000000001	0.78	0.6960000000000001	0.66	0.10485391313073766	0.001595586392417081	0.798	0
000695	0.8834862852198215	1.0114913629784823	1.9246294719503447	26430	1.0131085728933729	0.8747781404758654	1.1280000000000001	1.032	1.248	1.56	1.596	1.4040000000000001	0.008708144743956092	0.0016172099148905605	1.328	0
000696	0.8984763213211439	0.9969826250794229	1.8907664783272435	29550	0.9952833812690172	0.978043664436694	0.756	0.756	0.8640000000000001	0.648	0.468	0.396	0.07956734311555014	0.0016992438104057594	0.648	0
000697	1.0861813805272404	0.9846791765663302	1.8696321704775811	32160	0.9841584614978555	1.0644292469808487	0.8400000000000001	0.6000000000000001	0.49200000000000005	0.42000000000000004	0.228	0.156	0.021752133546391716	0.0005207150684747308	0.4560000000000001	0
000698	1.3848236774118738	0.9932056264606992	1.8957511221077257	30510	0.9979072553291544	1.0098176718092566	1.272	1.104	0.804	0.804	0.552	0.48000000000000004	0.3750060056026172	0.004701628868455154	0.8360000000000003	0
000699	1.0265313524737727	1.0173495082570714	1.9352866888668652	30690	1.0187184411712238	1.0157752981916122	1.356	1.56	1.9800000000000002	2.3160000000000003	2.724	2.9160000000000004	0.010756054282160532	0.0013689329141524098	2.1420000000000003	0
000700	0.8922722822860102	0.9983478692945718	1.894614262188012	27450	0.9973088219435979	0.9085380233092132	0.792	0.8520000000000001	0.636	0.8160000000000001	0.672	0.372	0.016265741023202995	0.0010390473509738207	0.6900000000000001	0
000701	0.9196669344484171	1.018356080339901	1.9288662646574923	29250	1.015338784513708	0.9681142871327681	1.212	1.572	1.752	2.124	2.568	2.988	0.048447352684351075	0.003017295826192923	2.036	0
000702	1.0816417179878515	0.9919606815480796	1.8806463266126767	34500	0.9899562195423397	1.1418783899514702	0.936	0.792	0.8400000000000001	0.396	0.444	0.336	0.060236671963618704	0.002004462005739893	0.624	0
000703	1.4151868572691695	1.0193980495608128	1.931162024860422	48720	1.0165472531445758	1.6125308741575544	1.74	2.436	3.3000000000000003	3.612	4.152	4.752000000000001	0.19734401688838488	0.002850796416236978	3.3320000000000007	0
000704	0.885915125583651	0.9990276710230279	1.9043446273911115	24330	1.0024308033682374	0.8052724993483846	0.804	0.744	0.924	0.744	0.54	0.468	0.08064262623526641	0.003403132345209503	0.7040000000000001	0
000705	0.6991927469819049	0.9953967734256276	1.8839388023278592	25260	0.9916893507354906	0.8360535689905547	0.7080000000000001	0.468	0.54	0.516	0.28800000000000003	0.30000000000000004	0.1368608220086498	0.003707422690137019	0.47000000000000003	0
000706	0.9866919279680421	0.998101553015975	1.8979169297648224	24720	0.9990473180459636	0.8181806898434882	0.9600000000000001	0.9600000000000001	0.684	0.744	0.612	0.516	0.16851123812455382	0.0009457650299885545	0.746	0
000707	1.1720268627250432	1.0099794684648973	1.923433728829821	34200	1.012479143892084	1.1319490126475444	1.3920000000000001	1.356	1.6560000000000001	1.9800000000000002	1.572	1.776	0.040077850077498756	0.002499675427186654	1.622	0
000708	0.6373721924288259	1.0209953329085462	1.9353048997723843	22680	1.0187280272368902	0.7506609241767925	0.876	1.116	1.4640000000000002	1.812	1.9200000000000002	2.736	0.11328873174796661	0.002267305671656006	1.6540000000000001	0
000709	0.7175194248833053	1.0047741802814745	1.9014184267319647	22950	1.000890476247099	0.7595973637503258	0.7200000000000001	0.804	0.792	0.8640000000000001	0.6960000000000001	0.648	0.04207793886702049	0.003883704034375546	0.754	0
000710	0.9680459602442889	1.0105969327137732	1.920460834305545	31740	1.0109142375177678	1.0505281187553526	1.1520000000000001	1.2000000000000002	1.476	1.296	1.7040000000000002	1.476	0.08248215851106366	0.00031730480399461136	1.3840000000000003	0
000711	1.0579806229150583	0.9969263598803191	1.8979420761856824	28560	0.9990605549078749	0.9452767193337388	0.9840000000000001	1.116	0.624	0.684	0.7080000000000001	0.468	0.11270390358131954	0.002134195027555852	0.7640000000000001	0
000712	1.2598646517338516	0.9826322760486859	1.866472445568452	36540	0.9824952091991263	1.2093981556181659	0.8400000000000001	0.804	0.5880000000000001	0.30000000000000004	0.252	0.156	0.050466496115685766	0.00013706684955960835	0.49	0
000713	0.8684300570318099	1.0111402949811739	1.9178376122638392	27840	1.0095333957621015	0.9214462138043168	0.9840000000000001	1.1880000000000002	1.26	1.368	1.4640000000000002	1.3920000000000001	0.05301615677250693	0.0016068992190723108	1.2760000000000002	0
000714	1.4320949179855467	1.0199356079827644	1.9336599747579664	49110	1.017862152709787	1.625439064652658	1.9800000000000002	2.52	2.748	4.008	4.212000000000001	5.46	0.1933441466671113	0.0020734552729773092	3.488	0
000715	1.2026221540004258	1.004190489836204	1.915185317168596	34410	1.0081372501985033	1.1388995767602925	1.1880000000000002	1.356	1.212	1.296	1.488	0.876	0.0637225772401333	0.003946760362299351	1.2360000000000002	0
000716	0.5524304477297892	1.0001881172752598	1.907694117276143	15030	1.004193946335131	0.49746180292668396	0.528	0.552	0.552	0.384	0.396	0.36000000000000004	0.05496864480310526	0.004005829059871235	0.46199999999999997	0
000717	0.4431128345234024	0.9894398061843901	1.8776519159107663	15480	0.9883799872352479	0.5123558688825727	0.48000000000000004	0.28800000000000003	0.252	0.10800000000000001	0.14400000000000002	0.14400000000000002	0.06924303435917029	0.0010598189491421994	0.23600000000000007	0
000718	0.9000747049441267	1.0058635988863858	1.9132939008259104	23490	1.0071416247341671	0.7774702428973923	0.924	1.056	0.936	1.1520000000000001	1.212	0.768	0.12260446204673436	0.001278025847781361	1.0079999999999998	0
000719	0.9806502213418224	0.9989767741081491	1.896081960266272	29130	0.998081405719943	0.9641425362111978	1.02	0.7200000000000001	0.9	0.888	0.636	0.504	0.016507685130624616	0.0008953683882061414	0.7779999999999999	0
000720	0.7544876231223919	1.0138624075593459	1.9257184213539984	25410	1.013681786591057	0.8410182576425176	0.768	1.1880000000000002	1.548	1.368	1.356	1.572	0.08653063452012566	0.0001806209682888582	1.3	0
000721	0.7083857444454417	1.0103208614397057	1.9171647135961063	21000	1.0091791876306642	0.6950564112748079	0.8160000000000001	0.8400000000000001	1.044	1.1640000000000001	1.116	1.008	0.013329333170633784	0.0011416738090415102	0.9980000000000001	0
000722	0.9042563455481462	1.0176077354472648	1.931575690842212	29700	1.0167650033965456	0.983008353088657	1.1640000000000001	1.488	1.596	2.244	2.448	2.568	0.07875200754051082	0.0008427320507191638	1.9180000000000001	0
000723	1.3402187704138724	1.0183201999016462	1.936009290784351	40950	1.0190988126702905	1.3553600019858754	1.848	2.1	2.532	3.3480000000000003	3.636	4.308	0.015141231572002978	0.0007786127686442157	2.962	0
000724	0.6225887875955628	0.9933204720409605	1.8749838890166168	23520	0.9869755605866039	0.7784631806277849	0.48000000000000004	0.43200000000000005	0.5640000000000001	0.336	0.336	0.156	0.15587439303222206	0.006344911454356672	0.38400000000000006	0
000725	1.2580159083903486	0.993666417980731	1.8795407102315869	43560	0.9893742324895911	1.4417455845300302	1.284	0.9720000000000001	0.744	0.6000000000000001	0.6000000000000001	0.468	0.1837296761396816	0.004292185491139855	0.778	0
000726	0.9280441032910964	1.0138993603658537	1.9220283084210303	33360	1.0117393425508823	1.1041467561965521	1.008	1.6560000000000001	1.4280000000000002	1.6560000000000001	1.824	2.004	0.17610265290545568	0.0021600178149714377	1.596	0
000727	0.8564363489615899	1.0072883038306792	1.910376086234636	29070	1.0056057119677801	0.9621566607504127	0.9840000000000001	0.9720000000000001	1.068	1.044	1.008	1.056	0.1057203117888228	0.0016825918628990966	1.022	0
000728	0.45024723699832314	0.9887686940303451	1.8653392684193144	16560	0.981898714392656	0.5481016271767056	0.372	0.28800000000000003	0.21600000000000003	0.20400000000000001	0.20400000000000001	0.07200000000000001	0.09785439017838249	0.006869979637689094	0.226	0
000729	1.1723026081932721	0.9791794777059851	1.864027306707133	37200	0.9812081089138922	1.2312427856868027	0.78	0.66	0.34800000000000003	0.36000000000000004	0.14400000000000002	0.10800000000000001	0.05894017749353053	0.0020286312079070834	0.4000000000000001	0
000730	2.0855999934202245	1.0088389198118783	1.9191387436249068	63540	1.0102183002362195	2.1030421129714902	2.3160000000000003	2.688	2.7720000000000002	2.664	2.952	2.8320000000000003	0.017442119551265733	0.001379380424341159	2.704	0
000731	0.8076116416129294	1.0186000875695762	1.937265525433372	24600	1.0197600838973175	0.8142089389219178	1.092	1.1760000000000002	1.8	2.028	2.2560000000000002	2.544	0.006597297308988392	0.0011599963277413305	1.816	0
000732	0.8730110727500092	1.0135933759986744	1.926086725724543	24570	1.0138756588769546	0.8132160011915253	1.1280000000000001	1.1520000000000001	1.536	1.3800000000000001	1.752	1.8840000000000001	0.05979507155848396	0.0002822828782802489	1.4720000000000002	0
000733	0.8015070205926845	0.9969229308691231	1.8896993574285204	26700	0.9947216579105389	0.8837145800493986	0.684	0.876	0.612	0.504	0.34800000000000003	0.456	0.0822075594567141	0.0022012729585841884	0.58	0
000734	0.6784985175080516	1.0152498811481236	1.929238299115232	21360	1.0155346202857571	0.7069716640395189	0.924	0.9480000000000001	1.1880000000000002	1.272	1.4160000000000001	1.788	0.028473146531467375	0.000284739137633494	1.2560000000000002	0
000735	1.2723295869162152	0.9770268070508982	1.869593200672187	33270	0.9841379481239806	1.1011679430053742	0.8280000000000001	0.5880000000000001	0.49200000000000005	0.264	0.12000000000000001	0.10800000000000001	0.171161643910841	0.0071111410730824165	0.4000000000000001	0
000736	1.3364515362844627	0.996672659153474	1.89219351453951	39900	0.9960345609851893	1.320607181422135	1.284	0.9480000000000001	1.1400000000000001	1.056	0.7200000000000001	0.552	0.015844354862327714	0.0006380981682847509	0.9500000000000002	0
000737	0.9949044209228497	0.9851442711088588	1.87433729643419	24960	0.986635199754572	0.8261241916866289	0.8280000000000001	0.636	0.49200000000000005	0.21600000000000003	0.252	0.18000000000000002	0.16878022923622082	0.0014909286457132076	0.4340000000000001	0
000738	0.7721498577350987	1.0050636190176596	1.9100405561809448	25290	1.0054290918033213	0.8370465067209473	0.888	0.8400000000000001	0.744	0.876	0.8400000000000001	0.744	0.06489664898584857	0.0003654727856616802	0.8220000000000001	0
000739	0.838326820487538	0.9965165166504951	1.886042672238974	28770	0.992796809949987	0.9522272834464869	0.8400000000000001	0.66	0.612	0.6000000000000001	0.43200000000000005	0.384	0.11390046295894884	0.003719706700508141	0.588	0
000740	0.8104762860672462	0.9893388637324375	1.8883366083034183	22590	0.9940043183698819	0.7476821109856148	0.624	0.636	0.396	0.372	0.28800000000000003	0.168	0.06279417508163143	0.004665454637444388	0.414	0
000741	0.8751860331998907	1.0060786398072168	1.9099567530900072	28200	1.005384978569527	0.9333614665690277	1.044	1.056	0.804	0.888	1.284	0.876	0.058175433369137	0.0006936612376897688	0.992	0
000742	1.1257791981485292	1.0034598234674572	1.9035656034459187	35850	1.0020207317940117	1.1865605878191363	1.284	1.1640000000000001	0.9720000000000001	1.212	1.044	0.9600000000000001	0.06078138967060709	0.0014390916734454695	1.106	0
000743	1.1466610771302042	1.020084912946166	1.9344235582623477	37320	1.0182640965673884	1.2352145366083729	1.572	1.9200000000000002	2.496	2.8560000000000003	4.008	4.0440000000000005	0.08855345947816873	0.0018208163787776233	2.8160000000000003	0
000744	0.9703201707255439	0.98699481832221	1.8728287313083785	30990	0.9858411039122285	1.025704675495538	0.744	0.624	0.552	0.396	0.18000000000000002	0.21600000000000003	0.055384504769994014	0.0011537144099815766	0.452	0
000745	0.7064129921930392	0.9952754441079259	1.9007489205785724	18780	1.0005380539063355	0.6215790192257568	0.6960000000000001	0.66	0.444	0.324	0.396	0.312	0.08483397296728246	0.005262609798409645	0.472	0
000746	1.3418188401676212	1.0016969127021718	1.8981649075104168	46020	0.999177851420626	1.5231664784222219	1.344	1.3920000000000001	1.1520000000000001	1.4280000000000002	0.9720000000000001	0.9720000000000001	0.18134763825460065	0.002519061281545776	1.2100000000000002	0
000747	0.7702059186795783	1.0022388254085621	1.898107306514603	25170	0.9991475307466903	0.833074755799377	0.8280000000000001	0.792	0.7320000000000001	0.636	0.66	0.612	0.06286883711979863	0.0030912946618718573	0.7100000000000001	0
000748	0.549786671255147	0.9837592232579768	1.8660806155687475	17760	0.9822889532222732	0.587819136392409	0.34800000000000003	0.34800000000000003	0.252	0.192	0.132	0.060000000000000005	0.038032465137261995	0.001470270035703658	0.22200000000000006	0
000749	1.1724942193967087	0.9837691231535736	1.867403443308954	32220	0.9829852784857048	1.0664151224416338	0.924	0.636	0.5760000000000001	0.28800000000000003	0.28800000000000003	0.156	0.10607909695507489	0.0007838446678687383	0.47800000000000015	0
000750	1.1409706123680332	0.9893112307561543	1.8721007625594712	35970	0.9854579073587802	1.1905323387407067	1.044	0.8160000000000001	0.528	0.468	0.36000000000000004	0.28800000000000003	0.04956172637267353	0.0038533233973740977	0.584	0
000751	0.7411731425959646	1.0026101237388623	1.9037986989133149	20520	1.0021434312640984	0.6791694075885266	0.792	0.876	0.552	0.6960000000000001	0.7320000000000001	0.5640000000000001	0.06200373500743794	0.00046669247476383013	0.7020000000000001	0
000752	1.2073906532156073	0.992155814748082	1.8835395970854325	33210	0.9914792124936416	1.0991820675445891	1.068	0.8280000000000001	0.8640000000000001	0.6000000000000001	0.444	0.372	0.10820858567101821	0.0006766022544404393	0.6960000000000001	0
000753	0.7547022311749134	0.9942925594778442	1.89022181688669	28170	0.9949966761224986	0.9323685288386352	0.8280000000000001	0.49200000000000005	0.5640000000000001	0.384	0.30000000000000004	0.336	0.17766629766372177	0.0007041166446544178	0.48400000000000004	0
000754	1.2571509190363654	0.9946237523693844	1.8870023585019968	43170	0.9933019806306433	1.4288373940349266	1.104	1.3800000000000001	0.792	0.528	0.552	0.6000000000000001	0.17168647499856116	0.00132177173874104	0.826	0
000755	0.6401853056351323	0.9986638910297472	1.8880009714103885	22320	0.9938276419661046	0.7387456714120816	0.636	0.552	0.672	0.34800000000000003	0.43200000000000005	0.372	0.09856036577694927	0.00483624906364255	0.502	0
000756	1.2430711836033919	0.9978856542483766	1.8881490746193823	40590	0.9939056022347649	1.3434447492211645	1.1520000000000001	0.9720000000000001	1.1520000000000001	0.9960000000000001	0.78	0.552	0.10037356561777266	0.0039800520136117346	0.9340000000000002	0
000757	0.5940030209592728	0.9985588812316359	1.8964840108407413	17790	0.9982930417203617	0.5888120741228016	0.5760000000000001	0.648	0.5760000000000001	0.252	0.34800000000000003	0.43200000000000005	0.005190946836471255	0.0002658395112742351	0.47200000000000003	0
000758	0.7832779868963374	1.0155308224579302	1.9333006981965295	19470	1.0176730325857652	0.6444165870247862	0.9	1.356	1.4640000000000002	1.3920000000000001	1.7160000000000002	2.028	0.13886139987155122	0.002142210127834998	1.4760000000000002	0
000759	0.7790674806379668	0.9943618191910228	1.8870410313966095	24810	0.99332233771321	0.8211595030346659	0.8280000000000001	0.552	0.54	0.372	0.384	0.312	0.04209202239669907	0.0010394814778128536	0.498	0
000760	0.7847245379201082	0.9961321938204312	1.8920049290932848	20460	0.9959352912114079	0.6771835321277414	0.756	0.744	0.444	0.54	0.444	0.336	0.1075410057923668	0.00019690260902327505	0.5439999999999999	0
000761	0.8660608965749934	0.9914414616915116	1.8835308743424637	25800	0.9914746209159848	0.8539264481376212	0.756	0.624	0.468	0.504	0.324	0.228	0.012134448437372214	3.3159224473222615e-05	0.484	0
000762	0.613471234672608	1.0197581622674408	1.930266246521558	20550	1.0160757230512558	0.6801623453189192	0.744	1.068	1.524	1.476	2.064	2.004	0.06669111064631117	0.0036824392161849406	1.4800000000000002	0
000763	1.147711523462412	0.982445621845911	1.8680698230667043	35280	0.9833360551184119	1.1676947709416774	0.876	0.612	0.504	0.30000000000000004	0.21600000000000003	0.14400000000000002	0.019983247479265387	0.0008904332725009345	0.442	0
000764	0.8693550551646172	1.008110080228248	1.913753441672864	25440	1.0073835231247035	0.8420111953729101	0.912	0.9840000000000001	1.212	1.536	0.8520000000000001	1.1280000000000001	0.02734385979170706	0.0007265571035446339	1.104	0
000765	0.8781777177395103	1.0021548322818616	1.9075430326413128	24330	1.0041144166692864	0.8052724993483846	1.044	0.8400000000000001	0.756	0.7320000000000001	0.768	0.7080000000000001	0.07290521839112563	0.0019595843874247176	0.8080000000000002	0
000766	0.7678017333170913	1.017192191905631	1.931963981991601	25980	1.016969396552713	0.8598840745199766	1.008	1.332	1.356	1.524	1.9200000000000002	2.412	0.09208234120288528	0.000222795352918137	1.5919999999999999	0
000767	1.4215091858959752	0.9940338997076553	1.8932330842018872	36660	0.9965817816073526	1.213369906539736	1.284	1.1400000000000001	0.876	0.9600000000000001	0.5760000000000001	0.516	0.2081392793562391	0.0025478818996972352	0.892	0
000768	0.9948670406533009	1.0202373105492915	1.936217468484917	33150	1.019208395640001	1.097196192083804	1.296	1.6680000000000001	2.2800000000000002	2.94	2.94	3.66	0.10232915143050314	0.0010289149092903571	2.464	0
000769	0.7840349169570962	0.9922375929918033	1.8891293457765137	21330	0.9944216086284753	0.7059787263091264	0.7320000000000001	0.612	0.42000000000000004	0.384	0.336	0.24000000000000002	0.07805619064796976	0.002184015636672032	0.454	0
000770	1.1660019723204822	1.007020776670675	1.915814781309556	35910	1.0084685947647325	1.1885464632799216	1.224	1.4280000000000002	1.4280000000000002	1.488	1.332	1.344	0.022544490959439445	0.0014478180940575847	1.3739999999999999	0
000771	0.6920216799738873	1.0003833456521942	1.8922616485039592	25380	0.9960704261241653	0.840025319912125	0.804	0.528	0.672	0.552	0.504	0.456	0.14800363993823773	0.0043129195280289245	0.586	0
000772	0.6576906402604776	0.9956598439368409	1.8816489931275369	21480	0.9904840146617445	0.7109434149610893	0.648	0.54	0.456	0.36000000000000004	0.396	0.264	0.05325277470061163	0.005175829275096411	0.44399999999999995	0
000773	0.7548258297265421	1.017900534240076	1.9368264075792196	21420	1.0195289359963653	0.708957539500304	0.9600000000000001	1.248	1.6320000000000001	1.536	2.004	2.4000000000000004	0.04586829022623806	0.0016284017562893105	1.6300000000000001	0
000774	0.7897683986860738	0.9816123818375311	1.866107567266151	21990	0.9823031403663918	0.7278233563777632	0.5640000000000001	0.36000000000000004	0.276	0.276	0.276	0.048	0.06194504230831066	0.000690758528860691	0.30000000000000004	0
000775	0.813718448857797	0.9734263904541898	1.8659398857468996	20130	0.9822148742418493	0.666261217093423	0.672	0.312	0.168	0.192	0.036000000000000004	0.07200000000000001	0.14745723176437397	0.008788483787659507	0.242	0
000776	0.8780943469929483	0.9863444740818246	1.876833054508025	24510	0.9879489455624381	0.8112301257307402	0.78	0.504	0.43200000000000005	0.24000000000000002	0.30000000000000004	0.14400000000000002	0.06686422126220815	0.0016044714806134897	0.4000000000000001	0
000777	0.7915715116493295	1.0150523506746114	1.9309465323887551	22920	1.016433819741616	0.7586044260199333	1.068	1.1280000000000001	1.284	1.476	1.836	1.8960000000000001	0.03296708562939621	0.0013814690670046481	1.4480000000000002	0
000778	0.8146174727653273	0.984264710715596	1.8755834138228429	22320	0.9872911453418525	0.7387456714120816	0.636	0.384	0.456	0.30000000000000004	0.14400000000000002	0.12000000000000001	0.07587180135324567	0.0030264346262565134	0.34	0
000779	1.4231835080919277	0.9763819503648286	1.867374838948222	30000	0.9829702213936766	0.9929377303925827	0.8280000000000001	0.5880000000000001	0.49200000000000005	0.42000000000000004	0.18000000000000002	0.07200000000000001	0.430245777699345	0.0065882710288480695	0.4300000000000001	0
000780	0.789639013477	0.9885800065423671	1.8669882545939984	28350	0.9827667266799571	0.9383261552209907	0.768	0.54	0.40800000000000003	0.228	0.21600000000000003	0.228	0.14868714174399067	0.005813279862409981	0.3980000000000001	0
000781	0.6929192355712402	0.9895636722889719	1.8757905817420344	22890	0.987400196771242	0.7576114882895406	0.648	0.444	0.36000000000000004	0.312	0.20400000000000001	0.18000000000000002	0.06469225271830037	0.0021634755177298848	0.35800000000000004	0
000782	1.0132526332873695	1.016067745147458	1.9318183146064196	29070	1.0168927184809755	0.9621566607504127	1.4400000000000002	1.3800000000000001	1.764	2.076	2.46	2.676	0.051095972536956746	0.000824973333517498	1.9660000000000002	0
000783	0.9588309846715611	1.0136984679792704	1.9238436553669185	33420	1.0126949257321953	1.1061326316573372	1.056	1.7280000000000002	1.4400000000000002	1.6320000000000001	1.8	2.136	0.14730164698577608	0.0010035422470751065	1.632	0
000784	0.6621492074105623	1.0133012944097441	1.9212613324938024	23520	1.0113356129507687	0.7784631806277849	0.888	0.78	1.08	1.236	1.344	1.272	0.11631397321722259	0.0019656814589754656	1.1	0
000785	1.3479564586176451	0.9955792828889395	1.8948336568625903	33600	0.9974243094329572	1.1120902580396927	1.1760000000000002	1.08	1.104	0.888	0.66	0.528	0.23586620057795238	0.0018450265440177471	0.906	0
000786	0.6188563083306748	0.9967063719197661	1.8974419214754277	18030	0.9987972777253747	0.5967555759659422	0.684	0.49200000000000005	0.43200000000000005	0.42000000000000004	0.264	0.36000000000000004	0.022100732364732645	0.002090905805608667	0.44199999999999995	0
000787	0.8464910444258087	0.9868371329527051	1.862521718954098	33900	0.9804155803352369	1.1220196353436185	0.8160000000000001	0.5760000000000001	0.276	0.372	0.168	0.20400000000000001	0.2755285909178098	0.00642155261746824	0.4020000000000001	0
000788	1.4567357100444758	1.003639002025138	1.907885514408596	43350	1.0042946961566115	1.4347950204172821	1.4520000000000002	1.7160000000000002	1.572	1.284	1.32	1.32	0.021940689627193644	0.0006556941314734832	1.444	0
000789	0.3676708925342957	1.0181638442177272	1.9229519503974093	14910	1.0122255398258337	0.49349005200511364	0.552	0.5640000000000001	0.66	0.804	0.9960000000000001	1.272	0.12581915947081795	0.0059383043918934675	0.8079999999999999	0
000790	1.4607835808652991	0.987252327172745	1.8825596841218524	34170	0.9909633946499677	1.1309560749171517	1.2000000000000002	0.8520000000000001	0.8160000000000001	0.5640000000000001	0.384	0.276	0.32982750594814747	0.003711067477222718	0.682	0
000791	0.7846417486758775	1.013481613925412	1.920695309626114	28170	1.0110376633308202	0.9323685288386352	0.912	1.116	1.4640000000000002	1.248	1.548	1.608	0.14772678016275764	0.0024439505945916817	1.316	0
000792	0.5795627131385165	1.0133651650942723	1.9220817970614967	19200	1.0117674985159648	0.6354801474512529	0.624	0.792	1.1520000000000001	1.104	1.068	1.08	0.055917434312736436	0.0015976665783075106	0.9700000000000001	0
000793	1.2814359574382153	0.9862638418690873	1.869126073984243	38310	0.9838920566113126	1.2679814817113282	1.1520000000000001	0.936	0.468	0.396	0.28800000000000003	0.28800000000000003	0.013454475726887072	0.0023717852577747056	0.5880000000000001	0
000794	0.7341620315907417	1.0069387458716843	1.9059769957982615	23460	1.0032900682041481	0.7764773051669998	0.8160000000000001	0.8640000000000001	0.876	0.876	0.876	0.8520000000000001	0.04231527357625808	0.003648677667536182	0.86	0
000795	1.8738812097016944	1.0046701582245814	1.9109722876824844	57000	1.005919547335465	1.8865816877459072	1.9680000000000002	2.004	2.196	1.9440000000000002	1.86	1.752	0.012700478044212815	0.0012493891108835697	1.9540000000000004	0
000796	1.018973573022535	1.0158776129855778	1.925751795033084	34680	1.0136993542116737	1.1478360163338257	1.332	1.4280000000000002	1.9800000000000002	1.9440000000000002	2.52	2.532	0.1288624433112906	0.002178258773904096	1.9560000000000002	0
000797	0.7569121103138827	1.0194049853038303	1.93606561912315	24330	1.0191284634284057	0.8052724993483846	1.1640000000000001	1.272	1.1640000000000001	1.9920000000000002	2.628	2.592	0.048360389034501905	0.0002765218754245957	1.8020000000000003	0
000798	1.549342978272105	1.0034551493704547	1.906152619810916	48150	1.0033825151896167	1.5936650572800952	1.584	1.6320000000000001	1.764	1.4280000000000002	1.368	1.344	0.04432207900799012	7.263418083791606e-05	1.5200000000000002	0
000799	1.0747284334698648	0.9968177278403947	1.89158836018408	32430	0.9957160128831546	1.073365686554382	0.876	0.9960000000000001	0.9	0.744	0.672	0.42000000000000004	0.001362746915482882	0.0011017149572400964	0.7679999999999999	0
000800	0.9463787354052889	0.9984246017845217	1.89181654958926	33960	0.995836129843848	1.1240055108044036	0.8280000000000001	0.936	0.8640000000000001	0.684	0.528	0.528	0.17762677539911464	0.0025884719406737977	0.7280000000000001	0
000801	0.8207851307556164	1.0063693368202398	1.9008310716917527	30510	1.0005812975530992	1.0098176718092566	0.888	1.1520000000000001	0.78	0.8280000000000001	1.1400000000000001	0.876	0.1890325410536402	0.0057880392671405545	0.9440000000000001	0
000802	1.3045709090634185	0.9932375445381448	1.8961991401034628	32880	0.9981430881888849	1.0882597525102706	1.212	0.9480000000000001	0.8400000000000001	0.768	0.516	0.444	0.21631115655314792	0.00490554365074003	0.7879999999999999	0
000803	1.0120639029850562	0.9746437868852416	1.8626406337867156	26550	0.9804781760910044	0.8787498913974358	0.7200000000000001	0.5640000000000001	0.192	0.20400000000000001	0.07200000000000001	0.084	0.13331401158762046	0.005834389205762847	0.30600000000000005	0
000804	0.8767961908222642	1.006495349848879	1.91006076284245	26070	1.0054397284179524	0.8628628877111544	0.9720000000000001	1.02	0.9	1.272	0.936	0.9600000000000001	0.013933303111109852	0.0010556214309265233	1.01	0
000805	0.9786214940091983	0.9990116698558261	1.8903851573683448	33030	0.9950826571617983	1.0932244411622336	1.032	0.804	0.7320000000000001	0.888	0.7080000000000001	0.49200000000000005	0.11460294715303532	0.003929012694027789	0.7759999999999999	0
000806	0.6999558235956569	1.0149756702600965	1.933902662484955	19530	1.0179899014636804	0.6464024624855714	0.888	1.056	1.1280000000000001	1.4160000000000001	1.4640000000000002	1.6920000000000002	0.05355336111008546	0.003014231203583906	1.2740000000000002	0
000807	0.8822291618960266	0.9958926447280835	1.8851221965013547	28770	0.9923122793561697	0.9522272834464869	0.66	0.78	0.756	0.7320000000000001	0.40800000000000003	0.324	0.06999812155046026	0.003580365371913752	0.61	0
000808	0.9836804409667228	1.0131826205288539	1.9275155235375805	31110	1.014627765884779	1.0296764264171083	1.248	1.4040000000000001	1.4520000000000002	1.7160000000000002	1.776	2.112	0.045995985450385524	0.0014451453559252148	1.618	0
000809	0.9020269181106776	0.9809625503376073	1.8642293301221389	31710	0.9813144523200651	1.04953518102496	0.7200000000000001	0.552	0.24000000000000002	0.192	0.24000000000000002	0.084	0.14750826291428243	0.0003519019824578251	0.338	0
000810	0.80615691218397	1.0081841970969225	1.920820401502068	22380	1.0111035106296253	0.7407315468728667	0.9600000000000001	1.02	0.9600000000000001	0.912	1.092	1.116	0.06542536531110332	0.0029193135327028052	1.01	0
000811	0.9636923581267716	1.0193108542621945	1.937704394252164	28830	1.0199911007081757	0.954213158907272	1.356	1.344	2.3640000000000003	2.3160000000000003	3.096	3.132	0.009479199219499579	0.0006802464459811919	2.2680000000000002	0
000812	0.9727820855376916	1.0043016740832533	1.907215745702569	30210	1.0039421356103762	0.9998882945053308	0.924	1.1400000000000001	1.044	1.1520000000000001	0.912	0.8280000000000001	0.027106208967639156	0.00035953847287717444	1.0	0
000813	0.8591282114401128	1.0004487048975215	1.89542182570044	30180	0.9977339165031069	0.9988953567749382	0.888	0.78	0.768	0.7080000000000001	0.6960000000000001	0.516	0.13976714533482548	0.0027147883944145246	0.726	0
000814	0.8516281915556358	1.0150696624026225	1.924666056733351	29220	1.0131278308117624	0.9671213494023756	1.2000000000000002	1.1880000000000002	1.332	1.5	2.184	1.9920000000000002	0.11549315784673975	0.0019418315908601436	1.566	0
000815	1.1211192216174877	0.991864331159593	1.8755268923920727	37710	0.9872613929417672	1.2481227271034765	0.9600000000000001	0.912	0.8160000000000001	0.40800000000000003	0.372	0.40800000000000003	0.12700350548598882	0.004602938217825869	0.646	0
000816	1.6072084127768884	0.9848799492648695	1.8698987002519265	46110	0.9842987605025502	1.5261452916133997	1.1760000000000002	1.1640000000000001	0.672	0.504	0.324	0.276	0.08106312116348868	0.0005811887623193845	0.686	0
000817	0.8141417702585989	0.9981811245036625	1.896054243560959	26130	0.998066815882172	0.8648487631719396	0.792	0.768	0.6000000000000001	0.5640000000000001	0.5880000000000001	0.396	0.05070699291334069	0.00011430862149042209	0.618	0
000818	1.5389304440880816	0.9771302913805912	1.8627633516112625	44910	0.9805427737093549	1.4864277823976964	1.116	0.6960000000000001	0.5760000000000001	0.28800000000000003	0.132	0.156	0.0525026616903852	0.0034124823287637884	0.49400000000000005	0
000819	1.2078610427726804	1.0114776471102493	1.928178541762095	29910	1.014976773035002	0.989958917201405	1.6560000000000001	1.488	1.596	1.812	2.076	2.232	0.2179021255712753	0.003499125924752544	1.8099999999999998	0
000820	1.0420968686125558	1.0157539997414327	1.9262181693301308	33180	1.0139448496721772	1.0981891298141966	1.332	1.3920000000000001	2.064	2.3040000000000003	2.3040000000000003	2.532	0.05609226120164079	0.0018091500692554163	1.9880000000000002	0
000821	1.1728794444757096	0.9855075948899747	1.8665606900052525	40200	0.9825416603195812	1.330536558726061	1.032	0.744	0.444	0.34800000000000003	0.336	0.192	0.15765711425035134	0.0029659345703935136	0.516	0
000822	0.7325000451396494	0.9879780929514302	1.8771965455925947	20040	0.9881402841755659	0.6632824039022452	0.7320000000000001	0.36000000000000004	0.42000000000000004	0.228	0.30000000000000004	0.132	0.06921764123740415	0.0001621912241356327	0.36200000000000004	0
000823	0.7874010348762608	1.0011637268838487	1.896982778004251	25680	0.9985555885100652	0.8499546972160509	0.792	0.684	0.8400000000000001	0.684	0.672	0.48000000000000004	0.0625536623397901	0.0026081383737834862	0.6920000000000001	0
000824	1.2108749990970031	0.995945830090552	1.8919442393879704	38160	0.9959033446670801	1.2630167930593652	1.2000000000000002	1.008	0.8280000000000001	0.804	0.552	0.5760000000000001	0.05214179396236207	4.2485423471960715e-05	0.8280000000000003	0
000825	0.832133362596296	1.0081483489068583	1.908046452524628	30060	1.0043794126110945	0.9949236058533679	1.092	0.8520000000000001	1.032	1.068	1.092	1.116	0.16279024325707192	0.003768936295763803	1.042	0
000826	1.011238346901522	0.9888980930876151	1.8831229565544292	29490	0.9912598964642831	0.9760577889759089	0.636	0.912	0.612	0.42000000000000004	0.28800000000000003	0.21600000000000003	0.03518055792561314	0.0023618033766680258	0.5140000000000001	0
000827	0.891121301264096	1.0145087714285554	1.9269711444895687	29190	1.0143412093872912	0.966128411671983	1.044	1.344	1.596	1.6560000000000001	1.8840000000000001	1.9560000000000002	0.07500711040788699	0.00016756204126422425	1.58	0
000828	1.7620632052522402	1.0083741064281802	1.917781094692418	50730	1.0095036453935446	1.6790577020938575	1.788	2.496	2.3280000000000003	2.3640000000000003	1.9440000000000002	2.532	0.08300550315838273	0.001129538965364496	2.2420000000000004	0
000829	0.9051223805845288	0.9888387357861117	1.8806498478310507	23640	0.9899580730817216	0.7824349315493552	0.78	0.684	0.34800000000000003	0.468	0.264	0.20400000000000001	0.12268744903517359	0.001119337295609868	0.45800000000000013	0
000830	1.1696050216909408	0.9905679685146314	1.8746897555002224	38130	0.986820731207039	1.2620238553289727	1.1640000000000001	0.7200000000000001	0.744	0.468	0.34800000000000003	0.372	0.09241883363803183	0.0037472373075924104	0.636	0
000831	1.0702788101198166	1.0143286596089938	1.932676929127408	27690	1.017344685856879	0.9164815251523539	1.1400000000000001	1.788	1.7280000000000002	2.244	2.3640000000000003	2.076	0.1537972849674627	0.0030160262478853284	1.8900000000000003	0
000832	0.769239244047255	1.0213983613321633	1.9349832237462303	25980	1.018558699714611	0.8598840745199766	0.8520000000000001	1.7280000000000002	1.9320000000000002	2.1	2.568	3.108	0.09064483047272165	0.002839661617552336	2.048	0
000833	1.6022493148874157	0.9784518537515711	1.8645474374431772	42150	0.9814819013063457	1.3950775112015787	1.104	0.684	0.552	0.456	0.252	0.10800000000000001	0.20717180368583699	0.003030047554774651	0.526	0
000834	1.177419688971887	1.0113809912001195	1.9175895605061304	39180	1.009402823428092	1.296776675892713	1.4040000000000001	1.6440000000000001	1.596	1.8840000000000001	1.9080000000000001	2.076	0.11935698692082597	0.001978167772027417	1.752	0
000835	1.137097256990473	1.0169158172182928	1.9291200967133617	40590	1.0154723995474713	1.3434447492211645	1.476	1.62	2.2560000000000002	2.616	3.012	2.9280000000000004	0.2063474922306916	0.0014434176708215674	2.318	0
000836	0.982977084730872	1.005311936080929	1.9131522133557683	28740	1.007067041655832	0.9512343457160943	0.9	1.26	1.224	1.044	1.044	0.924	0.03174273901477764	0.0017551055749029931	1.0660000000000003	0
000837	1.4833071616634836	1.0143967095090414	1.9318118573170169	40410	1.016889319418794	1.337487122838809	1.9200000000000002	2.148	2.3160000000000003	2.8320000000000003	3.024	3.4320000000000004	0.14582003882467465	0.002492609909752641	2.6120000000000005	0
000838	0.9446611436692868	1.0202974188899514	1.936700639331646	31650	1.0194627326612966	1.047549305564175	1.368	1.4400000000000002	2.052	2.688	3.144	3.4080000000000004	0.10288816189488814	0.0008346862286547907	2.35	0
000839	1.13810984432438	0.9830336868720058	1.8700638507233132	35100	0.9843856943050393	1.1617371445593219	0.9	0.528	0.54	0.384	0.20400000000000001	0.14400000000000002	0.02362730023494186	0.0013520074330335419	0.45	0
000840	0.9664100046350512	0.9859631223448154	1.8649347406660224	35550	0.981685774426389	1.1766312105152106	0.8160000000000001	0.612	0.48000000000000004	0.264	0.228	0.192	0.21022120588015936	0.004277347918426377	0.432	0
000841	0.9103452473167812	0.983490878468968	1.8725555904198448	26220	0.9856973248732944	0.8678275763631174	0.672	0.54	0.36000000000000004	0.28800000000000003	0.21600000000000003	0.10800000000000001	0.04251767095366388	0.0022064464043264342	0.3640000000000001	0
000842	1.7082533913247	0.9929523720218513	1.8856170455064776	48570	0.9925727636606471	1.6075661855055914	1.4520000000000002	1.476	1.056	0.8280000000000001	0.756	0.552	0.10068720581910862	0.00037960836120420893	1.0200000000000002	0
000843	1.2349336961203994	0.9859803749450929	1.878176143596619	35340	0.9886559362272102	1.1696806464024625	1.104	0.876	0.42000000000000004	0.36000000000000004	0.384	0.21600000000000003	0.06525304971793688	0.0026755612821172114	0.5599999999999999	0
000844	0.7530204451599906	1.007053664686694	1.9081439002034264	26490	1.0044307082398056	0.8767640159366505	0.8400000000000001	1.008	0.78	0.876	0.9	0.936	0.12374357077665998	0.0026229564468884803	0.89	0
000845	1.188857922730707	0.9997381877516531	1.903786040600287	34140	1.0021367680358597	1.1299631371867591	1.284	0.912	1.068	0.9960000000000001	0.9960000000000001	0.612	0.05889478554394789	0.002398580284206586	0.9780000000000002	0
000846	1.051402325232626	0.9928060323140631	1.887074832989607	33900	0.9933401305840677	1.1220196353436185	1.1280000000000001	0.6960000000000001	0.624	0.5640000000000001	0.36000000000000004	0.40800000000000003	0.07061731011099259	0.0005340982700046126	0.63	0
000847	0.710429685887535	1.0209135992898728	1.935431613630837	23550	1.018794728333477	0.7794561183581774	0.936	1.26	1.476	2.3400000000000003	2.424	2.58	0.06902643247064244	0.0021188709563957353	1.836	0
000848	1.1359608457661974	0.9810552201586774	1.8677211388235584	35400	0.9831525107005838	1.1716665218632476	0.9960000000000001	0.54	0.42000000000000004	0.276	0.156	0.156	0.03570567609705022	0.002097290541906438	0.4240000000000001	0
000849	0.7783795886879717	0.9930269198336622	1.8931762140905832	21510	0.9965518456648019	0.7119363526914818	0.66	0.684	0.504	0.336	0.372	0.252	0.06644323599648994	0.0035249258311397247	0.46799999999999997	0
000850	1.1977716901973037	0.9893165564238702	1.8872668950024407	29760	0.9934412303929216	0.9849942285494421	0.9600000000000001	0.768	0.7200000000000001	0.6000000000000001	0.34800000000000003	0.264	0.2127774616478616	0.004124673969051473	0.61	0
000851	1.2871316725787225	0.9796308381563051	1.864121366632815	31470	0.9812576212581969	1.0415916791818194	0.756	0.9	0.48000000000000004	0.24000000000000002	0.21600000000000003	0.12000000000000001	0.24553999339690313	0.0016267831018917933	0.4520000000000001	0
000852	0.6966275431239729	0.996889157316144	1.9007570836284384	19440	1.0005423508663067	0.6434236492943937	0.5640000000000001	0.612	0.744	0.43200000000000005	0.34800000000000003	0.324	0.05320389382957924	0.003653193550162692	0.504	0
000853	0.9559181068758593	1.0179340586825183	1.936508898005714	29850	1.019361801659298	0.9879730417406198	1.272	1.368	2.004	2.424	2.592	2.748	0.03205493486476052	0.0014277429767797223	2.068	0
000854	1.1510817767179327	0.9910848349457884	1.8881482291404037	28200	0.9939051571818267	0.9333614665690277	0.8640000000000001	0.8640000000000001	0.792	0.54	0.48000000000000004	0.264	0.21772031014890492	0.0028203222360383418	0.634	0
000855	0.8941974603271771	1.001929106669565	1.9000001105294304	30750	1.000143886669831	1.0177611736523973	1.032	0.8400000000000001	0.8400000000000001	0.756	0.648	0.768	0.1235637133252202	0.0017852199997341334	0.814	0
000856	1.069692579388495	0.9909826210525787	1.892466533527224	27390	0.9961782758565695	0.9065521478484281	0.8520000000000001	0.8400000000000001	0.6960000000000001	0.444	0.396	0.28800000000000003	0.16314043154006697	0.005195654803990757	0.586	0
000857	1.0317814771824483	1.0076360377944897	1.9072032279289584	37050	1.0039355463608903	1.2262780970348397	1.1640000000000001	1.1760000000000002	1.4160000000000001	1.32	1.068	1.4160000000000001	0.19449661985239142	0.0037004914335994066	1.26	0
000858	1.475277110801922	0.9878060591235619	1.8711297202881507	48510	0.9849467589720106	1.6055803100448063	1.4040000000000001	0.876	0.744	0.552	0.336	0.372	0.13030319924288425	0.002859300151551336	0.714	0
000859	0.6121535494306017	1.007484174620631	1.90641561118913	24150	1.0035209516127044	0.7993148729660291	0.744	0.768	0.672	0.66	0.756	0.8400000000000001	0.18716132353542736	0.0039632230079265085	0.7400000000000001	0
000860	0.7246201024709871	1.0073512059591998	1.9101564250782936	23640	1.0054900842046883	0.7824349315493552	0.78	0.9	0.9	0.876	0.876	0.876	0.0578148290783681	0.0018611217545114744	0.868	0
000861	0.8442126833670355	0.9982323306596814	1.8890694260047771	30060	0.9943900673706296	0.9949236058533679	0.936	0.7080000000000001	0.5760000000000001	0.612	0.6000000000000001	0.43200000000000005	0.15071092248633244	0.003842263289051795	0.644	0
000862	0.9987545830705087	0.9920466542781052	1.8878910406840697	28050	0.9937697753674263	0.9283967779170649	0.924	0.684	0.7200000000000001	0.516	0.252	0.396	0.07035780515344381	0.0017231210893210447	0.582	0
000863	1.5532616044449694	1.0019823640198036	1.9108759275165572	38580	1.0058688241642733	1.2769179212848614	1.572	1.4160000000000001	1.836	1.368	1.1640000000000001	1.1760000000000002	0.27634368316010804	0.0038864601444696945	1.4220000000000004	0
000864	2.4298252245424177	0.9858273992860673	1.874450001236902	66030	0.9866945266034528	2.1854559445940747	1.788	1.536	1.2000000000000002	0.876	0.624	0.372	0.244369279948343	0.0008671273173854743	1.066	0
000865	0.8837672284417881	1.0034518188994643	1.9040367961734137	29370	1.002268763635292	0.9720860380543385	0.9600000000000001	0.8640000000000001	1.104	0.6960000000000001	0.804	0.804	0.08831880961255034	0.0011830552641722836	0.8720000000000002	0
000866	0.613306086367884	1.0023031654824073	1.901795682724272	19350	1.001089060590502	0.6404448361032159	0.756	0.5640000000000001	0.504	0.5880000000000001	0.49200000000000005	0.516	0.027138749735331924	0.00121410489190521	0.57	0
000867	0.8672965254230061	1.0126964763832615	1.9259875081855065	28650	1.0138234316088781	0.9482555325249166	1.08	1.26	1.1880000000000002	1.548	1.488	1.776	0.08095900710191051	0.001126955225616566	1.39	0
000868	0.9514299277083915	1.0103745093962087	1.918905052074578	24450	1.0100952869931505	0.809244250269955	1.008	1.1760000000000002	1.6320000000000001	1.4040000000000001	1.56	1.32	0.14218567743843658	0.0002792224030581103	1.3500000000000003	0
000869	0.5810971438514876	0.9954365754187816	1.8849493951552765	21120	0.992221318198362	0.6990281621963783	0.552	0.468	0.40800000000000003	0.336	0.34800000000000003	0.21600000000000003	0.11793101834489073	0.0032152572204195984	0.38800000000000007	0
000870	0.5616123037724458	0.9908678699022397	1.894549966060464	16350	0.9972749770093018	0.5411510630639575	0.516	0.336	0.42000000000000004	0.192	0.276	0.132	0.020461240708488204	0.006407107107062049	0.31200000000000006	0
000871	0.7257716191738299	0.9796243778562976	1.8671726348391584	17970	0.9828637828716897	0.5947697005051571	0.384	0.444	0.28800000000000003	0.192	0.14400000000000002	0.048	0.13100191866867283	0.003239405015392105	0.25	0
000872	0.6840379616818489	1.0000169483615664	1.8972624546703096	23610	0.9987028079266603	0.7814419938189626	0.624	0.876	0.504	0.468	0.54	0.43200000000000005	0.09740403213711368	0.0013141404349060748	0.574	0
000873	0.7835593343254006	1.009579134272995	1.9081681361050145	27000	1.004443465812122	0.8936439573533245	0.912	0.912	1.1640000000000001	1.008	1.368	1.02	0.11008462302792388	0.0051356684608729886	1.064	0
000874	1.6023812642602273	1.0082953647427542	1.922283508559539	43320	1.0118736777317026	1.4338020826868896	1.7160000000000002	2.076	2.124	2.088	1.9440000000000002	2.172	0.16857918157333773	0.0035783129889483956	2.0200000000000005	0
000875	1.5787063639820773	0.9862523844893237	1.874318155899408	44520	0.9866251243399741	1.4735195919025927	1.4280000000000002	0.876	0.744	0.528	0.40800000000000003	0.28800000000000003	0.10518677207948457	0.00037273985065033877	0.7120000000000001	0
000876	1.1841299339639897	0.9878961988290204	1.880020207270205	34230	0.989626635649566	1.132941950377937	0.9600000000000001	0.6960000000000001	0.6000000000000001	0.528	0.456	0.18000000000000002	0.0511879835860527	0.0017304368205456333	0.5700000000000001	0
000877	1.1740285529049383	0.9973833854960122	1.8952706370352528	37680	0.9976543320765678	1.247129789373084	1.1280000000000001	1.044	0.9960000000000001	0.684	0.6960000000000001	0.6000000000000001	0.07310123646814559	0.0002709465805555977	0.858	0
000878	0.8648258504251731	0.9822169019904928	1.86406398604777	26850	0.9812274166066138	0.8886792687013616	0.6960000000000001	0.42000000000000004	0.336	0.228	0.228	0.084	0.023853418276188476	0.0009894853838789963	0.332	0
000879	0.9346466611573067	1.0015368905935234	1.9092463678928464	26190	1.0050110378480586	0.8668346386327247	1.056	0.804	0.924	0.78	0.768	0.672	0.06781202252458196	0.0034741472545352092	0.834	0
000880	1.1919664553986953	0.9964593786609953	1.8962177372530584	37740	0.9981528775701457	1.249115664833869	1.32	0.9720000000000001	0.8160000000000001	0.648	0.66	0.612	0.057149209435173765	0.0016934989091503816	0.8380000000000001	0
000881	1.429761591464579	0.9980535510839571	1.898753248796177	42090	0.9994875492658879	1.3930916357407936	1.356	1.284	1.1640000000000001	1.032	0.912	0.7080000000000001	0.036669955723785286	0.0014339981819307956	1.076	0
000882	1.018609548707371	1.0041723750211795	1.9055834355186505	30240	1.003082901422679	1.0008812322357235	1.224	1.032	0.9600000000000001	1.044	0.9720000000000001	0.9840000000000001	0.01772831647164752	0.0010894735985005344	1.036	0
000883	0.8530537281909023	1.01012652969867	1.9261479785384383	21360	1.0139079018368466	0.7069716640395189	0.9	1.1880000000000002	1.116	1.4520000000000002	1.32	1.1760000000000002	0.14608206415138336	0.003781372138176753	1.1920000000000002	0
000884	0.7326573889457424	1.0121963265610778	1.927361762952507	22830	1.0145468276215024	0.7556256128287555	0.9	0.9720000000000001	1.008	1.296	1.5	1.2000000000000002	0.022968223883013117	0.002350501060424559	1.1460000000000001	0
000885	0.6224700427640598	1.0207571288576476	1.9344687122212425	20760	1.0182878652270306	0.6871129094316673	0.7320000000000001	1.1760000000000002	1.56	1.86	1.86	2.3640000000000003	0.06464286666760743	0.002469263630616947	1.5920000000000003	0
000886	0.8580615717558924	0.9984921085325843	1.9022393334355756	25980	1.0013225945488784	0.8598840745199766	0.768	0.792	0.744	0.648	0.624	0.396	0.001822502764084244	0.002830486016294098	0.662	0
000887	0.9904123571686902	1.0054755478923467	1.910217401964304	29340	1.00552218191849	0.9710931003239459	1.056	1.116	1.116	1.1520000000000001	1.008	1.008	0.019319256844744337	4.66340261433551e-05	1.076	0
000888	0.6905312506281399	1.0048939423046448	1.9000428084017007	27570	1.0001663624663786	0.9125097742307835	0.8640000000000001	0.7320000000000001	0.7080000000000001	0.5760000000000001	0.768	0.744	0.22197852360264358	0.004727579838266216	0.7320000000000001	0
000889	1.2333394148395516	1.0139044460186861	1.9231500093633327	40590	1.0123297963797522	1.3434447492211645	1.476	1.848	2.052	2.16	2.472	2.664	0.11010533438161296	0.0015746496389339448	2.1119999999999997	0
000890	0.7822847671755052	1.0199051157003063	1.9335837900521124	26730	1.0178220497290582	0.8847075177797913	1.116	1.224	1.848	1.812	2.424	3.0	0.10242275060428607	0.002083065971248077	1.904	0
000891	0.5143784486000476	1.0148423843881418	1.9260305005444955	14970	1.0138460624207282	0.4954759274658988	0.6000000000000001	0.744	0.888	1.1760000000000002	1.1520000000000001	1.044	0.018902521134148753	0.000996321967413616	0.9340000000000002	0
000892	1.2454913309860582	0.9746864360509383	1.8629094813845997	28650	0.9806196951782821	0.9482555325249166	0.624	0.684	0.34800000000000003	0.28800000000000003	0.132	0.060000000000000005	0.2972357984611417	0.005933259127343771	0.35600000000000004	0
000893	1.1904153745695847	1.0158216900603587	1.9341725177858116	33870	1.018131950997226	1.121026697613226	1.596	1.7040000000000002	2.088	2.436	2.736	3.084	0.06938867695635875	0.002310260936867259	2.274	0
000894	1.4300800653784753	0.9795669327647103	1.877513730223536	33750	0.9883072474656328	1.1170549466916555	0.9720000000000001	0.648	0.49200000000000005	0.456	0.276	0.096	0.3130251186868198	0.008740314700922514	0.49000000000000005	0
000895	1.0725588631697256	1.0143955400089533	1.925126348701837	35490	1.0133701245862803	1.1746453350544255	1.368	1.524	1.812	1.9560000000000002	2.196	2.472	0.10208647188469988	0.0010254154226729817	1.8880000000000001	0
000896	1.3689588437455573	1.0129538054762248	1.9217539273470687	40800	1.0115949106888946	1.3503953133339126	1.62	2.076	1.9920000000000002	2.424	2.472	2.7600000000000002	0.018563530411644713	0.0013588947873302004	2.2239999999999998	0
000897	0.8116424907400088	1.0186114726544644	1.9377057254687304	26970	1.019991801449246	0.8926510196229319	1.332	1.212	1.3920000000000001	1.7160000000000002	2.424	2.976	0.08100852888292309	0.0013803287947815601	1.8419999999999999	0
000898	1.0881085150353793	1.00001043332459	1.8965820514604468	35580	0.9983446494681194	1.1776241482456031	1.1520000000000001	1.02	0.8640000000000001	0.8640000000000001	0.8400000000000001	0.66	0.08951563321022382	0.0016657838564706484	0.9	0
000899	0.6721357676390353	1.009438127799156	1.9150725370601165	20190	1.0080778837093074	0.6682470925542082	0.7200000000000001	0.912	1.02	0.8640000000000001	0.8400000000000001	1.068	0.0038886750848270424	0.0013602440898485835	0.9039999999999999	0
000900	1.1684015110447796	1.0025967210278963	1.9034466497499412	34410	1.0019581155809023	1.1388995767602925	1.2000000000000002	1.1760000000000002	1.2000000000000002	1.1640000000000001	0.9	0.9480000000000001	0.029501934284487108	0.0006386054469940117	1.098	0
000901	0.9614504621381905	1.0118997731436887	1.9280941195671972	26220	1.0149323339101524	0.8678275763631174	1.104	1.476	1.3800000000000001	1.344	1.86	1.7040000000000002	0.09362288577507316	0.0030325607664636323	1.478	0
000902	1.1502732701563998	1.0170596061680952	1.933018386035852	32910	1.0175244258672342	1.0892526902406632	1.536	1.86	1.848	2.736	3.024	3.192	0.06102057991573662	0.00046481969913902965	2.366	0
000903	1.577774859008934	1.0090428645073404	1.9156457790355563	48030	1.008379633406132	1.589693306358525	1.764	2.016	2.124	2.064	2.2800000000000002	2.16	0.011918447349591021	0.0006632311012084724	2.068	0
000904	0.8608707699793856	1.0012865884888853	1.898420715836487	28560	0.9993125067462023	0.9452767193337388	0.8280000000000001	0.876	0.8520000000000001	0.804	0.5640000000000001	0.636	0.0844059493543532	0.001974081742682987	0.7600000000000001	0
000905	1.3088414486419082	1.0129382258050057	1.932950895361982	32790	1.017488899350944	1.085280939319093	1.488	2.172	1.8960000000000001	2.184	2.2800000000000002	2.7600000000000002	0.22356050932281524	0.004550673545938411	2.13	0
000906	0.9095485121531975	0.984578306968564	1.8779329856474123	22770	0.9885279399523433	0.7536397373679703	0.7320000000000001	0.468	0.384	0.384	0.20400000000000001	0.12000000000000001	0.15590877478522724	0.003949632983779372	0.38200000000000006	0
000907	0.6802129733802859	0.9865847714981824	1.8672415036919536	25410	0.9829000348496362	0.8410182576425176	0.612	0.34800000000000003	0.40800000000000003	0.228	0.14400000000000002	0.14400000000000002	0.16080528426223173	0.003684736648546183	0.314	0
000908	1.0269415789485175	1.0009273050873144	1.8943012709814468	38550	0.997144066036431	1.2759249835544688	1.236	0.924	0.7320000000000001	1.008	0.7200000000000001	0.756	0.24898340460595136	0.0037832390508834024	0.896	0
000909	1.3447429901777	1.0178100719633736	1.9347946321796636	41430	1.0184594267191338	1.3712470056721568	1.9800000000000002	1.9200000000000002	2.58	3.012	3.48	4.368	0.026504015494456912	0.0006493547557602231	2.8900000000000006	0
000910	1.0337693026563104	1.002441299345087	1.902883499290891	27930	1.0016616779724132	0.9244250269954946	1.056	1.02	1.02	1.056	0.876	0.756	0.10934427566081584	0.0007796213726738443	0.9640000000000001	0
000911	1.0629964724159349	1.0228069896203669	1.9369420440321197	34080	1.0195898060409527	1.127977261725974	1.572	1.8	2.664	3.228	4.344	4.848	0.06498078931003914	0.00321718357941414	3.076	0
000912	0.7156823288224966	0.9944984096749842	1.8851997404188088	21390	0.9923530978143162	0.7079646017699115	0.6960000000000001	0.54	0.444	0.456	0.36000000000000004	0.252	0.0077177270525851105	0.002145311860667909	0.458	0
000913	1.2015625145723878	0.9883125984561666	1.8818771407559487	38040	0.9906041096315025	1.259045042137795	0.936	0.8520000000000001	0.54	0.5880000000000001	0.396	0.21600000000000003	0.05748252756540717	0.0022915111753358808	0.5880000000000001	0
000914	0.7364100444626918	1.0184233786557237	1.9314569207471215	23010	1.0167024838293806	0.7615832392111109	1.044	1.1400000000000001	1.512	1.512	2.22	2.424	0.02517319474841917	0.001720894826343189	1.6420000000000001	0
000915	1.0253088174726093	0.9952963507616912	1.895676125290492	28710	0.9978677776428845	0.9502414079857017	0.912	0.924	0.6960000000000001	0.648	0.468	0.43200000000000005	0.0750674094869076	0.002571426881193273	0.68	0
000916	0.8575112680703089	1.0057063742116048	1.9180663477455	23580	1.0096538001728064	0.7804490560885701	0.8160000000000001	1.08	1.056	1.02	0.8160000000000001	0.9	0.07706221198173879	0.003947425961201567	0.9480000000000001	0
000917	1.212127492587239	1.0020960006942856	1.901196293543829	38940	1.0007735472275112	1.2888331740495724	1.2000000000000002	1.248	1.32	0.9960000000000001	0.9720000000000001	0.936	0.07670568146233347	0.0013224534667743981	1.1120000000000003	0
000918	0.8266241588613007	1.0188985542338216	1.933993302540405	25980	1.0180376136174027	0.8598840745199766	1.08	1.5	1.596	1.8	2.712	2.688	0.03325991565867592	0.0008609406164188371	1.8960000000000001	0
000919	0.9557705734169775	0.9966615426863298	1.9049381810297117	22230	1.0027432449516704	0.7357668582209038	0.912	0.8400000000000001	0.768	0.516	0.5760000000000001	0.444	0.22000371519607365	0.0060817022653406605	0.6760000000000002	0
000920	0.6476111629711925	1.0120805749001134	1.9232572042107896	20100	1.0123862228350837	0.6652682793630305	0.768	0.924	0.9960000000000001	0.9840000000000001	1.08	1.26	0.01765711639183798	0.00030564793497034337	1.002	0
000921	0.8356330233085132	0.9995759219985293	1.9027664346557664	23310	1.0016000561448586	0.7715126165150368	0.78	0.804	0.8160000000000001	0.624	0.528	0.516	0.06412040679347641	0.0020241341463292928	0.678	0
000922	1.2984543487228408	0.9863771949857841	1.8706817662495223	41430	0.9847109597787577	1.3712470056721568	1.1280000000000001	0.78	0.5880000000000001	0.40800000000000003	0.40800000000000003	0.21600000000000003	0.07279265694931603	0.0016662352070264674	0.5880000000000001	0
000923	0.722179907989999	1.019093692473474	1.9321088718122228	24420	1.0170456653210844	0.8082513125395624	1.056	1.02	1.596	1.752	2.184	2.436	0.08607140454956341	0.0020480271523894977	1.6740000000000002	0
000924	0.6387010460325113	0.9861958923608628	1.8858552499630985	15180	0.9926981524591775	0.5024264915786468	0.5760000000000001	0.40800000000000003	0.21600000000000003	0.252	0.18000000000000002	0.10800000000000001	0.1362745544538645	0.006502260098314672	0.29000000000000004	0
000925	1.1228754140788562	1.0023051892303547	1.900075427163727	35520	1.0001835327050803	1.175638272784818	1.116	1.212	1.092	0.9720000000000001	1.032	0.8160000000000001	0.05276285870596187	0.002121656525274407	1.04	0
000926	1.5678376276115382	0.9828546653331596	1.870837612959218	42330	0.9847929961602799	1.4010351375839343	1.2000000000000002	0.8520000000000001	0.756	0.444	0.21600000000000003	0.252	0.16680249002760394	0.0019383308271203603	0.6200000000000001	0
000927	1.2270888862059346	0.9891289934457147	1.8825827434442224	31620	0.990975532880998	1.0465563678337821	0.9	0.876	0.7200000000000001	0.54	0.456	0.228	0.18053251837215245	0.0018465394352833453	0.62	0
000928	0.7987751786917516	0.9935726175846907	1.880295473106484	32280	0.9897715332429071	1.068400997902419	0.8640000000000001	0.5880000000000001	0.444	0.36000000000000004	0.444	0.276	0.2696258192106673	0.0038010843417836115	0.496	0
000929	1.009586549334644	1.0198362801862877	1.9346017991090885	33180	1.0183579210320473	1.0981891298141966	1.4040000000000001	1.6560000000000001	2.1	2.64	3.2640000000000002	3.576	0.0886025804795525	0.0014783591542404384	2.44	0
000930	1.033229300816522	1.0049292377282915	1.903967464833993	31800	1.0022322682083222	1.0525139942161377	1.1400000000000001	1.1640000000000001	1.1640000000000001	0.9720000000000001	1.02	1.092	0.019284693399615582	0.002696969519969228	1.0920000000000003	0
000931	0.9449285683168376	0.9709821165382102	1.8659320602453096	23970	0.9822107549644176	0.7933572465836736	0.5640000000000001	0.34800000000000003	0.276	0.156	0.048	0.048	0.151571321733164	0.01122863842620736	0.24000000000000002	0
000932	0.9883284681299042	1.0006385621390992	1.890829867260164	40560	0.9953167486637828	1.342451811490772	0.9600000000000001	1.08	0.756	0.912	0.7320000000000001	0.636	0.3541233433608678	0.00532181347531635	0.8460000000000001	0
000933	1.3849579381501846	0.9866520946874537	1.879928101468868	39240	0.9895781519396843	1.2987625513534982	1.068	0.768	0.888	0.54	0.28800000000000003	0.264	0.08619538679668648	0.002926057252230607	0.6360000000000001	0
000934	0.7758941322830554	0.9875810649302226	1.8854718461042252	21990	0.9924963319311404	0.7278233563777632	0.7080000000000001	0.516	0.48000000000000004	0.228	0.10800000000000001	0.28800000000000003	0.048070775905292185	0.004915267000917822	0.38800000000000007	0
000935	0.8017677549640598	1.0104626835035737	1.916994304560636	25680	1.0090894857647987	0.8499546972160509	1.044	0.9600000000000001	1.008	1.26	1.248	1.296	0.04818694225199105	0.0013731977387749783	1.1360000000000001	0
000936	1.3071705355900902	1.0147755230157132	1.927214711078468	40080	1.014469420766614	1.3265648078044905	1.608	1.9800000000000002	2.244	2.496	2.628	3.156	0.019394272214400265	0.000306102249099105	2.3520000000000003	0
000937	0.5704963329117347	0.9931461253609127	1.8827678519381523	17550	0.9910729724166848	0.5808685722796609	0.468	0.43200000000000005	0.516	0.24000000000000002	0.24000000000000002	0.192	0.010372239367926195	0.0020731529442279406	0.34800000000000003	0
000938	0.6972271722734145	0.9988375760778311	1.8893930103224408	27180	0.9945603994013175	0.89960158373568	0.672	0.7320000000000001	0.468	0.552	0.49200000000000005	0.372	0.20237441146226554	0.0042771766765136165	0.548	0
000939	1.1797599796099123	0.9847722895230996	1.871438896895799	39450	0.9851095069067749	1.3057131154662462	0.9960000000000001	0.8280000000000001	0.42000000000000004	0.34800000000000003	0.228	0.228	0.12595313585633394	0.0003372173836753145	0.5080000000000001	0
000940	0.49577261968675845	1.016635521050809	1.9315351103372929	14820	1.01674364216415	0.4905112388139359	0.672	0.8160000000000001	0.876	0.8280000000000001	1.3800000000000001	1.4280000000000002	0.005261380872822574	0.00010812111334113084	1.0	0
000941	0.9530825606266008	1.0176380064364965	1.9299184329267296	31800	1.0158926369352916	1.0525139942161377	1.248	1.584	1.6800000000000002	2.2920000000000003	2.472	2.8680000000000003	0.09943143358953688	0.001745369501204852	2.024	0
000942	1.3741531267489882	1.0174387445430173	1.9334889956899337	43860	1.0177721507836326	1.451674961833956	1.9320000000000002	2.04	2.604	2.8920000000000003	3.72	4.128	0.0775218350849678	0.000333406240615286	2.8860000000000006	0
000943	0.8494239700239117	0.9914831065527853	1.8776751314202336	29010	0.9883922076818369	0.9601707852896275	0.7200000000000001	0.8400000000000001	0.43200000000000005	0.276	0.40800000000000003	0.252	0.11074681526571584	0.0030908988709483776	0.488	0
000944	1.7088294531035197	0.9996925659849666	1.9007103694082332	53550	1.0005177608983906	1.7723938487507602	1.752	1.4280000000000002	1.572	1.476	1.1280000000000001	1.008	0.06356439564724048	0.0008251949134240322	1.3940000000000001	0
000945	1.3803099046122642	1.0148070135733134	1.9316872025882847	37380	1.016823702230566	1.2372004120691582	1.8840000000000001	1.848	2.2920000000000003	2.712	2.8680000000000003	3.3360000000000003	0.143109492543106	0.0020166886572525744	2.49	0
000946	1.474713905292076	0.9949593491508255	1.8893167206232575	46920	0.9945202411529936	1.5529546103339995	1.32	1.1520000000000001	1.1640000000000001	0.9840000000000001	0.552	0.636	0.0782407050419236	0.0004391079978318668	0.9680000000000001	0
000947	1.0073714448184632	0.9880774107719356	1.876771040095886	30390	0.9879163017037127	1.0058459208876864	0.8640000000000001	0.6000000000000001	0.552	0.336	0.43200000000000005	0.168	0.001525523930776762	0.00016110906822286442	0.492	0
000948	0.6027504834442061	1.0149846951744297	1.9225005711918068	19320	1.0119879376538385	0.6394518983728233	0.636	1.08	1.1520000000000001	1.044	1.308	1.4040000000000001	0.036701414928617226	0.0029967575205911423	1.104	0
000949	0.9053638033130038	0.9842269743532	1.8808223281856704	22320	0.9900488652723575	0.7387456714120816	0.624	0.444	0.504	0.396	0.18000000000000002	0.10800000000000001	0.16661813190092223	0.005821890919157524	0.37600000000000006	0
000950	1.164557491503885	0.9955708744057111	1.8979024069394923	31230	0.9990396733543182	1.0336481773386788	0.9480000000000001	0.9600000000000001	0.9960000000000001	0.8280000000000001	0.54	0.444	0.13090931416520624	0.003468798948607077	0.786	0
000951	0.9306821430694113	0.9951285324013094	1.8853549706179105	30450	0.9924348096699092	1.0078317963484715	0.8400000000000001	0.672	0.78	0.648	0.384	0.372	0.0771496532790602	0.0026937227314002277	0.616	0
000952	1.0156734969232217	1.0022311446341707	1.9097444535532344	27570	1.0052732259003194	0.9125097742307835	1.092	0.9960000000000001	0.924	0.924	0.9840000000000001	0.7080000000000001	0.10316372269243823	0.0030420812661486885	0.9380000000000001	0
000953	1.4561863559276231	1.0022390976799591	1.904762169812083	40500	1.0026505941447987	1.3404659360299866	1.524	1.56	1.3800000000000001	1.272	1.092	1.236	0.11572041989763648	0.00041149646483962243	1.3440000000000003	0
000954	1.298801900656311	0.9771498790749459	1.863514709200884	35940	0.9809382819494853	1.1895394010103142	0.9	0.612	0.528	0.24000000000000002	0.096	0.14400000000000002	0.10926249964599677	0.0037884028745394094	0.4200000000000001	0
000955	1.0924188503485381	0.9822381985416935	1.8625670048979013	32130	0.9804394184706118	1.0634363092504562	0.7320000000000001	0.528	0.48000000000000004	0.43200000000000005	0.228	0.096	0.02898254109808196	0.001798780071081696	0.4160000000000001	0
000956	0.6029228146843436	0.9877901653702679	1.8723896441898848	19650	0.9856099721902654	0.6503742134071417	0.468	0.48000000000000004	0.28800000000000003	0.20400000000000001	0.168	0.132	0.04745139872279813	0.00218019318000251	0.29000000000000004	0
000957	1.1023056704926526	1.001715330575536	1.8968519730538267	35850	0.998486733897485	1.1865605878191363	1.1280000000000001	0.9	1.284	1.068	0.912	0.7080000000000001	0.08425491732648371	0.0032285966780509767	1.0000000000000002	0
000958	1.142929518967742	1.0108494362189901	1.9237450872417	30630	1.0126430403100253	1.013789422730827	1.296	1.4640000000000002	1.752	1.848	1.7280000000000002	1.836	0.12914009623691491	0.001793604091035128	1.6540000000000001	0
000959	0.6364875864488849	1.016112447353635	1.924159716382618	20190	1.0128612975607625	0.6682470925542082	0.8400000000000001	0.8160000000000001	1.4040000000000001	1.236	1.596	1.572	0.0317595061053233	0.003251149792872443	1.244	0
000960	1.4630682727237536	0.992112190374575	1.8847616786151664	40920	0.992122505809364	1.3543670642554828	1.1640000000000001	1.1760000000000002	0.936	0.888	0.444	0.468	0.1087012084682708	1.0315434789021083e-05	0.8460000000000001	0
000961	0.9573330793472684	0.9934835436074115	1.8755446725116505	35970	0.9872707522453806	1.1905323387407067	0.9600000000000001	0.672	0.552	0.624	0.384	0.336	0.23319925939343833	0.0062127913620309005	0.588	0
000962	1.0134880321440878	0.9940486436276228	1.893474399924106	31710	0.9967088081496126	1.04953518102496	0.876	0.876	0.672	0.516	0.54	0.336	0.03604714888087224	0.002660164521989805	0.636	0
000963	0.5895836964343415	0.9994958399428462	1.8914931526806584	17640	0.9956658964636953	0.5838473854708387	0.636	0.49200000000000005	0.504	0.48000000000000004	0.384	0.36000000000000004	0.0057363109635028	0.003829943479150888	0.476	0
000964	0.9462566490952297	1.0110191153615624	1.923661785871348	26850	1.0125991911776768	0.8886792687013616	1.032	1.356	1.3920000000000001	1.4400000000000002	1.548	1.524	0.05757738039386806	0.0015800758161144124	1.3820000000000003	0
000965	1.4346342579657616	1.0012644834756852	1.9022528281050133	40410	1.0013296980280129	1.337487122838809	1.32	1.524	1.4040000000000001	1.248	1.1640000000000001	0.924	0.09714713512695261	6.521455232766371e-05	1.264	0
000966	1.5740911378690035	0.9755498634738689	1.8636396608700676	38520	0.9810040554446396	1.2749320458240763	0.9480000000000001	0.804	0.49200000000000005	0.264	0.192	0.096	0.2991590920449272	0.005454191970770794	0.466	0
000967	0.8335754618767385	1.0199244005529404	1.9324257735249288	28260	1.0172124796854003	0.935347342029813	1.032	1.572	1.788	2.124	2.7720000000000002	2.8680000000000003	0.10177188015307448	0.0027119208675401296	2.0260000000000002	0
000968	0.41413506009231005	0.9841804588298502	1.8623431527762209	19530	0.9803215846190366	0.6464024624855714	0.43200000000000005	0.228	0.228	0.060000000000000005	0.060000000000000005	0.12000000000000001	0.23226740239326138	0.0038588742108135454	0.18800000000000003	0
000969	0.7928145670853837	1.0119970039456159	1.920089865229703	26850	1.0107189625536819	0.8886792687013616	1.032	0.912	1.32	1.1880000000000002	1.524	1.3800000000000001	0.09586470161597793	0.0012780413919339928	1.226	0
000970	1.1157128722897134	1.009500093950654	1.917818363843219	32460	1.0095232635573166	1.0743586242847745	1.236	1.476	1.4400000000000002	1.6800000000000002	1.596	1.572	0.04135424800493892	2.3169606662598596e-05	1.5	0
000971	1.154733652027224	1.014620215171714	1.9258770435757824	33930	1.0137652839785194	1.123012573074011	1.4160000000000001	1.6920000000000002	1.9440000000000002	2.3520000000000003	2.3160000000000003	2.64	0.03172107895321297	0.0008549311931946857	2.06	0
000972	0.8408234450984166	1.0016698977975267	1.893373759968746	28710	0.9966558321336902	0.9502414079857017	0.936	0.924	0.636	0.66	0.756	0.636	0.10941796288728511	0.005014065663836442	0.758	0
000973	1.8418068128549727	0.9773635175812594	1.866119465064236	43620	0.9823094032660378	1.4437314599908153	1.1760000000000002	0.792	0.7200000000000001	0.372	0.312	0.10800000000000001	0.3980753528641574	0.004945885684778384	0.58	0
000974	0.5876107790201028	1.002268497983855	1.9098796175566293	18030	1.005344375081282	0.5967555759659422	0.612	0.5760000000000001	0.624	0.54	0.42000000000000004	0.49200000000000005	0.009144796945839362	0.003075877097427071	0.544	0
000975	0.9082186451296205	1.01873144957415	1.9295302100138605	32520	1.0156882796982476	1.0763444997455598	1.1640000000000001	1.476	1.872	2.3760000000000003	2.664	2.7840000000000003	0.16812585461593932	0.003043169875902363	2.0560000000000005	0
000976	0.5798324212623096	1.015048409136416	1.9220229813284808	22140	1.0117365384147048	0.732788045029726	0.768	0.804	0.9840000000000001	1.1760000000000002	1.212	1.4160000000000001	0.15295562376741645	0.003311870721711241	1.06	0
000977	1.7233389838950268	0.9779126837952474	1.86450188752128	46800	0.9814579242151491	1.548982859412429	1.1280000000000001	0.8400000000000001	0.7080000000000001	0.28800000000000003	0.264	0.132	0.17435612448259774	0.003545240419901674	0.5600000000000002	0
000978	0.8696700150864738	1.0159448439260588	1.9374939219598504	22350	1.0198803098848994	0.7397386091424741	1.1280000000000001	1.356	1.308	2.196	1.86	2.2560000000000002	0.12993140594399966	0.003935465958840645	1.684	0
000979	1.0048418337097567	0.9866825919690607	1.8735607231028324	32220	0.9862264181626111	1.0664151224416338	0.9600000000000001	0.5880000000000001	0.42000000000000004	0.336	0.28800000000000003	0.192	0.061573288731877174	0.00045617380644957795	0.46399999999999997	0
000980	0.9216431179910414	1.0138981321638214	1.9335637191127617	24870	1.0178114845574142	0.8231453784954511	1.2000000000000002	1.4400000000000002	1.1760000000000002	1.7160000000000002	2.004	1.9800000000000002	0.09849773949559026	0.003913352393592806	1.5860000000000003	0
000981	2.3080429965651676	0.9717137112993568	1.8665072805828529	50220	0.9825135460542148	1.6621777606771835	1.2000000000000002	0.936	0.66	0.372	0.264	0.07200000000000001	0.6458652358879842	0.010799834754858018	0.5840000000000001	0
000982	1.2440277730510678	1.0171821786906456	1.9320640730752563	36960	1.0170220836472417	1.223299283843662	1.7160000000000002	2.064	2.076	2.52	3.2880000000000003	3.8040000000000003	0.020728489207405776	0.00016009504340397385	2.578	0
000983	1.5617828273219845	0.9918158235845718	1.8934743189198275	40590	0.9967087655096499	1.3434447492211645	1.1640000000000001	1.1520000000000001	1.116	0.8640000000000001	0.684	0.36000000000000004	0.21833807810081995	0.004892941925078165	0.8900000000000001	0
000984	1.0030164997113329	0.9791538186783224	1.865882636135804	23190	0.9821847385338385	0.7675408655934665	0.8160000000000001	0.5760000000000001	0.312	0.168	0.12000000000000001	0.132	0.23547563411786643	0.0030309198555160677	0.35400000000000004	0
000985	0.9785629905803491	1.0083098343293269	1.916859115276741	25680	1.009018323276396	0.8499546972160509	0.9480000000000001	1.332	1.488	1.2000000000000002	1.212	1.272	0.12860829336429824	0.000708488947069208	1.242	0
000986	0.8088638030481051	1.0083148118344347	1.9163282877226089	25320	1.0087389001699452	0.8380394444513398	0.888	1.032	1.008	1.056	1.116	1.02	0.029175641403234698	0.0004240883355104419	1.0199999999999998	0
000987	0.984814524593489	0.9989078314065699	1.8950953763335876	28680	0.9975620763349116	0.9492484702553091	0.876	0.9720000000000001	0.9	0.744	0.6000000000000001	0.552	0.03556605433817983	0.00134575507165835	0.774	0
000988	0.9723957294034884	1.0151390518153025	1.9307045340612157	27750	1.0163064338817251	0.918467400613139	1.104	1.5	1.9800000000000002	1.86	1.9560000000000002	2.3520000000000003	0.05392832879034937	0.0011673820664226398	1.792	0
000989	1.1970134364568346	1.0063231328099975	1.9127406889435017	32970	1.0068504187078318	1.0912385657014485	1.308	1.5	1.368	1.248	1.308	1.4280000000000002	0.10577487075538605	0.0005272858978342398	1.36	0
000990	0.818557878694385	0.9768606509217929	1.862138125750446	21030	0.9802136601377198	0.6960493490052005	0.516	0.396	0.30000000000000004	0.156	0.096	0.060000000000000005	0.12250852968918446	0.003353009215926961	0.25400000000000006	0
000991	1.079813636721291	1.0067733888482424	1.912318033287164	35070	1.006627936367694	1.1607442068289293	1.1280000000000001	1.236	1.4280000000000002	1.284	1.332	1.1400000000000001	0.08093057010763838	0.00014545248054842475	1.258	0
000992	1.026749589536633	1.0030795633717353	1.898925038643116	34050	0.9995779779791579	1.1269843239955815	1.068	0.912	1.476	0.8400000000000001	0.8520000000000001	0.876	0.10023473445894848	0.0035015853925773888	1.0040000000000002	0
000993	0.8844369416298754	0.9889395602832154	1.875662253396956	31320	0.9873326458226367	1.0366269905298564	0.792	0.528	0.5880000000000001	0.36000000000000004	0.18000000000000002	0.264	0.152190048899981	0.0016069144605787011	0.4520000000000001	0
000994	2.332864371098269	0.9749953621158061	1.865389235559353	58440	0.9819250166698859	1.9342426988047512	1.344	1.116	0.756	0.396	0.30000000000000004	0.12000000000000001	0.39862167229351764	0.006929654554079789	0.672	0
000995	1.1037466278393047	0.9974236239706942	1.90014959283106	33330	1.0002225728811167	1.1031538184661593	1.092	0.9600000000000001	0.8520000000000001	0.792	0.552	0.6000000000000001	0.0005928093731453199	0.0027989489104225385	0.8079999999999998	0
000996	0.8470281997093804	0.9934265217111098	1.8758538053260296	31680	0.9874334771277409	1.0485422432945675	0.792	0.78	0.456	0.444	0.30000000000000004	0.36000000000000004	0.2015140435851871	0.005993044583368912	0.522	0
000997	1.2149610753293127	0.9995844337064594	1.8969852874458824	42330	0.9985569094587813	1.4010351375839343	1.212	1.1400000000000001	1.044	0.9	0.912	0.6960000000000001	0.18607406225462153	0.0010275242476781576	0.984	0
000998	1.7987451881260383	0.9941642492152092	1.8931240500396136	49440	0.9965243869523566	1.6363613796869765	1.836	1.344	1.1640000000000001	1.1520000000000001	0.54	0.876	0.16238380843906186	0.002360137737147383	1.1520000000000001	0
000999	0.6580401955434673	1.0019676692600576	1.898865017354826	23730	0.9995463832838627	0.7854137447405329	0.6000000000000001	0.804	0.5760000000000001	0.672	0.468	0.504	0.12737354919706567	0.0024212859761949534	0.604	0
001000	1.112292275234327	0.9995319536521651	1.9013705768282696	31320	1.0008652884650597	1.0366269905298564	1.116	1.032	0.8640000000000001	1.044	0.6960000000000001	0.66	0.07566528470447054	0.0013333348128946598	0.9020000000000001	0
001001	1.3370734404647389	0.9991535836886452	1.900780645168033	35520	1.0005547534602095	1.175638272784818	1.308	1.236	1.1520000000000001	1.116	0.7320000000000001	0.8400000000000001	0.16143516767992083	0.0014011697715643479	1.064	0
001002	0.865369736469549	1.0091417055900564	1.9071873742826184	31410	1.0039272011363924	1.039605803721034	1.068	0.9960000000000001	1.1520000000000001	1.092	1.356	1.1880000000000002	0.1742360672514851	0.005214504453664004	1.1420000000000001	0
001003	0.835289331664718	0.992897725277164	1.904179380338872	23850	1.0023438187264095	0.7893854956621033	0.744	0.624	0.6000000000000001	0.372	0.384	0.264	0.04590383600261472	0.009446093449245518	0.49799999999999994	0
001004	0.8569357518937885	1.0011115360873517	1.909999406714308	25170	1.0054074310743202	0.833074755799377	0.888	0.912	0.648	0.78	0.6960000000000001	0.5760000000000001	0.023860996094411502	0.004295894986968474	0.75	0
001005	1.0492889478232281	1.0192708090558003	1.9333600796085664	30660	1.017704290455647	1.0147823604612196	1.344	1.872	2.196	2.616	2.952	3.732	0.03450658736200851	0.0015665186001532216	2.452	0
001006	0.6510077451081493	0.9843633148667418	1.8754454917908048	22530	0.9872185443580865	0.7456962355248297	0.624	0.40800000000000003	0.252	0.12000000000000001	0.168	0.12000000000000001	0.09468849041668037	0.0028552294913447573	0.28200000000000003	0
001007	0.7928377461779831	0.9945648184431615	1.8895266363931944	24930	0.9946307390276277	0.8251312539562363	0.744	0.624	0.48000000000000004	0.5640000000000001	0.36000000000000004	0.28800000000000003	0.03229350777825324	6.592058446619475e-05	0.5099999999999999	0
001008	0.45529428862999205	1.020064506132282	1.9280896913358512	18300	1.0149300029268618	0.6056920155394755	0.624	0.6960000000000001	1.1400000000000001	1.2000000000000002	1.332	1.7160000000000002	0.15039772690948344	0.005134503205420193	1.118	0
001009	0.8723213214206113	0.9929190364863429	1.893944808259372	24810	0.9969564270934999	0.8211595030346659	0.8400000000000001	0.66	0.504	0.444	0.384	0.28800000000000003	0.05116181838594536	0.00403739060715691	0.52	0
001010	1.280767293529683	0.9939923120302468	1.8825568006533075	42600	0.9909618768166679	1.4099715771574675	1.1400000000000001	0.9600000000000001	0.912	0.7320000000000001	0.648	0.40800000000000003	0.12920428362778447	0.0030304352135789303	0.8000000000000002	0
001011	1.061403878829143	0.9840958994019667	1.8624454955073309	33360	0.980375456961621	1.1041467561965521	0.936	0.528	0.43200000000000005	0.372	0.21600000000000003	0.156	0.042742877367409005	0.0037204424403457503	0.44	0
001012	0.5487387432820932	1.009281854665422	1.9103436640711604	21960	1.005588645216882	0.7268304186473705	0.636	0.612	0.8640000000000001	0.78	0.684	0.8160000000000001	0.17809167536527737	0.0036932094485400135	0.7320000000000001	0
001013	0.9590569732550854	1.0033753533930427	1.9151873355942453	24480	1.0081383126805856	0.8102371880003475	0.9960000000000001	1.1880000000000002	0.8640000000000001	0.9600000000000001	0.672	0.9960000000000001	0.14881978525473794	0.0047629592875428894	0.9460000000000001	0
001014	0.9450568028603737	1.0103572940766106	1.9196229329621568	30540	1.0104731733822565	1.0108106095396492	1.3800000000000001	1.044	1.044	1.4640000000000002	1.6440000000000001	1.476	0.06575380667927544	0.0001158793056459384	1.3419999999999999	0
001015	0.8021005356687256	1.016089136210324	1.923929551290283	29820	1.0127401406151664	0.9869801040102273	0.9960000000000001	1.248	1.5	1.548	2.064	1.9920000000000002	0.18487956834150165	0.0033489955951575556	1.558	0
001016	0.7618315646870124	0.9880707580957095	1.8787161529312215	23370	0.9889401925447515	0.773498491975822	0.5880000000000001	0.49200000000000005	0.43200000000000005	0.34800000000000003	0.192	0.156	0.011666927288809581	0.0008694344490419725	0.36800000000000005	0
001017	0.8041058444339115	1.0151479437822752	1.9275339659648707	26610	1.0146374738215354	0.8807357668582209	0.9720000000000001	1.2000000000000002	1.4520000000000002	1.7040000000000002	1.584	1.9680000000000002	0.07662992242430933	0.0005104699607398899	1.4800000000000002	0
001018	0.5019337367757193	1.0000428246764654	1.8994178416048748	16920	0.999837385263823	0.5600168799414167	0.552	0.43200000000000005	0.444	0.396	0.336	0.336	0.058083143165697404	0.00020543941264239418	0.416	0
001019	1.1976531685683485	0.9806922419347345	1.8696144166111617	30630	0.9841491160136812	1.013789422730827	0.672	0.7320000000000001	0.468	0.444	0.168	0.10800000000000001	0.1838637458375214	0.003456874078946681	0.4320000000000001	0
001020	0.7118012821234794	1.0187609033951663	1.9333482812493052	24840	1.0176980798997517	0.8221524407650586	0.9720000000000001	1.1280000000000001	1.62	1.4640000000000002	2.052	2.484	0.11035115864157918	0.0010628234954146443	1.62	0
001021	1.0138258945727754	1.0139283756785888	1.925384477579111	28320	1.0135060014302593	0.9373332174905982	1.1760000000000002	1.62	1.6320000000000001	1.776	2.052	2.184	0.07649267708217722	0.00042237424832958226	1.7400000000000002	0
001022	0.8817637683206422	0.9842999887372671	1.8654530284162167	25650	0.9819585966867773	0.8489617594856582	0.528	0.684	0.48000000000000004	0.228	0.18000000000000002	0.132	0.032802008834983964	0.0023413920504897767	0.37200000000000005	0
001023	1.130275161698222	0.9873936055871531	1.8754398723276264	31290	0.9872155863204984	1.0356340527994639	0.9840000000000001	0.66	0.6000000000000001	0.42000000000000004	0.30000000000000004	0.228	0.09464110889875821	0.00017801926665461654	0.5320000000000001	0
001024	1.0858119259081798	0.9947175086411864	1.8857819265215017	36150	0.9926595556236003	1.1964899651230623	0.9600000000000001	0.876	0.8400000000000001	0.648	0.444	0.444	0.1106780392148825	0.002057953017586045	0.7020000000000001	0
001025	0.978753928194161	1.014052055566761	1.9323631768940592	26130	1.0171795293516905	0.8648487631719396	1.224	1.3920000000000001	1.6680000000000001	1.7160000000000002	1.9440000000000002	2.196	0.11390516502222137	0.003127473784929613	1.6900000000000002	0
001026	1.4792779454997853	0.9945378149265705	1.8915001903750293	39660	0.995669601046112	1.3126636795789943	1.3800000000000001	1.1640000000000001	1.044	0.8280000000000001	0.6960000000000001	0.5640000000000001	0.16661426592079098	0.0011317861195415668	0.9460000000000001	0
001027	0.6298588033890431	1.0141111754775975	1.9132241504763825	23520	1.0071049087438435	0.7784631806277849	0.756	0.876	1.056	1.236	1.4520000000000002	1.2000000000000002	0.14860437723874176	0.007006266733754041	1.096	0
001028	1.116983645164218	0.9676148651573483	1.8674206727254516	20880	0.9829943479039042	0.6910846603532376	0.40800000000000003	0.40800000000000003	0.276	0.192	0.168	0.012	0.42589898481098054	0.015379482746555873	0.244	0
001029	0.6399715162326655	1.0100611046714152	1.9184349565301504	22290	1.0098478326996982	0.737752733681689	0.804	0.8280000000000001	0.804	0.8160000000000001	1.08	0.9960000000000001	0.09778121744902357	0.000213271971716944	0.888	0
001030	1.4722686069459001	0.9837461593796535	1.8781351808912936	40890	0.9886343738077736	1.3533741265250903	1.248	0.7080000000000001	0.54	0.636	0.312	0.18000000000000002	0.11889448042080986	0.004888214428120152	0.604	0
001031	0.5439875192937256	0.9914083042757331	1.890282507844522	16170	0.9950286233261412	0.5351934366816021	0.5640000000000001	0.324	0.312	0.312	0.156	0.18000000000000002	0.008794082612123444	0.0036203190504080496	0.308	0
001032	0.6959310652901175	1.0087485909341296	1.913520723669196	19230	1.0072610223483105	0.6364730851816456	0.672	1.032	0.9720000000000001	0.8640000000000001	0.9840000000000001	0.9	0.05945798010847192	0.0014875685858191101	0.904	0
001033	0.8004425884558753	1.004253815000364	1.906348811002602	23220	1.003485788563074	0.768533803323859	0.756	1.044	0.8400000000000001	0.744	0.8520000000000001	0.6960000000000001	0.03190878513201634	0.0007680264372900147	0.8220000000000001	0
001034	0.5548894917501195	1.0165051793220417	1.9225547826160685	22560	1.012016474086159	0.7466891732552222	0.648	0.9960000000000001	0.9840000000000001	1.308	1.068	1.6680000000000001	0.19179968150510274	0.0044887052358826285	1.1119999999999999	0
001035	1.2193437786161416	1.0115107971175754	1.9228759077211128	38250	1.012185511608255	1.265995606250543	1.368	1.6800000000000002	2.016	1.6680000000000001	2.2800000000000002	2.004	0.046651827634401455	0.0006747144906795732	1.836	0
001036	0.4777603545858129	0.9984405653430526	1.880670318699065	18090	0.9899688487724101	0.5987414514267274	0.456	0.40800000000000003	0.456	0.36000000000000004	0.252	0.276	0.12098109684091451	0.008471716570642496	0.36800000000000005	0
001037	0.571733763145403	1.002201390780536	1.902613916969225	18510	1.0015197721327902	0.6126425796522236	0.636	0.552	0.456	0.648	0.468	0.42000000000000004	0.040908816506820544	0.0006816186477458519	0.53	0
001038	0.8562024941252865	1.0134344662855712	1.924310448853799	25320	1.0129406418506595	0.8380394444513398	1.02	1.092	1.608	1.7160000000000002	1.3920000000000001	1.8	0.018163049673946663	0.0004938244349117493	1.438	0
001039	0.5879929121695444	1.0168783988137948	1.9214846603247528	22080	1.0114531708201657	0.730802169568941	0.804	0.9	1.104	1.1280000000000001	1.5	1.74	0.14280925739939654	0.0054252279936291	1.196	0
001040	1.1851312764878568	1.0052357151914426	1.9141196666760687	33570	1.0075763008493315	1.1110973203093002	1.1400000000000001	1.548	1.308	1.344	1.104	1.224	0.07403395617855657	0.0023405856578888606	1.2780000000000002	0
001041	1.3504552968481724	0.9955288117220243	1.883410972894081	47970	0.9914115058140761	1.58770743089774	1.2000000000000002	1.1280000000000001	1.02	0.8280000000000001	0.7320000000000001	0.516	0.23725213404956746	0.004117305907948232	0.904	0
001042	1.183034460982127	0.9866721740744153	1.883228991992707	27810	0.9913157126164908	0.9204532760739242	0.876	0.66	0.756	0.516	0.24000000000000002	0.21600000000000003	0.2625811849082028	0.004643538542075443	0.544	0
001043	1.0266605135006666	0.9890915934623304	1.884048870587063	28920	0.9917472897303091	0.9571919720984498	0.876	0.648	0.552	0.504	0.30000000000000004	0.228	0.06946854140221681	0.00265569626797868	0.518	0
001044	1.0919100811743732	0.9859960643539687	1.8815263575226464	30450	0.9904194603231212	1.0078317963484715	0.9480000000000001	0.48000000000000004	0.516	0.54	0.34800000000000003	0.132	0.08407828482590163	0.004423395969152533	0.494	0
001045	1.3875588818972362	0.9865382222940643	1.8743278726399784	35790	0.986630239149508	1.1845747123583512	1.044	1.1640000000000001	0.5640000000000001	0.456	0.324	0.28800000000000003	0.20298416953888498	9.201685544368843e-05	0.64	0
001046	0.91977465022447	0.9932568416926889	1.881934147432516	31620	0.9906341174608453	1.0465563678337821	0.78	0.8400000000000001	0.49200000000000005	0.504	0.468	0.276	0.12678171760931212	0.0026227242318436206	0.56	0
001047	0.7365717023604572	0.9838211524751739	1.8688840175355128	23340	0.9837646401569214	0.7725055542454294	0.504	0.384	0.34800000000000003	0.336	0.14400000000000002	0.084	0.03593385188497222	5.651231825243297e-05	0.30000000000000004	0
001048	0.8703584239806109	0.9814681706713596	1.8708798563676643	24210	0.9848152327309388	0.8013007484268143	0.7200000000000001	0.42000000000000004	0.324	0.276	0.10800000000000001	0.12000000000000001	0.0690576755537966	0.003347062059579242	0.32800000000000007	0
001049	0.7261319662736668	1.0045761957228545	1.911394986495092	21360	1.0061420523926958	0.7069716640395189	0.8160000000000001	0.792	0.6960000000000001	0.8280000000000001	0.684	0.7080000000000001	0.019160302234147886	0.0015658566698413257	0.7540000000000001	0
001050	0.6163951863871653	0.9913407181484363	1.8789096883752503	21840	0.9890420679552457	0.7228586677258002	0.6000000000000001	0.336	0.40800000000000003	0.336	0.24000000000000002	0.156	0.10646348133863492	0.0022986501931905323	0.3460000000000001	0
001051	0.6592807797002498	1.007046031842201	1.904985811686657	23820	1.0027683173240867	0.7883925579317107	0.792	0.684	0.792	0.8520000000000001	0.78	0.768	0.12911177823146092	0.004277714518114317	0.778	0
001052	0.9070962667197848	0.9857235530225646	1.8713251934518933	26700	0.9850496543816697	0.8837145800493986	0.7080000000000001	0.5880000000000001	0.336	0.396	0.24000000000000002	0.132	0.023381686670386204	0.0006738986408949543	0.40000000000000013	0
001053	1.365383615144275	0.9860643355744682	1.8794247993521969	31620	0.989313217989235	1.0465563678337821	1.08	1.02	0.5880000000000001	0.40800000000000003	0.312	0.276	0.31882724731049294	0.0032488824147668405	0.614	0
001054	0.8215818839524155	0.9904366955115645	1.8845552893338435	21390	0.9920138642483213	0.7079646017699115	0.672	0.636	0.5640000000000001	0.264	0.30000000000000004	0.228	0.113617282182504	0.0015771687367567289	0.444	0
001055	0.7451690181742209	1.0021336306747042	1.899940935295608	28920	1.0001127373304062	0.9571919720984498	0.8400000000000001	0.744	0.66	0.66	0.5760000000000001	0.624	0.21202295392422887	0.0020208933442980026	0.684	0
001056	1.01620211022906	1.0174597313460216	1.929370750134332	33450	1.015604341374878	1.1071255693877298	1.26	1.6800000000000002	1.9920000000000002	2.3520000000000003	2.532	2.988	0.09092345915866984	0.0018553899711435395	2.134	0
001057	0.98408106822592	1.0190519282255455	1.9296685735011423	38130	1.0157611130602964	1.2620238553289727	1.332	1.512	2.2560000000000002	2.3640000000000003	2.7960000000000003	3.3720000000000003	0.27794278710305265	0.0032908151652490947	2.2720000000000002	0
001058	0.5956060588726535	1.0251936676585738	1.9368623366030815	22800	1.0195478487287226	0.7546326750983628	0.876	0.9960000000000001	1.9800000000000002	2.052	2.976	3.132	0.15902661622570935	0.005645818929851165	2.002	0
001059	0.922047705093771	0.9880440702694893	1.8734478759877464	31440	0.986167016401708	1.0405987414514268	0.6960000000000001	0.624	0.48000000000000004	0.42000000000000004	0.276	0.168	0.11855103635765585	0.0018770538677812532	0.4440000000000001	0
001060	0.796941939287951	0.9797866734086838	1.8670965346721728	26130	0.9828237243915016	0.8648487631719396	0.5880000000000001	0.504	0.21600000000000003	0.20400000000000001	0.096	0.096	0.06790682388398861	0.0030370509828178127	0.28400000000000003	0
001061	0.6898475972728839	0.9918792015870915	1.881647726969376	26250	0.9904833481668653	0.8688205140935099	0.612	0.552	0.30000000000000004	0.49200000000000005	0.252	0.192	0.178972916820626	0.0013958534202261896	0.4000000000000001	0
001062	0.47249325496341177	1.0073363532067168	1.9166069878999747	13140	1.0088856055712037	0.43490672591195123	0.516	0.54	0.7080000000000001	0.468	0.624	0.5640000000000001	0.03758652905146054	0.001549252364486886	0.5700000000000001	0
001063	1.0946865400573356	1.0009971454595845	1.9064062292062784	28500	1.0035160130167844	0.9432908438729536	0.936	1.236	0.9600000000000001	1.236	0.7200000000000001	0.6960000000000001	0.15139569618438198	0.0025188675571998775	0.964	0
001064	0.6171167839344469	0.9885798019866895	1.8660728847553012	26610	0.9822848837878745	0.8807357668582209	0.6000000000000001	0.528	0.228	0.20400000000000001	0.14400000000000002	0.20400000000000001	0.26361898292377395	0.006294918198815003	0.318	0
001065	1.3073720817256762	0.9782383513033811	1.8653930416828364	32400	0.9819270201808923	1.0723727488239894	0.924	0.5760000000000001	0.49200000000000005	0.30000000000000004	0.168	0.10800000000000001	0.23499933290168684	0.003688668877511181	0.428	0
001066	1.3542246181174435	1.009360333375046	1.912502299376561	44220	1.0067249324688046	1.463590214598667	1.596	1.6680000000000001	2.04	1.548	1.9200000000000002	2.1	0.10936559648122346	0.0026354009062414807	1.812	0
001067	0.6896497660827785	0.9926180229002806	1.8856625664387272	21750	0.99259672549194	0.7198798545346224	0.6000000000000001	0.528	0.444	0.324	0.34800000000000003	0.192	0.03023008845184394	2.1297408340559265e-05	0.4060000000000001	0
001068	1.1841642292405097	1.017838228244979	1.93225774821946	40470	1.017124032594719	1.339472998299594	1.488	1.9680000000000002	2.3040000000000003	2.8440000000000003	3.12	3.528	0.15530876905908442	0.0007141956502598745	2.5420000000000003	0
001069	0.6443619422965802	0.9829132696476838	1.8789468419094653	17430	0.9890616252594309	0.5768968213580906	0.516	0.324	0.252	0.24000000000000002	0.10800000000000001	0.084	0.06746512093848955	0.006148355611747092	0.25400000000000006	0
001070	1.2864621643320635	0.9979687622467599	1.891108567962149	46830	0.9954634543411963	1.5499757971428216	1.356	1.056	0.9480000000000001	0.9720000000000001	0.8160000000000001	0.648	0.2635136328107581	0.0025053079055635807	0.9659999999999999	0
001071	1.03146137357753	1.0178440522426704	1.926376183933948	33840	1.0140280272147133	1.1200337598828334	1.224	1.6560000000000001	2.2680000000000002	2.496	2.8440000000000003	2.8320000000000003	0.0885723863053034	0.0038160250279570818	2.22	0
001072	1.1835359897328765	1.0124096302689192	1.9238517987435144	33540	1.0126992123363245	1.1101043825789074	1.476	1.548	1.6440000000000001	2.3760000000000003	2.004	2.184	0.07343160715396913	0.0002895820674053695	1.8719999999999999	0
001073	0.8019656458280198	1.0131648556235802	1.923440870236582	21540	1.0124829030678202	0.7129292904218745	0.888	1.1280000000000001	1.4520000000000002	1.5	1.4160000000000001	1.548	0.0890363554061453	0.0006819525557599793	1.322	0
001074	0.7657490627425256	1.0188768454858539	1.9315949431657835	25440	1.016775137655811	0.8420111953729101	1.104	1.248	1.4280000000000002	1.836	2.136	2.7600000000000002	0.0762621326303845	0.0021017078300429315	1.752	0
001075	0.566012299039113	1.0199750190369945	1.937297071944613	20640	1.0197766897123324	0.6831411585100969	0.768	1.092	1.032	1.4160000000000001	1.8840000000000001	2.112	0.11712885947098395	0.0001983293246621276	1.3840000000000003	0
001076	1.4944036423822376	1.0194072892316484	1.932379562236941	54360	1.0171881544567227	1.79920316747136	2.052	2.3880000000000003	3.132	3.9360000000000004	4.416	5.196000000000001	0.30479952508912245	0.002219134774925635	3.52	0
001077	1.270599169373853	1.020124978197868	1.935540057953576	40830	1.0188518125019623	1.3513882510643052	1.74	2.2680000000000002	2.532	3.4320000000000004	3.9120000000000004	4.872	0.08078908169045218	0.0012731656959057425	3.126	0
001078	0.6644076696740242	1.0094910737313518	1.9194807242335423	19530	1.010398315917898	0.6464024624855714	0.78	0.804	0.924	0.9480000000000001	0.9	0.9960000000000001	0.018005207188452776	0.0009072421865461422	0.892	0
001079	0.9350002372904621	1.01138324187	1.9163984967311127	28770	1.00877585759445	0.9522272834464869	1.3800000000000001	0.924	1.536	1.248	1.6800000000000002	1.6800000000000002	0.017227046156024772	0.002607384275549851	1.4080000000000001	0
001080	1.0984627859100013	1.0122486846100822	1.923314758978383	33090	1.0124165191748777	1.0952103166230187	1.092	1.7280000000000002	1.812	1.848	2.16	1.74	0.00325246928698264	0.0001678345647955215	1.7300000000000002	0
001081	1.153582150793221	0.9885148183746267	1.8756554214398669	34200	0.9873290495385739	1.1319490126475444	0.9720000000000001	0.768	0.636	0.42000000000000004	0.36000000000000004	0.252	0.021633138145676467	0.001185768836052814	0.5680000000000001	0
001082	1.1643506999674096	0.9953864906920136	1.8931278641506808	31140	0.9965263946679592	1.0306693641475009	1.32	0.8280000000000001	0.804	0.5880000000000001	0.636	0.516	0.1336813358199087	0.0011399039759456553	0.782	0
001083	0.7638955122848936	0.9833492118718288	1.866388023982212	27120	0.9824507703946688	0.8976157082748948	0.5760000000000001	0.34800000000000003	0.444	0.20400000000000001	0.192	0.084	0.13372019599000118	0.0008984414771600058	0.308	0
001084	0.8961744364089702	0.9878478598845807	1.8736679456913707	30750	0.9862828592206118	1.0177611736523973	0.756	0.552	0.516	0.36000000000000004	0.192	0.21600000000000003	0.12158673724342706	0.0015650006639689185	0.4320000000000001	0
001085	1.702361925123996	0.9954916225970312	1.8956088069898327	47130	0.9978323418623852	1.5599051744467476	1.6440000000000001	1.296	1.248	1.056	0.924	0.66	0.1424567506772485	0.002340719265354063	1.1380000000000001	0
001086	1.4076520152621068	0.9766439022206095	1.8622657952567476	35580	0.9802808642792007	1.1776241482456031	1.1640000000000001	0.6000000000000001	0.336	0.312	0.168	0.10800000000000001	0.23002786701650368	0.003636962058591209	0.448	0
001087	0.9553121044477086	0.9916570052366532	1.890289620532851	25440	0.9950323673847391	0.8420111953729101	0.7080000000000001	0.7200000000000001	0.7200000000000001	0.6000000000000001	0.24000000000000002	0.30000000000000004	0.1133009090747985	0.0033753621480858698	0.548	0
001088	0.6363356208835292	1.0036834158795502	1.8972393779539647	21210	0.9986906605395898	0.702006975387556	0.636	0.66	0.636	0.8160000000000001	0.5760000000000001	0.49200000000000005	0.06567135450402672	0.004992755339960464	0.636	0
001089	0.7932445891902193	0.9795044968206041	1.8693612007807816	19710	0.9840158253557706	0.6523600888679268	0.5640000000000001	0.48000000000000004	0.24000000000000002	0.20400000000000001	0.084	0.096	0.1408845003222925	0.004511328535166448	0.278	0
001090	0.8231063678449619	0.9813271019002664	1.8665110446341169	24330	0.9825155274187632	0.8052724993483846	0.5760000000000001	0.516	0.324	0.192	0.12000000000000001	0.10800000000000001	0.01783386849657731	0.0011884255184968495	0.30600000000000005	0
001091	0.778451447684007	0.9785805900667837	1.862553284451612	25680	0.9804321961444642	0.8499546972160509	0.612	0.264	0.324	0.168	0.168	0.048	0.0715032495320439	0.0018516060776805343	0.26399999999999996	0
001092	0.8821335537615774	1.0210877836463732	1.932852501288013	34050	1.0174371055478704	1.1269843239955815	1.104	1.6920000000000002	2.064	2.496	2.952	3.4680000000000004	0.24485077023400403	0.0036506780985028353	2.296	0
001093	1.1143559646589916	1.0015490879000455	1.9041091435206172	28410	1.0023068466630884	0.9403120306817758	1.236	0.9840000000000001	0.9600000000000001	1.08	1.02	0.7080000000000001	0.17404393397721574	0.0007577587630429594	0.9979999999999999	0
001094	0.8027359875986304	0.9895070024213535	1.883054618100195	20730	0.9912239236836249	0.6861199717012747	0.624	0.5760000000000001	0.48000000000000004	0.324	0.30000000000000004	0.168	0.11661601589735571	0.0017169212622714092	0.4120000000000001	0
001095	1.4770130955228062	0.9879072005345896	1.8783923892173449	43020	0.9887697660814241	1.4238727053829636	1.008	1.2000000000000002	0.8400000000000001	0.528	0.40800000000000003	0.30000000000000004	0.05314039013984262	0.0008625655468345039	0.714	0
001096	0.9671109160877217	0.9937590602535717	1.8997437786835547	23310	1.0000089557678846	0.7715126165150368	0.9	0.648	0.744	0.5760000000000001	0.396	0.336	0.19559829957268493	0.006249895514312875	0.6	0
001097	1.34670390238624	0.9975581397988783	1.897936600063768	41700	0.9990576723239083	1.38018344524569	1.1880000000000002	1.1400000000000001	1.1280000000000001	1.1400000000000001	0.804	0.5760000000000001	0.033479542859450095	0.0014995325250299896	0.9960000000000001	0
001098	1.05015452458256	1.013800728725199	1.920684411715765	36090	1.0110319267635683	1.194504089662277	1.332	1.536	1.7160000000000002	1.7160000000000002	1.9920000000000002	2.448	0.14434956507971686	0.0027688019616307624	1.7900000000000003	0
001099	1.0812808755733745	0.9833773282252167	1.8698295622824823	30210	0.9842623668638902	0.9998882945053308	0.78	0.612	0.456	0.312	0.324	0.10800000000000001	0.0813925810680437	0.0008850386386735076	0.43199999999999994	0
001100	0.4497128390519671	0.9913531924169681	1.8797548753829068	16920	0.9894869672024174	0.5600168799414167	0.372	0.372	0.30000000000000004	0.168	0.156	0.14400000000000002	0.11030404088944962	0.0018662252145507097	0.252	0
001101	1.0772339262508845	0.9854561661072366	1.8757165953730244	33630	0.987361250976317	1.1130831957700853	0.8640000000000001	0.8160000000000001	0.42000000000000004	0.276	0.28800000000000003	0.192	0.035849269519200755	0.0019050848690803646	0.47600000000000015	0
001102	1.0188894619725324	0.9914118335520473	1.8864140060486667	27240	0.9929922769068676	0.9015874591964651	0.78	0.8280000000000001	0.7080000000000001	0.43200000000000005	0.396	0.276	0.11730200277606728	0.0015804433548203267	0.57	0
001103	1.0416592175785444	1.0132822703402107	1.927174272242112	29520	1.0144481341073441	0.9770507267063014	1.092	1.7160000000000002	1.6800000000000002	1.8960000000000001	2.04	1.9560000000000002	0.06460849087224296	0.001165863767133457	1.7299999999999998	0
001104	0.6776127731131996	1.0180796824569547	1.9281493143237929	24780	1.014961387960244	0.8201665653042733	0.912	1.08	1.4040000000000001	1.4520000000000002	1.764	2.2560000000000002	0.14255379219107378	0.0031182944967107495	1.478	0
001105	1.3856107964430815	1.0173909708149305	1.9301784313834625	46650	1.016029497909985	1.544018170760466	1.6920000000000002	2.2800000000000002	2.976	2.952	3.2880000000000003	4.236000000000001	0.1584073743173846	0.001361472904945371	2.904	0
001106	1.0689005468041328	1.0123357440112244	1.919805790754067	33750	1.0105694281675566	1.1170549466916555	1.116	1.608	1.8	1.8960000000000001	1.74	1.9440000000000002	0.04815439988752268	0.0017663158436678206	1.6840000000000002	0
001107	0.8791978946293957	1.0048200850972058	1.913714675545245	26670	1.0073631169650759	0.8827216423190061	0.924	0.924	0.9480000000000001	0.9720000000000001	1.1400000000000001	0.684	0.0035237476896103903	0.0025430318678700825	0.932	0
001108	1.2286980406439736	0.982017925954903	1.8811953934641903	25110	0.9902452436596917	0.8310888803385917	0.792	0.8280000000000001	0.468	0.384	0.18000000000000002	0.156	0.39760916030538185	0.008227317704788684	0.468	0
001109	0.8666383388679679	0.9978114076529405	1.9020497506608096	22620	1.0012227997898415	0.7486750487160074	0.636	0.936	0.8280000000000001	0.6000000000000001	0.5640000000000001	0.372	0.1179632901519605	0.0034113921369010036	0.656	0
001110	1.2151930107600992	0.9977620341660582	1.898200825231353	37710	0.9991967582032194	1.2481227271034765	1.104	1.284	0.888	0.804	0.7080000000000001	0.648	0.03292971634337727	0.0014347240371611614	0.906	0
001111	1.2623221082998752	0.9949250124653133	1.8874441442401997	38340	0.9935345328830526	1.2689744194417207	1.236	0.9840000000000001	0.7320000000000001	0.9840000000000001	0.552	0.49200000000000005	0.006652311141845502	0.0013904795822606841	0.8300000000000001	0
001112	0.9058740280579279	0.9885322692451064	1.878135520781868	30450	0.988634552723279	1.0078317963484715	0.648	0.684	0.6000000000000001	0.312	0.252	0.20400000000000001	0.1019577682905436	0.00010228347817264893	0.4500000000000001	0
001113	0.6973584687799063	1.0116357696382376	1.9309658215053045	16560	1.0164439733683919	0.5481016271767056	0.768	0.9720000000000001	1.116	1.104	1.2000000000000002	1.1640000000000001	0.14925684160320063	0.004808203730154226	1.054	0
001114	0.9782169906387531	0.9922976569663998	1.8785792874003893	38190	0.988868147694228	1.2640097307897578	0.9960000000000001	0.5880000000000001	0.7320000000000001	0.43200000000000005	0.36000000000000004	0.336	0.28579274015100464	0.0034295092721717824	0.574	0
001115	0.7079409754226151	0.9984254271553484	1.8943536076008187	23880	0.9971716155874145	0.7903784333924959	0.8400000000000001	0.54	0.5760000000000001	0.49200000000000005	0.372	0.468	0.08243745796988078	0.0012538115679339157	0.548	0
001116	1.2823758081758272	1.0067830690377193	1.9140667391953632	36180	1.007548440273971	1.1974829028534548	1.4400000000000002	1.56	1.56	1.4280000000000002	1.272	1.7160000000000002	0.08489290532237237	0.000765371236251644	1.4960000000000002	0
001117	0.5800114992306431	0.9930496383451106	1.8824216620827348	23190	0.9908907410233263	0.7675408655934665	0.6000000000000001	0.552	0.28800000000000003	0.20400000000000001	0.252	0.252	0.18752936636282336	0.0021588973217843144	0.35800000000000004	0
001118	0.9645586076311206	0.9904916650333189	1.8728392393850315	36210	0.985846635274341	1.1984758405838474	1.02	0.624	0.504	0.372	0.324	0.30000000000000004	0.23391723295272682	0.004645029758977848	0.524	0
001119	0.5855367874230483	1.0167597679489728	1.9297969704707312	21660	1.0158287001322601	0.7169010413434448	0.804	0.9	0.9	1.4520000000000002	1.476	1.584	0.13136425392039652	0.0009310678167127051	1.186	0
001120	0.5445674447351063	1.0056589762984465	1.90462339752738	17040	1.0025775455952668	0.563988630862987	0.5760000000000001	0.612	0.624	0.5880000000000001	0.7080000000000001	0.49200000000000005	0.019421186127880685	0.0030814307031796773	0.6000000000000001	0
001121	1.31456606858422	0.9854814116194462	1.8699922889691785	40620	0.9843480248067479	1.344437686951557	0.9840000000000001	0.8400000000000001	0.6000000000000001	0.528	0.252	0.228	0.029871618367337094	0.001133386812698367	0.5720000000000002	0
001122	1.09720585529042	1.01785187111562	1.931668112031081	34650	1.0168136531237397	1.1468430786034332	1.3800000000000001	1.788	2.148	2.724	2.8800000000000003	3.228	0.049637223313013124	0.001038217991880197	2.358	0
001123	0.8583306737589268	1.0102091178831245	1.9164001532690949	26310	1.0087767295819445	0.8708063895542951	1.056	1.008	1.308	1.092	1.4400000000000002	1.308	0.012475715795368325	0.0014323883011799765	1.2020000000000002	0
001124	0.8561279077457535	1.015066530970212	1.9214708941040337	34320	1.011445924398748	1.1359207635691146	1.056	1.476	1.224	1.7160000000000002	1.848	2.112	0.2797928558233611	0.0036206065714641245	1.572	0
001125	1.0329111915233562	1.0064254311566152	1.9060444829082228	34800	1.0033255928444271	1.151807767255396	1.4280000000000002	0.9720000000000001	1.02	1.296	1.236	1.1760000000000002	0.11889657573203971	0.0030998383121880746	1.188	0
001126	1.1981820144579451	0.9866361132924633	1.87937627114964	34320	0.9892876731564483	1.1359207635691146	0.9720000000000001	0.888	0.49200000000000005	0.40800000000000003	0.30000000000000004	0.24000000000000002	0.0622612508888305	0.00265155986398502	0.5500000000000002	0
001127	1.1509164211082585	1.0003870578944376	1.8958594140091356	37230	0.9979642592643493	1.2322357234171952	1.2000000000000002	1.1520000000000001	0.888	0.912	0.9840000000000001	0.6960000000000001	0.08131930230893669	0.0024227986300883186	0.972	0
001128	1.002797780561827	1.0057065985763587	1.9165475786304185	26760	1.0088543330373605	0.8857004555101838	1.1760000000000002	1.104	0.9960000000000001	1.1400000000000001	1.2000000000000002	1.008	0.11709732505164305	0.0031477344610018054	1.104	0
001129	1.2404290679259113	1.0094960228826297	1.9162075809664532	41280	1.0086753611608787	1.3662823170201939	1.4520000000000002	1.608	1.812	1.356	1.9080000000000001	1.9080000000000001	0.12585324909428253	0.0008206617217509926	1.6740000000000002	0
001130	1.385179365090602	0.9905378146068088	1.88147333984588	42390	0.990391552269322	1.4030210130447194	1.1640000000000001	0.9840000000000001	0.756	0.6000000000000001	0.7200000000000001	0.276	0.017841647954117468	0.00014626233748682438	0.75	0
001131	1.1320387163274914	0.9796717732106552	1.8633700465241176	29700	0.9808621327477061	0.983008353088657	0.768	0.5880000000000001	0.444	0.30000000000000004	0.132	0.12000000000000001	0.14903036323883445	0.0011903595370508224	0.39200000000000007	0
001132	1.2103056186089876	0.9815461301389785	1.8733629669768723	29970	0.9861223210210719	0.9919447926621902	0.7200000000000001	0.756	0.504	0.34800000000000003	0.252	0.10800000000000001	0.2183608259467974	0.004576190882093378	0.448	0
001133	2.053539504888301	1.016324653653585	1.931383716645913	62070	1.0166639498135681	2.054388164182254	2.7	3.048	3.636	4.524	4.896	5.424	0.0008486592939527249	0.0003392961599830713	4.038	0
001134	0.6048741221429288	1.0061406450586396	1.9123007667952372	17730	1.0066188474333044	0.5868261986620165	0.6960000000000001	0.672	0.636	0.6960000000000001	0.792	0.6000000000000001	0.01804792348091233	0.0004782023746647823	0.682	0
001135	0.9402640723984095	1.0042872884864718	1.90596560726899	31050	1.003284073379271	1.0276905509563232	0.8520000000000001	1.1640000000000001	1.02	1.068	0.936	0.768	0.08742647855791374	0.0010032151072008055	0.968	0
001136	0.8845666695979257	1.0047396433968057	1.906819588524328	30210	1.0037336018435714	0.9998882945053308	0.9480000000000001	1.1760000000000002	0.8520000000000001	0.7200000000000001	1.008	0.9	0.11532162490740505	0.0010060415532342493	0.9340000000000002	0
001137	1.0033629603345624	0.9846378256584682	1.8730142025744976	31590	0.985938734408108	1.0455634301033896	0.756	0.516	0.54	0.312	0.28800000000000003	0.12000000000000001	0.04220046976882719	0.0013009087496397287	0.422	0
001138	0.7538716990802201	0.9957975246073686	1.8933271644119003	18660	0.9966313046291565	0.6176072683041864	0.648	0.648	0.5760000000000001	0.48000000000000004	0.444	0.276	0.13626443077603367	0.000833780021787911	0.512	0
001139	1.1297287765951933	1.0196657784204728	1.93450767478632	33480	1.0183083747896644	1.1081185071181223	1.3920000000000001	2.1	2.3640000000000003	2.94	3.684	3.744	0.02161026947707101	0.0013574036308083848	2.704	0
001140	1.1438040377994545	0.9840498372880393	1.871132118381993	33570	0.9849480213081981	1.1110973203093002	0.924	0.516	0.5880000000000001	0.372	0.30000000000000004	0.132	0.0327067174901543	0.0008981840201588431	0.47200000000000003	0
001141	0.9215667194285184	1.008104485412335	1.9115795072624735	29760	1.0062391825541297	0.9849942285494421	1.2000000000000002	0.9720000000000001	1.1640000000000001	1.056	1.296	1.224	0.06342750912092365	0.0018653028582054088	1.1520000000000001	0
001142	1.1662292620192112	0.9849979116694955	1.8655031663841464	36450	0.9819849888863551	1.206419342426988	0.8520000000000001	0.8520000000000001	0.444	0.372	0.312	0.168	0.04019008040777683	0.0030129227831403593	0.5	0
001143	1.3907671882184955	0.9904115667294502	1.885714861714896	40770	0.9926242532802133	1.34940237560352	1.032	1.068	0.876	0.7200000000000001	0.42000000000000004	0.34800000000000003	0.04136481261497549	0.002212686550763121	0.7440000000000001	0
001144	1.9085166316243096	0.9754288662103414	1.8644208802601323	46050	0.9814152826823599	1.5241594161526146	1.32	0.8160000000000001	0.624	0.28800000000000003	0.24000000000000002	0.12000000000000001	0.384357215471695	0.005986416472018474	0.5680000000000001	0
001145	0.4915725142937666	0.9913891526291436	1.8818507596415357	12870	0.9905902228374137	0.425970286338418	0.43200000000000005	0.372	0.36000000000000004	0.156	0.192	0.156	0.06560222795534859	0.0007989297917299076	0.27799999999999997	0
001146	0.6173157023527476	0.9942799865477246	1.8812638251389064	26550	0.9902812655108182	0.8787498913974358	0.612	0.468	0.5640000000000001	0.192	0.324	0.264	0.2614341890446882	0.003998721036906461	0.4040000000000001	0
001147	0.928646647954522	1.0107347184882076	1.9257354935534368	25590	1.0136907732515343	0.8469758840248731	1.104	1.1880000000000002	1.3920000000000001	1.4040000000000001	1.284	1.6440000000000001	0.08167076392964889	0.002956054763326721	1.336	0
001148	0.6860511853559144	1.0156034863847128	1.922928074996312	21000	1.0122129720179074	0.6950564112748079	0.792	0.9600000000000001	1.596	1.344	1.524	1.608	0.009005225918893522	0.003390514366805375	1.304	0
001149	0.9291127872017798	0.9983542293713317	1.9031565879831247	24660	1.0018054295356593	0.816194814382703	0.924	0.876	0.756	0.6000000000000001	0.5640000000000001	0.54	0.11291797281907678	0.00345120016432765	0.71	0
001150	1.7542627130879174	0.9836768584277853	1.8666316970810095	57390	0.9825790378398956	1.8994898782410108	1.32	0.9960000000000001	0.924	0.456	0.312	0.276	0.14522716515309342	0.001097820587889653	0.714	0
001151	1.4347381109497228	1.012313981436339	1.9209010844095311	44250	1.0111459814253956	1.4645831523290596	1.596	1.872	2.2800000000000002	2.8320000000000003	2.8560000000000003	2.184	0.029845041379336745	0.0011680000109435262	2.27	0
001152	0.8813343827901914	1.0146714856113592	1.931220852838263	25650	1.0165782196914075	0.8489617594856582	1.044	1.308	1.7040000000000002	1.512	1.9080000000000001	2.004	0.032372623304533166	0.0019067340800482668	1.5800000000000003	0
001153	1.2966172367474194	1.0125807349252955	1.92467724055162	38880	1.01313371787851	1.2868472985887873	1.4040000000000001	1.9800000000000002	2.016	2.2560000000000002	2.484	2.2680000000000002	0.00976993815863203	0.000552982953214487	2.068	0
001154	0.9312830402211393	0.9825408766557105	1.870463732963388	24930	0.9845961889126881	0.8251312539562363	0.636	0.672	0.312	0.276	0.168	0.12000000000000001	0.10615178626490296	0.002055312256977526	0.36400000000000005	0
001155	0.9992388767328055	1.0142397687421865	1.9304152650741004	27840	1.0161541651489692	0.9214462138043168	1.284	1.4040000000000001	1.62	1.824	2.148	2.184	0.07779266292848874	0.0019143964067827035	1.7439999999999998	0
001156	1.1038593241393866	1.0062670277413515	1.9097534168843453	36750	1.0052779441215265	1.216348719730914	1.1400000000000001	1.284	1.512	1.1760000000000002	1.1640000000000001	1.248	0.11248939559152737	0.0009890836198249708	1.254	0
001157	1.2179058962842608	0.9911206974807804	1.881544534657976	39780	0.9904290286124473	1.3166354305005648	1.044	0.9720000000000001	0.768	0.504	0.34800000000000003	0.42000000000000004	0.09872953421630393	0.0006916688683330507	0.676	0
001158	0.6125986769722915	1.0159815318623737	1.925005006162236	20640	1.0133062509062196	0.6831411585100969	0.804	0.8160000000000001	1.2000000000000002	1.3800000000000001	1.344	1.56	0.0705424815378054	0.0026752809561541024	1.1840000000000002	0
001159	0.8634444007103483	0.9805429024250267	1.871366757982655	19740	0.9850715335968935	0.6533530265983194	0.5880000000000001	0.43200000000000005	0.396	0.20400000000000001	0.14400000000000002	0.084	0.21009137411202894	0.004528631171866748	0.308	0
001160	1.039223911333789	0.9912705335655401	1.875979820082044	38700	0.9874998102227546	1.2808896722064318	1.044	0.6000000000000001	0.624	0.528	0.40800000000000003	0.276	0.2416657608726427	0.003770723342785498	0.5800000000000001	0
001161	1.5083032137398074	0.9801960413925989	1.8711735446929636	38250	0.9849698277657005	1.265995606250543	1.1640000000000001	0.78	0.528	0.40800000000000003	0.168	0.192	0.24230760748926428	0.004773786373101663	0.5400000000000001	0
001162	2.023387124264943	0.9802161337097036	1.8681182052166805	46770	0.9833615230703634	1.5479899216820365	1.26	1.092	0.804	0.66	0.264	0.192	0.4753972025829063	0.0031453893606597783	0.7120000000000002	0
001163	0.676396211355228	0.9874830737056108	1.8685111896670985	23580	0.9835683867402462	0.7804490560885701	0.648	0.372	0.336	0.252	0.18000000000000002	0.14400000000000002	0.10405284473334209	0.003914686965364678	0.322	0
001164	1.0318261537962776	1.008488529694311	1.912990320121404	32220	1.0069818224351883	1.0664151224416338	1.1760000000000002	1.332	1.284	1.224	1.5	1.368	0.03458896864535621	0.0015067072591226083	1.314	0
001165	1.1812517907881661	0.9915378125994245	1.8788598069791904	35160	0.9890158108129165	1.163723020020107	0.9840000000000001	0.8160000000000001	0.8160000000000001	0.612	0.42000000000000004	0.324	0.017528770768059143	0.002522001786508077	0.662	0
001166	1.531757005461977	0.9724434224995548	1.8663662351224677	30870	0.9824393009243515	1.0217329245739677	0.8160000000000001	0.528	0.504	0.324	0.168	0.048	0.5100240808880092	0.009995878424796656	0.3980000000000001	0
001167	1.1709601970820256	0.9845236756233293	1.8658395102200716	36990	0.9821620374188554	1.2242922215740546	1.044	0.6960000000000001	0.40800000000000003	0.36000000000000004	0.28800000000000003	0.18000000000000002	0.053332024492029007	0.0023616382044738815	0.49600000000000005	0
001168	0.9356210975165548	1.016678116609493	1.9319193338444631	27960	1.0169458941480745	0.9254179647258871	1.32	1.248	1.86	1.9440000000000002	2.2920000000000003	2.628	0.010203132790667646	0.0002677775385815373	1.882	0
001169	0.5332964411023329	1.00302737047345	1.9069449976193604	16230	1.0037996161237992	0.5371793121423872	0.504	0.684	0.54	0.49200000000000005	0.36000000000000004	0.528	0.0038828710400543587	0.0007722456503491681	0.518	0
001170	0.6022055465687137	0.9963007875500053	1.882926520739199	25470	0.9911564943230744	0.8430041331033028	0.7200000000000001	0.36000000000000004	0.504	0.384	0.28800000000000003	0.30000000000000004	0.24079858653458908	0.005144293226930885	0.426	0
001171	0.8049177183290764	0.9857983908675263	1.8775715782445024	24600	0.9883376981715064	0.8142089389219178	0.7320000000000001	0.384	0.42000000000000004	0.276	0.20400000000000001	0.132	0.009291220592841376	0.0025393073039801095	0.35800000000000004	0
001172	1.735712366997717	1.0097369844245598	1.914251494108146	55050	1.0076456936875513	1.8220407352703893	1.9680000000000002	2.2920000000000003	2.2560000000000002	2.532	2.628	2.496	0.08632836827267232	0.002091290737008533	2.3620000000000005	0
001173	0.8826277869406818	1.011947413090106	1.924405296883125	24510	1.0129905690460146	0.8112301257307402	1.044	1.308	1.272	1.32	1.5	1.6920000000000002	0.07139766120994162	0.0010431559559085368	1.356	0
001174	0.985294026734489	1.0103621933046605	1.9194001537635577	27300	1.0103559043082593	0.9035733346572503	1.2000000000000002	1.356	1.272	1.296	1.536	1.6680000000000001	0.08172069207723864	6.288996401204727e-06	1.388	0
001175	0.6628844965035179	1.0088444947291977	1.917522328514237	18240	1.0093674330797926	0.6037061400786903	0.792	0.9840000000000001	0.672	0.8160000000000001	0.9	1.032	0.059178356424827605	0.0005229383505949148	0.8660000000000001	0
001176	1.2677418746812057	0.9998999783014554	1.886536001532682	50340	0.9930564942913104	1.666149511598754	1.1880000000000002	1.1520000000000001	1.344	0.924	0.9600000000000001	0.7200000000000001	0.3984076369175482	0.006843484010145007	1.048	0
001177	1.297616491941282	0.9918264865581172	1.8897298741968995	38160	0.9947377216776756	1.2630167930593652	1.248	0.9840000000000001	0.78	0.528	0.444	0.468	0.03459969888191683	0.0029112351195583752	0.7420000000000001	0
001178	0.6484856952217566	0.9862841897136829	1.8697330371949048	21090	0.9842115568793456	0.6980352244659856	0.504	0.30000000000000004	0.456	0.252	0.168	0.096	0.04954952924422906	0.00207263283433734	0.296	0
001179	1.0599732168626652	1.00506280789711	1.910545640825736	32010	1.0056949640614015	1.0594645583288858	1.1520000000000001	1.284	1.056	0.9840000000000001	1.344	0.9840000000000001	0.0005086585337794602	0.0006321561642914642	1.1340000000000001	0
001180	1.0508740487831492	1.016863570835587	1.932548577466089	30390	1.0172771226348032	1.0058459208876864	1.284	1.56	2.052	2.7	2.616	2.628	0.04502812789546273	0.0004135517992160942	2.14	0
001181	0.9191775039239929	0.9923108940969471	1.8856950342984975	25110	0.9926138162969786	0.8310888803385917	0.7080000000000001	0.7200000000000001	0.672	0.49200000000000005	0.34800000000000003	0.264	0.08808862358540115	0.00030292220003158565	0.5339999999999999	0
001182	0.8347250599439486	1.0117388811921468	1.9213121054458175	23130	1.0113623394005644	0.7655549901326814	1.02	1.044	1.2000000000000002	1.5	1.488	1.368	0.06917006981126728	0.00037654179158241874	1.2700000000000002	0
001183	0.6778982932272626	0.9878985443436997	1.8635286449754696	26850	0.9809456176226152	0.8886792687013616	0.66	0.34800000000000003	0.42000000000000004	0.20400000000000001	0.21600000000000003	0.14400000000000002	0.21078097547409902	0.006952926721084496	0.332	0
001184	0.6151234036327243	1.0170958153271907	1.9288170374953677	18990	1.0153128717545539	0.6285295833385048	0.912	0.924	0.924	1.4400000000000002	1.6560000000000001	1.776	0.013406179705780508	0.0017829435726368636	1.272	0
001185	1.0286314672911354	0.9965781709991803	1.8942307426051024	28950	0.9971069404994131	0.9581849098288424	0.9600000000000001	1.044	0.744	0.48000000000000004	0.684	0.48000000000000004	0.070446557462293	0.0005287695002327286	0.7320000000000001	0
001186	1.40576536488736	1.0128449467578733	1.927029776410894	39840	1.0143720727316416	1.3186213059613499	1.596	2.076	2.2800000000000002	2.3640000000000003	2.628	2.676	0.08714405892601018	0.0015271259737683618	2.27	0
001187	0.49527730115865104	0.9934457012780193	1.8631396668484037	27960	0.9807408628472459	0.9254179647258871	0.43200000000000005	0.396	0.34800000000000003	0.264	0.192	0.18000000000000002	0.43014066356723607	0.012704838430773413	0.302	0
001188	0.48763564419992134	0.9971502908834484	1.8844680067999688	17580	0.9919679194653794	0.5818615100100535	0.40800000000000003	0.516	0.384	0.312	0.264	0.24000000000000002	0.09422586581013215	0.005182371418068987	0.35400000000000004	0
001189	0.6551009452497405	1.0004063020764817	1.893961654767621	23640	0.9969652949520561	0.7824349315493552	0.792	0.6000000000000001	0.468	0.49200000000000005	0.54	0.444	0.12733398629961468	0.0034410071244256324	0.556	0
001190	0.736843182664493	0.9963649430105331	1.8931967173355664	21570	0.9965626383984514	0.713922228152267	0.636	0.66	0.6000000000000001	0.504	0.34800000000000003	0.336	0.022920954512225977	0.0001976953879182508	0.514	0
001191	1.5008647371679602	0.9810829106694361	1.873776199585509	33570	0.9863398431491023	1.1110973203093002	1.008	0.672	0.7320000000000001	0.384	0.396	0.10800000000000001	0.38976741685866	0.005256932479666188	0.55	0
001192	0.6799160538055197	1.0043398770196614	1.9103548145212497	20550	1.0055945147189038	0.6801623453189192	0.8280000000000001	0.612	0.8400000000000001	0.612	0.612	0.7080000000000001	0.0002462915133994992	0.001254637699242389	0.7020000000000001	0
001193	0.7751080528797155	1.0154013502710189	1.9281285689988887	25350	1.0149504677977845	0.8390323821817325	0.936	1.284	1.3800000000000001	1.356	1.764	1.9680000000000002	0.06392432930201697	0.0004508824732343264	1.4480000000000002	0
001194	0.8721340264320175	1.0096138945956024	1.915347234051699	28200	1.008222481867642	0.9333614665690277	1.08	1.008	1.056	1.476	1.248	1.236	0.0612274401370102	0.001391412727960395	1.184	0
001195	0.9020598824283469	1.0129153320735587	1.920491699701054	30330	1.0109304847992584	1.003860045426901	1.032	1.356	1.56	1.3920000000000001	1.536	1.9200000000000002	0.10180016299855421	0.001984847274300261	1.466	0
001196	1.688426782040488	0.9732630662311609	1.8639291237995157	35760	0.9811564262669888	1.1835817746279587	1.104	0.7080000000000001	0.516	0.192	0.20400000000000001	0.084	0.5048450074125292	0.007893360035827968	0.46800000000000014	0
001197	0.9202132649178311	0.9942954944382333	1.8892925090058743	25320	0.994507496363676	0.8380394444513398	0.792	0.744	0.684	0.48000000000000004	0.504	0.30000000000000004	0.08217382046649124	0.00021200192544268415	0.5840000000000001	0
001198	0.7613096617942643	0.9852977998798355	1.8777996229155085	20310	0.9884577389453624	0.6722188434757785	0.648	0.468	0.336	0.192	0.228	0.12000000000000001	0.08909081831848575	0.0031599390655269177	0.332	0
001199	0.8871662891044301	0.9952992447060484	1.8915998518683883	24990	0.9957220620079651	0.8271171294170214	0.744	0.888	0.5640000000000001	0.5880000000000001	0.396	0.372	0.06004915968740865	0.0004228173019167336	0.592	0
001200	0.8328520463594714	1.004049525996744	1.904259008460542	27930	1.002385734291916	0.9244250269954946	0.8520000000000001	0.936	0.8520000000000001	0.8520000000000001	0.8640000000000001	0.6960000000000001	0.09157298063602315	0.0016637917048278883	0.8420000000000001	0
001201	0.6788020416365116	0.9980596035154813	1.898447681642985	22410	0.9993267013172281	0.7417244846032593	0.636	0.672	0.48000000000000004	0.5640000000000001	0.36000000000000004	0.372	0.06292244296674776	0.0012670978017468304	0.514	0
001202	0.5497103363474923	0.9813459167736545	1.867073063989191	19710	0.9828113696237465	0.6523600888679268	0.49200000000000005	0.336	0.14400000000000002	0.156	0.060000000000000005	0.096	0.10264975252043451	0.0014654528500920305	0.21400000000000005	0
001203	0.30613917344266334	0.989281794483929	1.8752746353902503	11730	0.9871286070030485	0.3882386525834999	0.34800000000000003	0.132	0.168	0.132	0.132	0.060000000000000005	0.08209947914083654	0.0021531874808804474	0.162	0
001204	1.2016739886100132	0.9863735933296407	1.8641020807275053	39120	0.9812474693217905	1.294790800431928	1.032	0.648	0.636	0.456	0.264	0.228	0.09311681182191478	0.005126124007850175	0.5440000000000002	0
001205	0.8366875542142871	1.0173020179136179	1.935862210536548	23970	1.0190213908796943	0.7933572465836736	1.296	1.104	1.572	1.7280000000000002	2.22	2.58	0.04333030763061352	0.0017193729660764934	1.7500000000000002	0
001206	0.8073599884096893	0.9889327920301113	1.8803474625293968	27060	0.9897989000326296	0.8956298328141097	0.636	0.5880000000000001	0.43200000000000005	0.34800000000000003	0.24000000000000002	0.18000000000000002	0.08826984440442043	0.0008661080025182955	0.4040000000000001	0
001207	1.2227735145235732	0.9999349428048508	1.9044872821477	37560	1.0025058956179251	1.2431580384515135	1.32	1.08	0.888	1.104	1.056	0.648	0.020384523927940323	0.00257095281307429	1.016	0
001208	0.36946053274058327	0.9860979537715044	1.868038920998046	14040	0.9833197885324876	0.4646948578237287	0.336	0.18000000000000002	0.18000000000000002	0.14400000000000002	0.096	0.060000000000000005	0.09523432508314544	0.002778165239016861	0.166	0
001209	0.7305170055389719	0.981666267802035	1.868752896085324	19080	0.9836956189415589	0.6315083965296826	0.49200000000000005	0.396	0.324	0.228	0.10800000000000001	0.084	0.09900860900928932	0.0020293511395238495	0.2720000000000001	0
001210	1.4869743439115772	0.9790773286173909	1.8650803138734224	41490	0.981762402923744	1.373232881132942	0.9840000000000001	0.804	0.48000000000000004	0.42000000000000004	0.192	0.132	0.11374146277863528	0.002685074306353008	0.5020000000000001	0
001211	1.2617515961696033	1.0172537302791462	1.9340283971871155	37650	1.0180560871407291	1.2461368516426914	1.6920000000000002	2.016	2.2920000000000003	2.8080000000000003	2.976	3.9480000000000004	0.015614744526911917	0.0008023568615829202	2.622	0
001212	1.9734257983422372	1.0053090325870566	1.910544005173696	52770	1.005694103068089	1.746577467760553	2.2920000000000003	2.3160000000000003	1.836	2.052	2.2680000000000002	2.016	0.2268483305816842	0.00038507048103242347	2.1300000000000003	0
001213	0.5042738603659148	0.9975876758266599	1.8926355666407415	17430	0.9962672534488298	0.5768968213580906	0.49200000000000005	0.504	0.396	0.276	0.276	0.30000000000000004	0.0726229609921758	0.0013204223778300328	0.37399999999999994	0
001214	0.6274444097584428	1.0079889651876075	1.91880606726464	18210	1.0100431822316907	0.6027132023482977	0.624	0.936	0.804	0.612	1.056	0.7200000000000001	0.024731207410145117	0.002054217044083151	0.7919999999999999	0
001215	1.0910888423915126	0.9782729034078749	1.8690051118937436	25890	0.9838283831964211	0.856905261328799	0.66	0.528	0.384	0.324	0.156	0.07200000000000001	0.23418358106271364	0.005555479788546203	0.35400000000000004	0
001216	0.5330763494111864	1.0048833267091632	1.906395006421686	16800	1.0035101054384956	0.5560451290198464	0.744	0.504	0.49200000000000005	0.552	0.48000000000000004	0.636	0.02296877960865995	0.001373221270667635	0.568	0
001217	0.8283734765036144	0.9949856795993113	1.8823241127740895	27630	0.990839391897529	0.9144956496915687	0.756	0.648	0.672	0.456	0.384	0.336	0.08612217318795434	0.00414628770178227	0.5419999999999999	0
001218	1.648509426123673	0.9797264344021668	1.8663971508267925	44370	0.9824555746879745	1.46855490325063	1.26	0.792	0.5760000000000001	0.42000000000000004	0.228	0.168	0.17995452287304303	0.0027291402858077296	0.5740000000000001	0
001219	1.1881920509326958	1.0075250935598044	1.9196025877738607	33870	1.0104624638483017	1.121026697613226	1.4040000000000001	1.4520000000000002	1.248	1.56	1.476	1.488	0.06716535331946982	0.0029373702884973873	1.438	0
001220	0.48087012791878864	1.0151054090480651	1.929196490415499	13920	1.015512612542065	0.4607231069021584	0.5880000000000001	0.756	0.792	0.9	1.2000000000000002	1.068	0.02014702101663024	0.0004072034939999192	0.884	0
001221	1.2467764962559695	0.9979460098568445	1.903376574137526	33660	1.001921228374963	1.1140761335004778	1.1280000000000001	1.272	0.9480000000000001	0.888	0.7200000000000001	0.66	0.13270036275549169	0.003975218518118551	0.936	0
001222	0.9730846356631287	0.9757176657543781	1.866942257107206	25920	0.9827425139944092	0.8578981990591915	0.5640000000000001	0.456	0.28800000000000003	0.28800000000000003	0.084	0.060000000000000005	0.11518643660393724	0.007024848240031023	0.29000000000000004	0
001223	0.9117508366360403	0.997793340748521	1.8929547966794285	26610	0.996435293424125	0.8807357668582209	1.044	0.6960000000000001	0.612	0.672	0.648	0.43200000000000005	0.031015069777819426	0.001358047324396039	0.6840000000000002	0
001224	1.1977797424263157	0.9768399729917595	1.8627034452515832	31890	0.9805112395115021	1.0554928074073155	0.8160000000000001	0.54	0.40800000000000003	0.228	0.156	0.084	0.14228693501900014	0.0036712665197425887	0.37200000000000005	0
001225	1.1779197810948856	0.9878819540939887	1.887733251555251	28680	0.9936867165130102	0.9492484702553091	0.888	0.684	0.672	0.5760000000000001	0.396	0.18000000000000002	0.22867131083957648	0.005804762419021503	0.5660000000000001	0
001226	0.8813606547296838	0.9887508114311869	1.8700445875960103	32400	0.9843755543587818	1.0723727488239894	0.756	0.612	0.48000000000000004	0.336	0.228	0.228	0.19101209409430553	0.004375257072405159	0.44	0
001227	0.4869900825360638	1.016171252580333	1.9274736532343637	17220	1.0146057257135375	0.5699462572453425	0.6000000000000001	0.768	0.9	0.9720000000000001	1.248	1.212	0.08295617470927874	0.0015655268667955635	0.9500000000000001	0
001228	1.0608679034160968	1.0173778328681777	1.935297650366812	33690	1.018724211211499	1.1150690712308704	1.332	1.824	2.088	2.064	2.8440000000000003	3.18	0.054201167814773576	0.0013463783433211862	2.222	0
001229	0.9059496414962533	0.9983611925471613	1.8988362936702643	24660	0.9995312633807859	0.816194814382703	0.8640000000000001	0.804	0.756	0.684	0.5880000000000001	0.456	0.08975482711355032	0.0011700708336246368	0.6920000000000002	0
001230	0.6635825561526918	0.9950924192505347	1.8886113030683076	21000	0.994148915356104	0.6950564112748079	0.624	0.49200000000000005	0.504	0.396	0.36000000000000004	0.24000000000000002	0.03147385512211609	0.0009435038944307639	0.436	0
001231	0.9063856023515731	1.021295951384785	1.935708377931021	31710	1.018940414705464	1.04953518102496	1.26	1.7280000000000002	1.8	2.436	3.708	3.492	0.14314957867338696	0.002355536679321091	2.404	0
001232	0.7438618926000524	1.0139875883945848	1.9199343021147597	24480	1.0106370754540235	0.8102371880003475	0.936	0.9600000000000001	1.272	1.4160000000000001	1.7160000000000002	1.4160000000000001	0.06637529540029508	0.003350512940561323	1.2860000000000003	0
001233	0.4553558911565934	1.0130116690779956	1.9249862936066289	14760	1.0132964007762169	0.4885253633531507	0.552	0.624	0.744	0.7080000000000001	1.032	0.8160000000000001	0.033169472196557304	0.0002847316982212966	0.746	0
001234	0.5806025712511851	1.0071101669478748	1.9246741407291352	14220	1.0131320861583377	0.47065248420608424	0.54	0.792	0.7320000000000001	0.78	0.684	0.624	0.10995008704510084	0.0060219192104629116	0.6920000000000001	0
001235	1.2481353770378656	0.9945161964931608	1.883256369574484	37800	0.9913301239425187	1.2511015402946544	1.092	1.104	0.756	0.78	0.636	0.43200000000000005	0.0029661632567887786	0.0031860725506420717	0.8000000000000002	0
001236	1.0067461620577245	1.000993305580195	1.893773317169228	34920	0.9968661556432639	1.1557795181769663	0.8640000000000001	1.1280000000000001	0.936	0.936	0.8280000000000001	0.5880000000000001	0.14903335611924184	0.004127149936931085	0.88	0
001237	1.1773666492337682	0.9943115122493815	1.889424433822227	36870	0.9945769404641495	1.2203204706524842	1.02	1.056	0.804	0.684	0.43200000000000005	0.504	0.042953821418715954	0.00026542821476793765	0.75	0
001238	1.2486658313301082	1.0120093612764998	1.9230189331145515	35520	1.012260798958026	1.175638272784818	1.476	1.6560000000000001	2.076	1.824	2.3400000000000003	2.196	0.0730275585452902	0.0002514376815261343	1.928	0
001239	0.8704401743815308	1.0018829776949782	1.9032781258938731	27930	1.001869406057429	0.9244250269954946	0.8400000000000001	0.924	0.8160000000000001	0.8160000000000001	0.756	0.5880000000000001	0.053984852613963796	1.3571637549336657e-05	0.79	0
001240	0.8052659649822005	0.986991228838097	1.873688867069374	20610	0.9862938720559241	0.6821482207797044	0.6000000000000001	0.6000000000000001	0.42000000000000004	0.264	0.192	0.168	0.1231177442024961	0.0006973567821728643	0.37400000000000005	0
001241	1.8561750357513422	0.9973353688322517	1.893557250506924	56700	0.9967524199912401	1.8766523104419814	1.848	1.596	1.512	1.212	0.924	1.032	0.020477274690639202	0.0005829488410116213	1.3539999999999999	0
001242	1.0171081206266077	0.9880820578429429	1.8785907990123103	32880	0.9888742073087643	1.0882597525102706	0.804	0.612	0.54	0.516	0.30000000000000004	0.18000000000000002	0.07115163188366291	0.0007921494658214012	0.49200000000000005	0
001243	0.7580161456385769	1.0059439562870955	1.9051789732334696	24360	1.0028699959182688	0.8062654370787772	0.768	0.8280000000000001	1.104	0.78	0.8520000000000001	0.768	0.04824929144020029	0.003073960368826789	0.8500000000000001	0
001244	0.9519570495634644	1.0100628691626834	1.9189859412728	27150	1.0101378663786205	0.8986086460052874	1.02	1.284	1.548	1.224	1.368	1.5	0.05334840355817694	7.49972159370671e-05	1.324	0
001245	0.7809810315708636	1.0025107379742804	1.9073987025374923	25590	1.004038442531075	0.8469758840248731	0.888	0.7080000000000001	0.7320000000000001	0.744	0.756	0.5640000000000001	0.06599485245400949	0.00152770455679474	0.7320000000000001	0
001246	1.4049272643881323	1.0084271320369986	1.9214717940869432	36990	1.0114463981420916	1.2242922215740546	1.608	1.764	1.74	1.7040000000000002	2.1	1.788	0.18063504281407772	0.003019266105092955	1.784	0
001247	1.338061617619546	1.0000760582837194	1.896988232145827	42720	0.9985584595237689	1.4139433280790379	1.356	1.1880000000000002	1.236	1.1880000000000002	0.8400000000000001	0.8640000000000001	0.07588171045949199	0.0015175987599505003	1.1119999999999999	0
001248	0.5368760140493434	1.0089906721369188	1.91393078730657	21210	1.0074768763568405	0.702006975387556	0.5640000000000001	0.744	0.804	0.636	0.66	0.8280000000000001	0.1651309613382126	0.0015137957800783752	0.7060000000000001	0
001249	0.776799301794856	1.0068708706820344	1.91204883018226	24630	1.006486230144547	0.8152018766523105	0.768	0.8640000000000001	0.9960000000000001	1.1760000000000002	1.008	0.7080000000000001	0.03840257485745446	0.0003846405374874351	0.92	0
001250	0.5748602884224339	0.9980371093419084	1.8851981461369056	23550	0.9923522585978919	0.7794561183581774	0.528	0.48000000000000004	0.6000000000000001	0.36000000000000004	0.36000000000000004	0.28800000000000003	0.20459582993574355	0.005684850744016479	0.4360000000000001	0
001251	1.3154016352777584	0.9876434251890923	1.885594744449012	30900	0.9925610245738087	1.0227258623043602	1.02	0.804	0.648	0.6000000000000001	0.49200000000000005	0.192	0.2926757729733982	0.004917599384716365	0.626	0
001252	0.7454344278824582	0.9916385026627804	1.8797769454923745	23730	0.9894985847201954	0.7854137447405329	0.7200000000000001	0.624	0.336	0.372	0.24000000000000002	0.264	0.039979316858074765	0.0021399179425850567	0.426	0
001253	0.9642954283233742	0.9798512110014623	1.8689971083186343	27120	0.9838241701826045	0.8976157082748948	0.7080000000000001	0.48000000000000004	0.36000000000000004	0.228	0.14400000000000002	0.096	0.06667972004847944	0.003972959181142155	0.3360000000000001	0
001254	1.1348387274157978	0.9805522033488003	1.864173933684948	37920	0.9812852921070248	1.2550732912162246	0.9600000000000001	0.684	0.28800000000000003	0.252	0.20400000000000001	0.132	0.12023456380042674	0.0007330887582244205	0.4200000000000001	0
001255	1.033287071624998	0.9885215058905924	1.8749895295250243	30840	0.9869785297022213	1.0207399868435751	0.9720000000000001	0.636	0.444	0.5640000000000001	0.24000000000000002	0.252	0.012547084781422857	0.0015429761883710702	0.5180000000000001	0
001256	1.2371015062197117	1.0038999890068496	1.913504360970196	30510	1.007252409162825	1.0098176718092566	1.32	1.272	1.524	1.224	0.8400000000000001	1.356	0.22728383441045508	0.0033524201559753664	1.256	0
001257	1.17345031303628	0.9946400409703517	1.8891411356882917	29910	0.9944278147376875	0.989958917201405	0.9840000000000001	0.9720000000000001	0.8280000000000001	0.804	0.54	0.40800000000000003	0.18349139583487484	0.00021222623266425877	0.7560000000000001	0
001258	0.9807106850206381	0.9874485886883995	1.8832188291889145	26190	0.9913103630030733	0.8668346386327247	0.8280000000000001	0.624	0.49200000000000005	0.372	0.252	0.20400000000000001	0.11387604638791338	0.003861774314673827	0.46199999999999997	0
001259	0.9022721575886752	1.0130273128791039	1.9241093225421644	26820	1.0128347706720657	0.8876863309709689	1.008	1.344	1.6320000000000001	1.3800000000000001	1.6920000000000002	1.8	0.014585826617706243	0.00019254220703812663	1.4760000000000002	0
001260	1.785957468580923	1.00311578263434	1.9082382966636944	49080	1.0044803977330519	1.6244461269222654	1.7280000000000002	1.9680000000000002	1.9200000000000002	1.6680000000000001	1.6800000000000002	1.3800000000000001	0.16151134165865755	0.0013646150987118855	1.7240000000000002	0
001261	0.7840456498134133	1.0080136162736661	1.911284404337134	27270	1.006083842885947	0.9025803969268578	0.888	0.8520000000000001	1.116	0.9840000000000001	1.092	0.924	0.11853474711344447	0.001929773387719047	0.9760000000000001	0
001262	0.8188437212622657	1.0024236243974136	1.906788632138913	24990	1.0037173066657685	0.8271171294170214	0.8280000000000001	0.6960000000000001	1.008	0.804	0.7320000000000001	0.552	0.008273408154755746	0.001293682268354912	0.7700000000000001	0
001263	1.760265572552351	1.017791067489827	1.937082694326014	49140	1.0196638431585388	1.6264320023830505	2.2800000000000002	2.7600000000000002	3.4080000000000004	4.368	4.668	5.136	0.13383357016930053	0.0018727756687118013	3.77	0
001264	1.0860061229302727	0.9986947919735598	1.894036623889341	34620	0.9970047580596431	1.1458501408730406	1.02	1.1280000000000001	0.912	0.7080000000000001	0.636	0.672	0.059844017942767946	0.0016900339139167553	0.846	0
001265	0.7290338434294503	1.0142924080427824	1.928703444162933	22890	1.0152530771911896	0.7576114882895406	0.8280000000000001	1.116	1.272	1.4520000000000002	1.4280000000000002	1.572	0.02857764486009029	0.0009606691484072005	1.278	0
001266	0.9721272504679086	1.0040193547407816	1.90210233726468	35370	1.0012504809305374	1.170673584132855	1.02	0.9720000000000001	1.116	1.056	0.876	0.8520000000000001	0.19854633366494645	0.0027688738102442656	0.9820000000000001	0
001267	0.733997875908153	1.0113665093952577	1.922017314169223	20070	1.0117335552703064	0.6642753416326379	0.8280000000000001	1.044	1.044	1.1880000000000002	1.224	1.224	0.06972253427551511	0.00036704587504865493	1.0920000000000003	0
001268	0.8174257394057826	0.9992380715207688	1.9020300620432904	22650	1.0012124358691556	0.7496679864464	0.804	0.7080000000000001	0.768	0.552	0.6960000000000001	0.40800000000000003	0.06775775295938258	0.0019743643483868256	0.656	0
001269	1.261721038405724	0.9935741210099233	1.8871108261283247	38370	0.9933590770659395	1.2699673571721133	1.092	0.9600000000000001	0.9600000000000001	0.7200000000000001	0.456	0.468	0.00824631876638926	0.00021504394398375037	0.7760000000000001	0
001270	1.0389520247204496	0.9874999942672915	1.875108701173623	35130	0.9870412606437354	1.1627300822897144	0.9720000000000001	0.624	0.49200000000000005	0.372	0.276	0.228	0.12377805756926485	0.0004587336235560846	0.494	0
001271	0.7897785076706667	0.989454576560362	1.870719899112128	26430	0.9847310325930724	0.8747781404758654	0.7080000000000001	0.552	0.384	0.36000000000000004	0.228	0.20400000000000001	0.08499963280519873	0.0047235439672895785	0.4060000000000001	0
001272	1.0098137004085985	0.9830570434087051	1.865966553933255	27060	0.9822289121481652	0.8956298328141097	0.6960000000000001	0.468	0.456	0.43200000000000005	0.264	0.084	0.11418386759448884	0.0008281312605399327	0.39999999999999997	0
001273	1.6547632285440297	0.9892578417829571	1.88401695465615	46620	0.9917304894559232	1.5430252330300736	1.248	1.368	0.9480000000000001	0.6000000000000001	0.504	0.40800000000000003	0.11173799551395613	0.0024726476729661773	0.846	0
001274	1.2680934208583692	0.9857228656330058	1.8648673007473704	47340	0.9816502746272134	1.5668557385594957	1.1400000000000001	0.7320000000000001	0.516	0.48000000000000004	0.264	0.24000000000000002	0.2987623177011265	0.004072591005792381	0.5620000000000002	0
001275	1.0195185623729104	0.9899027441558548	1.877651058929878	31080	0.9883795361278024	1.0286834886867158	0.8160000000000001	0.804	0.636	0.372	0.30000000000000004	0.28800000000000003	0.009164926313805388	0.0015232080280523919	0.536	0
001276	0.4880099671004379	0.9928689817155468	1.892160758103352	11940	0.9960173182759964	0.39518921669624796	0.384	0.312	0.42000000000000004	0.276	0.276	0.10800000000000001	0.09282075040418997	0.0031483365604495495	0.29600000000000004	0
001277	1.3555918295463063	0.978690236213858	1.863781292829558	42360	0.9810786093026402	1.4020280753143268	0.924	0.804	0.372	0.36000000000000004	0.156	0.132	0.04643624576802052	0.0023883730887822585	0.458	0
001278	1.4779853201683473	1.0096019806785954	1.9197525747949216	43320	1.0105414157396004	1.4338020826868896	1.836	1.7160000000000002	2.016	2.052	2.112	2.244	0.04418323748145769	0.0009394350610050228	1.9960000000000002	0
001279	0.6999819754672902	1.0096071678761922	1.9107138961179069	22140	1.0057835322151252	0.732788045029726	0.7320000000000001	0.8400000000000001	1.116	1.044	1.1280000000000001	0.8640000000000001	0.03280606956243581	0.0038236356610670263	0.9540000000000001	0
001280	1.0563686491185218	0.995179859456466	1.8822569192401617	37440	0.9908040217931753	1.2391862875299433	0.936	0.9720000000000001	0.756	0.5880000000000001	0.468	0.468	0.1828176384114215	0.004375837663290749	0.6980000000000001	0
001281	0.9183434873087691	0.9825357329028503	1.8633772597838896	26040	0.9808659297462556	0.8618699499807618	0.66	0.54	0.384	0.24000000000000002	0.192	0.10800000000000001	0.056473537328007306	0.001669803156594707	0.35400000000000004	0
001282	0.9014503946651694	0.9980550895847647	1.8950265274513456	29880	0.9975258348692944	0.9889659794710124	0.7080000000000001	0.8520000000000001	0.912	0.744	0.48000000000000004	0.43200000000000005	0.08751558480584298	0.0005292547154703842	0.6880000000000001	0
001283	0.7433855758092466	1.0015245617773452	1.8930343143812736	23340	0.9964771508655754	0.7725055542454294	0.8280000000000001	0.672	0.624	0.756	0.5880000000000001	0.516	0.02911997843618286	0.005047410911769745	0.664	0
001284	1.454882761753702	0.9918946425860332	1.8883468674363333	38610	0.9940097186901296	1.277910859015254	1.08	0.9840000000000001	1.212	0.8520000000000001	0.54	0.36000000000000004	0.17697190273844798	0.002115076104096336	0.8380000000000001	0
001285	0.7588840891759907	1.0121824093074916	1.9318716378970504	17850	1.0169207874073118	0.5907979495835868	0.9	1.02	1.212	1.3800000000000001	1.056	1.56	0.16808613959240393	0.004738378099820251	1.188	0
001286	1.253091411740572	1.014663294767837	1.9283636071965955	39750	1.0150741899045714	1.3156424927701722	1.512	1.7280000000000002	2.3520000000000003	2.532	2.604	2.736	0.06255108102960016	0.0004108951367345348	2.244	0
001287	1.1922491550866752	0.9953063226321527	1.8919770972770984	36900	0.9959206407802529	1.2213134083828767	1.056	1.224	0.672	0.8280000000000001	0.48000000000000004	0.552	0.029064253296201548	0.0006143181481002014	0.8020000000000002	0
001288	1.7409565075209974	0.9888967241678178	1.8775548767951256	52680	0.9883289066707058	1.7435986545693754	1.596	1.284	0.756	0.624	0.612	0.40800000000000003	0.002642147048377952	0.0005678174971119887	0.88	0
001289	1.0659598959544243	0.9930996960827789	1.876097439824684	36480	0.9875617242541808	1.2074122801573806	1.1760000000000002	0.636	0.7200000000000001	0.516	0.468	0.372	0.14145238420295625	0.005537971828598165	0.648	0
001290	0.8256232811765725	0.9820346669859363	1.8689506943406864	20940	0.983799738259657	0.6930705358140228	0.66	0.444	0.336	0.21600000000000003	0.12000000000000001	0.12000000000000001	0.13255274536254968	0.0017650712737207197	0.31600000000000006	0
001291	0.9082143518337119	0.9996579947426437	1.908023192236111	20910	1.0043671685931952	0.6920775980836302	0.804	0.8520000000000001	0.8280000000000001	0.768	0.8280000000000001	0.40800000000000003	0.21613675375008168	0.0047091738505514735	0.7480000000000001	0
001292	1.0005134709545966	1.0015678001659005	1.9085681648528712	25710	1.0046540375402202	0.8509476349464434	1.032	0.924	0.9720000000000001	0.912	0.876	0.648	0.1495658360081532	0.003086237374319678	0.894	0
001293	0.7596201471910643	0.9976998293632742	1.8957896002379595	22260	0.9979275098894097	0.7367597959512964	0.684	0.8400000000000001	0.504	0.5640000000000001	0.396	0.42000000000000004	0.02286035123976793	0.0002276805261355319	0.568	0
001294	1.0103056077282635	0.9906679327072976	1.8823683789929977	29040	0.9908626932583983	0.9611637230200201	0.924	0.7320000000000001	0.54	0.43200000000000005	0.372	0.276	0.04914188470824343	0.00019476055110068113	0.5459999999999999	0
001295	1.28587214607539	1.0020865627688802	1.9109690522597529	34140	1.0059178442364767	1.1299631371867591	1.308	1.236	1.488	1.008	1.08	0.9720000000000001	0.1559090088886308	0.0038312814675964812	1.1820000000000002	0
001296	1.1059228313751117	0.9959665768370969	1.89352308117608	27960	0.99673443354631	0.9254179647258871	1.008	0.9840000000000001	0.744	0.756	0.5880000000000001	0.456	0.1805048666492246	0.0007678567092130884	0.7560000000000001	0
001297	0.6363803105908302	0.9986053287548787	1.8865589464244856	26010	0.9930685722870645	0.8608770122503693	0.444	0.9	0.5880000000000001	0.36000000000000004	0.456	0.324	0.22449670165953906	0.005536756467814263	0.512	0
001298	0.8747964459910721	1.0096460923976744	1.9150014541187976	29010	1.008040466254007	0.9601707852896275	1.068	1.044	1.212	1.1760000000000002	1.272	1.332	0.08537433929855542	0.001605626143667438	1.184	0
001299	2.2819287781541755	0.9966650848187059	1.899414949118046	62520	0.9998358626833753	2.0692822301381426	2.148	1.836	1.752	1.62	1.3920000000000001	0.924	0.2126465480160329	0.0031707778646694607	1.6119999999999999	0
001300	0.7437797788892893	1.002398435262641	1.9044701748412265	25410	1.0024968904774032	0.8410182576425176	0.936	0.7320000000000001	0.5880000000000001	0.6000000000000001	0.684	0.636	0.09723847875322833	9.845521476226082e-05	0.6960000000000001	0
001301	1.5686721048548857	0.9858656161261813	1.8750452779226905	41610	0.9870078751842603	1.3772046320545124	1.1760000000000002	0.9840000000000001	0.756	0.54	0.456	0.228	0.19146747280037335	0.0011422590580789649	0.6900000000000001	0
001302	0.716351698540176	1.006033130356415	1.9069178533450235	21540	1.003785327608822	0.7129292904218745	0.78	0.876	0.7320000000000001	0.876	0.768	0.78	0.003422408118301523	0.002247802747592953	0.802	0
001303	0.8785063757862752	0.9917064667108835	1.889388015021514	21810	0.9945577699174263	0.7218657299954077	0.7080000000000001	0.66	0.672	0.40800000000000003	0.264	0.28800000000000003	0.15664064579086756	0.00285130320654281	0.5	0
001304	0.8983644045764193	0.9868478561377405	1.8731523890442112	25500	0.9860114745896157	0.8439970708336954	0.7080000000000001	0.66	0.48000000000000004	0.276	0.168	0.228	0.054367333742723956	0.0008363815481248205	0.4200000000000001	0
001305	0.9879614460511001	1.0025599889243488	1.9071397791232905	31890	1.00390214744962	1.0554928074073155	1.092	0.9	1.008	0.8640000000000001	1.02	0.6960000000000001	0.0675313613562154	0.0013421585252710866	0.93	0
001306	0.8283482971481969	1.0115187863584063	1.92692308928569	24180	1.0143159135369826	0.8003078106964217	0.912	1.1880000000000002	1.212	1.3800000000000001	1.4160000000000001	1.356	0.02804048645177526	0.0027971271785762752	1.244	0
001307	0.7929204861554824	0.9975613347472756	1.8959615348076708	24330	0.9980180147835152	0.8052724993483846	0.912	0.636	0.612	0.444	0.456	0.468	0.012352013192902245	0.000456680036239554	0.588	0
001308	1.00147353504042	0.9790973853155188	1.862945547647194	26130	0.9806386801519401	0.8648487631719396	0.6960000000000001	0.54	0.34800000000000003	0.192	0.18000000000000002	0.084	0.13662477186848043	0.001541294836421292	0.34	0
001309	0.9322630380579591	1.006689928317271	1.9155677280069685	26100	1.0083385480090008	0.863855825441547	1.044	1.08	0.9600000000000001	1.344	1.068	1.008	0.06840721261641203	0.0016486196917298024	1.084	0
001310	1.1497404577095025	0.999638878689233	1.8955782377080737	35820	0.9978162504526523	1.1855676500887438	1.368	0.9480000000000001	0.912	0.912	0.684	0.8160000000000001	0.03582719237924126	0.0018226282365806368	0.9400000000000001	0
001311	1.1287187516360817	1.015090230917837	1.92994346281063	32760	1.0159058124531393	1.0842880015887004	1.32	1.9080000000000001	2.028	2.028	2.184	2.988	0.044430750047381284	0.0008155815353023677	2.076	0
001312	0.9997187124799218	1.01588898063406	1.9237502848357215	33210	1.0126457762792798	1.0991820675445891	1.212	1.4160000000000001	2.184	1.9800000000000002	2.2680000000000002	2.484	0.0994633550646673	0.0032432043547803158	1.9240000000000002	0
001313	1.4923065837207177	0.9851199092675537	1.878252355710191	34920	0.9886960536351286	1.1557795181769663	1.1280000000000001	0.9	0.744	0.444	0.396	0.21600000000000003	0.33652706554375134	0.0035761443675749183	0.638	0
001314	0.7881755703984978	0.9951394281648169	1.8961564343200268	21630	0.9981206082279669	0.7159081036130521	0.744	0.66	0.504	0.54	0.336	0.336	0.07226746678544571	0.0029811800631499574	0.5199999999999999	0
001315	1.2424006280197484	1.0016413424853223	1.9004376616265897	43530	1.000374209843237	1.4407526467996377	1.368	1.1520000000000001	1.092	1.116	1.116	0.8400000000000001	0.19835201877988928	0.0012671326420852225	1.114	0
001316	1.379470824842381	0.9849224394038634	1.8745671970083968	38160	0.9867562174600767	1.2630167930593652	1.1880000000000002	0.888	0.5880000000000001	0.30000000000000004	0.396	0.228	0.11645403178301583	0.00183377805621332	0.5980000000000001	0
001317	0.9383370348730922	0.9969493313571577	1.9047896813582108	24810	1.002665075988521	0.8211595030346659	1.056	0.672	0.5880000000000001	0.768	0.6000000000000001	0.396	0.11717753183842627	0.005715744631363262	0.6800000000000002	0
001318	0.7385961814036262	1.0014975019257364	1.900465585101334	26760	1.0003889085226767	0.8857004555101838	0.8160000000000001	0.8160000000000001	0.552	0.624	0.552	0.6000000000000001	0.1471042741065577	0.0011085934030596878	0.66	0
001319	0.6310369815595515	0.9933184644010321	1.881826428341831	19860	0.9905774150483406	0.6573247775198898	0.54	0.468	0.468	0.312	0.336	0.18000000000000002	0.026287795960338367	0.0027410493526914825	0.38400000000000006	0
001320	1.5514045238358674	0.9727159655302486	1.8677897841787447	29460	0.9831886450312912	0.9750648512455162	0.876	0.5760000000000001	0.444	0.28800000000000003	0.21600000000000003	0.048	0.5763396725903511	0.010472679501042581	0.4080000000000001	0
001321	0.7830368948485682	1.0188790815614528	1.934382483565668	24660	1.0182424751966561	0.816194814382703	1.068	1.224	1.7280000000000002	1.848	2.124	2.748	0.03315791953413483	0.0006366063647966769	1.7899999999999998	0
001322	1.3467613273181567	1.0096740021644808	1.9111409830507964	48540	1.0060083471415238	1.6065732477751988	1.6800000000000002	1.7040000000000002	1.6440000000000001	1.86	1.9560000000000002	2.112	0.25981192045704216	0.003665655022957015	1.8260000000000003	0
001323	0.6398258393950794	0.9989708751847911	1.904980254005312	18810	1.0027653918079298	0.6225719569561494	0.6000000000000001	0.672	0.40800000000000003	0.5880000000000001	0.48000000000000004	0.312	0.01725388243893	0.0037945166231386773	0.51	0
001324	1.3824076541859995	0.9960920996577359	1.895555715915871	37530	0.997804395172927	1.242165100721121	1.224	1.236	1.068	0.8400000000000001	0.744	0.5880000000000001	0.14024255346487857	0.0017122955151910313	0.9500000000000001	0
001325	1.0425255813200298	0.9833582368578736	1.8676006944180623	32250	0.9830891097906718	1.0674080601720264	0.9960000000000001	0.528	0.34800000000000003	0.30000000000000004	0.24000000000000002	0.14400000000000002	0.02488247885199657	0.0002691270672018353	0.4260000000000001	0
001326	1.0438355252688427	1.002707502126896	1.9066654991840413	27030	1.0036524905263484	0.894636895083717	0.9600000000000001	1.1400000000000001	1.104	1.056	0.9480000000000001	0.7320000000000001	0.1491986301851257	0.00094498839945234	0.9900000000000001	0
001327	1.7433795520478534	1.0124088630126218	1.917862238037381	59640	1.009546358559696	1.9739602080204546	2.196	2.544	2.448	2.7840000000000003	2.7720000000000002	3.7800000000000002	0.23058065597260113	0.002862504452925796	2.754	0
001328	0.8280745996711012	1.019382922725949	1.9323448000656345	26580	1.0171698559456188	0.8797428291278283	1.104	1.476	1.74	2.028	2.076	3.3360000000000003	0.05166822945672711	0.002213066780330175	1.9600000000000002	0
001329	1.106592444794651	1.0167644093530488	1.9278570406177564	36210	1.014807537569022	1.1984758405838474	1.548	1.548	2.112	2.172	3.096	2.964	0.09188339578919646	0.0019568717840268146	2.24	0
001330	1.0441060244408755	1.0060521144443928	1.9131382614815493	30180	1.0070596975079922	0.9988953567749382	1.1400000000000001	1.1880000000000002	1.236	1.1760000000000002	1.1280000000000001	1.1400000000000001	0.04521066766593729	0.001007583063599382	1.1680000000000001	0
001331	0.7833316117463467	0.9999129278514256	1.9003176863948064	23400	1.0003110559023742	0.7744914297062145	0.744	0.768	0.648	0.7080000000000001	0.5640000000000001	0.444	0.00884018204013215	0.0003981280509486318	0.646	0
001332	1.0234176894989375	0.9943296339575257	1.8757642812269524	36000	0.987386352403955	1.1915252764710993	1.104	0.7320000000000001	0.5760000000000001	0.612	0.528	0.372	0.16810758697216177	0.006943281553570713	0.654	0
001333	1.145317960971925	0.9847327669915672	1.871785962197731	32940	0.9852921991277275	1.090245627971056	0.8160000000000001	0.876	0.468	0.336	0.24000000000000002	0.192	0.05507233300086911	0.0005594321361602761	0.48800000000000004	0
001334	0.6287446747295461	0.9821198186513619	1.869316364460417	18870	0.9839922238983471	0.6245578324169345	0.444	0.36000000000000004	0.252	0.21600000000000003	0.084	0.084	0.004186842312611572	0.001872405246985176	0.24000000000000002	0
001335	0.8476415456063399	0.9888440258915618	1.9007212499155088	19470	1.0005234883048129	0.6444165870247862	0.636	0.636	0.528	0.336	0.20400000000000001	0.21600000000000003	0.20322495858155365	0.011679462413251018	0.4260000000000001	0
001336	0.5615233286576403	1.0028523470850044	1.9058910373946567	16980	1.00324482043211	0.5620027554022018	0.552	0.636	0.54	0.504	0.5760000000000001	0.40800000000000003	0.00047942674456147305	0.0003924733471056818	0.536	0
001337	0.8057094907145582	1.0030671862520464	1.9067110779496983	22740	1.0036764828006548	0.7526467996375777	0.888	0.756	0.8520000000000001	0.8280000000000001	0.636	0.6960000000000001	0.05306269107698047	0.0006092965486084179	0.7760000000000001	0
001338	1.5756937460316238	0.9782896031301553	1.8735845145375143	34500	0.9862389417713311	1.1418783899514702	1.116	0.672	0.504	0.40800000000000003	0.30000000000000004	0.096	0.43381535608015365	0.007949338641175752	0.516	0
001339	1.127120262093569	1.0107744103901868	1.926619796933498	32910	1.0141562630242078	1.0892526902406632	1.32	1.6320000000000001	1.5	1.584	1.7280000000000002	1.9800000000000002	0.03786757185290579	0.003381852634021021	1.6239999999999999	0
001340	0.8167384613887732	1.0116559786734818	1.9188115478481456	24540	1.0100460671642009	0.8122230634611327	1.032	1.068	1.116	1.26	1.56	1.3800000000000001	0.004515397927640441	0.0016099115092809146	1.236	0
001341	0.8211168197901562	1.0068150189309197	1.918441992926997	20580	1.0098515365991092	0.6811552830493117	0.9840000000000001	0.924	0.9480000000000001	0.924	0.936	1.02	0.13996153674084444	0.0030365176681894646	0.9560000000000001	0
001342	1.3362863336989868	0.9798125982432205	1.8641017126681112	33480	0.9812472755784581	1.1081185071181223	0.924	0.744	0.516	0.24000000000000002	0.264	0.12000000000000001	0.22816782658086443	0.0014346773352376108	0.46800000000000014	0
001343	1.0959069285403227	0.9755682375644721	1.8633728423939309	27510	0.9808636044697793	0.9105238987699984	0.5880000000000001	0.396	0.49200000000000005	0.28800000000000003	0.132	0.048	0.18538302977032428	0.005295366905307186	0.32400000000000007	0
001344	1.085861352626925	1.0115036297328923	1.9204685458115476	36900	1.0109182967888926	1.2213134083828767	1.344	1.488	1.4280000000000002	1.6440000000000001	2.052	1.824	0.13545205575595176	0.0005853329439997612	1.63	0
001345	1.4819926084037558	1.0001525232409798	1.896352958067467	49110	0.9982240566559425	1.625439064652658	1.332	1.6320000000000001	1.296	1.236	0.9960000000000001	0.936	0.14344645624890218	0.001928466585037314	1.2380000000000002	0
001346	0.9001197557241055	0.9936398004326013	1.8925439616274664	22020	0.9962190333495216	0.7288162941081557	0.792	0.6960000000000001	0.54	0.5640000000000001	0.49200000000000005	0.252	0.17130346161594978	0.0025792329169203043	0.556	0
001347	0.8235534902008703	1.017742139753337	1.9302363720974685	24720	1.016059997408686	0.8181806898434882	1.2000000000000002	1.056	1.752	1.9680000000000002	2.148	2.472	0.005372800357382079	0.0016821423446511385	1.766	0
001348	1.8424547355780334	0.9940681460582329	1.8864656297094664	58170	0.993019451162527	1.925306259231218	1.596	1.56	1.272	0.936	0.9480000000000001	0.624	0.0828515236531846	0.001048694895705915	1.156	0
001349	1.2006434378670436	0.9829754815613742	1.865315244784166	33150	0.9818860685555868	1.097196192083804	0.8640000000000001	0.6000000000000001	0.552	0.43200000000000005	0.24000000000000002	0.132	0.1034472457832396	0.0010894130057873541	0.47000000000000003	0
001350	0.933812924367911	1.0144179183324773	1.9299168459234648	26640	1.0158918015502805	0.8817287045886135	1.1880000000000002	1.308	1.572	1.6920000000000002	2.124	2.004	0.05208421977929745	0.0014738832178031736	1.648	0
001351	1.183121162741306	0.9854553090854943	1.8704838252360267	42960	0.9846067653139934	1.4218868299221785	0.9480000000000001	0.924	0.444	0.324	0.276	0.228	0.23876566718087244	0.0008485437715008981	0.5240000000000001	0
001352	1.0600207175264582	1.0161648650782282	1.9349881888590927	35400	1.018561313307762	1.1716665218632476	1.236	1.9080000000000001	1.9680000000000002	2.028	2.2560000000000002	3.048	0.11164580433678939	0.0023964482295337763	2.0740000000000003	0
001353	1.451926185197879	0.9926330733314508	1.885321360098544	45960	0.9924171173785845	1.5211806029614368	1.26	1.044	0.9720000000000001	0.756	0.6960000000000001	0.396	0.06925441776355767	0.00021595595286627578	0.854	0
001354	0.7544523763841935	1.0045650388213605	1.9030978636643887	25710	1.0017745175540982	0.8509476349464434	0.7320000000000001	0.756	1.1280000000000001	0.8280000000000001	0.5880000000000001	0.744	0.09649525856224994	0.0027905212672623136	0.7959999999999999	0
001355	1.8960442244060964	0.9853949719579718	1.8799991162088407	50460	0.9896155334943767	1.6701212625203241	1.6680000000000001	1.056	0.7200000000000001	0.78	0.444	0.30000000000000004	0.22592296188577232	0.004220561536404932	0.828	0
001356	1.4406637994872136	1.0159782699056499	1.933189653988148	38640	1.0176145798596061	1.2789037967456467	1.812	2.172	2.676	2.952	3.3720000000000003	3.672	0.16176000274156688	0.0016363099539562498	2.776	0
001357	2.1277024512773504	0.9877434651322419	1.8751213597745933	66900	0.9870479240235447	2.2142511387754595	1.7040000000000002	1.344	1.068	0.8520000000000001	0.768	0.34800000000000003	0.08654868749810918	0.0006955411086971841	1.014	0
001358	1.0397058925490323	1.0168225890649158	1.9322603900494104	31170	1.0171254232315194	1.0316623018778934	1.32	1.584	1.8960000000000001	2.436	2.7840000000000003	2.628	0.008043590671138912	0.00030283416660359386	2.108	0
001359	1.0017091607237016	0.998333326462847	1.8979672877800704	32370	0.9990738260765768	1.0713798110935968	1.044	0.636	1.08	0.78	0.684	0.456	0.06967065036989517	0.0007404996137297948	0.7800000000000001	0
001360	0.9874975157348423	0.9862441890416698	1.877099938646248	31980	0.9880894311012617	1.0584716205984932	0.768	0.624	0.504	0.34800000000000003	0.228	0.18000000000000002	0.07097410486365086	0.0018452420595919117	0.442	0
001361	1.313760039874678	0.9825657466215153	1.8665882942571184	37890	0.9825561909628148	1.254080353485832	1.008	0.768	0.43200000000000005	0.40800000000000003	0.30000000000000004	0.14400000000000002	0.05967968638884602	9.555658700532987e-06	0.5100000000000001	0
001362	0.9144285801331188	1.0040992992752544	1.909785539031904	26970	1.0052948529465995	0.8926510196229319	0.888	1.056	1.092	0.8160000000000001	0.936	0.792	0.021777560510186866	0.001195553671345051	0.93	0
001363	0.6234597132387103	1.0149186053665995	1.9179370533765865	21570	1.0095857407174764	0.713922228152267	0.8160000000000001	0.804	1.1640000000000001	1.296	1.236	1.488	0.09046251491355672	0.005332864649123081	1.1340000000000001	0
001364	0.6747480525387308	0.9833328739154212	1.8655487071138177	24270	0.9820089611388423	0.8032866238875994	0.6000000000000001	0.36000000000000004	0.28800000000000003	0.156	0.132	0.10800000000000001	0.1285385713488686	0.0013239127765789505	0.274	0
001365	0.993561142152089	0.9923253499874521	1.8903276279265584	24420	0.9950523741532935	0.8082513125395624	0.8520000000000001	0.792	0.6000000000000001	0.528	0.372	0.312	0.18530982961252662	0.002727024165841363	0.576	0
001366	1.1061718580398667	1.0162012200934576	1.9318977826498291	33060	1.0169345497826483	1.0942173788926262	1.4160000000000001	1.8960000000000001	1.764	2.208	2.652	3.048	0.011954479147240571	0.0007333296891907093	2.164	0
001367	1.4138238974745054	0.9959828562781434	1.8944329090220824	36180	0.9972133591806078	1.1974829028534548	1.308	1.02	1.1400000000000001	1.056	0.792	0.516	0.2163409946210506	0.0012305029024644032	0.9720000000000001	0
001368	1.221212897154139	1.010513676658532	1.9240229248195435	35610	1.012789291646237	1.1786170859759957	1.4640000000000002	1.608	1.6320000000000001	1.824	1.86	2.004	0.04259581117814326	0.0022756149877050103	1.732	0
001369	0.7497036264470496	0.9920510821915407	1.898280141094787	18690	0.9992385093986482	0.6186002060345791	0.7080000000000001	0.7320000000000001	0.372	0.252	0.30000000000000004	0.28800000000000003	0.13110342041247047	0.007187427207107522	0.442	0
001370	1.4414910642015468	1.0042288180669723	1.9095398708434312	42210	1.0051655353031483	1.3970633866623638	1.536	1.6560000000000001	1.272	1.7280000000000002	1.3920000000000001	1.272	0.044427677539182975	0.0009367172361760545	1.476	0
001371	0.726835608625517	1.0069336252164165	1.9163639059546689	20520	1.0087576493041432	0.6791694075885266	0.672	1.08	0.8280000000000001	0.912	0.888	0.78	0.047666201036990374	0.00182402408772675	0.86	0
001372	0.7205409325958398	1.0115281753125693	1.9180464561150596	24990	1.0096433293878466	0.8271171294170214	0.78	1.032	1.092	1.1640000000000001	1.296	1.1400000000000001	0.10657619682118158	0.0018848459247227112	1.0839999999999999	0
001373	0.5759076234208984	1.0123656662077476	1.9185177719357212	21210	1.0098914260243221	0.702006975387556	0.552	1.1640000000000001	0.7320000000000001	1.092	0.912	1.092	0.12609935196665756	0.002474240183425458	0.924	0
001374	0.8334168876365745	1.0108935362212483	1.9223844135688768	25020	1.011926793269783	0.828110067147414	0.9480000000000001	1.092	1.248	1.32	1.296	1.344	0.005306820489160535	0.0010332570485347414	1.2080000000000002	0
001375	1.6000117805105671	0.9989169999568214	1.895199751432641	47310	0.9976170184986832	1.565862800829103	1.3920000000000001	1.6680000000000001	1.26	1.356	1.092	0.804	0.03414897968146424	0.0012999814581381441	1.2620000000000002	0
001376	1.0780382612830555	0.999918676544308	1.8991265621175288	34080	0.9996840582208577	1.127977261725974	1.008	1.068	0.9960000000000001	0.8400000000000001	0.78	0.636	0.049939000442918546	0.00023461832345028633	0.888	0
001377	0.7385941497766026	0.982434551919642	1.86337507926441	21990	0.9808647819393607	0.7278233563777632	0.5640000000000001	0.456	0.312	0.156	0.132	0.10800000000000001	0.010770793398839462	0.0015697699802813547	0.28800000000000003	0
001378	1.1277490162245403	1.0130001034714673	1.9279010886090808	32880	1.0148307240567485	1.0882597525102706	1.4520000000000002	1.4640000000000002	1.788	1.9680000000000002	2.028	2.3160000000000003	0.03948926371426964	0.001830620585281162	1.8360000000000003	0
001379	0.7185489143929572	0.9988173354975085	1.889250379894502	24240	0.994485319958024	0.8022936861572069	0.6960000000000001	0.624	0.6000000000000001	0.516	0.66	0.312	0.08374477176424966	0.0043320155394844795	0.568	0
001380	0.8301620591160088	1.0112526572534895	1.923363308811081	24300	1.0124420753935868	0.8042795616179921	0.9840000000000001	1.056	1.308	1.212	1.4400000000000002	1.368	0.025882497498016743	0.0011894181400973203	1.228	0
001381	1.4088160149705484	1.0097336921505748	1.9227309415260987	38790	1.0121092026370535	1.2838684853976094	1.548	1.812	2.16	1.9200000000000002	1.9320000000000002	2.148	0.12494752957293898	0.0023755104864786603	1.92	0
001382	1.2754156649451813	1.0156488632720477	1.93016773372741	41460	1.0160238667548902	1.3722399434025494	1.488	2.148	2.2680000000000002	2.544	2.8320000000000003	3.204	0.09682427845736807	0.0003750034828424731	2.414	0
001383	1.2914154764298549	1.0000206126429454	1.895709625874104	41220	0.9978854120649636	1.3642964415594088	1.368	1.236	1.032	1.02	0.912	0.8400000000000001	0.07288096512955389	0.0021352005779817773	1.068	0
001384	0.9409615433671121	0.9878082417820294	1.8919786837571015	21030	0.9959214758898235	0.6960493490052005	0.7080000000000001	0.648	0.552	0.324	0.28800000000000003	0.18000000000000002	0.24491219436191158	0.008113234107794076	0.4500000000000001	0
001385	0.8309897384589795	1.0149644226181225	1.926818643775643	25470	1.0142609343094633	0.8430041331033028	0.9960000000000001	1.2000000000000002	1.488	1.812	1.7160000000000002	1.872	0.0120143946443233	0.0007034883086591837	1.5140000000000002	0
001386	0.9318643290163987	0.9950825846273985	1.8867810618563448	31500	0.9931854919598991	1.042584616912212	0.8280000000000001	0.78	0.636	0.5760000000000001	0.528	0.324	0.11072028789581323	0.0018970926674993782	0.612	0
001387	1.6467882964135134	1.0212069911177424	1.935510563731651	50550	1.018836286994576	1.673100075711502	2.088	3.2880000000000003	3.7920000000000003	4.476	5.316000000000001	6.984	0.026311779297988558	0.0023707041231664228	4.324000000000001	0
001388	1.504595617238358	1.0068009295463696	1.913591050496023	45600	1.007298041791378	1.5092653501967257	1.572	1.8960000000000001	1.6800000000000002	2.028	1.6560000000000001	1.7040000000000002	0.0046697329583675895	0.0004971122450083687	1.7560000000000002	0
001389	1.668044644057168	0.9972796870766273	1.895206636683524	53280	0.9976206428361454	1.763457409177227	1.5	1.476	1.356	1.1760000000000002	1.032	0.7320000000000001	0.09541276512005914	0.0003409557595180912	1.212	0
001390	0.3849073756694543	0.9929436332138086	1.8737951272973807	17880	0.9863498065355318	0.5917908873139793	0.42000000000000004	0.18000000000000002	0.252	0.372	0.12000000000000001	0.12000000000000001	0.206883511644525	0.006593826678276793	0.24400000000000008	0
001391	0.7775760718254794	1.0083542466042843	1.9141386254453427	23760	1.0075862805841131	0.7864066824709255	0.8400000000000001	0.912	1.1880000000000002	0.9840000000000001	0.9600000000000001	1.032	0.008830610645446102	0.0007679660201711513	0.9860000000000001	0
001392	1.4679802117725351	0.9981042394695935	1.90338947786198	38190	1.001928020785688	1.2640097307897578	1.4040000000000001	1.308	1.236	1.08	0.8280000000000001	0.792	0.20397048098277737	0.00382378131609451	1.108	0
001393	1.259670979197498	0.9985598236527163	1.892784325525628	45630	0.9963455588596993	1.5102582879271185	1.332	1.224	0.792	0.9	0.9840000000000001	0.648	0.25058730872962043	0.0022142647930170067	0.98	0
001394	1.1711435130736674	1.0076878577271873	1.9158850634160205	34740	1.0085055906673819	1.1498218917946108	1.332	1.356	1.4640000000000002	1.548	1.3920000000000001	1.476	0.02132162127905657	0.0008177329401946043	1.4280000000000002	0
001395	1.0349194161264934	0.9971259587144404	1.897105015164993	27390	0.99861993311108	0.9065521478484281	0.936	0.8160000000000001	0.9480000000000001	0.792	0.54	0.468	0.12836726827806533	0.0014939743966395636	0.75	0
001396	1.1380192283497568	1.0112935239548453	1.9165017175933257	33270	1.008830192177773	1.1011679430053742	1.26	1.62	1.6800000000000002	1.74	2.004	1.824	0.036851285344382534	0.002463331777072364	1.688	0
001397	1.0971333802334011	0.9887923288601471	1.8805346858427752	31980	0.9898974527912741	1.0584716205984932	0.876	0.792	0.54	0.49200000000000005	0.34800000000000003	0.228	0.03866175963490792	0.001105123931126939	0.546	0
001398	1.343272150305122	0.9976809206150705	1.9019243757450064	31530	1.001156803501269	1.0435775546426045	1.2000000000000002	1.344	0.912	1.068	0.876	0.6000000000000001	0.29969459566251744	0.003475882886198489	1.0000000000000002	0
001399	1.1368222843100586	0.9798006649306353	1.8718305801557864	25950	0.98531568564109	0.8588911367895841	0.8520000000000001	0.49200000000000005	0.372	0.36000000000000004	0.21600000000000003	0.084	0.27793114752047454	0.005515020710454621	0.3960000000000001	0
001400	1.0045063680906112	1.0170927445948619	1.9325057464440785	29250	1.0172545767493655	0.9681142871327681	1.236	1.548	2.208	2.172	2.3160000000000003	2.94	0.036392080957843076	0.000161832154503605	2.07	0
001401	0.5907060904982526	0.985474099466834	1.8770378749996768	17490	0.9880567613259503	0.5788826968188757	0.43200000000000005	0.40800000000000003	0.252	0.276	0.084	0.12000000000000001	0.011823393679376903	0.0025826618591163752	0.26200000000000007	0
001402	1.487924885940351	1.003623796030132	1.9059267131535635	41790	1.0032635998479509	1.3831622584368677	1.62	1.596	1.572	1.1520000000000001	1.7280000000000002	1.224	0.10476262750348342	0.00036019618218108285	1.4820000000000002	0
001403	1.1306843242862334	1.0139641631289646	1.9299550479102547	30270	1.0159119107509773	1.001874169966116	1.3920000000000001	1.764	1.7040000000000002	2.004	2.2680000000000002	2.532	0.12881015432011744	0.0019477476220126633	1.9440000000000002	0
001404	0.7536041545410787	1.0120921940278405	1.914625433545996	30120	1.0078425322249165	0.9969094813141531	0.8160000000000001	1.032	1.212	1.356	1.4640000000000002	1.1640000000000001	0.24330532677307448	0.004249661802923965	1.1740000000000002	0
001405	0.8873332447113765	1.0165492754911114	1.927417106695116	29610	1.0145759600965634	0.9800295398974792	1.1280000000000001	1.344	1.7160000000000002	1.836	2.2560000000000002	2.3280000000000003	0.09269629518610267	0.0019733153945480364	1.768	0
001406	0.5060070994335917	0.9861326362901589	1.863605419803657	17460	0.9809860312387177	0.5778897590884832	0.36000000000000004	0.312	0.336	0.14400000000000002	0.132	0.084	0.07188265965489149	0.005146605051441155	0.22800000000000006	0
001407	1.0752110011490754	0.9823234846134986	1.8625832771924795	28830	0.980447984067979	0.954213158907272	0.8160000000000001	0.528	0.504	0.336	0.156	0.14400000000000002	0.12099784224180343	0.0018755005455196594	0.4140000000000001	0
001408	0.7939166046685829	1.0016779947876628	1.899602738943035	23130	0.9999347136489098	0.7655549901326814	0.8640000000000001	0.7320000000000001	0.744	0.7080000000000001	0.66	0.5640000000000001	0.02836161453590158	0.0017432811387529945	0.7120000000000001	0
001409	0.9276150277039423	0.9883555403205971	1.888534061045274	24150	0.9941082558126109	0.7993148729660291	0.672	0.66	0.54	0.468	0.192	0.21600000000000003	0.12830015473791323	0.005752715492013727	0.45800000000000013	0
001410	1.1642258039347433	1.0073896556614221	1.9108846408110325	35040	1.0058734107683234	1.1597512690985368	1.32	1.3800000000000001	1.488	1.356	1.32	1.524	0.004474534836206523	0.0015162448930987615	1.3980000000000004	0
001411	1.963658667485671	0.9780167221058822	1.8656030342523011	45960	0.9820375584821441	1.5211806029614368	1.32	0.924	0.78	0.372	0.276	0.156	0.4424780645242343	0.004020836376261938	0.638	0
001412	1.1176374523144255	0.9907972029110436	1.8751969642593107	33120	0.9870877215808058	1.0962032543534113	0.936	0.744	0.684	0.648	0.34800000000000003	0.28800000000000003	0.0214341979610142	0.0037094813302377405	0.6080000000000001	0
001413	0.9035620249557205	1.00149935302877	1.8939207189382528	32310	0.9969437466798947	1.0693939356328117	0.9720000000000001	0.9840000000000001	0.672	0.8640000000000001	0.648	0.7080000000000001	0.16583191067709124	0.004555606348875196	0.8079999999999999	0
001414	1.3503340921564828	0.988923861279695	1.8811023309412964	35610	0.9901962563397254	1.1786170859759957	1.236	0.8400000000000001	0.7320000000000001	0.5760000000000001	0.34800000000000003	0.34800000000000003	0.17171700618048713	0.0012723950600304068	0.68	0
001415	1.540554239574214	1.0180576890331432	1.934172469317451	47010	1.0181319254838934	1.5559334235251772	2.244	2.136	3.12	3.564	4.284	4.800000000000001	0.01537918395096316	7.423645075022023e-05	3.358	0
001416	1.1508267830675691	0.9806594473150244	1.8675855081673296	35370	0.9830811158775412	1.170673584132855	0.9	0.612	0.372	0.28800000000000003	0.20400000000000001	0.12000000000000001	0.019846801065285913	0.002421668562516799	0.416	0
001417	0.7706747032260792	1.015357647153174	1.9253165039667808	25050	1.013470220699274	0.8291030048778066	1.008	1.068	1.284	1.8	1.608	1.86	0.05842830165172741	0.001887426453899943	1.438	0
001418	0.5044870306446754	1.0211943090944335	1.9341019020252244	16800	1.0180947794618864	0.5560451290198464	0.5760000000000001	1.044	1.26	1.4160000000000001	1.74	1.9080000000000001	0.051558098375171	0.0030995296325471156	1.324	0
001419	1.125407288142446	1.0147509267654682	1.9286195360797456	31920	1.0152089086903686	1.056485745137708	1.4520000000000002	1.6320000000000001	1.7040000000000002	2.412	2.424	2.532	0.06892154300473785	0.0004579819249004302	2.0260000000000002	0
001420	1.176984571933307	1.0108187010967091	1.9180772397481247	40920	1.0096595336302827	1.3543670642554828	1.368	1.536	1.7160000000000002	1.9320000000000002	1.62	2.04	0.17738249232217584	0.001159167466426414	1.702	0
001421	1.1132177864839554	1.0053734006579593	1.9107843509656144	28860	1.0058206190472945	0.9552060966376646	1.1400000000000001	1.212	1.356	1.332	1.1280000000000001	1.068	0.15801168984629077	0.0004472183893351467	1.2060000000000002	0
001422	0.6749887229411569	0.9865817580680274	1.8642486480284497	22020	0.9813246211015262	0.7288162941081557	0.528	0.40800000000000003	0.34800000000000003	0.30000000000000004	0.132	0.132	0.05382757116699888	0.005257136966501208	0.30800000000000005	0
001423	0.5893101096178138	0.9746720152310031	1.864192459843084	15180	0.9812950441189853	0.5024264915786468	0.396	0.24000000000000002	0.192	0.096	0.060000000000000005	0.036000000000000004	0.086883618039167	0.006623028887982163	0.17	0
001424	0.8006267128961652	0.9839017595437153	1.8653134233827997	26250	0.98188510978541	0.8688205140935099	0.636	0.528	0.28800000000000003	0.252	0.14400000000000002	0.132	0.06819380119734475	0.002016649758305289	0.33000000000000007	0
001425	0.4509494646120732	1.008797844539541	1.9123448590296883	16560	1.0066420572102364	0.5481016271767056	0.624	0.456	0.49200000000000005	0.756	0.5760000000000001	0.636	0.09715216256463244	0.002155787329304548	0.5900000000000001	0
001426	1.334280880478426	1.0181708892491625	1.9355462051849308	39750	1.0188550483522265	1.3156424927701722	1.764	2.064	2.9040000000000004	3.0	3.516	4.296	0.01863838770825388	0.0006841591030639638	2.924	0
001427	1.1652872440392217	1.001051713729045	1.906670932539897	30180	1.0036553505986259	0.9988953567749382	1.1280000000000001	1.1880000000000002	1.1280000000000001	1.068	0.7200000000000001	0.876	0.16639188726428344	0.002603636869580983	1.018	0
001428	0.7350193350636625	1.0188387652462865	1.9321403486337272	26550	1.0170622344520148	0.8787498913974358	1.02	1.104	1.512	1.86	2.2560000000000002	2.3040000000000003	0.1437305563337733	0.0017765307942716468	1.6760000000000002	0
001429	0.7357338344947427	1.0109721447032325	1.9201275070382176	23490	1.0107387768813023	0.7774702428973923	0.78	0.936	1.116	1.572	1.008	1.116	0.04173640840264958	0.0002333678219301749	1.088	0
001430	1.0868937192271717	0.9986565774912997	1.904360839087521	30780	1.0024393370672446	1.0187541113827898	0.9840000000000001	1.068	0.8640000000000001	0.9	0.684	0.5640000000000001	0.06813960784438189	0.003782759575944983	0.844	0
001431	1.075605430946837	1.0016581308806607	1.896540873608265	34530	0.9983229737972088	1.1428713276818627	1.248	0.9840000000000001	0.936	1.02	0.7320000000000001	0.888	0.0672658967350257	0.0033351570834518895	0.9680000000000001	0
001432	0.9251528331778779	1.0110362748923774	1.9201498821307563	31740	1.0107505549395732	1.0505281187553526	1.116	1.26	1.248	1.4640000000000002	1.356	1.6680000000000001	0.12537528557747468	0.000285719952804131	1.3520000000000003	0
001433	0.9962671923254653	1.006967492354651	1.9058940779013416	35370	1.0032464209289502	1.170673584132855	1.4040000000000001	0.9840000000000001	0.9600000000000001	1.308	1.1640000000000001	1.26	0.1744063918073897	0.0037210714257007727	1.18	0
001434	0.8696352592715839	0.9868726460149881	1.8646772343107452	32730	0.9815502252726905	1.0832950638583079	0.7080000000000001	0.684	0.28800000000000003	0.40800000000000003	0.192	0.18000000000000002	0.21365980458672396	0.005322420742297607	0.4100000000000001	0
001435	1.0544437443791506	1.0198176043450764	1.9364568802525413	35760	1.0193344199567678	1.1835817746279587	1.4160000000000001	1.788	2.2800000000000002	2.712	3.24	3.8280000000000003	0.1291380302488081	0.00048318438830863286	2.544	0
001436	0.9462248923560717	1.015594315892603	1.923110741485053	35400	1.0123091261028474	1.1716665218632476	1.1880000000000002	1.584	1.572	1.6800000000000002	2.244	2.46	0.22544162950717594	0.0032851897897556714	1.7880000000000003	0
001437	0.6757705931293471	0.9944597319052799	1.890571034166581	21030	0.9951805011263325	0.6960493490052005	0.54	0.66	0.49200000000000005	0.34800000000000003	0.30000000000000004	0.264	0.020278755875853482	0.0007207692210525751	0.434	0
001438	0.577334514357383	0.9966626979406527	1.899243687808275	18150	0.999745712187572	0.6007273268875125	0.516	0.648	0.42000000000000004	0.276	0.312	0.312	0.02339281253012948	0.003083014246919369	0.414	0
001439	0.8899702443251205	1.012185349128378	1.92475374858234	26670	1.0131739910546966	0.8827216423190061	1.1280000000000001	1.272	1.1640000000000001	1.4640000000000002	1.548	1.74	0.007248602006114435	0.0009886419263185342	1.3860000000000001	0
001440	0.831054804622099	1.0108148513570554	1.9207131523050676	24930	1.0110470555651567	0.8251312539562363	0.9600000000000001	1.008	1.272	1.368	1.356	1.248	0.005923550665862698	0.00023220420810132758	1.2020000000000002	0
001441	0.8741210889786393	1.0023153743649627	1.8999126656600864	29040	1.0000978564348795	0.9611637230200201	1.008	0.8520000000000001	0.804	0.756	0.684	0.756	0.0870426340413808	0.0022175179300831793	0.81	0
001442	1.4836629676827997	0.99014922207815	1.8901830112007485	37620	0.9949762491397067	1.2451439139122988	1.236	1.212	0.768	0.6000000000000001	0.504	0.396	0.23851905377050087	0.004827027061556688	0.786	0
001443	1.4250528614778883	0.9806433004183405	1.8704921136631216	38580	0.9846111282714707	1.2769179212848614	0.888	0.7320000000000001	0.504	0.528	0.312	0.096	0.14813494019302698	0.0039678278531302125	0.51	0
001444	0.726117149529111	0.9959204970897652	1.885895516061438	23190	0.9927193481906257	0.7675408655934665	0.66	0.8160000000000001	0.384	0.43200000000000005	0.40800000000000003	0.324	0.041423716064355465	0.003201148899139472	0.5039999999999999	0
001445	0.7319913300362381	0.9904921232515815	1.882270290003716	24450	0.9908110600493074	0.809244250269955	0.5880000000000001	0.5760000000000001	0.34800000000000003	0.48000000000000004	0.20400000000000001	0.192	0.07725292023371688	0.00031893679772587724	0.3980000000000001	0
001446	1.349957327121672	0.9866587727622438	1.874322882167828	40170	0.9866276122074435	1.3295436209956684	1.2000000000000002	0.78	0.5760000000000001	0.528	0.396	0.228	0.020413706126003683	3.116055480023583e-05	0.618	0
001447	0.653236793306347	1.0086464118405116	1.9149644876854013	20100	1.0080210074381004	0.6652682793630305	0.8160000000000001	0.6960000000000001	0.912	0.804	0.924	0.888	0.012031486056683471	0.0006254044024112115	0.84	0
001448	1.1773443391146037	0.9997169725288222	1.897725831583408	37380	0.9989467255897652	1.2372004120691582	1.104	1.1760000000000002	0.924	1.056	0.9	0.624	0.05985607295455453	0.0007702469390570288	0.964	0
001449	0.7031532704090668	0.9909951502495241	1.8715408092987555	22650	0.985163152728282	0.7496679864464	0.744	0.504	0.28800000000000003	0.336	0.276	0.20400000000000001	0.04651471603733315	0.005831997521242083	0.39200000000000007	0
001450	0.8078863258378145	1.0060743025675354	1.906443474563729	25950	1.0035356186559392	0.8588911367895841	0.876	0.8400000000000001	0.9600000000000001	1.1640000000000001	0.792	0.8400000000000001	0.051004810951769564	0.0025386839115961735	0.912	0
001451	0.6344544047272799	0.9877981187489999	1.870633302785524	27630	0.9846854490237972	0.9144956496915687	0.456	0.528	0.336	0.18000000000000002	0.228	0.12000000000000001	0.28004124496428884	0.0031126697252027435	0.308	0
001452	1.1283206445923775	0.999548620625921	1.9057506156206043	28800	1.003170903605424	0.9532202211768794	1.02	1.224	0.9480000000000001	0.912	0.684	0.7080000000000001	0.17510042341549803	0.0036222829795029554	0.916	0
001453	1.5107283620830139	1.0098561436796536	1.9197296642168171	43710	1.0105293558062856	1.446710273181993	1.56	2.2800000000000002	1.9920000000000002	2.184	2.22	2.22	0.0640180889010209	0.0006732121266319613	2.0760000000000005	0
001454	0.7291970393800035	1.0060816772187617	1.909591694383994	22530	1.0051928147738138	0.7456962355248297	0.684	1.092	0.744	0.8640000000000001	0.804	0.768	0.0164991961448262	0.0008888624449479021	0.8260000000000001	0
001455	0.899961533427813	1.0085493607254492	1.9155723194878207	26790	1.0083409649254418	0.8866933932405764	1.032	1.08	1.104	1.332	1.1760000000000002	1.1760000000000002	0.013268140187236654	0.00020839580000742153	1.1500000000000001	0
001456	0.5650431791940198	1.011219642902648	1.921195904021572	18360	1.0113011719598692	0.6076778910002606	0.7200000000000001	0.7080000000000001	0.8160000000000001	0.768	1.068	0.936	0.04263471180624079	8.152905722114134e-05	0.836	0
001457	1.0072576712411816	0.9861267813302673	1.8640536438813875	33450	0.9812219725782557	1.1071255693877298	0.8640000000000001	0.552	0.468	0.396	0.252	0.168	0.09986789814654817	0.004904808752011602	0.45	0
001458	1.1056854478951783	1.002000943397134	1.9107632032747877	28620	1.005809487082838	0.9472625947945239	1.104	1.248	1.068	0.8520000000000001	0.912	0.876	0.1584228531006544	0.0038085436857040467	1.01	0
001459	0.956075067800379	1.0036057788079036	1.9061824485015937	30120	1.003398216758508	0.9969094813141531	0.888	1.092	0.9960000000000001	1.104	0.888	0.7320000000000001	0.04083441351377415	0.00020756204939553768	0.9500000000000001	0
001460	0.645109176664096	1.000952187941004	1.8956867080592503	23250	0.9978733483222856	0.7695267410542517	0.612	0.612	0.672	0.516	0.5880000000000001	0.372	0.12441756439015572	0.003078839618718354	0.5619999999999999	0
001461	0.630817706142172	0.9969679426351812	1.888704129992369	22560	0.9941977786588501	0.7466891732552222	0.5640000000000001	0.40800000000000003	0.7200000000000001	0.504	0.336	0.252	0.11587146711305019	0.002770163976331119	0.46399999999999997	0
001462	0.8489760899581184	1.003498502881425	1.901628166001558	27510	1.0010008812134543	0.9105238987699984	0.8640000000000001	0.9	0.912	0.8520000000000001	0.768	0.7080000000000001	0.061547808811880045	0.0024976216679706287	0.8340000000000001	0
001463	0.9551070530867474	1.0036591432389683	1.909933403469704	26520	1.0053726875281355	0.8777569536670432	0.8400000000000001	1.1640000000000001	1.032	1.08	0.8640000000000001	0.744	0.07735009941970417	0.001713544289167146	0.9540000000000001	0
001464	1.435149064486568	0.98514270695856	1.863305030914037	53970	0.9808279090839285	1.7862949769762564	1.236	0.8400000000000001	0.5640000000000001	0.49200000000000005	0.34800000000000003	0.228	0.3511459124896883	0.004314797874631515	0.618	0
001465	1.1624361822910532	1.0018010554448982	1.9064464346444356	33390	1.003537176817229	1.1051396939269447	1.08	1.3800000000000001	0.9480000000000001	1.224	0.9	0.8160000000000001	0.0572964883641085	0.0017361213723308122	1.058	0
001466	1.170323778562781	1.0180650061642766	1.9360183046242712	35790	1.019103557478905	1.1845747123583512	1.584	1.62	2.724	2.532	3.576	3.3360000000000003	0.014250933795570297	0.0010385513146282666	2.5620000000000003	0
001467	1.005040938836638	0.9823173942732085	1.880754744404328	21930	0.9900132897450862	0.725837480916978	0.624	0.7320000000000001	0.384	0.28800000000000003	0.18000000000000002	0.12000000000000001	0.27920345791965995	0.007695895471877656	0.3880000000000001	0
001468	0.9729431786349869	1.0106876781383758	1.9184109702343188	29370	1.0098352065177276	0.9720860380543385	1.1400000000000001	1.284	1.272	1.584	1.62	1.476	0.0008571405806484522	0.0008524716206481653	1.3960000000000001	0
001469	0.8333878184670772	0.9815030363486322	1.8746459587059656	23370	0.9867976769473108	0.773498491975822	0.7200000000000001	0.396	0.30000000000000004	0.28800000000000003	0.084	0.132	0.059889326491255224	0.005294640598678568	0.32000000000000006	0
001470	1.1998928266711948	1.0004249297963306	1.8967156656384023	42390	0.9984149828341619	1.4030210130447194	1.332	1.1280000000000001	0.9600000000000001	0.9	0.9840000000000001	0.78	0.2031281863735246	0.0020099469621687183	1.014	0
001471	0.8868992547635683	1.0012131079195972	1.902080362157693	28590	1.0012389134212567	0.9462696570641314	0.9480000000000001	0.8160000000000001	0.8280000000000001	0.804	0.624	0.648	0.05937040230056301	2.58055016595371e-05	0.778	0
001472	1.290799265694481	0.9761030330356146	1.8668744929063887	27480	0.9827068434958618	0.9095309610396058	0.636	0.5640000000000001	0.5880000000000001	0.312	0.168	0.060000000000000005	0.38126830465487505	0.0066038104602471615	0.38800000000000007	0
001473	0.8273151451090819	1.0162320441782515	1.9278307279997209	31110	1.0147936868308431	1.0296764264171083	1.056	1.224	1.572	1.764	1.9080000000000001	2.184	0.20236128130802644	0.001438357347408381	1.6180000000000003	0
001474	1.2283533942820597	0.9913110669860974	1.886305654645472	35490	0.9929352416504396	1.1746453350544255	0.9960000000000001	0.9960000000000001	0.7080000000000001	0.684	0.34800000000000003	0.384	0.05370805922763422	0.0016241746643421706	0.686	0
001475	0.9089524811763262	0.9854729997874163	1.8628531205868293	30510	0.9805900273340407	1.0098176718092566	0.8160000000000001	0.552	0.396	0.24000000000000002	0.228	0.168	0.10086519063293042	0.004882972453375656	0.40000000000000013	0
001476	1.345196023910713	0.999920204147115	1.904060780463626	41880	1.0022813887615218	1.3861410716280456	1.26	1.236	1.344	1.08	0.9720000000000001	0.768	0.04094504771733254	0.0023611846144068194	1.11	0
001477	1.2974932246106299	0.9874444088241636	1.8912983906808676	29460	0.9955633754046874	0.9750648512455162	0.888	1.044	0.648	0.48000000000000004	0.396	0.228	0.32242837336511365	0.008118966580523801	0.614	0
001478	1.589192690534706	1.013082419979176	1.9251027196244248	45300	1.0133576864410452	1.4993359728928	1.8	2.436	2.496	2.712	3.132	3.036	0.08985671764190606	0.0002752664618692613	2.602	0
001479	0.735955796727094	1.019915721183461	1.937805024740858	21270	1.0200440717409258	0.7039928508483412	0.936	1.272	1.572	2.16	2.3040000000000003	2.484	0.03196294587875281	0.00012835055746474033	1.788	0
001480	0.9417725227949695	0.9912265077124359	1.8848720805740309	26670	0.9921806204608437	0.8827216423190061	0.876	0.7080000000000001	0.444	0.43200000000000005	0.468	0.228	0.05905088047596341	0.0009541127484077316	0.526	0
001481	0.5951927658320494	1.0061930788866582	1.906678827576116	21300	1.0036595064784943	0.7049857885787337	0.54	0.924	0.7080000000000001	0.636	0.552	0.7320000000000001	0.10979302274668434	0.0025335724081638755	0.682	0
001482	0.5671883235572291	1.0192856779172381	1.9260411796948769	22320	1.0138516838345952	0.7387456714120816	0.636	1.1400000000000001	1.1520000000000001	1.536	1.8	1.7280000000000002	0.17155734785485244	0.00543399408264289	1.332	0
001483	0.6330853286037463	0.9956624895864272	1.8879758764368368	19650	0.9938144321856185	0.6503742134071417	0.648	0.528	0.43200000000000005	0.36000000000000004	0.28800000000000003	0.312	0.01728888480339541	0.0018480574008087336	0.428	0
001484	0.9104532643042953	1.0076243344952323	1.9163473403169824	27720	1.0087489292934606	0.9174744628827465	0.9600000000000001	1.1640000000000001	1.116	1.104	1.296	1.02	0.007021198578451182	0.001124594798228351	1.11	0
001485	1.3226760277367948	0.9861144933031593	1.872756217167747	36180	0.9858029330857913	1.1974829028534548	0.9840000000000001	0.8280000000000001	0.756	0.42000000000000004	0.324	0.228	0.12519312488334	0.000311560217368001	0.5900000000000001	0
001486	1.2532489725587665	1.0096603311497512	1.92060187852602	34560	1.010988481994953	1.1438642654122553	1.476	1.836	1.4520000000000002	1.584	1.872	2.004	0.10938470714651127	0.0013281508452018809	1.704	0
001487	0.6848619268295393	1.0178785166020585	1.9313175992732188	21000	1.0166291461913282	0.6950564112748079	0.9720000000000001	1.02	1.272	1.572	1.9560000000000002	2.064	0.010194484445268603	0.001249370410730366	1.4760000000000002	0
001488	1.5740939005231978	0.9935652629465416	1.8878689066323169	44400	0.9937581241909736	1.4695478409810225	1.26	1.284	1.3920000000000001	0.6960000000000001	0.672	0.552	0.10454605954217522	0.0001928612444320743	0.976	0
001489	0.9552903066198237	1.0174041019844162	1.932967197977175	31800	1.0174974809088249	1.0525139942161377	1.308	1.3920000000000001	1.9320000000000002	2.016	2.556	2.8080000000000003	0.09722368759631395	9.337892440863804e-05	2.0020000000000002	0
001490	1.0847937777844954	0.9886501046719127	1.882282897871521	29070	0.9908176967236102	0.9621566607504127	0.9	0.684	0.5880000000000001	0.48000000000000004	0.34800000000000003	0.21600000000000003	0.12263711703408264	0.0021675920516974756	0.536	0
001491	0.8694437523025113	0.9852150950744755	1.8840038298848971	19350	0.9917235806880449	0.6404448361032159	0.684	0.528	0.36000000000000004	0.396	0.14400000000000002	0.156	0.22899891619929535	0.006508485613569426	0.3780000000000001	0
001492	0.980042851811449	1.0155441074388492	1.936573055505566	23610	1.019395573621155	0.7814419938189626	1.332	1.4040000000000001	1.7160000000000002	1.824	2.208	2.58	0.1986008579924864	0.003851466182305918	1.844	0
001493	0.6128176999276455	1.0100842393278235	1.920684289827487	18180	1.0110318626026162	0.6017202646179052	0.8640000000000001	0.552	0.936	0.924	0.9960000000000001	0.888	0.011097435309740278	0.0009476232747926971	0.86	0
001494	0.7400248685711157	1.0126661197350753	1.918645005575224	21390	1.00995840072923	0.7079646017699115	0.936	0.9480000000000001	1.236	1.1400000000000001	1.4160000000000001	1.4280000000000002	0.03206026680120422	0.0027077190058453215	1.184	0
001495	0.9270067957103533	1.0088989626547047	1.914481967662916	28740	1.0077670130051475	0.9512343457160943	1.1400000000000001	1.116	1.1520000000000001	1.1520000000000001	1.3800000000000001	1.296	0.02422755000574106	0.0011319496495572068	1.2060000000000002	0
001496	0.509305728020863	0.9832808649102824	1.866639300189356	16770	0.9825830400514167	0.5550521912894537	0.504	0.192	0.228	0.14400000000000002	0.132	0.060000000000000005	0.045746463268590665	0.0006978248588657143	0.21000000000000005	0
001497	0.9236271333710281	1.007936479859346	1.9157264888289207	30810	1.008422118354412	1.0197470491131826	0.9600000000000001	1.1640000000000001	1.224	1.272	1.08	1.1640000000000001	0.0961199157421545	0.00048563849506599865	1.1440000000000001	0
001498	0.7748935760446789	1.0026425867941722	1.8998942216714845	26970	1.0000881476762622	0.8926510196229319	0.876	0.6960000000000001	0.792	0.7200000000000001	0.6960000000000001	0.6000000000000001	0.11775744357825302	0.002554439117909979	0.7300000000000001	0
001499	0.7183963672208453	1.0001312227711332	1.9022903679611456	20040	1.001349458688767	0.6632824039022452	0.612	0.6960000000000001	0.8640000000000001	0.516	0.54	0.40800000000000003	0.05511396331860008	0.0012182359176338142	0.606	0
001500	1.481990100276184	0.9795109363737157	1.870415895527901	39180	0.9845710076938077	1.296776675892713	0.8520000000000001	0.8400000000000001	0.744	0.396	0.12000000000000001	0.18000000000000002	0.18521342438347088	0.005060071320092008	0.522	0
001501	0.29370824529393685	0.9966215459984885	1.8754381258470203	11820	0.9872146669879722	0.3912174657746776	0.30000000000000004	0.21600000000000003	0.312	0.14400000000000002	0.132	0.168	0.09750922048074073	0.00940687901051629	0.212	0
001502	0.6984627704613275	1.006805661720237	1.9118773802612787	23670	1.006395980365408	0.7834278692797478	0.888	0.78	0.684	0.8160000000000001	0.924	0.804	0.08496509881842029	0.0004096813548291056	0.8160000000000002	0
001503	0.8810823479167088	0.9963201759685851	1.8949019008982384	26790	0.9974602325124754	0.8866933932405764	0.912	0.5760000000000001	0.8160000000000001	0.6000000000000001	0.396	0.42000000000000004	0.005611045323867581	0.0011400565438902666	0.62	0
001504	0.5395542117344709	1.0060720610924798	1.9118353681354685	18150	1.00637386553996	0.6007273268875125	0.5880000000000001	0.612	0.5760000000000001	0.684	0.648	0.528	0.06117311515304158	0.00030180444748029167	0.6060000000000001	0
001505	0.7658023499748887	1.017694050365151	1.9259949068293316	27300	1.0138273261920154	0.9035733346572503	0.9	1.32	1.572	1.848	1.9080000000000001	2.244	0.1377709846823616	0.003866724173135605	1.6320000000000003	0
001506	0.8020985668620935	0.9794212335860851	1.874152562212323	21270	0.9865379572325137	0.7039928508483412	0.444	0.5640000000000001	0.336	0.20400000000000001	0.060000000000000005	0.10800000000000001	0.09810571601375229	0.007116723646428569	0.28600000000000003	0
001507	1.5891256716301367	1.0060505970500648	1.904507502633844	61200	1.0025165395097282	2.025592970000869	1.584	2.124	1.752	1.812	1.7160000000000002	1.7160000000000002	0.4364672983707323	0.0035340575403366437	1.784	0
001508	1.0102112957417149	0.9851477878541994	1.871178819592856	32400	0.9849726044281075	1.0723727488239894	0.792	0.552	0.42000000000000004	0.456	0.252	0.132	0.0621614530822745	0.00017518342609190718	0.4340000000000001	0
001509	1.1011023986439272	0.985156186853706	1.8645826480256251	37260	0.9815004358572578	1.2332286611475878	0.9	0.66	0.552	0.34800000000000003	0.18000000000000002	0.228	0.13212626250366055	0.003655750996448215	0.47800000000000004	0
001510	0.5959704995074991	0.9981450952867941	1.8993988413338	17970	0.9998273836828467	0.5947697005051571	0.5760000000000001	0.49200000000000005	0.552	0.444	0.324	0.324	0.0012007990023420456	0.0016822883960526669	0.45199999999999996	0
001511	1.1290222443569202	0.992352177803692	1.8833964519123017	31980	0.9914038620928601	1.0584716205984932	0.9480000000000001	0.7080000000000001	0.792	0.744	0.516	0.264	0.07055062375842702	0.0009483157108318707	0.662	0
001512	0.8374256081458721	0.9732860750926652	1.8789437781236444	16140	0.9890600125086516	0.5342004989512095	0.34800000000000003	0.504	0.228	0.14400000000000002	0.14400000000000002	0.024	0.3032251091946626	0.015773937415986428	0.23200000000000007	0
001513	1.1564427910243382	0.9849882375171648	1.87012664946462	30570	0.9844187510279628	1.0118035472700417	0.912	0.7080000000000001	0.49200000000000005	0.372	0.30000000000000004	0.168	0.1446392437542965	0.0005694864892019647	0.492	0
001514	0.7782018196658012	0.9877415564454451	1.8994529460639824	14880	0.999855863952312	0.49249711427472104	0.552	0.48000000000000004	0.49200000000000005	0.42000000000000004	0.156	0.156	0.2857047053910801	0.012114307506866817	0.37600000000000006	0
001515	1.3209277972538596	0.9909520350191678	1.883841146363585	38280	0.991637945467078	1.2669885439809356	1.4400000000000002	1.056	0.5760000000000001	0.42000000000000004	0.528	0.456	0.053939253272923926	0.0006859104479101097	0.7460000000000001	0
001516	1.0160961128625041	1.0095893566404293	1.913263294481881	33150	1.0071255138151707	1.097196192083804	1.344	1.116	1.284	1.5	1.4640000000000002	1.536	0.08110007922129991	0.0024638428252585776	1.3739999999999999	0
001517	1.6119183640312154	0.9802552563590456	1.8673707368863068	43110	0.9829680621031983	1.4268515185741415	1.092	0.9720000000000001	0.43200000000000005	0.468	0.372	0.12000000000000001	0.18506684545707386	0.0027128057441526687	0.576	0
001518	1.0409114877728418	0.9988023487589713	1.9041315623249624	24960	1.002318647730882	0.8261241916866289	0.9480000000000001	0.8640000000000001	1.068	0.8640000000000001	0.624	0.54	0.21478729608621294	0.0035162989719107474	0.8180000000000001	0
001519	0.655695805340351	1.0226441649813767	1.9370276457198967	22710	1.019634866040815	0.7516538619071852	0.912	1.308	1.3800000000000001	2.124	2.58	2.976	0.0959580565668342	0.0030092989405616777	1.8800000000000001	0
001520	0.8956501926391374	0.9901388851898766	1.8847417313768664	26130	0.9921120057529003	0.8648487631719396	0.792	0.552	0.636	0.336	0.312	0.228	0.030801429467197772	0.001973120563023678	0.476	0
001521	1.5058266123727269	1.0120515479269838	1.9259834223814831	39240	1.013821280876416	1.2987625513534982	1.752	2.172	2.16	2.64	2.412	2.8320000000000003	0.2070640610192287	0.0017697329494321679	2.328	0
001522	0.7773632183137273	1.0116271526213665	1.9136012442670904	25560	1.0073034077057053	0.8459829462944805	0.9600000000000001	0.9	1.26	1.32	1.32	1.296	0.06861972798075311	0.004323744915661232	1.1760000000000002	0
001523	0.8325886644283115	1.0015981446089754	1.9050381673947083	22650	1.0027958769231886	0.7496679864464	0.8520000000000001	0.792	0.804	0.78	0.66	0.5760000000000001	0.0829206779819115	0.0011977323142131624	0.7440000000000001	0
001524	0.9132893741859384	0.9938736245649756	1.88263205654084	30270	0.991001490875338	1.001874169966116	0.876	0.636	0.648	0.528	0.396	0.324	0.08858479578017764	0.0028721336896376792	0.568	0
001525	1.2007258999129822	1.0189453408315148	1.9364854181981623	37140	1.019349442088447	1.2292569102260174	1.62	2.124	2.172	3.036	3.4320000000000004	4.152	0.028531010313035177	0.0004041012569322433	2.7560000000000002	0
001526	0.6764419714899883	0.9859255822653404	1.872779552512232	22710	0.9858152166125136	0.7516538619071852	0.372	0.552	0.43200000000000005	0.18000000000000002	0.24000000000000002	0.084	0.07521189041719689	0.00011036565282684929	0.31	0
001527	0.7315639298025802	0.9830284185433915	1.870148470437374	24270	0.9844302374022953	0.8032866238875994	0.624	0.40800000000000003	0.324	0.156	0.132	0.12000000000000001	0.07172269408501919	0.0014018188589037806	0.29400000000000004	0
001528	0.7281346586354799	1.0117096263068928	1.9147282084557435	29550	1.0078966320626572	0.978043664436694	0.8400000000000001	1.056	1.1520000000000001	1.02	1.1640000000000001	1.4040000000000001	0.2499090058012141	0.0038129942442355347	1.1059999999999999	0
001529	1.2331324047483456	1.0175627340464082	1.9372644878421303	37710	1.0197595377181192	1.2481227271034765	1.6800000000000002	1.8960000000000001	2.448	2.7600000000000002	2.7840000000000003	4.128	0.01499032235513087	0.002196803671711045	2.616	0
001530	1.0407093020209264	0.9950634852915257	1.887521621849689	29880	0.9935753164372509	0.9889659794710124	0.924	0.888	0.7080000000000001	0.648	0.54	0.384	0.051743322549913984	0.0014881688542747185	0.682	0
001531	0.7716132938753639	0.9991336221547612	1.8867206454589087	27510	0.9931536892825122	0.9105238987699984	0.7200000000000001	0.6960000000000001	0.7200000000000001	0.528	0.684	0.36000000000000004	0.13891060489463447	0.005979932872248961	0.618	0
001532	0.5096370267393392	0.9956398432493924	1.8907298862812527	16680	0.9952641195274542	0.5520733780982761	0.54	0.49200000000000005	0.228	0.396	0.20400000000000001	0.264	0.042436351358936863	0.0003757237219381704	0.35400000000000004	0
001533	1.0386245528724223	1.0127231600163529	1.9293702765662848	25140	1.0156040920926888	0.8320818180689844	1.284	1.4520000000000002	1.4520000000000002	2.088	1.62	2.148	0.20654273480343788	0.0028809320763358848	1.6740000000000002	0
001534	0.9054891720895133	0.9896207593257808	1.8777635211380923	28680	0.9884387352770043	0.9492484702553091	0.78	0.552	0.552	0.444	0.264	0.21600000000000003	0.043759298165795824	0.001182024048776431	0.46800000000000014	0
001535	0.8914828801501001	1.0037454815387936	1.903297896921059	31110	1.001879813357862	1.0296764264171083	0.9	0.912	1.08	0.9480000000000001	0.684	0.8280000000000001	0.1381935462670082	0.001865668180931701	0.892	0
001536	1.1881853698139422	1.0008686509138867	1.897747896291364	34710	0.9989583402642335	1.1488289540642183	1.068	1.344	1.116	0.9720000000000001	0.876	0.792	0.03935641574972393	0.0019103106496531908	1.028	0
001537	1.1730255787318702	0.9998102578001816	1.8958438964836128	40890	0.9979560909709887	1.3533741265250903	1.236	1.056	1.008	0.888	0.8520000000000001	0.7200000000000001	0.18034854779322007	0.001854166829192927	0.96	0
001538	0.7999267715120506	1.0089887550089416	1.9144479751315795	26220	1.0077491196259734	0.8678275763631174	0.9600000000000001	0.8520000000000001	1.056	1.3800000000000001	0.9960000000000001	1.08	0.06790080485106675	0.0012396353829682294	1.054	0
001539	1.2113793142146525	0.9782996635526627	1.862614295316472	33480	0.9804643117444434	1.1081185071181223	0.9960000000000001	0.6960000000000001	0.30000000000000004	0.192	0.192	0.12000000000000001	0.10326080709653018	0.002164648191780638	0.4160000000000001	0
001540	1.3476082129251175	1.0181357889506457	1.9360389823007729	36150	1.019114442031821	1.1964899651230623	1.608	2.3520000000000003	2.7	3.492	3.4680000000000004	4.0680000000000005	0.15111824780205518	0.0009786530811752847	2.9480000000000004	0
001541	1.3945954832863925	1.0001849705997163	1.9006212458380527	44790	1.0004708470096069	1.4824560314761261	1.356	1.356	1.224	1.092	1.1880000000000002	0.78	0.08786054818973366	0.00028587640989052865	1.1660000000000001	0
001542	1.1380678582783113	1.0028968654279762	1.9078088691564736	32610	1.0042543507482466	1.0793233129367374	1.116	1.248	1.104	1.08	1.2000000000000002	0.792	0.058744545341573806	0.0013574853202704684	1.09	0
001543	1.334899562361638	0.9922716365801243	1.875649864350134	43140	0.9873261243338367	1.427844456304534	1.1880000000000002	1.032	0.912	0.504	0.624	0.40800000000000003	0.09294489394289607	0.004945512246287587	0.778	0
001544	0.7671797075026702	0.9917225447427153	1.883959696392356	26520	0.9917003491932056	0.8777569536670432	0.804	0.40800000000000003	0.504	0.456	0.24000000000000002	0.24000000000000002	0.11057724616437303	2.2195549509662627e-05	0.4420000000000001	0
001545	0.5537457531784804	1.0107872849094628	1.9101922026967024	22620	1.0055089172385039	0.7486750487160074	0.6000000000000001	0.756	0.936	0.8160000000000001	0.7080000000000001	1.008	0.19492929553752703	0.005278367670958906	0.8040000000000002	0
001546	0.9228344956327683	1.004651643328157	1.914177206503576	24330	1.0076065893247912	0.8052724993483846	0.936	1.1640000000000001	0.888	1.02	0.888	0.888	0.11756199628438369	0.0029549459966342617	0.964	0
001547	1.3256817851406888	1.0140359611311482	1.9213527600062423	45750	1.011383739615148	1.5142300388486887	1.56	1.836	2.484	2.3280000000000003	2.952	2.616	0.18854825370799988	0.002652221516000308	2.296	0
001548	0.7403802479288227	0.9961614460348481	1.894445404522776	26490	0.9972199367058198	0.8767640159366505	0.756	0.624	0.468	0.456	0.456	0.312	0.1363837680078278	0.0010584906709716346	0.5119999999999999	0
001549	0.8146338189545369	1.0144166692682874	1.926743830696081	23460	1.01422155334114	0.7764773051669998	1.044	1.02	1.4040000000000001	1.8	1.752	1.6440000000000001	0.03815651378753715	0.00019511592714738235	1.444	0
001550	0.8156699711484747	1.0212847378897238	1.9367979976856236	25080	1.0195139812701821	0.8300959426081992	1.116	1.356	2.052	2.2920000000000003	2.7960000000000003	3.2880000000000003	0.014425971459724463	0.0017707566195417357	2.1500000000000004	0
001551	0.5060730947060753	0.9924389091506878	1.8884975781342968	14490	0.9940890515187902	0.4795889237796175	0.336	0.444	0.48000000000000004	0.264	0.132	0.18000000000000002	0.02648417092645783	0.0016501423681024585	0.306	0
001552	1.0145941031404935	1.0028748281468824	1.9060128959075704	33180	1.003308965716131	1.0981891298141966	1.08	0.936	1.1280000000000001	0.9600000000000001	0.936	0.768	0.08359502667370311	0.0004341375692484828	0.968	0
001553	1.1520207743801203	0.9999198629593208	1.900243334047716	39570	1.0002719174597026	1.3096848663878167	1.1280000000000001	1.1880000000000002	1.02	0.8400000000000001	0.7320000000000001	0.792	0.15766409200769638	0.0003520545003817821	0.9500000000000001	0
001554	0.6098980947853393	0.9993958262136431	1.902449937511094	20910	1.001433454741712	0.6920775980836302	0.648	0.444	0.5880000000000001	0.552	0.396	0.336	0.08217950329829093	0.002037628528068991	0.494	0
001555	0.9966577554327486	1.0103853838320367	1.9199513864994284	31350	1.0106460685287024	1.037619928260249	1.104	1.4160000000000001	1.4040000000000001	1.296	1.752	1.488	0.040962172827500365	0.0002606846966657361	1.4100000000000001	0
001556	0.9692259908852028	0.9868215409266432	1.8758152596181576	31710	0.987413186995192	1.04953518102496	0.66	0.8400000000000001	0.42000000000000004	0.384	0.21600000000000003	0.192	0.08030919013975724	0.000591646068548779	0.452	0
001557	0.6611465783840554	0.9834832124053762	1.8658407631240264	26790	0.9821626969368333	0.8866933932405764	0.624	0.312	0.20400000000000001	0.312	0.10800000000000001	0.096	0.22554681485652095	0.0013205154685428377	0.276	0
001558	0.9027188843897002	0.9797773926449007	1.863893825321257	30390	0.9811378454484702	1.0058459208876864	0.684	0.396	0.30000000000000004	0.228	0.228	0.060000000000000005	0.10312703649798627	0.0013604528035694452	0.316	0
001559	1.355171093541866	1.004408705621952	1.9105934329695955	41040	1.0057201214391547	1.3583388151770532	1.524	1.356	1.6800000000000002	1.224	1.212	1.4040000000000001	0.003167721635187304	0.0013114158172027324	1.4000000000000001	0
001560	1.5916663620467661	0.9904878730298308	1.8825801740212005	49410	0.9909741803585885	1.6353684419565837	1.3800000000000001	1.056	1.116	0.5760000000000001	0.612	0.40800000000000003	0.04370207990981756	0.0004863073287577624	0.8580000000000001	0
001561	1.3477553522667203	0.9828896757336619	1.8732661829295596	39420	0.9860713747223266	1.3047201777358537	0.9	0.7320000000000001	0.6000000000000001	0.43200000000000005	0.372	0.12000000000000001	0.04303517453086658	0.0031816989886647162	0.526	0
001562	0.7285312108105627	0.9788254994782105	1.8666227854494464	20640	0.9825743468328906	0.6831411585100969	0.552	0.276	0.28800000000000003	0.20400000000000001	0.096	0.060000000000000005	0.04539005230046578	0.0037488473546800627	0.24600000000000002	0
001563	0.4953812030101727	1.016354941268775	1.9338590685829664	13830	1.0179669540047154	0.45774429371098063	0.6000000000000001	0.8280000000000001	0.888	1.032	1.212	1.296	0.037636909299192056	0.0016120127359404712	0.9760000000000001	0
001564	0.9904547293782391	0.9760794018312703	1.868881685981452	22800	0.9837634128467084	0.7546326750983628	0.744	0.48000000000000004	0.252	0.21600000000000003	0.07200000000000001	0.096	0.23582205427987624	0.007684011015438141	0.31	0
001565	0.8153458526255244	1.0072782255881791	1.9156537588199736	22950	1.0083838338967306	0.7595973637503258	0.9	0.9	1.068	0.9720000000000001	1.1760000000000002	0.8520000000000001	0.055748488875198565	0.0011056083085514423	0.9780000000000001	0
001566	1.2401427578490145	1.0034718591217882	1.9043708370867531	39510	1.0024445999289442	1.3076989909270316	1.212	1.3920000000000001	1.344	1.1880000000000002	1.1520000000000001	1.02	0.06755623307801706	0.0010272591928439656	1.2180000000000002	0
001567	0.8206993433834601	0.9893313792915118	1.8757280590963712	28020	0.9873672853827153	0.9274038401866723	0.768	0.624	0.324	0.34800000000000003	0.276	0.20400000000000001	0.10670449680321226	0.0019640939087964826	0.424	0
001568	0.9814027086433741	1.01173033813299	1.918555689052663	30450	1.0099113852719555	1.0078317963484715	1.212	1.296	1.332	1.6920000000000002	1.7160000000000002	1.6920000000000002	0.026429087705097443	0.0018189528610346173	1.4900000000000002	0
001569	1.374401938440452	1.0166840206201109	1.9309263235333056	40200	1.0164231819721117	1.330536558726061	1.6320000000000001	2.184	2.748	3.024	3.48	3.504	0.043865379714391084	0.0002608386479991953	2.7620000000000005	0
001570	0.7972154212176721	0.9944907420467906	1.889039814203323	21870	0.9943744799703798	0.7238516054561929	0.66	0.648	0.6000000000000001	0.516	0.36000000000000004	0.276	0.07336381576147921	0.00011626207641080022	0.5100000000000001	0
001571	0.6181467446871597	1.0110765436073248	1.9181508121640911	22380	1.009698261523849	0.7407315468728667	0.8400000000000001	0.744	0.888	0.792	1.056	1.1280000000000001	0.122584802185707	0.0013782820834757903	0.908	0
001572	0.8926000728997873	1.0107538978124067	1.926447971774116	21240	1.0140658157227684	0.7029999131179486	0.9840000000000001	1.332	1.272	1.1640000000000001	1.536	1.4400000000000002	0.18960015978183864	0.0033119179103617835	1.288	0
001573	0.5006691843854641	0.9948488375899895	1.8900191507574355	19260	0.9948899943970159	0.6374660229120381	0.456	0.372	0.336	0.40800000000000003	0.21600000000000003	0.18000000000000002	0.13679683852657398	4.1156807026321296e-05	0.328	0
001574	0.8878588333318226	1.0192370626766278	1.937782288338991	24540	1.0200321034925	0.8122230634611327	1.1640000000000001	1.488	1.8960000000000001	2.3280000000000003	2.3880000000000003	3.168	0.07563576987068987	0.0007950408158721167	2.0720000000000005	0
001575	0.7403920096251787	0.9985527691718541	1.8880770835948235	28320	0.993867706772176	0.9373332174905982	0.636	0.672	0.7200000000000001	0.5880000000000001	0.468	0.36000000000000004	0.19694120786541947	0.0046850623996781415	0.574	0
001576	1.2846800094146347	1.0014393430942603	1.9011346168195216	35610	1.0007410811247863	1.1786170859759957	1.1760000000000002	1.3800000000000001	1.308	1.104	1.02	0.8640000000000001	0.10606292343863899	0.0006982619694739789	1.142	0
001577	0.7989512095786407	1.0144955654052004	1.9260997879981905	25080	1.0138825347466254	0.8300959426081992	1.092	1.092	1.1760000000000002	1.6320000000000001	1.7160000000000002	1.8	0.031144733029558447	0.0006130306585749867	1.4180000000000001	0
001578	0.3970725256941633	1.0165475745340213	1.9323094879687537	13230	1.0171512679583734	0.437885539103129	0.468	0.5640000000000001	0.768	1.1640000000000001	0.9480000000000001	0.9	0.040813013408965704	0.0006036934243520697	0.802	0
001579	1.8249190408461737	1.0024462797967604	1.909048368401539	53760	1.0049068126010718	1.7793444128635083	1.9320000000000002	1.848	1.752	1.62	1.6800000000000002	1.368	0.04557462798266543	0.002460532804311466	1.7000000000000002	0
001580	0.6638344772163673	1.0112656429025177	1.922154146909806	22260	1.0118055828603219	0.7367597959512964	0.78	0.9480000000000001	0.936	0.9840000000000001	1.032	1.212	0.07292531873492902	0.0005399399578041031	0.9819999999999999	0
001581	0.5976421719656035	0.998816517155324	1.9003898130822687	19770	1.0003490227767609	0.6543459643287121	0.672	0.516	0.516	0.312	0.456	0.36000000000000004	0.05670379236310852	0.0015325056214368082	0.472	0
001582	0.797900341481289	1.0158163946484629	1.918672247060978	30870	1.00997274041547	1.0217329245739677	0.9600000000000001	1.236	1.524	1.6320000000000001	1.776	2.016	0.22383258309267873	0.005843654232992934	1.524	0
001583	1.3730789424105363	0.9764372385394803	1.8642961036960053	32430	0.9813496013610169	1.073365686554382	0.8400000000000001	0.804	0.42000000000000004	0.312	0.084	0.14400000000000002	0.2997132558561544	0.00491236282153662	0.434	0
001584	1.4287920315708607	1.0148876103713986	1.9265071689837996	40560	1.0140969766300993	1.342451811490772	1.836	1.9920000000000002	2.544	2.616	3.3240000000000003	3.228	0.08634022008008868	0.0007906337412992848	2.59	0
001585	1.216110753153581	1.003489654383251	1.9090466466906992	37590	1.00490590630714	1.2441509761819063	1.1280000000000001	1.488	1.248	1.1760000000000002	1.212	0.9480000000000001	0.028040223028325206	0.0014162519238889448	1.2	0
001586	0.4613339044470661	0.9923539778698705	1.8657471694136396	21930	0.982113430004292	0.725837480916978	0.43200000000000005	0.42000000000000004	0.228	0.21600000000000003	0.156	0.18000000000000002	0.26450357646991185	0.010240547865578487	0.27199999999999996	0
001587	1.9307006083278253	1.0149988273944648	1.929052751425584	58920	1.0154369495611826	1.9501297024910325	2.568	2.52	3.504	3.732	4.416	4.404	0.01942909416320715	0.00043812216671779147	3.5240000000000005	0
001588	0.7194888118273787	1.005673285314596	1.9030693642810468	24960	1.0017595157212744	0.8261241916866289	0.768	0.804	0.8160000000000001	0.8640000000000001	0.768	0.7200000000000001	0.1066353798592502	0.00391376959332157	0.7899999999999999	0
001589	1.098940687352805	0.982449145949063	1.8679273189549277	31260	0.9832610421668712	1.0346411150690713	0.768	0.672	0.43200000000000005	0.324	0.20400000000000001	0.132	0.06429957228373362	0.0008118962178081945	0.422	0
001590	0.4505653206599463	1.001725581323149	1.897223488137808	14970	0.9986822962756082	0.4954759274658988	0.54	0.34800000000000003	0.49200000000000005	0.324	0.468	0.30000000000000004	0.04491060680595249	0.0030432850475407003	0.4120000000000001	0
001591	0.3707118235412635	0.9959677286819499	1.889893942848589	14520	0.9948240860194838	0.48058186151001003	0.49200000000000005	0.30000000000000004	0.18000000000000002	0.192	0.20400000000000001	0.20400000000000001	0.10987003796874656	0.0011436426624661378	0.262	0
001592	0.7417567988099019	1.011246824849238	1.923433145736048	22620	1.0124788369564848	0.7486750487160074	1.056	0.7200000000000001	1.116	1.272	1.26	1.212	0.006918249906105567	0.0012320121072468826	1.106	0
001593	0.7956975696533116	0.9821661955097197	1.8650158000273391	25470	0.9817284433842638	0.8430041331033028	0.49200000000000005	0.528	0.324	0.264	0.12000000000000001	0.096	0.04730656344999118	0.0004377521254559369	0.30400000000000005	0
001594	0.9814390381143614	1.0105089739799844	1.921805372638561	29010	1.0116219910524686	0.9601707852896275	1.212	1.4160000000000001	1.044	1.488	1.7160000000000002	1.536	0.02126825282473388	0.0011130170724842348	1.4020000000000001	0
001595	0.9757261592820361	0.9949658505832747	1.8834245096493447	37980	0.9914186314468312	1.2570591666770097	0.8520000000000001	0.8400000000000001	0.672	0.5640000000000001	0.5640000000000001	0.336	0.2813330073949736	0.0035472191364435135	0.638	0
001596	0.8805031005546098	0.9898786437122805	1.8959251676462936	22320	0.9979988714192989	0.7387456714120816	0.756	0.5760000000000001	0.456	0.444	0.34800000000000003	0.18000000000000002	0.1417574291425282	0.008120227707018368	0.46	0
001597	0.7855441906990335	0.9948713375210877	1.8831094890718896	26490	0.9912528072961003	0.8767640159366505	0.7200000000000001	0.648	0.552	0.444	0.396	0.30000000000000004	0.09121982523761707	0.0036185302249873708	0.5100000000000001	0
001598	0.7158898911252143	0.9853827069948717	1.866623163567592	23940	0.9825745458710642	0.792364308853281	0.5760000000000001	0.5640000000000001	0.28800000000000003	0.168	0.168	0.14400000000000002	0.07647441772806673	0.002808161123807551	0.318	0
001599	0.5961273581477469	0.9944379212793222	1.8768013493227451	22770	0.9879322562227597	0.7536397373679703	0.5880000000000001	0.384	0.444	0.384	0.28800000000000003	0.20400000000000001	0.15751237922022343	0.006505665056562471	0.38200000000000006	0
001600	1.030109665208968	1.0048557272217005	1.9086475163230685	33630	1.0046958074787462	1.1130831957700853	1.116	1.092	1.08	1.1760000000000002	1.1520000000000001	0.9	0.08297353056111723	0.00015991974295426203	1.086	0
001601	0.7362171432826378	0.995970711599549	1.9038504573825283	19380	1.0021706764817595	0.6414377738336084	0.7200000000000001	0.648	0.528	0.396	0.384	0.34800000000000003	0.09477936944902932	0.006199964882210529	0.504	0
001602	1.1205769010199789	1.0005211890777372	1.904688799623284	30450	1.0026119727018923	1.0078317963484715	0.9	1.272	1.068	1.032	0.9	0.6000000000000001	0.11274510467150733	0.002090783624155046	0.9620000000000001	0
001603	0.8546293203488103	1.0142717015737195	1.9336966106126183	27030	1.0178814375118563	0.894636895083717	1.068	1.1640000000000001	1.6320000000000001	1.4280000000000002	1.776	1.9200000000000002	0.04000757473490668	0.003609735938136849	1.4980000000000002	0
001604	0.7782229654850206	1.0122747159692416	1.9261839454139895	22170	1.013926834494011	0.7337809827601186	1.02	0.936	1.212	1.32	1.332	1.488	0.04444198272490196	0.0016521185247695414	1.218	0
001605	1.0803589445867523	1.0011774283820873	1.907425149917096	29910	1.0040523642065964	0.989958917201405	1.044	1.272	0.9840000000000001	0.7320000000000001	0.888	0.792	0.09040002738534725	0.0028749358245090395	0.952	0
001606	1.2330276125809665	0.9926240752073451	1.892985513673468	32850	0.9964514625883452	1.087266814779878	1.032	1.056	0.6960000000000001	0.792	0.384	0.43200000000000005	0.14576079780108842	0.0038273873810000802	0.7320000000000001	0
001607	0.9312797505144041	1.0176414759976797	1.930895372449236	33180	1.016406889584892	1.0981891298141966	1.2000000000000002	1.512	1.8	2.1	2.484	2.7600000000000002	0.16690937929979244	0.0012345864127878414	1.976	0
001608	0.7641730542963442	0.9910914968168119	1.8944398758941756	17970	0.9972170264827804	0.5947697005051571	0.7200000000000001	0.504	0.49200000000000005	0.30000000000000004	0.30000000000000004	0.21600000000000003	0.1694033537911871	0.0061255296659685765	0.422	0
001609	0.897123213154134	1.0187848952000789	1.9342540795831835	31170	1.018174884433164	1.0316623018778934	1.104	1.596	2.004	2.04	2.4000000000000004	3.096	0.13453908872375941	0.0006100107669149146	2.0400000000000005	0
001610	0.9543754513429789	1.0103492944474037	1.9218360365030975	24690	1.0116381322497707	0.8171877521130956	1.092	1.272	1.332	1.4280000000000002	1.4040000000000001	1.524	0.13718769922988328	0.0012888378023669933	1.3419999999999999	0
001611	0.8373792951761883	0.9833205008203626	1.872662009808007	22590	0.9857533431334533	0.7476821109856148	0.624	0.516	0.34800000000000003	0.24000000000000002	0.156	0.12000000000000001	0.08969718419057349	0.0024328423130907106	0.334	0
001612	0.9398452635310417	1.0169557273071832	1.931551883461196	31770	1.0167524713938112	1.0515210564857451	1.116	1.7280000000000002	1.6680000000000001	2.172	1.9800000000000002	2.9040000000000004	0.11167579295470342	0.00020325591337200244	1.9280000000000002	0
001613	1.1955226891767499	1.0082294490889887	1.9194331158281068	34050	1.0103732552584872	1.1269843239955815	1.32	1.4040000000000001	1.62	1.6560000000000001	1.476	1.536	0.0685383651811684	0.0021438061694984967	1.502	0
001614	0.9747387793861048	1.0110285968348478	1.919571541650301	31110	1.0104461214331035	1.0296764264171083	1.1880000000000002	1.308	1.32	1.476	1.548	1.6920000000000002	0.05493764703100357	0.0005824754017442757	1.422	0
001615	1.5579997170986972	1.0087258963499712	1.9190056072413917	43710	1.0101482183771038	1.446710273181993	1.848	1.824	1.9440000000000002	2.244	2.088	2.1	0.11128944391670426	0.0014223220271325498	2.008	0
001616	1.0724367805715276	1.0060986497342825	1.9123344898595152	33930	1.0066365989673125	1.123012573074011	1.1880000000000002	1.212	1.284	1.224	1.068	1.248	0.05057579250248345	0.0005379492330299662	1.2040000000000002	0
001617	0.7145409093534049	0.9784992020302993	1.8624739514659177	24900	0.9803904359360233	0.8241383162258437	0.792	0.28800000000000003	0.168	0.156	0.07200000000000001	0.096	0.1095974068724388	0.001891233905723988	0.262	0
001618	1.2816496721946482	1.0024497510527675	1.899850615049153	37530	1.0000651935214169	1.242165100721121	1.332	1.4520000000000002	1.1880000000000002	1.044	1.092	1.068	0.03948457147352724	0.002384557531350584	1.196	0
001619	1.6546891585121224	0.9896663088668788	1.8811556296024767	45570	0.9902243123013287	1.5082724124663331	1.512	1.1640000000000001	0.8280000000000001	0.684	0.528	0.43200000000000005	0.14641674604578925	0.0005580034344498941	0.8580000000000002	0
001620	0.9483663452965254	1.0026897015600322	1.8960769085044504	35160	0.9980787465155173	1.163723020020107	0.924	1.044	0.9720000000000001	0.8400000000000001	0.888	0.7080000000000001	0.21535667472358155	0.0046109550445149194	0.896	0
001621	0.7919443057412621	0.9850438604527215	1.874409861466721	24450	0.9866733973700721	0.809244250269955	0.456	0.552	0.43200000000000005	0.312	0.192	0.096	0.01729994452869288	0.0016295369173505714	0.34	0
001622	0.7203198922677382	0.9892566041437921	1.874308717457137	24630	0.9866201560242962	0.8152018766523105	0.5640000000000001	0.43200000000000005	0.42000000000000004	0.384	0.28800000000000003	0.12000000000000001	0.0948819843845723	0.0026364481194959266	0.36800000000000005	0
001623	1.3784587093277416	0.9952276050215223	1.8867484438525612	41610	0.9931683221203298	1.3772046320545124	1.1280000000000001	1.272	0.912	1.02	0.66	0.504	0.0012540772732292371	0.002059282901192505	0.916	0
001624	1.5896642129187444	0.9920643280014565	1.8823701841711689	48270	0.990863643488823	1.5976368082016656	1.6560000000000001	1.032	0.936	0.756	0.6000000000000001	0.528	0.007972595282921269	0.0012006845126334431	0.9180000000000001	0
001625	1.2821449251244745	0.9897253477542809	1.8828457591821228	34020	0.9911139821268172	1.125991386265189	1.02	0.9840000000000001	0.6960000000000001	0.504	0.516	0.276	0.15615353885928562	0.0013886343725363348	0.666	0
001626	0.6756142821670721	1.0187141676506286	1.932064921561611	24030	1.017022530283237	0.7953431220444588	0.876	1.104	1.488	1.536	1.9680000000000002	2.196	0.1197288398773867	0.0016916373673916407	1.5279999999999998	0
001627	1.3251400849259178	1.0043225196002854	1.914076413891029	31830	1.007553532951425	1.0535069319465302	1.4160000000000001	1.4640000000000002	1.26	1.56	1.284	1.1760000000000002	0.2716331529793876	0.003231013351139511	1.36	0
001628	1.197620159744853	0.9858828696802739	1.8651940976026296	39240	0.9818222977103486	1.2987625513534982	0.9600000000000001	0.7320000000000001	0.5640000000000001	0.42000000000000004	0.28800000000000003	0.20400000000000001	0.10114239160864513	0.004060571969925375	0.5280000000000001	0
001629	0.6527342404934076	1.0075738372187928	1.9120442315036887	25290	1.0064838094392878	0.8370465067209473	0.648	0.78	1.104	0.768	0.648	0.876	0.1843122662275397	0.001090027779504954	0.8039999999999999	0
001630	0.9173526125350744	0.98439921533556	1.8655166496232265	31890	0.9819920863486467	1.0554928074073155	0.66	0.66	0.42000000000000004	0.21600000000000003	0.21600000000000003	0.14400000000000002	0.13814019487224116	0.0024071289869133095	0.38600000000000007	0
001631	0.8615658061871877	1.006172274845249	1.917104386205904	26640	1.0091474318059275	0.8817287045886135	1.08	1.008	0.8400000000000001	0.8520000000000001	1.032	1.032	0.02016289840142582	0.0029751569606784045	0.9740000000000001	0
001632	0.7741323415298665	1.0156633411306304	1.9296449360704	23730	1.0157486705179395	0.7854137447405329	1.104	1.1400000000000001	1.1520000000000001	1.536	1.872	2.016	0.011281403210666396	8.532938730909656e-05	1.47	0
001633	1.370935126443251	0.9814187549906022	1.8694934173782969	39570	0.9840854230473646	1.3096848663878167	1.02	0.768	0.528	0.324	0.252	0.156	0.061250260055434325	0.0026666680567624113	0.5079999999999999	0
001634	0.6997827693823733	0.9997034044902452	1.8954653618268715	20400	0.9977568335495105	0.6751976566669563	0.7080000000000001	0.624	0.648	0.528	0.49200000000000005	0.42000000000000004	0.024585112715416968	0.0019465709407346932	0.57	0
001635	1.4058005066389652	1.0049600232011202	1.9089803989960512	39450	1.0048710340845326	1.3057131154662462	1.74	1.6800000000000002	1.212	1.272	1.512	1.572	0.10008739117271892	8.898911658761222e-05	1.498	0
001636	1.0840818465874837	0.9852139305755228	1.8755333014098343	29820	0.9872647665941677	0.9869801040102273	0.66	0.756	0.6000000000000001	0.40800000000000003	0.228	0.156	0.09710174257725646	0.0020508360186449748	0.468	0
001637	0.8662759292089934	0.98465502762336	1.8624205208013864	30390	0.9803623104889796	1.0058459208876864	0.6000000000000001	0.54	0.528	0.192	0.24000000000000002	0.12000000000000001	0.139569991678693	0.004292717134380397	0.37000000000000005	0
001638	1.1233207650049517	0.9814132816273985	1.8710564709814912	30840	0.9849082011604334	1.0207399868435751	0.8520000000000001	0.552	0.40800000000000003	0.384	0.18000000000000002	0.12000000000000001	0.10258077816137656	0.0034949195330349347	0.4160000000000001	0
001639	0.9314871443124364	1.019979497462799	1.9365205195309056	31440	1.0193679191312444	1.0405987414514268	1.296	1.548	1.9080000000000001	2.7	2.616	3.588	0.10911159713899043	0.0006115783315545631	2.2760000000000002	0
001640	1.7117807105543386	1.0007474783258359	1.9017348398363805	50580	1.0010570334121696	1.6740930134418945	1.9080000000000001	1.5	1.584	1.332	1.296	1.1880000000000002	0.03768769711244402	0.00030955508633367934	1.4680000000000002	0
001641	0.9072493916298122	1.0058604146699717	1.909150288688808	30030	1.004960462572814	0.9939306681229754	0.912	1.044	1.092	1.068	1.116	0.8280000000000001	0.08668127649316315	0.0008999520971577635	1.01	0
001642	1.0247393930931308	0.9980801087097004	1.898671132138536	30510	0.9994443237562272	1.0098176718092566	1.056	1.008	0.7080000000000001	0.6000000000000001	0.756	0.54	0.014921721283874145	0.0013642150465267289	0.778	0
001643	0.6644613900117048	0.994931376545379	1.883776625725416	22440	0.9916039823523017	0.7427174223336519	0.78	0.54	0.336	0.324	0.384	0.28800000000000003	0.07825603232194711	0.00332739419307726	0.442	0
001644	1.3388626684231808	0.9957987429413843	1.888479552026008	45510	0.994079562728813	1.506286537005548	1.236	1.1400000000000001	1.068	0.6960000000000001	0.756	0.5640000000000001	0.16742386858236724	0.0017191802125712252	0.9100000000000001	0
001645	1.0825642398233446	1.010983130863407	1.917309070656221	33960	1.0092551759584392	1.1240055108044036	1.1520000000000001	1.548	1.56	1.6800000000000002	2.028	1.548	0.041441270981058986	0.001727954904967799	1.586	0
001646	0.852251080914366	0.9868474911663299	1.8743640025987736	23010	0.986649257652304	0.7615832392111109	0.6960000000000001	0.54	0.43200000000000005	0.24000000000000002	0.336	0.132	0.09066784170325504	0.00019823351402581402	0.3960000000000001	0
001647	1.7129522081905384	1.0102829667971391	1.9200607102914249	53310	1.0107036156423193	1.7644503469076196	1.8960000000000001	2.3160000000000003	2.52	2.544	2.3520000000000003	2.7960000000000003	0.0514981387170812	0.000420648845180116	2.4040000000000004	0
001648	0.9787998385180684	1.016389842434784	1.9296875207858468	30930	1.0157710867496985	1.0237188000347528	1.26	1.488	1.86	2.016	2.2560000000000002	2.712	0.0449189615166844	0.0006187556850854037	1.9320000000000002	0
001649	1.1758407787323568	1.0180810418134099	1.9334076287782056	36870	1.0177293199338389	1.2203204706524842	1.512	1.752	2.544	3.06	3.0	3.528	0.04447969192012735	0.00035172187957099865	2.5660000000000003	0
001650	0.9289676400854496	1.015670802055586	1.9374546280136624	24330	1.0198596258860695	0.8052724993483846	1.1280000000000001	1.524	1.6440000000000001	1.8	2.04	2.424	0.123695140737065	0.004188823830483468	1.7599999999999998	0
001651	0.6587581644555891	1.0069565973464418	1.911610669741804	20310	1.0062555862180156	0.6722188434757785	0.8280000000000001	0.744	0.684	0.792	0.756	0.8400000000000001	0.013460679020189437	0.0007010111284262432	0.774	0
001652	1.7107720221852318	0.9848869184152877	1.873860196239368	44370	0.9863840582727712	1.46855490325063	1.512	1.1640000000000001	0.5640000000000001	0.54	0.34800000000000003	0.324	0.24221711893460185	0.0014971398574834538	0.742	0
001653	1.6083057814727488	0.9889795990026095	1.8743139572818703	53010	0.9866229142234381	1.7545209696036936	1.26	1.104	1.02	0.672	0.40800000000000003	0.396	0.1462151881309448	0.002356684779171392	0.81	0
001654	0.7856608175800306	1.0020842219316797	1.896061210494652	27420	0.9980704832167702	0.9075450855788206	0.888	0.78	0.744	0.5640000000000001	0.744	0.612	0.12188426799879004	0.004013738714909509	0.722	0
001655	1.8927139743929573	1.0161253113247095	1.9265543405162069	64110	1.0141218073232663	2.121907929848949	2.46	2.676	3.492	4.416	4.128	4.944	0.22919395545599186	0.0020035040014432237	3.686	0
001656	1.0316111658140754	0.9957699580554911	1.8937627843374167	31290	0.9968606112502468	1.0356340527994639	0.9600000000000001	0.936	0.66	0.6960000000000001	0.49200000000000005	0.456	0.004022886985388441	0.001090653194755764	0.7000000000000001	0
001657	1.236002201529581	0.9860233726322631	1.8764759269121931	35250	0.9877609566356201	1.1667018332112848	0.9480000000000001	0.8520000000000001	0.54	0.49200000000000005	0.24000000000000002	0.24000000000000002	0.06930036831829622	0.0017375840033569956	0.5520000000000002	0
001658	0.8384387062968778	1.0016580043068053	1.9044554727005405	21210	1.0024891513956808	0.702006975387556	0.9	0.8280000000000001	0.768	0.756	0.5880000000000001	0.672	0.1364317309093218	0.0008311470888755501	0.7520000000000001	0
001659	0.9054181890492964	1.0209912212183427	1.937428256758477	28500	1.019845744281794	0.9432908438729536	1.1760000000000002	1.8	1.824	2.52	3.3600000000000003	3.4200000000000004	0.037872654823657204	0.0011454769365486506	2.35	0
001660	1.0817589011565303	0.9718313909449982	1.865462678377233	22440	0.9819636763441224	0.7427174223336519	0.744	0.34800000000000003	0.28800000000000003	0.192	0.084	0.048	0.3390414788228784	0.010132285399124252	0.28400000000000003	0
001661	0.8642547577152422	1.0041095380056808	1.9149772628116264	23190	1.008027732155812	0.7675408655934665	1.008	0.756	1.008	0.9480000000000001	0.768	0.792	0.09671389212177572	0.003918194150131171	0.88	0
001662	1.0364975929563478	0.9807140356373398	1.8776498615579973	24360	0.9883789058414356	0.8062654370787772	0.6960000000000001	0.6960000000000001	0.372	0.21600000000000003	0.168	0.12000000000000001	0.23023215587757062	0.007664870204095786	0.37800000000000006	0
001663	0.6635191636432057	1.0094509998756105	1.9153913001959395	21120	1.008245677910909	0.6990281621963783	0.768	0.756	1.116	0.8640000000000001	0.8160000000000001	1.056	0.03550899855317258	0.0012053219647014668	0.896	0
001664	1.7475878490698984	1.0038672433557265	1.9089560381579087	49980	1.0048582107466772	1.6542342588340428	1.8840000000000001	1.7160000000000002	1.9200000000000002	1.848	1.6440000000000001	1.488	0.09335359023585554	0.0009909673909507255	1.75	0
001665	0.7397208134202481	0.9997205238155816	1.8892945816096136	28500	0.9945085873646438	0.9432908438729536	0.768	0.5640000000000001	0.7320000000000001	0.612	0.5880000000000001	0.384	0.2035700304527055	0.005211936450937871	0.608	0
001666	1.1064956048311363	1.0080810420349349	1.9229258484338112	27780	1.012211799974358	0.9194603383435316	1.2000000000000002	1.4520000000000002	1.368	1.4040000000000001	1.3920000000000001	1.4520000000000002	0.1870352664876047	0.004130757939423191	1.3780000000000001	0
001667	1.281868888403405	1.0125147942747494	1.92394035327456	37740	1.0127458266877507	1.249115664833869	1.548	1.8840000000000001	1.9080000000000001	2.04	2.184	2.628	0.03275322356953603	0.0002310324130012642	2.032	0
001668	1.235505777184899	1.0146347168520131	1.9292661148766777	35490	1.0155492622658333	1.1746453350544255	1.536	1.764	2.016	2.616	2.628	2.688	0.06086044213047348	0.0009145454138201892	2.208	0
001669	1.1097158998698544	0.9839579260487984	1.866959052156382	36330	0.9827513547653473	1.2024475915054178	1.116	0.5880000000000001	0.396	0.336	0.168	0.228	0.09273169163556338	0.001206571283451141	0.47200000000000003	0
001670	1.2158068316484136	1.0134770101001978	1.927638158702827	32460	1.0146923199919775	1.0743586242847745	1.536	1.776	1.764	2.076	2.616	2.448	0.14144820736363917	0.001215309891779759	2.036	0
001671	1.1055348187286622	0.9940598509802817	1.889721149439954	29550	0.9947331290398786	0.978043664436694	1.1760000000000002	0.7080000000000001	0.8640000000000001	0.456	0.648	0.384	0.12749115429196822	0.0006732780595969379	0.7060000000000001	0
001672	0.6790354016758936	1.0105597383949956	1.9192554602369976	19800	1.0102797388674114	0.6553389020591046	0.804	0.936	0.876	1.008	1.056	1.116	0.02369649961678899	0.0002799995275841738	0.9659999999999999	0
001673	1.0165528677511682	1.0037356764867578	1.9081844053551515	29010	1.0044520298069213	0.9601707852896275	0.9480000000000001	1.1520000000000001	1.116	1.1640000000000001	0.888	0.8280000000000001	0.05638208246154064	0.0007163533201635097	1.0160000000000002	0
001674	0.6827714160055021	1.0102583074852918	1.9130532558301103	24600	1.0070149512565851	0.8142089389219178	0.744	0.9600000000000001	0.888	1.092	1.068	0.9960000000000001	0.13143752291641575	0.0032433562287066398	0.9580000000000002	0
001675	1.2130131636303239	1.0006882082884596	1.9010793815729288	38910	1.000712005761105	1.2878402363191799	1.272	1.224	1.08	0.8160000000000001	1.032	0.8160000000000001	0.07482707268885602	2.3797472645359363e-05	1.04	0
001676	0.89969601317485	1.0195530840440665	1.935711898134396	27060	1.0189422677105588	0.8956298328141097	1.1880000000000002	1.4640000000000002	1.848	2.7	2.652	3.0	0.004066180360740357	0.0006108163335076799	2.142	0
001677	0.586999191670471	0.9832531139512946	1.8637395251680449	22620	0.9810566231611176	0.7486750487160074	0.456	0.30000000000000004	0.276	0.192	0.096	0.084	0.16167585704553644	0.0021964907901769193	0.234	0
001678	0.879893755158166	1.0049486806230243	1.9122569469939317	23430	1.0065957810628616	0.7754843674366071	0.9	0.936	1.068	0.936	1.008	0.756	0.10440938772155894	0.0016471004398372902	0.934	0
001679	1.6227874418309416	1.0161200806427642	1.930281422597668	49530	1.0160837116085517	1.6393401928781541	1.9320000000000002	2.7	3.144	3.072	3.744	4.356	0.016552751047212544	3.636903421244675e-05	3.158	0
001680	0.6826763949319415	0.9929065787588469	1.881751710503882	23760	0.9905380842143918	0.7864066824709255	0.5880000000000001	0.5880000000000001	0.40800000000000003	0.42000000000000004	0.192	0.276	0.10373028753898395	0.002368494544455091	0.4120000000000001	0
001681	0.6885012117179576	0.988108737486042	1.8708446174661333	24000	0.9847966832731025	0.7943501843140662	0.5760000000000001	0.43200000000000005	0.54	0.156	0.20400000000000001	0.168	0.10584897259610859	0.0033120542129394526	0.34600000000000003	0
001682	0.44411308863453053	1.0166291429948984	1.923788207027328	19140	1.0126657381981736	0.6334942719904678	0.6000000000000001	0.66	0.8520000000000001	0.8520000000000001	1.116	1.26	0.1893811833559373	0.0039634047967247454	0.89	0
001683	1.2132749850851499	0.9930607248636699	1.8909476346710508	30450	0.9953787404265172	1.0078317963484715	0.8640000000000001	0.912	1.068	0.756	0.504	0.324	0.20544318873667833	0.0023180155628472754	0.7380000000000001	0
001684	1.932613020041421	0.9855655012850787	1.8770049859638256	53070	0.9880394488174075	1.756506845064479	1.4400000000000002	0.9840000000000001	1.02	0.8520000000000001	0.528	0.24000000000000002	0.17610617497694214	0.0024739475323287685	0.844	0
001685	1.1634678404810015	0.9809328468675951	1.8645662561668612	32400	0.9814918073223208	1.0723727488239894	0.8280000000000001	0.516	0.5760000000000001	0.36000000000000004	0.14400000000000002	0.132	0.09109509165701213	0.0005589604547256988	0.4260000000000001	0
001686	1.1978668328674598	1.0153919208890962	1.930761901010832	36870	1.0163366313557345	1.2203204706524842	1.4520000000000002	1.6920000000000002	2.244	2.7	2.604	2.736	0.022453637785024405	0.0009447104666382433	2.238	0
001687	0.8607630778290776	0.9958932932920234	1.892857322281234	25980	0.9963839837305514	0.8598840745199766	0.804	0.648	0.7200000000000001	0.5880000000000001	0.396	0.372	0.0008790033091009564	0.0004906904385280075	0.588	0
001688	1.1812395291632687	0.9858909704779402	1.875279185174448	33060	0.9871310019707255	1.0942173788926262	0.9720000000000001	0.7200000000000001	0.516	0.444	0.276	0.20400000000000001	0.08702215027064253	0.0012400314927852873	0.522	0
001689	0.6146359065278652	1.000360836597319	1.8953705379704469	21720	0.9977069190785649	0.7188869168042299	0.54	0.672	0.528	0.5760000000000001	0.444	0.36000000000000004	0.10425101027636474	0.00265391751875399	0.52	0
001690	1.0468152714007846	1.0007642995099781	1.9012872721918503	33060	1.0008214376134812	1.0942173788926262	1.092	1.068	0.912	0.78	0.792	0.744	0.047402107491841594	5.7138103503051596e-05	0.898	0
001691	1.1900842570561152	0.9857884394118132	1.878853276554108	31350	0.9890123732527356	1.037619928260249	0.8640000000000001	0.612	0.744	0.48000000000000004	0.28800000000000003	0.168	0.15246432879586624	0.003223933840922455	0.5259999999999999	0
001692	0.3394311321701787	1.0169988808126744	1.923257317003426	13650	1.0123862822081675	0.45178666732862516	0.40800000000000003	0.516	0.7320000000000001	0.744	0.912	0.8640000000000001	0.11235553515844648	0.004612598604506912	0.6960000000000001	0
001693	1.1701001739158758	0.9856987397814937	1.8783138706523637	30030	0.9887284345771148	0.9939306681229754	0.8400000000000001	0.792	0.684	0.30000000000000004	0.28800000000000003	0.20400000000000001	0.17616950579290047	0.0030296947956210962	0.5180000000000001	0
001694	0.636397530911571	0.992007923416816	1.8804244577605456	20820	0.9898394296669751	0.6890987848924525	0.5760000000000001	0.468	0.396	0.312	0.228	0.20400000000000001	0.052701253980881435	0.0021684937498408496	0.36400000000000005	0
001695	0.8361892106320492	1.01639821168849	1.931474211031943	27540	1.0167115852881474	0.911516836500391	1.116	1.212	1.596	1.7160000000000002	1.9440000000000002	2.3280000000000003	0.07532762586834174	0.0003133735996574405	1.6520000000000001	0
001696	0.9115015381727086	0.9888748364248753	1.8769942384805425	30990	0.9880337914336825	1.025704675495538	0.78	0.672	0.312	0.504	0.384	0.156	0.11420313732282927	0.000841044991192752	0.46799999999999997	0
001697	2.0883821056978493	0.9799675690161207	1.864221779712779	48180	0.981310477848842	1.594657995010488	1.296	1.284	0.9	0.456	0.252	0.24000000000000002	0.49372411068736133	0.0013429088327212568	0.738	0
001698	1.0830735250313603	0.9842495249844387	1.871283418554016	31260	0.9850276644309867	1.0346411150690713	0.8520000000000001	0.756	0.43200000000000005	0.264	0.24000000000000002	0.18000000000000002	0.048432409962289036	0.0007781394465479208	0.4540000000000001	0
001699	1.300274693035395	1.011369545924057	1.918192855156071	43020	1.0097203925969855	1.4238727053829636	1.512	1.764	1.836	2.052	2.424	2.04	0.12359801234756862	0.0016491533270714953	1.938	0
001700	1.275455096638996	0.9815285001403798	1.8649403262959376	40530	0.9816887146544353	1.3414588737603792	1.092	0.8160000000000001	0.43200000000000005	0.24000000000000002	0.168	0.228	0.06600377712138328	0.00016021451405545672	0.49600000000000016	0
001701	2.1229790393393104	1.008980038208005	1.9153162451023875	62460	1.0082061695484812	2.0672963546773575	2.2560000000000002	2.8320000000000003	2.8920000000000003	2.9040000000000004	2.8440000000000003	2.9280000000000004	0.05568268466195292	0.0007738686595237798	2.7760000000000002	0
001702	1.512149388098735	1.0183108860763812	1.9338856538161613	45300	1.0179809482451938	1.4993359728928	2.172	2.244	2.964	3.4320000000000004	4.488	4.764	0.01281341520593493	0.00032993783118739906	3.344	0
001703	0.6813021029845896	0.9861016536461881	1.8744454678678577	23910	0.9866921402765728	0.7913713711228885	0.444	0.456	0.336	0.28800000000000003	0.21600000000000003	0.084	0.11006926813829887	0.0005904866303847456	0.304	0
001704	0.9309019608134377	1.003908671538094	1.906649651877148	29160	1.0036441486388814	0.9651354739415904	1.02	0.912	1.044	0.912	0.912	0.804	0.034233513128152704	0.00026452289921263805	0.934	0
001705	1.1975754032540389	1.0127714326190844	1.925120894469688	34860	1.0133672535248999	1.1537936427161812	1.5	1.572	1.9920000000000002	1.9560000000000002	2.076	2.46	0.04378176053785765	0.0005958209058154473	1.9260000000000002	0
001706	0.7825080844801438	0.9879123364391339	1.869848947080415	28920	0.9842725708565317	0.9571919720984498	0.6960000000000001	0.468	0.396	0.34800000000000003	0.18000000000000002	0.18000000000000002	0.174683887618306	0.0036397655826021502	0.37800000000000006	0
001707	0.818620832388876	0.9892650513982172	1.8855249043989144	24270	0.9925242613658685	0.8032866238875994	0.5880000000000001	0.54	0.456	0.49200000000000005	0.312	0.132	0.015334208501276536	0.0032592099676512776	0.42	0
001708	1.0465015684821175	1.0057707040988888	1.91592031709114	29730	1.0085241479019094	0.9840012908190495	1.08	1.26	1.284	1.08	1.104	1.1280000000000001	0.06250027766306798	0.002753443803020561	1.156	0
001709	0.7890609294393535	1.0037366854669438	1.900139087483468	27690	1.0002170429555586	0.9164815251523539	0.792	0.804	0.8640000000000001	0.8520000000000001	0.8280000000000001	0.5880000000000001	0.12742059571300046	0.003519642511385257	0.7880000000000001	0
001710	0.8528693630011696	0.9869332287907142	1.870953316940896	27630	0.9848539017514415	0.9144956496915687	0.756	0.5880000000000001	0.28800000000000003	0.336	0.28800000000000003	0.14400000000000002	0.06162628669039916	0.002079327039272716	0.4000000000000001	0
001711	1.1362210023727166	0.9865595554190844	1.8769663694691932	32370	0.9880191214233104	1.0713798110935968	0.8280000000000001	0.792	0.6000000000000001	0.336	0.372	0.18000000000000002	0.0648411912791198	0.0014595660042260317	0.518	0
001712	1.0059286422044689	1.0144994006526002	1.921686689326024	30090	1.0115595171669012	0.9959165435837605	1.1760000000000002	1.4160000000000001	1.9680000000000002	1.9080000000000001	2.076	2.172	0.010012098620708398	0.0029398834856990685	1.7860000000000003	0
001713	0.6750735448683683	0.9967530147353749	1.8874657723576291	21960	0.9935459177399837	0.7268304186473705	0.6960000000000001	0.5880000000000001	0.504	0.36000000000000004	0.384	0.34800000000000003	0.05175687377900218	0.0032070969953912343	0.48	0
001714	0.49799032161318113	1.0136506577710631	1.917881160758739	19260	1.0095563193191615	0.6374660229120381	0.636	0.648	0.768	0.936	1.212	0.888	0.139475701298857	0.004094338451901658	0.848	0
001715	1.3443566327104592	1.0052356288922528	1.912669959585797	39030	1.0068131873759363	1.29181198724075	1.3800000000000001	1.572	1.548	1.3920000000000001	1.488	1.284	0.05254464546970916	0.001577558483683461	1.4440000000000002	0
[truncated: 10,284 more rows]
