# Supplementary material for: Predicting sequence-specific amplification efficiency in multi-template PCR with deep learning
Source: Nat Commun. 2025 Oct 16;16:9187. doi: 10.1038/s41467-025-64221-4 (PMC12533003; doi:10.1038/s41467-025-64221-4)
Supplement: Supplementary file 4 — Source data [file 41467_2025_64221_MOESM4_ESM.zip › Supp.Fig. 31/qpcr_efficiency.csv]

sample	exp	slope	intercept	R2	eff_exp
3m	Exp1	3.8757142857142846	5.56333333333334	0.9997882981968681	0.811410810983473
3m	Exp2	3.736857142857142	5.62266666666667	0.9997794402148936	0.851844674393684
3m	Exp3	4.017285714285713	4.915333333333335	0.9983463117540277	0.7738802216133251
5m	Exp1	4.030892857142859	1.5107142857142772	0.9994458486882094	0.7704513370168509
5m	Exp2	3.98107142857143	1.0192857142857064	0.9993531722216037	0.7831532137209232
5m	Exp3	3.8783928571428583	1.4521428571428496	0.9998910329275528	0.8106677178832884
no	Exp1	3.453392857142859	1.768571428571421	0.9998946118444	0.9479163296629389
no	Exp2	3.43607142857143	1.3735714285714222	0.9999256350766078	0.9544746344973571
no	Exp3	3.5339285714285733	1.3771428571428515	0.9997446598612449	0.9185414987106422
