# Supplementary material for: Predicting sequence-specific amplification efficiency in multi-template PCR with deep learning
Source: Nat Commun. 2025 Oct 16;16:9187. doi: 10.1038/s41467-025-64221-4 (PMC12533003; doi:10.1038/s41467-025-64221-4)
Supplement: Supplementary file 4 — Source data [file 41467_2025_64221_MOESM4_ESM.zip › Supp.Fig. 32/melting_curve_qpcr.csv]

temperature	sequence	value
64.62	3 motif	0.47960815847001104
64.62	5 motif	0.463330412412441
64.62	no motif	0.464213166636238
64.8724409448819	3 motif	0.47960815847001104
64.8724409448819	5 motif	0.463330412412441
64.8724409448819	no motif	0.464213166636238
65.1248818897638	3 motif	0.574394061526559
65.1248818897638	5 motif	0.557576775156295
65.1248818897638	no motif	0.5714017317842885
65.3773228346457	3 motif	0.7119512693074814
65.3773228346457	5 motif	0.6940336930493576
65.3773228346457	no motif	0.7260967540811245
65.6297637795276	3 motif	0.8637931232914755
65.6297637795276	5 motif	0.844039942397213
65.6297637795276	no motif	0.8935030557718695
65.8822047244094	3 motif	1.003562222666623
65.8822047244094	5 motif	0.9773941509343045
65.8822047244094	no motif	1.043464161079829
66.1346456692913	3 motif	1.112009731110181
66.1346456692913	5 motif	1.0753599466273274
66.1346456692913	no motif	1.1598423776104352
66.3870866141732	3 motif	1.18216989848501
66.3870866141732	5 motif	1.137517985854915
66.3870866141732	no motif	1.23823564037201
66.6395275590551	3 motif	1.2196819273092099
66.6395275590551	5 motif	1.16912226472536
66.6395275590551	no motif	1.2818262230924549
66.891968503937	3 motif	1.2332158020413249
66.891968503937	5 motif	1.1759886060623201
66.891968503937	no motif	1.2972440522697402
67.1444094488189	3 motif	1.228890871516695
67.1444094488189	5 motif	1.16737110896851
67.1444094488189	no motif	1.29472905851525
67.3968503937008	3 motif	1.210829642807645
67.3968503937008	5 motif	1.149905096366195
67.3968503937008	no motif	1.28028431860636
67.6492913385827	3 motif	1.186281500362995
67.6492913385827	5 motif	1.1298448693811651
67.6492913385827	no motif	1.2563971544907249
67.9017322834646	3 motif	1.164575700741205
67.9017322834646	5 motif	1.1135154148466602
67.9017322834646	no motif	1.2283210382172949
68.1541732283464	3 motif	1.151913618111705
68.1541732283464	5 motif	1.1024093581576602
68.1541732283464	no motif	1.20229708861061
68.4066141732283	3 motif	1.146098953672125
68.4066141732283	5 motif	1.0965606053761099
68.4066141732283	no motif	1.1848280696985851
68.6590551181102	3 motif	1.1407291190044648
68.6590551181102	5 motif	1.09062880959334
68.6590551181102	no motif	1.17451705658013
68.9114960629921	3 motif	1.13402324037491
68.9114960629921	5 motif	1.0794932349165605
68.9114960629921	no motif	1.167219192338455
69.163937007874	3 motif	1.125146369398235
69.163937007874	5 motif	1.066387401069237
69.163937007874	no motif	1.16224165812462
69.4163779527559	3 motif	1.1132001058147751
69.4163779527559	5 motif	1.0538514554130254
69.4163779527559	no motif	1.1577908956614649
69.6688188976378	3 motif	1.1002413427327544
69.6688188976378	5 motif	1.042063819184396
69.6688188976378	no motif	1.1504342271653
69.9212598425197	3 motif	1.0888784522168995
69.9212598425197	5 motif	1.031433653821509
69.9212598425197	no motif	1.1388064863977752
70.1737007874016	3 motif	1.079550763693434
70.1737007874016	5 motif	1.0225825373457251
70.1737007874016	no motif	1.12723925001172
70.4261417322835	3 motif	1.073242478556904
70.4261417322835	5 motif	1.0166719384073764
70.4261417322835	no motif	1.11843974636414
70.6785826771654	3 motif	1.069984123439203
70.6785826771654	5 motif	1.0122740216650465
70.6785826771654	no motif	1.1104028268051551
70.9310236220472	3 motif	1.0689007895337825
70.9310236220472	5 motif	1.0071737885991738
70.9310236220472	no motif	1.100842475338375
71.1834645669291	3 motif	1.069359261105326
71.1834645669291	5 motif	1.0031468447719534
71.1834645669291	no motif	1.091445806989325
71.435905511811	3 motif	1.0694599355661896
71.435905511811	5 motif	1.0000181241833486
71.435905511811	no motif	1.0885408660944198
71.6883464566929	3 motif	1.0702547598603744
71.6883464566929	5 motif	0.9939852211024606
71.6883464566929	no motif	1.09363101682728
71.9407874015748	3 motif	1.076462377926197
71.9407874015748	5 motif	0.984527244099028
71.9407874015748	no motif	1.10358597741407
72.1932283464567	3 motif	1.0892124240801184
72.1932283464567	5 motif	0.9742158474501241
72.1932283464567	no motif	1.1175605403900049
72.4456692913386	3 motif	1.1059572531939854
72.4456692913386	5 motif	0.965259404791934
72.4456692913386	no motif	1.134774762863705
72.6981102362205	3 motif	1.1264470142779501
72.6981102362205	5 motif	0.9585463856691205
72.6981102362205	no motif	1.1553835837302748
72.9505511811024	3 motif	1.1522162476239899
72.9505511811024	5 motif	0.9535251670264
72.9505511811024	no motif	1.1808795840244248
73.2029921259843	3 motif	1.183006552939565
73.2029921259843	5 motif	0.9502899393623605
73.2029921259843	no motif	1.214094881971425
73.4554330708661	3 motif	1.21704392438859
73.4554330708661	5 motif	0.9517614025258905
73.4554330708661	no motif	1.259834407866695
73.707874015748	3 motif	1.258867634949
73.707874015748	5 motif	0.9610283265688699
73.707874015748	no motif	1.3255095852777
73.9603149606299	3 motif	1.318447453572115
73.9603149606299	5 motif	0.9787282154987945
73.9603149606299	no motif	1.4235940863812
74.2127559055118	3 motif	1.4033932947136099
74.2127559055118	5 motif	1.003313603584216
74.2127559055118	no motif	1.5681495234072451
74.4651968503937	3 motif	1.512128631389575
74.4651968503937	5 motif	1.0312597263873053
74.4651968503937	no motif	1.771812870505225
74.7176377952756	3 motif	1.63748973166965
74.7176377952756	5 motif	1.0608424313493525
74.7176377952756	no motif	2.055547014611335
74.9700787401575	3 motif	1.777125872362205
74.9700787401575	5 motif	1.095246464307825
74.9700787401575	no motif	2.4546920315482
75.2225196850394	3 motif	1.92868197767872
75.2225196850394	5 motif	1.1373325605825548
75.2225196850394	no motif	3.00505343459988
75.4749606299213	3 motif	2.088632442313985
75.4749606299213	5 motif	1.189160572010085
75.4749606299213	no motif	3.7271311983316746
75.7274015748031	3 motif	2.26094048288394
75.7274015748031	5 motif	1.256954794218845
75.7274015748031	no motif	4.615201645418195
75.979842519685	3 motif	2.461189663429995
75.979842519685	5 motif	1.352934941012415
75.979842519685	no motif	5.626162656037975
76.2322834645669	3 motif	2.70924763969587
76.2322834645669	5 motif	1.4890960369326751
76.2322834645669	no motif	6.664036369235809
76.4847244094488	3 motif	3.02810441097575
76.4847244094488	5 motif	1.67870816266212
76.4847244094488	no motif	7.599273559053705
76.7371653543307	3 motif	3.44527420268248
76.7371653543307	5 motif	1.94690983843606
76.7371653543307	no motif	8.331418467233606
76.9896062992126	3 motif	3.970595595614645
76.9896062992126	5 motif	2.328422417445645
76.9896062992126	no motif	8.813702358349675
77.2420472440945	3 motif	4.562210808957385
77.2420472440945	5 motif	2.8505937351197
77.2420472440945	no motif	9.02508741975786
77.4944881889764	3 motif	5.11910897972756
77.4944881889764	5 motif	3.511277546966335
77.4944881889764	no motif	8.953830186333544
77.7469291338583	3 motif	5.515436904544135
77.7469291338583	5 motif	4.2661017815131
77.7469291338583	no motif	8.60058540291234
77.9993700787402	3 motif	5.64336563104421
77.9993700787402	5 motif	5.02480630669864
77.9993700787402	no motif	7.970960413423866
78.251811023622	3 motif	5.446239029000164
78.251811023622	5 motif	5.660641844950505
78.251811023622	no motif	7.075849797838925
78.5042519685039	3 motif	4.95175185218921
78.5042519685039	5 motif	6.048936667857195
78.5042519685039	no motif	5.958585889888544
78.7566929133858	3 motif	4.273683508599195
78.7566929133858	5 motif	6.11237650172117
78.7566929133858	no motif	4.711961682470875
79.0091338582677	3 motif	3.57314608217802
79.0091338582677	5 motif	5.84464988826811
79.0091338582677	no motif	3.463646878253785
79.2615748031496	3 motif	3.005722785053515
79.2615748031496	5 motif	5.31438184921628
79.2615748031496	no motif	2.34274233047584
79.5140157480315	3 motif	2.6650017728735698
79.5140157480315	5 motif	4.63651287742519
79.5140157480315	no motif	1.438450415262515
79.7664566929134	3 motif	2.56333150384162
79.7664566929134	5 motif	3.93985557917402
79.7664566929134	no motif	0.7819329146169005
80.0188976377953	3 motif	2.651402127656935
80.0188976377953	5 motif	3.339970581034465
80.0188976377953	no motif	0.3562847203808225
80.2713385826772	3 motif	2.842351319768515
80.2713385826772	5 motif	2.90440458192844
80.2713385826772	no motif	0.11463482039789649
80.5237795275591	3 motif	3.036766115272255
80.5237795275591	5 motif	2.6360179857681496
80.5237795275591	no motif	0.0005867546679750499
80.7762204724409	3 motif	3.14960382418875
80.7762204724409	5 motif	2.4871235412898702
80.7762204724409	no motif	-0.03710888794183675
81.0286614173228	3 motif	3.12825465065501
81.0286614173228	5 motif	2.389250054952515
81.0286614173228	no motif	-0.03655963025302045
81.2811023622047	3 motif	2.96066209332327
81.2811023622047	5 motif	2.28135733493186
81.2811023622047	no motif	-0.021987234499917997
81.5335433070866	3 motif	2.6667549015099103
81.5335433070866	5 motif	2.12622888777846
81.5335433070866	no motif	-0.00621844822136255
81.7859842519685	3 motif	2.283905737070995
81.7859842519685	5 motif	1.9108270485908552
81.7859842519685	no motif	0.0057638751407939
82.0384251968504	3 motif	1.8575092745179551
82.0384251968504	5 motif	1.642544179674625
82.0384251968504	no motif	0.0129443895834716
82.2908661417323	3 motif	1.43355614193757
82.2908661417323	5 motif	1.344809905455125
82.2908661417323	no motif	0.01618014519415195
82.5433070866142	3 motif	1.049846427989799
82.5433070866142	5 motif	1.047027776150398
82.5433070866142	no motif	0.0164446719778482
82.7957480314961	3 motif	0.729222219494755
82.7957480314961	5 motif	0.7753163124967251
82.7957480314961	no motif	0.01481095034182045
83.048188976378	3 motif	0.480998894378756
83.048188976378	5 motif	0.547721302506804
83.048188976378	no motif	0.012367539918253699
83.3006299212598	3 motif	0.302522562138831
83.3006299212598	5 motif	0.3710233117848845
83.3006299212598	no motif	0.0096996070315085
83.5530708661417	3 motif	0.1828608219223025
83.5530708661417	5 motif	0.2425262891483565
83.5530708661417	no motif	0.00691763429710745
83.8055118110236	3 motif	0.10736712050422789
83.8055118110236	5 motif	0.1541650417451175
83.8055118110236	no motif	0.0047568369916714
84.0579527559055	3 motif	0.0629177891245753
84.0579527559055	5 motif	0.0966640967289372
84.0579527559055	no motif	0.004336024453279351
84.3103937007874	3 motif	0.039158251083114104
84.3103937007874	5 motif	0.06151403521361915
84.3103937007874	no motif	0.00542292754093355
84.5628346456693	3 motif	0.0282193651857904
84.5628346456693	5 motif	0.041654847483856505
84.5628346456693	no motif	0.0070865303499959495
84.8152755905512	3 motif	0.0244763617382446
84.8152755905512	5 motif	0.03122327848501415
84.8152755905512	no motif	0.0086416886297235
85.0677165354331	3 motif	0.0227667767942482
85.0677165354331	5 motif	0.02571433957144255
85.0677165354331	no motif	0.0094671368872989
85.320157480315	3 motif	0.019896124145399548
85.320157480315	5 motif	0.02285186736767865
85.320157480315	no motif	0.009548274695563401
85.5725984251968	3 motif	0.01579562068552695
85.5725984251968	5 motif	0.0213035143739408
85.5725984251968	no motif	0.0092816954779857
85.8250393700787	3 motif	0.01230842942664215
85.8250393700787	5 motif	0.0197389867331147
85.8250393700787	no motif	0.0096383975629772
86.0774803149606	3 motif	0.01100958036614535
86.0774803149606	5 motif	0.01792815148351785
86.0774803149606	no motif	0.010915151606063
86.3299212598425	3 motif	0.011172612061422199
86.3299212598425	5 motif	0.016270712370224802
86.3299212598425	no motif	0.011788885924171051
86.5823622047244	3 motif	0.01087938116075515
86.5823622047244	5 motif	0.01455287847363975
86.5823622047244	no motif	0.0114548322531005
86.8348031496063	3 motif	0.009849936004498301
86.8348031496063	5 motif	0.01297953274882695
86.8348031496063	no motif	0.0104071342688911
87.0872440944882	3 motif	0.00923740352263165
87.0872440944882	5 motif	0.0122513744898931
87.0872440944882	no motif	0.0094432499697508
87.3396850393701	3 motif	0.00992744989641845
87.3396850393701	5 motif	0.012449964910114051
87.3396850393701	no motif	0.0087121764505747
87.592125984252	3 motif	0.011769611174278001
87.592125984252	5 motif	0.01311920675409135
87.592125984252	no motif	0.00805581209728435
87.8445669291339	3 motif	0.013447939034189449
87.8445669291339	5 motif	0.0133896068429508
87.8445669291339	no motif	0.00790601605398575
88.0970078740157	3 motif	0.013945438637215351
88.0970078740157	5 motif	0.01256276921329255
88.0970078740157	no motif	0.00858236424192175
88.3494488188976	3 motif	0.01322025498305355
88.3494488188976	5 motif	0.010824506119533499
88.3494488188976	no motif	0.009515716429272
88.6018897637795	3 motif	0.011750018169714199
88.6018897637795	5 motif	0.0091971290214478
88.6018897637795	no motif	0.009948610354091801
88.8543307086614	3 motif	0.0102317669861933
88.8543307086614	5 motif	0.0084275912499821
88.8543307086614	no motif	0.009934448230082452
89.1067716535433	3 motif	0.0090763223342082
89.1067716535433	5 motif	0.0082768515157856
89.1067716535433	no motif	0.0096072244967904
89.3592125984252	3 motif	0.0086579923968355
89.3592125984252	5 motif	0.00790052000392275
89.3592125984252	no motif	0.0092431738109935
89.6116535433071	3 motif	0.0091258785925824
89.6116535433071	5 motif	0.0075130328875085
89.6116535433071	no motif	0.0094031349160567
89.864094488189	3 motif	0.00963148666599305
89.864094488189	5 motif	0.0075400843153158505
89.864094488189	no motif	0.0100445707507512
90.1165354330709	3 motif	0.01004153036835685
90.1165354330709	5 motif	0.0076826168033048
90.1165354330709	no motif	0.01080698354891035
90.3689763779528	3 motif	0.0106209537068321
90.3689763779528	5 motif	0.0082160968757916
90.3689763779528	no motif	0.01150624319701405
90.6214173228346	3 motif	0.01063895339591185
90.6214173228346	5 motif	0.00871849778607965
90.6214173228346	no motif	0.01231815779531065
90.8738582677165	3 motif	0.00992834486200335
90.8738582677165	5 motif	0.00879512141213625
90.8738582677165	no motif	0.01299675601729345
91.1262992125984	3 motif	0.00929091524521725
91.1262992125984	5 motif	0.00880437141527
91.1262992125984	no motif	0.0126691258493908
91.3787401574803	3 motif	0.009361970625628501
91.3787401574803	5 motif	0.008831472769191651
91.3787401574803	no motif	0.01143540939188145
91.6311811023622	3 motif	0.0098206270082766
91.6311811023622	5 motif	0.0089831557463806
91.6311811023622	no motif	0.0105757810408836
91.8836220472441	3 motif	0.00953433323034535
91.8836220472441	5 motif	0.009621467710297451
91.8836220472441	no motif	0.01070831831433245
92.136062992126	3 motif	0.008568216185274851
92.136062992126	5 motif	0.01084003029457645
92.136062992126	no motif	0.0112553791089544
92.3885039370079	3 motif	0.00867952712741535
92.3885039370079	5 motif	0.01227721544262285
92.3885039370079	no motif	0.01190161672894295
92.6409448818898	3 motif	0.01018799114593305
92.6409448818898	5 motif	0.013383421410526751
92.6409448818898	no motif	0.0127138666844104
92.8933858267717	3 motif	0.0118481988044533
92.8933858267717	5 motif	0.013589501664482851
92.8933858267717	no motif	0.0131761726328136
93.1458267716535	3 motif	0.012620173486958899
93.1458267716535	5 motif	0.01300253922860855
93.1458267716535	no motif	0.012930834615794199
93.3982677165354	3 motif	0.0123913304314782
93.3982677165354	5 motif	0.01174514210769105
93.3982677165354	no motif	0.0123885486782334
93.6507086614173	3 motif	0.0117987171065848
93.6507086614173	5 motif	0.010115756295966099
93.6507086614173	no motif	0.01222471096094125
93.9031496062992	3 motif	0.0110012382415149
93.9031496062992	5 motif	0.00907520759770605
93.9031496062992	no motif	0.0126331949183282
94.1555905511811	3 motif	0.0103946165434387
94.1555905511811	5 motif	0.008974983649187
94.1555905511811	no motif	0.013002223033837051
94.408031496063	3 motif	0.01017408494551305
94.408031496063	5 motif	0.0097646523553715
94.408031496063	no motif	0.01274928399848895
94.6604724409449	3 motif	0.00993060946308565
94.6604724409449	5 motif	0.0106415210632548
94.6604724409449	no motif	0.01220683766586105
94.9129133858268	3 motif	0.00982710864767815
94.9129133858268	5 motif	0.01053801229669445
94.9129133858268	no motif	0.01195742440811175
95.1653543307087	3 motif	0.0097267890746894
95.1653543307087	5 motif	0.009492288763391
95.1653543307087	no motif	0.011938206838471799
95.4177952755906	3 motif	0.00905756668370845
95.4177952755906	5 motif	0.0082443490404617
95.4177952755906	no motif	0.011810894044997751
95.6702362204724	3 motif	0.0082128319876316
95.6702362204724	5 motif	0.0075932993789654
95.6702362204724	no motif	0.0115567713038137
95.9226771653543	3 motif	0.007961673200079549
95.9226771653543	5 motif	0.00746621309896185
95.9226771653543	no motif	0.01158313921140105
96.1751181102362	3 motif	0.00782594540143455
96.1751181102362	5 motif	0.0074759937835587
96.1751181102362	no motif	0.0122200154483547
96.4275590551181	3 motif	0.0071543310162848995
96.4275590551181	5 motif	0.007400977810410551
96.4275590551181	no motif	0.01316933363455225
96.68	3 motif	0.0071543310162848995
96.68	5 motif	0.007400977810410551
96.68	no motif	0.01316933363455225
