# Supplementary material for: Predicting sequence-specific amplification efficiency in multi-template PCR with deep learning
Source: Nat Commun. 2025 Oct 16;16:9187. doi: 10.1038/s41467-025-64221-4 (PMC12533003; doi:10.1038/s41467-025-64221-4)
Supplement: Supplementary file 4 — Source data [file 41467_2025_64221_MOESM4_ESM.zip › Supp.Fig. 33/F_and_T_vs_t.csv]

time	sequence	value	phase	type
8.968833333333333	3 motif	44.3070144004405	finalMC	Fluorescence
9.169833333333333	3 motif	55.5911615258507	finalMC	Fluorescence
9.3715	3 motif	66.020262114635	finalMC	Fluorescence
9.573	3 motif	74.0039210838608	finalMC	Fluorescence
9.774833333333333	3 motif	80.4130728823805	finalMC	Fluorescence
9.976666666666667	3 motif	85.1454421545919	finalMC	Fluorescence
10.178166666666666	3 motif	89.0772646360759	finalMC	Fluorescence
1.8034999999999999	3 motif	13.1906161229586	initialMC	Fluorescence
1.8238333333333334	3 motif	13.3107872006133	initialMC	Fluorescence
1.8445	3 motif	13.3842179293043	initialMC	Fluorescence
10.379833333333332	3 motif	92.0786061588331	finalMC	Fluorescence
1.8651666666666666	3 motif	13.4420836644706	initialMC	Fluorescence
1.8856666666666666	3 motif	13.4054452309156	initialMC	Fluorescence
1.9061666666666668	3 motif	13.3462040954736	initialMC	Fluorescence
1.9266666666666665	3 motif	13.2630553751752	initialMC	Fluorescence
1.9473333333333334	3 motif	13.1855371806392	initialMC	Fluorescence
1.9678333333333333	3 motif	13.0615079529457	initialMC	Fluorescence
1.9883333333333333	3 motif	12.9290456455082	initialMC	Fluorescence
2.009	3 motif	12.778371203514	initialMC	Fluorescence
2.0298333333333334	3 motif	12.6306787510691	initialMC	Fluorescence
2.0505	3 motif	12.5093873404914	initialMC	Fluorescence
10.581666666666667	3 motif	94.2584593873443	finalMC	Fluorescence
2.071	3 motif	12.3812779898958	initialMC	Fluorescence
2.091666666666667	3 motif	12.2037386194054	initialMC	Fluorescence
2.1121666666666665	3 motif	12.0672206556318	initialMC	Fluorescence
2.1325	3 motif	11.9337217814346	initialMC	Fluorescence
2.1531666666666665	3 motif	11.7972741593161	initialMC	Fluorescence
2.1734999999999998	3 motif	11.639729718204	initialMC	Fluorescence
2.1943333333333332	3 motif	11.4779943210959	initialMC	Fluorescence
2.214833333333333	3 motif	11.3458603519574	initialMC	Fluorescence
2.2353333333333336	3 motif	11.1999238094006	initialMC	Fluorescence
2.2560000000000002	3 motif	11.0532551029431	initialMC	Fluorescence
10.783333333333333	3 motif	96.3139661294815	finalMC	Fluorescence
2.2768333333333337	3 motif	10.9327311578285	initialMC	Fluorescence
2.2975	3 motif	10.753150729331	initialMC	Fluorescence
2.318166666666667	3 motif	10.5980365417911	initialMC	Fluorescence
2.339	3 motif	10.4491740939409	initialMC	Fluorescence
2.3594999999999997	3 motif	10.3045649627782	initialMC	Fluorescence
2.3800000000000003	3 motif	10.1473214842518	initialMC	Fluorescence
2.4006666666666665	3 motif	10.0122489213829	initialMC	Fluorescence
2.4215	3 motif	9.88677266688075	initialMC	Fluorescence
2.4421666666666666	3 motif	9.75596176307329	initialMC	Fluorescence
10.985000000000001	3 motif	98.1824542787147	finalMC	Fluorescence
2.4628333333333337	3 motif	9.62093108749901	initialMC	Fluorescence
2.4836666666666667	3 motif	9.47226195025775	initialMC	Fluorescence
2.5043333333333333	3 motif	9.35315583934751	initialMC	Fluorescence
2.5246666666666666	3 motif	9.22659087331182	initialMC	Fluorescence
2.5453333333333332	3 motif	9.06205682157457	initialMC	Fluorescence
2.5660000000000003	3 motif	8.97253364342694	initialMC	Fluorescence
2.5863333333333336	3 motif	8.83332636559521	initialMC	Fluorescence
2.6069999999999998	3 motif	8.66701805509404	initialMC	Fluorescence
2.6278333333333332	3 motif	8.56491196290557	initialMC	Fluorescence
2.6481666666666666	3 motif	8.42066127352303	initialMC	Fluorescence
11.186666666666667	3 motif	99.1436488235368	finalMC	Fluorescence
2.668833333333333	3 motif	8.31946149388982	initialMC	Fluorescence
2.6895000000000002	3 motif	8.16681797960685	initialMC	Fluorescence
2.7103333333333333	3 motif	8.03106939203223	initialMC	Fluorescence
2.7310000000000003	3 motif	7.92485674019486	initialMC	Fluorescence
2.7516666666666665	3 motif	7.79498585031639	initialMC	Fluorescence
2.7721666666666667	3 motif	7.6592896771074	initialMC	Fluorescence
2.7928333333333333	3 motif	7.54469591639264	initialMC	Fluorescence
2.8133333333333335	3 motif	7.43012632202329	initialMC	Fluorescence
2.833833333333333	3 motif	7.32054969485281	initialMC	Fluorescence
2.8546666666666667	3 motif	7.19114568967833	initialMC	Fluorescence
11.388333333333332	3 motif	100.743376427504	finalMC	Fluorescence
2.8753333333333333	3 motif	7.06549273625984	initialMC	Fluorescence
2.8956666666666666	3 motif	6.96088170756817	initialMC	Fluorescence
2.9165	3 motif	6.8288500825064	initialMC	Fluorescence
2.937	3 motif	6.71510638847697	initialMC	Fluorescence
2.9575	3 motif	6.61331811347773	initialMC	Fluorescence
2.9781666666666666	3 motif	6.49537328271544	initialMC	Fluorescence
2.9988333333333332	3 motif	6.37611307289571	initialMC	Fluorescence
3.0195	3 motif	6.25754700440073	initialMC	Fluorescence
3.04	3 motif	6.16490506892673	initialMC	Fluorescence
3.0606666666666666	3 motif	6.04216288797178	initialMC	Fluorescence
11.590166666666667	3 motif	101.528177384027	finalMC	Fluorescence
3.0810000000000004	3 motif	5.93207611263543	initialMC	Fluorescence
3.1015	3 motif	5.85208387807801	initialMC	Fluorescence
3.1221666666666668	3 motif	5.72097974614942	initialMC	Fluorescence
3.1426666666666665	3 motif	5.61094879229095	initialMC	Fluorescence
3.163	3 motif	5.51834506755544	initialMC	Fluorescence
3.1835	3 motif	5.41255524553577	initialMC	Fluorescence
3.2041666666666666	3 motif	5.32782954104233	initialMC	Fluorescence
3.2246666666666663	3 motif	5.2268279877816	initialMC	Fluorescence
3.2453333333333334	3 motif	5.15001483813488	initialMC	Fluorescence
3.265833333333333	3 motif	5.03641182894655	initialMC	Fluorescence
11.792	3 motif	102.364642423015	finalMC	Fluorescence
3.2863333333333333	3 motif	4.91758699603483	initialMC	Fluorescence
3.307	3 motif	4.84657360067993	initialMC	Fluorescence
3.3276666666666666	3 motif	4.74883109378054	initialMC	Fluorescence
3.3483333333333336	3 motif	4.66939417342038	initialMC	Fluorescence
3.3688333333333333	3 motif	4.58431582452404	initialMC	Fluorescence
3.3895	3 motif	4.50440600520931	initialMC	Fluorescence
3.4099999999999997	3 motif	4.41983495500368	initialMC	Fluorescence
3.4305000000000003	3 motif	4.32731658576651	initialMC	Fluorescence
3.451	3 motif	4.23900414624731	initialMC	Fluorescence
11.993500000000001	3 motif	103.314762950137	finalMC	Fluorescence
3.4715	3 motif	4.15824555541289	initialMC	Fluorescence
3.492166666666667	3 motif	4.0783601758559	initialMC	Fluorescence
3.513	3 motif	4.00226713381443	initialMC	Fluorescence
3.533666666666667	3 motif	3.93120284473306	initialMC	Fluorescence
3.554333333333333	3 motif	3.85893141485825	initialMC	Fluorescence
3.5746666666666664	3 motif	3.79587701204899	initialMC	Fluorescence
3.5955	3 motif	3.71982872590208	initialMC	Fluorescence
3.6161666666666665	3 motif	3.6522015039852	initialMC	Fluorescence
3.6368333333333336	3 motif	3.57198127013479	initialMC	Fluorescence
3.6573333333333333	3 motif	3.52155327617611	initialMC	Fluorescence
12.195166666666667	3 motif	104.120737556991	finalMC	Fluorescence
3.678	3 motif	3.44940336300432	initialMC	Fluorescence
3.6986666666666665	3 motif	3.39898574944786	initialMC	Fluorescence
3.719333333333333	3 motif	3.32335945487738	initialMC	Fluorescence
3.7401666666666666	3 motif	3.27294184132092	initialMC	Fluorescence
3.7605	3 motif	3.21766060596187	initialMC	Fluorescence
3.7811666666666666	3 motif	3.15465137057077	initialMC	Fluorescence
3.802	3 motif	3.09584305264438	initialMC	Fluorescence
3.822666666666667	3 motif	3.03672225043621	initialMC	Fluorescence
3.843166666666667	3 motif	2.98632019947267	initialMC	Fluorescence
3.8636666666666666	3 motif	2.93981590097041	initialMC	Fluorescence
12.397166666666665	3 motif	104.708677152968	finalMC	Fluorescence
3.8845	3 motif	2.88912180064992	initialMC	Fluorescence
3.9051666666666667	3 motif	2.83033138017274	initialMC	Fluorescence
3.9258333333333337	3 motif	2.7877648830082	initialMC	Fluorescence
3.9463333333333335	3 motif	2.74101825154203	initialMC	Fluorescence
3.966833333333333	3 motif	2.69959751755896	initialMC	Fluorescence
3.9873333333333334	3 motif	2.64894376078889	initialMC	Fluorescence
12.524166666666668	3 motif		finalMC	Fluorescence
4.008	3 motif	2.61928838181047	initialMC	Fluorescence
4.028333333333333	3 motif	2.55160235790625	initialMC	Fluorescence
4.0488333333333335	3 motif	2.52694175739042	initialMC	Fluorescence
4.069333333333334	3 motif	2.47631616875461	initialMC	Fluorescence
4.09	3 motif	2.42989776869177	initialMC	Fluorescence
4.110666666666666	3 motif	2.40447014879549	initialMC	Fluorescence
4.131333333333333	3 motif	2.36226459228205	initialMC	Fluorescence
4.152166666666667	3 motif	2.32450184575636	initialMC	Fluorescence
4.172666666666667	3 motif	2.28673909923067	initialMC	Fluorescence
4.1931666666666665	3 motif	2.25690423179641	initialMC	Fluorescence
4.213666666666667	3 motif	2.223344300764	initialMC	Fluorescence
4.234333333333334	3 motif	2.19375398416874	initialMC	Fluorescence
4.255	3 motif	2.15600287844038	initialMC	Fluorescence
4.275666666666667	3 motif	2.1222285798783	initialMC	Fluorescence
4.2965	3 motif	2.10964600346648	initialMC	Fluorescence
4.316999999999999	3 motif	2.07587981146373	initialMC	Fluorescence
4.3375	3 motif	2.04652385926223	initialMC	Fluorescence
4.358333333333333	3 motif	2.01276749431764	initialMC	Fluorescence
4.378833333333334	3 motif	1.98740386323438	initialMC	Fluorescence
4.399333333333333	3 motif	1.97063251520252	initialMC	Fluorescence
4.419833333333333	3 motif	1.9370898191388	initialMC	Fluorescence
4.440666666666667	3 motif	1.9197269365127	initialMC	Fluorescence
4.461333333333333	3 motif	1.8905801803212	initialMC	Fluorescence
4.481833333333333	3 motif	1.86523690843368	initialMC	Fluorescence
4.502666666666667	3 motif	1.84828094525641	initialMC	Fluorescence
4.5233333333333325	3 motif	1.82751293667596	initialMC	Fluorescence
4.543833333333334	3 motif	1.80655527217393	initialMC	Fluorescence
4.5645	3 motif	1.79361223708149	initialMC	Fluorescence
4.585	3 motif	1.77265887555955	initialMC	Fluorescence
4.6055	3 motif	1.74332414434055	initialMC	Fluorescence
4.6258333333333335	3 motif	1.73057436827449	initialMC	Fluorescence
4.646333333333333	3 motif	1.71381334954752	initialMC	Fluorescence
4.667	3 motif	1.69251467125479	initialMC	Fluorescence
4.687666666666667	3 motif	1.69234099093963	initialMC	Fluorescence
4.708333333333333	3 motif	1.67558513209528	initialMC	Fluorescence
4.728833333333333	3 motif	1.64207341440658	initialMC	Fluorescence
4.7495	3 motif	1.62950645757835	initialMC	Fluorescence
4.770333333333334	3 motif	1.62062961703753	initialMC	Fluorescence
4.7909999999999995	3 motif	1.60823163378637	initialMC	Fluorescence
4.8116666666666665	3 motif	1.5996913020411	initialMC	Fluorescence
4.832166666666667	3 motif	1.59147921309917	initialMC	Fluorescence
4.852833333333334	3 motif	1.56618989776573	initialMC	Fluorescence
4.873333333333333	3 motif	1.56200228490698	initialMC	Fluorescence
4.893833333333333	3 motif	1.54090577051626	initialMC	Fluorescence
4.914666666666666	3 motif	1.52400046280255	initialMC	Fluorescence
4.935333333333333	3 motif	1.51562682975443	initialMC	Fluorescence
4.955666666666667	3 motif	1.50725319670632	initialMC	Fluorescence
4.976333333333333	3 motif	1.49035307388457	initialMC	Fluorescence
4.997	3 motif	1.49453952369198	initialMC	Fluorescence
5.017666666666667	3 motif	1.48601435329178	initialMC	Fluorescence
5.038333333333333	3 motif	1.45671271087952	initialMC	Fluorescence
5.058833333333333	3 motif	1.45656335040471	initialMC	Fluorescence
5.0794999999999995	3 motif	1.44400670175392	initialMC	Fluorescence
5.1001666666666665	3 motif	1.43130342319457	initialMC	Fluorescence
5.120833333333334	3 motif	1.42697196491725	initialMC	Fluorescence
5.1415	3 motif	1.4184572156159	initialMC	Fluorescence
5.162000000000001	3 motif	1.40172024919132	initialMC	Fluorescence
5.182666666666666	3 motif	1.40561639917837	initialMC	Fluorescence
5.203166666666666	3 motif	1.39739283601142	initialMC	Fluorescence
5.224	3 motif	1.38051609515529	initialMC	Fluorescence
5.2445	3 motif	1.3595991125246	initialMC	Fluorescence
5.265333333333333	3 motif	1.37619161640057	initialMC	Fluorescence
5.285833333333333	3 motif	1.36768555965513	initialMC	Fluorescence
5.306333333333333	3 motif	1.36350309550073	initialMC	Fluorescence
5.326833333333334	3 motif	1.35499921010839	initialMC	Fluorescence
5.347666666666667	3 motif	1.33827081707098	initialMC	Fluorescence
5.3685	3 motif	1.33395211998389	initialMC	Fluorescence
5.388999999999999	3 motif	1.32127169937433	initialMC	Fluorescence
5.4094999999999995	3 motif	1.32113637863495	initialMC	Fluorescence
5.4303333333333335	3 motif	1.32113637863495	initialMC	Fluorescence
5.450833333333334	3 motif	1.29605149880524	initialMC	Fluorescence
5.471666666666667	3 motif	1.30859400129307	initialMC	Fluorescence
5.492333333333334	3 motif	1.30023237468316	initialMC	Fluorescence
5.512666666666666	3 motif	1.29173845204171	initialMC	Fluorescence
5.533333333333333	3 motif	1.28742616343592	initialMC	Fluorescence
5.554	3 motif	1.27893529127635	initialMC	Fluorescence
5.574666666666667	3 motif	1.28324626888882	initialMC	Fluorescence
5.595166666666667	3 motif	1.27070633500687	initialMC	Fluorescence
5.615666666666667	3 motif	1.27057623299652	initialMC	Fluorescence
14.1425	3 motif	61.3250995417658	finalMC	Fluorescence
5.6365	3 motif	1.26234642079234	initialMC	Fluorescence
14.163	3 motif	61.5149860844966	finalMC	Fluorescence
5.657166666666667	3 motif	1.24955071387099	initialMC	Fluorescence
14.1835	3 motif	61.7853668228807	finalMC	Fluorescence
5.678	3 motif	1.25765141200726	initialMC	Fluorescence
14.204166666666667	3 motif	61.9709936807384	finalMC	Fluorescence
5.6985	3 motif	1.24929492048023	initialMC	Fluorescence
14.224833333333333	3 motif	61.9297175714643	finalMC	Fluorescence
5.718999999999999	3 motif	1.23688672113836	initialMC	Fluorescence
14.245333333333333	3 motif	61.822403641002	finalMC	Fluorescence
5.739833333333333	3 motif	1.24106545714738	initialMC	Fluorescence
14.265666666666668	3 motif	61.7542453673469	finalMC	Fluorescence
5.7603333333333335	3 motif	1.25334481867146	initialMC	Fluorescence
14.286333333333335	3 motif	61.6139207843472	finalMC	Fluorescence
5.780833333333334	3 motif	1.23676012065514	initialMC	Fluorescence
14.307	3 motif	61.3518359392551	finalMC	Fluorescence
5.8015	3 motif	1.21992227349938	initialMC	Fluorescence
14.327666666666666	3 motif	61.2074027183775	finalMC	Fluorescence
5.822166666666666	3 motif	1.23663354608542	initialMC	Fluorescence
14.3485	3 motif	61.0010678516163	finalMC	Fluorescence
5.842833333333333	3 motif	1.2282779097924	initialMC	Fluorescence
14.369	3 motif	60.7431978058621	finalMC	Fluorescence
5.8635	3 motif	1.22410015417404	initialMC	Fluorescence
14.3895	3 motif	60.5264964722102	finalMC	Fluorescence
5.884	3 motif	1.22397488809195	initialMC	Fluorescence
14.410166666666667	3 motif	60.2728007561286	finalMC	Fluorescence
5.9046666666666665	3 motif	1.223849647645	initialMC	Fluorescence
14.431000000000001	3 motif	60.0004649980011	finalMC	Fluorescence
5.925333333333333	3 motif	1.20714179494489	initialMC	Fluorescence
14.4515	3 motif	59.8043185092695	finalMC	Fluorescence
5.946	3 motif	1.20296489428521	initialMC	Fluorescence
14.472	3 motif	59.629096617845	finalMC	Fluorescence
5.9665	3 motif	1.20714179494489	initialMC	Fluorescence
14.492833333333332	3 motif	59.2847465162757	finalMC	Fluorescence
5.987166666666667	3 motif	1.21537136118431	initialMC	Fluorescence
14.513499999999999	3 motif	59.0472878683293	finalMC	Fluorescence
6.007833333333334	3 motif	1.20284181623177	initialMC	Fluorescence
14.534166666666666	3 motif	58.8804120853216	finalMC	Fluorescence
6.028333333333333	3 motif	1.20689480941139	initialMC	Fluorescence
14.554833333333333	3 motif	58.6305334888614	finalMC	Fluorescence
6.049166666666666	3 motif	1.19866521790232	initialMC	Fluorescence
14.575333333333333	3 motif	58.3953349639946	finalMC	Fluorescence
6.0696666666666665	3 motif	1.19854259230458	initialMC	Fluorescence
14.595833333333333	3 motif	58.1477573613743	finalMC	Fluorescence
6.090333333333334	3 motif	1.18601432914692	initialMC	Fluorescence
14.616333333333333	3 motif	57.9727206107462	finalMC	Fluorescence
6.110833333333333	3 motif	1.1858930101689	initialMC	Fluorescence
14.637	3 motif	57.7351293411576	finalMC	Fluorescence
6.131666666666666	3 motif	1.18159639923689	initialMC	Fluorescence
14.657333333333334	3 motif	57.4710463015325	finalMC	Fluorescence
6.152166666666667	3 motif	1.1857717160081	initialMC	Fluorescence
14.678	3 motif	57.2960739949572	finalMC	Fluorescence
6.172833333333333	3 motif	1.1856504466569	initialMC	Fluorescence
14.6985	3 motif	57.0732770685078	finalMC	Fluorescence
6.193333333333333	3 motif	1.18171726629901	initialMC	Fluorescence
14.719	3 motif	56.907368916126	finalMC	Fluorescence
6.214166666666667	3 motif	1.17324589067403	initialMC	Fluorescence
14.739666666666666	3 motif	56.6622917456525	finalMC	Fluorescence
6.234833333333333	3 motif	1.18147555689702	initialMC	Fluorescence
14.7605	3 motif	56.417264115743	finalMC	Fluorescence
6.2555	3 motif	1.17300593855404	initialMC	Fluorescence
14.781166666666667	3 motif	56.2357226591864	finalMC	Fluorescence
6.276333333333333	3 motif	1.17312590234404	initialMC	Fluorescence
14.801666666666666	3 motif	55.9592884842089	finalMC	Fluorescence
6.296833333333334	3 motif	1.16465713783627	initialMC	Fluorescence
14.822166666666666	3 motif	55.7128517841811	finalMC	Fluorescence
6.317333333333334	3 motif	1.17288599929652	initialMC	Fluorescence
14.842999999999998	3 motif	55.5523169168866	finalMC	Fluorescence
6.337833333333333	3 motif	1.16036414118138	initialMC	Fluorescence
14.863666666666665	3 motif	55.3940462597224	finalMC	Fluorescence
6.3585	3 motif	1.16441899099283	initialMC	Fluorescence
14.884166666666665	3 motif	55.1217380269394	finalMC	Fluorescence
6.379166666666666	3 motif	1.16024550667149	initialMC	Fluorescence
14.904666666666666	3 motif	54.9236967536568	finalMC	Fluorescence
6.3998333333333335	3 motif	1.16441899099283	initialMC	Fluorescence
14.925166666666666	3 motif	54.7091477595445	finalMC	Fluorescence
6.4206666666666665	3 motif	1.15189841310038	initialMC	Fluorescence
14.945666666666666	3 motif	54.5867646619125	finalMC	Fluorescence
6.441333333333334	3 motif	1.15178065615772	initialMC	Fluorescence
14.966166666666668	3 motif	54.3213170973682	finalMC	Fluorescence
6.462000000000001	3 motif	1.15583555439863	initialMC	Fluorescence
14.986833333333333	3 motif	54.1150239396967	finalMC	Fluorescence
6.482666666666666	3 motif	1.15583555439863	initialMC	Fluorescence
15.007333333333333	3 motif	53.9293565409456	finalMC	Fluorescence
6.503	3 motif	1.1641809415211	initialMC	Fluorescence
15.028	3 motif	53.7354412098575	finalMC	Fluorescence
6.5235	3 motif	1.15154521448638	initialMC	Fluorescence
15.048499999999999	3 motif	53.4631329770745	finalMC	Fluorescence
6.544	3 motif	1.14320068032662	initialMC	Fluorescence
15.068999999999999	3 motif	53.2857214147643	finalMC	Fluorescence
6.564666666666667	3 motif	1.1557174191212	initialMC	Fluorescence
15.089333333333334	3 motif	53.0946916155671	finalMC	Fluorescence
6.585166666666667	3 motif	1.14737288496144	initialMC	Fluorescence
15.109999999999998	3 motif	52.8743532398263	finalMC	Fluorescence
6.605666666666666	3 motif	1.15142752974295	initialMC	Fluorescence
15.130666666666665	3 motif	52.6267716847546	finalMC	Fluorescence
6.626333333333333	3 motif	1.14308384837156	initialMC	Fluorescence
15.151	3 motif	52.4770486008042	finalMC	Fluorescence
6.646833333333333	3 motif	1.14308384837156	initialMC	Fluorescence
15.171666666666665	3 motif	52.3161408072718	finalMC	Fluorescence
6.6675	3 motif	1.13844656085848	initialMC	Fluorescence
15.192	3 motif	52.0291893108246	finalMC	Fluorescence
6.688	3 motif	1.13867920550154	initialMC	Fluorescence
15.212833333333332	3 motif	51.8716597991401	finalMC	Fluorescence
6.708666666666667	3 motif	1.15130986905117	initialMC	Fluorescence
15.233166666666667	3 motif	51.6117031187662	finalMC	Fluorescence
6.729333333333333	3 motif	1.14285025608621	initialMC	Fluorescence
15.253833333333334	3 motif	51.4549054196722	finalMC	Fluorescence
6.75	3 motif	1.13033722918407	initialMC	Fluorescence
15.2745	3 motif	51.2269078761397	finalMC	Fluorescence
6.770333333333334	3 motif	1.13450827976873	initialMC	Fluorescence
15.295333333333334	3 motif	50.983481238718	finalMC	Fluorescence
6.791166666666667	3 motif	1.1301062888982	initialMC	Fluorescence
15.315833333333334	3 motif	50.7895659076299	finalMC	Fluorescence
6.812	3 motif	1.12582120652477	initialMC	Fluorescence
15.336333333333334	3 motif	50.6121503932677	finalMC	Fluorescence
6.8325	3 motif	1.12188062319222	initialMC	Fluorescence
15.357000000000001	3 motif	50.4109523389254	finalMC	Fluorescence
6.853166666666667	3 motif	1.1301062888982	initialMC	Fluorescence
15.377666666666666	3 motif	50.1500527715911	finalMC	Fluorescence
6.873666666666667	3 motif	1.11331201405376	initialMC	Fluorescence
15.398166666666667	3 motif	49.9891449780587	finalMC	Fluorescence
6.894333333333334	3 motif	1.12153687466096	initialMC	Fluorescence
15.418833333333334	3 motif	49.6962070343034	finalMC	Fluorescence
6.915	3 motif	1.12165143409657	initialMC	Fluorescence
15.439666666666666	3 motif	49.5609341905334	finalMC	Fluorescence
6.9355	3 motif	1.1173676529117	initialMC	Fluorescence
15.460333333333333	3 motif	49.3339883841691	finalMC	Fluorescence
6.956166666666666	3 motif	1.10891582592313	initialMC	Fluorescence
15.480833333333331	3 motif	49.0979533202092	finalMC	Fluorescence
6.976833333333333	3 motif	1.11725354265302	initialMC	Fluorescence
15.501333333333331	3 motif	48.8462747983986	finalMC	Fluorescence
6.9975000000000005	3 motif	1.10474690516414	initialMC	Fluorescence
15.522166666666665	3 motif	48.5945962765879	finalMC	Fluorescence
7.018166666666667	3 motif	1.10880259036448	initialMC	Fluorescence
15.542833333333332	3 motif	48.3999150426323	finalMC	Fluorescence
7.038666666666667	3 motif	1.10046572503015	initialMC	Fluorescence
15.5635	3 motif	48.1118689439389	finalMC	Fluorescence
7.059333333333333	3 motif	1.10463409530963	initialMC	Fluorescence
15.584	3 motif	47.9097017284618	finalMC	Fluorescence
7.080166666666667	3 motif	1.08379199436149	initialMC	Fluorescence
15.604666666666667	3 motif	47.7405420505405	finalMC	Fluorescence
7.100833333333333	3 motif	1.10463409530963	initialMC	Fluorescence
15.625333333333334	3 motif	47.5046879244075	finalMC	Fluorescence
7.1215	3 motif	1.08368133559139	initialMC	Fluorescence
15.645999999999999	3 motif	47.2660626502286	finalMC	Fluorescence
7.142166666666666	3 motif	1.10452130849165	initialMC	Fluorescence
15.666833333333333	3 motif	47.0480209310695	finalMC	Fluorescence
7.1626666666666665	3 motif	1.09201734970402	initialMC	Fluorescence
15.687333333333333	3 motif	46.8493503926911	finalMC	Fluorescence
7.183333333333334	3 motif	1.08773821857367	initialMC	Fluorescence
15.707833333333333	3 motif	46.5811681021025	finalMC	Fluorescence
7.204	3 motif	1.08773821857367	initialMC	Fluorescence
15.728333333333333	3 motif	46.4084471044885	finalMC	Fluorescence
7.224500000000001	3 motif	1.08346008582912	initialMC	Fluorescence
15.748833333333334	3 motif	46.164455844565	finalMC	Fluorescence
7.245166666666666	3 motif	1.08346008582912	initialMC	Fluorescence
15.7695	3 motif	45.9132918992479	finalMC	Fluorescence
7.265833333333333	3 motif	1.07501603333295	initialMC	Fluorescence
15.79	3 motif	45.7358584514465	finalMC	Fluorescence
7.2865	3 motif	1.08323892639131	initialMC	Fluorescence
15.810666666666666	3 motif	45.4713054599981	finalMC	Fluorescence
7.307166666666666	3 motif	1.07512577363852	initialMC	Fluorescence
15.831333333333333	3 motif	45.2778404794666	finalMC	Fluorescence
15.851666666666665	3 motif	45.0298375492938	finalMC	Fluorescence
7.327666666666667	3 motif	1.07918270171583	initialMC	Fluorescence
15.872166666666665	3 motif	44.8198225074868	finalMC	Fluorescence
7.348333333333333	3 motif	1.07073994759041	initialMC	Fluorescence
15.892666666666665	3 motif	44.5797379618122	finalMC	Fluorescence
7.369	3 motif	1.07073994759041	initialMC	Fluorescence
15.913166666666665	3 motif	44.3693401271408	finalMC	Fluorescence
7.389666666666667	3 motif	1.06657370446457	initialMC	Fluorescence
15.933833333333332	3 motif	44.1551536122741	finalMC	Fluorescence
7.41	3 motif	1.06646485930644	initialMC	Fluorescence
15.954166666666667	3 motif	43.9488565025507	finalMC	Fluorescence
7.430833333333334	3 motif	1.06646485930644	initialMC	Fluorescence
15.974833333333333	3 motif	43.69717798074	finalMC	Fluorescence
7.451333333333333	3 motif	1.0582410935012	initialMC	Fluorescence
15.9955	3 motif	43.5241654648685	finalMC	Fluorescence
16.016000000000002	3 motif	43.2515841278412	finalMC	Fluorescence
16.0365	3 motif	43.0535428545586	finalMC	Fluorescence
16.057333333333336	3 motif	42.793612448359	finalMC	Fluorescence
16.078	3 motif	42.6452628017181	finalMC	Fluorescence
16.098666666666666	3 motif	42.443075150861	finalMC	Fluorescence
16.119500000000002	3 motif	42.1915096138901	finalMC	Fluorescence
16.140166666666666	3 motif	41.9768044603787	finalMC	Fluorescence
16.1605	3 motif	41.7498586540144	finalMC	Fluorescence
16.181166666666666	3 motif	41.5600500809108	finalMC	Fluorescence
16.201833333333333	3 motif	41.2547034487737	finalMC	Fluorescence
16.22233333333333	3 motif	41.0360103609118	finalMC	Fluorescence
16.242833333333333	3 motif	40.8214437593227	finalMC	Fluorescence
16.263333333333332	3 motif	40.6440101844997	finalMC	Fluorescence
16.284	3 motif	40.4542387925625	finalMC	Fluorescence
16.304666666666666	3 motif	40.2148767272782	finalMC	Fluorescence
16.325	3 motif	39.9053110682458	finalMC	Fluorescence
16.345666666666666	3 motif	39.7898696293079	finalMC	Fluorescence
16.366	3 motif	39.5176657226258	finalMC	Fluorescence
16.3865	3 motif	39.2534508315553	finalMC	Fluorescence
16.40716666666667	3 motif	39.0098164025327	finalMC	Fluorescence
16.427666666666667	3 motif	38.8284397811336	finalMC	Fluorescence
16.448166666666665	3 motif	38.6056203340205	finalMC	Fluorescence
16.468666666666667	3 motif	38.3704218091537	finalMC	Fluorescence
16.489166666666666	3 motif	38.1599814397942	finalMC	Fluorescence
16.509666666666664	3 motif	37.9041511186715	finalMC	Fluorescence
16.53033333333333	3 motif	37.6280118619226	finalMC	Fluorescence
16.551	3 motif	37.3429741654117	finalMC	Fluorescence
16.571666666666665	3 motif	37.1617882980514	finalMC	Fluorescence
16.592166666666667	3 motif	36.9183616606297	finalMC	Fluorescence
16.612833333333334	3 motif	36.7116530573331	finalMC	Fluorescence
16.633166666666668	3 motif	36.5172790372763	finalMC	Fluorescence
16.6535	3 motif	36.3068173941228	finalMC	Fluorescence
16.674166666666668	3 motif	36.0101798895327	finalMC	Fluorescence
16.695	3 motif	35.7172162876006	finalMC	Fluorescence
16.715500000000002	3 motif	35.4773471978347	finalMC	Fluorescence
16.73616666666667	3 motif	35.1684184120945	finalMC	Fluorescence
16.756833333333333	3 motif	34.9290935279766	finalMC	Fluorescence
16.777333333333335	3 motif	34.611367818086	finalMC	Fluorescence
16.798166666666667	3 motif	34.2853893896929	finalMC	Fluorescence
16.818833333333334	3 motif	33.9587172025948	finalMC	Fluorescence
16.839333333333332	3 motif	33.6499419223631	finalMC	Fluorescence
16.86	3 motif	33.2785735422069	finalMC	Fluorescence
16.880666666666666	3 motif	32.9484707307884	finalMC	Fluorescence
16.901166666666665	3 motif	32.6637558949073	finalMC	Fluorescence
16.921833333333332	3 motif	32.2635049762185	finalMC	Fluorescence
16.942333333333334	3 motif	31.8384959020225	finalMC	Fluorescence
16.963166666666666	3 motif	31.4836349350968	finalMC	Fluorescence
16.983833333333333	3 motif	31.0338696816194	finalMC	Fluorescence
17.0045	3 motif	30.6253660444281	finalMC	Fluorescence
17.025166666666667	3 motif	30.1838515332274	finalMC	Fluorescence
17.045833333333334	3 motif	29.7134544834939	finalMC	Fluorescence
17.0665	3 motif	29.2501404432131	finalMC	Fluorescence
17.08716666666667	3 motif	28.7437758692686	finalMC	Fluorescence
17.107833333333335	3 motif	28.1991043530137	finalMC	Fluorescence
17.128333333333334	3 motif	27.6998227885219	finalMC	Fluorescence
17.148666666666667	3 motif	27.1345194760109	finalMC	Fluorescence
17.169333333333334	3 motif	26.6641224262775	finalMC	Fluorescence
17.189833333333336	3 motif	26.0781873175106	finalMC	Fluorescence
17.21033333333333	3 motif	25.5113383481794	finalMC	Fluorescence
17.230999999999998	3 motif	24.9352035909608	finalMC	Fluorescence
17.251666666666665	3 motif	24.3121332251588	finalMC	Fluorescence
17.272333333333332	3 motif	23.6890628593569	finalMC	Fluorescence
17.293166666666664	3 motif	23.0907506490621	finalMC	Fluorescence
17.31383333333333	3 motif	22.4594275647577	finalMC	Fluorescence
17.3345	3 motif	21.819851761951	finalMC	Fluorescence
17.354833333333332	3 motif	21.1844023183954	finalMC	Fluorescence
17.375666666666667	3 motif	20.5365737970863	finalMC	Fluorescence
17.396166666666666	3 motif	19.86398712027	finalMC	Fluorescence
17.416666666666668	3 motif	19.2491694729704	finalMC	Fluorescence
17.437333333333335	3 motif	18.582957120123	finalMC	Fluorescence
17.457833333333333	3 motif	17.8916170415842	finalMC	Fluorescence
17.478333333333335	3 motif	17.204914163456	finalMC	Fluorescence
17.498833333333334	3 motif	16.558823753818	finalMC	Fluorescence
17.5195	3 motif	15.873858987361	finalMC	Fluorescence
17.540166666666668	3 motif	15.2384095438054	finalMC	Fluorescence
17.56066666666667	3 motif	14.5823283039939	finalMC	Fluorescence
17.58133333333333	3 motif	13.9386261419359	finalMC	Fluorescence
17.60183333333333	3 motif	13.2880144347744	finalMC	Fluorescence
17.622333333333334	3 motif	12.6525007524963	finalMC	Fluorescence
17.642999999999997	3 motif	12.0033942846238	finalMC	Fluorescence
17.663666666666664	3 motif	11.3679438529554	finalMC	Fluorescence
17.68433333333333	3 motif	10.7407471279022	finalMC	Fluorescence
17.704833333333333	3 motif	10.1558395754858	finalMC	Fluorescence
17.72533333333333	3 motif	9.56572043352238	finalMC	Fluorescence
17.745833333333334	3 motif	8.97147352695397	finalMC	Fluorescence
17.766333333333332	3 motif	8.41764342965476	finalMC	Fluorescence
17.786833333333334	3 motif	7.89360321559936	finalMC	Fluorescence
17.807333333333336	3 motif	7.36056725343951	finalMC	Fluorescence
17.828166666666668	3 motif	6.80838753045348	finalMC	Fluorescence
17.848666666666666	3 motif	6.31195628027598	finalMC	Fluorescence
17.86916666666667	3 motif	5.84342494995122	finalMC	Fluorescence
17.889666666666663	3 motif	5.38839751288584	finalMC	Fluorescence
17.91033333333333	3 motif	4.96856218977393	finalMC	Fluorescence
17.930833333333332	3 motif	4.55589097393238	finalMC	Fluorescence
17.95133333333333	3 motif	4.19274008658502	finalMC	Fluorescence
17.971833333333333	3 motif	3.84158117609169	finalMC	Fluorescence
17.992666666666665	3 motif	3.53587787294256	finalMC	Fluorescence
18.013166666666667	3 motif	3.23946956316785	finalMC	Fluorescence
18.033833333333334	3 motif	2.96238080002822	finalMC	Fluorescence
18.054166666666667	3 motif	2.7109762802673	finalMC	Fluorescence
18.075	3 motif	2.5044083795363	finalMC	Fluorescence
18.095666666666666	3 motif	2.2983465308531	finalMC	Fluorescence
18.116333333333333	3 motif	2.13742099033862	finalMC	Fluorescence
18.136833333333335	3 motif	1.99732889219777	finalMC	Fluorescence
18.157333333333334	3 motif	1.87746443347883	finalMC	Fluorescence
18.178166666666666	3 motif	1.74542303718039	finalMC	Fluorescence
18.198833333333333	3 motif	1.67114968228583	finalMC	Fluorescence
18.2195	3 motif	1.55973971170105	finalMC	Fluorescence
18.240333333333336	3 motif	1.50609790603426	finalMC	Fluorescence
18.260833333333334	3 motif	1.42769831540261	finalMC	Fluorescence
18.281333333333333	3 motif	1.3862952115608	finalMC	Fluorescence
18.302	3 motif	1.34104600626858	finalMC	Fluorescence
18.32283333333333	3 motif	1.30816798150664	finalMC	Fluorescence
18.34333333333333	3 motif	1.27089901062521	finalMC	Fluorescence
18.363833333333332	3 motif	1.24201498992327	finalMC	Fluorescence
18.384666666666664	3 motif	1.2252620971069	finalMC	Fluorescence
18.40533333333333	3 motif	1.20900460997014	finalMC	Fluorescence
18.425833333333333	3 motif	1.18023988977257	finalMC	Fluorescence
18.44633333333333	3 motif	1.17186799427991	finalMC	Fluorescence
18.467166666666667	3 motif	1.15960625486454	finalMC	Fluorescence
18.487833333333334	3 motif	1.15135282560664	finalMC	Fluorescence
18.508333333333333	3 motif	1.14298385006386	finalMC	Fluorescence
18.529	3 motif	1.12235242435021	finalMC	Fluorescence
18.549333333333333	3 motif	1.13473125507558	finalMC	Fluorescence
18.569833333333335	3 motif	1.11811304447388	finalMC	Fluorescence
18.590666666666667	3 motif	1.10997347011073	finalMC	Fluorescence
18.611333333333334	3 motif	1.10986128358656	finalMC	Fluorescence
18.632	3 motif	1.10584723437364	finalMC	Fluorescence
18.65266666666667	3 motif	1.0974837040064	finalMC	Fluorescence
18.673333333333336	3 motif	1.09759463938535	finalMC	Fluorescence
18.69383333333333	3 motif	1.08934204439707	finalMC	Fluorescence
18.714499999999997	3 motif	1.08521568514588	finalMC	Fluorescence
18.735166666666665	3 motif	1.09346828013416	finalMC	Fluorescence
18.755999999999997	3 motif	1.08098018223177	finalMC	Fluorescence
18.7765	3 motif	1.08510600092462	finalMC	Fluorescence
18.797	3 motif	1.0768542400373	finalMC	Fluorescence
18.817833333333333	3 motif	1.07696309015759	finalMC	Fluorescence
18.8385	3 motif	1.07696309015759	finalMC	Fluorescence
18.859166666666667	3 motif	1.07272842134445	finalMC	Fluorescence
18.879666666666665	3 motif	1.06458425943222	finalMC	Fluorescence
18.900333333333332	3 motif	1.06871049516931	finalMC	Fluorescence
18.921	3 motif	1.06447666045714	finalMC	Fluorescence
18.9415	3 motif	1.06871049516931	finalMC	Fluorescence
18.96216666666667	3 motif	1.06458425943222	finalMC	Fluorescence
18.982833333333335	3 motif	1.06045790018102	finalMC	Fluorescence
19.0035	3 motif	1.05622489956982	finalMC	Fluorescence
19.024166666666666	3 motif	1.05633166444393	finalMC	Fluorescence
19.044833333333333	3 motif	1.05633166444393	finalMC	Fluorescence
19.06566666666667	3 motif	1.05643845090415	finalMC	Fluorescence
19.086333333333336	3 motif	1.04797313868251	finalMC	Fluorescence
19.106833333333334	3 motif	1.05633166444393	finalMC	Fluorescence
19.1275	3 motif	1.04797313868251	finalMC	Fluorescence
19.148	3 motif	1.0440583687806	finalMC	Fluorescence
19.168666666666663	3 motif	1.03982647446737	finalMC	Fluorescence
19.189	3 motif	1.04384731998966	finalMC	Fluorescence
19.209666666666667	3 motif	1.03972137779519	finalMC	Fluorescence
19.23033333333333	3 motif	1.03570017697322	finalMC	Fluorescence
19.250833333333333	3 motif	1.03570017697322	finalMC	Fluorescence
19.2715	3 motif	1.03982647446737	finalMC	Fluorescence
19.292166666666667	3 motif	1.03570017697322	finalMC	Fluorescence
19.312666666666665	3 motif	1.03157387947908	finalMC	Fluorescence
19.333333333333332	3 motif	1.02734373646422	finalMC	Fluorescence
19.354	3 motif	1.03157387947908	finalMC	Fluorescence
19.374666666666666	3 motif	1.02734373646422	finalMC	Fluorescence
19.395166666666668	3 motif	1.02744758198494	finalMC	Fluorescence
19.4155	3 motif	1.02321785602056	finalMC	Fluorescence
19.436	3 motif	1.0233212844908	finalMC	Fluorescence
19.456833333333336	3 motif	1.01909197557691	finalMC	Fluorescence
19.477333333333334	3 motif	1.02734373646422	finalMC	Fluorescence
19.497833333333332	3 motif	1.01496609513325	finalMC	Fluorescence
19.518666666666665	3 motif	1.01084021468959	finalMC	Fluorescence
19.53933333333333	3 motif	1.01084021468959	finalMC	Fluorescence
19.56	3 motif	1.01898898497806	finalMC	Fluorescence
19.580666666666666	3 motif	1.01084021468959	finalMC	Fluorescence
19.601499999999998	3 motif	0.998563499525946	finalMC	Fluorescence
19.62183333333333	3 motif	1.01496609513325	finalMC	Fluorescence
19.6425	3 motif	1.00671433424593	finalMC	Fluorescence
19.663333333333334	3 motif	1.01496609513325	finalMC	Fluorescence
19.684	3 motif	1.00258845380228	finalMC	Fluorescence
19.704333333333334	3 motif	0.99846257335862	finalMC	Fluorescence
8.968833333333333	5 motif	11.7572721077296	finalMC	Fluorescence
9.169833333333333	5 motif	11.6354321284117	finalMC	Fluorescence
9.3715	5 motif	11.7146875810754	finalMC	Fluorescence
9.573	5 motif	11.9240753560127	finalMC	Fluorescence
9.774833333333333	5 motif	12.0080976851295	finalMC	Fluorescence
9.976666666666667	5 motif	12.1298621955213	finalMC	Fluorescence
10.178166666666666	5 motif	12.089686758307	finalMC	Fluorescence
1.8034999999999999	5 motif	3.20633513518642	initialMC	Fluorescence
1.8238333333333334	5 motif	3.23438466225638	initialMC	Fluorescence
1.8445	5 motif	3.28039488965324	initialMC	Fluorescence
10.379833333333332	5 motif	12.2590236571079	finalMC	Fluorescence
1.8651666666666666	5 motif	3.26732496493383	initialMC	Fluorescence
1.8856666666666666	5 motif	3.27089006368956	initialMC	Fluorescence
1.9061666666666668	5 motif	3.24543546620763	initialMC	Fluorescence
1.9266666666666665	5 motif	3.21931369928977	initialMC	Fluorescence
1.9473333333333334	5 motif	3.18929250453498	initialMC	Fluorescence
1.9678333333333333	5 motif	3.15079635081084	initialMC	Fluorescence
1.9883333333333333	5 motif	3.09534731744021	initialMC	Fluorescence
2.009	5 motif	3.04807343128165	initialMC	Fluorescence
2.0298333333333334	5 motif	3.00898455198364	initialMC	Fluorescence
2.0505	5 motif	2.97538850923728	initialMC	Fluorescence
10.581666666666667	5 motif	12.340605079035	finalMC	Fluorescence
2.071	5 motif	2.93693842374527	initialMC	Fluorescence
2.091666666666667	5 motif	2.87336820639048	initialMC	Fluorescence
2.1121666666666665	5 motif	2.8434076986362	initialMC	Fluorescence
2.1325	5 motif	2.80045210235145	initialMC	Fluorescence
2.1531666666666665	5 motif	2.77474477286584	initialMC	Fluorescence
2.1734999999999998	5 motif	2.71515616014159	initialMC	Fluorescence
2.1943333333333332	5 motif	2.6725214296362	initialMC	Fluorescence
2.214833333333333	5 motif	2.64260055905839	initialMC	Fluorescence
2.2353333333333336	5 motif	2.61664921382496	initialMC	Fluorescence
2.2560000000000002	5 motif	2.55340260276119	initialMC	Fluorescence
10.783333333333333	5 motif	12.3393552709452	finalMC	Fluorescence
2.2768333333333337	5 motif	2.54440693497819	initialMC	Fluorescence
2.2975	5 motif	2.5100188138353	initialMC	Fluorescence
2.318166666666667	5 motif	2.47641286074293	initialMC	Fluorescence
2.339	5 motif	2.44229492276367	initialMC	Fluorescence
2.3594999999999997	5 motif	2.40818378850994	initialMC	Fluorescence
2.3800000000000003	5 motif	2.37407970856999	initialMC	Fluorescence
2.4006666666666665	5 motif	2.34868853309092	initialMC	Fluorescence
2.4215	5 motif	2.30988523014629	initialMC	Fluorescence
2.4421666666666666	5 motif	2.28873231053891	initialMC	Fluorescence
10.985000000000001	5 motif	12.340605079035	finalMC	Fluorescence
2.4628333333333337	5 motif	2.25911837466084	initialMC	Fluorescence
2.4836666666666667	5 motif	2.23350419621818	initialMC	Fluorescence
2.5043333333333333	5 motif	2.20789531214891	initialMC	Fluorescence
2.5246666666666666	5 motif	2.19520628475856	initialMC	Fluorescence
2.5453333333333332	5 motif	2.15713920258751	initialMC	Fluorescence
2.5660000000000003	5 motif	2.15268696565158	initialMC	Fluorescence
2.5863333333333336	5 motif	2.11885288759942	initialMC	Fluorescence
2.6069999999999998	5 motif	2.08881655124911	initialMC	Fluorescence
2.6278333333333332	5 motif	2.07168896827322	initialMC	Fluorescence
2.6481666666666666	5 motif	2.05879249910709	initialMC	Fluorescence
11.186666666666667	5 motif	12.4610526979863	finalMC	Fluorescence
2.668833333333333	5 motif	2.02497252685363	initialMC	Fluorescence
2.6895000000000002	5 motif	2.0078550759982	initialMC	Fluorescence
2.7103333333333333	5 motif	1.99074128690325	initialMC	Fluorescence
2.7310000000000003	5 motif	1.97785704565573	initialMC	Fluorescence
2.7516666666666665	5 motif	1.94847489563624	initialMC	Fluorescence
2.7721666666666667	5 motif	1.94404755046927	initialMC	Fluorescence
2.7928333333333333	5 motif	1.92694375757243	initialMC	Fluorescence
2.8133333333333335	5 motif	1.90984362248179	initialMC	Fluorescence
2.833833333333333	5 motif	1.88871703541213	initialMC	Fluorescence
2.8546666666666667	5 motif	1.86681951317287	initialMC	Fluorescence
11.388333333333332	5 motif	12.5476621946375	finalMC	Fluorescence
2.8753333333333333	5 motif	1.85434018511881	initialMC	Fluorescence
2.8956666666666666	5 motif	1.82918484451208	initialMC	Fluorescence
2.9165	5 motif	1.8245837810043	initialMC	Fluorescence
2.937	5 motif	1.81613660935026	initialMC	Fluorescence
2.9575	5 motif	1.79905660488583	initialMC	Fluorescence
2.9781666666666666	5 motif	1.78216413096876	initialMC	Fluorescence
2.9988333333333332	5 motif	1.76912963625185	initialMC	Fluorescence
3.0195	5 motif	1.76472523277933	initialMC	Fluorescence
3.04	5 motif	1.74783798657236	initialMC	Fluorescence
3.0606666666666666	5 motif	1.73499341834743	initialMC	Fluorescence
11.590166666666667	5 motif	12.5062512660792	finalMC	Fluorescence
3.0810000000000004	5 motif	1.71370968115941	initialMC	Fluorescence
3.1015	5 motif	1.70948877194929	initialMC	Fluorescence
3.1221666666666668	5 motif	1.69665093366931	initialMC	Fluorescence
3.1426666666666665	5 motif	1.67537553943437	initialMC	Fluorescence
3.163	5 motif	1.67115537469666	initialMC	Fluorescence
3.1835	5 motif	1.65410453233094	initialMC	Fluorescence
3.2041666666666666	5 motif	1.64549554286084	initialMC	Fluorescence
3.2246666666666663	5 motif	1.63705707963118	initialMC	Fluorescence
3.2453333333333334	5 motif	1.62828288797101	initialMC	Fluorescence
3.265833333333333	5 motif	1.63250131279335	initialMC	Fluorescence
11.792	5 motif	12.6731798366751	finalMC	Fluorescence
3.2863333333333333	5 motif	1.61951231304277	initialMC	Fluorescence
3.307	5 motif	1.59437178477883	initialMC	Fluorescence
3.3276666666666666	5 motif	1.58560910194552	initialMC	Fluorescence
3.3483333333333336	5 motif	1.58155506993816	initialMC	Fluorescence
3.3688333333333333	5 motif	1.56857937045651	initialMC	Fluorescence
3.3895	5 motif	1.56436268411545	initialMC	Fluorescence
3.4099999999999997	5 motif	1.55155302183945	initialMC	Fluorescence
3.4305000000000003	5 motif	1.55155302183945	initialMC	Fluorescence
3.451	5 motif	1.52625601369501	initialMC	Fluorescence
11.993500000000001	5 motif	12.8388428031142	finalMC	Fluorescence
3.4715	5 motif	1.52172623002483	initialMC	Fluorescence
3.492166666666667	5 motif	1.51751097245955	initialMC	Fluorescence
3.513	5 motif	1.50892491640392	initialMC	Fluorescence
3.533666666666667	5 motif	1.49221904950321	initialMC	Fluorescence
3.554333333333333	5 motif	1.49612623923932	initialMC	Fluorescence
3.5746666666666664	5 motif	1.48348294513685	initialMC	Fluorescence
3.5955	5 motif	1.47911611641244	initialMC	Fluorescence
3.6161666666666665	5 motif	1.47896383430429	initialMC	Fluorescence
3.6368333333333336	5 motif	1.46617219410836	initialMC	Fluorescence
3.6573333333333333	5 motif	1.46195910622475	initialMC	Fluorescence
12.195166666666667	5 motif	12.6757478569054	finalMC	Fluorescence
3.678	5 motif	1.45323360071424	initialMC	Fluorescence
3.6986666666666665	5 motif	1.44059681304143	initialMC	Fluorescence
3.719333333333333	5 motif	1.44480903367763	initialMC	Fluorescence
3.7401666666666666	5 motif	1.43638446664102	initialMC	Fluorescence
3.7605	5 motif	1.44030033293996	initialMC	Fluorescence
3.7811666666666666	5 motif	1.42766602022602	initialMC	Fluorescence
3.802	5 motif	1.42345466648025	initialMC	Fluorescence
3.822666666666667	5 motif	1.41488623886484	initialMC	Fluorescence
3.843166666666667	5 motif	1.40225335183644	initialMC	Fluorescence
3.8636666666666666	5 motif	1.39789859987624	initialMC	Fluorescence
12.397166666666665	5 motif	12.75471931024	finalMC	Fluorescence
3.8845	5 motif	1.41038508587862	initialMC	Fluorescence
3.9051666666666667	5 motif	1.39354461816384	initialMC	Fluorescence
3.9258333333333337	5 motif	1.37642109106658	initialMC	Fluorescence
3.9463333333333335	5 motif	1.37613802246173	initialMC	Fluorescence
3.966833333333333	5 motif	1.37642109106658	initialMC	Fluorescence
3.9873333333333334	5 motif	1.376279542209	initialMC	Fluorescence
12.524166666666668	5 motif		finalMC	Fluorescence
4.008	5 motif	1.37613802246173	initialMC	Fluorescence
4.028333333333333	5 motif	1.36744003033953	initialMC	Fluorescence
4.0488333333333335	5 motif	1.35930448141747	initialMC	Fluorescence
4.069333333333334	5 motif	1.35074881641551	initialMC	Fluorescence
4.09	5 motif	1.33798745342122	initialMC	Fluorescence
4.110666666666666	5 motif	1.34626408848231	initialMC	Fluorescence
4.131333333333333	5 motif	1.34191899425732	initialMC	Fluorescence
4.152166666666667	5 motif	1.32929909200334	initialMC	Fluorescence
4.172666666666667	5 motif	1.34191899425732	initialMC	Fluorescence
4.1931666666666665	5 motif	1.3248201552152	initialMC	Fluorescence
4.213666666666667	5 motif	1.31220284671361	initialMC	Fluorescence
4.234333333333334	5 motif	1.32047860386075	initialMC	Fluorescence
4.255	5 motif	1.3162733083715	initialMC	Fluorescence
4.275666666666667	5 motif	1.31193320675744	initialMC	Fluorescence
4.2965	5 motif	1.31613807018098	initialMC	Fluorescence
4.316999999999999	5 motif	1.31179842833061	initialMC	Fluorescence
4.3375	5 motif	1.30338943990573	initialMC	Fluorescence
4.358333333333333	5 motif	1.30325555295762	initialMC	Fluorescence
4.378833333333334	5 motif	1.27789991044159	initialMC	Fluorescence
4.399333333333333	5 motif	1.29471443248919	initialMC	Fluorescence
4.419833333333333	5 motif	1.28210360370642	initialMC	Fluorescence
4.440666666666667	5 motif	1.27750626635787	initialMC	Fluorescence
4.461333333333333	5 motif	1.27343474967734	initialMC	Fluorescence
4.481833333333333	5 motif	1.27750626635787	initialMC	Fluorescence
4.502666666666667	5 motif	1.27737510555024	initialMC	Fluorescence
4.5233333333333325	5 motif	1.26910172057261	initialMC	Fluorescence
4.543833333333334	5 motif	1.26489932221278	initialMC	Fluorescence
4.5645	5 motif	1.26884115148924	initialMC	Fluorescence
4.585	5 motif	1.2646396159563	initialMC	Fluorescence
4.6055	5 motif	1.25623667033185	initialMC	Fluorescence
4.6258333333333335	5 motif	1.25190674091575	initialMC	Fluorescence
4.646333333333333	5 motif	1.2477056366634	initialMC	Fluorescence
4.667	5 motif	1.25584989795798	initialMC	Fluorescence
4.687666666666667	5 motif	1.25572102675244	initialMC	Fluorescence
4.708333333333333	5 motif	1.23892215915569	initialMC	Fluorescence
4.728833333333333	5 motif	1.24732153025909	initialMC	Fluorescence
4.7495	5 motif	1.24312184470739	initialMC	Fluorescence
4.770333333333334	5 motif	1.23434235569818	initialMC	Fluorescence
4.7909999999999995	5 motif	1.22607122089034	initialMC	Fluorescence
4.8116666666666665	5 motif	1.22594544419554	initialMC	Fluorescence
4.832166666666667	5 motif	1.23446899387974	initialMC	Fluorescence
4.852833333333334	5 motif	1.21754865804426	initialMC	Fluorescence
4.873333333333333	5 motif	1.21754865804426	initialMC	Fluorescence
4.893833333333333	5 motif	1.21322568068408	initialMC	Fluorescence
4.914666666666666	5 motif	1.21729890447338	initialMC	Fluorescence
4.935333333333333	5 motif	1.21310124728093	initialMC	Fluorescence
4.955666666666667	5 motif	1.20890371541413	initialMC	Fluorescence
4.976333333333333	5 motif	1.20038540990258	initialMC	Fluorescence
4.997	5 motif	1.20038540990258	initialMC	Fluorescence
5.017666666666667	5 motif	1.21285245703334	initialMC	Fluorescence
5.038333333333333	5 motif	1.19606564768855	initialMC	Fluorescence
5.058833333333333	5 motif	1.19594301202284	initialMC	Fluorescence
5.0794999999999995	5 motif	1.19594301202284	initialMC	Fluorescence
5.1001666666666665	5 motif	1.19162446571995	initialMC	Fluorescence
5.120833333333334	5 motif	1.19569781612084	initialMC	Fluorescence
5.1415	5 motif	1.19557525586908	initialMC	Fluorescence
5.162000000000001	5 motif	1.18718522990273	initialMC	Fluorescence
5.182666666666666	5 motif	1.18694190437908	initialMC	Fluorescence
5.203166666666666	5 motif	1.18286890901965	initialMC	Fluorescence
5.224	5 motif	1.17855359803273	initialMC	Fluorescence
5.2445	5 motif	1.17855359803273	initialMC	Fluorescence
5.265333333333333	5 motif	1.17843283221676	initialMC	Fluorescence
5.285833333333333	5 motif	1.16992550371677	initialMC	Fluorescence
5.306333333333333	5 motif	1.16153891628565	initialMC	Fluorescence
5.326833333333334	5 motif	1.1614199183432	initialMC	Fluorescence
5.347666666666667	5 motif	1.1614199183432	initialMC	Fluorescence
5.3685	5 motif	1.16130094478057	initialMC	Fluorescence
5.388999999999999	5 motif	1.16118199559028	initialMC	Fluorescence
5.4094999999999995	5 motif	1.16944622247805	initialMC	Fluorescence
5.4303333333333335	5 motif	1.16106307076485	initialMC	Fluorescence
5.450833333333334	5 motif	1.16525470919442	initialMC	Fluorescence
5.471666666666667	5 motif	1.16106307076485	initialMC	Fluorescence
5.492333333333334	5 motif	1.15268004419759	initialMC	Fluorescence
5.512666666666666	5 motif	1.1651353794751	initialMC	Fluorescence
5.533333333333333	5 motif	1.14825320437425	initialMC	Fluorescence
5.554	5 motif	1.14394541396719	initialMC	Fluorescence
5.574666666666667	5 motif	1.14825320437425	initialMC	Fluorescence
5.595166666666667	5 motif	1.14406254947958	initialMC	Fluorescence
5.615666666666667	5 motif	1.14394541396719	initialMC	Fluorescence
14.1425	5 motif	3.51164741202993	finalMC	Fluorescence
5.6365	5 motif	1.14825320437425	initialMC	Fluorescence
14.163	5 motif	3.58059682749972	finalMC	Fluorescence
5.657166666666667	5 motif	1.13963838048641	initialMC	Fluorescence
14.1835	5 motif	3.60920748435721	finalMC	Fluorescence
5.678	5 motif	1.14778309047277	initialMC	Fluorescence
14.204166666666667	5 motif	3.61675408701485	finalMC	Fluorescence
5.6985	5 motif	1.13521614789047	initialMC	Fluorescence
14.224833333333333	5 motif	3.59606315230486	finalMC	Fluorescence
5.718999999999999	5 motif	1.13114298589298	initialMC	Fluorescence
14.245333333333333	5 motif	3.58778692668275	finalMC	Fluorescence
5.739833333333333	5 motif	1.13114298589298	initialMC	Fluorescence
14.265666666666668	5 motif	3.53777136677548	finalMC	Fluorescence
5.7603333333333335	5 motif	1.12672281972799	initialMC	Fluorescence
14.286333333333335	5 motif	3.50466931710297	finalMC	Fluorescence
5.780833333333334	5 motif	1.13521614789047	initialMC	Fluorescence
14.307	5 motif	3.46707916785062	finalMC	Fluorescence
5.8015	5 motif	1.1350999657036	initialMC	Fluorescence
14.327666666666666	5 motif	3.41743111286011	finalMC	Fluorescence
5.822166666666666	5 motif	1.12253430926833	initialMC	Fluorescence
14.3485	5 motif	3.3636459052436	finalMC	Fluorescence
5.842833333333333	5 motif	1.11415716329272	initialMC	Fluorescence
14.369	5 motif	3.32193682906663	finalMC	Fluorescence
5.8635	5 motif	1.13091145524394	initialMC	Fluorescence
14.3895	5 motif	3.27262484167409	finalMC	Fluorescence
5.884	5 motif	1.12660751857984	initialMC	Fluorescence
14.410166666666667	5 motif	3.21024030575607	finalMC	Fluorescence
5.9046666666666665	5 motif	1.1223045877275	initialMC	Fluorescence
14.431000000000001	5 motif	3.18955589249097	finalMC	Fluorescence
5.925333333333333	5 motif	1.11811680939675	initialMC	Fluorescence
14.4515	5 motif	3.12781832343489	finalMC	Fluorescence
5.946	5 motif	1.1223045877275	initialMC	Fluorescence
14.472	5 motif	3.08613308508081	finalMC	Fluorescence
5.9665	5 motif	1.1223045877275	initialMC	Fluorescence
14.492833333333332	5 motif	3.04445627309389	finalMC	Fluorescence
5.987166666666667	5 motif	1.12218976221208	initialMC	Fluorescence
14.513499999999999	5 motif	2.99925795649966	finalMC	Fluorescence
6.007833333333334	5 motif	1.12218976221208	initialMC	Fluorescence
14.534166666666666	5 motif	2.96586305176778	finalMC	Fluorescence
6.028333333333333	5 motif	1.11370124220288	initialMC	Fluorescence
14.554833333333333	5 motif	2.92479377231143	finalMC	Fluorescence
6.049166666666666	5 motif	1.1138151874906	initialMC	Fluorescence
14.575333333333333	5 motif	2.8751507358244	finalMC	Fluorescence
6.0696666666666665	5 motif	1.11370124220288	initialMC	Fluorescence
14.595833333333333	5 motif	2.84205562519459	finalMC	Fluorescence
6.090333333333334	5 motif	1.10532752421539	initialMC	Fluorescence
14.616333333333333	5 motif	2.80867636211231	finalMC	Fluorescence
6.110833333333333	5 motif	1.10940095200817	initialMC	Fluorescence
14.637	5 motif	2.75931747807774	finalMC	Fluorescence
6.131666666666666	5 motif	1.11765936158683	initialMC	Fluorescence
14.657333333333334	5 motif	2.73449583632012	finalMC	Fluorescence
6.152166666666667	5 motif	1.11347342155397	initialMC	Fluorescence
14.678	5 motif	2.70112769145485	finalMC	Fluorescence
6.172833333333333	5 motif	1.11335954617848	initialMC	Fluorescence
14.6985	5 motif	2.67630880545747	finalMC	Fluorescence
6.193333333333333	5 motif	1.10102809057939	initialMC	Fluorescence
14.719	5 motif	2.62720185616963	finalMC	Fluorescence
6.214166666666667	5 motif	1.10510141650869	initialMC	Fluorescence
14.739666666666666	5 motif	2.61452559710916	finalMC	Fluorescence
6.234833333333333	5 motif	1.10917403424339	initialMC	Fluorescence
14.7605	5 motif	2.58530589412942	finalMC	Fluorescence
6.2555	5 motif	1.0965051084853	initialMC	Fluorescence
14.781166666666667	5 motif	2.55221412846733	finalMC	Fluorescence
6.276333333333333	5 motif	1.09661724850458	initialMC	Fluorescence
14.801666666666666	5 motif	2.50671267280331	finalMC	Fluorescence
6.296833333333334	5 motif	1.0965051084853	initialMC	Fluorescence
14.822166666666666	5 motif	2.47312073680327	finalMC	Fluorescence
6.317333333333334	5 motif	1.10476242834412	initialMC	Fluorescence
14.842999999999998	5 motif	2.45318628433978	finalMC	Fluorescence
6.337833333333333	5 motif	1.10057777234194	initialMC	Fluorescence
14.863666666666665	5 motif	2.42398288814322	finalMC	Fluorescence
6.3585	5 motif	1.1004652503327	initialMC	Fluorescence
14.884166666666665	5 motif	2.39916400214584	finalMC	Fluorescence
6.379166666666666	5 motif	1.10883383159512	initialMC	Fluorescence
14.904666666666666	5 motif	2.38675455914716	finalMC	Fluorescence
6.3998333333333335	5 motif	1.1004652503327	initialMC	Fluorescence
14.925166666666666	5 motif	2.34538966681711	finalMC	Fluorescence
6.4206666666666665	5 motif	1.1004652503327	initialMC	Fluorescence
14.945666666666666	5 motif	2.34148976102922	finalMC	Fluorescence
6.441333333333334	5 motif	1.10453655174867	initialMC	Fluorescence
14.966166666666668	5 motif	2.31229765415178	finalMC	Fluorescence
6.462000000000001	5 motif	1.10442364808397	initialMC	Fluorescence
14.986833333333333	5 motif	2.2874787681544	finalMC	Fluorescence
6.482666666666666	5 motif	1.10024027532496	initialMC	Fluorescence
15.007333333333333	5 motif	2.27506932515571	finalMC	Fluorescence
6.503	5 motif	1.10024027532496	initialMC	Fluorescence
15.028	5 motif	2.23370443282566	finalMC	Fluorescence
6.5235	5 motif	1.10431076749851	initialMC	Fluorescence
15.048499999999999	5 motif	2.22543130615771	finalMC	Fluorescence
6.544	5 motif	1.10431076749851	initialMC	Fluorescence
15.068999999999999	5 motif	2.20474898349431	finalMC	Fluorescence
6.564666666666667	5 motif	1.09176180704992	initialMC	Fluorescence
15.089333333333334	5 motif	2.19211798015803	finalMC	Fluorescence
6.585166666666667	5 motif	1.08757886186377	initialMC	Fluorescence
15.109999999999998	5 motif	2.15946578796653	finalMC	Fluorescence
6.605666666666666	5 motif	1.10001539228453	initialMC	Fluorescence
15.130666666666665	5 motif	2.15119207206613	finalMC	Fluorescence
6.626333333333333	5 motif	1.10001539228453	initialMC	Fluorescence
15.151	5 motif	2.11788263550024	finalMC	Fluorescence
6.646833333333333	5 motif	1.09583274970646	initialMC	Fluorescence
15.171666666666665	5 motif	2.10547319250155	finalMC	Fluorescence
6.6675	5 motif	1.08702335115692	initialMC	Fluorescence
15.192	5 motif	2.09677621780089	finalMC	Fluorescence
6.688	5 motif	1.08306369948388	initialMC	Fluorescence
15.212833333333332	5 motif	2.07672764084968	finalMC	Fluorescence
6.708666666666667	5 motif	1.087356589462	initialMC	Fluorescence
15.233166666666667	5 motif	2.04363240670577	finalMC	Fluorescence
6.729333333333333	5 motif	1.08724548732759	initialMC	Fluorescence
15.253833333333334	5 motif	2.02708472787676	finalMC	Fluorescence
6.75	5 motif	1.08306369948388	initialMC	Fluorescence
15.2745	5 motif	2.02687984767382	finalMC	Fluorescence
6.770333333333334	5 motif	1.07470024864831	initialMC	Fluorescence
15.295333333333334	5 motif	1.98965151867775	finalMC	Fluorescence
6.791166666666667	5 motif	1.07866160906603	initialMC	Fluorescence
15.315833333333334	5 motif	1.98137851551142	finalMC	Fluorescence
6.812	5 motif	1.07855142912639	initialMC	Fluorescence
15.336333333333334	5 motif	1.98551495534377	finalMC	Fluorescence
6.8325	5 motif	1.070409215143	initialMC	Fluorescence
15.357000000000001	5 motif	1.97330495695363	finalMC	Fluorescence
6.853166666666667	5 motif	1.07448067560742	initialMC	Fluorescence
15.377666666666666	5 motif	1.95242306618006	finalMC	Fluorescence
6.873666666666667	5 motif	1.07019054114604	initialMC	Fluorescence
15.398166666666667	5 motif	1.93174062001504	finalMC	Fluorescence
6.894333333333334	5 motif	1.07008123764883	initialMC	Fluorescence
15.418833333333334	5 motif	1.91519461368237	finalMC	Fluorescence
6.915	5 motif	1.06601015956265	initialMC	Fluorescence
15.439666666666666	5 motif	1.89884064925129	finalMC	Fluorescence
6.9355	5 motif	1.07844127169313	initialMC	Fluorescence
15.460333333333333	5 motif	1.89470366778699	finalMC	Fluorescence
6.956166666666666	5 motif	1.06579242872941	initialMC	Fluorescence
15.480833333333331	5 motif	1.87796628468631	finalMC	Fluorescence
6.976833333333333	5 motif	1.05743324844676	initialMC	Fluorescence
15.501333333333331	5 motif	1.85314727518731	finalMC	Fluorescence
6.9975000000000005	5 motif	1.06997195647668	initialMC	Fluorescence
15.522166666666665	5 motif	1.84073783218862	finalMC	Fluorescence
7.018166666666667	5 motif	1.06568359666276	initialMC	Fluorescence
15.542833333333332	5 motif	1.82814361623498	finalMC	Fluorescence
7.038666666666667	5 motif	1.06568359666276	initialMC	Fluorescence
15.5635	5 motif	1.83246482902228	finalMC	Fluorescence
7.059333333333333	5 motif	1.05314604423203	initialMC	Fluorescence
15.584	5 motif	1.79523650002622	finalMC	Fluorescence
7.080166666666667	5 motif	1.04060861657666	initialMC	Fluorescence
15.604666666666667	5 motif	1.78282693352591	finalMC	Fluorescence
7.100833333333333	5 motif	1.04896694327203	initialMC	Fluorescence
15.625333333333334	5 motif	1.77851073720101	finalMC	Fluorescence
7.1215	5 motif	1.05721731353795	initialMC	Fluorescence
15.645999999999999	5 motif	1.78282693352591	finalMC	Fluorescence
7.142166666666666	5 motif	1.04468110361437	initialMC	Fluorescence
15.666833333333333	5 motif	1.76232260769722	finalMC	Fluorescence
7.1626666666666665	5 motif	1.04050236697317	initialMC	Fluorescence
15.687333333333333	5 motif	1.74559860452984	finalMC	Fluorescence
7.183333333333334	5 motif	1.04039613906434	initialMC	Fluorescence
15.707833333333333	5 motif	1.74559860452984	finalMC	Fluorescence
7.204	5 motif	1.04457444908618	initialMC	Fluorescence
15.728333333333333	5 motif	1.7250905156031	finalMC	Fluorescence
7.224500000000001	5 motif	1.03611211172253	initialMC	Fluorescence
15.748833333333334	5 motif	1.72077959503084	finalMC	Fluorescence
7.245166666666666	5 motif	1.03611211172253	initialMC	Fluorescence
15.7695	5 motif	1.70854283677409	finalMC	Fluorescence
7.265833333333333	5 motif	1.04853866239287	initialMC	Fluorescence
15.79	5 motif	1.69199528145919	finalMC	Fluorescence
7.2865	5 motif	1.0484316468119	initialMC	Fluorescence
15.810666666666666	5 motif	1.68355126603477	finalMC	Fluorescence
7.307166666666666	5 motif	1.04028993284353	initialMC	Fluorescence
15.831333333333333	5 motif	1.67958446058037	finalMC	Fluorescence
15.851666666666665	5 motif	1.67114182303608	finalMC	Fluorescence
7.327666666666667	5 motif	1.03182889657753	initialMC	Fluorescence
15.872166666666665	5 motif	1.66717376321567	finalMC	Fluorescence
7.348333333333333	5 motif	1.02336952505025	initialMC	Fluorescence
15.892666666666665	5 motif	1.65442860136065	finalMC	Fluorescence
7.369	5 motif	1.03172358642275	initialMC	Fluorescence
15.913166666666665	5 motif	1.64202041247444	finalMC	Fluorescence
7.389666666666667	5 motif	1.0275465557365	initialMC	Fluorescence
15.933833333333332	5 motif	1.64218637370473	finalMC	Fluorescence
7.41	5 motif	1.03579490217715	initialMC	Fluorescence
15.954166666666667	5 motif	1.62977693070604	finalMC	Fluorescence
7.430833333333334	5 motif	1.0274416933469	initialMC	Fluorescence
15.974833333333333	5 motif	1.6215039275397	finalMC	Fluorescence
7.451333333333333	5 motif	1.02336952505025	initialMC	Fluorescence
15.9955	5 motif	1.62166783170705	finalMC	Fluorescence
16.016000000000002	5 motif	1.60909448454101	finalMC	Fluorescence
16.0365	5 motif	1.5966849180407	finalMC	Fluorescence
16.057333333333336	5 motif	1.5966849180407	finalMC	Fluorescence
16.078	5 motif	1.57202491873412	finalMC	Fluorescence
16.098666666666666	5 motif	1.58443561609883	finalMC	Fluorescence
16.119500000000002	5 motif	1.56804643787002	finalMC	Fluorescence
16.140166666666666	5 motif	1.56375107931962	finalMC	Fluorescence
16.1605	5 motif	1.55134038195491	finalMC	Fluorescence
16.181166666666666	5 motif	1.55134038195491	finalMC	Fluorescence
16.201833333333333	5 motif	1.54306654254041	finalMC	Fluorescence
16.22233333333333	5 motif	1.5347927031259	finalMC	Fluorescence
16.242833333333333	5 motif	1.52621032023212	finalMC	Fluorescence
16.263333333333332	5 motif	1.52651886371139	finalMC	Fluorescence
16.284	5 motif	1.52222813654695	finalMC	Fluorescence
16.304666666666666	5 motif	1.50997130839649	finalMC	Fluorescence
16.325	5 motif	1.50184927826918	finalMC	Fluorescence
16.345666666666666	5 motif	1.50583432693218	finalMC	Fluorescence
16.366	5 motif	1.49327268721559	finalMC	Fluorescence
16.3865	5 motif	1.49756061103178	finalMC	Fluorescence
16.40716666666667	5 motif	1.49357460243743	finalMC	Fluorescence
16.427666666666667	5 motif	1.48101293220277	finalMC	Fluorescence
16.448166666666665	5 motif	1.47273909278827	finalMC	Fluorescence
16.468666666666667	5 motif	1.46860223483807	finalMC	Fluorescence
16.489166666666666	5 motif	1.46860223483807	finalMC	Fluorescence
16.509666666666664	5 motif	1.46860223483807	finalMC	Fluorescence
16.53033333333333	5 motif	1.44363479171921	finalMC	Fluorescence
16.551	5 motif	1.45205455600906	finalMC	Fluorescence
16.571666666666665	5 motif	1.44777135505319	finalMC	Fluorescence
16.592166666666667	5 motif	1.43949835188686	finalMC	Fluorescence
16.612833333333334	5 motif	1.43550700069415	finalMC	Fluorescence
16.633166666666668	5 motif	1.43565211866834	finalMC	Fluorescence
16.6535	5 motif	1.43151471898917	finalMC	Fluorescence
16.674166666666668	5 motif	1.42309617981534	finalMC	Fluorescence
16.695	5 motif	1.41895932186514	finalMC	Fluorescence
16.715500000000002	5 motif	1.41496549085226	finalMC	Fluorescence
16.73616666666667	5 motif	1.41895932186514	finalMC	Fluorescence
16.756833333333333	5 motif	1.40654862450044	finalMC	Fluorescence
16.777333333333335	5 motif	1.40654862450044	finalMC	Fluorescence
16.798166666666667	5 motif	1.39000094567142	finalMC	Fluorescence
16.818833333333334	5 motif	1.39841613918875	finalMC	Fluorescence
16.839333333333332	5 motif	1.39413792713573	finalMC	Fluorescence
16.86	5 motif	1.37759024830672	finalMC	Fluorescence
16.880666666666666	5 motif	1.38586408772122	finalMC	Fluorescence
16.901166666666665	5 motif	1.38586408772122	finalMC	Fluorescence
16.921833333333332	5 motif	1.38172710625692	finalMC	Fluorescence
16.942333333333334	5 motif	1.36931640889221	finalMC	Fluorescence
16.963166666666666	5 motif	1.36517955094201	finalMC	Fluorescence
16.983833333333333	5 motif	1.36931640889221	finalMC	Fluorescence
17.0045	5 motif	1.36517955094201	finalMC	Fluorescence
17.025166666666667	5 motif	1.35276885357731	finalMC	Fluorescence
17.045833333333334	5 motif	1.348631872113	finalMC	Fluorescence
17.0665	5 motif	1.35704288355657	finalMC	Fluorescence
17.08716666666667	5 motif	1.3362211747483	finalMC	Fluorescence
17.107833333333335	5 motif	1.3444950141628	finalMC	Fluorescence
17.128333333333334	5 motif	1.3362211747483	finalMC	Fluorescence
17.148666666666667	5 motif	1.3403580326985	finalMC	Fluorescence
17.169333333333334	5 motif	1.3320843167981	finalMC	Fluorescence
17.189833333333336	5 motif	1.32794733533379	finalMC	Fluorescence
17.21033333333333	5 motif	1.32394430375615	finalMC	Fluorescence
17.230999999999998	5 motif	1.32381047738359	finalMC	Fluorescence
17.251666666666665	5 motif	1.32381047738359	finalMC	Fluorescence
17.272333333333332	5 motif	1.31553663796909	finalMC	Fluorescence
17.293166666666664	5 motif	1.31553663796909	finalMC	Fluorescence
17.31383333333333	5 motif	1.30312594060438	finalMC	Fluorescence
17.3345	5 motif	1.29485210118988	finalMC	Fluorescence
17.354833333333332	5 motif	1.29485210118988	finalMC	Fluorescence
17.375666666666667	5 motif	1.28657826177537	finalMC	Fluorescence
17.396166666666666	5 motif	1.29071524323968	finalMC	Fluorescence
17.416666666666668	5 motif	1.29485210118988	finalMC	Fluorescence
17.437333333333335	5 motif	1.28644822556537	finalMC	Fluorescence
17.457833333333333	5 motif	1.27416756441067	finalMC	Fluorescence
17.478333333333335	5 motif	1.27403878256668	finalMC	Fluorescence
17.498833333333334	5 motif	1.26589372499616	finalMC	Fluorescence
17.5195	5 motif	1.26175686704596	finalMC	Fluorescence
17.540166666666668	5 motif	1.26175686704596	finalMC	Fluorescence
17.56066666666667	5 motif	1.24934616968126	finalMC	Fluorescence
17.58133333333333	5 motif	1.25348302763145	finalMC	Fluorescence
17.60183333333333	5 motif	1.24533506864439	finalMC	Fluorescence
17.622333333333334	5 motif	1.23292311666005	finalMC	Fluorescence
17.642999999999997	5 motif	1.23693534880244	finalMC	Fluorescence
17.663666666666664	5 motif	1.22452465143774	finalMC	Fluorescence
17.68433333333333	5 motif	1.21625081202323	finalMC	Fluorescence
17.704833333333333	5 motif	1.22051116467572	finalMC	Fluorescence
17.72533333333333	5 motif	1.21637376499655	finalMC	Fluorescence
17.745833333333334	5 motif	1.20809908916479	finalMC	Fluorescence
17.766333333333332	5 motif	1.20384011465853	finalMC	Fluorescence
17.786833333333334	5 motif	1.19556627524402	finalMC	Fluorescence
17.807333333333336	5 motif	1.19544543773894	finalMC	Fluorescence
17.828166666666668	5 motif	1.18315557787932	finalMC	Fluorescence
17.848666666666666	5 motif	1.18291643577161	finalMC	Fluorescence
17.86916666666667	5 motif	1.17500050936437	finalMC	Fluorescence
17.889666666666663	5 motif	1.1540805454089	finalMC	Fluorescence
17.91033333333333	5 motif	1.16258855738004	finalMC	Fluorescence
17.930833333333332	5 motif	1.16672583353262	finalMC	Fluorescence
17.95133333333333	5 motif	1.16258855738004	finalMC	Fluorescence
17.971833333333333	5 motif	1.16247104110011	finalMC	Fluorescence
17.992666666666665	5 motif	1.15821710874288	finalMC	Fluorescence
18.013166666666667	5 motif	1.15017660539571	finalMC	Fluorescence
18.033833333333334	5 motif	1.14580754224257	finalMC	Fluorescence
18.054166666666667	5 motif	1.1500603437354	finalMC	Fluorescence
18.075	5 motif	1.14580754224257	finalMC	Fluorescence
18.095666666666666	5 motif	1.12937580695619	finalMC	Fluorescence
18.116333333333333	5 motif	1.1376496463707	finalMC	Fluorescence
18.136833333333335	5 motif	1.12535257790045	finalMC	Fluorescence
18.157333333333334	5 motif	1.1417865043209	finalMC	Fluorescence
18.178166666666666	5 motif	1.12937580695619	finalMC	Fluorescence
18.198833333333333	5 motif	1.12937580695619	finalMC	Fluorescence
18.2195	5 motif	1.12937580695619	finalMC	Fluorescence
18.240333333333336	5 motif	1.12937580695619	finalMC	Fluorescence
18.260833333333334	5 motif	1.12523882549188	finalMC	Fluorescence
18.281333333333333	5 motif	1.12512509607754	finalMC	Fluorescence
18.302	5 motif	1.12110196754169	finalMC	Fluorescence
18.32283333333333	5 motif	1.12948997757962	finalMC	Fluorescence
18.34333333333333	5 motif	1.11696510959149	finalMC	Fluorescence
18.363833333333332	5 motif	1.12523882549188	finalMC	Fluorescence
18.384666666666664	5 motif	1.12914753493861	finalMC	Fluorescence
18.40533333333333	5 motif	1.12110196754169	finalMC	Fluorescence
18.425833333333333	5 motif	1.12535257790045	finalMC	Fluorescence
18.44633333333333	5 motif	1.12523882549188	finalMC	Fluorescence
18.467166666666667	5 motif	1.12121530174787	finalMC	Fluorescence
18.487833333333334	5 motif	1.12121530174787	finalMC	Fluorescence
18.508333333333333	5 motif	1.12523882549188	finalMC	Fluorescence
18.529	5 motif	1.12523882549188	finalMC	Fluorescence
18.549333333333333	5 motif	1.12523882549188	finalMC	Fluorescence
18.569833333333335	5 motif	1.12098865624519	finalMC	Fluorescence
18.590666666666667	5 motif	1.12523882549188	finalMC	Fluorescence
18.611333333333334	5 motif	1.11685221641283	finalMC	Fluorescence
18.632	5 motif	1.10869127017698	finalMC	Fluorescence
18.65266666666667	5 motif	1.11685221641283	finalMC	Fluorescence
18.673333333333336	5 motif	1.11696510959149	finalMC	Fluorescence
18.69383333333333	5 motif	1.11282812812718	finalMC	Fluorescence
18.714499999999997	5 motif	1.11282812812718	finalMC	Fluorescence
18.735166666666665	5 motif	1.10455428871267	finalMC	Fluorescence
18.755999999999997	5 motif	1.1085792132465	finalMC	Fluorescence
18.7765	5 motif	1.1085792132465	finalMC	Fluorescence
18.797	5 motif	1.12098865624519	finalMC	Fluorescence
18.817833333333333	5 motif	1.10869127017698	finalMC	Fluorescence
18.8385	5 motif	1.10455428871267	finalMC	Fluorescence
18.859166666666667	5 motif	1.10444264991252	finalMC	Fluorescence
18.879666666666665	5 motif	1.10041743076247	finalMC	Fluorescence
18.900333333333332	5 motif	1.10041743076247	finalMC	Fluorescence
18.921	5 motif	1.08789676708148	finalMC	Fluorescence
18.9415	5 motif	1.09628057281227	finalMC	Fluorescence
18.96216666666667	5 motif	1.09628057281227	finalMC	Fluorescence
18.982833333333335	5 motif	1.08800673339777	finalMC	Fluorescence
19.0035	5 motif	1.10030621008017	finalMC	Fluorescence
19.024166666666666	5 motif	1.09628057281227	finalMC	Fluorescence
19.044833333333333	5 motif	1.10041743076247	finalMC	Fluorescence
19.06566666666667	5 motif	1.08811672194745	finalMC	Fluorescence
19.086333333333336	5 motif	1.08789676708148	finalMC	Fluorescence
19.106833333333334	5 motif	1.08386975193346	finalMC	Fluorescence
19.1275	5 motif	1.0837602037475	finalMC	Fluorescence
19.148	5 motif	1.07984204611569	finalMC	Fluorescence
19.168666666666663	5 motif	1.07973289398326	finalMC	Fluorescence
19.189	5 motif	1.07962376391514	finalMC	Fluorescence
19.209666666666667	5 motif	1.07548732408279	finalMC	Fluorescence
19.23033333333333	5 motif	1.07559603603306	finalMC	Fluorescence
19.250833333333333	5 motif	1.07145905456876	finalMC	Fluorescence
19.2715	5 motif	1.07559603603306	finalMC	Fluorescence
19.292166666666667	5 motif	1.07145905456876	finalMC	Fluorescence
19.312666666666665	5 motif	1.06318521515425	finalMC	Fluorescence
19.333333333333332	5 motif	1.07962376391514	finalMC	Fluorescence
19.354	5 motif	1.07559603603306	finalMC	Fluorescence
19.374666666666666	5 motif	1.06307775758248	finalMC	Fluorescence
19.395166666666668	5 motif	1.06732219661856	finalMC	Fluorescence
19.4155	5 motif	1.05480487791776	finalMC	Fluorescence
19.436	5 motif	1.07145905456876	finalMC	Fluorescence
19.456833333333336	5 motif	1.06721432091645	finalMC	Fluorescence
19.477333333333334	5 motif	1.05894131775012	finalMC	Fluorescence
19.497833333333332	5 motif	1.05480487791776	finalMC	Fluorescence
19.518666666666665	5 motif	1.05066831458379	finalMC	Fluorescence
19.53933333333333	5 motif	1.06307775758248	finalMC	Fluorescence
19.56	5 motif	1.04642611104504	finalMC	Fluorescence
19.580666666666666	5 motif	1.05480487791776	finalMC	Fluorescence
19.601499999999998	5 motif	1.04250067837504	finalMC	Fluorescence
19.62183333333333	5 motif	1.04239531141745	finalMC	Fluorescence
19.6425	5 motif	1.05894131775012	finalMC	Fluorescence
19.663333333333334	5 motif	1.05480487791776	finalMC	Fluorescence
19.684	5 motif	1.04239531141745	finalMC	Fluorescence
19.704333333333334	5 motif	1.04653187475143	finalMC	Fluorescence
8.968833333333333	no motif	7.19227812076783	finalMC	Fluorescence
9.169833333333333	no motif	6.77791206803379	finalMC	Fluorescence
9.3715	no motif	6.73428371607491	finalMC	Fluorescence
9.573	no motif	6.77722569719145	finalMC	Fluorescence
9.774833333333333	no motif	6.81949435445203	finalMC	Fluorescence
9.976666666666667	no motif	6.90126106197315	finalMC	Fluorescence
10.178166666666666	no motif	6.90195992385285	finalMC	Fluorescence
1.8034999999999999	no motif	2.05134715712944	initialMC	Fluorescence
1.8238333333333334	no motif	2.05880848904514	initialMC	Fluorescence
1.8445	no motif	2.07542816752457	initialMC	Fluorescence
10.379833333333332	no motif	6.90405735899989	finalMC	Fluorescence
1.8651666666666666	no motif	2.0581681131543	initialMC	Fluorescence
1.8856666666666666	no motif	2.0620017518847	initialMC	Fluorescence
1.9061666666666668	no motif	2.04922074772016	initialMC	Fluorescence
1.9266666666666665	no motif	2.0573148980592	initialMC	Fluorescence
1.9473333333333334	no motif	2.0358066534799	initialMC	Fluorescence
1.9678333333333333	no motif	2.02282000403127	initialMC	Fluorescence
1.9883333333333333	no motif	2.02261042881328	initialMC	Fluorescence
2.009	no motif	2.01367691742168	initialMC	Fluorescence
2.0298333333333334	no motif	2.00028358844503	initialMC	Fluorescence
2.0505	no motif	1.99197801527514	initialMC	Fluorescence
10.581666666666667	no motif	6.94494457045889	finalMC	Fluorescence
2.071	no motif	1.99177174231094	initialMC	Fluorescence
2.091666666666667	no motif	1.98325989617685	initialMC	Fluorescence
2.1121666666666665	no motif	1.97454358244595	initialMC	Fluorescence
2.1325	no motif	1.96562557154722	initialMC	Fluorescence
2.1531666666666665	no motif	1.95265962881388	initialMC	Fluorescence
2.1734999999999998	no motif	1.94395009064935	initialMC	Fluorescence
2.1943333333333332	no motif	1.93949563559925	initialMC	Fluorescence
2.214833333333333	no motif	1.93929494275616	initialMC	Fluorescence
2.2353333333333336	no motif	1.91338191935081	initialMC	Fluorescence
2.2560000000000002	no motif	1.90082268859489	initialMC	Fluorescence
10.783333333333333	no motif	6.98582350012501	finalMC	Fluorescence
2.2768333333333337	no motif	1.90893246957552	initialMC	Fluorescence
2.2975	no motif	1.90853761334021	initialMC	Fluorescence
2.318166666666667	no motif	1.89598177867307	initialMC	Fluorescence
2.339	no motif	1.8830337665773	initialMC	Fluorescence
2.3594999999999997	no motif	1.87858883557161	initialMC	Fluorescence
2.3800000000000003	no motif	1.86564529963832	initialMC	Fluorescence
2.4006666666666665	no motif	1.85289601340367	initialMC	Fluorescence
2.4215	no motif	1.85656985680022	initialMC	Fluorescence
2.4421666666666666	no motif	1.84807296842758	initialMC	Fluorescence
10.985000000000001	no motif	7.06970406486599	finalMC	Fluorescence
2.4628333333333337	no motif	1.83107919168231	initialMC	Fluorescence
2.4836666666666667	no motif	1.83513793792177	initialMC	Fluorescence
2.5043333333333333	no motif	1.83494827918491	initialMC	Fluorescence
2.5246666666666666	no motif	1.81795801500201	initialMC	Fluorescence
2.5453333333333332	no motif	1.81795801500201	initialMC	Fluorescence
2.5660000000000003	no motif	1.81352302408814	initialMC	Fluorescence
2.5863333333333336	no motif	1.82201727831124	initialMC	Fluorescence
2.6069999999999998	no motif	1.80890204102103	initialMC	Fluorescence
2.6278333333333332	no motif	1.78748611670975	initialMC	Fluorescence
2.6481666666666666	no motif	1.79579222269055	initialMC	Fluorescence
11.186666666666667	no motif	7.06755652414154	finalMC	Fluorescence
2.668833333333333	no motif	1.7873014781273	initialMC	Fluorescence
2.6895000000000002	no motif	1.7616472748812	initialMC	Fluorescence
2.7103333333333333	no motif	1.76995433373094	initialMC	Fluorescence
2.7310000000000003	no motif	1.76977156273406	initialMC	Fluorescence
2.7516666666666665	no motif	1.76995433373094	initialMC	Fluorescence
2.7721666666666667	no motif	1.75703939140245	initialMC	Fluorescence
2.7928333333333333	no motif	1.76110159167783	initialMC	Fluorescence
2.8133333333333335	no motif	1.7524334108283	initialMC	Fluorescence
2.833833333333333	no motif	1.73546068769866	initialMC	Fluorescence
2.8546666666666667	no motif	1.7517100121035	initialMC	Fluorescence
11.388333333333332	no motif	7.15287706113738	finalMC	Fluorescence
2.8753333333333333	no motif	1.73068147094548	initialMC	Fluorescence
2.8956666666666666	no motif	1.73086011271581	initialMC	Fluorescence
2.9165	no motif	1.72626143683512	initialMC	Fluorescence
2.937	no motif	1.71777857841233	initialMC	Fluorescence
2.9575	no motif	1.71336033182922	initialMC	Fluorescence
2.9781666666666666	no motif	1.71760132337379	initialMC	Fluorescence
2.9988333333333332	no motif	1.70876669005453	initialMC	Fluorescence
3.0195	no motif	1.71283009859264	initialMC	Fluorescence
3.04	no motif	1.70435074042089	initialMC	Fluorescence
3.0606666666666666	no motif	1.69569645998177	initialMC	Fluorescence
11.590166666666667	no motif	7.15287706113738	finalMC	Fluorescence
3.0810000000000004	no motif	1.6870439646665	initialMC	Fluorescence
3.1015	no motif	1.6870439646665	initialMC	Fluorescence
3.1221666666666668	no motif	1.68686998880132	initialMC	Fluorescence
3.1426666666666665	no motif	1.66550639679462	initialMC	Fluorescence
3.163	no motif	1.65279260558249	initialMC	Fluorescence
3.1835	no motif	1.67804715777807	initialMC	Fluorescence
3.2041666666666666	no motif	1.66516299341384	initialMC	Fluorescence
3.2246666666666663	no motif	1.66516299341384	initialMC	Fluorescence
3.2453333333333334	no motif	1.6521111821211	initialMC	Fluorescence
3.265833333333333	no motif	1.66058354844937	initialMC	Fluorescence
11.792	no motif	7.15360162323839	finalMC	Fluorescence
3.2863333333333333	no motif	1.65177068105306	initialMC	Fluorescence
3.307	no motif	1.64770516746166	initialMC	Fluorescence
3.3276666666666666	no motif	1.64736560946734	initialMC	Fluorescence
3.3483333333333336	no motif	1.64330006088438	initialMC	Fluorescence
3.3688333333333333	no motif	1.63025813348926	initialMC	Fluorescence
3.3895	no motif	1.62602369612491	initialMC	Fluorescence
3.4099999999999997	no motif	1.62162231044143	initialMC	Fluorescence
3.4305000000000003	no motif	1.60892030702376	initialMC	Fluorescence
3.451	no motif	1.61738830930221	initialMC	Fluorescence
11.993500000000001	no motif	7.07042020182556	finalMC	Fluorescence
3.4715	no motif	1.61282200734762	initialMC	Fluorescence
3.492166666666667	no motif	1.61282200734762	initialMC	Fluorescence
3.513	no motif	1.60842321527082	initialMC	Fluorescence
3.533666666666667	no motif	1.60012262047201	initialMC	Fluorescence
3.554333333333333	no motif	1.59979307199699	initialMC	Fluorescence
3.5746666666666664	no motif	1.59979307199699	initialMC	Fluorescence
3.5955	no motif	1.58693288457449	initialMC	Fluorescence
3.6161666666666665	no motif	1.59946365923636	initialMC	Fluorescence
3.6368333333333336	no motif	1.5908371035666	initialMC	Fluorescence
3.6573333333333333	no motif	1.58660615348852	initialMC	Fluorescence
12.195166666666667	no motif	7.19665032631237	finalMC	Fluorescence
3.678	no motif	1.58627955691514	initialMC	Fluorescence
3.6986666666666665	no motif	1.5735893194537	initialMC	Fluorescence
3.719333333333333	no motif	1.56512916114608	initialMC	Fluorescence
3.7401666666666666	no motif	1.57781939860752	initialMC	Fluorescence
3.7605	no motif	1.57749467759525	initialMC	Fluorescence
3.7811666666666666	no motif	1.57326546900722	initialMC	Fluorescence
3.802	no motif	1.56057784324315	initialMC	Fluorescence
3.822666666666667	no motif	1.56464604688706	initialMC	Fluorescence
3.843166666666667	no motif	1.55618850000807	initialMC	Fluorescence
3.8636666666666666	no motif	1.54757172154955	initialMC	Fluorescence
12.397166666666665	no motif	7.11129056300168	finalMC	Fluorescence
3.8845	no motif	1.55586832955236	initialMC	Fluorescence
3.9051666666666667	no motif	1.55164042614135	initialMC	Fluorescence
3.9258333333333337	no motif	1.55554829081338	initialMC	Fluorescence
3.9463333333333335	no motif	1.54254989042706	initialMC	Fluorescence
3.966833333333333	no motif	1.54286718959201	initialMC	Fluorescence
3.9873333333333334	no motif	1.53848192465495	initialMC	Fluorescence
12.524166666666668	no motif		finalMC	Fluorescence
4.008	no motif	1.53409756157185	initialMC	Fluorescence
4.028333333333333	no motif	1.53378213079945	initialMC	Fluorescence
4.0488333333333335	no motif	1.53409756157185	initialMC	Fluorescence
4.069333333333334	no motif	1.5339398299698	initialMC	Fluorescence
4.09	no motif	1.52110624438275	initialMC	Fluorescence
4.110666666666666	no motif	1.51672501953665	initialMC	Fluorescence
4.131333333333333	no motif	1.52501797596561	initialMC	Fluorescence
4.152166666666667	no motif	1.51234469534321	initialMC	Fluorescence
4.172666666666667	no motif	1.51656912221735	initialMC	Fluorescence
4.1931666666666665	no motif	1.51625742370286	initialMC	Fluorescence
4.213666666666667	no motif	1.52048098233594	initialMC	Fluorescence
4.234333333333334	no motif	1.4949859992561	initialMC	Fluorescence
4.255	no motif	1.50343224854883	initialMC	Fluorescence
4.275666666666667	no motif	1.50327778104153	initialMC	Fluorescence
4.2965	no motif	1.4990550902927	initialMC	Fluorescence
4.316999999999999	no motif	1.4989010883315	initialMC	Fluorescence
4.3375	no motif	1.49467883139104	initialMC	Fluorescence
4.358333333333333	no motif	1.48608164834551	initialMC	Fluorescence
4.378833333333334	no motif	1.48170762095163	initialMC	Fluorescence
4.399333333333333	no motif	1.49015040013373	initialMC	Fluorescence
4.419833333333333	no motif	1.48170762095163	initialMC	Fluorescence
4.440666666666667	no motif	1.46859092826879	initialMC	Fluorescence
4.461333333333333	no motif	1.47296226119	initialMC	Fluorescence
4.481833333333333	no motif	1.46015074979905	initialMC	Fluorescence
4.502666666666667	no motif	1.46422049295188	initialMC	Fluorescence
4.5233333333333325	no motif	1.46437083903392	initialMC	Fluorescence
4.543833333333334	no motif	1.47703110673854	initialMC	Fluorescence
4.5645	no motif	1.4682894005143	initialMC	Fluorescence
4.585	no motif	1.45985095496283	initialMC	Fluorescence
4.6055	no motif	1.46407017773856	initialMC	Fluorescence
4.6258333333333335	no motif	1.46391989338445	initialMC	Fluorescence
4.646333333333333	no motif	1.45970110370488	initialMC	Fluorescence
4.667	no motif	1.45518356970797	initialMC	Fluorescence
4.687666666666667	no motif	1.45503424353355	initialMC	Fluorescence
4.708333333333333	no motif	1.45081675260914	initialMC	Fluorescence
4.728833333333333	no motif	1.44238177076031	initialMC	Fluorescence
4.7495	no motif	1.43816427983589	initialMC	Fluorescence
4.770333333333334	no motif	1.43772167695945	initialMC	Fluorescence
4.7909999999999995	no motif	1.43786918097884	initialMC	Fluorescence
4.8116666666666665	no motif	1.4335054839908	initialMC	Fluorescence
4.832166666666667	no motif	1.42521930438345	initialMC	Fluorescence
4.852833333333334	no motif	1.42085690508484	initialMC	Fluorescence
4.873333333333333	no motif	1.42928929102215	initialMC	Fluorescence
4.893833333333333	no motif	1.43335844270616	initialMC	Fluorescence
4.914666666666666	no motif	1.42056544725816	initialMC	Fluorescence
4.935333333333333	no motif	1.42899610347527	initialMC	Fluorescence
4.955666666666667	no motif	1.4163501191496	initialMC	Fluorescence
4.976333333333333	no motif	1.42041976317988	initialMC	Fluorescence
4.997	no motif	1.42041976317988	initialMC	Fluorescence
5.017666666666667	no motif	1.41184518177298	initialMC	Fluorescence
5.038333333333333	no motif	1.41184518177298	initialMC	Fluorescence
5.058833333333333	no motif	1.40748639019704	initialMC	Fluorescence
5.0794999999999995	no motif	1.40327235871355	initialMC	Fluorescence
5.1001666666666665	no motif	1.40734209181789	initialMC	Fluorescence
5.120833333333334	no motif	1.40719782302324	initialMC	Fluorescence
5.1415	no motif	1.40705358380399	initialMC	Fluorescence
5.162000000000001	no motif	1.39441537683645	initialMC	Fluorescence
5.182666666666666	no motif	1.39412957741509	initialMC	Fluorescence
5.203166666666666	no motif	1.39006015858952	initialMC	Fluorescence
5.224	no motif	1.39412957741509	initialMC	Fluorescence
5.2445	no motif	1.39412957741509	initialMC	Fluorescence
5.265333333333333	no motif	1.393986721633	initialMC	Fluorescence
5.285833333333333	no motif	1.38963288599979	initialMC	Fluorescence
5.306333333333333	no motif	1.38963288599979	initialMC	Fluorescence
5.326833333333334	no motif	1.38527994245462	initialMC	Fluorescence
5.347666666666667	no motif	1.38527994245462	initialMC	Fluorescence
5.3685	no motif	1.38513803711325	initialMC	Fluorescence
5.388999999999999	no motif	1.37657673053187	initialMC	Fluorescence
5.4094999999999995	no motif	1.37222646160633	initialMC	Fluorescence
5.4303333333333335	no motif	1.37643574561478	initialMC	Fluorescence
5.450833333333334	no motif	1.37643574561478	initialMC	Fluorescence
5.471666666666667	no motif	1.38064502962322	initialMC	Fluorescence
5.492333333333334	no motif	1.36801717759789	initialMC	Fluorescence
5.512666666666666	no motif	1.37208593662307	initialMC	Fluorescence
5.533333333333333	no motif	1.35932017447767	initialMC	Fluorescence
5.554	no motif	1.37180497298293	initialMC	Fluorescence
5.574666666666667	no motif	1.35090333051731	initialMC	Fluorescence
5.595166666666667	no motif	1.36352859645785	initialMC	Fluorescence
5.615666666666667	no motif	1.35918099968762	initialMC	Fluorescence
14.1425	no motif	1.62185396022857	finalMC	Fluorescence
5.6365	no motif	1.35511175249749	initialMC	Fluorescence
14.163	no motif	1.6128839679197	finalMC	Fluorescence
5.657166666666667	no motif	1.35062673278379	initialMC	Fluorescence
14.1835	no motif	1.62934684335111	finalMC	Fluorescence
5.678	no motif	1.35455694727641	initialMC	Fluorescence
14.204166666666667	no motif	1.62901734955064	finalMC	Fluorescence
5.6985	no motif	1.35455694727641	initialMC	Fluorescence
14.224833333333333	no motif	1.61239472101335	finalMC	Fluorescence
5.718999999999999	no motif	1.35890273558695	initialMC	Fluorescence
14.245333333333333	no motif	1.620706035282	finalMC	Fluorescence
5.739833333333333	no motif	1.35890273558695	initialMC	Fluorescence
14.265666666666668	no motif	1.62469741563011	finalMC	Fluorescence
5.7603333333333335	no motif	1.35021204849371	initialMC	Fluorescence
14.286333333333335	no motif	1.61223170466303	finalMC	Fluorescence
5.780833333333334	no motif	1.35876364625885	initialMC	Fluorescence
14.307	no motif	1.60791390434327	finalMC	Fluorescence
5.8015	no motif	1.35021204849371	initialMC	Fluorescence
14.327666666666666	no motif	1.60791390434327	finalMC	Fluorescence
5.822166666666666	no motif	1.34600578004029	initialMC	Fluorescence
14.3485	no motif	1.59960427048593	finalMC	Fluorescence
5.842833333333333	no motif	1.35021204849371	initialMC	Fluorescence
14.369	no motif	1.59113390957798	finalMC	Fluorescence
5.8635	no motif	1.33759324313343	initialMC	Fluorescence
14.3895	no motif	1.57467549244048	finalMC	Fluorescence
5.884	no motif	1.33745636294073	initialMC	Fluorescence
14.410166666666667	no motif	1.57451632176501	finalMC	Fluorescence
5.9046666666666665	no motif	1.35834654905852	initialMC	Fluorescence
14.431000000000001	no motif	1.57451632176501	finalMC	Fluorescence
5.925333333333333	no motif	1.34152491841965	initialMC	Fluorescence
14.4515	no motif	1.57467549244048	finalMC	Fluorescence
5.946	no motif	1.34993573373909	initialMC	Fluorescence
14.472	no motif	1.56205313090528	finalMC	Fluorescence
5.9665	no motif	1.34152491841965	initialMC	Fluorescence
14.492833333333332	no motif	1.54943332088848	finalMC	Fluorescence
5.987166666666667	no motif	1.34559264137238	initialMC	Fluorescence
14.513499999999999	no motif	1.54958994004555	finalMC	Fluorescence
6.007833333333334	no motif	1.34138766397741	initialMC	Fluorescence
14.534166666666666	no motif	1.54943332088848	finalMC	Fluorescence
6.028333333333333	no motif	1.35386407927269	initialMC	Fluorescence
14.554833333333333	no motif	1.53712674918582	finalMC	Fluorescence
6.049166666666666	no motif	1.34138766397741	initialMC	Fluorescence
14.575333333333333	no motif	1.53712674918582	finalMC	Fluorescence
6.0696666666666665	no motif	1.34965953205443	initialMC	Fluorescence
14.595833333333333	no motif	1.52881795527933	finalMC	Fluorescence
6.090333333333334	no motif	1.34965953205443	initialMC	Fluorescence
14.616333333333333	no motif	1.52450945851223	finalMC	Fluorescence
6.110833333333333	no motif	1.35372559072121	initialMC	Fluorescence
14.637	no motif	1.52466355832609	finalMC	Fluorescence
6.131666666666666	no motif	1.34097606911274	initialMC	Fluorescence
14.657333333333334	no motif	1.51220036746636	finalMC	Fluorescence
6.152166666666667	no motif	1.36199450475682	initialMC	Fluorescence
14.678	no motif	1.51620150438682	finalMC	Fluorescence
6.172833333333333	no motif	1.34083892694981	initialMC	Fluorescence
14.6985	no motif	1.51204752732411	finalMC	Fluorescence
6.193333333333333	no motif	1.35792970785075	initialMC	Fluorescence
14.719	no motif	1.49157915386702	finalMC	Fluorescence
6.214166666666667	no motif	1.34938344337037	initialMC	Fluorescence
14.739666666666666	no motif	1.49142838270015	finalMC	Fluorescence
6.234833333333333	no motif	1.35765195581396	initialMC	Fluorescence
14.7605	no motif	1.49127764201057	finalMC	Fluorescence
6.2555	no motif	1.34910746761756	initialMC	Fluorescence
14.781166666666667	no motif	1.48296968788515	finalMC	Fluorescence
6.276333333333333	no motif	1.34924544138189	initialMC	Fluorescence
14.801666666666666	no motif	1.49127764201057	finalMC	Fluorescence
6.296833333333334	no motif	1.34490464022637	initialMC	Fluorescence
14.822166666666666	no motif	1.48266997695389	finalMC	Fluorescence
6.317333333333334	no motif	1.34056472676025	initialMC	Fluorescence
14.842999999999998	no motif	1.47481079488717	finalMC	Fluorescence
6.337833333333333	no motif	1.34476712441448	initialMC	Fluorescence
14.863666666666665	no motif	1.48296968788515	finalMC	Fluorescence
6.3585	no motif	1.34042766871641	initialMC	Fluorescence
14.884166666666665	no motif	1.47466173375974	finalMC	Fluorescence
6.379166666666666	no motif	1.34462963672157	initialMC	Fluorescence
14.904666666666666	no motif	1.47050775669703	finalMC	Fluorescence
6.3998333333333335	no motif	1.34042766871641	initialMC	Fluorescence
14.925166666666666	no motif	1.46635377963432	finalMC	Fluorescence
6.4206666666666665	no motif	1.3320237327061	initialMC	Fluorescence
14.945666666666666	no motif	1.4581932070742	finalMC	Fluorescence
6.441333333333334	no motif	1.34029063869507	initialMC	Fluorescence
14.966166666666668	no motif	1.46219980257161	finalMC	Fluorescence
6.462000000000001	no motif	1.33175141874664	initialMC	Fluorescence
14.986833333333333	no motif	1.4580458255089	finalMC	Fluorescence
6.482666666666666	no motif	1.31914809183513	initialMC	Fluorescence
15.007333333333333	no motif	1.44558389432078	finalMC	Fluorescence
6.503	no motif	1.31914809183513	initialMC	Fluorescence
15.028	no motif	1.44142991725807	finalMC	Fluorescence
6.5235	no motif	1.31901326476115	initialMC	Fluorescence
15.048499999999999	no motif	1.44142991725807	finalMC	Fluorescence
6.544	no motif	1.3274146239309	initialMC	Fluorescence
15.068999999999999	no motif	1.44142991725807	finalMC	Fluorescence
6.564666666666667	no motif	1.30221054642164	initialMC	Fluorescence
15.089333333333334	no motif	1.44543780196158	finalMC	Fluorescence
6.585166666666667	no motif	1.31901326476115	initialMC	Fluorescence
15.109999999999998	no motif	1.43742122230799	finalMC	Fluorescence
6.605666666666666	no motif	1.30627771438403	initialMC	Fluorescence
15.130666666666665	no motif	1.43742122230799	finalMC	Fluorescence
6.626333333333333	no motif	1.31467821495806	initialMC	Fluorescence
15.151	no motif	1.42896798606995	finalMC	Fluorescence
6.646833333333333	no motif	1.31047796467105	initialMC	Fluorescence
15.171666666666665	no motif	1.42896798606995	finalMC	Fluorescence
6.6675	no motif	1.31414100861831	initialMC	Fluorescence
15.192	no motif	1.42037291391059	finalMC	Fluorescence
6.688	no motif	1.30181138103498	initialMC	Fluorescence
15.212833333333332	no motif	1.42495803144826	finalMC	Fluorescence
6.708666666666667	no motif	1.30194440897091	initialMC	Fluorescence
15.233166666666667	no motif	1.42080363449502	finalMC	Fluorescence
6.729333333333333	no motif	1.31021016494392	initialMC	Fluorescence
15.253833333333334	no motif	1.41664923754177	finalMC	Fluorescence
6.75	no motif	1.2976119890805	initialMC	Fluorescence
15.2745	no motif	1.42066003194453	finalMC	Fluorescence
6.770333333333334	no motif	1.2976119890805	initialMC	Fluorescence
15.295333333333334	no motif	1.41235207781911	finalMC	Fluorescence
6.791166666666667	no motif	1.29734687272764	initialMC	Fluorescence
15.315833333333334	no motif	1.4040441236937	finalMC	Fluorescence
6.812	no motif	1.29301625005847	initialMC	Fluorescence
15.336333333333334	no motif	1.40819810075641	finalMC	Fluorescence
6.8325	no motif	1.28068356568218	initialMC	Fluorescence
15.357000000000001	no motif	1.40834044363529	finalMC	Fluorescence
6.853166666666667	no motif	1.29314833875497	initialMC	Fluorescence
15.377666666666666	no motif	1.39573616956828	finalMC	Fluorescence
6.873666666666667	no motif	1.27622382960559	initialMC	Fluorescence
15.398166666666667	no motif	1.39158219250557	finalMC	Fluorescence
6.894333333333334	no motif	1.297081864685	initialMC	Fluorescence
15.418833333333334	no motif	1.38742821544287	finalMC	Fluorescence
6.915	no motif	1.27202572449237	initialMC	Fluorescence
15.439666666666666	no motif	1.38756845886907	finalMC	Fluorescence
6.9355	no motif	1.27609348297811	initialMC	Fluorescence
15.460333333333333	no motif	1.38756845886907	finalMC	Fluorescence
6.956166666666666	no motif	1.27176591531661	initialMC	Fluorescence
15.480833333333331	no motif	1.37496628425474	finalMC	Fluorescence
6.976833333333333	no motif	1.2675686676595	initialMC	Fluorescence
15.501333333333331	no motif	1.38327423838016	finalMC	Fluorescence
6.9975000000000005	no motif	1.2675686676595	initialMC	Fluorescence
15.522166666666665	no motif	1.37496628425474	finalMC	Fluorescence
7.018166666666667	no motif	1.25904559334269	initialMC	Fluorescence
15.542833333333332	no motif	1.37482732859186	finalMC	Fluorescence
7.038666666666667	no motif	1.26324241240309	initialMC	Fluorescence
15.5635	no motif	1.37496628425474	finalMC	Fluorescence
7.059333333333333	no motif	1.2548487742823	initialMC	Fluorescence
15.584	no motif	1.36250435306662	finalMC	Fluorescence
7.080166666666667	no motif	1.2548487742823	initialMC	Fluorescence
15.604666666666667	no motif	1.37081230719203	finalMC	Fluorescence
7.100833333333333	no motif	1.26324241240309	initialMC	Fluorescence
15.625333333333334	no motif	1.36236665682073	finalMC	Fluorescence
7.1215	no motif	1.25472065004559	initialMC	Fluorescence
15.645999999999999	no motif	1.3541963989412	finalMC	Fluorescence
7.142166666666666	no motif	1.25891704059679	initialMC	Fluorescence
15.666833333333333	no motif	1.36264207714961	finalMC	Fluorescence
7.1626666666666665	no motif	1.25472065004559	initialMC	Fluorescence
15.687333333333333	no motif	1.3541963989412	finalMC	Fluorescence
7.183333333333334	no motif	1.25039658984054	initialMC	Fluorescence
15.707833333333333	no motif	1.35835037600391	finalMC	Fluorescence
7.204	no motif	1.23361274132255	initialMC	Fluorescence
15.728333333333333	no motif	1.34602448933664	finalMC	Fluorescence
7.224500000000001	no motif	1.25026894625236	initialMC	Fluorescence
15.748833333333334	no motif	1.34588844481579	finalMC	Fluorescence
7.245166666666666	no motif	1.23768234486656	initialMC	Fluorescence
15.7695	no motif	1.34602448933664	finalMC	Fluorescence
7.265833333333333	no motif	1.24175111762491	initialMC	Fluorescence
15.79	no motif	1.33771569543015	finalMC	Fluorescence
7.2865	no motif	1.24581905985198	initialMC	Fluorescence
15.810666666666666	no motif	1.33342651362766	finalMC	Fluorescence
7.307166666666666	no motif	1.23348681107129	initialMC	Fluorescence
15.831333333333333	no motif	1.33771569543015	finalMC	Fluorescence
15.851666666666665	no motif	1.34173446775308	finalMC	Fluorescence
7.327666666666667	no motif	1.22077558988252	initialMC	Fluorescence
15.872166666666665	no motif	1.32940690152367	finalMC	Fluorescence
7.348333333333333	no motif	1.22904035029556	initialMC	Fluorescence
15.892666666666665	no motif	1.33329175602143	finalMC	Fluorescence
7.369	no motif	1.23742970507377	initialMC	Fluorescence
15.913166666666665	no motif	1.32913819876439	finalMC	Fluorescence
7.389666666666667	no motif	1.22904035029556	initialMC	Fluorescence
15.933833333333332	no motif	1.32511855950225	finalMC	Fluorescence
7.41	no motif	1.22891492521645	initialMC	Fluorescence
15.954166666666667	no motif	1.31681060537683	finalMC	Fluorescence
7.430833333333334	no motif	1.22891492521645	initialMC	Fluorescence
15.974833333333333	no motif	1.31681060537683	finalMC	Fluorescence
7.451333333333333	no motif	1.22484567290646	initialMC	Fluorescence
15.9955	no motif	1.32109810761718	finalMC	Fluorescence
16.016000000000002	no motif	1.32096458243954	finalMC	Fluorescence
16.0365	no motif	1.30850265125141	finalMC	Fluorescence
16.057333333333336	no motif	1.3043486741887	finalMC	Fluorescence
16.078	no motif	1.30448051980421	finalMC	Fluorescence
16.098666666666666	no motif	1.3127893137107	finalMC	Fluorescence
16.119500000000002	no motif	1.30461239207673	finalMC	Fluorescence
16.140166666666666	no motif	1.29617172589772	finalMC	Fluorescence
16.1605	no motif	1.29201732894448	finalMC	Fluorescence
16.181166666666666	no motif	1.29201732894448	finalMC	Fluorescence
16.201833333333333	no motif	1.29617172589772	finalMC	Fluorescence
16.22233333333333	no motif	1.30448051980421	finalMC	Fluorescence
16.242833333333333	no motif	1.28760262619397	finalMC	Fluorescence
16.263333333333332	no motif	1.28370853503799	finalMC	Fluorescence
16.284	no motif	1.28357878887516	finalMC	Fluorescence
16.304666666666666	no motif	1.27955413808475	finalMC	Fluorescence
16.325	no motif	1.27552867357602	finalMC	Fluorescence
16.345666666666666	no motif	1.27539974113151	finalMC	Fluorescence
16.366	no motif	1.27111685768704	finalMC	Fluorescence
16.3865	no motif	1.27955413808475	finalMC	Fluorescence
16.40716666666667	no motif	1.27137385664735	finalMC	Fluorescence
16.427666666666667	no motif	1.27955413808475	finalMC	Fluorescence
16.448166666666665	no motif	1.25462775636529	finalMC	Fluorescence
16.468666666666667	no motif	1.26293655027178	finalMC	Fluorescence
16.489166666666666	no motif	1.26293655027178	finalMC	Fluorescence
16.509666666666664	no motif	1.25878215331854	finalMC	Fluorescence
16.53033333333333	no motif	1.26696288062433	finalMC	Fluorescence
16.551	no motif	1.25462775636529	finalMC	Fluorescence
16.571666666666665	no motif	1.24619299531079	finalMC	Fluorescence
16.592166666666667	no motif	1.2503469723735	finalMC	Fluorescence
16.612833333333334	no motif	1.25462775636529	finalMC	Fluorescence
16.633166666666668	no motif	1.24229013814664	finalMC	Fluorescence
16.6535	no motif	1.24644495507531	finalMC	Fluorescence
16.674166666666668	no motif	1.23801016855232	finalMC	Fluorescence
16.695	no motif	1.23801016855232	finalMC	Fluorescence
16.715500000000002	no motif	1.25475458893266	finalMC	Fluorescence
16.73616666666667	no motif	1.23385577159908	finalMC	Fluorescence
16.756833333333333	no motif	1.23801016855232	finalMC	Fluorescence
16.777333333333335	no motif	1.22139258073935	finalMC	Fluorescence
16.798166666666667	no motif	1.22554697769259	finalMC	Fluorescence
16.818833333333334	no motif	1.22982568736062	finalMC	Fluorescence
16.839333333333332	no motif	1.23385577159908	finalMC	Fluorescence
16.86	no motif	1.22554697769259	finalMC	Fluorescence
16.880666666666666	no motif	1.21723818378611	finalMC	Fluorescence
16.901166666666665	no motif	1.21723818378611	finalMC	Fluorescence
16.921833333333332	no motif	1.21308378683286	finalMC	Fluorescence
16.942333333333334	no motif	1.20892938987962	finalMC	Fluorescence
16.963166666666666	no motif	1.21308378683286	finalMC	Fluorescence
16.983833333333333	no motif	1.21308378683286	finalMC	Fluorescence
17.0045	no motif	1.20477499292638	finalMC	Fluorescence
17.025166666666667	no motif	1.20892938987962	finalMC	Fluorescence
17.045833333333334	no motif	1.20477499292638	finalMC	Fluorescence
17.0665	no motif	1.18827751807389	finalMC	Fluorescence
17.08716666666667	no motif	1.20062059597313	finalMC	Fluorescence
17.107833333333335	no motif	1.19646619901989	finalMC	Fluorescence
17.128333333333334	no motif	1.19646619901989	finalMC	Fluorescence
17.148666666666667	no motif	1.19231180206665	finalMC	Fluorescence
17.169333333333334	no motif	1.18400300816016	finalMC	Fluorescence
17.189833333333336	no motif	1.17984861120692	finalMC	Fluorescence
17.21033333333333	no motif	1.16750343343052	finalMC	Fluorescence
17.230999999999998	no motif	1.16323102339395	finalMC	Fluorescence
17.251666666666665	no motif	1.17984861120692	finalMC	Fluorescence
17.272333333333332	no motif	1.16323102339395	finalMC	Fluorescence
17.293166666666664	no motif	1.17153981730043	finalMC	Fluorescence
17.31383333333333	no motif	1.15492222948746	finalMC	Fluorescence
17.3345	no motif	1.15492222948746	finalMC	Fluorescence
17.354833333333332	no motif	1.15076783253422	finalMC	Fluorescence
17.375666666666667	no motif	1.1590766264407	finalMC	Fluorescence
17.396166666666666	no motif	1.14661343558097	finalMC	Fluorescence
17.416666666666668	no motif	1.15076783253422	finalMC	Fluorescence
17.437333333333335	no motif	1.15065152286851	finalMC	Fluorescence
17.457833333333333	no motif	1.14245903862773	finalMC	Fluorescence
17.478333333333335	no motif	1.13818959168038	finalMC	Fluorescence
17.498833333333334	no motif	1.14245903862773	finalMC	Fluorescence
17.5195	no motif	1.13830464167449	finalMC	Fluorescence
17.540166666666668	no motif	1.13415024472124	finalMC	Fluorescence
17.56066666666667	no motif	1.13830464167449	finalMC	Fluorescence
17.58133333333333	no motif	1.129995847768	finalMC	Fluorescence
17.60183333333333	no motif	1.12180044721512	finalMC	Fluorescence
17.622333333333334	no motif	1.13011008107247	finalMC	Fluorescence
17.642999999999997	no motif	1.12168705386152	finalMC	Fluorescence
17.663666666666664	no motif	1.12584145081476	finalMC	Fluorescence
17.68433333333333	no motif	1.12168705386152	finalMC	Fluorescence
17.704833333333333	no motif	1.12180044721512	finalMC	Fluorescence
17.72533333333333	no motif	1.13011008107247	finalMC	Fluorescence
17.745833333333334	no motif	1.12595526414379	finalMC	Fluorescence
17.766333333333332	no motif	1.12584145081476	finalMC	Fluorescence
17.786833333333334	no motif	1.11753265690827	finalMC	Fluorescence
17.807333333333336	no motif	1.11741970636684	finalMC	Fluorescence
17.828166666666668	no motif	1.11337825995503	finalMC	Fluorescence
17.848666666666666	no motif	1.11730677865523	finalMC	Fluorescence
17.86916666666667	no motif	1.1093359964291	finalMC	Fluorescence
17.889666666666663	no motif	1.10495777517872	finalMC	Fluorescence
17.91033333333333	no motif	1.11349081335778	finalMC	Fluorescence
17.930833333333332	no motif	1.1093359964291	finalMC	Fluorescence
17.95133333333333	no motif	1.10518117950043	finalMC	Fluorescence
17.971833333333333	no motif	1.10922386300179	finalMC	Fluorescence
17.992666666666665	no motif	1.11741970636684	finalMC	Fluorescence
18.013166666666667	no motif	1.1093359964291	finalMC	Fluorescence
18.033833333333334	no motif	1.11741970636684	finalMC	Fluorescence
18.054166666666667	no motif	1.11337825995503	finalMC	Fluorescence
18.075	no motif	1.10080379811601	finalMC	Fluorescence
18.095666666666666	no motif	1.11337825995503	finalMC	Fluorescence
18.116333333333333	no motif	1.11753265690827	finalMC	Fluorescence
18.136833333333335	no motif	1.1093359964291	finalMC	Fluorescence
18.157333333333334	no motif	1.10506946604854	finalMC	Fluorescence
18.178166666666666	no motif	1.09676067214206	finalMC	Fluorescence
18.198833333333333	no motif	1.10506946604854	finalMC	Fluorescence
18.2195	no motif	1.1009150690953	finalMC	Fluorescence
18.240333333333336	no motif	1.10506946604854	finalMC	Fluorescence
18.260833333333334	no motif	1.10506946604854	finalMC	Fluorescence
18.281333333333333	no motif	1.10495777517872	finalMC	Fluorescence
18.302	no motif	1.1009150690953	finalMC	Fluorescence
18.32283333333333	no motif	1.10102636257176	finalMC	Fluorescence
18.34333333333333	no motif	1.1009150690953	finalMC	Fluorescence
18.363833333333332	no motif	1.1009150690953	finalMC	Fluorescence
18.384666666666664	no motif	1.10484610688411	finalMC	Fluorescence
18.40533333333333	no motif	1.08014308432909	finalMC	Fluorescence
18.425833333333333	no motif	1.09687154564308	finalMC	Fluorescence
18.44633333333333	no motif	1.09676067214206	finalMC	Fluorescence
18.467166666666667	no motif	1.08856191178574	finalMC	Fluorescence
18.487833333333334	no motif	1.08025227792839	finalMC	Fluorescence
18.508333333333333	no motif	1.08014308432909	finalMC	Fluorescence
18.529	no motif	1.08845187823557	finalMC	Fluorescence
18.549333333333333	no motif	1.08014308432909	finalMC	Fluorescence
18.569833333333335	no motif	1.08418788986518	finalMC	Fluorescence
18.590666666666667	no motif	1.06767989346936	finalMC	Fluorescence
18.611333333333334	no motif	1.07172595867705	finalMC	Fluorescence
18.632	no motif	1.07598868737584	finalMC	Fluorescence
18.65266666666667	no motif	1.07587993573976	finalMC	Fluorescence
18.673333333333336	no motif	1.07598868737584	finalMC	Fluorescence
18.69383333333333	no motif	1.0718342904226	finalMC	Fluorescence
18.714499999999997	no motif	1.08014308432909	finalMC	Fluorescence
18.735166666666665	no motif	1.07598868737584	finalMC	Fluorescence
18.755999999999997	no motif	1.07587993573976	finalMC	Fluorescence
18.7765	no motif	1.07587993573976	finalMC	Fluorescence
18.797	no motif	1.06757198161435	finalMC	Fluorescence
18.817833333333333	no motif	1.06352549651611	finalMC	Fluorescence
18.8385	no motif	1.06767989346936	finalMC	Fluorescence
18.859166666666667	no motif	1.05511005042622	finalMC	Fluorescence
18.879666666666665	no motif	1.0718342904226	finalMC	Fluorescence
18.900333333333332	no motif	1.06352549651611	finalMC	Fluorescence
18.921	no motif	1.05926402748893	finalMC	Fluorescence
18.9415	no motif	1.05521670260963	finalMC	Fluorescence
18.96216666666667	no motif	1.05521670260963	finalMC	Fluorescence
18.982833333333335	no motif	1.0427535117499	finalMC	Fluorescence
19.0035	no motif	1.05511005042622	finalMC	Fluorescence
19.024166666666666	no motif	1.05937109956287	finalMC	Fluorescence
19.044833333333333	no motif	1.0427535117499	finalMC	Fluorescence
19.06566666666667	no motif	1.0636330102137	finalMC	Fluorescence
19.086333333333336	no motif	1.05926402748893	finalMC	Fluorescence
19.106833333333334	no motif	1.05106230565638	finalMC	Fluorescence
19.1275	no motif	1.04680209630081	finalMC	Fluorescence
19.148	no motif	1.04285892557033	finalMC	Fluorescence
19.168666666666663	no motif	1.0427535117499	finalMC	Fluorescence
19.189	no motif	1.04680209630081	finalMC	Fluorescence
19.209666666666667	no motif	1.03849414217539	finalMC	Fluorescence
19.23033333333333	no motif	1.03859911479666	finalMC	Fluorescence
19.250833333333333	no motif	1.03859911479666	finalMC	Fluorescence
19.2715	no motif	1.03029032089017	finalMC	Fluorescence
19.292166666666667	no motif	1.03444471784341	finalMC	Fluorescence
19.312666666666665	no motif	1.03444471784341	finalMC	Fluorescence
19.333333333333332	no motif	1.02603221098727	finalMC	Fluorescence
19.354	no motif	1.04690790870314	finalMC	Fluorescence
19.374666666666666	no motif	1.03849414217539	finalMC	Fluorescence
19.395166666666668	no motif	1.03444471784341	finalMC	Fluorescence
19.4155	no motif	1.03434016511268	finalMC	Fluorescence
19.436	no motif	1.02613592393693	finalMC	Fluorescence
19.456833333333336	no motif	1.01357027979914	finalMC	Fluorescence
19.477333333333334	no motif	1.03018618804997	finalMC	Fluorescence
19.497833333333332	no motif	1.02187823392456	finalMC	Fluorescence
19.518666666666665	no motif	1.01772425686185	finalMC	Fluorescence
19.53933333333333	no motif	1.02187823392456	finalMC	Fluorescence
19.56	no motif	1.02177496174326	finalMC	Fluorescence
19.580666666666666	no motif	1.03434016511268	finalMC	Fluorescence
19.601499999999998	no motif	1.0136727330772	finalMC	Fluorescence
19.62183333333333	no motif	1.02187823392456	finalMC	Fluorescence
19.6425	no motif	1.02603221098727	finalMC	Fluorescence
19.663333333333334	no motif	1.01357027979914	finalMC	Fluorescence
19.684	no motif	1.00941630273643	finalMC	Fluorescence
19.704333333333334	no motif	1.01772425686185	finalMC	Fluorescence
0.0033333333333333335	Temperature	34.31	initialMC	Temperature
0.010333333333333333	Temperature	34.82	initialMC	Temperature
0.017166666666666667	Temperature	36.36	initialMC	Temperature
0.024	Temperature	38.23	initialMC	Temperature
0.030833333333333334	Temperature	40.12	initialMC	Temperature
0.03783333333333334	Temperature	41.99	initialMC	Temperature
0.04466666666666667	Temperature	43.86	initialMC	Temperature
0.0515	Temperature	46.17	initialMC	Temperature
0.058499999999999996	Temperature	48.0	initialMC	Temperature
0.06533333333333333	Temperature	49.82	initialMC	Temperature
0.07216666666666667	Temperature	51.61	initialMC	Temperature
0.079	Temperature	53.43	initialMC	Temperature
0.08600000000000001	Temperature	55.23	initialMC	Temperature
0.09283333333333334	Temperature	57.01	initialMC	Temperature
0.09966666666666667	Temperature	58.84	initialMC	Temperature
0.1065	Temperature	61.05	initialMC	Temperature
0.11349999999999999	Temperature	62.89	initialMC	Temperature
0.12033333333333333	Temperature	64.63	initialMC	Temperature
0.12716666666666668	Temperature	66.46	initialMC	Temperature
0.13399999999999998	Temperature	68.23	initialMC	Temperature
0.1408333333333333	Temperature	70.02	initialMC	Temperature
0.14783333333333332	Temperature	71.79	initialMC	Temperature
0.15466666666666665	Temperature	73.59	initialMC	Temperature
0.1615	Temperature	75.77	initialMC	Temperature
0.16833333333333333	Temperature	77.57	initialMC	Temperature
0.1753333333333333	Temperature	79.32	initialMC	Temperature
0.18216666666666667	Temperature	81.13	initialMC	Temperature
0.189	Temperature	82.96	initialMC	Temperature
0.19583333333333333	Temperature	84.71	initialMC	Temperature
0.20283333333333334	Temperature	86.46	initialMC	Temperature
0.20966666666666667	Temperature	88.21	initialMC	Temperature
0.2165	Temperature	90.44	initialMC	Temperature
0.2235	Temperature	92.23	initialMC	Temperature
0.23033333333333333	Temperature	93.96	initialMC	Temperature
0.23716666666666666	Temperature	95.68	initialMC	Temperature
0.24400000000000002	Temperature	97.44	initialMC	Temperature
0.251	Temperature	99.17	initialMC	Temperature
0.25783333333333336	Temperature	100.7	initialMC	Temperature
0.26466666666666666	Temperature	101.36	initialMC	Temperature
0.27166666666666667	Temperature	100.87	initialMC	Temperature
0.2785	Temperature	100.07	initialMC	Temperature
0.2853333333333333	Temperature	99.14	initialMC	Temperature
0.2921666666666667	Temperature	98.05	initialMC	Temperature
0.29900000000000004	Temperature	96.87	initialMC	Temperature
0.306	Temperature	95.95	initialMC	Temperature
0.31283333333333335	Temperature	95.36	initialMC	Temperature
0.31966666666666665	Temperature	95.06	initialMC	Temperature
0.3265	Temperature	94.89	initialMC	Temperature
0.3335	Temperature	94.89	initialMC	Temperature
0.3403333333333334	Temperature	94.93	initialMC	Temperature
0.3471666666666666	Temperature	94.96	initialMC	Temperature
0.354	Temperature	94.99	initialMC	Temperature
0.3608333333333333	Temperature	94.99	initialMC	Temperature
0.36783333333333335	Temperature	95.02	initialMC	Temperature
0.37466666666666665	Temperature	94.99	initialMC	Temperature
0.3815	Temperature	94.99	initialMC	Temperature
0.38849999999999996	Temperature	94.99	initialMC	Temperature
0.3953333333333333	Temperature	94.45	initialMC	Temperature
0.4021666666666667	Temperature	93.54	initialMC	Temperature
0.409	Temperature	92.52	initialMC	Temperature
0.41600000000000004	Temperature	91.47	initialMC	Temperature
0.42283333333333334	Temperature	90.44	initialMC	Temperature
0.4296666666666667	Temperature	89.38	initialMC	Temperature
0.4365	Temperature	88.12	initialMC	Temperature
0.4435	Temperature	87.15	initialMC	Temperature
0.4503333333333333	Temperature	86.24	initialMC	Temperature
0.45716666666666667	Temperature	85.31	initialMC	Temperature
0.46416666666666667	Temperature	84.42	initialMC	Temperature
0.47100000000000003	Temperature	83.55	initialMC	Temperature
0.4778333333333334	Temperature	82.67	initialMC	Temperature
0.48466666666666663	Temperature	81.81	initialMC	Temperature
0.49166666666666664	Temperature	80.72	initialMC	Temperature
0.4985	Temperature	79.87	initialMC	Temperature
0.5053333333333333	Temperature	79.03	initialMC	Temperature
0.5121666666666667	Temperature	78.19	initialMC	Temperature
0.5191666666666667	Temperature	77.31	initialMC	Temperature
0.526	Temperature	76.44	initialMC	Temperature
0.5328333333333333	Temperature	75.59	initialMC	Temperature
0.5396666666666667	Temperature	74.73	initialMC	Temperature
0.5466666666666666	Temperature	73.65	initialMC	Temperature
0.5535	Temperature	72.81	initialMC	Temperature
0.5603333333333332	Temperature	71.94	initialMC	Temperature
0.5671666666666667	Temperature	71.07	initialMC	Temperature
0.574	Temperature	70.22	initialMC	Temperature
0.581	Temperature	69.34	initialMC	Temperature
0.5878333333333334	Temperature	68.49	initialMC	Temperature
0.5946666666666667	Temperature	67.59	initialMC	Temperature
0.6015	Temperature	66.54	initialMC	Temperature
0.6084999999999999	Temperature	65.71	initialMC	Temperature
0.6153333333333334	Temperature	65.54	initialMC	Temperature
0.6221666666666666	Temperature	66.0	initialMC	Temperature
0.6291666666666667	Temperature	66.87	initialMC	Temperature
0.6359999999999999	Temperature	67.79	initialMC	Temperature
0.6428333333333334	Temperature	68.72	initialMC	Temperature
0.6496666666666666	Temperature	69.55	initialMC	Temperature
0.6566666666666666	Temperature	69.84	initialMC	Temperature
0.6635000000000001	Temperature	69.81	initialMC	Temperature
0.6703333333333333	Temperature	69.73	initialMC	Temperature
0.6773333333333333	Temperature	69.63	initialMC	Temperature
0.6841666666666666	Temperature	69.55	initialMC	Temperature
0.6910000000000001	Temperature	69.52	initialMC	Temperature
0.6978333333333333	Temperature	69.49	initialMC	Temperature
0.7048333333333333	Temperature	69.52	initialMC	Temperature
0.7116666666666667	Temperature	69.52	initialMC	Temperature
0.7185	Temperature	69.55	initialMC	Temperature
0.7253333333333334	Temperature	69.58	initialMC	Temperature
0.7321666666666666	Temperature	69.58	initialMC	Temperature
0.7391666666666666	Temperature	69.6	initialMC	Temperature
0.746	Temperature	69.63	initialMC	Temperature
0.7528333333333334	Temperature	69.63	initialMC	Temperature
0.7596666666666666	Temperature	69.66	initialMC	Temperature
0.7666666666666667	Temperature	69.66	initialMC	Temperature
0.7735	Temperature	69.69	initialMC	Temperature
0.7803333333333333	Temperature	69.7	initialMC	Temperature
0.7871666666666666	Temperature	69.7	initialMC	Temperature
0.7941666666666667	Temperature	69.73	initialMC	Temperature
0.801	Temperature	69.73	initialMC	Temperature
0.8078333333333333	Temperature	69.73	initialMC	Temperature
0.8146666666666668	Temperature	69.73	initialMC	Temperature
0.8216666666666667	Temperature	69.76	initialMC	Temperature
0.8285	Temperature	69.76	initialMC	Temperature
0.8353333333333333	Temperature	69.79	initialMC	Temperature
0.8423333333333333	Temperature	69.79	initialMC	Temperature
0.8491666666666667	Temperature	69.79	initialMC	Temperature
0.856	Temperature	69.79	initialMC	Temperature
0.8628333333333333	Temperature	69.79	initialMC	Temperature
0.8698333333333333	Temperature	69.81	initialMC	Temperature
0.8766666666666667	Temperature	69.81	initialMC	Temperature
0.8835	Temperature	69.81	initialMC	Temperature
0.8903333333333333	Temperature	69.84	initialMC	Temperature
0.8973333333333334	Temperature	69.84	initialMC	Temperature
0.9041666666666667	Temperature	69.84	initialMC	Temperature
0.9109999999999999	Temperature	69.84	initialMC	Temperature
0.9178333333333334	Temperature	69.84	initialMC	Temperature
0.9248333333333334	Temperature	69.87	initialMC	Temperature
0.9316666666666666	Temperature	69.87	initialMC	Temperature
0.9385	Temperature	69.87	initialMC	Temperature
0.9453333333333334	Temperature	69.87	initialMC	Temperature
0.9521666666666667	Temperature	69.87	initialMC	Temperature
0.9591666666666666	Temperature	69.87	initialMC	Temperature
0.966	Temperature	69.87	initialMC	Temperature
0.9728333333333333	Temperature	69.87	initialMC	Temperature
0.9796666666666667	Temperature	69.9	initialMC	Temperature
0.9866666666666667	Temperature	69.87	initialMC	Temperature
0.9934999999999999	Temperature	69.9	initialMC	Temperature
1.0003333333333333	Temperature	69.9	initialMC	Temperature
1.0073333333333332	Temperature	69.9	initialMC	Temperature
1.0141666666666667	Temperature	69.9	initialMC	Temperature
1.021	Temperature	69.9	initialMC	Temperature
1.0278333333333334	Temperature	69.9	initialMC	Temperature
1.0348333333333335	Temperature	69.9	initialMC	Temperature
1.0416666666666667	Temperature	69.9	initialMC	Temperature
1.0485	Temperature	69.9	initialMC	Temperature
1.0553333333333332	Temperature	69.87	initialMC	Temperature
1.0623333333333334	Temperature	69.9	initialMC	Temperature
1.0691666666666668	Temperature	69.9	initialMC	Temperature
1.076	Temperature	69.9	initialMC	Temperature
1.083	Temperature	69.9	initialMC	Temperature
1.0898333333333334	Temperature	69.9	initialMC	Temperature
1.0966666666666667	Temperature	69.93	initialMC	Temperature
1.1035	Temperature	69.9	initialMC	Temperature
1.1104999999999998	Temperature	69.93	initialMC	Temperature
1.1173333333333335	Temperature	69.9	initialMC	Temperature
1.1241666666666668	Temperature	69.9	initialMC	Temperature
1.131	Temperature	69.9	initialMC	Temperature
1.1378333333333333	Temperature	69.93	initialMC	Temperature
1.1448333333333334	Temperature	69.9	initialMC	Temperature
1.1516666666666666	Temperature	69.9	initialMC	Temperature
1.1585	Temperature	69.93	initialMC	Temperature
1.1653333333333333	Temperature	69.93	initialMC	Temperature
1.1723333333333334	Temperature	69.9	initialMC	Temperature
1.1791666666666667	Temperature	69.93	initialMC	Temperature
1.186	Temperature	69.9	initialMC	Temperature
1.1928333333333332	Temperature	69.93	initialMC	Temperature
1.1998333333333333	Temperature	69.93	initialMC	Temperature
1.2066666666666668	Temperature	69.9	initialMC	Temperature
1.2135	Temperature	69.93	initialMC	Temperature
1.2205000000000001	Temperature	69.93	initialMC	Temperature
1.2273333333333334	Temperature	69.9	initialMC	Temperature
1.2341666666666666	Temperature	69.93	initialMC	Temperature
1.2409999999999999	Temperature	69.93	initialMC	Temperature
1.248	Temperature	69.9	initialMC	Temperature
1.2548333333333335	Temperature	69.9	initialMC	Temperature
1.2616666666666667	Temperature	69.93	initialMC	Temperature
1.2685	Temperature	69.9	initialMC	Temperature
1.2755	Temperature	69.93	initialMC	Temperature
1.2823333333333333	Temperature	69.93	initialMC	Temperature
1.2891666666666666	Temperature	69.93	initialMC	Temperature
1.296	Temperature	69.9	initialMC	Temperature
1.3030000000000002	Temperature	69.93	initialMC	Temperature
1.3098333333333334	Temperature	69.93	initialMC	Temperature
1.3166666666666667	Temperature	69.93	initialMC	Temperature
1.3235	Temperature	69.93	initialMC	Temperature
1.3303333333333331	Temperature	69.9	initialMC	Temperature
1.3373333333333333	Temperature	69.93	initialMC	Temperature
1.3441666666666667	Temperature	69.93	initialMC	Temperature
1.351	Temperature	69.9	initialMC	Temperature
1.3578333333333332	Temperature	69.9	initialMC	Temperature
1.3648333333333333	Temperature	69.93	initialMC	Temperature
1.3716666666666666	Temperature	69.93	initialMC	Temperature
1.3784999999999998	Temperature	69.93	initialMC	Temperature
1.3855	Temperature	69.93	initialMC	Temperature
1.3923333333333334	Temperature	69.93	initialMC	Temperature
1.3991666666666667	Temperature	69.93	initialMC	Temperature
1.406	Temperature	69.93	initialMC	Temperature
1.413	Temperature	69.9	initialMC	Temperature
1.4198333333333333	Temperature	69.93	initialMC	Temperature
1.4266666666666665	Temperature	69.93	initialMC	Temperature
1.4336666666666666	Temperature	69.9	initialMC	Temperature
1.4405000000000001	Temperature	69.93	initialMC	Temperature
1.4473333333333334	Temperature	69.93	initialMC	Temperature
1.4541666666666666	Temperature	69.93	initialMC	Temperature
1.4611666666666667	Temperature	69.93	initialMC	Temperature
1.468	Temperature	69.93	initialMC	Temperature
1.4748333333333332	Temperature	69.93	initialMC	Temperature
1.4816666666666667	Temperature	69.9	initialMC	Temperature
1.4886666666666666	Temperature	69.93	initialMC	Temperature
1.4955	Temperature	69.93	initialMC	Temperature
1.5023333333333333	Temperature	69.93	initialMC	Temperature
1.5091666666666665	Temperature	69.93	initialMC	Temperature
1.5159999999999998	Temperature	69.93	initialMC	Temperature
1.523	Temperature	69.9	initialMC	Temperature
1.5298333333333334	Temperature	69.93	initialMC	Temperature
1.5366666666666666	Temperature	69.93	initialMC	Temperature
1.5435	Temperature	69.9	initialMC	Temperature
1.5505	Temperature	69.93	initialMC	Temperature
1.5573333333333332	Temperature	69.93	initialMC	Temperature
1.5641666666666665	Temperature	69.93	initialMC	Temperature
1.5710000000000002	Temperature	69.93	initialMC	Temperature
1.578	Temperature	69.9	initialMC	Temperature
1.5848333333333333	Temperature	69.93	initialMC	Temperature
1.5916666666666666	Temperature	69.93	initialMC	Temperature
1.5985	Temperature	69.93	initialMC	Temperature
1.6055	Temperature	69.9	initialMC	Temperature
1.6123333333333332	Temperature	69.93	initialMC	Temperature
1.6191666666666669	Temperature	69.93	initialMC	Temperature
1.6261666666666665	Temperature	69.93	initialMC	Temperature
1.633	Temperature	69.93	initialMC	Temperature
1.6398333333333333	Temperature	69.93	initialMC	Temperature
1.6466666666666667	Temperature	69.93	initialMC	Temperature
1.6536666666666666	Temperature	69.93	initialMC	Temperature
1.6604999999999999	Temperature	69.9	initialMC	Temperature
1.6673333333333333	Temperature	69.93	initialMC	Temperature
1.6741666666666668	Temperature	69.93	initialMC	Temperature
1.6811666666666667	Temperature	69.93	initialMC	Temperature
1.688	Temperature	69.93	initialMC	Temperature
1.695	Temperature	69.93	initialMC	Temperature
1.7020000000000002	Temperature	69.93	initialMC	Temperature
1.7088333333333334	Temperature	69.93	initialMC	Temperature
1.7156666666666667	Temperature	69.9	initialMC	Temperature
1.7225	Temperature	69.93	initialMC	Temperature
1.7295	Temperature	69.93	initialMC	Temperature
1.7363333333333335	Temperature	69.9	initialMC	Temperature
1.7431666666666668	Temperature	69.93	initialMC	Temperature
1.75	Temperature	69.9	initialMC	Temperature
1.7570000000000001	Temperature	69.93	initialMC	Temperature
1.7638333333333334	Temperature	69.93	initialMC	Temperature
1.7706666666666666	Temperature	69.93	initialMC	Temperature
1.7775	Temperature	69.9	initialMC	Temperature
1.7845	Temperature	69.93	initialMC	Temperature
1.7913333333333334	Temperature	69.93	initialMC	Temperature
1.7981666666666667	Temperature	69.93	initialMC	Temperature
1.8051666666666668	Temperature	69.93	initialMC	Temperature
1.812	Temperature	69.84	initialMC	Temperature
1.8188333333333333	Temperature	69.66	initialMC	Temperature
1.8256666666666668	Temperature	69.49	initialMC	Temperature
1.8326666666666667	Temperature	69.4	initialMC	Temperature
1.8395000000000001	Temperature	69.39	initialMC	Temperature
1.8463333333333334	Temperature	69.4	initialMC	Temperature
1.8531666666666666	Temperature	69.46	initialMC	Temperature
1.8599999999999999	Temperature	69.55	initialMC	Temperature
1.867	Temperature	69.6	initialMC	Temperature
1.8738333333333335	Temperature	69.66	initialMC	Temperature
1.8806666666666667	Temperature	69.76	initialMC	Temperature
1.8875	Temperature	69.79	initialMC	Temperature
1.8945	Temperature	69.84	initialMC	Temperature
1.9013333333333333	Temperature	69.9	initialMC	Temperature
1.9081666666666666	Temperature	69.96	initialMC	Temperature
1.915	Temperature	70.02	initialMC	Temperature
1.922	Temperature	70.07	initialMC	Temperature
1.9288333333333334	Temperature	70.1	initialMC	Temperature
1.9356666666666666	Temperature	70.16	initialMC	Temperature
1.9425	Temperature	70.22	initialMC	Temperature
1.9495	Temperature	70.25	initialMC	Temperature
1.9563333333333333	Temperature	70.3	initialMC	Temperature
1.9631666666666667	Temperature	70.34	initialMC	Temperature
1.97	Temperature	70.4	initialMC	Temperature
1.977	Temperature	70.43	initialMC	Temperature
1.9838333333333333	Temperature	70.49	initialMC	Temperature
1.9906666666666666	Temperature	70.51	initialMC	Temperature
1.9974999999999998	Temperature	70.57	initialMC	Temperature
2.0044999999999997	Temperature	70.61	initialMC	Temperature
2.0113333333333334	Temperature	70.64	initialMC	Temperature
2.0181666666666667	Temperature	70.67	initialMC	Temperature
2.025166666666667	Temperature	70.71	initialMC	Temperature
2.032	Temperature	70.77	initialMC	Temperature
2.0388333333333333	Temperature	70.83	initialMC	Temperature
2.0456666666666665	Temperature	70.86	initialMC	Temperature
2.0526666666666666	Temperature	70.89	initialMC	Temperature
2.0595	Temperature	70.95	initialMC	Temperature
2.0663333333333336	Temperature	70.95	initialMC	Temperature
2.073166666666667	Temperature	71.01	initialMC	Temperature
2.0801666666666665	Temperature	71.04	initialMC	Temperature
2.087	Temperature	71.1	initialMC	Temperature
[truncated: 2,566 more rows]
