# Supplementary material for: Predicting sequence-specific amplification efficiency in multi-template PCR with deep learning
Source: Nat Commun. 2025 Oct 16;16:9187. doi: 10.1038/s41467-025-64221-4 (PMC12533003; doi:10.1038/s41467-025-64221-4)
Supplement: Supplementary file 4 — Source data [file 41467_2025_64221_MOESM4_ESM.zip › Supp.Fig. 34/melting_curves_onlyextension.csv]

temperature	sequence	value	phase
69.5	no motif	0.0441974965803656	initialMC
69.7147244094488	no motif	0.0441974965803656	initialMC
69.9294488188976	no motif	0.0471641298630336	initialMC
70.1441732283465	no motif	0.052001685042853	initialMC
70.3588976377953	no motif	0.0573519599325812	initialMC
70.5736220472441	no motif	0.0623339817112098	initialMC
70.7883464566929	no motif	0.066814972520847	initialMC
71.0030708661417	no motif	0.0708809858497941	initialMC
71.2177952755905	no motif	0.074482839921289	initialMC
71.4325196850394	no motif	0.0769936788780917	initialMC
71.6472440944882	no motif	0.0780827408703575	initialMC
71.861968503937	no motif	0.0776286612518152	initialMC
72.0766929133858	no motif	0.0762017683602219	initialMC
72.2914173228346	no motif	0.0745459230735849	initialMC
72.5061417322835	no motif	0.0720594955934292	initialMC
72.7208661417323	no motif	0.0682940618002082	initialMC
72.9355905511811	no motif	0.0639476328821651	initialMC
73.1503149606299	no motif	0.0602155876831152	initialMC
73.3650393700787	no motif	0.0578263535971384	initialMC
73.5797637795276	no motif	0.0566915756047731	initialMC
73.7944881889764	no motif	0.0555918246173681	initialMC
74.0092125984252	no motif	0.0533506026597787	initialMC
74.223937007874	no motif	0.0506991237183669	initialMC
74.4386614173228	no motif	0.0489343791844081	initialMC
74.6533858267716	no motif	0.0480505780769645	initialMC
74.8681102362205	no motif	0.047360137330861	initialMC
75.0828346456693	no motif	0.046548851571817	initialMC
75.2975590551181	no motif	0.0458349315858412	initialMC
75.5122834645669	no motif	0.0458200768587545	initialMC
75.7270078740158	no motif	0.0462297108516701	initialMC
75.9417322834646	no motif	0.0458838380195765	initialMC
76.1564566929134	no motif	0.0441958978892795	initialMC
76.3711811023622	no motif	0.0417387216846622	initialMC
76.585905511811	no motif	0.0400259840077783	initialMC
76.8006299212598	no motif	0.0398649571803093	initialMC
77.0153543307087	no motif	0.040661776873769	initialMC
77.2300787401575	no motif	0.0411618076931299	initialMC
77.4448031496063	no motif	0.0400056234484921	initialMC
77.6595275590551	no motif	0.0373333637779329	initialMC
77.8742519685039	no motif	0.0346542525341664	initialMC
78.0889763779528	no motif	0.0326744133122194	initialMC
78.3037007874016	no motif	0.0312981084316153	initialMC
78.5184251968504	no motif	0.0306197385886988	initialMC
78.7331496062992	no motif	0.0303388296036233	initialMC
78.947874015748	no motif	0.0298067324173866	initialMC
79.1625984251969	no motif	0.0293723133927624	initialMC
79.3773228346457	no motif	0.0291841672504664	initialMC
79.5920472440945	no motif	0.0286003036463054	initialMC
79.8067716535433	no motif	0.0279936794272442	initialMC
80.0214960629921	no motif	0.0279127150705946	initialMC
80.2362204724409	no motif	0.0279592212473183	initialMC
80.4509448818898	no motif	0.0279092548229081	initialMC
80.6656692913386	no motif	0.0279295032285126	initialMC
80.8803937007874	no motif	0.0278797933764224	initialMC
81.0951181102362	no motif	0.0280108021019117	initialMC
81.309842519685	no motif	0.0286942898625643	initialMC
81.5245669291339	no motif	0.0294353347637373	initialMC
81.7392913385827	no motif	0.0299481402094964	initialMC
81.9540157480315	no motif	0.0300524457115595	initialMC
82.1687401574803	no motif	0.0291500530186271	initialMC
82.3834645669291	no motif	0.0269779404530992	initialMC
82.598188976378	no motif	0.0238247750131576	initialMC
82.8129133858268	no motif	0.0211606095702426	initialMC
83.0276377952756	no motif	0.0206373219349817	initialMC
83.2423622047244	no motif	0.0222067750555522	initialMC
83.4570866141732	no motif	0.0247069765415591	initialMC
83.6718110236221	no motif	0.0267337003726224	initialMC
83.8865354330709	no motif	0.0271063486192077	initialMC
84.1012598425197	no motif	0.0258085526302776	initialMC
84.3159842519685	no motif	0.0235488991956614	initialMC
84.5307086614173	no motif	0.0215000667434857	initialMC
84.7454330708661	no motif	0.0206088389295401	initialMC
84.960157480315	no motif	0.0205631474148486	initialMC
85.1748818897638	no motif	0.0206814949774875	initialMC
85.3896062992126	no motif	0.020504589792144	initialMC
85.6043307086614	no motif	0.0200685740766219	initialMC
85.8190551181102	no motif	0.0194801570898084	initialMC
86.0337795275591	no motif	0.0185000720491448	initialMC
86.2485039370079	no motif	0.017707907197028	initialMC
86.4632283464567	no motif	0.0178100388164364	initialMC
86.6779527559055	no motif	0.0184816164747716	initialMC
86.8926771653543	no motif	0.0191054129727883	initialMC
87.1074015748032	no motif	0.0193920090269156	initialMC
87.322125984252	no motif	0.0196357211037598	initialMC
87.5368503937008	no motif	0.01959350945292	initialMC
87.7515748031496	no motif	0.0184727715304756	initialMC
87.9662992125984	no motif	0.0162658878532491	initialMC
88.1810236220472	no motif	0.0136034973747946	initialMC
88.3957480314961	no motif	0.0113536040418234	initialMC
88.6104724409449	no motif	0.0101670109649411	initialMC
88.8251968503937	no motif	0.0095643531357293	initialMC
89.0399212598425	no motif	0.0082500198733832	initialMC
89.2546456692914	no motif	0.0055628961069057	initialMC
89.4693700787402	no motif	0.0023060058944246	initialMC
89.684094488189	no motif	-0.0006775111597669	initialMC
89.8988188976378	no motif	-0.0032197596067562	initialMC
90.1135433070866	no motif	-0.0047641618901302	initialMC
90.3282677165354	no motif	-0.0047596185007555	initialMC
90.5429921259843	no motif	-0.0030731685093298	initialMC
90.7577165354331	no motif	0.0002638989250927	initialMC
90.9724409448819	no motif	0.0049918083693331	initialMC
91.1871653543307	no motif	0.0102438548372446	initialMC
91.4018897637795	no motif	0.0150123964909576	initialMC
91.6166141732284	no motif	0.0191376737524139	initialMC
91.8313385826772	no motif	0.0226664258826771	initialMC
92.046062992126	no motif	0.0249334911677384	initialMC
92.2607874015748	no motif	0.02512491494338	initialMC
92.4755118110236	no motif	0.0235910032493321	initialMC
92.6902362204725	no motif	0.0215774385133886	initialMC
92.9049606299213	no motif	0.0203125640004685	initialMC
93.1196850393701	no motif	0.0205027522812969	initialMC
93.3344094488189	no motif	0.0218574069022255	initialMC
93.5491338582677	no motif	0.0237322643798894	initialMC
93.7638582677165	no motif	0.0254846684816209	initialMC
93.9785826771654	no motif	0.0267114053787108	initialMC
94.1933070866142	no motif	0.0274210085731631	initialMC
94.408031496063	no motif	0.0272984688060265	initialMC
94.6227559055118	no motif	0.0260058415675618	initialMC
94.8374803149606	no motif	0.0239900400309863	initialMC
95.0522047244095	no motif	0.0221834234777313	initialMC
95.2669291338583	no motif	0.0214131229337342	initialMC
95.4816535433071	no motif	0.02138588943034	initialMC
95.6963779527559	no motif	0.0209832973741291	initialMC
95.9111023622047	no motif	0.0199970706975055	initialMC
96.1258267716536	no motif	0.0186655852232329	initialMC
96.3405511811024	no motif	0.0169950841608749	initialMC
96.5552755905512	no motif	0.0157563947238122	initialMC
96.77	no motif	0.0157563947238122	initialMC
69.5	5 motif	0.1629562429897	initialMC
69.7147244094488	5 motif	0.1629562429897	initialMC
69.9294488188976	5 motif	0.185969760117229	initialMC
70.1441732283465	5 motif	0.220940068402322	initialMC
70.3588976377953	5 motif	0.261849278993875	initialMC
70.5736220472441	5 motif	0.301003836723369	initialMC
70.7883464566929	5 motif	0.333052393864274	initialMC
71.0030708661417	5 motif	0.355705411907993	initialMC
71.2177952755905	5 motif	0.367968546907261	initialMC
71.4325196850394	5 motif	0.370862781484729	initialMC
71.6472440944882	5 motif	0.365924982580911	initialMC
71.861968503937	5 motif	0.354584360594774	initialMC
72.0766929133858	5 motif	0.339480464557386	initialMC
72.2914173228346	5 motif	0.323256938883487	initialMC
72.5061417322835	5 motif	0.306835346333716	initialMC
72.7208661417323	5 motif	0.289837386145389	initialMC
72.9355905511811	5 motif	0.272411116964708	initialMC
73.1503149606299	5 motif	0.255720479720296	initialMC
73.3650393700787	5 motif	0.240600805089064	initialMC
73.5797637795276	5 motif	0.226318729904101	initialMC
73.7944881889764	5 motif	0.212205412266562	initialMC
74.0092125984252	5 motif	0.198782044670991	initialMC
74.223937007874	5 motif	0.18688820604721	initialMC
74.4386614173228	5 motif	0.176917464346475	initialMC
74.6533858267716	5 motif	0.168302609525443	initialMC
74.8681102362205	5 motif	0.159762766380256	initialMC
75.0828346456693	5 motif	0.151039512903877	initialMC
75.2975590551181	5 motif	0.143271834244295	initialMC
75.5122834645669	5 motif	0.136819042426791	initialMC
75.7270078740158	5 motif	0.131003311703025	initialMC
75.9417322834646	5 motif	0.125085788044846	initialMC
76.1564566929134	5 motif	0.118723070376574	initialMC
76.3711811023622	5 motif	0.112126636740805	initialMC
76.585905511811	5 motif	0.106161045874298	initialMC
76.8006299212598	5 motif	0.101973564242354	initialMC
77.0153543307087	5 motif	0.099025047008867	initialMC
77.2300787401575	5 motif	0.0959699415897644	initialMC
77.4448031496063	5 motif	0.0924326987784922	initialMC
77.6595275590551	5 motif	0.0880906059384621	initialMC
77.8742519685039	5 motif	0.082750902005062	initialMC
78.0889763779528	5 motif	0.076885928261502	initialMC
78.3037007874016	5 motif	0.0713153905362909	initialMC
78.5184251968504	5 motif	0.0666989246645399	initialMC
78.7331496062992	5 motif	0.0629644842423921	initialMC
78.947874015748	5 motif	0.0599579236461009	initialMC
79.1625984251969	5 motif	0.0580665162325468	initialMC
79.3773228346457	5 motif	0.0568903117157352	initialMC
79.5920472440945	5 motif	0.0553836720740431	initialMC
79.8067716535433	5 motif	0.0535318835344997	initialMC
80.0214960629921	5 motif	0.0514320929406811	initialMC
80.2362204724409	5 motif	0.0495760929771987	initialMC
80.4509448818898	5 motif	0.0484852614783588	initialMC
80.6656692913386	5 motif	0.0470677010428352	initialMC
80.8803937007874	5 motif	0.0448261547302399	initialMC
81.0951181102362	5 motif	0.0424670856870599	initialMC
81.309842519685	5 motif	0.0402510234627062	initialMC
81.5245669291339	5 motif	0.0385785836087422	initialMC
81.7392913385827	5 motif	0.0380930511445771	initialMC
81.9540157480315	5 motif	0.0380855825109499	initialMC
82.1687401574803	5 motif	0.0369920698063625	initialMC
82.3834645669291	5 motif	0.0345652554520085	initialMC
82.598188976378	5 motif	0.0319697524891089	initialMC
82.8129133858268	5 motif	0.0301879349705386	initialMC
83.0276377952756	5 motif	0.0293293110898838	initialMC
83.2423622047244	5 motif	0.028985885033171	initialMC
83.4570866141732	5 motif	0.0291133663369886	initialMC
83.6718110236221	5 motif	0.0299010708583983	initialMC
83.8865354330709	5 motif	0.0308341147192847	initialMC
84.1012598425197	5 motif	0.0309644197622992	initialMC
84.3159842519685	5 motif	0.0301239157151301	initialMC
84.5307086614173	5 motif	0.0285728684402234	initialMC
84.7454330708661	5 motif	0.0266519758023678	initialMC
84.960157480315	5 motif	0.024762547659866	initialMC
85.1748818897638	5 motif	0.0232796347342105	initialMC
85.3896062992126	5 motif	0.0224916433221695	initialMC
85.6043307086614	5 motif	0.0225407808738031	initialMC
85.8190551181102	5 motif	0.0234017096202218	initialMC
86.0337795275591	5 motif	0.0242271455233391	initialMC
86.2485039370079	5 motif	0.0240631912106812	initialMC
86.4632283464567	5 motif	0.022412067109691	initialMC
86.6779527559055	5 motif	0.0193843675458357	initialMC
86.8926771653543	5 motif	0.0164596019883391	initialMC
87.1074015748032	5 motif	0.0153408100285654	initialMC
87.322125984252	5 motif	0.0160577893617257	initialMC
87.5368503937008	5 motif	0.0174226572063515	initialMC
87.7515748031496	5 motif	0.0183034541409315	initialMC
87.9662992125984	5 motif	0.0185448357138161	initialMC
88.1810236220472	5 motif	0.0186545827675562	initialMC
88.3957480314961	5 motif	0.0185047897092373	initialMC
88.6104724409449	5 motif	0.0174759183070216	initialMC
88.8251968503937	5 motif	0.0158162708321024	initialMC
89.0399212598425	5 motif	0.0140270683404622	initialMC
89.2546456692914	5 motif	0.0123739588819311	initialMC
89.4693700787402	5 motif	0.0113829779403458	initialMC
89.684094488189	5 motif	0.0112665841797754	initialMC
89.8988188976378	5 motif	0.0117651631029245	initialMC
90.1135433070866	5 motif	0.0121070249738006	initialMC
90.3282677165354	5 motif	0.0118322262504189	initialMC
90.5429921259843	5 motif	0.0114508878058911	initialMC
90.7577165354331	5 motif	0.0108986284243072	initialMC
90.9724409448819	5 motif	0.009308399884796	initialMC
91.1871653543307	5 motif	0.0064900046383965	initialMC
91.4018897637795	5 motif	0.0035052543005226	initialMC
91.6166141732284	5 motif	0.0017895613483254	initialMC
91.8313385826772	5 motif	0.0018765952658402	initialMC
92.046062992126	5 motif	0.0035287103152133	initialMC
92.2607874015748	5 motif	0.0062502535444826	initialMC
92.4755118110236	5 motif	0.0094099368400667	initialMC
92.6902362204725	5 motif	0.012329288433608	initialMC
92.9049606299213	5 motif	0.0150229134831966	initialMC
93.1196850393701	5 motif	0.0172025819023862	initialMC
93.3344094488189	5 motif	0.0182454086218113	initialMC
93.5491338582677	5 motif	0.018265654269274	initialMC
93.7638582677165	5 motif	0.0176437426645612	initialMC
93.9785826771654	5 motif	0.0169566317876292	initialMC
94.1933070866142	5 motif	0.0168210230886383	initialMC
94.408031496063	5 motif	0.0177022834294918	initialMC
94.6227559055118	5 motif	0.0192944632701122	initialMC
94.8374803149606	5 motif	0.0207286790489477	initialMC
95.0522047244095	5 motif	0.0207754971614395	initialMC
95.2669291338583	5 motif	0.0192343828803498	initialMC
95.4816535433071	5 motif	0.0169948841496649	initialMC
95.6963779527559	5 motif	0.0148798833446751	initialMC
95.9111023622047	5 motif	0.013937885337654	initialMC
96.1258267716536	5 motif	0.0143500669690164	initialMC
96.3405511811024	5 motif	0.0147810763164899	initialMC
96.5552755905512	5 motif	0.0147223009630036	initialMC
96.77	5 motif	0.0147223009630036	initialMC
69.5	3 motif	0.449910546808002	initialMC
69.7147244094488	3 motif	0.449910546808002	initialMC
69.9294488188976	3 motif	0.527152018132544	initialMC
70.1441732283465	3 motif	0.645681403404547	initialMC
70.3588976377953	3 motif	0.792180379494121	initialMC
70.5736220472441	3 motif	0.944695127837328	initialMC
70.7883464566929	3 motif	1.08440672290865	initialMC
71.0030708661417	3 motif	1.20154140846585	initialMC
71.2177952755905	3 motif	1.29274058893975	initialMC
71.4325196850394	3 motif	1.36052424595532	initialMC
71.6472440944882	3 motif	1.40834519009785	initialMC
71.861968503937	3 motif	1.43642039372249	initialMC
72.0766929133858	3 motif	1.44547508546192	initialMC
72.2914173228346	3 motif	1.43916399378765	initialMC
72.5061417322835	3 motif	1.42324143044378	initialMC
72.7208661417323	3 motif	1.40311038656221	initialMC
72.9355905511811	3 motif	1.38242572300657	initialMC
73.1503149606299	3 motif	1.36311472822146	initialMC
73.3650393700787	3 motif	1.34448089270863	initialMC
73.5797637795276	3 motif	1.32382087007435	initialMC
73.7944881889764	3 motif	1.3008824800193	initialMC
74.0092125984252	3 motif	1.27884205698544	initialMC
74.223937007874	3 motif	1.25932433315362	initialMC
74.4386614173228	3 motif	1.24114164346979	initialMC
74.6533858267716	3 motif	1.22373317155391	initialMC
74.8681102362205	3 motif	1.20694053731879	initialMC
75.0828346456693	3 motif	1.18931945574422	initialMC
75.2975590551181	3 motif	1.16956971383103	initialMC
75.5122834645669	3 motif	1.14618656673856	initialMC
75.7270078740158	3 motif	1.11759549765467	initialMC
75.9417322834646	3 motif	1.08561632990765	initialMC
76.1564566929134	3 motif	1.0531386706737	initialMC
76.3711811023622	3 motif	1.02066922875075	initialMC
76.585905511811	3 motif	0.98781360328665	initialMC
76.8006299212598	3 motif	0.954029158321262	initialMC
77.0153543307087	3 motif	0.919845483240962	initialMC
77.2300787401575	3 motif	0.886915356477068	initialMC
77.4448031496063	3 motif	0.854611411678518	initialMC
77.6595275590551	3 motif	0.821156634686756	initialMC
77.8742519685039	3 motif	0.786855004704876	initialMC
78.0889763779528	3 motif	0.753170182477922	initialMC
78.3037007874016	3 motif	0.72059411523	initialMC
78.5184251968504	3 motif	0.688437866863055	initialMC
78.7331496062992	3 motif	0.65640386743505	initialMC
78.947874015748	3 motif	0.625092557136217	initialMC
79.1625984251969	3 motif	0.594458985953625	initialMC
79.3773228346457	3 motif	0.563646447782752	initialMC
79.5920472440945	3 motif	0.533115593850383	initialMC
79.8067716535433	3 motif	0.50470102860808	initialMC
80.0214960629921	3 motif	0.479128958666288	initialMC
80.2362204724409	3 motif	0.45561699877242	initialMC
80.4509448818898	3 motif	0.432976373938035	initialMC
80.6656692913386	3 motif	0.409957238851043	initialMC
80.8803937007874	3 motif	0.386206273974518	initialMC
81.0951181102362	3 motif	0.362159405930477	initialMC
81.309842519685	3 motif	0.338510584009528	initialMC
81.5245669291339	3 motif	0.316099661737603	initialMC
81.7392913385827	3 motif	0.295610098528028	initialMC
81.9540157480315	3 motif	0.277002174032657	initialMC
82.1687401574803	3 motif	0.259669073719511	initialMC
82.3834645669291	3 motif	0.243254806942421	initialMC
82.598188976378	3 motif	0.227450204627755	initialMC
82.8129133858268	3 motif	0.212240136348327	initialMC
83.0276377952756	3 motif	0.197870065720901	initialMC
83.2423622047244	3 motif	0.184238008466083	initialMC
83.4570866141732	3 motif	0.171374394311396	initialMC
83.6718110236221	3 motif	0.159785929144156	initialMC
83.8865354330709	3 motif	0.149320186654715	initialMC
84.1012598425197	3 motif	0.140178312671115	initialMC
84.3159842519685	3 motif	0.133005805417173	initialMC
84.5307086614173	3 motif	0.126714250608324	initialMC
84.7454330708661	3 motif	0.119912950524511	initialMC
84.960157480315	3 motif	0.112982788562448	initialMC
85.1748818897638	3 motif	0.106831662076735	initialMC
85.3896062992126	3 motif	0.10091839691146	initialMC
85.6043307086614	3 motif	0.0946396386906035	initialMC
85.8190551181102	3 motif	0.0883787580185702	initialMC
86.0337795275591	3 motif	0.0825583772952829	initialMC
86.2485039370079	3 motif	0.0772611884215961	initialMC
86.4632283464567	3 motif	0.0730957628510777	initialMC
86.6779527559055	3 motif	0.0702058215928298	initialMC
86.8926771653543	3 motif	0.0671573686775016	initialMC
87.1074015748032	3 motif	0.0633691303320291	initialMC
87.322125984252	3 motif	0.0594071767122316	initialMC
87.5368503937008	3 motif	0.0556722775881752	initialMC
87.7515748031496	3 motif	0.0521518851112594	initialMC
87.9662992125984	3 motif	0.0486802198445026	initialMC
88.1810236220472	3 motif	0.0448808377978945	initialMC
88.3957480314961	3 motif	0.0406220721863416	initialMC
88.6104724409449	3 motif	0.0366286901379589	initialMC
88.8251968503937	3 motif	0.0336868089992825	initialMC
89.0399212598425	3 motif	0.0317811330452553	initialMC
89.2546456692914	3 motif	0.0306621292793146	initialMC
89.4693700787402	3 motif	0.0298702523148455	initialMC
89.684094488189	3 motif	0.0288770330869924	initialMC
89.8988188976378	3 motif	0.0282394695458731	initialMC
90.1135433070866	3 motif	0.0279947646513629	initialMC
90.3282677165354	3 motif	0.0270572831898942	initialMC
90.5429921259843	3 motif	0.025281449257521	initialMC
90.7577165354331	3 motif	0.0235885200042611	initialMC
90.9724409448819	3 motif	0.0223242319357247	initialMC
91.1871653543307	3 motif	0.0211378158740468	initialMC
91.4018897637795	3 motif	0.0196639855015606	initialMC
91.6166141732284	3 motif	0.0177622881133968	initialMC
91.8313385826772	3 motif	0.0156326295616545	initialMC
92.046062992126	3 motif	0.0137195827693297	initialMC
92.2607874015748	3 motif	0.0128293539349813	initialMC
92.4755118110236	3 motif	0.0130080938986434	initialMC
92.6902362204725	3 motif	0.0137917247445701	initialMC
92.9049606299213	3 motif	0.0150494606724024	initialMC
93.1196850393701	3 motif	0.0166725441575562	initialMC
93.3344094488189	3 motif	0.0188373023869409	initialMC
93.5491338582677	3 motif	0.0209321593180852	initialMC
93.7638582677165	3 motif	0.0221164086658822	initialMC
93.9785826771654	3 motif	0.0226313412373991	initialMC
94.1933070866142	3 motif	0.0229992734225678	initialMC
94.408031496063	3 motif	0.0234165728865218	initialMC
94.6227559055118	3 motif	0.0236479813036542	initialMC
94.8374803149606	3 motif	0.0232859255507814	initialMC
95.0522047244095	3 motif	0.0222266638614739	initialMC
95.2669291338583	3 motif	0.0210952513327507	initialMC
95.4816535433071	3 motif	0.0206033813819862	initialMC
95.6963779527559	3 motif	0.0205287252771605	initialMC
95.9111023622047	3 motif	0.0204931086831133	initialMC
96.1258267716536	3 motif	0.0207170853836021	initialMC
96.3405511811024	3 motif	0.0212280506285713	initialMC
96.5552755905512	3 motif	0.0216917495241783	initialMC
96.77	3 motif	0.0216917495241783	initialMC
69.5	no motif	0.0188380258124927	finalMC
69.7145669291338	no motif	0.0188380258124927	finalMC
69.9291338582677	no motif	0.0217865802355458	finalMC
70.1437007874016	no motif	0.0269619774351483	finalMC
70.3582677165354	no motif	0.0332777750845777	finalMC
70.5728346456693	no motif	0.0394895508664644	finalMC
70.7874015748032	no motif	0.0444241888042155	finalMC
71.001968503937	no motif	0.0474569312476938	finalMC
71.2165354330709	no motif	0.0492299550886395	finalMC
71.4311023622047	no motif	0.0500121694377467	finalMC
71.6456692913386	no motif	0.0498044855860962	finalMC
71.8602362204724	no motif	0.049059833675874	finalMC
72.0748031496063	no motif	0.0479514743893591	finalMC
72.2893700787402	no motif	0.0464809315613952	finalMC
72.503937007874	no motif	0.0444023469120344	finalMC
72.7185039370079	no motif	0.041328670787319	finalMC
72.9330708661417	no motif	0.0380120872988986	finalMC
73.1476377952756	no motif	0.0357103472172699	finalMC
73.3622047244094	no motif	0.0346660108824473	finalMC
73.5767716535433	no motif	0.0342260555374895	finalMC
73.7913385826772	no motif	0.0335276648712328	finalMC
74.005905511811	no motif	0.0320651468180407	finalMC
74.2204724409449	no motif	0.0300911359794334	finalMC
74.4350393700787	no motif	0.028695231796426	finalMC
74.6496062992126	no motif	0.0282261767037853	finalMC
74.8641732283465	no motif	0.0281972199377777	finalMC
75.0787401574803	no motif	0.0286771990973636	finalMC
75.2933070866142	no motif	0.0298541077201282	finalMC
75.507874015748	no motif	0.0312484949897503	finalMC
75.7224409448819	no motif	0.032171216952708	finalMC
75.9370078740157	no motif	0.0320256111481027	finalMC
76.1515748031496	no motif	0.0308951990692691	finalMC
76.3661417322835	no motif	0.0295174351279007	finalMC
76.5807086614173	no motif	0.0284175467784767	finalMC
76.7952755905512	no motif	0.0276843316631985	finalMC
77.009842519685	no motif	0.0271192545418364	finalMC
77.2244094488189	no motif	0.0266913224984183	finalMC
77.4389763779528	no motif	0.0263490580800667	finalMC
77.6535433070866	no motif	0.02576993949112	finalMC
77.8681102362205	no motif	0.024924252417277	finalMC
78.0826771653543	no motif	0.0244579794265803	finalMC
78.2972440944882	no motif	0.0246225373949591	finalMC
78.511811023622	no motif	0.024840017805138	finalMC
78.7263779527559	no motif	0.0248027823206205	finalMC
78.9409448818898	no motif	0.0246937446267574	finalMC
79.1555118110236	no motif	0.0243890563226117	finalMC
79.3700787401575	no motif	0.0239285679669517	finalMC
79.5846456692913	no motif	0.0233986212173815	finalMC
79.7992125984252	no motif	0.0231139940689668	finalMC
80.0137795275591	no motif	0.0233027283652931	finalMC
80.2283464566929	no motif	0.0231176600250309	finalMC
80.4429133858268	no motif	0.0223248582807937	finalMC
80.6574803149606	no motif	0.0217224056793639	finalMC
80.8720472440945	no motif	0.0217024068570407	finalMC
81.0866141732283	no motif	0.0217113040114854	finalMC
81.3011811023622	no motif	0.0216227851552354	finalMC
81.5157480314961	no motif	0.0215844579249345	finalMC
81.7303149606299	no motif	0.02133576592371	finalMC
81.9448818897638	no motif	0.0210391742960869	finalMC
82.1594488188976	no motif	0.0210968182429148	finalMC
82.3740157480315	no motif	0.0216436112159986	finalMC
82.5885826771654	no motif	0.0220563211485493	finalMC
82.8031496062992	no motif	0.0222557470997929	finalMC
83.0177165354331	no motif	0.0227355176255365	finalMC
83.2322834645669	no motif	0.023125220370816	finalMC
83.4468503937008	no motif	0.0235087874548307	finalMC
83.6614173228346	no motif	0.0246424338220029	finalMC
83.8759842519685	no motif	0.0265666420466712	finalMC
84.0905511811024	no motif	0.0288560017880988	finalMC
84.3051181102362	no motif	0.0312834612869868	finalMC
84.5196850393701	no motif	0.0328866586022702	finalMC
84.7342519685039	no motif	0.0325701274884887	finalMC
84.9488188976378	no motif	0.0310402779639334	finalMC
85.1633858267717	no motif	0.029164688987671	finalMC
85.3779527559055	no motif	0.0269377582437802	finalMC
85.5925196850394	no motif	0.0248135620958927	finalMC
85.8070866141732	no motif	0.0231860752450935	finalMC
86.0216535433071	no motif	0.0217306613459222	finalMC
86.2362204724409	no motif	0.0201101453995009	finalMC
86.4507874015748	no motif	0.018129718078549	finalMC
86.6653543307087	no motif	0.0156963511541225	finalMC
86.8799212598425	no motif	0.0133936836113734	finalMC
87.0944881889764	no motif	0.0120826157671299	finalMC
87.3090551181102	no motif	0.0119858277908617	finalMC
87.5236220472441	no motif	0.0120319123897602	finalMC
87.738188976378	no motif	0.0109382722842959	finalMC
87.9527559055118	no motif	0.0085474736125721	finalMC
88.1673228346457	no motif	0.0056519889966287	finalMC
88.3818897637795	no motif	0.0034848864797955	finalMC
88.5964566929134	no motif	0.0029580485596718	finalMC
88.8110236220472	no motif	0.0038168530403168	finalMC
89.0255905511811	no motif	0.005254834399424	finalMC
89.240157480315	no motif	0.0066595784968005	finalMC
89.4547244094488	no motif	0.0074922907914114	finalMC
89.6692913385827	no motif	0.0082929433405876	finalMC
89.8838582677165	no motif	0.0099596371891568	finalMC
90.0984251968504	no motif	0.0123855156474349	finalMC
90.3129921259843	no motif	0.014981328826294	finalMC
90.5275590551181	no motif	0.0169054488538525	finalMC
90.742125984252	no motif	0.0176592848300283	finalMC
90.9566929133858	no motif	0.0170564198536659	finalMC
91.1712598425197	no motif	0.0153259202277946	finalMC
91.3858267716535	no motif	0.0128938094736047	finalMC
91.6003937007874	no motif	0.0104003402497286	finalMC
91.8149606299213	no motif	0.0091723173605232	finalMC
92.0295275590551	no motif	0.0098377424934648	finalMC
92.244094488189	no motif	0.0117554528749844	finalMC
92.4586614173228	no motif	0.0135194548561329	finalMC
92.6732283464567	no motif	0.0143276267500084	finalMC
92.8877952755906	no motif	0.0144351145662407	finalMC
93.1023622047244	no motif	0.0138106753025999	finalMC
93.3169291338583	no motif	0.012506129293362	finalMC
93.5314960629921	no motif	0.011739521616435	finalMC
93.746062992126	no motif	0.0125077509102897	finalMC
93.9606299212598	no motif	0.0139616993794654	finalMC
94.1751968503937	no motif	0.0146320012342473	finalMC
94.3897637795276	no motif	0.0141782136193635	finalMC
94.6043307086614	no motif	0.0129051540893705	finalMC
94.8188976377953	no motif	0.0114554166910879	finalMC
95.0334645669291	no motif	0.0108901136004122	finalMC
95.248031496063	no motif	0.0115477962382555	finalMC
95.4625984251968	no motif	0.0120437846832522	finalMC
95.6771653543307	no motif	0.0112646511178057	finalMC
95.8917322834646	no motif	0.0099656706068012	finalMC
96.1062992125984	no motif	0.0093845594740644	finalMC
96.3208661417323	no motif	0.0097359906482666	finalMC
96.5354330708662	no motif	0.0102610256188961	finalMC
96.75	no motif	0.0102610256188961	finalMC
69.5	5 motif	0.178812850121061	finalMC
69.7145669291338	5 motif	0.178812850121061	finalMC
69.9291338582677	5 motif	0.201517485501025	finalMC
70.1437007874016	5 motif	0.235270202006016	finalMC
70.3582677165354	5 motif	0.275553053541097	finalMC
70.5728346456693	5 motif	0.315811755118336	finalMC
70.7874015748032	5 motif	0.350008933653044	finalMC
71.001968503937	5 motif	0.374325742822996	finalMC
71.2165354330709	5 motif	0.387677502228117	finalMC
71.4311023622047	5 motif	0.390978184683097	finalMC
71.6456692913386	5 motif	0.386291932632424	finalMC
71.8602362204724	5 motif	0.375740785878328	finalMC
72.0748031496063	5 motif	0.361011115576367	finalMC
72.2893700787402	5 motif	0.34410798673193	finalMC
72.503937007874	5 motif	0.327220283522979	finalMC
72.7185039370079	5 motif	0.311350637094628	finalMC
72.9330708661417	5 motif	0.295612079616063	finalMC
73.1476377952756	5 motif	0.278479299897909	finalMC
73.3622047244094	5 motif	0.260454902231042	finalMC
73.5767716535433	5 motif	0.243779613458946	finalMC
73.7913385826772	5 motif	0.229657366016122	finalMC
74.005905511811	5 motif	0.217846661094397	finalMC
74.2204724409449	5 motif	0.207668176796963	finalMC
74.4350393700787	5 motif	0.198680908119238	finalMC
74.6496062992126	5 motif	0.190035394713198	finalMC
74.8641732283465	5 motif	0.181095529064029	finalMC
75.0787401574803	5 motif	0.171862968831064	finalMC
75.2933070866142	5 motif	0.16256303526969	finalMC
75.507874015748	5 motif	0.154374591519779	finalMC
75.7224409448819	5 motif	0.148838249982294	finalMC
75.9370078740157	5 motif	0.145334699287276	finalMC
76.1515748031496	5 motif	0.141985005747554	finalMC
76.3661417322835	5 motif	0.137851222615207	finalMC
76.5807086614173	5 motif	0.13236773926161	finalMC
76.7952755905512	5 motif	0.125567181149019	finalMC
77.009842519685	5 motif	0.11827549855191	finalMC
77.2244094488189	5 motif	0.111611420882382	finalMC
77.4389763779528	5 motif	0.105656212485362	finalMC
77.6535433070866	5 motif	0.0996938977419418	finalMC
77.8681102362205	5 motif	0.0935550016104974	finalMC
78.0826771653543	5 motif	0.0879504121154029	finalMC
78.2972440944882	5 motif	0.083634082917108	finalMC
78.511811023622	5 motif	0.0804740242150829	finalMC
78.7263779527559	5 motif	0.0782207695855571	finalMC
78.9409448818898	5 motif	0.0764758416760902	finalMC
79.1555118110236	5 motif	0.0743878212617756	finalMC
79.3700787401575	5 motif	0.0715764314740794	finalMC
79.5846456692913	5 motif	0.0682123225973035	finalMC
79.7992125984252	5 motif	0.0645248391819635	finalMC
80.0137795275591	5 motif	0.0608207746588087	finalMC
80.2283464566929	5 motif	0.0574631709882906	finalMC
80.4429133858268	5 motif	0.0547467004743386	finalMC
80.6574803149606	5 motif	0.0530551555728405	finalMC
80.8720472440945	5 motif	0.0522467481217058	finalMC
81.0866141732283	5 motif	0.0513053226678068	finalMC
81.3011811023622	5 motif	0.0497715731484021	finalMC
81.5157480314961	5 motif	0.0477117493577261	finalMC
81.7303149606299	5 motif	0.0455079919389247	finalMC
81.9448818897638	5 motif	0.0437685411486849	finalMC
82.1594488188976	5 motif	0.0425350491161117	finalMC
82.3740157480315	5 motif	0.041647776590956	finalMC
82.5885826771654	5 motif	0.0407941276520607	finalMC
82.8031496062992	5 motif	0.039632039709466	finalMC
83.0177165354331	5 motif	0.0384607525806342	finalMC
83.2322834645669	5 motif	0.0379202653159075	finalMC
83.4468503937008	5 motif	0.0377905841372719	finalMC
83.6614173228346	5 motif	0.0375169287415426	finalMC
83.8759842519685	5 motif	0.0368964525327553	finalMC
84.0905511811024	5 motif	0.0359849761059691	finalMC
84.3051181102362	5 motif	0.0353122149305478	finalMC
84.5196850393701	5 motif	0.0353629811671519	finalMC
84.7342519685039	5 motif	0.0362589902287757	finalMC
84.9488188976378	5 motif	0.0378649330838264	finalMC
85.1633858267717	5 motif	0.0395139250543389	finalMC
85.3779527559055	5 motif	0.0404871691015053	finalMC
85.5925196850394	5 motif	0.0415022021410494	finalMC
85.8070866141732	5 motif	0.0435546368285902	finalMC
86.0216535433071	5 motif	0.0460810428151581	finalMC
86.2362204724409	5 motif	0.0483080224950543	finalMC
86.4507874015748	5 motif	0.0501773096668654	finalMC
86.6653543307087	5 motif	0.0515530938100226	finalMC
86.8799212598425	5 motif	0.0522637622369414	finalMC
87.0944881889764	5 motif	0.0525160398011793	finalMC
87.3090551181102	5 motif	0.0524781782781756	finalMC
87.5236220472441	5 motif	0.0515584594038762	finalMC
87.738188976378	5 motif	0.0489643898893926	finalMC
87.9527559055118	5 motif	0.0444487978575213	finalMC
88.1673228346457	5 motif	0.0391297478628676	finalMC
88.3818897637795	5 motif	0.0347281320313147	finalMC
88.5964566929134	5 motif	0.0312394902531151	finalMC
88.8110236220472	5 motif	0.0277313494846169	finalMC
89.0255905511811	5 motif	0.0236148382256611	finalMC
89.240157480315	5 motif	0.019043107135785	finalMC
89.4547244094488	5 motif	0.0147490734120077	finalMC
89.6692913385827	5 motif	0.0109571828740683	finalMC
89.8838582677165	5 motif	0.0075590241930496	finalMC
90.0984251968504	5 motif	0.0046935705544584	finalMC
90.3129921259843	5 motif	0.0027993267280979	finalMC
90.5275590551181	5 motif	0.0021772147905208	finalMC
90.742125984252	5 motif	0.0027168862889589	finalMC
90.9566929133858	5 motif	0.0042385097107751	finalMC
91.1712598425197	5 motif	0.006590108142377	finalMC
91.3858267716535	5 motif	0.009067259674765	finalMC
91.6003937007874	5 motif	0.0106934647966603	finalMC
91.8149606299213	5 motif	0.0114655559917328	finalMC
92.0295275590551	5 motif	0.0119031191192765	finalMC
92.244094488189	5 motif	0.0124837767328265	finalMC
92.4586614173228	5 motif	0.0136676197849795	finalMC
92.6732283464567	5 motif	0.0147463746645526	finalMC
92.8877952755906	5 motif	0.0147556394540605	finalMC
93.1023622047244	5 motif	0.0140309351877808	finalMC
93.3169291338583	5 motif	0.0137473449336627	finalMC
93.5314960629921	5 motif	0.0146590795616264	finalMC
93.746062992126	5 motif	0.0160057934953473	finalMC
93.9606299212598	5 motif	0.0165394042265792	finalMC
94.1751968503937	5 motif	0.0160295299321253	finalMC
94.3897637795276	5 motif	0.0149549351455784	finalMC
94.6043307086614	5 motif	0.0138539526335841	finalMC
94.8188976377953	5 motif	0.0132109845840558	finalMC
95.0334645669291	5 motif	0.0134423577644398	finalMC
95.248031496063	5 motif	0.0142094275626663	finalMC
95.4625984251968	5 motif	0.0148910620395684	finalMC
95.6771653543307	5 motif	0.0152198270091658	finalMC
95.8917322834646	5 motif	0.0147254382789941	finalMC
96.1062992125984	5 motif	0.0134595014887183	finalMC
96.3208661417323	5 motif	0.011896435729499	finalMC
96.5354330708662	5 motif	0.0108270286669246	finalMC
96.75	5 motif	0.0108270286669246	finalMC
69.5	3 motif	0.530222405156056	finalMC
69.7145669291338	3 motif	0.530222405156056	finalMC
69.9291338582677	3 motif	0.662011079772777	finalMC
70.1437007874016	3 motif	0.865940659696916	finalMC
70.3582677165354	3 motif	1.12335902516312	finalMC
70.5728346456693	3 motif	1.39666630433141	finalMC
70.7874015748032	3 motif	1.65155105154125	finalMC
71.001968503937	3 motif	1.86196027894916	finalMC
71.2165354330709	3 motif	2.01585998433034	finalMC
71.4311023622047	3 motif	2.11466442436861	finalMC
71.6456692913386	3 motif	2.16720206841843	finalMC
71.8602362204724	3 motif	2.18643753547382	finalMC
72.0748031496063	3 motif	2.18504040761239	finalMC
72.2893700787402	3 motif	2.17296659090105	finalMC
72.503937007874	3 motif	2.15940047088502	finalMC
72.7185039370079	3 motif	2.14795683399781	finalMC
72.9330708661417	3 motif	2.13378833770087	finalMC
73.1476377952756	3 motif	2.11324249700956	finalMC
73.3622047244094	3 motif	2.09137872651811	finalMC
73.5767716535433	3 motif	2.07475892482048	finalMC
73.7913385826772	3 motif	2.06606919308884	finalMC
74.005905511811	3 motif	2.06397211780628	finalMC
74.2204724409449	3 motif	2.06479107808232	finalMC
74.4350393700787	3 motif	2.06601314464363	finalMC
74.6496062992126	3 motif	2.06693165852445	finalMC
74.8641732283465	3 motif	2.07014403489855	finalMC
75.0787401574803	3 motif	2.07852376453363	finalMC
75.2933070866142	3 motif	2.09199094441868	finalMC
75.507874015748	3 motif	2.10895486088742	finalMC
75.7224409448819	3 motif	2.13020170439901	finalMC
75.9370078740157	3 motif	2.15801120761295	finalMC
76.1515748031496	3 motif	2.19076179456218	finalMC
76.3661417322835	3 motif	2.22217429894499	finalMC
76.5807086614173	3 motif	2.24267086746187	finalMC
76.7952755905512	3 motif	2.24935187348232	finalMC
77.009842519685	3 motif	2.24937557967081	finalMC
77.2244094488189	3 motif	2.24716277097694	finalMC
77.4389763779528	3 motif	2.24271590081018	finalMC
77.6535433070866	3 motif	2.23636176776898	finalMC
77.8681102362205	3 motif	2.22844639133089	finalMC
78.0826771653543	3 motif	2.2197612264228	finalMC
78.2972440944882	3 motif	2.21085370135268	finalMC
78.511811023622	3 motif	2.20157388740363	finalMC
78.7263779527559	3 motif	2.19447657741847	finalMC
78.9409448818898	3 motif	2.19287227068705	finalMC
79.1555118110236	3 motif	2.19691793555181	finalMC
79.3700787401575	3 motif	2.20546315259808	finalMC
79.5846456692913	3 motif	2.21580351402233	finalMC
79.7992125984252	3 motif	2.22363608360172	finalMC
80.0137795275591	3 motif	2.22901008337525	finalMC
80.2283464566929	3 motif	2.2384494239477	finalMC
80.4429133858268	3 motif	2.25531545888213	finalMC
80.6574803149606	3 motif	2.27781871997557	finalMC
80.8720472440945	3 motif	2.30029516729753	finalMC
81.0866141732283	3 motif	2.31845935706927	finalMC
81.3011811023622	3 motif	2.33486033166664	finalMC
81.5157480314961	3 motif	2.35589016631246	finalMC
81.7303149606299	3 motif	2.39695881584976	finalMC
81.9448818897638	3 motif	2.47807841589529	finalMC
82.1594488188976	3 motif	2.60533447389702	finalMC
82.3740157480315	3 motif	2.7703245446425	finalMC
82.5885826771654	3 motif	2.96517818951148	finalMC
82.8031496062992	3 motif	3.18153957352373	finalMC
83.0177165354331	3 motif	3.41696796650917	finalMC
83.2322834645669	3 motif	3.68017150908882	finalMC
83.4468503937008	3 motif	3.97262750962887	finalMC
83.6614173228346	3 motif	4.2849403657738	finalMC
83.8759842519685	3 motif	4.60756235182929	finalMC
84.0905511811024	3 motif	4.93036298649441	finalMC
84.3051181102362	3 motif	5.23793641547246	finalMC
84.5196850393701	3 motif	5.52107741568784	finalMC
84.7342519685039	3 motif	5.7779954106982	finalMC
84.9488188976378	3 motif	6.01190470346562	finalMC
85.1633858267717	3 motif	6.22561258869345	finalMC
85.3779527559055	3 motif	6.40757591892102	finalMC
85.5925196850394	3 motif	6.54386324915113	finalMC
85.8070866141732	3 motif	6.63463682429857	finalMC
86.0216535433071	3 motif	6.67714917169732	finalMC
86.2362204724409	3 motif	6.65823565548514	finalMC
86.4507874015748	3 motif	6.57515110435303	finalMC
86.6653543307087	3 motif	6.43500715219532	finalMC
86.8799212598425	3 motif	6.24518021826321	finalMC
87.0944881889764	3 motif	6.0091444436176	finalMC
87.3090551181102	3 motif	5.72119642927353	finalMC
87.5236220472441	3 motif	5.37090449078405	finalMC
87.738188976378	3 motif	4.95725451288748	finalMC
87.9527559055118	3 motif	4.48855376682902	finalMC
88.1673228346457	3 motif	3.97680443705241	finalMC
88.3818897637795	3 motif	3.43598950533457	finalMC
88.5964566929134	3 motif	2.88698424410153	finalMC
88.8110236220472	3 motif	2.35770034429687	finalMC
89.0255905511811	3 motif	1.87107759512585	finalMC
89.240157480315	3 motif	1.44138279581165	finalMC
89.4547244094488	3 motif	1.07649818632662	finalMC
89.6692913385827	3 motif	0.779527590647899	finalMC
89.8838582677165	3 motif	0.548075273565683	finalMC
90.0984251968504	3 motif	0.375208247328916	finalMC
90.3129921259843	3 motif	0.25140635535846	finalMC
90.5275590551181	3 motif	0.166176765377366	finalMC
90.742125984252	3 motif	0.109848178409646	finalMC
90.9566929133858	3 motif	0.0742266539876253	finalMC
91.1712598425197	3 motif	0.0527489753266549	finalMC
91.3858267716535	3 motif	0.0402867017651767	finalMC
91.6003937007874	3 motif	0.033092924562057	finalMC
91.8149606299213	3 motif	0.0286619740318595	finalMC
92.0295275590551	3 motif	0.0256737406256814	finalMC
92.244094488189	3 motif	0.0236893285880449	finalMC
92.4586614173228	3 motif	0.0222709870372926	finalMC
92.6732283464567	3 motif	0.0209988328827203	finalMC
92.8877952755906	3 motif	0.0198065716943757	finalMC
93.1023622047244	3 motif	0.0190025838323315	finalMC
93.3169291338583	3 motif	0.0186612511397046	finalMC
93.5314960629921	3 motif	0.0185287297356843	finalMC
93.746062992126	3 motif	0.0185866581019283	finalMC
93.9606299212598	3 motif	0.018639294226194	finalMC
94.1751968503937	3 motif	0.0182305690322445	finalMC
94.3897637795276	3 motif	0.0173967232410424	finalMC
94.6043307086614	3 motif	0.0166564113004336	finalMC
94.8188976377953	3 motif	0.0162929778264077	finalMC
95.0334645669291	3 motif	0.0161799649608027	finalMC
95.248031496063	3 motif	0.0162145779760306	finalMC
95.4625984251968	3 motif	0.0163251356295972	finalMC
95.6771653543307	3 motif	0.016333391825353	finalMC
95.8917322834646	3 motif	0.0159731482807562	finalMC
96.1062992125984	3 motif	0.015341956139124	finalMC
96.3208661417323	3 motif	0.0148191609607222	finalMC
96.5354330708662	3 motif	0.0147532057963728	finalMC
96.75	3 motif	0.0147532057963728	finalMC
