# Supplementary material for: Predicting sequence-specific amplification efficiency in multi-template PCR with deep learning
Source: Nat Commun. 2025 Oct 16;16:9187. doi: 10.1038/s41467-025-64221-4 (PMC12533003; doi:10.1038/s41467-025-64221-4)
Supplement: Supplementary file 4 — Source data [file 41467_2025_64221_MOESM4_ESM.zip › Supp.Fig. 36/qpcr_deltact.csv]

exp	sample	dilution	Ct	delta_Ct	mean_delta_Ct	std_delta_Ct
Exp1	3m	1.0	9.39
Exp1	3m	2.0	13.275	3.885	3.8866666666666667	0.027537852736429495
Exp1	3m	3.0	17.21	3.9350000000000005	3.83	0.09124143795447369
Exp1	3m	4.0	21.215	4.004999999999999	3.8466666666666662	0.14355602855099137
Exp1	3m	5.0	24.990000000000002	3.775000000000002	4.1016666666666675	0.6814934580268062
Exp1	3m	6.0	28.689999999999998	3.6999999999999957	3.6349999999999993	0.07365459931327972
Exp1	5m	1.0	5.48
Exp1	5m	2.0	9.469999999999999	3.9899999999999984	3.9549999999999996	0.060621778264909186
Exp1	5m	3.0	13.59	4.120000000000001	3.938333333333334	0.16064972248134582
Exp1	5m	4.0	17.68	4.09	3.996666666666666	0.10066445913694283
Exp1	5m	5.0	22.05	4.370000000000001	4.046666666666668	0.31533051443419335
Exp1	5m	6.0	25.725	3.6750000000000007	4.015	0.5759557274652284
Exp1	5m	7.0	29.445	3.719999999999999	3.694999999999999	0.1788155474224769
Exp1	no	1.0	5.115
Exp1	no	2.0	8.77	3.6549999999999994	3.6199999999999997	0.06946221994724915
Exp1	no	3.0	12.149999999999999	3.379999999999999	3.353333333333333	0.07371114795832011
Exp1	no	4.0	15.620000000000001	3.4700000000000024	3.480000000000001	0.10037429949942414
Exp1	no	5.0	19.005000000000003	3.3850000000000016	3.4550000000000005	0.06144102863722177
Exp1	no	6.0	22.52	3.514999999999997	3.5966666666666662	0.19107153983085437
Exp1	no	7.0	25.895000000000003	3.3750000000000036	3.3550000000000004	0.01802775637732326
Exp2	3m	1.0	9.23
Exp2	3m	2.0	13.145	3.914999999999999	3.8866666666666667	0.027537852736429495
Exp2	3m	3.0	16.93	3.785	3.83	0.09124143795447369
Exp2	3m	4.0	20.655	3.7250000000000014	3.8466666666666662	0.14355602855099137
Exp2	3m	5.0	24.3	3.6449999999999996	4.1016666666666675	0.6814934580268062
Exp2	3m	6.0	27.950000000000003	3.650000000000002	3.6349999999999993	0.07365459931327972
Exp2	5m	1.0	5.109999999999999
Exp2	5m	2.0	8.995000000000001	3.8850000000000016	3.9549999999999996	0.060621778264909186
Exp2	5m	3.0	12.875	3.879999999999999	3.938333333333334	0.16064972248134582
Exp2	5m	4.0	16.884999999999998	4.009999999999998	3.996666666666666	0.10066445913694283
Exp2	5m	5.0	20.625	3.740000000000002	4.046666666666668	0.31533051443419335
Exp2	5m	6.0	25.305	4.68	4.015	0.5759557274652284
Exp2	5m	7.0	28.81	3.504999999999999	3.694999999999999	0.1788155474224769
Exp2	no	1.0	4.755
Exp2	no	2.0	8.295	3.54	3.6199999999999997	0.06946221994724915
Exp2	no	3.0	11.705	3.41	3.353333333333333	0.07371114795832011
Exp2	no	4.0	15.09	3.385	3.480000000000001	0.10037429949942414
Exp2	no	5.0	18.57	3.4800000000000004	3.4550000000000005	0.06144102863722177
Exp2	no	6.0	22.03	3.460000000000001	3.5966666666666662	0.19107153983085437
Exp2	no	7.0	25.380000000000003	3.3500000000000014	3.3550000000000004	0.01802775637732326
Exp3	3m	1.0	9.12
Exp3	3m	2.0	12.98	3.860000000000001	3.8866666666666667	0.027537852736429495
Exp3	3m	3.0	16.75	3.7699999999999996	3.83	0.09124143795447369
Exp3	3m	4.0	20.56	3.8099999999999987	3.8466666666666662	0.14355602855099137
Exp3	3m	5.0	25.445	4.885000000000002	4.1016666666666675	0.6814934580268062
Exp3	3m	6.0	29.0	3.5549999999999997	3.6349999999999993	0.07365459931327972
Exp3	5m	1.0	5.265
Exp3	5m	2.0	9.254999999999999	3.9899999999999993	3.9549999999999996	0.060621778264909186
Exp3	5m	3.0	13.07	3.8150000000000013	3.938333333333334	0.16064972248134582
Exp3	5m	4.0	16.96	3.8900000000000006	3.996666666666666	0.10066445913694283
Exp3	5m	5.0	20.990000000000002	4.030000000000001	4.046666666666668	0.31533051443419335
Exp3	5m	6.0	24.68	3.6899999999999977	4.015	0.5759557274652284
Exp3	5m	7.0	28.54	3.8599999999999994	3.694999999999999	0.1788155474224769
Exp3	no	1.0	4.92
Exp3	no	2.0	8.585	3.665000000000001	3.6199999999999997	0.06946221994724915
Exp3	no	3.0	11.855	3.2699999999999996	3.353333333333333	0.07371114795832011
Exp3	no	4.0	15.440000000000001	3.585000000000001	3.480000000000001	0.10037429949942414
Exp3	no	5.0	18.94	3.5	3.4550000000000005	0.06144102863722177
Exp3	no	6.0	22.755000000000003	3.8150000000000013	3.5966666666666662	0.19107153983085437
Exp3	no	7.0	26.095	3.3399999999999963	3.3550000000000004	0.01802775637732326
