# Supplementary material for: Predicting sequence-specific amplification efficiency in multi-template PCR with deep learning
Source: Nat Commun. 2025 Oct 16;16:9187. doi: 10.1038/s41467-025-64221-4 (PMC12533003; doi:10.1038/s41467-025-64221-4)
Supplement: Supplementary file 4 — Source data [file 41467_2025_64221_MOESM4_ESM.zip › Supp.Fig. 37/curves_high.csv]

seq_id	variable	value	n_cycles	group	near_x0
#01431	PCR1	0.7791749268001681	15.0	high	1
#07781	PCR1	1.1322385655064942	15.0	high	2
#08900	PCR1	1.107889349043989	15.0	high	3
#09556	PCR1	0.8156987514939259	15.0	high	0
#10349	PCR1	1.5705244618315888	15.0	high	4
#01431	PCR2	1.2231726846226272	30.0	high	1
#07781	PCR2	1.1587951749056467	30.0	high	2
#08900	PCR2	1.4163052137735683	30.0	high	3
#09556	PCR2	0.7725301166037645	30.0	high	0
#10349	PCR2	1.6416264977829995	30.0	high	4
#01431	PCR3	1.1323417116941865	45.0	high	1
#07781	PCR3	1.1149210699758143	45.0	high	2
#08900	PCR3	1.4633339043432565	45.0	high	3
#09556	PCR3	0.7490875938900003	45.0	high	0
#10349	PCR3	2.0382150810495356	45.0	high	4
#01431	PCR4	1.2404667830561427	60.0	high	1
#07781	PCR4	1.325285024632631	60.0	high	2
#08900	PCR4	1.5797397493620962	60.0	high	3
#09556	PCR4	1.0602280197061047	60.0	high	0
#10349	PCR4	1.972024116653355	60.0	high	4
#01431	PCR5	1.3729528292635087	75.0	high	1
#07781	PCR5	1.6251278387200716	75.0	high	2
#08900	PCR5	1.4990403339917902	75.0	high	3
#09556	PCR5	1.0787486515641855	75.0	high	0
#10349	PCR5	1.9753709074097423	75.0	high	4
#01431	PCR6	1.3734044272095653	90.0	high	1
#07781	PCR6	1.5672968169332686	90.0	high	2
#08900	PCR6	1.6642430117951204	90.0	high	3
#09556	PCR6	1.3572467280659235	90.0	high	0
#10349	PCR6	2.423654871546292	90.0	high	4
