# Supplementary material for: Predicting sequence-specific amplification efficiency in multi-template PCR with deep learning
Source: Nat Commun. 2025 Oct 16;16:9187. doi: 10.1038/s41467-025-64221-4 (PMC12533003; doi:10.1038/s41467-025-64221-4)
Supplement: Supplementary file 4 — Source data [file 41467_2025_64221_MOESM4_ESM.zip › Supp.Fig. 37/curves_high_model.csv]

n_cycles	variable	value
0	0	0.6281399229891301
1	0	0.6334207749921412
2	0	0.638746023787741
3	0	0.6441160426253961
4	0	0.6495312078925284
5	0	0.6549918991408966
6	0	0.6604984991131995
7	0	0.6660513937699017
8	0	0.6716509723162871
9	0	0.6772976272297373
10	0	0.6829917542872412
11	0	0.688733752593135
12	0	0.6945240246070755
13	0	0.7003629761722493
14	0	0.7062510165438179
15	0	0.712188558417603
16	0	0.718176017959012
17	0	0.724213814832208
18	0	0.7303023722295239
19	0	0.7364421169011243
20	0	0.7426334791849164
21	0	0.748876893036713
22	0	0.7551727960606481
23	0	0.7615216295398494
24	0	0.7679238384673679
25	0	0.7743798715773673
26	0	0.7808901813765768
27	0	0.7874552241760066
28	0	0.7940754601229315
29	0	0.8007513532331435
30	0	0.807483371423473
31	0	0.8142719865445875
32	0	0.8211176744140628
33	0	0.8280209148497331
34	0	0.8349821917033217
35	0	0.8420019928943556
36	0	0.8490808104443626
37	0	0.8562191405113577
38	0	0.8634174834246199
39	0	0.8706763437197592
40	0	0.877996230174081
41	0	0.8853776558422457
42	0	0.8928211380922294
43	0	0.9003271986415865
44	0	0.907896363594017
45	0	0.9155291634762416
46	0	0.9232261332751859
47	0	0.930987812475479
48	0	0.9388147450972655
49	0	0.9467074797343361
50	0	0.9546665695925796
51	0	0.9626925725287564
52	0	0.9707860510895997
53	0	0.9789475725512445
54	0	0.9871777089589882
55	0	0.995477037167385
56	0	1.0038461388806792
57	0	1.0122856006935765
58	0	1.0207960141323582
59	0	1.029377975696342
60	0	1.0380320868996917
61	0	1.0467589543135767
62	0	1.0555591896086867
63	0	1.064433409598105
64	0	1.0733822362805403
65	0	1.0824062968839239
66	0	1.0915062239093714
67	0	1.1006826551755156
68	0	1.1099362338632113
69	0	1.119267608560617
70	0	1.128677433308653
71	0	1.138166367646846
72	0	1.147735076659554
73	0	1.1573842310225835
74	0	1.1671145070501985
75	0	1.176926586742522
76	0	1.186821157833339
77	0	1.1967989138382993
78	0	1.2068605541035269
79	0	1.2170067838546375
80	0	1.2272383142461678
81	0	1.237555862411421
82	0	1.247960151512731
83	0	1.2584519107921488
84	0	1.2690318756225563
85	0	1.2797007875592077
86	0	1.2904593943917078
87	0	1.301308450196422
88	0	1.3122487153893316
89	0	1.323280956779332
90	0	1.3344059476219785
0	1	0.8215740523228764
1	1	0.8274984646994407
2	1	0.8334655983156891
3	1	0.839475761236659
4	1	0.8455292637488606
5	1	0.8516264183762957
6	1	0.8577675398965927
7	1	0.8639529453572575
8	1	0.8701829540920417
9	1	0.8764578877374292
10	1	0.8827780702492404
11	1	0.8891438279193583
12	1	0.8955554893925727
13	1	0.9020133856835478
14	1	0.908517850193912
15	1	0.9150692187294691
16	1	0.9216678295175365
17	1	0.9283140232244049
18	1	0.9350081429729281
19	1	0.9417505343602357
20	1	0.948541545475576
21	1	0.9553815269182864
22	1	0.9622708318158943
23	1	0.9692098158423474
24	1	0.9761988372363768
25	1	0.9832382568199909
26	1	0.9903284380171041
27	1	0.9974697468722995
28	1	1.0046625520697259
29	1	1.0119072249521326
30	1	1.0192041395400402
31	1	1.0265536725510507
32	1	1.033956203419295
33	1	1.0414121143150246
34	1	1.0489217901643382
35	1	1.0564856186690574
36	1	1.0641039903267413
37	1	1.0717772984508465
38	1	1.079505939191033
39	1	1.0872903115536166
40	1	1.0951308174221674
41	1	1.103027861578259
42	1	1.110981851722365
43	1	1.1189931984949084
44	1	1.1270623154974608
45	1	1.1351896193140962
46	1	1.1433755295328976
47	1	1.1516204687676181
48	1	1.1599248626795018
49	1	1.168289139999256
50	1	1.1767137325491888
51	1	1.185199075265499
52	1	1.1937456062207341
53	1	1.2023537666464044
54	1	1.2110240009557631
55	1	1.21975675676675
56	1	1.2285524849251008
57	1	1.2374116395276231
58	1	1.246334677945639
59	1	1.255322060848599
60	1	1.264374252227865
61	1	1.273491719420663
62	1	1.2826749331342124
63	1	1.2919243674700265
64	1	1.301240499948388
65	1	1.3106238115330038
66	1	1.3200747866558336
67	1	1.329593913242101
68	1	1.3391816827354837
69	1	1.3488385901234838
70	1	1.3585651339629852
71	1	1.3683618164059888
72	1	1.378229143225541
73	1	1.3881676238418421
74	1	1.3981777713485484
75	1	1.40826010253926
76	1	1.4184151379342025
77	1	1.4286434018070993
78	1	1.4389454222122382
79	1	1.449321731011733
80	1	1.4597728639029834
81	1	1.4702993604463293
82	1	1.4809017640929083
83	1	1.4915806222127115
84	1	1.5023364861228434
85	1	1.5131699111159838
86	1	1.5240814564890564
87	1	1.5350716855721034
88	1	1.5461411657573694
89	1	1.5572904685285924
90	1	1.5685201694905095
0	2	0.9618965555410448
1	2	0.9679869675729947
2	2	0.9741159420870589
3	2	0.9802837232481674
4	2	0.9864905567672221
5	2	0.9927366899108848
6	2	0.9990223715114291
7	2	1.0053478519766523
8	2	1.0117133832998513
9	2	1.0181192190698611
10	2	1.0245656144811583
11	2	1.0310528263440268
12	2	1.0375811130947883
13	2	1.0441507348060979
14	2	1.0507619531973056
15	2	1.057415031644882
16	2	1.0641102351929101
17	2	1.070847830563646
18	2	1.0776280861681415
19	2	1.0844512721169404
20	2	1.091317660230836
21	2	1.0982275240517028
22	2	1.1051811388533908
23	2	1.1121787816526945
24	2	1.1192207312203868
25	2	1.1263072680923254
26	2	1.1334386745806289
27	2	1.1406152347849228
28	2	1.1478372346036578
29	2	1.1551049617455
30	2	1.1624187057407913
31	2	1.169778757953085
32	2	1.1771854115907514
33	2	1.1846389617186603
34	2	1.192139705269935
35	2	1.1996879410577816
36	2	1.2072839697873925
37	2	1.2149280940679266
38	2	1.222620618424564
39	2	1.2303618493106383
40	2	1.2381520951198448
41	2	1.2459916661985253
42	2	1.2538808748580326
43	2	1.2618200353871727
44	2	1.269809464064724
45	2	1.2778494791720383
46	2	1.28594040100572
47	2	1.294082551890386
48	2	1.3022762561915064
49	2	1.310521840328327
50	2	1.3188196327868718
51	2	1.3271699641330308
52	2	1.3355731670257283
53	2	1.344029576230175
54	2	1.352539528631205
55	2	1.3611033632466951
56	2	1.369721421241073
57	2	1.3783940459389064
58	2	1.3871215828385812
59	2	1.3959043796260646
60	2	1.404742786188758
61	2	1.4136371546294337
62	2	1.4225878392802624
63	2	1.4315951967169307
64	2	1.4406595857728437
65	2	1.4497813675534212
66	2	1.458960905450485
67	2	1.468198565156733
68	2	1.4774947146803088
69	2	1.4868497243594627
70	2	1.4962639668773048
71	2	1.5057378172766511
72	2	1.5152716529749664
73	2	1.5248658537793973
74	2	1.5345208019019052
75	2	1.5442368819744903
76	2	1.5540144810645173
77	2	1.563853988690133
78	2	1.5737557968357854
79	2	1.5837202999678381
80	2	1.5937478950502866
81	2	1.603838981560571
82	2	1.6139939615054906
83	2	1.6242132394372204
84	2	1.6344972224694254
85	2	1.644846320293481
86	2	1.655260945194793
87	2	1.6657415120692225
88	2	1.676288438439614
89	2	1.6869021444724304
90	2	1.6975830529944884
0	3	1.1222002963559594
1	3	1.128162329402553
2	3	1.1341560375771642
3	3	1.1401815891636198
4	3	1.1462391533398055
5	3	1.152328900182417
6	3	1.158451000671734
7	3	1.164605626696421
8	3	1.1707929510583552
9	3	1.1770131474774752
10	3	1.1832663905966605
11	3	1.1895528559866348
12	3	1.195872720150895
13	3	1.2022261605306663
14	3	1.2086133555098855
15	3	1.2150344844202086
16	3	1.2214897275460455
17	3	1.2279792661296227
18	3	1.234503282376072
19	3	1.2410619594585452
20	3	1.2476554815233576
21	3	1.2542840336951582
22	3	1.260947802082128
23	3	1.2676469737812048
24	3	1.274381736883335
25	3	1.2811522804787572
26	3	1.287958794662309
27	3	1.2948014705387658
28	3	1.3016805002282048
29	3	1.3085960768714007
30	3	1.3155483946352478
31	3	1.322537648718211
32	3	1.3295640353558074
33	3	1.3366277518261147
34	3	1.343728996455312
35	3	1.350867968623246
36	3	1.3580448687690305
37	3	1.365259898396673
38	3	1.3725132600807337
39	3	1.3798051574720114
40	3	1.3871357953032628
41	3	1.3945053793949493
42	3	1.4019141166610174
43	3	1.4093622151147072
44	3	1.4168498838743924
45	3	1.424377333169453
46	3	1.4319447743461762
47	3	1.4395524198736915
48	3	1.4472004833499357
49	3	1.4548891795076504
50	3	1.4626187242204105
51	3	1.4703893345086851
52	3	1.4782012285459318
53	3	1.4860546256647207
54	3	1.4939497463628941
55	3	1.5018868123097562
56	3	1.5098660463522977
57	3	1.5178876725214523
58	3	1.525951916038386
59	3	1.5340590033208223
60	3	1.5422091619893976
61	3	1.5504026208740522
62	3	1.5586396100204571
63	3	1.5669203606964703
64	3	1.575245105398631
65	3	1.5836140778586882
66	3	1.5920275130501629
67	3	1.6004856471949434
68	3	1.6089887177699203
69	3	1.6175369635136532
70	3	1.6261306244330722
71	3	1.6347699418102195
72	3	1.6434551582090207
73	3	1.6521865174820969
74	3	1.6609642647776117
75	3	1.669788646546153
76	3	1.6786599105476527
77	3	1.6875783058583433
78	3	1.696544082877752
79	3	1.7055574933357294
80	3	1.7146187902995176
81	3	1.7237282281808577
82	3	1.7328860627431295
83	3	1.7420925511085352
84	3	1.7513479517653165
85	3	1.7606525245750149
86	3	1.7700065307797634
87	3	1.7794102330096262
88	3	1.7888638952899694
89	3	1.798367783048874
90	3	1.8079221631245905
0	4	1.430292627263134
1	4	1.439015120237326
2	4	1.4477908064408156
3	4	1.4566200102670592
4	4	1.4655030580877932
5	4	1.474440278265099
6	4	1.4834320011635398
7	4	1.492478559162374
8	4	1.5015802866678396
9	4	1.5107375201255187
10	4	1.5199505980327703
11	4	1.5292198609512464
12	4	1.5385456515194782
13	4	1.5479283144655434
14	4	1.5573681966198087
15	4	1.56686564692775
16	4	1.5764210164628512
17	4	1.5860346584395821
18	4	1.595706928226455
19	4	1.6054381833591602
20	4	1.6152287835537829
21	4	1.6250790907201
22	4	1.634989468974958
23	4	1.644960284655733
24	4	1.6549919063338714
25	4	1.6650847048285151
26	4	1.6752390532202093
27	4	1.6854553268646915
28	4	1.6957339034067678
29	4	1.7060751627942732
30	4	1.716479487292115
31	4	1.726947261496404
32	4	1.7374788723486716
33	4	1.7480747091501714
34	4	1.7587351635762707
35	4	1.7694606296909308
36	4	1.780251503961269
37	4	1.7911081852722188
38	4	1.8020310749412713
39	4	1.813020576733312
40	4	1.8240770968755446
41	4	1.8352010440725084
42	4	1.8463928295211844
43	4	1.8576528669261971
44	4	1.8689815725151062
45	4	1.8803793650537923
46	4	1.8918466658619366
47	4	1.9033838988285954
48	4	1.9149914904278689
49	4	1.926669869734666
50	4	1.9384194684405653
51	4	1.9502407208697712
52	4	1.9621340639951708
53	4	1.9740999374544852
54	4	1.9861387835665203
55	4	1.9982510473475195
56	4	2.0104371765276103
57	4	2.0226976215673584
58	4	2.0350328356744156
59	4	2.0474432748202744
60	4	2.0599293977571236
61	4	2.0724916660348045
62	4	2.085130544017872
63	4	2.0978464989027623
64	4	2.1106400007350596
65	4	2.1235115224268744
66	4	2.136461539774322
67	4	2.149490531475112
68	4	2.1625989791462437
69	4	2.1757873673418064
70	4	2.1890561835708953
71	4	2.202405918315627
72	4	2.2158370650492754
73	4	2.22935012025451
74	4	2.242945583441748
75	4	2.2566239571676205
76	4	2.270385747053549
77	4	2.284231461804435
78	4	2.298161613227464
79	4	2.312176716251026
80	4	2.326277288943749
81	4	2.3404638525336496
82	4	2.354736931427399
83	4	2.36909705322971
84	4	2.3835447487628376
85	4	2.3980805520862027
86	4	2.4127050005161323
87	4	2.4274186346457225
88	4	2.4422219983648197
89	4	2.457115638880129
90	4	2.4721001067354376
