# Supplementary material for: Predicting sequence-specific amplification efficiency in multi-template PCR with deep learning
Source: Nat Commun. 2025 Oct 16;16:9187. doi: 10.1038/s41467-025-64221-4 (PMC12533003; doi:10.1038/s41467-025-64221-4)
Supplement: Supplementary file 4 — Source data [file 41467_2025_64221_MOESM4_ESM.zip › Supp.Fig. 37/curves_low.csv]

seq_id	variable	value	n_cycles	group	near_x0
#03168	PCR1	0.8522225761876838	15.0	low	3
#04607	PCR1	0.4748097210188524	15.0	low	0
#07288	PCR1	0.876571792650189	15.0	low	1
#07852	PCR1	0.48698432925010504	15.0	low	2
#11409	PCR1	1.1809369984315048	15.0	low	4
#03168	PCR2	0.4828313228773528	30.0	low	3
#04607	PCR2	0.5954919648820685	30.0	low	0
#07288	PCR2	0.38626505830188224	30.0	low	1
#07852	PCR2	0.4506425680188626	30.0	low	2
#11409	PCR2	0.9495682683254605	30.0	low	4
#03168	PCR3	0.3658334760858141	45.0	low	3
#04607	PCR3	0.348412834367442	45.0	low	0
#07288	PCR3	0.4355160429593025	45.0	low	1
#07852	PCR3	0.2961509092123257	45.0	low	2
#11409	PCR3	0.8884527276369771	45.0	low	4
#03168	PCR4	0.18023876335003783	60.0	low	3
#04607	PCR4	0.29686384551770933	60.0	low	0
#07288	PCR4	0.36047752670007566	60.0	low	1
#07852	PCR4	0.15903420295591572	60.0	low	2
#11409	PCR4	0.6043299712324798	60.0	low	4
#03168	PCR5	0.23816528670897602	75.0	low	3
#04607	PCR5	0.3502430686896706	75.0	low	0
#07288	PCR5	0.2661847322041497	75.0	low	1
#07852	PCR5	0.12608750472828142	75.0	low	2
#11409	PCR5	0.49034029616553887	75.0	low	4
#03168	PCR6	0.09694619486185167	90.0	low	3
#04607	PCR6	0.21005008886734527	90.0	low	0
#07288	PCR6	0.2423654871546292	90.0	low	1
#07852	PCR6	0.048473097430925836	90.0	low	2
#11409	PCR6	0.4685732751656164	90.0	low	4
