# Supplementary material for: Predicting sequence-specific amplification efficiency in multi-template PCR with deep learning
Source: Nat Commun. 2025 Oct 16;16:9187. doi: 10.1038/s41467-025-64221-4 (PMC12533003; doi:10.1038/s41467-025-64221-4)
Supplement: Supplementary file 4 — Source data [file 41467_2025_64221_MOESM4_ESM.zip › Supp.Fig. 37/curves_low_model.csv]

n_cycles	variable	value
0	0	0.6286035748569334
1	0	0.6222542415326708
2	0	0.6159690408911913
3	0	0.609747325147792
4	0	0.603588453060846
5	0	0.5974917898657129
6	0	0.5914567072093169
7	0	0.5854825830853848
8	0	0.57956880177034
9	0	0.5737147537598416
10	0	0.5679198357059673
11	0	0.5621834503550276
12	0	0.5565050064860113
13	0	0.5508839188496504
14	0	0.5453196081081015
15	0	0.5398115007752367
16	0	0.5343590291575362
17	0	0.5289616312955805
18	0	0.5236187509061305
19	0	0.5183298373247947
20	0	0.5130943454492753
21	0	0.5079117356831867
22	0	0.502781473880442
23	0	0.4977030312902014
24	0	0.49267588450237637
25	0	0.4876995153936843
26	0	0.482773411074248
27	0	0.47789706383473496
28	0	0.47306997109403
29	0	0.4682916353474366
30	0	0.463561564115402
31	0	0.45887926989275923
32	0	0.4542442700984828
33	0	0.44965608702595083
34	0	0.44511424779371106
35	0	0.44061828429674266
36	0	0.4361677331582108
37	0	0.4317621356817093
38	0	0.42740103780398475
39	0	0.42308399004813824
40	0	0.4188105474773001
41	0	0.41458026964877287
42	0	0.4103927205686363
43	0	0.40624746864681216
44	0	0.4021440866525822
45	0	0.3980821516705556
46	0	0.394061245057081
47	0	0.39008095239709933
48	0	0.3861408634614316
49	0	0.3822405721644991
50	0	0.3783796765224697
51	0	0.37455777861182765
52	0	0.3707744845283616
53	0	0.3670294043465666
54	0	0.3633221520794565
55	0	0.35965234563878207
56	0	0.35601960679565153
57	0	0.3524235611415476
58	0	0.3488638380497396
59	0	0.34534007063708444
60	0	0.3418518957262143
61	0	0.3383989538081052
62	0	0.33498088900502415
63	0	0.3315973490338511
64	0	0.32824798516977044
65	0	0.3249324522103297
66	0	0.3216504084398612
67	0	0.31840151559426344
68	0	0.31518543882613737
69	0	0.31200184667027575
70	0	0.30885041100950034
71	0	0.30573080704084465
72	0	0.30264271324207825
73	0	0.29958581133856854
74	0	0.2965597862704783
75	0	0.2935643261602938
76	0	0.290599122280681
77	0	0.28766386902266683
78	0	0.28475826386414127
79	0	0.2818820073386781
80	0	0.2790348030046702
81	0	0.27621635741477707
82	0	0.2734263800856802
83	0	0.2706645834681449
84	0	0.26793068291738353
85	0	0.2652243966637189
86	0	0.2625454457835435
87	0	0.2598935541705723
88	0	0.2572684485073857
89	0	0.25466985823726035
90	0	0.2520975155362837
0	1	0.8218631259433031
1	1	0.8106169895048968
2	1	0.799524741932895
3	1	0.7885842774567224
4	1	0.777793519120556
5	1	0.7671504183890342
6	1	0.756652954758358
7	1	0.7462991353727163
8	1	0.7360869946459584
9	1	0.7260145938884434
10	1	0.7160800209389971
11	1	0.7062813898019039
12	1	0.6966168402888655
13	1	0.6870845376658609
14	1	0.6776826723048365
15	1	0.6684094593401636
16	1	0.6592631383297968
17	1	0.6502419729210688
18	1	0.6413442505210576
19	1	0.6325682819714662
20	1	0.623912401227949
21	1	0.6153749650438279
22	1	0.606954352658135
23	1	0.5986489654879252
24	1	0.5904572268247984
25	1	0.5823775815355745
26	1	0.5744084957670641
27	1	0.5665484566548801
28	1	0.5587959720362322
29	1	0.5511495701666526
30	1	0.5436077994405976
31	1	0.5361692281158724
32	1	0.5288324440418269
33	1	0.5215960543912702
34	1	0.5144586853960547
35	1	0.5074189820862771
36	1	0.5004756080330492
37	1	0.49362724509478745
38	1	0.48687259316697523
39	1	0.48021036993534894
40	1	0.4736393106324607
41	1	0.4671581677975735
42	1	0.460765711039841
43	1	0.4544607268047278
44	1	0.44824201814362663
45	1	0.4421084044866275
46	1	0.4360587214183963
47	1	0.43009182045712036
48	1	0.4242065688364788
49	1	0.4184018492905962
50	1	0.412676559841939
51	1	0.4070296135921145
52	1	0.4014599385155318
53	1	0.3959664772558873
54	1	0.3905481869254338
55	1	0.3852040389069976
56	1	0.3799330186587037
57	1	0.37473412552137353
58	1	0.36960637252855827
59	1	0.36454878621917153
60	1	0.35956040645268583
61	1	0.354640286226858
62	1	0.3497874914979485
63	1	0.34500110100340137
64	1	0.34028020608694987
65	1	0.33562391052611595
66	1	0.3310313303620698
67	1	0.3265015937318175
68	1	0.3220338407026854
69	1	0.3176272231090689
70	1	0.3132809043914152
71	1	0.30899405943740976
72	1	0.30476587442533526
73	1	0.30059554666957466
74	1	0.2964822844682278
75	1	0.2924253069528135
76	1	0.2884238439400282
77	1	0.2844771357855332
78	1	0.2805844332397423
79	1	0.27674499730558316
80	1	0.2729580990982049
81	1	0.2692230197066053
82	1	0.2655390500571516
83	1	0.26190549077896885
84	1	0.2583216520711702
85	1	0.25478685357190356
86	1	0.2513004242291914
87	1	0.24786170217353629
88	1	0.244470034592271
89	1	0.2411247776056274
90	1	0.23782529614450107
0	2	0.9632987733017324
1	2	0.935312465458114
2	2	0.9081392318635504
3	2	0.8817554506191413
4	2	0.8561381861029265
5	2	0.8312651690317747
6	2	0.8071147771025265
7	2	0.7836660161955619
8	2	0.7608985021244509
9	2	0.7387924429158268
10	2	0.7173286216040717
11	2	0.6964883795258626
12	2	0.6762536001000528
13	2	0.6566066930787903
14	2	0.6375305792561814
15	2	0.6190086756212069
16	2	0.601024880941984
17	2	0.5835635617688433
18	2	0.5666095388440516
19	2	0.5501480739063678
20	2	0.53416485687896
21	2	0.5186459934295465
22	2	0.5035779928919479
23	2	0.48894775653854705
24	2	0.4747425661934658
25	2	0.4609500731765582
26	2	0.44755828756860866
27	2	0.43455556778840354
28	2	0.4219306104726162
29	2	0.40967244064970726
30	2	0.3977704021992981
31	2	0.38621414858872427
32	2	0.374993633878716
33	2	0.3640991039903865
34	2	0.353521088225937
35	2	0.343250391035707
36	2	0.33327808402441306
37	2	0.3235954981896266
38	2	0.314194216385744
39	2	0.3050660660068983
40	2	0.29620311188244985
41	2	0.287597649378883
42	2	0.27924219770210884
43	2	0.2711294933943541
44	2	0.26325248401998225
45	2	0.2556043220347569
46	2	0.24817835883322026
47	2	0.24096813896900898
48	2	0.23396739454308604
49	2	0.2271700397550081
50	2	0.2205701656124929
51	2	0.21416203479468734
52	2	0.20794007666467063
53	2	0.2018988824268573
54	2	0.19603320042508993
55	2	0.19033793157733453
56	2	0.18480812494300974
57	2	0.1794389734190963
58	2	0.17422580956128586
59	2	0.1691641015265363
60	2	0.16424944913350573
61	2	0.15947758003744159
62	2	0.1548443460161987
63	2	0.15034571936415816
64	2	0.1459777893909123
65	2	0.1417367590216716
66	2	0.13761894149643866
67	2	0.13362075716507976
68	2	0.12973873037550762
69	2	0.12596948645227066
70	2	0.1223097487629219
71	2	0.11875633586961744
72	2	0.11530615876346823
73	2	0.1119562181792412
74	2	0.10870360198807522
75	2	0.1055454826659451
76	2	0.1024791148356736
77	2	0.09950183288035405
78	2	0.09661104862610938
79	2	0.09380424909217269
80	2	0.09107899430633408
81	2	0.08843291518385415
82	2	0.08586371146800063
83	2	0.0833691497304177
84	2	0.08094706142958959
85	2	0.07859534102571111
86	2	0.07631194415032576
87	2	0.07409488582914063
88	2	0.07194223875647321
89	2	0.06985213161982984
90	2	0.06782274747315951
0	3	1.123813644956481
1	3	1.0959182570690764
2	3	1.0687152906243913
3	3	1.0421875582846383
4	3	1.0163182993374371
5	3	0.9910911691060872
6	3	0.9664902286226974
7	3	0.942499934557652
8	3	0.9191051293990465
9	3	0.8962910318758913
10	3	0.8740432276190312
11	3	0.8523476600538802
12	3	0.8311906215192169
13	3	0.8105587446064308
14	3	0.7904389937137464
15	3	0.7708186568100878
16	3	0.7516853374033828
17	3	0.7330269467082299
18	3	0.7148316960079788
19	3	0.6970880892064026
20	3	0.6797849155642502
21	3	0.6629112426160936
22	3	0.6464564092629949
23	3	0.6304100190366256
24	3	0.6147619335305863
25	3	0.5995022659947729
26	3	0.5846213750887455
27	3	0.5701098587901514
28	3	0.5559585484543523
29	3	0.5421585030215055
30	3	0.5287010033674368
31	3	0.5155775467947362
32	3	0.5027798416605965
33	3	0.49029980213799995
34	3	0.47812954310694245
35	3	0.46626137517246946
36	3	0.4546877998063736
37	3	0.44340150460948574
38	3	0.4323953586915658
39	3	0.4216624081658745
40	3	0.41119587175557876
41	3	0.4009891365092154
42	3	0.3910357536225063
43	3	0.38132943436388417
44	3	0.37186404610115575
45	3	0.362633608426791
46	3	0.35363228937939123
47	3	0.34485440175894766
48	3	0.3362943995335633
49	3	0.32794687433536746
50	3	0.3198065520434084
51	3	0.3118682894513664
52	3	0.30412707101798087
53	3	0.29657800569813836
54	3	0.2892163238526195
55	3	0.2820373742345532
56	3	0.27503662105067217
57	3	0.26820964109551537
58	3	0.26155212095676433
59	3	0.25505985428994976
60	3	0.2487287391608052
61	3	0.24255477545358892
62	3	0.2365340623437368
63	3	0.2306627958332491
64	3	0.22493726634725422
65	3	0.21935385639023053
66	3	0.21390903826040572
67	3	0.2085993718208896
68	3	0.20342150232613188
69	3	0.19837215830233174
70	3	0.19344814948046032
71	3	0.18864636478058952
72	3	0.18396377034625416
73	3	0.17939740762760525
74	3	0.1749443915121436
75	3	0.17060190850185217
76	3	0.1663672149355759
77	3	0.16223763525552598
78	3	0.15821056031681277
79	3	0.15428344573893985
80	3	0.15045381029821717
81	3	0.14671923436007817
82	3	0.14307735835030974
83	3	0.13952588126422966
84	3	0.1360625592128691
85	3	0.1326852040052422
86	3	0.12939168176580634
87	3	0.12617991158624015
88	3	0.12304786421068716
89	3	0.11999356075363425
90	3	0.11701507144961525
0	4	1.4128897743973186
1	4	1.3955325254046915
2	4	1.3783885089642784
3	4	1.3614551055295523
4	4	1.3447297277349257
5	4	1.3282098200004113
6	4	1.311892858141137
7	4	1.2957763489816607
8	4	1.27985782997502
9	4	1.2641348688264649
10	4	1.2486050631218109
11	4	1.233266039960358
12	4	1.2181154555923213
13	4	1.2031509950607118
14	4	1.1883703718476206
15	4	1.1737713275248471
16	4	1.1593516314088175
17	4	1.1451090802197446
18	4	1.1310414977449754
19	4	1.1171467345064718
20	4	1.1034226674323788
21	4	1.0898671995326255
22	4	1.0764782595785132
23	4	1.063253801786238
24	4	1.0501918055043036
25	4	1.0372902749047703
26	4	1.0245472386783012
27	4	1.0119607497329526
28	4	0.9995288848966649
29	4	0.9872497446234085
30	4	0.9751214527029397
31	4	0.9631421559741224
32	4	0.9513100240417716
33	4	0.9396232489969747
34	4	0.9280800451408504
35	4	0.9166786487116988
36	4	0.9054173176155057
37	4	0.8942943311597559
38	4	0.8833079897905176
39	4	0.8724566148327572
40	4	0.861738548233842
41	4	0.8511521523101968
42	4	0.8406958094970708
43	4	0.8303679221013798
44	4	0.8201669120575834
45	4	0.8100912206865635
46	4	0.8001393084574614
47	4	0.7903096547524449
48	4	0.7806007576343617
49	4	0.7710111336172493
50	4	0.7615393174396633
51	4	0.7521838618407904
52	4	0.7429433373393123
53	4	0.7338163320149852
54	4	0.7248014512929036
55	4	0.7158973177304149
56	4	0.7071025708066491
57	4	0.6984158667146382
58	4	0.6898358781559847
59	4	0.681361294138057
60	4	0.6729908197736731
61	4	0.6647231760832467
62	4	0.6565570997993637
63	4	0.6484913431737588
64	4	0.6405246737866641
65	4	0.6326558743585001
66	4	0.6248837425638788
67	4	0.617207090847893
68	4	0.609624746244662
69	4	0.602135550198106
70	4	0.5947383583849236
71	4	0.5874320405397422
72	4	0.5802154802824181
73	4	0.573087574947457
74	4	0.5660472354155307
75	4	0.5590933859470634
76	4	0.5522249640178626
77	4	0.5454409201567686
78	4	0.5387402177852995
79	4	0.5321218330592649
80	4	0.5255847547123269
81	4	0.5191279839014814
82	4	0.5127505340544386
83	4	0.5064514307188781
84	4	0.5002297114135562
85	4	0.49408442548124154
86	4	0.48801463394345845
87	4	0.4820194093570143
88	4	0.4760978356722889
89	4	0.4702490080932658
90	4	0.4644720329392822
