# Supplementary material for: Predicting sequence-specific amplification efficiency in multi-template PCR with deep learning
Source: Nat Commun. 2025 Oct 16;16:9187. doi: 10.1038/s41467-025-64221-4 (PMC12533003; doi:10.1038/s41467-025-64221-4)
Supplement: Supplementary file 4 — Source data [file 41467_2025_64221_MOESM4_ESM.zip › Supp.Fig. 37/curves_medium.csv]

seq_id	variable	value	n_cycles	group	near_x0
#00167	PCR1	1.010492483193968	15.0	medium	2
#01160	PCR1	0.7304764938751576	15.0	medium	0
#03309	PCR1	1.0835401325814837	15.0	medium	3
#03467	PCR1	0.8887464008814416	15.0	medium	1
#03853	PCR1	1.5096514206753255	15.0	medium	4
#00167	PCR2	0.9334738908962155	30.0	medium	2
#01160	PCR2	0.5472088325943332	30.0	medium	0
#03309	PCR2	1.174889552334892	30.0	medium	3
#03467	PCR2	0.7242469843160292	30.0	medium	1
#03853	PCR2	1.5611546106367742	30.0	medium	4
#00167	PCR3	0.9929765779472097	45.0	medium	2
#01160	PCR3	0.7142463104532562	45.0	medium	0
#03309	PCR3	1.3239687705962795	45.0	medium	3
#03467	PCR3	1.045238503102326	45.0	medium	1
#03853	PCR3	1.393651337469768	45.0	medium	4
#00167	PCR4	0.9542052177354943	60.0	medium	2
#01160	PCR4	0.7421596137942733	60.0	medium	0
#03309	PCR4	1.5055237879826688	60.0	medium	3
#03467	PCR4	0.7951710147795786	60.0	medium	1
#03853	PCR4	1.6539557107415235	60.0	medium	4
#00167	PCR5	0.8545930876027963	75.0	medium	2
#01160	PCR5	0.5463791871558862	75.0	medium	0
#03309	PCR5	1.036719483321425	75.0	medium	3
#03467	PCR5	0.7845444738648621	75.0	medium	1
#03853	PCR5	1.5550792249821375	75.0	medium	4
#00167	PCR6	1.0179350460494425	90.0	medium	2
#01160	PCR6	0.7917272580384553	90.0	medium	0
#03309	PCR6	1.2926159314913557	90.0	medium	3
#03467	PCR6	0.9209888511875909	90.0	medium	1
#03853	PCR6	1.6804007109387622	90.0	medium	4
