# Supplementary material for: Predicting sequence-specific amplification efficiency in multi-template PCR with deep learning
Source: Nat Commun. 2025 Oct 16;16:9187. doi: 10.1038/s41467-025-64221-4 (PMC12533003; doi:10.1038/s41467-025-64221-4)
Supplement: Supplementary file 4 — Source data [file 41467_2025_64221_MOESM4_ESM.zip › Supp.Fig. 37/curves_medium_model.csv]

n_cycles	variable	value
0	0	0.6277597596334525
1	0	0.628880913201499
2	0	0.6300040691045213
3	0	0.631129230918609
4	0	0.6322564022262378
5	0	0.6333855866162823
6	0	0.6345167876840263
7	0	0.6356500090311746
8	0	0.6367852542658646
9	0	0.6379225270026779
10	0	0.6390618308626511
11	0	0.6402031694732884
12	0	0.6413465464685719
13	0	0.6424919654889746
14	0	0.6436394301814705
15	0	0.6447889441995477
16	0	0.6459405112032185
17	0	0.6470941348590326
18	0	0.6482498188400873
19	0	0.6494075668260404
20	0	0.6505673825031213
21	0	0.6517292695641428
22	0	0.6528932317085128
23	0	0.6540592726422464
24	0	0.6552273960779775
25	0	0.6563976057349704
26	0	0.6575699053391321
27	0	0.6587442986230236
28	0	0.6599207893258726
29	0	0.6610993811935846
30	0	0.662280077978755
31	0	0.6634628834406812
32	0	0.664647801345375
33	0	0.6658348354655736
34	0	0.6670239895807526
35	0	0.6682152674771372
36	0	0.6694086729477149
37	0	0.6706042097922472
38	0	0.6718018818172822
39	0	0.6730016928361655
40	0	0.674203646669054
41	0	0.6754077471429268
42	0	0.6766139980915982
43	0	0.677822403355729
44	0	0.6790329667828399
45	0	0.6802456922273225
46	0	0.6814605835504526
47	0	0.6826776446204019
48	0	0.6838968793122505
49	0	0.6851182915079996
50	0	0.686341885096583
51	0	0.68756766397388
52	0	0.6887956320427283
53	0	0.6900257932129352
54	0	0.6912581514012914
55	0	0.6924927105315823
56	0	0.6937294745346017
57	0	0.6949684473481628
58	0	0.696209632917112
59	0	0.6974530351933412
60	0	0.6986986581358001
61	0	0.6999465057105086
62	0	0.7011965818905702
63	0	0.7024488906561841
64	0	0.7037034359946578
65	0	0.7049602219004198
66	0	0.7062192523750334
67	0	0.7074805314272071
68	0	0.7087440630728103
69	0	0.7100098513348834
70	0	0.7112779002436523
71	0	0.7125482138365408
72	0	0.7138207961581832
73	0	0.7150956512604373
74	0	0.7163727832023975
75	0	0.7176521960504076
76	0	0.7189338938780735
77	0	0.7202178807662767
78	0	0.7215041608031868
79	0	0.7227927380842747
80	0	0.7240836167123257
81	0	0.7253768007974526
82	0	0.7266722944571085
83	0	0.7279701018161
84	0	0.729270227006601
85	0	0.7305726741681647
86	0	0.7318774474477376
87	0	0.7331845509996728
88	0	0.7344939889857421
89	0	0.735805765575151
90	0	0.7371198849445503
0	1	0.8215544712407313
1	1	0.8225645200662705
2	1	0.823575810682422
3	1	0.8245883446158884
4	1	0.8256021233952487
5	1	0.826617148550962
6	1	0.8276334216153682
7	1	0.8286509441226915
8	1	0.8296697176090424
9	1	0.8306897436124198
10	1	0.8317110236727132
11	1	0.832733559331706
12	1	0.8337573521330764
13	1	0.8347824036224011
14	1	0.8358087153471564
15	1	0.8368362888567216
16	1	0.8378651257023804
17	1	0.8388952274373244
18	1	0.8399265956166537
19	1	0.8409592317973813
20	1	0.8419931375384339
21	1	0.8430283144006551
22	1	0.844064763946807
23	1	0.8451024877415737
24	1	0.8461414873515625
25	1	0.8471817643453067
26	1	0.848223320293268
27	1	0.8492661567678397
28	1	0.8503102753433468
29	1	0.8513556775960514
30	1	0.852402365104152
31	1	0.8534503394477887
32	1	0.8544996022090434
33	1	0.8555501549719434
34	1	0.8566019993224637
35	1	0.8576551368485289
36	1	0.8587095691400155
37	1	0.8597652977887552
38	1	0.8608223243885368
39	1	0.8618806505351079
40	1	0.8629402778261785
41	1	0.8640012078614233
42	1	0.8650634422424825
43	1	0.8661269825729664
44	1	0.8671918304584565
45	1	0.8682579875065082
46	1	0.8693254553266534
47	1	0.8703942355304027
48	1	0.8714643297312485
49	1	0.8725357395446659
50	1	0.8736084665881171
51	1	0.8746825124810519
52	1	0.8757578788449119
53	1	0.876834567303132
54	1	0.8779125794811428
55	1	0.8789919170063731
56	1	0.8800725815082532
57	1	0.8811545746182159
58	1	0.8822378979697004
59	1	0.8833225531981537
60	1	0.8844085419410335
61	1	0.8854958658378108
62	1	0.8865845265299723
63	1	0.8876745256610226
64	1	0.8887658648764867
65	1	0.8898585458239132
66	1	0.8909525701528759
67	1	0.8920479395149765
68	1	0.8931446555638479
69	1	0.8942427199551555
70	1	0.8953421343465998
71	1	0.8964429003979206
72	1	0.8975450197708971
73	1	0.8986484941293519
74	1	0.8997533251391534
75	1	0.900859514468218
76	1	0.9019670637865124
77	1	0.9030759747660567
78	1	0.9041862490809266
79	1	0.9052978884072558
80	1	0.906410894423239
81	1	0.9075252688091339
82	1	0.908641013247264
83	1	0.9097581294220212
84	1	0.910876619019868
85	1	0.911996483729341
86	1	0.9131177252410516
87	1	0.9142403452476908
88	1	0.91536434544403
89	1	0.9164897275269244
90	1	0.9176164931953155
0	2	0.9619178439901588
1	2	0.962343763415856
2	2	0.9627698714307953
3	2	0.9631961681184805
4	2	0.9636226535624527
5	2	0.9640493278462894
6	2	0.9644761910536052
7	2	0.9649032432680524
8	2	0.9653304845733195
9	2	0.9657579150531326
10	2	0.9661855347912546
11	2	0.9666133438714856
12	2	0.9670413423776629
13	2	0.9674695303936606
14	2	0.9678979080033903
15	2	0.9683264752908005
16	2	0.968755232339877
17	2	0.9691841792346427
18	2	0.969613316059158
19	2	0.9700426428975201
20	2	0.9704721598338635
21	2	0.9709018669523601
22	2	0.9713317643372193
23	2	0.9717618520726872
24	2	0.9721921302430477
25	2	0.9726225989326219
26	2	0.973053258225768
27	2	0.973484108206882
28	2	0.973915148960397
29	2	0.974346380570783
30	2	0.9747778031225484
31	2	0.9752094167002383
32	2	0.9756412213884356
33	2	0.9760732172717601
34	2	0.97650540443487
35	2	0.97693778296246
36	2	0.977370352939263
37	2	0.9778031144500493
38	2	0.9782360675796264
39	2	0.9786692124128396
40	2	0.9791025490345714
41	2	0.9795360775297427
42	2	0.9799697979833115
43	2	0.9804037104802729
44	2	0.9808378151056608
45	2	0.9812721119445456
46	2	0.9817066010820362
47	2	0.9821412826032788
48	2	0.9825761565934573
49	2	0.9830112231377937
50	2	0.9834464823215466
51	2	0.983881934230014
52	2	0.9843175789485306
53	2	0.984753416562469
54	2	0.9851894471572398
55	2	0.9856256708182913
56	2	0.9860620876311097
57	2	0.986498697681219
58	2	0.9869355010541812
59	2	0.9873724978355961
60	2	0.9878096881111014
61	2	0.9882470719663722
62	2	0.9886846494871229
63	2	0.9891224207591043
64	2	0.989560385868106
65	2	0.9899985448999556
66	2	0.9904368979405188
67	2	0.9908754450756984
68	2	0.9913141863914364
69	2	0.9917531219737122
70	2	0.9921922519085435
71	2	0.9926315762819861
72	2	0.9930710951801336
73	2	0.993510808689118
74	2	0.9939507168951093
75	2	0.9943908198843161
76	2	0.9948311177429844
77	2	0.9952716105573989
78	2	0.9957122984138826
79	2	0.996153181398796
80	2	0.9965942595985392
81	2	0.9970355330995491
82	2	0.9974770019883014
83	2	0.9979186663513105
84	2	0.9983605262751286
85	2	0.9988025818463467
86	2	0.9992448331515935
87	2	0.9996872802775367
88	2	1.000129923310882
89	2	1.0005727623383731
90	2	1.0010157974467933
0	3	1.1238633704277006
1	3	1.1262972917181602
2	3	1.1287364840878311
3	3	1.1311809589521507
4	3	1.1336307277512783
5	3	1.1360858019501492
6	3	1.1385461930385277
7	3	1.1410119125310614
8	3	1.143482971967335
9	3	1.1459593829119232
10	3	1.1484411569544475
11	3	1.1509283057096276
12	3	1.1534208408173368
13	3	1.1559187739426566
14	3	1.158422116775932
15	3	1.160930881032825
16	3	1.1634450784543697
17	3	1.1659647208070276
18	3	1.1684898198827427
19	3	1.1710203874989964
20	3	1.1735564354988626
21	3	1.176097975751064
22	3	1.1786450201500265
23	3	1.1811975806159356
24	3	1.1837556690947928
25	3	1.1863192975584695
26	3	1.188888478004765
27	3	1.191463222457462
28	3	1.1940435429663823
29	3	1.196629451607444
30	3	1.1992209604827175
31	3	1.201818081720483
32	3	1.2044208274752857
33	3	1.2070292099279938
34	3	1.209643241285856
35	3	1.2122629337825566
36	3	1.2148882996782753
37	3	1.2175193512597429
38	3	1.220156100840299
39	3	1.2227985607599503
40	3	1.2254467433854277
41	3	1.2281006611102443
42	3	1.2307603263547537
43	3	1.233425751566208
44	3	1.2360969492188156
45	3	1.2387739318138005
46	3	1.2414567118794595
47	3	1.2441453019712228
48	3	1.24683971467171
49	3	1.2495399625907924
50	3	1.2522460583656483
51	3	1.2549580146608255
52	3	1.257675844168298
53	3	1.2603995596075273
54	3	1.2631291737255201
55	3	1.2658646992968903
56	3	1.2686061491239164
57	3	1.2713535360366028
58	3	1.2741068728927396
59	3	1.2768661725779622
60	3	1.279631448005813
61	3	1.2824027121178
62	3	1.285179977883459
63	3	1.2879632583004126
64	3	1.290752566394433
65	3	1.2935479152195017
66	3	1.2963493178578707
67	3	1.2991567874201237
68	3	1.3019703370452385
69	3	1.3047899799006468
70	3	1.3076157291822965
71	3	1.3104475981147143
72	3	1.3132855999510669
73	3	1.3161297479732224
74	3	1.3189800554918136
75	3	1.3218365358462996
76	3	1.3246992024050286
77	3	1.3275680685652997
78	3	1.3304431477534273
79	3	1.3333244534248014
80	3	1.3362119990639536
81	3	1.3391057981846168
82	3	1.3420058643297916
83	3	1.3449122110718081
84	3	1.3478248520123886
85	3	1.350743800782714
86	3	1.3536690710434844
87	3	1.3566006764849854
88	3	1.3595386308271509
89	3	1.3624829478196276
90	3	1.36543364124184
0	4	1.417577943136482
1	4	1.4208102468226669
2	4	1.424049920676517
3	4	1.4272969815031897
4	4	1.4305514461461606
5	4	1.433813331487311
6	4	1.4370826544470159
7	4	1.4403594319842308
8	4	1.4436436810965814
9	4	1.4469354188204495
10	4	1.4502346622310631
11	4	1.453541428442585
12	4	1.4568557346082
13	4	1.4601775979202056
14	4	1.4635070356101
15	4	1.466844064948673
16	4	1.4701887032460925
17	4	1.4735409678519984
18	4	1.4769008761555897
19	4	1.4802684455857158
20	4	1.4836436936109656
21	4	1.487026637739761
22	4	1.4904172955204447
23	4	1.4938156845413724
24	4	1.497221822431004
25	4	1.5006357268579964
26	4	1.5040574155312916
27	4	1.507486906200213
28	4	1.5109242166545538
29	4	1.5143693647246719
30	4	1.5178223682815797
31	4	1.5212832452370404
32	4	1.524752013543657
33	4	1.5282286911949685
34	4	1.5317132962255415
35	4	1.5352058467110645
36	4	1.5387063607684413
37	4	1.542214856555885
38	4	1.545731352273013
39	4	1.5492558661609397
40	4	1.552788416502373
41	4	1.5563290216217083
42	4	1.5598776998851225
43	4	1.5634344697006717
44	4	1.5669993495183843
45	4	1.5705723578303579
46	4	1.5741535131708555
47	4	1.577742834116401
48	4	1.5813403392858751
49	4	1.584946047340613
50	4	1.5885599769845011
51	4	1.5921821469640731
52	4	1.5958125760686082
53	4	1.5994512831302274
54	4	1.603098287023993
55	4	1.6067536066680044
56	4	1.610417261023498
57	4	1.6140892690949444
58	4	1.6177696499301482
59	4	1.6214584226203446
60	4	1.6251556063003014
61	4	1.6288612201484158
62	4	1.6325752833868152
63	4	1.6362978152814562
64	4	1.6400288351422254
65	4	1.643768362323038
66	4	1.6475164162219402
67	4	1.6512730162812086
68	4	1.655038181987451
69	4	1.6588119328717077
70	4	1.662594288509554
71	4	1.6663852685211988
72	4	1.6701848925715894
73	4	1.6739931803705126
74	4	1.6778101516726955
75	4	1.6816358262779103
76	4	1.685470224031075
77	4	1.6893133648223575
78	4	1.6931652685872787
79	4	1.6970259553068148
80	4	1.7008954450075031
81	4	1.7047737577615434
82	4	1.708660913686904
83	4	1.7125569329474255
84	4	1.7164618357529242
85	4	1.7203756423592995
86	4	1.724298373068637
87	4	1.728230048229313
88	4	1.732170688236103
89	4	1.7361203135302852
90	4	1.7400789445997473
