# Supplementary material for: Predicting sequence-specific amplification efficiency in multi-template PCR with deep learning
Source: Nat Commun. 2025 Oct 16;16:9187. doi: 10.1038/s41467-025-64221-4 (PMC12533003; doi:10.1038/s41467-025-64221-4)
Supplement: Supplementary file 4 — Source data [file 41467_2025_64221_MOESM4_ESM.zip › Supp.Fig. 38/quality.csv]

exp	source	PCR	mean_quality	std_quality	n_cycles
GCall	R1	1	34.75273818716117	1.6701556939561495	15
GCall	R1	2	34.745909267573545	1.633773612522584	30
GCall	R1	3	34.74939100171117	1.7207487284318836	45
GCall	R1	4	34.53058634366586	1.647011681015278	60
GCall	R1	5	34.616271832006696	1.7031592153371207	75
GCall	R1	6	34.63323047987374	1.7092032088790259	90
GCall	unmapped	1	23.6540971827369	2.436607292375426	15
GCall	unmapped	2	23.83542539479171	3.204756751964181	30
GCall	unmapped	3	23.899999681579814	2.826274726287794	45
GCall	unmapped	4	23.73668879333118	2.9878715590237404	60
GCall	unmapped	5	23.75041631130692	2.8384948605983045	75
GCall	unmapped	6	23.860317402731212	2.7615329388560195	90
GCfix	R1	1	34.54835528446888	1.7664361717056607	15
GCfix	R1	2	34.529096565405716	1.7387884265778684	30
GCfix	R1	3	34.5434739292515	1.8076212890922803	45
GCfix	R1	4	34.36182948474594	1.744506162392661	60
GCfix	R1	5	34.42089374207319	1.7895784241315709	75
GCfix	R1	6	34.442898897590155	1.8176939008004573	90
GCfix	unmapped	1	23.691151678452606	3.3999694920209085	15
GCfix	unmapped	2	24.070433128907798	4.096342716369208	30
GCfix	unmapped	3	23.933680475753786	3.894559517351469	45
GCfix	unmapped	4	23.986360303478293	4.123803732045363	60
GCfix	unmapped	5	24.301781851791787	4.39299887888615	75
GCfix	unmapped	6	23.73308881971179	3.398450604788709	90
