# Supplementary material for: Predicting sequence-specific amplification efficiency in multi-template PCR with deep learning
Source: Nat Commun. 2025 Oct 16;16:9187. doi: 10.1038/s41467-025-64221-4 (PMC12533003; doi:10.1038/s41467-025-64221-4)
Supplement: Supplementary file 4 — Source data [file 41467_2025_64221_MOESM4_ESM.zip › Supp.Fig. 39/params.csv]

seq_id	x0	eff
000000	0.993928228328682	0.9990967032034327
000001	1.1346878347543086	0.997320991470066
000002	1.2474052542083203	0.9926374808265983
000003	0.7210159460443648	1.003882254771533
000004	0.7073587423144322	1.0043265359618105
000005	0.9005376863999898	1.001627912655385
000006	1.0823407261106963	0.999115313791207
000007	1.0266715319394422	1.0062815915856196
000008	0.7036089386856706	1.005650691832497
000009	1.1739593961318147	0.999159162000626
000010	0.47189495203139153	1.0052556622050435
000011	0.3078798115771594	1.0124145422300492
000012	1.381837156697498	0.9973220437361017
000013	0.7683410966677015	1.00728298793971
000014	1.021955323424917	0.9970825647151261
000015	1.1057187797832313	0.9983577063779215
000016	1.1682742388957057	0.9944549426749195
000017	0.6098192518348146	0.9987301754280061
000018	0.8052421518230123	1.0024809629396652
000019	1.3491684329966405	0.9987992227028049
000020	1.321762408440715	0.9970547081847466
000021	1.1492087839930145	1.002513318599454
000022	1.1924169029247018	0.9989729461559473
000023	0.6173499037010141	1.0077842315752785
000024	1.3527262126798871	0.9788004289790329
000025	0.8876132940011033	1.0046415481588082
000026	0.8044376678689357	1.0048882822030842
000027	0.5190600013735688	1.0041830492494392
000028	1.0176701969705402	1.0001585816389533
000029	0.7109543591907205	1.0046819056853409
000030	1.183005493537405	1.000417145656501
000031	0.4692578950124076	1.004228192083663
000032	1.0339824945451748	0.9980144617260058
000033	0.7595871684886951	1.0025081809792415
000034	1.011990880764899	0.9964562703078316
000035	0.7635702335358098	1.0053004879012004
000036	0.9357638613155906	0.9997657061261989
000037	1.4390403139367007	0.9953323039003351
000038	0.76292500200948	1.0044443219112513
000039	0.8925580779643024	0.9982788114103814
000040	0.786397810088127	1.0005464174104288
000041	1.0323974265855491	0.9972116971848567
000042	0.602409552990692	1.0056444570079355
000043	0.920529559332481	0.9810093048667182
000044	1.237391483427896	0.9994775172682917
000045	0.9346687536635196	1.0003963161548728
000046	1.2055785595360706	0.996177461631777
000047	1.629385551271733	0.9970822714250173
000048	0.7246107142776024	1.0043455668704862
000049	1.051555153336763	1.005188822047665
000050	0.9449118081251606	0.9959832116896187
000051	0.9270806299799811	0.996556076956779
000052	1.1406048902348391	0.9992884785490228
000053	0.9708931618289095	0.996361008400541
000054	0.8652307742861076	1.002427139460807
000055	0.8808566015368057	0.9986917252717622
000056	1.9195094365948246	0.9771071625300722
000057	0.6353137927293355	1.0068705294689595
000058	0.8384294558811286	1.0066459680633784
000059	0.9509164463431157	1.0045152073021857
000060	1.1292641944379405	0.9982248854717245
000061	1.1427793796236316	0.9978735572383282
000062	0.8605245351378529	1.002339122238323
000063	0.572794372635673	1.001186776753821
000064	1.2131817872955932	0.9993286040053094
000065	0.804034039480547	0.9955407386366484
000066	0.9282875192125347	0.9993229718566162
000067	0.8767032857629382	1.0025737408982556
000068	0.7434515291666353	1.0017720958284653
000069	1.4867217411886697	1.0040302956549056
000070	0.5258267952936284	0.9590053092384802
000071	1.0551884634452642	1.0035599202872025
000072	0.8396461975180264	1.0032543194281887
000073	0.66213160518996	1.0072037985562627
000074	1.0392225899786567	1.0020864177369442
000075	0.5808861087421158	1.0064618284056361
000076	0.9409470424457523	0.9957228437072828
000077	1.5440302869826485	0.9984806200905362
000078	1.2471971858886395	0.9977757832164136
000079	0.6140378175330166	1.0017355192362236
000080	0.6291142061940672	1.0022557301010981
000081	0.8850427708045416	1.0020936127224425
000082	0.9117897316399961	0.9958060681326797
000083	0.7483727312964301	1.000556032426887
000084	0.6541349201665418	1.0060429007368337
000085	1.3058409679958216	0.9998542609580938
000086	1.1793593265652165	0.9989037180514198
000087	0.6042984587220065	1.0040810051048958
000088	0.7131074027737369	1.0062581148763627
000089	1.0423256930825995	1.002223000655505
000090	1.0176483687923683	0.9993114206215952
000091	0.7810334180870627	1.0027233613826696
000092	1.1543208100280296	0.9986502961195376
000093	0.7857104757097566	1.0044816129229157
000094	1.0271164480643526	0.9960069699136744
000095	1.088683076167184	0.9988716260354655
000096	0.831606462248915	1.001721512237259
000097	1.4584317076748665	0.9992790639778754
000098	0.7602058286913088	1.0058684853930104
000099	1.2319212237881942	1.0012947939492027
000100	0.7503837109827926	1.0050008569282582
000101	1.0793544982657106	0.9967227355575732
000102	0.7149197554986507	1.001151167408704
000103	1.0935997197675038	1.0015387447980535
000104	0.6917827690039208	0.9963905669435373
000105	1.2984610808457082	0.9984470849512503
000106	0.7625113202649473	1.007837871190305
000107	1.2532255368558838	0.9995159189360948
000108	0.9382045651536097	1.0011242944984329
000109	1.3817603759119752	0.9962597302484686
000110	0.7124848409016331	1.0011844518944015
000111	0.9417982714981716	1.003793999571537
000112	0.4673514442218097	1.0085335435095146
000113	0.7869492642997429	0.9965274762738733
000114	1.2471101442139676	1.0083298472655944
000115	0.7043788766126516	0.9997230480616444
000116	1.1795704267639366	0.9963792276529979
000117	0.9389502096844294	1.0068826679214096
000118	1.040090137820869	1.0023557504366238
000119	0.7478965588863459	1.0001208056170612
000120	0.7615414138309732	1.0007366948940644
000121	0.9576809826245303	1.0046514280397152
000122	0.8510331260394014	1.0032104678390532
000123	2.301799110232821	0.9367985964862992
000124	0.9299575787046188	1.0024829245523081
000125	0.9459410372191086	1.0013933313238035
000126	0.8131552813702304	0.9999650298108665
000127	0.7247022394104453	1.0097171678132686
000128	0.891497717121719	1.007833232685537
000129	0.8123325153542881	1.0018916459287541
000130	1.3075397907519568	0.9950357277862076
000131	0.5230099607043537	1.0087106522627272
000132	0.4781594829011043	1.0086754565880465
000133	0.690154047621363	1.0065980707657083
000134	0.7695386494698724	1.0053063828516489
000135	0.9820099543216695	1.0026068322378652
000136	1.530164246577061	0.9983693444511262
000137	0.445012642181145	0.9939824164660499
000138	1.3173759105766774	0.9963762310407998
000139	1.1532744289314865	1.0001831420849814
000140	0.5708133998212122	0.997167483704969
000141	0.8027339762691853	1.0042891265556078
000142	1.0406144022973869	1.0030008064089146
000143	1.2336919979109426	1.0049182574629332
000144	1.3211270876180317	1.003231804790835
000145	0.9033027555708745	0.9972681761821157
000146	1.5520377505023486	1.0024392688416042
000147	1.0219515085513053	1.0005495160820261
000148	1.1098121733649982	0.9873568866906944
000149	0.9309513298913574	1.0001977472627452
000150	0.8283929834890594	1.0050905492514455
000151	1.0243151784787023	1.0066657860788135
000152	1.1884945567350749	1.000352830082938
000153	0.550017973231101	1.0077372291359648
000154	0.7941529604940561	1.0015435523543468
000155	1.3308220857251225	0.99504575898249
000156	1.0138009435149655	1.003070771680584
000157	0.7773571193612654	1.0031094472622273
000158	0.5262921979049842	1.0016585049292601
000159	1.202545998530912	1.000993105412234
000160	1.0665455406435977	0.9942747493197
000161	1.4162074254324026	0.9976501749036042
000162	1.5807749714120471	0.9992809083899427
000163	1.0530655729734415	0.9996781209133444
000164	0.8635012492011037	0.9949694100215226
000165	0.7756566238151532	1.0039472888954837
000166	1.0324624210153797	0.9810585754077094
000167	0.9619178439901588	1.0004427814998529
000168	1.4530470006373923	1.0010816216682838
000169	1.187608070150725	1.0030997746155148
000170	1.0286056789388598	1.0024465554642155
000171	0.813062609771646	0.9953168653287204
000172	1.0592932718411794	1.0012808512814808
000173	1.4875613335375675	1.0034076589280023
000174	0.8992583720924168	1.006812833269975
000175	0.8998757563082389	1.000317253136092
000176	1.2541431113949901	0.9941412485143906
000177	1.6375684157647399	0.9984698509547999
000178	1.5126411077018895	0.9974624097086786
000179	0.7780395262540758	1.0034127078392319
000180	0.7031719940410107	1.0031974386279907
000181	1.0082223006716793	1.000905540280052
000182	0.9169735567407566	1.0054811636208454
000183	1.0613275280964949	0.9937323934382941
000184	0.9694586979847184	0.987014968658962
000185	1.1237101164671783	1.001311061351667
000186	1.1047719522911712	0.9976479727963852
000187	1.2568834145614838	1.0003259007136693
000188	0.9731360473324914	1.0021545389302682
000189	1.0392449385928315	0.9993925811919592
000190	0.6499976637257332	1.0038735076189689
000191	0.8616791550968929	0.9987025361604848
000192	0.630732384940898	1.0017314722117536
000193	1.416965211861371	0.9995611514930441
000194	0.7515243458815574	1.0058326615812763
000195	0.7429870212840504	1.0033495799334007
000196	0.7684770068700798	0.9987101099772697
000197	0.8866165811172075	1.0033019951567252
000198	0.5642949980784618	0.9581129981529932
000199	0.6548938397527837	0.9996263711994674
000200	1.0794782234476175	0.9986676896590043
000201	1.0704327181347575	1.001503614252458
000202	1.204317313963837	0.9950739391979835
000203	0.7446596038786985	0.997094574311873
000204	0.8127333471167983	0.9994812087864167
000205	1.7577695884224929	0.9982433461793482
000206	0.7686791680641661	0.9990443947226781
000207	1.386907661082683	1.0017315396020214
000208	0.9959366848649683	1.0057692504931706
000209	0.837337851095529	0.9970775377869411
000210	1.909726228466471	1.0001042112492065
000211	1.2183617968464835	1.0041674230591604
000212	1.0495558193739905	0.9971181315853648
000213	1.17614774422214	0.994959374900897
000214	0.7354364077085374	0.9992975217551813
000215	1.0315074645256535	0.9921342245490329
000216	1.5531496612578788	0.9966349962774813
000217	1.2925907937101133	1.000077816962631
000218	0.9478477083333814	1.003911905864816
000219	0.6990794859907217	1.0052121515926091
000220	0.7757932819307164	0.9999569183914572
000221	0.9745517315855151	1.0058569284000012
000222	0.7421996043848581	1.0017145127598013
000223	1.0113616327737156	0.9969563215605611
000224	0.5941589794865164	1.0021891130832943
000225	1.3722533637566836	1.0032925546833082
000226	1.3268796979803927	1.0010001300933402
000227	0.9456687392044418	1.0060086061491467
000228	0.7361753312853457	0.998631670787201
000229	1.2261166096744796	0.9972446849339226
000230	1.2927563534248312	0.9986686035159297
000231	0.7572654248875603	1.001299612289718
000232	1.1076987881684	0.9994434587655254
000233	0.9452938624332813	1.0050623256085496
000234	0.6038719375384516	1.0066512152815752
000235	1.2904716548003201	1.0017754756070016
000236	1.3120469402113168	0.9978967382825675
000237	0.596481211173822	1.0057665924400634
000238	0.9393378248871572	1.002700273866539
000239	0.7120652826190649	0.9950628180338721
000240	1.3795032290438267	1.0025729593131718
000241	1.8847955722455891	0.9972993369401706
000242	1.6322048730301042	0.9984412874005623
000243	1.0590125549155844	1.0017035618139438
000244	1.3159705815975968	0.9993238484227003
000245	1.09854756682898	1.0032811553472032
000246	0.5710861145373518	1.0075469384235087
000247	1.066869996017837	1.0068879028441127
000248	0.8739945037814102	1.0018733093745293
000249	0.9740019482428066	0.9991131962809084
000250	1.5523524962350181	0.9978653780414078
000251	0.7935633033009882	0.9989222843689455
000252	1.4289198627877229	0.9949853612423976
000253	1.318097351880626	1.0059466770000844
000254	1.0017575561524468	0.9976233815008994
000255	1.6570599090628768	1.0002578726774798
000256	0.763981566362122	1.0019976717923682
000257	0.961794398218315	1.0022037363233385
000258	1.0349355244716107	0.9981385850349898
000259	1.2780591130011039	0.999257157195757
000260	1.2622696488771188	1.002584567707554
000261	0.6053927968078499	1.004202994948205
000262	0.9650379546688359	1.002044567335827
000263	0.9305791122851373	1.0018783059516214
000264	0.7973619730317473	0.999413570397373
000265	1.099530558671892	1.0034097922282943
000266	1.3663571244258255	0.9993886646044521
000267	1.0011347890635245	0.9905282588676005
000268	0.9747542438298715	1.000124338363928
000269	1.2436725182731452	1.0025622816569892
000270	0.6610108307903759	1.0033269787842414
000271	0.5908719931136807	1.0035890281545183
000272	0.9457323872214232	0.9852723176666656
000273	1.0597099801794283	0.9996412961137603
000274	0.5932769944673915	1.0046489375531
000275	0.8205204614295244	1.0032564901160177
000276	1.2203107529015222	1.0000840277902403
000277	0.5228957066765016	1.0053302794032
000278	0.8970319296502458	1.0051265063556178
000279	0.8318525392109597	1.00421933315772
000280	0.9684981786996708	1.0087184364859085
000281	0.6250448908307414	1.0015606456967767
000282	1.3071544145233516	1.0052480220833548
000283	1.4159154698104262	0.9951412313403498
000284	1.209599502244416	0.995260771634284
000285	1.3313516073542926	1.0038764514080598
000286	0.8974639756295258	1.0023758856075513
000287	1.412432767175825	0.9976128806798804
000288	0.5652166226445248	1.0000214479921608
000289	1.0580387888834697	0.998047833427131
000290	0.8075060814559076	1.0024744968900843
000291	0.8352239446349067	0.9899655431685764
000292	0.7534273283380715	1.0009357494271818
000293	1.1245083721229299	0.9639679803871254
000294	1.0790380116469633	1.008697684138484
000295	0.8940370214830756	1.0056533686809235
000296	1.5300426944678622	1.0021221494432533
000297	0.9994781807256856	1.0021501002488231
000298	1.559745779400915	0.9757307723618216
000299	0.71524677640865	1.0003356356280606
000300	1.2959299309383487	0.9974645112790921
000301	1.1477253065416888	0.9974424491985248
000302	1.1425518472907639	0.9958412695286288
000303	0.8293119709155898	1.0027247787916984
000304	0.7672060791508833	1.0018284164040998
000305	0.745221817562898	1.0013719836240957
000306	1.5138506226408186	1.001268361434665
000307	0.4421785944199242	1.0087834793214325
000308	0.969695179870921	1.0015819262417942
000309	1.480774214778343	0.9992479633888443
000310	1.3105619037817113	1.0032717162682459
000311	0.7084220498746564	1.0047640784674308
000312	1.2772741069186937	1.0005856752167517
000313	1.0989909951636954	1.008793307079829
000314	1.1251659488198331	1.0044123191508387
000315	0.6171598516825267	1.0080903949608564
000316	1.223146186438118	1.0007448416055549
000317	1.2893107989816868	0.9993235311360291
000318	1.055012967343363	1.0038640293861132
000319	1.00485972462957	1.0047524531771417
000320	0.6602359769534178	0.9955346708205498
000321	1.0806605263160685	0.9956789425375707
000322	0.7824291999986914	1.0005126407307599
000323	0.7066454182907645	1.000174976816716
000324	0.714586417162263	1.0001489018033283
000325	1.4742791504476414	0.9991560465146672
000326	1.0304369228654717	1.0023893447328136
000327	1.3518814848832157	1.0018034699211182
000328	0.8479745924101417	1.0031649544166048
000329	0.7510604443106031	1.004810322935764
000330	0.7043386237424327	1.0044601441249048
000331	0.5563936082549042	1.0111436590895762
000332	1.4931332430748896	0.9816281360016323
000333	0.956269087998826	1.0014725682925543
000334	1.1642178631474025	1.0011497539849379
000335	0.6875755812945902	1.002410424628389
000336	0.8506401423827861	1.0002566567964102
000337	1.000949113777778	1.000173699519799
000338	0.9655886109598757	1.001105832990409
000339	0.5156285348681112	1.0049821384780895
000340	0.7865558515131746	1.0049529116840072
000341	0.6568316669797236	1.004204424857183
000342	0.8530132873404936	1.006155348330696
000343	0.9056050318947765	1.0033237160423083
000344	1.2204325894444246	0.9985455298227061
000345	0.4939050176934942	1.0041594916787462
000346	1.4356866358692433	1.0013074580463983
000347	0.860383480377682	0.9975901103548207
000348	0.8786764473829187	0.9828608041911241
000349	1.4536096316445855	1.0016205625489956
000350	1.174920673498895	0.9875287751023478
000351	0.7031634517340941	1.0012199842354392
000352	0.9942933900765464	1.0035805271200662
000353	0.9782705593509262	1.000098356971601
000354	1.0172967163310245	0.996119880671057
000355	0.9085736035067496	0.9986733498839817
000356	1.0083492417236224	1.0028041271651302
000357	0.5281971608302972	1.0057289719742672
000358	0.901657230525899	1.0035967415503018
000359	1.0475224871000521	1.0030149904686243
000360	0.8803715825205082	1.003294334978127
000361	1.1863636941627917	0.9997878510399933
000362	1.7247037332295443	0.9952584808381516
000363	0.9404315074384426	0.9893696508583674
000364	0.7980272211976088	1.004493290991087
000365	0.8654144319349848	0.9935045639486058
000366	0.6118555199189791	1.009348508597013
000367	0.9502680725404146	1.0001547526321395
000368	1.0909862469956861	1.0008020687430006
000369	0.5281333277581282	1.0110374568485088
000370	1.4962183673563558	0.995945801323328
000371	0.9224892272686253	1.001619379428516
000372	1.2911217150081198	1.0013392027319408
000373	1.3527913110062286	0.9972853036380754
000374	1.0819942535527503	0.9999534920520349
000375	1.4628581642231457	1.0003174585943198
000376	0.7224546579755831	0.9648796671074218
000377	0.8277333069661563	1.0036033360015237
000378	0.6345694117407056	1.0072777526882128
000379	1.2648938206819678	0.9980704241593742
000380	1.5971204436850686	1.0001716642187872
000381	1.0270113338127587	1.0013004320715133
000382	0.9221798943392409	0.9999419962672388
000383	1.3666262254004655	1.000544832876251
000384	0.5843252626135628	1.0098460345839122
000385	1.131389976358216	1.0041307156176627
000386	1.127519266416156	1.0061752895745615
000387	0.7409179977556278	1.006032062017867
000388	0.919551303897619	1.0011142324057578
000389	0.8102095782460148	1.0044671356750443
000390	0.753012859573129	1.0027000012958414
000391	1.0101892488043707	1.0016985089041763
000392	0.8911322801246886	1.0052385068356369
000393	0.8841390546582741	1.0029965535806586
000394	1.1845326011378887	1.0048717686099748
000395	0.8811329144676918	1.0034253461180602
000396	1.1418577411911364	0.9988664087025657
000397	1.0487450149626267	1.0022891900363244
000398	0.9503924316011204	1.0019971516287818
000399	0.6139674380302564	0.9990845023025765
000400	0.8774203357152753	1.0070669863388146
000401	1.025642281712242	0.9997721405013825
000402	0.7235396293812603	1.0037363422439631
000403	0.8316049006735562	0.9971605024604583
000404	1.9350250293246882	0.9938899270651771
000405	0.7867584547453218	1.000416985756682
000406	0.7722419512120413	1.0061907873152207
000407	1.5039633372992829	0.9899763086694882
000408	0.5470549275536181	1.0033974226273557
000409	0.6563539791830437	1.0057348938111217
000410	1.0387719910046145	1.0004211713212174
000411	0.9190569016081581	1.002953580690735
000412	1.2136601241432683	1.0021253083542265
000413	0.7314648629566722	1.003165510203852
000414	0.4836958755742399	1.0114801144383587
000415	0.939615302576043	1.001204230247165
000416	1.03306393124533	0.9994453996975236
000417	1.2823284417354948	1.0015380752641603
000418	1.3375669861298065	1.0011650090440594
000419	1.381048020510098	0.9887331403537917
000420	1.2666565048649068	0.9853299447645613
000421	0.9383979048297232	1.0014812817678589
000422	0.755801131540192	1.0033476340294525
000423	1.1198447634153779	1.0002923388408183
000424	0.5892237582096103	1.00753430564142
000425	0.9528488566064854	0.9993403892457802
000426	1.2176396547544315	1.0008810059320612
000427	0.9900110366217421	0.9974340317704364
000428	0.8315641245889029	1.0034900709602232
000429	0.8419167063807457	1.0025477251720678
000430	0.9353180057364107	0.9983539316024201
000431	1.0390178717040865	0.963541900171766
000432	0.6888645903226089	0.9560089390280087
000433	0.8487384360865262	0.9929701694626704
000434	0.6767400963142715	1.0064823858568934
000435	0.9695073128307019	0.99413860003636
000436	0.8945407612106991	1.002432453788544
000437	0.5555312942431178	1.00071256012168
000438	0.6409328466695287	1.0037246002459914
000439	0.8791013450283922	1.003137210318624
000440	1.072678163410447	1.0016777438203235
000441	0.9840727720569431	1.0022052854906365
000442	1.1535771454661625	1.002325919700657
000443	0.924530042887112	1.0010670122382646
000444	1.1101235727430765	1.0037187607738718
000445	1.4599049675378568	0.9992459042630014
000446	1.034570391550479	1.0015262443708135
000447	1.0168070450358293	0.996621882023156
000448	0.90860925568153	1.0015572557096015
000449	1.0241553122334794	1.0065155626520426
000450	1.6701580655341093	0.995253421449061
000451	1.184493376244774	1.0012748824175788
000452	0.9147206454420518	1.0015635273335233
000453	0.8647961617269563	1.0005398118861266
000454	1.260541135437626	0.9978526658049256
000455	1.115840140144524	1.000884971444767
000456	1.171772511027669	0.9996779323519774
000457	1.0670882208763657	1.003588786246272
000458	1.139128929746513	1.0017594852298461
000459	1.7797177062146154	0.9987615421942039
000460	0.9514887445912129	1.0035572472760228
000461	1.3447728563604533	0.9972432198826607
000462	1.0918326834001237	1.0039441054700666
000463	1.1410078875859284	1.0004993284727015
000464	0.8281219645100258	0.995067026000577
000465	1.1910087199852557	0.989924464763653
000466	1.8941937754468894	0.9988164462631335
000467	0.9437251753072491	1.005330568063181
000468	0.8384493311114626	1.0023122955178643
000469	0.7905737681566773	0.9927153515585088
000470	0.7430508865297952	1.0040523706086504
000471	0.9580387822804741	1.0021956449116478
000472	0.6782799780890686	1.006739424036633
000473	1.3816807087780028	1.0014739970945918
000474	1.0682853351269053	1.0027082437765413
000475	1.3286389119908044	1.0025123638591582
000476	0.5820646261954782	1.0072864155791275
000477	0.599720064374085	1.00019249948556
000478	0.8439021528885238	1.0056816236614978
000479	1.0253427129643014	1.003752574276101
000480	0.9525902031695785	1.0032960267050952
000481	0.874733216873023	0.9995674316305486
000482	1.3010361213047723	0.993618326215198
000483	1.0435735757001396	0.9980985924479905
000484	0.8415243465620034	1.0022543368481618
000485	1.2281703181250823	0.9979947006584959
000486	0.8360569522577833	1.0088178719142378
000487	1.2621045324556486	0.9852420604282583
000488	1.0254915187390132	0.9962289601433059
000489	1.253371029765032	0.9885567408957049
000490	0.938064484347286	1.0042177690596812
000491	1.2438805232541426	0.9972278999259626
000492	0.8628806440555992	1.0024631367200607
000493	0.8860041297796483	1.0026478343323943
000494	1.2624963193944418	1.0008788195308875
000495	1.2232752264303666	1.0038068665811026
000496	1.3795534203251796	0.9958799276724077
000497	0.7433433712090995	0.9976285176512348
000498	1.233381602199543	1.0010194381556416
000499	1.1213242661252305	1.0040466111514295
000500	1.301533654780009	0.9954625725909828
000501	0.9213710347867999	1.0008682738897816
000502	0.6724424153864521	0.9965928961191347
000503	1.2377660509666002	0.9983705809355964
000504	1.5188383088551296	0.9972373849258678
000505	0.8651409999114468	1.0015374405512316
000506	0.7427700057260619	1.0068341800192635
000507	0.8178562762878556	1.000774971421227
000508	1.0183063415923932	0.9992411854931585
000509	1.3374677160740165	0.999559285374968
000510	0.7140853476345409	1.006821481839297
000511	1.3290208531603716	0.9973172103098589
000512	0.6717824094622722	1.0056364321864593
000513	1.1562621445662635	1.0013665451327523
000514	0.8671220288628375	1.0005146298006318
000515	0.8457838532018997	1.004650892750424
000516	0.8649024862748577	1.0049523757635015
000517	0.5408531940094358	1.002921466408736
000518	1.2843300635112143	0.9974150428220798
000519	0.9061501150000048	1.0054650129565514
000520	1.0252864888559132	0.9886227036979338
000521	0.6172747818357476	1.0036476007507582
000522	1.2294363645677506	1.002440978471584
000523	0.8109215135244539	1.0025706247737367
000524	0.6238125376274216	1.0009304661339073
000525	0.7981913209370344	1.0027460451487096
000526	0.9988912324773807	1.0022793397004925
000527	0.9594653684791441	1.0014801146070342
000528	0.8668437704850939	1.0025660731626833
000529	0.959427585522205	0.99780784014534
000530	1.197308495480929	0.9969228972708211
000531	0.831438005892078	1.001105211368354
000532	0.608793745661201	1.003398945152166
000533	0.6554684085585193	0.9972305356116866
000534	0.7522041259035207	0.9947584182204214
000535	0.735416590489372	1.0044382344373297
000536	0.9280723982054193	1.0014053769339242
000537	0.5359367440042759	1.006147078182211
000538	1.453860170699902	1.0007905135586217
000539	0.7453009267022539	1.0019688357978005
000540	0.9953461340493391	1.003613451703418
000541	1.3372523099720666	0.9973596020171523
000542	1.5289989692025934	1.0000695362732275
000543	1.5072097737617782	0.9987289765903757
000544	0.7640894605785504	1.005557849101333
000545	0.791187570810972	1.0026275992414042
000546	1.2922597278918575	1.000364330098872
000547	0.9891488177822021	0.9999428851699385
000548	2.284261878156373	0.9855891005536034
000549	1.4208227942663287	0.9963713515361755
000550	1.0720915042690649	1.0053200512773213
000551	0.9802641669712119	1.001666444082018
000552	0.6062023783413713	0.9989641100281254
000553	0.6174852357895144	1.0015824382462966
000554	0.6726977277657311	0.9985808821710422
000555	0.8599433423271698	0.996784575638494
000556	1.3112519697245932	0.9945203371161375
000557	1.1151756975338438	1.0006748595176493
000558	1.9516076541646408	0.9603676475413776
000559	1.1357367152431093	0.9972519318680128
000560	1.5780076910773222	0.998389207350712
000561	1.0653344060164305	1.001038631290011
000562	0.6091951019041468	0.9998887148321267
000563	0.7815852732763667	1.0018224136875806
000564	0.7173749346199085	1.007146160525284
000565	0.8837249022011053	1.0060540994957843
000566	0.6473652874611302	1.0063525600468903
000567	1.1709774433344957	0.9988741971810638
000568	0.9243342696562268	0.9956305076471725
000569	0.793478110546947	0.9981506536194815
000570	0.6009100375385009	1.008636302250365
000571	0.9161171600800915	1.0030105068078001
000572	1.4764933915449607	0.9921642231847237
000573	0.8334410612969191	1.002245096289994
000574	1.1286599469576115	0.9952190358341809
000575	1.1307979735817884	1.0025734868098957
000576	1.6479156643413522	1.0038289648836294
000577	1.4515644041213287	0.9994800787839452
000578	0.8799587963541221	0.9967706175569173
000579	0.7157168283297092	1.0068117129849758
000580	1.5227685070756287	0.9994059423552606
000581	0.8586907550585018	1.0015983535783737
000582	0.6609648898991943	1.0012698703682121
000583	1.063515317005798	0.9962228589537909
000584	0.6958721961292217	1.0040639739669577
000585	0.7839275908907998	1.0088550480826335
000586	0.9942367068836749	0.9991727054925112
000587	0.7262131895021624	1.0048054321339512
000588	0.7742777411194067	1.0068009292089242
000589	1.4586507104436606	0.9677169281729376
000590	1.253345664628268	0.9996428056378409
000591	1.4548732703773264	0.987486105304566
000592	1.331793522151145	0.9753967195153836
000593	1.082834773518643	1.0088252095091224
000594	0.5382636851410055	1.0042893115538387
000595	1.3865002453250692	1.0005242633395621
000596	1.410417901926385	0.9978404407138778
000597	0.7040476013461328	1.0041620967780296
000598	0.5796193242298443	1.0071801325361232
000599	1.46558138608052	1.0031415474016323
000600	0.6788312211320385	1.005305127455907
000601	0.9724288188411153	0.9969401989247715
000602	0.8001763102863146	0.9954186548672773
000603	1.1732687344518018	0.9959834494375223
000604	0.8429911106362966	1.0030608712797977
000605	0.6963918780733952	1.0030429328874255
000606	0.9081810252776356	1.0007239289875907
000607	1.0809018261696564	1.004861831055939
000608	1.5033731585828554	0.9989951813536104
000609	0.8349688658557142	1.0079820177638228
000610	0.9198941933866359	1.0032005469697027
000611	1.016351666294014	1.000340850855561
000612	0.78876114976675	1.0037449507146317
000613	0.8397120801468514	1.0046796802133107
000614	1.0807957019223546	1.0010015807005457
000615	0.946022795265394	0.9995807293218654
000616	0.9478994999186956	1.0029421150200435
000617	0.7696632876370573	1.0040862976927822
000618	1.0591813764557871	0.9980452555392645
000619	1.0570231370535288	1.0084902696003635
000620	1.4370218374738932	0.9987450486307212
000621	1.2069706552451263	1.00096718533237
000622	0.6990076615089089	1.0014184784726625
000623	0.8874543525358536	1.002888983280228
000624	1.0148589057658401	0.9990618435689862
000625	0.4492640199464078	1.0031552335619778
000626	0.6216543483111384	0.9981805490595377
000627	1.4401289565633413	1.0001111188185008
000628	1.1201887063951264	0.9987481496589261
000629	0.7690491748672399	0.996842746799414
000630	1.1862706186091434	1.0004867849033425
000631	0.8855422048441447	0.9926427122407961
000632	1.6772529932247435	1.0001204739603538
000633	1.1300611454981955	0.9960429849622408
000634	0.3301233591804683	1.0103345542530733
000635	0.5630086782697082	1.005146182140579
000636	0.9729029573063332	1.0040812155245649
000637	1.1426561638113555	1.0011358793402554
000638	1.2078752477375603	1.0002006796502056
000639	0.49960452661925886	1.0080104963333454
000640	0.8018469612508164	0.9986441717710136
000641	1.320468120942593	0.9986429093115679
000642	0.6855891565233214	0.9995353384493649
000643	1.335379724420134	0.9969360463375638
000644	1.0981570376582879	1.0034552531463228
000645	1.3007890413230554	1.0029259375636894
000646	0.7808557504518644	1.0043286969397751
000647	1.2346933946478058	0.9952092355695742
000648	0.9929604455532447	1.0018275060337976
000649	0.958870533019725	1.0017402281723464
000650	1.0285662182891837	0.996987393838003
000651	0.8293192377228358	0.9932884395372176
000652	0.6910029779828878	0.9964037467195779
000653	0.7641651676455047	0.9960408086034394
000654	0.9418943724453335	0.9973245201667292
000655	1.485784774388038	0.9994355237858518
000656	0.9908710349004477	0.9968899485039904
000657	0.8928861422563495	0.9987492833775232
000658	0.8797964663921422	1.000536399143938
000659	0.9397204137355624	1.0025968690638867
000660	1.1342150632194172	0.9984938389790554
000661	1.2742759326047886	1.0027872449423576
000662	0.735051490796734	1.0056138219288073
000663	1.238036955546037	1.001959596922345
000664	0.7316385359182581	1.0044366180219457
000665	0.621499873058847	1.0072542703748084
000666	1.5093340499251966	1.001213462900012
000667	0.7854189003770268	1.0025201421091618
000668	1.0044799905259014	0.9912580989128262
000669	1.2489700370331516	0.9969531621337149
000670	0.44428420184571105	1.004347587046949
000671	1.1956742048810394	0.9976381064944645
000672	0.8488007502086983	1.0027593762313958
000673	1.3079562152383852	1.0026417303762512
000674	0.5420965721907873	1.0052324378812985
000675	1.7963907305522815	0.9947965402442568
000676	1.0748293618145308	1.003868881385697
000677	0.7340099266635893	1.0009867684693696
000678	1.0213548651043494	0.9945009498290103
000679	1.2889703682865743	1.0032531703323653
000680	0.9638486874276666	1.0002768756895002
000681	1.3038280798785744	0.9984673651239948
000682	0.8074327887445217	1.003065985399645
000683	0.8861783551791393	0.9993987153118644
000684	1.1317334359266764	1.0003273383438642
000685	0.7063616524875427	0.9987183103641876
000686	0.8146699174425177	0.9997712049044013
000687	0.8322128179510911	1.0057484692789553
000688	1.0689988265331172	1.0071414991457601
000689	1.1920741834716444	1.002290680660969
000690	1.184108114100467	1.0032381227282543
000691	1.4703877744369112	0.9696395545771949
000692	0.8277501862168515	1.0056129536816405
000693	1.1731073378666657	0.9902178792609366
000694	1.1453315661231427	1.0022867338128711
000695	0.669711353689884	0.9996031280939169
000696	0.7797453964265383	1.0038032705172342
000697	1.0928618138776627	1.0015397889267512
000698	1.3942438669865906	1.0002528622100302
000699	1.2203566462452535	0.9976928951847859
000700	1.1220205248977393	1.0035178896761778
000701	0.6640642100649093	0.9982211545787403
000702	1.3512119488120566	1.0026969003826638
000703	0.8618902406152373	0.9706316620895468
000704	0.8760753497974235	0.9884106582340269
000705	0.8433840594274323	1.004223428653709
000706	0.764448795563722	0.9958184539990206
000707	1.010586546421539	1.0031114886680836
000708	0.7279361797040959	1.0058713068784138
000709	0.8519242432077359	1.0038594956533862
000710	0.7929466508884806	0.9988440848281159
000711	1.261151731317697	1.0062515979687263
000712	0.7206423591832238	1.006668169780067
000713	0.7632159466223291	0.9977521174705072
000714	0.8696867374069036	1.0058872800066048
000715	1.0858215512931857	1.0051151130072205
000716	0.9556042907981858	1.0060365998313618
000717	0.8231913387172678	1.002375752327702
000718	1.274644261068013	0.9992921820859358
000719	0.8122431942494612	1.0061776839748453
000720	0.7449114753148312	0.9993751564290929
000721	1.0820450199960587	1.0006489617534342
000722	0.8575767996155859	1.003286477111522
000723	1.298259520916153	0.9984264374059285
000724	1.238875724529625	0.9988186702011487
000725	0.883353479000982	0.9939098496571428
000726	0.9453215461784151	1.0050800365661978
000727	1.8847240755247698	0.9579854533052662
000728	1.1534434228548773	1.000279740955632
000729	1.4588617112718982	0.9963063086822364
000730	1.1684257793937856	0.9980911996393396
000731	1.2775366313611818	0.9915390176524057
000732	0.8593770140235245	0.9988286517661287
000733	0.970053887522331	1.0027411848768932
000734	1.3749935335769319	0.9945871661944067
000735	0.9803256545609285	1.0061304046236852
000736	1.6055090656120363	0.9994194664126073
000737	0.9273355991964429	0.9926130982351256
000738	0.6439227414651395	1.0009429343769207
000739	0.45383584765940127	1.0084293451453585
000740	0.6085097084876834	1.0036702951433465
000741	0.9713445653569889	0.9999166472680312
000742	1.5278253321587674	0.9984873848599464
000743	1.5477031190705024	0.9770997877011794
000744	1.0244609660008366	1.0043353767940744
000745	0.7158307983032567	1.0027451775125569
000746	0.6298674767294291	1.0038737435391167
000747	0.8129360491158629	1.0025188716766757
000748	1.219360799356838	0.9996492198189683
000749	0.8601796903606821	1.0030215987555469
000750	0.8901604332638363	1.0004905746819353
000751	0.8872686193839349	1.0041608712927323
000752	0.9064330888867089	0.9755687792452279
000753	0.6244491439274006	1.0009749340085614
000754	0.6600395079295129	1.006055489988348
000755	1.0788319584242287	1.0004757994933575
000756	1.0022596999686075	1.0001241192808594
000757	0.9256160417322502	0.9995532188743979
000758	1.0579953956013588	0.99915421344807
000759	0.9684679842149346	1.0054844516821997
000760	0.8425262952023768	1.0024791852462989
000761	1.1996151122604854	1.0036580681410796
000762	1.1271566643649524	1.0015243128866789
000763	0.9475407543304837	1.002029690525328
000764	0.9902716265945555	0.9757469112093837
000765	1.076118770111123	0.9408302070832157
000766	1.2291265298477958	0.9951732766997141
000767	0.9317436607330755	1.0067136786735127
000768	0.8124546702482245	1.0040830141154315
000769	1.2981437047918758	0.9921483301554614
000770	0.5678657816588181	0.9979304924070371
000771	1.0272223504276432	0.9985190813586224
000772	1.5907060875788115	1.001027019349147
000773	0.846882145018713	0.9977437557310282
000774	1.3485235040574808	0.9969759481978693
000775	1.3876249966843428	0.999403523105743
000776	1.0136244075691305	1.0034983399491069
000777	1.179331100924721	0.9981850643773065
000778	0.9168353077702605	1.0025403190678979
000779	1.2572785063271847	1.0025596178877834
000780	0.8427167399302559	0.9997191002920972
000781	1.3373219534393435	1.0010453584480024
000782	0.7752274273924894	1.0031496427116449
000783	1.1947684031903019	0.9981016633782988
000784	0.9936552164473356	0.9976718055440639
000785	1.363170589079701	0.9983471930276268
000786	0.978204788289573	1.001931052162081
000787	1.3206227177465988	0.9976235613547861
000788	0.9127326500042232	0.984457972858099
000789	0.9977628978411054	1.001176842598704
000790	0.9675067007949851	0.9928145933324928
000791	0.6372396527315378	1.004828815000218
000792	0.5546465422166942	1.0049301001678517
000793	0.8935173435247104	0.9909027580345413
000794	0.7931166354652504	1.0010349578927684
000795	1.3054837328432403	1.0032103397160077
000796	1.4004787701296768	0.9993464280820531
000797	1.4494483167878367	1.0021185044498542
000798	0.8037038093006376	1.0011351531656894
000799	0.5873162818297406	1.0015100767414573
000800	0.9811723578945867	1.0029812715966477
000801	1.614296954419673	1.0014270102331901
000802	1.2700011021066657	0.9988396914964172
000803	1.021631955172669	1.00538232867283
000804	0.7996050061349897	0.9969028836472468
000805	0.9949558090145986	1.0057724372068753
000806	0.7563628024782569	1.0054849506568733
000807	1.3391986039382962	0.9995041732377107
000808	0.971051125965206	0.9953365336371052
000809	1.0212848611976586	0.9698618029794239
000810	0.7733013198419004	1.0064232078172188
000811	0.7279117869396035	1.0010249356997287
000812	0.8483132752129714	1.0033841396291425
000813	1.403878000234302	1.0010805014075694
000814	0.9869855563798409	1.0072041967989658
000815	0.8527563776133031	0.9996091048348943
000816	1.1095198355384972	0.9993872155425539
000817	0.7647425369647143	0.9995023690434613
000818	0.7891236942305258	1.0073010111249583
000819	1.071512225277022	1.0040238501345882
000820	1.0323859933227768	1.0007250144000597
000821	0.9052970229354207	1.0016943969935022
000822	0.5790515594662049	1.001576150307594
000823	1.0035350523930513	0.9996036980358273
000824	1.17393787650642	0.9999373385347327
000825	0.8128355183669419	1.0021252439990562
000826	1.1417154680258725	1.0019596252095968
000827	1.0527569338008167	1.0051044973282388
000828	0.9794224242582106	1.0026123117660775
000829	1.0459047849056289	1.0012891737932474
000830	0.6419505287711595	1.0081014865907054
000831	0.8940312664641115	1.004554749522605
000832	1.0388357776217672	1.0008289125281709
000833	1.3790008207275426	0.9996815554379888
000834	0.9942217942773617	0.9707954860081681
000835	1.5577839394004682	0.9747178853314504
000836	0.7975872725854659	1.002621664806416
000837	1.573909466197788	0.9982104647604451
000838	0.7489847636618076	1.0050654300634894
000839	1.0309142462130771	1.0027893904552434
000840	0.9138830073720992	0.9985255124580419
000841	0.7230031086117601	1.003151367410432
000842	1.5925227749793116	0.9986287437111139
000843	1.2207754577387908	0.9947127770210563
000844	0.7606616016712403	1.0036678575283349
000845	1.1967740096443094	0.9961840960847576
000846	0.5819088077711039	1.0009953037518768
000847	0.8062847983327567	1.006221295029443
000848	1.0589588863930808	1.0027809559311818
000849	0.8724017789700182	1.00652758102668
000850	0.6809079425196285	1.0021652649404071
000851	1.001917795622289	0.9997683686600048
000852	0.6517386939619919	1.0030212130313796
000853	0.9963529853484291	1.002663409232083
000854	0.8428467088718709	0.99999040990529
000855	1.1150373274857155	1.0001694057479713
000856	1.2109090253446202	0.9868222868331119
000857	1.7167346941437664	0.9970879634153037
000858	0.9073511229498613	0.9953129229229515
000859	1.3280756223578536	0.9955603955802882
000860	1.738357836688403	0.9995265421829206
000861	1.866608488074014	0.9899117812212239
000862	0.848990758611441	1.0040703752025344
000863	1.0625773415491913	0.9991587093213018
000864	1.0122024625848167	1.0025807414129977
000865	0.8962440938250206	1.0019266064576586
000866	1.0373273183850666	1.000065341363793
000867	0.7682967562483659	0.9978698886784609
000868	0.653997375045532	1.0081624453708984
000869	0.8802388991166289	0.9999634762227907
000870	1.2351669061456325	0.9596847031279165
000871	0.8556945073980654	0.9983603292747137
000872	2.500601027930647	0.9757112257045077
000873	0.5210317059087791	1.0047151325506662
000874	1.0733024463204068	1.0033033150501378
000875	0.7640651577454035	0.9972500882596388
000876	0.922253001354087	0.9990201620654017
000877	1.0773633540226324	1.00643419343111
000878	1.4145528212168448	0.9940312151076821
000879	0.49199460815549256	1.0066997185732585
000880	0.9282324090207893	1.0029756307577362
000881	1.0001621197812995	0.9994886360027531
000882	1.1140757230526286	1.0012266663995937
000883	0.8461602448105732	1.0042589859250652
000884	0.5733145252573267	0.9978731269046544
000885	1.0994948959165163	0.9991333628868312
000886	0.810242955931394	1.001642524027524
000887	1.0352452985580907	0.9999623971223166
000888	1.2336457826688743	0.9998593631701354
000889	1.2184027710956529	1.001407842302054
000890	0.8668256806575133	0.9940258095143626
000891	0.8781270938297967	0.995746645111995
000892	1.6304292342106717	0.9972329644627413
000893	0.8278874589512465	0.9981695817252587
000894	0.7393015577739226	0.9812128733142105
000895	0.6482049932952221	1.001977448757779
000896	1.2974495203816792	1.0032742179583554
000897	0.9230098859147129	1.0000890958572828
000898	1.354306978113259	1.0020025381831017
000899	1.1596856301854568	0.9988788083335891
000900	0.8713701775780784	1.0007604926597606
000901	0.9395372096260091	1.0010977045537173
000902	1.0255605493842557	0.9981415730775661
000903	0.5510377756969785	1.0065162342497234
000904	0.776575074581261	1.0027277628959586
000905	0.8720637025650927	1.0066747470363016
000906	0.8865004183267564	1.005075933355497
000907	1.0204802259757009	0.9755038358586734
000908	0.8421022373583376	0.9973962058172203
000909	0.941862372203507	0.9951250257077123
000910	1.0106313220527463	0.9983535053022538
000911	0.4427021359036586	1.0066065150532577
000912	0.5131367163109231	1.002955375640455
000913	0.9839512008120334	1.0028105567064007
000914	0.656503849196993	0.9978369987719946
000915	0.6553679997523684	1.0064664484861006
000916	0.8235809146819222	1.001521175111001
000917	0.8945046448196301	1.0036235363152068
000918	0.35776831472262194	1.0048173710517814
000919	1.0574879711759726	1.0006057680978975
000920	0.930327063445936	1.002615062143251
000921	0.9886741350962435	0.9997004455032841
000922	1.8748483853336673	0.9907317066178593
000923	1.0117780296203585	1.0028701846529549
000924	0.8201626610570588	1.0042642511165554
000925	0.9893300555661653	0.9978518343404763
000926	1.3463179442927853	0.9977864514563238
000927	0.9645018024702753	0.9987716885435223
000928	0.5105079783963203	1.0071788037501668
000929	1.2568530641912588	0.9978181264349766
000930	1.0778626572762222	1.000233041941671
000931	0.6249047471796101	1.000521236410028
000932	0.9428624373191742	0.9977407825555438
000933	1.1261040491503256	0.9952719376763792
000934	0.7731078941180504	0.9997843369174712
000935	0.9473139631891414	1.0022762208404692
000936	1.2353669945690278	0.9996841827911407
000937	1.3017125508218768	0.9962169526863194
000938	0.4067307924943352	1.0044240745376367
000939	1.1115185784471557	1.0016463258567359
000940	0.8626862288293059	1.003869343141521
000941	0.9243000101722623	1.0048266688346406
000942	0.9995381750019273	1.0043960189523133
000943	1.1455638847205274	1.0026712758310212
000944	0.9174528582071098	1.0067507527496944
000945	1.517737348560999	0.9944797977889096
000946	0.7458599954114506	0.9859319652093542
000947	0.644499441176616	1.0079820390628491
000948	0.6757285718178202	1.004379023118086
000949	1.086243513104883	1.0039351431683659
000950	0.8535572136893996	0.9979741266615615
000951	1.1975567016950135	0.9986780080012186
000952	0.9957367879237629	1.002011534982742
000953	1.7993679647470184	0.9906465551460683
000954	0.6745848767905772	1.0030272831950946
000955	0.4547876149319157	1.0064422715924324
000956	0.7975109415604007	1.000465092958217
000957	0.7774249266640338	1.0076602891753685
000958	1.7537534398359484	1.0007003860912416
000959	1.5744380076539808	1.0002384643212414
000960	0.6761025099834772	1.001635359031331
000961	1.158190302078626	1.0005311808589878
000962	1.7552427384865683	0.9824396770334268
000963	0.8194051591912258	0.9984111625271577
000964	1.272697934045257	1.0000779072102204
000965	0.7005282621543377	1.0079142488985728
000966	0.6294289693836104	1.0063776528002295
000967	1.072082618271898	1.001285658265048
000968	0.9506703017328871	0.9990999413156538
000969	0.8171280483481574	0.9994289990710422
000970	0.6679569195261154	0.9869195269925034
000971	0.8343786700410266	1.0024123333612245
000972	0.7220900511083611	1.0044966280670593
000973	0.7974194388442819	1.004420720016662
000974	0.8830259822935251	1.0057975001186987
000975	0.7927504094715659	1.0029897964181884
000976	0.7774868535879542	1.0041575948188148
000977	0.9328712078362384	0.9978971753048437
000978	0.998080547701393	0.9999459616104378
000979	0.9418339434441106	1.001800872228233
000980	1.331195648519666	1.000072497655869
000981	0.667351100796727	1.0064582143895473
000982	1.2731138852784596	1.0002469802823428
000983	1.3260653486355838	1.0024769998998577
000984	0.7857779733495558	0.9964819479423835
000985	0.7911203514934968	1.0082515472232336
000986	0.7556783038570383	1.00402953125878
000987	0.9327851086192623	0.99458771456458
000988	0.6066721133816811	1.0050902428530049
000989	0.38973673467317865	1.0085190717727148
000990	1.3040068523648136	0.9970616984230525
000991	0.7786630352213465	1.0054207120049892
000992	0.6606887124880853	1.004243073270589
000993	0.6897315021629646	1.0064624349870117
000994	1.0629649634329226	1.0026791905727828
000995	1.1116995017629991	1.0008855167748834
000996	1.2405689584034607	0.9995528764543671
000997	1.8195519960183157	0.995947317855978
000998	0.9292303444142777	1.0033746973524418
000999	0.8243378565575036	1.0019148617447426
001000	0.7860631578181538	1.002125959548977
001001	0.8879264387051768	0.9980303178006108
001002	0.935909226544404	0.9990064011126358
001003	0.6956336340099406	0.9960077458799037
001004	1.1532325562955876	0.9998545809913567
001005	1.2323230142799475	1.000345189153072
001006	0.9343163867940183	1.0033794017920756
001007	0.8691888846910631	0.9961186128769294
001008	1.0410195393846093	1.0039222581474045
001009	1.0436040875992825	0.9974455443726281
001010	0.8820172214565588	1.0029239494695041
001011	0.8087902758948806	1.000465763680859
001012	1.4797623714409929	0.9933180153229033
001013	1.1008618665975125	0.9971937503097812
001014	1.1717650563306394	0.9991240533599529
001015	1.0236526236569639	0.949352497980183
001016	1.1523611701241614	0.9998480101575711
001017	0.7921603434553997	1.0043223230976794
001018	0.8515278649276585	1.004790829669849
001019	1.1064122856029128	0.9986899778315541
001020	1.0536241805058033	1.000581283576937
001021	0.5936893179760844	1.0050910524315928
001022	1.0797603477774498	1.0008490378704495
001023	0.9095872424541132	1.0022300603436567
001024	0.4477883548285033	1.008646697569563
001025	1.0622901437114767	0.9850560760641547
001026	0.7217287243514933	1.0019928411290746
001027	0.4951432924470628	1.00411301514027
001028	0.6928613783859786	1.0051265237329647
001029	1.0354631914966008	1.001363526154882
001030	1.3132028610153499	0.990508861103986
001031	0.9281973617867091	1.007254141161457
001032	1.0816450837160876	0.9975532068123182
001033	0.7765706965961461	0.9965880676278652
001034	0.49552675071339514	1.0071314489172696
001035	0.8372833514480896	0.9987121313054588
001036	0.6995815986139461	0.9986342448916026
001037	0.9700428235606017	0.9973679128225705
001038	0.8670657505681929	1.0038904146036414
001039	0.8793739575027171	0.9992642645480809
001040	0.7148891781315175	1.00188481041938
001041	0.8617833671545382	1.00402502108781
001042	1.2257970471137811	0.9972258409584622
001043	0.46603779777209364	1.0057587399761376
001044	0.9544965620113014	0.9990174154644516
001045	0.5713629529310358	1.005204432555641
001046	1.806861871517588	1.0000779321688114
001047	1.12646267553409	1.0012929725388109
001048	0.8162567124820378	0.9996688630325589
001049	0.9063979920159033	1.0009539784411818
001050	1.135716814206955	0.9932774743765772
001051	0.823917474654298	1.000929094061656
001052	1.0267098786282807	0.9966768242643576
001053	0.8328162243960798	1.0069650223908155
001054	1.3277485824322128	1.0014197806805285
001055	0.7812867715993392	1.0017915217590725
001056	0.47429781797560705	1.0107630802816452
001057	0.8492443912470645	1.003094198726089
001058	1.368352578121011	0.9990343243037118
001059	0.7999184539769767	1.0042994177443598
001060	0.8479926970530434	0.9983274644281912
001061	1.0951170838841746	0.9980132668807744
001062	0.6898073205619342	1.002362781513881
001063	1.1127618735645208	1.00391844677916
001064	1.4247416468451048	1.0012768182693632
001065	1.2126782430773408	0.9995185724302911
001066	0.6648005590533171	1.0028719143421405
001067	0.9229900985723275	1.0067732040980677
001068	0.5956294841803267	1.007556315585234
001069	0.8305040812841394	1.0018028612048995
001070	1.7084147658039013	0.9945202949646362
001071	0.871663715236028	0.9987019353065186
001072	1.260234634782984	1.0010271922631688
001073	1.3031645616749699	0.9979118016745901
001074	1.0283921761493207	0.9978184503663236
001075	1.0047855796012228	0.9954124711244653
001076	0.40033219255632013	1.0060381195743624
001077	2.0240184522063815	0.9901823348716249
001078	0.4464686269623207	1.0072979452995943
001079	0.7697051261573499	1.0029717554625424
001080	0.43781163827917935	1.0129182354236588
001081	1.0746446299567654	1.0029095756616828
001082	0.8152502565795567	0.997094502438534
001083	0.8965510650614664	1.0004480635768693
001084	0.6591109280125467	1.0035136074318787
001085	0.8275779899606099	1.0058428312599519
001086	1.2366216586997865	1.0058998076393157
001087	1.1572422631131478	1.0015392330933477
001088	1.2914765285561234	0.9794559119860937
001089	0.6516313116195129	1.0055840146608075
001090	0.7418042556460765	1.0062056950953118
001091	0.8201125836503719	1.0003135694820149
001092	1.2625826862739	0.9965770301187381
001093	0.5056642527273669	1.0051593210286398
001094	1.4880096712532331	1.000758037226497
001095	0.8224557114659803	1.008501114581961
001096	0.8408304832392052	1.0016083182749818
001097	0.6408071377161886	1.0039124270113566
001098	0.9585991443239151	1.0050564722805349
001099	0.9359402902287103	1.0030099067745395
001100	1.686185575512507	1.0001752083358246
001101	1.608513852558002	1.0004803083227614
001102	0.9437874257183549	1.002473380736454
001103	0.9189786991407125	1.0051898066402538
001104	0.9711984201068742	1.0004872571480286
001105	0.8225409725632151	1.0003043634026334
001106	0.8229691205303619	1.003616755263139
001107	1.0675775009729573	0.9996276201105158
001108	0.6282587263776224	1.0059843155810453
001109	1.1863924052083366	1.0037491252087614
001110	1.010810772296462	0.9880229857621734
001111	1.195474900086081	0.99911490345329
001112	0.7456576108790381	1.0045479511021966
001113	0.8689889919938775	0.9987015261422568
001114	1.0479148266525522	1.0030365281654519
001115	0.8960834569289187	0.9972476577371223
001116	0.6510421330158165	1.000902546392822
001117	0.7936697824345249	0.9982588908992654
001118	1.1941713239527365	0.999911170741251
001119	1.0594260547880667	1.002221586140977
001120	0.9600745965597262	0.9972441629074741
001121	1.0843361532759983	0.9929839952888538
001122	1.097484021771994	1.0016387852447148
001123	0.7347196723201376	0.9708984281076923
001124	0.9750874008113511	0.9999754062672547
001125	2.3233391927988634	0.9759482247822738
001126	0.9265680770027573	0.9982680111767419
001127	1.3504814199048647	1.000925190312468
001128	0.8629778418994417	1.0031423474938488
001129	0.8954548979141838	1.00657217535377
001130	1.0945871732822117	1.0007169105627176
001131	1.4032935606296106	1.0008171215372137
001132	0.4891365556528135	1.0065565373905232
001133	1.0714859233441285	0.9969361353987491
001134	0.8244846783311206	1.0000341294493464
001135	0.47984301465690776	1.0044296065470284
001136	0.4591793214012274	1.0001334985988262
001137	0.9726797103856972	0.9975990338018487
001138	0.6897177366590397	1.005206050800307
001139	0.8628192922825054	1.0029970734096816
001140	1.3217295023700135	0.9985161461451126
001141	1.3401053339170108	0.9960018055646215
001142	0.3949880810003804	1.0047590326906644
001143	1.113075382408231	0.9995642870217637
001144	0.6022247664993406	1.0005859964906825
001145	0.7337954042484307	1.0032067386073025
001146	0.9282077390576562	0.99999017805779
001147	1.1449885939525861	0.9931660573160972
001148	0.7267767424130737	1.0008374522293622
001149	0.8890250255948917	1.0005028072182256
001150	0.5378278341808282	1.0037346029210608
001151	0.7075306247658382	1.0048850217926946
001152	1.6146122424298397	0.9988844735977183
001153	0.8655771854643315	1.0005979465894166
001154	1.1054805080245549	0.9936936630070807
001155	0.835880551292418	0.9964754679669692
001156	0.9288389096188024	0.9997451721131893
001157	1.0922318467073402	0.9996271314606682
001158	1.3600001471848855	0.9568803768906192
001159	0.9011004650459211	1.001086975299907
001160	0.6277597596334525	1.0017859595981449
001161	0.8726747255942693	1.0068585684270805
001162	1.00257793832435	0.9966254969380773
001163	0.9813362453865616	0.9892257684813499
001164	1.0376118532766139	0.9967389875167444
001165	1.1066560721454448	1.0020157323210186
001166	0.9961952191079809	1.0055153120998264
001167	1.9286029555279662	0.9994563868993378
001168	0.7493107200601588	0.9882981080513638
001169	1.0332421033083865	0.9979907187873843
001170	0.9149203601183894	0.9982713433878
001171	1.103463415520612	0.9971548715515848
001172	0.9128333199806814	0.9940112430488046
001173	0.997516484007512	1.004314421765361
001174	0.5000429680976063	1.0087592417395028
001175	0.9358848236873343	0.9922670138234626
001176	1.4254387886203432	0.978508164378695
001177	0.7868749976632354	1.003619992965373
001178	0.9839536152974022	0.9995768128019707
001179	0.4731641950593968	1.0072567520480855
001180	0.6596259964901985	1.004221475872529
001181	0.43998399483729234	1.00329010054512
001182	1.2171838080837505	1.0004054709827341
001183	1.0765554608789056	0.992349045534619
001184	0.8764632268040446	1.0006523798894529
001185	0.8426105744166033	1.001176006856287
001186	1.270134569280374	1.0002924154207329
001187	0.8835465684794177	0.9981069571658407
001188	0.9362778615290686	1.0009971934382156
001189	1.2765553782094734	1.0021485556470635
001190	1.5876555695618493	0.9950327655104848
001191	0.983455571632651	1.0049987527405932
001192	1.363931600659339	1.0005208775169834
001193	0.8524460105435275	1.0057458541266289
001194	1.321062614226856	0.9991131284790052
001195	0.8143180832905449	0.9980990286134249
001196	0.999054757156259	0.9981955010063178
001197	1.3682048125181347	0.9989884374850595
001198	1.2533346098540625	0.9993306154343777
001199	1.7738097765391045	0.99641778557576
001200	0.8862483681402039	0.996632658969012
001201	0.5954564829421995	0.9999936630471108
001202	1.042647251033813	1.0022100574272248
001203	0.6383646276358074	1.010736537308684
001204	1.1725838480341884	1.0019247654709604
001205	1.8101753143457904	0.9961494423282915
001206	1.301267598601781	0.9948469663892963
001207	0.8095889511957239	0.9891022624074185
001208	0.9687159423485991	1.0004949841249673
001209	1.0991112651209234	0.9947093869961372
001210	0.8083130666876749	0.9976085476252847
001211	1.0111913375237667	0.9974119941106282
001212	2.418356740892385	0.9954138521316991
001213	1.1285956847413643	1.0018035951569906
001214	0.9944934230639815	0.9821698196138426
001215	1.2325255789283551	1.0029642246223744
001216	0.9486170579943963	0.99910333386458
001217	1.1918382429739676	0.9977614461102909
001218	1.0500152076908722	1.0037061138805063
001219	1.254133428313394	1.0021774305884874
001220	1.004761482324115	0.9963838414176862
001221	0.7044371392898687	0.9980387093840849
001222	1.380048259001607	0.9976870950874326
001223	0.8560637492287176	1.0031650182043554
001224	1.0912133029731965	0.9999612712128504
001225	1.2770848282197722	1.0040770843899303
001226	1.104214302856656	1.0001871613822282
001227	0.653552388168164	0.9986389671284115
001228	1.037278228454039	1.0026353422819623
001229	0.6640986207889322	0.9999917187439069
001230	0.866671622412158	1.0031692791480895
001231	0.8105347617614828	1.008722345123798
001232	1.5458680386294286	0.9980441961934928
001233	0.7678497022698815	1.0008038398638297
001234	1.1370309742463243	1.0021297726071614
001235	0.9791564707780747	1.0015246565674392
001236	1.062079065183601	1.0013572888189843
001237	0.9666299202563466	0.999781670824627
001238	1.1897126723469806	0.9963945453729129
001239	1.1872059991526849	1.000775940895825
001240	1.4806532697882262	0.9958411137887939
001241	1.5537794881041278	0.9982526160265737
001242	0.9934129625809875	1.0001202661240156
001243	0.4295680540305323	1.0072724700847295
001244	0.8588602551055222	1.0024255104197497
001245	0.6104633315161859	1.0079652774110475
001246	0.6587287219136438	1.007891146576027
001247	0.6586577372493444	1.005746029078855
001248	0.7764646976338174	0.9988194102098006
001249	1.3212374596709322	0.9992963248805656
001250	0.8948761358939963	1.0059370608506428
001251	0.9209605408991434	0.9957771305820384
001252	1.4557500020365441	0.9946289784765315
001253	0.894699046891503	1.0007543735983122
001254	0.8979071304997099	1.0017833752287233
001255	0.9240012114745126	1.0007098966828225
001256	1.1497606736707147	1.0063085915434307
001257	1.5198719554287128	1.0017922324319024
001258	1.2246786347985863	1.0000977440196974
001259	0.8477019520792353	1.0025756621753457
001260	1.280949915371246	0.9997036692961492
001261	0.9943193313265222	0.997021590034909
001262	0.8551235397854993	0.9942573052879912
001263	1.6404878431057441	1.0015958619050591
001264	0.3616486120467203	1.0074462484096947
001265	0.6285880251522686	1.0065016809936018
001266	0.7486887259850474	1.0023088888551852
001267	1.8696562245420296	0.943130849539011
001268	0.9100530019710413	1.001124183983092
001269	1.335024765186229	1.0047329792124242
001270	1.2973134247285856	1.0009088316711363
001271	0.8940158656874665	1.002477547670391
001272	1.2195855750962148	1.0037181565568092
001273	1.0654122621185547	1.003019621043896
001274	0.7481689393265547	1.0046204157676333
001275	0.7896371799783285	1.0001178727042994
001276	1.2781293272051948	0.9991933012609661
001277	1.025312564414261	1.001013542770754
001278	0.9806939774224912	1.0034040848109904
001279	0.6312919585418846	1.0024288293853427
001280	1.443846459209007	0.9999498111964271
001281	1.627241180255656	1.0019071460919127
001282	1.088000130355588	1.0025827632885265
001283	0.9147663144308005	1.0022570417996035
001284	0.6321506135014956	1.0096156736428656
001285	1.1620730096958947	1.0046607370034317
001286	0.9562367934197636	1.0022722353475917
001287	1.5611879710606782	0.9997656405855373
001288	1.3163364774938713	0.9952898662340073
001289	0.7709281893340417	1.0025682157074127
001290	0.7527102363224979	0.9985812929202654
001291	1.6417897718429764	1.0004929283710644
001292	1.5242634155734076	0.989906393799212
001293	1.4777842883256544	0.9880034524735103
001294	0.9203120477452652	1.0028149827459387
001295	1.2063128865846413	1.0035268717561328
001296	0.6859996949901842	1.0089512724226455
001297	0.8330298263515521	1.004357348949922
001298	0.6531694250614349	1.0082491000543388
001299	1.6183811629736196	0.9742415609953237
001300	1.6296344359678108	0.9967125999136424
001301	0.8330023419355648	1.0052790692326505
001302	1.1204114620279342	0.9984412178559394
001303	0.9597100438134757	0.9999429309078429
001304	0.9810835928878944	0.9979547986176255
001305	1.2499983227754365	0.9920171698788681
001306	1.1389941048498229	1.0005950300930413
001307	1.086191788952378	1.0012621760222984
001308	1.011285000026551	0.9987586155173338
001309	1.8979584586078324	0.9968474748742889
001310	1.1341748157326608	1.003192960739146
001311	0.7525481938300272	1.0006472666157353
001312	1.570009485381698	1.0001306242438843
001313	1.0739103295747612	0.9918533201467359
001314	1.3904806220892996	1.0031345779491407
001315	1.3382138955219132	0.9975647662878142
001316	1.1041616173728137	1.0003783427938473
001317	0.8218220730664916	1.0032715959306633
001318	0.7832361887405102	1.0076379899307224
001319	0.8864980292951726	1.0016853544104019
001320	0.7062937918601909	1.0073656340532184
001321	0.5492887930226806	1.0042685715203332
001322	1.1099442628393261	1.0018045921316538
001323	0.6613008558718092	0.9992497278598819
001324	1.1383860141628843	1.0037837478143559
001325	0.8043254698471254	1.0058624936761975
001326	1.029228018309332	0.9958630921285078
001327	0.7935021513916133	0.9999204988497454
001328	0.7606331272743884	1.007655102850944
001329	1.6481571048924544	0.9988532211960408
001330	0.9309954828290762	1.0044584460589785
001331	0.9734681852394693	1.0005054793459929
001332	0.5517166163111275	1.0047779335362375
001333	0.8162268679384254	0.9953600001984796
001334	0.7647635078565262	1.0042584094164522
001335	0.9276012577196674	1.001860460140237
001336	0.7573046239313368	0.9976795006977884
001337	0.5702868536599891	1.00427131890836
001338	1.2608039095368757	1.0012238414690913
001339	1.1947988875077264	0.9966905006448606
001340	1.658404152770599	0.9963016030635309
001341	0.7128149297008193	1.0095259902400535
001342	0.7358724037543378	1.0012855330310975
001343	0.8114976661580158	1.0052155525066406
001344	1.2509820304936041	0.9976609247632007
001345	0.6821536242553714	1.0064192846149904
001346	0.7244323210532194	1.000744698076753
001347	1.0202137270702691	0.9854543534443506
001348	0.908369973290628	1.002536123360543
001349	0.6446983113270874	1.0037586384775221
001350	0.9120313946083147	0.9389066747650756
001351	0.9775712034126044	1.005051538806377
001352	0.7319859734216163	1.0068179352410018
001353	0.898587096881705	0.9941665490707344
001354	1.0434507146350025	1.0041368697094244
001355	0.6917576840086619	1.0006884232292985
001356	0.8648826221254539	1.002933414671042
001357	0.8976221437464973	0.9998286664710623
001358	0.5677312594427489	1.0068925324329152
001359	0.9636600308017654	0.9997300170666478
001360	1.1619245276307546	1.0032444549123785
001361	1.2033781954477587	1.0004769617886495
001362	0.8299643716929289	1.0020591028519088
001363	1.2334151907194475	0.9971989383937637
001364	1.0676685531116117	1.0001994666531366
001365	1.656883974097598	0.9984982310520424
001366	0.94978230555685	0.9975385966456148
001367	0.7974371444389212	0.9998055354848181
001368	0.9148270054721599	1.0034547243887928
001369	1.5613216117631425	0.9847121100144579
001370	0.7749278097862898	0.9999750359036912
001371	1.9936204992932154	0.9992582200693356
001372	0.8809733139409378	1.0011899459424192
001373	1.0199813012461223	1.0035734950710697
001374	1.0528901027908986	1.001783598337763
001375	0.673997589861989	0.9982132108249238
001376	0.7893306179150691	1.0003949274562458
001377	0.6068582499618239	1.000242456153291
001378	0.8172434649835514	1.0049278536131314
001379	0.794964249337672	1.0003119207985482
001380	1.2899115305438946	0.9532007587688291
001381	0.611578328477874	1.0031485988622957
001382	1.0823949744276473	0.9988751451059827
001383	0.5589223656433184	1.0047820190451222
001384	1.2178958728373206	1.0006152371619266
001385	0.7785551728823957	1.0011498109934815
001386	1.3051156816587277	0.9992932899607699
001387	1.9861940646431513	0.9504617011437523
001388	0.8858463069912407	0.9880930063167956
001389	2.22799372887655	0.9999489010348019
001390	1.2279431909991305	0.9991067929887887
001391	0.758841693400408	1.0088402735414492
001392	0.6181360116765767	1.0022814451239834
001393	1.020548612936361	1.0018661776344717
001394	0.9789140046267198	1.0050913482421875
001395	0.8986596826209453	1.0058379446732593
001396	1.1135107907471475	0.9985718281038208
001397	0.6474561627255129	1.0029116790747858
001398	1.4474494426396027	0.9987741784901871
001399	0.9203912995493357	1.0007646699886468
001400	0.9633950372826402	1.0035814645202965
001401	1.0710749031422224	1.0038447455538024
001402	0.6095884537412556	1.0043066458321492
001403	0.5724435387915183	1.0049884983526096
001404	1.0270913052216073	1.0073744546671537
001405	1.2819484740429368	0.9947154554960012
001406	0.792862780003971	1.003539094561434
001407	1.3042247849579294	1.0008614873900035
001408	2.0253119544247373	0.9567418502571288
001409	0.8519770480690284	1.0028342538960813
001410	0.8087097996707812	0.9992281090352599
001411	0.5319392852361815	1.0015183882289866
001412	1.0557998196245473	0.9971823240347423
001413	0.9541612218178913	1.0044187646110379
001414	1.0852676449656897	0.9980725849301236
001415	0.7551549292475077	0.9989630955811434
001416	1.09496054743584	1.000242493065169
001417	0.962823437294135	0.9994473813247885
001418	0.7240038087109294	0.9989592048237812
001419	1.159772716619998	1.0017813547810415
001420	0.7262986452704345	1.002643369483629
001421	0.7422402902330967	1.0003900778294434
001422	0.9907189192393483	1.0046158697346976
001423	1.2311573498257702	0.9953160915134317
001424	1.1136323017242196	0.9999757055863321
001425	0.8274372150593304	1.0056657162734
001426	0.7860384490646712	1.001887297130423
001427	0.9886686512692411	0.9963197406329487
001428	0.9960737492048164	0.9991558028807975
001429	0.93892518996655	1.000816320571877
001430	0.5673540642523028	1.003380680519695
001431	0.8215740523228764	1.007211050981727
001432	1.60927489794388	0.9951981360778732
001433	0.8679520602880475	1.0005271332457288
001434	1.853627020672305	0.9971473357427194
001435	0.928000099356922	0.9959868427295336
001436	0.746866674549248	1.0021548701709175
001437	1.0844711945614012	0.9600470800584809
001438	1.1725406002281529	0.9973770540167275
001439	0.7939770502463187	0.996960667402351
001440	0.7076141226735522	1.0016858487739773
001441	1.084977370468517	1.0064440433417607
001442	1.1161782239905056	1.004299770266856
001443	0.7849255903576203	1.0080052792407659
001444	1.140401564451155	0.9997363346126228
001445	1.036943699719306	0.995991523763832
001446	1.1941493081585923	1.0009809915514725
001447	0.5611371623513204	1.0050976867598713
001448	1.2804008280373766	0.9975260820230187
001449	1.2865071699563377	0.9996418748129657
001450	1.0745715532255795	1.007909920298806
001451	1.5778124455906772	0.9786897118818604
001452	0.821162474943549	1.0034857612780888
001453	1.1140764892010782	0.9983653637513641
001454	1.344613350737033	0.9964010444758843
001455	0.6509810908828183	1.004018608046506
001456	1.690375565035176	0.9635997879116622
001457	1.0811906208778308	1.0034545959668437
001458	0.8787552478457257	1.0007292937843597
001459	0.9834455810358431	1.0065102360482907
001460	1.0682813464124794	0.9949342665315903
001461	0.5638573350675028	1.0019013309678029
001462	1.194138818971751	0.996501249641369
001463	1.2175222545171291	0.9991436003626348
001464	1.2318956992599344	1.002884345194484
001465	0.9934750214978776	1.0062387085197064
001466	0.9572818573409676	1.0000188863485673
001467	0.8747735455456744	1.004527955229531
001468	1.1459831468130297	0.9989858739748578
001469	0.6245632845629969	1.0046068118265217
001470	0.9475073649139312	0.9966117880049234
001471	0.9630716801501152	1.001689416167318
001472	1.1628156725275638	1.003435993411875
001473	0.8999907456039562	1.0037920943861571
001474	1.096452318819814	1.0018596892363767
001475	0.9281065856951305	0.9990446363027174
001476	1.469487126763268	0.9971089138841596
001477	1.4879983224401316	0.9876467267008977
001478	1.1101934951487278	1.0001502489737268
001479	1.1080722005769073	1.0021272889487614
001480	0.9791043570304075	1.0007299709103865
001481	1.2032956146345724	1.0032115195353597
001482	1.1243436664891677	1.0032344542613671
001483	1.045701825292187	0.9954491528973155
001484	0.6556673072640862	1.0081831057464465
001485	0.8750579875784873	0.9967582937130763
001486	1.3295059530787245	0.9962736775312244
001487	0.7773228225363372	1.0059126513737033
001488	1.0443400607771185	1.0039622897452667
001489	0.8798432908035507	0.9981194530598935
001490	0.6619538839941062	1.000328525086985
001491	0.8198983477575377	1.000078049429518
001492	3.2648914521896986	0.8690977462208636
001493	1.0090600830324195	1.0013280037656702
001494	0.9632660761466264	1.001693422735503
001495	0.565962857175544	1.0045443837033134
001496	1.1481111133412032	1.0035684976597516
001497	1.0336194079936738	1.002638641044823
001498	1.1637359139037515	0.9971917220221821
001499	0.8297987279566129	1.0010383457088268
001500	0.7702199051361001	1.0031655185550288
001501	1.21700545291979	0.9979925212279238
001502	0.73943384117337	1.0066173119497133
001503	1.2235625548089673	0.9988879379929332
001504	0.8441842094902872	1.0004575363686539
001505	0.9505513321944885	0.991749257454668
001506	1.1730278827808862	0.9999217663852759
001507	0.6960532135516341	1.001387802634963
001508	0.5808311834898515	1.004995885243246
001509	0.715402392122106	1.0050794698349343
001510	0.8131044783537803	1.0018815738772961
001511	0.7395876309373164	1.0065999712140548
001512	0.9410769262786152	0.9960013681358147
001513	1.0787257547342692	0.998316979311283
001514	1.0534206861890874	0.9983989639241929
001515	1.23381588334754	1.000637319868962
001516	0.8508784695287942	0.9851488500901101
001517	1.1742795657243812	0.9930659592709958
001518	0.8025943255034061	0.9999199778185289
001519	0.8913317515385354	1.002506230277142
001520	0.4549034544099818	1.0051200162926124
001521	1.1079656462590577	1.002761276211443
001522	0.9924796730941425	1.0034988083931244
001523	1.526461075230746	0.9797462786446113
001524	0.485927064175666	1.0029174632267062
001525	1.7755608738486741	1.0025867267079576
001526	0.6955271311151433	0.9867846876977473
001527	0.886021369660517	0.99779600899379
001528	1.5713641107046348	0.9894130792906795
001529	0.7565074209550142	0.9997749717761547
001530	0.6729618433725582	0.9994066263748121
001531	0.7652757692790698	1.0064361539604036
001532	0.4929289651381959	1.00536138447309
001533	1.2224526868290873	1.0028597238481425
001534	1.4311749634049902	0.9918931768094693
001535	0.8437660722686573	1.0093532956796853
001536	1.045778404085752	1.0001737925768064
001537	0.8559126638880421	1.0019298914170887
001538	0.9586983443910893	0.9963819244864166
001539	1.233715768855775	0.9939725001056626
001540	0.9876008559614305	1.0017752026509397
001541	0.699586843145339	1.0032126153916843
001542	0.886379687682163	1.0064803168852914
001543	1.4650988384081476	0.9960935518362353
001544	1.0020005753848256	1.0019953827761654
001545	1.6874029974792382	0.9953452423687579
001546	1.1976030466828957	0.9991009284603481
001547	1.1244358613628502	0.99917149099155
001548	1.0830084313320634	0.9966121573912523
001549	1.0195302311511418	1.0021864044721795
001550	0.4018622826118625	1.0030230652368934
001551	1.4236715681168102	1.000054621878204
001552	0.5349353246489642	1.0056563476059965
001553	0.7232157451350353	1.0037369186343892
001554	0.8538480517505604	1.0028386180778694
001555	1.2657859612896623	1.001438507304655
001556	1.1157284346557557	0.9932400066759288
001557	1.2352488748034205	1.0017395018039421
001558	0.9190739690640276	1.001310016130482
001559	0.487178035136911	1.0044330205965575
001560	1.331679043764926	0.9969070519131218
001561	1.0258914187928527	0.9959908124171003
001562	0.4647830467113207	1.006245425021523
001563	1.2122337858053476	0.9977739716622328
001564	0.6385412847438672	1.0016952027834631
001565	1.1108785825685328	0.9944514607601731
001566	1.4535155389505685	0.9997350678937694
001567	1.3893669429683717	0.9988800751335029
001568	0.7384254488374767	1.0027695821626066
001569	1.430925354439003	1.004473542127565
001570	0.8980432538434112	1.005217682106603
001571	0.9908232085767799	1.001720772528083
001572	0.6128569688059214	1.0025908334348785
001573	0.5610547051494573	1.0009567453961723
001574	1.0768885223909757	1.0042202588929483
001575	0.9558472985606513	0.9906960498157975
001576	0.6605827600881711	1.008547470112326
001577	0.7220455363452986	1.0007806006296158
001578	1.0036082663226151	1.005302653689429
001579	1.09168348749781	0.9821174325594896
001580	0.7607053504006493	1.002266704133393
001581	0.819693923694565	1.0036657954199044
001582	1.2927359571759822	0.9977074844414763
001583	0.8057828799617871	0.9987252964735839
001584	1.466816592798909	0.9994242204883572
001585	1.1205326349884142	0.9945665173873162
001586	0.7371198146961851	1.003590982909889
001587	1.05418953781245	0.9966004392339632
001588	0.9655245850468719	1.000631178767999
001589	1.1971776290136402	0.9848529264612234
001590	1.340573406848246	0.9991103894287636
001591	1.0602549227478963	1.0011201828172238
001592	1.052976099317233	0.9961397660545215
001593	0.4998754744915076	1.0002371921941253
001594	0.674102446452315	1.0024761951369383
001595	1.0409560082358398	1.0023797014817628
001596	0.6981273457398558	0.9958374424627229
001597	1.2372805709648966	1.001908129790567
001598	0.8249133141294582	0.9968423557179269
001599	0.841971513046769	0.9895722247957209
001600	1.1022307520713273	1.006036966662401
001601	0.4608953832397618	1.0065694283280513
001602	0.9285724816306609	1.0022687325911166
001603	0.9477397128823777	1.001439242818735
001604	0.9151676659952171	0.9930704430937142
001605	0.6804338693250039	0.9999885536120044
001606	0.6072463664097254	1.0046052156742329
001607	0.7733733805661552	0.9932182176192915
001608	1.5873923277079043	1.0022366244301895
001609	1.168709140727511	1.0034723283846847
001610	1.1748014347951745	0.9993614597393327
001611	1.027892618614802	0.9993870947335145
001612	0.5631907106451141	1.007578169160493
001613	0.7436445098095413	1.0004803006100695
001614	0.7520410497774649	0.9998984526107116
001615	0.8184804407570649	1.0043989808903542
001616	0.6368727729369762	1.000773126748514
001617	0.9271081046542725	0.9971500976953765
001618	0.8268861150803523	1.0048933672981142
001619	0.9095581348230009	0.9993042854736279
001620	0.8556919682914801	1.0038074950008853
001621	0.7567869291642723	0.9964633348034524
001622	1.3369487584614688	0.9949711901294476
001623	0.6953451929403164	1.0005888661293818
001624	0.9007051590145185	0.9985003597485266
001625	0.9454316444542514	0.9954178407023865
001626	0.8664750835010773	1.0033406309903186
001627	1.1079804113208502	1.0012889754665035
001628	1.0570046924813374	1.0015079115181023
001629	0.6457699769241289	1.0060237651464858
001630	1.033705173077957	0.9982035892671927
001631	0.7144065904297581	1.0048270858751234
001632	0.41630210810540863	1.0085828710273972
001633	0.7703285580350852	0.9983907124651359
001634	0.6427510421659264	1.0143726421958126
001635	1.0544908525081318	0.9996027342694253
001636	0.903522627602533	1.003338171111012
001637	0.6475482286137553	1.0048590192628664
001638	0.5866941199423336	1.0033940060430007
001639	0.9818378585831228	0.9988112795401397
001640	1.0470918413515695	0.9982039055287226
001641	0.8924079568710391	1.0027103968195044
001642	1.346076185744907	0.9899605006053095
001643	0.7961203934302771	1.0039751007379558
001644	0.8204827580981886	0.9999585370316807
001645	1.0614197932873373	0.9987103143806412
001646	0.8701719120125854	0.9986017234665876
001647	1.3834730891912344	0.9937516021860022
001648	1.2054825108315241	1.0011142351217075
001649	1.274814147943751	0.9953194829389618
001650	0.9921804592878205	1.000802388092951
001651	1.4752256221906839	0.9926726147073076
001652	0.7057711682535591	1.0055035163280093
001653	1.1465406707073702	1.0058657210234039
001654	0.6230834188204695	1.0016451206644705
001655	1.3695023531262693	0.9998521884671144
001656	0.9632811459637799	1.0019194635075868
001657	0.5075087424594559	1.0067069428999802
001658	0.7023318591826859	1.004687482566675
001659	1.5201686206149403	0.9979679025833276
001660	1.3895690308682536	0.9929160897918988
001661	0.8543105865187898	1.0009069396351105
001662	0.6865620328406539	1.00660956773529
001663	1.2936043411661113	0.9983424286311291
001664	1.1412027145045058	1.0038505827867794
001665	1.0144208935960672	0.997800361820565
001666	0.7099482818120236	1.0064328491200374
001667	0.8263180723505966	1.0004790725899513
001668	1.237540460484673	1.000850536038541
001669	1.129972936157473	0.9989004578077543
001670	1.434746850123785	0.998899633655293
001671	0.8825700315911197	1.000320861415496
001672	1.0720023120052937	1.0003105309314848
001673	1.0767082855660204	1.0027567401875872
001674	0.988431374546293	1.002572333223273
001675	0.9226779500533377	0.992843099406803
001676	0.6983241820970728	1.005406075227845
001677	0.5769694104946895	1.0043161522754949
001678	1.5257579480677488	0.999834112883394
001679	0.9045150547642791	1.0025570277155058
001680	1.2031467925445987	0.9977875326333427
001681	0.6757732528762208	1.0052389401930646
001682	1.1580336396914344	0.996466878884574
001683	0.8083036834161517	1.00306321453266
001684	1.242107227096164	1.003690063983213
001685	0.7370391243572361	1.006324999417618
001686	0.8577276048787252	1.0031050060268711
001687	0.8992511133784429	1.0003858806162584
001688	0.42653868452104376	1.0054012741111593
001689	1.2025935202266935	1.0006128996450847
001690	0.842419234808709	0.9982947922308527
001691	0.8962124841465413	0.9976901770207565
001692	0.7439961299813683	0.9965050564717405
001693	1.2774494257593487	1.0002248325905272
001694	0.9842999099715868	1.0008291058836938
001695	0.8285964966618534	1.000105635350519
001696	0.5418759057317678	1.0045995165226493
001697	0.809212776208802	0.9998736310281873
001698	0.9720177694516058	1.001620487170707
001699	0.8054708416469012	1.001349626505978
001700	1.0067414076235253	1.0036251259634246
001701	0.8845993232251349	1.0028264527309494
001702	0.8185915883775531	1.003672588830741
001703	1.2024328440392706	1.0058029628173708
001704	1.4917051309327483	0.9978191280491949
001705	0.8997947556188022	1.0057039164050596
001706	0.763633416346517	0.9992361308047378
001707	1.0896883812809437	1.0011286657165095
001708	0.5528065084375787	0.9978036469092022
001709	0.7080064017043799	1.0052263481573824
001710	1.0378187034281232	0.9965926123374813
001711	1.5264202349013345	0.9996455382585768
001712	1.3057669661569127	1.0058748877859967
001713	1.09337264607666	1.0000789097167149
001714	0.671018128259647	1.0031068530213103
001715	1.4103880106538171	0.9771193035685125
001716	1.339455731988568	0.9977313421693341
001717	0.7629312736890901	0.9894607671840377
001718	1.1770399837233516	0.9881972967591166
001719	1.1249640941934262	1.0008279058196186
001720	0.8117716332648319	1.0073308730123494
001721	1.0495826224271756	0.9958483938814263
001722	1.3637117281163904	0.9945079253205549
001723	0.906231844679262	1.0017147227809562
001724	0.9407771148052468	1.0025206358792331
001725	1.0948713216563906	1.0033051941037878
001726	0.5374580813637279	1.0044874450523436
001727	1.0959357179805105	0.9983512262072222
001728	0.5232469694184748	1.0088165272647853
001729	0.673908237900316	1.0008636558404231
001730	0.9361977855355345	1.000498654447215
001731	0.7976688034869219	1.006387352484983
001732	0.7985864947226557	1.0056114251187236
001733	0.8364164884129164	0.9956723225238913
001734	0.8013050462385305	1.0013579564893762
001735	0.4305448849130646	1.003423713057365
001736	0.9003122955480668	1.0021624288867819
001737	0.9049816329120733	1.001470702992073
001738	0.9150114586027711	1.0048259950872145
001739	1.031946556404331	1.0008981388022162
001740	1.6305457978905316	0.988376868299921
001741	1.0150885302661172	1.0003191402706184
001742	1.0044364689173786	1.0041484999499672
001743	0.4687606753849756	1.0084447581443199
001744	1.008897409487184	0.9997563137880051
001745	1.1139376786077124	0.9954155311666887
001746	1.1028951900898545	0.997668267269264
001747	0.6935814227420793	1.000405204201938
001748	0.4316720483985824	1.0072429342839715
001749	1.0987423422041924	1.0021359830549383
001750	1.0754758976663918	0.954014341695784
001751	1.338928421220431	1.0003316772665172
001752	0.8680381310093251	1.001685081626453
001753	0.6370885843057335	0.9591756658369174
001754	0.9521562196664183	1.0023937528817917
001755	1.3338264200356864	0.9995541394474735
001756	0.5665767859312674	1.0092047007484037
001757	1.0407144567033388	1.0003417393387029
001758	1.5803647870629036	0.9981894601400609
001759	0.9736356445789469	1.0046676718989236
001760	0.9260253810621677	1.003767650439022
001761	0.930269155503216	0.9927136666746208
001762	1.355783246689331	1.0006016252630083
001763	1.3392606090347432	1.0014989566713943
001764	0.8563935112724173	0.9984538622399092
001765	1.4611023456710297	1.0024106386694134
001766	0.9505444820955771	1.0022633792304114
001767	0.9058348965085723	1.0016662619368593
001768	1.595244807319844	0.9995232580474591
001769	1.6965452192891362	0.9977396446492612
001770	0.9580852664281138	0.9995442426264454
001771	0.7474497589922817	1.0094013566832902
001772	1.3843925895486646	0.9993091437343188
001773	1.4492989488167312	1.0024521559870725
001774	2.0975020207161754	0.9962361347379627
001775	0.5568133075811421	1.0051315388541144
001776	1.0490847422255178	0.9927581965065833
001777	0.8128490607081076	0.9986103761006982
001778	0.6773217668367907	1.0104785523729078
001779	0.785989004949021	1.0006857228986943
001780	1.3193277908079475	0.9998536719313499
001781	0.9699686796681032	0.9962593157209749
001782	0.9703411644838403	0.9998243225491181
001783	1.464414113025347	0.9973400358087394
001784	0.8549026039033069	1.0026218756008607
001785	1.4293654689040585	0.9827281279253564
001786	1.6054817457093875	0.9940920863470029
001787	1.114668653498458	1.000438173248612
001788	0.7301484016301389	1.0040234132425587
001789	0.9274828797537202	1.0067801100398097
001790	0.7059255127142513	1.0071150128834765
001791	1.4520978245823783	0.996916147578116
001792	0.7759010816132977	1.0017943039977764
001793	0.887370262173771	1.0001977035596878
001794	0.3463439055967948	1.0051748565653693
001795	0.8360310147978275	0.9995532733147817
001796	1.2980209949238093	1.0018616699576917
001797	0.9801142543369801	1.0046636472426962
001798	0.9638403337454724	1.0062386741916978
001799	1.0616737400313134	1.005673111031228
001800	0.9996340638150567	1.0032875001429726
001801	0.8730590452977496	1.0044045066841285
001802	0.5673499795622989	1.0039152948996473
001803	0.9032637158421783	0.9993174702159748
001804	0.6243237368978622	1.004961789434595
001805	0.4572702803317859	0.9986910663533647
001806	1.2828437669513524	0.9970576731458872
001807	0.8039814788510405	1.0021877117817701
001808	0.7273349590134438	0.9992776589480002
001809	0.8183292417424769	0.9995224112438735
001810	0.8404398319138949	1.0096524638571145
001811	1.319808843673813	1.0008416436504193
001812	0.7808284559171628	1.0045527521817437
001813	1.1518401977934425	0.9982786742295404
001814	0.815118229613413	1.005023682272649
001815	0.9461033803919342	1.0005840403043833
001816	0.9477520844364571	1.0046532338577865
001817	1.122162525453641	1.0026647958868549
001818	0.7536483750468554	1.0038813035320524
001819	1.09163318043929	0.9932502184331284
001820	1.4806001792362973	0.9983780685750678
001821	1.7438351071427642	0.9973719025158052
001822	0.7115160046406672	1.0048621970182663
001823	1.197601956948395	1.0006155053397854
001824	1.0052461670249329	0.9996987475534427
001825	0.9448438721148716	0.9971406236511771
001826	1.0675029013757942	1.0017414685542865
001827	1.2406813632599187	1.0009938134695258
001828	0.7470804956905289	1.0034835824834392
001829	0.9131428713808377	1.0013270429846575
001830	1.105394616114101	1.000967417367728
001831	1.0311012525824308	0.9996911060752741
001832	0.813401344002625	1.0046653143097248
001833	0.9210705874915766	1.0014302859749353
001834	1.2512008993525219	1.0010170643512912
001835	1.129891706471839	1.002950104323424
001836	0.8524644722461581	0.998879462551351
001837	1.0366083159036175	0.9929466197213179
001838	1.0744679106008845	1.0039919583024142
001839	1.3930553947378386	1.000437609027305
001840	0.9021303836335728	1.0056435376677177
001841	1.2814274394274674	1.001784315285078
001842	0.7141576978401137	0.9930316391822404
001843	1.125957729080139	0.9932886481004574
001844	0.7854342159674902	1.005861143171607
001845	0.783463158789443	1.0033883774080732
001846	1.0389972147978936	1.0054536926758717
001847	0.842557735852804	1.003621456883685
001848	0.7255861672776397	1.0055677704316066
001849	0.912778282923061	1.0062694072313765
001850	0.6181337278810057	1.0014552307864628
001851	0.8364364682308116	1.0107232329280993
001852	1.1008665081766025	0.9978744268760287
001853	0.994401361199186	1.0026204132659318
001854	1.042646770790844	0.998191508030851
001855	1.4097499453247841	0.9990821163213153
001856	0.691898330793731	1.0047274421155359
001857	0.9436452364462717	1.0043847017436014
001858	0.8289075970664235	0.9960499354150956
001859	0.6129321335693565	1.001420723910156
001860	0.7734878485188542	0.9952668617797028
001861	0.910198881155605	0.9989764215538285
001862	1.127183115410256	1.0013164564094716
001863	0.7806770543053403	0.9974222114915585
001864	1.2307917877476382	0.9995351274853335
001865	0.4780401441592574	1.0125577439408724
001866	1.3196917077814287	0.9975026796558872
001867	1.3002647784875174	1.0001637115482382
001868	1.7114546634340424	0.9891403085231933
001869	1.5667572405146433	0.9972669307020792
001870	0.7845993931674783	1.0012965566937917
001871	0.5338476321790049	1.0045403655985194
001872	0.9030586335707356	1.0005330567361634
001873	0.9962757119402899	1.0037003125073156
001874	0.9015993279406971	0.9520350839231294
001875	1.2642909028248301	1.000988887529852
001876	1.0236544212635696	1.0002434693858295
001877	0.9916602597122709	1.0012142965665662
001878	1.589052531965689	1.0014890705337762
001879	0.7744241351694292	1.0034631067577098
001880	0.9019853481441779	0.9995898551555883
001881	0.7472053140114963	1.0031315453582987
001882	0.7035702901950296	1.003850740740028
001883	1.4758140436610974	0.9983056709029086
001884	0.6326348355015045	1.0031892931012125
001885	0.7842460100115252	0.9987282190101413
001886	0.9764935762578028	1.001674602108707
001887	0.9369285204303042	1.0021349061433666
001888	1.1955560307401425	1.0080932948637849
001889	0.5261629493835475	0.9996725014972263
001890	1.129121958291508	1.001045537642289
001891	1.2817898658671203	0.9979199498012213
001892	1.4114614298715364	0.9950853798739813
001893	0.7283051697784397	0.998308203151433
001894	1.1220112298139042	0.9978770610260943
001895	0.5959169394371114	1.0086082617106276
001896	1.6504727282130236	0.9986717733413076
001897	0.8861134107437072	1.0070984176707884
001898	0.9525514701491182	1.0038360434952391
001899	0.7981582862578316	1.0025882131786228
001900	1.1772717533470876	0.9997975702720927
001901	0.8139347849722169	1.0022968318878829
001902	1.4468870503016142	1.0003330487322264
001903	1.1319576539644385	0.9994448491230353
001904	1.025190397315175	1.0012458258940198
001905	0.8166367484498291	1.0021468334327261
001906	1.2314533248892094	0.9984548848440011
001907	1.8072211581840256	0.9997338837370524
001908	1.0894175107894457	0.9991115075251548
001909	1.4087347808848965	0.9957943326175724
001910	1.6124994567762698	0.9965456703356268
001911	0.5665876776464871	0.9963691350171416
001912	1.5484090250999982	0.9994376334876854
001913	0.9902332255009023	1.0030708895122824
001914	0.9643269604046443	1.0029122989071535
001915	1.24554570987484	0.9999413717454789
001916	0.9393486607803918	0.9990755826847018
001917	0.8479090726614529	1.0006150384693182
001918	1.3024519687524687	0.9950538389616792
001919	0.5881477680224148	1.0108390304468873
001920	0.8495673803377667	1.0035241502836798
001921	1.52199751063572	0.9977713270179353
001922	0.9474245367660901	1.0020820828820518
001923	0.6801729173850751	1.006909584250435
001924	0.9069474180667086	1.0013820369773347
001925	1.2712364330681352	1.002023034346919
001926	1.1257322335162057	0.9973266378655127
001927	1.307821553011754	0.9984165383311899
001928	1.0946606543930673	1.00454984377405
001929	0.5692229217545438	1.0068353481119738
001930	0.7024946210546611	1.0045191101738893
001931	1.1731015525996558	1.0015952592898036
001932	0.7796116449657615	1.0004729910189731
001933	1.5342016015621784	0.9893457608480567
001934	1.1767999340189628	0.9996601000404597
001935	1.227432569562926	1.0040372104935573
001936	0.73612368374591	1.0032686728295976
001937	1.258411927362574	0.9975170779624881
001938	0.9748748617679207	1.0039713199917424
001939	0.8221814357931535	1.0077991177542973
001940	1.0883527517845244	0.9992510950036744
001941	0.7342083004580132	1.0036289428700618
001942	1.4647412529586086	0.9997281871288354
001943	0.8501361399222622	1.0042674263505633
001944	0.7327094659660798	0.999400475498396
001945	0.6144802730059111	1.0033826809088593
001946	0.7155676457731157	1.0069275621935354
001947	1.4738095754790435	0.9951161508086653
001948	1.4175483915777327	0.9996874644534516
001949	1.1101471273153034	1.0024711151380084
001950	1.0972068169722904	1.0009395098128966
001951	0.31678392519320586	0.9662204690753523
001952	1.1759792659872303	1.0020293610513662
001953	1.3814350380916762	0.9996517360966496
001954	1.0654649666504619	1.001306752177017
001955	1.5670413818141926	0.9983214392888681
001956	0.8765455402499996	1.000164999742259
001957	1.602286142691302	0.999090175503424
001958	0.8775658318408933	1.0061565701791189
001959	1.6451622389611482	0.9813477618283734
001960	0.6966141492075545	1.0068915326119834
001961	0.8195152787202482	0.9969839348373966
001962	0.989041944901181	1.0041300111238238
001963	1.4904463578165508	0.9989423271858449
001964	0.7119799230515694	1.0000435441028375
001965	0.8999631147179357	1.006956095287878
001966	0.42596707832216535	1.0005876681038748
001967	1.0920318182749584	1.0034812008861627
001968	1.4065719814390933	0.9962652373320512
001969	1.185097926382616	1.002319340491701
001970	0.7615016516251462	1.0054878541696317
001971	0.9691364910966715	1.001387268518536
001972	1.5629201868570468	0.9647752608133192
001973	1.4468664439974999	1.0016970587439737
001974	0.8936549788082871	1.0048230153673463
001975	0.8904532201607477	1.0053504217625415
001976	0.5335904803327578	0.9994226081530462
001977	0.3491443648704082	1.009203391694258
001978	0.7435703352111993	0.9991492906192371
001979	1.3896126743997377	0.999636481820202
001980	0.761526205079445	1.0001100576104163
001981	1.5824650304220875	0.998236802212396
001982	1.2553299231481474	0.998759243955071
001983	1.2665860787006495	0.9971937569808588
001984	1.6268971785944772	0.9937761090755345
001985	1.0782009177241425	1.0011748409289063
001986	0.7062407545240791	1.0055057779448557
001987	1.1609371718754748	1.0051222957149044
001988	0.8834410859968876	1.005043279020295
001989	0.7334675905491513	1.005176189862134
001990	1.1953074856205124	0.9790799123308459
001991	0.7438679443430303	0.9947543283515615
001992	1.1281377521229254	0.9998203793368191
001993	1.2336340531664758	0.9973878709471843
001994	0.8340908558850926	1.0084045252879668
001995	0.661335262748488	1.0039250094795975
001996	0.5114011228860312	1.002653977974662
001997	0.8055402662885567	1.0060850864382413
001998	0.9490482619459238	0.9925334557812401
[truncated: 9,999 more rows]
