# Supplementary material for: Predicting sequence-specific amplification efficiency in multi-template PCR with deep learning
Source: Nat Commun. 2025 Oct 16;16:9187. doi: 10.1038/s41467-025-64221-4 (PMC12533003; doi:10.1038/s41467-025-64221-4)
Supplement: Supplementary file 4 — Source data [file 41467_2025_64221_MOESM4_ESM.zip › Supp.Fig. 4/substitution_external_auprc.csv]

	GCall	GCfix
0	0.387124662850182	0.387124662850182
1	0.2169161835240687	0.2169161835240687
2	0.1937690125235714	0.1937690125235714
3	0.1942997407193342	0.1942997407193342
4	0.1820137047252127	0.1820137047252127
5	0.1822556226640298	0.1822556226640298
6	0.1826271248813524	0.1826271248813524
7	0.1755130807613407	0.1755130807613407
8	0.168591755262025	0.168591755262025
9	0.1037279737870768	0.1037279737870768
10	0.1037631798309777	0.1037631798309777
11	0.0826511770280359	0.0826511770280359
12	0.0827645533913061	0.0827645533913061
13	0.063105281604251	0.063105281604251
14	0.0636512241205876	0.0636512241205876
15	0.0452005102068855	0.0452005102068855
16	0.038266307121167	0.038266307121167
17	0.0373737004736435	0.0373737004736435
18	0.041428504768545	0.041428504768545
19	0.0418462230255882	0.0418462230255882
20	0.0336873743893472	0.0336873743893472
21	0.0333939699660437	0.0333939699660437
22	0.0334240260408312	0.0334240260408312
23	0.0326020603640274	0.0326020603640274
24	0.0309951780104628	0.0309951780104628
25	0.0315080682719796	0.0315080682719796
26	0.031124697858391	0.031124697858391
27	0.0309608392613128	0.0309608392613128
28	0.0314331498329689	0.0314331498329689
29	0.0263023356295049	0.0263023356295049
30	0.0264064606706859	0.0264064606706859
31	0.026361663136474	0.026361663136474
32	0.0249394245445792	0.0249394245445792
33	0.0249394245445792	0.0249394245445792
34	0.0249394245445792	0.0249394245445792
35	0.0249394245445792	0.0249394245445792
36	0.0249394245445792	0.0249394245445792
37	0.0249394245445792	0.0249394245445792
38	0.0249394245445792	0.0249394245445792
39	0.0249394245445792	0.0249394245445792
40	0.0249394245445792	0.0249394245445792
41	0.0249394245445792	0.0249394245445792
42	0.0249394245445792	0.0249394245445792
43	0.0249394245445792	0.0249394245445792
44	0.0249394245445792	0.0249394245445792
45	0.0249394245445792	0.0249394245445792
46	0.0249394245445792	0.0249394245445792
47	0.0249394245445792	0.0249394245445792
48	0.0249394245445792	0.0249394245445792
49	0.0249394245445792	0.0249394245445792
50	0.0249394245445792	0.0249394245445792
51	0.0249394245445792	0.0249394245445792
52	0.0249394245445792	0.0249394245445792
53	0.0249394245445792	0.0249394245445792
54	0.0249394245445792	0.0249394245445792
55	0.0249394245445792	0.0249394245445792
56	0.0249394245445792	0.0249394245445792
57	0.0249394245445792	0.0249394245445792
58	0.0249394245445792	0.0249394245445792
59	0.0249394245445792	0.0249394245445792
60	0.0249394245445792	0.0249394245445792
61	0.0249394245445792	0.0249394245445792
62	0.0249394245445792	0.0249394245445792
63	0.0249394245445792	0.0249394245445792
64	0.0249394245445792	0.0249394245445792
65	0.0249394245445792	0.0249394245445792
66	0.0249394245445792	0.0249394245445792
67	0.0249394245445792	0.0249394245445792
68	0.0249394245445792	0.0249394245445792
69	0.0249394245445792	0.0249394245445792
70	0.0249394245445792	0.0249394245445792
71	0.0249394245445792	0.0249394245445792
72	0.0249394245445792	0.0249394245445792
73	0.0249394245445792	0.0249394245445792
74	0.0249394245445792	0.0249394245445792
75	0.0249394245445792	0.0249394245445792
76	0.0249394245445792	0.0249394245445792
77	0.0249394245445792	0.0249394245445792
78	0.0249394245445792	0.0249394245445792
79	0.0249394245445792	0.0249394245445792
80	0.0249394245445792	0.0249394245445792
81	0.0249394245445792	0.0249394245445792
82	0.0249394245445792	0.0249394245445792
83	0.0249394245445792	0.0249394245445792
84	0.0249394245445792	0.0249394245445792
85	0.0249394245445792	0.0249394245445792
86	0.0249394245445792	0.0249394245445792
87	0.0249394245445792	0.0249394245445792
88	0.0249394245445792	0.0249394245445792
89	0.0249394245445792	0.0249394245445792
90	0.0249394245445792	0.0249394245445792
91	0.0249394245445792	0.0249394245445792
92	0.0249394245445792	0.0249394245445792
93	0.0249394245445792	0.0249394245445792
94	0.0249394245445792	0.0249394245445792
95	0.0249394245445792	0.0249394245445792
96	0.0249394245445792	0.0249394245445792
97	0.0249394245445792	0.0249394245445792
98	0.0249394245445792	0.0249394245445792
99	0.0249394245445792	0.0249394245445792
100	0.0249394245445792	0.0249394245445792
