# Supplementary material for: Predicting sequence-specific amplification efficiency in multi-template PCR with deep learning
Source: Nat Commun. 2025 Oct 16;16:9187. doi: 10.1038/s41467-025-64221-4 (PMC12533003; doi:10.1038/s41467-025-64221-4)
Supplement: Supplementary file 4 — Source data [file 41467_2025_64221_MOESM4_ESM.zip › Supp.Fig. 4/substitution_internal_auprc.csv]

top_k	GCall	GCfix
0	0.4348173790331849	0.4348173790331849
1	0.14095661268985804	0.14095661268985804
2	0.129199908236928	0.129199908236928
3	0.13120751783796208	0.13120751783796208
4	0.130079800418579	0.130079800418579
5	0.13101961883144195	0.13101961883144195
6	0.13101545486920022	0.13101545486920022
7	0.10375831667247386	0.10375831667247386
8	0.09847518214560064	0.09847518214560064
9	0.05321313920684566	0.05321313920684566
10	0.05059155277742357	0.05059155277742357
11	0.046740627768674284	0.046740627768674284
12	0.04721823424677888	0.04721823424677888
13	0.04322149136492086	0.04322149136492086
14	0.04296058033809302	0.04296058033809302
15	0.03687499879457918	0.03687499879457918
16	0.03612734408655882	0.03612734408655882
17	0.03652711589939958	0.03652711589939958
18	0.036435914534799	0.036435914534799
19	0.03385562386629998	0.03385562386629998
20	0.03417263884454228	0.03417263884454228
21	0.03350346151131518	0.03350346151131518
22	0.03329907950928692	0.03329907950928692
23	0.03264712318706642	0.03264712318706642
24	0.03333989688325464	0.03333989688325464
25	0.03301919684372928	0.03301919684372928
26	0.03343862418809088	0.03343862418809088
27	0.034895854276348136	0.034895854276348136
28	0.03458333954449732	0.03458333954449732
29	0.032556239148498964	0.032556239148498964
30	0.033340555870646084	0.033340555870646084
31	0.03220221836893858	0.03220221836893858
32	0.03157957019816636	0.03157957019816636
33	0.03157957019816636	0.03157957019816636
34	0.03157957019816636	0.03157957019816636
35	0.03157957019816636	0.03157957019816636
36	0.03157957019816636	0.03157957019816636
37	0.03157957019816636	0.03157957019816636
38	0.03157957019816636	0.03157957019816636
39	0.03157957019816636	0.03157957019816636
40	0.03157957019816636	0.03157957019816636
41	0.03157957019816636	0.03157957019816636
42	0.03157957019816636	0.03157957019816636
43	0.03157957019816636	0.03157957019816636
44	0.03157957019816636	0.03157957019816636
45	0.03157957019816636	0.03157957019816636
46	0.03157957019816636	0.03157957019816636
47	0.03157957019816636	0.03157957019816636
48	0.03157957019816636	0.03157957019816636
49	0.03157957019816636	0.03157957019816636
50	0.03157957019816636	0.03157957019816636
51	0.03157957019816636	0.03157957019816636
52	0.03157957019816636	0.03157957019816636
53	0.03157957019816636	0.03157957019816636
54	0.03157957019816636	0.03157957019816636
55	0.03157957019816636	0.03157957019816636
56	0.03157957019816636	0.03157957019816636
57	0.03157957019816636	0.03157957019816636
58	0.03157957019816636	0.03157957019816636
59	0.03157957019816636	0.03157957019816636
60	0.03157957019816636	0.03157957019816636
61	0.03157957019816636	0.03157957019816636
62	0.03157957019816636	0.03157957019816636
63	0.03157957019816636	0.03157957019816636
64	0.03157957019816636	0.03157957019816636
65	0.03157957019816636	0.03157957019816636
66	0.03157957019816636	0.03157957019816636
67	0.03157957019816636	0.03157957019816636
68	0.03157957019816636	0.03157957019816636
69	0.03157957019816636	0.03157957019816636
70	0.03157957019816636	0.03157957019816636
71	0.03157957019816636	0.03157957019816636
72	0.03157957019816636	0.03157957019816636
73	0.03157957019816636	0.03157957019816636
74	0.03157957019816636	0.03157957019816636
75	0.03157957019816636	0.03157957019816636
76	0.03157957019816636	0.03157957019816636
77	0.03157957019816636	0.03157957019816636
78	0.03157957019816636	0.03157957019816636
79	0.03157957019816636	0.03157957019816636
80	0.03157957019816636	0.03157957019816636
81	0.03157957019816636	0.03157957019816636
82	0.03157957019816636	0.03157957019816636
83	0.03157957019816636	0.03157957019816636
84	0.03157957019816636	0.03157957019816636
85	0.03157957019816636	0.03157957019816636
86	0.03157957019816636	0.03157957019816636
87	0.03157957019816636	0.03157957019816636
88	0.03157957019816636	0.03157957019816636
89	0.03157957019816636	0.03157957019816636
90	0.03157957019816636	0.03157957019816636
91	0.03157957019816636	0.03157957019816636
92	0.03157957019816636	0.03157957019816636
93	0.03157957019816636	0.03157957019816636
94	0.03157957019816636	0.03157957019816636
95	0.03157957019816636	0.03157957019816636
96	0.03157957019816636	0.03157957019816636
97	0.03157957019816636	0.03157957019816636
98	0.03157957019816636	0.03157957019816636
99	0.03157957019816636	0.03157957019816636
100	0.03157957019816636	0.03157957019816636
