# Supplementary material for: Predicting sequence-specific amplification efficiency in multi-template PCR with deep learning
Source: Nat Commun. 2025 Oct 16;16:9187. doi: 10.1038/s41467-025-64221-4 (PMC12533003; doi:10.1038/s41467-025-64221-4)
Supplement: Supplementary file 4 — Source data [file 41467_2025_64221_MOESM4_ESM.zip › Supp.Fig. 40/params.csv]

seq_id	x0	eff
000000	1.1479821122203635	0.9844956881151747
000001	0.7818419748739226	1.0047946970286536
000002	0.593633206710248	0.9945733047816001
000003	0.7888828070035252	0.9998321745319377
000004	1.2895028126354013	0.9977281853684095
000005	1.0693292392280107	0.9794040587431724
000006	0.9016458655309088	1.0010732974737548
000007	0.7158752979465414	1.0013508953978436
000008	0.6868658735808424	1.0052767399573124
000009	0.6867692816627036	1.003698067036366
000010	1.3351357910669597	0.9997308371146607
000011	1.315968343943759	0.9982451423424437
000012	1.377965435230917	0.9934218269212554
000013	0.8250856584790635	0.9922186041212253
000014	0.7192098750798882	1.0054358599758895
000015	0.9686772528550646	1.0063776856777207
000016	0.8479049370134054	1.001673594377295
000017	1.0318294962613024	0.9994649580730267
000018	0.7958681575619718	1.0012538243016653
000019	1.1270188991923884	0.9952912188793661
000020	0.8310751109540102	1.0045852603321903
000021	0.7841870627818293	1.002488115284718
000022	1.4144234467968975	1.00215242478283
000023	0.7198645398699339	1.0001650332697811
000024	0.9622882043995472	1.002308416753031
000025	0.8576288102738558	1.0013900142445458
000026	1.697916195240489	0.9409994305014326
000027	0.8816764996411778	1.003201519835652
000028	1.3131552086834497	1.0020536350495812
000029	0.667340039706959	1.0018442467793902
000030	0.9895555272270349	1.0009169446611461
000031	0.8018474005268624	1.0052019254433984
000032	1.1096101695315868	0.9977042784057566
000033	0.9116324910624714	0.9947816100588227
000034	1.755792228994291	0.989752614911869
000035	1.1483647490084672	1.0019803020042233
000036	0.9837904723058492	1.002789682526605
000037	0.9274459863917525	1.0015126439240658
000038	0.7534636626430078	1.0065242821086184
000039	0.8714574700604465	1.0035880576822669
000040	0.8759066926931817	1.0055201092976496
000041	1.4144944210912913	0.9935872661480791
000042	1.2884492074481135	0.9995512297679714
000043	1.0397649677866847	0.9957871027360116
000044	0.8499979480463841	1.0031118322135175
000045	0.954096918801164	1.001275502242612
000046	0.8104681375548033	1.0021028353861152
000047	1.301653614593323	1.0049697569329388
000048	0.5405703371009167	1.0037170823806771
000049	1.367076362104709	0.9990069242464847
000050	0.9412475326570154	1.004864354751272
000051	1.045389656161218	1.0003628833743767
000052	0.85477931082012	1.002825651071748
000053	0.9165285267092262	1.0034416201338485
000054	1.1273637142050925	1.0000235283808963
000055	1.1955889869004843	0.999903330176258
000056	0.7687924713950932	0.9950607559506114
000057	1.2899466962882336	1.0037954782521514
000058	0.719507369802818	1.00173854124935
000059	0.9157180320832327	1.0045543419552703
000060	0.9993224741425213	1.0047814115509692
000061	0.6221230246558764	1.0059922335070617
000062	0.8701814763318713	1.0050836618814976
000063	1.4803352319963228	0.9966707672701295
000064	0.9990493082639953	0.9942565187647092
000065	0.7263361651990413	1.0030701555357167
000066	1.1162432362702572	1.003011446730942
000067	1.6920795894554388	0.9999234914403439
000068	1.2654046210176988	1.0026050197339826
000069	0.8987783890869525	0.9859996324377732
000070	1.0370867912667134	0.9962626056996138
000071	0.6874288760984926	1.004015899889251
000072	1.3414359778628526	1.0022961011203968
000073	1.3767320145085091	0.9931805582225262
000074	0.651033833954829	1.0000756825444659
000075	0.7519606340767668	1.0017174561252231
000076	1.0080383828791322	1.0053819385247442
000077	0.7638702079215225	1.0089653107928584
000078	1.07946936816022	1.0016671741115244
000079	0.9115179410950609	1.0003301772888615
000080	1.0301675827757604	0.9967686711916354
000081	0.9327166295219941	0.9998487475763247
000082	0.891194971929122	1.0021761159821576
000083	1.0578568744200203	0.9965073736860065
000084	0.7176854268696701	1.0017008816766484
000085	1.2452526404293924	0.993315225157143
000086	0.977710498164022	1.0001237094347952
000087	1.155185753321162	0.9963213147327993
000088	0.6919095035005196	1.008472026974645
000089	1.092162071624992	1.0009797863731913
000090	0.9463980461653976	1.0000749503007678
000091	0.9045726592178924	1.0092341562875757
000092	1.2549743347724331	0.9991343365740456
000093	0.917074498124273	1.001593540281638
000094	1.0010674151976566	1.0007186243314836
000095	0.7492416704353916	1.0080963634882956
000096	0.8177906508618397	1.0071977359909337
000097	0.9525949580506499	0.9986425817708359
000098	0.8556682370376819	0.999638579042642
000099	1.1132208209803525	0.9996616603114062
000100	1.031798168652503	1.0051002333884345
000101	0.7784802597012627	1.0060248276965755
000102	1.003412191169342	0.9988395151295542
000103	1.0223945604453863	0.997389702237219
000104	1.0967399663083577	1.0025280674820662
000105	0.8641522174132332	1.0042175247152896
000106	0.6454773219089627	1.0065973003878599
000107	0.23567185168156018	1.0005697918301903
000108	0.7724932594984856	1.002867436913488
000109	0.8717803626232163	1.0016580228964804
000110	0.847071300659599	1.0043282350638458
000111	0.6968131425083642	0.9995407843682365
000112	0.9519161353860707	0.995441326205439
000113	1.154871267494941	1.0005530447599638
000114	1.0812553572044454	0.9861899125407488
000115	0.9230479737308767	1.0042988683498937
000116	1.4217769847668673	0.9866877135629304
000117	0.718575692699504	1.0050549945694056
000118	1.0043349216570134	1.0041118162177711
000119	1.1670730908737281	1.0016314342953374
000120	11.46137038482462	0.8033048256364742
000121	1.0107588870697333	0.9929175417251555
000122	0.8110372681566206	1.0038446622738573
000123	0.8437313190688945	0.9999149470411112
000124	1.4239653944722794	0.9940672762581495
000125	0.901413135673751	1.0035219310020773
000126	1.0509519447769518	1.0047388527066958
000127	1.355503160940056	0.9981964333526993
000128	0.5413192501383113	1.0053425016721778
000129	1.3138673128536882	0.9996493294217438
000130	0.6993998923773135	1.002431230737681
000131	0.785605576835345	0.9970767865105031
000132	0.820831455205865	1.0001833355778158
000133	1.594634015224087	1.000199053868881
000134	0.9361103426210087	0.9980244950675802
000135	1.2758321078793948	1.0032068023766485
000136	1.2631080916936104	1.000321596041418
000137	1.0955190926357254	0.9893595513669041
000138	0.9371178935371439	1.0060122977647756
000139	0.5249180478164517	1.0082453658044954
000140	0.7817843326377752	1.004953668703964
000141	0.6328043171682431	1.0048820460342964
000142	1.5493063855008502	0.9951823466951353
000143	0.9553645113859577	1.0033084481070373
000144	0.804417127274442	1.0027341103465277
000145	1.1432596930851613	0.997592182124191
000146	0.6300132107484547	1.004437569745947
000147	1.1314962675282632	1.0034760734627184
000148	1.1368442121845692	1.0031378356341214
000149	1.120212379156965	1.0021665439725602
000150	1.0129066291988114	1.0030989543789754
000151	0.771488436084282	1.0006505440466174
000152	1.0007812397665623	1.0004248421183906
000153	0.7493938362148977	1.001033812693706
000154	1.4374101144612066	0.9991018550643123
000155	0.9181706013503617	1.0000110252556722
000156	0.8945309701008406	1.0016385268236874
000157	1.2363530031459242	1.0025430357218557
000158	0.8144279627470992	1.0052892223615115
000159	0.7964631416423926	1.0032780058511495
000160	1.5924176239235932	0.9975462365102188
000161	0.827821470161865	1.000139830465702
000162	0.5814023354517994	0.9991906947462014
000163	1.1550268410834341	1.0006179004157214
000164	1.0617083486292094	0.9949496894102134
000165	1.2104613075035724	1.0010050818450098
000166	1.3853449896703904	0.9960780025493486
000167	0.9914509851142619	1.001558768692702
000168	1.105829229895737	1.0017240952394821
000169	0.7651372769062121	1.0023122995495004
000170	1.509470283577539	1.0012190995442682
000171	1.3478474962854778	0.9978206473509885
000172	1.135071319089628	0.9776039143799394
000173	1.1966659700584197	1.0022589983744032
000174	1.2929689035854668	1.0018868954731095
000175	1.0408744139717099	0.999086288812013
000176	1.049279503916567	1.0010782535656317
000177	1.1259854857480855	1.0043084733017882
000178	0.7471211814752908	1.0021303234847192
000179	0.6167159108794458	1.0045854762081352
000180	1.3120568280490361	0.9995083566261486
000181	0.6490355050223657	1.007098938251789
000182	0.9475050130121706	1.0002079269135515
000183	0.5254611454237506	0.9576013571504103
000184	1.3050693793866222	1.000184723575181
000185	1.3197636368288463	0.9842334561414421
000186	1.117340140902198	1.000633731875786
000187	1.0867339563364171	1.0018904642761577
000188	1.5118673519971468	1.005833927797146
000189	1.5078802146522075	1.0023220355035336
000190	1.387338619658543	0.9999157810886123
000191	0.8960886527520441	0.9962572716034599
000192	0.7506752665218612	1.0054495534463455
000193	1.0692360598588782	0.9936453506082902
000194	0.7982513933275622	1.0029256073898847
000195	1.1973540206144442	1.000491524091666
000196	0.6032186385169228	1.0040283432003467
000197	1.0114186820051843	0.9934223783164586
000198	0.5889018565481735	1.001996829652609
000199	1.2385412247311502	1.0031041437589228
000200	0.8144964898914958	1.0019740717683794
000201	0.8572448686511863	1.00523037136787
000202	0.8668742284724129	1.0004415915538685
000203	0.530249381764655	1.0052624272854445
000204	1.2106826417693062	0.999693705942975
000205	0.9013992087526376	0.9998658682890308
000206	0.9438608077753337	0.9981229882730648
000207	1.0890807486326928	0.9991162610741441
000208	0.6073404579647905	0.9954139182693696
000209	1.3453961319967316	1.0010765466493083
000210	0.8632231541531781	1.0009164490839162
000211	0.9708172398250178	1.003515940406624
000212	1.0413975416039105	0.9941335892503746
000213	0.7262015712777282	1.008405595973504
000214	0.6681248094801068	1.000294400807509
000215	0.664729098549128	1.0003744674081951
000216	1.2631850653358887	0.99247292020837
000217	0.6929260804571022	1.0026008255800165
000218	0.9798577485540857	1.0016073397707213
000219	0.8015756073286042	1.0023498396320427
000220	0.9372287360701095	0.9978517533990123
000221	0.6391700067413163	1.0064838180824158
000222	1.021321602965988	1.001750604502873
000223	1.3795089364116169	0.9973981327797037
000224	1.0358537420151663	0.9994773956109488
000225	0.5244452193169667	1.0015004250572304
000226	1.035660708587886	0.9985386036672375
000227	0.8729888122057305	1.005244312874715
000228	0.8667518543822258	1.0033087412996309
000229	0.9041313828769678	0.9987833935440402
000230	0.807306872551735	1.002279303899489
000231	0.932838103653084	0.9987872800453821
000232	0.8968902163995103	1.0024789009716382
000233	1.0100475232183759	1.0008235548850606
000234	0.874360118127642	1.0037158922989085
000235	1.199301751113988	0.9992691378930965
000236	0.8292368179657463	1.0013350197764253
000237	0.9475444051478441	1.004225215054313
000238	1.0396811053751431	0.9909212215607034
000239	1.3224101682641585	1.004156222907058
000240	0.9095319016392474	0.9994285025841693
000241	0.8601878095654233	0.9957327799821489
000242	1.2618291078043142	0.9991285242192033
000243	1.0981098607203494	0.9952100246780936
000244	0.9979025920365455	0.9959718158120622
000245	0.9752820894508646	0.9996221295943196
000246	0.9096976143524071	1.0020820615122739
000247	0.9094755495858369	1.0009927291120446
000248	1.0288520461676254	1.002320907922498
000249	0.9693923084813695	1.0025083043990293
000250	0.5325147254712181	1.0039646198475156
000251	1.0358207739455685	1.0049227353651038
000252	1.0190641077583467	0.9973010533636145
000253	0.9572372669191337	0.9451488542995412
000254	0.9965359824666784	0.9909385836875884
000255	1.1423721000501943	1.0001995427804908
000256	1.5021398159244856	0.9974133419826123
000257	0.7080745114591391	0.9982982022884043
000258	0.7217324993576417	1.0082962606774406
000259	0.8691125405534026	1.0022833631915735
000260	0.8614680393203031	1.0045298517540422
000261	0.8375435507574996	1.003600310939585
000262	1.032641005180444	0.9992076051585467
000263	0.8638955856877676	1.0011986444697265
000264	0.6164382192783833	1.0023468630261523
000265	1.4079551391767544	0.9773026671023578
000266	0.8090188309525457	1.005800873579335
000267	1.4957418620690732	0.9852375757263329
000268	1.0151270109201807	0.9983646587431032
000269	1.0978339646455377	1.0032767475917734
000270	0.711384099755159	1.0038190251048458
000271	0.6815087189732228	1.0031543514833001
000272	1.050512846055838	0.9978948801136642
000273	0.9335966074221677	0.9968919991876385
000274	1.2405991278684547	1.0036861356720415
000275	0.9469378457720072	0.9954574169535774
000277	1.3315213211165253	0.9999020018885169
000278	1.5746238964310093	0.9991345701351959
000279	0.8410386538836179	1.0046496399600426
000280	0.7595955785129681	0.9994966451610025
000281	1.2956810898499078	0.9975168414117089
000282	0.8734278354904197	1.0060016806661016
000283	1.1093728697086813	0.9963275842581986
000284	0.9400782917673981	0.9965037622654069
000285	0.9997911574635316	1.004793187870461
000286	1.0411502976980511	1.0016788219006265
000287	0.8721405794211557	1.009043997832216
000288	0.9821752050302889	1.0029314352342624
000289	0.7795278997115404	1.002824801505261
000290	1.637902749163487	0.9922081361893496
000291	1.2032712744437946	1.0011417582759237
000292	1.2221423261344708	0.9999252192240113
000293	1.063521200395486	0.9988212968117295
000294	0.7331085583178569	1.0024565537142835
000295	0.7506388487331063	1.0018797938421768
000296	1.036820927934008	1.0052141095628482
000297	1.2348333727564678	0.9964660780761951
000298	0.9480584319372748	1.0001739356763626
000299	0.9073470356242	1.0038280756933478
000300	1.1503626618915876	1.0012806652088133
000301	0.8750600203779445	1.002766166613765
000302	1.350593810051085	1.0012898368292622
000303	1.1508052706048488	1.0072247703247306
000304	1.3349706803736905	1.0004309148539159
000305	1.1384788264530001	1.0005403193121662
000306	1.6332452462951816	0.9934208993537629
000307	0.8419399428610329	1.0044491552282562
000308	1.1827945735275758	0.9971293925265492
000309	0.6229186187141572	1.0050084666304437
000310	0.8547382778654985	0.999007399352052
000311	1.1275983450281573	1.00057080011648
000312	1.3686955618551078	0.9847221048094923
000313	1.2653696808612478	1.0023031572135337
000314	0.9546643031493116	0.9975280686586019
000315	1.4603848192732691	0.9895313312862992
000316	0.8352793459068598	1.0022021923718076
000317	1.0849310429429369	1.0055417217491753
000318	0.8763052835319095	1.0028515967533633
000319	0.8033859505937972	1.0024228157119552
000320	0.6666094278439899	1.0016284738581755
000321	1.1119041432601722	0.9978483618949675
000322	0.7663165880889389	1.0043053576288294
000323	1.4157224355011784	0.9990739860272524
000324	1.0860996373699074	0.9991977388063646
000325	1.1499989777437687	0.9965473169451293
000326	0.8008629420502912	1.0053753260699763
000327	0.5967656980267673	1.0035756260120225
000328	0.7849729218781643	0.9956646747755715
000329	0.619148137600936	1.006056538766885
000330	1.1823813413493582	0.9939984186621278
000331	0.6244785750584854	1.0081216306544347
000332	0.9278391327496751	0.9981210634710314
000333	0.7664577916037122	1.001266771142608
000334	0.9689356987949613	1.002240398020521
000335	1.2277350410874388	0.9921873871584354
000336	0.9110827118433068	1.0023613650505425
000337	1.3941252870682828	0.999423954810824
000338	3.9385684199931443	0.8717908650851511
000339	0.686047080560876	0.9978078860142966
000340	0.8156914954661023	1.0001056629918668
000341	0.9394766131040032	1.0003981470289243
000342	0.8860768251187234	1.0041822546878842
000343	1.02161831004886	0.9929394719445704
000344	0.7685986936851261	1.0024213698817324
000345	1.249410289096955	0.998293688656145
000346	1.5077262712976987	0.9984138850633991
000347	1.0819612964180476	1.0003721802987546
000348	1.4377507351703975	0.9965955854021665
000349	0.7490164497244333	1.0052322471278796
000350	0.6925318376437387	1.0001146295207846
000351	0.961548060717409	0.9985077427194649
000352	1.0053737123061135	1.0050362447691898
000353	0.9703567904873345	1.0029652860124316
000354	0.9505034602876848	1.0033193800954994
000355	0.613942058250165	1.0050554441069781
000356	0.7570278133837595	1.0051428629626404
000357	0.9209530666408615	0.9985869084336432
000358	1.2489551010440818	1.0072508338090722
000359	0.776923292209066	0.99778153527738
000360	0.7101778041555352	1.0026614595110126
000361	0.9787760014762263	1.0041277203628083
000362	0.6979244611295413	1.0021251220971303
000363	0.7845069053080681	0.9999123044658839
000364	0.8202750738550221	1.0036102751763143
000365	1.6504431230628758	0.9990471801587145
000366	1.0030448967795143	1.0009968720213565
000367	1.0720909934723934	1.0022293338655712
000368	0.8989881181147026	1.0029083581214504
000369	0.8443554725879051	1.0015861121021405
000370	0.9043452963471192	1.0015625128571424
000371	0.7844561653966113	1.0014544540260668
000372	0.8556926341657006	1.0018623512870806
000373	0.6963073922715742	1.0040717660434464
000374	0.645121270405451	1.004584845318674
000375	1.289398898925092	0.999490915871268
000376	1.0348982858198255	1.002003526611781
000377	1.085251068734148	1.0002049082863693
000378	0.8155012084481446	1.0039863505799562
000379	1.000222163436141	1.0012006217008393
000380	0.6920092424737042	1.0013272276595344
000381	0.6635166484993179	1.0048203031128835
000382	1.3548842415442635	0.9958679098013531
000383	0.6967512265690061	1.0081338948475118
000384	0.6692526953076398	1.0009430033858153
000385	1.7091648809689826	0.9953302624342633
000386	3.705583129673557	0.9308850302905365
000387	1.170326976894184	0.9968105150530693
000388	0.7416573236250709	1.0035686514346254
000389	1.1274708596742073	1.0008497219237995
000390	1.354435905346831	0.9978544230001807
000391	0.9652195046684371	0.9986395235922116
000392	0.3937354840279055	1.000361250358696
000393	0.6443934772981851	1.0054597576859865
000394	0.7372591524338118	1.0075478811406078
000395	0.6515017970764521	1.0064660258008582
000396	0.8672812591988418	1.0059109700290352
000397	1.372529998465773	1.0005515610695055
000398	1.4110044413757659	0.9995110023748939
000399	0.8001232298052278	0.9994489293505917
000400	0.5868077544740247	1.0059365836611385
000401	0.5337369215412168	1.0046353933528738
000402	0.838615527783079	0.996245909603294
000403	1.2026318130110774	1.00306017881886
000404	1.1092765795357726	0.9979562199326718
000405	0.8240624241706629	1.003832118983763
000406	0.9124269410474833	1.0011037472644133
000407	0.7988978203860215	1.0024221278033145
000408	0.5838816801349521	1.0006831690205842
000409	0.7538286139314443	1.004629543297297
000410	0.7614252605264227	1.0070297609042136
000411	0.8380926461728005	1.0027022811070336
000412	1.5035817813252472	0.9865609702796618
000413	0.8405761664278272	1.0002342953708123
000414	0.6192123139014397	1.0054593986629246
000415	1.0606715602666281	1.0007820927056694
000416	0.8779023109752343	1.0031312868641953
000417	0.9320898602232985	1.0037404626230608
000418	1.4211286761889261	1.0020407700534957
000419	1.2299017833095263	0.9994264903831895
000420	0.7085184907513289	1.008361008199309
000421	0.6385454346450729	1.0089947523310343
000422	1.1546818594709807	1.002631281536609
000423	1.1319043769496278	1.0041531502022567
000424	0.6980551428093795	1.0044908067633036
000425	0.9766775399592249	1.0001598046987012
000426	0.9261039516031582	1.0038839973925295
000427	1.0747508162862365	1.0034676986440851
000428	0.4485695609580824	1.0076871038716173
000429	1.698718799690228	0.9983022479181146
000430	0.7576356363760545	1.005123073124701
000431	0.8233496201147388	0.9867934122556746
000432	0.995335257974282	1.0069468245548296
000433	0.3826655266305199	1.006449839743021
000434	0.8353006469003394	1.0059941973996842
000435	1.0572461593267624	1.0010805477307414
000436	0.9559165499863305	0.9997186110050372
000437	0.8043183474286444	1.0058437227002996
000438	0.8012655668479844	1.000907887998905
000439	1.0907736756503725	1.0017162710581402
000440	1.3359856901159524	0.9985250045852617
000441	0.9930084881609444	1.0076813823790391
000442	1.183716975518668	1.001425498414726
000443	1.0757749046693084	0.9951569022461927
000444	0.8909568499179	0.9990003612440731
000445	1.3638779494858089	1.0005012250252694
000446	1.368304996172964	0.9969191837344904
000447	0.851569690560335	0.996085015388322
000448	1.180797215457582	0.9991252205096175
000449	1.27017399869783	0.9973479407701963
000450	0.6571988372601709	1.0043441423826245
000451	0.7688828293083178	1.0007403780044346
000452	1.118697358700313	1.0056205340338953
000453	0.9787700546945257	0.9992275552472069
000454	0.7335354941973744	1.0030441149471614
000455	1.0757454675793319	1.004307589434968
000456	1.057232059858868	0.9982921298767068
000457	0.7506009890481629	1.00490612175547
000458	0.6698319585429385	1.0096195121860303
000459	1.2727922293020602	1.0004800544952042
000460	0.815200108602184	1.0061573340833938
000461	1.104321394084686	0.9989192874502952
000462	0.5604072700203753	1.0018722988661797
000463	1.1223416548795975	0.9993500681056393
000464	1.0585341140278297	0.9944967906407661
000465	0.9133905711211527	1.0016392166835815
000466	0.9779546867207282	0.9923616724352823
000467	1.0071378758055938	1.001663491592001
000468	1.6669034206576938	0.9496544621997739
000469	0.6598491437526107	1.0004435260471463
000470	1.1482724864403893	1.0005530458767762
000471	1.0121181725517556	1.00096875059825
000472	1.0987348987788763	1.0052704430680788
000473	0.5987370909194114	1.0008674933280812
000474	0.7072763495343071	1.0004198945762526
000475	1.0298092721359404	0.9999917460621229
000476	0.6677829739290734	1.005781268822375
000477	0.9447002091320893	1.0017547031457301
000478	0.6084998675741792	1.0058923827026887
000479	0.6045557724039714	1.0048537509574782
000480	1.148213153815866	0.9979952912897241
000481	0.8150615520378657	1.0033777575346656
000482	1.79295332338957	0.9810141684164577
000483	1.534438665643756	0.9994963647096368
000484	1.2251725515314433	1.00582145064973
000485	1.10819468697392	1.001181609558349
000486	0.8070066651946796	1.001343340420548
000487	1.1060606692421393	1.0015992666818978
000488	0.6948180137624214	1.0013185380336196
000489	0.6911724106130502	1.0034897038412678
000490	1.0531547417241258	1.0008335684550431
000491	0.7948389460824168	0.998372600553618
000492	0.7334576795786003	1.0009065081269244
000493	0.5874582015419018	1.0020095411708576
000494	0.660471066011982	1.001231247827291
000495	0.7758360289651346	1.0009325597266434
000496	1.137731167733002	0.9912472561267541
000497	0.8683838580554021	1.0055661958906046
000498	1.3188923457642159	0.99449143643607
000499	1.2585277236469374	0.9994358376577128
000500	0.7325178661681415	1.0022736473215168
000501	1.3066846901904676	0.9710452026757594
000502	1.0595159308171136	1.0007169670059728
000503	0.6922842348924423	1.0022338678987706
000504	0.8169520732133839	1.002564332579601
000505	0.8708260317951986	1.0018856176437403
000506	0.9944022323027238	0.9931925232393054
000507	0.7907852547105501	1.0044580395469915
000508	1.4087951283372444	0.9985303286669107
000509	0.8746753776953432	1.0047655513393876
000510	1.1011032265008616	1.0001163185263189
000511	0.901682252876501	1.002842270166128
000512	1.0020356174084362	1.0007292450721366
000513	1.1884195093211218	1.002898979542519
000514	0.9538337330629992	1.0019731587428775
000515	1.1126137961184401	0.995863055289233
000516	1.0087164873575936	0.9992923590573214
000517	0.925567500313065	0.9965496596309329
000518	0.6933097668024554	1.0068785409225502
000519	1.1604904889368464	1.000998877034137
000520	0.8412740141214573	1.0004416737708308
000521	1.2510932986791934	1.0020561743259202
000522	0.8545108217938848	1.0061449935637097
000523	0.9876124868630877	1.0039541642446703
000524	0.8690350288106545	0.9903087096935747
000525	1.1208093613428287	0.9998983411885752
000526	1.048885713759871	1.0054396584042795
000527	0.6679690587245254	1.0065165576319917
000528	0.9058184567544275	1.0062446104484424
000529	0.9546291818302839	1.00097309212432
000530	1.3814928014738348	0.9998960529113785
000531	1.2412975476467938	1.0025676392628349
000532	0.7997026192445322	1.002614013757456
000533	1.206947731770788	0.9987857402110515
000534	1.0135359338336718	1.0043343173699562
000535	0.779135488975951	1.0042416319234835
000536	0.9424523249965175	1.0016060901511592
000537	0.7356884598866326	1.005892289669911
000538	0.9752836516211136	1.0017136482319091
000539	0.8927657050152732	0.9988843131761815
000540	0.6853387509936443	1.0014525073643132
000541	0.978411789375053	1.0045843681222784
000542	1.5217981785301131	0.9934262959293984
000543	0.47121249638488955	1.0097962706557095
000544	0.9178508160658575	1.0049754822539894
000545	1.0598521330709136	1.0050039931136006
000546	0.7837443601855757	1.0043129399414288
000547	0.5216727421953409	1.0049707149152378
000548	1.058417342204846	1.002057272632228
000549	1.0042449464405065	0.998903961055473
000550	1.1179951634942873	1.000606958120531
000551	1.1273417184280263	0.9995440043625687
000552	1.4877741849803954	0.9969541094433226
000553	0.841562324684134	0.9995180669111826
000554	0.7511290132564606	0.9975475191780677
000555	1.1906195061326221	0.9948882242040823
000556	1.0132359535883395	1.0011423851594057
000557	1.4221163044283611	0.997859853012125
000558	0.7522825621795618	1.002173809753507
000559	1.0139647366530662	1.0021530579559355
000560	0.7673921903075592	1.0001524783662286
000561	0.835997861731559	1.0001186243570235
000562	1.1880122103616968	1.0004058290576379
000563	1.194582380922133	1.0013759971160003
000564	0.8958041353453683	1.003769119456148
000565	1.5730414704590001	0.9930109785383157
000566	0.8354823620496191	1.003058694900323
000567	0.9711491404392966	1.0039200097325454
000568	1.0697988771308207	1.0022995905579855
000569	1.258781399728924	1.0009664359459118
000570	0.9456521225605702	1.0057214426135583
000571	0.8036614711828395	0.9988422743964771
000572	0.8897850586291287	0.9998677787752391
000573	1.0419522735776388	0.9990172120301435
000574	0.8569624557160288	1.0018393419148
000575	0.8513396605486067	1.0028971200647405
000576	1.1269121995063718	0.9978649693674856
000577	1.9355395415930832	0.9904306124577468
000578	1.0115038422928195	1.0043885353721451
000579	0.7482991749778606	1.0055147659369374
000580	1.2596627725228475	1.0012872314027768
000581	0.6870571458319299	1.0051360180727764
000582	0.8390222065977215	1.0014371627260803
000583	0.7888445738243105	1.00611177483516
000584	1.259492267031125	0.999755819929961
000585	1.405869981858996	0.9992315137837888
000586	1.0291251861474286	0.9981513227111026
000587	1.1922177518471198	0.998506919215252
000588	0.8894430552910209	0.9995019999550625
000589	1.2831875705004956	1.001788774126624
000590	0.7669439365569807	1.0094858345901303
000591	0.9329719668736689	1.002359174183082
000592	1.0371817916334107	0.9967323054576036
000593	0.894105753760166	1.0029349718935798
000594	0.8465197734230634	0.9960618347049813
000595	0.9360258545209702	1.004458506854168
000596	0.9824802222700986	0.9986325479232893
000597	0.5389656086058602	1.0008747315819595
000598	1.074529406941506	0.9987591101773505
000599	1.0108085960107926	0.9978009192575261
000600	0.8833134433506387	0.9936703810513898
000601	0.693182196939645	1.0000081268589693
000602	0.8622405461543217	1.0035716529781464
000603	0.9826795694161098	1.000258494112426
000604	0.7794323311420036	1.003215325485388
000605	1.1699116212203935	0.9951916195305553
000606	1.0228957748823888	0.9959869032341573
000607	1.3120605714875493	0.999332243248093
000608	1.0165032770591849	1.0061507480457177
000609	1.0940865876796073	1.0033436660853783
000610	0.6039806786340066	1.0071685507238284
000611	0.8302110944086868	1.0025915983683036
000612	1.3412211495913502	1.0014687754028309
000613	0.9240804853365708	1.0027712937610938
000614	1.2376838089530482	1.0044692954565202
000615	0.7122223784424601	1.0022903315200322
000616	1.083274987891598	0.9968929057872408
000617	1.1662940212937296	0.9986607976765621
000618	0.6854975368340768	0.9999713387598794
000619	0.9283880113423053	0.9996786762523604
000620	0.8292282928197654	1.0031617947879994
000621	0.9637754296010107	1.006925142599444
000622	0.9233881573957197	1.000625407634564
000623	0.9674294603391811	0.979448266402563
000624	1.2966036915345893	0.9990731507812448
000625	1.1406505150548027	0.9935338315162655
000626	0.8996185550863339	1.0009342726544506
000627	1.0557368310889923	1.0019453579059665
000628	0.9268054957201555	0.9991839839957359
000629	0.8524939682751859	0.9984820902484957
000630	1.4016182704378122	1.0015212633982191
000631	1.3041620187484686	0.9898929968707783
000632	0.7320007524011046	1.0025163596530982
000633	1.0387100216816905	1.0014472871785345
000634	1.2594002355429095	1.001006487419464
000635	2.2122486300191904	0.9646676388402243
000636	0.8875687920592668	1.0010640114903602
000637	1.3078356678615952	0.9984795185649534
000638	0.9640912348383088	1.0047947522095075
000639	1.393560116328429	0.9953343948464769
000640	0.862921618095403	1.000487972587637
000641	1.0477425251862398	1.0010286348259478
000642	0.9732703060785819	0.998906864258892
000643	0.9983883489664187	1.0044818887736808
000644	0.9305002039620267	0.9879957855388528
000645	0.7646009520819166	1.0022997397059905
000646	0.9656093972742461	0.9991921066110879
000647	0.6661422851045877	1.0028233415456655
000648	0.9232013576414702	1.0027042138662692
000649	1.203025535861631	0.9960640030093172
000650	0.7923378320807617	1.0009812560626796
000651	0.7676091025893627	1.0027618427670175
000652	0.9916198078037268	0.9973179820855784
000653	1.219267300516493	0.9793252661379996
000654	1.2875688068208198	1.0012732918733387
000655	1.1400066803770317	1.000422661584969
000656	0.47949540853321604	1.0051610853945783
000657	0.5750614800344528	1.0047460005479738
000658	3.0050323066038396	0.8595958084689672
000659	1.293918473139107	0.9989039231915077
000660	0.7895793509967836	1.0011975631780432
000661	0.5950807930897536	1.009189260465648
000662	0.8305436555550237	0.9854450381914194
000663	1.1848903675621252	0.9811872417054451
000664	1.126729718932126	0.99663958783144
000665	0.6759766747065485	1.0055164335580482
000666	1.5331797482672336	0.8790957049032372
000667	1.0265856311276094	1.003960486180812
000668	0.7626250396960442	1.0080971433538375
000669	0.7292638700366387	1.0066081905368598
000670	1.270639058639429	0.9818362076156322
000671	1.098708012094897	0.9988314387763302
000672	1.4901497678927065	1.0011449181687193
000673	1.0160664615663568	1.0029686124626682
000674	1.1744583000703812	1.0002347551214343
000675	1.4664366437628495	0.9984587187179633
000676	0.7524772723583085	1.0067384423163008
000677	0.7566245897906508	0.9996408879580799
000678	0.8575378328406605	1.0050696318073502
000679	0.816159657405825	0.9964701868909448
000680	0.5930409016694891	1.0045600943041804
000681	1.0067020972383345	1.0008651126953187
000682	0.8698519326211014	1.001735294990807
000683	0.5989001750967909	1.0071029493926325
000684	1.1197765635250279	1.0028651518196783
000685	1.0293643527756942	1.0014440097165338
000686	0.6555968274328459	1.002113511597321
000687	1.4117728577566522	0.9996821194401065
000688	0.8895635348040183	1.001232677082158
000689	1.1803071491804455	1.0078704409648422
000690	1.328120724701	1.0016622716497738
000691	0.9479385969842118	1.0006473649188254
000692	0.8341233484215416	1.0070523849808812
000693	1.4959270919672383	0.9963746268030566
000694	0.9742641315155581	1.0066059400334477
000695	1.1499217994626652	1.002820457752639
000696	0.961254152596137	1.0009650457574268
000697	1.0844688564524037	0.999483833004869
000698	0.8877203050764109	1.0018019239194054
000699	0.9990606169946687	0.9965253121834751
000700	0.9133657615977979	1.0019586808044532
000701	0.8769327911441395	0.9905604675138808
000702	0.999541708140132	1.0015392722691698
000703	0.9790220132556763	0.9973654120839103
000704	1.1258333396719096	1.0004224985585055
000705	0.9047198654400559	1.0033259142983657
000706	0.7529117472885178	1.0030859986040397
000707	1.0212026969383816	1.0014032612394324
000708	0.94345602010565	1.002633319159777
000709	0.645707252616002	1.002088827486724
000710	1.3524946268577152	1.0004649929674343
000711	1.300035261396933	1.0011796446190955
000712	0.6196738891875884	1.0064490907939994
000713	0.8252973592438377	0.9970242497361832
000714	0.8731400058015398	1.005698588184594
000715	1.0115747765060759	1.0007909857103199
000716	1.0306837277553214	1.0015946199717431
000717	0.9114362482488098	0.9958217748153343
000718	0.7225525249094646	1.0077997957898372
000719	1.06720066949075	0.9961823168054251
000720	1.2938373381226662	0.9975298487988158
000721	0.835446178825635	1.0043717388042166
000722	1.174867434675523	1.0015038565563885
000723	0.876503506437329	1.008292381706119
000724	1.408838912991123	0.9976712840684828
000725	1.4720305634036046	0.9947790562964032
000726	1.4118385484904434	1.0001660659011868
000727	1.4924269634008243	0.998324730418326
000728	0.9986412659418323	1.0052228148258973
000729	1.077189020800196	0.9982124689859981
000730	1.8476357631340132	0.9947438752267143
000731	1.0638045352786984	0.9983162870264034
000732	0.6404070891690615	1.0041926061448534
000733	1.1410881653350946	0.9975308760434519
000734	0.977649055337297	1.002185226583263
000735	0.5711302445502808	1.0041639841545198
000736	0.7516765966333988	1.0002779953495788
000737	1.147813118898326	1.0006388485036468
000738	0.9686376449482232	1.00076676629793
000739	0.8439875386954102	0.9928038596170645
000740	1.1271942351189133	0.9981250317192224
000741	0.91376744805608	1.002341804553151
000742	0.8736885657737713	0.9993465996843641
000743	1.073158638066594	1.0005558447056202
000744	1.0414231127189424	0.9929874642741381
000745	1.0230196974708765	1.0054749724758953
000746	1.2815368091269657	0.9951790875569888
000747	0.9821199694509194	0.9959488441005379
000748	1.1894442000411563	0.9981489283026209
000749	0.6435806471291283	1.0026120862973806
000750	0.9493277263172777	0.9957496147381311
000751	0.6399721861138077	1.0053751975798237
000752	0.6314396305028294	1.0058306163908441
000753	1.4613010775310082	0.9990617055854499
000754	1.2174602120132942	0.9991715597262892
000755	1.1393644037666448	0.9969299996475998
000756	0.9999330294893112	1.0005594907830366
000757	1.1746647759129092	0.9993055119637435
000758	1.0525472491074512	0.9993362053493086
000759	0.9599275663321587	0.9977527326393836
000760	0.9001465643096608	1.0004892378994596
000761	0.6649211738150781	1.0043178229098177
000762	0.9667581122497941	0.9952061399520239
000763	0.793205474213711	1.004431820034418
000764	0.8737440412953269	1.0015796952851823
000765	0.7296173988797576	0.9879726170519849
000766	1.1857990823909765	1.0010819989093542
000767	1.0508218199712764	0.9999861814509038
000768	1.0233266431683858	1.0032406981223183
000769	1.2541865223453235	0.9905520139645274
000770	1.0339851398906057	0.9988174998529338
000771	0.8952313093669336	0.997729270336213
000772	1.0490637741691495	1.002094091251258
000773	1.1904085701567928	0.996995939185955
000774	1.4097941570060588	0.9976191919064128
000775	0.8214216731752616	1.0052348224969043
000776	0.7736907979374517	1.0040907077247352
000777	0.8299933386120985	1.0004450032360266
000778	0.6544441652717782	1.006111306205583
000779	1.0515036544701983	1.0041397384594537
000780	1.0018649813371494	1.001670839932269
000781	0.9215017331173033	1.0010184091766798
000782	1.5702008392204816	0.9942228634067877
000783	0.9109562076968702	1.0004556987265647
000784	0.6356396092130854	1.0057993698756746
000785	0.8718163772251597	1.0013906447975771
000786	0.9122853973437623	1.0006997051798918
000787	0.9754224741383541	1.001193418049088
000788	0.9473826917534095	1.001892606899665
000789	0.8120108757785393	0.9979296808717504
000790	1.0863738680143142	1.0024434058298368
000791	1.3575920195522382	1.0014830094480172
000792	1.1562548638666932	1.0009322247236931
000793	1.2715393421536174	1.0024906881823383
000794	0.6419388437340424	0.9982602475601101
000795	0.7056103000212469	1.0041304249541
000796	0.8264966858765799	0.9971358437148256
000797	0.6036939686594801	0.9920450590052465
000798	1.0622024225121365	1.0012937245291733
000799	0.6008008092088946	0.9977151779107658
000800	1.1406475168412045	1.0030363866078411
000801	0.6464593653756534	1.0008259243798538
000802	0.8381451340170587	1.004399235053935
000803	0.9198533083275292	1.0047060763560252
000804	0.7330075706752082	1.0000866550062706
000805	0.7561538712768849	1.007594671398923
000806	0.9607536059823254	0.9976497000712261
000807	0.8517327611414267	1.0019152850121391
000808	0.9742065894188258	0.9984672967259687
000809	0.8289959468685645	0.990728962690373
000810	0.881266397758467	1.000667271145421
000811	0.8117589692313228	1.0046247384971596
000812	0.985837465544418	1.003483747994857
000813	1.0981024313783911	1.0033952943834537
000814	1.0936171605161753	1.003344581419291
000815	1.1671926603118459	1.0047710105631484
000816	1.1035699232292049	1.0042254590089748
000817	1.2348263884655597	1.0018005578006854
000818	0.6271099496264421	1.0058013750371937
000819	1.071259221610538	1.002285857541803
000820	0.8835059703227667	1.0028232294382844
000821	0.7827877859657284	1.0052486525862656
000822	1.1193305150292894	1.0004713648216617
000823	1.2329601663128382	1.0014324889309683
000824	1.4167600231444915	0.99842263090586
000825	1.1652881971066307	0.9993234291118464
000826	1.2707038148570915	1.0007299463500732
000827	0.9722630110826475	1.0011129872921452
000828	0.7792428980577382	1.0040848785982495
000829	1.1159900301693082	1.0064152398599375
000830	1.1673330685926746	0.9991518001583849
000831	1.122192632996551	0.9984221921554242
000832	0.7907312310779605	1.0036843745061625
000833	0.5680148894186046	1.0083813186451447
000834	0.8188480580050377	1.0081668017021692
000835	0.6079701950876842	1.0026552425929949
000836	0.5380053756651261	1.005127283783999
000837	0.6543702556725808	1.0026789417763402
000838	0.8401173928394812	1.004550543329282
000839	0.7854520019897697	1.0041013724814702
000840	0.8784761756024753	1.0043195732648156
000841	0.838798548678456	1.0023608863874782
000842	1.1644941637931183	1.00146126626034
000843	0.8133610202332393	1.0001231710572058
000844	0.9847558825492096	1.0008758227957308
000845	0.9963245984546307	0.999580567370612
000846	0.6697272132156343	1.005076518647441
000847	1.1004597963866447	1.0022922994735306
000848	1.020532505600528	0.9986875960645352
000849	0.8672528547387207	1.0039006183019739
000850	1.1674995064780709	0.9979667324058685
000851	1.2339741366897576	1.0018826511475987
000852	1.3536344150216513	0.9983743451766716
000853	1.0360107283904902	1.0017780210796123
000854	1.171726529863623	1.0020288123506083
000855	0.8221642300819545	1.0025715911031028
000856	0.8048096336088657	1.002602458858327
000857	1.4448023169408684	0.9863679342422761
000858	1.6280355364408725	0.9979489139272038
000859	1.0548307580316962	1.0003976468065001
000860	1.015212425155402	1.0018778621245135
000861	1.104406254515409	1.0009109561543352
000862	0.5714090691036905	1.0048403190766755
000863	0.8579383139010124	0.9994146984440552
000864	0.9076547529379324	1.002675894931771
000865	0.6773058147245006	1.0060406430488118
000866	1.200366070187029	1.0016353947892138
000867	0.9479022992237285	1.0007353869057432
000868	0.8982620798329798	0.9993043565174478
000869	0.8294559582571409	1.0040789030757271
000870	1.0454906155118113	1.003887205705715
000871	0.8429142349373974	1.0043635654210712
000872	0.596712589418726	1.002423002480457
000873	0.6409920372111684	1.0048158604364814
000874	0.9121173780240227	1.0011240873819904
000875	1.186741578166116	1.0026265065961055
000876	0.5814388849412949	1.0011263691360024
000877	1.0724211678214037	1.0000662551814767
000878	0.9954606210841306	0.9995041167954177
000879	1.1661820982243398	0.9976206045615488
000880	1.2128397584317383	1.006253305000456
000881	0.8272387514810003	1.0073384553965787
000882	0.706345542723207	1.0028196719981535
000883	0.6788073734601668	1.008244510201883
000884	1.312498301849207	1.00010377210989
000885	0.5512538066338676	1.0050772085499877
000886	0.9515801588446439	1.0042529645846014
000887	1.2836325766796506	1.0046912622537862
000888	1.09092871782813	0.9943001419773855
000889	1.1139158953051347	0.9997940805893495
000890	1.84117510772264	1.0004871756353941
000891	0.9176028684028698	1.000121734614873
000892	0.5603606017483345	1.0071875220044995
000893	1.3560951515397555	0.9964795807128489
000894	0.8772839119695237	0.9999972404202275
000895	1.5576352244726872	0.9979750644515064
000896	0.7606574215045145	0.997080969207962
000897	0.3609455374051636	1.00438847309718
000898	1.1768820586328315	1.0025187066606966
000899	1.0060141299484302	0.999225492522239
000900	0.9461207861383982	1.0007863807330586
000901	0.7791675612045998	1.0025890181089698
000902	1.1301223366778823	1.000955199092287
000903	1.1210967919601587	1.0002823903741902
000904	0.7555723323436186	1.0062253987940966
000905	0.9755388127905918	1.0065705132922347
000906	0.6611159435416485	1.00390021828232
000907	1.13011158150641	1.0030538397517028
000908	0.8225418725738489	1.0021378125172882
000909	1.5561088683989006	0.9975431385913933
000910	0.7074055535606049	1.0088262004673676
000911	1.189039899627445	0.9988183720949717
000912	0.9812979128487711	0.9973843817388931
000913	0.523682305305545	1.006167058319717
000914	1.0355055400349202	1.004128224561178
000915	0.9293358801900794	0.9957403128326058
000916	0.9226487783755055	1.0007699766614246
000917	0.9373103458012191	1.005091433163026
000918	0.9806209087648362	1.0035204473494588
000919	0.672868243599716	0.9927664709918721
000920	0.926234832493227	0.9978948063704227
000921	0.9847832206231886	1.0037607534580528
000922	1.4608369042941116	0.9996890214898383
000923	0.677700916157548	1.0078540116947547
000924	1.0337518801371408	1.003563596727376
000925	0.9372768481889837	1.0030390210357976
000926	1.232452464942698	0.9875098332547874
000927	0.9287630262786757	0.9993835386997024
000928	1.093764365249747	1.0013500934214254
000929	1.2955687988714255	0.9990384542170082
000930	0.9823726762866547	0.9970429067557233
000931	0.7397214195824767	1.0069375435581944
000932	0.9212595036033604	1.0007716031033658
000933	1.0299431416670264	1.0005978891703833
000934	0.7828617585182499	1.0035646968634502
000935	1.2630433576364997	1.0015691331049206
000936	0.5992696306423858	1.004003957519783
000937	1.110474140749639	0.9985952007020498
000938	0.7770692566430627	1.0051700708482239
000939	0.4155571593463324	1.0080803537264647
000940	0.8358188622645176	1.0046007687893903
000941	0.8187676274229282	1.0055965450012074
000942	0.7436633942432432	1.0027655403188278
000943	0.9463095601789296	0.9959628086701297
000944	1.1140259775723902	0.9950234922402186
000945	1.2293218381610556	0.9961507431458001
000946	0.6164081422686072	1.0035785728929936
000947	0.9869033806620139	1.0055926613281825
000948	0.8884193496029684	1.0000003382391218
000949	1.198019357918118	1.0023829381050657
000950	0.7782635263002566	1.0024691357355138
000951	1.2099046347015334	1.0022122905995308
000952	1.0747213254565515	1.020239947321236
000953	0.9702743659880003	1.003629868336137
000954	0.9039142723610045	1.0080331065271764
000955	0.7598911660552469	1.0013676147098423
000956	0.8182134251825667	1.0021916379437905
000957	0.9662614017451907	1.0028828856939735
000958	0.8537768869115171	1.000685887609184
000959	1.182394259127782	0.9987402557168857
000960	0.7591066221699287	0.9943290557612984
000961	0.9065870390889437	1.0007266573533302
000962	0.8732259679780673	1.0041630641351496
000963	1.3081211404498903	1.0002975400681064
000964	1.0190014492811763	1.0003744642099266
000965	0.9249584337910889	1.0005248901568922
000966	0.974664752333806	0.9967943002923068
000967	0.7912501534007524	1.001210254433813
000968	1.728549212014356	0.9951692343170181
000969	0.6592935105475672	1.0018887591579178
000970	0.6745184943949345	1.003495497718835
000971	1.2324296384093159	0.9936770574876733
000972	0.8808417165606371	1.0050900838349928
000973	1.128349550481525	1.0012696651099102
000974	0.9991597261255513	0.9999855746993948
000975	0.6851975099824276	1.0052537791135134
000976	1.2525305144586978	0.9987027434991381
000977	0.8587429708691275	1.0056378945515811
000978	1.2460623823741297	1.0019145111988612
000979	0.5111933227742718	1.0021776581217556
000980	0.9359973700623021	1.0020808635444158
000981	0.7851341814022944	1.003259388347244
000982	1.0818312301396042	0.9801553996587179
000983	0.8565957409815036	1.0004298394870696
000984	0.5931218655389181	1.0030834825396173
000985	1.1938751380305417	0.9957547166965898
000986	0.7273036778625604	0.9940125121530706
000987	0.8038023949360068	0.9965981386040078
000988	0.9427892408988497	0.9954048216538453
000989	0.906352042441099	1.0040387656668721
000990	1.0483912268595024	1.0000027173815247
000991	1.0379855317197682	0.9952390017517091
000992	1.0079133444091044	1.0052006946098506
000993	1.0064621201300255	1.002601404134212
000994	0.8346733727355999	1.0009951851765784
000995	0.680673462471833	1.0061904126166143
000996	0.9270701768332568	1.0002243451053816
000997	1.2401174882339987	1.0033202029591457
000998	1.1198794447433233	1.002726538651055
000999	0.7576295174356252	1.0037440237554096
001000	0.6878758331918877	1.0060656118519102
001001	0.8395852193246023	1.0035265955459207
001002	0.9361295454508695	0.9990040625551664
001003	0.7851386584531408	1.00662352659689
001004	1.2454710773996465	1.002844364468363
001005	1.4038386592695635	1.0002948960319893
001006	0.6647202942978451	1.0013251611192746
001007	1.1260117022170768	1.002490795006934
001008	0.6863154977823138	1.0035515952853686
001009	1.3905682981510445	1.0050685046270071
001010	0.6913465219255587	1.0090656074361204
001011	0.9647267879406722	1.002839223327776
001012	1.0930379370943386	1.0061073313780984
001013	1.2373025149041414	0.9979360614015879
001014	0.6182691483599856	1.0082485658813178
001015	0.7280784980387108	1.0060616847606174
001016	0.7028136982247599	1.007935447228259
001017	0.7347903387969528	1.0079868778237302
001018	0.8746523750214406	1.0013842765075545
001019	0.7674006275987606	1.0058240928903504
001020	1.1064360114828726	1.0003902041608066
001021	1.0771404344482418	1.0025032797050113
001022	1.4952859417263498	0.9971358851430603
001023	0.9183852437531477	1.0041392238645452
001024	1.0750680658592446	0.9470749365509444
001025	2.0634740704373447	0.9576006139954161
001026	0.8575174078079104	1.0058518462487278
001027	0.7044065069360246	1.0021213434048255
001028	0.8924405679528142	0.9945465015229464
001029	0.9360124844471746	0.9995142297655786
001030	0.9990775962991199	1.0042421876253014
001031	1.1137994957516362	0.9978179100333822
001032	0.7853587097535776	1.0059568001880008
001033	1.1704556102401822	0.9961111285878058
001034	0.8604183959986155	1.0031680999597101
001035	0.9878111742443533	1.0002771783980449
001036	0.5762331035612305	0.9977845482551918
001037	0.8845914300093203	1.0043861358707686
001038	0.9579240327925036	1.0060544578345583
001039	1.1298567320892405	0.9985775314500224
001040	0.8131172750468854	1.0001747295348777
001041	1.258213173062735	1.0015698465547151
001042	0.7156309554387638	1.004703661116542
001043	0.7438676006691209	1.0085122756557443
001044	1.189791190816723	0.9333661802627378
001045	0.9146252685480865	0.9999333637185053
001046	0.9220857509000582	0.9992434525944877
001047	1.2343126065230534	0.9847672201742756
001048	0.9481572438681554	1.004266563643113
001049	0.5509170812377842	1.0086902198566188
001050	1.4002902814827785	0.9997227922184689
001051	1.3910605731151582	1.0007982925209498
001052	0.70301546740262	1.002335771065959
001053	1.37750328943038	0.9992716345133014
001054	1.011729720594433	1.000368475865876
001055	0.9428807938111405	1.0040992522710477
001056	0.9822258156272025	1.0026955287009849
001057	0.9821132209109671	1.0054311600276937
001058	1.080765157737871	0.9980740680524596
001059	0.6810232988507652	1.0009213273796451
001060	0.7401668353083802	1.0052200514107172
001061	1.0158579472048044	1.0030591541437903
001062	0.9496038616154305	1.003505973772949
001063	0.8579058402368619	1.00275402668857
001064	0.9727796119486511	0.9924071993175779
001065	1.0034361564802572	1.0002443489131347
001066	0.7777758465512866	1.002485424999262
001067	1.240803319894823	1.0001676421798196
001068	1.1735698392433733	0.9990630513324598
001069	0.9350599626457832	0.9984199237303457
001070	0.7944617899689242	1.0071372919950863
001071	1.0862834480106023	1.003546426397391
001072	1.0224422565866973	1.0035560542203188
001073	1.0125954817959872	1.0018217109529026
001074	1.1143562210281541	1.0029881167397414
001075	1.415147194559138	0.9965768997543786
001076	0.9896776752460615	1.000942952029666
001077	0.9988026134265495	0.9995976272688128
001078	0.7414585182280409	0.998462027987157
001079	0.8181081133133447	0.9990751184711495
001080	1.303891878403482	0.9981943967678307
001081	0.7893009819854035	1.0007245560000055
001082	0.8059174533260235	0.9968834378860845
001083	1.2220886436638834	0.9969268512231948
001084	1.4118144921212796	0.9955812647313433
001085	1.70361932893806	0.9969463379609932
001086	1.2944278980480777	0.9942654334477654
001087	0.7361921059363626	1.0039217810604617
001088	0.7218498312867921	1.000707484919307
001089	1.2532637475187038	1.0005253227287174
001090	0.913735804285792	1.0044830826608007
001091	0.8890429504505538	1.0017105637324082
001092	1.1713904418202112	1.0031592535339708
001093	0.9939717416785043	1.003521184400011
001094	1.0196292739152024	1.0064974676403666
001095	1.0600394325485143	1.0022650316857453
001096	0.8834902647439468	0.9968344558041704
001097	0.702718498175509	1.0040751274235686
001098	1.3383476032945116	0.9808401877191045
001099	0.6057814105815278	1.0057090295458138
001100	0.702869024055801	1.0063181947652327
001101	0.6620911631095977	1.003399822882092
001102	0.7210974426700859	1.005963511044356
001103	0.8889026684119081	1.002550560030304
001104	1.3460796544707982	0.9974465610415114
001105	0.961324769315861	0.9965205233853834
001106	0.8266924753564412	1.0022314651345738
001107	1.4761482209383388	0.9989301176860079
001108	1.6042481889004063	0.9950945724723576
001109	1.1887063291447022	0.9957293723023092
001110	1.0931418655104752	0.9991686067185285
001111	1.007244850250787	0.9995922936988952
001112	1.1804933079115578	1.0019706552333658
001113	1.0000579532101086	1.0022991660153546
001114	0.980004843557778	0.9981079063703235
001115	0.8719349531827079	1.0036935039059365
001116	1.4756872150287237	0.9997994418472625
001117	1.0965632807339438	1.0010293151828966
001118	1.202017673861732	1.001704273412995
001119	0.6734377045713595	1.000283278897298
001120	1.1742119737636947	0.9890723519397957
001121	0.9894308133774659	1.0003580224442317
001122	0.7140651135701235	0.9999330972746011
001123	1.86274236612478	0.9980192301497932
001124	0.9335939238607448	1.0037394610140726
001125	0.7765232396517394	1.0055159440074308
001126	1.2526062195018282	0.998370120902849
001127	1.328644561248415	0.9970725362904719
001128	1.001854633620529	0.9963618842418208
001129	0.944074447543437	1.0016820416030137
001130	0.9712350163393736	1.0057171753483596
001131	1.0747208907420056	0.9950672460229826
001132	0.9458886027175756	1.0027736993886311
001133	0.44362722177816205	1.0088485010376693
001134	1.0629597357902012	1.0044454192369987
001135	0.7659221745845685	1.0047370094764607
001136	1.5019589221218788	0.9993534426986282
001137	1.0568706746121765	0.9986152533003599
001138	0.5182245276395496	1.0021204303882145
001139	1.209567167162024	1.0036336933927608
001140	1.2594832592976644	1.0048327161357802
001141	0.5995240368724583	1.0074443637602928
001142	0.8163753945699215	0.9918425476120826
001143	0.9785155912310992	1.0037893975872023
001144	0.9836930275754857	0.9983612909041055
001145	0.7791642300226486	1.0081756470925827
001146	1.2007718691048008	0.9973716088045911
001147	0.9957773207362874	0.9995895845843848
001148	0.9748672668579322	0.9983047807158794
001149	0.9756620490881328	0.9976309138471738
001150	0.8868922405350333	0.9997469127954528
001151	0.6726966432292921	1.0086264081635488
001152	0.9448183838310535	1.0016068554492192
001153	0.7545922582972032	1.0025632331074197
001154	0.6922394126321489	1.0046184286325017
001155	0.8968547478086905	0.9981012035334844
001156	0.9747064285092032	1.002140151147625
001157	0.7187733453691909	1.001089045790657
001158	0.6931585732084772	1.0075747251649951
001159	0.8999788289704564	1.0001646840970546
001160	0.9790202002302875	1.0033887078509451
001161	0.8991532050150498	1.0026582916236346
001162	0.9089093852184906	0.9968275841758073
001163	1.1453952764713162	0.9951696302015859
001164	0.9061781351627175	1.0028428086226135
001165	0.7818151628265164	1.0060476826066471
001166	0.7206278242759532	1.007686449472142
001167	1.0202586783332652	1.003009824158338
001168	0.8615362362011931	1.006237963100401
001169	1.375561334956489	0.9995657331753173
001170	0.8673299090273279	1.0044195061765255
001171	0.9355640268963529	0.9983041396462927
001172	1.0678028586701314	1.0053248528010887
001173	1.1107615964776654	0.998256842528069
001174	1.010429341389761	1.0015590771018021
001175	0.7985922884173262	0.9987280007609259
001176	0.6215754438102477	1.0005343497981736
001177	0.7618300199399272	1.0022814359638805
001178	1.3068477178480165	0.9964714611823977
001179	0.629699016904255	1.0057860289117295
001180	1.2474966069309426	1.0025031688182482
001181	1.3003855916826714	1.0015081002422317
001182	0.6980665795997605	1.0057322711223855
001183	1.0889573967277635	1.0027756420445262
001184	0.7939815364843906	0.9967835129160447
001185	0.9568879340417806	1.0035142207911778
001186	1.116980160468153	0.9995771037892279
001187	1.0416252724099933	0.9993571959094056
001188	0.9657511171208898	1.0073082609741317
001189	1.1656152826252042	1.0018624237040268
001190	0.591789685421227	1.0038144396179107
001191	1.134700901476836	0.9966798866951866
001192	0.6741854566089912	0.9952089021452051
001193	1.0213432166139849	0.9983232962647647
001194	1.3400691140884728	0.9977113238745079
001195	1.5780545971879383	1.0020184410010633
001196	1.2011719390953781	0.9998137757274543
001197	0.8190098302794261	1.002617448394954
001198	0.9386857346152442	1.0019686522255111
001199	1.0072582715139125	0.9991579748723496
001200	0.9889711681569096	0.9990617288809853
001201	0.6987447098715754	1.0014133188075987
001202	0.8954404040707187	1.0040195098504447
001203	1.2921841681636892	1.0040913431756429
001204	1.096110835803573	1.0038616395086573
001205	0.8527645064589138	1.003737354794551
001206	0.9683792385305113	0.9979844304041234
001207	1.0168454508748728	0.9977281898531014
001208	0.881393174904184	1.0074044772963429
001209	0.9887964433917593	0.9995805293266982
001210	0.9535663273179589	0.999020564457986
001211	1.097142804395088	1.0013172584092167
001212	0.9748030164534383	1.0035968302803273
001213	0.9914228318606212	0.9984367716245592
001214	0.9465005059231955	0.999505547190813
001215	1.000237159528635	0.9952548656436067
001216	0.4558992768347733	0.9646198489888872
001217	1.2195017216146073	0.996860136480928
001218	0.9317279978626182	1.0022655497295698
001219	0.8378739250630338	1.0047679396209963
001220	0.9175722196041065	1.0017078392695051
001221	0.7078700290109962	1.0021954327972367
001222	1.0393937140514078	1.0025406434077255
001223	1.0335936862336446	0.9995217450259208
001224	0.5859871729707987	1.0031346305153048
001225	0.8910851078117232	0.9995522311305675
001226	0.9887310481413603	1.002611072615653
001227	1.2877748929625668	0.99796821714692
001228	0.8709254695417072	0.9985486047159311
001229	0.7345014581739289	1.0041053002006541
001230	0.9265517749146602	1.0036748113871155
001231	0.7504691427169962	1.0002694902017897
001232	1.4876302918711979	0.998226780690083
001233	1.069257903613827	0.9987840032172289
001234	1.0809164425613444	1.0022068103363349
001235	1.2917727694138241	0.9991209183271145
001236	0.8903911567431506	1.0043965140719744
001237	1.054722587322024	1.0063854872029576
001238	0.898785026994545	1.001677241812752
001239	1.1546078168788778	1.0001882545862277
001240	1.2059974554110922	1.001330509121596
001241	0.7240229212863903	0.9987060419995584
001242	1.1573281368288053	1.0025310595588162
001243	1.0788681497991284	1.0059337265056933
001244	0.6895561199225517	1.0005901269921498
001245	0.8480035192760679	1.0063467956323695
001246	0.7686986902224006	1.0023680435960574
001247	1.159810248556885	1.003628796463862
001248	1.1824527955769462	0.9993687832746961
001249	1.0873127573752794	0.9989856109451056
001250	0.9798987920146073	1.0035700960409235
001251	1.0415809347233511	0.9960645847534754
001252	0.6232241713234707	1.0083650673029807
001253	0.8205390936643229	1.0002756442275196
001254	1.3832671671344543	1.002227582123839
001255	1.4458329439001216	0.9986464026971855
001256	0.980493157361742	1.0022759131281604
001257	1.159882799510057	0.9965691834502991
001258	1.0999351780853905	1.0034542589790874
001259	1.0648103263543265	0.998542342608421
001260	1.0491990210695035	1.0021786285790872
001261	0.7395623219570339	1.0002129521882386
001262	1.3530471967766726	0.9981929972513921
001263	1.0006588894685824	0.9994823648848274
001264	0.6214339860367566	1.0045412732432437
001265	1.1493864316889895	0.9978358532821782
001266	1.2174345856294482	1.0045062333689156
001267	0.6969091855316011	1.0048447214521756
001268	0.651210871695091	1.002459692908478
001269	1.3094692965017216	1.003749054006125
001270	1.4302162569261714	0.9999059735487643
001271	0.8267179977025109	1.0036850804812476
001272	0.7098185432466314	1.0042644785740298
001273	1.0207467581576264	1.000090367843701
001274	0.9094164830467141	1.003744806108837
001275	0.9013349213296661	0.9994373488177294
001276	1.252416338620223	1.0018184059778141
001277	0.5546665044005927	1.0048057089279874
001278	0.9993272334309969	1.0035316942501418
001279	0.9138683219331477	1.0019383676547402
001280	0.7947336653641219	1.0033884806401892
001281	0.9404972209118383	1.001661660047005
001282	0.44530070357485646	0.9827785718859017
001283	1.341010262589215	0.9978579810281859
001284	1.5848286926511248	1.0007458809516458
001285	1.1012935199801643	0.9996288717724573
001286	0.757911512208088	0.9937785645525585
001287	0.9734681705706612	0.9961252475355217
001288	1.631547031042741	0.9927307407018445
001289	1.0485314582406713	0.9996912801732377
001290	1.443500988539428	0.996383971657132
001291	0.7429645638403758	1.0039204941828588
001292	0.9788339271995536	1.004928756613616
001293	0.8022391850073417	1.0037372495127963
001294	1.5959756571060921	0.9988219530910618
001295	1.0344760450545325	1.0006654163891036
001296	0.911370213434018	1.001885474556053
001297	0.7651126768022825	0.9917810294225138
001298	0.955458484303767	1.0008141708609417
001299	0.8360787517799925	1.0012807599157043
001300	1.1482749676798805	0.998051852517422
001301	0.33553471687854813	1.0088204675139087
001302	1.4255708814918682	0.9994070582048066
001303	0.9953362729528079	1.000941633982527
001304	0.8499167104319233	0.9960771508867914
001305	0.9584273484488519	1.003050694521015
001306	0.7935837659476661	1.0030489308483406
001307	0.46336494415080237	1.0042473112636385
001308	0.8672889995442792	1.0019404742888072
001309	1.1062229841660138	1.0011114265035994
001310	0.9577062001774386	1.0048664443575068
001311	0.7219654153365477	1.0053600381128551
001312	0.8959650686315355	1.0067475912236639
001313	1.0361786982052241	1.0029038468378322
001314	1.024326083752358	1.002504978975321
001315	0.5947383274222826	1.0009881977147355
001316	0.9229260937384545	1.0026039016272417
001317	0.9186113961618076	1.0029323396407581
001318	1.3097334237234317	0.9983369002209146
001319	0.9537997723672231	0.997751149934123
001320	0.7854048666334852	0.99945987073305
001321	0.8353244076209477	1.0004881970072428
001322	0.8164741864151612	0.9984135071809158
001323	0.7740385401133388	1.0037090955888088
001324	0.9866327414509468	0.9470454889664347
001325	0.8429096421626999	1.0022512580754523
001326	0.4728339411075919	1.004989140437665
001327	2.02519411446902	0.9611125865537152
001328	0.6003357758297118	1.0035621685118932
001329	1.3534363253628043	0.9982186451645935
001330	0.9803007155648686	1.0027808989087659
001331	0.8461799119105863	0.9743522161218061
001332	1.1792291644055657	0.9987966278584041
001333	0.9050845081813279	1.000815658090417
001334	1.2728708167282892	0.9983799626001137
001335	1.295464488943367	0.9961456080181137
001336	0.7664473440996591	1.003897403896498
001337	0.9446739864635724	1.0008481305179495
001338	1.0497616212463918	0.9950998884401525
001339	1.3463114706940977	0.9992912505852202
001340	1.1180436492249024	1.0013407845221352
001341	0.9007964772941861	1.002730544932942
001342	1.1275191516237382	0.9991242444202478
001343	0.8997157456698391	1.0021467087842144
001344	0.9930747879720428	1.0039244476063331
001345	0.9141529564520807	0.9982075448619812
001346	1.3234885185297511	1.0012838764711285
001347	0.7658853013407676	1.0028406454486058
001348	0.5879146636958239	1.0024132009094464
001349	0.8542800750682137	1.0011597693743408
001350	1.1408801182819621	0.999705640803007
001351	0.9969223467976177	0.9991306089372503
001352	0.5925646850498846	1.005523486145921
001353	1.0599581477250652	0.9986953064954904
001354	0.710121818662337	1.0020653135724102
001355	1.1168166064303053	1.0010186503783831
001356	0.7022982358290957	1.00446873058042
001357	0.914004130378079	1.004556386904237
001358	0.7478547481901526	1.000286610501545
001359	0.935509677019641	1.0055724247863058
001360	0.4637347827556891	1.0038825208068263
001361	1.1875042052477152	1.0012694813964083
001362	1.3529768311508805	0.9994064969967303
001363	1.1105758228702778	1.002804883631243
001364	0.7730296118425748	1.0033670092818248
001365	0.7236549734009528	1.0047205739264826
001366	0.5809190707007575	1.0047068822970946
001367	0.9297602861612033	1.0070817042359397
001368	1.237377759841359	1.0022579185302671
001369	0.664963357623608	1.0053177667448254
001370	1.3335147960711646	0.9981760632570079
001371	1.1241633860053835	1.0015544372735814
001372	0.8853493350235215	0.9962715008558533
001373	0.8874738682639481	1.001452246238166
001374	1.0790375894907303	0.999688261215476
001375	0.8250233580665063	0.9986669362194224
001376	0.9238623798978456	1.002742205094697
001377	1.0608597110286122	0.9488826811136462
001378	1.400101217744755	0.9869102338731264
001379	0.9776560888842565	1.000875425341351
001380	1.352372570186498	1.0005596376991335
001381	1.1805786279764816	0.9997847510243562
001382	1.0367072423331092	0.9983648623345256
001383	1.2477498023145444	0.9994489554142978
001384	0.6905643000487675	1.0015978593491945
001385	1.0037949059823335	1.002246570645062
001386	1.2755836607498467	0.99805653424601
001387	0.8876397514842971	1.004076913594067
001388	0.6185022785668626	1.0015285269433385
001389	1.1761346614912533	0.9999354859953524
001390	1.4711703854023883	0.993834735953442
001391	0.6542608884810184	1.0011456300343222
001392	0.8950931925842726	0.9979556598026359
001393	0.6556111344178353	1.005150710299044
001394	0.9964347740830556	0.9969322527647098
001395	0.9161092132990459	1.0022544767209478
001396	0.9775270766135173	1.0055549769178243
001397	1.9318753611386266	0.9619664404132506
001398	0.7380750166085824	0.9954748128488488
001399	1.55012279835386	1.0008448400205239
001400	1.08866675212017	1.0014881386118926
001401	0.9478541916947981	1.0023001796838988
001402	1.3220280738814283	1.0026823206041007
001403	1.0734306361378392	1.0034261673983584
001404	1.2568416558715394	1.0001938455572965
001405	0.12265437986137367	0.9344702767862203
001406	0.8682482420964652	1.0031419472628686
001407	1.1965121388673603	1.0039571699843135
001408	0.7273897271438041	1.00603139349041
001409	0.7180775851444653	0.9985497747042215
001410	1.2061900795034077	0.9969637790951504
001411	0.6500162328075566	1.0026199209711466
001412	0.8670861226960612	1.003191568567102
001413	1.3073102252543274	0.9968628785606326
001414	0.8290903075192001	1.0024386090762796
001415	0.9098366840907399	0.9990885124894695
001416	0.7254658608157926	1.005328802980883
001417	1.0708306303844424	1.0014556270709911
001418	1.0196973947033805	0.9982895729463742
001419	1.0631935781912074	0.9963405289220562
001420	0.7858092733457742	0.9990261338212827
001421	1.0290411919334845	0.9980306330764918
001422	1.229275558179463	0.9964294982999661
001423	0.3410545127191866	1.0135704790257272
001424	2.0328439624135752	0.995330055863286
001425	1.0739087309149935	0.9985902433302494
001426	0.4230437302486526	1.0071991202609558
001427	0.8315054314239506	0.997107609554318
001428	0.8294922527515021	1.0007240584756054
001429	0.9139121653063964	0.9983983932243639
001430	0.8218603960208827	1.004574435441467
001431	1.1220151474128943	1.002845016331645
001432	1.2764162385123308	0.9978555078638771
001433	1.2284526898625943	0.9870774136202726
001434	0.8141061721052238	1.0006059167723838
001435	0.8143494097442517	0.9998105041760667
001436	1.0100552467342812	1.0019110819253148
001437	0.8081409974151673	0.999942709415169
001438	0.6106023713728687	1.0028041514744033
001439	1.033562236649241	1.0005443079248533
001440	0.4665221968497882	1.0068262740807994
001441	0.9624799800162797	0.998645612041759
001442	0.6867686297638063	1.0042519643559222
001443	1.174497717476049	1.0024952855597051
001444	0.6596147667160429	1.0040542048687207
001445	0.9383033669590474	1.001504991332316
001446	1.044532800154899	1.002828687097134
001447	1.0959077284455552	0.9980376180551297
001448	1.2378362106691276	0.9990463634932262
001449	1.1082600536147955	0.9948159943577947
001450	0.8205860610421559	1.0012468323544474
001451	0.8657089731518127	1.0036203722316974
001452	0.9290157828036979	1.0020391143956164
001453	0.8059676888902294	0.9988397450818928
001454	1.1683253439211347	0.9992859113333801
001455	1.2833616759315063	1.0003532255641838
001456	0.5840949881672012	1.0023805779163255
001457	0.8206796705143397	1.0021720298217824
001458	0.405604548477776	1.0063249313437046
001459	0.7536631700749167	1.0034206397033474
001460	0.539267414367367	1.002634532086905
001461	0.85084905681935	0.9955862686637591
001462	1.5566811526030322	0.9993396221533418
001463	1.027584797129678	0.9969347649334354
001464	0.8275246623898516	0.9975968646041745
001465	1.090276364759986	1.0024266332910856
001466	1.1497334068299658	0.9723649535742378
001467	0.9776121281189145	1.000920639008399
001468	1.1107324196693764	0.998243193662261
001469	0.5626488143330253	1.0062078285659786
001470	0.9261965055263648	1.000341188400593
001471	0.9578730691188582	1.0020773593424637
001472	0.7084456958681618	1.0058353039320647
001473	1.0491639903250574	0.994671337706254
001474	0.5483230495939214	1.0053808142058793
001475	1.0206957522327746	1.0045012336570271
001476	0.8972616619281433	1.0043858094151412
001477	0.6774926342178829	1.007247779105911
001478	1.0416358356208102	0.9981927683488894
001479	1.1796425863595594	0.9958619379198105
001480	0.8456053157991896	1.0038067166414093
001481	1.2857957422213493	0.9975784746094284
001482	0.5881341835133725	1.000373178141445
001483	1.1091546284350553	1.0032400498552152
001484	1.10748716349014	1.0051593276082056
001485	1.192882691906406	1.0002907487780546
001486	0.8934362683084716	1.0048671700036949
001487	0.7666631031986614	0.9971505312464448
001488	0.8904435847129767	0.9996292408772803
001489	0.8756457997679399	1.0052842119564263
001490	0.9287790813586493	1.002119928238737
001491	0.7457031928499349	1.005213275081156
001492	0.9348335065516874	1.0034214598932567
001493	0.902634567877538	0.9991447229381434
001494	0.9904910809340206	1.0042343572048122
001495	1.3671808887916328	0.9980408570546744
001496	1.1468493183516206	1.0042502280338446
001497	1.1367309943849293	1.0002023714627468
001498	0.8575882975193698	1.0019963271722223
001499	1.1233982048108622	1.0021679885206982
001500	0.9877049039605433	1.0024037745157366
001501	0.7868489887965076	1.0015688175596797
001502	1.1666376379321481	0.9996097599285925
001503	1.4437073645440655	0.9997205031050037
001504	0.9134169811279264	1.0031316449541305
001505	0.9258286529005054	1.0038482691819643
001506	1.0992733307406284	0.9996487350905067
001507	0.7226471309964414	1.0063868930308055
001508	1.0423491447130055	1.005643931339199
001509	0.6819829187234622	1.0113129025242675
001510	1.4933920796115157	1.0004455657041127
001511	0.8269253501965229	1.00280427295852
001512	0.6952175208313527	1.0042599300316013
001513	1.0379044205218548	0.9966248315283246
001514	1.004647096819113	0.995874028197835
001515	0.721805726295117	1.0034426333102164
001516	1.8835713008119734	0.9459414009663107
001517	0.9728311160494117	0.998064952633597
001518	0.7724926073544458	0.9980612243332244
001519	0.7652670319831577	1.0023421183136971
001520	0.9818571480320818	0.9951931278742598
001521	0.8073528484900638	1.005604726781202
001522	0.9292545680063187	1.0047836770353054
001523	1.8663306621899973	0.9665555644690698
001524	0.7128192065735529	1.0051473738272356
001525	1.3876569519279363	0.9969305884612459
001526	0.6357848928973664	1.0023240928120358
001527	1.3231661845891594	0.9968540355224336
001528	0.5433520859208467	1.0063235722401755
001529	0.9208071156093913	1.0012763748459887
001530	1.3774154889218104	0.9953142429734151
001531	1.1363270416261035	1.0000446559524023
001532	1.5063300704760132	0.9964098107668725
001533	0.9302558802672874	1.0037643225794446
001534	1.20959357440581	1.0028998830418345
001535	0.42606454988721787	1.0068678388210077
001536	0.8359163217984975	1.004101804464699
001537	0.5931106676643195	1.0049778682299233
001538	0.8098431085075324	1.0041508785093431
001539	1.6449571306211122	1.0002308653248653
001540	0.865944690433341	1.0036021682701826
001541	1.0344018887249102	1.006184263973661
001542	1.1751895951583664	1.0040462550336566
001543	0.9608506633731382	1.0058730208045226
001544	0.8707534391885763	0.9989469788449992
001545	1.1601207099147497	1.0044761623527092
001546	0.9941909565380148	0.9981036715455192
001547	1.1180545784524762	1.0021495151664181
001548	1.3040386040730592	1.005042901091828
001549	1.5794167526367624	0.9931642024533519
001550	0.9965382882585615	1.0037838346569534
001551	0.7341816131618155	1.0022254961687558
001552	1.043517145074175	1.0031796697477007
001553	1.5939956310682024	0.9969488709959025
001554	0.9112346599212033	1.0048194716676204
001555	0.8411697351303177	0.9983902408344013
001556	1.3618274465984288	0.9976558752618797
001557	0.9936073625263434	1.0076117262712248
001558	1.183339235799174	0.9955112025614862
001559	0.9485517672451774	1.0036602992928285
001560	0.8230742946399587	1.004676183415321
001561	0.8021266443862488	1.0045765805526587
001562	0.8355421331946477	1.0034411536004872
001563	0.7091493733425533	1.0041231614258037
001564	0.8952898654015298	1.0054013856358137
001565	0.7086303958543715	1.0059175108720573
001566	0.6947159354233703	1.0002134108938463
001567	1.09030883267958	0.9948227140448603
001568	1.1518413708506048	0.9999077305561631
001569	1.3928419351745445	0.9799102929162535
001570	0.8150921621095872	1.00024993497868
001571	1.4742942276993072	0.9982087595850173
001572	0.8242530585666719	1.0037146378443003
001573	0.6104168472232437	1.0052087908873077
001574	1.4315316941127998	0.9974343890296195
001575	0.8551001274133045	1.0023237736031139
001576	0.6901848748655276	1.001257933630812
001577	0.8415692106542346	0.9982333015494197
001578	0.9841806735429136	1.0047576773297195
001579	0.11910699145398819	1.01847887439849
001580	0.8634555838498955	1.0024403355232538
001581	0.6190057792448636	0.9948970584749666
001582	0.903208630334588	0.9953634246364855
001583	1.8554741377694588	0.9787033820050306
001584	0.9313737106198432	0.9856940446869883
001585	1.0084603450969314	1.0001952796291953
001586	0.7864422002143527	1.0084972250965416
001587	0.578570854953159	1.00753633252295
001588	0.9779322292355624	1.003751366320074
001589	0.5358335265935407	1.00434913025603
001590	1.4768305138171767	0.9479631344727839
001591	1.3010019485161115	1.0005870173620266
001592	2.0974451360730093	0.9391980081363513
001593	0.9228875988776176	0.9994363642611033
001594	0.7163802233571233	1.0002903479851988
001595	0.5331580378791985	1.0036588632876895
001596	0.5779630554187417	1.003787023938021
001597	1.0869297276519023	1.0010800560801423
001598	1.3333550690451939	1.0010974730269722
001599	0.823222307042521	1.0042965263386405
001600	1.0868068991907645	1.000410521586146
001601	0.6463401602462159	1.0015715739074513
001602	1.0645887868556032	1.0034710836722984
001603	0.7389104578504211	1.0028635531278782
001604	0.9103713309891484	1.002219380944971
001605	1.0533136816144306	1.002809255963964
001606	0.8832013952057024	1.0050121519126836
001607	0.9047560788634282	1.0032618312565438
001608	0.8332995098679785	1.0034168380524817
001609	0.8099116103867872	1.0000401916250992
001610	0.5351398804063865	1.0026623613042511
001611	0.9109009590290493	1.0038692411735208
001612	1.2735696570235449	1.0024742984851045
001613	1.2376508254935312	0.9965013533259026
001614	0.9459677110948664	1.0045510599877476
001615	0.8651455769827305	1.0033813861111853
001616	1.1806289232421454	0.999060130569319
001617	1.251701407674487	1.0011211953088048
001618	1.0281119633515663	1.0025746831549636
001619	0.9065462822949936	1.005170890532428
001620	1.0260263491404547	1.0017590422320104
001621	1.0256243873537927	1.0015868035281148
001622	0.4558759083014006	1.0066881785381336
001623	0.5299343707266764	1.001679287532652
001624	0.512563446879049	1.0033789242351672
001625	0.7013262498082794	0.9960251137400596
001626	1.3413085281248647	0.9957880100310068
001627	0.9441675281547762	1.0023543940794788
001628	1.1627203040010448	1.0065964810335513
001629	1.2216609267358265	0.9972471421127015
001630	0.8146332335561708	1.0020101147890603
001631	0.6279780479546212	1.0021272831899048
001632	1.019338912044609	0.992219216145936
001633	1.3768652971000443	1.0068290882864182
001634	1.1532841580363962	1.0000682900496636
001635	1.2760948346518854	0.9970159946312033
001636	0.722054766376456	1.0043657925072618
001637	1.078235021533333	0.9955422892351848
001638	0.6476113903695782	0.9996981387130995
001639	0.706581554724622	1.0023692565082063
001640	1.0914273218345185	0.9996292625125449
001641	1.0100596143875253	0.9963315469905782
001642	0.970894185852778	0.9996385620630553
001643	1.1818446808730432	1.0020356702706819
001644	1.1067574134132203	0.9991322868823745
001645	1.0450558706279702	0.9992781444459343
001646	0.9990708215260952	1.002267761198026
001647	1.0194151093158872	1.004382945973272
001648	1.0226067534466408	1.0039694908342087
001649	0.967626426542658	1.0015004521014679
001650	1.2514777071919903	0.9983715574239026
001651	0.47054480266125365	1.007189922543333
001652	0.7864980087653426	1.0011519942488583
001653	0.5894036940354345	1.0015523391486947
001654	0.9591652875228166	1.0016432770565755
001655	0.8408995570108682	1.0055030387921167
001656	0.7968423380137297	1.0048543689055907
001657	0.9305841739708	1.0031592324105816
001658	0.7126838923813672	1.0074797211038904
001659	0.6798901279613213	0.9937491730190807
001660	0.9123365663356098	0.9932515496672684
001661	1.379249533704827	0.9846463984453907
001662	1.227358287188068	1.0000563741755417
001663	0.9423854017963135	1.0014533282803135
001664	1.3923176366072452	1.0012248021504404
001665	1.0021304105570201	0.9997953421459035
001666	1.4499973898736358	0.9865573307293531
001667	1.032840379686253	0.991748649856756
001668	1.3272318676756296	1.0039879918133303
001669	1.0471536078094215	1.0018784031175587
001670	1.05124395066126	0.9949787984152776
001671	0.45736372383621676	1.0095611216739737
001672	0.8468899347226854	1.0047016686190235
001673	0.9897239811028896	1.0020407220376102
001674	0.8061641564297934	1.0023323099823147
001675	0.789498121779723	1.0005439738138813
001676	0.84568480162809	1.0050266721076866
001677	0.8939057643367032	1.0026067667092153
001678	0.7111723115619367	1.003979970300079
001679	0.7515446735867534	1.0021851793396637
001680	0.7523496202454957	1.0016451610645105
001681	1.1411875141717773	1.0070894434951112
001682	0.807468886263763	0.9997473025629179
001683	1.3857616552712513	0.9964211491758604
001684	0.8252273556290026	1.002963206974884
001685	0.8700142868086826	1.0053464265479268
001686	1.1466379040779755	1.0001376818318768
001687	0.8802308005714178	0.996840382094161
001688	1.2864142566767232	0.9992949478789879
001689	0.6959251882571565	1.0017853622813349
001690	1.0811861113419652	1.0060741502269273
001691	1.247258984557894	0.9956282706229435
001692	0.5962346772700362	1.0053603872632673
001693	0.867763463872787	1.001175452922686
001694	0.8800971576705149	1.0030349243266625
001695	0.8992210735450546	1.0061478364840648
001696	1.495089558646282	1.000491254121402
001697	1.0771332625465764	1.0018939621104241
001698	0.9202686984764699	1.0020855712400332
001699	0.9007897441792888	1.0029124198193216
001700	1.159287661149533	0.9999951748123894
001701	0.9324124068219956	1.0041211540385988
001702	1.4319126364221784	0.9994459560840689
001703	0.467707866766177	1.0001090233884078
001704	2.1138740618847636	0.994951150515342
001705	0.7895367154826506	1.0018029507599375
001706	0.6920726202382245	1.0023027070585246
001707	0.5928014260168428	1.0000934354401152
001708	1.1976469178367581	0.9968095990706799
001709	0.528367182099492	1.007887453306702
001710	0.9434386939940282	1.005998875613881
001711	0.7431354128209632	1.000119543760512
001712	0.9649698463612043	1.0007652728420564
001713	1.6150325487994166	0.9633507272807122
001714	0.7366241315792429	0.9980200208620672
001715	0.6829158026750658	1.004303830792521
001716	1.0156527704392035	1.0026578526359982
001717	0.8458399464788627	1.0027387756569694
001718	1.2016622882630121	1.0061475616787343
001719	1.469205690565036	0.9945885139647443
001720	1.3409992258494767	0.9976474394720356
001721	1.2458488409117057	0.9985710382984911
001722	0.6944456291925347	0.9995162577917338
001723	0.6207234776748145	1.0010892087717196
001724	0.8730238300988961	1.0003606033058485
001725	1.3493327858302437	1.0029039210504025
001726	1.1199558446073854	0.9843323450981967
001727	0.943532812497916	0.9998283591810762
001728	1.3977539437849913	0.996802305944494
001729	1.2621067077633565	1.000447944452417
001730	1.1393291710670361	0.9965637478517767
001731	1.254411262952001	0.9889703909899614
001732	0.8722989373465737	0.9990519590284457
001733	0.5605429114134652	0.9626852479655112
001734	0.8209581077944952	1.0026337515036954
001735	1.3023740024890689	0.994850901900325
001736	0.618203894206757	1.0087445966774065
001737	0.7575745134927467	1.0053815985018848
001738	0.6183738744901999	1.007929877499199
001739	1.0617069785360678	0.9999285222458375
001740	0.899285298714285	1.0009106730392867
001741	0.4696351733715397	1.0065879397279938
001742	1.1418985351659297	1.003068389281235
001743	1.041182031746289	1.0041498407478797
001744	1.4803675823761995	0.9983908881225313
001745	0.7766832482809584	1.0015415607306812
001746	1.701424275253989	0.9994119572668891
001747	1.0245181127216934	0.9998654048060154
001748	1.0488682189287641	1.0045177661414089
001749	0.6543209595297068	1.001388666997262
001750	1.0563693890596226	1.0031920658650741
001751	1.0649230410425181	0.9996810716155929
001752	0.9218517619558226	1.0009818275553843
001753	1.1072450937234712	1.0036879383194999
001754	0.9630387040306696	0.9999509071466178
001755	1.1120395432863512	1.0028341545230934
001756	1.3914402426300094	0.9983729958130458
001757	0.6429817390974286	1.0035776253593858
001758	1.0008326197327995	1.0022499522419523
001759	1.336009111518534	0.9947969871484319
001760	0.9309274749736948	1.0031750790296763
001761	1.2007957109886254	1.0021889446564733
001762	0.6470629414565301	1.0022643130252633
001763	0.8796997367633226	1.0046042165355276
001764	1.0099816669052881	1.0049049586587204
001765	0.6469418839461194	1.0055281863105796
001766	0.8027972290790649	1.000747913792602
001767	0.34277632230517036	0.9993706004166087
001768	1.145203572844168	1.0026899814969792
001769	0.7979668936137675	1.0008970137424738
001770	1.3694302082991374	0.9976747773470866
001771	0.7924530134588269	1.0021062393213902
001772	0.9829579514616164	1.0012078224768997
001773	1.1559405290771854	1.0051938648160148
001774	0.7403321619019736	1.0077941297464779
001775	0.918941116251731	1.0044412152864488
001776	1.5378296102320368	1.0018217807921348
001777	0.8558347885963233	1.0040400968297671
001778	0.7874144217868948	1.0020658098475532
001779	1.3909085748724934	1.000173312009186
001780	0.6128730786354286	1.0023500355825115
001781	1.0872202655624206	1.0013749128228848
001782	0.9315555792795137	1.00347787111646
001783	1.1206233751582657	0.9997695839557081
001784	0.7833353593056266	0.9984526936696407
001785	0.781122765209468	1.0039555603130552
001786	0.6481733391942778	0.9999770754199406
001787	1.1025628395343339	1.0020018600444416
001788	0.7293844426028977	1.0025356175610032
001789	1.0308465289255238	0.9980977947191885
001790	0.8017283300965448	1.003520587944773
001791	1.4739490392165022	1.0002454867513044
001792	1.2103974375796978	0.9973489529121053
001793	0.8799076357124428	1.0048852424215016
001794	0.8654894635274395	1.008123885198073
001795	1.016049204266952	1.0014775050638096
001796	0.6510124669573906	1.0029436189576908
001797	0.9145053302130982	0.9880478786127723
001798	0.6471738326061637	0.9995390118021061
001799	1.1863967414319925	1.0006561832027165
001800	0.9564655775961624	0.9997383249713034
001801	1.044054906353444	0.9900784528811463
001802	1.045147682421482	1.0049075258584452
001803	0.8799593087654696	0.9943024252340937
001804	0.6313306375636714	0.998893063435547
001805	0.7672138651068843	0.9979995544363716
001806	1.061609604655743	0.9950508166506313
001807	0.9438378804695305	1.0047313976762628
001808	1.2231886943545252	0.9996841098591402
001809	0.816084076893319	1.0049854383141665
001810	0.7535638019400507	0.9997200749283159
001811	1.1027773114907993	1.0028891305627319
001812	0.8994809563410718	0.9998549026526236
001813	0.8099555811303364	1.0042961100827215
001814	1.29599897738275	1.0002489062697202
001815	0.785184189685182	1.0013795697074568
001816	1.0067899738571422	0.9984373852952853
001817	1.0563821510915359	0.9971660251077217
001818	0.9177582526932523	1.00177166526479
001819	1.4343464915120172	0.9969755214204367
001820	1.1418362828228827	0.9997240361135499
001821	0.9635149713968801	0.9987755561100402
001822	1.2351190555003217	0.9991032729643691
001823	0.9551994469357233	0.9985285170860045
001824	1.160912353391014	1.0013356076723916
001825	1.0457936817009867	0.9999448434726228
001826	1.0398053057214405	1.0029050001367872
001827	0.8496310644199933	0.9993829212522078
001828	0.7587400385095436	1.0084414006717908
001829	0.7244350582911767	1.0064573647456445
001830	0.9795713553762092	1.001699993936598
001831	0.9054213523093702	0.9948346553139974
001832	1.0765841177310933	1.0038709724293728
001833	0.8989389083231589	1.0007292174320292
001834	0.8446845671027009	0.9983968526143149
001835	0.6953803300965787	1.0033111036390847
001836	0.8479404051665663	1.0030655819370722
001837	1.0085674018782032	1.001069707608491
001838	0.9663424836394873	1.0044961484484178
001839	0.10721385549519662	0.9879325170427264
001840	1.0160934125620364	0.9965099635733752
001841	0.7590098755651662	1.0034225689444487
001842	0.9484053974617835	1.0028062234280106
001843	1.3202624001750753	0.9976406676644448
001844	0.9959127295716395	0.9986248243289383
001845	1.9438950857698156	0.9485732534405749
001846	0.620352523935675	0.9995482226457675
001847	0.9964746616884761	1.0013575361512834
001848	1.0417867536838354	0.9986630497686652
001849	0.835479347262333	1.0059559712964365
001850	0.7911690111973437	1.002996768295416
001851	0.89004528463216	1.00296750485309
001852	1.1532591682260593	1.0014044354991918
001853	0.5638866174480779	1.0082270135743423
001854	0.6746146852088101	1.002094784862905
001855	1.3053396056848119	0.9941806032033256
001856	1.2567341318422898	1.0009221231487795
001857	1.511614080193862	0.9961293179668562
001858	1.0214138658103449	1.0030855266608192
001859	1.1233745729252644	0.9838996647497087
001860	0.893767123961029	0.9984444694208399
001861	1.2755039680093727	1.0064559870275107
001862	1.0009657178013698	0.9988079865524697
001863	0.787278138444751	0.9995466257233644
001864	1.0067102167952826	1.0031552016141794
001865	0.7676632326113058	1.002591531194924
001866	1.1003285906274185	1.004457987698868
001867	1.2301775221421078	0.9968287864343021
001868	1.3272655112530245	1.002537104924602
001869	0.8239723914095523	1.0019926758797089
001870	0.5835723138763613	1.0048007859870383
001871	1.2520722558030735	0.9974247892543228
001872	1.2893208455690703	0.998053625114614
001873	1.0025772275130052	1.0041523570261974
001874	0.9918208174872213	1.001694919424872
001875	0.9115567621608551	1.0050470790302435
001876	1.5206620121607335	1.0034557255844618
001877	0.7785479495295993	1.0006431989968334
001878	1.1392648625284965	0.998270278724233
001879	0.7637353136961199	1.0029000070922789
001880	1.10453510847473	0.9957481069974231
001881	0.8657693632733237	1.0073599178543973
001882	0.8617158073215303	1.007282033482217
001883	1.0239500201910776	0.9996344189667651
001884	0.9835782929118583	0.9965791861769376
001885	1.078798962299134	0.9977905312364106
001886	1.029820018586342	1.003596302173574
001887	1.1299886845269451	0.9970074614310243
001888	0.9186349934434783	0.9943843899359135
001889	0.905318464207985	0.9993774561750539
001890	0.5143811198444478	1.0043433994131241
001891	0.9171382270463602	1.0016768721581812
001892	0.6386798479752982	1.0098832969911573
001893	0.9263750395244179	0.9968593215173633
001894	1.1980606376312375	1.0029899797750248
001895	0.992187648712709	1.004616217088217
001896	0.9662851979884154	0.9991332377804518
001897	0.9809550539632443	0.9999826752195687
001898	1.0335977372032923	1.0008180734456902
001899	1.1181540659552716	0.9987208748622721
001900	0.9313500896539497	1.004927501419064
001901	1.2196842829269832	1.0015675803183284
001902	1.0813876726771445	0.9941047158911657
001903	0.9611584246248661	0.9974793856245199
001904	1.1559509639493404	0.9963898379645632
001905	0.9385647101440991	1.0008610930448143
001906	0.9471001246195435	0.9867329532618546
001907	0.8936481887088493	0.9914434236649643
001908	1.0653129530345515	0.9975539377733392
001909	1.2328960267413425	0.9981249062791226
001910	1.3549877345096009	1.0065676048045327
001911	0.8046856750003716	0.9945890717473741
001912	1.4502805716912395	0.9963769359048689
001913	1.3708537724913994	0.9999117074771003
001914	0.8651651688930545	1.0027064638805312
001915	1.0332489815821146	1.0029555902262812
001916	0.7847088744465391	1.0004485726349228
001917	0.8284394673061994	1.0042420216361476
001918	0.6743730312461198	0.9995009879835399
001919	1.3812486468810172	0.9982227942795332
001920	0.968684584403444	1.0022731842240193
001921	0.6438895064697372	1.0047882467547724
001922	1.171583550178498	1.0003933604087798
001923	0.8855640301632804	1.0029412858630908
001924	0.5752122801160628	1.0055108018286227
001925	0.7697375559221877	1.0034853198341822
001926	0.887836799689676	1.0042521144914827
001927	1.2097540817685102	1.0016019656334043
001928	0.5393159803018186	1.0046719910598523
001929	1.5660553062211104	0.9968515230402654
001930	1.1372490478710147	0.9988390454060575
001931	0.6670395303213699	1.0080661896942211
001932	1.251186180721834	0.9997317887549113
001933	0.7188006800806644	1.0035714180501307
001934	0.9783603736095453	1.0023164529789852
001935	0.7429470741618266	1.0006364419907634
001936	0.8874521880655188	1.004322076857148
001937	0.9325726067345564	0.9946849222735491
001938	1.0436038156152143	0.9988164433072834
001939	0.927195282763017	1.007371935779749
001940	1.3028679336563571	1.0000403164652207
001941	0.8451831395295841	1.0011948963812685
001942	0.8539910876480339	0.99605769527061
001943	1.2154041027717595	0.9993491989814521
001944	0.8722049907526717	1.0016813461921992
001945	0.9278388490377482	1.0016005388727773
001946	0.7031819513195996	1.0053501455046971
001947	0.7160145754195326	1.002456113057746
001948	0.9123863002267769	0.9967723930014664
001949	0.46910077088971647	1.0061409193674018
001950	0.5048368695691526	1.0029602559714808
001951	0.7089507360596863	1.0079007451431223
001952	0.7149678731886517	1.0036634044906267
001953	0.8698525180657037	1.0051802005202446
001954	0.9697186140734135	0.9985046691376104
001955	1.2644622113843542	0.997163891941046
001956	0.8799529332384068	1.00009317127207
001957	1.2932862786515784	0.9994433355011018
001958	0.8071814952130734	1.003723570283204
001959	1.8806267525608888	0.9405902060753445
001960	0.9287299830878026	0.9966797453077854
001961	1.0084607238562069	0.9970256074294259
001962	0.7801620600686373	1.0069683582584839
001963	1.2826186400652928	0.996985166672053
001964	0.672442583036526	1.004200110496302
001965	0.9313228842480785	0.9982392128116313
001966	1.061276354284545	0.998345877842438
001967	0.9796338157331296	1.0057805316745418
001968	0.8730845130176024	1.0048905132277621
001969	1.1159815057926188	1.0017787025559106
001970	1.0633952769969586	0.9988565761865719
001971	1.0263602483804308	1.0009449825935148
001972	0.8281431073995226	1.00417008498525
001973	1.303464434536747	1.0005242218735027
001974	0.8722702074804695	0.9950776987233724
001975	1.0226484977508459	0.9952275474619646
001976	0.7606159904818945	1.0051730262596605
001977	0.9958939975550862	0.9945826319408504
001978	1.2504286580384447	1.0049053044708267
001979	0.6920022501481379	0.9969279848905511
001980	1.474132062846924	1.0010771031057268
001981	1.6227342457031215	1.0003844469717873
001982	0.666874032562428	1.0055066463166644
001983	0.8814497719013886	1.0010432614997182
001984	1.3637939250808997	0.9984817171950119
001985	0.8836127732497507	1.0046870826555208
001986	0.8884884056180894	1.0027022951741875
001987	1.2229050347359545	0.9958660951160345
001988	1.3481212520440702	1.0024136086655484
001989	1.1619219506992697	0.9996410407120653
001990	0.9358053579716087	0.9924381659361711
001991	1.1271144224757492	0.9978933313831344
001992	1.0007749696730306	0.9997686335189445
001993	1.029689156181388	1.0012015057757595
001994	1.2223951901447516	0.9966532062396785
001995	0.6511807680162006	1.0060915711144238
001996	0.5839018170498863	1.005236912244492
001997	1.3316780069615923	1.0020009329904813
001998	1.0842146740559202	1.0011858257328166
001999	0.5029629771048117	1.0078620903435234
[truncated: 9,995 more rows]
