# Supplementary material for: Predicting sequence-specific amplification efficiency in multi-template PCR with deep learning
Source: Nat Commun. 2025 Oct 16;16:9187. doi: 10.1038/s41467-025-64221-4 (PMC12533003; doi:10.1038/s41467-025-64221-4)
Supplement: Supplementary file 4 — Source data [file 41467_2025_64221_MOESM4_ESM.zip › Supp.Fig. 41/params.csv]

seq_id	x0	eff
Seq_anonymized_000000	0.6851146702829779	1.0096471586364884
Seq_anonymized_000001	0.96663498267909	1.0052997473901322
Seq_anonymized_000002	1.079739500461901	0.9997951634187291
Seq_anonymized_000003	1.0407998427102383	0.9912390282495979
Seq_anonymized_000004	11.836336787986195	0.7958328140038311
Seq_anonymized_000005	0.795804701509381	0.9957968517486784
Seq_anonymized_000006	1.223912216956525	1.0024290191320433
Seq_anonymized_000007	1.1848191156598396	0.9986900563810531
Seq_anonymized_000008	0.3496078527923241	0.999667615353242
Seq_anonymized_000009	0.7985930577692527	1.0045427242161626
Seq_anonymized_000010	0.8294502160310754	1.0024403192671827
Seq_anonymized_000011	1.4344028475751938	0.9903775505499174
Seq_anonymized_000012	0.7265468480166367	1.010515264291077
Seq_anonymized_000013	0.9373295148864145	1.0075541769150507
Seq_anonymized_000014	0.8762101865265393	1.0059373701893202
Seq_anonymized_000015	1.1843930521931048	1.0010624216498483
Seq_anonymized_000016	1.1546256183322117	1.0036806930410627
Seq_anonymized_000017	0.5591776754271255	1.0040551658102663
Seq_anonymized_000018	0.7686875059101168	1.005116974405567
Seq_anonymized_000019	1.0167029044533966	1.0037934128620483
Seq_anonymized_000020	0.8934252906541871	1.0097039972289539
Seq_anonymized_000021	1.7452607729339786	1.0035078647418114
Seq_anonymized_000022	0.5084635831957884	1.0098078791770904
Seq_anonymized_000023	0.9955266117360416	1.0026742696634816
Seq_anonymized_000024	1.9871034135491668	0.9553466885246436
Seq_anonymized_000025	0.9383872928562538	1.000929135684171
Seq_anonymized_000026	0.9781226875303989	1.0078472174124866
Seq_anonymized_000027	1.0511309987763329	1.002376637295018
Seq_anonymized_000028	0.8098477003757051	1.0008387640482297
Seq_anonymized_000029	1.1185673995717815	1.0053498660199343
Seq_anonymized_000030	0.9583235505130276	1.0021815438406785
Seq_anonymized_000031	2.4151763649156925	0.9927876601154244
Seq_anonymized_000032	1.4154295141780042	0.9977378365455429
Seq_anonymized_000033	1.1416428451529022	0.9967905382749479
Seq_anonymized_000034	0.7675254316850771	1.0058752063194336
Seq_anonymized_000035	0.8471227253943968	1.006882875363072
Seq_anonymized_000036	0.6379551305628693	1.0118924190907121
Seq_anonymized_000037	0.9312765117800235	1.0042526653849417
Seq_anonymized_000038	1.0064841161445393	1.001153107914886
Seq_anonymized_000039	1.233039692935404	0.9954699754078402
Seq_anonymized_000040	0.9197517739084662	1.0015456913996215
Seq_anonymized_000041	1.0524786723274466	0.9824512635705976
Seq_anonymized_000042	0.6612040504573232	1.0085868928009663
Seq_anonymized_000043	0.7120663778305382	1.004213104596456
Seq_anonymized_000044	1.2027263391666703	0.9948497623417542
Seq_anonymized_000045	0.7691990869670177	1.0036957562091133
Seq_anonymized_000046	0.8548941256044896	0.9849283222299465
Seq_anonymized_000047	1.31525973117974	0.9967915141631125
Seq_anonymized_000048	0.8795914593150871	1.0071702152879436
Seq_anonymized_000049	1.1493104112853654	0.9878576735137546
Seq_anonymized_000050	0.9251326657342634	1.00650890453478
Seq_anonymized_000051	1.3695118540230562	0.9917216080547908
Seq_anonymized_000052	0.9304604425477426	1.0023348518909376
Seq_anonymized_000053	0.5607186529941984	1.0095679280363057
Seq_anonymized_000054	1.324183105219513	0.9986401974378005
Seq_anonymized_000055	0.9712825965687784	1.000478080478398
Seq_anonymized_000056	1.222591934486418	0.9977900271451107
Seq_anonymized_000057	0.9115600176340986	1.0042904745897419
Seq_anonymized_000058	1.451582678369652	0.9949283029295583
Seq_anonymized_000059	0.7869195935741881	1.0006533066499586
Seq_anonymized_000060	1.4330902841836985	0.9796543828873386
Seq_anonymized_000061	0.7568754409387545	1.011202019567324
Seq_anonymized_000062	1.3191348094540862	0.9999676684066788
Seq_anonymized_000063	0.8082676997743901	1.0101154082600559
Seq_anonymized_000064	0.8362482216515043	1.0045204223543847
Seq_anonymized_000065	0.4688640466372331	1.0105625413566082
Seq_anonymized_000066	0.8063603788703124	1.0063700181885595
Seq_anonymized_000067	1.0542438806830372	0.9960282003109008
Seq_anonymized_000068	0.8981690192702344	1.0000218200421966
Seq_anonymized_000069	0.9394963269908981	1.0021579795179012
Seq_anonymized_000071	0.8912897486186485	0.9932450209988937
Seq_anonymized_000072	0.7380881055101868	0.9654179555358693
Seq_anonymized_000073	0.5688140794037827	1.0073026676271037
Seq_anonymized_000074	0.7083595064668974	1.0060718220372538
Seq_anonymized_000075	0.8345336261733344	1.0064771448885614
Seq_anonymized_000076	1.140589166406259	0.9977318339581721
Seq_anonymized_000077	0.8290932323942571	1.005399568717903
Seq_anonymized_000078	0.9370650845380828	1.0028143449801883
Seq_anonymized_000079	0.7759359510214884	1.0099084658914763
Seq_anonymized_000080	0.9009850254469323	1.0008728630195918
Seq_anonymized_000081	0.8905202812034768	1.0011987763165777
Seq_anonymized_000082	1.0408917780712588	1.0024348604996103
Seq_anonymized_000083	0.7658606746693805	1.000696713675653
Seq_anonymized_000084	1.0857941239779023	0.9995977361619764
Seq_anonymized_000085	1.1101954763014878	0.9968005010743851
Seq_anonymized_000086	0.9033504400770055	1.0000301562516898
Seq_anonymized_000087	1.5162240425955507	0.9883748001604505
Seq_anonymized_000088	1.052971900317664	0.9986182677359389
Seq_anonymized_000089	0.865650665846199	1.0061070095460258
Seq_anonymized_000090	0.5972256169403716	1.0097800480979149
Seq_anonymized_000091	0.8958483077989323	1.0015601618883958
Seq_anonymized_000092	0.5692288292064456	1.0085387162907549
Seq_anonymized_000093	0.9543632096058039	1.003721576101795
Seq_anonymized_000094	0.979759691535128	1.0006271930383053
Seq_anonymized_000095	1.5150999930952733	0.9896282869007776
Seq_anonymized_000096	1.1429103032419847	0.9980193046222923
Seq_anonymized_000097	0.7453100062949921	1.0025688527516143
Seq_anonymized_000098	0.9521876135598192	1.0016450323516057
Seq_anonymized_000099	0.8129950749652475	1.0027265154625438
Seq_anonymized_000100	0.9753678415719966	1.00543973253619
Seq_anonymized_000101	1.0624203023139838	1.0015573914314766
Seq_anonymized_000102	1.0599342459780652	1.004677912672728
Seq_anonymized_000103	0.635262306140088	1.0122555401292133
Seq_anonymized_000104	1.0363889797955015	1.0008091973924824
Seq_anonymized_000105	0.8597654226011429	1.005640575703438
Seq_anonymized_000106	0.8471746141223299	1.0073310274445004
Seq_anonymized_000107	1.1543277895478543	1.0031242937990055
Seq_anonymized_000108	0.8680101983673445	1.0059694243260449
Seq_anonymized_000109	0.6985761496043787	1.007869844864185
Seq_anonymized_000110	1.368426458791165	1.0025389892778886
Seq_anonymized_000111	1.000397257148238	1.0078576605834184
Seq_anonymized_000112	0.8437082094947566	0.9967772204023955
Seq_anonymized_000113	0.7600792925783727	1.0077332360120634
Seq_anonymized_000114	0.7566045425162463	1.0050040969818355
Seq_anonymized_000115	0.9212653933891722	1.0017551197089682
Seq_anonymized_000116	0.9088637411702132	1.0022794209300994
Seq_anonymized_000117	1.3632464977612704	0.9881891615648526
Seq_anonymized_000118	1.100033299537714	0.960257068566952
Seq_anonymized_000119	0.9202094226081805	1.0031827816924503
Seq_anonymized_000120	1.2558050384012471	0.9980068732077882
Seq_anonymized_000121	0.834151219131659	1.00464862849541
Seq_anonymized_000122	0.62765126220565	1.0059688067308603
Seq_anonymized_000123	0.9326253978032196	0.9971483197207729
Seq_anonymized_000124	0.9135243491194714	1.0001807545724581
Seq_anonymized_000125	0.8382159912241541	1.0033770332353376
Seq_anonymized_000126	0.4273606196197493	0.9898597266295299
Seq_anonymized_000127	1.0439207656012242	0.998819504235786
Seq_anonymized_000128	0.8017209831868545	1.0117857957356688
Seq_anonymized_000129	0.6742551307430398	0.9976990473492009
Seq_anonymized_000131	1.028112118813024	1.0059302411421538
Seq_anonymized_000132	0.8430424512839643	1.00827415765196
Seq_anonymized_000133	1.681512373534814	0.9876980090283697
Seq_anonymized_000134	0.6451585395001038	1.0047572916118857
Seq_anonymized_000135	0.9501114173164876	1.0031808175774486
Seq_anonymized_000136	0.8275701584685865	1.006545362068468
Seq_anonymized_000137	1.0451630103875629	1.002996713511755
Seq_anonymized_000138	0.8561156305754674	1.0067551033922066
Seq_anonymized_000139	0.8946108494223347	1.0087034065807985
Seq_anonymized_000140	1.0298914786345563	1.0068642801155139
Seq_anonymized_000141	1.4950172392325183	0.9973304442173136
Seq_anonymized_000142	1.2155071701307816	1.0027446116022234
Seq_anonymized_000143	1.195163312747702	0.9700064657164363
Seq_anonymized_000144	1.4534855387756773	0.9747694226817515
Seq_anonymized_000145	1.0585177403263815	1.009284259731067
Seq_anonymized_000146	0.9007786488478903	1.009346166383286
Seq_anonymized_000147	1.0033949178948225	1.0006922359962094
Seq_anonymized_000148	0.8606458609642634	1.0020107222840566
Seq_anonymized_000149	1.1512098246220914	1.0032649603050163
Seq_anonymized_000150	1.1625851180743674	0.9976700871682198
Seq_anonymized_000151	0.752612628561572	1.0077211363556469
Seq_anonymized_000152	0.7178627117513846	1.0045055895480237
Seq_anonymized_000153	0.9004535155743248	1.00848170224328
Seq_anonymized_000154	1.1766266145541628	0.9979740539938802
Seq_anonymized_000155	0.5968025980891023	1.0111503837230749
Seq_anonymized_000156	1.207166147395994	1.0025535044096598
Seq_anonymized_000157	0.7955400883882926	1.0029774117585666
Seq_anonymized_000158	0.9385117119228767	1.0067539755669477
Seq_anonymized_000159	1.0316379447606148	0.9961209103139186
Seq_anonymized_000160	1.3316659952759609	1.0006368151095066
Seq_anonymized_000161	1.163773332878135	0.9937437773496877
Seq_anonymized_000162	0.6233221270397011	1.009306186133046
Seq_anonymized_000163	1.3507321549241522	1.0041337711308655
Seq_anonymized_000164	1.29865497858397	0.9959271027308079
Seq_anonymized_000165	1.482272747473361	0.9952649313640873
Seq_anonymized_000166	1.0545663999272934	0.9751098393405171
Seq_anonymized_000167	0.8869036568454473	1.0012200593940224
Seq_anonymized_000168	0.6075903102622797	1.0015529680669566
Seq_anonymized_000169	0.7067159745701198	1.0077276882051684
Seq_anonymized_000170	0.8068343825189767	1.0006887589025661
Seq_anonymized_000171	1.0947864071513829	0.9947266900091609
Seq_anonymized_000172	0.854704978973726	1.0012503734969556
Seq_anonymized_000173	0.6600023816484977	1.0050116315122626
Seq_anonymized_000174	1.1148919465755414	0.9986658581726787
Seq_anonymized_000175	1.892806154802782	0.9941563546699504
Seq_anonymized_000176	1.2256864337298383	0.9951770670345637
Seq_anonymized_000177	0.7054549851051202	1.0099768204968385
Seq_anonymized_000178	0.8039107101353826	1.0084862906520329
Seq_anonymized_000179	1.1926128129210263	0.9979245057753785
Seq_anonymized_000180	0.7989056540517808	1.0023475655891085
Seq_anonymized_000181	1.1910517125760545	1.0031247846724853
Seq_anonymized_000182	0.6374565604137146	1.0080490267770874
Seq_anonymized_000183	1.0127344521506976	1.0048965405990642
Seq_anonymized_000184	1.1775026114192644	1.0003671995096912
Seq_anonymized_000185	0.9599263181073305	1.005963813692393
Seq_anonymized_000186	0.9874630913300381	0.9888138215594781
Seq_anonymized_000187	0.797842437745551	1.0024818156638982
Seq_anonymized_000188	0.8220330386081941	1.0050470312647697
Seq_anonymized_000189	1.116188418457387	0.9983350629284629
Seq_anonymized_000190	0.8026473601880766	1.001857792639537
Seq_anonymized_000191	0.8430413880358402	1.0056924975752068
Seq_anonymized_000192	0.7939051835478758	1.0027383465258093
Seq_anonymized_000193	0.9788671120527876	1.0017598933923602
Seq_anonymized_000194	0.8385451600954533	1.0050164576855813
Seq_anonymized_000195	0.8753347091807899	0.9999389478460916
Seq_anonymized_000196	1.0666514183595606	0.9988212714802872
Seq_anonymized_000197	0.9613965952943083	1.0021042917800014
Seq_anonymized_000198	0.8757122084221277	1.0084602589828013
Seq_anonymized_000199	1.1043972555765367	1.0017076897129915
Seq_anonymized_000200	0.9776320877335577	1.0056305189277213
Seq_anonymized_000201	0.9091672984954452	0.999362837147499
Seq_anonymized_000202	1.1415299189783128	0.999302683639346
Seq_anonymized_000203	0.9254328168227913	1.0014978405214212
Seq_anonymized_000204	1.1896993471427062	1.004800053009917
Seq_anonymized_000205	1.285657037735869	1.0042104445073678
Seq_anonymized_000206	1.0127128705146806	1.0028428477380669
Seq_anonymized_000207	0.41396647479540294	1.0119018059089995
Seq_anonymized_000208	0.9892541405676161	0.9988677776068938
Seq_anonymized_000209	1.0480550856489832	0.9983640884055096
Seq_anonymized_000210	0.7371685235918404	1.005248847927838
Seq_anonymized_000211	0.85355708161039	0.9981384646274615
Seq_anonymized_000212	1.121748091940179	1.0001157690177176
Seq_anonymized_000213	0.5639831207337892	1.0119756878759105
Seq_anonymized_000214	0.953082812861696	1.00560573727845
Seq_anonymized_000215	0.7563322641669411	1.0039498896617094
Seq_anonymized_000216	1.1950367644514799	0.9989762995799133
Seq_anonymized_000217	0.909564743820677	1.0074907025811681
Seq_anonymized_000218	1.1237502748927761	1.0035287156360368
Seq_anonymized_000219	0.9455776678981089	1.0036599658971805
Seq_anonymized_000220	1.2978172955211917	1.000700980430848
Seq_anonymized_000221	1.0080616001118088	1.0054131436840787
Seq_anonymized_000222	1.0779135936397957	1.010207550177553
Seq_anonymized_000223	1.0987454600676227	0.9796361458391439
Seq_anonymized_000224	0.9250081622830526	1.0041962188433016
Seq_anonymized_000225	0.7186906643620641	1.0020851911377013
Seq_anonymized_000226	0.638444146732399	1.0055279266914579
Seq_anonymized_000227	0.8508737399959893	0.9999368350726622
Seq_anonymized_000228	1.0643461536158987	1.0032703449769698
Seq_anonymized_000229	0.6959214808381478	1.0069736256428083
Seq_anonymized_000230	1.1106190122872088	0.9962092481277297
Seq_anonymized_000231	0.9784841668311124	0.9986940288386885
Seq_anonymized_000232	0.7179913925014187	1.0037060073919795
Seq_anonymized_000233	0.9995846325725769	0.9918984724458648
Seq_anonymized_000234	0.7579266122298621	1.0072901384499133
Seq_anonymized_000235	1.1882453313645616	1.0000882115306489
Seq_anonymized_000236	0.9077860916778772	1.0058413285004628
Seq_anonymized_000237	0.893926414381712	1.0026574909080936
Seq_anonymized_000238	0.9188907089921662	1.0073892120718988
Seq_anonymized_000239	1.3619880863048417	0.9981727253313836
Seq_anonymized_000240	1.06311871495376	0.996409465523198
Seq_anonymized_000241	0.6968471086399506	1.0089669719892236
Seq_anonymized_000242	0.778013902507028	1.005451263699361
Seq_anonymized_000243	0.9443529282078064	1.004104109496046
Seq_anonymized_000244	0.7093111448133207	1.0080435999205757
Seq_anonymized_000245	0.5197205199474693	1.0134407752752748
Seq_anonymized_000246	2.097548151477158	1.0065336513421608
Seq_anonymized_000247	1.9432861077697394	0.9493649710897645
Seq_anonymized_000248	0.9802599697006847	0.9963861311318224
Seq_anonymized_000249	1.3263119579956537	0.9942766042672124
Seq_anonymized_000250	0.4687019597856231	0.9616576667180176
Seq_anonymized_000251	0.9648669819551374	1.0025816338922964
Seq_anonymized_000252	0.9271053175120618	1.004751645022509
Seq_anonymized_000253	0.7799823549968443	0.9988103052648427
Seq_anonymized_000254	0.5993679281843801	1.0108187015611898
Seq_anonymized_000255	0.8259825367984207	1.0044372479209687
Seq_anonymized_000256	1.3299675290401576	1.001637801312339
Seq_anonymized_000257	0.994792554975748	0.9992323977655104
Seq_anonymized_000258	1.0735693775405508	1.0044470166662751
Seq_anonymized_000259	1.080404968965639	0.9920685826394847
Seq_anonymized_000260	0.8359172995146739	1.0055682470604919
Seq_anonymized_000261	1.236094202210705	0.995649116888782
Seq_anonymized_000262	1.0061126837814576	0.9984220240480672
Seq_anonymized_000263	1.641761234554756	0.9978130926007689
Seq_anonymized_000264	0.9999247455943024	0.9993754726517504
Seq_anonymized_000265	0.8942180615054383	1.006361796920504
Seq_anonymized_000266	0.6561875932817928	1.0064073239081333
Seq_anonymized_000267	0.6648969707123406	1.0005802359064075
Seq_anonymized_000268	0.7394696989100845	1.0008194640689316
Seq_anonymized_000269	0.9050689516779402	0.9990715104619626
Seq_anonymized_000270	1.0803395295705513	1.0047256144858248
Seq_anonymized_000271	0.941500953610153	1.0051392146376776
Seq_anonymized_000272	1.1436156342874506	0.9983202351413639
Seq_anonymized_000273	1.072381978198637	1.0062170437258349
Seq_anonymized_000274	1.1333938578438347	0.9982854719790999
Seq_anonymized_000275	0.6774060996343029	1.0056463998294554
Seq_anonymized_000276	1.3640541587688522	0.9939345013834173
Seq_anonymized_000277	0.8743458712950242	1.0052764268575984
Seq_anonymized_000278	0.893833812551839	1.00684529610054
Seq_anonymized_000279	1.1179790907728349	0.9999097906826866
Seq_anonymized_000280	1.0680161990996366	1.0046002638623817
Seq_anonymized_000281	1.0924017112016098	1.0005544106347235
Seq_anonymized_000282	0.6139484291043421	1.0076375274871365
Seq_anonymized_000283	1.6722472151366075	0.9798903364866887
Seq_anonymized_000284	0.8708059018706223	1.0005807923085641
Seq_anonymized_000285	1.1934346093188024	1.0000653103364596
Seq_anonymized_000286	0.8910616915347729	0.9957264996271692
Seq_anonymized_000287	0.9004863849695792	0.9985617093662102
Seq_anonymized_000288	1.1623542776008347	0.9917102775063759
Seq_anonymized_000289	1.7523198543953715	0.9910628734362876
Seq_anonymized_000290	1.887496701972537	0.9875824667908937
Seq_anonymized_000291	1.124288783223357	0.9990043599675958
Seq_anonymized_000292	1.3866726352898064	1.0014738995124706
Seq_anonymized_000293	1.2376925478857346	0.9962041331343984
Seq_anonymized_000294	0.5561908213344182	1.0107104342462265
Seq_anonymized_000295	0.9193544053124295	1.001514372272983
Seq_anonymized_000296	0.8999410186978631	1.00709277430203
Seq_anonymized_000297	0.9502156138627477	1.0022431849207005
Seq_anonymized_000298	0.9027651383298924	0.9995942193176021
Seq_anonymized_000299	1.0778291905312405	0.9931888569519234
Seq_anonymized_000300	0.9564040322465833	1.0065217818587078
Seq_anonymized_000301	1.1222114691249836	0.9998305192802873
Seq_anonymized_000302	0.694183253327306	1.0066054243589873
Seq_anonymized_000303	1.4042507624606375	0.9911844823177725
Seq_anonymized_000304	0.9124338529376675	1.0045133160218627
Seq_anonymized_000305	0.8885699122250562	1.0039634527552626
Seq_anonymized_000306	1.0113300221371093	0.9994152470892547
Seq_anonymized_000307	0.9205919604105264	1.000753062269031
Seq_anonymized_000308	0.7543097774807839	1.012573537980086
Seq_anonymized_000309	0.6682401497044416	1.0098774726655073
Seq_anonymized_000310	1.2102924676563889	0.9987472441242765
Seq_anonymized_000311	0.8593481835557583	0.9529568908185525
Seq_anonymized_000312	0.6577682066615629	1.012552921676813
Seq_anonymized_000313	0.6540720480304082	1.0060856257942836
Seq_anonymized_000314	1.0206027210804436	1.0007733398103036
Seq_anonymized_000315	0.7078026974386523	1.0118403061146104
Seq_anonymized_000316	0.9963033141676383	1.005759996494703
Seq_anonymized_000317	1.2877788212752248	0.9625864599133153
Seq_anonymized_000318	1.5853846210103812	0.9844709530328167
Seq_anonymized_000319	1.0065077990669071	1.005525229695818
Seq_anonymized_000320	0.789651132615019	0.9942491160624821
Seq_anonymized_000321	0.8205825282229932	0.9988493580942174
Seq_anonymized_000322	0.7877237057392452	1.0001251035797973
Seq_anonymized_000324	0.8050534608531281	1.0080187418466704
Seq_anonymized_000325	0.7797305207313979	0.9997493773205951
Seq_anonymized_000326	1.2558978730608106	0.9820558531559475
Seq_anonymized_000327	0.9812594858407577	0.9976333237611469
Seq_anonymized_000328	0.7693072784025724	1.0033481553473265
Seq_anonymized_000329	1.1225420654186467	1.0032639867238147
Seq_anonymized_000330	0.8281772239842933	1.0011064931590123
Seq_anonymized_000331	0.944329685453232	1.0007083580618563
Seq_anonymized_000332	0.8299515767485327	1.0078931492328829
Seq_anonymized_000333	0.6893584922326413	1.0080782516543185
Seq_anonymized_000334	0.9047072210810827	1.0033862781065692
Seq_anonymized_000335	0.8650116029975419	0.9995174746249181
Seq_anonymized_000336	1.1999436835392803	1.0002519422770468
Seq_anonymized_000337	0.9703590816735513	1.0024221157826274
Seq_anonymized_000338	0.9737920273190255	1.0086051995789855
Seq_anonymized_000339	1.0194355062243374	1.0027610627942778
Seq_anonymized_000340	0.8548559497080284	1.0055301207368272
Seq_anonymized_000341	0.9110204665529168	1.0057225846878872
Seq_anonymized_000342	1.2506332006584726	0.99669809483407
Seq_anonymized_000343	0.6518790370016772	1.005673772508841
Seq_anonymized_000344	1.1664259311654888	0.9990141514476272
Seq_anonymized_000345	1.0773181740477658	1.003631847393381
Seq_anonymized_000346	0.9346626064110258	0.993719474145264
Seq_anonymized_000347	0.9214904090685302	1.0071613003213864
Seq_anonymized_000348	0.9473929446214807	1.0036234826183794
Seq_anonymized_000349	0.9061645307050346	1.0088395832627888
Seq_anonymized_000350	0.8015279987948563	1.0054368295506886
Seq_anonymized_000351	1.8814102367279488	0.9833809663893937
Seq_anonymized_000352	1.6016534530078717	0.9926770354765281
Seq_anonymized_000353	0.9364761922671797	0.997733313777137
Seq_anonymized_000354	0.6641987528070459	1.0063183570915324
Seq_anonymized_000355	0.9457130528781008	1.0098468189135947
Seq_anonymized_000356	0.9967753437606748	0.9969598008906981
Seq_anonymized_000357	0.8648596981263863	1.0048019259301215
Seq_anonymized_000358	1.1313842599072619	1.0067012380457792
Seq_anonymized_000359	1.1323921170532327	0.9987807348647826
Seq_anonymized_000360	0.9907845408068436	1.0062769979630555
Seq_anonymized_000361	1.3339383877286495	0.9849910590404859
Seq_anonymized_000362	0.8307465104373714	1.0060404734399606
Seq_anonymized_000363	1.4267006068524035	0.9988536642053567
Seq_anonymized_000364	0.948548824642725	1.0039448064655576
Seq_anonymized_000365	0.8632532676549185	1.0050011929319191
Seq_anonymized_000366	1.221408798604715	0.996347947490887
Seq_anonymized_000367	0.7730404827267668	1.0049781803023972
Seq_anonymized_000368	1.2656861111945805	0.997591416286642
Seq_anonymized_000369	0.7800955329701791	1.0079468800462184
Seq_anonymized_000370	0.8727286107261635	1.004580193880919
Seq_anonymized_000371	1.2260928984210262	0.9965116557110301
Seq_anonymized_000372	1.1842760140608841	1.0010152873022362
Seq_anonymized_000373	1.5938125612203315	0.9925903018110318
Seq_anonymized_000374	1.0825380105910472	1.0052945691755726
Seq_anonymized_000375	0.8534809877256689	1.003141261502914
Seq_anonymized_000376	0.644371337522068	1.0062847500668421
Seq_anonymized_000377	0.8684385930959126	1.001654808354196
Seq_anonymized_000378	1.2327311382667547	1.0020825865452083
Seq_anonymized_000379	0.8853577718793059	1.002285760434277
Seq_anonymized_000380	1.0040547164288902	1.0016748520700123
Seq_anonymized_000381	1.674142456866858	0.9735230281625143
Seq_anonymized_000382	1.0522693986294724	0.9790074025330123
Seq_anonymized_000383	1.0334582217533261	1.0037371721603212
Seq_anonymized_000384	0.9281748124986413	1.0065253896826216
Seq_anonymized_000385	0.7928935143118726	1.005996697645781
Seq_anonymized_000386	1.3010932436298084	0.9769897392586359
Seq_anonymized_000387	0.5860000746130414	1.0076033176492933
Seq_anonymized_000388	1.0469155875779963	0.9975797548433555
Seq_anonymized_000389	1.3118812668098203	0.9984025154295428
Seq_anonymized_000390	1.2735974179085732	0.9997756382267137
Seq_anonymized_000391	0.6563852939274485	1.0067876542276282
Seq_anonymized_000392	0.6944685258181199	1.0040056431215167
Seq_anonymized_000393	0.672018741791824	0.9955015474148143
Seq_anonymized_000394	0.8649592160827554	1.0008066678854846
Seq_anonymized_000395	0.8603332552272753	0.9990788949358743
Seq_anonymized_000396	0.9685685390457967	0.9983732051680073
Seq_anonymized_000397	1.09005784770903	1.0008111212368929
Seq_anonymized_000398	0.6817264696671868	1.0031244703712991
Seq_anonymized_000399	0.9531306919701645	1.001289009913976
Seq_anonymized_000401	0.639107838169579	1.0066888960564604
Seq_anonymized_000402	0.7792597191701949	0.9996510977131919
Seq_anonymized_000403	0.7578744363272787	1.0076840772350937
Seq_anonymized_000404	1.0001196203297626	1.0060675828868917
Seq_anonymized_000405	1.0012817023723535	0.9995336805200786
Seq_anonymized_000406	0.9339305263061056	1.0012627409967112
Seq_anonymized_000407	1.0830910872180033	1.0034696003951489
Seq_anonymized_000408	1.0769592879641803	1.0011063805546465
Seq_anonymized_000409	2.229364699172231	0.9671006548084478
Seq_anonymized_000410	0.5460422423575242	1.00090481390608
Seq_anonymized_000411	1.4377063594429327	0.9963178477786634
Seq_anonymized_000412	1.8251535552420264	0.9993677019871979
Seq_anonymized_000413	0.7785082309573015	1.0010383830142278
Seq_anonymized_000414	0.7076969419833616	1.0013244325002322
Seq_anonymized_000415	0.6741335983654136	1.0095820185822586
Seq_anonymized_000416	1.0514163772884335	1.003725296220924
Seq_anonymized_000417	0.777861039615573	0.9993153078286124
Seq_anonymized_000418	1.1180501636458577	1.0033076851045737
Seq_anonymized_000419	1.063619710603301	1.0043692801447734
Seq_anonymized_000420	0.871887204519627	1.0022939151730452
Seq_anonymized_000421	0.8178003169628991	0.9880890026209984
Seq_anonymized_000422	0.6307579057759142	1.0076581312269408
Seq_anonymized_000423	1.0098787456521157	0.9986558465870297
Seq_anonymized_000424	1.3151895726228526	0.9981260444705614
Seq_anonymized_000425	1.4413303665593338	0.9971630147627574
Seq_anonymized_000426	0.8717332375254815	0.9970993117318913
Seq_anonymized_000427	0.6721118945458268	1.013337942924479
Seq_anonymized_000428	0.9767378945189042	1.0033583757423286
Seq_anonymized_000429	0.6764135140351438	0.9938052868101882
Seq_anonymized_000430	0.5467325592329897	1.003526635969944
Seq_anonymized_000431	0.7342223563523138	1.008811345634705
Seq_anonymized_000432	1.3296473360751797	1.000027297947117
Seq_anonymized_000433	0.9729587960937581	1.003336652302022
Seq_anonymized_000434	0.9930041734533271	1.002717970695523
Seq_anonymized_000435	1.1431905100008901	1.004452553671662
Seq_anonymized_000436	0.8566327233119955	1.0033613949691864
Seq_anonymized_000437	0.8054006471296887	1.0097074324445405
Seq_anonymized_000438	1.2352758165409832	0.9967047346510528
Seq_anonymized_000439	1.143053562191374	1.0030908874189868
Seq_anonymized_000440	1.191001812250329	1.0010002604452048
Seq_anonymized_000441	0.8909493563697684	1.000338818062793
Seq_anonymized_000442	1.5523078725364772	0.9950783854786193
Seq_anonymized_000443	0.6746660918749184	0.9664079357646731
Seq_anonymized_000444	1.1496932382516394	0.9965132656479893
Seq_anonymized_000445	1.501834293879356	0.9923375420350181
Seq_anonymized_000446	1.3766022705875316	0.9993170884385405
Seq_anonymized_000447	1.3407139418086336	0.9981082497729444
Seq_anonymized_000448	0.839501849470584	0.9985875317971238
Seq_anonymized_000449	0.8708039875045066	0.9874194028161549
Seq_anonymized_000450	0.9783483847292047	1.0021918319145575
Seq_anonymized_000451	0.8630667572205811	1.0091969151837272
Seq_anonymized_000452	1.0625926434259083	1.0033723239840568
Seq_anonymized_000453	1.4315656930544154	0.9722558767643539
Seq_anonymized_000454	0.7460403197758438	1.0070370323805518
Seq_anonymized_000455	0.9485695643781612	0.9922064501743816
Seq_anonymized_000456	1.3222080357552197	0.9980338421972588
Seq_anonymized_000457	1.2694181064064882	0.9856085836336472
Seq_anonymized_000458	0.8140670812520843	1.0032647818974372
Seq_anonymized_000459	1.256128495997844	1.000151951252566
Seq_anonymized_000460	1.0266253332727657	0.996818963449115
Seq_anonymized_000461	1.2470379388755841	1.0037118756004797
Seq_anonymized_000462	0.8724355390146391	1.0027330417192217
Seq_anonymized_000463	0.7997100204136386	1.0004882361862233
Seq_anonymized_000464	0.7204795069098445	1.0121463173436926
Seq_anonymized_000465	1.116892381592141	1.0004029486383585
Seq_anonymized_000466	0.6842634149521174	1.0018596519330607
Seq_anonymized_000467	0.786658816938107	0.9981288695816354
Seq_anonymized_000468	0.9441264897640451	1.002755802345011
Seq_anonymized_000469	1.1068875200142303	0.97891751193743
Seq_anonymized_000470	0.6616119909069424	1.0028162265608722
Seq_anonymized_000471	0.8200180725733345	1.0045095899627992
Seq_anonymized_000472	0.9829667447729135	1.0069630474167717
Seq_anonymized_000473	1.0564407234047206	0.9996635878482257
Seq_anonymized_000474	1.133075084149329	0.9925372794484437
Seq_anonymized_000475	0.8552506907661953	1.0013614439478202
Seq_anonymized_000476	0.8111145794873182	0.9974799116435467
Seq_anonymized_000477	1.0976119322198492	1.0015908724923077
Seq_anonymized_000478	1.9386928154719143	0.9786786382915706
Seq_anonymized_000479	1.1452815546910293	1.0018359279654852
Seq_anonymized_000480	0.8992752182616744	0.9998129602391599
Seq_anonymized_000481	1.2187052620939658	0.994489653262691
Seq_anonymized_000482	0.9971645551249554	1.0015144873375292
Seq_anonymized_000483	1.1166220196337546	0.9976945979107034
Seq_anonymized_000484	0.9229172806015331	1.0017380168796757
Seq_anonymized_000485	1.363871677891322	0.9965212899553585
Seq_anonymized_000486	7.863587070216683	0.836846436414132
Seq_anonymized_000487	0.9731341011246865	1.0055290382441728
Seq_anonymized_000488	0.8795302591344867	1.0030307180449454
Seq_anonymized_000489	0.6314488337358045	1.0082629011859872
Seq_anonymized_000490	0.9111355257627434	0.9911850054852848
Seq_anonymized_000491	1.4920735852437383	0.9949077737138636
Seq_anonymized_000492	1.4446056231572584	1.0007605865676037
Seq_anonymized_000493	1.4474574227004904	0.9983366529236076
Seq_anonymized_000494	0.6983004064277025	1.0127359618566176
Seq_anonymized_000495	1.094103979999703	1.0022998765702096
Seq_anonymized_000496	0.7480423791148912	1.0103142092487218
Seq_anonymized_000497	0.9143654732087976	0.9992384082132344
Seq_anonymized_000498	0.8898842185762196	1.0041027083630754
Seq_anonymized_000499	0.8340299731421255	1.0044568690770852
Seq_anonymized_000500	1.0580695110934801	0.9980000775607508
Seq_anonymized_000501	0.6584591508600106	1.0067987970415535
Seq_anonymized_000502	0.7951873033677251	1.0061600345932211
Seq_anonymized_000503	1.209568095663449	1.001485659669346
Seq_anonymized_000504	0.5177901252642174	1.0108012400267303
Seq_anonymized_000505	1.0264698143482534	1.0049121858741432
Seq_anonymized_000506	0.9372972860088705	1.0007839890618473
Seq_anonymized_000507	1.0678466311026658	1.0048333831734824
Seq_anonymized_000508	0.720635625560447	0.9976897502767714
Seq_anonymized_000509	1.1664766402277453	1.0038906676913808
Seq_anonymized_000510	1.033487574801692	1.0074224616168663
Seq_anonymized_000511	1.369139635926282	1.005054743884076
Seq_anonymized_000512	0.9650650057183922	0.9766411309117686
Seq_anonymized_000513	0.7768527703337261	1.0089369142865763
Seq_anonymized_000514	0.8981183035225994	1.0017564716104017
Seq_anonymized_000515	1.0375800421968386	1.00102085034262
Seq_anonymized_000516	0.8834315411290432	1.0039587668572387
Seq_anonymized_000517	1.0589535668785255	1.007546791690321
Seq_anonymized_000518	1.0152488510948006	1.0010604982879288
Seq_anonymized_000519	0.8593753248707001	1.0037247095643451
Seq_anonymized_000520	1.0079592095180818	1.0012662370398628
Seq_anonymized_000521	1.0211129311527845	0.9945160983261652
Seq_anonymized_000522	0.6670645364901914	1.0046425378664559
Seq_anonymized_000523	1.0963695490167045	1.0023044878358471
Seq_anonymized_000524	1.1760147149105211	0.9972603735045756
Seq_anonymized_000525	1.0637052880964988	0.9939619517749638
Seq_anonymized_000526	1.2010652653540246	0.9961514649794269
Seq_anonymized_000527	1.1070134415139685	0.9989909604421949
Seq_anonymized_000528	0.885520853204421	1.0039019636950506
Seq_anonymized_000529	1.133659916794928	1.0013830744890204
Seq_anonymized_000530	0.6663258770560723	1.0039450413662638
Seq_anonymized_000531	0.9818778080506184	1.003715050367802
Seq_anonymized_000532	1.0820753100758091	0.9997456645036501
Seq_anonymized_000533	1.9235427196648167	0.9610174650935878
Seq_anonymized_000534	1.1386496580862393	1.0030870899928312
Seq_anonymized_000535	0.9167716504997363	1.0001489284597274
Seq_anonymized_000536	0.8359819677292114	0.999052565413369
Seq_anonymized_000537	1.1956529656986354	0.9917663469385182
Seq_anonymized_000538	0.8165344024106311	1.001291239460162
Seq_anonymized_000539	0.8594067226792675	1.0056353457855676
Seq_anonymized_000540	1.342178193725853	0.9974031437995222
Seq_anonymized_000541	1.0050834861510427	0.9997319224992123
Seq_anonymized_000542	0.9558406613481777	1.0067585451129821
Seq_anonymized_000543	0.6632483034275166	1.006657461338757
Seq_anonymized_000544	1.0437527192546403	1.00235495923944
Seq_anonymized_000545	1.3579212963434395	1.003449079964968
Seq_anonymized_000546	1.1969874447495323	0.9963714970026459
Seq_anonymized_000547	0.5324927084137825	1.01083733173043
Seq_anonymized_000548	1.1572603186029378	1.0012378073567545
Seq_anonymized_000549	0.9892050053147181	0.999621270158207
Seq_anonymized_000550	1.0107468652129403	1.0048793394703426
Seq_anonymized_000551	0.9136155919638594	1.0061354693978612
Seq_anonymized_000552	0.9358654963779925	1.0031693592878383
Seq_anonymized_000553	0.9516991662821851	0.9994230098089267
Seq_anonymized_000555	0.807058377778276	0.9969785614017856
Seq_anonymized_000556	1.1738056477453946	1.003215235818345
Seq_anonymized_000557	0.9790724547556774	1.0036669858470344
Seq_anonymized_000558	0.6530884691377542	1.0027044289273352
Seq_anonymized_000559	0.9622401674566367	0.9968464082034167
Seq_anonymized_000560	1.0559276702102227	0.9997195042801068
Seq_anonymized_000561	1.0676374182127808	0.9954067945116843
Seq_anonymized_000562	0.8899064641145938	0.9882666060711962
Seq_anonymized_000563	0.8011380714502551	0.9986375812623204
Seq_anonymized_000564	0.9381880580809832	1.000317377186635
Seq_anonymized_000565	0.9203731428017333	1.0044296445683072
Seq_anonymized_000566	0.5926547260884681	1.0051293405762438
Seq_anonymized_000567	1.5885749741516122	1.0037389390078748
Seq_anonymized_000568	0.8048995173117827	1.0069725065457502
Seq_anonymized_000569	1.179268111926756	1.0040477980583329
Seq_anonymized_000570	1.1334667670096377	0.9994704706901943
Seq_anonymized_000571	1.002725744993024	0.9994254856481327
Seq_anonymized_000572	1.0182654603646517	1.0068385180719663
Seq_anonymized_000573	0.7565539176444558	1.0028219552615316
Seq_anonymized_000574	0.8030152040751539	1.008677156175427
Seq_anonymized_000575	1.1313536724294737	1.004760298892968
Seq_anonymized_000576	1.222190406984824	0.997025985800837
Seq_anonymized_000577	1.0491206289200572	0.9956633831340589
Seq_anonymized_000578	0.9093685193845223	0.9999286793583729
Seq_anonymized_000579	0.7834910424334209	1.0034159425182223
Seq_anonymized_000580	0.9937234659221209	1.0056858180035086
Seq_anonymized_000581	1.1798087826285621	0.9887282860801173
Seq_anonymized_000582	1.1404082766189203	0.999854429888668
Seq_anonymized_000583	0.8372847536840962	1.0032689886664072
Seq_anonymized_000584	1.127857267152246	1.0013904065115162
Seq_anonymized_000585	0.7245820172276748	1.0105208035987647
Seq_anonymized_000586	0.9906029055453964	1.0071663841185428
Seq_anonymized_000587	1.0777523327485996	0.9982136684212075
Seq_anonymized_000588	1.2176732514376074	0.9991958621462685
Seq_anonymized_000589	0.8353271751929179	1.0080286729492334
Seq_anonymized_000590	1.2241242097407532	0.9977958465957527
Seq_anonymized_000591	0.838131102196634	1.0052556157755195
Seq_anonymized_000592	0.8383858099165333	1.0014065855324563
Seq_anonymized_000593	0.9688434024201329	0.9915898104075681
Seq_anonymized_000594	0.5716243015246997	1.0115168441855413
Seq_anonymized_000595	0.6576509610645823	1.0062615422530181
Seq_anonymized_000596	1.0367618325325838	0.9982153823083807
Seq_anonymized_000597	1.0045101640892897	1.0021790261690686
Seq_anonymized_000598	1.3987745476900935	1.0030016566929647
Seq_anonymized_000599	0.7892946014738776	1.0074045920677124
Seq_anonymized_000600	1.144377139715937	0.9974138132054886
Seq_anonymized_000601	0.9068074908810027	1.0086641395756457
Seq_anonymized_000602	1.0027900776493581	1.0015424451804151
Seq_anonymized_000603	0.8389917214704807	1.0077975700712936
Seq_anonymized_000604	0.7038803878430009	1.009513583195812
Seq_anonymized_000605	1.2690243705811879	0.9895943589609573
Seq_anonymized_000606	1.130817721284888	1.0049313131801156
Seq_anonymized_000607	0.8480227035836859	1.00303831792434
Seq_anonymized_000608	0.7790371796456321	1.0068974416685799
Seq_anonymized_000609	1.1345289766703763	1.0010162703983296
Seq_anonymized_000610	1.445415878724345	1.0023765500836694
Seq_anonymized_000611	1.1102485474540824	1.0052363550028796
Seq_anonymized_000612	1.011442268268812	0.99787081961211
Seq_anonymized_000613	0.8462839787837894	0.9984291367040581
Seq_anonymized_000614	0.9978640496354942	1.0079287886250703
Seq_anonymized_000615	2.1680396564177973	0.9935681631225161
Seq_anonymized_000616	0.9345989538887702	0.9942674470747397
Seq_anonymized_000617	0.9643904655813624	1.0042777916083367
Seq_anonymized_000618	0.8230134429654098	1.0042604027377198
Seq_anonymized_000619	0.6362370122587003	0.9991340597327
Seq_anonymized_000620	1.4401766345050688	0.9732123125327634
Seq_anonymized_000621	1.099901456126724	1.0001580159842167
Seq_anonymized_000622	1.0823781066721023	1.0038488313615763
Seq_anonymized_000623	0.8871386849911485	1.0023813361431797
Seq_anonymized_000624	1.056235619583372	0.9974357126363448
Seq_anonymized_000625	0.7006622644947591	1.0118120744197032
Seq_anonymized_000626	1.038691239734596	0.999040068900417
Seq_anonymized_000627	1.2278293945659935	0.9964416427176069
Seq_anonymized_000628	0.8593580431161905	1.000618267591515
Seq_anonymized_000629	0.5554395785516405	1.0078726496657335
Seq_anonymized_000630	0.9087889412038803	1.0006550619660834
Seq_anonymized_000631	1.1918575725516884	1.0036837467949398
Seq_anonymized_000632	1.1466332909511159	1.00231477907314
Seq_anonymized_000633	0.8459642361754371	1.0063810996035665
Seq_anonymized_000634	1.2898431336341416	1.0018250215048963
Seq_anonymized_000635	0.7810917274291423	1.0009510340616186
Seq_anonymized_000636	0.775198365300667	0.9941734703857866
Seq_anonymized_000637	1.0897661330407735	0.9971187776274963
Seq_anonymized_000638	1.2181781176029496	1.0028654987015644
Seq_anonymized_000639	0.9055669991656211	1.0013671457563347
Seq_anonymized_000640	1.1120331352578674	1.0051005968819258
Seq_anonymized_000641	0.6617040301747181	1.008877350995883
Seq_anonymized_000642	1.1658749609111991	0.9977786437623941
Seq_anonymized_000643	4.786567602999624	0.8779807999433463
Seq_anonymized_000644	0.9409746770281877	1.0104741812127422
Seq_anonymized_000645	1.1069213125013293	0.9941154427937516
Seq_anonymized_000646	0.7361996660669006	1.0011076219803308
Seq_anonymized_000647	1.2267035135817541	0.9998914502355203
Seq_anonymized_000648	0.6848884712013473	1.0044474619463415
Seq_anonymized_000649	1.1882168307025287	0.9952409914446195
Seq_anonymized_000650	1.0277651710831766	1.0071085717996926
Seq_anonymized_000651	1.245832384494118	0.9999756655773889
Seq_anonymized_000652	1.4690424744651271	0.997830722452914
Seq_anonymized_000653	0.8960816494075631	1.0038031336438056
Seq_anonymized_000654	1.0865450742841962	1.0037704083548924
Seq_anonymized_000655	1.036033135145944	0.9879273547806301
Seq_anonymized_000656	0.6109509837077994	1.0094967121817928
Seq_anonymized_000657	0.8812677634249422	1.0015285633837072
Seq_anonymized_000658	1.2790523538816707	1.001727240461515
Seq_anonymized_000659	0.914437090893224	1.0027849149025652
Seq_anonymized_000660	1.3409639417322814	0.9986653551147585
Seq_anonymized_000661	1.128203405468464	1.0009509958152392
Seq_anonymized_000662	0.5443238094988162	0.9601451258766689
Seq_anonymized_000663	1.1212491457291873	0.9974131826198392
Seq_anonymized_000664	0.8335704764021294	1.0073228927932802
Seq_anonymized_000665	0.8620432353149955	0.934117001455713
Seq_anonymized_000666	0.9134239389893537	1.0062231479988741
Seq_anonymized_000667	0.6711234172090608	1.0076763298132358
Seq_anonymized_000668	1.0830920124935595	0.999197182208534
Seq_anonymized_000669	0.6981780141193953	1.0063918800338376
Seq_anonymized_000670	1.2419808167612605	0.9993622674858292
Seq_anonymized_000671	0.8583980234018522	0.9984580067040726
Seq_anonymized_000672	0.563529297416408	1.0074093585414055
Seq_anonymized_000673	1.199752127593841	1.0039829814348133
Seq_anonymized_000674	0.7682407310108217	1.0034323329098875
Seq_anonymized_000675	0.953749227747507	1.0025447965404592
Seq_anonymized_000676	1.2108157964289128	1.003774734596356
Seq_anonymized_000677	1.4105920322446932	1.0077900738964154
Seq_anonymized_000678	1.622296402327196	0.9556054245835242
Seq_anonymized_000679	1.385457563727784	0.9976792277449008
Seq_anonymized_000680	0.9779598177960525	1.0038396502787552
Seq_anonymized_000681	1.4388374955401408	0.9988959330229955
Seq_anonymized_000682	1.1002105772049016	0.9986017155014064
Seq_anonymized_000683	0.6294845715604915	1.0033313853399717
Seq_anonymized_000684	0.6548622144029765	1.013238073409571
Seq_anonymized_000685	0.9203086645513671	1.002155217203944
Seq_anonymized_000686	0.81328318374356	0.9986143690522191
Seq_anonymized_000687	1.069708610064461	1.0012435245615174
Seq_anonymized_000688	1.0833532622702857	0.9991593717753694
Seq_anonymized_000689	0.7601990816120789	0.9911505970851544
Seq_anonymized_000690	1.3759203882029383	1.001859411407982
Seq_anonymized_000691	0.7461327026956444	1.0053926735528795
Seq_anonymized_000692	0.7129896219014328	1.0039784105780465
Seq_anonymized_000693	0.8374622666462744	1.004479345204396
Seq_anonymized_000694	0.7259550813623701	1.0071067633136204
Seq_anonymized_000695	1.188829836044669	0.9884334776693265
Seq_anonymized_000696	0.8715410140427012	0.9989492969493042
Seq_anonymized_000697	1.0227137851948045	1.001824949788814
Seq_anonymized_000698	1.394095287797529	0.9931686005697801
Seq_anonymized_000699	0.9120693778884287	1.0016384124058302
Seq_anonymized_000700	0.9634312821737476	1.0050805939018719
Seq_anonymized_000701	0.8762658871730675	0.9986216135794799
Seq_anonymized_000702	1.1463557889825418	1.0027557314405018
Seq_anonymized_000703	0.8296488917720716	1.008193756055506
Seq_anonymized_000704	0.7201507159796144	0.999788962400508
Seq_anonymized_000705	1.247907195288356	0.9953684055674639
Seq_anonymized_000706	0.79825759751246	1.0042792376935754
Seq_anonymized_000707	0.7026136490473444	1.0066518323951574
Seq_anonymized_000708	0.5813607161901977	1.0091736916111276
Seq_anonymized_000709	0.8340399395605524	1.0054515914350828
Seq_anonymized_000710	0.8626726724631855	1.0072119710527392
Seq_anonymized_000711	0.8073124105092832	1.0071973115122461
Seq_anonymized_000712	0.75248269754944	1.0038456398460798
Seq_anonymized_000713	0.9903995562836067	1.0013535017085315
Seq_anonymized_000714	2.0499769653728954	0.9177538863577108
Seq_anonymized_000715	0.9051050688126882	1.0045349540337831
Seq_anonymized_000716	0.9672630000488754	0.9936867235082626
Seq_anonymized_000717	1.1586783246522718	0.9959825183742419
Seq_anonymized_000718	1.0782749348185081	1.0062874261213866
Seq_anonymized_000719	0.9617093693912301	1.0069210941390114
Seq_anonymized_000720	0.8099775175366078	1.007583436790319
Seq_anonymized_000721	0.812956808840961	1.0044820584677783
Seq_anonymized_000722	0.9807919859748362	1.0066143430192345
Seq_anonymized_000723	1.0791742295028568	0.9951042242817824
Seq_anonymized_000724	1.0385311797791592	1.0038361882219609
Seq_anonymized_000725	0.6693829036612736	1.009375611865162
Seq_anonymized_000726	0.9605329938563705	1.0003344206746103
Seq_anonymized_000727	1.1333235527791687	1.0036361098248696
Seq_anonymized_000728	0.9481357972067077	1.00566937416269
Seq_anonymized_000729	0.629294341012769	1.0099977382001273
Seq_anonymized_000730	1.4064648877162087	1.0029833824603547
Seq_anonymized_000731	1.3481150504720678	0.9708311198401229
Seq_anonymized_000732	0.8969203928136744	1.0036463698219749
Seq_anonymized_000733	0.9195648119247344	1.0052043880586388
Seq_anonymized_000734	1.0236999061488774	1.0040349229011094
Seq_anonymized_000735	0.9796005975588096	1.0021420407521222
Seq_anonymized_000736	0.9077114027192155	1.0029986059573683
Seq_anonymized_000737	0.7032265572372032	1.0091409442576431
Seq_anonymized_000738	0.7710045427770219	1.0032817486522814
Seq_anonymized_000739	1.1112582633902877	1.0033726646025822
Seq_anonymized_000740	1.5214119288169874	0.9955948243164551
Seq_anonymized_000741	1.0656156221023636	0.9970687804547348
Seq_anonymized_000742	0.6741436049687676	1.0078298516769064
Seq_anonymized_000743	0.9191849179392189	1.0039010741752508
Seq_anonymized_000744	0.9998038542712065	1.000087659426514
Seq_anonymized_000745	0.6312037727487718	1.007980484970135
Seq_anonymized_000746	0.7454511235025367	1.0065971702686876
Seq_anonymized_000747	0.6828105563986617	1.0074484664371928
Seq_anonymized_000748	1.1640158344536973	0.9963361339533021
Seq_anonymized_000749	0.9100248482035546	0.9991907236116226
Seq_anonymized_000750	1.1654240564904523	0.9966323860288162
Seq_anonymized_000751	0.8485287481996476	1.0037471125672381
Seq_anonymized_000752	0.9164487681025993	1.003661394507191
Seq_anonymized_000753	0.8458588335204232	0.9979324520250266
Seq_anonymized_000754	1.3782464897018152	0.9928011209344789
Seq_anonymized_000755	1.311565956834635	1.0010354716979089
Seq_anonymized_000756	1.1930120368929906	0.9954231810418895
Seq_anonymized_000757	1.008320258021727	0.972206502884314
Seq_anonymized_000758	1.2005417004875767	0.9967300234622826
Seq_anonymized_000759	1.16816775658113	0.9837482599081533
Seq_anonymized_000760	0.9319491719301811	1.0000990053497554
Seq_anonymized_000761	0.7234720379426904	1.003075904610283
Seq_anonymized_000762	2.8668776487840746	0.9714445705119886
Seq_anonymized_000763	1.0840801262447075	1.0025026906657457
Seq_anonymized_000764	2.6588293073868523	0.971730447771109
Seq_anonymized_000765	0.9049680968772549	1.006605340217864
Seq_anonymized_000766	1.3907606746606365	1.0004043863814664
Seq_anonymized_000767	0.9698140295999651	1.007623876298936
Seq_anonymized_000768	1.3220298271193436	0.9991979608261397
Seq_anonymized_000769	0.9392851711545329	1.0043168637059339
Seq_anonymized_000770	0.7955472668392483	1.005935109504388
Seq_anonymized_000771	0.8697238931453625	1.0043129945200022
Seq_anonymized_000772	1.0746078662774399	1.0041635617521218
Seq_anonymized_000773	0.9825290535602804	0.9999373925517693
Seq_anonymized_000774	0.6207980247381634	1.0029285940269963
Seq_anonymized_000775	0.568008509550001	1.0088810988545096
Seq_anonymized_000776	0.7836829769794244	1.003079767006111
Seq_anonymized_000777	0.8298782952082684	1.0021671744813028
Seq_anonymized_000778	1.0358024670164878	0.9964361290014182
Seq_anonymized_000779	0.7381643160380651	0.998941518039059
Seq_anonymized_000780	0.9096063719847386	1.0001343078965348
Seq_anonymized_000781	0.9384659986270164	1.0039784182505085
Seq_anonymized_000782	0.8450855616451397	0.9747925711674009
Seq_anonymized_000783	0.8649817640171649	1.008736067835457
Seq_anonymized_000784	0.8079121334937618	1.007507961193477
Seq_anonymized_000785	0.7604146870655558	1.0009973465527153
Seq_anonymized_000786	1.0774354534786699	1.0011756762990822
Seq_anonymized_000787	0.7734548000044045	1.0045697475150204
Seq_anonymized_000788	1.3074077396949382	0.9950310913229825
Seq_anonymized_000789	1.0229416579302415	1.0034192051721158
Seq_anonymized_000790	0.8341502241110744	1.0022128622604165
Seq_anonymized_000791	0.9975163933936974	1.0070499130747792
Seq_anonymized_000792	1.1373009089070583	0.9958553729985391
Seq_anonymized_000793	0.9211739287343557	1.0020507027423333
Seq_anonymized_000794	1.086418156179856	0.9981640242945132
Seq_anonymized_000795	1.291019271156198	1.0014153980659928
Seq_anonymized_000796	1.3023520680858462	1.000841008019509
Seq_anonymized_000797	1.1391100131086274	0.9891064627803435
Seq_anonymized_000798	0.6311212151642936	1.0085930146995623
Seq_anonymized_000799	0.8066847456643919	1.003220010013687
Seq_anonymized_000800	0.8165829126293908	1.001572790315499
Seq_anonymized_000801	0.7855899109328304	1.0023127807440988
Seq_anonymized_000802	1.229391764970318	0.9962388062721373
Seq_anonymized_000803	1.2917063502905926	0.9963714400247728
Seq_anonymized_000804	0.9879509589719415	0.9988358467376597
Seq_anonymized_000805	1.105763523200925	1.0015618954929424
Seq_anonymized_000806	1.1589923574700614	0.9964632069959296
Seq_anonymized_000807	0.9040490334682895	1.000475609818761
Seq_anonymized_000808	1.0537850621803153	0.9940670298626045
Seq_anonymized_000809	1.1479756872027174	0.9990737218442513
Seq_anonymized_000810	0.8755186993261135	1.0097890379697463
Seq_anonymized_000811	0.8891678489067686	0.9993103879037583
Seq_anonymized_000812	0.6302140122216708	0.9983059428257123
Seq_anonymized_000813	0.6346383685291719	1.0077543857797548
Seq_anonymized_000814	0.9988409775131555	1.0041713508753702
Seq_anonymized_000815	0.9583314836260617	0.9967613773170604
Seq_anonymized_000816	1.057011760605981	1.0007688995378081
Seq_anonymized_000817	0.5291413270674623	1.009009542472584
Seq_anonymized_000818	1.0750328868799648	1.0074669451771947
Seq_anonymized_000819	1.02625122098067	1.006280044875921
Seq_anonymized_000820	0.739584326773608	0.9985405722885612
Seq_anonymized_000821	0.8852651932447624	0.9998294686349743
Seq_anonymized_000822	0.691643738937155	1.0054202335153515
Seq_anonymized_000823	0.9061617745885888	1.0048469973551712
Seq_anonymized_000824	1.2726460386544176	0.9689976741933497
Seq_anonymized_000825	1.1058989188984876	0.9988259173657155
Seq_anonymized_000826	0.8226818981016143	1.0052874901723352
Seq_anonymized_000827	0.5966544219737192	1.0070637380372982
Seq_anonymized_000828	1.4040900424369709	0.9842195058358981
Seq_anonymized_000829	1.0315900614513747	1.0045446844303816
Seq_anonymized_000830	1.2776481147920604	0.9979576713038206
Seq_anonymized_000831	0.3896242308583686	1.0124058071838724
Seq_anonymized_000832	0.9456215213501585	1.009989900175669
Seq_anonymized_000833	1.281720062814433	0.9944611319071932
Seq_anonymized_000834	0.7032045589387215	1.0074280324402174
Seq_anonymized_000835	0.7097643232355509	1.0040946802912198
Seq_anonymized_000836	0.9512281617219039	0.9963589856620721
Seq_anonymized_000837	0.9639533753151339	1.0001857335819455
Seq_anonymized_000838	0.9186451961767972	0.9921290250857512
Seq_anonymized_000839	1.009344097870865	1.0034551350762153
Seq_anonymized_000840	1.0488329601349418	1.0029200000121674
Seq_anonymized_000841	0.7868564971716617	0.9999239261597316
Seq_anonymized_000842	1.1926025801855256	0.999400619381963
Seq_anonymized_000843	1.219853283866814	0.997961227429587
Seq_anonymized_000844	1.217829139140342	1.0021361895736445
Seq_anonymized_000845	0.842348254870789	1.0075307419054926
Seq_anonymized_000846	0.7668584117620426	1.004723050123889
Seq_anonymized_000847	1.1386088825997223	1.0003619757040294
Seq_anonymized_000848	1.3102952529779064	0.998979089090309
Seq_anonymized_000849	2.351910271061444	1.0014175103715595
Seq_anonymized_000850	1.2448489594583738	0.9971511410485987
Seq_anonymized_000851	0.8667568555866533	1.0038249765844607
Seq_anonymized_000852	0.9331472457072217	1.0036658578316606
Seq_anonymized_000853	8.576168921474387	0.8673501273197985
Seq_anonymized_000854	1.1199184365001593	0.99438138662227
Seq_anonymized_000855	0.6983689380852884	0.9981673136333364
Seq_anonymized_000856	0.8636205016452251	0.9982629423156546
Seq_anonymized_000857	1.10622177969312	0.9959612028212635
Seq_anonymized_000858	0.9480233701494715	1.0062867067078496
Seq_anonymized_000859	0.9138356174384707	1.0050999598256412
Seq_anonymized_000860	0.8419782673042183	1.004309314583954
Seq_anonymized_000861	1.0381179222667272	0.9985360677363809
Seq_anonymized_000862	1.0684610586093537	0.9994502090802088
Seq_anonymized_000863	0.7417718928792051	1.0064269491238755
Seq_anonymized_000864	1.0694063531824405	0.9945731238810819
Seq_anonymized_000865	1.0004111023869495	1.002696960205066
Seq_anonymized_000866	1.2792616777164476	1.0011692666693832
Seq_anonymized_000867	0.9454932904597712	1.0019977504711148
Seq_anonymized_000868	0.7657897041270553	1.0112674125859056
Seq_anonymized_000869	1.343400022972276	0.9965535025920944
Seq_anonymized_000870	0.9618836212718522	1.0047615111150985
Seq_anonymized_000872	1.1386888069094157	0.9970911392343011
Seq_anonymized_000873	1.0525477690228164	1.0014692180681568
Seq_anonymized_000874	0.9230102113878478	0.9988811636324074
Seq_anonymized_000875	0.9621378660145997	0.9997149573516538
Seq_anonymized_000876	0.7350755467355287	1.0083672333065516
Seq_anonymized_000877	1.2005047255658619	1.0033408224522913
Seq_anonymized_000878	1.0471102025520276	1.0018405917200837
Seq_anonymized_000879	1.0750356325714998	1.003297391206602
Seq_anonymized_000880	0.5655169586152251	1.0072801146334402
Seq_anonymized_000881	0.9275523999675777	1.000131145267921
Seq_anonymized_000882	0.6685256222661878	1.0099573992987905
Seq_anonymized_000883	0.8154935184503519	1.0051163376251018
Seq_anonymized_000884	1.1059105119891854	1.0034573336316588
Seq_anonymized_000885	1.0542383235767112	1.0003178542247424
Seq_anonymized_000886	1.1400337171422166	1.002158589203082
Seq_anonymized_000887	1.013911088358444	1.0058324820741935
Seq_anonymized_000888	1.6064411398807477	0.9926342878751158
Seq_anonymized_000889	1.374878269466526	1.0010778343116367
Seq_anonymized_000890	1.1489687527570316	0.9928721928448005
Seq_anonymized_000891	1.1082363075553774	0.9955701975202257
Seq_anonymized_000892	0.937126064901294	1.0019623275908118
Seq_anonymized_000893	0.5908735637997107	1.0078534275107836
Seq_anonymized_000894	1.4790303456458211	0.9976219561335702
Seq_anonymized_000895	0.9777675920672568	1.0024864503428548
Seq_anonymized_000896	0.6868541574512009	1.0090486987119882
Seq_anonymized_000897	1.0842905691345759	1.004384780322415
Seq_anonymized_000898	1.1895500572530364	1.0044804868667632
Seq_anonymized_000899	1.202945518953019	0.9978539575288957
Seq_anonymized_000900	1.092922617926544	0.9973949174612654
Seq_anonymized_000901	0.7268699667914276	1.0040392900921702
Seq_anonymized_000902	0.6379078292053031	1.0043573614497856
Seq_anonymized_000903	1.153270285474505	1.0022943177548
Seq_anonymized_000904	0.8457035482301751	1.0043574696285105
Seq_anonymized_000905	1.221873075524257	0.9948243411024116
Seq_anonymized_000906	0.7107983151585501	1.0008060154847243
Seq_anonymized_000907	1.0323213107119842	1.004930377967488
Seq_anonymized_000908	1.0345215925260027	0.9986256518986302
Seq_anonymized_000909	0.9058553588910163	1.002936260560143
Seq_anonymized_000910	0.9868111826511944	1.0062619917588207
Seq_anonymized_000911	0.71384216351917	1.0036709464735403
Seq_anonymized_000912	1.0629268413640593	1.0030837157742274
Seq_anonymized_000913	1.133874088850028	1.0027667379671654
Seq_anonymized_000914	1.034519064614995	0.9966459957934197
Seq_anonymized_000915	0.9604467809176728	1.0063223266278583
Seq_anonymized_000916	1.0393221968688047	1.0020856192538923
Seq_anonymized_000917	1.1442538672904108	0.9918685371968325
Seq_anonymized_000918	1.051094982611518	0.9934508520691759
Seq_anonymized_000919	0.8410351092312791	1.0014884389305827
Seq_anonymized_000920	1.5718752000890075	0.9964437593490131
Seq_anonymized_000921	1.4103870737622242	0.996839149441352
Seq_anonymized_000922	1.0015140213515519	1.0000011691973476
Seq_anonymized_000923	0.8349006080174912	1.002570013347264
Seq_anonymized_000924	0.7242902109048515	1.0017645410180407
Seq_anonymized_000925	0.9312370351050306	1.0006628642894828
Seq_anonymized_000926	0.8786419770733642	1.0042268219961374
Seq_anonymized_000927	0.6072103509216427	0.9637891453552822
Seq_anonymized_000928	0.829649125819075	1.002335454489036
Seq_anonymized_000929	0.9089861965269023	1.0074486932722528
Seq_anonymized_000930	0.8364139858635933	0.9814921889455671
Seq_anonymized_000931	0.9448925879195894	1.0034966505419196
Seq_anonymized_000932	0.8444761188051513	1.0042824845752072
Seq_anonymized_000933	0.9064102439747352	1.0069460693361185
Seq_anonymized_000934	0.9428222752792305	1.0021870674542872
Seq_anonymized_000935	0.6204831353642142	1.0057500692428283
Seq_anonymized_000936	0.7858536569283856	1.0016089042486804
Seq_anonymized_000937	0.6520169592972125	1.0053092829566201
Seq_anonymized_000938	0.20316735194241964	0.964355048293002
Seq_anonymized_000939	0.7921915259748713	1.0021258898893093
Seq_anonymized_000940	0.7998404602084102	1.0006556531586948
Seq_anonymized_000941	0.8334315823111321	1.0015550349445128
Seq_anonymized_000942	1.0263477835320076	0.9940699466558109
Seq_anonymized_000943	0.9558471825508057	1.0017402042985788
Seq_anonymized_000944	1.3986140264773446	0.9876043220630638
Seq_anonymized_000945	0.8270090597949937	1.0011675596334515
Seq_anonymized_000946	1.0200455510834376	1.0059569808967967
Seq_anonymized_000947	0.9287000262682941	1.00810743940646
Seq_anonymized_000948	0.6010649118117448	1.0046112458844698
Seq_anonymized_000949	0.6631599911350387	1.0071207755053078
Seq_anonymized_000950	1.069311695286415	1.0012651172505709
Seq_anonymized_000951	0.7490956201609543	1.0054743442671659
Seq_anonymized_000952	0.9120950215287849	1.0037926768555825
Seq_anonymized_000953	1.2054096865752508	0.9888259424147976
Seq_anonymized_000954	0.931097655209506	0.9587100099548609
Seq_anonymized_000955	1.25410034380034	1.0013288138241823
Seq_anonymized_000956	1.4735447060051934	0.9983150277748045
Seq_anonymized_000957	0.9432915312955423	1.0057557965889923
Seq_anonymized_000958	0.8629997937290578	1.0022285127417647
Seq_anonymized_000959	1.161626175874569	0.9883536320646131
Seq_anonymized_000960	1.0815345132654481	0.9990749034017448
Seq_anonymized_000961	0.3978917696793788	0.9607435836095987
Seq_anonymized_000962	1.1497900599215112	0.9937711617046382
Seq_anonymized_000963	0.9463537073016661	1.0062241264145328
Seq_anonymized_000964	1.2902614541519501	0.9997033041527078
Seq_anonymized_000965	1.3537961890905492	0.9953764563982883
Seq_anonymized_000966	1.587654758313174	0.9956076648734629
Seq_anonymized_000967	0.8246278738517545	1.0040389813700772
Seq_anonymized_000968	0.8981718780957625	1.004966751094373
Seq_anonymized_000969	1.3207959820836077	0.9880954556412384
Seq_anonymized_000970	0.008153925331508301	1.0144178009785192
Seq_anonymized_000971	1.2603393387049906	0.994352899418591
Seq_anonymized_000972	1.0306256682397315	0.9974029855200929
Seq_anonymized_000973	0.2774019483598369	0.9540008643798126
Seq_anonymized_000975	1.664570490502005	1.0049022478164924
Seq_anonymized_000976	0.8752740297830117	1.0026118674978908
Seq_anonymized_000977	1.0068679496513238	0.9983836679013478
Seq_anonymized_000978	0.7949655391771955	1.0086500424146576
Seq_anonymized_000979	1.0854869686303152	0.9909342972221469
Seq_anonymized_000980	1.059954608788386	1.0012392489377218
Seq_anonymized_000981	0.7591784905293489	1.0076338886944658
Seq_anonymized_000982	1.2481492989663325	1.002870906202186
Seq_anonymized_000983	0.8378303785908183	1.0035318578488204
Seq_anonymized_000984	0.8651863422375423	0.9998091973012626
Seq_anonymized_000985	0.6618643119368145	0.9993687972499654
Seq_anonymized_000986	1.1252841962464104	0.9906337284489454
Seq_anonymized_000987	1.0948554387931735	1.0008619238241605
Seq_anonymized_000988	1.3526017718538594	0.9972089018773607
Seq_anonymized_000989	1.0239775105026205	1.0020022978516718
Seq_anonymized_000990	0.8486970755090109	1.0036917102863345
Seq_anonymized_000991	0.8342322636441705	1.0060352494512563
Seq_anonymized_000992	1.5219181678123412	0.9958264410019199
Seq_anonymized_000993	0.674884186396824	1.0018263202815771
Seq_anonymized_000994	0.6917719568491468	1.0017584511957025
Seq_anonymized_000995	0.9427158058385438	1.0029832828096552
Seq_anonymized_000996	0.7341340214474527	1.0056159357006855
Seq_anonymized_000997	1.1564576695684197	1.0029765506253168
Seq_anonymized_000998	1.5093445469100861	0.9887935236311756
Seq_anonymized_000999	0.6097218421029348	1.010561506596843
Seq_anonymized_001000	0.6365169872376517	1.010936288674872
Seq_anonymized_001001	0.88019692083638	0.9992688343777396
Seq_anonymized_001002	0.6116779561113177	1.0094875400674514
Seq_anonymized_001003	0.6616720545758769	1.0079388210536375
Seq_anonymized_001004	0.984032344965295	0.9991243553713577
Seq_anonymized_001005	0.5877385145875963	1.0047410377680808
Seq_anonymized_001006	0.9925761064408913	1.0006097598556842
Seq_anonymized_001007	1.1763411453899204	1.000452937232221
Seq_anonymized_001008	0.7624045859855789	1.0056234707835954
Seq_anonymized_001009	0.8028758145816145	1.0009221750931838
Seq_anonymized_001010	1.2414907986338537	0.9982541690690768
Seq_anonymized_001011	0.977439911125241	1.0075086832816205
Seq_anonymized_001012	0.9639838977824522	1.002004636517475
Seq_anonymized_001013	0.9424634700005449	0.999011509482279
Seq_anonymized_001014	0.9373965363437824	1.005586925141085
Seq_anonymized_001015	0.7122017236576765	1.0042059872291962
Seq_anonymized_001016	1.5268770570276606	0.9916056300055235
Seq_anonymized_001017	1.1992635726521035	0.9998093660826902
Seq_anonymized_001018	0.7325818377737178	1.0043753745006145
Seq_anonymized_001020	2.1976581970158597	0.9771660568256717
Seq_anonymized_001021	0.9334643464932165	0.9969017082146792
Seq_anonymized_001022	1.5955939267626578	0.9978967310034592
Seq_anonymized_001023	1.061360344700567	1.002286023411872
Seq_anonymized_001024	1.0623947135491592	1.0035023708821547
Seq_anonymized_001025	0.9403233292170212	1.0050603193423244
Seq_anonymized_001026	1.31407360536558	0.9969354701766826
Seq_anonymized_001027	1.272568554049325	1.0005961694594965
Seq_anonymized_001028	1.0003170765243778	1.0019028117169284
Seq_anonymized_001029	0.9831013889994655	1.0046651583065676
Seq_anonymized_001030	1.7412225049925925	0.996390838868799
Seq_anonymized_001031	0.7454427460500724	1.002623158692466
Seq_anonymized_001032	0.7136471109782802	1.0083269502656538
Seq_anonymized_001033	1.2048217820789622	1.0032017124544192
Seq_anonymized_001034	0.9107462017348986	1.0002523615319017
Seq_anonymized_001035	1.0920953111654677	1.0028804791770423
Seq_anonymized_001036	0.9457852643162361	1.0056092260200957
Seq_anonymized_001037	0.8595519887822038	1.0041577631277885
Seq_anonymized_001038	0.8726813901326719	1.0036047117744888
Seq_anonymized_001039	1.646848977360288	0.9592986512715405
Seq_anonymized_001040	1.2154774091326448	1.0014139594204123
Seq_anonymized_001041	0.8491139245549734	1.0021520232865782
Seq_anonymized_001042	1.8552923629309075	0.9739796870667704
Seq_anonymized_001043	0.9010785017137797	1.0014737245057375
Seq_anonymized_001044	0.629392488727691	1.0124026392303618
Seq_anonymized_001045	0.8257458621033215	1.007280454061259
Seq_anonymized_001046	2.099974189525619	0.9675031226569598
Seq_anonymized_001047	0.7796813966940068	1.0040363762375293
Seq_anonymized_001048	1.2287619656835245	1.000447430950671
Seq_anonymized_001049	0.8144191496802322	1.0049032702123804
Seq_anonymized_001050	0.7295275101601513	1.0102694418665263
Seq_anonymized_001051	0.8185450847543122	0.9991983460388182
Seq_anonymized_001052	1.1310534338986857	0.999534888177033
Seq_anonymized_001053	0.7321860908728224	1.0081564145458877
Seq_anonymized_001054	1.033659289814802	0.9942883143347173
Seq_anonymized_001055	1.1820664489303554	0.9971419155885396
Seq_anonymized_001056	1.21062693442572	1.0041408332523736
Seq_anonymized_001057	0.7618438427550428	1.0058489696985282
Seq_anonymized_001058	0.7841988379414486	1.0027782824437539
Seq_anonymized_001059	1.096274048331759	0.9980789484895075
Seq_anonymized_001060	0.7255236490315174	1.0026901004954234
Seq_anonymized_001061	0.9166473596059912	1.0071519532227862
Seq_anonymized_001062	1.083863974984233	1.0018990278550146
Seq_anonymized_001063	1.1658026651316495	1.0081476547499661
Seq_anonymized_001064	1.7882949560022408	0.9780895426256069
Seq_anonymized_001065	0.8943690836083763	1.008991012945919
Seq_anonymized_001066	0.7660249273676882	1.0099995568259488
Seq_anonymized_001067	1.1030667649626382	0.9953213146479437
Seq_anonymized_001068	0.9559138595009973	1.004194805966691
Seq_anonymized_001069	0.956154551176493	0.9967534974955216
Seq_anonymized_001070	0.8234670103261202	1.0076629421804402
Seq_anonymized_001071	1.2465080686220533	0.9803543598546246
Seq_anonymized_001072	0.6545748788131064	1.008020900277669
Seq_anonymized_001073	0.6761176940345107	1.007804631373566
Seq_anonymized_001074	0.9601736095403834	1.0101088356191548
Seq_anonymized_001075	1.3285592380999267	0.9979774471364965
Seq_anonymized_001076	1.1990336462034223	0.9899426597740837
Seq_anonymized_001077	1.0095597407341808	1.0052080362284843
Seq_anonymized_001078	1.1070369772244313	1.0023300754009072
Seq_anonymized_001079	14.867094304635575	0.819267243999225
Seq_anonymized_001080	0.6016959799439373	1.0055933746213293
Seq_anonymized_001081	0.8791499189481553	0.9841206054254695
Seq_anonymized_001082	0.7960241263958018	1.0060914002704688
Seq_anonymized_001083	1.1307941688337069	0.9964030050755298
Seq_anonymized_001084	1.1162200707029366	0.9964135901042033
Seq_anonymized_001085	0.7815408017679444	1.0051544133173766
Seq_anonymized_001086	0.6698178630031758	1.0093206864880007
Seq_anonymized_001087	0.9443495933167463	0.9976122784732672
Seq_anonymized_001088	0.9826813135384874	1.0038047207609904
Seq_anonymized_001089	0.9240472474943526	1.0010347216283422
Seq_anonymized_001090	0.6399175373743515	1.0128051656297643
Seq_anonymized_001091	0.9281515939627895	0.9992482658217864
Seq_anonymized_001092	0.7138919361426848	1.0079361806481197
Seq_anonymized_001093	1.4230372401441558	0.9934835015340697
Seq_anonymized_001094	1.16119842370175	1.002437876196402
Seq_anonymized_001095	1.0119566272188454	1.00430586637954
Seq_anonymized_001096	1.17680517082984	0.9982047011226389
Seq_anonymized_001097	0.8669355312934127	1.000418673665766
Seq_anonymized_001098	0.7541837533404407	1.0094972833661973
Seq_anonymized_001099	1.0051557481883857	0.9949335111052132
Seq_anonymized_001100	0.7749368553124977	1.0042446273417385
Seq_anonymized_001101	0.9251385343460072	0.9988947778237562
Seq_anonymized_001102	1.034316924077884	1.005188851204994
Seq_anonymized_001103	1.206585263240338	0.9961086097556839
Seq_anonymized_001104	0.7565810585362318	1.002994815657992
Seq_anonymized_001105	1.4163913563389774	0.998422475786706
Seq_anonymized_001106	1.2703574703932197	1.0005237851154658
Seq_anonymized_001107	0.8612565787736592	1.0056132971311045
Seq_anonymized_001108	0.9799064876412407	0.9999594365464582
Seq_anonymized_001109	1.5363784899593775	0.9954767183748406
Seq_anonymized_001110	1.037470285492428	0.9981589687026832
Seq_anonymized_001111	0.8409389285391979	1.0033955439224564
Seq_anonymized_001112	0.862196363830839	1.0043313892174206
Seq_anonymized_001113	1.0192609083713418	0.9963610611277528
Seq_anonymized_001114	0.847351718183962	1.0060177953309863
Seq_anonymized_001115	1.4371253435980669	0.9939950166765003
Seq_anonymized_001116	0.7748244509038469	0.9603961614310219
Seq_anonymized_001117	0.18309943801948833	0.975224933122981
Seq_anonymized_001118	0.7605376286527187	1.0037778673510698
Seq_anonymized_001119	0.833937343634814	1.0017864026509915
Seq_anonymized_001120	2.2151004416700215	0.9551526885359
Seq_anonymized_001121	0.8258418348326225	1.0028454570543106
Seq_anonymized_001122	0.9139279158316199	1.00634962372318
Seq_anonymized_001123	1.437953308692167	0.9983847751492028
Seq_anonymized_001124	0.675812929984778	1.0044583524665616
Seq_anonymized_001125	0.16609583270873995	0.9789461497593263
Seq_anonymized_001126	0.9887024088870542	0.9987201537795671
Seq_anonymized_001127	0.6310801698123332	1.009225998613913
Seq_anonymized_001128	1.0908639318865883	1.0020211807971944
Seq_anonymized_001129	1.0378630237790911	1.0072746961915109
Seq_anonymized_001130	1.2499302454864898	1.0019703753764078
Seq_anonymized_001131	1.365579336982545	0.9979774449780952
Seq_anonymized_001132	1.0173748075361628	1.0015222883229091
Seq_anonymized_001133	2.7395919790491488	0.9372449319579887
Seq_anonymized_001134	0.5400778377689601	1.0051207701774372
Seq_anonymized_001135	0.6794798018115199	1.0048440021870084
Seq_anonymized_001136	0.7514447578330725	1.0086536976763283
Seq_anonymized_001137	0.7297891490127639	0.9931872186593496
Seq_anonymized_001138	0.023869085322999924	0.99651540446682
Seq_anonymized_001139	0.6966977343354059	1.002001945966669
Seq_anonymized_001140	0.9979614945648004	1.0044050115288101
Seq_anonymized_001141	0.7686605241487233	1.0033314628612866
Seq_anonymized_001142	0.8001199871950913	1.002142507436509
Seq_anonymized_001143	0.6916123496279137	1.0105653628110207
Seq_anonymized_001144	0.9432066167637785	0.9969913010832193
Seq_anonymized_001145	1.009816719691816	0.9957130029471297
Seq_anonymized_001146	1.1600349291336756	0.9997749642710974
Seq_anonymized_001147	0.798530806552524	1.005992253018563
Seq_anonymized_001148	0.5366617231310464	1.0043771124590106
Seq_anonymized_001149	0.9026725080079058	1.0048324164405464
Seq_anonymized_001150	1.1422084417852312	1.002257483438129
Seq_anonymized_001151	0.8072400574483457	1.0076244666403598
Seq_anonymized_001152	1.0354090238909368	1.0015841436958866
Seq_anonymized_001153	0.6101722833585498	1.0116873226945753
Seq_anonymized_001154	1.0346234550880762	1.00252345996864
Seq_anonymized_001155	1.1529662039381015	0.9928395590628689
Seq_anonymized_001156	0.7575795526153195	1.003620794981493
Seq_anonymized_001157	0.6766279567043958	1.0084836080393556
Seq_anonymized_001158	0.8690496019331613	1.003971786074499
Seq_anonymized_001159	0.5948769713729027	1.0093093281298067
Seq_anonymized_001160	0.9301165636478729	1.0047738127591261
Seq_anonymized_001161	1.116560864247515	0.9977894472075823
Seq_anonymized_001162	1.3840158477212616	0.9974405410422773
Seq_anonymized_001163	0.5078540239683672	1.0034314703919178
Seq_anonymized_001164	1.111549210341363	0.9763623389649377
Seq_anonymized_001165	1.0755481251094308	1.0025958540879878
Seq_anonymized_001166	0.8817601717027548	0.9910413566481459
Seq_anonymized_001167	0.867447308105643	1.0007532944225126
Seq_anonymized_001168	1.0842453941692631	0.9576383815634003
Seq_anonymized_001169	1.0940975278907012	0.9908519031235009
Seq_anonymized_001170	1.2090458061628808	0.9957446762769706
Seq_anonymized_001172	1.1857196627672326	0.9863172339739844
Seq_anonymized_001173	0.9666499887939851	0.9973828136883147
Seq_anonymized_001174	0.8423327149863035	1.0031527630063108
Seq_anonymized_001175	1.132983910655016	1.0063821985392492
Seq_anonymized_001176	0.9915053210840076	1.0020026147870187
Seq_anonymized_001177	0.692347841839008	1.006866125708537
Seq_anonymized_001178	0.9412716992359426	0.9996992180592008
Seq_anonymized_001179	1.2128244651800262	0.9968336749656462
Seq_anonymized_001180	0.7724260861956188	1.0026389764215702
Seq_anonymized_001181	0.9032516029353065	1.0029727715038042
Seq_anonymized_001182	1.0385662855402744	1.0026827773275855
Seq_anonymized_001183	0.9181533577621548	0.9968603484207157
Seq_anonymized_001184	0.9781683930997247	0.993473915132062
Seq_anonymized_001185	1.0267640681237105	0.9987060146021159
Seq_anonymized_001186	0.7925281407252578	1.0020017215901627
Seq_anonymized_001187	1.064767424135523	1.0021051317778995
Seq_anonymized_001188	1.3152078750371143	0.998451264918804
Seq_anonymized_001189	1.3340524619226013	0.9911150588768822
Seq_anonymized_001190	0.4130584445876984	1.0127888445044109
Seq_anonymized_001191	0.9069851074702567	1.0026748177888087
Seq_anonymized_001192	0.9054757609650748	0.9946470673571316
Seq_anonymized_001193	0.8198528416273955	1.0011787498218507
Seq_anonymized_001194	1.1107545130716263	1.0005839801827496
Seq_anonymized_001195	0.9686367224253177	1.0041868820914432
Seq_anonymized_001196	1.120532647509789	1.002337389075377
Seq_anonymized_001197	1.0927906764442155	0.9912771742713531
Seq_anonymized_001198	0.7068878642642419	1.0060549924171625
Seq_anonymized_001199	0.9119059104106366	1.0044392019743662
Seq_anonymized_001200	1.3558445739424931	0.991112524491106
Seq_anonymized_001201	0.8861737725132949	0.9943776744627634
Seq_anonymized_001203	1.0927650016172759	1.0011155635023927
Seq_anonymized_001204	0.5847238365832983	0.9997604003894266
Seq_anonymized_001205	1.0626394244087436	1.0007037292944638
Seq_anonymized_001206	0.6278314268495621	1.0088107456730224
Seq_anonymized_001207	1.071975011594528	0.9997694273753539
Seq_anonymized_001208	1.134361686064942	0.9962363072055556
Seq_anonymized_001209	0.7929987147164606	1.0047189624244295
Seq_anonymized_001210	0.8122354269117738	1.0028900971891168
Seq_anonymized_001211	0.8477532344537146	0.9998296335233738
Seq_anonymized_001212	1.2409182177009765	1.000295109168147
Seq_anonymized_001214	0.9202097208482047	0.98547288828335
Seq_anonymized_001215	0.8696755179806234	0.9989688086171239
Seq_anonymized_001216	1.0387280737526043	1.0017657947691032
Seq_anonymized_001217	1.2634074013130476	1.0010494433829293
Seq_anonymized_001218	1.181937965835375	0.9997515867177013
Seq_anonymized_001219	0.9758204499215807	1.0021996056160227
Seq_anonymized_001220	0.9687470057286522	1.0033003159804434
Seq_anonymized_001221	1.7586813532951187	0.9750983828723198
Seq_anonymized_001222	0.6516623739778202	1.0078112098561145
Seq_anonymized_001223	1.3365358676910852	0.9910686762395803
Seq_anonymized_001224	1.3268651148190644	0.9994428851892535
Seq_anonymized_001225	1.054893169078915	0.9992867475099122
Seq_anonymized_001226	1.2247976484652296	0.9959195782330243
Seq_anonymized_001227	1.2527603442267883	0.9981269656989422
Seq_anonymized_001228	1.16760550154415	0.9999651634345254
Seq_anonymized_001229	1.079775051749004	0.9994206401837727
Seq_anonymized_001230	1.3997025287648397	0.9998661769279911
Seq_anonymized_001231	0.9473278382627769	1.0027744265893554
Seq_anonymized_001232	0.8474668291089846	0.9894718173303343
Seq_anonymized_001233	0.7894405428873014	1.003558451944056
Seq_anonymized_001234	0.9187857726913736	1.006355772898188
Seq_anonymized_001235	1.3410291191369668	0.9969247910568491
Seq_anonymized_001236	0.9903722887531883	1.0020016813153865
Seq_anonymized_001237	1.2657619728736382	0.9974529750598594
Seq_anonymized_001238	1.2608581788144746	0.9958897308531807
Seq_anonymized_001239	0.6434064912534052	1.0073343352864634
Seq_anonymized_001240	1.035167171803874	0.999523338608643
Seq_anonymized_001241	0.7616311834171118	1.0106612664654688
Seq_anonymized_001242	1.7755750449263517	0.9707769425935795
Seq_anonymized_001243	0.5150764114381586	1.0023169379254127
Seq_anonymized_001244	0.8889316743355834	1.004515815235887
Seq_anonymized_001245	0.9033214664447411	1.0012170254878892
Seq_anonymized_001246	1.105298302587763	1.004714211300323
Seq_anonymized_001247	0.9988451366083309	0.9994192808272438
Seq_anonymized_001248	0.977030777095322	1.0056901628296566
Seq_anonymized_001249	0.7585326698152495	0.9983039771389647
Seq_anonymized_001250	0.936188217452745	1.0018546888455384
Seq_anonymized_001251	0.9696282651422438	0.9890566762393231
Seq_anonymized_001252	1.081458200812557	0.9994161828843608
Seq_anonymized_001253	1.0901510260474885	0.9935471979808385
Seq_anonymized_001254	1.0322909227654826	1.0026355642486962
Seq_anonymized_001255	1.165949370923607	0.9991953124394426
Seq_anonymized_001256	0.9994445156681697	1.003042382706802
Seq_anonymized_001257	0.8772190873182736	0.999278978598815
Seq_anonymized_001258	1.1166771815778445	1.0006022146870293
Seq_anonymized_001259	0.8698658740099201	1.0093142846332788
Seq_anonymized_001260	1.1496644570524222	1.0010335591265975
Seq_anonymized_001261	1.2967137089940575	0.9947234457522159
Seq_anonymized_001262	1.0949036894681907	0.9980934592535775
Seq_anonymized_001263	1.080813022295007	0.9997118914528447
Seq_anonymized_001264	0.8692497201922434	1.0082138336259372
Seq_anonymized_001265	0.9213918895350217	1.0003985459903741
Seq_anonymized_001266	0.6265896815922536	1.0109868667777762
Seq_anonymized_001267	0.9368883378897094	1.002166473575394
Seq_anonymized_001268	0.920455142813723	1.0032262916445875
Seq_anonymized_001269	1.093115726464478	1.0014977028270136
Seq_anonymized_001270	1.4860004621931406	0.97644644052944
Seq_anonymized_001271	1.0805252774705503	0.9972169026903439
Seq_anonymized_001272	0.8504891969502008	1.0070905743989926
Seq_anonymized_001274	0.5658281122141935	1.0149233351240072
Seq_anonymized_001275	0.9365972836275912	1.0064195542866077
Seq_anonymized_001276	0.9212468105366882	1.00426180255028
Seq_anonymized_001277	0.995867327785809	1.0001314453995176
Seq_anonymized_001278	0.9684067839606718	1.0064883919520697
Seq_anonymized_001279	0.9279253822935697	0.9960714876851737
Seq_anonymized_001280	0.7668954776533224	1.0017877814062346
Seq_anonymized_001281	0.9514932816289003	1.0016439826424761
Seq_anonymized_001282	0.8471394370514533	1.008766883580479
Seq_anonymized_001283	1.098266483232994	0.9946976763178662
Seq_anonymized_001284	0.9288968270800247	1.0065823417291422
Seq_anonymized_001285	0.8286663422297738	0.9769342311803303
Seq_anonymized_001286	0.9282977266557066	0.9974293004218548
Seq_anonymized_001287	0.8803022986147271	1.0024170591582282
Seq_anonymized_001288	1.1070541244189813	0.99707023506311
Seq_anonymized_001289	0.9162974411930518	0.997965607889798
Seq_anonymized_001290	1.091917914842493	1.0006444712447538
Seq_anonymized_001291	1.3872807103317009	0.9705833324289836
Seq_anonymized_001292	0.7362547153373538	1.0079381233013724
Seq_anonymized_001293	1.2365123037205692	1.0002778281641749
Seq_anonymized_001294	0.6841877140528925	1.008502412126929
Seq_anonymized_001295	1.0709637010429776	1.005526733043335
Seq_anonymized_001296	0.963326275322321	0.9904167560419581
Seq_anonymized_001297	1.1907544963063992	1.0001140213550401
Seq_anonymized_001298	1.2551312243552997	1.0000211176739535
Seq_anonymized_001299	0.8950346259898603	1.0009315631583926
Seq_anonymized_001300	0.9834053178876172	0.9991993372658945
Seq_anonymized_001301	1.0873644215288127	1.002862718487322
Seq_anonymized_001302	0.6828539378515535	1.0076062011442437
Seq_anonymized_001303	1.0457970377797028	1.003354145082611
Seq_anonymized_001304	0.8143806090360953	0.9995480222557588
Seq_anonymized_001305	1.303896346388404	0.9694513163699833
Seq_anonymized_001306	1.0257184220917774	1.0067374216042402
Seq_anonymized_001307	1.133581895522135	0.9933646301675589
Seq_anonymized_001308	0.954146958499172	1.0020510130808342
Seq_anonymized_001309	0.9979208104755523	1.0039875163073946
Seq_anonymized_001310	0.9479212627998367	1.0036705973196778
Seq_anonymized_001311	1.2205060585233687	1.0053819629459626
Seq_anonymized_001312	1.4771457813504498	0.9937812136696966
Seq_anonymized_001313	1.0347681391237344	0.9979725422929041
Seq_anonymized_001314	1.0565751670257175	1.0026906149547727
Seq_anonymized_001315	1.0421378074282117	1.0000350068996497
Seq_anonymized_001317	0.9049416890560128	1.0092156564860615
Seq_anonymized_001318	1.031753144739906	1.0035814553681766
Seq_anonymized_001319	0.885545802770405	1.0080061795997435
Seq_anonymized_001320	1.235756825640609	1.002941895740109
Seq_anonymized_001321	0.8915135029994989	1.0084866507930688
Seq_anonymized_001322	1.1765587027271978	0.9846414630975854
Seq_anonymized_001323	0.9136022598695658	1.0043053356569627
Seq_anonymized_001324	1.229669878756483	0.976766956689228
Seq_anonymized_001325	0.8559418580192367	1.0018345567876739
Seq_anonymized_001326	1.1530495072017843	0.9963135969294165
Seq_anonymized_001327	0.6643436627049508	1.0059344093112068
Seq_anonymized_001328	1.20326955554141	1.0023101961043677
Seq_anonymized_001329	1.0258321432474198	1.001781157520036
Seq_anonymized_001330	0.7374402658311462	1.0097965115490206
Seq_anonymized_001331	1.0165292185315975	1.0023268693440972
Seq_anonymized_001332	1.2840924992400995	0.979156637426574
Seq_anonymized_001333	0.927801214549563	1.002504688240842
Seq_anonymized_001334	1.2210801352629506	1.0004764137749393
Seq_anonymized_001335	0.9707190971082544	0.9965111039439185
Seq_anonymized_001336	1.0116502950082016	0.9951913182159513
Seq_anonymized_001337	1.0619478237913478	1.003869563408596
Seq_anonymized_001338	1.3004085306670066	0.9915240660416431
Seq_anonymized_001339	0.7174662706269909	1.0096181982500432
Seq_anonymized_001340	1.1890695550677108	0.9973030304349372
Seq_anonymized_001341	0.6972506756472363	1.0057393262191423
Seq_anonymized_001342	0.9599623260626795	0.9974636046018006
Seq_anonymized_001343	0.8847245036274827	1.0021516977762344
Seq_anonymized_001344	0.8644086052666882	1.0035609777146588
Seq_anonymized_001345	0.9919316773048015	1.0038861106191208
Seq_anonymized_001346	0.8051805359920838	0.9979810590165871
Seq_anonymized_001347	0.9625321417191768	1.0039037090488214
Seq_anonymized_001348	1.0983888752114737	1.0032174463753323
Seq_anonymized_001349	0.8313944590985088	1.0052825118643298
Seq_anonymized_001350	0.7705505262123866	1.001817235474106
Seq_anonymized_001351	1.096647828993567	0.9972350222609222
Seq_anonymized_001352	1.1877927386879645	1.004655824683542
Seq_anonymized_001353	0.9008810338426148	1.0005757146086736
Seq_anonymized_001354	0.9000454179452192	1.0044958768659937
Seq_anonymized_001355	0.9830589357826004	1.0006540471915182
Seq_anonymized_001356	0.6072820320693768	1.0026898737727945
Seq_anonymized_001357	1.0527060274759894	0.9978000397686795
Seq_anonymized_001358	0.9598968459543941	0.9991534179591394
Seq_anonymized_001359	0.8212128260080928	1.003484452359924
Seq_anonymized_001360	0.8961508488321556	1.001798139632603
Seq_anonymized_001361	1.1301438586541694	0.9897875001246207
Seq_anonymized_001362	0.7919383407481062	1.0071060753984173
Seq_anonymized_001363	1.2067847911455676	0.9969632529434019
Seq_anonymized_001364	0.9017518257053758	1.0032931597811707
Seq_anonymized_001365	0.9224595866834272	1.0021768540196296
Seq_anonymized_001366	44.60128291394754	0.7614081262245612
Seq_anonymized_001367	0.8529806115996318	1.0049971188488758
Seq_anonymized_001368	0.858286035707926	1.0072795571761752
Seq_anonymized_001369	1.0089181275854855	0.9900048006336916
Seq_anonymized_001370	0.7941618197356499	1.0021226210243492
Seq_anonymized_001371	1.2080072336219598	0.9934628442070822
Seq_anonymized_001372	0.8091276733705859	1.001307872751609
Seq_anonymized_001373	0.9046748730652191	1.007141416594282
Seq_anonymized_001374	0.6218017461520213	1.012407188162984
Seq_anonymized_001375	1.0128091762121598	1.002958110424225
Seq_anonymized_001376	0.8417178628839986	1.0029036297147373
Seq_anonymized_001377	0.8322255689015888	1.0007318583591593
Seq_anonymized_001378	0.9172068401288607	0.9994146712464052
Seq_anonymized_001379	0.8846765579879825	1.0063517242058688
Seq_anonymized_001380	1.422498667440099	0.9988645919217843
Seq_anonymized_001381	0.9155171155876576	1.004556187315863
Seq_anonymized_001382	0.9453403217430713	1.0037555769237279
Seq_anonymized_001383	1.0424892074715693	1.0031640389907748
Seq_anonymized_001384	0.5948305452328956	1.006784750172374
Seq_anonymized_001385	0.967262008589069	1.0010169047292987
Seq_anonymized_001386	1.1647034070138271	0.9986628513400623
Seq_anonymized_001387	0.8780534663661009	1.0059706075496244
Seq_anonymized_001388	0.9823837363218361	1.0002899557957654
Seq_anonymized_001389	0.9134373400748975	1.0011699674528727
Seq_anonymized_001390	0.9868240621720341	1.001199669843382
Seq_anonymized_001391	0.9862745955159523	1.0004308799040804
Seq_anonymized_001392	1.057790596914031	1.0012697380353173
Seq_anonymized_001393	0.9332613333557059	1.0011780339086247
Seq_anonymized_001394	1.0408209925929768	1.0041995472140723
Seq_anonymized_001395	0.8349186238165414	1.000249587257709
Seq_anonymized_001396	0.9737395049328402	0.9994361203647462
Seq_anonymized_001397	0.9719837054952568	1.003930559584189
Seq_anonymized_001398	0.973377420730663	1.0020258850317962
Seq_anonymized_001399	0.9197891542363301	1.0061727857987317
Seq_anonymized_001400	0.9710199040201832	1.0026328284034671
Seq_anonymized_001401	0.9109425953557314	1.0050068132858865
Seq_anonymized_001402	1.2057843672819402	0.9923726400244738
Seq_anonymized_001403	1.4604002158490252	0.998062522363877
Seq_anonymized_001404	0.9588152731766199	0.999122722280977
Seq_anonymized_001405	1.3608588241022097	0.9940509860900105
Seq_anonymized_001406	1.1373765603181478	1.0001118647461102
Seq_anonymized_001407	0.8623687660317839	0.9997947157614808
Seq_anonymized_001408	0.35734811371363884	1.010770953532166
Seq_anonymized_001409	1.1426415279938626	0.997904765439879
Seq_anonymized_001410	1.209844560577553	0.9990785949864824
Seq_anonymized_001411	1.0621758879307064	1.00027323448373
Seq_anonymized_001412	0.8352859382762687	1.0093141980297835
Seq_anonymized_001413	0.754724873341685	1.0062157134348957
Seq_anonymized_001414	1.017754427517745	1.004247498039699
Seq_anonymized_001415	0.9798803656752003	1.0017608804246532
Seq_anonymized_001416	0.9966516181643366	1.0039380280532861
Seq_anonymized_001417	0.8641246483177963	0.9992047036947924
Seq_anonymized_001418	0.8333572388152554	1.007666687320987
Seq_anonymized_001419	1.1797754175427715	1.0008724841070116
Seq_anonymized_001420	0.512055471887136	1.007723793798666
Seq_anonymized_001421	0.8405533364596057	1.0055537541492428
Seq_anonymized_001422	0.9040042903732058	0.9980990106709979
Seq_anonymized_001423	0.7337049453444151	1.0066452812498807
Seq_anonymized_001424	0.9202487514131531	0.9960730373994298
Seq_anonymized_001425	0.929171496466648	1.0057000503823283
Seq_anonymized_001426	1.3122073687533486	1.004702150212631
Seq_anonymized_001427	1.0805590264856508	0.9989633904606082
Seq_anonymized_001428	0.6413228905108497	1.014235482093869
Seq_anonymized_001429	1.2787081659355677	0.9871220878366405
Seq_anonymized_001430	1.1814849936316638	1.0014490035399213
Seq_anonymized_001431	0.6276722187873335	1.008426393852926
Seq_anonymized_001432	0.7175536842180118	1.007004857779811
Seq_anonymized_001433	0.8865395882676843	1.000580316152761
Seq_anonymized_001434	1.0236516863950655	1.002060454862958
Seq_anonymized_001435	1.2096330365717876	0.9989921465875734
Seq_anonymized_001436	0.8000341284551342	1.0028206757055442
Seq_anonymized_001437	1.41860888539744	0.9895781091818643
Seq_anonymized_001438	0.8094108814817637	1.0019725726394764
Seq_anonymized_001439	1.2733915982200836	1.0024386522207376
Seq_anonymized_001440	0.8970772657375105	1.0062108393081204
Seq_anonymized_001441	0.7510674922036418	1.0078112401606603
Seq_anonymized_001442	1.2472132395385374	0.9898376403834527
Seq_anonymized_001443	0.9231008244419752	0.9972787403667261
Seq_anonymized_001444	1.0811193310107237	1.0030999087750887
Seq_anonymized_001445	0.7031704363044485	1.0024556329970906
Seq_anonymized_001446	0.8522309159617283	1.0015036748459976
Seq_anonymized_001447	0.6642720406590463	1.0097948891234922
Seq_anonymized_001448	1.1431866194539946	1.0034292120795834
Seq_anonymized_001449	0.9831154140833641	0.9946514751239374
Seq_anonymized_001450	0.8224980243900221	1.0014661454715728
Seq_anonymized_001451	0.8395657039432337	1.005484924572601
Seq_anonymized_001452	1.0150943692888317	0.9914791944766049
Seq_anonymized_001453	1.3181451393794277	0.996129779513377
Seq_anonymized_001454	1.093162081277234	1.0039551459371725
Seq_anonymized_001455	0.6710517700156835	1.0053612983602442
Seq_anonymized_001456	1.0183171068548358	0.9999772339189141
Seq_anonymized_001457	0.8378245691702845	1.0023578495597854
Seq_anonymized_001458	1.0099385638236171	1.0009312528054246
Seq_anonymized_001460	0.6580876427865919	1.0058605317587064
Seq_anonymized_001461	1.2119965582136443	1.0008950427117969
Seq_anonymized_001462	1.0846677266804328	1.0027210276122287
Seq_anonymized_001463	1.415177042387767	0.9936838151520397
Seq_anonymized_001464	0.967225252285244	0.9979150326028858
Seq_anonymized_001465	2.4043011734100155	1.0025487285709478
Seq_anonymized_001466	1.016689564949949	0.9994468361768755
Seq_anonymized_001467	1.2731715605567278	0.9653689948542563
Seq_anonymized_001468	1.1648537735392304	0.999059376504684
Seq_anonymized_001469	0.8284262976328183	1.0046955319441766
Seq_anonymized_001470	0.45440646317222055	1.0112471426197966
Seq_anonymized_001471	0.8420849036255605	1.0075643640533614
Seq_anonymized_001472	0.8359863104347464	1.0007326070181064
Seq_anonymized_001473	0.9195839663697566	1.0061927639783477
Seq_anonymized_001474	1.008481161850745	0.9972958281314095
Seq_anonymized_001475	1.6704608031903192	0.9917491851590882
Seq_anonymized_001476	1.0249629492997336	1.0044106072628312
Seq_anonymized_001477	0.972771321893984	1.0061357632905503
Seq_anonymized_001478	1.1546336577261853	1.0025894164923839
Seq_anonymized_001479	1.0376191088763862	0.997521362367791
Seq_anonymized_001480	1.0501574933898046	1.003694551226222
Seq_anonymized_001481	0.832780443273831	1.0057131356118818
Seq_anonymized_001482	0.7678035280765753	1.0040834303549633
Seq_anonymized_001483	1.2339211416624596	0.9905540116249204
Seq_anonymized_001484	1.0760238675644809	0.9977955759241763
Seq_anonymized_001486	1.13071632200944	1.000609107260111
Seq_anonymized_001487	1.2723873599199165	1.0041705012295037
Seq_anonymized_001488	0.6913495559092309	1.0056761892861192
Seq_anonymized_001489	0.900045469666691	1.0001066109990249
Seq_anonymized_001490	1.108489201088935	0.9975915767092474
Seq_anonymized_001491	1.0767164599341532	0.9840991722527034
Seq_anonymized_001492	0.7755149248888411	1.0049275931670651
Seq_anonymized_001493	1.3946605461482784	1.0013271607018397
Seq_anonymized_001494	1.2921917655712987	0.9988529883669315
Seq_anonymized_001495	1.1119178598490513	1.0033759646236013
Seq_anonymized_001496	0.935652855855104	0.9951618110282782
Seq_anonymized_001497	1.4021438975344174	0.9948018555199762
Seq_anonymized_001498	0.8306521319123864	1.0108388770135401
Seq_anonymized_001499	1.054070378699047	0.9830903549009345
Seq_anonymized_001500	1.0566632879918603	0.9877266543876341
Seq_anonymized_001501	0.8327263053387651	1.0061236442643136
Seq_anonymized_001502	0.8719018916569035	1.0026807658512065
Seq_anonymized_001503	0.9012008730142967	1.002286421135745
Seq_anonymized_001504	1.0661429876218111	1.003718261543376
Seq_anonymized_001505	0.6369187021042165	1.0033674746627261
Seq_anonymized_001506	0.5623691468693769	1.0106209494515108
Seq_anonymized_001507	0.9869415163819796	1.0006594192998877
Seq_anonymized_001508	0.927679992960823	1.0028321033308558
Seq_anonymized_001509	1.5318686148908662	0.990945445536397
Seq_anonymized_001510	0.8924757764354027	1.0006128035132427
Seq_anonymized_001512	1.1318094241174799	0.9985070249040379
Seq_anonymized_001513	1.195314647319907	1.0041675010496776
Seq_anonymized_001514	1.2080509337892675	0.988285592237663
Seq_anonymized_001515	0.8993084433648817	1.0027318727048526
Seq_anonymized_001516	0.9767141465101417	0.9972481676294038
Seq_anonymized_001517	0.6243448744614566	1.0116675335406011
Seq_anonymized_001518	0.989210799751658	1.0004583382323482
Seq_anonymized_001519	1.3130886898547618	0.993232834897602
Seq_anonymized_001520	0.8795181449372166	1.0024629032938257
Seq_anonymized_001521	1.0743520995971907	0.9983798506842922
Seq_anonymized_001522	0.8322643522953684	1.0069826631382235
Seq_anonymized_001523	0.9772269113851402	1.0022996391521686
Seq_anonymized_001524	0.7681019152253639	1.001743452642382
Seq_anonymized_001525	0.9685292192281245	1.008378923859331
Seq_anonymized_001526	0.9439322998853481	0.9858018123758419
Seq_anonymized_001527	0.9573948647624885	0.950545672189571
Seq_anonymized_001528	0.8288106168879212	0.9924277391223312
Seq_anonymized_001529	0.960049721313856	1.0050810579210592
Seq_anonymized_001530	0.9348262584361534	1.0079549068745568
Seq_anonymized_001531	0.7407522893406072	1.004869274739091
Seq_anonymized_001532	1.2248374832863889	1.0023877763846252
Seq_anonymized_001533	1.1097722336487874	0.9974828014504417
Seq_anonymized_001534	1.2497696081487353	0.9958178845105867
Seq_anonymized_001535	0.847968053043507	1.0003607616011132
Seq_anonymized_001536	3.449604310731469	0.8771328596439198
Seq_anonymized_001537	1.2235420891989681	0.9962301624559414
Seq_anonymized_001538	0.9361335311534953	1.0035181553045416
Seq_anonymized_001539	1.0695360157429252	1.0026586609935573
Seq_anonymized_001540	0.8207529562361314	1.0015798467830255
Seq_anonymized_001541	0.9878261643756797	1.0046544376374795
Seq_anonymized_001542	0.8311322629303429	1.0023293686027879
Seq_anonymized_001543	0.9461772263240331	0.9960233080271951
Seq_anonymized_001544	0.7156290321494139	1.0062624590728122
Seq_anonymized_001545	1.2396105456683018	0.9985671579036004
Seq_anonymized_001546	1.02791012696843	1.0029699504097653
Seq_anonymized_001547	0.9557500025737463	1.000269618965732
Seq_anonymized_001548	0.7624471885711075	0.9990570496634857
Seq_anonymized_001549	1.0539158927554744	1.0010598652281881
Seq_anonymized_001550	0.7852299196863616	1.0030565886458558
Seq_anonymized_001551	1.7205347687760066	0.9551814230075485
Seq_anonymized_001552	1.2543525301329952	1.0007167229882294
Seq_anonymized_001553	0.7261582372771281	1.0030922181417252
Seq_anonymized_001554	1.0688476686791228	1.0019261946119202
Seq_anonymized_001555	1.19767916602238	0.9975916846074018
Seq_anonymized_001556	1.3835094280996036	1.0018356059116842
Seq_anonymized_001557	1.0135399035086787	1.0059715251383623
Seq_anonymized_001558	0.9538082405021051	0.9977514926621395
Seq_anonymized_001559	0.9999408702177548	1.0025981412478118
Seq_anonymized_001560	1.0846736021065664	1.0051492653523262
Seq_anonymized_001561	0.8805396944740095	1.0062159177128105
Seq_anonymized_001562	1.048393541649424	1.0033884536333812
Seq_anonymized_001563	0.969413048305223	1.0055138414403477
Seq_anonymized_001564	1.0258553012796805	1.0047517374423613
Seq_anonymized_001565	0.8927067733375833	0.9998349556062327
Seq_anonymized_001566	1.1714013896025095	1.0032592029924419
Seq_anonymized_001567	1.0887857534222927	0.9957395643404064
Seq_anonymized_001568	0.7142205539518827	1.00446757518819
Seq_anonymized_001569	0.7638611721978115	1.0025131170357526
Seq_anonymized_001570	1.2042637375870837	1.0027717699767908
Seq_anonymized_001571	0.9680412553293138	0.999130901854717
Seq_anonymized_001572	0.8708176715154957	1.0026636341553434
Seq_anonymized_001573	1.0904631352737084	1.0009236676331725
Seq_anonymized_001574	1.1176958463137705	1.000203468527855
Seq_anonymized_001575	0.9128813690261303	0.9949571046138415
Seq_anonymized_001576	1.0988448224712486	0.9988003377087445
Seq_anonymized_001577	1.3789551191611347	0.9934795719085661
Seq_anonymized_001578	1.0501666207458507	0.9917995641010023
Seq_anonymized_001579	0.9652817750293123	1.002826675337863
Seq_anonymized_001580	1.0596594789922598	1.001235867594761
Seq_anonymized_001581	1.2180357226671972	0.9959878474504961
Seq_anonymized_001582	1.3487647012120196	0.9950275226632765
Seq_anonymized_001583	1.1401730921281343	0.9986070892531883
Seq_anonymized_001584	1.1451911064242237	0.9940539296951373
Seq_anonymized_001585	0.8079653938528627	1.0033010105154148
Seq_anonymized_001586	0.6468722793075123	1.0087633059011607
Seq_anonymized_001587	1.3086529066754078	0.9972392089664661
Seq_anonymized_001588	0.9891772268292306	0.9944684572337404
Seq_anonymized_001589	1.0911169404826706	1.0013860422100915
Seq_anonymized_001590	0.8478427941296722	1.0068338780851345
Seq_anonymized_001591	1.236010813364596	0.992993217816571
Seq_anonymized_001592	0.9782612260296867	1.0039333598844435
Seq_anonymized_001593	1.0148881545751591	1.0034378476744892
Seq_anonymized_001594	1.087725088299368	1.0015972485113187
Seq_anonymized_001595	1.250758498294772	0.9956153992989971
Seq_anonymized_001596	1.2310774653338095	0.9999262767179002
Seq_anonymized_001597	1.254277565290334	1.0021204407535884
Seq_anonymized_001598	1.0601756477865827	0.9978816541867023
Seq_anonymized_001599	1.2194087037519026	0.9835625261306052
Seq_anonymized_001600	1.220253784721816	0.9657633875053898
Seq_anonymized_001601	3.460797434546113	0.8485111360093821
Seq_anonymized_001602	0.9378091079725333	0.9987473299216646
Seq_anonymized_001603	1.082419781090866	1.0001182799719135
Seq_anonymized_001604	1.9456262921663185	0.9927536356435237
Seq_anonymized_001605	0.7393836480959814	1.0069892600395989
Seq_anonymized_001606	1.073538947425426	1.0055756595205747
Seq_anonymized_001607	0.8438747258839604	1.0013544098984215
Seq_anonymized_001608	0.6916543692286766	1.0071772360248639
Seq_anonymized_001609	0.6366874050550898	1.0085076174904357
Seq_anonymized_001610	1.0436542602441903	0.9810112519864639
Seq_anonymized_001611	1.0770011629542917	1.004435774597645
Seq_anonymized_001612	0.8943012254764898	1.0016988174943977
Seq_anonymized_001613	0.9462246250855353	1.0042525000915519
Seq_anonymized_001614	0.9334771140359341	1.0045669269444448
Seq_anonymized_001615	0.9140221323978701	1.002878314207436
Seq_anonymized_001616	0.9064636674448124	1.0011993026411123
Seq_anonymized_001617	0.9021513327142234	1.005406480170807
Seq_anonymized_001618	1.0283490230863037	1.002363697166769
Seq_anonymized_001619	0.6931745284078272	1.0030362058320064
Seq_anonymized_001621	1.3966338225414583	0.9953108196643423
Seq_anonymized_001622	0.7093933773648656	1.0061525812794299
Seq_anonymized_001623	1.488863420469066	0.9992080143435225
Seq_anonymized_001624	0.6952881032809163	1.00795972614543
Seq_anonymized_001625	0.9339143673694617	1.0054708176962273
Seq_anonymized_001626	0.6722549072377089	1.0010342117911784
Seq_anonymized_001627	0.9775590564885205	1.000335338856525
Seq_anonymized_001628	1.2102786726251138	0.9980775078047405
Seq_anonymized_001629	0.8247715326169569	1.0037698738960543
Seq_anonymized_001630	1.1506868561192638	0.9960330558091868
Seq_anonymized_001631	0.7853670880169663	1.0106705558673907
Seq_anonymized_001632	0.7919354664066313	0.9991525901985661
Seq_anonymized_001633	0.7638604493297962	1.0022502498951666
Seq_anonymized_001634	0.6962668007206567	1.0024457520975296
Seq_anonymized_001635	0.8821721750393752	1.0022165601503243
Seq_anonymized_001636	0.9406932204280313	1.0082930993903867
Seq_anonymized_001637	0.7872130921996526	1.0031269872367665
Seq_anonymized_001638	1.0686949312337666	0.9979187215266562
Seq_anonymized_001639	0.027955623609844816	1.0208279590139269
Seq_anonymized_001640	0.8178294953609668	1.0066793282940165
Seq_anonymized_001641	1.0548882076381472	1.0000121600196226
Seq_anonymized_001642	1.0056877322826663	0.9982649135433944
Seq_anonymized_001643	0.694358527855003	1.0024660747127376
Seq_anonymized_001644	0.37908644675040454	1.0052496322483446
Seq_anonymized_001645	1.0243261787414584	0.9994576396023223
Seq_anonymized_001646	0.901407383009858	1.007624159349859
Seq_anonymized_001647	0.8410785097793644	1.0062613334613002
Seq_anonymized_001648	1.1347214980975993	1.0020153050702312
Seq_anonymized_001649	0.937547049859992	1.004855339743248
Seq_anonymized_001650	0.666408770859862	1.0061596700113629
Seq_anonymized_001651	0.9543102485319406	1.001105867320591
Seq_anonymized_001652	1.1109413689503456	0.9980361793429668
Seq_anonymized_001653	0.8850053557694345	1.0073459245802012
Seq_anonymized_001654	0.7832661407044126	1.0065489104463805
Seq_anonymized_001655	1.3263155890794904	1.0004370069197996
Seq_anonymized_001656	0.8655085110792968	1.0078704005790182
Seq_anonymized_001657	0.9072289408909395	0.9990364014584393
Seq_anonymized_001658	1.0253327194157404	0.9782598371182482
Seq_anonymized_001659	0.8626700509924088	1.0040250914857716
Seq_anonymized_001660	1.0083550095725626	1.0062360174175962
Seq_anonymized_001661	0.871618022657157	1.0025821697457382
Seq_anonymized_001662	1.0533175148618827	1.0028765110073252
Seq_anonymized_001663	1.0929707602639964	1.0088966503394154
Seq_anonymized_001664	0.8613223422754445	1.0055378963190444
Seq_anonymized_001665	1.175437500287731	0.9970636482474818
Seq_anonymized_001666	1.1148167116903736	1.0003361734540457
Seq_anonymized_001667	0.9607993619614079	1.0058711198890655
Seq_anonymized_001668	0.9066002632805973	0.9936139470550283
Seq_anonymized_001669	1.1478273021183536	1.0020294798888605
Seq_anonymized_001670	0.9673669115065759	1.0022590147703927
Seq_anonymized_001671	0.9440478379923017	1.0024025513411092
Seq_anonymized_001672	0.8848828661726206	0.9986220576278062
Seq_anonymized_001673	0.5705242656959926	1.0113951254796136
Seq_anonymized_001674	0.49868129087087804	1.0097997903870988
Seq_anonymized_001675	1.1362002948172045	1.0016096741476659
Seq_anonymized_001676	0.3818276926804126	0.963098561466465
Seq_anonymized_001677	1.1540015672717168	0.9953867370109394
Seq_anonymized_001678	1.1031670823501518	1.0001780256964936
Seq_anonymized_001679	1.2130575071116494	0.993679408463305
Seq_anonymized_001680	1.124117521997123	0.9975025857121953
Seq_anonymized_001681	1.0059395567883647	1.0057302837505213
Seq_anonymized_001682	1.1131338278877798	0.99558612650761
Seq_anonymized_001683	0.8506505322128702	0.9960318421314492
Seq_anonymized_001684	0.905843137240734	1.0014754493210591
Seq_anonymized_001685	1.1377029863556185	1.0015842047118084
Seq_anonymized_001686	0.9830023568484358	0.9969998611505482
Seq_anonymized_001687	0.892967836899999	1.0015335049271616
Seq_anonymized_001688	1.346656216505134	1.000125809464048
Seq_anonymized_001689	0.6031374631585182	1.007926543449779
Seq_anonymized_001690	0.8537677434864113	1.0011006828871407
Seq_anonymized_001691	1.019053261895846	1.002214526313703
Seq_anonymized_001692	0.9185342845823996	0.9949465971811406
Seq_anonymized_001693	0.8965170624059461	0.9942346745454218
Seq_anonymized_001694	0.9237990663105106	1.0027014564550663
Seq_anonymized_001695	1.3851634534263095	0.9995146908900423
Seq_anonymized_001696	1.077026183698933	0.9998693376312241
Seq_anonymized_001697	1.0294616750236831	1.0025724406002992
Seq_anonymized_001698	0.959737697224781	1.0047247311506153
Seq_anonymized_001699	1.0442534655847746	0.9998094525723735
Seq_anonymized_001700	0.6812480560367913	1.001850001153605
Seq_anonymized_001701	0.9507694437008243	1.0048702130133265
Seq_anonymized_001702	1.2555352116887226	0.9928833816358149
Seq_anonymized_001703	0.7813304781614868	1.001484586205038
Seq_anonymized_001704	0.9574791750350061	0.995203068966491
Seq_anonymized_001705	1.0558352781945872	1.0010776105721546
Seq_anonymized_001706	0.7802966246344217	1.0048626886820502
Seq_anonymized_001707	0.9889447961426878	0.9984772874959038
Seq_anonymized_001708	1.043403856999072	0.9992123623588708
Seq_anonymized_001709	0.7726246789692186	0.9999779712546648
Seq_anonymized_001710	0.6935984055700708	1.0076709351226116
Seq_anonymized_001711	1.2754701505703923	0.9676211602235903
Seq_anonymized_001712	1.3097073961706902	0.9952183950355201
Seq_anonymized_001713	1.2665859448989252	1.0043128653440279
Seq_anonymized_001714	0.8518732028658816	1.0037989532475897
Seq_anonymized_001715	0.8036309520478381	1.0037341100186925
Seq_anonymized_001716	0.7433642177876336	1.0006055820720767
Seq_anonymized_001717	1.0885138571708255	0.9986467524866233
Seq_anonymized_001718	0.9603592865468331	1.0060327235521598
Seq_anonymized_001719	0.8754604172899647	0.988582774415961
Seq_anonymized_001720	0.9327214681416698	1.005426653594052
Seq_anonymized_001721	0.7429460957986426	1.0056060906936142
Seq_anonymized_001722	0.9115367372640671	1.0019384492920884
Seq_anonymized_001723	0.7520375878208961	1.0003152251494654
Seq_anonymized_001724	0.7719256046778143	1.0100315928931376
Seq_anonymized_001725	0.6247607140234572	1.0084825606658012
Seq_anonymized_001726	0.7395072210281275	1.009631176816082
Seq_anonymized_001727	1.5314282179076	0.9985620504453536
Seq_anonymized_001728	0.9547716789585153	0.9989199273186523
Seq_anonymized_001729	1.2712612921509463	0.9978614057171081
Seq_anonymized_001730	1.0374176769237058	1.0032119664302768
Seq_anonymized_001731	0.7634386569468847	1.0107680959883603
Seq_anonymized_001732	0.8364460403460451	1.0103540483227527
Seq_anonymized_001733	1.0380743841817153	0.9976906317371607
Seq_anonymized_001734	1.3422861517898468	0.9956150017717547
Seq_anonymized_001735	1.0049537705204559	1.00437456113215
Seq_anonymized_001736	1.196227595281743	0.9992893086110446
Seq_anonymized_001737	0.8528283591627395	0.9984323278241545
Seq_anonymized_001738	1.0575975075073014	1.0045442882262545
Seq_anonymized_001739	0.8800435815933678	1.0062811797828313
Seq_anonymized_001740	0.9548706232498133	0.9970497461730424
Seq_anonymized_001741	0.8197922586298854	1.005853446489151
Seq_anonymized_001742	0.00691550247135247	1.0182582069688244
Seq_anonymized_001743	0.8939421079780614	1.0051970820503835
Seq_anonymized_001744	0.9776491266600535	0.9909698274574094
Seq_anonymized_001745	0.8666979018373502	1.0019020967862056
Seq_anonymized_001746	0.7342003862229133	0.9970200817514986
Seq_anonymized_001747	1.1798621258840634	0.98551820168218
Seq_anonymized_001748	1.0230784627267555	0.9984306008329966
Seq_anonymized_001749	0.8401180267290479	1.000568823069915
Seq_anonymized_001750	0.6085248265525602	1.0074643112110198
Seq_anonymized_001751	0.9025539769862999	1.002595367961262
Seq_anonymized_001752	0.7452635104226351	1.0084746227375567
Seq_anonymized_001753	1.0451717712221842	0.9949436579841728
Seq_anonymized_001754	1.252322007744167	1.0051065365155496
Seq_anonymized_001755	0.8777812077383015	1.0057990079116692
Seq_anonymized_001756	1.3931501856504724	1.00248063421571
Seq_anonymized_001757	0.8826107392445642	1.0036955726144325
Seq_anonymized_001758	0.9118483867527889	1.0055436796139594
Seq_anonymized_001759	1.3858686487934002	0.9660002136064877
Seq_anonymized_001760	1.0673146847124697	1.0015805526415873
Seq_anonymized_001761	1.1399467926639038	1.0012394042444552
Seq_anonymized_001762	1.0190515003521348	1.0003533489726124
Seq_anonymized_001763	0.6999359235787882	1.0072331965316124
Seq_anonymized_001764	0.9435907884183808	1.004763713650316
Seq_anonymized_001765	1.0079004642564846	1.0069528203967466
Seq_anonymized_001766	0.8694304438549652	1.0046083090921156
Seq_anonymized_001767	0.7715568810810283	1.0051300421886524
Seq_anonymized_001768	1.3837349542184765	0.9850838994558585
Seq_anonymized_001769	1.1114528126099137	1.0027202589398903
Seq_anonymized_001770	1.253755190429117	0.9912676606046176
Seq_anonymized_001771	1.132706335063087	1.0059212697657596
Seq_anonymized_001772	0.7467171931392549	1.0038749939163774
Seq_anonymized_001773	1.0627280063655784	0.9996492052160915
Seq_anonymized_001774	0.8949878088111275	1.0044765543535967
Seq_anonymized_001775	0.924766187057405	1.0078935413781058
Seq_anonymized_001776	1.2657392864752908	0.9984021752269255
Seq_anonymized_001777	0.9350602925365256	1.0048208369418496
Seq_anonymized_001778	1.1895473072241098	0.9955078847818268
Seq_anonymized_001779	1.067728658882963	0.9977232135295664
Seq_anonymized_001780	1.139821714193378	1.001646675792071
Seq_anonymized_001781	1.4088668716521546	0.9965010504077563
Seq_anonymized_001782	1.0110984963029082	1.0039890780727907
Seq_anonymized_001783	0.8397375748766825	1.0044735045740416
Seq_anonymized_001784	0.9435889108625827	1.006083491849807
Seq_anonymized_001785	1.0385949900889149	1.0008409702005971
Seq_anonymized_001786	1.1400251930081637	0.9972144816676907
Seq_anonymized_001787	0.9764414903704164	1.000489903506096
Seq_anonymized_001788	0.7077656141980305	1.0037309230399583
Seq_anonymized_001789	1.1076759652204022	1.0046895309352022
Seq_anonymized_001790	0.8026111300921392	0.9945497916401584
Seq_anonymized_001791	0.8976711076629963	0.9945783107038898
Seq_anonymized_001792	1.0388617748570024	1.003842129164199
Seq_anonymized_001793	1.1235903918229164	1.0001030213239508
Seq_anonymized_001794	1.099086673333898	0.9978691659953576
Seq_anonymized_001795	1.021044300389045	1.0071838387132301
Seq_anonymized_001796	0.9246229139460314	1.0051927120754858
Seq_anonymized_001797	0.7391364541507313	1.006300143357264
Seq_anonymized_001798	1.2631980241390715	0.998277434368231
Seq_anonymized_001799	0.71495759576134	0.9988921559438254
Seq_anonymized_001800	0.7649557319921878	1.0077007450701536
Seq_anonymized_001801	0.6513173841868565	1.0097157985543053
Seq_anonymized_001802	0.8983488082436142	1.0061116057113744
Seq_anonymized_001803	1.2089638339977273	0.9952676540345139
Seq_anonymized_001804	0.6518714851162628	1.0062496691350342
Seq_anonymized_001805	1.1368819874941447	0.9955885689652466
Seq_anonymized_001806	0.9179861188093277	1.0006764469220113
Seq_anonymized_001807	1.4327781877983974	0.9960237378929104
Seq_anonymized_001808	0.6437784692869047	1.0064032025387724
Seq_anonymized_001809	0.9272757409083423	1.0024877857370482
Seq_anonymized_001810	1.3529076242767477	0.9842143851362338
Seq_anonymized_001811	1.1459888035312253	1.0040821240096154
Seq_anonymized_001812	0.769078064023781	1.001838617945847
Seq_anonymized_001813	1.149232476188921	0.9958736986744645
Seq_anonymized_001814	0.8843456243104657	1.0049747645244784
Seq_anonymized_001815	0.7267409081935039	0.9986479287164053
Seq_anonymized_001816	0.6753770665110301	1.0086751237586946
Seq_anonymized_001817	0.7285113805530922	1.0040047649917763
Seq_anonymized_001818	1.3614083584716057	0.9965825786822542
Seq_anonymized_001819	0.9170377468417037	1.002129636208319
Seq_anonymized_001820	1.0021358230985504	1.0000618995389832
Seq_anonymized_001821	1.1389054601962538	0.9988270057974075
Seq_anonymized_001822	0.9303205845270996	1.0004229522544958
Seq_anonymized_001823	0.6892364115798791	1.0080958537720255
Seq_anonymized_001824	1.1583758782019866	0.9930629269766781
Seq_anonymized_001825	1.0130271427762667	0.9975966692651126
Seq_anonymized_001826	0.7333830692152277	1.0004896989456187
Seq_anonymized_001827	0.6180157804622999	1.0093290738277012
Seq_anonymized_001828	0.6442743293791757	1.0068319221454207
Seq_anonymized_001829	0.5518457613278929	1.009505305226197
Seq_anonymized_001830	1.1977886602938266	0.9974477832338087
Seq_anonymized_001831	1.52194014358571	0.9893362332823201
Seq_anonymized_001832	1.0406790819614573	1.006409242831062
Seq_anonymized_001833	0.8276217657488546	1.0039103800011764
Seq_anonymized_001834	0.9022563080116125	0.9795224228382761
Seq_anonymized_001835	1.0130394240949085	0.9989592727754589
Seq_anonymized_001836	1.5267148021519819	1.0011565034731276
Seq_anonymized_001837	0.7883360769202012	1.0057692606744408
Seq_anonymized_001838	0.8460185954454589	0.9974394165341344
Seq_anonymized_001839	1.1341321910137498	0.9966217304654162
Seq_anonymized_001840	1.4278021236974598	0.995369051548777
Seq_anonymized_001841	0.6509937131835594	1.0032795750101147
Seq_anonymized_001842	1.2366009780687408	0.9984655917193734
Seq_anonymized_001843	0.8394993368453738	1.0022609484093046
Seq_anonymized_001844	0.8619297143284377	1.007929944895962
Seq_anonymized_001845	1.1774202764023078	1.0023692711765895
Seq_anonymized_001846	0.9398955668040793	0.9957397174300746
Seq_anonymized_001847	0.8678185692658222	0.9937740758119354
Seq_anonymized_001848	0.9580094737819231	1.0025425446942882
Seq_anonymized_001849	0.9805307130510151	1.0013108695822424
Seq_anonymized_001850	0.9348789053861108	1.0011532719878398
Seq_anonymized_001851	1.1294736293832845	0.9965519926483717
Seq_anonymized_001852	3.741731364364543	0.9671309292327741
Seq_anonymized_001853	1.0638909866242412	1.0000900128541945
Seq_anonymized_001854	0.8789598204609008	1.0066545071585136
Seq_anonymized_001855	0.9377059955254391	0.9986107053917873
Seq_anonymized_001856	0.9429883061635207	1.003462265387428
Seq_anonymized_001857	0.7770753595894022	1.0002910627860988
Seq_anonymized_001858	1.0032924090841555	1.0063113774092054
Seq_anonymized_001859	1.3382307650219922	1.0000888672025334
Seq_anonymized_001860	0.9404459236703944	1.0036376725938616
Seq_anonymized_001861	0.9922477150061352	1.0082639893081933
Seq_anonymized_001862	0.9460660198600425	1.000185598794853
Seq_anonymized_001863	0.9434120400313069	0.9987944833818225
Seq_anonymized_001864	0.890561957862034	1.001214406959509
Seq_anonymized_001865	1.0388685724982705	1.0062072097919053
Seq_anonymized_001866	1.0597367132443205	0.9942805503006289
Seq_anonymized_001867	1.101609463461779	1.003663289136969
Seq_anonymized_001868	1.0498374648531372	0.9957561606342445
Seq_anonymized_001869	1.2703359160671885	1.0075081813944078
Seq_anonymized_001870	0.7356102139529933	1.0021210115526753
Seq_anonymized_001871	0.7218326766200438	1.0046142301978978
Seq_anonymized_001872	1.2195718840951077	1.002622548063905
Seq_anonymized_001873	0.9600471966581141	1.0058579227498292
Seq_anonymized_001874	1.2458916509667337	1.002533945193645
Seq_anonymized_001875	0.9912529234014539	0.975352623649588
Seq_anonymized_001876	0.9408219413288215	0.9994328648788522
Seq_anonymized_001877	1.584559499555727	1.0020475819746224
Seq_anonymized_001878	1.2019209301344358	0.9985413254459607
Seq_anonymized_001879	0.8393171899861057	0.9980231397938543
Seq_anonymized_001880	1.2627328013428343	0.9772671145709197
Seq_anonymized_001881	1.0125699231499699	1.002430456552221
Seq_anonymized_001882	0.8338821638745776	0.9999116190322891
Seq_anonymized_001883	1.0322341331940332	1.0011395701408528
Seq_anonymized_001884	0.9785970043360409	0.9966649650658598
Seq_anonymized_001885	0.9066921775629238	1.0065895268684015
Seq_anonymized_001886	1.1576040277779203	1.0003359149360214
Seq_anonymized_001887	1.0487790514012856	1.0031501390729247
Seq_anonymized_001888	0.9000197242363606	1.0001313262964038
Seq_anonymized_001889	1.13008561147852	1.0014519027193747
Seq_anonymized_001890	0.7557701422157121	1.0019303416498153
Seq_anonymized_001891	1.3499241522320407	0.9840928226379294
Seq_anonymized_001892	0.7369889468469911	1.009714212936786
Seq_anonymized_001893	2.090257334754016	0.9962171710344031
Seq_anonymized_001894	0.6290050095963747	1.010595528703782
Seq_anonymized_001895	0.882204438803595	1.0044870308860914
Seq_anonymized_001896	1.135176697312965	1.0000651092174007
Seq_anonymized_001897	0.9518600838793244	1.006003293996933
Seq_anonymized_001898	0.9571556547346664	0.9979667853812814
Seq_anonymized_001899	1.0837119879874215	1.0034538584331143
Seq_anonymized_001900	0.9075900935860203	1.0046247657825176
Seq_anonymized_001901	0.9561071545094341	1.0065428307632183
Seq_anonymized_001902	0.7725417531315734	1.0048974238555897
Seq_anonymized_001903	1.0762756075227544	0.9956050296824823
Seq_anonymized_001904	0.7877766576663049	1.0036050665363598
Seq_anonymized_001905	0.7607686367579675	1.0032278244523756
Seq_anonymized_001906	0.5937719044501278	0.9884103766759214
Seq_anonymized_001907	1.2217864820969238	0.9947293907040179
Seq_anonymized_001908	1.0409212958236707	0.9994141790236869
Seq_anonymized_001909	0.8607364019712954	0.9987359027929508
Seq_anonymized_001910	0.8501121742428769	1.0015018680566756
Seq_anonymized_001912	1.234461558534823	0.9904065308503383
Seq_anonymized_001913	1.286794284082124	0.9821353074113625
Seq_anonymized_001914	0.8078360727756244	1.0075474596005172
Seq_anonymized_001915	1.0427868624733736	1.0049469427543911
Seq_anonymized_001916	1.0885902201835551	0.9974700574991897
Seq_anonymized_001917	0.897673944701503	1.0008555045454888
Seq_anonymized_001918	1.0376659819088527	1.0032136923414539
Seq_anonymized_001919	1.0138404094707758	1.004773771526142
Seq_anonymized_001920	0.9478745410322416	1.0052940651488675
Seq_anonymized_001921	1.1434520785060007	1.0047564977398453
Seq_anonymized_001922	0.9244620449940781	1.0001381244228336
Seq_anonymized_001923	0.9307043198007071	0.9921918014775589
Seq_anonymized_001924	1.0853507016329755	1.0012921420789063
Seq_anonymized_001925	0.8764265674345499	1.0037047697555777
Seq_anonymized_001926	0.8604110075790864	1.0024057749745279
Seq_anonymized_001927	0.7882869437441627	0.9974173965694497
Seq_anonymized_001928	0.7817067367429755	1.0037489877237833
Seq_anonymized_001929	1.0427429725057773	0.9977714885570369
Seq_anonymized_001930	0.15400295230911223	0.977152125149061
Seq_anonymized_001931	1.473002201425858	0.9954371286677417
Seq_anonymized_001932	0.7078783717897077	1.0089966992544086
Seq_anonymized_001933	0.7564203243371515	1.0066027404337488
Seq_anonymized_001934	1.043824036682611	1.0014593772651104
Seq_anonymized_001935	0.701108411006721	1.0078134618051495
Seq_anonymized_001936	0.9033617154662729	1.0058703693212132
Seq_anonymized_001937	1.6004997552450284	0.9791764713778169
Seq_anonymized_001938	1.189598552286344	1.0029570630715146
Seq_anonymized_001939	1.0525225567727936	0.998337414755285
Seq_anonymized_001940	1.4989189383526063	0.9888411460585792
Seq_anonymized_001941	0.9469228331672865	1.0014223751401292
Seq_anonymized_001942	1.1090039912386949	1.0007129143717721
Seq_anonymized_001943	1.2933684552588907	0.9990034334557726
Seq_anonymized_001944	1.364175023477323	0.999524140672246
Seq_anonymized_001945	1.239247379582493	0.9992387856729051
Seq_anonymized_001946	1.2703026247805205	0.9981956473789393
Seq_anonymized_001947	0.7938977464674443	1.0044316789358827
Seq_anonymized_001948	1.1558578583946517	0.990257798305158
Seq_anonymized_001949	1.3101169761433826	0.9945001658027177
Seq_anonymized_001950	0.8694448306619296	1.004535467126018
Seq_anonymized_001951	1.3168245108437948	0.9925529562694996
Seq_anonymized_001952	1.085840204984584	1.0006857444393935
Seq_anonymized_001953	1.0239304463599594	1.0019600623979632
Seq_anonymized_001954	0.8325334168359674	0.9961123812608146
Seq_anonymized_001955	1.0971070007042096	1.004388005910209
Seq_anonymized_001956	1.0471513536426464	0.9989930114723543
Seq_anonymized_001957	0.8913497060345824	1.0013541252545242
Seq_anonymized_001958	1.2122256571399814	1.0005129766410024
Seq_anonymized_001959	0.7067727369871598	1.0049913086900675
Seq_anonymized_001960	1.1336761937856554	1.0032631488217725
Seq_anonymized_001961	1.4081823647102492	0.9975730755428465
Seq_anonymized_001962	1.2398626444326704	0.9931468032024156
Seq_anonymized_001963	0.6958638451009064	1.0087043921174212
Seq_anonymized_001964	1.138976095303297	0.9922679530399274
Seq_anonymized_001965	0.9014939331633923	1.0000890320794722
Seq_anonymized_001966	1.133643349510408	0.9950535513078674
Seq_anonymized_001967	1.0075114444011366	0.9994862171267871
Seq_anonymized_001968	0.7131367068173143	0.9874061134144501
Seq_anonymized_001969	1.6307128709063867	0.9919369862091133
Seq_anonymized_001970	1.0628196042484233	1.008775303655615
Seq_anonymized_001971	1.126582621518132	0.996905762802285
Seq_anonymized_001972	0.8753361636293971	1.0022131179080809
Seq_anonymized_001973	0.8936996747099759	1.0022570899816827
Seq_anonymized_001974	1.0485658507748201	1.0014816496784797
Seq_anonymized_001975	1.0175277295293363	1.0032608537106114
Seq_anonymized_001976	0.5588916990334876	1.0128283991350384
Seq_anonymized_001977	1.101981067443948	0.9997148884581891
Seq_anonymized_001978	1.366095229912398	0.9975632034561864
Seq_anonymized_001979	0.7961450833231922	1.0060555731244643
Seq_anonymized_001980	0.8970533813849373	0.9962762226144741
Seq_anonymized_001981	0.6617173012997032	1.0062142204888893
Seq_anonymized_001982	1.0120970684172814	1.0014454320964832
Seq_anonymized_001983	0.9985199582772163	1.0029023144586444
Seq_anonymized_001984	1.0855057926368452	1.0030497315568996
Seq_anonymized_001985	0.8982868319889282	1.0004917090134227
Seq_anonymized_001986	0.7773895477944822	1.001859404864806
Seq_anonymized_001987	1.059758354483375	0.9990458969548035
Seq_anonymized_001988	0.782915631240743	1.007406143155821
Seq_anonymized_001989	1.4509868450710388	0.9982229395622757
Seq_anonymized_001990	0.7737663116793352	1.0086632622722687
Seq_anonymized_001991	1.0633358642670598	0.9988353246140765
Seq_anonymized_001992	0.9658613448968433	0.9998932630951435
Seq_anonymized_001993	1.1418468214058048	0.9914037978809328
Seq_anonymized_001994	1.3522807642643282	0.9970051267428438
Seq_anonymized_001995	1.1184876760759288	0.9975410032064264
Seq_anonymized_001996	1.106760441380574	0.9978240677270782
Seq_anonymized_001997	0.7854068185285991	0.9925164587897253
Seq_anonymized_001998	1.1685427616502229	0.9932688558792705
Seq_anonymized_001999	1.0926790788131397	0.9998387024577012
Seq_anonymized_002000	0.7232943265936025	1.003008356617965
Seq_anonymized_002001	1.4436548908015134	0.9991412206542811
Seq_anonymized_002002	1.0646878796491102	1.000731266539214
Seq_anonymized_002003	0.8621032373538687	1.006524465926393
Seq_anonymized_002004	1.057825899252048	0.9882368831473549
Seq_anonymized_002005	0.9319144701023957	1.0094897099982922
Seq_anonymized_002006	0.8133656985304888	1.001995151952223
Seq_anonymized_002007	1.0830328240856237	1.0016270304098929
Seq_anonymized_002008	1.033051752083661	1.003885191552212
Seq_anonymized_002009	0.4613466426467026	0.9636847182218065
Seq_anonymized_002010	1.0404949615242423	0.9997152642441739
Seq_anonymized_002011	0.9564040255581888	1.0100457486566075
Seq_anonymized_002012	1.1430308347760423	0.9985171132726849
Seq_anonymized_002013	1.0502220254510786	0.995363072939276
Seq_anonymized_002014	0.9199055051867476	1.0043070431840457
Seq_anonymized_002015	0.787742249220251	1.001243386601866
Seq_anonymized_002016	1.0642786431634652	0.9991573379750716
[truncated: 9,897 more rows]
