# Supplementary material for: Predicting sequence-specific amplification efficiency in multi-template PCR with deep learning
Source: Nat Commun. 2025 Oct 16;16:9187. doi: 10.1038/s41467-025-64221-4 (PMC12533003; doi:10.1038/s41467-025-64221-4)
Supplement: Supplementary file 4 — Source data [file 41467_2025_64221_MOESM4_ESM.zip › Supp.Fig. 42/params.csv]

seq_id	x0	eff
Seq_anonymized_000000	0.783491331735816	1.0078887216282841
Seq_anonymized_000001	1.0592583267649522	1.0043292511346666
Seq_anonymized_000002	0.6634093462968079	1.0149428155462084
Seq_anonymized_000003	0.9448090398701936	0.9993307307515646
Seq_anonymized_000004	0.7667041449874422	0.9754106004800378
Seq_anonymized_000005	0.7818977979913261	1.0052071617839962
Seq_anonymized_000006	0.6532570480759249	1.0137383041666446
Seq_anonymized_000007	0.8692472271093468	1.006498516284926
Seq_anonymized_000008	0.6151438297012422	1.0154187945414703
Seq_anonymized_000009	0.8567765211304053	1.012810777860909
Seq_anonymized_000010	0.980588970850412	1.0059812331012612
Seq_anonymized_000011	1.7372724531105874	0.9820344960167383
Seq_anonymized_000012	0.8911296255571344	1.006298823576645
Seq_anonymized_000013	1.1111835785304571	0.9793200574722675
Seq_anonymized_000014	0.7204572011534903	0.964882253368951
Seq_anonymized_000015	0.8078145985762647	1.014492146604313
Seq_anonymized_000016	1.052460252204679	1.0107440431872754
Seq_anonymized_000017	1.665357995295187	0.937418156698679
Seq_anonymized_000018	1.883253586784636	0.9489093443630862
Seq_anonymized_000019	1.8235602358864824	0.9484735066096078
Seq_anonymized_000020	1.1422439998450125	0.974829022277111
Seq_anonymized_000021	1.529143516251702	1.0134738533253864
Seq_anonymized_000022	0.7233002349321264	1.0021862938348933
Seq_anonymized_000023	0.8491505319463993	1.0162561186053811
Seq_anonymized_000024	1.2121772038050933	0.986321857337597
Seq_anonymized_000025	0.8516137280688125	1.0141414997791842
Seq_anonymized_000026	1.5250655217569775	0.9783673427403924
Seq_anonymized_000027	1.268963034408601	0.9650656259454354
Seq_anonymized_000028	0.7365482612687024	1.0121452037890941
Seq_anonymized_000029	1.538322302483071	0.9581319583072826
Seq_anonymized_000030	0.6984051995698896	1.012706668120083
Seq_anonymized_000031	2.321805040308088	1.0083240366919206
Seq_anonymized_000032	1.2419148503331694	1.0045515982271596
Seq_anonymized_000033	0.9114512342208273	1.0159522222017778
Seq_anonymized_000034	1.2139843246387056	0.9475079206576169
Seq_anonymized_000035	0.8050105269241337	1.0081100927469102
Seq_anonymized_000036	0.7958932772629752	0.9994051161306898
Seq_anonymized_000037	0.8121129108812892	0.9672505579510337
Seq_anonymized_000038	0.8966194546677895	1.0117698520488856
Seq_anonymized_000039	1.5547665218560274	0.9583831062920711
Seq_anonymized_000040	0.782363228721083	1.0153910574166702
Seq_anonymized_000041	0.8187847757493264	1.016729648091928
Seq_anonymized_000042	0.7664296276312127	1.0021579603961905
Seq_anonymized_000043	0.7235760808887823	1.0165792729327052
Seq_anonymized_000044	1.1654241307040216	1.0050016191368567
Seq_anonymized_000045	0.9073668494942825	0.9940450640209565
Seq_anonymized_000046	0.9105324423155039	1.0089730361952973
Seq_anonymized_000047	1.0442790219816875	1.0102725553930412
Seq_anonymized_000048	0.8071811062779645	1.0099631049203095
Seq_anonymized_000049	0.954901668541227	1.0027449065036647
Seq_anonymized_000050	0.9654387785542732	1.0154161805663258
Seq_anonymized_000051	1.1797862653062476	0.9899064071530127
Seq_anonymized_000052	0.91833418143453	1.0115524183357423
Seq_anonymized_000053	0.8146859052917064	1.0061174021499901
Seq_anonymized_000054	0.9329124651218308	1.0148438282973689
Seq_anonymized_000055	0.26719323393023725	0.9776460512494972
Seq_anonymized_000056	0.7923355779231872	1.010365722986359
Seq_anonymized_000057	0.9263920125529651	1.0020778207551837
Seq_anonymized_000058	0.9280549536328772	1.0126926016378468
Seq_anonymized_000059	0.9974763143053547	0.9858915350947851
Seq_anonymized_000060	0.09029429858645066	0.9922333671012163
Seq_anonymized_000061	1.0187241249660604	0.9961821818708422
Seq_anonymized_000062	1.112677077080955	1.0141762353828654
Seq_anonymized_000063	1.2927499571028638	0.996024903838045
Seq_anonymized_000064	0.7303331220232182	1.010606165243092
Seq_anonymized_000065	0.6090093991622044	1.0092171519898065
Seq_anonymized_000066	0.9085886347104877	1.0064035159818712
Seq_anonymized_000067	0.7392275095240406	1.0186639832439222
Seq_anonymized_000068	0.7520635980071663	1.0135453034750013
Seq_anonymized_000069	1.4051654765901995	0.9671894225574295
Seq_anonymized_000071	0.6856481474416273	1.016485247250671
Seq_anonymized_000072	0.5311695265509824	0.9651206548780545
Seq_anonymized_000073	0.6032589288257323	1.0076099165658796
Seq_anonymized_000074	0.9305296254437156	0.9550957715412447
Seq_anonymized_000075	0.8391682394344666	0.9645875688747337
Seq_anonymized_000076	0.9690720152793351	1.0107869904999138
Seq_anonymized_000077	0.7285324245413731	1.0125951516430798
Seq_anonymized_000078	1.0015152297093652	1.0093905030869115
Seq_anonymized_000079	1.0339688400311395	1.0059585879662596
Seq_anonymized_000080	0.7731903598548726	1.002015284027165
Seq_anonymized_000081	0.6705475604695343	1.0228368208297716
Seq_anonymized_000082	0.9541874364955094	1.0094970649250297
Seq_anonymized_000083	0.6091077080431281	1.019878468822147
Seq_anonymized_000084	0.7103711294015119	1.0224938439473437
Seq_anonymized_000085	0.8282078478165349	1.0148834326081604
Seq_anonymized_000086	0.7519808507222385	0.9894719593282325
Seq_anonymized_000087	1.0745303172401983	1.0088334165806454
Seq_anonymized_000088	0.73527939911297	1.0128592062993471
Seq_anonymized_000089	1.3356393404497284	0.9833802942400667
Seq_anonymized_000090	0.7399229746091204	0.9891344030905048
Seq_anonymized_000091	0.6529814702574657	1.0152907529265582
Seq_anonymized_000092	0.8971710639450702	0.9719842892286065
Seq_anonymized_000093	0.9681879969570946	1.0056332372470327
Seq_anonymized_000094	0.8137832164069956	1.0128245933330162
Seq_anonymized_000095	2.747624099074154	0.9175666472706286
Seq_anonymized_000096	0.8301415724810166	1.0086210746269535
Seq_anonymized_000097	0.7776445947225624	1.0098832718391213
Seq_anonymized_000098	0.7827003016950692	1.010948178933149
Seq_anonymized_000099	1.0885589794943102	0.9833162533522524
Seq_anonymized_000100	0.9320922771400708	1.0032133547392938
Seq_anonymized_000101	0.8915545003443051	1.0086211487156018
Seq_anonymized_000102	0.6836114016526795	1.0231582553778837
Seq_anonymized_000103	0.9461176759198305	1.003018248808827
Seq_anonymized_000104	0.9325716981333024	1.0174135602385386
Seq_anonymized_000105	0.8625689339009405	1.0090783942963606
Seq_anonymized_000106	1.007977062698206	1.0029268880325364
Seq_anonymized_000107	1.2068826668023263	1.0120246875831072
Seq_anonymized_000108	0.6568123902190489	1.01417127900583
Seq_anonymized_000109	0.3436063626165197	0.9673173531118044
Seq_anonymized_000110	2.3847045577417436	0.9518656712186722
Seq_anonymized_000111	1.146106952914059	1.0023165774967735
Seq_anonymized_000112	0.5608067975497286	1.0107656945558923
Seq_anonymized_000113	1.1097720870168903	0.9958203615491348
Seq_anonymized_000114	0.5510275489948877	0.9898983111119102
Seq_anonymized_000115	0.8238805270792933	1.0092984805250644
Seq_anonymized_000116	1.0316010608208799	1.0107339206432158
Seq_anonymized_000117	0.738917940344263	1.0146059232161593
Seq_anonymized_000118	0.5779220561461961	1.0186252691520137
Seq_anonymized_000119	1.6712318029432016	0.9903685556400128
Seq_anonymized_000120	1.0371847902356535	1.009959080429236
Seq_anonymized_000121	0.7438141310141761	1.0126337298829886
Seq_anonymized_000122	0.6418586948279487	0.9309561086413634
Seq_anonymized_000123	0.5710852592400533	1.010517556874713
Seq_anonymized_000124	1.0705271907566012	1.006333152877306
Seq_anonymized_000125	0.8473542421491751	1.01115143283898
Seq_anonymized_000126	1.233804566729085	0.9686981149829683
Seq_anonymized_000127	0.7403312555930878	1.0081628501944846
Seq_anonymized_000128	0.9895262297612002	0.9860138178829387
Seq_anonymized_000129	0.6691164688506076	1.0213721200445824
Seq_anonymized_000131	1.0001220624718021	1.0065017934663982
Seq_anonymized_000132	0.9585063696101401	0.9948009464974337
Seq_anonymized_000133	0.8536175219448823	1.01684469498236
Seq_anonymized_000134	0.7675553261123335	1.0163446535705367
Seq_anonymized_000135	0.7928525354736101	1.0048458540349463
Seq_anonymized_000136	1.1552294496919664	0.9619263062105167
Seq_anonymized_000137	0.9056777138660158	1.0083336728958527
Seq_anonymized_000138	0.7336232817172	1.015902979199345
Seq_anonymized_000139	0.9025192232298554	1.0130947783701376
Seq_anonymized_000140	0.7915466352836892	1.010217583487822
Seq_anonymized_000141	0.6973345876205002	1.0158425770943258
Seq_anonymized_000142	1.0259017082101023	1.0044788641218725
Seq_anonymized_000143	1.4496257008004307	0.9580280647198931
Seq_anonymized_000144	0.971665615859073	0.9418775785749788
Seq_anonymized_000145	0.81935941504236	1.0085261027840582
Seq_anonymized_000146	1.117165743330674	1.0083084442438892
Seq_anonymized_000147	0.7695386265078354	1.023763411222822
Seq_anonymized_000148	0.6541601501814518	1.0111556143726559
Seq_anonymized_000149	1.2032078987114103	0.9637616707350748
Seq_anonymized_000150	0.9144442226078244	1.0071614875339185
Seq_anonymized_000151	1.1648611650552125	0.9907705833758027
Seq_anonymized_000152	0.6365757416863317	1.0167210143322332
Seq_anonymized_000153	1.3506929715783054	0.9775085649832856
Seq_anonymized_000154	1.2085758076557833	1.0112498754477088
Seq_anonymized_000155	0.8089130513504108	0.9997441253589657
Seq_anonymized_000156	1.0802171164610201	1.0111178296390535
Seq_anonymized_000157	0.6444991675943339	1.0175257346998403
Seq_anonymized_000158	1.0324857915774484	1.0001637352278894
Seq_anonymized_000159	1.3968215736768173	0.980372077821674
Seq_anonymized_000160	0.8903108719367453	1.015917005044835
Seq_anonymized_000161	0.5689828515847042	1.0221969551522843
Seq_anonymized_000162	0.7525461354211257	0.9982617786787772
Seq_anonymized_000163	1.0168850483366298	1.0106330977688092
Seq_anonymized_000164	0.9199551211308393	1.0119855141608496
Seq_anonymized_000165	1.1241866985070548	1.0058530621497228
Seq_anonymized_000166	0.8406620311841597	0.9525004158446838
Seq_anonymized_000167	0.7012087191507829	1.010080603648211
Seq_anonymized_000168	0.5106583255997328	1.0073582221314064
Seq_anonymized_000169	0.7723114981794211	1.0198883215601342
Seq_anonymized_000170	1.09196052641996	0.9502627289490172
Seq_anonymized_000171	0.7770935430395262	1.0170895783354805
Seq_anonymized_000172	0.8435196480944405	1.013556274121057
Seq_anonymized_000173	0.6411861983288495	1.0097956204564846
Seq_anonymized_000174	0.673453613765356	1.021568061994129
Seq_anonymized_000175	1.277591056715334	1.0057692016931927
Seq_anonymized_000176	1.2943376855122308	1.0000414699449085
Seq_anonymized_000177	0.9342807436012888	0.9952568713298119
Seq_anonymized_000178	0.9976787513985819	1.0050888489621075
Seq_anonymized_000179	0.824393442267456	1.0006399302195226
Seq_anonymized_000180	0.6459173920132438	1.016805836867226
Seq_anonymized_000181	0.8992467731232804	1.0117169551832141
Seq_anonymized_000182	0.6479167614669451	1.0155277181471747
Seq_anonymized_000183	0.9709040285715776	0.989079242112259
Seq_anonymized_000184	1.09747486135079	1.008221542882432
Seq_anonymized_000185	0.8546346971160071	0.9726165806038989
Seq_anonymized_000186	0.8249170360709894	1.0075388268626129
Seq_anonymized_000187	0.515006942720105	1.0215831709187921
Seq_anonymized_000188	1.1266629131703216	0.9666609280807027
Seq_anonymized_000189	0.7643571678955989	1.0126690126629148
Seq_anonymized_000190	4.767676828576013	0.8394731678843748
Seq_anonymized_000191	0.7703774702564079	1.0140973159782842
Seq_anonymized_000192	0.7740827514372736	1.012509828434934
Seq_anonymized_000193	0.6831118365333445	1.0101430212496292
Seq_anonymized_000194	0.7317655239346395	1.017250980133639
Seq_anonymized_000195	0.8703828555064772	0.9893434530381363
Seq_anonymized_000196	0.7059688555319417	1.0114394912675744
Seq_anonymized_000197	0.5588860523206756	0.9740651858589484
Seq_anonymized_000198	2.502506863674661	0.9493054054278053
Seq_anonymized_000199	0.674040721528341	1.00927698153417
Seq_anonymized_000200	0.9809375273172146	1.0114230867331675
Seq_anonymized_000201	0.7658287697563294	1.0199071537319098
Seq_anonymized_000202	0.6629670423263032	1.0177289717755726
Seq_anonymized_000203	0.8858296760599265	1.003335262356229
Seq_anonymized_000204	0.8324166570961633	1.0186319592888549
Seq_anonymized_000205	1.1164026545955275	0.950788773807595
Seq_anonymized_000206	3.6672639847600474	0.9363257098006997
Seq_anonymized_000207	0.6201947322815474	0.9851672179551547
Seq_anonymized_000208	1.509558351823463	0.9588364156032441
Seq_anonymized_000209	0.6669563181766036	1.0215855129435594
Seq_anonymized_000210	0.6336917257838643	1.0187839941860228
Seq_anonymized_000211	0.7463298019326545	1.0035003660827218
Seq_anonymized_000212	2.0143686072724765	0.9516730221037298
Seq_anonymized_000213	0.964787953731152	1.0005345827155403
Seq_anonymized_000214	1.3573242401158223	0.9781700214908305
Seq_anonymized_000215	0.6031923874455803	1.020116432617264
Seq_anonymized_000216	0.6938598167186281	1.015975248527927
Seq_anonymized_000217	1.0946503557329705	0.9988142999336903
Seq_anonymized_000218	0.8286314484419636	1.0064296797751988
Seq_anonymized_000219	1.167257018409797	0.9835584496457725
Seq_anonymized_000220	1.0010375593348144	1.0129757784288984
Seq_anonymized_000221	1.7360821904005797	0.958514496226613
Seq_anonymized_000222	1.0496666399534256	1.0030734568727702
Seq_anonymized_000223	0.8348649850599121	1.0114102287249964
Seq_anonymized_000224	1.1286745991504354	0.982291701536497
Seq_anonymized_000225	1.7720446845336852	0.9378327014000994
Seq_anonymized_000226	0.5678135785944607	1.0177875662953613
Seq_anonymized_000227	0.5601678167442771	1.0192433347625667
Seq_anonymized_000228	1.0745991909989316	0.9970169546953558
Seq_anonymized_000229	0.9497673232205754	0.9707022864008656
Seq_anonymized_000230	0.8448006781987139	1.0152639499631737
Seq_anonymized_000231	0.7429088945420675	1.0184407106936288
Seq_anonymized_000232	0.7185934599405112	1.0099693443479045
Seq_anonymized_000233	0.6944043331829789	1.0190382485508833
Seq_anonymized_000234	0.8506663708070437	1.0122803937158151
Seq_anonymized_000235	0.9448781980797619	1.006633398939794
Seq_anonymized_000236	0.7389198585371228	1.0212411030466284
Seq_anonymized_000237	0.7652203515181624	1.0131797769560495
Seq_anonymized_000238	0.9051572535162992	1.013315176279842
Seq_anonymized_000239	1.0186786952160085	1.017571261748793
Seq_anonymized_000240	0.8916545312740806	1.0088544723845465
Seq_anonymized_000241	1.0576247288779992	0.9860399806103688
Seq_anonymized_000242	1.6587697110064872	0.9578335212237863
Seq_anonymized_000243	1.2100981034606113	0.9776452014223989
Seq_anonymized_000244	0.9043669603332313	0.993623867572028
Seq_anonymized_000245	0.7079227770267221	0.9998039847201865
Seq_anonymized_000246	2.005484182118317	1.0131825925512559
Seq_anonymized_000247	1.5059337086555973	0.9595715203192734
Seq_anonymized_000248	0.650961623327632	1.012283289008667
Seq_anonymized_000249	0.6704685107069388	1.0117533760898418
Seq_anonymized_000250	2.5439047634309855	0.9416040359959063
Seq_anonymized_000251	0.8336971757222418	0.9968362027075646
Seq_anonymized_000252	1.102294583600788	0.991979705475459
Seq_anonymized_000253	0.735122018727797	1.0176071484657743
Seq_anonymized_000254	1.2854288670563816	0.9540532313440868
Seq_anonymized_000255	0.7788618665370068	1.0139313358460762
Seq_anonymized_000256	0.9748875729158748	1.0157266928574107
Seq_anonymized_000257	0.902767564835278	1.0088500263875742
Seq_anonymized_000258	1.2918632309235916	0.9756243040813959
Seq_anonymized_000259	1.0461327050707152	0.9819402893969711
Seq_anonymized_000260	1.5767175123196195	0.9259366925363577
Seq_anonymized_000261	0.9887598786586883	1.0038244303126662
Seq_anonymized_000262	0.8142252372205837	1.01281807218043
Seq_anonymized_000263	1.2074500198727824	1.0140603584817893
Seq_anonymized_000264	0.5249032520861296	1.0168394755432844
Seq_anonymized_000265	0.9897656715622758	0.9568373592317103
Seq_anonymized_000266	0.695948515739422	1.011469030807045
Seq_anonymized_000267	0.7873483111547629	1.0096886176330482
Seq_anonymized_000268	0.9488299060624898	1.0083842105263376
Seq_anonymized_000269	1.0370528458702548	0.995259502505341
Seq_anonymized_000270	0.5065983105243089	0.971962365885252
Seq_anonymized_000271	0.9514054604008731	1.0029126122226946
Seq_anonymized_000272	0.8876417432380059	1.0186679982968199
Seq_anonymized_000273	1.0632160550055185	1.005190756099516
Seq_anonymized_000274	0.8833085653302233	1.0153083477026912
Seq_anonymized_000275	0.8083962444438413	1.008888788872037
Seq_anonymized_000276	0.9698362909900085	1.0149503597557297
Seq_anonymized_000277	0.9051205525308752	1.010451933803433
Seq_anonymized_000278	1.2711739834177647	1.00876664595003
Seq_anonymized_000279	0.9736807044432013	1.014453749689413
Seq_anonymized_000280	0.4643319695321045	0.9812313393876553
Seq_anonymized_000281	0.9541241256045249	1.0131903099256176
Seq_anonymized_000282	0.6883618542594045	1.0177879782063097
Seq_anonymized_000283	1.1184552227349076	1.01600971947403
Seq_anonymized_000284	11.772041552039768	0.7959534208187059
Seq_anonymized_000285	1.0740085168311917	1.0047544317361732
Seq_anonymized_000286	0.5646508665475006	1.0210435181854811
Seq_anonymized_000287	0.6985059396713231	1.0089593239804575
Seq_anonymized_000288	1.0067160946824427	1.0111020951235352
Seq_anonymized_000289	1.2619243920039158	1.0089894343344765
Seq_anonymized_000290	1.0563180291135288	1.007837452708677
Seq_anonymized_000291	0.9955933953125767	0.9965449713021465
Seq_anonymized_000292	1.3398509119135926	1.00303874852535
Seq_anonymized_000293	0.859771674373595	1.0135065000955144
Seq_anonymized_000294	0.708450030326225	1.01092275493843
Seq_anonymized_000295	1.0945397474337382	1.003061289760719
Seq_anonymized_000296	0.8692616202877904	1.0066035104228244
Seq_anonymized_000297	1.9906336913243945	0.9465147339426004
Seq_anonymized_000298	0.8457812306893252	1.010322926735667
Seq_anonymized_000299	0.7229273625237208	1.0216337059710274
Seq_anonymized_000300	1.1271091482029112	1.0001395100910493
Seq_anonymized_000301	1.0994173239053735	1.0058136804484388
Seq_anonymized_000302	0.8557043838390075	1.002663807196681
Seq_anonymized_000303	1.290873436961269	1.001178464152314
Seq_anonymized_000304	1.1047008549691721	1.0085451079056853
Seq_anonymized_000305	0.7920077063490869	1.015587151493081
Seq_anonymized_000306	0.6266157103114338	1.014827827368704
Seq_anonymized_000307	0.5993300991711685	1.0204477569531127
Seq_anonymized_000308	1.178323121423787	0.9725555434301473
Seq_anonymized_000309	1.0738916315677907	0.9899904723451386
Seq_anonymized_000310	0.8293015256425361	1.017035676179691
Seq_anonymized_000311	25.850531245201292	0.8042747589645746
Seq_anonymized_000312	0.9188816122396917	1.0039533669552907
Seq_anonymized_000313	0.5316640328816192	0.9756480613281501
Seq_anonymized_000314	0.9165111034028784	1.0067268706627397
Seq_anonymized_000315	0.8156346918261329	0.9911364166236374
Seq_anonymized_000316	1.107741439102215	0.9989188665666234
Seq_anonymized_000317	0.8772240401358598	1.0121552098279363
Seq_anonymized_000318	0.8740868637779511	1.0074988993546983
Seq_anonymized_000319	1.0560857499409866	1.0026819443555977
Seq_anonymized_000320	0.45612337327038627	1.0177377935035548
Seq_anonymized_000321	0.5237260832453149	1.0198331535611185
Seq_anonymized_000322	0.6397943593369199	1.0101535384943874
Seq_anonymized_000324	0.6353858867495235	1.0118241800814791
Seq_anonymized_000325	0.5396374853931628	1.0229519020883933
Seq_anonymized_000326	0.6896476747269107	1.0218954618282499
Seq_anonymized_000327	0.8949553836334014	1.0041586225283017
Seq_anonymized_000328	0.961485792681708	0.9581880988626407
Seq_anonymized_000329	0.9285817867831992	1.01051002480124
Seq_anonymized_000330	0.8413276358816034	1.0094178187128215
Seq_anonymized_000331	2.023300210314755	0.9236597695407539
Seq_anonymized_000332	1.123020496908425	0.9953063438314372
Seq_anonymized_000333	0.9390118261042909	1.0045437509321449
Seq_anonymized_000334	1.4813455315468647	0.9723451705370132
Seq_anonymized_000335	0.6745216438209757	1.0136119183948575
Seq_anonymized_000336	0.6552975193258773	1.0105622721237675
Seq_anonymized_000337	0.7575493547931973	1.0130451103347564
Seq_anonymized_000338	1.0004112631032227	1.0060882055743494
Seq_anonymized_000339	0.7925189809027497	1.0231685414033904
Seq_anonymized_000340	0.7043825947351353	0.9961532729920696
Seq_anonymized_000341	1.455764954470993	0.9551722718699682
Seq_anonymized_000342	0.6066992875554535	1.01915685634834
Seq_anonymized_000343	0.6665352342279351	1.0169016898194454
Seq_anonymized_000344	0.9376378740039574	1.0146929286254334
Seq_anonymized_000345	1.0094193546228896	1.0018384815627497
Seq_anonymized_000346	0.8364388080531746	0.9929514191916755
Seq_anonymized_000347	0.9830838278222084	0.987718609999867
Seq_anonymized_000348	0.8146940115648507	1.0022772663663664
Seq_anonymized_000349	1.7566594450214796	0.971869995185759
Seq_anonymized_000350	0.3877402381627025	0.9625985142584321
Seq_anonymized_000351	1.216852301283339	1.0120382189368993
Seq_anonymized_000352	0.7641847047528579	1.013532563340764
Seq_anonymized_000353	0.8708105852461344	0.9982511926367102
Seq_anonymized_000354	0.9834323233461048	0.986904370224612
Seq_anonymized_000355	2.3260582977818656	0.9534467159025501
Seq_anonymized_000356	0.7040567091644885	1.0192696517305875
Seq_anonymized_000357	1.5248669169412215	0.9854519729203585
Seq_anonymized_000358	1.3383350546455148	0.9975401771934373
Seq_anonymized_000359	0.9328511628574733	1.0159515004622832
Seq_anonymized_000360	1.4839794927829264	1.0020536615330244
Seq_anonymized_000361	0.9798402135124793	1.0080789957113934
Seq_anonymized_000362	0.8646359758915007	1.0122646897610914
Seq_anonymized_000363	1.0518400106626227	1.0179750553933018
Seq_anonymized_000364	1.5699965306050327	0.9665140085032746
Seq_anonymized_000365	0.8831706724435734	1.0108380072317755
Seq_anonymized_000366	1.7269231647137175	0.9735087452003504
Seq_anonymized_000367	0.7319249465998501	1.0106521359106142
Seq_anonymized_000368	1.1062830747883106	1.0042546273151434
Seq_anonymized_000369	1.214985831955398	0.9819596088028897
Seq_anonymized_000370	0.8585236614424625	1.0068205285287204
Seq_anonymized_000371	0.9484584894954625	1.0111804850810093
Seq_anonymized_000372	1.1351572851452147	1.0062025205098153
Seq_anonymized_000373	1.5163393824707836	0.9702596975177593
Seq_anonymized_000374	1.0744547593461289	0.9970441802176134
Seq_anonymized_000375	0.7870232744715344	0.9932934142541184
Seq_anonymized_000376	0.6639664894565128	1.0141020629214132
Seq_anonymized_000377	0.6458924408121508	1.013148310945599
Seq_anonymized_000378	1.203022951270453	1.0078258230826178
Seq_anonymized_000379	1.0795291621429266	0.9531302149486367
Seq_anonymized_000380	0.6787731965960775	1.0204625763893562
Seq_anonymized_000381	1.0037658849163582	1.0114010359502752
Seq_anonymized_000382	0.7873444680049853	1.0142896193934188
Seq_anonymized_000383	0.8625334858880223	1.00926290572044
Seq_anonymized_000384	1.1406421217484362	0.9964467067208279
Seq_anonymized_000385	0.8740795472439734	1.0168425854040186
Seq_anonymized_000386	1.2709166478486706	0.9860713568578073
Seq_anonymized_000387	0.6637432112837693	1.0015427153904362
Seq_anonymized_000388	0.6341856125601532	1.0186158441795652
Seq_anonymized_000389	0.9009860197205902	1.0151384921687905
Seq_anonymized_000390	1.0891160277593228	1.0158823193867028
Seq_anonymized_000391	1.136422929505236	0.9588475009309335
Seq_anonymized_000392	0.5382335209564277	1.0132836059030885
Seq_anonymized_000393	0.5178324780506927	1.0164691901167124
Seq_anonymized_000394	0.8107063180978799	1.017612565019477
Seq_anonymized_000395	0.5203402890452729	1.0200311457939104
Seq_anonymized_000396	0.7230603333851207	1.0162616248694982
Seq_anonymized_000397	1.1424516673154992	1.0117759959005088
Seq_anonymized_000398	0.4644641110450258	1.021277685419606
Seq_anonymized_000399	0.6413797810106172	1.0166748422210896
Seq_anonymized_000401	0.78646923039222	0.9957386722735724
Seq_anonymized_000402	0.6544878001196791	1.006645356739324
Seq_anonymized_000403	1.6290178503577804	0.9742372504123078
Seq_anonymized_000404	1.7927460932491104	0.9572316293950639
Seq_anonymized_000405	0.9158048021738292	1.0041407524975392
Seq_anonymized_000406	0.7138092499778	1.0076537257020646
Seq_anonymized_000407	1.1325913456683145	1.0109596129168783
Seq_anonymized_000408	1.0741071320749027	1.0137313904089666
Seq_anonymized_000409	0.8660645160669332	1.0100576801246965
Seq_anonymized_000410	0.6418586948279487	0.9309561086413634
Seq_anonymized_000411	1.0105245810654864	1.0013761187680437
Seq_anonymized_000412	2.282961087888154	0.9708655513772787
Seq_anonymized_000413	0.9087483817507259	1.016573496738807
Seq_anonymized_000414	0.6999536278289692	1.0150263282787524
Seq_anonymized_000415	1.4227725250249466	0.9795140328994676
Seq_anonymized_000416	1.3358527268996547	0.9868510783278894
Seq_anonymized_000417	0.4924976717363751	1.0156471421541478
Seq_anonymized_000418	1.162229447944326	0.9982574428785834
Seq_anonymized_000419	0.7755371889157409	1.014815761521252
Seq_anonymized_000420	0.9605782372747061	0.9897515864774803
Seq_anonymized_000421	0.9089560955895829	1.0021165316087983
Seq_anonymized_000422	0.7784910749400865	1.0069604984657865
Seq_anonymized_000423	0.9318245375047108	1.0038860665494502
Seq_anonymized_000424	1.0795871753147177	1.0010795550504323
Seq_anonymized_000425	0.881691650276575	1.0110918514591538
Seq_anonymized_000426	0.9114141200507516	1.0110979376979876
Seq_anonymized_000427	0.6510275369510082	1.0136031753656505
Seq_anonymized_000428	1.0595076969170085	1.0154459479121045
Seq_anonymized_000429	0.5371951400852569	1.010514269119394
Seq_anonymized_000430	21.987557609975656	0.7795491101026462
Seq_anonymized_000431	0.7411771917293041	0.9811087248916284
Seq_anonymized_000432	1.2332128841393033	1.0073410014375606
Seq_anonymized_000433	1.5852407433580384	0.9567371572782618
Seq_anonymized_000434	0.9305133183131166	1.0143734506809636
Seq_anonymized_000435	0.8191943143616615	0.9645842091623061
Seq_anonymized_000436	0.5617881625756844	1.019457034689009
Seq_anonymized_000437	3.87547715252108	0.9093631175055464
Seq_anonymized_000438	1.1931260148660634	1.003364250566555
Seq_anonymized_000439	0.9307478963485787	1.0146851471946674
Seq_anonymized_000440	0.7279793807905934	0.9615184096827026
Seq_anonymized_000441	0.7886094497455046	1.0088030384797988
Seq_anonymized_000442	0.8570494750702127	1.0219309193202322
Seq_anonymized_000443	1.7143066209752809	0.9520363670245591
Seq_anonymized_000444	0.6046904001698591	1.0155709270299886
Seq_anonymized_000445	0.6669253005994131	1.017429854241105
Seq_anonymized_000446	1.02395009086274	1.0184591483868888
Seq_anonymized_000447	0.7362299747265002	1.021540271326478
Seq_anonymized_000448	0.8016630052458764	1.0102612078528974
Seq_anonymized_000449	1.0915946747200524	0.9888782625419774
Seq_anonymized_000450	0.7261744281591725	1.0078276156370787
Seq_anonymized_000451	1.3188278542297711	1.0016564432690953
Seq_anonymized_000452	1.317544776113712	1.0000810768395516
Seq_anonymized_000453	0.7482557653408475	1.0132904141503687
Seq_anonymized_000454	0.8973972049798946	0.9970084174583197
Seq_anonymized_000455	1.7773564923484346	0.9628317152245917
Seq_anonymized_000456	0.7296706822604033	1.0180919891520375
Seq_anonymized_000457	0.9537522245204999	1.0126957242295012
Seq_anonymized_000458	0.7242883475041096	1.0075751519673966
Seq_anonymized_000459	0.9404881857444566	0.9925160138300082
Seq_anonymized_000460	0.5524592710504649	1.0169312002240412
Seq_anonymized_000461	2.2299548197052808	0.9403360167600949
Seq_anonymized_000462	0.7087511906600653	1.013441298845462
Seq_anonymized_000463	0.6123444029218792	1.0160238741024752
Seq_anonymized_000464	1.119816993386804	0.9967284113955789
Seq_anonymized_000465	1.0169027686654997	0.9938408726268179
Seq_anonymized_000466	0.5396186809010344	1.0154315402951821
Seq_anonymized_000467	0.6991237301266632	1.0128370560757372
Seq_anonymized_000468	0.7749925624404498	1.013857225840933
Seq_anonymized_000469	1.38510538620668	0.9591631415472904
Seq_anonymized_000470	0.5302398068677078	1.024082961097907
Seq_anonymized_000471	0.7880060516115037	1.0154885895823966
Seq_anonymized_000472	1.1187642369123196	1.0092983789496917
Seq_anonymized_000473	0.8148632579482706	1.0154706783996357
Seq_anonymized_000474	1.0341870269007787	0.9850475706363871
Seq_anonymized_000475	0.6915034916810293	1.0114644012950973
Seq_anonymized_000476	0.7236170320673401	1.0137816265222057
Seq_anonymized_000477	0.8036621229589397	1.011710255130729
Seq_anonymized_000478	0.9893525961953427	1.0109926310357098
Seq_anonymized_000479	0.925732531158096	1.012016478441697
Seq_anonymized_000480	0.6899529875135834	1.0166681073566557
Seq_anonymized_000481	0.5772284802138351	1.0172086704109535
Seq_anonymized_000482	0.8451785346839185	1.018768228492388
Seq_anonymized_000483	0.6816929522496481	1.0197861509619812
Seq_anonymized_000484	2.0669825296435302	0.9378560344419594
Seq_anonymized_000485	0.8609977891026129	1.0179525740839492
Seq_anonymized_000486	1.176893229759541	1.0031226198196004
Seq_anonymized_000487	1.0216871212624552	1.0103414990962503
Seq_anonymized_000488	0.9124241114612645	1.0127278765500782
Seq_anonymized_000489	1.271079707574832	0.9578985948192607
Seq_anonymized_000490	0.708994184482327	1.0154401580643124
Seq_anonymized_000491	0.9454181981526519	1.0145100152341378
Seq_anonymized_000492	1.2838828961047901	1.005589881468372
Seq_anonymized_000493	0.9306651938022655	1.0224577337399554
Seq_anonymized_000494	0.7383821664675453	0.9863277161438635
Seq_anonymized_000495	1.0812742829090725	1.0182582925948345
Seq_anonymized_000496	0.9190275231019163	0.9790056957968211
Seq_anonymized_000497	1.0963593218614203	1.0031222162488642
Seq_anonymized_000498	1.5893475392494512	0.9582321948366966
Seq_anonymized_000499	0.630827798323917	1.0190957415214827
Seq_anonymized_000500	0.8801805485516743	1.0185977465640579
Seq_anonymized_000501	0.7314824686416203	0.9723899556692048
Seq_anonymized_000502	0.9560399814886664	1.0114164829031382
Seq_anonymized_000503	0.9282014408085871	1.0188768459464104
Seq_anonymized_000504	1.2202596713819238	0.9161232080980347
Seq_anonymized_000505	2.5669943497661287	0.9522313876157672
Seq_anonymized_000506	0.7395676251664581	1.0131367918176915
Seq_anonymized_000507	1.1754219461289817	1.007259453722072
Seq_anonymized_000508	0.5851513216954934	1.015472889618712
Seq_anonymized_000509	0.7030249296660622	0.9973668667964612
Seq_anonymized_000510	1.4485124366585225	0.9726998341540887
Seq_anonymized_000511	2.2141541751557	0.9598829389964411
Seq_anonymized_000512	0.9496439212448481	0.9143793982004556
Seq_anonymized_000513	1.6540415027457047	0.9546993864429667
Seq_anonymized_000514	0.6840292344607994	1.0140228000327096
Seq_anonymized_000515	0.7443268060670031	1.0231562969621215
Seq_anonymized_000516	1.6499558598124542	0.9472549855941199
Seq_anonymized_000517	1.7816510552926113	0.9612952513317685
Seq_anonymized_000518	0.9772614881725121	1.0016553640618693
Seq_anonymized_000519	0.9468259768975311	1.0084350216157136
Seq_anonymized_000520	0.7092125792588008	1.0181581998485776
Seq_anonymized_000521	0.8333066353456908	1.0045755237343166
Seq_anonymized_000522	0.5797607179981915	1.0156127888274311
Seq_anonymized_000523	0.8157051091752044	1.006457077363379
Seq_anonymized_000524	0.7996528093587587	1.0149428724214273
Seq_anonymized_000525	1.3097925306106462	0.9600608585111828
Seq_anonymized_000526	0.9666826232556479	1.0149472427231254
Seq_anonymized_000527	0.9020054205633684	1.0137399110927663
Seq_anonymized_000528	0.8713494283881235	1.015773913109561
Seq_anonymized_000529	0.854302745810986	1.016188736811954
Seq_anonymized_000530	0.7459380958773185	1.000232571359287
Seq_anonymized_000531	0.8264942706578902	1.0091328657484642
Seq_anonymized_000532	1.087548259759505	0.999969930950142
Seq_anonymized_000533	0.909319846353152	1.015061360954634
Seq_anonymized_000534	2.0090661580054614	0.9186208445825073
Seq_anonymized_000535	0.8827860530816529	0.9976188680690194
Seq_anonymized_000536	0.5656350312312765	1.0191456388631772
Seq_anonymized_000537	0.7516066549894709	1.0131500194377887
Seq_anonymized_000538	0.7114616893406717	1.011527123669498
Seq_anonymized_000539	1.138803893895144	0.9985018388416133
Seq_anonymized_000540	0.9518939824281201	1.0142952668650478
Seq_anonymized_000541	0.6482228527498544	1.020791039729045
Seq_anonymized_000542	1.0209919089610933	1.0079617726322718
Seq_anonymized_000543	0.769303558631188	1.01246867187714
Seq_anonymized_000544	0.8578568823371225	1.01914920007327
Seq_anonymized_000545	1.319336272693948	1.0077168675067054
Seq_anonymized_000546	0.667249204433184	1.0179054679323207
Seq_anonymized_000547	0.6800070328282708	1.0164166751848718
Seq_anonymized_000548	1.1311078931766056	1.0116608670196632
Seq_anonymized_000549	0.8223727418497853	1.0124590142495862
Seq_anonymized_000550	1.0462151361371566	0.9672577226519515
Seq_anonymized_000551	0.6954411442107773	1.001903101036574
Seq_anonymized_000552	0.7905358283777153	1.0153931637504998
Seq_anonymized_000553	0.7523036103109071	0.9992057230580113
Seq_anonymized_000555	0.5749520002733158	1.015894728569415
Seq_anonymized_000556	0.9236390109953284	1.0057313834818824
Seq_anonymized_000557	1.0271318523665012	0.999101759397289
Seq_anonymized_000558	0.6462155519646738	1.0117239311982884
Seq_anonymized_000559	0.7605352659945422	1.0101683446628669
Seq_anonymized_000560	0.6860623816546166	1.0212664251837558
Seq_anonymized_000561	0.9013413054742357	1.019386721423558
Seq_anonymized_000563	0.6919032485853616	1.0168347216262559
Seq_anonymized_000564	0.887917625695703	1.0056735850162013
Seq_anonymized_000565	0.7727128006708164	1.0031599281699637
Seq_anonymized_000566	0.583742194695724	1.0112675103999087
Seq_anonymized_000567	1.6397895723818219	1.0001387213629793
Seq_anonymized_000568	1.0923722109608787	0.9691173329724458
Seq_anonymized_000569	1.2165627998518094	1.0078771983331918
Seq_anonymized_000570	1.0528457461499054	0.9941391020194354
Seq_anonymized_000571	0.6184713967994039	1.0109723637206531
Seq_anonymized_000572	1.5465036209141854	0.9758708075652025
Seq_anonymized_000573	0.9838605900703553	0.9970923843942381
Seq_anonymized_000574	1.2127478467749453	0.9771223126772025
Seq_anonymized_000575	2.055287298103023	0.971042178216111
Seq_anonymized_000576	0.9800813017202428	1.0122698478129402
Seq_anonymized_000577	0.5967165526758489	1.019238365262046
Seq_anonymized_000578	0.6958437480208255	1.0094039475545393
Seq_anonymized_000579	0.6546752626015482	1.014494550229659
Seq_anonymized_000580	0.7636599542583202	1.0169820075326614
Seq_anonymized_000581	1.2427848950761693	1.0007344589409313
Seq_anonymized_000582	0.7360594924508964	1.0173096726312885
Seq_anonymized_000583	0.8133478436772149	1.0098462391993732
Seq_anonymized_000584	0.9951116220977413	1.009586817485663
Seq_anonymized_000585	1.1744307831872303	0.9793200963332855
Seq_anonymized_000586	0.7650422079991969	1.0199717982454795
Seq_anonymized_000587	1.013114491987719	1.001049987404857
Seq_anonymized_000588	1.0850056239115058	1.0047942407217707
Seq_anonymized_000589	0.8793225604438729	1.0085084204356465
Seq_anonymized_000590	0.8197888094410537	1.015242490539119
Seq_anonymized_000591	1.08000298586552	1.0006012016729904
Seq_anonymized_000592	0.6408369122909593	1.0166256908532572
Seq_anonymized_000593	0.6692172499588539	1.014408677917261
Seq_anonymized_000594	0.6528876034056961	1.015183835454939
Seq_anonymized_000595	0.6307755128476578	0.9851976302933855
Seq_anonymized_000596	1.0535706981506288	1.0054736659670607
Seq_anonymized_000597	0.8715707909062138	1.0022649689407093
Seq_anonymized_000598	1.3722943072262253	0.9918651638374852
Seq_anonymized_000599	1.0039501088600953	1.0017991433571147
Seq_anonymized_000600	0.8118669207470308	1.0087935725356756
Seq_anonymized_000601	0.9716641315476021	1.0099877039410332
Seq_anonymized_000602	0.8909800086880648	1.004462568320338
Seq_anonymized_000603	1.3305881841960887	0.9890398739759124
Seq_anonymized_000604	0.6586197865156425	1.0160636465428066
Seq_anonymized_000605	0.8012564978299508	1.0176811884364245
Seq_anonymized_000606	1.5079475893034298	0.973288461311174
Seq_anonymized_000607	0.7792242912206478	1.017155047049724
Seq_anonymized_000608	0.9257750641903023	0.9706939403163434
Seq_anonymized_000609	1.088287998887794	1.0108215180996343
Seq_anonymized_000610	1.5610887467873866	0.9538787559747295
Seq_anonymized_000611	1.5989891437449997	0.981743262350498
Seq_anonymized_000612	0.8732432576133663	1.0116854381489968
Seq_anonymized_000613	0.6769486486962351	1.0085258572171778
Seq_anonymized_000614	1.3857699871887479	0.966411021558896
Seq_anonymized_000615	2.036313160308094	0.997312190601781
Seq_anonymized_000616	0.46094556614333637	1.0247134266149265
Seq_anonymized_000617	1.002742427587556	1.0127057592238604
Seq_anonymized_000618	0.6366636240375677	1.0156804227979719
Seq_anonymized_000619	0.6748356653481745	1.0090136428275134
Seq_anonymized_000620	0.7161704161123675	1.0179311641417113
Seq_anonymized_000621	0.7983677771247849	1.01718386632404
Seq_anonymized_000622	1.7522083896735956	0.9709652821461024
Seq_anonymized_000623	0.6568304841008118	1.0165748378834691
Seq_anonymized_000624	0.7640906459927286	1.0100157950278132
Seq_anonymized_000625	1.8048781336099435	0.95984636236276
Seq_anonymized_000626	0.6942927863356952	1.0169456615159003
Seq_anonymized_000627	0.6853774589142844	1.0200445788761103
Seq_anonymized_000628	0.8443126665666801	1.0088248589786175
Seq_anonymized_000629	1.3797577392797693	0.972239680060589
Seq_anonymized_000630	0.5660473766646097	1.0209275935420072
Seq_anonymized_000631	0.8244111878709021	1.0043323798248815
Seq_anonymized_000632	1.3461857660065701	0.9667027742599822
Seq_anonymized_000633	0.7088719926535271	0.9814767088629279
Seq_anonymized_000634	1.1482850008978303	1.0137534446399235
Seq_anonymized_000635	0.6072345877488996	1.017269450325658
Seq_anonymized_000636	2.3609483334923853	0.8593712693938106
Seq_anonymized_000637	0.7598728452530463	1.016758922236896
Seq_anonymized_000638	0.9340753473719116	1.0119868256614737
Seq_anonymized_000639	0.9085836607529029	1.0119893552433616
Seq_anonymized_000640	0.9039979493061281	1.0123743250392228
Seq_anonymized_000641	0.7570143012835551	0.9777326130975978
Seq_anonymized_000642	0.7989879802937835	1.0185141906021626
Seq_anonymized_000643	1.0030993154813548	1.0103349864028335
Seq_anonymized_000644	1.6039806528844107	0.9546661794032563
Seq_anonymized_000645	1.3848117129477235	0.9895894726669944
Seq_anonymized_000646	0.7069752431971315	0.9985783104814516
Seq_anonymized_000647	0.862203661387668	1.0099706679120226
Seq_anonymized_000648	0.7295582822085924	1.0129776210820671
Seq_anonymized_000649	1.2050418296611998	0.9889455170169835
Seq_anonymized_000650	1.0240042330520507	1.0015955834737214
Seq_anonymized_000651	0.9037252041272885	1.0181846230036828
Seq_anonymized_000652	1.4069978802647325	0.9953377341481262
Seq_anonymized_000653	0.7418364205978916	1.0177392131560357
Seq_anonymized_000654	0.6608011395544361	1.0067015147791267
Seq_anonymized_000655	0.8059831371477822	1.0068628601525622
Seq_anonymized_000656	0.748736267411263	1.0124339606221715
Seq_anonymized_000657	0.8663246522147056	1.0165669548387672
Seq_anonymized_000658	1.4223446783358824	1.002077460737349
Seq_anonymized_000659	0.7252222375921094	1.009267301136786
Seq_anonymized_000660	1.7097015279435361	0.9764637113019686
Seq_anonymized_000661	1.066084120139718	0.9933274389137012
Seq_anonymized_000662	0.17666610115522255	0.9787222780582491
Seq_anonymized_000663	0.8738991183667807	1.0122019459495657
Seq_anonymized_000664	1.9224012563633683	0.9671769856009724
Seq_anonymized_000665	1.0729828963890276	0.9758742440614061
Seq_anonymized_000666	0.89726302790508	1.0023032434373615
Seq_anonymized_000667	1.0213776005363226	0.9667112101557275
Seq_anonymized_000668	0.8674177405216223	1.0170030661425404
Seq_anonymized_000669	1.2878125807751386	0.9554036050704227
Seq_anonymized_000670	1.1465757873822322	1.0097682838076678
Seq_anonymized_000671	0.8118488259527076	1.0080142795855105
Seq_anonymized_000672	0.5254444524669523	1.0040287212723442
Seq_anonymized_000673	1.0521338051634854	1.0047071945453552
Seq_anonymized_000674	0.774255138471207	1.0090835363385828
Seq_anonymized_000675	0.6931456023596101	1.0130922415928882
Seq_anonymized_000676	1.2521096630182749	1.0067311553667326
Seq_anonymized_000677	1.7153278119794453	0.9913302254383247
Seq_anonymized_000678	1.0442229300208967	0.9672602144634829
Seq_anonymized_000679	0.8907318563372889	1.0163756811145106
Seq_anonymized_000680	1.1804962845629874	0.9895776419791587
Seq_anonymized_000681	1.1579829852428634	1.0057578684614388
Seq_anonymized_000682	0.588989725375281	1.0194011591556682
Seq_anonymized_000683	0.44679405641835507	1.0217083605264687
Seq_anonymized_000684	2.1552420923920406	0.9555918738592657
Seq_anonymized_000685	0.8938113021851873	1.010345970779844
Seq_anonymized_000686	0.7977691316854819	1.0140043940637609
Seq_anonymized_000687	0.6366099359333176	1.0085978630083166
Seq_anonymized_000688	0.8436060208326599	1.0128601016951777
Seq_anonymized_000689	1.5099217928498712	0.9567889951812312
Seq_anonymized_000690	2.1057696551145946	0.9493570657868547
Seq_anonymized_000691	9.443793333969772	0.8205634412229784
Seq_anonymized_000692	0.6351319797001548	1.0164453247619156
Seq_anonymized_000693	1.151001580034662	0.9451846195336912
Seq_anonymized_000694	0.5367904246813123	1.0167920335128109
Seq_anonymized_000695	0.8642524796284178	1.0168868727916327
Seq_anonymized_000696	0.7292831243771503	1.0180560689580465
Seq_anonymized_000697	0.9320215511513283	1.0090839042136341
Seq_anonymized_000698	1.0691015068384606	1.0111188603383319
Seq_anonymized_000699	0.7821141244491453	1.0182099989744202
Seq_anonymized_000700	0.734004781062604	1.0095023395033504
Seq_anonymized_000701	0.7565877148386284	1.0138381529124356
Seq_anonymized_000702	0.9066916280091181	1.0058529411385593
Seq_anonymized_000703	1.5358961013658305	0.972204834035477
Seq_anonymized_000704	0.6489054288246461	1.0144323997158398
Seq_anonymized_000705	0.6473960302769229	1.0213068083014307
Seq_anonymized_000706	0.7290457412871414	1.0124245762580868
Seq_anonymized_000707	1.1431478327816824	0.9817153072547019
Seq_anonymized_000708	1.061283667512007	0.9924685568519273
Seq_anonymized_000709	0.8998906278239538	1.0027922864418366
Seq_anonymized_000710	0.8644449676842872	1.0045817907880563
Seq_anonymized_000711	0.7072938719791818	1.0064769534811984
Seq_anonymized_000712	0.9076690141802928	1.0105245523823256
Seq_anonymized_000713	0.7206768231414398	1.01186741223421
Seq_anonymized_000714	0.9871199067764466	1.006265885914685
Seq_anonymized_000715	0.730814768406062	1.0061136823207057
Seq_anonymized_000716	0.7490285989971102	1.014005237470378
Seq_anonymized_000717	0.7631772144174662	1.0190460018573926
Seq_anonymized_000718	1.753527697082463	0.9705464998640864
Seq_anonymized_000719	0.7283389796216095	1.013839112561682
Seq_anonymized_000720	0.8691576914771653	1.0073924161223904
Seq_anonymized_000721	1.410007152098815	0.948893149010112
Seq_anonymized_000722	0.7711392618961745	1.0103564252273147
Seq_anonymized_000723	0.7143222699355969	1.0166210572861223
Seq_anonymized_000724	0.7981212479211195	1.011265533058809
Seq_anonymized_000725	0.8028681666056464	0.9795627392457651
Seq_anonymized_000726	0.8669123196040505	1.015740748803642
Seq_anonymized_000727	1.160178865350908	0.9939695140399979
Seq_anonymized_000728	1.0689386479366847	1.0015274695183265
Seq_anonymized_000729	0.825808381451834	0.9874902846030302
Seq_anonymized_000730	1.1043649203893642	1.0114292597397765
Seq_anonymized_000731	1.7175621765965703	0.9683656886604968
Seq_anonymized_000732	0.7374835870864043	1.0177519017166028
Seq_anonymized_000733	1.1276339618514457	1.0078387612609232
Seq_anonymized_000734	1.365863414878483	0.9295136242460286
Seq_anonymized_000735	0.5969466985564905	1.0144726296835722
Seq_anonymized_000736	0.8989873072828757	1.005111906064117
Seq_anonymized_000737	0.8947788432361309	0.9803355276974318
Seq_anonymized_000738	0.9339921132224168	0.9985269679811669
Seq_anonymized_000739	0.8637808741617904	1.0060394050146455
Seq_anonymized_000740	1.0442685209890419	1.0087700558233998
Seq_anonymized_000741	0.597016311322056	1.0231413103361156
Seq_anonymized_000742	0.946233372226564	0.9738307564018788
Seq_anonymized_000743	0.9626265431726447	0.9970865301505772
Seq_anonymized_000744	0.7449101571138893	1.0168569838804944
Seq_anonymized_000745	0.9087788589265504	0.9681583134637284
Seq_anonymized_000746	0.7893014287059085	1.010103140600942
Seq_anonymized_000747	0.8473286847144152	0.9802147968712357
Seq_anonymized_000748	0.8238040028565151	1.0113432830607596
Seq_anonymized_000749	0.5488485774853162	1.0173175896043511
Seq_anonymized_000750	0.5819968516723122	1.0127803102617927
Seq_anonymized_000751	0.841898697245839	1.0098604442415622
Seq_anonymized_000752	0.6625414226186692	0.9823711809078248
Seq_anonymized_000753	0.8377075910679618	1.0049555131838455
Seq_anonymized_000754	1.0389452625557736	1.0071163338494225
Seq_anonymized_000755	2.2362116367234557	0.9518871546068446
Seq_anonymized_000756	0.7277809310294333	1.0146944217479683
Seq_anonymized_000757	0.7225395095596804	0.9715589707899288
Seq_anonymized_000758	0.6998514455382282	1.014534924614485
Seq_anonymized_000759	0.7985380894829583	1.011941514251645
Seq_anonymized_000760	0.8219500535130974	1.0156856238165404
Seq_anonymized_000761	0.8642771494586021	1.0075197718836941
Seq_anonymized_000762	2.140512539376775	1.0095657366174644
Seq_anonymized_000763	0.9263775338065214	1.0061328722773477
Seq_anonymized_000764	2.2382599762233006	1.001660385126557
Seq_anonymized_000765	1.0888743443391409	1.0075881931185675
Seq_anonymized_000766	0.8993334834883472	1.0204643263630613
Seq_anonymized_000767	1.4778561328939417	0.9731831575261392
Seq_anonymized_000768	0.8833840608978751	1.0157833722470695
Seq_anonymized_000769	1.0043297185805324	0.9485846721384599
Seq_anonymized_000770	0.9260069083334126	1.001520818330486
Seq_anonymized_000771	0.6261958665286343	1.024519538452854
Seq_anonymized_000772	1.0422921219719636	1.0041277061581704
Seq_anonymized_000773	1.1899913349664972	0.9887509025628077
Seq_anonymized_000774	0.6057434138584713	1.0207106611793972
Seq_anonymized_000775	0.7339464367436823	1.0089093071090662
Seq_anonymized_000776	1.2204454119180395	1.004203716848415
Seq_anonymized_000777	0.8078721896049638	1.0180138328860309
Seq_anonymized_000778	0.7121734887816088	1.008857052826302
Seq_anonymized_000779	0.8636783116889623	1.0136739642100479
Seq_anonymized_000780	0.7014112449676532	1.0104719748038604
Seq_anonymized_000781	0.897614706024291	1.013139696389499
Seq_anonymized_000782	0.7577311063027389	1.0086075938080532
Seq_anonymized_000783	2.2666830627721684	0.9662977085022876
Seq_anonymized_000784	0.8463794199562615	0.996468650076874
Seq_anonymized_000785	0.5840791428109003	1.0203175216865976
Seq_anonymized_000786	0.9617026036152837	1.0042436607322052
Seq_anonymized_000787	0.7313780310706492	1.0021030637302557
Seq_anonymized_000788	1.0873614915739092	1.0095075972037117
Seq_anonymized_000789	0.7862905395705244	1.0008221046978607
Seq_anonymized_000790	0.6020055077915507	1.0140355067595048
Seq_anonymized_000791	1.0545382960144316	0.9991634977313908
Seq_anonymized_000792	0.4313234229926921	0.9691396241679678
Seq_anonymized_000793	0.7989596555892293	1.0109641205251143
Seq_anonymized_000794	0.8433705253091457	1.0184001752962433
Seq_anonymized_000795	0.8923783818687454	1.012430664502704
Seq_anonymized_000796	1.678437407336269	0.994732502881761
Seq_anonymized_000797	0.7930766950529171	1.0161257138060409
Seq_anonymized_000798	0.8312179088272114	0.9892876827187564
Seq_anonymized_000799	0.7232190854573367	1.0132861456961046
Seq_anonymized_000800	0.4919738988294997	1.0200695877745674
Seq_anonymized_000801	0.7010837829652926	1.0137035301953845
Seq_anonymized_000802	0.9006131952919662	1.0155236338816627
Seq_anonymized_000803	1.1202974232039067	0.9860044460337823
Seq_anonymized_000804	0.5048251739322176	1.0229627837901594
Seq_anonymized_000805	0.7935411401423531	1.0063835043864975
Seq_anonymized_000806	0.6089310728451613	1.0188420081054612
Seq_anonymized_000807	11.340400028464492	0.8266705682020141
Seq_anonymized_000808	0.7877116946669991	1.018943994410133
Seq_anonymized_000809	1.0161342480422917	1.0032590214445605
Seq_anonymized_000810	0.8872187486943364	1.0054806355147687
Seq_anonymized_000811	0.8002050597376067	1.015627166376069
Seq_anonymized_000812	0.43271452223725587	1.020851903256547
Seq_anonymized_000813	0.7025593835322833	1.0191570963638699
Seq_anonymized_000814	0.6119078760450505	1.0202550870900302
Seq_anonymized_000815	0.9021763502844076	1.0092751276722343
Seq_anonymized_000816	0.7156260342488582	1.0005827993493683
Seq_anonymized_000817	0.6861950957237699	0.9654507852327495
Seq_anonymized_000818	1.0265192392338014	1.0124854014433289
Seq_anonymized_000819	0.8000911314094291	1.0103229651695051
Seq_anonymized_000820	1.0476879438603601	0.9946285101315488
Seq_anonymized_000821	0.710883005651213	1.0037770971362545
Seq_anonymized_000822	0.608891352156583	1.0225229921571541
Seq_anonymized_000823	1.10044081795584	0.9939506879101139
Seq_anonymized_000824	1.2692547579642202	0.9507692597166989
Seq_anonymized_000825	0.8400389177635069	1.01672884423001
Seq_anonymized_000826	1.1278414058588944	0.9678892333914154
Seq_anonymized_000827	0.9159804157547653	0.951436048316507
Seq_anonymized_000828	0.8234381427272977	1.0161244756456582
Seq_anonymized_000829	1.1410904879657664	0.996894904855682
Seq_anonymized_000830	0.8264255421653398	1.0177454182313606
Seq_anonymized_000831	0.6051983304058672	1.0105022953908458
Seq_anonymized_000832	0.9301055234628642	0.9989092493040292
Seq_anonymized_000833	1.2857266036123343	1.008032209072343
Seq_anonymized_000834	0.7592347420514213	1.0109315993702797
Seq_anonymized_000835	0.5014875550975725	1.0195082002144735
Seq_anonymized_000836	0.7526761736787771	1.0169375072724467
Seq_anonymized_000837	0.8915682647909746	1.018863790124491
Seq_anonymized_000838	0.7037601739629404	1.0143252797611229
Seq_anonymized_000839	1.1141465213572663	0.9777907057429455
Seq_anonymized_000840	1.2330212357148642	1.008818170840318
Seq_anonymized_000841	0.556539966856148	1.0225961974919564
Seq_anonymized_000842	0.8621961269170455	1.014023148980437
Seq_anonymized_000843	0.8764347338404651	1.0069761177728993
Seq_anonymized_000844	1.4311190973700612	1.0017737801166613
Seq_anonymized_000845	0.9659635157560499	1.0109467447356382
Seq_anonymized_000846	0.8737777912052067	1.0073858783917167
Seq_anonymized_000847	0.6876838677176641	1.0111799265770687
Seq_anonymized_000848	0.9319220855236051	1.0070723852317878
Seq_anonymized_000849	1.8048629468512116	1.0101024372647505
Seq_anonymized_000850	0.7819509522969915	1.0160104032461228
Seq_anonymized_000851	1.2459139788850868	0.9537628961400453
Seq_anonymized_000852	0.8475714777731915	1.0131157992821573
Seq_anonymized_000853	0.8969222193655966	1.0082271697239715
Seq_anonymized_000854	0.5893130407381456	1.023100577694536
Seq_anonymized_000855	0.4907829815520915	1.024091423550032
Seq_anonymized_000856	0.7483697676236964	1.0156018397660835
Seq_anonymized_000857	0.820883478401628	1.0063203056781642
Seq_anonymized_000858	0.7471409993282889	1.0157543918964664
Seq_anonymized_000859	0.7032742716338393	1.0018916112312466
Seq_anonymized_000860	0.8367879661960945	1.0137515404414945
Seq_anonymized_000861	0.8852747704172979	1.0076131526824468
Seq_anonymized_000862	0.7101127160234975	1.0145412960751934
Seq_anonymized_000863	0.8531861800668402	1.0152429398019944
Seq_anonymized_000864	0.4559102404765325	1.026237063261508
Seq_anonymized_000865	0.9800541379294488	1.0125944755875556
Seq_anonymized_000866	0.756439319287788	1.0208245323203546
Seq_anonymized_000867	0.9867139648151695	1.0108577704747814
Seq_anonymized_000868	0.8300049483966015	1.0156736610592445
Seq_anonymized_000869	0.8325271520731288	1.0125890605318255
Seq_anonymized_000870	2.61368979325462	0.946906566465738
Seq_anonymized_000872	0.6221866068609707	1.0132785514559386
Seq_anonymized_000873	1.0157870613767948	0.9877848696995761
Seq_anonymized_000874	0.7249832555094414	1.0205545751207574
Seq_anonymized_000875	0.5584048173764422	1.0183406439771954
Seq_anonymized_000876	2.1512219500976983	0.9458043670135997
Seq_anonymized_000877	1.1735072672141436	1.0028252815261594
Seq_anonymized_000878	0.8599251372924321	1.0116203185158712
Seq_anonymized_000879	1.110449714342119	1.0055118363892876
Seq_anonymized_000880	0.6490279440716762	1.0110238957185809
Seq_anonymized_000881	0.5814203700641074	1.0192212552045137
Seq_anonymized_000882	0.8408006877618526	0.9985496806075148
Seq_anonymized_000883	0.36078986834385585	0.9708683592775101
Seq_anonymized_000884	1.237494303941764	1.014571263976431
Seq_anonymized_000885	0.9225013747691964	1.0177985448257074
Seq_anonymized_000886	1.1729923658650043	1.0012035962992232
Seq_anonymized_000887	1.7500209534040938	0.9640987486439542
Seq_anonymized_000888	1.2762712029072922	0.9989697797164409
Seq_anonymized_000889	0.9537053187077174	1.0066006878246048
Seq_anonymized_000891	0.9763346815342234	1.0108008723150295
Seq_anonymized_000892	0.7482707452957391	1.0081601516485632
Seq_anonymized_000893	0.7274776905143538	1.0097375150712216
Seq_anonymized_000894	0.9156494744846188	1.0136829687062838
Seq_anonymized_000895	0.5003953226471685	1.0248998859347629
Seq_anonymized_000896	0.8723504641879682	1.0079613441962927
Seq_anonymized_000897	0.849675794614317	1.0073806820564815
Seq_anonymized_000898	1.3378736323702007	0.9660043800997903
Seq_anonymized_000899	1.0061227419566305	1.0113448952845476
Seq_anonymized_000900	0.9523434617504107	1.0172894710121316
Seq_anonymized_000901	1.5996714084496062	0.9667625492979457
Seq_anonymized_000902	0.5061229456418362	1.01870890044909
Seq_anonymized_000903	1.2779834806835029	0.9719726865180963
Seq_anonymized_000904	2.8136632647837923	0.8982868858226092
Seq_anonymized_000905	0.8355076453132809	1.014136231859203
Seq_anonymized_000906	0.5838768592249246	1.0136871072336073
Seq_anonymized_000907	0.9189532920526824	1.0105642785634186
Seq_anonymized_000908	0.7183825174423473	1.0073013391138665
Seq_anonymized_000909	4.079499610963953	0.8958319655187845
Seq_anonymized_000910	1.3318040117865133	0.9671243745234785
Seq_anonymized_000911	0.5616792650604755	1.024352264029075
Seq_anonymized_000912	0.9073395611179237	1.0092760022271574
Seq_anonymized_000913	1.4123003024030114	0.9745585534033112
Seq_anonymized_000914	0.5198275649331847	1.022164244182337
Seq_anonymized_000915	0.886633868476714	1.0112951812950555
Seq_anonymized_000916	1.177515542281023	0.9535024129955874
Seq_anonymized_000917	10.464036935146737	0.8177622731805576
Seq_anonymized_000918	0.7568806930698732	1.0165527198343356
Seq_anonymized_000919	0.9312699867087568	0.9926624760796878
Seq_anonymized_000920	1.10128811994072	1.0206570703891222
Seq_anonymized_000921	0.8955506465282773	1.0239970912527874
Seq_anonymized_000922	0.8656380830641247	1.0113614778154172
Seq_anonymized_000923	0.8343177980209677	1.0154237061380738
Seq_anonymized_000924	0.7062768729742154	1.0177262616453733
Seq_anonymized_000925	0.9223087821207694	1.0078576115360416
Seq_anonymized_000926	0.6060065041337046	1.0178631301140715
Seq_anonymized_000927	1.0078731269426309	1.0112553506271995
Seq_anonymized_000928	0.6337632978035919	1.0182691569830273
Seq_anonymized_000929	2.2154583675114408	0.9609555493350251
Seq_anonymized_000930	3.924214702483456	0.8882186764134893
Seq_anonymized_000931	0.9568579875073389	1.0067279393342943
Seq_anonymized_000932	1.0096834187311419	1.0085123059143972
Seq_anonymized_000933	1.1454433705773865	0.9661976283274881
Seq_anonymized_000934	0.9931859217481991	1.011870308046935
Seq_anonymized_000935	1.2690268000039204	0.9395905455398382
Seq_anonymized_000936	1.6845395700586807	0.904421439829637
Seq_anonymized_000937	0.8385291871261881	0.9868172149649129
Seq_anonymized_000938	1.6242333708796297	0.9329383483958791
Seq_anonymized_000939	0.5833219039825444	1.0190858646479797
Seq_anonymized_000940	0.7065349249391017	1.0109527221940757
Seq_anonymized_000941	0.9170326063495953	1.0009360686543454
Seq_anonymized_000942	0.615938041284197	0.9571735366129981
Seq_anonymized_000943	0.9390205548234963	1.0095071425208144
Seq_anonymized_000944	0.7786111973033054	1.0184345760779066
Seq_anonymized_000945	1.1241840562358187	0.9892105468855317
Seq_anonymized_000946	0.9259207437344501	1.0031052174751571
Seq_anonymized_000947	1.4533622742264125	0.9596001015339162
Seq_anonymized_000948	0.5546161079926496	1.0170984072428393
Seq_anonymized_000949	0.9117467889707189	0.9892101287049785
Seq_anonymized_000950	1.1240443947104968	1.00926307604616
Seq_anonymized_000951	0.5828036747749538	1.013202973511752
Seq_anonymized_000952	1.0806038099296267	0.9937573040190838
Seq_anonymized_000953	0.8965803487724322	1.0120134836205659
Seq_anonymized_000954	0.38827722078917115	0.9557711981307397
Seq_anonymized_000955	1.5138990637624048	0.9379393498293098
Seq_anonymized_000956	0.9974699629250412	1.013215401252598
Seq_anonymized_000957	1.090589040971333	1.0073504245092746
Seq_anonymized_000958	0.6482492709293746	1.0141201447278887
Seq_anonymized_000959	0.7753431987772378	0.9674926820617085
Seq_anonymized_000960	0.8595565979268648	1.0179959775799188
Seq_anonymized_000961	0.8331485448001847	0.999108093124178
Seq_anonymized_000962	0.6847451948524286	1.0144832402221964
Seq_anonymized_000963	1.7817419797966778	0.9324713905340687
Seq_anonymized_000964	1.061535054943619	1.0168124646487053
Seq_anonymized_000965	0.5646317959442447	1.0240337648787432
Seq_anonymized_000966	1.152244541539314	1.0135741757460595
Seq_anonymized_000967	1.0157422564965768	1.0017120867539282
Seq_anonymized_000968	1.1277828334605704	0.9883349010028426
Seq_anonymized_000969	0.6452614759116418	1.0164859862285929
Seq_anonymized_000971	0.7274977428404356	1.0173896323023561
Seq_anonymized_000972	0.7227043695610812	1.0031599611899116
Seq_anonymized_000973	2.2964833559410573	0.9507801679926191
Seq_anonymized_000975	2.46557145325349	0.9331633417495983
Seq_anonymized_000976	0.6486631755486567	1.0108516482570524
Seq_anonymized_000977	1.0230600143198638	1.0027948797809296
Seq_anonymized_000978	1.0724934404221758	1.0085510881150161
Seq_anonymized_000979	0.9133961353014989	1.0122577299200541
Seq_anonymized_000980	2.7572709039759236	0.945337204800304
Seq_anonymized_000981	0.6028786916965942	1.0217627660104212
Seq_anonymized_000982	1.1458614263253002	1.0075056476946207
Seq_anonymized_000983	1.3461691134613805	0.9569324112234463
Seq_anonymized_000984	0.6040791010571316	1.0180281413827732
Seq_anonymized_000985	0.5976998463239654	1.0154755897817829
Seq_anonymized_000986	1.0688822907312294	1.0080132989794455
Seq_anonymized_000987	0.6531499796981695	1.0199197695770978
Seq_anonymized_000988	1.1715391492044047	1.00523302832863
Seq_anonymized_000989	0.9851646163072402	1.0117632510368593
Seq_anonymized_000990	0.913564581891432	1.0077816026255164
Seq_anonymized_000991	0.7425486820661871	1.01370563010981
Seq_anonymized_000992	0.9110627470331706	1.0186005865837902
Seq_anonymized_000993	0.7219454344305658	1.0156579917701503
Seq_anonymized_000994	0.5172966126176943	1.0233202161710118
Seq_anonymized_000995	0.8370083372916526	0.9968147441327508
Seq_anonymized_000996	0.7521035755761147	1.0133727973165993
Seq_anonymized_000997	1.2322181150260412	1.0005499055152636
Seq_anonymized_000998	1.0007021986206643	1.009329167092952
Seq_anonymized_000999	0.6917065154810368	1.0056520004437917
Seq_anonymized_001000	1.753105365736659	0.9709469717781551
Seq_anonymized_001001	0.9647311895314441	0.9894680138068759
Seq_anonymized_001002	0.8394284402172649	0.995100952961235
Seq_anonymized_001003	0.6780759193905994	0.9774919295899359
Seq_anonymized_001004	0.5451591231890185	1.012422630387745
Seq_anonymized_001005	0.5890228815566586	1.0063146123125484
Seq_anonymized_001006	0.7473175247922917	1.004457631523659
Seq_anonymized_001007	0.6930009736848795	1.0252007731069777
Seq_anonymized_001008	0.8116429029504164	1.0041462311396712
Seq_anonymized_001009	0.5632059584258682	1.0204059748317515
Seq_anonymized_001010	1.168050759665317	1.0073741065762694
Seq_anonymized_001011	0.9174103121997041	1.0145697390379846
Seq_anonymized_001012	0.6580761856986956	1.0173903781016025
Seq_anonymized_001013	0.749283355306548	1.0116442667777354
Seq_anonymized_001014	0.8905528872256793	1.0093557298178915
Seq_anonymized_001015	1.6828008212020955	0.962242054461638
Seq_anonymized_001016	1.0713426507241648	1.0122585847578092
Seq_anonymized_001017	0.7302932393763267	1.020291715780333
Seq_anonymized_001018	0.745023305699085	1.0130811537632662
Seq_anonymized_001019	1.1219500094825647	0.9899609583358705
Seq_anonymized_001020	1.6175078412267205	0.9920683442193049
Seq_anonymized_001021	0.48517295467143623	1.0222202936442333
Seq_anonymized_001022	0.8368019111207547	1.024322068063243
Seq_anonymized_001023	0.8418398718728632	1.010015655183423
Seq_anonymized_001024	0.7346229049378605	1.0175597659677567
Seq_anonymized_001025	0.9655676005519782	1.0069709352165808
Seq_anonymized_001026	0.6063007013148874	1.0264350914909202
Seq_anonymized_001027	0.8674834527776145	1.0124412244774805
Seq_anonymized_001028	0.8700740986770783	1.011789787294963
Seq_anonymized_001029	0.9120938742494418	1.006058400687814
Seq_anonymized_001030	1.2496704007083448	1.016682049756277
Seq_anonymized_001031	0.7534674215291642	1.015962374888755
Seq_anonymized_001032	0.8347490867713959	0.9876101473959686
Seq_anonymized_001033	1.0258719839648602	1.006309661930493
Seq_anonymized_001034	2.3326693041220383	0.8889156239453008
Seq_anonymized_001035	1.1011425495499705	1.0194164219528818
Seq_anonymized_001036	0.9219550550582534	1.0112653692945426
Seq_anonymized_001037	0.6511729531358417	1.0211141742935705
Seq_anonymized_001038	0.6982446020155553	1.0159426367239408
Seq_anonymized_001039	1.0315017999487994	1.013394004282986
Seq_anonymized_001040	1.0879324397313193	1.0134650414236195
Seq_anonymized_001041	0.7736859505215463	1.0012322140976755
Seq_anonymized_001042	1.1996762115942836	1.0054523457547413
Seq_anonymized_001043	1.0993799563003113	0.9928045994786729
Seq_anonymized_001044	0.7475938554736439	1.0101398426982604
Seq_anonymized_001045	1.6006149799497882	0.9586100475474874
Seq_anonymized_001046	1.3980615187023102	0.9895180539704399
Seq_anonymized_001047	0.896099780868155	1.0137142975118645
Seq_anonymized_001048	1.273477332424424	1.00040076954897
Seq_anonymized_001049	1.1386518641260313	0.9296195369364378
Seq_anonymized_001050	0.65707056008718	1.0098637208541297
Seq_anonymized_001051	0.5361885874199149	1.0213325337510462
Seq_anonymized_001052	0.9103640481791704	1.0169744816971436
Seq_anonymized_001053	0.9103185445652126	0.9684288788949975
Seq_anonymized_001054	2.4856911156374246	0.9542285808091112
Seq_anonymized_001055	0.882413847831512	1.0196865808112914
Seq_anonymized_001056	1.3480544598845312	0.9665048896290338
Seq_anonymized_001057	0.5816836766850229	1.0093342998742936
Seq_anonymized_001058	0.8412120612906973	1.010654881177415
Seq_anonymized_001059	1.0128167204426823	1.0038273427243865
Seq_anonymized_001060	0.6955458321305191	1.0143623724832689
Seq_anonymized_001061	0.9985482629060031	0.9997644295688294
Seq_anonymized_001062	0.7624991958022967	1.0114769045297058
Seq_anonymized_001063	1.1905065149949239	1.0066730128373635
Seq_anonymized_001064	0.9574123863117912	1.0169931505428313
Seq_anonymized_001065	0.8957394960641127	1.010615114282577
Seq_anonymized_001066	0.8316460344372212	0.9984195497881689
Seq_anonymized_001067	0.7215015095488174	1.013783585981589
Seq_anonymized_001068	0.9561004822437614	1.0145103637791049
Seq_anonymized_001069	1.078344453094463	1.0074685700967145
Seq_anonymized_001070	0.6539469569153358	1.015022103863544
Seq_anonymized_001071	0.6714790319887209	0.9836260066611396
Seq_anonymized_001072	0.7737085197793202	1.00574353528113
Seq_anonymized_001073	0.7360490700566265	1.0054644081130437
Seq_anonymized_001074	1.1194137746160302	0.9999757958628034
Seq_anonymized_001075	1.1206337135664726	1.0104012191885188
Seq_anonymized_001076	0.6614302886772087	1.0199080894454917
Seq_anonymized_001077	1.3806394601473488	0.9689590726600589
Seq_anonymized_001078	0.7789326922260497	1.0002344864487582
Seq_anonymized_001079	1.0849604075771864	1.001924895858712
Seq_anonymized_001080	0.5072946218178223	1.0204901583912298
Seq_anonymized_001081	1.1554782396846008	0.9925381591284304
Seq_anonymized_001082	0.724128106605768	0.9861633181826586
Seq_anonymized_001083	0.9357364912910365	1.0049788408770413
Seq_anonymized_001084	1.054623780281184	1.0087961005588384
Seq_anonymized_001085	0.7036424524671594	1.0145720140760643
Seq_anonymized_001086	0.6666082152211764	0.9740473932984661
Seq_anonymized_001087	1.1838777459540986	0.9926375662643079
Seq_anonymized_001088	0.6157768038096177	1.0071217748016403
Seq_anonymized_001089	1.1860585987698054	0.9871775788015461
Seq_anonymized_001090	0.934608297358696	1.0045035180706252
Seq_anonymized_001091	0.6988305364844514	1.0169469730169158
Seq_anonymized_001092	0.7571155714294581	1.0125451888898152
Seq_anonymized_001093	0.8080636746029795	1.0195216378071468
Seq_anonymized_001094	0.9894286371615488	1.0073545824412542
Seq_anonymized_001095	1.0176204307435608	1.00822638972202
Seq_anonymized_001096	0.810859424475926	1.002407478089722
Seq_anonymized_001097	0.6034989240598576	1.0186963072636377
Seq_anonymized_001098	0.6869526411309442	1.0071054653774234
Seq_anonymized_001099	0.8574110830794652	0.9896790398843972
Seq_anonymized_001100	0.8135506007858713	1.0051377225438236
Seq_anonymized_001101	0.8903719742929119	1.0051410838715011
Seq_anonymized_001102	1.0809890064553325	0.9979258084151024
Seq_anonymized_001103	0.6419871228065972	1.013103415276441
Seq_anonymized_001104	0.7055761946899	1.0143358564720224
Seq_anonymized_001105	1.075973815903638	1.007341283605111
Seq_anonymized_001106	1.570555144196498	0.996239322917912
Seq_anonymized_001107	0.6407241490100086	1.0206147122853195
Seq_anonymized_001108	0.9879139515293078	1.013282738742841
Seq_anonymized_001109	0.8887132642352713	1.0231249328964314
Seq_anonymized_001110	0.6559658350464991	1.017681159115956
Seq_anonymized_001111	0.6484811048138046	1.0135384991567813
Seq_anonymized_001112	0.6480511133118949	1.0132289211944165
Seq_anonymized_001113	0.8135555863366752	0.9839039839419687
Seq_anonymized_001114	1.2151546890835223	0.9671809752961736
Seq_anonymized_001115	0.934991211412832	1.0179061275316652
Seq_anonymized_001116	1.2085428012066814	0.9917870838329312
Seq_anonymized_001117	2.48435181821815	0.925028527634566
Seq_anonymized_001118	0.6788108431337055	1.0196310047772257
Seq_anonymized_001119	0.8384787667942645	1.0070069250304672
Seq_anonymized_001120	1.7528045342685818	0.963799487859203
Seq_anonymized_001121	0.6904861822034838	1.015431586822958
Seq_anonymized_001122	0.6259960368186428	1.0194446788910627
Seq_anonymized_001123	0.9052205580244648	1.007980874283353
Seq_anonymized_001124	0.7589790091919781	1.0141599158018884
Seq_anonymized_001125	15.120533371286129	0.8266705682022216
Seq_anonymized_001126	0.5661106278686173	1.0216957074168949
Seq_anonymized_001127	0.6245432783281302	0.9683143632676668
Seq_anonymized_001128	1.0229943674375201	1.0152783548379904
Seq_anonymized_001129	1.4900746570467696	0.9809083093352032
Seq_anonymized_001130	1.352892673267238	0.9703523342013157
Seq_anonymized_001131	1.3346946596782083	1.0135436750109623
Seq_anonymized_001132	0.7594535383161122	1.0217953635407295
Seq_anonymized_001133	0.6306705578999509	1.024272800220004
Seq_anonymized_001134	1.6731348980014775	0.9298541368363159
Seq_anonymized_001135	1.4435193489131302	0.9044214398003928
Seq_anonymized_001136	1.6779529363572543	0.9611776869468714
Seq_anonymized_001137	0.9198593545115766	0.9729928911100522
Seq_anonymized_001139	0.6750606955575728	1.0199151023980904
Seq_anonymized_001140	1.191310311404449	0.9795759771699313
Seq_anonymized_001141	0.8412270963252738	1.00605135514566
Seq_anonymized_001142	0.7098022472185935	1.0070879210316714
Seq_anonymized_001143	0.6681864298754805	1.0095381619182011
Seq_anonymized_001144	0.5604207058968904	1.0191989898504514
Seq_anonymized_001145	1.0075322648040892	0.9951318393472359
Seq_anonymized_001146	1.2101632438651984	0.9706372763760627
Seq_anonymized_001147	0.8918393318553104	1.005984608413616
Seq_anonymized_001148	1.080176168363005	0.932003375318824
Seq_anonymized_001149	1.5095076523277227	0.9518015832686888
Seq_anonymized_001150	1.076509199583981	0.9941505510655441
Seq_anonymized_001151	1.2290974127836414	0.9519778347061463
Seq_anonymized_001152	1.0234943033891077	1.0062287000646157
Seq_anonymized_001153	0.8124909722035748	0.9707038422677406
Seq_anonymized_001154	0.7963466259074872	1.0221959633273288
Seq_anonymized_001155	0.8949578892053178	1.0001730003440201
Seq_anonymized_001156	0.7524096495173066	1.0117520287534754
Seq_anonymized_001157	0.8471832812520244	0.9837748283986254
Seq_anonymized_001158	0.7489672808171711	1.0077444462286793
Seq_anonymized_001159	0.5371054844040195	1.020289923891334
Seq_anonymized_001160	0.8749982303620691	1.0027157898200105
Seq_anonymized_001161	1.1927871313910634	1.0076907231365029
Seq_anonymized_001162	1.1330807186320344	1.0005599935179945
Seq_anonymized_001163	0.8629203338233259	0.991846006737331
Seq_anonymized_001164	1.4190914389894456	0.9814255081512049
Seq_anonymized_001165	1.119886996322554	1.005833557350773
Seq_anonymized_001166	0.7894903307086991	1.001460583472419
Seq_anonymized_001167	0.714449407157997	1.0095909545268862
Seq_anonymized_001168	11.000318828073027	0.7977543923123129
Seq_anonymized_001169	0.794833249322312	1.0145312840617207
Seq_anonymized_001170	0.7947266779293768	1.007755143809635
Seq_anonymized_001172	0.6844812945741169	1.0184714434888207
Seq_anonymized_001173	0.8731460568404633	0.9994490717487444
Seq_anonymized_001174	1.7237038905276831	0.9565501785094944
Seq_anonymized_001175	1.0411643739474759	1.0033544905808054
Seq_anonymized_001176	0.9791625381664973	1.0106409697092407
Seq_anonymized_001177	0.767998784015491	1.0004766519063117
Seq_anonymized_001178	0.6216258591485984	1.0135386366686374
Seq_anonymized_001179	0.8406324424463412	1.0146309451535798
Seq_anonymized_001180	0.8741547202116291	1.0122715483003812
Seq_anonymized_001181	0.9723176708241937	0.9956452166391824
Seq_anonymized_001182	1.0498614511644662	1.0049314140588477
Seq_anonymized_001183	0.5975895468592513	1.0169124576261583
Seq_anonymized_001184	0.4209932390506071	1.021196042396567
Seq_anonymized_001185	0.7437539301156746	1.0146203308448014
Seq_anonymized_001186	0.5857703804073361	1.016809721933086
Seq_anonymized_001187	0.9086911567751567	1.008927197784629
Seq_anonymized_001188	3.0369887289269237	0.96728383437344
Seq_anonymized_001189	0.8937154934680867	1.0063642355759355
Seq_anonymized_001190	1.5387761591023372	0.9304675359188456
Seq_anonymized_001191	1.0051898835356194	1.0129125508122288
Seq_anonymized_001192	0.5173629530323021	0.9577061808878873
Seq_anonymized_001193	0.8112976474263129	1.0180824596955205
Seq_anonymized_001194	0.8428518621577009	1.0136214911893564
Seq_anonymized_001195	0.9174935841052295	1.018271681677648
Seq_anonymized_001196	0.8667273579069789	1.0079985332351302
Seq_anonymized_001197	0.7032526971900667	1.0113965875550432
Seq_anonymized_001198	0.7219938233471894	1.0079463522749574
Seq_anonymized_001199	0.9213684819033566	1.0187927553120406
Seq_anonymized_001200	0.7858755340377409	1.0141380626364906
Seq_anonymized_001201	0.9046087938441371	1.007079505006887
Seq_anonymized_001203	0.8412611190628334	1.0143321912522603
Seq_anonymized_001204	0.8132824109444315	1.0008496845276484
Seq_anonymized_001205	0.9917570493322273	1.0002965874583236
Seq_anonymized_001206	0.6573762207990063	1.0143714189640927
Seq_anonymized_001207	1.1604762950006435	1.0014975037977432
Seq_anonymized_001208	0.7507916710069261	1.0130205027414807
Seq_anonymized_001209	0.8136861601499022	0.9698698696772016
Seq_anonymized_001210	0.9062164363602644	1.007881877787298
Seq_anonymized_001211	0.7187574174691751	1.009797258486447
Seq_anonymized_001212	0.90344369386817	1.0136988488055099
Seq_anonymized_001214	0.6350958727601164	1.0075797790337844
Seq_anonymized_001215	0.7263085854883146	0.9994599261130577
Seq_anonymized_001216	0.5847593299952454	1.0138761518913009
Seq_anonymized_001217	0.9211764471375522	1.0080508833400046
Seq_anonymized_001218	0.7481484250091017	1.022098835143625
Seq_anonymized_001219	1.1167123070179403	0.992444896974723
Seq_anonymized_001220	0.6999567860312292	1.0062049507283959
Seq_anonymized_001221	0.6711090626394739	1.016570204315919
Seq_anonymized_001222	0.6786457974093362	1.0071975131479847
Seq_anonymized_001223	1.0736620047642407	0.9902332214129735
Seq_anonymized_001224	0.7635641940763511	1.0204631635313839
Seq_anonymized_001225	1.0349491439609297	1.0100976373791986
Seq_anonymized_001226	0.7110221256230728	1.0179613805653827
Seq_anonymized_001227	0.9350043042138544	1.013935042771899
Seq_anonymized_001228	1.0030604464886408	1.0055597884209817
Seq_anonymized_001229	0.723441154833084	1.0167945735664117
Seq_anonymized_001230	0.8008742095604369	1.0206522182898021
Seq_anonymized_001231	0.7647536023919802	1.00832989379806
Seq_anonymized_001232	0.8744195096802836	1.0061304551361077
Seq_anonymized_001233	1.2376402652529963	0.9693704125449465
Seq_anonymized_001234	0.9876027579179697	0.9917620524252647
Seq_anonymized_001235	0.9171124964857781	1.0142713098975926
Seq_anonymized_001236	0.6330728822205963	1.0224705766209654
Seq_anonymized_001237	0.9300218709456185	1.007561019807143
Seq_anonymized_001238	0.6320547452708758	1.0189998938533422
Seq_anonymized_001239	0.8799004240964752	0.961248454289163
Seq_anonymized_001240	0.6903437517781764	1.0159923976643337
Seq_anonymized_001241	0.9992351768199205	0.9961656671744268
Seq_anonymized_001242	0.8485400607879078	1.0028534536916827
Seq_anonymized_001243	1.3130930510723064	0.9498911389499475
Seq_anonymized_001244	0.8656284526533848	1.0018001192366752
Seq_anonymized_001245	0.6409953229002765	1.0166944549267296
Seq_anonymized_001246	0.9806877003253092	1.0088408690358373
Seq_anonymized_001247	2.2315860032442854	0.9561165281121976
Seq_anonymized_001248	1.0409953049134337	0.9972625436144037
Seq_anonymized_001249	0.7731011574663575	1.0152945295507567
Seq_anonymized_001250	1.3739207369548054	0.9790031498633898
Seq_anonymized_001251	0.7924226391619431	1.0145960192071954
Seq_anonymized_001252	0.986723068646927	1.0084081666074467
Seq_anonymized_001253	0.5686072655373247	1.0162134902477036
Seq_anonymized_001254	1.0338182695905493	1.0140633899845053
Seq_anonymized_001255	0.6644463811156156	1.021944492647645
Seq_anonymized_001256	0.8040970670354564	1.0157687906424995
Seq_anonymized_001257	0.7336341193119026	1.0168060021684175
Seq_anonymized_001258	0.9594736169789285	0.9745362356410086
Seq_anonymized_001259	1.9757601542409124	0.9705295576352889
Seq_anonymized_001260	1.2248117297529004	1.0103454322045984
Seq_anonymized_001261	0.8646632781696868	1.003057779420793
Seq_anonymized_001262	0.7362515727390984	1.009444762269483
Seq_anonymized_001263	1.210580951376342	1.008233874550144
Seq_anonymized_001264	0.7277848545803156	1.009210833496378
Seq_anonymized_001265	0.7451437472341645	1.0142174165215796
Seq_anonymized_001266	1.0585019975119307	0.9440868219371429
Seq_anonymized_001267	0.8752994745248804	1.010923098068245
Seq_anonymized_001268	0.7030455400472441	1.0109714886435246
Seq_anonymized_001269	0.9500543246281357	1.0116100847103524
Seq_anonymized_001270	1.0359428109504858	1.0005710161640287
Seq_anonymized_001271	0.8028745316247666	1.0177023652833053
Seq_anonymized_001272	1.1209526015183797	0.9833082396459645
Seq_anonymized_001274	0.6289554203334948	1.0129112703954382
Seq_anonymized_001275	0.852135265716153	1.011715051903773
Seq_anonymized_001276	0.8035107479257054	1.0129534234237645
Seq_anonymized_001277	0.8007339423590925	1.0138354299073697
Seq_anonymized_001278	0.8369193574330642	1.0072792377827546
Seq_anonymized_001279	0.8700826853530439	1.0103933985527829
Seq_anonymized_001280	0.6652313439542854	1.0177515788488283
Seq_anonymized_001281	0.7214087674962487	1.0190511615561435
Seq_anonymized_001282	1.1843708548355139	0.9576016752901896
Seq_anonymized_001283	0.6048092529597262	1.0150325606846675
Seq_anonymized_001284	1.5537714653961685	0.955563233962985
Seq_anonymized_001285	1.153168094639706	0.998505185319306
Seq_anonymized_001286	0.8228974808286768	1.01115922393118
Seq_anonymized_001287	0.7904616506487273	1.01438156612319
Seq_anonymized_001288	0.9024275305266115	1.0089182770940137
Seq_anonymized_001289	0.3984812265641812	1.024528735505667
Seq_anonymized_001290	0.7526906167761703	1.013174994287061
Seq_anonymized_001291	2.1393979316366574	0.9820175418879985
Seq_anonymized_001292	0.931284647556204	0.9783642033486394
Seq_anonymized_001293	1.1732356007169218	0.9897593929754885
Seq_anonymized_001294	1.3697436781195453	0.9431389821991057
Seq_anonymized_001295	0.9540022711109298	1.017541052202294
Seq_anonymized_001296	0.7496303978650635	1.0085447720830683
Seq_anonymized_001297	1.0099903736898892	1.0121899063836952
Seq_anonymized_001298	1.1476295610425153	1.0029838979677268
Seq_anonymized_001299	0.7167158502547875	1.0128248027908582
Seq_anonymized_001300	0.8305510191578102	1.014101314000346
Seq_anonymized_001301	0.9062065090443425	1.0170238368826363
Seq_anonymized_001302	0.9410357725154086	0.9739758294184334
Seq_anonymized_001303	0.9360096463608403	1.0129023941639184
Seq_anonymized_001304	0.457780772757064	1.0175517648132975
Seq_anonymized_001305	1.1666848804618908	1.005306737361209
Seq_anonymized_001306	1.4262982791453633	0.9969529343116342
Seq_anonymized_001307	0.9763256885303253	1.013779250088609
Seq_anonymized_001308	0.9159997387125066	1.0057446149229974
Seq_anonymized_001309	0.8909096473512317	1.0118173183456882
Seq_anonymized_001310	1.3705410050789966	0.9725322179817275
Seq_anonymized_001311	1.3067446983107769	0.9937868458601814
Seq_anonymized_001312	0.9367589987723801	1.013959947259765
Seq_anonymized_001313	0.8066913956519668	1.0170045679238964
Seq_anonymized_001314	0.8659105207958914	1.0084085478818168
Seq_anonymized_001315	0.6349975011939211	1.020423157352192
Seq_anonymized_001317	1.2854256579873748	0.988332505037674
Seq_anonymized_001318	0.9612817028920189	1.0132523464402934
Seq_anonymized_001319	0.8686139845774594	0.9976831774093565
Seq_anonymized_001320	1.323883390144865	1.0050638032875447
Seq_anonymized_001321	1.2328321364886217	0.989119755932744
Seq_anonymized_001322	1.5514085661674923	0.978180501798263
Seq_anonymized_001323	0.9975456723202036	1.0120746584829887
Seq_anonymized_001324	0.9053214062436316	0.9943115042228461
Seq_anonymized_001325	0.5651969082860309	1.0196427798158638
Seq_anonymized_001326	0.7507384201012803	1.0122889051915596
Seq_anonymized_001327	0.9378016853556829	0.9633579716604584
Seq_anonymized_001328	0.6066321709639468	1.023136837171715
Seq_anonymized_001329	0.8211461454265635	1.020292306217225
Seq_anonymized_001330	1.4230054341786806	0.9576495191395595
Seq_anonymized_001331	0.8403394525000252	1.0057863894571482
Seq_anonymized_001332	1.2580957124122683	1.0031127197958634
Seq_anonymized_001333	0.8075103606494786	1.0171664430284402
Seq_anonymized_001334	0.9007652851290174	1.007815274609418
Seq_anonymized_001335	0.5448397682456357	0.9635529163450169
Seq_anonymized_001336	0.8203312717775758	1.0070186348246608
Seq_anonymized_001337	1.2024792695408828	1.006393514847928
Seq_anonymized_001338	0.8785525611302994	1.0113873780436882
Seq_anonymized_001339	1.1644582071803378	0.9808672350093308
Seq_anonymized_001340	0.6830005844205418	1.0213736468966441
Seq_anonymized_001341	0.6264321676713236	1.0139370903064897
Seq_anonymized_001342	0.743371957176869	1.0123377600615877
Seq_anonymized_001343	0.7608124507192686	1.0190460895040365
Seq_anonymized_001344	1.002357752432335	1.007441311964818
Seq_anonymized_001345	0.7273685639441451	0.9899400436694737
Seq_anonymized_001346	0.6950460278630064	1.0013881568936431
Seq_anonymized_001347	0.8708363683091077	0.9596699762938702
Seq_anonymized_001348	0.9032517575810189	1.0076134102971792
Seq_anonymized_001349	1.0229741867910969	1.0042369143509562
Seq_anonymized_001350	0.6313891044036175	1.0209841993593018
Seq_anonymized_001351	0.5183879146028108	1.0225353753643145
Seq_anonymized_001352	1.285180127888262	1.0047543458779793
Seq_anonymized_001353	0.9734224217526364	1.0054436074835231
Seq_anonymized_001354	0.9075712631872491	1.0144994328052577
Seq_anonymized_001355	0.7202713646974858	1.0125479408446734
Seq_anonymized_001356	0.30192362462917016	0.9682625716096456
Seq_anonymized_001357	0.807474486064806	1.0029833369085026
Seq_anonymized_001358	0.6581324355608942	1.0154646670369627
Seq_anonymized_001359	0.7207579235762807	1.0190861127557649
Seq_anonymized_001360	0.7489063373534394	1.01734576262786
Seq_anonymized_001362	2.5471385003634825	0.9444931091180935
Seq_anonymized_001363	0.5305351355594036	1.0217316784312325
Seq_anonymized_001364	0.916671317114781	1.0110926509311122
Seq_anonymized_001365	0.7000387308262233	1.0169289505398025
Seq_anonymized_001366	2.067143717294852	0.9670648040790015
Seq_anonymized_001367	2.354020556168932	0.9209148459815903
Seq_anonymized_001368	0.7213616955696894	0.9798643110625265
Seq_anonymized_001369	1.0480246069399288	1.0073424077407895
Seq_anonymized_001370	0.6917951390510402	1.0188092796203845
Seq_anonymized_001371	0.8507216399995019	1.0107987706215835
Seq_anonymized_001372	0.7297953733338215	1.0172288645825291
Seq_anonymized_001373	1.259053527410417	0.9766519812000022
Seq_anonymized_001374	0.6778465323005117	1.0065583859816571
Seq_anonymized_001375	0.8729502906123119	1.0064943265854431
Seq_anonymized_001376	1.2465491280638117	1.002982226108981
Seq_anonymized_001377	0.6226052431529236	1.0177892950458018
Seq_anonymized_001378	0.9075085570126061	1.0097431299518718
Seq_anonymized_001379	0.8397226403271959	1.0148150689746571
Seq_anonymized_001380	0.9648533373428817	1.0093295784647742
Seq_anonymized_001381	1.0901771361187504	0.9930136481679804
Seq_anonymized_001382	1.386764528958001	0.9983597046397212
Seq_anonymized_001383	2.3410476974780683	0.9584827197253676
Seq_anonymized_001384	0.8253511039548151	0.9823377314143865
Seq_anonymized_001385	0.7694008163042303	1.0035975279295857
Seq_anonymized_001386	0.9208689223869997	1.022654797435736
Seq_anonymized_001387	2.3118412324644995	0.9340584335475883
Seq_anonymized_001388	0.9831654698250757	1.0081472667564133
Seq_anonymized_001389	0.8704426029788658	1.0165541904010162
Seq_anonymized_001390	0.8116348394035119	1.0056040190350464
Seq_anonymized_001391	0.7081806716704059	1.014762093694885
Seq_anonymized_001392	0.9249239469091977	1.0111026840295378
Seq_anonymized_001393	0.8761522601013825	1.0057238666926156
Seq_anonymized_001394	1.1582201551454427	1.0023565950883502
Seq_anonymized_001395	0.59933773656717	1.0174604297976533
Seq_anonymized_001396	0.866925550757037	1.0141751881951924
Seq_anonymized_001397	1.1795080469022894	0.9670801161287609
Seq_anonymized_001398	0.7192564805658898	1.004980524994306
Seq_anonymized_001399	0.6459647271170333	1.0081253432676018
Seq_anonymized_001400	0.7241434081117213	1.0076233835244157
Seq_anonymized_001401	0.8754996485129056	1.0080368609781627
Seq_anonymized_001402	0.5892098021157647	1.025687572956763
Seq_anonymized_001403	1.1400842390880366	1.0201132218565336
Seq_anonymized_001404	1.222754161664324	0.9562791057669314
Seq_anonymized_001405	1.3572440805168287	0.9959451694778896
Seq_anonymized_001406	1.0033730695256646	1.0026320245252698
Seq_anonymized_001407	0.7390823687562791	1.0040272600693376
Seq_anonymized_001408	0.5743329808080527	0.9967875710606005
Seq_anonymized_001409	1.33542655042719	0.9559780805972128
Seq_anonymized_001410	0.6003068043243547	1.0233557112630742
Seq_anonymized_001411	0.9088464598102338	1.0110931157818563
Seq_anonymized_001412	1.0010376527024414	0.9812866492696405
Seq_anonymized_001413	1.0004082368763083	1.011082762290802
Seq_anonymized_001414	1.031455760749071	1.0162802583481236
Seq_anonymized_001415	0.6844206206211781	1.01761818575092
Seq_anonymized_001416	1.2497128895031622	0.9431874543910443
Seq_anonymized_001417	0.7314794142125334	1.0154661460523824
Seq_anonymized_001418	0.9234124184025115	1.013668493287031
Seq_anonymized_001419	0.8134418080252447	1.0202033342420018
Seq_anonymized_001420	0.6096952884527755	1.017641807618733
Seq_anonymized_001421	0.8642279805181403	1.0132477959635409
Seq_anonymized_001422	0.5429681175597366	1.0175927890610394
Seq_anonymized_001423	0.8840253257676758	1.0118229938439212
Seq_anonymized_001424	0.6114368258492837	1.0161796389924924
Seq_anonymized_001425	1.0602745777741742	0.9950775385363371
Seq_anonymized_001426	0.9910083738788834	1.008147981438939
Seq_anonymized_001427	1.0484626053908204	1.004469763008319
Seq_anonymized_001428	1.1150480074563927	0.9792581464267874
Seq_anonymized_001429	0.7685551801410067	1.0167998300093934
Seq_anonymized_001430	1.0845002431908264	1.0133751583327792
Seq_anonymized_001431	0.69922037800862	1.0098652587773949
Seq_anonymized_001432	0.7460399880428898	1.006439184456361
Seq_anonymized_001433	0.7104190649825609	1.0201063699069293
Seq_anonymized_001434	0.7303923825412969	1.0037435495715339
Seq_anonymized_001435	0.8305710253067023	1.0062846373357848
Seq_anonymized_001436	0.7856111966482924	1.0136318284979364
Seq_anonymized_001437	0.8459045479463388	1.0103358833971825
Seq_anonymized_001438	0.6121461524525577	1.0184937810003203
Seq_anonymized_001439	0.8731180024758111	1.0169749782439232
Seq_anonymized_001440	1.4030242257794896	0.9527046726263422
Seq_anonymized_001441	0.9900179531358657	0.9551692625641759
Seq_anonymized_001442	0.9806076448731642	1.011775199615487
Seq_anonymized_001443	0.5255530264568643	1.017643530489222
Seq_anonymized_001444	0.7754034717133677	1.0162029657852
Seq_anonymized_001445	0.989898765514323	0.9748331572058462
Seq_anonymized_001446	0.8492650788793769	1.0170105303788297
Seq_anonymized_001447	0.9815919376640312	0.9892512558735483
Seq_anonymized_001448	1.0723731588876055	1.0011458975264655
Seq_anonymized_001449	0.7423151103686834	1.0209839860625467
Seq_anonymized_001450	0.5720560755653176	1.017452892027177
Seq_anonymized_001451	1.114567766101688	0.9431933435538548
Seq_anonymized_001452	0.7584792947130883	1.0045094808923167
Seq_anonymized_001453	1.187242996458545	1.0070487939052486
Seq_anonymized_001454	1.5615139184211726	0.9604788257748477
Seq_anonymized_001455	0.8052944051011699	1.0099098549384389
Seq_anonymized_001456	0.7908408086987176	1.0072575762670988
Seq_anonymized_001457	0.56302415503254	1.0175644764602023
Seq_anonymized_001458	1.1066676022335655	0.967305264732692
Seq_anonymized_001460	0.7201568842474284	1.011142635152319
Seq_anonymized_001461	0.8909671210121879	1.0155801050711126
Seq_anonymized_001462	1.100057492903064	1.0106139581579843
Seq_anonymized_001463	2.6705094261570026	0.8877716747178515
Seq_anonymized_001464	0.7128535009685361	1.0119739173525344
Seq_anonymized_001465	1.9462672797422713	1.018971182885173
Seq_anonymized_001466	0.7519927253045582	1.0126696462297382
Seq_anonymized_001467	1.0971557399310408	0.993667510847896
Seq_anonymized_001468	0.7530308212274622	1.0176232932006508
Seq_anonymized_001469	0.8966352041400208	1.0201528698037572
Seq_anonymized_001470	0.8068860743735444	1.0093137745799234
Seq_anonymized_001471	1.1265252221448327	0.9891317369269939
Seq_anonymized_001472	0.5887516747557082	1.0206086286897773
Seq_anonymized_001473	0.9041363629510133	1.0042209250640821
Seq_anonymized_001474	0.6111822653194443	1.0207773848290032
Seq_anonymized_001475	1.0547475902218275	1.009156356718163
Seq_anonymized_001476	0.6806702424248589	1.006841644164782
Seq_anonymized_001477	1.374318359718862	0.9957205977496708
Seq_anonymized_001478	0.9609134932546219	1.0012998855716713
Seq_anonymized_001479	0.8394485730667064	1.0138473085058757
Seq_anonymized_001480	1.1891005811189823	1.005729136172701
Seq_anonymized_001481	0.614124979102436	1.0153584704749297
Seq_anonymized_001482	0.9489331755808913	1.0065041179800174
Seq_anonymized_001483	0.7783607507043636	1.0167585998906932
Seq_anonymized_001484	0.760620730945842	1.0025780425483952
Seq_anonymized_001486	1.2077064148194698	1.007564432199993
Seq_anonymized_001487	2.1486342198380752	0.9586930601255014
Seq_anonymized_001488	1.1351077627141672	0.9220714631885231
Seq_anonymized_001489	0.6579672177622324	1.0135003810900705
Seq_anonymized_001490	0.8046868893467389	1.0101530453897427
Seq_anonymized_001491	0.7794435461110101	1.0155209680171826
Seq_anonymized_001492	1.2237935208207116	0.9657780145554696
Seq_anonymized_001493	0.925548347312628	1.0181186446753592
Seq_anonymized_001494	0.8475337674610105	1.0186389531500926
Seq_anonymized_001495	0.5786083139080391	1.0215301964221217
Seq_anonymized_001496	0.8332770406568398	1.0114448165486276
Seq_anonymized_001497	1.1477638377931891	0.9936368105993981
Seq_anonymized_001498	1.0477481370892852	0.9591626199983656
Seq_anonymized_001499	0.8138853663113387	1.0138032845173055
Seq_anonymized_001500	0.7710117802069738	1.0146829240986328
Seq_anonymized_001501	0.8835965278496561	1.0136658021280556
Seq_anonymized_001502	0.7763207790761488	1.0115987514941063
Seq_anonymized_001503	0.9439245825362338	0.9746031433872511
Seq_anonymized_001504	0.6703534729548247	1.0219146646894481
Seq_anonymized_001505	0.8019440603161967	0.9808560204682448
Seq_anonymized_001506	0.5714039757421768	1.0139515431245671
Seq_anonymized_001507	0.6840058602240043	1.0062021874703966
Seq_anonymized_001508	0.8846673224345054	1.0115033040582362
Seq_anonymized_001509	1.1575366667427218	0.998190286084387
Seq_anonymized_001510	0.6297234775343866	1.0139452234169835
Seq_anonymized_001512	1.0151598150819852	0.9993002574550147
Seq_anonymized_001513	1.2102130015790356	0.9905119503982347
Seq_anonymized_001514	0.7630551872877183	1.0110325608928052
Seq_anonymized_001515	1.0954573240571275	1.0085838141756072
Seq_anonymized_001516	0.703587677847459	1.018305996211621
Seq_anonymized_001517	0.927461595680767	0.9746268384244053
Seq_anonymized_001518	0.5699910852048647	0.9586098995551985
Seq_anonymized_001519	0.8766088933777746	1.0135524363774655
Seq_anonymized_001520	0.6706585835083294	1.0148193611046858
Seq_anonymized_001521	0.7540465885755154	1.0182783158946924
Seq_anonymized_001522	0.6624738275218418	0.9823120861332931
Seq_anonymized_001523	1.132143917398714	1.0021851739032264
Seq_anonymized_001524	0.30068459004688014	0.9631135713893493
Seq_anonymized_001525	1.4763774289856793	0.9982157989387666
Seq_anonymized_001526	0.8470077182482271	1.0148108311653095
Seq_anonymized_001527	0.9132105963258897	1.0046192688882032
Seq_anonymized_001528	0.9467121744016681	0.9968416822075628
Seq_anonymized_001529	0.9324276726964316	1.0141062673974806
Seq_anonymized_001530	1.0605395621769638	1.0033156070088185
Seq_anonymized_001531	0.6957277400500697	1.0076603764453114
Seq_anonymized_001532	1.0423638219432148	1.009294964751697
Seq_anonymized_001533	0.6873563674725229	1.0148150704534946
Seq_anonymized_001534	0.9908616898328662	1.0100471974260197
Seq_anonymized_001535	0.8095836370517989	1.0153142169697362
Seq_anonymized_001536	2.280973942653065	0.9992084843923222
Seq_anonymized_001537	1.1858526908321023	0.9974923854175886
Seq_anonymized_001538	0.8014134853738594	1.0102428422786376
Seq_anonymized_001539	1.0847002624531363	1.0136037946013257
Seq_anonymized_001540	0.5308093364031563	1.014810621383297
Seq_anonymized_001541	0.8780228113571144	1.0157203715930494
Seq_anonymized_001542	0.7281770392587966	0.9732054069695126
Seq_anonymized_001543	0.5382009310411879	1.0163815236106581
Seq_anonymized_001544	0.7728010464625303	1.0136708769254013
Seq_anonymized_001545	0.6495906496507114	1.0214152421231102
Seq_anonymized_001546	0.9634313771505388	1.0096207982733552
Seq_anonymized_001547	1.0860051174465593	0.9872169615931731
Seq_anonymized_001548	0.873068127706233	1.013185091045219
Seq_anonymized_001549	0.8826080857764076	1.013267766898988
Seq_anonymized_001550	0.6917663227481856	1.0128783807532882
Seq_anonymized_001551	0.7316016641275299	1.0127438409280025
Seq_anonymized_001552	0.9488933437702394	1.0123626999444684
Seq_anonymized_001553	0.8408471676113971	1.0054906348833894
Seq_anonymized_001554	1.340326173816946	0.9726354512703105
Seq_anonymized_001555	0.7525282607052274	1.0151142769991077
Seq_anonymized_001556	0.9519046875583547	1.0086540091887828
Seq_anonymized_001557	1.3622557642768953	0.9714602244464579
Seq_anonymized_001558	0.6559152049503176	1.0218496595639022
Seq_anonymized_001559	0.7678648600309619	1.0099659066322746
Seq_anonymized_001560	1.4117355070087092	0.9762547895950195
Seq_anonymized_001561	1.151693126935322	1.001294669275121
Seq_anonymized_001562	0.8593935582607987	1.0169034814094808
Seq_anonymized_001563	0.8766675227357608	1.0084731166506364
Seq_anonymized_001564	1.187013956146427	1.0053603569143694
Seq_anonymized_001565	0.29079050796027234	0.9444132536493625
Seq_anonymized_001566	0.9362912041191359	1.01185391514917
Seq_anonymized_001567	0.7158877572196662	1.0107350884620374
Seq_anonymized_001568	0.6440288196120606	1.0177327064805735
Seq_anonymized_001569	0.9263920667980411	1.0125089311498923
Seq_anonymized_001570	1.0595142171545975	1.009499820661843
Seq_anonymized_001571	0.7621088508481041	1.0171676856883554
Seq_anonymized_001572	0.7955812759025718	1.0148079318064718
Seq_anonymized_001573	0.9218483780907892	1.010773771479005
Seq_anonymized_001574	0.7689814716938452	1.0123562925413372
Seq_anonymized_001575	0.7552673416181038	1.0193682144286882
Seq_anonymized_001576	0.6270010369323756	1.0198370388567712
Seq_anonymized_001577	0.7615516349541464	1.0177444839966352
Seq_anonymized_001578	0.7717962058222994	1.0150290618432016
Seq_anonymized_001579	0.7115052264665332	1.0219015402246447
Seq_anonymized_001580	0.8421900067115722	1.0016873071465984
Seq_anonymized_001581	0.9244948778133197	1.0135663776111061
Seq_anonymized_001582	0.856396001066726	1.0177606448003331
Seq_anonymized_001583	1.1447479591021448	0.992896874278574
Seq_anonymized_001584	0.946791671062334	1.011567903856459
Seq_anonymized_001585	0.5526922616273618	1.0213948827334833
Seq_anonymized_001586	0.6140305403378533	1.006531565747899
Seq_anonymized_001587	0.7113315147903301	1.021079300636123
Seq_anonymized_001588	1.6366435315139958	0.9722781310134703
Seq_anonymized_001589	0.8005793372762764	1.011749196048842
Seq_anonymized_001590	0.8255255437764999	1.0116744951222287
Seq_anonymized_001591	0.6877662408684458	1.0114950273140901
Seq_anonymized_001592	0.6319504598188175	1.0169515082154095
Seq_anonymized_001593	0.8847259357632367	1.013960907768964
Seq_anonymized_001594	1.127841142448235	1.0036738027963896
Seq_anonymized_001595	0.8012056375796149	1.016684080863357
Seq_anonymized_001596	0.8660345717551821	1.000957508906352
Seq_anonymized_001597	1.0977505762894928	1.0097628133128287
Seq_anonymized_001598	1.3714844105009067	0.9711685905519483
Seq_anonymized_001599	0.7918604082758134	1.0159600690077186
Seq_anonymized_001600	1.0675046362183152	1.0125735071581032
Seq_anonymized_001601	2.8523345214913913	0.9397809505699009
Seq_anonymized_001602	0.6250444904830184	1.018850201797958
Seq_anonymized_001603	0.7837635873922428	1.014538674685273
Seq_anonymized_001604	1.3949215238379455	0.9825019706538932
Seq_anonymized_001605	1.0893681757373102	0.9648010832431738
Seq_anonymized_001606	1.103674239661156	1.0065543954753224
Seq_anonymized_001607	0.916441671169404	1.0160016165579036
Seq_anonymized_001608	0.586742348326469	1.012930020317087
Seq_anonymized_001609	0.5624115101111007	1.0138250985336381
Seq_anonymized_001611	0.6964653987569767	1.017734933126522
Seq_anonymized_001612	0.9828839161532247	1.006626799231803
Seq_anonymized_001613	1.2719467215254199	0.9752977996230104
Seq_anonymized_001614	0.784137860908181	1.0042724956248237
Seq_anonymized_001615	0.7770927322653628	1.0099366451827543
Seq_anonymized_001616	0.6487277371696638	1.0174127356506926
Seq_anonymized_001617	0.8497640943638515	1.013687959577418
Seq_anonymized_001618	1.109176267831067	1.0098880412773696
Seq_anonymized_001619	0.6355870227079397	1.013648868004183
Seq_anonymized_001621	1.2867787019669656	1.0111920961400516
Seq_anonymized_001622	0.8589138186777409	0.9939810432232019
Seq_anonymized_001623	1.3785662040242275	0.9433932897627008
Seq_anonymized_001624	0.7675484242780037	0.9559618014667483
Seq_anonymized_001625	0.9530822512433138	0.9637202324597943
Seq_anonymized_001626	0.5943115664447004	1.0019335590663339
Seq_anonymized_001627	0.7271681470458885	1.0087699274533448
Seq_anonymized_001628	1.0034442107322825	1.01058902697922
Seq_anonymized_001629	0.9881093118691928	0.993095694805585
Seq_anonymized_001630	0.5635198886741194	1.0170842178336459
Seq_anonymized_001631	1.0511442817191898	0.9777939963493881
Seq_anonymized_001632	0.5770514222012401	1.018621479916575
Seq_anonymized_001633	0.8570545028713995	1.0150497913527359
Seq_anonymized_001634	0.7680562178641582	0.9980384029954893
Seq_anonymized_001635	0.681278460064614	1.0222259509323397
Seq_anonymized_001636	0.7333520064527921	1.014611327395225
Seq_anonymized_001637	0.711163101658545	1.0129749564357042
Seq_anonymized_001638	0.5421478386157251	1.0220801507494437
Seq_anonymized_001639	0.0413726455786015	1.0129971515147318
Seq_anonymized_001640	2.1002578048646043	0.9396345420945865
Seq_anonymized_001641	0.8537665413905918	1.0093289978620819
Seq_anonymized_001642	0.6536826231881898	1.0180778816659495
Seq_anonymized_001643	0.8299777905432618	1.0107560291243691
Seq_anonymized_001644	0.5194590646512298	0.9918981244859062
Seq_anonymized_001645	0.6515574276854649	1.0236144155429192
Seq_anonymized_001646	1.185548208007578	0.9932857178945763
Seq_anonymized_001647	0.7241506482583087	1.013652420057723
Seq_anonymized_001648	0.772927651304679	1.013256537838883
Seq_anonymized_001649	1.1730354349868943	1.0116103215344632
Seq_anonymized_001650	0.697438944995258	1.0058425136758662
Seq_anonymized_001651	0.8179581415659557	0.9962887072041231
Seq_anonymized_001652	1.0571436833914283	1.016143138734669
Seq_anonymized_001653	0.7179570018078849	0.9994326491885003
Seq_anonymized_001654	0.7305906024838694	1.0026253281987931
Seq_anonymized_001655	0.9521222198402799	1.0120086794432461
Seq_anonymized_001656	1.083735374156567	0.9758102814803287
Seq_anonymized_001657	0.5495962976383004	1.0187278014854064
Seq_anonymized_001658	0.5594791940843743	0.9462181060643448
Seq_anonymized_001659	0.9449776190704503	1.006977125046345
Seq_anonymized_001660	0.8650027530168892	1.0086062042793633
Seq_anonymized_001661	0.8002210832825827	0.9978772708576195
Seq_anonymized_001662	0.9287144645436161	1.0007043718921227
Seq_anonymized_001663	0.8266926207059264	1.0042676735266387
Seq_anonymized_001664	0.7411002529598758	1.0208398086454302
Seq_anonymized_001665	1.0144056399923456	1.0121770897679332
Seq_anonymized_001666	1.0693175477681316	1.0071427871447303
Seq_anonymized_001667	0.869552457988109	1.0118369001023038
Seq_anonymized_001668	0.7353310655471396	1.0107328557072202
Seq_anonymized_001669	0.8913980270396495	1.0141112590294197
Seq_anonymized_001670	0.7693257165596477	1.014108076385302
Seq_anonymized_001671	1.0510198072970902	1.006250607788949
Seq_anonymized_001672	2.848834055593534	0.8804934741790199
Seq_anonymized_001673	0.67002588286881	0.9891339726724206
Seq_anonymized_001674	0.532794679046255	1.01576462169961
Seq_anonymized_001675	0.6941262803467327	0.9668942881805961
Seq_anonymized_001676	1.0161917560766247	0.9681458670039957
Seq_anonymized_001677	1.1971642284403472	1.0066159700147272
Seq_anonymized_001678	0.6803106451259483	1.0036682786336875
Seq_anonymized_001679	1.060471911862374	1.0182233352368233
Seq_anonymized_001680	0.5730756927744718	1.0175030543632142
Seq_anonymized_001681	1.7061902374014766	0.9437060670008944
Seq_anonymized_001682	0.834069221897816	1.0121069262656988
Seq_anonymized_001683	0.5068126552793386	1.0251520166607295
Seq_anonymized_001684	0.7895214193517479	1.000087084055057
Seq_anonymized_001685	0.7679748879990708	1.0178906841556783
Seq_anonymized_001686	0.5820486231687156	1.0206314066338735
Seq_anonymized_001687	0.7785232575750858	1.013731452265353
Seq_anonymized_001688	0.8658104580115928	1.0173170211916676
Seq_anonymized_001689	0.6409808934050937	0.9989690796829375
Seq_anonymized_001690	1.4605623637612117	0.9436638369997724
Seq_anonymized_001691	0.8710907196783945	1.013858723139769
Seq_anonymized_001692	0.7705818587365978	1.0147304452300714
Seq_anonymized_001693	0.6789589014329673	1.0156104075552783
Seq_anonymized_001694	0.8338917905924579	1.0137863260980322
Seq_anonymized_001695	0.8476398879793364	1.0072094905226723
Seq_anonymized_001696	0.8529881595459146	1.0099621940768548
Seq_anonymized_001697	0.8991380592715696	1.0103092459361982
Seq_anonymized_001698	1.296092577952643	0.9834389754656235
Seq_anonymized_001699	0.5670034554068666	1.01746931745321
Seq_anonymized_001700	0.5618301251904059	1.0147432654968627
Seq_anonymized_001701	1.1162984101881566	1.0041526193119101
Seq_anonymized_001702	0.908247710378312	1.0080746995394414
Seq_anonymized_001703	0.8240018947845331	1.0067986498463402
Seq_anonymized_001704	1.157917358123721	0.9985370157417741
Seq_anonymized_001705	0.7799584266933421	1.018687782816415
Seq_anonymized_001706	0.8632705946372944	0.976292258656033
Seq_anonymized_001707	0.687000697908703	1.0190242726317615
Seq_anonymized_001708	0.9317695229160302	1.008207481111439
Seq_anonymized_001709	0.7445240454378886	1.0134780458226194
Seq_anonymized_001710	0.9510713597359289	0.9698824901021249
Seq_anonymized_001711	1.3205616808060083	0.9716631484637773
Seq_anonymized_001712	0.8896751635199238	1.0069175924216913
Seq_anonymized_001713	1.0065792972996106	1.0124720587368865
Seq_anonymized_001714	0.6404659336489174	1.018949676504585
Seq_anonymized_001715	0.6329220773294084	1.0203985247096328
Seq_anonymized_001716	0.8180825285941936	1.0064141419816652
Seq_anonymized_001717	0.9373223277967823	0.9661712958203375
Seq_anonymized_001718	1.105213730997864	0.9937430825525222
Seq_anonymized_001719	1.2528310811220311	0.9670052501710868
Seq_anonymized_001720	0.7727068974892228	1.0071463405498264
Seq_anonymized_001721	0.8768417368515008	1.0121890233785957
Seq_anonymized_001722	0.8510305716712468	1.014510924724633
Seq_anonymized_001723	0.5888321965820417	1.0124138110338248
Seq_anonymized_001724	1.0554914671620648	0.989093389433552
Seq_anonymized_001725	0.7311344217866874	1.0134525753986046
Seq_anonymized_001726	0.9976384047059872	0.9719848609538836
Seq_anonymized_001727	1.5757424995777505	0.9967077186590017
Seq_anonymized_001728	0.39283737219465864	1.0214780384065103
Seq_anonymized_001729	1.1417499760421141	1.012869925937146
Seq_anonymized_001730	1.0120889650542821	1.0161491346990397
Seq_anonymized_001731	0.9526102071047793	0.997559849664125
Seq_anonymized_001732	0.9820925507996902	1.0052276283763752
Seq_anonymized_001733	0.8632773566418328	1.006849402053516
Seq_anonymized_001734	0.7100911835488354	1.0203924883283804
Seq_anonymized_001735	1.1512562425946538	0.9830588624080708
Seq_anonymized_001736	0.805063857096256	1.0121593929304906
Seq_anonymized_001737	0.8970463460887445	1.0135163434311676
Seq_anonymized_001738	0.6343863583349463	1.019098607963861
Seq_anonymized_001739	1.3142357468055614	0.9744034671521601
Seq_anonymized_001740	1.5317039195067073	0.9499691629474148
Seq_anonymized_001741	1.395794438150318	0.9563293768936538
Seq_anonymized_001743	1.0669108023755554	1.0015141488921002
Seq_anonymized_001744	0.7450285593426598	1.014773045014013
Seq_anonymized_001745	0.8168722078601326	1.0128084819112186
Seq_anonymized_001746	0.5175892019109813	1.0257686680486335
Seq_anonymized_001747	1.2078577751202908	1.0061736094309668
Seq_anonymized_001748	0.7747369601499932	1.0156105602029615
Seq_anonymized_001749	0.6845063331009412	1.0107206442527674
Seq_anonymized_001750	0.9857235890239798	0.9927238513971297
Seq_anonymized_001751	0.8404560979557366	1.0179925414075894
Seq_anonymized_001752	2.2960309017332357	0.9519481936504588
Seq_anonymized_001753	1.0070430237641328	1.0061530625120199
Seq_anonymized_001754	1.1518378896641623	1.0111196908908027
Seq_anonymized_001755	1.9983300566066098	0.9570736311988158
Seq_anonymized_001756	1.3651315618095508	0.9671692116739421
Seq_anonymized_001757	0.6267686673811148	1.018419633937267
Seq_anonymized_001758	0.8226806371661018	1.0184514074164897
Seq_anonymized_001759	1.2061256978228942	0.9922586626177633
Seq_anonymized_001760	0.9423059475955052	1.0183406123716636
Seq_anonymized_001761	0.9685513264388245	1.0040790889721214
Seq_anonymized_001762	0.737106773233839	1.0105705697894196
Seq_anonymized_001763	0.9542063873286928	1.0081695642235369
Seq_anonymized_001764	0.7597533644942753	1.0073644548452678
Seq_anonymized_001765	1.514631231833827	0.9622406459101813
Seq_anonymized_001766	0.5211467550441787	0.9608877283385155
Seq_anonymized_001767	1.0259014457574915	1.0099040949354317
Seq_anonymized_001768	1.5339422785659558	0.9760143447359321
Seq_anonymized_001769	0.9770541340889162	1.0020389851623284
Seq_anonymized_001770	0.963359149129953	1.0156066094551301
Seq_anonymized_001771	1.253226091213182	1.0025055763252202
Seq_anonymized_001772	0.5064376531290317	0.9756749019707908
Seq_anonymized_001773	0.8540124884668391	1.009437733726401
Seq_anonymized_001774	1.12594886321899	0.971056051297308
Seq_anonymized_001775	0.788490649006612	1.015159113242679
Seq_anonymized_001776	1.0484088779383538	1.0182419134102572
Seq_anonymized_001777	0.9868919254804701	0.998951858581518
Seq_anonymized_001778	1.06709125222056	1.0041220449700319
Seq_anonymized_001779	0.9594994617896575	1.0158079287373136
Seq_anonymized_001780	1.0084119344367986	0.999121431186437
Seq_anonymized_001781	1.1932967572966855	1.0011458539108238
Seq_anonymized_001782	0.6557797866240658	1.0201050298412857
Seq_anonymized_001783	0.9189454840535932	1.0048971076477715
Seq_anonymized_001784	0.9934135590561898	1.0154416098511454
Seq_anonymized_001785	0.596612132455882	1.0149169809096028
Seq_anonymized_001786	0.6037636020519633	1.0221174169197693
Seq_anonymized_001787	0.672742293842696	1.016937650918464
Seq_anonymized_001788	0.6496063586047919	1.0165784117480299
Seq_anonymized_001789	0.9689582686712617	0.9988934686686998
Seq_anonymized_001790	1.013355990387308	0.9880643473745526
Seq_anonymized_001791	0.6727399695039017	1.008781564977328
Seq_anonymized_001792	0.7850611261449219	1.0152738589789694
Seq_anonymized_001793	0.9331271262146315	1.0151194541721593
Seq_anonymized_001794	0.8329275713749773	1.0174669939316492
Seq_anonymized_001795	2.122070636808268	0.952045943025494
Seq_anonymized_001796	1.323298112357318	0.9243276955137645
Seq_anonymized_001797	0.8259130743413576	0.9754030230534422
Seq_anonymized_001798	0.6612753394204263	1.0232075866792354
Seq_anonymized_001799	0.588743925914272	1.0038048932611634
Seq_anonymized_001800	1.2360022576743035	0.992405842246354
Seq_anonymized_001801	0.6384518567840599	1.0183709657851323
Seq_anonymized_001802	3.5346410890248636	0.9332165242833943
Seq_anonymized_001803	1.1058499774129675	1.0034338017077198
Seq_anonymized_001804	0.624689047132593	1.0090856355226725
Seq_anonymized_001805	0.8811746155381583	1.0113799402858776
Seq_anonymized_001806	0.9674813526625098	1.015417367970986
Seq_anonymized_001807	1.2169444903370457	1.0104358424934072
Seq_anonymized_001808	0.7629458857673636	1.014109935448749
Seq_anonymized_001809	0.815032646747375	1.0112561846014516
Seq_anonymized_001810	0.8030271290586791	1.0129960485253402
Seq_anonymized_001811	1.141284350847062	1.012199301969121
Seq_anonymized_001812	0.5940285391281027	1.0117603464080798
Seq_anonymized_001813	0.6249392597571747	1.021368141323312
Seq_anonymized_001814	0.6774522829771457	1.0145535624884148
Seq_anonymized_001815	0.6331402988935966	1.0166940084439837
Seq_anonymized_001816	1.096234846391859	0.9991521205035755
Seq_anonymized_001817	0.6021805175392313	1.004619582352433
Seq_anonymized_001818	0.7616455347310402	1.0201428400153374
Seq_anonymized_001819	0.6525613785604593	1.0199505810302374
Seq_anonymized_001820	0.9294352476195011	1.011344053142642
Seq_anonymized_001821	0.8502571902502848	1.017430759905743
Seq_anonymized_001822	0.6557995694051322	1.0146022292750296
Seq_anonymized_001823	1.2885614609090184	0.9939711795079448
Seq_anonymized_001824	1.0044471571891436	1.01633626817417
Seq_anonymized_001825	0.5821307227402119	1.0175599023079474
Seq_anonymized_001826	0.819978574399144	1.0074670531981127
Seq_anonymized_001827	0.48535308992425163	0.9546424401722768
Seq_anonymized_001828	0.38756379620390125	0.9700833323498692
Seq_anonymized_001829	0.5472236117093734	0.9927808122520577
Seq_anonymized_001830	0.8527412096739185	1.0125332382835317
Seq_anonymized_001831	1.457520608405415	0.95521227365516
Seq_anonymized_001832	1.7397170907446555	0.9666012785400485
Seq_anonymized_001833	0.9001659817996572	0.9893143219937515
Seq_anonymized_001834	1.9149476756221264	0.9289111266879299
Seq_anonymized_001835	0.7734985040295667	1.010068711526143
Seq_anonymized_001836	1.5547232423001047	0.9722142295537338
Seq_anonymized_001837	0.7468613022214993	1.0217501215658675
Seq_anonymized_001838	0.5760409779222837	1.0225369314642656
Seq_anonymized_001839	0.8562575024398671	1.000763370008526
Seq_anonymized_001840	1.1131743806145806	1.0063109002492006
Seq_anonymized_001841	0.5120965370220693	1.0170880523872128
Seq_anonymized_001842	1.1924064210994088	1.013240050874601
Seq_anonymized_001843	0.6102837557285734	1.0189531697063592
Seq_anonymized_001844	0.8207194059233494	1.0172299547085062
Seq_anonymized_001845	1.2361618947837605	1.0022252622765844
Seq_anonymized_001846	0.7967221544093186	1.0145808717023868
Seq_anonymized_001847	0.7217224710549287	1.0070086058501202
Seq_anonymized_001848	0.6434300181954437	1.0150585462446409
Seq_anonymized_001849	0.9695398308610316	1.0135046508903363
Seq_anonymized_001850	4.005764139235643	0.8640957458830282
Seq_anonymized_001851	0.6449370598851184	1.0239073182562868
Seq_anonymized_001852	4.15361924482777	0.9815060427117214
Seq_anonymized_001853	0.7290762580989623	1.0119678992023269
Seq_anonymized_001854	2.146745366984738	0.9612575874910537
Seq_anonymized_001855	0.7091419854059654	1.017725726971845
Seq_anonymized_001856	0.8202152131226036	1.000013995087966
Seq_anonymized_001857	0.6188663253465702	1.0028539725927414
Seq_anonymized_001858	2.2978397312841174	0.9620535722181505
Seq_anonymized_001859	1.1021064048030371	0.998403115323817
Seq_anonymized_001860	0.9491225030030961	1.00104809722857
Seq_anonymized_001861	1.5068978705797558	0.9641834478339554
Seq_anonymized_001862	1.0890711739159247	1.000252823031365
Seq_anonymized_001863	0.5977015441916607	1.0179569948669998
Seq_anonymized_001864	0.740310549859865	1.0185160684137937
Seq_anonymized_001865	0.8812573874406916	1.0130511022210074
Seq_anonymized_001866	0.7100141424594776	1.0216653899926058
Seq_anonymized_001867	1.377475181743233	0.9619736211284958
Seq_anonymized_001868	0.5743791848863282	1.0234461933898236
Seq_anonymized_001869	1.8628312806514356	0.9714869239501501
Seq_anonymized_001870	0.7229488226728248	0.9971763146763117
Seq_anonymized_001871	0.5733637599946957	0.9960686334029084
Seq_anonymized_001872	0.705143012458916	1.0101932135544534
Seq_anonymized_001873	0.9439183092738781	1.009271998802563
Seq_anonymized_001874	1.011503538365449	1.0192503795301913
Seq_anonymized_001875	0.8371229548116665	0.8692734289349411
Seq_anonymized_001876	0.7316589214277825	1.0152668446940554
Seq_anonymized_001877	0.924306633476491	1.0220341417264032
Seq_anonymized_001878	0.9412795808058818	1.0086348075558191
Seq_anonymized_001879	0.7965490557528643	1.0159155688647172
Seq_anonymized_001880	0.8769410854596442	1.0166411197297576
Seq_anonymized_001881	0.8956678370927239	1.0119233773385556
Seq_anonymized_001882	0.7352047934990238	1.0031568804679782
Seq_anonymized_001883	0.9347920024333004	1.010912634251989
Seq_anonymized_001884	0.6742223117203369	1.0149453943492406
Seq_anonymized_001885	1.1154062838439378	0.9633573159297225
Seq_anonymized_001886	0.9629522625636129	0.9608349291899807
Seq_anonymized_001887	1.1513173942882187	1.0094632514457131
Seq_anonymized_001888	0.4702079758470353	1.0258762858397057
Seq_anonymized_001889	0.7092928565081078	1.0171589203980385
Seq_anonymized_001890	0.7200779541988118	1.006021082339166
Seq_anonymized_001891	0.9106028268350035	1.0101384070064523
Seq_anonymized_001892	0.7678922582985135	1.0110768412847981
Seq_anonymized_001893	1.845613826016912	0.9938318562044324
Seq_anonymized_001894	0.8224797603105122	0.9379005456834845
Seq_anonymized_001895	0.9675038858632025	1.0014064523879485
Seq_anonymized_001896	0.6655121457611414	1.021235641203354
Seq_anonymized_001897	1.0618474955409782	1.012568948047898
Seq_anonymized_001898	0.5578496127721259	1.022931445268533
Seq_anonymized_001899	0.9804423438205925	0.9970210655899006
Seq_anonymized_001900	0.7939458626922271	1.011427715406718
Seq_anonymized_001901	0.9560895178669692	0.9839824015988264
Seq_anonymized_001902	0.6920192496455004	1.0082727238731684
Seq_anonymized_001903	0.6601270956845489	1.0150423915248878
Seq_anonymized_001904	0.7809944587625058	1.0010819851156867
Seq_anonymized_001905	0.7716181974138213	0.9999389080423877
Seq_anonymized_001906	0.9328501588427055	1.010497061664549
Seq_anonymized_001907	0.9230649286321764	1.014315285154238
Seq_anonymized_001908	1.0354401071122443	1.0125657526469405
Seq_anonymized_001909	0.734357691771978	1.0155166946911733
Seq_anonymized_001910	0.8730852202928069	1.0071452285690388
Seq_anonymized_001912	0.618366383631621	1.0228054184528266
Seq_anonymized_001913	0.8301242065538879	1.0157729137236506
Seq_anonymized_001914	0.8824384201149885	1.0133316627527285
Seq_anonymized_001915	0.856078159193894	1.0188874914009756
Seq_anonymized_001916	0.7464699197508988	1.0041161427332974
Seq_anonymized_001917	0.5306842402284055	1.0128792721957198
Seq_anonymized_001918	1.1000865206685755	1.0017709799286518
Seq_anonymized_001919	0.8728640564930655	1.014629111310944
Seq_anonymized_001920	0.859070708754898	1.012182676256763
Seq_anonymized_001921	1.0948715547553571	1.0137444716965374
Seq_anonymized_001922	0.831211427380145	1.0089782026094862
Seq_anonymized_001923	0.6031289352621639	0.9899101648349021
Seq_anonymized_001924	0.8515952041797379	1.0154777013008915
Seq_anonymized_001925	0.7611724534806473	1.007786549010477
Seq_anonymized_001926	0.7568296592099594	1.0067541122586416
Seq_anonymized_001927	0.6815652629591454	1.0159911661356051
Seq_anonymized_001928	0.7554229571703344	1.013765724748384
Seq_anonymized_001929	1.505458841651907	0.9740413845530635
Seq_anonymized_001930	0.9356387819917321	1.0078898804216834
Seq_anonymized_001931	0.9035612064733692	1.0180058843368396
Seq_anonymized_001932	1.2979831821211771	0.9871151913758393
Seq_anonymized_001933	1.0757820438772594	0.9948767366026621
Seq_anonymized_001934	0.7921913047368802	1.0080206132969445
Seq_anonymized_001935	0.9358568671123578	0.9656172258783677
Seq_anonymized_001936	0.8492203653718334	1.0092681352825033
Seq_anonymized_001937	1.4556541978335875	0.9865861315898564
Seq_anonymized_001938	3.3870539730901585	0.9541858814926514
Seq_anonymized_001939	0.9339719998308412	1.009501237451492
Seq_anonymized_001940	1.0323825938050548	1.0207349841837055
Seq_anonymized_001941	0.9774707910696876	1.0152927666643545
Seq_anonymized_001942	1.388570719386987	0.9656116270540201
Seq_anonymized_001943	0.7689152862955764	1.0185750676934926
Seq_anonymized_001944	0.8075493054052909	1.0181318066533882
Seq_anonymized_001945	0.6250727819245272	1.0210918109630032
Seq_anonymized_001946	0.7930831506740901	1.0165682430037217
Seq_anonymized_001947	0.7954633073068467	1.0046625248333123
Seq_anonymized_001948	1.1790278857295808	1.008283543201425
Seq_anonymized_001949	0.7967388753344232	1.0191386137092833
Seq_anonymized_001950	1.0697059924899166	0.979958049793355
Seq_anonymized_001951	1.0256988106148281	1.0112421721564837
Seq_anonymized_001952	0.949866346441507	1.0156462430962307
Seq_anonymized_001953	0.8263460041551048	1.0108534167305163
Seq_anonymized_001954	1.0226210071375355	0.9943252447496616
Seq_anonymized_001955	0.7943494146884611	1.010732426432429
Seq_anonymized_001956	0.96040828394751	1.0124118206343473
Seq_anonymized_001957	0.5492415222185227	1.0237047491324636
Seq_anonymized_001958	1.0558593451615352	1.003338516215034
Seq_anonymized_001959	0.7090788465160571	1.0157983447023284
Seq_anonymized_001960	0.8782430236671488	1.01903183459342
Seq_anonymized_001961	0.9219314513004937	1.0195125455459462
Seq_anonymized_001962	0.8116108779638508	1.0171635861167885
Seq_anonymized_001963	0.9489593116382787	1.0074043737115586
Seq_anonymized_001964	0.9734047681027092	1.0056092954730917
Seq_anonymized_001965	0.6925129925637469	1.0163159867434681
Seq_anonymized_001966	0.7075100426940375	1.0163265294870514
Seq_anonymized_001967	0.810338068889634	1.020664911074286
Seq_anonymized_001968	0.8145453776422839	1.0023956386279247
Seq_anonymized_001969	0.8973128450582479	1.0109874292374037
Seq_anonymized_001970	1.9071073017524982	0.9715402084670814
Seq_anonymized_001971	0.9983431811949968	1.0108756548786955
Seq_anonymized_001972	0.6403566194594891	0.9885386842170247
Seq_anonymized_001973	0.8131748044249557	1.010269671983116
Seq_anonymized_001974	0.7961214957237408	1.0083361936198407
Seq_anonymized_001975	0.96690332715915	1.0105305740798345
Seq_anonymized_001976	0.6081840305483431	1.0121124406847855
Seq_anonymized_001977	0.7924219160074983	1.0151569777814176
Seq_anonymized_001978	0.717628467102966	1.015974522935785
Seq_anonymized_001979	0.6468162807851991	1.006614294196372
Seq_anonymized_001980	0.5376939432793932	1.0203113344998453
Seq_anonymized_001981	0.7907854412999586	0.9990942223834448
Seq_anonymized_001982	0.7692672436441806	1.0070108051038975
Seq_anonymized_001983	0.6348836198762539	1.0212801535700726
Seq_anonymized_001984	0.9665692148860374	0.9977756674389463
Seq_anonymized_001985	1.1289665736250036	0.9777047534747957
Seq_anonymized_001986	0.47016512539342903	1.0200869627777656
Seq_anonymized_001987	0.9313889443105292	1.0147209889298117
Seq_anonymized_001988	0.9290358429830367	1.0031848470154403
Seq_anonymized_001989	0.9529463146576848	1.0179579295688943
Seq_anonymized_001990	0.5714126952408225	1.002845348505741
Seq_anonymized_001991	1.3992290868729198	0.9714564778705563
Seq_anonymized_001992	1.0151231784568	1.0107154933883695
Seq_anonymized_001993	1.0815812996514367	1.003715947054005
Seq_anonymized_001994	0.8285522879089621	1.0180181229857455
Seq_anonymized_001995	0.8022329866911585	1.013405017616595
Seq_anonymized_001996	2.2201602941907796	0.9575665595795665
Seq_anonymized_001997	0.8694466276333891	0.9949465175348036
Seq_anonymized_001998	0.6289829660365827	1.0008093448278543
Seq_anonymized_001999	1.262564232561936	1.002267393985763
Seq_anonymized_002000	0.557039461815902	1.021926137769579
Seq_anonymized_002001	1.0155563924997904	1.0137450610085106
Seq_anonymized_002002	0.6856159332411013	1.0114415942658397
Seq_anonymized_002003	0.6610534775232404	1.0111250436466082
Seq_anonymized_002004	0.7733438588196666	1.0103211453765488
Seq_anonymized_002005	1.0560122010190234	1.0075371917885028
Seq_anonymized_002006	0.45503751379187757	1.0230108249830623
Seq_anonymized_002007	1.2728703694448302	1.0056775128409627
Seq_anonymized_002008	1.104538757483164	0.9681350123962774
Seq_anonymized_002009	1.49718995883105	0.9798397178719804
Seq_anonymized_002010	0.6320034334122209	1.017873680982272
Seq_anonymized_002011	1.0392021766713018	1.0136928329684778
Seq_anonymized_002012	0.7944298827059105	1.0169969863501007
Seq_anonymized_002013	0.484061056696641	1.021606871326163
Seq_anonymized_002014	0.7285886839935943	1.0175010332542656
Seq_anonymized_002015	0.6618354823008195	1.022222477599683
Seq_anonymized_002016	0.6201958415859731	1.0207115650751764
Seq_anonymized_002017	0.7001092542533646	1.019141420294872
Seq_anonymized_002018	0.7898483213553703	1.0066666022430295
Seq_anonymized_002019	0.6329120883789782	1.0176791963917242
Seq_anonymized_002020	0.7776013656688618	1.0123114554723136
Seq_anonymized_002021	0.7186139751134605	1.0190848490824522
Seq_anonymized_002022	0.9929773537268977	1.0125734028136577
[truncated: 9,859 more rows]
