# Supplementary material for: Predicting sequence-specific amplification efficiency in multi-template PCR with deep learning
Source: Nat Commun. 2025 Oct 16;16:9187. doi: 10.1038/s41467-025-64221-4 (PMC12533003; doi:10.1038/s41467-025-64221-4)
Supplement: Supplementary file 4 — Source data [file 41467_2025_64221_MOESM4_ESM.zip › Supp.Fig. 43/params.csv]

seq_id	x0	eff
Seq_anonymized_000000	0.9600560951337459	1.0041282682493213
Seq_anonymized_000001	0.8658558789829257	1.005545959865273
Seq_anonymized_000002	0.7899092778301725	1.01017512168056
Seq_anonymized_000003	1.0618618943852227	0.9994825128402012
Seq_anonymized_000004	1.4598855045336003	0.9681379974213669
Seq_anonymized_000005	0.7524972186802164	1.0047388607389358
Seq_anonymized_000006	0.8525682128950741	1.009371591099808
Seq_anonymized_000007	1.1063860615521854	1.004700725648456
Seq_anonymized_000008	0.5928335532679977	1.0124991925247304
Seq_anonymized_000009	0.8580019087678007	1.0095868134422576
Seq_anonymized_000010	0.7918718565550216	1.0107201384701447
Seq_anonymized_000011	1.2091933102320347	0.9965534288808063
Seq_anonymized_000012	0.8052936069744411	1.0095551229728543
Seq_anonymized_000013	1.4333045098117618	0.9829958817329557
Seq_anonymized_000014	1.012320550623335	0.9615802406257997
Seq_anonymized_000015	0.8587038242397179	1.0114308136960537
Seq_anonymized_000016	0.8620370272697714	1.0086843322906376
Seq_anonymized_000017	0.9590205482054178	0.9642697783463957
Seq_anonymized_000018	1.3350463426439452	0.974438986211654
Seq_anonymized_000019	1.883224165500484	0.9647775632116322
Seq_anonymized_000020	1.2110874872278201	0.989074110052598
Seq_anonymized_000021	1.6155298753417717	1.007825573032166
Seq_anonymized_000022	0.7598073950518014	0.9998910078365152
Seq_anonymized_000023	0.9579380115171113	1.0109226010011747
Seq_anonymized_000024	0.6912199913098439	0.9949294092262891
Seq_anonymized_000025	0.6489717430572083	1.0123902855937603
Seq_anonymized_000026	1.3388403132883693	0.9896421969334318
Seq_anonymized_000027	1.6414157064316317	0.9700768519806369
Seq_anonymized_000028	0.8291383325211366	1.007031156759206
Seq_anonymized_000029	1.5392583358976553	0.9727603704717975
Seq_anonymized_000030	0.9750264492826315	1.0050361003234873
Seq_anonymized_000031	2.2162343937559137	1.0055310508033193
Seq_anonymized_000032	1.545000970975141	1.0001850713519524
Seq_anonymized_000033	0.9012443468991749	1.0098813551306758
Seq_anonymized_000034	1.315634825122272	0.9566667391299261
Seq_anonymized_000035	0.9020958479374325	1.005948951695766
Seq_anonymized_000036	1.0162903690220204	1.0001984235216075
Seq_anonymized_000037	1.1382154490551877	0.9674755754328545
Seq_anonymized_000038	0.7375366608914904	1.008602423259515
Seq_anonymized_000039	1.7090691631958324	0.9621935019399797
Seq_anonymized_000040	0.8605292433831869	1.0127584066821707
Seq_anonymized_000041	0.9592900039506738	1.0097812886526771
Seq_anonymized_000042	0.677145627464024	1.0070852667801165
Seq_anonymized_000043	0.7540446109866545	1.0101846691679564
Seq_anonymized_000044	0.9148592870089719	1.006589219920596
Seq_anonymized_000045	0.6352090212976891	1.0038372576181627
Seq_anonymized_000046	0.9100049310309241	1.0082231444671528
Seq_anonymized_000047	0.9326178112443992	1.0112424648060683
Seq_anonymized_000048	1.2054896775156743	1.0016149769326297
Seq_anonymized_000049	1.0733897029703188	1.002829908225274
Seq_anonymized_000050	0.8969428974262191	1.012980037330284
Seq_anonymized_000051	1.1945790648810233	0.9943665402713604
Seq_anonymized_000052	1.1076573048152667	1.006199325870595
Seq_anonymized_000053	0.825822643410495	1.0042828923109477
Seq_anonymized_000054	1.1249627883657947	1.00993030777229
Seq_anonymized_000055	1.0501461065884774	0.9531178226901049
Seq_anonymized_000056	0.8307943355587896	1.0061708232944306
Seq_anonymized_000057	0.8034028775678372	1.0063438183704565
Seq_anonymized_000058	0.9052609877625396	1.010160646622872
Seq_anonymized_000059	0.8849961343149628	0.9912490130615043
Seq_anonymized_000060	0.24679719612639106	0.9540468539470031
Seq_anonymized_000061	0.8745994447016956	1.0021078152963736
Seq_anonymized_000062	1.1668020653410562	1.008424655206668
Seq_anonymized_000063	1.0293703958069675	1.002844886463256
Seq_anonymized_000064	1.0509403358952927	1.0023635735578835
Seq_anonymized_000065	0.6663296940913482	1.0095120366085064
Seq_anonymized_000066	0.8019848123522816	1.0033588566070362
Seq_anonymized_000067	1.0256115032476443	1.010210140285287
Seq_anonymized_000068	0.8148505339056813	1.0088536040188474
Seq_anonymized_000069	1.1458133176826404	0.9773723485697777
Seq_anonymized_000070	0.010874021554693698	1.00623768004762
Seq_anonymized_000071	0.7058735910782695	1.0131838556366797
Seq_anonymized_000072	1.5571235233950282	0.9513373435002241
Seq_anonymized_000073	0.8264070868025521	1.0045238483730923
Seq_anonymized_000074	0.9182856066505234	0.9722307257721321
Seq_anonymized_000075	0.8103051722402572	0.9749723743994785
Seq_anonymized_000076	0.8876590753448784	1.0083781335094923
Seq_anonymized_000077	0.9324298112185645	1.0087531213189849
Seq_anonymized_000078	1.051938276602504	1.0077725619990325
Seq_anonymized_000079	1.0832660257618083	1.0056203939874016
Seq_anonymized_000080	0.991095856230509	0.9994485507969006
Seq_anonymized_000081	0.9643677115864374	1.0102299431234925
Seq_anonymized_000082	0.8557595757496161	1.0102971944421018
Seq_anonymized_000083	0.678449362351542	1.0150683398638347
Seq_anonymized_000084	0.8932680388616558	1.0125627500695407
Seq_anonymized_000085	0.7700139022401098	1.0137059994358049
Seq_anonymized_000086	1.0986306837971347	0.9883985173663464
Seq_anonymized_000087	1.1275464528599795	1.006771907524152
Seq_anonymized_000088	0.8892675958388121	1.0062017377229249
Seq_anonymized_000089	1.0597844333825432	0.993849462799392
Seq_anonymized_000090	0.6429205987547001	0.9950034292919298
Seq_anonymized_000091	0.8854658108165754	1.0086527924173028
Seq_anonymized_000092	0.8010882918674238	0.9870410998465284
Seq_anonymized_000093	0.7970864342766575	1.0041245586815237
Seq_anonymized_000094	0.8134573290370223	1.0110377800290422
Seq_anonymized_000095	1.8370412616995704	0.9478810804548754
Seq_anonymized_000096	1.0737157370938595	1.0028151822862632
Seq_anonymized_000097	0.6034661880884439	1.0130879431160253
Seq_anonymized_000098	0.9281914418466584	1.0043597351718427
Seq_anonymized_000099	1.0307155870342624	0.989678995110419
Seq_anonymized_000100	1.252753263286416	1.0012782942813963
Seq_anonymized_000101	1.0605314054390729	1.003859885870046
Seq_anonymized_000102	0.9211655662796289	1.013981825183613
Seq_anonymized_000103	0.8505872975209604	1.0058000163784377
Seq_anonymized_000104	0.8161225033210622	1.0132738854469516
Seq_anonymized_000105	0.8016937134631316	1.0074707293831802
Seq_anonymized_000106	0.7867440306491883	1.007554221280159
Seq_anonymized_000107	1.1812428397888695	1.0105828826303398
Seq_anonymized_000108	0.7898556806372266	1.0084516985493315
Seq_anonymized_000109	1.3249777205421924	0.9396201707647592
Seq_anonymized_000110	1.545784741956383	0.972551926038029
Seq_anonymized_000111	1.08869618881665	1.0040035708593755
Seq_anonymized_000112	0.5962285239504496	1.0095294338319003
Seq_anonymized_000113	1.1326313528024448	1.001055036079092
Seq_anonymized_000114	1.1224699614087295	0.9779378056035452
Seq_anonymized_000115	0.9561374281094358	1.0052009429470525
Seq_anonymized_000116	0.9350232997080148	1.0101536924403618
Seq_anonymized_000117	0.921956423744273	1.0109774898938662
Seq_anonymized_000118	0.5391905888120307	1.0147267455245552
Seq_anonymized_000119	1.1405990769946033	0.9984930393091949
Seq_anonymized_000120	1.1441724301300231	1.006755380168829
Seq_anonymized_000121	0.7338756097609417	1.0108323521598404
Seq_anonymized_000122	2.188679925518303	0.9217931854374809
Seq_anonymized_000123	0.6274756510671726	1.0106509753818387
Seq_anonymized_000124	0.9124146630623204	1.0100885931441144
Seq_anonymized_000125	0.9395602708803946	1.0059306710869709
Seq_anonymized_000126	1.3718185335299982	0.9798424930385696
Seq_anonymized_000127	0.8600220148893475	1.003419895863905
Seq_anonymized_000128	1.2107004274904754	0.9847028070893431
Seq_anonymized_000129	0.5352359384948651	1.0179820874374113
Seq_anonymized_000131	0.9088858354431767	1.0060937575855262
Seq_anonymized_000132	0.9162517244433066	0.9958631024308926
Seq_anonymized_000133	0.7557685239754667	1.0165615429731645
Seq_anonymized_000134	0.6588409560546631	1.0161810067818926
Seq_anonymized_000135	0.8407364607663225	1.0044555222100635
Seq_anonymized_000136	1.0103575236070792	0.9700228186991906
Seq_anonymized_000137	1.2836015622923294	1.0024483816671126
Seq_anonymized_000138	0.9816558012157919	1.0090762761282124
Seq_anonymized_000139	1.113580260898623	1.0042995246357704
Seq_anonymized_000140	0.9616563563875173	1.0096664054926299
Seq_anonymized_000141	1.0622972002773545	1.0080353692527126
Seq_anonymized_000142	1.1329328440167286	1.006299932658514
Seq_anonymized_000143	1.8786497289349304	0.9516242281587531
Seq_anonymized_000144	1.0326197274211504	0.9567263233806904
Seq_anonymized_000145	1.3677944102008424	1.0009500863104575
Seq_anonymized_000146	1.2666422146892673	1.0037629954487686
Seq_anonymized_000147	1.0110710018242448	1.012420048047361
Seq_anonymized_000148	0.780017248002683	1.0048235174561386
Seq_anonymized_000149	2.2182659193844825	0.9636133828479437
Seq_anonymized_000150	0.8726623590414432	1.0084237106690972
Seq_anonymized_000151	1.12786560326722	0.9938263538013894
Seq_anonymized_000152	0.6302967600980423	1.0137400995955173
Seq_anonymized_000153	1.27212888036088	0.9862153206260709
Seq_anonymized_000154	0.9927610118780624	1.0090426289111494
Seq_anonymized_000155	1.0612148973701647	1.0005606410689813
Seq_anonymized_000156	1.1138674164058666	1.0092780046396874
Seq_anonymized_000157	0.608991998667642	1.0124620747809445
Seq_anonymized_000158	1.1673227496565761	1.0014705333082496
Seq_anonymized_000159	0.9001819949529771	0.9915310019047101
Seq_anonymized_000160	1.154286657870688	1.0080364459795352
Seq_anonymized_000161	0.7390128124864636	1.0148924986466277
Seq_anonymized_000162	0.6454494378729866	1.0042289080859794
Seq_anonymized_000163	1.1043543290063864	1.009277601622733
Seq_anonymized_000164	0.9174750389294568	1.00857065541876
Seq_anonymized_000165	1.090954300621499	1.004600247080287
Seq_anonymized_000166	1.3482866758147714	0.9336688743869621
Seq_anonymized_000167	0.7449023125143797	1.0066133672308855
Seq_anonymized_000168	0.6014481802319842	1.0030468924999971
Seq_anonymized_000169	0.7743242811272032	1.0143530342233316
Seq_anonymized_000170	1.3322943519193233	0.9664401475147246
Seq_anonymized_000171	0.7467171585930451	1.014809653163991
Seq_anonymized_000172	0.8477127435112103	1.0092907056038953
Seq_anonymized_000173	0.6538674122596811	1.0085744036114093
Seq_anonymized_000174	0.611922492676206	1.017691784777308
Seq_anonymized_000175	1.4014140271751694	1.0034801204058477
Seq_anonymized_000176	1.1622414616266776	1.0000609591694296
Seq_anonymized_000177	0.7419563405672577	1.0041617259068565
Seq_anonymized_000178	1.0212800527075472	1.0051299838227834
Seq_anonymized_000179	0.9431505458844646	1.00059732450892
Seq_anonymized_000180	0.6799225731802301	1.0136956254233531
Seq_anonymized_000181	1.0264780411939456	1.0075742072999851
Seq_anonymized_000182	0.6306981348168814	1.013263804254251
Seq_anonymized_000183	1.0761083802274758	0.9942230623414349
Seq_anonymized_000184	0.9875992802538625	1.0070120348052152
Seq_anonymized_000185	1.736360305491912	0.9711726995573472
Seq_anonymized_000186	1.0282930594294448	1.0025376706540208
Seq_anonymized_000187	0.6304315628924627	1.0137378025451746
Seq_anonymized_000188	0.9917338492410037	0.9753460743219284
Seq_anonymized_000189	0.8476871411063872	1.008223790288458
Seq_anonymized_000190	0.3946045429617322	0.9607208763814058
Seq_anonymized_000191	0.8248195911469415	1.0085027638073376
Seq_anonymized_000192	0.777269335405762	1.0110703255058333
Seq_anonymized_000193	0.7754154820640394	1.0087310159400988
Seq_anonymized_000194	0.6199143171382935	1.0162759266655013
Seq_anonymized_000195	1.2512687911424332	0.9880585689593459
Seq_anonymized_000196	0.8058306319139785	1.007126506956133
Seq_anonymized_000197	1.437183829737624	0.9677890788304192
Seq_anonymized_000198	1.8350021714184854	0.9710190374654705
Seq_anonymized_000199	1.0503226295250851	1.0049291492221668
Seq_anonymized_000200	0.8582960732182565	1.0107369573243221
Seq_anonymized_000201	0.6792206037312541	1.0124535785841284
Seq_anonymized_000202	0.8989216480308134	1.007863262848957
Seq_anonymized_000203	0.5700717272246939	1.0092936411462547
Seq_anonymized_000204	1.191511588472344	1.0116954580403181
Seq_anonymized_000205	2.5746599300769946	0.9454832902906787
Seq_anonymized_000206	1.4630621471883671	0.9729582946502016
Seq_anonymized_000207	1.0146877528454659	0.9839652227873465
Seq_anonymized_000208	1.0066663620924792	0.9772355222236131
Seq_anonymized_000209	0.9563350202256193	1.009696237320092
Seq_anonymized_000210	0.9282745574327946	1.0108909339738237
Seq_anonymized_000211	0.6815653201543708	1.0059358614151346
Seq_anonymized_000212	1.2254741525899089	0.9769823909604113
Seq_anonymized_000213	1.1332097457244998	1.0015894595673727
Seq_anonymized_000214	1.1973199384340298	0.9819115978057811
Seq_anonymized_000215	0.7682512844304841	1.012250232195708
Seq_anonymized_000216	0.6825661601243366	1.0154662838573867
Seq_anonymized_000217	0.9224778927646285	1.0068925910124777
Seq_anonymized_000218	1.05143389106568	1.0050644585002697
Seq_anonymized_000219	1.2992012246109408	0.9908198822650601
Seq_anonymized_000220	1.1348286373528562	1.0086515526534998
Seq_anonymized_000221	1.9070230488138722	0.9686954207418914
Seq_anonymized_000222	1.5291778185957288	1.0027003651197708
Seq_anonymized_000223	1.0371357514521908	1.0064246757241766
Seq_anonymized_000224	1.0970410612308588	0.9891974760066159
Seq_anonymized_000225	1.103822006216199	0.9615632156192109
Seq_anonymized_000226	0.6617443742898346	1.0132741756592123
Seq_anonymized_000227	0.6033878055220088	1.0146125590440054
Seq_anonymized_000228	1.064728139796392	1.0010270076300922
Seq_anonymized_000229	0.8849529227659728	0.9793159109786088
Seq_anonymized_000230	0.9749673107885055	1.0094237137445032
Seq_anonymized_000231	0.4972456916183302	1.0193880956573538
Seq_anonymized_000232	0.8571023501537054	1.0061927472166776
Seq_anonymized_000233	0.6412110317901001	1.013481978819298
Seq_anonymized_000234	0.8541661692524816	1.0075125670858767
Seq_anonymized_000235	1.0183396244107878	1.0058206774438287
Seq_anonymized_000236	0.8088205534289835	1.017578025302306
Seq_anonymized_000237	1.0296443166048557	1.0067319003922628
Seq_anonymized_000238	1.11295056825486	1.0061017058710549
Seq_anonymized_000239	0.955605748501185	1.0125964087909909
Seq_anonymized_000240	0.820626459293809	1.0079317378038317
Seq_anonymized_000241	0.8821391416046135	0.9960889321432757
Seq_anonymized_000242	1.1647527301398024	0.9784998673271175
Seq_anonymized_000243	1.0358101065395424	0.9859066609770943
Seq_anonymized_000244	1.2849251134686566	0.9921078739715098
Seq_anonymized_000245	0.7525766722473535	1.0019747461027633
Seq_anonymized_000246	1.9323833131663555	1.0097138845174878
Seq_anonymized_000247	2.0888710373405845	0.9610140732979155
Seq_anonymized_000248	0.8484030883798472	1.0060944046630778
Seq_anonymized_000249	0.8376594224488065	1.0071382373077693
Seq_anonymized_000250	1.3793368471250402	0.9666954506510328
Seq_anonymized_000251	0.8267310227324114	1.0039062035286233
Seq_anonymized_000252	1.1958145943267882	0.9972899013728049
Seq_anonymized_000253	0.8075662241372774	1.0110509746111689
Seq_anonymized_000254	1.2573518142216498	0.9738608983879644
Seq_anonymized_000255	0.9321548069980197	1.009065309585354
Seq_anonymized_000256	0.9239005669352914	1.010391916969066
Seq_anonymized_000257	0.9068547509433824	1.0068032121191801
Seq_anonymized_000258	1.1485570530312474	0.9864664123494142
Seq_anonymized_000259	1.42301441309228	0.9787143299291491
Seq_anonymized_000260	1.7752258694051146	0.9374206577363609
Seq_anonymized_000261	0.835557003211839	1.0066973201812217
Seq_anonymized_000262	0.8573241956570985	1.0081081455192382
Seq_anonymized_000263	1.2397118215377554	1.0099448464040623
Seq_anonymized_000264	0.8442042857440125	1.0072941755772804
Seq_anonymized_000265	1.594122581939548	0.9570286903525793
Seq_anonymized_000266	0.825368546219667	1.0111299406415533
Seq_anonymized_000267	0.7955452241842929	1.0047764571700106
Seq_anonymized_000268	0.9880653136146988	1.0075831838134188
Seq_anonymized_000269	0.9852939028136153	0.9987432595957085
Seq_anonymized_000270	0.8026468572621462	0.9771865950854475
Seq_anonymized_000271	1.0476958440771202	1.0020794763032197
Seq_anonymized_000272	1.0138185189562734	1.0119527289811086
Seq_anonymized_000273	1.1879188699902516	1.0021647034506103
Seq_anonymized_000274	0.8211646707745734	1.0116719040941737
Seq_anonymized_000275	0.9277175538490273	1.0046501910653982
Seq_anonymized_000276	0.8574219141570835	1.0118069424650231
Seq_anonymized_000277	0.8853448511470916	1.0077635025633256
Seq_anonymized_000278	1.17714063679702	1.0054295832360225
Seq_anonymized_000279	0.7284290321320523	1.0138223633700998
Seq_anonymized_000280	1.4598156434761589	0.9662247064354612
Seq_anonymized_000281	0.936252101162405	1.0116027977417525
Seq_anonymized_000282	0.7346882496334246	1.0129501125275007
Seq_anonymized_000283	1.0129203399987068	1.0118076285317483
Seq_anonymized_000284	3.7885659186764635	0.8690595972308619
Seq_anonymized_000285	1.2840935349507268	1.0026592207977234
Seq_anonymized_000286	0.6563618910818416	1.0124121611882564
Seq_anonymized_000287	0.8139022515971184	1.0044044944147539
Seq_anonymized_000288	0.7474948736517737	1.0130601588356931
Seq_anonymized_000289	1.3954930948998368	1.0031739703806628
Seq_anonymized_000290	1.0981754064429923	1.0067173214528742
Seq_anonymized_000291	1.0378012665104352	0.9991774716305202
Seq_anonymized_000292	1.085320611071282	1.0052826679546176
Seq_anonymized_000293	0.8046572367275278	1.0094723828514052
Seq_anonymized_000294	0.735843858273671	1.0070887022466752
Seq_anonymized_000295	0.7183060931377547	1.0104972088473965
Seq_anonymized_000296	0.8049906903905564	1.008755354229742
Seq_anonymized_000297	1.406802922047591	0.9679059422441859
Seq_anonymized_000298	0.6547947013316258	1.0123079416370957
Seq_anonymized_000299	0.8119377584610273	1.0137246620958498
Seq_anonymized_000300	1.0627417205822127	1.003909649911285
Seq_anonymized_000301	0.917808854335567	1.0089731442882528
Seq_anonymized_000302	0.9276266261357116	1.0031516806040297
Seq_anonymized_000303	1.0433183660356133	1.0053922512062368
Seq_anonymized_000304	1.1621006165841947	1.007426319626082
Seq_anonymized_000305	0.7141509094894634	1.0138051450781045
Seq_anonymized_000306	0.7220035010084002	1.009884649105135
Seq_anonymized_000307	0.6516413766174276	1.013553240764589
Seq_anonymized_000308	1.0099158180278085	0.9834113635488394
Seq_anonymized_000309	0.8795795851921215	0.9973117310502307
Seq_anonymized_000310	1.1974963710479702	1.0106058703643512
Seq_anonymized_000311	1.2220210366264403	0.9369319749950937
Seq_anonymized_000312	0.9498443124343691	1.0034953183590916
Seq_anonymized_000313	1.6571802252476993	0.9614117614944563
Seq_anonymized_000314	0.9463490270707263	1.0058984669310478
Seq_anonymized_000315	0.9556833570530925	0.9958962312047543
Seq_anonymized_000316	1.1769412933102628	1.0053008348736654
Seq_anonymized_000317	0.7994445344663336	1.0053477131450013
Seq_anonymized_000318	1.0429998166678578	1.005372295723773
Seq_anonymized_000319	1.1345500017119985	1.0027652199047348
Seq_anonymized_000320	0.6775017816896939	1.0092347800127603
Seq_anonymized_000321	0.7341466458943191	1.011067457032149
Seq_anonymized_000322	0.6598557720426259	1.008119770252872
Seq_anonymized_000324	0.8960114317450766	1.0058913385935435
Seq_anonymized_000325	0.5363380280746455	1.0153102941791519
Seq_anonymized_000326	0.7448942415164319	1.0139226147513742
Seq_anonymized_000327	1.0814627046907646	1.0023636836019063
Seq_anonymized_000328	0.8591411859173191	0.9742333205043894
Seq_anonymized_000329	1.04418557632289	1.0053653620178924
Seq_anonymized_000330	0.947004016321916	1.008223353739997
Seq_anonymized_000331	1.3209124516735744	0.9608886924328298
Seq_anonymized_000332	1.1064934732092737	0.9998853626499247
Seq_anonymized_000333	0.9494871972473314	1.0052652741956654
Seq_anonymized_000334	1.1875146540850405	0.9828920488882394
Seq_anonymized_000335	0.8899756956310931	1.0074654029611574
Seq_anonymized_000336	0.7104000960251604	1.008165744291856
Seq_anonymized_000337	0.9281724863770932	1.0072942576039088
Seq_anonymized_000338	1.057230916242126	1.0058634309814944
Seq_anonymized_000339	1.1196897632093543	1.0111960585093822
Seq_anonymized_000340	0.8065593025338216	1.0003574162764597
Seq_anonymized_000341	1.0552224094322697	0.9766088378730018
Seq_anonymized_000342	0.7805470228380479	1.0118410846354284
Seq_anonymized_000343	0.7797322966672148	1.0083970256028436
Seq_anonymized_000344	0.9373232948889751	1.0111950413288469
Seq_anonymized_000345	1.1395621025491551	1.0042981859740348
Seq_anonymized_000346	0.8610644210105473	0.998168617757979
Seq_anonymized_000347	1.139258088150724	0.9930949004430273
Seq_anonymized_000348	0.6567103279149846	1.009809732454197
Seq_anonymized_000349	1.589220938144474	0.9814360747315283
Seq_anonymized_000350	2.084599094237362	0.937489704380171
Seq_anonymized_000351	1.080390347819802	1.009553710480702
Seq_anonymized_000352	0.7099043406050535	1.0082170669379065
Seq_anonymized_000353	0.6776674036162018	0.9978550550065921
Seq_anonymized_000354	0.9832444813097855	0.9903877535675194
Seq_anonymized_000355	1.6591772849081867	0.9725026232643875
Seq_anonymized_000356	0.7918785265949855	1.0123253608408422
Seq_anonymized_000357	0.9611792441577175	0.9990617648075294
Seq_anonymized_000358	1.3819290441058125	0.9983011496400399
Seq_anonymized_000359	0.9298462661178183	1.01201531603799
Seq_anonymized_000360	1.1505317422006596	1.0036495048750016
Seq_anonymized_000361	0.9086208629922709	1.0065265325566723
Seq_anonymized_000362	1.0723445371097264	1.0061867472486123
Seq_anonymized_000363	1.2136334943115543	1.0111700549079472
Seq_anonymized_000364	1.5370029921182131	0.9804362477930386
Seq_anonymized_000365	0.9853001053221958	1.008377684523057
Seq_anonymized_000366	1.4650549726956947	0.9816659748435888
Seq_anonymized_000367	0.8683121600348469	1.0037086933949892
Seq_anonymized_000368	1.0823366295125287	1.0034869660194299
Seq_anonymized_000369	1.0148354815680896	0.9961655878285877
Seq_anonymized_000370	0.8963945603897758	1.0068855261805887
Seq_anonymized_000371	0.755659762140455	1.0136859554365283
Seq_anonymized_000372	1.223573409774034	1.0032452311138107
Seq_anonymized_000373	1.499511649752614	0.9768560839932373
Seq_anonymized_000374	1.190721861389583	1.0003643255674894
Seq_anonymized_000375	0.8495076551687396	0.9949235208357686
Seq_anonymized_000376	0.8510767755216334	1.0070071739417505
Seq_anonymized_000377	0.8097626660186885	1.0095379442028316
Seq_anonymized_000378	0.8350229807042403	1.0118238374844268
Seq_anonymized_000379	0.9870442700801303	0.9801269164140404
Seq_anonymized_000380	0.74472548797802	1.0136118329274315
Seq_anonymized_000381	1.1693797112872897	1.0065739867967474
Seq_anonymized_000382	0.8064397265528174	1.0109007594601862
Seq_anonymized_000383	0.7543788928779845	1.0077363099017076
Seq_anonymized_000384	0.8142476741315143	1.0025741008960507
Seq_anonymized_000385	1.24250041946392	1.0065557107580467
Seq_anonymized_000386	1.0753033574941115	0.99159968053461
Seq_anonymized_000387	0.7617010569130436	1.0003599353927268
Seq_anonymized_000388	0.6471144729658224	1.0152739459077855
Seq_anonymized_000389	1.1302735602866911	1.0072506372665377
Seq_anonymized_000390	1.1980756549940963	1.0110545324149496
Seq_anonymized_000391	1.0062168527356075	0.9695762083964816
Seq_anonymized_000392	0.48175678981209497	1.0169736371971956
Seq_anonymized_000393	0.464031101395044	1.0138233662370515
Seq_anonymized_000394	0.8698740465211391	1.0134738803944499
Seq_anonymized_000395	0.6370746686726549	1.012321981870853
Seq_anonymized_000396	0.8137336097948924	1.0093891759835028
Seq_anonymized_000397	0.8953883029923743	1.0126617610876028
Seq_anonymized_000398	0.46306533397859223	1.0176051409041875
Seq_anonymized_000399	0.6853246028385788	1.009791834674595
Seq_anonymized_000401	0.8170098781023973	1.0017536846162585
Seq_anonymized_000402	0.67010272818666	1.0071767910027047
Seq_anonymized_000403	0.7728801879157366	0.997167061222029
Seq_anonymized_000404	1.5770760150847034	0.9700093620992692
Seq_anonymized_000405	0.851221723751915	1.007642737408304
Seq_anonymized_000406	0.9833921014346702	1.0014508515910108
Seq_anonymized_000407	1.106590753306776	1.0077869661385774
Seq_anonymized_000408	1.1003203174279177	1.0117019141989678
Seq_anonymized_000409	0.8816212005120461	1.0070838229680341
Seq_anonymized_000410	2.7758329237947823	0.8580605675297489
Seq_anonymized_000411	0.9158309581260041	1.0042096104105616
Seq_anonymized_000412	2.2732493199910024	0.9818247965460698
Seq_anonymized_000413	0.6430104524753685	1.0165353117692926
Seq_anonymized_000414	1.0064321991527976	1.0076876628906737
Seq_anonymized_000415	0.9082978987543681	0.9925819426986483
Seq_anonymized_000416	1.189478008775339	0.9954205041345852
Seq_anonymized_000417	0.671854339337826	1.0094512343430166
Seq_anonymized_000418	1.034744920170935	1.001643074209223
Seq_anonymized_000419	0.8541658035254189	1.0113384348308136
Seq_anonymized_000420	0.7855442591922775	0.9978452625636244
Seq_anonymized_000421	0.7127454225651358	1.0078718317146083
Seq_anonymized_000422	0.7402196447003412	1.0043343614832942
Seq_anonymized_000423	0.7209065200719613	1.0032038484168362
Seq_anonymized_000424	0.8170476190453491	1.0058657853644402
Seq_anonymized_000425	1.0464425140394007	1.0069984983248892
Seq_anonymized_000426	0.8063017428783166	1.0096597870355257
Seq_anonymized_000427	1.23329638629286	1.0068162669329326
Seq_anonymized_000428	0.9215102144885315	1.0136802986994724
Seq_anonymized_000429	0.8634317024403061	1.00435075409004
Seq_anonymized_000430	2.966857094965469	0.8975446315976686
Seq_anonymized_000431	0.7189788769620429	0.9864141253972045
Seq_anonymized_000432	1.1142446164918742	1.0043692845699654
Seq_anonymized_000433	1.189345678118878	0.9749231591589629
Seq_anonymized_000434	0.7389563757222279	1.015451271640742
Seq_anonymized_000435	1.1048374092089033	0.971527182896741
Seq_anonymized_000436	0.6338679052332366	1.0130077119100633
Seq_anonymized_000437	1.27382022056808	0.9701601665826707
Seq_anonymized_000438	1.0109449783313045	1.006303804145317
Seq_anonymized_000439	1.066712432191257	1.0088967075669575
Seq_anonymized_000440	1.1890710325353533	0.965435056934741
Seq_anonymized_000441	0.8525873689058261	1.0051139268508038
Seq_anonymized_000442	0.8769358228820199	1.0155150159985717
Seq_anonymized_000443	1.642271519236682	0.9567951199853848
Seq_anonymized_000444	0.6382156666557858	1.0111552666775538
Seq_anonymized_000445	0.9058712369052911	1.0078893265070572
Seq_anonymized_000446	0.768637767513356	1.0144359722074872
Seq_anonymized_000447	0.9146984656411435	1.0108278108801312
Seq_anonymized_000448	0.818975138700035	1.007074025935695
Seq_anonymized_000449	0.891861939169237	0.9971994042193127
Seq_anonymized_000450	1.2423118503138129	1.000802738932012
Seq_anonymized_000451	1.3307024656762882	1.001145303223934
Seq_anonymized_000452	0.9877136757321546	1.0077503560988978
Seq_anonymized_000453	0.7718438262320082	1.0109834786408132
Seq_anonymized_000454	1.0755261830252851	0.9984934083951378
Seq_anonymized_000455	0.9338038653202604	0.9819560250898806
Seq_anonymized_000456	0.8681580107837363	1.0093083133559262
Seq_anonymized_000457	0.9604644779390484	1.0079750651686281
Seq_anonymized_000458	0.5489830992389552	1.0102554873656464
Seq_anonymized_000459	0.9976303471302933	0.9968478553768718
Seq_anonymized_000460	0.5786836383145318	1.0155822228358247
Seq_anonymized_000461	1.966351827257726	0.9603942239552758
Seq_anonymized_000462	0.9926755217460351	1.00368458194607
Seq_anonymized_000463	0.6234094379828428	1.0140297023903624
Seq_anonymized_000464	0.9606981868118171	1.0013095580864082
Seq_anonymized_000465	0.8339106362908176	1.0052189091909747
Seq_anonymized_000466	0.5931135267692675	1.0091663650301976
Seq_anonymized_000467	0.828048308821904	1.0071574052575536
Seq_anonymized_000468	0.9275252109468556	1.0076047470492449
Seq_anonymized_000469	1.7139023372037774	0.9632864390882838
Seq_anonymized_000470	0.6009976558261333	1.013412978142096
Seq_anonymized_000471	0.6488495949631347	1.0106036441418986
Seq_anonymized_000472	1.1158488893809646	1.0066692481092072
Seq_anonymized_000473	0.7906219740010364	1.0108875820331027
Seq_anonymized_000474	0.7408263941530839	0.9956241744037889
Seq_anonymized_000475	0.7613210082165682	1.0114941549082703
Seq_anonymized_000476	0.5891662049274244	1.0123486105959214
Seq_anonymized_000477	0.9901349398465626	1.0054324701998443
Seq_anonymized_000478	1.0186834966075298	1.0078509645591263
Seq_anonymized_000479	0.9401378586133654	1.0095033004244103
Seq_anonymized_000480	0.7243682462822658	1.0114964483148592
Seq_anonymized_000481	0.7482100551134229	1.0096482113854952
Seq_anonymized_000482	0.8319334166624284	1.0124752082911535
Seq_anonymized_000483	0.6098909902685031	1.0144704948794263
Seq_anonymized_000484	1.2143359859265446	0.9653435027618392
Seq_anonymized_000485	0.8665232672597772	1.0127174135492125
Seq_anonymized_000486	0.973686908589218	1.004875878514088
Seq_anonymized_000487	1.0509380699787454	1.008359374966793
Seq_anonymized_000488	0.9502040012879189	1.0121392366245734
Seq_anonymized_000489	1.1463502781772166	0.9722857028062676
Seq_anonymized_000490	0.8092964053233132	1.011167009859246
Seq_anonymized_000491	0.8798732330470066	1.011915833602818
Seq_anonymized_000492	1.0530819699970704	1.0075972101222925
Seq_anonymized_000493	1.069651182678171	1.0125088048144488
Seq_anonymized_000494	1.414713865851971	0.9809790642511531
Seq_anonymized_000495	0.9374484578815806	1.0138445427772054
Seq_anonymized_000496	1.1705101531364637	0.9810493719761807
Seq_anonymized_000497	1.1000313194998785	1.0038774667400363
Seq_anonymized_000498	1.5935413335138198	0.9686482334459959
Seq_anonymized_000499	1.034308209390443	1.0064468945554672
Seq_anonymized_000500	0.8169086303175437	1.0126470081135721
Seq_anonymized_000501	1.0021285669281594	0.9737484373331233
Seq_anonymized_000502	0.9287877381794933	1.009186143484992
Seq_anonymized_000503	0.9764617865104224	1.013850330107364
Seq_anonymized_000504	0.8732299419508733	0.9423897077264832
Seq_anonymized_000505	2.03554787626592	0.967507691862704
Seq_anonymized_000506	0.7519944123866441	1.0061733156154642
Seq_anonymized_000507	0.9708075231702934	1.0082055473805602
Seq_anonymized_000508	0.6969967558128712	1.0116711442748902
Seq_anonymized_000509	1.026220953105963	0.9976262529794863
Seq_anonymized_000510	1.9132990468880176	0.9804080356171615
Seq_anonymized_000511	1.6912515006100228	0.975591988866635
Seq_anonymized_000512	0.9272912387360972	0.928666546489995
Seq_anonymized_000513	2.375552026724081	0.9634649568492845
Seq_anonymized_000514	0.8662065122541152	1.005523884298029
Seq_anonymized_000515	0.8628650943877947	1.011685813927033
Seq_anonymized_000516	1.4256452367561574	0.9707003655110886
Seq_anonymized_000517	1.2089633979558583	0.9814887662772415
Seq_anonymized_000518	0.884847752974174	1.0009913124412935
Seq_anonymized_000519	0.7383569507689267	1.012088127303811
Seq_anonymized_000520	0.8475355707838853	1.011183605514507
Seq_anonymized_000521	0.9227046771557555	1.0030769584510983
Seq_anonymized_000522	0.647683123819253	1.0113366443417997
Seq_anonymized_000523	0.874713589521669	1.0070010000661027
Seq_anonymized_000524	0.9800412135387477	1.0086292863869684
Seq_anonymized_000525	2.04800619632965	0.9633996474810594
Seq_anonymized_000526	1.0167656318922824	1.011003693700463
Seq_anonymized_000527	0.8447709732833	1.01234776046071
Seq_anonymized_000528	0.7516256032382909	1.0140655770498834
Seq_anonymized_000529	1.098806817333793	1.004715828054766
Seq_anonymized_000530	0.6814047138436166	1.0034658233167837
Seq_anonymized_000531	0.8632265272731826	1.0087018316710328
Seq_anonymized_000532	0.9530091349545625	1.003300526909977
Seq_anonymized_000533	0.8645237627947838	1.0115634543746312
Seq_anonymized_000534	1.7195971041057183	0.9531682554370909
Seq_anonymized_000535	0.8468675116134858	1.0030948296966846
Seq_anonymized_000536	0.544486898457159	1.0153567105298662
Seq_anonymized_000537	0.7811485843717334	1.0102907232670155
Seq_anonymized_000538	0.6355047514070934	1.0106158017744016
Seq_anonymized_000539	1.2323363771921676	0.9989692549481243
Seq_anonymized_000540	0.8509593439564708	1.0120356366321115
Seq_anonymized_000541	0.7948555466615923	1.0158373876455897
Seq_anonymized_000542	1.160823201634845	1.0049359372843496
Seq_anonymized_000543	0.6646356768977565	1.0117904913353934
Seq_anonymized_000544	0.8586894035613124	1.0125795824386974
Seq_anonymized_000545	1.3337052624290477	1.007473973996647
Seq_anonymized_000546	0.7989309757874075	1.0092957395915667
Seq_anonymized_000547	0.8127540394960994	1.0096152982390234
Seq_anonymized_000548	0.9424298280863336	1.009967370883919
Seq_anonymized_000549	0.9904739615746696	1.0088671756470649
Seq_anonymized_000550	2.535608715079068	0.9558171799670205
Seq_anonymized_000551	0.9215576861644084	1.0009386296933056
Seq_anonymized_000552	0.7873435410696645	1.0117329000121085
Seq_anonymized_000553	0.5909286833547176	1.0031278947371536
Seq_anonymized_000555	0.6380209709084032	1.0112988751360545
Seq_anonymized_000556	1.090135354423959	1.0065901669243056
Seq_anonymized_000557	0.8115921502009444	1.0075231978343222
Seq_anonymized_000558	0.6217853674352699	1.007585863348435
Seq_anonymized_000559	0.6881676894265066	1.0105555737700243
Seq_anonymized_000560	0.7613044510190307	1.0139772427129898
Seq_anonymized_000561	0.8582228271978762	1.013469878573565
Seq_anonymized_000563	0.6775823599276926	1.0136851616766849
Seq_anonymized_000564	0.7212219799862882	1.0086891418036152
Seq_anonymized_000565	0.769485267532265	0.9991843579672625
Seq_anonymized_000566	0.7188313494447715	1.0077871608008848
Seq_anonymized_000567	1.4870230368223232	1.0009451261421045
Seq_anonymized_000568	1.1702559727361048	0.9717968212118618
Seq_anonymized_000569	1.3690014400732706	1.0034811401536226
Seq_anonymized_000570	1.0135316198600015	1.001889942274921
Seq_anonymized_000571	0.6846928986566273	1.009527656582855
Seq_anonymized_000572	0.8986663673862132	0.9879416645254978
Seq_anonymized_000573	0.8420065794696499	1.0030881283825779
Seq_anonymized_000574	0.9150220694844515	0.9899624549125585
Seq_anonymized_000575	1.069580605854003	0.9909132541269647
Seq_anonymized_000576	0.961261645210669	1.011555993137627
Seq_anonymized_000577	0.7520081827126366	1.010569718472775
Seq_anonymized_000578	0.8772322820901215	1.004531217179733
Seq_anonymized_000579	0.79345808025774	1.005808674472916
Seq_anonymized_000580	0.8892305039534959	1.0146217927430827
Seq_anonymized_000581	1.085747148715908	1.0046713143207593
Seq_anonymized_000582	0.8073609445210537	1.012938521896646
Seq_anonymized_000583	0.8255471999408946	1.005964483994845
Seq_anonymized_000584	1.0377562633857333	1.0052746785128064
Seq_anonymized_000585	0.9733972319357629	0.9936540530657375
Seq_anonymized_000586	0.808365946615246	1.0132531200232684
Seq_anonymized_000587	0.7276783523774553	1.0047108859702412
Seq_anonymized_000588	0.9993468960904265	1.0084643199068157
Seq_anonymized_000589	1.063983269896549	1.0058274914536454
Seq_anonymized_000590	0.9817881378469226	1.0054021614240085
Seq_anonymized_000591	1.1479353803441872	1.00114990587152
Seq_anonymized_000592	0.6541050673369609	1.0101785650115618
Seq_anonymized_000593	0.9673468244860256	1.0054718867882662
Seq_anonymized_000594	0.6478115346244395	1.0123339179538609
Seq_anonymized_000595	0.7561458670055157	0.9851489682233225
Seq_anonymized_000596	0.8524245936532673	1.0061612319967737
Seq_anonymized_000597	0.8576634362714081	1.0045753806316384
Seq_anonymized_000598	1.4023825615647274	0.9932398294097103
Seq_anonymized_000599	1.1568459482695619	1.001606679425292
Seq_anonymized_000600	0.585056531036154	1.0157883866649904
Seq_anonymized_000601	1.2206979275609422	1.0028967299989409
Seq_anonymized_000602	0.8016812980057122	1.006129922986859
Seq_anonymized_000603	1.2666294853551976	0.9962986725426353
Seq_anonymized_000604	0.8444057618530455	1.0098284777310753
Seq_anonymized_000605	0.8842275825202898	1.0119674394466127
Seq_anonymized_000606	1.1678385536916247	0.9843919668157969
Seq_anonymized_000607	0.9986232565216145	1.0104354443180916
Seq_anonymized_000608	1.6050854493894275	0.9713051803926589
Seq_anonymized_000609	0.8506464639494987	1.0096178331387407
Seq_anonymized_000610	2.4755448145850223	0.9508855141709366
Seq_anonymized_000611	1.3391300161974138	0.9938978054078964
Seq_anonymized_000612	0.8730361907171846	1.0094074877896284
Seq_anonymized_000613	0.9410437204757903	1.004605762158712
Seq_anonymized_000614	1.1823756182739986	0.9823049791035582
Seq_anonymized_000615	1.9997844474841728	1.0002502216591465
Seq_anonymized_000616	0.6103451191065623	1.0134528504142395
Seq_anonymized_000617	0.8394923615202953	1.0145856049607893
Seq_anonymized_000618	0.6750239393841155	1.010330912807561
Seq_anonymized_000619	0.5712632240798055	1.0084593846894172
Seq_anonymized_000620	0.8206793825244848	1.0108041757118993
Seq_anonymized_000621	0.989831132599571	1.0129043227831909
Seq_anonymized_000622	1.2237215361904812	0.9841709457336534
Seq_anonymized_000623	0.7804072875245466	1.011999025526802
Seq_anonymized_000624	0.8982177530800185	1.007926861624841
Seq_anonymized_000625	1.9522735115626135	0.9666398008698699
Seq_anonymized_000626	0.8942178433092102	1.00970766792344
Seq_anonymized_000627	0.9005040230225241	1.0094020560548964
Seq_anonymized_000628	0.8261487678029809	1.0073366124734633
Seq_anonymized_000629	0.9555067663858939	0.9906102969079744
Seq_anonymized_000630	0.7733981856541927	1.0126712908550353
Seq_anonymized_000631	0.9757854679069285	1.0033547365645643
Seq_anonymized_000632	1.2091766522147585	0.9804037984105614
Seq_anonymized_000633	1.0914518155535997	0.9754571797955955
Seq_anonymized_000634	0.9169170470465595	1.0123900513548547
Seq_anonymized_000635	0.631739407220181	1.0140077286636837
Seq_anonymized_000636	9.445178190606146	0.8049267923503549
Seq_anonymized_000637	0.7651347233394541	1.0135904908566618
Seq_anonymized_000638	1.2025056934620162	1.005350608394944
Seq_anonymized_000639	1.0021030680403191	1.0074719214920576
Seq_anonymized_000640	1.1125886421310895	1.0085715680083105
Seq_anonymized_000641	0.6323065623311203	0.9874718973452214
Seq_anonymized_000642	0.966379216550769	1.010790939795631
Seq_anonymized_000643	0.8820341507041244	1.0100203661250584
Seq_anonymized_000644	2.092085356711491	0.9642194826093946
Seq_anonymized_000645	1.102306837909607	0.9962057935516033
Seq_anonymized_000646	0.8597314443307155	0.9937007159417479
Seq_anonymized_000647	1.1482422367703866	1.0036747108975834
Seq_anonymized_000648	0.9996119440264364	1.0051102648540255
Seq_anonymized_000649	1.4749162077094404	0.9908151622220275
Seq_anonymized_000650	1.2767198886496283	1.001004037542107
Seq_anonymized_000651	1.077723670470781	1.0116009886750814
Seq_anonymized_000652	1.3221793273518971	0.997450395342414
Seq_anonymized_000653	0.8835237807857582	1.0103364978083487
Seq_anonymized_000654	0.984187899310509	1.000684381478543
Seq_anonymized_000655	0.9136415700634958	1.0069695276623571
Seq_anonymized_000656	0.7320658571975641	1.0129464779327342
Seq_anonymized_000657	0.7817979651795035	1.0103515898747086
Seq_anonymized_000658	0.8096309000374485	1.0071732983130819
Seq_anonymized_000659	0.8641160096283794	1.0060757139062102
Seq_anonymized_000660	1.1428462406610704	0.9921944557687974
Seq_anonymized_000661	1.05045422255851	0.9978961870565893
Seq_anonymized_000662	0.2536333152672325	0.9637416758258418
Seq_anonymized_000663	0.8625842998725463	1.0082498064699703
Seq_anonymized_000664	2.6329368203341783	0.9599002299862319
Seq_anonymized_000665	1.1082993921451172	0.9841597962361406
Seq_anonymized_000666	0.8653748100493869	1.0046678940317983
Seq_anonymized_000667	1.3746978950882922	0.9647652266436053
Seq_anonymized_000668	1.0093791668662193	1.0091299528958424
Seq_anonymized_000669	1.2841137619457343	0.9764605809202007
Seq_anonymized_000670	1.156516145001942	1.007815032836615
Seq_anonymized_000671	0.8435062315799222	1.004454494212354
Seq_anonymized_000672	0.5846365938464493	1.0070057889450243
Seq_anonymized_000673	1.0957310326111176	1.005044675548035
Seq_anonymized_000674	0.6668958616220676	1.0112642002438692
Seq_anonymized_000675	0.8323357940948175	1.0099331864413088
Seq_anonymized_000676	1.3141537799005627	1.0052029081247627
Seq_anonymized_000677	2.0594063907221156	0.9924439764521094
Seq_anonymized_000678	1.8720769004352342	0.9479895879185612
Seq_anonymized_000679	1.1598621729563752	1.0077281400773417
Seq_anonymized_000680	1.054822243756014	0.9955020521543497
Seq_anonymized_000681	0.9496440753706107	1.0074953642548266
Seq_anonymized_000682	0.857361629721922	1.0101202522722812
Seq_anonymized_000683	0.613672564488785	1.0119963383168158
Seq_anonymized_000684	1.2077088702467387	0.9775356901352273
Seq_anonymized_000685	0.8779807663173194	1.0093883797723624
Seq_anonymized_000686	0.7362702530564758	1.0099566817264702
Seq_anonymized_000687	0.6558981706765333	1.0078334094562031
Seq_anonymized_000688	0.7843580479811858	1.0100389827958136
Seq_anonymized_000689	1.2480253241049235	0.9658692360299046
Seq_anonymized_000690	1.9694068494151664	0.9635044199431202
Seq_anonymized_000691	1.9601659923961603	0.912700686411737
Seq_anonymized_000692	0.8252363515987028	1.008681592669826
Seq_anonymized_000693	1.4218909997401525	0.956113919771811
Seq_anonymized_000694	0.7197843864009762	1.0137403636077869
Seq_anonymized_000695	0.8966519675990496	1.012848930931906
Seq_anonymized_000696	0.6130445827229294	1.0146779976970315
Seq_anonymized_000697	0.9120787746425986	1.0081001846156847
Seq_anonymized_000698	0.9355696597464056	1.009817815095856
Seq_anonymized_000699	0.7593364982547084	1.0150314742915838
Seq_anonymized_000700	0.9444540865971345	1.00732443578994
Seq_anonymized_000701	0.662269391769523	1.0129109271808097
Seq_anonymized_000702	0.9336423299809675	1.006323265256152
Seq_anonymized_000703	1.2212117846456498	0.9829194595884143
Seq_anonymized_000704	0.580093935832976	1.0149005833810727
Seq_anonymized_000705	0.7151705359342696	1.0143351314059978
Seq_anonymized_000706	0.6823346578040924	1.0108686106831695
Seq_anonymized_000707	1.1268651370170502	0.9904763888925641
Seq_anonymized_000708	0.7792109645139822	1.0020894076942621
Seq_anonymized_000709	1.2032644711252698	1.001369311130468
Seq_anonymized_000710	0.9342984271632842	1.0043600489564672
Seq_anonymized_000711	0.7025515447477501	1.0049656719805324
Seq_anonymized_000712	0.7769652630869368	1.008447521857279
Seq_anonymized_000713	0.6558419708010466	1.0112436762843688
Seq_anonymized_000714	1.0338116193482036	1.0052634985676203
Seq_anonymized_000715	0.9098191212517384	1.0015032569299547
Seq_anonymized_000716	0.7088740631473975	1.0152319860394754
Seq_anonymized_000717	0.883417427255611	1.0123446136558807
Seq_anonymized_000718	1.4949856413868354	0.9875506975401556
Seq_anonymized_000719	0.9090856533682351	1.0102053338557921
Seq_anonymized_000720	0.9990386293514195	1.004487091054988
Seq_anonymized_000721	1.1589592407648834	0.9650033135634697
Seq_anonymized_000722	0.8784526878121521	1.006738025288614
Seq_anonymized_000723	0.7441624636783674	1.013879228564628
Seq_anonymized_000724	0.8023879316360332	1.0093822827789003
Seq_anonymized_000725	0.9316620851654299	0.9856001526523268
Seq_anonymized_000726	0.8538986281229366	1.0139415195793646
Seq_anonymized_000727	1.1082608809827472	0.9993298099810547
Seq_anonymized_000728	1.0292609949383205	1.0039163636928368
Seq_anonymized_000729	1.0135224451811906	0.9854943436135973
Seq_anonymized_000730	1.117795217359303	1.0108938563997358
Seq_anonymized_000731	1.5830267491881855	0.9799855481351945
Seq_anonymized_000732	0.847452209335613	1.0121078921917799
Seq_anonymized_000733	0.9438299434583663	1.0081549953739006
Seq_anonymized_000734	1.5604022541821922	0.9412998600191588
Seq_anonymized_000735	0.6822769582285173	1.0110611034620374
Seq_anonymized_000736	0.8308441692600207	1.0078488661656537
Seq_anonymized_000737	0.9521202278220967	0.9834548155607769
Seq_anonymized_000738	0.9498636037345318	1.0015310172707372
Seq_anonymized_000739	0.9007619776179348	1.0066564224733028
Seq_anonymized_000740	1.0072252834341004	1.0070723753705726
Seq_anonymized_000741	0.6797669656266135	1.0154451496981833
Seq_anonymized_000742	1.1858889377110793	0.9815381048142193
Seq_anonymized_000743	1.0473235423496214	1.0003731456063194
Seq_anonymized_000744	0.8721454172081258	1.0107332859081737
Seq_anonymized_000745	1.312389533532282	0.9667951009728106
Seq_anonymized_000746	0.7960812676046688	1.0079775503502009
Seq_anonymized_000747	1.1219036664379167	0.9849298692781703
Seq_anonymized_000748	0.7089281258110514	1.011544162066963
Seq_anonymized_000749	0.6774493729387264	1.01066494801307
Seq_anonymized_000750	0.8092806493292206	1.0105315568406967
Seq_anonymized_000751	0.9517293332208492	1.0083808825971627
Seq_anonymized_000752	0.7271332548271048	0.9880209893698702
Seq_anonymized_000753	0.809396921012602	1.004792436657923
Seq_anonymized_000754	0.7600578714392604	1.0110775537924976
Seq_anonymized_000755	1.4536899943363337	0.9671128996368684
Seq_anonymized_000756	0.9022452803107263	1.0075968584791624
Seq_anonymized_000757	0.5660442197719175	0.9860209673616704
Seq_anonymized_000758	0.8329039110612431	1.009557873167196
Seq_anonymized_000759	0.7229943733052827	1.0081249814603164
Seq_anonymized_000760	0.7871219602164631	1.0105286909437967
Seq_anonymized_000761	0.890782691693082	1.0050216278098307
Seq_anonymized_000762	1.9244364341677778	1.0061734714929111
Seq_anonymized_000763	0.9675536135043102	1.0060000632158197
Seq_anonymized_000764	2.0879249315472475	1.001937194174707
Seq_anonymized_000765	0.818421618340828	1.0092927012861879
Seq_anonymized_000766	0.9328492855612457	1.0148383066577535
Seq_anonymized_000767	1.270719069191797	0.9851077062230351
Seq_anonymized_000768	0.9801710654014667	1.0107030692354193
Seq_anonymized_000769	0.9817325589331732	0.9568573470259216
Seq_anonymized_000770	0.5159609458200797	1.0004188363734956
Seq_anonymized_000771	0.5797044876988722	1.0175777942254605
Seq_anonymized_000772	1.2063766783038574	1.0038134086636155
Seq_anonymized_000773	1.0926551051895732	0.9944986338068782
Seq_anonymized_000774	0.6944090757743432	1.012017160204701
Seq_anonymized_000775	0.7406909151189366	1.006124096902598
Seq_anonymized_000776	0.8960627008882983	1.0066540463505878
Seq_anonymized_000777	1.0345387516567635	1.009883605273679
Seq_anonymized_000778	0.571498737758721	1.012967285396182
Seq_anonymized_000779	0.869605828233826	1.011102082286613
Seq_anonymized_000780	0.8914972104900021	0.9993221878553902
Seq_anonymized_000781	0.8437319190721361	1.0110678365576773
Seq_anonymized_000782	0.8852406931923441	1.0079757319520042
Seq_anonymized_000783	1.6569077321863592	0.9830737787238012
Seq_anonymized_000784	1.19452280427447	0.9966272140023841
Seq_anonymized_000785	0.676033761198955	1.0111898507503636
Seq_anonymized_000786	1.2192118051177243	0.9995819322230682
Seq_anonymized_000787	0.6217808191334804	1.0053896348733837
Seq_anonymized_000788	0.9680576571292605	1.0097767388905468
Seq_anonymized_000789	0.968253993735617	0.9978128870086748
Seq_anonymized_000790	0.9469493423852186	1.0063805678229467
Seq_anonymized_000791	1.2423805242845982	0.9999432032755644
Seq_anonymized_000792	0.7596864422917258	0.9503583960317281
Seq_anonymized_000793	0.8018862969938845	1.0086570316985306
Seq_anonymized_000794	0.9168039431502629	1.0128369316951003
Seq_anonymized_000795	0.9816884162113092	1.010335481023213
Seq_anonymized_000796	1.372577146733765	1.001559442573611
Seq_anonymized_000797	0.6789638841492944	1.0131537130795494
Seq_anonymized_000798	0.7719130769836836	0.9956057907822048
Seq_anonymized_000799	0.5426019550954596	1.0133346186789163
Seq_anonymized_000800	0.7326362660842916	1.0115009154866017
Seq_anonymized_000801	0.8613739622753993	1.008334923424121
Seq_anonymized_000802	0.8550128423934553	1.0105568534602052
Seq_anonymized_000803	1.0880950355061418	0.9928188431546296
Seq_anonymized_000804	0.7730174885697978	1.011316080785085
Seq_anonymized_000805	0.7290150938300108	1.0042910529464888
Seq_anonymized_000806	0.9756153041226837	1.0077578742361946
Seq_anonymized_000807	12.598818242025027	0.8158683039418986
Seq_anonymized_000808	0.6829678321087905	1.0148099377684388
Seq_anonymized_000809	0.8322575074505618	1.006804461425747
Seq_anonymized_000810	0.8738885462339108	1.004276783413055
Seq_anonymized_000811	1.016728031781188	1.0064881585754217
Seq_anonymized_000812	0.5147981016974129	1.0141094373301025
Seq_anonymized_000813	0.7592650355326593	1.0135258758807102
Seq_anonymized_000814	0.8919421938254131	1.0129455392111597
Seq_anonymized_000815	0.8501387388309322	1.0069868791354113
Seq_anonymized_000816	0.8743678393486184	0.9996502467491675
Seq_anonymized_000817	1.190396143416342	0.9636765780738968
Seq_anonymized_000818	1.0939604821293858	1.0085903658420952
Seq_anonymized_000819	0.9434185911776356	1.0088075316801925
Seq_anonymized_000820	0.7601333401284547	1.0000047903659923
Seq_anonymized_000821	1.102848383353553	0.9985127546781114
Seq_anonymized_000822	0.537553491952945	1.0173743234013872
Seq_anonymized_000823	0.8471001131450848	0.9982207937300451
Seq_anonymized_000824	1.4851187087250093	0.967838994136078
Seq_anonymized_000825	0.8962838380541643	1.0129850618263694
Seq_anonymized_000826	1.0356144928754663	0.9770156507031983
Seq_anonymized_000827	1.350806261728154	0.9552552169928267
Seq_anonymized_000828	0.7830755305997862	1.0101241464713686
Seq_anonymized_000829	1.234477757787531	0.9992882915487673
Seq_anonymized_000830	1.0210619688813096	1.0116111875200877
Seq_anonymized_000831	0.5340653654172043	1.0120760499440633
Seq_anonymized_000832	0.8815599879115766	1.0020146298189447
Seq_anonymized_000833	1.2428496298973783	1.0062835188609405
Seq_anonymized_000834	1.0132233887154247	1.0027369422259746
Seq_anonymized_000835	0.5360149015641834	1.0132849168532563
Seq_anonymized_000836	0.654734839571241	1.012730930845174
Seq_anonymized_000837	0.8387631605227399	1.0136640241600254
Seq_anonymized_000838	0.5041497131270994	1.0149866929630902
Seq_anonymized_000839	0.9976381464469625	0.9892242362726653
Seq_anonymized_000840	0.9342366535317228	1.0100594989180232
Seq_anonymized_000841	0.6934025842018133	1.0112785300513842
Seq_anonymized_000842	0.9686371251911545	1.0099225826872433
Seq_anonymized_000843	0.9665575014526657	1.005997488573805
Seq_anonymized_000844	1.1337071090795539	1.0077891354632587
Seq_anonymized_000845	1.007603246322548	1.0080886816045398
Seq_anonymized_000846	0.8362940488639873	1.0065150088975352
Seq_anonymized_000847	0.7923274507367127	1.0055503644162869
Seq_anonymized_000848	1.0331256942759408	1.005922947617381
Seq_anonymized_000849	1.906224931409595	1.00769122828089
Seq_anonymized_000850	0.8821360921998405	1.012485527005669
Seq_anonymized_000851	0.8650044914979208	0.9672236002517511
Seq_anonymized_000852	0.9594778956062007	1.0094296710675201
Seq_anonymized_000853	0.8785636427693809	1.0062220402579292
Seq_anonymized_000854	0.7823422977111497	1.008812667891392
Seq_anonymized_000855	0.6717415320852302	1.015676623138601
Seq_anonymized_000856	0.7179670494163145	1.0127638205926242
Seq_anonymized_000857	1.0880197239360443	1.0031911104722007
Seq_anonymized_000858	1.075756112581766	1.008177111755913
Seq_anonymized_000859	1.1223815986703658	0.9988075688786029
Seq_anonymized_000860	0.8652528163178466	1.0115708071363532
Seq_anonymized_000861	0.9587494993227785	1.0042990460619354
Seq_anonymized_000862	0.6171187899959782	1.0125771703227175
Seq_anonymized_000863	0.8522873505332826	1.0121261174332425
Seq_anonymized_000864	0.6875429736336164	1.0134794614517662
Seq_anonymized_000865	0.8252992196358783	1.0118602255381917
Seq_anonymized_000866	0.8292289338133079	1.015547742923519
Seq_anonymized_000867	0.8720594200927937	1.0104444085755946
Seq_anonymized_000868	0.8700026897286689	1.013886500898955
Seq_anonymized_000869	0.9145309724098672	1.0119341731085578
Seq_anonymized_000870	1.4085753028547765	0.9729078804582295
Seq_anonymized_000872	0.9414039383404014	1.0051189854501894
Seq_anonymized_000873	0.7661131370146187	1.0007268502328863
Seq_anonymized_000874	0.7714320382071711	1.0139295575480798
Seq_anonymized_000875	0.7305848624697737	1.0113995486754899
Seq_anonymized_000876	0.8627386373253374	0.9799349594703739
Seq_anonymized_000877	1.1129565583984493	1.0018274553347322
Seq_anonymized_000878	0.9461734260276073	1.0090253067092136
Seq_anonymized_000879	0.9359021454634661	1.0057027059691859
Seq_anonymized_000880	0.8168904884425262	1.0096074468542133
Seq_anonymized_000881	0.6679581612414891	1.014398231968703
Seq_anonymized_000882	1.1606376404663514	0.9977339127518854
Seq_anonymized_000883	1.2296455814956853	0.9426134855437516
Seq_anonymized_000884	1.2854933146839271	1.0099896412351832
Seq_anonymized_000885	0.9104193648397022	1.012481922987354
Seq_anonymized_000886	0.9555003847254305	1.0040269108305397
Seq_anonymized_000887	1.3175280254943185	0.9813033672983004
Seq_anonymized_000888	1.2873144409775457	0.9999205949125886
Seq_anonymized_000889	1.1201889213270084	1.0023206192956762
Seq_anonymized_000890	4.410373482891334	0.864668310371073
Seq_anonymized_000891	1.0430664442246653	1.0097962175414743
Seq_anonymized_000892	0.7033326647026195	1.010214282511422
Seq_anonymized_000893	0.642062152624627	1.013924675299376
Seq_anonymized_000894	1.0482293763797852	1.0082809455478323
Seq_anonymized_000895	0.6974949642282263	1.013839881904475
Seq_anonymized_000896	0.8568076893779103	1.006882202972769
Seq_anonymized_000897	1.123499708254294	1.0029447325556748
Seq_anonymized_000898	1.5355722900167115	0.9768473530066528
Seq_anonymized_000899	1.082748017019866	1.0066320010902188
Seq_anonymized_000900	0.8507776276268665	1.0126596305097926
Seq_anonymized_000901	1.0069075397451852	0.983963533825057
Seq_anonymized_000902	0.5870952298662802	1.0160958777640992
Seq_anonymized_000903	1.7017668774809158	0.9663207231973708
Seq_anonymized_000904	1.2021055256657562	0.938921547011792
Seq_anonymized_000905	0.8056700654007679	1.0099434376733316
Seq_anonymized_000906	0.6953425353796163	1.0078278282472664
Seq_anonymized_000907	0.9401269950981925	1.0081524329222569
Seq_anonymized_000908	0.9755686886190471	1.003221395547886
Seq_anonymized_000909	1.0212597773575771	0.949313682901198
Seq_anonymized_000910	1.2654033094428607	0.9811524141944391
Seq_anonymized_000911	0.7200053954308103	1.0146256360550756
Seq_anonymized_000912	0.9404251305964253	1.0091857160619273
Seq_anonymized_000913	0.8411249270060239	0.9933122429221112
Seq_anonymized_000914	0.647220103262729	1.0161990368358795
Seq_anonymized_000915	1.1155111495813295	1.0065204960708662
Seq_anonymized_000916	1.9374956215055374	0.9594440586177972
Seq_anonymized_000917	2.463116779875259	0.913905086180229
Seq_anonymized_000918	0.8050980440282972	1.0091778170076409
Seq_anonymized_000919	1.1590955907797207	0.9918697398215458
Seq_anonymized_000920	1.1674751274888675	1.0125632969789926
Seq_anonymized_000921	1.1898018945171454	1.011429669301897
Seq_anonymized_000922	0.805266746556366	1.0110611047693148
Seq_anonymized_000923	0.8276532278110331	1.0109908606717148
Seq_anonymized_000924	0.6598078913160156	1.0134288731271945
Seq_anonymized_000925	0.6164461945695338	1.014409637710856
Seq_anonymized_000926	0.8494645337923131	1.0102822530418658
Seq_anonymized_000927	0.8045268713420328	1.0103035701502194
Seq_anonymized_000928	0.5414510571462108	1.0165502859588418
Seq_anonymized_000929	1.2147258785204642	0.9792400067122828
Seq_anonymized_000930	1.418426706745646	0.9316564261759891
Seq_anonymized_000931	1.1304888594090527	1.0042277969241795
Seq_anonymized_000932	0.8055546118999564	1.0099190511665472
Seq_anonymized_000933	1.607142741198008	0.9687657853075128
Seq_anonymized_000934	0.9308470303397742	1.0101220453581905
Seq_anonymized_000935	1.3487214687712523	0.9538872530077337
Seq_anonymized_000936	1.2339711346335018	0.9486554547055878
Seq_anonymized_000937	0.8536629931084011	0.9936979043819746
Seq_anonymized_000938	0.12499448193443888	0.9754268235198977
Seq_anonymized_000939	0.5671837449889059	1.0131074957396442
Seq_anonymized_000940	0.810757205459575	1.0090550287588356
Seq_anonymized_000941	0.8571780131146552	1.002981174143153
Seq_anonymized_000942	0.7915524540226196	0.9707715919816509
Seq_anonymized_000943	0.8947824130244684	1.0071656988869584
Seq_anonymized_000944	0.7750660142048171	1.0123661654113407
Seq_anonymized_000945	1.0579940271662562	0.9959353895058949
Seq_anonymized_000946	1.1639539943218877	1.0010256205543668
Seq_anonymized_000947	2.1345365577432993	0.9686935075080573
Seq_anonymized_000948	0.8058544010715519	1.0066468373309163
Seq_anonymized_000949	0.7543393630856781	1.0000851668911548
Seq_anonymized_000950	1.4600373189029776	1.002427069374724
Seq_anonymized_000951	0.8513427846340401	1.0051176461006075
Seq_anonymized_000952	1.0224920303752247	0.9975190744300566
Seq_anonymized_000953	0.8503658937227996	1.0092438647010695
Seq_anonymized_000954	1.9060290400368334	0.9192970695214345
Seq_anonymized_000955	1.0834612495348315	0.9647646763208071
Seq_anonymized_000956	0.997511941053316	1.0099970952555013
Seq_anonymized_000957	1.1466416653351366	1.006993332565724
Seq_anonymized_000958	0.7058558081952995	1.0113920415376578
Seq_anonymized_000959	1.168005164168557	0.970177347516694
Seq_anonymized_000960	0.7090995565164818	1.0172838512457674
Seq_anonymized_000961	1.064416630764603	0.9946784151751917
Seq_anonymized_000962	0.73018302157099	1.0116413766400518
Seq_anonymized_000963	1.5592741042244358	0.9537142118857364
Seq_anonymized_000964	0.8991362843458673	1.0141982122640165
Seq_anonymized_000965	0.9169876892043752	1.0136176959265466
Seq_anonymized_000966	0.9604461124300979	1.013633308734078
Seq_anonymized_000967	0.8768490273212909	1.0049765113357008
Seq_anonymized_000968	1.00868691414071	0.9973696349633636
Seq_anonymized_000969	0.8909165421617983	1.0089352981749231
Seq_anonymized_000971	0.8009601944886316	1.0098466371016568
Seq_anonymized_000972	0.7100626258513636	1.0030886642148604
Seq_anonymized_000973	1.4315127265905112	0.973809432671457
Seq_anonymized_000975	3.213260034071829	0.9427257611180346
Seq_anonymized_000976	0.8970464430113128	1.0027207793144495
Seq_anonymized_000977	0.8574353976248245	1.0050440635122364
Seq_anonymized_000978	1.1293443274725574	1.007219052990249
Seq_anonymized_000979	0.9117251554878475	1.0085484503753535
Seq_anonymized_000980	1.0890253957389593	0.9796973038303164
Seq_anonymized_000981	0.8118616460611641	1.0127815289532074
Seq_anonymized_000982	1.1073841062519276	1.0084457399657607
Seq_anonymized_000983	1.0771290516829772	0.9756579740261888
Seq_anonymized_000984	0.7423226605070782	1.0112337586779414
Seq_anonymized_000985	0.6442233098973444	1.0091403435507362
Seq_anonymized_000986	0.798652182841909	1.012624056056937
Seq_anonymized_000987	0.7621531754110095	1.0120974158706282
Seq_anonymized_000988	1.2449193592878691	1.003584459545475
Seq_anonymized_000989	0.8556614420687219	1.011109379807702
Seq_anonymized_000990	0.7932052721601859	1.0095423855849814
Seq_anonymized_000991	0.8141151310424748	1.0075739713774519
Seq_anonymized_000992	0.9809212648775574	1.013448137329704
Seq_anonymized_000993	0.7891616635220009	1.0098912075453828
Seq_anonymized_000994	0.5783143786390537	1.0145082499049314
Seq_anonymized_000995	0.8189236031354729	1.003119918076603
Seq_anonymized_000996	0.6605734283425663	1.0134864284189415
Seq_anonymized_000997	1.19712864101415	1.0029962909437653
Seq_anonymized_000998	0.9900558783103325	1.0096949558102895
Seq_anonymized_000999	0.8141374727657416	1.0027870754467578
Seq_anonymized_001000	0.8784212476767169	0.9929223643861478
Seq_anonymized_001001	0.9958747581726779	0.9933978531967104
Seq_anonymized_001002	0.6961535425453439	1.0049288660227729
Seq_anonymized_001003	1.1179743321762392	0.9721794182350071
Seq_anonymized_001004	0.7922560010320809	1.0076625501544432
Seq_anonymized_001005	0.5219798964291387	1.010640934835428
Seq_anonymized_001006	0.8012518938220627	1.0031021916616594
Seq_anonymized_001007	0.7766298860176983	1.0184963829959948
Seq_anonymized_001008	0.8132525924791772	1.0066790352429071
Seq_anonymized_001009	0.5447670855257336	1.0181707444018036
Seq_anonymized_001010	0.8442244602803839	1.0093373852708656
Seq_anonymized_001011	0.9814762527063615	1.0096920730744092
Seq_anonymized_001012	0.960673679465327	1.009545902362457
Seq_anonymized_001013	0.6720137329043574	1.009780395724046
Seq_anonymized_001014	1.042661397756426	1.006533118598923
Seq_anonymized_001015	1.5074970571536614	0.9760575734439285
Seq_anonymized_001016	1.0054685691197844	1.008853092818807
Seq_anonymized_001017	0.6620063136524269	1.0181794770992039
Seq_anonymized_001018	0.6529508986940402	1.0134687523827208
Seq_anonymized_001019	1.0172220101106528	0.9925851001393989
Seq_anonymized_001020	1.6583093493531715	0.9930368150159615
Seq_anonymized_001021	0.687572974603144	1.0151413757131056
Seq_anonymized_001022	1.0241198265703462	1.0152039582601702
Seq_anonymized_001023	0.9189772903036302	1.008334056605612
Seq_anonymized_001024	0.7898180155374542	1.0149184752474492
Seq_anonymized_001025	0.8830442840339684	1.0086731257931514
Seq_anonymized_001026	0.6877204591789696	1.017552681644565
Seq_anonymized_001027	0.8374284130917796	1.012492218556604
Seq_anonymized_001028	0.7286958611578764	1.0119204964209312
Seq_anonymized_001029	0.976228469626824	1.006027990990705
Seq_anonymized_001030	1.4216310354262944	1.0103326690967775
Seq_anonymized_001031	0.7120910134822517	1.011083216750707
Seq_anonymized_001032	0.8092315958573467	0.993068328708866
Seq_anonymized_001033	1.0839920032977026	1.0071468919744977
Seq_anonymized_001034	0.9819761626165167	0.9458465230920383
Seq_anonymized_001035	1.0964312270506376	1.012724830665421
Seq_anonymized_001036	0.9894474502848565	1.0062606189536163
Seq_anonymized_001037	0.8939986242352566	1.0126757082210667
Seq_anonymized_001038	0.8953677577022837	1.004325352743898
Seq_anonymized_001039	1.0553262563800119	1.0117322175791796
Seq_anonymized_001040	1.09622828054993	1.0107057388084364
Seq_anonymized_001041	0.8467838839885393	1.0034242824347974
Seq_anonymized_001042	1.30437884614873	1.004747612874958
Seq_anonymized_001043	0.9784739057516626	0.9974348646555079
Seq_anonymized_001044	0.8811572767265957	1.0059961836608897
Seq_anonymized_001045	1.144591957269063	0.9751206178890128
Seq_anonymized_001046	1.6513289851873945	0.9881614923979511
Seq_anonymized_001047	0.7068885754805513	1.010129554048935
Seq_anonymized_001048	1.0193736033986995	1.0075014987968858
Seq_anonymized_001049	1.3250534218645131	0.9555781343911742
Seq_anonymized_001050	1.0305183339441382	1.0074271387622424
Seq_anonymized_001051	0.5319040884175207	1.015437591688229
Seq_anonymized_001052	0.9353696355819862	1.0123422537950817
Seq_anonymized_001053	0.9095211537497263	0.979290182659883
Seq_anonymized_001054	1.500141756063007	0.9750328046150576
Seq_anonymized_001055	0.8321824450339482	1.0121966091257093
Seq_anonymized_001056	1.9940904148647345	0.9694877894258301
Seq_anonymized_001057	0.7172662464526091	1.0063737746468242
Seq_anonymized_001058	0.7185944753450928	1.0093174871377224
Seq_anonymized_001059	0.914901395801189	1.0028717054623149
Seq_anonymized_001060	0.868552624537508	1.0102276867954065
Seq_anonymized_001061	1.3555929129724393	0.9962658994758518
Seq_anonymized_001062	0.8953501798767611	1.0093265373308902
Seq_anonymized_001063	1.0409498877751757	1.0080676345912656
Seq_anonymized_001064	0.8430037779147622	1.0150745969645023
Seq_anonymized_001065	1.0937651612390307	1.0077165512539146
Seq_anonymized_001066	0.9771406528946338	1.0011677433415134
Seq_anonymized_001067	0.8362250424962061	1.0102572981628068
Seq_anonymized_001068	0.917014162886923	1.0093338352674914
Seq_anonymized_001069	0.843311008897808	1.009568637938536
Seq_anonymized_001070	0.9193420743173002	1.0089190091156097
Seq_anonymized_001071	1.7410781339439498	0.9672150085491612
Seq_anonymized_001072	0.7997042624370793	1.0057675618832393
Seq_anonymized_001073	0.8568129773493	1.0017017685012135
Seq_anonymized_001074	1.2401772874038968	1.0000859000736018
Seq_anonymized_001075	1.329262032565428	1.007668181370207
Seq_anonymized_001076	0.5656795979230639	1.016809544232219
Seq_anonymized_001077	1.3430756535293698	0.9842666010132921
Seq_anonymized_001078	0.8625923755036694	1.003826292726622
Seq_anonymized_001079	1.0986191050092093	1.0027972674046708
Seq_anonymized_001080	0.6921120420615902	1.0120151609124188
Seq_anonymized_001081	0.7496246223800334	1.003200627574783
Seq_anonymized_001082	1.4115233674338734	0.9782240202666839
Seq_anonymized_001083	1.0078845817099924	1.0024914450010514
Seq_anonymized_001084	1.0087289489264903	1.0075349971890848
Seq_anonymized_001085	0.7982087014272464	1.012335130615878
Seq_anonymized_001086	0.7255257603980786	0.9840514023564004
Seq_anonymized_001087	0.9211779836600229	0.9996174488966116
Seq_anonymized_001088	0.763954211922085	1.0041891706563542
Seq_anonymized_001089	0.9813815347970841	0.9978063489571092
Seq_anonymized_001090	1.168764887656998	1.0040384309180408
Seq_anonymized_001091	0.857205489427743	1.0088817200344802
Seq_anonymized_001092	0.6428816961105669	1.0096599277502538
Seq_anonymized_001093	0.7564182674733686	1.0115751408186149
Seq_anonymized_001094	0.9547866484929963	1.0082647622747734
Seq_anonymized_001095	0.8830839826025708	1.0077956792804068
Seq_anonymized_001096	0.8287329868514238	1.001794280541832
Seq_anonymized_001097	0.7252655443979388	1.0101266092425094
Seq_anonymized_001098	0.6956089824354769	1.0063514289558289
Seq_anonymized_001099	0.8446801497463503	0.9954658047726355
Seq_anonymized_001100	0.7945059415313677	1.0068228198690725
Seq_anonymized_001101	0.6430135642348088	1.008106118965192
Seq_anonymized_001102	0.8363730161558515	1.0031085218589708
Seq_anonymized_001103	0.806558947008551	1.0088430323640307
Seq_anonymized_001104	0.7203075440072667	1.0102310355446769
Seq_anonymized_001105	1.0333112337314132	1.0048961446970575
Seq_anonymized_001106	1.0230298554616033	1.0052621417997651
Seq_anonymized_001107	0.6979179212027766	1.0136476438925923
Seq_anonymized_001108	0.8517768892836891	1.0125589783846056
Seq_anonymized_001109	1.030053889841482	1.014761271025429
Seq_anonymized_001110	0.7435742605317973	1.010022118377246
Seq_anonymized_001111	0.8418594212284387	1.006677601681707
Seq_anonymized_001112	0.8405098231112768	1.0059165878561684
Seq_anonymized_001113	1.1086080885542038	0.9821227298878333
Seq_anonymized_001114	0.8490602438523913	0.9821132210928283
Seq_anonymized_001115	0.9433476969079821	1.0104255137260911
Seq_anonymized_001116	1.00802274206342	0.9989678111126373
Seq_anonymized_001117	1.759411896745895	0.958472012366039
Seq_anonymized_001118	0.7888184626951843	1.013081737511096
Seq_anonymized_001119	0.7615332578682527	1.0100060702938223
Seq_anonymized_001120	1.1206855540882987	0.9737585200325366
Seq_anonymized_001121	0.8306811534770757	1.0089811751330393
Seq_anonymized_001122	1.0316662843949345	1.0090061650430404
Seq_anonymized_001123	1.1637510011968701	1.0028773334419432
Seq_anonymized_001124	0.6063863137791611	1.0144541035705712
Seq_anonymized_001125	6.097480182073263	0.8845087562276283
Seq_anonymized_001126	0.7555232479091014	1.011660220206989
Seq_anonymized_001127	1.7829299220975146	0.955840328520009
Seq_anonymized_001128	1.0687302898630764	1.0107099076256045
Seq_anonymized_001129	1.8732672613350265	0.9830590605120638
Seq_anonymized_001130	1.305624451972366	0.9822537230167282
Seq_anonymized_001131	1.3450939047162895	1.0072213930404372
Seq_anonymized_001132	0.9032491761030473	1.0123889245698763
Seq_anonymized_001133	0.7125984080074853	1.0149179082862234
Seq_anonymized_001134	1.158261762904374	0.9581958876495335
Seq_anonymized_001135	6.824141242712903	0.8521782677921523
Seq_anonymized_001136	0.9851969274415115	0.9786274804669048
Seq_anonymized_001137	0.8893608806073035	0.9857074284551974
Seq_anonymized_001138	0.012471504531071178	1.0067327903988048
Seq_anonymized_001139	0.6991163204544032	1.0139500699828998
Seq_anonymized_001140	1.036363858401648	0.9899205230602677
Seq_anonymized_001141	0.6678691228043285	1.0091391261554157
Seq_anonymized_001142	0.8002810399180855	1.0060369708906285
Seq_anonymized_001143	0.6638066244577813	1.007764148486957
Seq_anonymized_001144	0.7050262763877717	1.0125961933907395
Seq_anonymized_001145	0.7627562066114668	0.9958681749738847
Seq_anonymized_001146	1.3701456220048536	0.9777279626098179
Seq_anonymized_001147	1.0190014357047923	1.0033542993927511
Seq_anonymized_001148	0.8179955492447412	0.950514540030873
Seq_anonymized_001149	1.0343674223537866	0.9766745631118692
Seq_anonymized_001150	0.9544381080806001	1.0004396906744886
Seq_anonymized_001151	1.1977632853762619	0.972343887672089
Seq_anonymized_001152	0.8769305449005149	1.0066126894747744
Seq_anonymized_001153	1.3818543378960846	0.9681345036718727
Seq_anonymized_001154	0.917323427008506	1.0144862439505462
Seq_anonymized_001155	0.8236712867171732	1.0017217655823598
Seq_anonymized_001156	0.9740425844386135	1.0083529924282117
Seq_anonymized_001157	0.9929627981443284	0.9897418592161141
Seq_anonymized_001158	1.0106762264812166	1.004452856801029
Seq_anonymized_001159	0.47080623698928836	1.0171538522570929
Seq_anonymized_001160	0.9547113757316883	1.0038792123572948
Seq_anonymized_001161	1.165285174409864	1.0061530702221744
Seq_anonymized_001162	1.113294954799108	0.9995647725030675
Seq_anonymized_001163	0.7808171717331184	0.9982909534115201
Seq_anonymized_001164	1.0800085876223537	0.9942763047840549
Seq_anonymized_001165	0.7895988131592011	1.010785337367819
Seq_anonymized_001166	0.5858390440000352	1.0028392772681831
Seq_anonymized_001167	0.7588947846586248	1.0070397462400937
Seq_anonymized_001169	0.5939843246656159	1.010628759336851
Seq_anonymized_001170	0.9744663596714367	1.0044395246225968
Seq_anonymized_001172	0.7278702767595601	1.0149394613307567
Seq_anonymized_001173	0.7874719881296625	1.0030986239316042
Seq_anonymized_001174	1.1148879399994784	0.9805538732455271
Seq_anonymized_001175	1.324958484794566	0.9995584158703227
Seq_anonymized_001176	0.9857309254427771	1.0069881023934555
Seq_anonymized_001177	0.8223844907402186	0.9990804659734488
Seq_anonymized_001178	0.9172519155472221	1.0053395806904357
Seq_anonymized_001179	0.7611965299317206	1.0140150596144386
Seq_anonymized_001180	0.8971607324093935	1.0091382982448869
Seq_anonymized_001181	0.940688403934531	0.9991483042422693
Seq_anonymized_001182	0.9066349203224674	1.0067922461453793
Seq_anonymized_001183	0.6514021819777306	1.0129999964534864
Seq_anonymized_001184	0.42586422152868786	1.018639336803228
Seq_anonymized_001185	0.7913723623210864	1.0113560280078795
Seq_anonymized_001186	0.550730813269077	1.0148474770784182
Seq_anonymized_001187	0.780598422921641	1.0098684048146631
Seq_anonymized_001188	1.7477551773965196	0.9848579088021886
Seq_anonymized_001189	1.0146352569660728	1.0026203008712955
Seq_anonymized_001190	1.251058338306713	0.9594910094166786
Seq_anonymized_001191	1.0853590434835574	1.0101649796970078
Seq_anonymized_001192	1.3918514337877679	0.9439488560125814
Seq_anonymized_001193	0.8619465420837112	1.0133622999519971
Seq_anonymized_001194	0.792075909879533	1.011646333170685
Seq_anonymized_001195	0.893556514349179	1.0141798907935982
Seq_anonymized_001196	0.9643755979833154	1.007094215853317
Seq_anonymized_001197	0.8408551637269147	1.006691895045576
Seq_anonymized_001198	0.7487949760720897	1.0086719897505523
Seq_anonymized_001199	0.8975369022082664	1.0138679175866272
Seq_anonymized_001200	1.156475535284534	1.00724433489341
Seq_anonymized_001201	0.6969899434126802	1.0115421638554865
Seq_anonymized_001203	1.0911330599982625	1.0061583738827085
Seq_anonymized_001204	0.8683384962684902	0.9958557411334997
Seq_anonymized_001205	0.9189412551596842	1.002866656786322
Seq_anonymized_001206	0.7736955254380211	1.008240668391505
Seq_anonymized_001207	1.0504032817500168	1.0053226663207726
Seq_anonymized_001208	0.6846184338727483	1.0103643155370343
Seq_anonymized_001209	1.0483224102899817	0.9726234628752202
Seq_anonymized_001210	0.8107483078860771	1.009513932020136
Seq_anonymized_001211	0.7891684194908779	1.0057725105379651
Seq_anonymized_001212	0.9145090341968564	1.012250075523772
Seq_anonymized_001214	0.6672860491562416	1.0076314430156101
Seq_anonymized_001215	0.721236741604704	1.0009077351068696
Seq_anonymized_001216	1.0280166323698718	1.0019317082260693
Seq_anonymized_001217	1.2601293825783353	1.0016061824991889
Seq_anonymized_001218	0.9642364304806643	1.0128284338061708
Seq_anonymized_001219	1.1586880691003574	0.993863366944357
Seq_anonymized_001220	1.2584472640197988	0.9978468309056705
Seq_anonymized_001221	0.78080099290971	1.0085059577145188
Seq_anonymized_001222	0.5813147258193888	1.0058714700653697
Seq_anonymized_001223	0.9973005663537553	0.9980570569050266
Seq_anonymized_001224	1.0914250392880867	1.0101669249838698
Seq_anonymized_001225	0.9427090818797467	1.0081071671063415
Seq_anonymized_001226	0.8362017215090565	1.0105891686532966
Seq_anonymized_001227	0.8471158434454995	1.0118797296100532
Seq_anonymized_001228	0.8388481571447001	1.007229855093041
Seq_anonymized_001229	0.911090979297598	1.01098825073276
Seq_anonymized_001230	0.8518573295385153	1.0161266518632777
Seq_anonymized_001231	0.8791209029848515	1.0077006227389889
Seq_anonymized_001232	0.5799917365723721	1.0119411587913931
Seq_anonymized_001233	0.7878310970912226	0.9868718258157361
Seq_anonymized_001234	0.8078222108496211	0.9973941601251756
Seq_anonymized_001235	0.81084350332481	1.0119130935674512
Seq_anonymized_001236	0.8649853909540405	1.0096258642753504
Seq_anonymized_001237	1.1190212972070217	1.0052911229585573
Seq_anonymized_001238	0.7859996660584223	1.0126393019550526
Seq_anonymized_001239	0.887245364510359	0.977011195436383
Seq_anonymized_001240	0.9582267062793451	1.0084380090261202
Seq_anonymized_001241	1.032807998147743	1.0026800251134016
Seq_anonymized_001242	1.061934500712835	1.0010007170128994
Seq_anonymized_001243	1.1696597052841449	0.9672999279595416
Seq_anonymized_001244	0.8675081345035754	1.0042534626068849
Seq_anonymized_001245	0.870262470361043	1.00650023938145
Seq_anonymized_001246	0.774247073496028	1.009339420425417
Seq_anonymized_001247	1.364989593734768	0.9753636755673429
Seq_anonymized_001248	0.9668299950519166	1.0036051290840362
Seq_anonymized_001249	0.779193072136715	1.0137402087687097
Seq_anonymized_001250	0.7352156503775571	0.9980886113836629
Seq_anonymized_001251	0.5810820112901256	1.014207372394665
Seq_anonymized_001252	0.8985781407958605	1.009191630921883
Seq_anonymized_001253	0.5721062453241901	1.0129812866992454
Seq_anonymized_001254	1.0266893356623978	1.0103461768407063
Seq_anonymized_001255	0.8206092261180434	1.0130969919074173
Seq_anonymized_001256	0.767257679978871	1.0134381480548036
Seq_anonymized_001257	0.6210551273334283	1.0144998295535563
Seq_anonymized_001258	1.226040731173209	0.9760024277278708
Seq_anonymized_001259	1.3042553358475208	0.9899150320232397
Seq_anonymized_001260	1.1671995180153152	1.0085778903151117
Seq_anonymized_001261	0.8991383430298207	1.003565652437758
Seq_anonymized_001262	0.7116161787335433	1.0087379381179171
Seq_anonymized_001263	1.0610802406385864	1.011304280434523
Seq_anonymized_001264	1.0212832131205336	1.0022492098715097
Seq_anonymized_001265	0.8294738955838933	1.0111364867763086
Seq_anonymized_001266	1.9836013148613227	0.9534144463737177
Seq_anonymized_001267	0.6687558246445864	1.0127539829635146
Seq_anonymized_001268	0.781637557620191	1.0089794885285885
Seq_anonymized_001269	0.9532049916885176	1.0073276006785166
Seq_anonymized_001270	1.2241711011444767	1.000381365766951
Seq_anonymized_001271	0.7663851217924961	1.010783342625787
Seq_anonymized_001272	1.3183497922077008	0.9802168052896595
Seq_anonymized_001274	0.9122999977361665	1.0026644109705902
Seq_anonymized_001275	0.9055798441456121	1.0104615194032174
Seq_anonymized_001276	0.8404508548025972	1.0122630418984027
Seq_anonymized_001277	0.9379340546281875	1.0078244887614694
Seq_anonymized_001278	0.8657042705004718	1.0047141178025087
Seq_anonymized_001279	0.8814292774210057	1.0077606894471018
Seq_anonymized_001280	0.8016973883582379	1.0097526894727826
Seq_anonymized_001281	0.6738664942496531	1.013053056888793
Seq_anonymized_001282	1.5774135823039679	0.9720728350706651
Seq_anonymized_001283	0.6508867640831042	1.0106130983474522
Seq_anonymized_001284	1.2244339956412595	0.9705130034086993
Seq_anonymized_001285	0.8056808759937262	1.0015398035613732
Seq_anonymized_001286	0.7877812880263054	1.0091162066574892
Seq_anonymized_001287	0.8803531496209956	1.0120658841229764
Seq_anonymized_001288	0.701355559965609	1.009987748011588
Seq_anonymized_001289	0.514358673311285	1.0123175256421937
Seq_anonymized_001290	0.9979661508390331	1.006758292580297
Seq_anonymized_001291	1.2329155252124862	0.9933505785478471
Seq_anonymized_001292	0.7748595619602705	0.988464167513369
Seq_anonymized_001293	0.9162125541004195	0.9989485410255932
Seq_anonymized_001294	1.2510017348871219	0.9634896319892513
Seq_anonymized_001295	0.9149088442795099	1.0135534129133477
Seq_anonymized_001296	0.5681776669986357	1.0123126589469131
Seq_anonymized_001297	0.9768930425784053	1.010719676468545
Seq_anonymized_001298	1.102208158334118	1.0033400158722523
Seq_anonymized_001299	0.8195155811593949	1.0108303836357366
Seq_anonymized_001300	0.7035364238104758	1.0129860770265016
Seq_anonymized_001301	1.010984724205655	1.0103765445868425
Seq_anonymized_001302	0.8591124680336252	0.9845821915606332
Seq_anonymized_001303	0.9100987962004218	1.0109634844767532
Seq_anonymized_001304	0.7419625193499169	1.0106922535361829
Seq_anonymized_001305	1.0280519392097625	1.0054042963394714
Seq_anonymized_001306	1.1527328527286036	0.9984361899764479
Seq_anonymized_001307	0.7545814932304548	1.0136568765601124
Seq_anonymized_001308	0.8959150359424676	1.0053051918135363
Seq_anonymized_001309	0.7443199073529895	1.0141248127428433
Seq_anonymized_001310	1.5473614673459486	0.9745616272831966
Seq_anonymized_001311	1.24783171990375	0.9928237055486455
Seq_anonymized_001312	1.0072936982806115	1.0088307583961273
Seq_anonymized_001313	0.7247519110778533	1.0138266659479183
Seq_anonymized_001314	0.8218499497233692	1.0082761325524223
Seq_anonymized_001315	0.8769809953722939	1.0133491615457237
Seq_anonymized_001317	0.9497492731717235	0.9975130582308545
Seq_anonymized_001318	0.9618687700710564	1.0115540944638226
Seq_anonymized_001319	0.8288420601542231	1.0024579991607139
Seq_anonymized_001320	1.117618025614304	1.0059915561329411
Seq_anonymized_001321	1.1290490821274421	0.9970160065277196
Seq_anonymized_001322	1.1334597386358873	0.9904387897679224
Seq_anonymized_001323	1.0707368129830233	1.0095930624658087
Seq_anonymized_001324	1.0431508839136243	0.9945181821313807
Seq_anonymized_001325	0.8222048740758486	1.010174793907774
Seq_anonymized_001326	0.6244894039562483	1.0150875783649564
Seq_anonymized_001327	0.9651338723457618	0.9767762899725958
Seq_anonymized_001328	0.7432090942180638	1.0145860298030134
Seq_anonymized_001329	0.765776718351137	1.0153255530993504
Seq_anonymized_001330	1.2669224479767476	0.9711153301664017
Seq_anonymized_001331	0.5307942843202762	1.012245910481022
Seq_anonymized_001332	1.088724418136696	1.004908155409494
Seq_anonymized_001333	1.039295116628878	1.0067340609901272
Seq_anonymized_001334	0.8887105896398959	1.0049822047940316
Seq_anonymized_001335	1.2844798481931439	0.9484876649394558
Seq_anonymized_001336	0.856897358378615	1.0065629646714171
Seq_anonymized_001337	1.0713695673966395	1.007217837327836
Seq_anonymized_001338	0.661350040497953	1.0141921188656593
Seq_anonymized_001339	1.0962119647287814	0.9900607275344875
Seq_anonymized_001340	0.9089767701515258	1.008646583435873
Seq_anonymized_001341	0.602348922314324	1.0103750541954832
Seq_anonymized_001342	0.9830999516007113	1.0048591975446515
Seq_anonymized_001343	0.7098920000496148	1.01421680434902
Seq_anonymized_001344	1.1754213344898141	1.0022767611774954
Seq_anonymized_001345	0.95538677449895	0.9865788124531467
Seq_anonymized_001346	0.6515774824305153	1.0053420160826914
Seq_anonymized_001347	2.1996235038749514	0.9546242385122867
Seq_anonymized_001348	1.0485114504182436	1.0059779403112676
Seq_anonymized_001349	0.8632353348666424	1.0057097003321207
Seq_anonymized_001350	0.6154345066884894	1.015165666779045
Seq_anonymized_001351	0.7506680784908916	1.0116644279079539
Seq_anonymized_001352	1.3633458403034775	1.0038296442459753
Seq_anonymized_001353	0.6755107149756993	1.0085138475092432
Seq_anonymized_001354	0.8319735619688458	1.0115537123783656
Seq_anonymized_001355	0.8012437120265274	1.0100407079800255
Seq_anonymized_001356	0.7085942379000395	0.9545805605973819
Seq_anonymized_001357	0.8057772293526062	1.0029085982136683
Seq_anonymized_001358	0.6633355888893208	1.0127850193677235
Seq_anonymized_001359	0.7751149051603466	1.0145181013700892
Seq_anonymized_001360	0.9657128136273972	1.0097741643966112
Seq_anonymized_001361	8.227799668261364	0.8086376005013826
Seq_anonymized_001362	0.7096095090504064	0.9873944657050839
Seq_anonymized_001363	0.8144386648133038	1.012192082527794
Seq_anonymized_001364	0.9474665927340012	1.0079756555402506
Seq_anonymized_001365	0.6885207686257852	1.011888284819438
Seq_anonymized_001366	1.436238671077596	0.9821718363810932
Seq_anonymized_001367	1.1659851069969018	0.9662356014410907
Seq_anonymized_001368	1.2342197830126216	0.980813586355521
Seq_anonymized_001369	0.802783393880698	1.009671273106606
Seq_anonymized_001370	0.8265175622131123	1.013048219751025
Seq_anonymized_001371	0.7732411721819558	1.0120492559027006
Seq_anonymized_001372	0.7852725998428781	1.010829390284322
Seq_anonymized_001373	0.9851096045235465	0.9902276069735912
Seq_anonymized_001374	0.7990696133654502	1.0081337720448156
Seq_anonymized_001375	1.100816093609184	1.0049206479361348
Seq_anonymized_001376	0.9053314006940301	1.008429355388037
Seq_anonymized_001377	0.6034310437888475	1.0137157001161174
Seq_anonymized_001378	0.6681804088463577	1.0136866598876946
Seq_anonymized_001379	0.8658743963710736	1.0102942789993676
Seq_anonymized_001380	0.8452915616017539	1.0102412302778008
Seq_anonymized_001381	1.2363771088784106	0.9939202926920314
Seq_anonymized_001382	1.0515393897247696	1.0052488726566053
Seq_anonymized_001383	1.202732270421892	0.9810490340585751
Seq_anonymized_001384	1.0572918557597006	0.9794502228665511
Seq_anonymized_001385	0.8957625666488218	1.0032821287704603
Seq_anonymized_001386	1.1406223824540753	1.0152015941566928
Seq_anonymized_001387	2.0773383049691234	0.9585424444936032
Seq_anonymized_001388	1.04369040983031	1.0069802500369394
Seq_anonymized_001389	1.0435850907920987	1.0118482273006777
Seq_anonymized_001390	1.0210383097772509	1.0029945936418352
Seq_anonymized_001391	0.7464305302014398	1.0097436577807433
Seq_anonymized_001392	1.009172171493671	1.0098640236703555
Seq_anonymized_001393	0.8286078638609671	1.0063214451163316
Seq_anonymized_001394	1.0862664174530767	1.0048977209097207
Seq_anonymized_001395	0.6917906776203877	1.011676539560377
Seq_anonymized_001396	1.1996470427684158	1.007037851677165
Seq_anonymized_001397	1.487484247545357	0.9630225513649687
Seq_anonymized_001398	1.0336263506889376	0.9988949180264738
Seq_anonymized_001399	0.8905860594285165	1.0033958612586793
Seq_anonymized_001400	0.8274676911145329	1.0047602598364203
Seq_anonymized_001401	1.243127779033817	1.000038878690531
Seq_anonymized_001402	0.859881975375953	1.0150205765822908
Seq_anonymized_001403	1.0716943254977878	1.01194785733358
Seq_anonymized_001404	1.6426936780752803	0.9633290592423845
Seq_anonymized_001405	1.2793237333495682	0.9982762940626521
Seq_anonymized_001406	0.8815411836688576	1.0047142701596405
Seq_anonymized_001407	0.7451559412725018	1.0062625522775877
Seq_anonymized_001408	0.5608890362747233	1.0003224727084647
Seq_anonymized_001409	1.3405422277693744	0.9696367252642303
Seq_anonymized_001410	0.6251293971983647	1.0160234737678673
Seq_anonymized_001411	0.9059923968767546	1.0105059897805053
Seq_anonymized_001412	1.1357141473077286	0.9867074263643555
Seq_anonymized_001413	0.958703456827357	1.0080453817805628
Seq_anonymized_001414	0.9361004917749135	1.01316498094006
Seq_anonymized_001415	0.7033194329138817	1.014549526939654
Seq_anonymized_001416	0.8798784245666385	0.9588367050198068
Seq_anonymized_001417	0.6316265425195653	1.0126387435105888
Seq_anonymized_001418	0.9868064935751455	1.0092652373222593
Seq_anonymized_001419	0.7873487064858098	1.0160721389786953
Seq_anonymized_001420	0.8710395676707772	1.0091221002578257
Seq_anonymized_001421	1.0161087816971637	1.0081523713183282
Seq_anonymized_001422	0.8498447779403805	1.0074824544730707
Seq_anonymized_001423	1.1831647794126152	1.0046176396453073
Seq_anonymized_001424	0.6002304349737171	1.0141432998857713
Seq_anonymized_001425	1.1592042684967494	0.9991510135350806
Seq_anonymized_001426	1.0981334468716335	1.0070668822017237
Seq_anonymized_001427	0.9234018469195975	1.0058955243695331
Seq_anonymized_001428	1.108266608634807	0.988395726210186
Seq_anonymized_001429	0.9086461235540777	1.0095048646097573
Seq_anonymized_001430	1.1969216895070858	1.0076146818420442
Seq_anonymized_001431	0.9834292302361208	1.0049452627848239
Seq_anonymized_001432	0.8422349115901056	1.0056019215043466
Seq_anonymized_001433	0.8698450330878539	1.012321815464367
Seq_anonymized_001434	0.736416772223398	1.0031646819048539
Seq_anonymized_001435	1.0070865884360498	1.0059770622653732
Seq_anonymized_001436	0.6245447808389794	1.0123187500462498
Seq_anonymized_001437	0.7542652603066521	1.0076285362276716
Seq_anonymized_001438	0.7611689102846749	1.0123377253634998
Seq_anonymized_001439	1.1129464780102296	1.0117447000970392
Seq_anonymized_001440	1.0452709936913311	0.9767273228548989
Seq_anonymized_001441	1.588784197712071	0.9587052392464777
Seq_anonymized_001442	0.9107360794959621	1.0066662197293286
Seq_anonymized_001443	0.6787056946724149	1.0105941702362715
Seq_anonymized_001444	0.9326496676480631	1.0113947510649177
Seq_anonymized_001445	0.8309204313511842	0.9856669334061493
Seq_anonymized_001446	0.7453437550942704	1.015399583927469
Seq_anonymized_001447	0.8480874144944053	0.9919416607340216
Seq_anonymized_001448	0.9655417901299874	1.005058506093541
Seq_anonymized_001449	0.8834148077097237	1.013138418748507
Seq_anonymized_001450	0.6041092666912847	1.0108367318738356
Seq_anonymized_001451	1.6698517135777715	0.9513129763949844
Seq_anonymized_001452	0.5727679289566032	1.007791157164749
Seq_anonymized_001453	1.1098729222332544	1.0061172461022798
Seq_anonymized_001454	0.9725344725160489	0.9867163112796657
Seq_anonymized_001455	0.9043339400835985	1.006223707972973
Seq_anonymized_001456	0.7776201078872852	1.0052315435810544
Seq_anonymized_001457	0.7553738739621075	1.0098404524228863
Seq_anonymized_001458	1.0811587979955841	0.9814856513146052
Seq_anonymized_001460	0.6917838621965481	1.010983523218338
Seq_anonymized_001461	0.9718475614917125	1.0147729018028
Seq_anonymized_001462	0.824862759307501	1.0129968609954314
Seq_anonymized_001463	0.5025840230290863	0.9486220101163255
Seq_anonymized_001464	0.7318059360888558	1.00948886233364
Seq_anonymized_001465	2.015199705224945	1.0125963968525782
Seq_anonymized_001466	0.690506128990766	1.0102561747510268
Seq_anonymized_001467	0.8908029930221752	0.9981694268341962
Seq_anonymized_001468	0.8614348646088967	1.0144666243873273
Seq_anonymized_001469	0.7791375525060041	1.0162999065983265
Seq_anonymized_001470	0.8979661768292616	1.0067520581483316
Seq_anonymized_001471	1.0109163442902553	0.9973866374190389
Seq_anonymized_001472	0.6962507832499494	1.0115784896883853
Seq_anonymized_001473	0.9782403463084243	1.00392516560336
Seq_anonymized_001474	0.759321113781898	1.014748514534879
Seq_anonymized_001475	1.0989572119449948	1.004407080375987
Seq_anonymized_001476	0.7346556355884091	1.0037533017889952
Seq_anonymized_001477	1.0686378349571306	1.0028433761328952
Seq_anonymized_001478	1.1849795663189495	1.0004883959645552
Seq_anonymized_001479	0.8656980581928919	1.0083806786889258
Seq_anonymized_001480	0.8634260441876889	1.0073474770047965
Seq_anonymized_001481	0.64302135741037	1.0128693423919177
Seq_anonymized_001482	0.9412534925556328	1.0061971671218282
Seq_anonymized_001483	0.7288454891747078	1.0167807693094797
Seq_anonymized_001484	0.9794369188222518	1.001541500751549
Seq_anonymized_001486	1.0481146384490017	1.0091989164806405
Seq_anonymized_001487	1.0611646237802943	0.9891027202374245
Seq_anonymized_001488	1.023433100313266	0.9509181273292074
Seq_anonymized_001489	0.774838481208808	1.0119304262162878
Seq_anonymized_001490	0.8798895874061358	1.0049206055517022
Seq_anonymized_001491	0.8522634679611955	1.007985245486891
Seq_anonymized_001492	1.1530066936709018	0.9701741984669731
Seq_anonymized_001493	0.8958274753811162	1.0116911799960775
Seq_anonymized_001494	0.9723443198337227	1.012818049541
Seq_anonymized_001495	0.682371591765263	1.0149951532958987
Seq_anonymized_001496	0.9530064284427333	1.0075982857151207
Seq_anonymized_001497	1.0855636918904428	0.9978565330456958
Seq_anonymized_001498	1.7594824006252274	0.958803556202885
Seq_anonymized_001499	0.8005917598185126	1.0106380996223872
Seq_anonymized_001500	0.8523717862679729	1.0107083128749281
Seq_anonymized_001501	0.9809207146910972	1.0100682112750135
Seq_anonymized_001502	0.795340132204102	1.008937467310811
Seq_anonymized_001503	1.092916713264626	0.9754955723267371
Seq_anonymized_001504	0.9213730232629764	1.0108404047288169
Seq_anonymized_001505	0.7558323693720975	0.992251345975166
Seq_anonymized_001506	0.7520307167094666	1.0083664877727783
Seq_anonymized_001507	0.6921571206151016	1.0040150840823208
Seq_anonymized_001508	0.9769183418210307	1.007519523392602
Seq_anonymized_001509	0.9569735277185705	1.0010648642826414
Seq_anonymized_001510	0.7043078514639779	1.0120099339165456
Seq_anonymized_001512	1.0265468307534544	0.9978159635210154
Seq_anonymized_001513	1.2568923244307881	0.9940011267723505
Seq_anonymized_001514	0.8344763925028432	1.008784615932198
Seq_anonymized_001515	0.901954809627612	1.0066863280309424
Seq_anonymized_001516	0.5848571900209595	1.0176358502923457
Seq_anonymized_001517	0.8531909723792863	0.9849571820534779
Seq_anonymized_001518	1.2872445467506581	0.9535478623858512
Seq_anonymized_001519	0.8604961989865322	1.0098374763616
Seq_anonymized_001520	0.8452177213732093	1.006276778366275
Seq_anonymized_001521	0.7167603013558869	1.0147868665174176
Seq_anonymized_001522	2.375626418050804	0.959918889656196
Seq_anonymized_001523	1.0296642114089154	1.0056912170479855
Seq_anonymized_001524	1.5677347811816635	0.9340999238071083
Seq_anonymized_001525	1.2775869961447786	1.0022896667367331
Seq_anonymized_001526	0.7098739468235388	1.0114146316952994
Seq_anonymized_001527	1.2277844142564807	0.993320736606348
Seq_anonymized_001528	0.8238760748061652	1.0010211880438642
Seq_anonymized_001529	1.1120023104410788	1.0077795959721498
Seq_anonymized_001530	0.7659406872819574	1.007790617337048
Seq_anonymized_001531	0.5635968316490931	1.0098802829661475
Seq_anonymized_001532	1.2270061922684876	1.006345130021148
Seq_anonymized_001533	0.6278626275280129	1.0116617689493181
Seq_anonymized_001534	0.874283704796863	1.0102202098227668
Seq_anonymized_001535	0.7320117069931296	1.0117240413053898
Seq_anonymized_001536	2.16997049228198	0.9994019002014375
Seq_anonymized_001537	1.149572923363417	0.9989012091706719
Seq_anonymized_001538	0.8817150174461589	1.007866155210707
Seq_anonymized_001539	1.0663382006122413	1.0101671601576427
Seq_anonymized_001540	0.7243156768643458	1.007740700565962
Seq_anonymized_001541	0.8211858036783426	1.0121439495228188
Seq_anonymized_001542	2.4428029579213937	0.9624612966608742
Seq_anonymized_001543	0.8260982727608417	1.010769002556606
Seq_anonymized_001544	0.8192223614718018	1.0104932402986917
Seq_anonymized_001545	0.917987374845843	1.0135822539988928
Seq_anonymized_001546	0.9947539418918812	1.0063169911267524
Seq_anonymized_001547	1.1520862723027891	0.989927379764737
Seq_anonymized_001548	0.5774704014077061	1.015086730978502
Seq_anonymized_001549	0.632111263735529	1.0141423539392955
Seq_anonymized_001550	0.6797923326432014	1.0113962941756462
Seq_anonymized_001551	0.75771718903925	1.0084222759194532
Seq_anonymized_001552	1.1353851346779287	1.0075556141138637
Seq_anonymized_001553	0.8200547606938448	1.0055043530770689
Seq_anonymized_001554	1.211425408320445	0.9835732906079018
Seq_anonymized_001555	0.8274273771917486	1.0107860023371809
Seq_anonymized_001556	1.0845405811682696	1.0054411885149186
Seq_anonymized_001557	1.5491773264305198	0.9823627266483966
Seq_anonymized_001558	0.7823048701932419	1.0101414386959335
Seq_anonymized_001559	0.7935831986026765	1.0047788192309681
Seq_anonymized_001560	1.0380900203000143	0.9878604638537948
Seq_anonymized_001561	1.118088520923219	1.002110230875427
Seq_anonymized_001562	1.3149438342173163	1.0080533671769272
Seq_anonymized_001563	1.0867420895439224	1.004664688231743
Seq_anonymized_001564	1.1128971201322793	1.0062236276433514
Seq_anonymized_001565	1.5741963651010125	0.907053980142335
Seq_anonymized_001566	0.9577975675239085	1.0093235374239018
Seq_anonymized_001567	0.8088657598785256	1.0061270099021862
Seq_anonymized_001568	0.6696172752823962	1.0122217839289926
Seq_anonymized_001569	0.9080933830598266	1.0096581319342584
Seq_anonymized_001570	1.1414445506182003	1.0079017763946077
Seq_anonymized_001571	0.7440537164613572	1.0113349063256216
Seq_anonymized_001572	0.7902241267207962	1.010084629840594
Seq_anonymized_001573	1.002909470764238	1.0079406870075494
Seq_anonymized_001574	0.9562506072224498	1.008749760920069
Seq_anonymized_001575	0.7055307005318961	1.013350453310992
Seq_anonymized_001576	0.9501522263861774	1.0099388147708088
Seq_anonymized_001577	0.7196720161196364	1.0157329822745516
Seq_anonymized_001578	0.803412575070709	1.0098335792794415
Seq_anonymized_001579	0.9178136712975449	1.0133665914612442
Seq_anonymized_001580	0.7590343081577744	1.0048151815749682
Seq_anonymized_001581	0.8142466002567569	1.0139776820672532
Seq_anonymized_001582	0.9276564543756534	1.0123268531854834
Seq_anonymized_001583	1.1978347943685572	0.9963762087668424
Seq_anonymized_001584	0.8962918723164492	1.0125579686661006
Seq_anonymized_001585	0.6644173533433262	1.0148368354854376
Seq_anonymized_001586	0.9335233398777526	1.001646051179124
Seq_anonymized_001587	0.8411206798709613	1.0111832635932159
Seq_anonymized_001588	1.6271495397221567	0.9757439962584503
Seq_anonymized_001589	0.8410767406583096	1.0097352589537731
Seq_anonymized_001590	0.8884093228327659	1.0066004936456991
Seq_anonymized_001591	0.6846740358318871	1.0085355783325098
Seq_anonymized_001592	1.052340542619351	1.0063478946728301
Seq_anonymized_001593	0.8752038130693252	1.0106266927696292
Seq_anonymized_001594	0.9814321298174642	1.0077157333275135
Seq_anonymized_001595	0.739606133442593	1.0145459141028133
Seq_anonymized_001596	0.8545450520469984	1.004527686242216
Seq_anonymized_001597	0.9114743750486943	1.0104953084892125
Seq_anonymized_001598	0.5220917329294206	0.9932932353774501
Seq_anonymized_001599	0.8665756946523773	1.0066510250210263
Seq_anonymized_001600	1.0895888650668661	1.0096742196620117
Seq_anonymized_001601	1.085540749390395	0.9806101539500377
Seq_anonymized_001602	0.6996388613892842	1.0114138885437736
Seq_anonymized_001603	0.9487554217083999	1.0112586956515839
Seq_anonymized_001604	0.8480250871015984	0.9958533071476676
Seq_anonymized_001605	1.4198858191163253	0.9736810332642236
Seq_anonymized_001606	0.9732076767209196	1.0077099740421063
Seq_anonymized_001607	0.7841938663367101	1.013252328774103
Seq_anonymized_001608	0.8094374126064398	1.0081311390850345
Seq_anonymized_001609	0.720134337885292	1.0066759488973287
Seq_anonymized_001610	0.9762705928261155	0.9442555742600612
Seq_anonymized_001611	1.1133711394313448	1.00871001755635
Seq_anonymized_001612	0.8988180965439269	1.0062998320682388
Seq_anonymized_001613	0.9745520432570736	0.9894636745084066
Seq_anonymized_001614	0.8359956632082545	1.0091332395650505
Seq_anonymized_001615	0.8131062532083202	1.009228803693215
Seq_anonymized_001616	0.9989139618601133	1.0058569056927893
Seq_anonymized_001617	0.9569055854032252	1.0095138134174861
Seq_anonymized_001618	0.9987624765109081	1.0107619125207634
Seq_anonymized_001619	0.775826889646989	1.0107562188503685
Seq_anonymized_001621	1.3749093139288946	1.005547186409514
Seq_anonymized_001622	0.8233493305353884	0.9996313902163625
Seq_anonymized_001623	1.5076710503399213	0.9643814632552907
Seq_anonymized_001624	1.862991435204146	0.9532830924681971
Seq_anonymized_001625	1.6272180613033718	0.9719139472192583
Seq_anonymized_001626	0.6273070886029187	1.001256225828186
Seq_anonymized_001627	0.8469881561031408	1.0074882881534553
Seq_anonymized_001628	0.7084321402525195	1.0142168779578558
Seq_anonymized_001629	1.0458285568310466	0.9954096144933862
Seq_anonymized_001630	0.6274879726206831	1.012022494429978
Seq_anonymized_001631	1.399704031232165	0.9833025288937904
Seq_anonymized_001632	0.4860692814402195	1.0171935436285062
Seq_anonymized_001633	0.7683772591221958	1.0094681554568556
Seq_anonymized_001634	0.6518066042103976	1.007274389880652
Seq_anonymized_001635	0.770128336145246	1.0159821641645206
Seq_anonymized_001636	0.9622655682473976	1.0081629031846124
Seq_anonymized_001637	0.714697139072773	1.0107356995339392
Seq_anonymized_001638	0.7638480064895191	1.0125243726714135
Seq_anonymized_001639	0.18228721931179023	0.9818863640426191
Seq_anonymized_001640	1.157901466372605	0.9784512496265031
Seq_anonymized_001641	0.8630081553577729	1.0050721049922469
Seq_anonymized_001642	0.5709691789064169	1.0173791424586314
Seq_anonymized_001643	0.6898633816842162	1.007852873678999
Seq_anonymized_001644	0.8588800175056258	0.9920449137679791
Seq_anonymized_001645	0.7197506224072987	1.0158429722135793
Seq_anonymized_001646	1.0284782010382036	1.0007943323180168
Seq_anonymized_001647	0.7244914521858205	1.010505437518037
Seq_anonymized_001648	0.8023824067593355	1.0072657518698627
Seq_anonymized_001649	1.1407057499542677	1.008100897006659
Seq_anonymized_001650	0.6259659280021707	1.0052168255661107
Seq_anonymized_001651	0.9976928173559184	0.9964901034702838
Seq_anonymized_001652	0.9898588593770159	1.012108089734463
Seq_anonymized_001653	1.063877625466902	0.9967664301631414
Seq_anonymized_001654	0.9414757447302082	1.0022356032745643
Seq_anonymized_001655	0.9466519070835892	1.009962521707693
Seq_anonymized_001656	1.176224261278603	0.9871297034290716
Seq_anonymized_001657	0.8204203428740435	1.0106622502299014
Seq_anonymized_001658	2.3305307160746076	0.9141057411893329
Seq_anonymized_001659	0.6679336753147549	1.0099708247798493
Seq_anonymized_001660	0.9598315196882762	1.0054877987258921
Seq_anonymized_001661	0.7877054750741243	0.9997566722707414
Seq_anonymized_001662	0.9501777972315233	1.0022355447289577
Seq_anonymized_001663	1.0978203558600244	0.9990501083343845
Seq_anonymized_001664	0.7659766417986512	1.012362363094285
Seq_anonymized_001665	0.9096323976597744	1.0111772178909657
Seq_anonymized_001666	0.9758627234660915	1.0085158019784823
Seq_anonymized_001667	0.8467614812705829	1.0134786378698386
Seq_anonymized_001668	0.7591524826316897	1.0059992385284418
Seq_anonymized_001669	0.8520099918335762	1.0141549740864644
Seq_anonymized_001670	0.7318590537476461	1.0126337985993397
Seq_anonymized_001671	0.9761579546279877	1.0047173238026101
Seq_anonymized_001672	2.3960285500989036	0.9147409422126629
Seq_anonymized_001673	0.8170281470411856	0.9927633582758063
Seq_anonymized_001674	0.7490414595203324	1.0065234355232349
Seq_anonymized_001675	1.7204021823015558	0.9697732116508382
Seq_anonymized_001676	1.2788554777879506	0.9639641435579036
Seq_anonymized_001677	0.894075970276097	1.0083421118014142
Seq_anonymized_001678	1.1287860626485207	1.000377597395756
Seq_anonymized_001679	0.947150742744451	1.0126448035034004
Seq_anonymized_001680	0.7222754611064878	1.0123009302366182
Seq_anonymized_001681	1.5281812906030399	0.9621813257898614
Seq_anonymized_001682	0.983748505534427	1.0074662136558925
Seq_anonymized_001683	0.7348351986761257	1.0110880720445101
Seq_anonymized_001684	1.058379548629091	1.0006153153827475
Seq_anonymized_001685	0.914051688329006	1.0113135383078122
Seq_anonymized_001686	0.7831366500291275	1.0128845866494813
Seq_anonymized_001687	0.8898167739364442	1.010853981008664
Seq_anonymized_001688	0.9701854275732105	1.011139774175435
Seq_anonymized_001689	0.7494196244520047	1.0018639860055998
Seq_anonymized_001690	1.311148491117412	0.962734284264824
Seq_anonymized_001691	0.9345003874409651	1.0106063061941275
Seq_anonymized_001692	0.754848946211223	1.009330189545959
Seq_anonymized_001693	0.6596756593730597	1.0128199968233866
Seq_anonymized_001694	0.6887743990740149	1.0144262947733667
Seq_anonymized_001695	0.9567864784746926	1.0053326624477283
Seq_anonymized_001696	0.8207029680349612	1.0104212935816879
Seq_anonymized_001697	0.7803082667540379	1.0126738364138677
Seq_anonymized_001698	0.8895864609573673	0.9980337736813347
Seq_anonymized_001699	0.8698215961169202	1.0094904830981544
Seq_anonymized_001700	0.48547120010961936	1.0134138734052713
Seq_anonymized_001701	1.188435430810791	1.0008190133508323
Seq_anonymized_001702	0.7520699360458796	1.0115029762303671
Seq_anonymized_001703	0.8116723494030955	1.0075296479373044
Seq_anonymized_001704	0.7983034680556879	1.0040681362458408
Seq_anonymized_001705	0.8047635534055114	1.0140437535554212
Seq_anonymized_001706	1.529238586709763	0.9733248935414637
Seq_anonymized_001707	0.7693281833291848	1.0119643158419689
Seq_anonymized_001708	0.7568861904889216	1.011815650368768
Seq_anonymized_001709	0.5684706799924002	1.0116204591746776
Seq_anonymized_001710	1.21128598902724	0.9761341020613619
Seq_anonymized_001711	1.0376523688686572	0.9867561467293859
Seq_anonymized_001712	1.2745104699227152	1.0011859409558392
Seq_anonymized_001713	1.1334745949649907	1.0086522903778916
Seq_anonymized_001714	0.5769879293713964	1.0125423549370816
Seq_anonymized_001715	0.7494747837247795	1.0143787705245673
Seq_anonymized_001716	0.7664489894705521	1.0060786631063963
Seq_anonymized_001717	1.0275541837087787	0.9756744559295583
Seq_anonymized_001718	1.3406308795833817	0.9945398125221572
Seq_anonymized_001719	1.190074801449034	0.9821608346659774
Seq_anonymized_001720	0.8783204993800909	1.0065637025949068
Seq_anonymized_001721	0.7439866262793312	1.0130315451198724
Seq_anonymized_001722	0.7912496819201904	1.011538239666522
Seq_anonymized_001723	0.6919562528004685	1.0098936789205024
Seq_anonymized_001724	1.390503268202092	0.9928350207693679
Seq_anonymized_001725	0.6775180706054985	1.0095525980727214
Seq_anonymized_001726	2.084090202661262	0.9560861872224001
Seq_anonymized_001727	1.122921693551947	1.0038009802888215
Seq_anonymized_001728	0.6400786570834396	1.0090632897287681
Seq_anonymized_001729	1.0534207930267339	1.0102299181208152
Seq_anonymized_001730	1.0414185195207888	1.0106412002895728
Seq_anonymized_001731	0.8173608600746114	1.0032196229654642
Seq_anonymized_001732	1.2583999129299919	1.0019974311513649
Seq_anonymized_001733	0.6533135972123608	1.0122230721618246
Seq_anonymized_001734	0.8660351915768612	1.013815569712231
Seq_anonymized_001735	0.8169885252734976	0.9960654881704651
Seq_anonymized_001736	0.9623583634470636	1.0072159473794202
Seq_anonymized_001737	1.0147110347310422	1.004827303994379
Seq_anonymized_001738	0.8698112806408593	1.011057991049802
Seq_anonymized_001739	1.0626308029878746	0.9846896242005995
Seq_anonymized_001740	1.4819008247685965	0.9535171787788059
Seq_anonymized_001741	1.1151513229156003	0.9723422093332625
Seq_anonymized_001743	1.1138767019980715	1.0016204128562547
Seq_anonymized_001744	0.808171051552678	1.008976405382851
Seq_anonymized_001745	0.7977629791493702	1.0101401268025056
Seq_anonymized_001746	0.7269414862270839	1.0138269950508534
Seq_anonymized_001747	0.951140563168856	1.0071307283567978
Seq_anonymized_001748	0.7147345270450305	1.0100552764901582
Seq_anonymized_001749	0.7137643709535301	1.0074719428009122
Seq_anonymized_001750	0.8523387374716567	0.9968771836031283
Seq_anonymized_001751	1.1175519639322624	1.008499148438746
Seq_anonymized_001752	1.353904131844939	0.9724690096210402
Seq_anonymized_001753	0.9312828098434879	1.0071286718724286
Seq_anonymized_001754	1.152586855552138	1.0095863640101952
Seq_anonymized_001755	0.924688674523429	0.9828472976422289
Seq_anonymized_001756	1.3596291266001441	0.9811959418480609
Seq_anonymized_001757	0.9522438376374542	1.0111130103590327
Seq_anonymized_001758	0.8246494079059177	1.0126418061711597
Seq_anonymized_001759	0.9617514886843487	0.996072069317743
Seq_anonymized_001760	0.8771555956644771	1.0148617097080688
Seq_anonymized_001761	0.9368790863844912	1.0041817446060273
Seq_anonymized_001762	1.0426548510583271	1.0039944659396771
Seq_anonymized_001763	0.7294583928726545	1.0074326437196086
Seq_anonymized_001764	0.7520936014865446	1.007324251970304
Seq_anonymized_001765	1.3887973832303484	0.9768401163552334
Seq_anonymized_001766	2.180115113046157	0.9198005415034526
Seq_anonymized_001767	0.9155940189851898	1.0081788068641966
Seq_anonymized_001768	1.2616594582237883	0.9863611704480362
Seq_anonymized_001769	0.7809215154214539	1.0083749255335466
Seq_anonymized_001770	0.890854070357849	1.0133216077575364
Seq_anonymized_001771	1.2603223511684134	1.0011228669122316
Seq_anonymized_001772	0.7440244781676497	0.9787369940150508
Seq_anonymized_001773	0.836969499636697	1.0063572916060062
Seq_anonymized_001774	1.3641772386830509	0.9804355348894548
Seq_anonymized_001775	0.9877043789365405	1.010410642116768
Seq_anonymized_001776	0.786000139990786	1.014441947465194
Seq_anonymized_001777	0.8518945037939769	1.0023544759655907
Seq_anonymized_001778	1.090697748764639	1.0046609489497595
Seq_anonymized_001779	0.7251758255171151	1.0129591258418769
Seq_anonymized_001780	1.0422477213417374	0.9979162623440959
Seq_anonymized_001781	1.0769686627353352	1.0005819841849548
Seq_anonymized_001782	0.6709868559634126	1.0137902034410835
Seq_anonymized_001783	0.8846618001765985	1.0063790303021762
Seq_anonymized_001784	0.8981973890973884	1.0135594122194742
Seq_anonymized_001785	0.7569636951731857	1.0109899457103573
Seq_anonymized_001786	0.9052288543107113	1.0104578671613766
Seq_anonymized_001787	0.8305050199895717	1.012856929946451
Seq_anonymized_001788	0.6989610288472754	1.011644574894114
Seq_anonymized_001789	1.0487976268031247	0.9981684185354178
Seq_anonymized_001790	0.8179647896808498	0.9980848658288178
Seq_anonymized_001791	0.6553879320498499	1.0079690705864321
Seq_anonymized_001792	0.8083525053452615	1.0115455256518122
Seq_anonymized_001793	1.1200983940463398	1.0077168912810328
Seq_anonymized_001794	1.0703422573832395	1.0086661491235498
Seq_anonymized_001795	1.8455128116572301	0.962219435787924
Seq_anonymized_001796	1.0206301076259703	0.9543686927298677
Seq_anonymized_001797	1.3058104123483454	0.9719700580939505
Seq_anonymized_001798	1.017940082527356	1.0120953680414655
Seq_anonymized_001799	0.907307566210976	0.9989461145537358
Seq_anonymized_001800	1.3128246390444707	0.9974013424283877
Seq_anonymized_001801	0.8604038708074387	1.0090237141487366
Seq_anonymized_001802	1.405416872417558	0.9733425110448021
Seq_anonymized_001803	1.1042699956176731	1.0046660155739406
Seq_anonymized_001804	0.5493185332698192	1.0070807365763483
Seq_anonymized_001805	0.9487907345706754	1.003887761954281
Seq_anonymized_001806	0.787742226443443	1.014958389188642
Seq_anonymized_001807	1.1171547177637977	1.0089462161665708
Seq_anonymized_001808	0.7216746615207809	1.0140448805970064
Seq_anonymized_001809	0.8344387858305791	1.0083719175500168
Seq_anonymized_001810	0.7262917193391858	1.009454771234449
Seq_anonymized_001811	0.9660019320489139	1.0119700430713947
Seq_anonymized_001812	0.5464304858907563	1.0078407658800894
Seq_anonymized_001813	0.6760458921817798	1.0171107810886517
Seq_anonymized_001814	0.951699398951425	1.007525992318503
Seq_anonymized_001815	0.6438558603770038	1.0099970272776229
Seq_anonymized_001816	0.9330575243315353	1.0030678111347542
Seq_anonymized_001817	0.49220746378173413	1.0076565183887816
Seq_anonymized_001818	0.9938373801461943	1.0116788730062143
Seq_anonymized_001819	0.8016245086233875	1.0134170238888474
Seq_anonymized_001820	0.904300012675608	1.0116570917353045
Seq_anonymized_001821	0.8117170725129415	1.0130364307378386
Seq_anonymized_001822	0.9020325136152538	1.0092876682777694
Seq_anonymized_001823	0.8622756171781019	1.001832863593893
Seq_anonymized_001824	0.8626944928331504	1.0133024087353095
Seq_anonymized_001825	0.8393115600740887	1.0084792217062466
Seq_anonymized_001826	0.9801978259865181	1.000988371065891
Seq_anonymized_001827	0.7837268016488468	0.9649316353545919
Seq_anonymized_001828	1.022031661622854	0.9681146881724875
Seq_anonymized_001829	1.0537439714757835	0.9849987238963287
Seq_anonymized_001830	0.7862579612428989	1.0106139920869004
Seq_anonymized_001831	1.5156247526213857	0.9637802767338833
Seq_anonymized_001832	0.9136746452549537	0.9910095969376376
Seq_anonymized_001833	0.8905350616829912	0.9955437606909644
Seq_anonymized_001834	1.140159678843095	0.9589258972211311
Seq_anonymized_001835	0.9219885293482142	1.00640673459802
Seq_anonymized_001836	1.2724512616764192	0.9864522041339352
Seq_anonymized_001837	0.6856566613772423	1.016822637761322
Seq_anonymized_001838	0.6144960251910866	1.013608262820422
Seq_anonymized_001839	1.0028942440938489	0.9992854110049904
Seq_anonymized_001840	0.8698968263077151	1.0096661561819906
Seq_anonymized_001841	0.5157586883326437	1.0145298967668228
Seq_anonymized_001842	0.996352977762645	1.0100774147960372
Seq_anonymized_001843	0.8407750984569377	1.012340545582459
Seq_anonymized_001844	0.7987462746981874	1.015579792152351
Seq_anonymized_001845	0.9168411922931405	1.0048950608856986
Seq_anonymized_001846	0.7711511111475134	1.0093141707968172
Seq_anonymized_001847	0.6299395041727626	1.0066551733329443
Seq_anonymized_001848	0.6671895257491111	1.0120649261463996
Seq_anonymized_001849	0.977198590191566	1.0093813803481404
Seq_anonymized_001850	1.1591140484888651	0.9399746525876509
Seq_anonymized_001851	0.9218825116052154	1.0134301190806314
Seq_anonymized_001852	3.2213607622879303	0.9870061822794314
Seq_anonymized_001853	0.8478110836668755	1.0078332766806892
Seq_anonymized_001854	1.2025748257828013	0.9839795589723619
Seq_anonymized_001855	0.7145924128101492	1.0108692564923871
Seq_anonymized_001856	0.9331942412069811	1.0000744891830848
Seq_anonymized_001857	0.7535020932816827	0.9991546615794413
Seq_anonymized_001858	1.3120637149968188	0.9821037861095877
Seq_anonymized_001859	1.0919376744969076	1.0006990185421072
Seq_anonymized_001860	0.9609244693543268	1.0009356401917335
Seq_anonymized_001861	1.6286912942156386	0.9767013234889039
Seq_anonymized_001862	1.3579041964839784	0.998054164829173
Seq_anonymized_001863	0.748220379402194	1.0128111173119627
Seq_anonymized_001864	0.8916441774020925	1.0149227014785356
Seq_anonymized_001865	0.7303589317391579	1.0117981986329987
Seq_anonymized_001866	0.9399717473457171	1.0133773684028957
Seq_anonymized_001867	1.1555291992323302	0.9775253599918203
Seq_anonymized_001868	0.6583404024528056	1.0152361173457989
Seq_anonymized_001869	1.7241985602425367	0.982038107412775
Seq_anonymized_001870	0.8711641397301585	0.9959919686097282
Seq_anonymized_001871	0.9754408833796987	0.992274179731666
Seq_anonymized_001872	0.9493276708504854	1.0062499575345458
Seq_anonymized_001873	0.9123035932659618	1.0092313323246858
Seq_anonymized_001874	1.1390547991733817	1.0106258743160315
Seq_anonymized_001876	0.7597280414389038	1.0094989442262587
Seq_anonymized_001877	1.040056065721099	1.0136986435158677
Seq_anonymized_001878	0.8477878853109793	1.0097713257554413
Seq_anonymized_001879	0.8508143706599693	1.0109985187284904
Seq_anonymized_001880	0.7904916504698057	1.0157326483024731
Seq_anonymized_001881	0.7635159572496801	1.0096718450735653
Seq_anonymized_001882	0.5440961491760796	1.012201070519442
Seq_anonymized_001883	1.0636102996203918	1.00749583675956
Seq_anonymized_001884	0.6568891101404318	1.012252052628724
Seq_anonymized_001885	1.92122128974934	0.9619973507376168
Seq_anonymized_001886	2.3633528473711154	0.9499482008257446
Seq_anonymized_001887	0.9707732401183792	1.0113068467171331
Seq_anonymized_001888	0.5513265785890067	1.0143925797568503
Seq_anonymized_001889	0.7289635873221674	1.0138136055439584
Seq_anonymized_001890	0.5810149641632012	1.0096489404447784
Seq_anonymized_001891	0.8670677044514647	1.0089941220685499
Seq_anonymized_001892	1.0283968765018598	1.004545920632899
Seq_anonymized_001893	1.9421517696430075	0.996470639003765
Seq_anonymized_001894	1.1075978685425396	0.9528043882017877
Seq_anonymized_001895	0.971406329390397	1.001924183303814
Seq_anonymized_001896	0.8716049608294043	1.0121999631958516
Seq_anonymized_001897	0.8873212761368113	1.012250049346312
Seq_anonymized_001898	0.6370082320573787	1.014931369780896
Seq_anonymized_001899	1.13239596333653	1.000805271939044
Seq_anonymized_001900	0.6551540151279475	1.0115057197122532
Seq_anonymized_001901	1.0814303324975285	0.9865398092987224
Seq_anonymized_001902	0.6842344279117837	1.0062159686191516
Seq_anonymized_001903	0.8282716876799144	1.0118474702882305
Seq_anonymized_001904	0.8639187350919026	1.000014623587077
Seq_anonymized_001905	0.7400087104474038	0.9991358921572583
Seq_anonymized_001906	1.049871545978526	1.0047555454016353
Seq_anonymized_001907	0.72892552250039	1.0120224103872033
Seq_anonymized_001908	0.9023486391533025	1.00878628696356
Seq_anonymized_001909	0.8881915173359912	1.0115243446035609
Seq_anonymized_001910	1.0752941729592647	1.0023618151750349
Seq_anonymized_001912	0.7977906947759703	1.0124954730742033
Seq_anonymized_001913	0.7128438677620577	1.013374539141901
Seq_anonymized_001914	0.9997469626861392	1.008867081636292
Seq_anonymized_001915	0.7839588330116803	1.014734736146764
Seq_anonymized_001916	0.9080063763282026	1.001598715074977
Seq_anonymized_001917	0.770731401951197	1.0072516998576213
Seq_anonymized_001918	1.1841646535216104	1.0012199397964447
Seq_anonymized_001919	0.9842333540267322	1.0111774408811163
Seq_anonymized_001920	1.1410653161679274	1.009532709474314
Seq_anonymized_001921	1.1318055139170495	1.0118349812927736
Seq_anonymized_001922	0.962275216034508	1.004685026847237
Seq_anonymized_001923	0.8908402124094034	0.9925654735142969
Seq_anonymized_001924	1.094569479626067	1.0071199401831545
Seq_anonymized_001925	0.7715628154594929	1.008463597180818
Seq_anonymized_001926	0.8624998656446482	1.0051816490756047
Seq_anonymized_001927	0.944249903167039	1.0107420556544664
Seq_anonymized_001928	1.0399642392288102	1.0068605885334543
Seq_anonymized_001929	1.3893470569280804	0.9857081010064881
Seq_anonymized_001930	0.7767723668473803	1.0074613397954295
Seq_anonymized_001931	0.9830821567826463	1.012674939974747
Seq_anonymized_001932	0.8134712288665242	1.000827075176903
Seq_anonymized_001933	0.7638067439546964	1.004103862621371
Seq_anonymized_001934	0.9629983990512119	1.0051639404955621
Seq_anonymized_001935	1.916791727729972	0.9580996035054578
Seq_anonymized_001936	0.9833935490066501	1.008771381343147
Seq_anonymized_001937	1.1125039741671092	0.9969779110973138
Seq_anonymized_001938	1.1277465381229594	0.9872473892402215
Seq_anonymized_001939	0.7404510331528282	1.0126083408488247
Seq_anonymized_001940	1.180307226980088	1.0131572697942706
Seq_anonymized_001941	0.7333134744748194	1.0141358143924668
Seq_anonymized_001942	0.9350307082012886	0.9826686258498702
Seq_anonymized_001943	1.026616086941523	1.0094171136246992
Seq_anonymized_001944	1.1741201922608684	1.009296423336576
Seq_anonymized_001945	0.9983508490407591	1.0108434493029894
Seq_anonymized_001946	0.9644446609491343	1.0108841795268992
Seq_anonymized_001947	0.8671409597020135	1.0043641199956037
Seq_anonymized_001948	0.9939649662051426	1.0065992092675276
Seq_anonymized_001949	0.8428131228138727	1.0123307239113337
Seq_anonymized_001950	1.1474458352153232	0.9834317353941457
Seq_anonymized_001951	0.6886885344638011	1.01644939945586
Seq_anonymized_001952	1.062792413565686	1.0104493352812287
Seq_anonymized_001953	1.0944397440655134	1.006560159146569
Seq_anonymized_001954	0.8755166718558572	0.9969379571894879
Seq_anonymized_001955	1.0172903400821993	1.0079595189045392
Seq_anonymized_001956	0.7791933420402952	1.0106368657139744
Seq_anonymized_001957	0.8120295351772427	1.010290857764512
Seq_anonymized_001958	1.2000720822664415	1.0009379494408681
Seq_anonymized_001959	0.6534332744383174	1.0126363665132552
Seq_anonymized_001960	1.1786095631440783	1.0108656242045897
Seq_anonymized_001961	1.0936667705652083	1.0098342173937938
Seq_anonymized_001962	0.802063722984232	1.0121489080599617
Seq_anonymized_001963	1.123986077384237	1.0036127122450649
Seq_anonymized_001964	0.9281929748195797	1.0090090563085805
Seq_anonymized_001965	0.8182854841242105	1.0094599141848617
Seq_anonymized_001966	0.9686226781398665	1.0091751768834338
Seq_anonymized_001967	1.0370530955680917	1.0118600627280807
Seq_anonymized_001968	1.0215211175123724	0.9993282263418694
Seq_anonymized_001969	1.060435265346466	1.0063571825376112
Seq_anonymized_001970	1.4560896254209603	0.9918138104370546
Seq_anonymized_001971	0.9607127916358044	1.008104441170754
Seq_anonymized_001972	0.5925893536268019	0.9985737365070738
Seq_anonymized_001973	0.651752749270589	1.014174339582718
Seq_anonymized_001974	0.8597784562847401	1.0090988841857558
Seq_anonymized_001975	0.8791572618865631	1.010543282094592
Seq_anonymized_001976	0.8308277179789645	1.006971584865475
Seq_anonymized_001977	0.8142705374498102	1.0130978720939148
Seq_anonymized_001978	0.8211243719440013	1.0101418980930337
Seq_anonymized_001979	0.9093534022824543	1.0020892485254316
Seq_anonymized_001980	0.5422584008741301	1.0150685556385342
Seq_anonymized_001981	0.8322059456994775	0.9994234624836615
Seq_anonymized_001982	0.6761597007557357	1.0075744114980254
Seq_anonymized_001983	0.9494949210604885	1.0093246174539106
Seq_anonymized_001984	1.1637776650201228	0.9963017460663762
Seq_anonymized_001985	0.7696567947894019	0.9932505795828274
Seq_anonymized_001986	0.5942073274987839	1.0138291020552983
Seq_anonymized_001987	0.900342919544938	1.0123649756313788
Seq_anonymized_001988	0.8654291170617149	1.0053536444342777
Seq_anonymized_001989	0.75774171042247	1.016860211553529
Seq_anonymized_001990	0.7716647766523571	0.998651609516704
Seq_anonymized_001991	0.9335760958658436	0.9890716582633539
Seq_anonymized_001992	0.8045215774997401	1.0099035956333637
Seq_anonymized_001993	0.9336762201714222	1.0059956672535313
Seq_anonymized_001994	0.8058768054013964	1.0120963125819125
Seq_anonymized_001995	0.8834777984307399	1.0098148572682935
Seq_anonymized_001996	1.6048471631524364	0.972680370396538
Seq_anonymized_001997	0.6932948694495678	1.0028114298867716
Seq_anonymized_001998	0.4931780298221989	1.0013973870659247
Seq_anonymized_001999	1.0695597605254095	1.0043405829938634
Seq_anonymized_002000	0.6992023370433703	1.0147202135743962
Seq_anonymized_002001	1.1446042315319043	1.0114677864063026
Seq_anonymized_002002	0.8376973162635696	1.0053259018875649
Seq_anonymized_002003	1.2864298522132909	1.00331320245002
Seq_anonymized_002004	0.8630632871527967	1.0066432355976727
Seq_anonymized_002005	1.1927923719217288	1.0077536600583812
Seq_anonymized_002006	0.6891428811586253	1.010735062446482
Seq_anonymized_002007	1.009047302590385	1.0091387494683013
Seq_anonymized_002008	1.3965643865487103	0.9785218727770971
Seq_anonymized_002009	1.2051239789000316	0.991956632520523
Seq_anonymized_002010	0.8030057403469708	1.012767382412002
Seq_anonymized_002011	1.3378569562922726	1.0046291088675912
Seq_anonymized_002012	0.8968836593356744	1.0110923653802242
Seq_anonymized_002013	0.6900560613339063	1.0136540869425619
Seq_anonymized_002014	0.6027763705804173	1.0150012320717208
Seq_anonymized_002015	0.6871299271135882	1.015066397711343
Seq_anonymized_002016	0.8303140960970254	1.0127728893696735
Seq_anonymized_002017	0.8313157099892444	1.0118590871561148
Seq_anonymized_002018	0.6921120992759557	1.0047435946864254
Seq_anonymized_002019	0.5489168554629155	1.0162906566554075
[truncated: 9,882 more rows]
