# Supplementary material for: Predicting sequence-specific amplification efficiency in multi-template PCR with deep learning
Source: Nat Commun. 2025 Oct 16;16:9187. doi: 10.1038/s41467-025-64221-4 (PMC12533003; doi:10.1038/s41467-025-64221-4)
Supplement: Supplementary file 4 — Source data [file 41467_2025_64221_MOESM4_ESM.zip › Supp.Fig. 44/params.csv]

seq_id	x0	eff
000000	0.43735109157757346	1.0002551493189822
000001	0.5730202301225361	0.9969006311423603
000002	0.1802364698240003	1.0146515992916776
000003	0.27006877973143156	1.0239187678436907
000004	1.0817485333229027	0.9912632248864353
000005	0.5872142349581622	0.9951239301710696
000006	0.43161785661907326	1.0168323984488117
000007	0.6359402215659914	1.0095983355829141
000008	2.1310951676464427	0.9975624793717364
000009	0.9795594653767913	0.9879559620775078
000010	1.0781419877111944	1.0122418881341897
000011	0.6059466035187104	0.9880910121578533
000012	0.028675740838955993	1.010563496778069
000013	0.9853245181140744	1.0203542310017577
000014	0.9473674059982613	1.0044677228569971
000015	0.5842735562894578	0.9895661079842243
000016	0.5508082692352059	0.9734071317327279
000017	0.02906276641919906	1.0075393650711044
000018	0.8524524059692768	1.0045665457311086
000019	0.4887831377384481	0.9980016075508563
000020	1.8048880500126039	1.0053770677097524
000021	2.628166906665307	0.9889167754213923
000022	0.21424670340948976	1.0101589789302197
000023	0.1654349733771456	0.9953274364143769
000024	0.3890622790570444	0.9920078951132566
000025	0.23020179746675154	1.007155225521988
000026	3.66720409761963	1.0017514300800028
000027	0.957634014066287	0.9996177879042134
000028	0.38245773635963176	1.0034486994513636
000029	0.19433503381839035	1.0140017370345924
000031	0.8252473743107032	1.0001785301176715
000032	1.3653346476212878	0.9966460651567801
000033	0.3440535607871233	0.9980287191258767
000034	1.0839709711956327	0.978721749087484
000035	1.1348710900102956	1.0112875739522151
000036	1.007584193044898	0.9954817528904352
000037	5.065437445450642	0.9958201560835934
000038	1.1254172200681856	0.9942706965533524
000039	0.8266720573333294	1.005343636069271
000040	0.3984941762826065	0.9967032544317506
000041	0.41760872637733853	0.9790290542483434
000042	0.183748763540756	0.9997875292798946
000043	0.29837191192563645	1.0030849079405457
000044	1.8983188797296755	0.9698805433702512
000045	1.4086358538882304	0.9860750893364422
000046	0.7686592933741393	1.003113793744962
000047	0.43480865393557966	1.0082304673558207
000048	4.779587712452196	0.9958416955391325
000049	1.9958941269596302	1.0096690973593487
000050	0.5807892612274421	1.0131151372878167
000051	0.16229225472726694	0.9957250217179615
000052	3.014666376172857	1.0048337980009454
000053	0.6923474568409685	1.0147742290891026
000054	0.3152995113293638	1.01401907239155
000055	0.9566283173645874	1.0099314502758772
000056	0.17875477950799815	1.0069600997660264
000057	1.498984198370344	1.0084523950569373
000058	0.23164433576988344	1.0179673565774847
000059	0.574794062861588	1.0079232212400866
000060	0.7429578328235054	0.9808946893194338
000061	1.7075698258747087	0.9835125253185555
000062	0.261791489104423	1.0049573651890562
000063	0.2858534353513307	1.0165702424090117
000064	0.511979979232643	1.0066263100360444
000065	0.4854500549163001	1.0120358811827506
000066	1.88465970285146	1.009752762354383
000067	0.6856846399152916	0.9821725301774072
000068	0.3050487382266503	0.9935189313697868
000069	0.7381379894641305	1.0034938449061206
000070	0.9396776092461141	0.9869134855971791
000071	0.5244756281168874	1.0109146334812495
000072	0.9554420812918707	1.0018576833489141
000073	1.0826592075033992	1.0142679642972388
000074	0.13471452541725976	0.9984537301711298
000075	0.4085793704119448	0.9973041147105683
000076	1.7080772139804679	0.9860228553911873
000077	0.1676346949333101	1.0044358726699436
000078	1.3768509869656658	1.0124748881434873
000079	1.5583345931148962	0.9980576390360635
000080	1.8850728488247086	1.0042876902662334
000081	1.0150185830136005	1.0104247248073615
000082	0.4382878179677276	0.9889633458429026
000083	1.5265000941955382	0.9962200950408804
000084	1.400616501359329	0.9970039933649921
000085	0.70022273054846	1.0186881451927434
000086	1.5803361745576723	0.990304212666669
000088	0.7652259184048454	0.968226794771381
000089	0.2791889461187444	0.9922102115470407
000090	1.2856923413506978	1.0097159725961664
000091	0.3281289800436631	0.9998702998520046
000092	1.8627637615246955	1.0041593190339468
000093	0.6609591327616348	1.0091916420726739
000094	0.6595408742932707	1.0107002460176293
000095	0.4984867475610887	1.004671618161148
000096	0.3912861618737156	1.0046764082739372
000097	0.28451831501763347	0.983978520391129
000098	0.45366277371981434	1.0082444402145432
000099	0.17142854562330492	0.9900848632019189
000100	0.17163309724469492	1.004288655004806
000101	1.3196492091512897	1.0063758078690141
000102	2.363701247397373	1.0028115726277838
000103	0.02889406134809178	1.0118532575966792
000104	0.48690065509959246	0.986014103479396
000105	0.46179102041416764	1.002493333903921
000106	0.24090009190227563	0.9998246518987602
000107	0.18719272112703833	1.0083932708095467
000108	2.09691591539365	0.9985070006288326
000109	1.177643389513908	0.9907116095722558
000110	0.052539342016897014	1.010087937266247
000111	2.0438678695545023	1.0014908655943688
000112	1.5805059625315117	1.0085552706549048
000113	2.917626627815769	0.9835319068948565
000114	0.29086931544748745	1.000202527366515
000115	0.9862395400693422	0.9983563552394129
000116	0.3155176564783016	0.999405797758333
000117	0.5991589261116679	1.0116785436428024
000118	1.5354667576925078	0.9885283274424095
000119	0.1418567982032618	0.9969846960508041
000120	0.15108844736872803	0.9947130553245408
000121	1.2697158733118667	0.9968261026996555
000122	2.955994863234228	0.9975066923228422
000123	2.409098533681539	0.9727041374919769
000124	0.2579917608540003	0.989245478711497
000125	1.0317302285538847	1.0034917715091702
000126	0.011149965663456494	1.0089844487749162
000127	0.9367954618484782	0.9972951833034838
000128	0.18847609518859412	1.0016752316881357
000129	0.5681510954561467	1.0085335674720115
000130	0.47389451334817156	1.0158838381704078
000131	3.540743262756971	0.9921742339140265
000132	1.1841386234803493	0.9891051572401384
000133	0.5694517321741764	1.0080792330493618
000134	0.48129053046905884	1.0151294664565045
000135	0.47262457710565725	1.0047545856993048
000136	1.6473762190472503	1.0148622493222879
000137	0.025546995265757006	1.004067461098312
000138	0.36521912739183043	0.9989138190334952
000139	3.1524214901363354	0.9569883446855016
000140	0.30532039540657835	1.0093947436464685
000141	2.46533949471304	1.0004437795850782
000142	0.48701207403038893	1.0021885527308934
000143	0.6366126644994728	1.00063355935175
000144	0.8826584524348454	0.9925026597489547
000145	0.31682304232228925	1.0042637883249506
000146	0.6783230396955817	1.0114170075644253
000147	0.4880417206737013	1.0101529498686082
000148	0.3209249807266147	1.0068729346524066
000149	1.0407735414896069	1.0075733738053791
000150	2.2374121039852057	1.0122063587010701
000151	1.2882995909952564	1.0142466297740849
000152	5.578278665424668	0.9932062946079163
000153	1.4836796852818086	1.0265652388318742
000154	0.4682175034000722	0.9934803821001595
000155	0.45037103183226973	0.9846687931906327
000156	0.6151052906091147	1.0056545294738526
000157	6.844953632907032	0.9660493342543948
000158	3.943092598913875	0.9859855250755906
000159	0.14709857119193617	0.9946475052570541
000160	0.25011029026986653	1.0065444984115195
000161	0.6293772683537185	1.0157493489185507
000162	1.3451368614220538	0.9858362388225953
000163	0.10401552633085069	1.0046365746107955
000164	0.5498915426837384	0.9939149976293745
000165	0.23332191604955316	1.00450714080593
000166	0.2098401682256181	1.012630259651843
000167	1.17724828276636	0.9932431721202135
000168	0.6383385705011301	0.9830364475136001
000169	3.1839353250871008	0.9908665851014631
000170	0.20960294430223927	0.9842212389678578
000171	0.4067346925638918	1.003906244050837
000172	0.826688094929329	1.004673717038134
000173	0.31479391724924694	1.0028702050922078
000174	0.21020010732333094	0.9995168013064915
000175	0.45733872931624203	1.0011047683883811
000176	0.9920371873366743	0.9599389816324179
000177	0.5100972869054131	1.0052007843971356
000178	0.95343432570782	0.9917742841855945
000179	0.5877297175438309	1.0016470634962589
000180	0.09891168809384375	1.0052931780680938
000181	0.1803709645931483	1.0093926363988577
000182	0.044445543796598756	1.002707110828114
000183	0.4260444836764316	1.0226089137171077
000184	1.912999538525522	1.0056631564503606
000185	0.2393532970873491	1.0123539341373529
000186	0.6887769840111915	0.9788464240616127
000187	0.3892339478282216	1.0059499564046064
000188	0.21848238020106903	1.003191612091525
000189	0.1351822711552671	0.9976002851946023
000190	1.503267714406713	1.0058409940227868
000191	1.6676398462331599	1.0124533610607882
000192	1.2205384984804686	0.9991674804879886
000193	0.03595258391989815	1.005822510806362
000194	0.30148941040164823	0.9917371648943327
000195	3.6855227364338083	1.000407851710773
000196	1.1221484975328435	0.9882753498142364
000197	0.9072792585484418	0.9911343147467134
000198	0.6629099954201692	1.000315706689948
000199	1.2631740949709052	0.9789850399701826
000200	0.47591665207961503	0.9991211663507503
000201	1.7670319280339237	1.01531282504337
000202	0.859102850164562	0.9956256036388614
000203	2.4501664635159885	0.9890214664000688
000204	0.564992359862805	1.008436023114529
000205	0.6889630557815114	1.008695495664763
000206	0.9144294165399609	1.0074850241771294
000207	0.9553059952053641	1.0156158694418054
000208	0.03059282820164062	1.0141322924585416
000209	0.8952625372890374	1.001652833597653
000210	0.6371322297451939	0.9999622464206646
000211	0.8468076935493003	1.005138775474107
000212	0.7159660512182534	0.975238262891716
000213	0.5450391896056962	1.009186426189374
000214	0.5847215638614753	1.004238478559069
000215	0.6665006363479643	1.0038032518299826
000216	0.5984859930219862	1.0135640115350286
000217	1.0106689545167937	0.9815180019451444
000218	0.9922056709283988	1.0075130920152644
000219	0.3122835669568266	0.9826043472811812
000220	1.4578204764743528	0.9936483961453745
000221	0.3830173342301558	1.0046418712539646
000222	1.4362721670132028	0.9816127035090271
000223	0.3739893243770399	1.0096409892647524
000224	0.20059054502637555	1.0150111228089735
000225	0.8583653091556962	0.9999222671034268
000226	0.44953527131688953	1.003444737896774
000227	2.553496996794166	0.9901041465334552
000228	2.5817540908153336	0.9882380344133178
000229	0.5621137373475882	1.0138409460507116
000230	0.6587363434801141	1.006625733258946
000231	0.5935732472745346	0.99537539917047
000232	0.6552030691058933	1.012840014248582
000233	1.2705876406857688	1.0044631426086028
000234	0.621171197556615	1.0118743406902035
000235	1.4338082972258943	0.9840468447061115
000236	1.4496881434174922	1.0200655914551584
000237	0.27815918361451664	1.00334648142563
000238	1.1417375605895872	1.0034383383420098
000239	1.2052990849770109	0.9879505633384938
000240	2.2123583622948626	1.0115836879013196
000241	1.0256809737622579	0.9991472272564679
000242	0.8076667599109749	1.0064441552790107
000243	0.3326252299101404	0.9973310782087093
000244	0.22278843845307406	0.9899446617079084
000245	0.12956614117048623	0.9918550380659731
000246	2.946459731283265	0.9983597494572742
000247	0.022613648822619608	0.9975551992501215
000248	1.8096319789970128	1.0036574251584673
000249	0.3625255622017308	1.010762176204191
000250	0.8373037970222248	1.0168776128672832
000251	1.6086033128894874	1.0021631809704852
000252	0.6966264700114145	0.9923148353910016
000253	1.8112679784885024	1.005429016722936
000254	1.7120014506463617	1.0033367539497196
000255	1.4442856417507453	0.9971007715259734
000256	0.3219019052791441	0.9728286672320398
000257	1.2857614590389839	0.9989966192599309
000258	0.7319968906434434	1.0150127294338855
000259	0.3970300091236638	0.9953629698532246
000260	0.4494029462780539	1.0133775396765332
000261	0.24265166452451023	0.9990359629493261
000262	0.24102453125277284	1.0144023837044123
000263	1.951010031747567	0.985877219991933
000264	0.816538492408727	0.9942758459213853
000265	0.39782896602549606	0.9918241045216666
000266	1.4648968745042756	0.9798456376003434
000267	1.7374176140320834	1.0143586833880704
000268	0.22006673613883698	1.0067952036405456
000269	0.370558933180369	0.9820431559344813
000270	0.034140461367354366	1.020946382046049
000271	1.3054562999125325	1.011988820134717
000272	1.9708505015867017	0.9877430376796967
000273	0.7466511937857498	0.9983831153237888
000274	0.8736518014414149	1.006676959220643
000275	2.1015073300802243	1.0243568434538006
000276	0.19711798756949378	1.007821126295362
000277	0.8475096529873788	0.9958240837198649
000278	0.6621810213292013	1.0112932059869622
000279	0.2550702345952034	0.9992696836536714
000280	0.08179500126523669	1.0051923173055382
000281	0.011841694827578905	1.0096084403111598
000282	0.5871976047585596	0.9992579286606198
000283	0.4165589492401987	0.9806649677713337
000284	0.8697789451684294	0.9962379981425674
000285	3.094393520885876	0.999155079819366
000286	0.02226856330462641	1.0113505824932494
000287	0.724341910771911	0.9978004157583756
000288	0.9544517869299532	1.0061635548472099
000289	0.6193752472287	0.9941536465725319
000290	0.4211850055117816	0.9941935190371282
000291	0.9062877111171025	1.009938013140278
000292	0.14335047713104393	1.0223715896281569
000293	0.5106918454447498	1.00784213981733
000294	0.8220445044219364	1.0098290985271696
000295	0.19143816138652583	0.9941674523138874
000296	1.1512008999855239	0.9823660702668753
000297	0.6873709699687497	1.0065881639512315
000298	1.2870330218203616	1.000500712277195
000299	1.990500663183913	1.0000259810785976
000300	0.7442823702768654	0.9998831126364461
000301	0.0708373482602196	1.0022585696827777
000302	0.38408486079412146	0.9890217336035039
000303	1.0529759134093315	1.0011246837999217
000304	0.18345481569074495	1.0061330467531109
000305	0.2695313762335816	1.010838899690615
000306	1.2984262480717275	1.0040605359274632
000307	0.5713635146413866	1.0065504414133617
000308	0.72359028362431	0.9881887953317651
000309	0.26775275084687	1.0083910854682783
000310	0.3456924038011225	1.0122299195966322
000311	1.5883471446511026	1.0027392183691675
000312	0.41984263218190015	1.0104333054230463
000313	1.026053454102323	1.0116178594893537
000314	0.4319842154435063	0.9969236452957404
000315	1.2072931265130524	1.014564827182046
000316	1.0764661055403686	1.001687953038051
000317	0.9050373167038516	0.9931220348364753
000318	0.17853153068308747	1.0092098035397254
000319	0.26743132271671644	1.0094919307912835
000320	6.294225583863154	0.9698832769265792
000321	1.78173923357565	1.0075060869656305
000322	0.0077352210582432145	1.0090558290982232
000323	0.05279440709346561	0.9925723801657461
000324	0.3990890264054392	0.9832284239765294
000325	0.11923086218069141	1.0037204210335762
000326	1.109334429311244	1.002144648047021
000327	0.8229130204477852	1.0165785697894445
000328	1.3942019426903625	1.0106043680076244
000329	1.2481040823793466	1.0121201359495549
000330	0.26112179654297385	0.9993703173283199
000331	1.6911037134755367	0.9819327581809727
000332	1.9077508130989935	0.991956670363223
000333	0.6988039926145434	0.9891366459914611
000334	0.4183489837590977	1.006917696945937
000335	0.9746383528929115	0.9995923059433698
000336	1.0676005296175552	0.9927624081806719
000337	1.2134158172264542	0.9873284248774462
000338	1.0273354715224405	0.9834405535489948
000339	0.4751453316675624	1.0198897397315143
000340	1.5883795695092526	1.0189616162896618
000341	0.4329333774759762	0.9961360222138662
000342	0.09541238308910684	1.0016486694779982
000343	0.38607776643045283	1.0169526225788086
000344	1.9020397006641594	1.0080293881734135
000345	1.173163389259016	0.9614960216228247
000346	1.1736437601309728	0.9746484337919233
000347	1.207062023572732	0.9950660119751219
000348	1.905633337062338	1.000026158264521
000349	0.8783578091467727	0.9802731198345626
000350	1.0402354080799407	0.977163044074303
000351	0.9847364068291139	0.9875300643610581
000352	0.7606272123707338	0.9897196618363776
000353	0.01038073100930947	1.0051920206579559
000354	0.7499010998654854	0.993390346321552
000355	0.6255875985745674	1.008065556024737
000356	1.7332204775940299	1.0044928888444764
000357	0.5563393924504022	1.0065971059612515
000358	3.3862333662605626	0.9967386483708495
000359	0.9730811681648545	1.0076961857344966
000360	2.338153229987284	1.006875251526047
000361	0.6657018297105567	1.008855670397349
000362	0.19678042634636578	1.0037940729066832
000363	1.9379166574829736	0.9945419306730743
000364	1.4106270689406113	1.0009309235560582
000365	2.0797204802194944	0.9866600438049908
000366	2.400989255789328	0.986524960002037
000367	0.7125491304559901	0.9963809864354235
000368	1.442349419128667	0.9973942575554671
000369	2.6378715537706836	0.9960132641729145
000370	0.6998021660113777	1.011719721644113
000371	1.5541585819632235	0.9854253935394406
000372	3.3587418422547275	1.0097208587659874
000373	0.45745832841904305	0.995124986808464
000374	5.921433630816796	0.9924564138173617
000375	0.6892803331736446	1.008491156856465
000376	0.44845397076761734	0.999359950494218
000377	1.8265129929586346	1.0121702744205816
000378	0.30359688856715694	0.9986656709213326
000379	0.43079217338157877	0.998641026652317
000380	0.8828674060291842	1.017219676345051
000381	8.272258921931874	0.9563366936112104
000382	0.6597403639734636	1.0076411676120804
000383	0.981781448210723	1.0176601397864544
000384	0.4349530476112655	1.0034765721499974
000385	2.004611636351826	0.9949770167206408
000386	0.9072066912414251	0.9928694112218007
000387	0.7563887397877573	0.9985386741345834
000388	0.3452494765284223	0.998346120561343
000389	0.4362534438500668	1.0036352630913878
000390	0.28064633379056364	0.9966824993724832
000391	0.25545055001361067	1.0056888834933575
000392	2.8282598761519417	0.9743872567769137
000393	0.5511667624072711	1.006312704743406
000394	0.7568786978061964	1.006265929255913
000395	1.7690942293146212	1.0062831023588508
000396	0.6938681746711973	1.0098213537222742
000397	0.5206546635168454	1.0217532237162634
000398	0.13737293360225683	0.9942472117080957
000399	1.20289717833242	1.0179031311596176
000400	0.24533276628698336	1.0035859509224667
000401	1.2173925575955746	0.9942688902516359
000402	0.14920605828934203	0.99733014473886
000403	0.19437968741143535	0.9967469379346064
000404	0.6561316468183221	1.0142381978134813
000405	5.752265568162965	0.970022481181256
000406	1.2291630278309182	0.9723385421787825
000407	1.667463048409901	0.9723158599117235
000408	0.4393192484075977	0.9826573295634543
000409	0.44534554305281454	1.0162626301583861
000410	2.1422342595159845	0.9853358346808461
000411	0.2558135540935761	1.0085022652730875
000412	0.7445985019984388	1.0057124100233692
000413	0.03254599739596327	0.9999548129257909
000414	0.9056142986324639	0.9776591195134973
000415	0.43706482408255104	1.0118521105659848
000416	0.47147875410598894	1.0084588201186193
000417	0.8243768105338359	0.9765807908764538
000418	1.0828806739097658	1.0052929970810396
000419	0.31735706083888604	0.9873909718229563
000420	0.15513153113521733	1.0061613484185596
000421	0.8774073833693605	1.0146137812971274
000422	2.609467459554263	1.0115195952030611
000423	0.5191462048759946	1.0023700823477126
000424	2.3339796581647088	1.024449448682282
000425	1.121544835753359	1.0082730238310667
000426	1.7915776136150876	1.0111064046627511
000427	0.09902719163481873	1.0039519305786697
000428	7.074583224583182	0.9679324704382942
000429	0.9135240577315992	1.013516468552757
000430	0.7832925458818125	1.0072981381557011
000431	0.45039004671346755	1.0080248425502545
000432	1.0387430392336623	1.0129295299725978
000433	0.6663169171268333	1.0241174872626349
000434	1.6547307399583755	1.0110477590256512
000435	3.351972581666359	1.0125923855986116
000436	0.2448003548081679	0.9780492038508614
000437	0.7781701937688239	1.0011616886834445
000438	1.6812096024992704	1.006075719786092
000439	0.1446254803892449	1.0019271914848182
000440	0.41649215043086935	0.9972227888898804
000441	0.41578405003444474	1.0046402469367408
000442	3.9795911048711194	0.9945849215332195
000443	0.839317753082441	0.9483091960331071
000444	0.4445775632714457	0.9815649383837184
000445	0.6399184731672988	0.9921077341206225
000446	0.5185800201204133	0.9997010570430338
000447	0.06551481560256983	0.9960748922447576
000448	0.9147890682560066	1.0118906451117258
000449	0.4436095336568714	1.0059652564783121
000450	1.0939801014712334	0.9878009530758243
000451	0.10979774588080166	0.9909382402596126
000452	0.7659683578325974	1.005094556103099
000453	0.18794743891585106	0.9915371438973383
000454	1.0718764985203793	0.9960887436045652
000455	0.328801817683911	1.013951977122115
000456	1.6036658883724684	0.9626108433846512
000457	0.03134083309051492	1.0033192715459842
000458	0.2521191230754007	1.011728079167843
000459	0.21421631974999455	1.0079611439107348
000460	0.128122998604384	1.0052331589926928
000461	2.128469047803025	1.0065081996178278
000462	0.58036417654088	0.9941094437357879
000463	1.7577382179910253	1.0037863147070676
000464	1.1945711859450685	0.985439112033596
000465	0.5059544798623901	0.9958038580907412
000466	0.6416509966325693	0.9769840007752969
000467	0.514875343879943	0.9955997748157439
000468	0.8338284794942884	1.0130726350052082
000469	0.9283738615581012	1.0040446575946436
000470	0.0357429208028919	1.0093986350977677
000471	0.8652017861415092	0.9748809409500324
000472	1.2553565000316402	1.0036962808039425
000473	0.14841896049352005	0.9992532254761346
000474	0.7397676863124205	1.0092142481110937
000475	2.0880585448359255	1.0090147130207812
000476	1.5157736533718191	1.0138679999002793
000477	0.33041826719196915	1.0186894701792977
000478	0.3669652373133996	0.988454326431521
000479	1.5913145534402322	0.9667664062230306
000480	0.13970044753617153	0.997203162081302
000481	0.7657554743634464	1.0175219002933484
000482	1.3174312826349668	1.0093383460125984
000483	2.0024641115169497	1.0026294419464497
000484	0.15349150349532792	1.0126669974468283
000485	2.4227756582483924	1.0022713926901206
000486	0.714555262238456	1.0230435873331396
000487	1.1545176163101496	1.0015202909143155
000488	0.7692707743866131	1.0146535087829673
000489	2.006945673676662	1.0040048431354693
000490	0.9387042359829721	0.9983117938683201
000491	0.3190105611548151	1.0010092029020592
000492	1.792078252141123	1.0078253080581259
000493	0.2901646322713335	1.004974401732986
000494	0.9673288180766136	0.9955211306680488
000495	1.552288195939884	1.0100219655270029
000496	1.1168300595616238	1.004328770899178
000497	6.077782686188954	0.9699336675387142
000498	0.09472270596847975	0.9941881524653136
000499	1.2096381412622297	0.9953625136143952
000500	1.9813199969144906	0.9872619690642829
000501	0.8431787206629259	1.0031883111364956
000502	0.11889197677214906	1.0059124936502186
000503	1.7122814491793694	0.9902823815815114
000504	1.3377244481046573	1.0095723473964933
000505	0.36787540333900165	1.004128090329983
000506	0.7528195557698366	1.0057365663764442
000507	0.9669429636977748	0.9999791112418884
000508	2.3383576648605167	0.9971463580914399
000509	0.9019357600544341	0.9982372332349542
000510	0.34085547302303787	1.0009190409181983
000511	0.13624869643781218	1.002916100972214
000512	0.00289493810981201	1.0259600426462063
000513	0.9508698811215806	1.0076159248253835
000514	0.3913987616799577	1.0002710625428908
000515	1.8386009443211022	1.0123277896143166
000516	0.1129477156324099	1.00685310530436
000517	0.7095264408243068	1.0089283379519576
000518	1.3546446036587854	0.9960755321223033
000519	1.262817110043896	0.9955866855227934
000520	1.9946546852759102	0.9846354348138586
000521	1.187591606209876	0.9975874077553876
000522	8.27447552677873	0.9534512585517625
000523	0.2949769524995184	0.9941142331793562
000524	0.6713442395859002	0.9985544558751945
000525	0.9760111799060345	1.0131784933297154
000526	0.3804510413988127	0.9942499817635524
000527	0.5261504509407109	0.9891082610482609
000528	0.7588203121834136	0.9835126296038313
000529	0.20194055477574288	1.0088349595819504
000530	1.1487793371628134	0.9972823646467178
000531	1.157029670581991	1.0062398671174773
000532	1.5882655569583437	1.014338519649079
000533	0.9496444588436199	1.008857184876303
000534	0.6506283077326385	1.0039667892628399
000535	0.3969721808459882	1.0216550524780939
000536	1.1658784268699118	1.022277508745401
000537	0.3281525455106682	1.0101807805132457
000538	1.2479100702821833	1.0033178612532732
000539	0.3456249769653507	1.0091492471070196
000540	1.061439799960002	1.0110927177675744
000541	0.464494481483259	0.9981093602038718
000542	0.07178253418995675	1.0179465680249304
000543	3.809137667917202	0.9987476762402148
000544	0.8489910939071834	1.0190170185184433
000545	0.21286468051400073	1.0061135537195771
000546	0.24916606379278392	1.0027554152522735
000547	1.1928328566331805	1.0198990954963836
000548	0.5528848496770693	1.0070880444547987
000549	1.8962643769510044	0.9960369276608213
000550	0.8111252461891543	1.0077081107105557
000551	4.277236968231372	0.9931088478141816
000552	1.6746616575951345	1.00825267751598
000553	0.8425373471865967	1.009613495660102
000554	2.978554689841659	0.9990775846039581
000555	0.2910880239601268	1.0125674826827378
000556	0.4887471957486597	0.9956536255969369
000557	0.6184162076936285	0.9856850854244289
000558	0.748447268788404	1.0055200165023923
000559	1.06336875976656	0.9938666515085826
000560	2.3626221881740355	1.0130021486643899
000561	1.1219669583772598	0.9728063102886307
000562	0.4508639435598874	1.0042332235232712
000563	0.5949647749076756	1.0012657639169258
000564	0.1716260169633462	0.9924219072999451
000565	0.4155549889358475	1.0041559951190677
000566	2.0227274836603204	1.006026877917479
000567	0.22306691739177295	0.9994158490711722
000568	1.17502474635819	1.0060415326191754
000569	1.0047811749151123	0.9966757727665613
000570	1.3775910665354598	0.9975768236334255
000571	1.7493809268251026	1.0042015289710329
000572	0.7905455446202998	0.999215597593892
000573	0.4252661352647853	1.0209515353649037
000574	0.374989520301833	0.9750842018744524
000575	0.899255309845799	0.9861237469263711
000576	0.6808241018185951	1.0075311636215756
000577	0.1255168513558662	0.9955826319706578
000578	1.0607185102794758	0.9940189114205971
000579	0.7272583654543331	0.9841950673995431
000580	0.6222483262352143	1.0077610279183515
000581	0.04538087784782562	1.0032844850992861
000582	0.8582206234040175	1.003517319191716
000583	5.102853826494999	0.9986489149373768
000584	0.6640551867578895	0.9997847784504448
000585	0.7189948677477825	1.0061449231413782
000586	6.3559696068356075	0.9528358813134827
000587	0.743649348003981	1.0100679992777395
000588	0.6165161779757293	0.9770313109392195
000589	0.04763047601587995	1.000855745437342
000590	1.4182900471541602	1.0101409856971344
000591	2.0417028044258445	0.981462358499182
000592	0.06761427009500916	0.9984057031627405
000593	1.9121576310422683	1.0144553250656065
000594	0.33597474022048174	0.9926083418818044
000595	1.3245892522187603	0.9992315270277277
000596	1.3023037286478967	0.9955781143127619
000597	0.916438138512837	1.0059310104302883
000598	2.929455987386945	1.0004740196488626
000599	0.6864281365131414	1.0017331748497977
000600	2.6166252459376214	1.0146631245956803
000601	1.1028494078570936	0.9933919802787163
000602	1.3522743991275747	0.9972348652955538
000603	0.0029475429107176463	1.026164898727508
000604	0.8292553993008068	0.9934584992756651
000605	0.20931111674352082	1.009180811847276
000606	1.0648218253096104	1.0055869357421618
000607	0.39585921733462204	0.9989968334970669
000608	2.2637723177879434	0.9978598072128774
000609	1.4123540878964416	0.9992610786032969
000610	0.10200989928798712	0.9895892663311521
000611	1.0572849989337687	0.9924196775398005
000612	1.2540565833385164	1.0030641628893706
000613	0.674527101208963	1.0120447033748268
000614	0.014995467881395436	1.0021940270985885
000615	0.7343754004251564	1.0022473451402987
000616	2.784446309576722	1.0186251335153456
000617	0.5970318043710168	1.0159912400502729
000618	0.46023520506376303	0.9824921642772108
000619	1.0279130725479755	0.9821202365314514
000620	0.31555051030355896	0.9909479229933692
000621	0.5558484198784995	0.996356075203978
000622	1.1767684497291497	0.9873415355979629
000623	1.6879880345647353	1.0173144146659647
000624	1.908350752181772	1.0128225487188676
000625	0.4129175942940765	0.9768574465255556
000626	0.5159761497298022	0.9878767814057341
000627	0.48934740411420913	0.998713453757266
000628	0.7504680850431282	0.9860693671930695
000629	0.48778657639681383	0.9856625292290228
000630	0.05848169170655449	0.9908103446609773
000631	0.6508279285614276	1.0078064053242228
000632	0.630608088024842	1.0006847637824559
000633	0.41835395991186874	1.0105622033126629
000634	0.28561897343670106	1.003183038479461
000635	0.2509413114483993	0.973300087103034
000636	0.6911116346676938	1.0118060195168253
000637	1.1920256436561578	0.9960483654807898
000638	2.919580661161469	0.9903495912152372
000639	0.8813088806557784	1.0001169277969002
000640	0.7302838415275026	1.0051659947929905
000641	0.3516594561023048	1.0011337365792095
000642	0.7490126945192426	1.0027022019135807
000643	4.2528824638397404	0.986769726828353
000644	0.03340678399219371	1.007267118285657
000645	0.42218353229428707	0.9974688159427583
000646	0.06806385846443597	0.9966668549864905
000647	0.44580763103731036	1.0093214917121738
000648	1.9041437388134574	1.016207519135651
000649	0.2113437048248731	0.996695201028406
000650	0.13381068181662348	0.983669322698786
000651	0.8989548568706933	0.9983390274847754
000652	0.6324718700184492	1.0011440359025243
000653	0.27292998175357774	0.9941905065428361
000654	1.948707099096871	0.9856304729948054
000655	0.26273491383130515	0.9919560569762884
000656	0.20683954098998333	0.9936959881067136
000657	0.5514407401625883	0.9944271046919031
000658	0.10083968110989427	1.0084483728881044
000659	0.7496719640321124	1.0121294363248423
000660	1.093634408692294	1.0134337040499024
000661	0.7789402282305362	0.9949075618368739
000662	0.988881385963747	0.9984016392425036
000663	1.0378273454478577	0.9895479377367485
000664	0.43506798908095373	0.991808360186602
000665	1.0659311714138686	0.9896018964849758
000666	0.6627464204492518	1.004853795866996
000667	1.229167981430541	0.9942231176064036
000668	0.34757684972822445	1.0066238315635616
000669	2.407178036999128	0.9855448376039916
000670	0.18415669931886205	1.0035409877159356
000671	0.6677186112876405	1.0062983572233484
000672	0.982050529685953	1.0037288814299725
000673	0.18421359767241652	0.9884403552244202
000674	0.6813643285850769	0.9900786611156484
000675	0.9387318909153827	0.9958390923955456
000676	0.21926210223648698	1.006126757744406
000677	3.2412372456485947	0.9632974758385877
000678	0.5385409595123758	1.0008939629902962
000679	0.6489164441440411	1.0171006275401089
000680	0.5191637525027133	1.0137278677845099
000681	1.6000640355529874	0.9722534548154201
000682	0.39894527919398504	1.0066545721162365
000683	0.33603633205674094	1.0078884996673174
000684	0.8110403032085228	1.0050426174399723
000685	0.974026724519397	0.9819865229732323
000686	1.1937265945972952	1.009789744316143
000687	0.16847391014699986	0.9918668410811939
000688	0.6029513953418507	0.9983720572842674
000689	0.40774772688137	1.0089995632138509
000690	4.282291978809951	1.0023605277118657
000691	1.9643225184376207	1.0149680105617065
000692	0.45538958180076655	1.0111845046950851
000693	0.15341413386235575	1.0136754494955433
000694	0.3919858262357879	0.993875335017163
000695	0.5612648118581882	1.0061293456775535
000696	0.5753154168383819	0.9906946180626328
000697	1.090271671057687	1.0046842350884564
000698	0.7973692661283742	0.9987585874322431
000699	0.0862373742110109	1.0141344998936528
000700	4.910049268898936	0.9910593564642146
000701	1.7152154143758314	1.0012523383518384
000702	0.1077360712639934	0.9971033375037829
000703	0.6417834168402858	0.9964349918696623
000704	0.638080301704235	1.0084786318428662
000705	2.865103967024694	1.007515835833501
000706	0.4788590821815732	1.0047904532109604
000707	0.6572326331607777	0.9937825677067423
000708	0.4222494868224736	0.9973966282182425
000709	1.980079111086795	1.0104875427078337
000710	0.1466899327291508	0.9977080377930853
000711	0.2954853631874154	1.0101780449035085
000712	0.9431651780887408	1.0048183437495235
000713	0.04645176855971849	1.0026660513696215
000714	0.6068640209570167	0.9861262816654615
000715	0.6664302194139189	1.0084879031986413
000716	0.9782345928110939	0.9762155728483748
000717	0.9464573373232271	0.9972851204916934
000718	0.16381475118111857	1.0016350250069834
000719	0.023466882796123904	1.000187871297913
000720	0.5613836429352514	1.002990779171938
000721	3.049041593013027	0.9964194326574274
000722	0.8368485457955658	1.001676898719254
000723	0.4888726312043065	0.9962970806932481
000724	1.2127168274698956	1.0051758669144077
000725	0.6670703576768344	1.011354731983917
000726	1.6081816487430614	0.9975146227536432
000727	0.12964717820956803	0.9931078180143759
000728	0.4842913335510261	1.0045995385130853
000729	1.5237281802723521	0.9804560741460632
000730	2.0267640735869974	0.997081185370561
000731	0.7836830710145823	0.9926676128062107
000732	0.8297134524984914	0.9956541397544832
000733	1.7688902324807707	0.9916607893426669
000734	0.4193844738717318	1.0034798078143128
000735	0.05527756967692489	0.9925920918838086
000736	0.7932420176909104	0.9987150122097828
000737	0.6735569519084718	1.0198988352883442
000738	1.2579404184348595	0.9945232607080633
000739	0.18319063693709672	0.996361451782909
000740	0.12358674151355846	0.9848364824419644
000741	0.7319516117356043	1.0034987163142164
000742	2.3075349399438756	0.9973886065672566
000743	0.25252469869866173	0.9993591109086442
000744	0.21402880554712198	1.0004781318555862
000745	1.4401805793260327	0.9897630687193277
000746	0.8799438630516796	1.0049560271141829
000747	0.21848206812596052	1.0045790244822026
000748	0.9106201217473048	0.9872303055674995
000749	0.3856509262068459	1.0013254974274663
000750	0.47810340758054265	1.0044805348942003
000751	0.49509847147828023	0.9931002210462431
000752	1.099401293632584	1.0096234428149509
000753	0.5500419412627382	0.9985294065877075
000754	0.5326663460367252	1.0108708549629888
000755	0.6034455066731342	1.0076355156612746
000756	0.7773401499560557	0.9785608914409264
000757	0.3261546692381105	0.999925236930604
000758	0.4902783423572395	1.0067591973562509
000759	0.5880428659205008	0.993593425004476
000760	0.577386739996045	1.0044627726243
000761	0.6350206199229143	1.0180374396903589
000762	0.811777775025927	1.0038852098766697
000763	1.3043410023732795	1.0165600480434553
000764	0.3454142536567419	0.9972336347045292
000765	0.3547222509255688	0.9973153300201226
000766	0.39603422729334675	1.0071710141983004
000767	1.2455769768608775	1.0035728460194968
000768	1.193079389015454	0.9845684870243404
000769	0.6148710121107732	1.004966846323673
000770	1.5544101037599707	0.9987060784496639
000771	0.7380039263146275	1.0008624926335032
000772	0.3802304567979481	0.9953390092030691
000773	0.7140093126239871	1.0067754822656125
000774	0.23132519387268644	1.0046775345020695
000775	0.4422658330224347	1.0061080130370412
000776	0.6678662760615142	0.9698754448022804
000777	3.8671832167712794	0.9872078260695653
000778	0.2513390658796469	1.008517101462333
000779	0.5573747254351527	0.9997254024422183
000780	0.13532055728082878	1.0018248242234968
000781	0.46099266310573483	0.997208534886229
000782	0.9081228086758438	1.0073700932431362
000783	1.3527890970154122	1.018765554963136
000784	2.1778105583995884	0.9808978016135196
000785	0.6890823414321469	1.0029003338523863
000786	0.4777908227564253	0.995266098047418
000787	0.38035784781085447	0.9917284965754574
000788	0.9150079605091921	0.9935850660131232
000789	3.0008282345854287	0.9928896696237673
000790	0.48897529771881154	1.0043470174459286
000791	0.9674992466992308	0.9956963013478559
000792	0.7352648754092891	0.9927323296777898
000793	0.6364265146502422	0.9965204326752066
000794	1.9279884285669118	1.0169142626479304
000795	0.24528818202234567	0.9986936312356556
000796	0.4960626768574282	1.007816196957789
000797	0.2901871836892854	1.0111773670999384
000798	0.08158872789041631	1.016702965200476
000799	1.7010797702523754	1.0079976159760822
000800	0.4910024779606019	1.0116158948809533
000801	5.233723886836311	0.9657663909853339
000802	0.2045935383105931	1.0038041111651392
000803	1.0428842342974645	0.9902718261351972
000804	0.5779741457477792	0.9906500751272577
000805	2.4961948142523727	1.0020448385005911
000806	1.0560152713673907	1.0069403689046854
000807	0.10763390462881284	1.0032341336629447
000808	0.9281318483687598	1.0030809152259739
000809	0.23995931303682633	1.0050298605117707
000810	2.663840727142696	0.9980787555172497
000811	0.8287321057683813	1.0146735056309144
000812	2.287422960072962	1.0091262271437842
000813	2.904922842767025	1.001702291984753
000814	0.270404526495298	0.9851896688766404
000815	0.6903526185585828	0.9945853243609897
000816	1.1440541489544005	1.0034946211450286
000817	2.630970944309519	0.9866787224578947
000818	0.8250184315690561	1.0098748689724129
000819	0.11616271884217892	1.003109250409095
000820	0.27052454651150276	0.9981306935750593
000821	0.6831096723913183	0.9967291530905407
000822	0.5934509806954288	1.020555858343833
000823	3.763757217510439	0.9849318767421533
000824	1.596085653969783	1.0101367253936246
000825	0.27934051872552074	0.9948741979721729
000826	0.29652982691056157	0.980865169746176
000827	1.8629105468511704	1.0133566407006063
000828	0.23191915674421396	1.0101860793481796
000829	2.8919175219099893	1.0024673309417496
000830	1.1315306417368627	1.010020264795217
000831	0.7691925437884419	1.0109864300647362
000832	0.7791777196582509	1.0065662783526952
000833	0.051772928679174796	1.0078016699367482
000834	0.20493614150657832	1.0070031968665887
000835	1.0147205445315106	1.004315579033078
000836	1.721562794939724	0.9959988185543992
000837	0.24920170571824532	0.9976737966064573
000838	2.1821661254019507	0.9861145660354195
000839	0.626533436054706	0.973765325736748
000840	3.057026584818487	1.0113157923142388
000841	1.0016645410718044	1.0021504808224524
000842	0.7363853471684546	1.0180854192636908
000843	2.6335403921396154	1.0013287744956214
000844	1.0859834784215634	0.9909431608200375
000845	2.4280650830322807	0.9974153343756551
000846	1.176335851234544	1.0261903466436604
000847	0.047632989695351305	1.0110358309685266
000848	0.10363442648488796	0.9884640985640534
000849	0.6866960932821515	1.0032190297456638
000850	1.7814747827438386	0.9936957000897834
000851	0.8421717563046216	1.000211412235343
000852	0.32753914690516	0.9932844028084469
000853	0.10677371750812713	1.0062335459478222
000854	1.780028015951725	0.9816996205387668
000855	0.9503314188062929	0.9844714091953991
000856	1.1502609134583923	0.9874318121766811
000857	0.7520262591932423	1.0114360559070636
000858	1.0225002098440754	0.9874318816995312
000859	0.556620128676598	0.990527569553242
000860	0.41277119868491774	1.0022394507178145
000861	0.1042494117457382	0.9990992043721063
000862	0.5050163559885732	1.0052671857850117
000863	1.639510185821061	0.9863784373688916
000864	0.8154874483707275	0.9735772695171896
000865	0.2280903900463124	1.0087151364201754
000866	0.1422597578358155	0.9965505461360706
000867	0.4740977333764315	1.0080520075140165
000868	0.08713477155659234	1.0011300028339734
000869	2.3891425076843493	0.9859642221483322
000870	0.627761921567608	1.0105386823289955
000871	0.5184647312648076	1.0114888460886748
000872	1.5229704032949758	0.992247695961776
000873	0.05235564194292735	0.9978430405956834
000874	0.8028123451310918	1.0016876104929149
000875	1.0850138758260772	0.9918892348949274
000876	0.2277993236226882	1.0006702509427114
000877	1.1830232378384529	0.9953395425258245
000878	0.4437963811509259	0.9800926563720871
000879	2.1092331849368007	1.00135211997349
000880	1.185934106465247	0.9959047875005796
000881	0.9286429827505863	0.9855416762518866
000882	0.810535116051512	1.0111987684903068
000883	1.4363278666182466	0.9831052706790752
000884	1.8835111586108626	0.992010351708454
000885	0.3558902888601576	1.0067088537087512
000886	1.0152978743202832	1.0123594640111389
000887	3.499983935275698	1.0138489874253858
000888	0.2481235880875988	0.9995914982635087
000889	0.8230979792041475	1.0219951420224158
000890	0.3895132674202869	1.0147363497155617
000891	0.3431792859506907	0.9936633093710022
000892	0.3407369348886234	1.014232532144277
000893	0.05784684484110545	0.9930130427769137
000894	2.481075094321167	1.0030261387537998
000895	0.10433046635424519	0.9982481728409689
000896	0.8617719305334397	0.9939137640361441
000897	0.5847142357193558	1.0186751251201263
000898	0.7232694864775149	0.9868242712012653
000899	0.4903944159374592	0.9949906713571482
000900	2.7542537433952026	0.9931074238943085
000901	0.27186666855824915	0.9964859626358941
000902	0.7842822675570891	0.9993331737418841
000903	2.107418948136291	0.9764275313918029
000904	0.7990496014934537	0.9992839208983024
000905	0.40875998703241323	1.0131805297674916
000906	7.338257211426045	0.9543214131213007
000907	1.192392916705149	0.9898159488627906
000908	2.593743981701571	0.9910573332095091
000909	0.5802777711047257	1.0053959027564976
000910	1.7311545450955927	0.9955113340808396
000911	0.26730696488820366	0.9989782618278203
000912	0.0049681430820337335	1.0158805293535407
000913	2.704677375686728	1.0119456328656153
000914	1.0655660192130465	0.979458971211884
000915	0.17360647067394575	0.9990982729245317
000916	2.24309591620996	0.9882430183019185
000917	0.7278522663498247	0.9960868950640787
000918	1.0638299019993267	1.0021286043589057
000919	1.0691259191714935	1.0070950701235364
000920	1.9168327454280996	0.976673372491472
000921	0.6999927380915656	1.0110450734727263
000922	0.5187878299745294	0.9976666249382888
000923	1.1118351773080217	1.0103744614525374
000924	0.09586452209148763	1.0065965269434454
000925	0.862599632342113	1.0154375249583967
000926	0.7973481238692809	1.0035885197767183
000927	1.3277969394425488	1.012586177729702
000928	0.3207782901359168	0.994124080501942
000929	0.7473238564832378	0.9878684618691642
000930	0.43538395521694073	0.991546101034623
000931	0.660522785427308	1.005270366124298
000932	0.5868676906169255	1.0094061792160902
000933	0.5192692477505603	1.0122950705277183
000934	1.5548026098640324	0.9887816101535991
000935	1.284533770742743	1.0107646438027578
000936	1.5616606794561292	0.9942287359253227
000937	2.4238301009369927	1.0061390129114103
000938	0.6906800991057988	1.0041964335410916
000939	0.029892670092776893	1.0103736212136922
000940	2.2478505954157266	1.003657693832316
000941	0.8371424116911815	0.9885701614707406
000942	0.2366434827995422	1.0054536339405804
000943	0.6997687446325254	0.9750816693011068
000944	0.5566267840336986	1.0089780373463944
000945	1.9814868689304235	1.007608804903406
000946	0.6801536966637367	1.001395394465743
000947	1.2405092296565243	1.0047287457481227
000948	0.7289645946859501	0.9995160522408387
000949	0.3438433988760083	0.9915317628192558
000950	1.2533204378112917	1.01415890040459
000951	3.1035441502720547	1.0041514622272756
000952	2.6860417591528263	0.9936443336949531
000953	0.09362338359774407	1.0080842230681348
000954	0.20541410981755745	1.0148343663731967
000955	2.989216484354366	0.9800391968547397
000956	0.06831711595327172	1.0102768448605652
000957	0.7617278665241122	1.0040345040575942
000958	1.121726288397247	1.0040670255260156
000959	2.6100474348159906	1.0077904146913157
000960	0.9552641972718378	0.9898859598807129
000961	0.13085424813232083	1.0090390852396292
000962	2.4360381161282243	1.0105143294187957
000963	0.9890541179633784	0.9996014400082941
000964	0.7001979891591614	0.9922979819337309
000965	0.2985489168419392	0.9912050650832602
000966	1.4723724702037864	1.0009898303671498
000967	1.0122973644499798	1.0169531829776124
000968	0.0595202729847374	1.0074753052622278
000969	0.4245986042386749	1.0086394747376042
000970	1.6251496589060386	1.0122740271008128
000971	0.5835603142868269	1.0019870164445421
000972	0.46563042640148733	1.0038162473215009
000973	0.9931557784285697	0.999863264353227
000974	0.40059229989872835	1.0138749668452691
000975	0.1955796016291969	0.995288609189736
000976	0.5565700001408999	1.0007386650347903
000977	1.5876589546816382	0.9914075500274098
000978	0.23266114724905868	1.0051740194642398
000979	8.357927439544905	0.9625384406281682
000980	2.2609708038922647	0.9980681177630709
000981	0.21641671051362169	0.9969973084841288
000982	0.9371493418895003	1.0034598038518299
000983	2.586117965963079	0.9740641306339711
000984	1.6983789496768384	0.9823133273436601
000985	0.07557638588953842	1.0165796000230085
000986	0.41671983557831527	1.0050889925528292
000987	0.45335102156197976	1.007794310658412
000988	1.4205973411071753	1.0080133493084042
000989	1.5899959722492327	1.011799959966243
000990	6.813083982616217	0.9666610246161741
000991	0.7497815341606943	1.0029289900110652
000992	0.8104809953850418	0.975745910155601
000993	0.7817303413898304	1.0037412236153869
000994	1.5480567180479479	0.9709520693896004
000995	0.98838504637023	1.0140238306351124
000996	0.6965547735790572	0.9887330260770859
000997	1.1090505595823508	1.017500962517455
000998	0.10650154956565766	1.0046177926923747
000999	0.4128587043396478	0.9943141845187233
001000	1.578384365379666	0.9900949050096162
001001	2.0198430708727226	0.9987855099014413
001002	0.647348495911095	0.9871010945821365
001003	4.280828398937519	0.9717405389745581
001004	1.2185365568302964	0.9842824137681545
001005	1.3531239663102015	0.9339885590893355
001006	1.5474929818197634	1.0002863024900328
001007	0.10849194998744355	0.9844609126491877
001008	0.5904869250228044	0.9838387635574977
001009	0.20628153441296587	1.0027460019140828
001010	1.8954611165154358	0.9802133351243346
001011	0.6564866455675576	1.012258943664395
001012	0.6804141644535386	0.9925906883690053
001013	0.09731746856589098	1.0090949280537773
001014	0.7950450741315042	1.0211179357452846
001015	0.07730737872111863	0.9907199428189698
001016	0.2317232092243672	1.0118957375114477
001017	1.191516252806559	0.9922063951476494
001018	1.6986209261389111	0.9677686381929693
001019	0.06887889851158391	0.9962332565284907
001020	0.6572206155657219	0.9987799867526868
001021	0.8811716935404752	1.0092380017876375
001022	2.4604030918422275	0.9935376335227154
001023	1.4406502418728415	1.004603437106435
001024	0.6862846441242574	1.008801242023464
001025	0.5547045103389465	0.9975565427066936
001026	0.9026013691480511	1.0065290200333128
001027	0.502117084083025	1.0072630802864793
001028	0.0711932212129138	1.0064814498099572
001029	0.27542328808180094	1.007379329691838
001030	1.009237994315222	1.0209877260759102
001031	1.1742371689148856	0.9953854858102292
001032	1.1237017978001078	0.961443996625888
001033	9.290355758439622	0.9951569567875073
001034	2.49738393720565	0.9890375710200026
001035	0.5002304985382459	0.9983692777634146
001036	0.228804586475195	0.9854278750025062
001037	0.022608858486427148	1.0040357996949556
001038	0.32466736275253394	0.9941659095600021
001039	0.609939108064144	1.0038362196058361
001040	0.952117963355653	0.9666291918537268
001041	0.31604981258053566	1.0038120878041108
001042	1.0342111862397358	0.9984208205560844
001043	0.09961420697528994	1.0101733403094506
001044	0.8200957296436387	0.9834788171213307
001045	1.1785106464314952	1.0032697299745053
001046	1.6039573025410756	0.9887253529359317
001047	1.0766119015807405	1.0080008365836348
001048	1.2140954846590741	1.0112126113595774
001049	0.8064342478080921	0.9952942044567883
001050	0.57219633108021	1.004503009944938
001051	2.3906482859498195	1.0146442446636816
001052	0.9474662791236532	1.0001117392898309
001053	2.317158996315725	1.0061053092846561
001054	1.0189822231678665	1.0174888976666157
001055	0.5561116559722028	0.9993610783234042
001056	6.1330552915903205	0.9655148098124117
001057	0.7503106071295468	1.0120726694821351
001058	1.0507539988700478	0.9969614009869326
001059	0.2312595335958873	0.9861545450081466
001060	0.22677311084285992	0.984668951710621
001061	0.7178543648113453	0.9981814027698225
001062	1.428513564847796	1.0044118781299092
001063	0.7806066187624384	1.0079221100669657
001064	0.8479857246963427	1.007372240999303
001065	0.16755793056580803	0.9840394379904028
001066	0.0072237745919242905	1.0097826794888882
001067	0.36652261134164876	1.0040028585504464
001068	2.0280890995907344	1.019530288739835
001069	0.020654252212652612	1.0037721212890125
001070	0.3642831495796275	1.0042229561731775
001071	0.6616481730315829	1.0060682784458175
001072	0.9071561610464737	0.9804002076973196
001073	0.05467832944421304	0.9900099262476347
001074	1.2509134239959783	0.9910117413262628
001075	0.48014736817770615	0.9901827842006906
001076	0.5618351763593458	1.008772147601299
001077	1.7043701800810156	1.011809281633858
001078	0.6834465242331543	1.0028251197990699
001079	0.26715127150079027	1.0015395308459925
001080	3.633206707861803	0.997537608780497
001081	1.4500899519262571	1.0123364810121442
001082	0.3699057462481402	1.018911624147339
001083	1.6842104952199528	1.0107345589344299
001084	1.3138643779348402	0.9937734819520988
001085	1.4434490003987674	0.9900863695154383
001086	1.4755749735453456	0.9845120582220755
001087	0.17513840841020661	0.9883128811264046
001088	1.002227135194293	1.005486501690612
001089	0.933365872213799	1.006954177609634
001090	0.7538085484534591	0.9976320393375026
001091	1.6010923732674547	1.0079065404647791
001092	3.284753372095796	1.0004640049389335
001093	0.48345313161183234	0.9978580775131897
001094	2.443166292701184	1.002923038906333
001095	0.9343702509337427	1.0010242493638815
001096	3.072401216998749	0.9672981469847476
001097	0.8081932677906429	0.972886670619259
001098	0.7930784524034205	0.9992905657799407
001099	4.367707317064689	0.9671833673634107
001100	2.4155896416048184	0.9833120550937496
001101	1.5791979616489835	1.0051436082540037
001102	0.341890670291825	0.9995702516080935
001103	0.5189909273639135	1.0073747029103417
001104	2.498145067483337	1.000619389697358
001105	4.168280530189604	0.9837902705573991
001106	1.690044840984821	1.0126880764049446
001107	6.0038577735063665	0.9901731025383596
001108	1.2132976942051295	0.9983989959287771
001109	0.4227356256130384	1.0204198536015168
001110	0.04921674276056218	0.9922904650797781
001111	0.5142723427048226	0.9628062247571335
001112	0.5308094972719201	0.9963243126315021
001113	0.7154300364745579	1.002666809672642
001114	0.2278766186543046	1.0133365245529988
001115	0.19864923031819476	0.9808696182843945
001116	0.5861399512431789	0.9713316616277773
001117	0.15878701607186557	1.0061399378967626
001118	2.5612662800826813	1.0095163746190232
001119	0.254219582084639	1.0003730801441817
001120	0.025712515447464942	1.0099417613263753
001121	0.7903323707631894	0.9906022610727054
001122	0.054043535467246474	1.001711290766662
001123	1.3293238423949363	1.0017906320046694
001124	1.8818369685824885	1.0041396467667505
001125	0.1758259984780167	0.9908316587551849
001126	1.727108381169201	1.004697139803756
001127	0.44725854264538684	1.003451283149587
001128	1.3834665568499367	0.9929665123610161
001129	1.1692427380961383	0.9923108936825861
001130	0.644103478647788	1.0042267338325235
001131	0.15989347377958166	1.0138796498895215
001132	0.29444593843963596	0.9969403369801604
001133	0.284846817273806	1.002284715763416
001134	0.15473786173766546	1.0076572928875547
001135	1.0207054716680708	1.010041270787175
001136	3.493819819884095	1.010547569252703
001137	0.7758187098233346	0.9973390995294263
001138	2.2163542422296136	0.998744693189498
001139	1.2205417449051492	1.0039460190269018
001140	0.05761166168207659	1.0057640592108275
001141	2.488022680636638	0.9673489998507123
001142	0.42226251683093646	1.0210461830369875
001143	1.1739954187673651	1.0131612800222591
001144	0.5437559929256873	1.0135367508003863
001145	2.123512162485516	1.0173082787716567
001146	1.2141517051828288	1.014470356657738
001147	0.4060429680103038	0.9987549650694509
001148	1.2682045429462885	0.986984424744753
001149	0.7669293310097436	0.9909264648439153
001150	0.8733210115862212	1.0063265529633276
001151	0.4436951911174486	1.010711454599377
001152	0.691425284788064	1.0061800987576404
001153	1.17429352049297	1.0061889503547894
001154	0.3193438696996029	1.0167486671629906
001155	2.028529250900769	1.0075310704751161
001156	1.5119329973579418	0.977803411306446
001157	0.024928128821109587	1.007278713947882
001158	1.5948447878886052	1.0120905175969115
001159	0.4441085274547156	0.9887583538620579
001160	0.3865544508512314	1.0120507328909025
001161	4.295570896390741	0.9826635569002805
001162	0.9153651210652035	0.9831054987596854
001163	4.841621507128766	0.9954189191799148
001164	0.19341456777525173	0.9893589193507383
001165	3.2838760340597135	1.0113869255580705
001166	1.7759003893295242	0.9941258518764
001167	0.5874256294070778	0.9990587752879759
001168	0.9676494998723826	0.9890349813482547
001169	1.1861584106759215	1.0113113317337163
001170	1.2521142364123254	0.9972498291062883
001171	1.2699475363751858	0.9922170094834647
001172	0.3689990503741457	0.992898631783861
001173	0.4033610342177318	1.0096202553131728
001174	0.9271370283017422	1.0019534017013099
001175	1.4151822903334048	0.9960158065809134
001176	0.76119708223008	0.999402779391787
001177	0.6010316248327926	0.9956600142906198
001178	4.579666536095446	0.995455644569136
001179	1.9194388524257173	0.9836521777267759
001180	0.7562463795442396	0.9963954203213393
001181	0.6839634302630291	1.011761967378191
001182	2.362587535735628	1.0022100955609523
001183	1.7488804891185594	1.0075188347892057
001184	0.5714242756830218	1.0050309214345674
001185	0.05550774487663526	1.0103308890375802
001186	1.3016750003405273	0.9819696533395924
001187	0.8986401738915291	1.013499699231329
001188	0.4717368845990017	1.0039946829693314
001189	0.25244526837734493	0.9953331552002852
001190	0.5154812008089362	0.9919697739439828
001191	0.28387027772581885	1.0176100858474781
001192	1.1058504666745832	1.0108277130691006
001193	0.7717109271249257	1.0115555914210586
001194	0.6887253767236783	1.0051393220975262
001195	1.9461583878492574	0.9874748364950185
001196	0.4963866051614417	0.9891068805470173
001197	2.998903386804223	0.9975288340003662
001198	0.6094316254081837	0.996869623512725
001199	0.5766494265258953	1.0140086741033578
001200	0.409047237302513	0.9933399428685579
001201	0.1563989254911677	1.0074867166839458
001202	0.5030223410264464	1.0166764994495796
001203	0.4008858664368054	1.0039659424749814
001204	1.3626049400386	0.9978637153655106
001205	0.26972034488654495	1.0111102235368943
001206	0.2903334167192333	0.9976201913964411
001207	0.3962205794632734	0.9984699741822972
001208	1.2575017426242119	0.9882603733034669
001209	0.3091382752211291	1.0058642151729105
001210	0.10011111396576074	1.00611453857399
001211	0.06865330654454606	1.01019099973816
001212	0.315112365150796	1.0050391837610186
001213	1.6303739547965135	1.0066253696640841
001214	1.6431851581415633	0.9899147574957892
001215	2.8458704925495826	1.0147176651616163
001216	0.42307110903607276	1.0134548355158306
001217	2.731406125687523	0.998734970143982
001218	0.4848927687658839	0.9971417248085613
001219	0.5740535026317151	0.9887641766771488
001220	0.48318414010793725	1.011537871112798
001221	0.7378791382746507	1.0201026671561575
001222	0.49015891660972305	1.0001083335918672
001223	1.2468143724379663	1.0173910185582473
001224	0.6285745647157056	0.9672190258869086
001225	0.18359090200067116	1.0095810608087348
001226	1.2203505746938768	1.0133486925134496
001227	1.5044682813798047	1.0193724184420125
001228	2.014356404838914	0.9850096221906076
001229	0.6885631527936765	1.0137373172274216
001230	1.5604278368109095	1.0097437606523707
001231	2.5817478536543317	1.0132461684987426
001232	0.13590005228483606	1.0053459843194126
001233	0.22160903115992422	1.0072689090593943
001234	3.971646382398116	0.9979006703016279
001235	0.14329215308839202	1.021109214941717
001236	0.1890058671557886	0.9738223368925744
001237	1.2847553387966197	1.0013190265355814
001238	1.0095497594450458	0.9987203142494435
001239	0.4470905509680866	1.0184696966854914
001240	0.9319653178628898	1.0064020504418565
001241	0.44279962800904754	1.0024162125286487
001242	0.19923110863392104	1.0011795813346795
001243	0.16153820717350648	0.9966345051083508
001244	0.4656059569987293	0.9929059967344886
001245	0.25527917643492626	1.0086177647321075
001246	0.9889587143658862	1.000468774591159
001247	0.00919474579305239	1.011612937081427
001248	1.0985491693500302	1.0064807942137142
001249	1.0917621869727505	1.0003745075789099
001250	1.0276299372838364	0.9944168830698054
001251	0.14852081050553	1.0137930679251224
001252	0.38306626278422784	1.0077655310155837
001253	0.27007467888573133	0.9819547768067975
001254	0.23478501056180834	0.9950791170038654
001255	1.4934773112003508	1.0086364366014438
001256	0.10834556267690512	0.9985427299418459
001257	0.8155389848484331	1.0106608428621742
001258	1.338771256596354	0.9779800678533975
001259	0.06396617336338321	1.0050678932143569
001260	0.2033853059805118	1.0026094665489047
001261	0.9754451825113131	1.0096268888461328
001262	2.1606952004580924	0.9980847634309302
001263	5.538827818123667	0.9587549601978187
001264	0.3567495497236026	1.0038223199994387
001265	0.4904881429679753	1.0072167505783247
001266	0.234722819438595	1.0137360028012448
001267	2.0079992478981294	0.9865279642094608
001268	1.3703510564192305	1.0154609648721717
001269	2.959910142015432	0.997920569358231
001270	0.20468891781854082	0.9891274854418953
001271	0.3462728112418834	0.9977099659485459
001272	2.3483684186031453	0.99114275149549
001273	0.5316137038563417	1.0048730199090252
001274	0.8677783422376713	1.012629567145169
001275	0.4102827646273842	1.0135966255244664
001276	1.3707132405707814	0.9986656336749113
001277	0.24518227416382699	1.006578466650281
001278	0.7934822512205009	1.0009779312977996
001279	2.300668465223808	0.9925262565426345
001280	0.2887393069137504	1.0054515580538483
001281	1.693169355140948	0.977335568051101
001282	2.045552952372592	1.013063753882714
001283	0.5332781783962196	1.0042057512965434
001284	1.597739338806228	0.9734834652325173
001285	1.4589550235225144	0.9938537983556885
001286	0.0470084591854062	1.0182451309271603
001287	1.1360166418592472	1.0004813964829287
001288	0.7787613072757484	1.0051443302717415
001289	0.2913350867435069	0.9880412350145914
001290	0.5067713344728149	1.0139291618455983
001291	0.9524303845707306	0.9805765779837813
001292	0.22077461547013036	1.0092668063009345
001293	2.3405390073215857	1.0109691027914003
001294	0.42899638072694835	1.0023214713461088
001295	0.07837967496314327	1.0033367959419672
001296	0.49881877956478526	1.0037609213426546
001297	0.4771292914416156	0.9946891860022861
001298	0.2689683016783538	1.0164853950408186
001299	0.7067561181779188	0.977030134139831
001300	0.322623225208991	1.0107665958821188
001301	0.3964105278196312	1.0136416449264454
001302	2.633792962830719	1.0128833164004776
001303	0.7195301580416553	1.0086649259956824
001304	0.022130893594198325	1.0083516900305682
001305	0.22963902095297897	1.0161401086937802
001306	2.2813145778512887	0.993389133941992
001307	0.8373904489047551	1.0097054376695622
001308	0.8010773334673349	1.0097305763250015
001309	0.8947296288315248	1.0023796619759295
001310	0.43070442819190824	1.003570280045725
001311	0.23853504396605338	0.9835688290258835
001312	0.48584538482647344	1.000140260965827
001313	1.0711534968061545	1.0076869642589659
001314	0.4347718979278669	0.9770840478315681
001315	0.11834405341426131	0.9842999585607601
001316	2.033085628665436	1.00818605546439
001317	0.4524841882678886	1.0053979175911152
001318	0.49420961599063384	1.011821773730822
001319	3.366109359808099	1.0046679113157677
001320	1.2534701581914154	1.0167511900975856
001321	1.715454378351003	1.0074524318429467
001322	1.2943977012061714	0.9950040422791031
001323	0.6920899689751964	0.9845989529083276
001324	0.7436712522048582	0.9788973578602104
001325	0.8466902289762135	0.9904147582949636
001326	1.541702597111682	1.00164123798864
001327	0.8491590908795099	0.9809260449809445
001328	3.528814633843818	0.9692947596757889
001329	1.691359999535058	1.0288259498644905
001330	1.353652212834021	0.9868106465845227
001331	0.8550647862837442	0.9665947282954824
001332	1.3347948128421538	0.9915388691545596
001333	0.033757538273599993	1.0123069417514496
001334	0.46563927344863665	0.9947014483223374
001335	0.5578977115472804	0.9899347913140838
001336	0.14062841605772122	0.9837855358974926
001337	0.6112353210550376	0.9978515344718079
001338	1.439348921945666	1.00516251383936
001339	0.35759241619889826	1.0053729273627119
001340	0.911762882481401	0.9892760446145689
001341	0.01216306625616209	1.011824801153633
001342	1.1617489710716717	1.013576366362807
001343	1.631948230924489	0.9882604503421906
001344	1.1712064904564556	0.9778322973461744
001345	3.2784578098648085	0.9865597470500385
001346	0.8452925063236982	1.004658634930418
001347	0.1987699283270951	1.0028315845130755
001348	0.33797377286641506	0.9957549086816074
001349	0.7145293083490248	0.9794631561714175
001350	0.6049983460525414	1.0064196397899838
001351	1.1877001329617483	0.9780851459059314
001352	0.8612674294331027	0.9984943031228067
001353	0.4095416600388718	1.0104789364830316
001354	0.7820638472298579	0.984904022837231
001355	0.7457397244379937	1.009239928304828
001356	0.7187257548289802	0.9819524912124971
001357	1.1998247421509993	0.9978055613696746
001358	0.4578198636844585	0.9942748277462202
001359	0.4969966914563706	1.0088190909812336
001360	0.935643736582707	1.0024931908283785
001361	0.618058168767506	1.002378442994876
001362	1.2971654817020115	0.9966919539993785
001363	2.0094038620504437	1.008664826928254
001364	0.4184270706160588	0.9890603768792644
001365	0.31150288188346026	1.0108422889155317
001366	0.7103797191201573	1.0100921150807056
001367	0.6874016783741397	1.0117335772797416
001368	0.43015571869738795	1.011913300668775
001369	0.3599325603783893	0.983971523769989
001370	1.9313882116595278	0.9804456269177074
001371	0.5826050621395851	1.0080711442924994
001372	0.32625562067557506	1.0020637863027855
001373	0.8406192557423215	0.9869360419122992
001374	2.128331346288409	1.001939676615504
001375	0.5404912956459359	0.9850942105227868
001376	1.7153033127676314	0.9942977080593497
001377	0.6417327990604973	0.9862367379296912
001378	0.23255487590811783	1.0057162255431784
001379	1.0527795954053947	0.9898044279544637
001380	1.0781266222738846	0.9998732782206383
001381	1.7199341113805018	1.0055031701515618
001382	1.0763997747762923	1.0011212603932669
001383	0.07258800237011971	1.0024323745672035
001384	0.42282392730041696	0.991361106527168
001385	0.21738436321558008	0.999212597510338
001386	1.1567187434755575	1.0101702725411053
001387	0.7218661456544331	0.9889117939959982
001388	0.9864751182124106	0.9949861083087587
001389	0.9759615588260577	0.996946549428464
001390	1.2950139129637739	1.0007582038056653
001391	0.9050743111320066	1.011245897577667
001392	2.067536924433036	0.9770163492768168
001393	0.7164133639883047	0.969135821902327
001394	0.9521797900763247	1.0121911205799625
001395	1.0469124867931734	1.0173363472892223
001396	0.478160703631782	1.0067233774223945
001397	1.171675282865868	1.004759107593818
001398	0.5693643562705665	1.0030652299445544
001399	0.3489125743941068	1.0019840995149831
001400	1.475616644981053	0.9962449212152782
001401	2.6952739218426274	0.9970959760866024
001402	0.5526797735659471	1.0138660319894297
001403	0.897631991989427	1.0027162639934517
001404	0.2155876070055671	1.0062247415497976
001405	0.9693518964419925	0.9878304725245517
001406	1.3450094670376995	1.0108998609657542
001407	0.4583287909947913	1.0014938882153153
001408	0.3033386227481687	1.0021793269762713
001409	0.9028645771699684	0.9969899267109323
001410	0.8187294285971335	0.9874435607891348
001411	0.8827388205611136	1.002552957906763
001412	2.0030432547609944	0.9925656847755687
001413	1.9452670683681825	0.9903135817785244
001414	0.10644770466536489	0.9894543591189784
001415	0.7684212336650807	1.0047253099337292
001416	0.2879948304923785	1.018794724643846
001417	1.239487715339858	0.9734442177796643
001418	1.5064899932751423	0.9997622865257839
001419	1.0661653655913979	0.9882832406383094
001420	1.2088101166133234	1.016075802348184
001421	0.20482429021043258	1.0096703403342242
001422	0.3907338093839113	0.9996209569313079
001423	1.3581590409349573	0.9925662882255324
001424	0.9083165574088744	1.0026809829132313
001425	2.32709970770238	0.9976562434034524
001426	0.4728025050628496	0.9816247462540904
001427	0.5270163804523037	0.9899486430825244
001428	1.1167884424508936	0.9711778491005859
001429	0.5150078621719755	0.9994007704267673
001430	0.8956604390997143	0.9959532943228431
001431	0.4011590227283351	0.9883591374442641
001432	1.2940128378668605	0.9872636445130536
001433	1.1141641201159531	1.0065575887752463
001434	0.2571484036174622	0.9993536679713234
001435	2.983536696681448	0.958154883525018
001436	0.39597923733796275	1.0032574322145573
001437	1.861157277027079	1.0070114916681288
001438	0.10689435778462703	1.0127741801453847
001439	0.3227383536011431	1.0105796556709286
001440	0.5659250489911937	1.0081484361625201
001441	0.14572291666629555	1.0049099971802071
001442	0.9563073249937406	1.0075667398598152
001443	0.22662686996667636	1.0018819074554932
001444	0.6872818732930613	0.9949898511062749
001445	0.027350382546409674	1.0030269224458022
001446	2.025613092184814	0.9984006163164061
001447	2.412417628490792	0.9916682822725177
001448	2.0078960882400825	1.0092666184123598
001449	0.48110747988977753	0.994921481947866
001450	1.4615460260183553	0.995877960018596
001451	1.2350142320640523	1.0160268953061322
001452	4.188749237980414	0.98758747533923
001453	0.920288424324949	0.9957135437469031
001454	1.2842873735434783	1.0063103227568755
001455	0.5818150638841793	0.994815023706983
001456	2.1410461738085087	0.9809391837379018
001457	1.0404970307940422	1.0032126853583563
001458	0.9610511126258533	0.9782200424032473
001459	1.1982392367995458	0.9978391704209275
001460	0.7841072092390845	1.012300106701015
001461	0.48935779651886796	1.0114948751303146
001462	0.42372086328996184	1.0069057317341228
001463	0.7207758232245814	0.9983181079536759
001464	0.6093727940806217	0.9992370035892985
001465	3.0533755772166193	0.977241037434945
001466	2.4217122759803646	1.0012678217264093
001467	3.936442993763232	0.9956633181386056
001468	0.4751533012635744	1.0067112401634692
001469	0.7799135198825602	1.0027506981558216
001470	0.7121763386081716	1.0093604336114606
001471	0.5843149142504388	1.0012399153523672
001472	1.0753863306866847	0.9789237317353459
001473	1.226013487920328	0.9921421829706268
001474	0.13727549946855017	1.0143880522005881
001475	0.9189432258641912	1.011951789470017
001476	0.1735627648627072	1.0034488430575705
001477	0.237012598526865	1.001030910542846
001478	0.3824754541235107	1.0015999921571097
001479	0.5466926722037583	1.0025220831439594
001480	0.05795112623357406	0.9926214531206967
001481	0.5892894005514818	0.9981104342471602
001482	0.7810313841133991	1.0182675445506226
001483	0.39546393099493693	1.0170404173537828
001484	1.024331130320088	0.9789059554401538
001485	1.1612662944118444	1.0174291003921916
001486	1.1817785612645688	1.0028626221738886
001487	1.0766390824057503	1.0094465983060816
001488	1.7342609464860517	1.0083836890537454
001489	0.5495376358981909	1.012680952241289
001490	0.057057372882724014	0.9931820546069364
001491	3.3738395549807834	0.9781556953135621
001492	3.4502150338178965	0.9886007885059371
001493	1.2407050920471077	1.0106204273220467
001494	2.3565805802932376	1.0148488700182259
001495	0.4569972323084327	0.9982578714795385
001496	0.9066432006066019	0.9999580210458423
001497	1.591022635515092	1.0080838701272075
001498	0.41325317465854705	0.998147839871343
001499	0.8097395365519351	1.0100386616383252
001500	1.1608384339746365	0.9958166466113888
001501	1.3176303527271354	1.0004706953753097
001502	0.4414567271535047	1.0096194173243198
001503	1.5909306453737864	1.0107136422019163
001504	1.1054710275730384	0.9907897745772701
001505	0.9660124742784294	0.9960266891855287
001506	0.40273544806664363	1.011462322716245
001507	0.39336292457426536	0.9972141261830815
001508	0.3090906104586149	1.0165926351350372
001509	0.5024039700170068	1.003474848166674
001510	0.23095492846729052	1.0028099836672606
001511	0.7964969018324293	0.9826969493778281
001512	1.5689614195003483	0.9982860702920888
001513	0.30053319987700877	0.9953069567200538
001514	0.0899914627473543	0.9882841831184064
001515	1.042897590361424	0.9959431520991774
001516	0.5114255816868702	1.0081803436715961
001517	0.14839879930908295	1.0057426361051125
001518	1.7208736840412329	0.9880296576801219
001519	1.3403232697332073	1.0013705322372828
001520	0.3641163616791685	0.994434389579088
001521	0.9298829994274697	1.002814912736681
001522	1.5537696638906613	1.0016129952492963
001523	0.7966160699602821	0.9946862979395594
001524	1.6552640198849766	1.008280385134563
001525	0.7877932930161275	1.0164207513744692
001526	0.15494929448714806	1.0135539871989783
001527	1.7256916554089803	0.9840609834613377
001528	0.5302184277112285	1.0154511680349332
001529	0.06564953276341962	1.006377084836024
001530	0.40200066049983074	0.9868921684109135
001531	1.3225175180686535	1.0050564395433632
001532	3.290223272443584	0.9770841155932769
001533	0.10863690685373649	0.9907381886120984
001534	0.15554630012082518	0.9858803850354099
001535	0.4908108321547187	1.0129816846198834
001536	0.09324404815752753	1.0032853549182468
001537	1.0805626892670923	0.9915331900901749
001538	0.6716232269940974	0.997680020319715
001539	2.225389303064173	1.0099149558520808
001540	0.2958424628304726	1.0184155444794063
001541	0.4631665058179982	1.0161171200702588
001542	2.1577725452389735	1.015466443442773
001543	0.057799904264189725	0.9933055316357658
001544	1.3623138761540536	1.009933785395235
001545	0.5169387637535207	1.0063342955415795
001546	0.5747026607326073	1.0031135379830383
001547	1.0286353713927137	0.9765732287270393
001548	1.248647169654258	0.9965549464694143
001549	1.0934814287097865	1.008854125095269
001550	0.7485301734426524	0.9989613340508013
001551	2.5961260672793594	0.9840646250555467
001552	0.9506447934946536	1.0077511241874428
001553	1.2852785328165535	0.9989274504331626
001554	2.1747119441444513	0.989599119408366
001555	1.354227566194416	1.00649874754931
001556	1.7652531063044083	0.9882855001254207
001557	0.39902594355487553	1.0087419578612802
001558	1.6149033499776009	1.0106561862353842
001559	2.3487812706199125	0.991609571271034
001560	0.7753253735201702	1.0067814350125974
001561	0.5100822773477023	1.0063177024978267
001562	0.9660119864186664	0.9735991841327457
001563	0.3925599498935034	0.974523388646832
001564	2.2273516221236633	1.0017137052495855
001565	1.781252480251771	1.0069711245945132
001566	1.569685139812863	0.9930857334955677
001567	1.025424241981372	1.007301122055544
001568	0.05307358557771128	1.021935184813966
001569	0.0059299017919045285	1.024489771065076
001570	1.2062850997021897	0.9936506109240613
001571	1.977593025182798	0.9900719405689352
001572	2.0971547494208345	1.0001734620075062
001573	1.7244690526250102	0.9913459580243149
001574	0.17618181435967636	0.9934729040659692
001575	0.31057548737033347	0.9691024224764788
001576	0.243527903093285	1.0073349707209434
001577	0.7252230508587909	1.004421809919871
001578	0.33169540075573173	0.9929099139251976
001579	2.2156829784745433	1.003569769965336
001580	0.01797556153878426	1.003698774919018
001581	2.1851354922103625	1.0045278059935863
001582	0.8704050457573252	0.98765035834251
001583	0.4727673085212252	1.005128602430854
001584	0.2229169713180651	0.9991300256980815
001585	1.2584990493181147	0.9970240888968973
001586	3.012449897500935	0.9807989592287933
001587	1.0783258483306892	1.0013831277596779
001588	1.117883913734502	0.9978529888485931
001589	1.4277627367689794	0.9912912202153671
001590	0.055051676439135076	0.9951158153317234
001591	1.0231045007594135	0.9949479783753014
001592	0.7896368935054408	0.9943669108440483
001593	0.302833420111232	0.9965717233916292
001594	2.1545048876278794	0.989267199873552
001595	0.8224528850398236	0.9940058954168378
001596	1.296319608142399	1.0097525014600173
001597	0.5386629303219266	1.0044586871283012
001598	1.295489535192825	1.0033533763769467
001599	0.3529366093981283	0.9833311613744595
001600	0.7408029716845764	0.991153788127117
001601	1.4359896646220276	1.0063295793280476
001602	0.03882286194587329	0.9907485861457941
001603	2.0730272320033456	1.007460248549
001604	0.511771454118845	1.002382372639961
001605	0.5816755660381849	1.0041465962512819
001606	3.783906233545685	0.9727588565337681
001607	0.7996062444405427	1.0210903108008933
001608	0.4396052453992204	0.9817815210215783
001609	0.702145423866629	1.002760013599314
001610	0.1728975876003915	0.9997114758894596
001611	0.4329004601647239	0.987463084059844
001612	0.2656300253352875	1.001592079840268
001613	0.6729635717350478	1.006249824000542
001614	2.671810531452669	0.994915620087753
001615	0.21682135637623787	0.9930059786077844
001616	0.8715885080118354	1.0000953568311244
001617	1.0474780232861105	0.9885449168779289
001618	0.44164454208749265	1.0133235852364968
001619	0.1413162706329564	1.0112295664419928
001620	0.4482928037683939	1.0061013854406236
001621	0.06711951023240396	0.9816378942681416
001622	0.6329869459943636	0.9965953055940117
001623	0.6880324593074382	0.9972015586325442
001624	0.28813447647319235	1.0148189341425238
001625	0.4804895845544849	1.0096015567399752
001626	2.4770991110632887	1.0123339670387812
001627	1.51043256240875	0.9931246365586465
001628	1.1782311397962761	0.9926912549519503
001629	0.7235141584249372	1.0082879775824178
001630	0.5329239793133128	1.0089536713549565
001631	0.5363805535354637	1.0003597327382574
001632	0.47146692355989456	1.001577307266798
001633	1.5889991857479562	1.0118272729333415
001634	1.2084759967078118	1.004394303676951
001635	0.23981680720367635	1.0089649560211482
001636	0.9412950265119727	1.0228808818786213
001637	0.2315305265211736	1.0145245035432156
001638	0.8783183991161942	0.9929684444501832
001639	0.4564331045472196	1.001594766286603
001640	0.4130886158770265	1.0135557068360586
001641	0.3487367911053504	1.0045210181960105
001642	0.3235990022805207	1.0159224474714745
001643	0.26672665839010135	1.0113105896819676
001644	1.5564468121163015	1.0103394026847865
001645	0.7913541759443655	0.998874020238771
001646	0.41790810555460334	0.9859391423880479
001647	0.8029603768797782	1.0027182166262463
001648	0.23211690060041731	1.0096045061047831
001649	0.09907955625109571	1.014705736156094
001650	0.43772793320966596	0.9837923851814374
001651	0.4320633032853465	0.9941468036799473
001652	1.290585649923736	1.0070302558982167
001653	0.011076424810704495	1.0112389808007014
001654	0.4870879007244402	0.9996986303839468
001655	2.0380790281813983	1.0052412933325023
001656	0.48812915096292453	1.0029131926966084
001657	1.9435119026353276	1.0051375550089376
001658	0.5818906065821509	1.0049874957049483
001659	0.23839284819350798	0.9826360080573496
001660	0.46871021138797425	1.0083461506513984
001661	1.3937857997616208	0.9835015712628509
001662	0.5782960476350258	0.9933674760396102
001663	0.666803217636743	0.9858476874726227
001664	1.2630184955330577	1.0141304143686583
001665	1.1867294850890155	1.0054199351802624
001666	0.880039272481942	1.0009422820583123
001667	0.39805854136335456	1.0116069537036416
001668	0.9620587487181592	0.9934874427354656
001669	3.1042498957552134	0.9897214392392129
001670	0.5486462438831348	1.0001517597835212
001671	0.4012983936929405	1.004308608951285
001672	0.43019626126898525	1.0117282160919017
001673	0.7541171194293264	0.9818084413255314
001674	3.7627001984211192	0.9872363191096949
001675	1.9755085756275073	0.9978293619807301
001676	0.5502261694947513	1.0131292910639087
001677	0.3247774962756118	0.9868332473834501
001678	0.08358228300053226	0.9909929847067456
001679	2.164803493689662	0.9623933060114948
001680	0.08325813516772354	1.001003728069811
001681	1.8248836588286133	0.98954774468952
001682	0.2936896086025461	1.0252627844975277
001683	1.624084672063763	1.0102079996991562
001684	0.15024107857143998	0.9961244280869398
001685	0.8248838129494986	1.00091063725364
001686	0.30616238171721355	1.006778692573534
001687	0.250034340842167	0.9993831174674196
001688	3.2042349857818677	1.0179737553838535
001689	0.6631421548716806	1.0181326589490771
001690	0.4438378363369598	1.0061141131639288
001691	1.6578223244406083	0.9793356031229741
001692	0.10647704996862482	0.9947458075407947
001693	1.0213913550201024	0.9994489625839825
001694	0.00177124835963385	1.0311794501520466
001695	1.8129096643818479	0.9966038672355171
001696	0.1336435704700767	0.9939205914564996
001697	0.7817883243368416	0.9935379728302631
001698	0.17330132480642926	0.9967252802208617
001699	0.061220879864436396	1.0128203665962268
001700	0.06715721684595338	1.0019541288822702
001701	3.42340696105158	1.019877680412758
001702	0.5110228846861283	1.011381800550726
001703	0.23120495103294272	1.0046219686173956
001704	0.3309301017770043	1.0010872780859768
001705	0.2944372409628243	1.0021614050028598
001706	1.1338164560628048	1.0085452499173502
001707	2.6968064568609944	1.0053995189901486
001708	0.2556329994999639	1.0188936708285903
001709	0.12308443413022942	1.0122416380180024
001710	1.367188184977849	1.0000524274768974
001711	0.33481203035439233	0.9898619339881826
001712	0.7491297977822575	1.014337892414102
001713	6.109273612555928	0.9875101763509544
001714	0.5288891882477639	1.0113849449699734
001715	1.3638478213483403	1.0084294503208306
001716	0.4120795813158205	0.9838081025305182
001717	1.2664768809486524	1.0125719805178441
001718	1.18811257229992	1.0064985654339822
001719	1.2106026126230287	0.9986447341568976
001720	0.6570348041003075	1.0065380656342253
001721	1.2043603871694442	1.0039853635970009
001722	1.7118336735925372	1.0093079738992616
001723	0.9528944763286235	0.9894510736595543
001724	0.73783651245664	0.9979902357740773
001725	0.9838546713655433	1.0077805900125991
001726	0.49768650175213036	1.0100880949091167
001727	0.18789497312299916	1.0052630860891683
001728	0.8955182902612573	1.018869317809953
001729	1.257577407653738	1.0141171660770076
001730	2.288669537628646	0.9966075496097321
001731	1.0733580767888857	0.9976993132701305
001733	0.289510662005633	1.0202868974977242
001734	0.3097307386148266	0.9919546290736273
001735	0.35738414247337535	1.014130057273456
001736	0.4543969962313129	0.9945064932315926
001737	1.6165418006062418	1.0014223780744593
001738	1.1021474620321108	0.9920898070495675
001739	1.1629568863733077	1.0044326607123355
001740	0.5589889551519364	1.0054075805943885
001741	0.08037041295530463	1.0101127855728542
001742	2.364338445566397	0.999846514619749
001743	0.12219134020576751	0.9970703843394917
001744	1.846539508571124	1.0135220684464972
001745	1.8833302578940705	1.0070289711577989
001746	0.45388502846953743	1.004075340262841
001747	0.13560630894966227	1.0058430064829087
001748	0.35978863129437666	1.0038332487386663
001749	1.4686277914623862	1.0168316299516775
001750	0.2661319973920338	0.994347312093772
001751	0.601402046398376	1.0065031318881135
001752	0.20662092364775234	0.997117498382313
001753	0.0071067921559113305	1.0105557741704398
001754	0.5655411229202338	1.0074753275539303
001755	1.2197001169031942	0.9950712498066164
001756	0.30366662261764266	1.0077291581329981
001757	0.44592195048815914	0.9958250155252987
001758	0.7837622980483466	0.987996495396213
001759	0.8633103218539642	0.9884480973468842
001760	1.120340151684882	0.9949259143937544
001761	0.36501958672895446	1.0002302987023917
001762	0.7851396528492794	1.0089566914933366
001763	0.036889092928072104	1.0023113334654938
001764	0.24563393392108465	0.9866830345756752
001765	2.151264720135553	1.0004410379600561
001766	0.4303472003598956	1.0009737265932142
001767	1.0314052162471208	0.9925072519166582
001768	0.2570087391659301	0.9993359963841045
001769	0.9356726014964193	1.0051549482384687
001770	2.4719566448241	0.9858547096543406
001771	2.105360488143671	1.0086208734467974
001772	1.4087198186033572	1.0120866928890915
001773	0.3709500052204376	0.9855698576220338
001774	0.7652005788087515	0.9941757157640934
001775	0.21362772422822063	1.0158696445147457
001776	1.1934947636606348	1.0142453756617122
001777	1.1694625791521864	0.9952386939973086
001778	0.31313179184061546	1.0116467579965482
001779	0.9632236525341134	1.0074543042134025
001780	1.1953747621064439	1.017747567491508
001781	2.698328270421617	0.999520863362874
001782	2.8851940028085723	0.9834975569168584
001783	0.0645365952906377	1.01100914931004
001784	0.28061475785923967	1.0005295873027347
001785	0.011451044676911286	1.0108499969292628
001786	0.7040817506782744	1.017658132213057
001787	0.44416566746595587	1.0201499328429509
001788	0.7892774900779422	1.002344401231769
001789	0.4910176590007568	1.0064231214176702
001790	2.6613143921140052	1.0021689853502744
001791	0.7275926740307589	1.0090686970486868
001792	0.6565508564108629	1.006723879712854
001793	0.18850806565671854	1.00516279055835
001794	0.45020447335483604	1.0138132385975813
001795	1.5051919339775375	0.9985113134191497
001796	0.6386253575434726	1.0069551293160521
001797	0.2934586641693546	0.9910555960631114
001798	1.1115146629586916	1.0020981669816031
001799	0.998476800142558	1.003985726815918
001800	0.26182513575591154	0.9843796583492839
001801	0.7446227487478853	1.0083514262864322
001802	0.9519705521547829	0.9940408912125778
001803	0.22595287175703604	1.0149935979693974
001804	0.010262251307683502	1.0172921931109742
001805	2.592914188095532	1.0165186781035176
001806	0.5253259643948499	0.9948453373208269
001807	0.6494319182485195	1.0134265836223642
001808	0.5830787257737907	1.011287343416826
001809	1.333231899153299	1.0076773815998121
001810	1.5487269781248394	1.0163508531729641
001811	0.18833934984440392	1.0059071403386357
001812	6.124617376640567	0.9978338034212653
001813	0.7920271905223044	1.000085520500617
001814	0.7311419277536008	1.0076551468286443
001815	0.17222183719231304	0.9833326080283502
001816	2.1355841983857773	1.007959801612398
001817	1.0386925410933041	0.9981191795787812
001818	0.9035000635239969	1.0178492431654282
001819	0.8035853706726795	1.0112116205400454
001820	0.26063837473531754	1.0062387375211879
001821	1.1870399551272421	1.0000405037957487
001822	0.9851044890508434	0.9986999229891267
001823	0.8258211788330218	0.999289952086049
001824	0.4275147332286804	1.0153951056523436
001825	0.5443322177763327	1.003497663210381
001826	5.9690538759072655	0.9699837519464602
001827	0.42699469407719537	1.0131956276347664
001828	0.7570718969340513	1.0190483411308957
001829	0.9683515370666428	0.99653161241818
001830	1.1991442027980257	1.0037342139440713
001831	1.5121772482814397	1.0202920147912478
001832	0.7298960679415291	0.987759561311114
001833	0.5849991649088256	1.0123198449078745
001834	0.49898512584017607	1.0111150748209106
001835	1.1400301590255566	0.9916416118907974
001836	1.6123345187182165	1.0081237343830922
001837	0.015731267065749014	0.9920786647869075
001838	0.9617071150205582	1.00249162570993
001839	0.264824235653348	1.0057599129350985
001840	0.19637124043712362	1.0128979426351492
001841	0.2122471403283507	0.9824033303182943
001842	0.9498903348151125	1.0099703733296972
001843	0.5065741541225075	1.0023291377720032
001844	1.0329610826217688	0.9746214317563375
001845	2.184240505241535	0.9921503777143763
001846	0.9331813797965508	1.0016036356575764
001847	0.643125389781104	0.9971231192860445
001848	2.7978138206129692	1.018813546768196
001849	1.0981593690341198	0.9721094733305636
001850	0.17356233733496776	0.9827449213741821
001851	0.8798257733954447	0.9986155653381673
001852	1.121919949807244	1.0092131348806903
001853	5.1773109792336385	0.9505170067753819
001854	0.4165121170272026	1.019658588563784
001855	0.2715716009264187	0.9943955348262208
001856	0.6751085307691209	0.9928635806541813
001857	0.15325138321663462	1.004153055474754
001858	0.43634046915818725	1.0150361285510496
001859	0.5752460063394829	1.0022573325843946
001860	0.6920493715733202	0.9715915200295279
001861	0.8499654668329834	1.0054665401272276
001862	0.6772124606214251	1.0001910809787087
001863	0.26901466509384075	1.005852507446238
001864	0.18693779287522194	1.000609567468384
001865	0.42151190344177886	0.9818675915632661
001866	0.9887986628854176	1.0015756206520634
001867	2.0877437246368222	0.9859885403942803
001868	0.5140584594731529	1.009609475735385
001869	0.5839511032030715	0.9675644067352149
001870	1.2097255080183176	0.992391377931172
001871	0.017596553053471513	1.0022850381468473
001872	0.45471208802516266	1.012571210635184
001873	0.2482229255070899	1.0021607698133488
001874	0.5242190845443698	1.0054930566070288
001875	0.30395647753429866	0.9756876380318186
001876	0.24044064878545604	0.999999347375142
001877	0.7206652683193777	1.01353651080716
001878	0.41050305842434387	1.011327190386349
001879	1.0139417009692497	0.9757162866994011
001880	1.2859931137627143	0.9839622706245925
001881	1.0045882826676586	0.9961839611763786
001882	0.12456651297176997	1.0059558713626096
001883	0.40627989399535347	0.9752761814255103
001884	2.1738570505268022	0.9953692076905063
001885	0.7488546133101048	1.0017007418266544
001886	0.1619811859373415	1.0003416765264832
001887	0.692909702463519	0.986238881811373
001888	1.6400362262895254	0.9774241221605693
001889	0.26725663582376835	0.9829290577246771
001890	0.586361249832919	1.0181060860585738
001891	0.2686953992751204	0.9918512691273712
001892	0.5806420972492583	0.9852615205084535
001893	2.0138785306878795	0.9928458743005708
001894	1.3589244636708997	1.00103807290414
001895	1.360965493450808	1.0156684394527202
001896	0.8543772788433596	1.0055313119035556
001897	1.4694499673760755	1.0101227395790118
001898	0.7101894105221918	1.000332484039322
001899	0.43154272907983765	1.0136667852883467
001900	0.31661043315295345	0.9925168013019118
001901	0.5213833989702686	0.9964132759911615
001902	0.5464526413547814	1.0043875299569147
001903	0.3720588486282898	0.9982236432236785
001904	1.3484745142105805	0.9903229713462224
001905	0.21406329522523027	1.00934711688727
001906	1.5542877558727972	0.9899811655555499
001907	1.3469240404810705	0.9946317431602412
001908	0.22296566009767976	1.0061238655542615
001909	0.6616339627564435	0.990284754159022
001910	0.1633704886913222	1.0091331996811446
001911	1.3311644096212376	0.9934432229961047
001912	0.4622598855088871	0.9882830688151703
001913	1.5547302737530235	0.9996335756621798
001914	0.6970523307317575	0.9864444291503127
001915	0.6022667385940829	1.0050529802411328
001916	0.26083165082086524	1.0038807728352936
001917	0.6845666514232216	1.0005568322184422
001918	0.4226535708494435	0.9970861600985643
001919	1.1185089381512854	0.9845555019993973
001920	2.954640811577619	1.0062543245516535
001921	0.36861642775886233	0.9895389382386504
001922	2.0758474066722474	1.0090033299940209
001923	0.6246270393861728	1.0060559977811923
001924	0.422007280999593	0.982122405845753
001925	0.5806624581687969	1.0025063022565628
001926	0.8821341864237504	0.9963580669058182
001927	1.532815086910183	1.0055776381961063
001928	0.3764711228236673	0.9940790598344045
001929	0.5642311206294999	0.9992976884740699
001930	0.2652197767026212	0.9982134058024965
001931	3.667931964894279	1.0083128816649323
001932	0.051528612678616435	0.9998297068337879
001933	0.870181124348296	0.9814512504893524
001934	1.2974055100293163	1.0033344044518284
001935	1.4952327562267114	0.9871950496152331
001936	0.6407424750594347	0.9982847819070488
001937	1.750784625344816	0.9818445276000852
001938	0.535262552138269	1.0059604219990121
001939	0.6463745252204551	1.0069502380359345
001940	0.5530882006580423	1.01461396483136
001941	0.8614100698837649	0.9996984394352288
001942	0.2846599506008135	1.0033332183879538
001943	1.9356905563179714	0.970992078280063
001944	0.8553090817079091	1.0002883787317953
001945	0.8967425095862839	1.0070736402288436
001946	0.39365613667545263	0.9971930357148823
001947	1.5567070440231185	1.019649562647429
001948	1.480373483965588	1.000041455366038
001949	0.2940877281210507	1.0104405074319476
001950	0.7219771083976002	1.013853846953682
001951	1.4010124161140516	0.9918422540921864
001952	0.1855770549179598	0.9933499489584026
001953	0.2832651225105319	0.9937746385497176
001954	1.1158583175337236	0.9988213345774488
001955	0.27933725657962755	0.9836484840893376
001956	1.3044866804890594	0.9991194406977212
001957	0.18740070330077774	1.0117430947875554
001958	1.5081202174731645	0.9819938695836113
001959	0.06868467283354894	0.9991579128319248
001960	1.9005511669091446	0.9746515015176307
001962	1.5556441091103734	1.0140268524931175
001963	1.6942908048611482	0.9946217564386786
001964	0.4369587370458051	0.9787880199910967
001965	1.1094957725562755	1.0104933597311196
001966	0.4141980640971089	1.0053823756631475
001967	0.5107017820209394	1.0155509481023621
001968	1.7410805570054197	1.0019143267581105
001969	0.3176662852486426	0.9752746945730326
001970	0.6957105798748272	1.0006624079741664
001971	2.148415807607579	0.9881622523344857
001972	0.7358438673676609	0.993510802082467
001973	0.03323306553848157	1.000068834500839
001974	2.527090833734761	0.98902029024179
001975	0.6473785421001814	1.0012092013652263
001976	0.6383546079279935	1.0068403514545423
001977	1.6010763871358333	1.0176920053478935
001978	0.9098981630955306	1.0046591476660405
001979	2.300021585499757	0.9820926762818458
001980	1.531407456310782	0.9823589674846749
001981	1.9843562196652644	0.9851976058535079
001982	0.04148885141477742	1.0123092813801389
001983	0.7683232041541248	0.992799124352631
001984	0.6266451777215911	0.9976766846579981
001985	0.8336398199713936	0.9898936145353435
001986	0.8079634229849276	0.9935058708237609
001987	0.7536786775909781	1.0102524193733047
001988	7.084180752422354	0.9837539324421938
001989	0.9578390684010287	1.005064780702123
001990	1.1771031918356503	0.992818020756831
001991	0.5777956258719884	0.9879129249346168
001992	0.58381700585828	1.0045353678273927
001993	1.6177090985343847	1.000190658479404
001994	0.7972506507136827	0.9958822269877171
001995	4.891398107653017	0.9928525973243897
001996	1.9776989478269846	1.0049697730937504
001997	1.769410528500426	1.0135768753540395
001998	0.7911797599601761	1.0054906276689473
001999	0.4408994131116362	1.0077686789605176
002000	0.11484356045950704	0.9945671446728755
002001	0.03949179286011763	0.9924429111281343
002002	1.5433070043547756	0.9872279491573113
[truncated: 9,966 more rows]
