# Supplementary material for: Predicting sequence-specific amplification efficiency in multi-template PCR with deep learning
Source: Nat Commun. 2025 Oct 16;16:9187. doi: 10.1038/s41467-025-64221-4 (PMC12533003; doi:10.1038/s41467-025-64221-4)
Supplement: Supplementary file 4 — Source data [file 41467_2025_64221_MOESM4_ESM.zip › Supp.Fig. 45/params.csv]

seq_id	x0	eff
000000	0.8778782266515504	1.0100503946842758
000001	1.0753389396297046	0.9932748047153548
000002	1.7616206852476641	0.9955483825808189
000003	1.866779943833378	0.9953014154222894
000004	0.6733461090251078	0.9939490838340359
000005	0.9174985972547239	0.9934062489853873
000006	1.1978652081567462	1.009408662576969
000007	1.2634867235470977	0.9935529880633782
000008	1.6019082891683478	0.9961008719627297
000009	1.531225222063845	0.9932724642691884
000010	1.2290999365487865	1.00945810955405
000011	1.2179225914556162	0.9895929132240909
000012	1.4890200876440975	1.006909419833201
000013	1.3847425949340029	0.9940510798167678
000014	1.2784459419958583	0.9973955405326437
000015	1.2538427277256805	0.9905831064756798
000016	1.4548422755760533	1.0031416347306659
000017	1.04637708873036	0.9895257001505183
000018	0.9175744345395237	1.006495515866901
000019	1.172833184400301	0.99606921789367
000020	1.1977014438306421	1.0025059241280645
000021	0.8948178939057526	1.0060594229715873
000022	1.0068543409334718	0.9919514161151142
000023	0.9334139484202357	0.996392537902519
000024	1.1339384996907171	0.9946853776106892
000025	1.7882408300906707	0.9974838248151111
000026	0.8595633371241898	0.9983699061665776
000027	1.0995234955001323	1.0029070818061643
000028	0.6946968025923649	1.0006533214814919
000029	1.6370458282870748	0.999977599467838
000030	1.3897551444248393	1.0073025991757345
000031	1.2695528260242086	1.0052133274926254
000032	0.9050187639431626	0.9980102884455243
000033	0.5751216713419772	0.999544949960204
000034	1.3035682995182778	1.007994230142578
000035	0.8408208015801901	0.9984854707110573
000036	0.8068040228933004	1.0052320528574354
000037	1.3567238720567323	1.0009808773996989
000038	0.9464492703881104	1.0064741774530923
000039	0.8899170344854662	0.9982038040269685
000040	0.49308757342319853	1.0044931233402383
000041	0.4278749541348098	1.0079757245721928
000042	0.966999147051986	1.001228874441992
000043	1.1647502705861157	1.0038662833302472
000044	1.634548562650969	1.004708315903413
000045	1.7317992446130943	0.9866695882506443
000046	1.0258588657581533	1.0110497835055223
000047	1.369763679432725	1.0084678240649518
000048	1.2355628173955087	0.9965083788183464
000049	1.234329037335402	0.9993126038273715
000050	1.7837682024380743	0.9928775498214222
000051	0.9063533995866958	1.0007740712074973
000052	1.031044091443531	0.9963721716344395
000053	0.8283511486672476	1.0066354669023077
000054	0.8323681354829158	0.9965553171397288
000055	0.9560508381436353	1.0074005079342097
000056	1.3390169596709598	1.0030931703627053
000057	1.4008650648393413	1.0039709030863382
000058	1.7291122740617448	0.9943883185872306
000059	1.9015130843727963	1.0060172759208619
000060	1.2230745770360876	0.9958646305699774
000061	1.1357943500686667	0.9981026775576107
000062	1.2873150619716696	0.9994692798281619
000063	0.6223765207676812	0.999711498687685
000064	1.2994396673788753	0.9922219501734622
000065	0.7025645164204173	0.9944132688521857
000066	0.7631273794233122	0.9973242098924244
000067	0.31794800823975594	1.0003404908856586
000068	0.5814511273689142	1.0113895875043304
000069	1.028831007374202	1.003176605996431
000070	0.6569661021469493	0.9994498246083564
000071	0.8622702038381137	1.0018586237504314
000072	0.7593900764834833	0.9917830449122353
000073	0.8256625647519419	1.0026539903873808
000074	0.7456221051692037	1.0086734507585295
000075	1.4523855363855396	1.0040390204928336
000076	1.0778468577591855	0.9926108435584731
000077	1.3875997229497565	0.9841050932331188
000078	1.4133515464128314	0.9874398253343684
000079	0.9532499805731849	1.005317577598232
000080	0.7965758112878498	1.0036323280917725
000081	1.5911118578304064	0.9925965738253008
000082	0.956334226071726	0.9973053836512519
000083	0.7518743128461235	1.0005556726458866
000084	0.6785835588510226	0.9931792555827428
000085	0.7611498399270266	0.995808442870032
000086	0.5291845800287508	1.002380532332033
000087	1.2471215523066899	0.9973894592487572
000088	1.5229759150903837	0.9975387179781925
000089	1.3819955885833668	1.0069791471819327
000090	0.8663562391840981	1.003848661615292
000091	0.9071053363886021	0.9977804827798218
000092	1.1467577540959955	0.9943726544004483
000093	1.249483601307659	1.0077990969862434
000094	1.2635802392829363	1.0030267531560342
000095	0.6681088793536174	1.0004083008529916
000096	0.8191286418223961	1.0021502511574154
000097	0.8469506137335832	1.0066126847973513
000098	1.23586323754413	0.9918246653100492
000099	1.2220440997480724	1.000490840778913
000100	0.9998983392884118	0.9969901916073998
000101	0.6809888081905149	1.007852937797505
000102	0.47327914903654894	1.001563996345044
000103	1.1064780353386188	1.0003230241390324
000104	1.0563095784224859	0.9963401767741066
000105	0.5086318530877937	1.0005283611630011
000106	0.9124177674232402	1.0001069107087075
000107	0.785866900479814	0.999822068744718
000108	0.6729874479183442	0.9960396984316697
000109	1.4575800485078492	0.9914254752310327
000110	1.0825377248961259	0.9980849256756674
000111	1.135960047884576	1.0074666308141262
000112	1.0241765284664357	0.9989931023943541
000113	0.7214116364300871	1.0023549262653246
000114	0.6450726120558654	1.0099713938180337
000115	0.8588360323674765	0.9992257297294317
000116	0.7257584937787103	1.006964037462025
000117	1.1304615520817345	1.0041104116988782
000118	1.0626639252433967	0.9884560622660099
000119	0.49069962564765024	0.9933185141964808
000120	0.7684935299706375	0.997791950773794
000121	0.650327439022982	1.0011326266653946
000122	0.8837778091777378	1.0023373143488337
000123	1.2529535639945812	1.002177013875901
000124	1.133978449092988	1.0032384587347531
000125	1.270878632060493	1.0017744163460305
000126	0.7066047406871542	1.0059118649068644
000127	0.9860131196908366	0.9974822396232755
000128	0.8264426168161874	0.997808215559764
000129	1.5026330334046487	1.0043274310152508
000130	1.0517876549417382	0.9997225545764457
000131	0.686810061213878	1.0051880292550062
000132	0.8455350595506615	0.9981903593882308
000133	1.154134563778518	1.004057992693431
000134	0.7507115723356597	0.9959837583109519
000135	1.2323972123354439	0.9922935148131126
000136	1.1601561148043962	1.0009514408547446
000137	1.164819610673483	0.9975223623343266
000138	1.011529491025722	0.9980582842782149
000139	0.7438209846805889	1.0064495112320602
000140	0.974228442492935	0.9864544881862958
000141	0.8932600913740849	0.9963226476831489
000142	1.4495449368860724	0.9870003429442205
000143	0.7667747871480878	0.9997425936730129
000144	0.8350709520863494	0.9994341741240221
000145	1.1821164812513751	0.9987028101662109
000146	0.5071615238867512	0.9928392063590136
000147	0.7074407222505826	0.9975803274689338
000148	0.8348234557409401	1.0041001139579306
000149	0.6167689182136941	1.0064508594122235
000150	0.7269987257329074	1.0009876890565226
000151	1.0193407399093863	1.0036927137032048
000152	0.8161325869448242	0.99577313261254
000153	0.791179377268613	1.0008061467282243
000154	0.9421562930414442	0.9925259656525418
000155	0.6837648482686782	1.0146782552407654
000156	1.0174755839568435	1.0065408672581426
000157	1.0147170479361447	1.0012060460411398
000158	0.713886910554346	1.0016108949617053
000159	0.49883458712641154	1.004176869155565
000160	0.555446634680914	1.004551260911742
000161	1.269289230881825	0.997937495190695
000162	0.4339909173325788	0.995053175030822
000163	0.6212246510482523	1.0093429751593805
000164	0.40862316323897346	1.00873918612578
000165	0.6549892900725826	0.9949682893536131
000166	2.321357806238208	0.9904366353760787
000167	1.2200029584805923	1.0048514109496394
000168	1.3412367599427653	0.9960538760264185
000169	0.7662982481183824	1.0037337528268455
000170	1.3519097335135553	1.0024490987683037
000171	0.9881821534070064	1.0025736147347557
000172	1.0825859615665197	1.002706228295019
000173	1.559375468391277	0.9914646484466565
000174	1.1296796903790778	0.9923987136811324
000175	1.0248064211526866	0.9971958763309904
000176	0.4505326924677772	1.0027880004528185
000177	0.4579800736832011	1.0039432510147586
000178	0.7657901228718292	0.9952033839545148
000179	1.0773951884891995	0.9999893211150344
000180	0.6166883619032762	1.0091075281849267
000181	0.8428484582728645	1.0016173308379839
000182	0.544717741422081	0.9957969952514221
000183	0.6590940282942734	1.0071819563356657
000184	0.7370735546089706	1.0059708425799143
000185	1.1124149737730349	0.9949609293879261
000186	0.8926791717067313	1.0046690190985899
000187	0.9898909974722859	1.0091078941452607
000188	0.5444894736571304	1.0061756709915166
000189	0.6820563816717947	1.0067944027720803
000190	1.3644657403906153	1.0090065378118995
000191	1.2855378061285592	0.9989229397172283
000192	0.9703980670773006	1.0026507094031967
000193	0.6851700933048214	1.0017224381828032
000194	0.3122120583340307	1.0101105681592883
000195	0.5664370000118374	1.0048237753336504
000196	0.8789070229513266	1.0031333973585264
000197	1.2548585589941987	1.0038900016014272
000198	0.6277042910311432	1.0009501833868055
000199	0.9122616675390837	0.999644460828897
000200	0.9196467741249124	1.0014490427492109
000201	0.6829756884829976	1.0032932749934054
000202	0.356210458850712	0.999376212979151
000203	0.8156305013779084	1.0017911419987604
000204	0.9461724233349974	0.9933370793404491
000205	1.3259614232349692	0.9968568950371488
000206	1.7883574108614004	0.9994594578403042
000207	0.8995684943714248	1.0057577752960956
000208	1.171662218276449	1.0039945394266077
000209	0.23872474081537445	1.0024904235741567
000210	0.5102494949976889	1.0060396168926378
000211	0.5835283415797172	1.0061756709915086
000212	0.8596123832517909	0.9981059340002547
000213	1.3850267056555645	1.0015922269020137
000214	0.655837760329633	1.0092252819929615
000215	0.6170990086315408	0.9977083266827639
000216	0.47021068026315277	1.0058018016077837
000217	0.44508514181798603	0.9981754019741608
000218	1.049495789227726	1.0060211727784598
000219	0.5615174029015044	0.996453459862182
000220	1.1732394029452855	1.0024108952187512
000221	1.159115008961077	0.9995370866784021
000222	0.5474989196459917	0.9969433347250691
000223	0.9260479210123225	1.0005200295014065
000224	0.9265480936417853	0.9990478874340895
000225	0.8551006740658419	0.9999173965573783
000226	0.46400626562157465	1.0071386751475675
000227	0.6918578326432561	1.0062583039526054
000228	1.1862565711167032	1.0078458699313333
000229	0.5500114757831083	0.9977104224687355
000230	0.568744974186555	1.005151378325531
000231	1.1681477233798763	0.9970458554176727
000232	0.8305635540634619	1.008093020776984
000233	0.4611117916409794	1.0014030918342973
000234	0.5574465698042482	1.0049427655226166
000235	0.9876955067997693	1.0101430172429187
000236	0.3965292393510125	1.0051340570327165
000237	0.9223431322021289	0.999025445025794
000238	0.8706979166101187	1.0085801020674257
000239	0.9109062587816578	0.9958795260760333
000240	1.2172986200491078	1.005074424873672
000241	0.9463620407640854	0.997409929254252
000242	1.1987017997281022	0.9976852157924556
000243	0.47769195768434203	0.9921298524232305
000244	0.981908601530856	0.9949101338833581
000245	0.5802564571976214	1.002404633887791
000246	0.9792887864344918	1.0039120958454988
000247	0.6704792354721096	0.995736376634335
000248	0.6681991939200427	1.0026527366209088
000249	0.9009876010347259	1.0087825086513982
000250	1.025956115574419	0.991247581101954
000251	0.7111380810044319	0.9938593379229314
000252	1.3496878870437783	0.9907764561776701
000253	1.2322614844764832	1.0100123650723145
000254	1.009562416797505	0.9914514257325547
000255	0.8239822793629991	0.990859848893133
000256	0.6980662272339937	1.001721157851253
000257	0.7269094581395051	0.9985907200977396
000258	0.8469732539335422	1.0001021856006294
000259	0.4024583140887095	0.9920212499519812
000260	0.6516685402267036	1.0029039352481155
000261	0.806201705506081	0.9877011562813395
000262	1.1623785469073233	1.0029781470591241
000263	0.3816979340536066	1.0030057968315609
000264	0.7594155206379065	1.0073662274231094
000265	0.42188736350294764	1.010345471004118
000266	0.7461140089981114	1.0036169332183178
000267	0.976519144796114	1.0026777222441128
000268	1.1030312249743837	0.9951851808868882
000269	1.3568888379033948	0.9893664209516372
000270	1.2739553706748754	0.9958041522123466
000271	1.476726798110333	0.9976370084036164
000272	0.8676971059258956	0.998456237174767
000273	1.2747014577403992	1.006112382794507
000274	0.7756781278858432	0.9977298517313341
000275	0.6893787609895948	0.999210104713327
000276	0.6113318795335693	1.0025560421814494
000277	0.572129608081277	1.0045551567321078
000278	0.5798258298224687	0.985805419146711
000279	0.6760393657316681	1.0027523463717651
000280	1.2054827013221816	0.9941053465240691
000281	0.9601753004144318	0.999678913449993
000282	0.7193028712256699	1.000854168722239
000283	0.980768125752084	0.9947924923999317
000284	0.4371471246273648	0.997444803229171
000285	1.5498277257709996	0.9966719651828861
000286	1.0354900305883477	1.0000262852911312
000287	0.9880313685072877	1.0092976632988375
000288	0.3915230035149554	0.9964994317585054
000289	0.7566014572854175	0.9967033932249287
000290	1.0373839248250025	0.9955425055301665
000291	0.5482297248643024	0.9955728388182745
000292	0.5083872194982547	0.996216000682452
000293	0.5703718157632442	1.001135266682158
000294	0.3937376144122711	0.9965117128545519
000295	0.9013255694702603	0.9989092173983362
000296	0.7107255186980265	1.0038519167141762
000297	1.0065788834411575	0.9998599552456393
000298	0.3948310214799215	1.0018179964434049
000299	0.6959106709671755	0.9872079111183263
000300	0.9871469744478503	1.0000548837184065
000301	0.881245708818248	0.9930183099957216
000302	0.9741964179678763	1.003352675631305
000303	1.44408758191234	0.9929946103995169
000304	1.4311063222786566	0.9919383411550527
000305	1.2006208694821339	0.9997367121320978
000306	0.9902564072940583	0.9945328588097407
000307	1.018618029602861	1.0016704724818408
000308	1.7768157013656631	1.0042076380854281
000309	0.6481436167177899	0.9991156958002506
000310	1.0181472864733319	1.0031863639182723
000311	0.6617246169997816	1.0029883849206818
000312	0.7424882812859793	1.0009413368110407
000313	1.250395998470926	1.0040793649579245
000314	1.1638041555076506	0.9908862683159876
000315	1.8908172093936975	0.995603128147049
000316	1.1627783603305464	1.0025770146205375
000317	1.4480951049195319	1.0019894168671777
000318	1.58599611611551	1.0035516875007686
000319	1.1452915825324932	0.9930873559632077
000320	0.8259914072893398	1.0002637763161875
000321	0.8047584292421051	0.9957701205839542
000322	1.3918555974288873	1.0007883892731588
000323	1.1564314374738367	1.0027578591524233
000324	1.0065006397206162	0.9926842806900167
000325	0.9862853487412752	0.9974547042475717
000326	1.1489938507381032	1.0019196217187003
000327	0.6541864645994122	1.0015332599870104
000328	1.7338564130040826	1.0047527260069777
000329	1.0250128874194013	0.996297600462214
000330	1.3911062098818623	0.9989556313571115
000331	1.3910551461160825	0.9829472629005922
000332	1.356884288601972	0.9886552309242053
000333	1.2678448441502475	0.9997914511133771
000334	1.0527893157892028	1.0041171812454652
000335	0.8153811660750973	1.004941341194132
000336	0.9304777415544591	0.9932667139790279
000337	1.3785915785770757	0.9963111008807186
000338	0.9592551621982668	0.9988579530739324
000339	0.5951754204523989	1.006290735838148
000340	0.94420186775201	1.0116164009486281
000341	1.16204769654286	1.0083668547157885
000342	0.7533385127981419	1.0029331624702718
000343	0.7087460980723523	1.0056075315182278
000344	0.8359638994188844	0.9944896741589708
000345	0.9276148088926455	0.9984562371747652
000346	0.761332656312082	1.0038332682408275
000347	1.0807609224205015	1.0080723180934212
000348	1.1273796735395238	0.9936322746079163
000349	1.1490275090264142	1.0050499445208239
000350	1.182115224777895	0.9964356168188113
000351	2.3745848032643364	1.0008533806141813
000352	0.8701033074556508	0.9921466569361238
000353	1.3121647182722065	1.004489270548028
000354	0.8937398957450853	1.0033699627476653
000355	0.33347580780974484	1.0120327920289693
000356	1.381999497611283	0.993244417990057
000357	0.9854045565732379	0.9905242274182395
000358	0.8449902740772921	1.0036387934828521
000359	1.1255457729211225	0.9948159579573833
000360	0.7923739781524137	0.9947432416957214
000361	0.5867601747536111	0.9928785111720846
000362	0.9021414776513411	0.9990633769417201
000363	0.8548370649342587	0.9892146753150314
000364	2.1065655728366277	0.9998924840776557
000365	2.6719568237967346	1.007832537642461
000366	1.592737955499698	1.0009710612508733
000367	0.6766561298812882	0.997498073713086
000368	0.9546881793761075	0.9974772029915037
000369	1.0119553027231871	0.9898050575432028
000370	0.6019135931538481	0.9987381712938556
000371	0.8826372664240129	0.9990240574046902
000372	0.7765763834555356	0.9907960272691547
000373	0.897380145158591	1.0024869720127638
000374	0.8072952002351685	1.0109615957669105
000375	1.034695408441672	0.9966747802304636
000376	0.901572251676381	0.9943850366205713
000377	1.4801253093249902	0.9992065039652442
000378	0.9411259422798054	1.0030479529872653
000379	0.8756167542804398	0.9931250293124053
000380	0.8977042331469403	0.9978320551185375
000381	1.2688804967329663	0.9960233530085211
000382	1.1557915515706294	1.0028133614456922
000383	0.9210994727131024	0.9920018457140811
000384	0.8761529366032436	1.0019879810294376
000385	0.5218818619168536	0.9944931521922382
000386	0.6224300436239052	1.008498573172661
000387	0.579110330165786	1.0003689557793551
000388	1.0720773370518417	0.9957156833648149
000389	1.0633004096663512	1.006272377411157
000390	0.9095644273776674	1.0023185931396672
000391	0.6176746166303786	0.9983358748059956
000392	1.713361327405207	0.9999882193364041
000393	0.9667287251403419	1.0003592864964979
000394	0.699553933755889	0.9986993366045915
000395	1.4860897279397987	1.0020274460728527
000396	1.1300283834896478	0.9954327685262344
000397	1.0393220660642077	0.9857411354351765
000398	1.607430303463186	0.999234095153928
000399	1.5819484890855686	1.0030043634763952
000400	0.842148529243788	1.002718026450418
000401	1.475139031233183	1.0034889523101294
000402	1.9676391292968995	0.9936634130556502
000403	1.1350573458449789	1.0048148464971483
000404	0.981237489228612	0.9979666489296874
000405	1.3643242412758545	1.0008994919610823
000406	0.518711655812737	1.0002608442424366
000407	1.127284597778651	1.0015622446561538
000408	0.6856111258428927	1.0029069479125485
000409	1.1849703058361445	0.9923109834665795
000410	1.6602483932548977	0.9935251515246887
000411	1.0428416709664319	1.0003682214188263
000412	0.7537286825378502	1.008661521628591
000413	1.328177576935261	0.9968598133224231
000414	1.2378182032921534	0.9983159421678746
000415	0.9207125004445571	1.005476143133377
000416	0.6005765398158668	1.0036350576195239
000417	0.8878271083191159	0.9938518937616624
000418	1.477808272892264	1.0101282658127764
000419	1.2315975193922049	0.9971932927837225
000420	0.6067274134962337	0.9903503644186556
000421	0.6530382424081983	1.0023662943791265
000422	1.1929334640723588	0.9985384184004912
000423	1.2574537694727033	0.9969247787934905
000424	0.994422645269819	0.9881644127772876
000425	1.6158366418564232	0.9806155734761322
000426	1.5190173810899914	1.005452376851278
000427	1.3546952312352059	0.9902335688386685
000428	1.062823642991478	0.9944382850053239
000429	1.1698464183940982	0.9943753277722169
000430	1.9859105251805926	0.9890417989612132
000431	0.8740458015125081	1.0063190966214532
000432	1.4301696200542855	0.9949206778071247
000433	0.6095148475088098	1.0003812601931426
000434	1.4980630789196696	0.9901575957369251
000435	0.95666693931114	1.0049579265771031
000436	0.970393384264384	0.9997554110061132
000437	0.8561094995770627	0.9985135720657667
000438	0.729530669565907	1.0006397377354392
000439	0.9323089444122281	0.9895216730309029
000440	1.2767896830645626	0.9961158911857679
000441	1.1057893313064808	0.9999907564718897
000442	1.426443665398054	1.0014021279101661
000443	1.6730686358986933	0.9942844042536781
000444	1.6448019963122253	0.9977565613463465
000445	1.0400638678221397	1.0088869556687547
000446	0.7122188227690971	1.0015430649768138
000447	0.8414972139442752	1.004304735543062
000448	0.43740787753745497	1.0018957403247473
000449	1.3175638566975314	0.9957808957613205
000450	0.7993807405442408	0.9961553499568755
000451	1.3573879248887242	0.9978565978162476
000452	1.257535386294123	1.0021526623625103
000453	1.7859498178092772	1.0056870526671118
000454	0.5747969149597743	1.0066241898566428
000455	0.7532989620425437	1.00434214344621
000456	0.670053576083917	1.0036445543162724
000457	0.7430206138000495	0.9907960272691473
000458	1.5238555136343706	1.0087702365687647
000459	1.3231785246611003	0.9987492069529239
000460	1.753915142578804	1.0007881810105335
000461	1.4393671418584093	0.997745095712579
000462	1.6462350676681148	1.0008761667797177
000463	0.864138541095053	0.993635791817508
000464	0.536471782827725	1.00842733912641
000465	0.9167744044604959	0.9977007786074575
000466	0.7891608968549974	1.0007872320509366
000467	0.8345898567660939	1.0031144473991447
000468	1.4101357991018706	0.9897246299106764
000469	0.7609338152612894	1.0022094300453561
000470	1.406623337495553	0.9892889892475838
000471	0.9333726812443952	0.9975996093199401
000472	1.2429646986504221	1.0012546414677774
000473	1.4219527137168864	0.9900820512994374
000474	1.0779070088739189	1.006823714117032
000475	2.0261887868392523	0.9931891623047775
000476	0.8328482225338519	1.000747950954365
000477	1.1175355230964552	1.003385006116161
000478	1.6768597419953364	0.9952899246405602
000479	1.0409520571711621	0.9949813052873133
000480	0.9159420185652676	0.9940794242616581
000481	0.6861905833822569	1.004057242848352
000482	1.0945802516056127	0.998205418242885
000483	0.7255066000033114	1.000295833894138
000484	0.5865708190457487	0.9937020417068643
000485	1.2946925147626398	1.0022562476432597
000486	0.8078957204793176	1.0091556243120494
000487	0.7675180472534505	0.9949791050812342
000488	1.1308028140847028	1.0016316976986428
000489	0.7462297256004274	1.0058466550371294
000490	1.7655734577570197	1.00637516173704
000491	0.5775840541734225	1.0017558377175704
000492	0.7445201881034931	1.0082789443252314
000493	0.8428835606128865	1.0041394284735234
000494	1.349074495873065	0.999124761816097
000495	0.8547678441681289	1.0042211691971314
000496	0.9283962113749975	0.9969297565357628
000497	0.6644973333587133	1.0012762636074166
000498	0.8874837585916909	1.0009456988529208
000499	0.7227808357349731	0.996695525062286
000500	0.6127470969311449	1.0067744203720623
000501	2.082715851515683	0.99808225037133
000502	0.9760823969950034	0.9900056243462728
000503	0.4564169145089595	1.0070170000554741
000504	1.1883788156215487	0.9904336297181962
000505	0.9864851295365028	0.9928052113924969
000506	1.0859168132798471	0.9977739120620821
000507	1.6908587948150724	1.0030849824854093
000508	0.6552248461514728	0.9935272189805077
000509	1.8350583546981687	0.9954068437424365
000510	0.7984110725471422	0.998517701596016
000511	1.347432704611769	0.9989194020139738
000512	0.7856032814878968	1.0055558668561004
000513	0.9665779699813096	1.0008245962962803
000514	0.849868664731372	1.0010418791117648
000515	0.8554498964545086	1.0056080696282326
000516	0.463889714212537	0.9965109729468772
000517	1.4644488596111787	0.9974062161426184
000518	0.5627948417428716	0.9978223254393578
000519	0.9903553269659181	0.9940583020506467
000520	0.6789010384463486	0.991754385201924
000521	1.2865837430692828	1.0008823066998038
000522	1.117094846638151	0.9947486134391942
000523	0.5658994711299878	0.9948732535811623
000524	0.8900465614188223	1.0044951881453525
000525	0.9460071193116288	1.0002480327848193
000526	1.0409273022067422	0.9975884878691785
000527	1.4664951235970745	1.0004286046865787
000528	1.0090940220678482	1.0079802215628544
000529	0.6025076926563329	1.0000986062073003
000530	0.7015250963956468	1.007514864095239
000531	0.49578964960636107	1.0152636110390436
000532	1.0043288682517104	1.0055975480731962
000533	1.1480396460889692	0.9978121703130219
000534	0.6172816760158861	1.0040019769469064
000535	0.48699166670281935	1.0031567599456739
000536	0.5987052500162836	1.0000044280487215
000537	0.8754486227344503	0.9993403296324816
000538	0.7845879284181333	1.0035483592928
000539	0.8235962189453528	0.9940301891723916
000540	0.8969562135454202	0.9993947541140143
000541	0.997100137659752	1.0063242140181643
000542	1.0653289228773524	0.9976093179350614
000543	0.8478423172619051	0.9939074615045146
000544	0.6443361753103257	0.9941259295475596
000545	0.9094208450162226	1.0009136500586644
000546	1.2160119462727987	1.005009057736549
000547	0.8594852638996757	1.0009292496751885
000548	0.7340796870417002	0.9945269694562251
000549	0.49557978614295556	1.005675660070869
000550	0.5399707242156339	1.001163834241032
000551	0.7999612154359511	0.9988772854120063
000552	0.8776559495251075	0.9995896310466008
000553	0.7462391265671641	1.0047283910754006
000554	1.6829302919133475	1.003304747916057
000555	1.0801008574225386	1.0019471078305024
000556	0.7644001730122144	1.0017540238102172
000557	0.8207329346010342	1.001166586925774
000558	1.0541911003019044	0.9939437888981303
000559	0.9467534589308298	0.9900407946807572
000560	0.49206414311446245	0.9976731161107102
000561	1.0031458847248655	0.9948564335240836
000562	0.7297883324924778	1.0009018038473365
000563	1.1669197621695808	0.9992442570359077
000564	1.105730721468767	1.0011755428258673
000565	0.7805557580872701	1.0013332496290202
000566	1.7583632381818415	1.0069039405269902
000567	0.4650505781700252	0.9986655852949538
000568	0.6655123306163361	1.0043273156760069
000569	1.1919609473679988	1.0044063652968904
000570	0.4490107252795364	1.0050042008083315
000571	0.28394405509264586	1.0110245365915707
000572	0.8946180455235769	1.0183394236724832
000573	1.15486815182032	0.9976079539357501
000574	1.38495065470995	1.0022181051289025
000575	1.6841273028033634	0.9956720544753249
000576	1.468798928342718	0.9951073548742158
000577	0.5533964513443136	0.9979061623641557
000578	0.6415637818531995	1.0008139740988418
000579	0.9063256766632232	1.004543430930903
000580	0.4528960056406915	1.0032050316596577
000581	0.5684499952329688	1.0007119267489064
000582	0.5294661081278886	0.999875422900108
000583	0.5780871172570329	0.9861015192923802
000584	1.098620042589745	0.9951693068936899
000585	0.8177784096349359	1.0015277084196565
000586	0.5316245311768638	0.9986396293999036
000587	0.9104367768946712	1.001277458855011
000588	0.9309039093325326	0.994708489550735
000589	1.1658253866131751	0.995305951241669
000590	0.8905597987848802	1.0022947840280227
000591	0.8489626622993599	1.0087786916016603
000592	0.466745465212129	1.002041739216999
000593	1.1365351906859136	1.0016948752679662
000594	0.47627082068835	1.0018393214129833
000595	0.7784260634100985	1.0070076571099786
000596	1.4759061541892877	0.9979943854272069
000597	0.9473049340477663	0.9977822622968765
000598	1.1172317025203524	1.0020765488845997
000599	1.020253155589056	1.004634908429097
000600	0.9773798156603394	0.9908498618205129
000601	0.8586864339374789	0.9945325627399045
000602	0.5337776796920598	0.995285609029689
000603	1.0575360737106123	0.9962245641921292
000604	1.3777783052593877	0.9940514971373052
000605	1.090487722758835	1.0033467899552586
000606	1.794839034835066	0.9986058932580631
000607	1.0294446890617743	1.001453206323222
000608	1.4841404532142015	0.9936069403450786
000609	1.356386319007646	1.0058481528961396
000610	1.3696643567791251	0.9914105646050765
000611	0.9351997902040936	0.992514325847505
000612	0.5808027476259507	0.9954711516700185
000613	0.6367026312591557	0.9963803199521973
000614	0.7157085943029337	1.0013556637741545
000615	1.314699622547147	1.0026846516180474
000616	1.0499454263418528	0.9982186983660788
000617	0.8639108204000534	0.9996567533097354
000618	1.1351313335037465	0.9973753119974301
000619	0.7481337888731086	0.998715790532974
000620	1.1466045191059566	0.9959782676356995
000621	1.4090039534611625	0.9972032984561168
000622	1.4391163310142323	0.9980719151000057
000623	1.355925766215322	0.9951380453520403
000624	1.3987489222535268	1.004122688767775
000625	0.8812702652072278	0.9924860745983322
000626	1.1782830415928636	0.9956075489604587
000627	1.1445732566276587	1.0052584254740269
000628	1.2326400719139299	1.0013920704546722
000629	0.9195897053026872	0.9993241700134827
000630	0.7232236440575167	0.9960098281252319
000631	0.8022355160201221	1.000236657344908
000632	0.9100123303549746	1.0059714900584067
000633	1.5164573342021128	1.000290347033383
000634	1.2127141730930395	1.0026741388410518
000635	1.627240547583371	0.9946801880655272
000636	0.8932193785387006	0.999812071656909
000637	1.5965689439875788	1.0039469506262773
000638	1.1300063824802515	1.0056313792822023
000639	1.3039633599186164	0.9961226696691269
000640	1.029127307040829	0.9918596800802629
000641	1.469110030160944	0.9999531857629318
000642	0.5969949274256705	1.0052876751158268
000643	1.1360885876938027	0.9992448620638971
000644	0.5942022290059434	0.9996585270658315
000645	0.8656636473894351	1.000715311976421
000646	0.8925307083217253	1.0088331452847694
000647	0.9813046773070638	1.0049905693005694
000648	1.0381168931105096	1.0075127335102811
000649	1.2505155262074121	1.0080415502359938
000650	0.7518594808794455	1.0017083865771776
000651	1.1761607777707541	1.0025254628515214
000652	1.167900722050689	1.0002856988500994
000653	0.8640445858816796	0.9895541350137758
000654	0.7979935332830239	0.9980137825017549
000655	1.1814303449535677	0.9881695906285042
000656	1.0808719301824998	0.9927651716150616
000657	1.5700439674333095	1.003762287546103
000658	0.8157500700668379	1.001512519168699
000659	0.9596568798127173	1.001094031980956
000660	0.9596300680235694	0.9950740872037134
000661	1.3959385328915366	0.9966906666451171
000662	0.9918910097321365	0.9955217457177892
000663	1.2133098518817296	0.995731311992666
000664	0.714102174486787	0.9982116660209215
000665	0.9596695922062811	0.9974252928654959
000666	0.7114394335305246	1.008404340352097
000667	0.7849503916867582	0.9996598625437941
000668	1.1897157371386065	1.0013773422638943
000669	1.2128251720275545	0.9992715274750987
000670	0.5929601971977	1.006666042639444
000671	1.1114926988995562	0.9966760498667032
000672	0.7008819583894819	0.9994538693001521
000673	1.988326977668707	0.998012264579823
000674	0.787837459671304	0.9987332542649627
000675	1.2293594002676407	1.0057844404468348
000676	1.1945475522602833	0.9950116450919325
000677	0.920258603114657	1.0032429360887734
000678	0.5836428103798227	0.9984562371748226
000679	1.3992589743112687	0.9945019196316659
000680	0.7349765956306619	1.0022513888050035
000681	0.7906141383427769	0.9989414140542561
000682	0.5945888409561674	0.992746924096078
000683	0.7308018316294272	0.990502484169953
000684	1.2618925163563939	1.004665466432728
000685	0.9636657199756615	1.0033489873160526
000686	0.5962379909495675	1.0025868684906416
000687	1.01851286907361	1.0001916151240249
000688	1.0132772533515102	1.0124912400308603
000689	0.8733738522950083	0.998568304600122
000690	0.522914253659819	1.0019455207271484
000691	1.1710951438613397	0.9988874170872389
000692	1.1439169936850195	1.000477432166291
000693	1.042926669079485	0.9905394324529649
000694	0.916224097698682	1.0025241610149818
000695	1.3480638181770503	0.9982156871599617
000696	0.5525655533200069	1.004315546182018
000697	1.020095181266698	1.0052651203370788
000698	0.599670362306116	1.0027249603507897
000699	1.3945875072038758	0.9999669912943975
000700	0.8544931239052262	0.9989607222584551
000701	0.8000447728616341	1.0026642460253437
000702	1.3126869980997475	0.9998783851033185
000703	0.5761142718858225	1.0060350534336469
000704	0.6514582948398474	0.9986061690662725
000705	0.7464706865411534	0.9989380770453884
000706	1.4822341477125436	0.9987665119246624
000707	0.6941825207857713	0.9962605849605396
000708	0.7912393102357778	1.003239326810023
000709	0.8873082336698851	0.998995029948545
000710	0.9632166953409623	0.9965904776252816
000711	0.5836630570456075	0.9965381367772471
000712	0.7371268497467492	0.9990071512181014
000713	0.7819099851709324	0.991936546459131
000714	0.4955145118549761	0.9942232455149955
000715	0.8040173952925271	0.9994699414747745
000716	1.1634623035314497	0.9951160655319694
000717	0.5277624514675633	0.9942550586447901
000718	0.9150708019314263	1.0045004015113836
000719	1.0460790886864673	1.0045591041994464
000720	0.8784446827910041	1.0031861814502872
000721	1.2823193680882676	1.0032191547313316
000722	1.2975853101720665	1.000701843411014
000723	0.6549155722940003	1.0014217048916032
000724	0.6410525732822593	0.9917339600251859
000725	1.176008307333545	0.9957999603322902
000726	0.5605925794770854	1.0013381755634154
000727	0.45855380980890137	1.003817568256769
000728	1.2755769481205717	1.0143294002152914
000729	0.9221105108847579	0.9990506446341628
000730	0.8269870423337866	1.007049704383686
000731	0.6189581908836372	0.9959532024247116
000732	1.012869911928897	0.9915937170467749
000733	1.181781861251081	0.9927759319954572
000734	1.2442641708982751	0.9886516263177335
000735	1.3526718834350129	1.0017583753261041
000736	1.1774542145656908	1.0077343655815125
000737	0.9584094438158964	1.0030138003629705
000738	0.8042801961090197	0.9909263195421789
000739	1.249671861706819	1.0044739834797352
000740	0.9764534698687259	1.0100798628774335
000741	0.7728571446191581	1.0082572957969056
000742	0.32820508334482046	0.9971693673703316
000743	0.2878442370900233	1.012397458837431
000744	0.9909585629488715	0.9932971962832606
000745	0.7351455169945837	1.002228356741802
000746	0.8265797100196006	1.015231225817621
000747	0.48896357555696046	1.0009937515547958
000748	0.8194257324574021	0.9970279931736156
000749	0.8116912547596005	1.00332632937404
000750	0.748120839340591	0.9868772185421929
000751	0.672035467640425	1.0020789027752928
000752	1.27707819100731	1.0011177756395757
000753	1.1724811702143836	1.001744231003563
000754	0.8272169628176518	0.9896045152969953
000755	0.7493447743800821	0.9985542746566073
000756	0.31354524663151345	1.0044475810588016
000757	0.7263998662013466	0.996197839946976
000758	0.682963998856061	0.9952450327768944
000759	0.9601753004144318	0.999678913449993
000760	1.245633101104246	0.9955172955461926
000761	0.7765420763374248	0.9967529241907367
000762	0.43441034430427417	1.0015976445894919
000763	0.986588126405192	1.0061406802421398
000764	0.927242675534495	1.0054410989136127
000765	0.805264684652327	1.0025441059946294
000766	0.6501212895707545	1.009184321151956
000767	1.3410231155620642	1.0135338509744694
000768	1.0651866171373163	1.0005187026670117
000769	1.5578164514031796	1.000851014862467
000770	1.0052977591516625	0.9923380905074303
000771	2.2342013303643506	1.0039916609646975
000772	1.0105521353889366	0.9954845587807807
000773	0.5346118127489996	0.9980802056049011
000774	0.5354423918720911	0.9945478817103066
000775	0.5110504631420366	1.0054754938717738
000776	0.7688518129711176	1.0008909086643036
000777	1.1628847897309482	1.0118990464757311
000778	0.26729348360337923	1.0076430863288965
000779	0.8831158860575923	0.9961881328070727
000780	0.7082939971122612	1.013320875631537
000781	0.6542612322827296	1.0008609592979896
000782	0.8145314390834284	1.008081221445686
000783	1.3267632724300615	1.0020929304863848
000784	0.9156069682913839	1.0011838839854648
000785	1.1362046283317695	0.9948903374133143
000786	0.99769239652915	0.9987715463209248
000787	0.8795321474792525	1.0028201129823644
000788	0.9286839971177145	0.9968988588152026
000789	0.333204380933971	0.9970186327702386
000790	0.9973172351153574	0.9990303555810464
000791	1.2016404294759315	0.9951850629962457
000792	0.637178657855455	1.006139549703204
000793	0.7012662289287331	1.0057910636622518
000794	0.514848410677258	0.9984562371748216
000795	0.7302398166839196	1.002899619998776
000796	0.458251050316656	0.9952697996758196
000797	0.7722687551639537	0.9955498173894475
000798	0.8924104012905218	0.9946328703885163
000799	1.3871926260260636	0.9913495065398913
000800	0.8773771447154207	0.9945071306906427
000801	0.5789584105425044	0.9984986624421354
000802	1.4139312041199128	0.9870523324467813
000803	1.0079162828149844	0.9902009883760151
000804	0.9610753270956628	0.9939681416206233
000805	0.9584044759067231	0.9942447907553773
000806	0.5325994281632442	0.9950774907431341
000807	0.3234970882849131	1.0013139386401768
000808	0.945189041962748	0.9946600871666034
000809	1.2136343532003688	0.995704684944155
000810	1.280586804757635	0.9936731161596324
000811	0.4925861205801435	0.9948127292462438
000812	1.0661426429587888	1.0016472652998984
000813	1.293523821571576	0.9901185776883337
000814	1.3211736393527302	1.0060178492708385
000815	0.9109459506763531	0.9933570380973433
000816	1.0853333156628746	1.0045977343265733
000817	0.7159672396400717	0.9925358830285915
000818	1.0587428787271582	1.0005113491116833
000819	1.3203301021347842	1.00029289341472
000820	0.7039161862158175	1.0057071000780702
000821	1.0680051491473144	1.0004582917743199
000822	0.5417448419260872	1.0024254094282934
000823	0.9154067658872469	1.0026136366319625
000824	0.7694269156705211	1.0065844580475667
000825	0.4332099436623619	1.0086110152994998
000826	0.6724930703329869	0.9994280512038721
000827	0.5515743478471133	1.0060075656321978
000828	0.8152990274298445	1.0084841672421267
000829	1.3434626399033707	1.0068115832827
000830	0.6242094125782812	0.9940091224399371
000831	1.2667395498562024	1.001931864006927
000832	0.84815518245989	1.0020056260768961
000833	0.6426784162996726	1.0052752061040626
000834	0.8416947918099505	1.0022644622028625
000835	1.7936357527000093	1.00420441098546
000836	0.6988357008479371	0.9988019311342948
000837	1.014793002041295	1.0121469150913207
000838	0.6993137021336939	0.9987336391044264
000839	1.046112742657995	1.006739990445993
000840	0.5092751105562988	1.0078432287947239
000841	0.9385955779636543	1.0001086156552055
000842	0.3079365680519775	1.0021628422378956
000843	0.7899126136843847	0.9990300950189831
000844	0.6857616064327096	0.9981272866253811
000845	0.9066737506884435	1.0021659775778693
000846	0.6769692382300917	1.005723653447248
000847	0.8926537799704455	1.0018188561039771
000848	1.0441313760306135	0.994458129248918
000849	1.44211607677296	1.001510788255541
000850	0.5714619677261706	0.9939005957513979
000851	0.7788360268652247	0.9958780970679417
000852	0.985091913835594	0.9900713977612547
000853	0.636505678618989	1.008495283366046
000854	0.6918177197448374	0.9998105463847972
000855	0.5434514558581397	1.0082505653542875
000856	0.6667459300148302	0.9983073338527814
000857	1.1117129798739456	1.0006354894468912
000858	0.7945429695249714	1.0070311283045303
000859	1.255024899493847	1.0009807799361201
000860	0.521393799711846	1.0078445642267786
000861	0.8555886964463938	0.9938170687974878
000862	0.8820672351500198	1.005871217739055
000863	0.8586032578037722	0.9907343548270413
000864	0.9062573727093883	1.0017382643747357
000865	1.4698192184231762	1.0042815691780214
000866	0.7156899681988385	1.003745409647369
000867	1.5190841508654491	1.0018283468610192
000868	0.7394541359344855	0.9925445613901842
000869	0.8052282885121945	1.002016921142778
000870	0.4241145047163129	1.0009801563481158
000871	1.0191718249100108	1.0020378531094671
000872	0.41941632025297737	1.0031136955678517
000873	1.4682837080406304	0.9957624891849276
000874	0.8060480369823332	1.005841978279315
000875	0.33038652409530384	1.0056756600709107
000876	1.0750500675969135	0.9969127312277783
000877	0.6071710696196154	0.9894892203256609
000878	0.8637672110707902	1.0060821205715405
000879	0.782626891213379	0.9894145302162388
000880	0.2671959777672099	1.004583819361578
000881	1.8052354803906157	0.9955372083890615
000882	1.1605406242659144	1.0045917744593125
000883	0.9970239455874196	1.006745267477174
000884	0.6160999111164492	0.9941941938060448
000885	0.8265547532063614	0.9961647022554769
000886	0.6067987515690585	0.988755412038595
000887	0.536922612008141	0.9942733581025204
000888	0.6605782901719688	0.9985673690780755
000889	0.5293122567570493	1.0071039820892798
000890	0.8353664665784163	0.9835919613075622
000891	0.9348431415155245	0.9932996854723303
000892	0.6641397350019771	0.9960026917482651
000893	0.29455205946714064	1.010743816227765
000894	1.4885565317599696	1.001572172348191
000895	0.9638918268169347	1.001103153774158
000896	1.104116610543091	1.0017122642155714
000897	1.2863069734155375	0.9908573599373737
000898	0.9830329352641725	0.996415189887993
000899	0.7414511633539052	0.9984229724620398
000900	1.2339161480982892	1.0037125866035932
000901	0.6910128987802369	1.01134628667948
000902	1.1045128945509024	1.005507281879757
000903	1.3985885535235203	1.0027710002684018
000904	0.6288549936709414	0.9965465767496543
000905	1.041279956819899	0.9977690175413467
000906	1.0740803050335892	0.9984562371747526
000907	1.2618094094773193	0.9995754514085218
000908	0.9580039498829186	1.006551565810214
000909	1.1261647855998447	0.9999279363555468
000910	0.8218961253568514	1.0064238438804745
000911	0.9797060624222195	1.0014741264077534
000912	1.391189770606391	0.9983135578379339
000913	0.7714620831806251	0.9944692562103227
000914	1.293213845782018	1.0100407918397236
000915	1.3073267187011481	0.9975876050439728
000916	1.1131852395666597	1.002440212353586
000917	0.7237911742090049	0.9861116597279961
000918	1.3307456005570244	1.0037149141523851
000919	0.9045841205448563	1.005198718835647
000920	1.0863218876315743	1.002950078134437
000921	1.4001007360972733	0.9900908441547517
000922	1.322104538074274	1.0059469927264237
000923	1.3424161299071877	0.9913118478037998
000924	1.4345245181843436	0.9979263108787616
000925	1.2348061959324477	0.9878370113587301
000926	1.0521663143017712	0.993696082241762
000927	1.497379215360749	0.9989366856843108
000928	1.131896059252908	1.0011534478240203
000929	1.1510845173417426	1.0075631738161883
000930	1.1885991314116773	1.0078185904541836
000931	1.3211975766981892	0.9944684270986469
000932	0.8895045381977359	1.0009618809469234
000933	1.0796419100079515	0.9893694522427525
000934	0.9422703502495725	0.9964143051886454
000935	0.979548301410064	0.9999387283625877
000936	0.6950214396047586	0.9967894319767199
000937	0.773979276014278	1.0081110210806328
000938	1.2923012258450595	0.9983989055759278
000939	1.1302077484638282	1.005980540390528
000940	0.9099375622896382	0.9927002028609293
000941	1.0929637004359918	1.0042796207454778
000942	1.3259625950394476	0.9944575181191622
000943	1.03328126958875	1.001915329775696
000944	1.7646319953175973	0.9906300376288872
000945	1.0914138043331916	0.9980880070989236
000946	1.1535336493494783	0.9977233053788075
000947	0.9662305748197026	0.9905187505361367
000948	0.9047669008765934	1.008360336166382
000949	0.7966892369453752	0.9970561224610546
000950	1.0034002209452095	0.9952866189136327
000951	1.0710944801715088	1.0011832218861336
000952	0.9652016727937475	1.005367769949031
000953	0.9914425194777629	1.0050166513511716
000954	0.9740769169968703	1.0009447352752399
000955	0.8138344649159733	0.9891660731959457
000956	0.7738071009228075	0.9988302962862756
000957	0.8226123198541306	0.993305679876273
000958	1.042917820118545	0.9997326132629852
000959	0.9699348557622937	0.9906313170191252
000960	0.8751167322322494	0.9973510181926398
000961	1.567957666611593	1.001171324819023
000962	1.5090399966209365	1.0030581193889627
000963	1.1173448898854663	1.0035916417035629
000964	1.2420499518075578	0.9967139487848112
000965	0.9265884276193952	0.9966389865727573
000966	0.5853872708403584	1.0026217356483638
000967	1.01516838494715	0.9959277898986638
000968	1.2176752260294683	0.999415321016386
000969	1.5297956451785018	1.0058314756262225
000970	1.3168307178420506	1.0055626221663436
000971	0.8392684349261245	1.0122949200101543
000972	0.6427575096972815	1.0013020006327826
000973	1.1646669647901062	0.9967654313653358
000974	1.3457025625882195	0.9957228343189967
000975	1.163941866434928	0.9862950250414187
000976	0.8741773196794606	1.0043980205732015
000977	1.5750842782689196	0.9962165236099658
000978	1.160412344898609	1.0025974359975758
000979	1.2658298784065676	1.0011528794620266
000980	0.8341579698555219	0.9968814517887981
000981	1.05978853438864	1.00020697476395
000982	0.8626017892407475	0.9956720544753909
000983	1.1706356472983974	1.0086657717995569
000984	1.2109213121766869	1.0059451793385612
000985	0.4565235115252627	1.0000379637494357
000986	0.5007819800486544	1.0003594698974663
000987	0.960083094261655	1.0126053683301925
000988	1.4557949922780935	0.9986071891195045
000989	0.9539972719111638	0.992273965137144
000990	1.736579806899504	0.9912697121776903
000991	0.8120417985442788	0.996273635437109
000992	1.0844555886447986	0.9943614537052721
000993	1.0710435499422595	1.0086060900234501
000994	0.8913303601133962	1.0017263852763658
000995	1.0351774214349085	0.9992093290391202
000996	1.7638630412889487	0.996449820266215
000997	0.6351613667456152	1.0044934850480178
000998	0.8392302939130333	1.0099424894728024
000999	1.011233772432626	1.0011233760779525
001000	0.7233609330740702	0.9953627335808292
001001	0.9065733798472119	1.001227584540195
001002	0.6935040096334905	0.9910214978921035
001003	1.0543703278925947	0.9930476940344185
001004	1.3511527980863207	1.00485222068743
001005	1.4523886671822381	1.007186067407173
001006	2.3338245179109816	1.0007430455966415
001007	1.1024402160320552	0.9970852154567479
001008	1.2891799241144102	0.9897100567487589
001009	1.7054347072032467	1.0042159250592406
001010	1.2904506043124429	1.0029156142450204
001011	1.638076062305001	1.0038492822673057
001012	0.5262503136731688	0.9909944100568642
001013	0.7652501592642177	0.9897751338842424
001014	0.8459421357616511	0.9949445778051337
001015	0.5312220652152847	1.0019954073161779
001016	0.658065405478134	1.0035447118762615
001017	0.7658564343344252	1.005162027121327
001018	0.8113895046648532	0.9957956726282449
001019	1.068898239775769	0.9938716907488759
001020	1.9507126154715728	1.007607688936568
001021	1.032631243604909	1.0064604210520978
001022	1.8787814234522178	1.0001401516900428
001023	1.5058004005156227	1.0064684523313798
001024	1.216016705377523	0.9920887644549269
001025	1.2077943259138775	0.9939149184102233
001026	0.9189271677487693	0.9974668012805252
001027	1.1089214617624974	1.0020538720422805
001028	1.482941364287783	0.999461691841343
001029	0.9463200443485767	0.9935665752074171
001030	0.7241207702362589	0.997749626747066
001031	1.1424047050205426	0.9969352932702263
001032	1.136989905522402	0.9940131288127014
001033	0.8564778824229499	0.9989867563104323
001034	0.9141919364231591	0.9965120882839965
001035	0.8496756102516299	0.9895315886248569
001036	1.1620759943240562	1.0028210766164292
001037	0.6103143570804461	0.9980857867882292
001038	1.807744494732731	0.9969007104550629
001039	0.9594201991014489	1.006187634391366
001040	1.350168361312281	1.0066158728581986
001041	1.5920518881119439	1.0065849003671912
001042	0.9553203710300302	1.0072634039133748
001043	1.2710801636509073	1.0070460684238816
001044	1.171261701401894	0.9986845847931527
001045	0.5439790931412497	0.9988113372660233
001046	0.7557957463335236	1.0118186712124404
001047	1.3633146885447776	0.998401900790254
001048	1.0628545454853633	0.9995058174116411
001049	0.9272681459619235	1.005886294330689
001050	1.1061394694376716	0.9983667732934143
001051	1.1981827474070936	0.9981000901474691
001052	1.0014568592357662	1.0067104039422958
001053	1.0485491790121744	1.004121562968471
001054	0.9333959309135627	1.0056698417204297
001055	1.455499898138318	1.007673516218119
001056	0.6924701359052585	0.9951963233581383
001057	1.2186285770396563	1.000592685387582
001058	0.939999924697532	0.9997263079298415
001059	1.2955761213831534	0.9921559376185477
001060	1.1672885471900312	1.0010821714490192
001061	1.0613898342313088	0.9923889787327866
001062	0.5263300748694747	0.9996396618943205
001063	1.2407480404674256	1.0014333769503878
001064	1.0249433191437891	0.9913454875770986
001065	0.6469941765698256	1.001313938640089
001066	0.7165183610602955	1.0137811820965763
001067	0.6640688719766182	0.9993728698625269
001068	0.7655724918312854	1.0035527466867995
001069	1.3446588765437857	0.9937559568781542
001070	1.004331653115926	0.9969972129552651
001071	1.197222089792598	0.9963090919682488
001072	1.4281282793445371	0.9979055750687089
001073	1.849339336018364	0.9966022035094956
001074	1.3803130484755166	1.0005246356397441
001075	1.0988247684993966	0.9941070725377661
001076	0.42212918117610637	0.9962192521834878
001077	1.01316877878907	1.004716698932592
001078	1.063385469181086	1.008571491756491
001079	0.8242264416401598	1.0015286942765078
001080	1.6532926546066502	0.9993899639666973
001081	1.2828042922871372	0.9999906587341141
001082	0.6240169026473065	1.002228672567979
001083	1.6577697302833685	1.0040572167451767
001084	0.7598844598516107	1.0112729187665865
001085	1.3895402147290008	1.0106551719208903
001086	1.2818552835148753	0.9930314572464838
001087	0.7858031470290834	0.9914440049941764
001088	1.2632263034832967	0.9957516480920892
001089	1.3699177266731142	0.9979196215503807
001090	1.878146992662881	0.9842051041484113
001091	1.312378241202265	0.9977140347266907
001092	0.6941101125466703	0.9985269020682819
001093	0.7038908027038892	0.989890014367317
001094	0.6544550163326347	0.9988249091683029
001095	0.20863242268211885	1.008586909772678
001096	0.547467980302689	0.9973584779453826
001097	0.789117733135509	0.998008681926984
001098	1.0314951979893145	0.9938932689643402
001099	0.8438296599550783	1.0035261501414723
001100	1.0626103038095158	1.002784867417121
001101	0.9567082916033788	0.9977335968763374
001102	1.0888504377020234	0.9933217434031463
001103	0.78342767434722	1.005569757689228
001104	0.6562596725850937	1.0051000855387429
001105	1.1326992562158986	1.0037254578832073
001106	1.2617719852745484	1.0007886787589535
001107	1.6081888585489437	1.0083782443154934
001108	1.6650342398547795	1.0005268171174122
001109	0.3871896010207295	1.0054025111744258
001110	0.6317331944327574	1.001681232084132
001111	0.7937078456572925	0.9957264198174927
001112	1.6805993460971311	0.9997266993416382
001113	1.5308480898228911	0.9994895127221534
001114	0.9759051619601621	0.9952870923288536
001115	0.983557542872057	0.9999757022260709
001116	0.937549356237373	0.9969149124998309
001117	1.1226153084881352	1.0132458625218341
001118	1.4199100361893555	0.9969104431851756
001119	1.2240182288503156	1.0062224688398707
001120	1.1500135375067546	1.004599685932102
001121	1.4478061748479263	0.9877951570672369
001122	1.6356838327134604	1.0007264343986617
001123	1.4306516045226239	1.0005006478100864
001124	0.8784848568252406	0.9946430286315641
001125	0.7420388416185871	0.9928284596586053
001126	0.23756301416744954	0.9974723762281699
001127	0.7705257659862136	1.0069748801312823
001128	0.7350242735403012	1.0034042349712333
001129	0.8641042105196182	1.000895763181622
001130	1.1113457745345912	1.0037525126318638
001131	0.6314946666759828	1.0023984255293297
001132	1.2252940397002339	0.9949399333385511
001133	0.7418903885687326	0.9896607389556189
001134	0.7650232904519529	1.0033479433196044
001135	0.8846550278823426	0.9977926420217731
001136	1.1354064502701	0.9973511422743564
001137	1.342540166269072	0.9886293523669126
001138	1.08480197090118	1.0040658152320643
001139	0.6381032008543945	0.9925582653230116
001140	1.0642205140286056	1.0002003288949723
001141	0.7562948471009867	0.9937276988951514
001142	0.7442610263291549	0.993158028457452
001143	1.0722583652503501	1.0002642321491813
001144	0.7190772381833789	0.9996730947349692
001145	1.1268013138357946	1.0082825281765528
001146	0.5685182295516447	0.9999333855394309
001147	0.6759848798037957	1.0002087387590275
001148	0.8695903795583326	1.001012051464703
001149	0.6445967299336527	1.0030133696956107
001150	2.222953151270284	0.9981864984226118
001151	0.9773314464418881	0.9999418348766744
001152	0.9482164265763269	1.002745939069731
001153	1.7585853926320338	1.0071245939180873
001154	0.6755556296960314	0.9963311029159384
001155	1.0018387469585488	0.9983574088228189
001156	0.9862146220435448	1.0068058788684202
001157	1.1559690688870057	0.9986667772268681
001158	0.6906885109793922	0.9993391809123521
001159	0.9877640256295833	0.9963949135350259
001160	1.6158445079760142	0.9889948172888593
001161	1.1791934522897105	1.0051352434852074
001162	0.9717025646742055	0.9993947541140098
001163	1.0496924897899866	0.9986649289238356
001164	0.6622932020101937	0.9996404883470724
001165	0.7592063657141083	1.0092637780229337
001166	0.5397036859097437	1.0020114612071835
001167	0.9096476103743784	0.9987229673260849
001168	1.1724941878537207	1.0071156667348284
001169	1.2027924077029037	0.9984562371747421
001170	1.42906652221296	1.0022718680520146
001171	1.6641512720976142	1.0011011628156479
001172	0.3730988009577883	0.9947576542737636
001173	1.2507672748400958	0.9992297505728247
001174	0.4935470057794133	1.0048243617309893
001175	0.7536900767977234	1.0006030933966146
001176	0.7433161449918788	0.9999509758358585
001177	1.207414257363719	1.0015181624266967
001178	0.5400314849126217	1.0088872690077233
001179	0.6242530464180193	0.990625358787485
001180	0.8139063066474038	1.0006768639602757
001181	1.175006460948905	1.0044256147922903
001182	0.7847736526423572	1.0067157298460159
001183	1.0145866004956157	1.0020677733264303
001184	0.6993967001412167	1.0095552274518627
001185	0.7668421542575646	1.0044866796480936
001186	1.4349212968406724	0.9941099718634342
001187	0.9264269870098503	1.0041747124900315
001188	0.6350095245252431	1.0061575663250428
001189	0.28493652425900773	1.0113666923577318
001190	0.6370292053456225	0.9908784943431
001191	0.9599737681521786	1.0019592021422188
001192	1.314432075507297	1.0054297489661945
001193	0.9222810831461262	0.9975888006983278
001194	1.8038384649692385	1.0054953293234967
001195	0.936923029680301	0.9905678827868164
001196	1.431774381174056	0.999199137236727
001197	0.9184418410957992	0.9943105742733811
001198	0.5988004985919305	0.9955202242124225
001199	1.4967985460014024	0.9947711323956707
001200	1.3677380836278024	0.9884015072132483
001201	1.2657718947488763	0.9962676959015476
001202	1.759347709002077	0.9905219718976842
001203	1.2744924096931092	0.9889663126738912
001204	1.4652208946079586	1.006862827869999
001205	1.5874953048773754	0.9892400439223814
001206	1.0790051324413952	1.0012506771882843
001207	1.3288968080659087	0.9945836050725242
001208	1.0993626674836963	0.9906508642213488
001209	0.6822356386978451	1.002466182764004
001210	0.8953520014319893	0.9973465326013795
001211	0.832474225000044	0.9981556147648019
001212	1.2336927113869078	1.007104962511492
001213	1.290934128838557	0.9974703924065356
001214	0.8363032526305723	1.0018858790726903
001215	1.0507215474309537	1.0022958215954147
001216	0.44220622387818176	1.0008032455928264
001217	0.7579606029016159	1.0037227325334295
001218	1.3041913512656333	1.0021829857111504
001219	1.3311313049582318	0.9974812209999869
001220	0.9847319017355293	0.9953211168834896
001221	1.4865834851568358	1.001705025249933
001222	1.0802030516793641	1.00351675860561
001223	1.0461465215063959	0.9904620673208387
001224	0.7235355916180835	1.000868060083117
001225	0.6077101482897008	0.9932895337560889
001226	0.7598427398878975	1.0146082910776675
001227	0.9547281998884196	1.003399873325418
001228	1.2380899515136623	1.0009503976378882
001229	0.5642145794393975	1.0003079477541759
001230	1.0114011214376568	0.999599252967981
001231	1.36484059911297	1.0058327660483941
001232	1.1954938546892973	1.0034022759070653
001233	1.1243961345034486	1.0066824745542928
001234	1.334397375656128	0.9963941865804449
001235	1.10304246584393	0.9887957802444108
001236	1.0698180913663424	0.9900509669640424
001237	1.17234950763569	0.9937691635347448
001238	1.1035435043665287	1.0121775794986312
001239	1.271213846167256	0.9895994395812976
001240	0.7867524555087896	0.9904193986910914
001241	0.6219112003144156	1.0046087627931324
001242	0.5239940476441709	0.9966997207123395
001243	0.5691712931649399	0.9942998762617057
001244	0.8607203805101014	0.991865140993177
001245	1.1642168981353376	0.9994760011283459
001246	0.7075424684080676	1.005484853457416
001247	1.1598978978990615	0.9983279901314478
001248	1.1168595394583911	1.000952083270038
001249	1.0200697616258283	0.9950009217582725
001250	0.9794249131545381	0.9976965485445314
001251	0.6897329876809278	1.0013711419960412
001252	1.6863273022846819	1.003605389777631
001253	1.0515706572207901	0.9997431825173514
001254	1.0122993039800778	0.9941809183226243
001255	0.7374474964640261	0.9940718481722663
001256	1.2184469063519858	0.991504086676354
001257	0.7329800203279222	1.000167843760754
001258	0.9388169046048975	1.003294381880248
001259	1.364184996529052	0.9980125182897727
001260	0.599929606018326	1.0023254922948672
001261	0.7290866644595763	0.9933120805987042
001262	0.7896038587864094	0.9915646959923392
001263	1.2803936788961872	0.988509555011178
001264	0.8398669976820389	1.000428032297407
001265	0.7397260373835092	1.0021868334479997
001266	1.4249753712698445	1.010371918676698
001267	1.285630821352882	1.0042766911167773
001268	1.0197097994179813	1.0040703463892202
001269	1.3734688099324468	1.005047156594896
001270	1.3909323925550097	1.007511432469533
001271	1.1542172512630384	0.9921135919981074
001272	0.5613341333880888	0.9872721182946085
001273	0.9487495487752746	0.9952519778277126
001274	0.8443956037409349	0.9945844974643645
001275	0.7482479332540566	1.0004593908547832
001276	1.0692760262746992	1.0001353976185938
001277	0.7109389869089985	0.9980309481962503
001278	0.6436911919349592	0.9916932241565786
001279	0.8018558439066259	1.0045502498446266
001280	1.2784906415334498	1.0001570018907653
001281	0.8732688487152439	1.0040207991270234
001282	0.9869867031143448	0.9879228770677156
001283	0.6816937435732647	0.9947602292013894
001284	0.8015532816177241	1.0038005547444744
001285	1.6817116711473843	0.9987444497243058
001286	1.000583662361726	1.0055585634583795
001287	0.689451158176126	1.000469259733556
001288	1.2976374823875323	1.0051267632839418
001289	0.8052459728358183	1.0014804539186466
001290	1.052697285883288	0.9992188373066709
001291	1.043367505918182	0.9992686830436341
001292	1.2605966419147676	1.0020792938770415
001293	0.760959421386625	1.0002177706519708
001294	0.7859671714979899	1.0068245709923036
001295	0.4710999912082967	1.009937642405683
001296	0.7275060559351916	1.0015120573159142
001297	0.8336206982513314	1.012510881247244
001298	0.6276353853405072	1.0036887533821361
001299	0.8117822392967308	0.9995957277969686
001300	1.2080361334973815	1.0061851735695495
001301	0.6585849021143725	0.9944237369670966
001302	0.9332840607726429	1.0108983410436754
001303	1.080997320016006	0.9923211766213781
001304	0.8983619219073524	0.9980069013325565
001305	0.8338504467299219	0.9899682502860524
001306	0.5694424210987659	1.0005373854608675
001307	1.1803468889759534	0.9975352905459908
001308	1.4132970976321269	0.9995704609046387
001309	0.9055745743552406	1.0008601079219974
001310	0.6577960719218984	1.0029406067467987
001311	0.9382786686552717	0.9999095547749612
001312	1.155634833523537	1.001342363225741
001313	1.0117076028162353	0.9762314854737882
001314	1.3750605779232954	0.9999563781333322
001315	0.8308265534787508	1.0053367857164979
001316	0.7304845638354998	1.0046016186184126
001317	1.5258536969539174	0.9852728897522662
001318	1.0224102825365877	0.9952200994697766
001319	1.7317504870849236	0.989344721396458
001320	0.8990334183658186	0.9986727349884399
001321	0.5808074965782901	0.9977972138199451
001322	0.8393323102404382	1.0015237209893202
001323	0.9555581772979961	0.9870873415607481
001324	0.546661629086863	0.9983201225593565
001325	0.3443320681938061	1.004002539096709
001326	0.9789517700157692	0.9935665752074173
001327	0.5180519243925721	0.9925516425185141
001328	0.7275585095785904	0.984222332069898
001329	1.9024333285095454	1.0050942217101233
001330	0.9075648129824779	0.9974839371230031
001331	1.1606118158981513	0.9955563479618391
001332	1.2834484382489688	0.9945298210585172
001333	1.4941376010489316	1.0119479767670982
001334	0.9873589030412381	0.9927173170572869
001335	0.687988083727563	1.0053189991355644
001336	1.4585341536894652	0.9956497726973309
001337	0.6854944326754083	1.0026130830704874
001338	0.5465622338913699	0.9999498333030873
001339	1.0632198529401833	0.9922180358590296
001340	0.9400413291810662	1.0031636239128034
001341	0.6226077208122519	0.9975420293452303
001342	0.8346462507501845	0.9973606344566981
001343	0.7644409444669813	1.0072390712250319
001344	1.0618506735962405	1.0056298144895504
001345	0.7011632837774074	0.9926311121471146
001346	1.222755164086735	0.9960759411529205
001347	1.0170259029219657	1.0028789675575314
001348	1.3818395576915425	1.002598108682368
001349	0.9505756869934103	1.0058184454338785
001350	0.6339587744141648	1.003354024980011
001351	1.1036516411336463	0.99615885317328
001352	0.8021530010296185	1.0103733744717198
001353	0.6691841147465938	0.9992656748660419
001354	0.5856780188683898	1.0072134805417585
001355	1.1970439014590246	1.0041550493252391
001356	1.2550509017050753	0.9967575147764313
001357	0.8512063677267658	0.9962029279236936
001358	0.42829476782911896	1.0040073988705767
001359	0.5741514790133683	0.9977892875913267
001360	0.46184420240189156	1.0031000987718641
001361	0.9514673831999727	0.9895491945425325
001362	0.7825334445043945	1.004885702535303
001363	0.7934264383997375	0.9862027629408929
001364	1.1287875532752683	0.9975392800496026
001365	1.0401333562478596	1.0012533331557825
001366	0.7542974978782936	0.9949042615104063
001367	1.8617425505251781	0.9966643683790215
001368	0.7001604199102052	0.9960553888791445
001369	0.45170944661208134	1.0048661794363272
001370	0.9766086182064113	1.0006849532125353
001371	0.5105150030751386	0.9884476107087685
001372	0.6593234693956028	0.994660618323567
001373	0.9465168231434471	0.9978653108571548
001374	0.8597930308634093	1.0011452440624764
001375	0.8739951161603642	0.9990029977825227
001376	0.8552629706259092	0.9967864541643368
001377	0.5303785353213337	1.0005264222127999
001378	0.8673471215803166	0.9956512399684128
001379	0.8534504082002581	1.003138385087101
001380	0.9147817133247963	1.0103415743455881
001381	1.559509299671701	0.998918017679815
001382	0.898297331242722	1.0052057220887567
001383	1.2693465379930704	0.9975816663546176
001384	0.8319356303237988	0.9944190856823363
001385	1.1499377602927887	1.0051519427766342
001386	0.8461479002195109	1.0098254990281836
001387	0.42974951140211787	0.9955026471577804
001388	1.0154512721885054	0.9952281172978674
001389	1.237013005796201	1.0020826219781194
001390	0.979548301410064	0.9999387283625877
001391	1.075341428714913	0.9991611009258973
001392	0.6464171236201368	1.0020688972897531
001393	0.7601912027808323	0.9959339478316209
001394	1.4588742800749608	0.9935822399359971
001395	0.6544157870274773	0.9964432761407898
001396	0.919582934071928	1.0049195844400831
001397	1.012249993855501	0.9944130297395177
001398	0.9841171423437622	0.9994735262630908
001399	1.1617741134127697	0.9944725555639623
001400	0.7678068573148104	0.9943442877198428
001401	0.5111594645544729	0.9974382473675819
001402	0.7972391332228215	0.9917980277763102
001403	0.536323720654929	0.995238249360407
001404	0.7488198777348885	0.9997998047469343
001405	0.9037126482922921	1.006670551690987
001406	0.937215885332609	1.0125764819307495
001407	0.8419060627131622	1.0014735543519278
001408	1.0211959249474107	1.0075818128958083
001409	0.8045203586579904	1.0015707429510587
001410	0.6198168358609204	1.0025617596861995
001411	0.7829774148109205	1.0095384678682835
001412	1.1524406618393386	0.9954727352907362
001413	1.0374233116254736	1.0002608442423744
001414	1.2162453399547755	1.0013224767433
001415	1.3459407154743568	1.0012995922412287
001416	1.1133346456081952	1.002042023746867
001417	1.069661248806295	0.9902887473317705
001418	1.1757283890529402	1.003466763447434
001419	0.9277544261907021	1.0012711791432802
001420	0.43020397903098045	1.0055115524837888
001421	0.8215255135626166	0.9956720544753761
001422	0.6508776895151716	1.0062459864453828
001423	0.5749009797702108	0.9995833136188385
001424	0.7647717729291572	0.9953358232756173
001425	0.6602949184109439	1.005748458884889
001426	1.0290392454755564	1.0039789046545773
001427	1.483942261090343	0.9937760841981028
001428	1.0546781207919886	1.0065072387763951
001429	1.5851521135617332	0.9960115091700168
001430	0.8697259052921368	1.0014933487624276
001431	1.6311234662596876	1.0012710728906065
001432	0.7843204643590929	0.9916312687347952
001433	0.6489581507348654	0.9976226575617837
001434	1.2497731350033219	1.0014006162112878
001435	0.37794250538004537	1.0151382810578966
001436	0.5703539744944782	1.0077635287051372
001437	0.38156062646114564	1.0105830066117614
001438	0.6196797386454821	1.01341177193621
001439	1.0566542914979848	0.9988440133472613
001440	0.7964742807163481	0.9987602465217996
001441	0.6965030907388352	1.0125269438469646
001442	0.7266477718802601	0.9998378816485778
001443	0.878690104544128	0.9961751328087408
001444	0.8524098189371461	0.9984273093944109
001445	0.9089611646839778	1.0014398881260214
001446	0.7837167746476434	1.009443187368312
001447	1.1432462068899272	0.9901751679234904
001448	0.6987300908110133	1.000697502639889
001449	0.8396200326696772	1.011785075348428
001450	1.0047350646474922	1.0038892581050147
001451	0.8492542546094911	0.9987976750362121
001452	1.0229692296397377	1.0041622682596751
001453	0.7725555269638562	1.0067100009350118
001454	0.5973080608892483	1.0027645398181102
001455	0.7330728482008486	1.0030927000993706
001456	0.7699596447347783	1.0038053028781713
001457	0.9389721204820084	1.0007640438131593
001458	0.6411754251040775	1.0008745763847515
001459	0.5972839409565441	1.0016928393669573
001460	0.637763201286452	1.0020833682857198
001461	0.7064410181176298	0.9983510859229892
001462	0.9195306296055914	0.9969137124753947
001463	1.3492302899847808	1.00484034922619
001464	0.6396451153104062	1.0011137717850784
001465	1.015850536559127	1.0058885947429652
001466	1.0319128501855166	0.9934044435980384
001467	0.592118334724101	1.0047063717848965
001468	0.8950492100817194	0.9940820057530976
001469	0.8564748018304388	1.008127838225574
001470	1.0122269292641546	0.9953197267614629
001471	0.5558032421952128	1.0014240945776147
001472	0.6322747548256964	0.9963639589068884
001473	1.4515324135260923	0.9931267242254971
001474	0.807663197980101	0.9990178603035496
001475	0.6624818785271901	1.007285386026569
001476	1.3866809353833354	1.0011612267158072
001477	1.4447083497987467	0.9913281018001493
001478	1.0983372018965805	0.9976604438615327
001479	1.194022846746054	0.9931250293123693
001480	0.9638954007653451	0.9976837753706722
001481	0.8383716886373166	0.9868211315102895
001482	1.279824473108525	0.9922773109084149
001483	0.473193074866099	1.0020365494684593
001484	0.5598126252511307	0.9930787631419022
001485	0.9311413494608346	1.0036651374326884
001486	0.6538724067883593	1.0104450035640078
001487	1.1267424218032718	1.0023724025831273
001488	0.46555473627774346	1.0022977325423426
001489	0.9816801931356302	1.0062223515979536
001490	0.6023576176934134	1.0026315725550925
001491	0.603148930189121	1.002145147900132
001492	1.5257814441883062	1.0008205321385875
001493	0.9128221800898282	0.9971538223963442
001494	1.3450489721897316	1.0100090262724348
001495	1.313412542456733	0.9889772128476566
001496	1.434773819844896	0.9921759557326666
001497	0.6240442736851484	1.0001456180482164
001498	0.7875979952503367	0.9987636159934362
001499	1.2114043399052468	0.9939998325075285
001500	1.0101652812955397	0.9990689860367381
001501	0.8329494036677918	0.992908312533517
001502	1.0584653720545374	0.9961370643237536
001503	1.0676576620449558	0.9957024061856141
001504	1.0087794316452614	1.00961297394203
001505	0.9363580084939633	0.9989426738733181
001506	1.4588612527346954	0.9956274464511765
001507	1.9286693974115954	0.9991327617225273
001508	1.4446218131231363	1.00311608427779
001509	1.1835939928837933	0.9888090540088129
001510	1.4342044839662726	1.0106932188498452
001511	1.346301028989728	0.9985109337295214
001512	1.2930088642836812	0.9990282860355043
001513	0.4532073880197257	0.9983469421923765
001514	0.9533886749931153	1.0070377707930727
001515	1.0742106210244946	1.0012952674493645
001516	0.903701852012451	1.0137327807780334
001517	0.8693539402265371	1.0012880092244303
001518	0.9710049262193328	1.000815059151371
001519	1.0386657466259603	1.0001411302198993
001520	0.5678625498181624	0.998499489465382
001521	1.2521609746602613	0.9969873230231011
001522	1.1980378583115547	0.9966179528520204
001523	1.3056052513571592	1.0045116694996359
001524	1.1812307872990155	1.007064987144139
001525	1.6081624167565585	0.9924156860306251
001526	1.2214938110404174	0.9937450461339441
001527	0.7504947163976172	1.0101637256000202
001528	1.1963592123626465	1.0000922676231139
001529	0.9514757356315329	1.000131372531993
001530	0.9993544582679436	1.0040073988704923
001531	1.2742912007132694	1.0045100554324828
001532	0.6425839399494475	1.0039852429254643
001533	1.0296927871047379	1.0065473386456043
001534	1.2320385322094038	1.007240098413242
001535	1.3480241802139918	0.9931632786922282
001536	1.3027978072973727	1.0060066291550813
001537	1.3128421380691604	1.0016847078255557
001538	1.8389475961148813	0.9971639481333068
001539	1.5010593806908452	0.9935665752073687
001540	1.466666327787619	0.9914552401882915
001541	0.7406886002049642	0.9954950580676667
001542	1.9276388918417129	0.991012447938294
001543	1.8952596916799183	0.9875235114920449
001544	0.6082512384328452	1.0101711122948982
001545	0.5736537024427535	0.9939233389565343
001546	1.1544961468178323	0.9982186058524568
001547	1.65004828086358	0.9998518231124633
001548	0.9910945791860586	1.0029247558453458
001549	1.2224718095368359	1.0002776710477892
001550	1.1135070685327138	1.002026506372852
001551	1.1338825756269952	1.0054707037228743
001552	1.2958961202867976	1.0092121958884914
001553	0.9599980135952859	1.001508468360736
001554	1.1217160471898207	0.9981663703875624
001555	1.0122467936507518	0.9966607005013254
001556	1.7673831349293834	0.9911474655182093
001557	1.3052451162524699	1.0024301212463549
001558	1.256332256436654	0.990006524478592
001559	0.9366004777317962	0.9979704109447294
001560	0.6257181761493884	0.9919063922688913
001561	0.8920185587366952	1.000435675128501
001562	1.021613883959869	1.001798068602055
001563	0.9487679048682973	1.0015578377478591
001564	0.7005237716778093	1.0099647400025573
001565	0.7539400287768906	1.0008578911063877
001566	0.6842377146277192	1.0064729778173653
001567	0.7295982145087516	1.0018153664855194
001568	0.753224969026109	0.9995053305153775
001569	0.8693337512876811	0.9969841403919572
001570	1.2730232042801835	1.0002437034237115
001571	1.3352815647391878	1.0084933821379123
001572	1.3264043158470005	0.9971621423164616
001573	1.5604538866569986	0.9988575338622258
001574	1.8978402523722935	0.9896881819018789
001575	1.3019545547432247	1.0082750462229717
001576	0.6311765293830397	1.0083842508100058
001577	0.8016673109614763	1.0061325900505458
001578	0.8841679825883054	1.0097832928331414
001579	0.6872046685051306	0.9959562415127216
001580	1.0779391336406112	1.004897406846504
001581	1.2067386109041265	0.9984969498236265
001582	0.5698367359305433	0.9985422409852003
001583	0.9415946312728167	1.0029980139949028
001584	0.7845431215407199	0.9919031989846282
001585	1.38858159144996	0.9895338062886863
001586	1.4036132601857483	0.9928726453229731
001587	0.9172615537285376	0.9956838425300834
001588	0.5760241163885511	1.013015830716464
001589	0.9546302025145311	0.9902256573779655
001590	1.6919039432152905	0.9823541942866467
001591	2.232267003592737	0.9921349730061508
001592	1.2023814732803704	1.0001361052484523
001593	0.8981937585219562	0.9926988218282161
001594	0.9876635464736222	1.0004441665344628
001595	0.8353393861975512	1.0130031673048756
001596	0.6914647418112302	1.0004926014759508
001597	0.8158580166162386	0.9963615623926702
001598	1.3599187914659392	1.0052805034794112
001599	1.181397702684743	0.9957298743117736
001600	1.1783950111280908	0.9954049745856084
001601	1.2782504653332663	1.0063183271174483
001602	1.9354501107422393	0.9970566179062424
001603	1.0429056963520968	1.0011943325907473
001604	0.7415323252909403	0.9950740872037306
001605	1.4696647382931507	0.9947373246224698
001606	1.5620680041922148	1.0079808372907468
001607	1.2165949879880127	0.9891077977831242
001608	0.694973034880324	1.0055074801935868
001609	1.2756300217434298	1.0057141204736322
001610	1.4204721783306782	1.012769319326196
001611	1.533411413367737	1.0042305115161756
001612	0.6513658682119675	1.005852690521598
001613	0.9312028558154641	0.9999647789607825
001614	0.5932235613074066	1.001652876313535
001615	1.4831933700291609	0.9987019001163405
001616	1.375413500997969	0.9997716315299106
001617	1.3448979191339518	0.9927018795366741
001618	0.9038849998997942	0.9931059547759699
001619	1.3514261476129035	0.9936003619707577
001620	2.5609659644496245	0.9982815408456663
001621	1.3087652417825106	0.9904256705218475
001622	1.3784848395272016	1.005135893496717
001623	1.536253203430431	1.0001362283755004
001624	0.6088063469511952	1.0033200822258936
001625	0.9982161793221642	1.004542932773452
001626	0.3741881932803689	0.9919844722934512
001627	0.7059709727582408	0.9987310619966425
001628	1.1873804832962764	0.995227020838372
001629	0.7707795592736654	0.9992219346560682
001630	0.6632864671026707	0.9954463524309598
001631	1.3271044875114026	1.004623593312285
001632	0.7397074659993507	1.0116272815689666
001633	1.9043530600281937	1.0069504822881092
001634	1.3555018652506683	0.9933012016027475
001635	0.8544921610783323	1.0071688705375017
001636	1.2199916673684619	1.0043367224409454
001637	1.4107439467802154	0.9869269240954377
001638	1.2036725709245952	0.997643930225477
001639	1.4836177199166363	0.9970214772282145
001640	1.5441926886845143	0.9916749887034504
001641	0.8756446472900029	0.9988146468184296
001642	0.8046118526989908	1.002625418988414
001643	0.7524827055239234	0.9926897074333227
001644	0.9196235232073364	1.0002726894299179
001645	1.296773105515705	1.0056751948776637
001646	1.393375218214639	0.9922624720349061
001647	0.9706569195171503	1.0024038767876922
001648	0.8986072751198987	0.9962324849122169
001649	1.6207351318610355	1.0040115267745549
001650	1.1441118038802989	0.9985419089065468
001651	1.8553281466806095	0.9957917883470231
001652	1.3779393782736842	0.9957008002120229
001653	1.224047558867953	0.9981702302280782
001654	1.3381167933244462	0.9834034947015492
001655	1.0563511206418796	1.0037780981878868
001656	0.4995986183483013	0.9988422274825318
001657	0.7641003280611175	0.995423252763607
001658	0.8973506568086977	1.0069252293051891
001659	1.1765380393460445	1.0057153105699672
001660	1.632880576463171	0.9994282301944191
001661	0.9560813986062676	1.0019179848372008
001662	0.496433090485168	1.002099625187392
001663	1.0266529707477254	1.0066446235651136
001664	0.8989582178245716	0.9936488934076173
001665	1.2014079700838742	1.0101118836908078
001666	1.517668408691755	0.9999227076801506
001667	0.6916489476702831	0.9969501405657373
001668	1.0950173216017751	0.9995767111851821
001669	1.2575856141090682	1.0087658737060001
001670	1.177571045297601	0.9960529763954499
001671	1.5001319336232286	0.9920741957797914
001672	1.2050231014427133	1.0015380162943766
001673	0.8541326095424174	1.012137467826905
001674	1.5525662987205442	0.9948864941525847
001675	1.2020093242621346	0.9878938593281158
001676	1.052536741228713	1.0029346009524098
001677	1.4171621623888646	1.000531988361878
001678	1.2233048510246214	1.0099352974605607
001679	0.7437754068295707	1.0105392163666556
001680	0.42931500390597105	1.0007764700265258
001681	0.6391559618550626	1.0008516065013653
001682	1.079251406770081	0.9889586605342464
001683	1.251893930841915	0.999841187012477
001684	1.0180210000493002	1.010660926746053
001685	0.8894472481491299	1.0062014607905698
001686	1.1369855175793173	1.0051959635996146
001687	1.246078906455997	0.9869397010448178
001688	1.0633975734527379	1.001703351487617
001689	1.0832616762449283	1.0036242524687264
001690	0.7713131133577822	1.0063380328523222
001691	0.8845030922086252	0.9965427033922459
001692	1.1318910237873356	1.01137103416482
001693	0.6393677786628668	1.0102470707514977
001694	1.2353162933406574	1.0052983794026686
001695	0.8419530775208673	0.9996604424855635
001696	0.6132008115797453	1.0032928127752565
001697	1.2334603859897928	1.002023486620505
001698	0.904338358728478	0.9938252767982829
001699	0.869605247315731	1.0054046449057978
001700	1.8279481245173095	1.0023033069174954
001701	0.6936549790310939	1.0026643705199996
001702	1.5165201628538192	0.989263895516961
001703	1.0090518873879424	1.0057445999736643
001704	1.3248138272496042	0.9903049666525857
001705	0.693827311719152	0.9972840706925581
001706	0.6576425138179828	1.000345170225206
001707	1.2367034331163897	1.0094868250183535
001708	0.5161257951699578	1.0024302264465346
001709	0.8302060129165435	1.0018453401108076
001710	0.9618716635879375	0.9934046349595655
001711	0.6486754009766154	0.9969759439017758
001712	1.189164686912069	1.001423735684768
001713	0.6551256447868458	1.0030245463862375
001714	0.97498001090982	1.00040626692191
001715	1.4129666381788175	0.9988150289855224
001716	0.9108094489346493	1.0012364824644902
001717	1.4343219757116843	1.0022031425749034
001718	1.5130219221057153	0.999940735125207
001719	0.9359880169357357	0.9994523753224707
001720	0.4411572806578557	0.9980570054893764
001721	0.8903038868791759	0.9996476511038223
001722	1.0482343736556992	1.0013040220942455
001723	1.3808970593351948	0.9914591891851748
001724	0.7147066111903886	1.002696089570028
001725	1.1013263576181511	0.994299601588264
001726	0.42307042121217225	1.0002005295420922
001727	0.6227519521377116	0.99607426576784
001728	0.7651001811346345	0.988534435141755
001729	1.0079162828149844	0.9902009883760151
001730	0.7214223017180612	1.0014602080928567
001731	1.1634736088410846	0.9976377038805957
001732	1.126324502201255	1.0048507170562841
001733	1.2876732902408938	0.99875715405443
001734	1.1500450861084248	1.0018280003683542
001735	1.1506006605437615	1.004000126168386
001736	1.4638667295860126	1.0023754719704834
001737	0.45765366629097215	1.0094092087659339
001738	0.8981908897568268	1.0021580927746214
001739	1.332767207045019	1.0009924799727878
001740	0.9081596666595646	1.005032477443859
001741	1.0605189711810403	0.9984794223179811
001742	0.7840096397839249	1.0022651729423213
001743	0.9574788249478875	1.0112414521669066
001744	0.7692080174255995	1.0066130993714666
001745	1.0282955783377157	1.0058805976673937
001746	1.3024164138926853	0.9957190089391846
001747	0.9762446075076205	0.9952524802405568
001748	0.7833800119216568	1.00097166039282
001749	1.4406907566747464	1.0080008948097785
001750	1.3888820864377043	0.9968727098184608
001751	0.8769311008546868	1.0006674258200432
001752	0.4438179700836446	0.9994540268218892
001753	1.277039198065531	1.0131533238643589
001754	0.8959936949212604	1.0086684351151443
001755	0.594271971378869	1.0000150569501298
001756	0.676705920959976	0.9994550056572064
001757	0.7965738806270627	1.0020280089892752
001758	0.9859155345108813	1.0008415853077741
001759	1.5764258847513786	1.0025452638746482
001760	0.8847123064847533	0.9962639768958756
001761	1.300626087451866	1.0088445752038104
001762	1.6127767113903744	1.0073323917219954
001763	0.6417170369504707	1.0079907076024999
001764	1.1459081806673126	1.0016267449766936
001765	1.5167854732446595	0.9988221596420569
001766	1.084863714199459	1.0050269448774867
001767	0.7422407474053777	1.004139428473536
001768	0.32108383453822337	1.0047046249115419
001769	0.8033467136107575	0.9886561122322097
001770	0.9245681606200689	0.9893105484726664
001771	0.9039650298454229	1.0108881438595554
001772	1.0068035958504404	0.9954030457884444
001773	0.7167247734425043	1.0030084732008961
001774	0.734910879330382	0.9968882239463464
001775	0.7964054160888845	1.0012381510849049
001776	1.107577308505446	0.9978354663531438
001777	0.3931074016954622	1.0022563895480017
001778	1.0156318662241708	0.9927111874887131
001779	0.958814374161377	1.0073233930581855
001780	0.8412203396189619	1.0053326801603615
001781	1.0184733058059476	1.0004094688931173
001782	1.4437993056375622	1.00019179959909
001783	1.216968194122129	0.9916244964104346
001784	0.6317310475921295	1.0037072860088283
001785	1.4360737110112043	0.9982831759936953
001786	0.4234455398892482	1.003663251209349
001787	0.8787281410719207	1.0004625960736657
001788	0.7713668686537112	1.0011263606162355
001789	1.1817158384705522	0.9979860133770032
001790	0.6878115866724726	1.0022748017060386
001791	0.4511520877007461	0.9997757495250557
001792	1.3106228207065431	0.9942189668797131
001793	0.9530670585492261	1.0029065359832234
001794	1.0075211420847108	0.996681145078965
001795	1.046429975736113	1.003922275178042
001796	1.1818136646407265	0.9964610396728947
001797	0.7154635108057452	0.9970848936160598
001798	1.4327502042061733	1.0026113852024872
001799	1.2966923667743342	0.9966798249474476
001800	1.4718279904286231	0.9898122527504599
001801	1.0161075644737005	1.002128851982034
001802	1.2063975818896095	1.0001649725657347
001803	1.4171402390382113	0.9963109241108853
001804	0.8442583623522126	0.9962192521834239
001805	0.6802797735957036	0.9969654588539008
001806	1.2961224628991301	1.0028051443412278
001807	1.371335348996277	0.9938458017753234
001808	1.566994662752304	0.9964420147053517
001809	0.7900260094875162	0.9984562371747671
001810	0.9735150619133512	0.9992085300163617
001811	0.8241371878599917	1.0083855367363619
001812	1.0675921697788544	0.986621154202102
001813	1.0525597891433407	0.9945347908625397
001814	1.427333815759191	0.9915411508689483
001815	1.2318008842841157	1.0049079753143377
001816	1.2779851447207886	0.9931500233466256
001817	0.9481591443990266	0.9903978110929096
001818	1.5025460290080372	1.0012126286770178
001819	1.5905764007150307	0.9962412540630238
001820	0.91754875001618	0.9961469169309931
001821	1.4652332097835012	0.9981138625867624
001822	0.9661268501682517	0.9981452196904538
001823	0.6110869151468894	0.9979595333486844
001824	1.4183935010056303	1.0031733364529585
001825	1.1622212134359218	0.9906125592645882
001826	0.8583595770756952	1.0057512494950351
001827	0.9517598504660919	0.987480567230322
001828	1.0635642890421164	0.9943690124936011
001829	1.580026911046209	0.9764931713809668
001830	1.1766481259734185	1.0042853887936465
001831	1.55566857716368	0.9918519452751439
001832	1.491383734814631	1.0075741448743416
001833	0.9652482457014437	0.9959117515808287
001834	1.4165747929134003	0.9984039495632352
001835	1.5564759699128465	0.9911940605785504
001836	0.6120458006068051	0.9963367683257018
001837	0.7432034763777062	0.9981873157829522
001838	1.1442395916102843	0.9941894981306608
001839	0.7937078456572925	0.9957264198174927
001840	0.864261927517514	0.9928151989210513
001841	0.8068566998728505	0.9926541086250004
001842	0.5512733586258433	0.9907960272691452
001843	0.6681883496909323	0.9940255153039348
001844	1.4792497929207011	1.0043520332347735
001845	1.1159726671077224	0.9946432823382394
001846	1.2226573163101002	0.9947802410332716
001847	1.1809429678299954	0.9980513075571555
001848	1.2953141510013348	0.9936150055440368
001849	0.8767311289108117	1.0036235970413039
001850	0.6924363876392087	0.9938751033822812
001851	1.6865698100156437	1.0013096843276705
001852	0.475879925233046	0.9874805672303826
001853	1.0302841240851992	0.9992566749057931
001854	1.3039399207625693	1.0048005140870873
001855	0.8276131069998343	0.9949372421054672
001856	1.2598296195599499	1.00315649308936
001857	0.7574884542205254	0.99658662061322
001858	0.7951412942782761	1.004343104673003
001859	1.4672778340064714	0.9939594007875889
001860	0.5291893058774327	1.0007510401164739
001861	1.0065795076317763	0.9981072459846644
001862	0.8975381332378781	0.9983458547223122
001863	1.4973349782366354	1.013556312275578
001864	1.938421570874843	0.9892240282059163
001865	0.9602970249736599	0.9989794185865896
001866	0.8260715778510487	0.9981223867021694
001867	1.5865876572968194	0.9865308985573191
001868	1.656787922854157	0.9831945869054355
001869	0.7787322616288763	1.003759177522182
001870	0.9603544172895611	1.007161740020746
001871	0.35112617008393177	0.9983149209570066
001872	0.9971731170445866	0.9977106386036833
001873	0.8271340785277592	0.9998613064451872
001874	0.3172803276628932	1.0019130432557952
001875	0.9211282955615161	1.001522102189827
001876	1.0191483613666201	1.0041256458550896
001877	1.0411490457872048	0.9992703398772934
001878	1.264089834848374	0.9912837034439528
001879	0.8790398982953159	0.9984281870906543
001880	1.268793236177406	0.9945929051632897
001881	1.3161912111100773	0.9965717529167517
001882	1.2161840523517597	0.9977187478060467
001883	0.422922893185411	0.9905429715537714
001884	1.4364898153889636	1.004853680128497
001885	1.0430118664582377	0.9984562371747506
001886	0.9093148576801404	0.993535078884694
001887	1.1182468080458723	1.0027507168750112
001888	0.6121789172246098	1.0105001340216797
001889	0.5748077777308513	0.9988338331644542
001890	1.1667020164977417	1.0033352866310516
001891	0.31751328507511256	1.0045148053166024
001892	0.7747364407746409	0.9916411379152367
001893	1.0092083555748805	1.000464971766822
001894	1.142918974785926	0.993496261351984
001895	1.0682535917838782	1.001852235384673
001896	0.9352445840011877	1.0081089056068848
001897	0.982203066661655	0.9946470634338679
001898	1.231390465414285	0.9955600739702323
001899	0.8957857061879027	1.0033774727492046
001900	1.100436528413728	0.9909858578221932
001901	0.5674312325549107	1.0016528763135395
001902	0.47785870404582065	1.0093443295376885
001903	1.4022482139689658	0.9952697996757192
001904	0.6555171849284732	0.9931287819883378
001905	1.1122301631008982	0.9990144274352776
001906	1.2877260912219317	1.001297788635655
001907	1.266497959746663	1.0069244443001875
001908	1.0112862442522341	0.9926761987842188
001909	1.278835346378129	0.9980628706780768
001910	1.0345994815213915	1.0013711419960027
001911	1.2033178679717067	0.9973018297738272
001912	1.011035543474251	1.0019954073161113
001913	1.654233090969094	0.9924810293262415
001914	0.5466076486294185	0.9958678845564394
001915	1.4104063002278544	0.9940405647837589
001916	0.8431339341799847	1.0145933288262339
001917	1.2861933790632867	1.0069791593518778
001918	0.9668776560677655	0.9971439683625345
001919	0.7649479923321937	1.0050085682989556
001920	0.6777917647272034	1.00742608409036
001921	0.5799020427704437	0.9971825732514283
001922	0.7288729092825154	1.0109677146033893
001923	0.6829464121533667	0.9932253507295163
001924	0.7462567589460094	1.0007260150628423
001925	0.3846407694106993	0.9999859744698372
001926	1.1138793046904614	0.9996563548560282
001927	1.539918526548388	0.99818033234318
001928	1.4797862152970735	1.00041263229822
001929	1.1551613732245034	0.9916251535181531
001930	1.1523535114974988	0.9980186448435465
001931	0.9851744240601661	0.998919167239058
001932	0.9610753270956628	0.9939681416206233
001933	0.5704046174658056	1.0022613805845288
001934	0.5830781747241077	1.0011793220662135
001935	0.6446528978849064	1.0068952399903621
001936	1.0415753425869811	0.9981681077960607
001937	0.6264111159397584	1.0091487640862766
001938	0.706312893614686	0.9971062186231643
001939	0.7057445550801453	0.9906452302950447
001940	1.159240832244637	0.9896316951750279
001941	0.7973652528164511	0.9905952728403752
001942	1.0196453441951876	0.9968208259807293
001943	0.7517481040891464	0.993405422954148
001944	1.0113458734754597	0.983025227801611
001945	1.0836556342049517	1.0024100572895944
001946	1.71996891084372	1.0048335299887705
001947	1.514529423204043	1.001561605951749
001948	0.5821488044526184	0.9952407368683557
001949	0.47336577322193124	1.0019999860979472
001950	1.6650036193186584	1.0046318542466697
001951	0.6239902250985581	0.9875758218928579
001952	0.5205344926391218	0.9982166462823824
001953	0.7020784256917477	1.0014548419564178
001954	0.2502181417170774	1.0063574756424063
001955	0.5633248133879877	1.00757356542435
001956	0.7450620737067482	1.0048870058500083
001957	0.9122619932394729	0.9972150370658269
001958	2.1189098255555723	0.9981610542901412
001959	0.6838054850686965	0.9924181885684055
001960	0.432130015450618	1.0021249318411476
001961	1.052686001566835	0.993206470087875
001962	0.8274494737352123	0.9915895686658047
001963	1.2355606607095893	1.0002765144549488
001964	0.7465872918847837	1.009622216617915
001965	0.5309477737198484	0.9979314017808849
001966	0.5836540909965421	1.0075622065080978
001967	0.7884892633986632	1.0078016283620543
001968	0.3958608195603602	1.002640436920875
001969	1.0773044608203477	1.0051504314508388
001970	0.32762559502312644	1.0052546712248402
001971	0.7169049735999017	0.9959397572917663
001972	0.9231668384874782	1.0040733067452674
001973	1.4188562750664178	0.9926269544165417
001974	0.6771398667649644	1.0019569067530147
001975	1.358166019954098	1.0005548215295765
001976	1.3239968035186338	1.0099551580340302
001977	0.8986808166955922	1.003525901253863
001978	0.8304933416932503	1.001551506201339
001979	0.6498347258805999	1.0008753822130254
001980	1.177464466643106	1.0059884518942372
001981	0.5844807724678844	0.9832908423215085
001982	0.766944344958461	0.9965331685406404
001983	0.5157084815212384	1.011272363294749
001984	0.942332480061127	1.00885754911299
001985	0.9705416858825322	1.0048132326042913
001986	0.4817878273687729	0.997020225465744
001987	0.6628275411764143	1.0090714698660554
001988	1.0561227980885077	0.989066565791601
001989	1.113255816399131	1.0026257288129463
001990	0.6458168821672421	0.9987930673025786
001991	1.2050580212217141	0.9960358373506982
001992	0.7807773584517341	1.0061756709914862
001993	1.481266436804071	1.003216483273147
001994	1.3168007455305923	0.9944516040876066
001995	1.3708956521684754	1.0019954073160875
001996	0.7592785283525104	1.0018631150910073
001997	0.43411768637634407	0.9976256308719983
001998	1.1176354792990304	1.0037547363021067
[truncated: 70,001 more rows]
