# Supplementary material for: Predicting sequence-specific amplification efficiency in multi-template PCR with deep learning
Source: Nat Commun. 2025 Oct 16;16:9187. doi: 10.1038/s41467-025-64221-4 (PMC12533003; doi:10.1038/s41467-025-64221-4)
Supplement: Supplementary file 4 — Source data [file 41467_2025_64221_MOESM4_ESM.zip › Supp.Fig. 46/params.csv]

seq_id	x0	eff
000000	0.6427384565434184	1.0000479027508329
000001	1.511189307191673	1.0003732638303857
000002	0.7823270904509961	1.0053917664599947
000003	1.2816823168694154	1.003224885824073
000004	1.620937315613827	0.9920686953898519
000005	1.068511562291653	1.0025099311924843
000006	1.0265064531210362	1.002311965205585
000007	0.6715829989074035	0.9893231383126845
000008	0.6518357778345966	1.000129989362267
000009	1.2268536662286407	1.0005642181761905
000010	0.8777415025680576	1.000399763003284
000011	0.8313860225418452	0.9932613692552044
000012	1.8540406642947431	0.998072954478629
000013	1.0350057353687914	1.001210509224638
000014	1.1470926727763602	1.004263648010579
000015	1.4665548061298783	1.0036215640461292
000016	0.8844601772722062	0.9992792167472502
000017	0.9651291591550858	1.0007706879165714
000018	1.0406662444470298	1.000851610477559
000019	1.0058046731502601	1.0020641778951789
000020	1.2758233831974104	1.0018541854217293
000021	0.5861313504569731	0.9991828928785101
000022	0.8573686604159436	0.9988174519395524
000023	0.9056395483268473	0.9959037336418247
000024	0.7135770232128682	1.0020092454583396
000025	1.0874082244662375	0.999782973584297
000026	0.8010367117908529	0.9986395947975432
000027	0.8048587931683019	1.002723692273323
000028	1.1858805595338455	1.0029016820916834
000029	1.0608587565353007	1.0020006716668752
000030	1.566347342718763	0.9924127627850378
000031	0.9907449627428357	0.9951656073992559
000032	1.7265604392196312	0.9997759887641325
000033	0.9853573708259133	1.0016655856588876
000034	0.3234027355584683	0.9953829110367751
000035	1.5844037405117497	1.0006761000926492
000036	0.4640895237745021	1.001362925553166
000037	1.8855708214095614	0.9996039369755064
000038	1.2974944610330503	0.9982029388439253
000039	0.730149671092353	1.0012478978985273
000040	1.2594651549486964	1.005722219693681
000041	0.7425452029937881	0.9939372718154247
000042	0.9428230885742871	0.998334488920937
000043	0.783987595849642	1.000615386746317
000044	1.272951380292728	0.9910304448252599
000045	1.0791935953359815	1.0003198350803217
000046	0.45234831680904214	1.0023544867016938
000047	1.3274358688069823	0.9966013356341967
000048	0.9162551712740952	0.9972051749363159
000049	0.8736264882355627	1.00127538974505
000050	0.6286602532281833	0.9970563866486418
000051	1.4280889501315095	0.9981882708043829
000052	0.7969838864115716	0.9888261036308748
000053	0.3721775669048913	0.9979817486412048
000054	1.6328255113791559	1.003569645926387
000055	1.302023151097006	0.9957220382367945
000056	0.6235037575625032	0.9967239780225527
000057	0.2952426704038892	0.9984040399251571
000058	1.1273512932055387	1.0019594891963748
000059	1.313250521493232	0.9935597044838441
000060	1.4963372898871015	0.9985644080196229
000061	1.5638107137282296	0.9970866490724607
000062	0.6780653268773471	1.000141800095896
000063	1.2490000384142665	1.002384145953129
000064	1.8007449835066343	1.0053691127991689
000065	0.8570770753700795	1.0005987836934438
000066	0.045527475525729624	0.9963910461515691
000067	1.462907109331736	0.9981880720134231
000068	1.2557714686073724	0.9993448289033467
000069	0.8294728057795638	0.9956237646269154
000070	0.415964125374306	0.9985972155727344
000071	1.1161761882063124	1.0007691836315349
000072	0.7342914550416169	0.9955847987473011
000073	0.7558357187265242	0.999932718929174
000074	0.8405179288307681	1.0058402333531942
000075	1.18033572433156	1.0031105313940272
000076	2.0038870784569807	0.9986864797754443
000077	1.0207421322375223	0.9921208817522943
000078	0.4435445821302504	1.001888449741046
000079	1.267986661109729	1.0019739634577982
000080	0.7272435543049143	0.9982347522604602
000081	1.31278735737768	0.9987404322072241
000082	1.297425095498369	0.9988407229180962
000083	0.8646209957103423	0.9955639833514996
000084	1.0583022363901309	1.000863888417796
000085	0.5491451540426922	1.0060171788897683
000086	1.4298189742565626	0.9999373382368382
000087	1.069231257206201	1.0017955038604742
000088	1.0541712190584924	1.0018786325886697
000089	1.200872357998018	1.0025658567645772
000090	1.6514338278915912	0.9959972263884648
000091	1.2191295867087932	0.9956573658600649
000092	0.8976995663022433	1.002864990281181
000093	0.532348948899057	0.9918130823504953
000094	1.120512941078208	0.9994525873075948
000095	0.48296758906982856	0.9927655935881421
000096	0.7489048125474205	0.994674595201213
000097	0.8781840170295693	0.9998846647019847
000098	0.5892305915490437	1.0109341995330314
000099	1.2325567029347708	1.0001209186862927
000100	0.9481892739705169	1.003324491570274
000101	1.296535791166799	0.9974718205846248
000102	1.0106479057025328	0.9996322232701988
000103	0.1716764900734049	0.9951508981990074
000104	1.0305733957917558	0.9977801597328066
000105	1.1642963458814015	0.9949919275677932
000106	0.8781682198799066	1.0004253458949766
000107	0.4414261756239208	0.9959489330810994
000108	1.9987155612702183	0.9917184979983776
000109	1.164781222108353	1.0025504959235638
000110	0.7642349570708015	1.0042031778942226
000111	1.2531548591994	1.000001051525879
000112	1.5784372532821906	0.9955357574969073
000113	0.5572647433317648	0.9970901659733938
000114	0.9990019030223938	0.9955135124216256
000115	1.5480811329715918	1.000040912852894
000116	1.0521333813959763	0.997591522639104
000117	0.9909910155805693	0.998338173003329
000118	1.1130856616516165	0.9997607938569406
000119	0.06979408037367123	0.9950301994750993
000120	1.545636437337175	1.0000090701666213
000121	0.7441458007973955	0.9870701414950723
000122	0.5711423378667483	1.002574403427647
000123	0.7419236339274555	1.0010157365938521
000124	0.9142065927868719	0.9994702125180421
000125	0.7286209197648535	1.0034021231250847
000126	1.0241731420969067	0.994952846720309
000127	1.1105905586422657	0.9983452599171448
000128	1.0078578717196454	1.000915233651741
000129	0.7683149021178798	0.9979390349435192
000130	1.302760989403224	0.9976120056224788
000131	0.7867363661842853	0.9995662110132388
000132	1.118466015323941	1.002976165161036
000133	0.7181297417303344	1.0050271373083377
000134	1.3454119646991831	1.0056836051945606
000135	0.48001247415739595	0.9955916729152195
000136	1.7235308595363612	0.9956214938402314
000137	0.29368008665144657	0.9955112560417765
000138	1.7822703231853487	0.9963010688447255
000139	1.4402961627003457	0.9980589981087287
000140	1.3105183551017558	0.9950257798018873
000141	1.1289885095438474	1.001910709496739
000142	0.8967337631029753	1.0012793516288525
000143	1.833119850384306	0.9981686738956941
000144	0.9975302243413064	0.9975807324357092
000145	0.5579056929164374	0.9931001699032141
000146	1.2296706876312176	0.9989259358335861
000147	0.6549111114652273	0.991251633576768
000148	0.27627338124424694	0.9964930651225844
000149	1.1313314242495731	1.0048170656257656
000150	0.877803633960887	1.0020685761693877
000151	1.3283381219838892	1.003087369368928
000152	1.4975444511173852	1.0028535904707259
000153	1.2887050720394277	1.0011135107071512
000154	1.0952490321081527	0.9951485375268735
000155	1.091951313529247	1.0030060933546732
000156	0.8324004233244632	0.9977541297406627
000157	1.4889026382448163	1.0013175317529934
000158	1.1141821294148384	0.9992721794460246
000159	2.058243125582209	0.9964119767483565
000160	0.6869223549396037	0.9982559943416386
000161	1.2033556990530685	0.9958818899129056
000162	0.9574697158325625	0.9939976236412799
000163	1.4211516714236259	1.0046370615231142
000164	0.7895060669324465	1.0056819623465456
000165	1.2561165870844553	1.000452925261139
000166	1.3700961593998855	1.003918803428114
000167	0.6614634887173314	0.9951986887636163
000168	1.0615838462171319	1.000777112091727
000169	0.9131475044796596	1.0019162370891932
000170	1.0788378772797065	0.9995642131542755
000171	0.8888132162326441	1.000262065895739
000172	0.6636553929670524	0.9925326479882557
000173	1.09306499753877	0.9993950615092367
000174	1.3452832666187986	1.0015850784772287
000175	1.7707386662362266	1.0005303517262492
000176	0.3076066758396097	0.9951785306188695
000177	1.1886515864173557	0.999486531802187
000178	1.305578501869468	0.9962701944966841
000179	1.1534257508713945	0.9976096385747583
000180	1.0042327336325327	1.000796934380115
000181	1.0134375221605776	1.0037705748229764
000182	0.9933254189330349	0.9987223622330064
000183	1.23484779445398	0.9983357118017557
000184	0.7567288552977077	1.002106954332923
000185	0.3314122405782229	0.9987669140649961
000186	1.1429763576280616	1.0031767899909827
000187	1.006353940100618	1.001825178131504
000188	1.2653159996236294	1.001148050459749
000189	1.0888198836656622	0.985202390527122
000190	0.9774562226679385	1.0041391573263547
000191	1.3495546905400926	0.9970029958313826
000192	0.7366461367088751	0.9945260057273599
000193	1.268055337628267	0.9962929314053733
000194	0.6429695835340188	0.9981939464253364
000195	1.2270783680562398	1.0004585190139226
000196	0.9265459217963875	1.00079842079654
000197	1.8380485974868903	0.9981471220681974
000198	0.8022568599098919	1.0016185340106638
000199	0.989279172238447	0.9858647575295711
000200	0.8988508642779259	1.0060431848807867
000201	1.2957303695157363	1.0000370761776258
000202	1.2170525194217587	1.0031508844105048
000203	1.0187641398040688	1.0011897582980895
000204	0.7976972625722992	0.9830138123177432
000205	1.7286574290533707	0.9937909164852712
000206	1.034076209297778	0.9958018963335613
000207	1.1903918611695605	0.9995520693473724
000208	0.6747272833809455	1.0040226945936845
000209	1.0843696972242958	1.0027120154166511
000210	0.1886511040509976	0.9954395036079523
000211	1.0098091245046674	0.9976724679499328
000212	1.067970870803111	0.9973615442413113
000213	0.7660574728827968	1.0031115584413168
000214	0.8971562763042574	1.0007927468686741
000215	0.977023438814916	0.9996554981331675
000216	0.8534623873370779	0.9921861649283472
000217	0.44189442341222923	0.9953474645919081
000218	1.1565536534785263	0.998263464688354
000219	1.1062862225949688	1.0023855039725098
000220	1.9069876654517561	0.9968903315421022
000221	1.2377136404138238	0.9977577715519185
000222	1.2603685522522354	0.9988939809797325
000223	0.7605679457449611	1.001592790445442
000224	1.2222598923185006	1.0014463754624034
000225	0.7551685565830356	1.0056305379826154
000226	0.976855573841465	0.9992171458186917
000227	0.9067111810958005	0.9998664251424978
000228	0.959201240130709	1.0026086688596467
000229	0.9288311784955031	1.0011583023256085
000230	1.166893567363007	0.9924873582686128
000231	0.435812185161277	1.0011743259787043
000232	1.6316079236430459	0.9941944934273778
000233	1.227980689757122	0.9997047992817979
000234	0.9507438376321157	1.001398716655403
000235	0.43584422557716884	1.0003773068255728
000236	0.07834366090942374	0.9861456739712477
000237	0.6293423751886099	0.9991531657698252
000238	0.9182675049699174	1.001830389373664
000239	0.815856181515685	1.000624181567418
000240	1.0348492705400034	1.001313861820176
000241	1.1629917922872866	0.9943526999590377
000242	0.7457709206465593	1.0035020543728663
000243	1.136754967453293	0.9971312625975005
000244	1.5568303660695078	0.9966475575286499
000245	1.0661955978331323	0.9999782586865351
000246	1.0839067233405368	0.9998503547806367
000247	1.0633150851382516	1.0021927135170565
000248	0.5078080218379843	1.0019755569974693
000249	1.7434927841448589	0.9969512330653437
000250	0.26090057521286286	1.0006794071163332
000251	0.9293899207546513	1.004274685822193
000252	1.971328120079882	1.0006339658942527
000253	0.9669191086971417	0.9994224748118149
000254	0.6630815065752803	1.00082262800489
000255	1.3844775272659433	0.9977119472980068
000256	0.36375880327364446	0.9998082278628996
000257	1.055744702342893	1.0035324458094574
000258	0.45528028325969205	0.9986683407845629
000259	1.08230704242222	0.9974411121663173
000260	0.9520449910992532	1.0004244976092704
000261	0.9084112302993519	0.9981196017201054
000262	1.5110733303717025	1.001747481340664
000263	0.12317155379022271	0.998030574025229
000264	1.0101964698633945	0.9954195777324132
000265	1.0862513139693997	1.0014442008347988
000266	0.9266055443057056	0.9973869900009894
000267	0.9166998129203937	0.990365556334153
000268	1.2837746170086684	0.9990754153532018
000269	1.6851973553229243	1.000457137485071
000270	1.493500012301456	0.9978349185586253
000271	1.110284072146246	1.0002368112458833
000272	0.7306384954969555	0.9990257261367258
000273	1.1054566534862151	1.0020668469731744
000274	1.0417829425118015	1.0013437100225504
000275	1.326636281554467	1.0022048956666176
000276	1.1164599890888314	1.0040417259843992
000277	0.49388916379232295	0.9844869888070027
000278	0.3427768944464962	0.9936497694765934
000279	0.7755304208320715	1.0052340315319412
000280	1.212623974504882	0.9996556914185984
000281	1.1034433432629431	0.9985149844861626
000282	0.7023253296470178	1.0029423107972426
000283	0.6370496901183537	0.9995167574347372
000284	0.5449753585102911	0.9971438076206525
000285	1.3832080564989897	0.9901382272612514
000286	1.3150430185637747	0.9997258103066078
000287	1.029517550820891	1.000099349630751
000288	1.020491656097335	1.0005742989828692
000289	1.6204411197190578	0.990539339762236
000290	0.9486305135451516	1.0007686240374793
000291	1.0248983693221385	0.9919530947493321
000292	1.113066079780266	1.0001032070556417
000293	1.270290149956255	0.9988510667783876
000294	1.107504785444973	1.0025806244464255
000295	0.7393371231079264	0.9941357604415862
000296	0.8432207468898173	0.9992737956138756
000297	1.3702383923655108	0.9986231084065592
000298	0.9497100593155607	1.0027072345412753
000299	1.207925565568246	0.9941659395982162
000300	1.4213861520223787	1.0027061004918956
000301	0.7514244235799785	0.999887187880598
000302	0.8167286894588281	0.9937509018054668
000303	0.9527059512871561	0.9978259189897185
000304	1.1962988661260594	1.0029631526536589
000305	1.1715508766602885	1.0021712730624277
000306	0.9648363241521963	1.0033667922294784
000307	0.8776197236010467	0.9975064809033389
000308	1.274455232706154	0.9963463918309053
000309	0.9605918508535085	1.0003038134520812
000310	0.9599298262788178	1.003421323333968
000311	1.3729920252728527	0.9939628187217309
000312	1.0094575934302776	1.0016451830234492
000313	0.5002879258002856	0.9963628876873499
000314	1.0917840633913034	0.9989750142423351
000315	0.3880262785841942	0.9969808077208151
000316	2.13967887155825	0.9890042937191887
000317	0.40682161090712826	1.003671757402361
000318	0.5664025461264208	1.0054395357125763
000319	0.8446934625275822	0.9990812817511417
000320	1.194467769442601	0.9886900674254534
000321	1.7170740654103238	1.0004275103531515
000322	1.1799313565935665	1.0031917180871164
000323	1.7019842821888271	1.0001382476289244
000324	1.1299416779398206	0.9935771256466318
000325	1.3264277877880297	1.0020705919961512
000326	0.6000833283379614	0.9941320941832389
000327	0.7627769619967752	0.9978216809769672
000328	1.0888236081227767	1.0016569245605418
000329	0.7401541272633962	0.9986296895433422
000330	1.5764930181458852	0.9997759403610678
000331	2.0346132698310577	0.9927194238938164
000332	1.6258310220990677	0.9986090038290396
000333	0.8746573584802416	1.0018142600316025
000334	0.9119058358163263	0.9996360036208856
000335	0.17287594245731236	0.9902234412874602
000336	1.2337073880742335	1.0014793343610853
000337	1.3987006355170455	1.0001015599294554
000338	0.4646866896408908	0.9974245800851662
000339	2.2364083023068346	1.001445347430116
000340	1.0530902974613738	0.9995102395331769
000341	1.5667029905610652	1.0015420597770048
000342	0.14785217468750866	0.9868614443107082
000343	1.3365034135120828	0.9991068983358711
000344	1.1326750519725284	0.9964377589548744
000345	1.5252054595108118	0.9998203644751353
000346	0.6827490115760502	1.000700226121074
000347	0.7250637897657598	1.004982319194782
000348	1.0315135416849681	0.9993461920131661
000349	1.2906920097168115	1.002560289361401
000350	0.8870345053093638	1.0068209839155895
000351	1.1651760798406041	1.0020705797567884
000352	1.4799994614276037	0.9970547657751524
000353	1.952817219119793	0.9985212616492674
000354	0.8165898230535704	1.0036685123844336
000355	0.7505175417833507	0.9990778749408259
000356	0.7608295592203597	0.9995262338205023
000357	1.3126046256783301	1.001281648093164
000358	1.1157282465820961	0.996944634628251
000359	1.0526893582544414	1.0000527229075917
000360	1.1512042069452262	1.0046098428738088
000361	0.8247450888652861	1.0043549189031684
000362	0.823941014189591	1.005596620290818
000363	0.9954832619766473	0.9987168297907995
000364	1.2454684203329696	0.997586213472986
000365	0.664097401638146	1.001807222750596
000366	0.6450641504151907	0.9986994176241898
000367	1.4569260871855287	0.9997457292778715
000368	1.480045894844193	0.997367192467881
000369	0.2786353405370031	0.997753425864203
000370	0.7788829431694069	0.9924948441903513
000371	0.99833272303131	0.9941965698259431
000372	0.8436466054440431	1.0044222370557938
000373	0.8946611692558936	0.9987039726431776
000374	1.1188473632788773	0.9961344970164366
000375	0.6235880040584588	0.9922886679320537
000376	1.4177226592652967	0.9967183150095908
000377	0.5266498322648763	1.0008215692704807
000378	0.8910211382558554	0.9988238646895276
000379	1.4837122469584902	1.0018446251530373
000380	0.6687714172612931	0.9972219254942465
000381	0.9379991663541247	0.9984175157238274
000382	1.6208785859757229	0.996242163494936
000383	1.2615296832868699	1.0003053540723028
000384	0.7383572864453789	1.0045094647718371
000385	0.49663111066202636	0.9932892546366814
000386	0.990545364873068	0.9937954243427584
000387	0.3455052800166325	0.9997490623665561
000388	1.2391106937539869	0.9975674740417881
000389	0.4521188191063226	0.9896682016939481
000390	0.42960923301435144	0.9874561391301729
000391	0.6057074942353173	1.000175293300786
000392	1.404283823946691	1.0025943926746097
000393	0.7595289350583881	1.0004609128818827
000394	1.124528107393956	0.9954361899780789
000395	0.6249924137730896	0.997558764433102
000396	1.0027176769852284	0.9982464000934579
000397	0.6608728219474896	0.9966718401997968
000398	1.0444260128552063	1.0023483769568755
000399	0.9856278299517125	1.0003229190328669
000400	1.4614464510422052	1.0026284402055576
000401	1.1484516967658347	1.0043712815184274
000402	0.7331089449503788	1.000481487448013
000403	0.8459803413262231	1.000242667715163
000404	0.4180281524659039	0.9877238928121745
000405	0.9224377659784057	1.002055572740707
000406	0.8835361832767011	0.9973519927278484
000407	1.3114179195753353	0.9975275648895149
000408	2.4340494461610445	0.9971514704125389
000409	1.0916197096908762	0.9994901797882066
000410	0.6916042016535484	1.0021051734399973
000411	0.5531315557912669	0.991982453481068
000412	1.0410083796324028	1.003266173910212
000413	0.826302002135385	1.0028524887203447
000414	0.791883507993798	0.9943869524608894
000415	0.9389557396157079	1.0002798048002766
000416	0.6333339788687311	0.9993155427182665
000417	1.473814092315166	0.9972455428924907
000418	2.0556812349835405	0.9876543908926668
000419	0.7917123289625774	0.9849990241021412
000420	1.1698384542625484	1.0000364546431155
000421	0.9107234990487041	0.9994217233963388
000422	1.0893725311681384	1.0012461122421057
000423	1.064815241351088	0.9986070315660461
000424	0.7089689152800359	0.9891267868211996
000425	0.9096851912276948	0.9954920682598711
000426	0.5719224071307107	0.9965254670470196
000427	0.9665616602630771	0.998005783223743
000428	1.5434207767971595	1.0030539679752428
000429	2.1439563757612525	0.9901484607964522
000430	1.013375004849093	0.9971733675963251
000431	0.8142411059211454	1.0021281866649192
000432	0.8654050192710773	0.9896596943241067
000433	1.727108394536014	0.9988337236880673
000434	1.212240025448007	1.0034733081492286
000435	1.0193581599520787	0.9944587512009996
000436	0.8560618297982721	0.9952811846916008
000437	1.0682712447693101	0.9972513582026581
000438	1.24412838036788	0.9972720938634698
000439	0.5511267212595141	0.995877052236627
000440	0.6857260809111542	0.997704182578913
000441	0.996743573418075	1.003337733564116
000442	0.15810364257059667	0.993121338175047
000443	0.852923104398009	0.9994336316023278
000444	0.9228825359960954	1.0008622280615396
000445	0.7203395453831339	1.0049980068616033
000446	1.0076710365631159	1.0000848427728588
000447	1.2499105507253554	0.997267631399204
000448	0.2007218326168528	1.0048467495150748
000449	0.5567247785015137	0.9961453424334132
000450	1.2544172150797355	1.0026714206931167
000451	0.7398825517075194	1.001513973196207
000452	1.7172432016494283	0.9985504811174447
000453	1.5277738769456222	1.0001977731571536
000454	1.1355203645569256	0.999014760177661
000455	1.166030370713562	0.9977009062401775
000456	0.4363047067602964	1.001337084309249
000457	0.9172746850874056	0.9933209176954515
000458	1.2860569488725442	0.9951401889358523
000459	1.2931557583148137	0.996299785833525
000460	0.9440115522054487	0.9988440344559815
000461	1.2386186936339392	0.9998946859556438
000462	0.5946843932717848	0.9922081747440364
000463	1.2840924875737645	0.99590198434419
000464	0.9396184744453367	0.9934786242423131
000465	0.9340167235097916	0.9999658356852898
000466	0.6896257382473387	0.9981224640885917
000467	0.8753775906806511	0.996178255578813
000468	0.7416190139149617	0.9967977788559202
000469	1.2815643854440937	0.9995028697140469
000470	2.6099473189378912	0.9958515196704536
000471	0.5644819514139485	0.9961596502903678
000472	0.679071175138547	0.9941259274615966
000473	1.2212665626757566	0.9944089835841938
000474	0.7877901521569362	0.9987310020112833
000475	0.7736559614833419	1.0018973872224235
000476	1.0097951486355243	0.9998671780827294
000477	1.1419942009166824	0.9973353558126287
000478	0.6703628744803705	0.9928222850428164
000479	1.1210655466062107	1.0011840453370522
000480	0.8449462458425593	0.9956339687992835
000481	1.0875392222771902	0.994444508786135
000482	1.1016229488790168	0.9988688805692193
000483	1.7210819898747998	0.9909746851316671
000484	1.0658452382265582	0.9898826874202058
000485	0.8354375937786207	1.0030525451535068
000486	1.0534411590082224	0.9939475115750743
000487	2.139273778317157	0.9891424339049298
000488	1.551537684393856	0.9991023436686213
000489	1.1446048482866178	0.9968711789561816
000490	1.3893457088982	0.9990280186123838
000491	1.4818336324605847	0.9972756929205412
000492	0.926426053108438	0.9963388261985229
000493	0.8126236852361387	0.9934185002450524
000494	0.03732078819016286	0.9993741661506791
000495	0.7523925474489548	1.0000410329735936
000496	0.6624286897547786	0.9958465795700685
000497	1.6503589849596438	0.9964094239347789
000498	1.358957860403529	0.99128439912016
000499	0.6874622562684888	0.9967875706211079
000500	1.4311330392109072	0.9978576310839734
000501	1.2564776860496423	0.9987381602388491
000502	1.2584106514876678	0.9995064965622152
000503	1.0405845251482964	0.9950227030427814
000504	1.4792306345704171	0.9921352387476037
000505	0.6635076390358413	0.9997898934881947
000506	0.817275033061692	1.0031954613715892
000507	0.08828302062001105	0.9990795756206647
000508	1.1232295652539834	0.99655831939034
000509	0.6553169383571551	0.9987031417729689
000510	1.2361626251675397	0.9923519979850202
000511	0.8530962338514493	0.9992178394807618
000512	0.6871004247942613	1.0014912091036479
000513	1.0346302859233973	1.0038970167416417
000514	0.9038407807757719	0.9970319258100268
000515	0.9932946701396507	0.9987287197875931
000516	0.6270209959283686	1.0033005556949117
000517	0.9882005426696149	1.0018098480595001
000518	1.7975233481939774	0.9950677279849488
000519	1.3300575311481493	0.9960826686552834
000520	0.30382027091654945	1.0038732776820607
000521	0.7480699856123432	1.0032862351477772
000522	0.6779588866056704	0.9970184887766707
000523	1.0705191511006846	1.0000152412709862
000524	1.15934437300679	0.9987153754744457
000525	1.2850831773198468	0.9963078594643469
000526	1.7283145173680265	1.0010503954084515
000527	0.39624469362362524	1.0008615733557678
000528	0.8733549655050025	0.9965625595825864
000529	0.9994457239545533	1.000521707030413
000530	1.6996147127100114	0.9967818683176101
000531	1.6545413307435255	1.0005070476703626
000532	0.8879912355984768	0.9977572849044855
000533	1.8247792857784726	0.9997499045893654
000534	1.586258552133155	1.003493941054652
000535	0.8402865666592045	0.9973857817798634
000536	0.6752067681181536	0.9998624164987645
000537	0.9420163846084006	0.9990078945390448
000538	1.1719705877119377	0.997418554692301
000539	1.3171784934336204	0.9993295369727465
000540	0.8549488042523334	0.9974439237112379
000541	1.20977083670997	0.9991972137209333
000542	1.1764834324285287	1.000319550086123
000543	1.5561818564975924	0.9995249795875505
000544	0.8015113713095421	1.001095321791819
000545	0.5874862795565512	1.0004985788433531
000546	0.6316614623276411	0.9900608725184039
000547	0.08412366246103342	1.0027775262346057
000548	0.7733754959979818	1.0011621130453283
000549	1.1158605225087845	0.9965428043605039
000550	0.8203971723061247	1.0029434869821268
000551	1.2581604406396756	1.0025560363164707
000552	1.3180276284999113	1.0015691186416618
000553	0.5955811149761232	0.9993985470021883
000554	0.7305694469504964	0.9983449931464295
000555	1.3310843965584072	1.0003391836430493
000556	1.1179264913633855	0.9995870887105675
000557	0.797808765349742	1.0035308039783575
000558	0.2730016345950079	1.0004782858180212
000559	0.7772929231194353	0.9953055643249348
000560	0.6396905072393126	0.9976592835276861
000561	1.8148848629504526	0.9986171195782689
000562	1.3193533481248405	0.9906017167089717
000563	1.6265083376282405	0.9939188597488732
000564	0.3070351818259704	0.9988333627507049
000565	1.4782453733008694	1.0029491072909658
000566	0.9443591972208936	1.0005237674699157
000567	1.510389411054335	1.0035206175477205
000568	1.4511488281138556	0.997522091031587
000569	1.9641486867986249	0.9949150046862494
000570	1.2499190696478408	1.0005143182942176
000571	0.6871473244565819	1.0052637426473006
000572	1.1211580060887645	1.0007182457154595
000573	0.2931070729492988	0.9929271768885823
000574	0.11595242377368711	0.9909085764092324
000575	1.2495248809727058	1.0001988437383507
000576	1.6026616539276588	0.9934392448039614
000577	1.0178356256647718	0.9928195162077332
000578	0.6689214621112318	0.9979211000698098
000579	0.8274183631195408	0.9979890974578824
000580	0.6758409890652257	0.9948534180148942
000581	0.5261772914930035	1.0011225049186334
000582	1.0848260075772338	0.9941064719685428
000583	1.0575690388236894	0.9933336032722182
000584	1.296905145051341	0.9988951991245253
000585	0.6946660428840951	0.995585413744634
000586	1.1774088078754252	0.9988262282168016
000587	0.7816649517896145	0.998348329852107
000588	0.5709032881623979	0.9964233294005033
000589	0.5699489055633506	0.9976975149922523
000590	0.8019739629937249	1.0013513457679217
000591	0.4068483068939299	0.9912875520636544
000592	1.6489455209763866	1.0020311905267683
000593	1.1525642944876633	0.9965578575852697
000594	0.46409429344192066	0.9918623819501233
000595	0.8604702349024582	0.9994443052119907
000596	1.2757880280720222	0.999841830748139
000597	0.4923607375829729	1.000645372582192
000598	0.74654213913508	1.0018335815572723
000599	0.6337506077059033	0.9979165180514772
000600	0.7271955452311893	0.9888127909345773
000601	1.9365950878844362	1.0007234887769247
000602	1.1095396524271313	0.9957101490033319
000603	0.3763028771532259	1.0026579589009927
000604	1.2123551274968778	1.000345421197576
000605	0.8660308204219503	1.00198611115204
000606	0.7413283131032735	0.996053640491731
000607	1.3206577592953854	0.996729222900799
000608	0.9513715661066274	1.0035427121675062
000609	1.3696716214748315	0.9997572365051048
000610	0.9686388910219713	0.9963006423376147
000611	1.264773909695537	1.00138404962649
000612	1.4922590763470183	0.9964085301220654
000613	0.8573411748769131	0.9960356390390032
000614	0.8010435128442643	1.002982363808098
000615	1.1817840960578294	1.0051798867545823
000616	0.7053130340916455	1.0001311469931025
000617	1.298561322127663	0.9986897899718159
000618	1.1393766974218758	0.999851565833339
000619	1.2196511187411945	1.0062781603290945
000620	1.2156637799936225	0.9967502476235499
000621	1.1493256068138251	0.9972489846273953
000622	1.3409120385438749	1.0003115144508616
000623	1.047079941186228	1.0045050238175897
000624	1.0204758751223741	1.001576477067765
000625	1.2625988615054202	1.0011915977468884
000626	1.3583931738893928	0.9981637627636365
000627	0.8770121532099561	1.0012132473461561
000628	0.883867690819896	1.004176318002272
000629	0.4007159313680929	1.00124874075056
000630	0.7586099957319768	1.0023282419608373
000631	1.4230781162806778	0.9975289539091093
000632	0.716292861602239	0.9965893780951062
000633	1.288930642224028	0.9997593343509158
000634	1.254009182625277	1.0000156046459432
000635	1.4729673998733244	0.9984010849509154
000636	0.8559103872324405	1.0012805880426268
000637	0.6367757801252711	0.9975250244132552
000638	1.6892445332330785	0.9978888327225073
000639	0.7791932127780716	1.000592820945696
000640	0.9976091754486635	1.000532049176028
000641	1.1538241741244957	1.0040635961105286
000642	0.6835844679369524	0.9991100821502119
000643	1.3199654304353592	0.9957440303827974
000644	1.0765467367912271	1.0001224268912015
000645	0.6644062228892263	1.0077623836704865
000646	1.2009360126770472	0.9997627682182869
000647	0.7474572949131569	0.9943201643710087
000648	1.119382203337856	0.9990692912065443
000649	0.907944605851778	0.9941876249630655
000650	0.8938690161597631	1.0000226013098203
000651	0.7751383498554802	0.9970626301701208
000652	0.7871296550507585	1.0042259017838877
000653	1.2116787102701025	0.996692599916363
000654	0.993219873337581	1.0016811193344495
000655	0.9821313520875379	0.9997326880860525
000656	0.6494667251642539	1.0042108262198433
000657	0.9871796454210728	0.9983642308345732
000658	1.797789553646389	0.9913829336659656
000659	0.5939145760277196	0.9965480356849767
000660	1.2464262575231626	0.9998644193259772
000661	0.6006044697272569	0.99934487138418
000662	0.4432298060161377	0.9987422180919356
000663	1.1607063364014425	1.0003330063959488
000664	0.5339737638334588	0.9969491663792083
000665	1.4818662255003587	1.0028757756636089
000666	1.1844159130819054	0.9961018872987211
000667	0.5907680608416783	1.003646619336418
000668	0.9323221640803262	0.9915719612877186
000669	0.5801602103541815	0.9907686804639234
000670	1.0730932521492942	1.000355778996419
000671	0.6310493869434134	0.9840308623990233
000672	1.4662001246445975	0.9950358276794568
000673	1.1283204215771707	0.9995072236976998
000674	1.255322331352017	1.0036995802716262
000675	1.8354155173089426	0.995520695704847
000676	1.0810155301364552	1.003428076942962
000677	1.477392200027032	0.9964853289991833
000678	0.0011000386632266605	1.0352022713451112
000679	0.9672422385272024	1.0020474544104137
000680	1.2949859409217752	0.9960039016741328
000681	1.0962637128654378	0.9958129976427413
000682	1.2234967834041761	0.9972468484953283
000683	1.4171952992874985	0.9946593345879741
000684	0.737607575611601	1.0003252814581
000685	0.9332509934182517	1.001441312418782
000686	1.637460940345264	0.9948623873823834
000687	1.3135713008785121	0.9980483273637721
000688	1.1375712481088525	1.002923918240498
000689	0.6736206112749124	1.0021302122866076
000690	0.9792975591640422	1.004953382791161
000691	0.9960088124357435	0.9981187427762681
000692	0.2888724610138816	0.9940178006250108
000693	1.1671635750792158	1.0016458118268274
000694	0.634135725732115	1.002133804528211
000695	0.6773984414542883	0.9957723412773453
000696	0.6405586487154117	0.9987116820881262
000697	1.181641336836074	0.9982342750802274
000698	1.2508506009046854	0.9988281218305276
000699	1.1233555500573975	0.9998069790587919
000700	1.0774543813305402	0.998944744556662
000701	0.9529713989141414	1.00185320044546
000702	1.0365395077252577	1.0005566507545478
000703	1.811591656453043	0.9976428299743183
000704	1.0475608395397857	1.0036768872634914
000705	0.9098302018241815	1.0019314346333958
000706	1.431491583167873	0.9944663695150991
000707	1.0732121774822492	1.000565672080272
000708	0.9701765923033268	0.9944684064484975
000709	1.2091094474685977	0.9992349042043562
000710	1.265689497919004	0.9989948332462124
000711	1.0974406563211243	0.9982020538500102
000712	0.8841913275606645	1.0011841284735996
000713	1.0125752350615826	1.0018576853941725
000714	1.6426083194401853	0.9835887907027355
000715	1.0292185438863173	0.9932093620953621
000716	0.2433804773358001	1.0017410433400853
000717	0.9975615429281838	1.0030491490666376
000718	1.0754213486446873	0.9962862073931684
000719	0.5236581867361633	0.9953666371812553
000720	0.7729719159310533	0.9969467763920767
000721	0.9547821847823729	1.0005300714358083
000722	1.0728140760894478	0.9955986587327849
000723	1.558223003659627	1.0018267359943627
000724	0.06684393552811656	0.9995918678473557
000725	0.7264790667860765	0.9974951971061162
000726	1.208440320080404	1.0006926516685017
000727	1.1056691241682566	1.0036056623043306
000728	1.3100963913675976	1.0013932207473482
000729	1.0408170022426404	1.0024845432027436
000730	1.0259077991889671	0.9993912740177391
000731	0.54406844286258	0.9944734598166409
000732	1.1269584146022331	0.996726715483636
000733	1.3667998466310671	0.9884807978060847
000734	0.7541000889534919	0.999821961511709
000735	1.0371750867827014	1.0061805699036481
000736	1.1267995767692547	1.0043676889438835
000737	1.3062529283067217	0.9972011873574955
000738	1.1261348258714041	0.9982362947607273
000739	1.4909261026646894	1.0032077271749027
000740	0.8510272591724101	0.997973550949948
000741	0.18804511681330435	0.9974514802025117
000742	0.8323383455511607	1.0055166986763682
000743	1.2348566306432436	0.9975106078083914
000744	0.9688070705057387	1.0013957432919525
000745	0.9336023755314293	0.994039468279883
000746	1.0936395187591537	1.0051662543421278
000747	1.454730990644974	0.994919314925875
000748	0.7973312915914654	0.9995131345908094
000749	0.7511391383997444	0.9987255344191885
000750	1.1302662166689863	0.9986892261829856
000751	0.723051782501811	0.9980516470314409
000752	0.5397293568246861	1.0016355865489044
000753	0.5738560843447236	1.001663719042876
000754	0.8693254098216615	0.9976337953805493
000755	0.88760361620624	0.9983316976197772
000756	0.005586428159777686	1.0184230070333748
000757	1.1082119876688488	0.995770703583007
000758	1.1232358323307985	1.0003627903025734
000759	1.4517677161679647	0.9975697563218332
000760	1.4951076193383	0.9932525133333628
000761	1.2492867092365785	1.0010776186500048
000762	1.0866212045619406	1.0027005757977816
000763	0.9761814360031708	1.0001150176450313
000764	0.8296273514115862	1.0027336843403656
000765	0.8591565706440925	1.0003311933978727
000766	0.4827126416361346	0.9967803470996597
000767	0.9860282814180402	1.0029990511307558
000768	0.9631586061054218	0.9994660877352257
000769	0.8823142378873507	0.9998088554161133
000770	1.3491073645064926	0.9977793572295516
000771	1.1040999508804084	0.9973985127024614
000772	1.0852636640136117	1.0047118382890985
000773	1.217079552471806	0.9961905438636457
000774	1.2371405344197122	1.0047246945238615
000775	0.7500111427773206	1.0045483955597931
000776	0.38344538150991425	0.9994041343038352
000777	1.058313397814485	0.9984301874362279
000778	0.709558181624757	1.0010294665233705
000779	1.1793048733504317	1.001694369726166
000780	0.8952334215677873	0.9994567493759335
000781	1.1731947734947636	0.9931291315224174
000782	1.3735591037881982	0.9928672634737021
000783	0.7844715293923366	1.0020462174718376
000784	0.6446279952009861	1.0018651191827872
000785	0.6159621945939756	0.9966771074669728
000786	1.3047077656770385	1.0004975976785047
000787	1.1012898008196987	1.0011205970166301
000788	0.9023747435277115	1.0002252792430073
000789	0.8240881932697325	1.003411977240131
000790	1.6464000049923757	0.999999795923848
000791	1.1556266357693818	1.001052552355933
000792	1.028672552404966	0.999098114478927
000793	1.332603817502108	0.988715602560262
000794	0.7689425975982249	1.0052357332764474
000795	0.8097726741976491	1.0012274532277319
000796	0.7922288863820689	0.9960341849674426
000797	0.7028088276298353	0.9929885202075973
000798	1.4639990676437198	1.0028133334751876
000799	0.8154344360280653	0.9979928220342186
000800	0.7636110058103031	1.0001460678751626
000801	0.9721098928117181	1.0014162430623206
000802	0.875858362281131	1.0002442317525815
000803	0.9607912922758165	0.9956694992150984
000804	1.0626587707510544	1.0037167703595575
000805	0.8357056232914829	1.0028269856068508
000806	0.7588207000559574	1.005514251156089
000807	0.8515985986419428	1.000061492142461
000808	1.0599859194584442	0.9912686097123653
000809	1.2119958074126695	1.002196569179257
000810	0.7224131678419485	1.004960590327022
000811	0.9910486616354851	0.9998197326688903
000812	1.260583627751085	0.9998599431057789
000813	0.8274709668247591	0.9983047690480085
000814	0.7801308484186835	1.0007774165042957
000815	1.3012053843822482	0.9994909560292088
000816	0.1669645431572686	1.0008646483579082
000817	1.2576363527035948	1.0000354149400073
000818	1.1663539401099279	0.9980530788915989
000819	0.3232307168021961	0.9956648227376692
000820	0.5925498904481531	1.005736946456859
000821	0.39033884525689566	0.9939516853689158
000822	0.6437329582070314	0.997891511530699
000823	0.5134636498787015	0.9931175349247094
000824	0.987744218164906	1.0003703862579818
000825	0.5289669148245595	0.9994919896639362
000826	1.0506430074199702	1.0036476729757895
000827	0.6414715554572683	1.0012799654307805
000828	1.5141381828697513	1.0022547944852553
000829	0.8836685963049864	0.99295048951896
000830	0.6702869882636935	0.9856948831539154
000831	0.8341617514069419	1.0025581344190977
000832	0.7270238454767304	0.9953532306245175
000833	1.2624418660354964	1.0015456158890774
000834	0.9496947001572787	0.9982091061382192
000835	0.7861470857087735	0.9980956387855049
000836	0.5689827124987206	0.9940882667589487
000837	1.462050611460183	1.0055583697184565
000838	0.9978443731926583	1.0007033387976918
000839	1.0362730506877995	0.9980314846759344
000840	0.8404665691355251	0.9994957377766823
000841	0.954109235366406	1.002959001938986
000842	1.4322591990146565	1.0027585819901708
000843	1.1793747027340078	0.997282876297078
000844	0.4972259973681663	0.9968239973470504
000845	0.993905286695509	0.9932942268366692
000846	1.390478007741067	0.99757902018304
000847	0.30189874011284257	1.0135753458928909
000848	0.9717286723868094	0.9997475894036261
000849	1.383679899954751	1.003370011778193
000850	0.6062864831266255	0.997136853673465
000851	0.88526008389401	0.9982125441309303
000852	1.0835271489123872	1.0027114717614396
000853	1.0559440553131034	0.9974104955344774
000854	0.15523554163301556	0.9913411614459521
000855	0.6987636754891084	1.0040817319868567
000856	1.6090677531566757	1.0019290356070134
000857	2.1102396523287705	1.0026889789776765
000858	1.2777182181107076	0.9985157286632435
000859	0.516103985129227	0.9976928777615438
000860	1.0671272648915169	1.0051317948933665
000861	1.0022948401689649	0.9951718008833355
000862	0.7362002359928377	0.9989576492690576
000863	0.8832644496451916	1.0033536764796422
000864	0.9796745192246417	1.0008477749545512
000865	1.1964467716412608	0.999317277947918
000866	1.55649648088165	1.0007851887771912
000867	1.061502165178905	1.0038717705150948
000868	1.5510635408833584	0.9942872074577515
000869	0.9667921066342007	0.9987257924696915
000870	1.011689368844647	1.0036616298491137
000871	1.1820791462184812	1.0031357092198818
000872	1.2570537982868009	1.0022879151160462
000873	1.39871232428637	0.9945606095266758
000874	0.9338667846304542	0.9957265310099956
000875	0.922419227512538	1.0026863333371798
000876	1.5493501501460751	0.9945054386100746
000877	0.8233616912350759	0.999003179629077
000878	1.3716294032232526	1.002099983904559
000879	0.9876289971417761	1.0050554482247827
000880	0.9793324168160098	0.9955717348589423
000881	0.7056365938273007	1.0032370539361208
000882	0.8834378222543056	1.003268709599516
000883	1.1144634369340671	1.0021503508373037
000884	1.2824139936079015	1.0023051488654435
000885	0.977180097014917	1.0016525550226902
000886	0.5471940230670094	0.9908513707515391
000887	0.46926506051424893	0.9915311518201025
000888	0.6985161880973256	1.0019847325866293
000889	0.7288626516660246	1.0002539600724498
000890	0.7927783834756376	1.0002103355288954
000891	1.363083962015527	0.9950396137892151
000892	0.9911140646668672	1.0012399172537931
000893	0.9351510107961427	0.9976779971742258
000894	0.7057884511052012	0.9955315981088911
000895	1.1648630815205228	1.0001511976884205
000896	0.8743089554439665	1.0009252211844928
000897	0.8300481385917576	0.9975828617698212
000898	1.107649815097812	0.9974916253902042
000899	0.8314407909072434	0.9958183496496309
000900	1.2189140286939273	1.0014875112974495
000901	1.4091927018594215	1.0012800434449123
000902	0.19720757000868933	1.001926819822214
000903	1.8185505369102082	0.9978717380217997
000904	2.4198301054980753	0.9973542747771155
000905	1.1199841371531276	0.9979006187255146
000906	0.7248084117921769	1.0028510544833695
000907	0.978400655114096	0.9920458758718943
000908	0.999394412319581	1.0020772824141806
000909	1.3333674511512719	0.9992281111085556
000910	1.3560153351696709	1.00376088571984
000911	0.9380435210863848	0.9995296992867707
000912	1.0920576007512752	0.9999323433316927
000913	1.6374075068202534	1.0003732477574256
000914	0.5569723498308934	1.0073402552239692
000915	0.5409583908293286	0.9995207826678576
000916	0.9696473984162995	1.0060575433320595
000917	0.8230357121103608	1.0022502654395715
000918	1.301825790846437	1.0006007869337843
000919	1.1878257946978399	0.9962153942380247
000920	0.8785613935736866	0.9982681696752601
000921	1.4434885740653283	0.9990937581069774
000922	1.2154889991690152	0.9968896781712355
000923	2.397225302878152	1.0004471714478673
000924	1.6507942116684864	0.9978620926270823
000925	0.7956967114271843	0.9960638780563724
000926	0.7227757552784451	0.9987287922257503
000927	0.6549044987812003	0.9985532614883205
000928	0.8721511641476136	0.998508691516914
000929	0.5654722064639309	0.9997404460868716
000930	0.7969363666335609	0.9993264160599282
000931	0.9437978402325442	1.0031237147668808
000932	1.1440035434400828	0.9998111188870026
000933	0.9072591059576542	0.9928014535648932
000934	1.2254086866544924	1.0008141224161275
000935	0.3672188940915513	0.9889088024306234
000936	0.8907941626622876	0.9991208255717444
000937	0.2822680732223697	0.9932018893672823
000938	1.006900208352371	1.0024817967062463
000939	0.6723380506935454	1.0032255715509244
000940	1.056714272915041	0.9999478960139401
000941	1.1852420858689086	1.000427411437221
000942	1.108413632733486	0.9993393183597098
000943	1.0778885563259482	1.0040851958595156
000944	1.256093819559741	0.9989645073033586
000945	1.214999622165879	0.9989983463769588
000946	0.9412565869935494	0.9985312786453323
000947	1.331742390516402	1.0002050682831336
000948	1.050399519840714	0.9999157441344029
000949	1.107473833206845	0.9974036052192374
000950	1.2134025571098062	1.002323188529766
000951	1.2403595422978895	1.0019684849650154
000952	0.8675375400861246	0.9987265943909138
000953	0.856365805805386	0.9998624389341243
000954	0.02705930075674531	1.0007433706834654
000955	1.169488475093745	0.995207874687273
000956	1.6980107786220577	0.9991064764325263
000957	0.7664049453725438	0.9944798303046206
000958	0.580776146729096	1.000895396306425
000959	1.3171095304350318	0.9972119124758578
000960	0.867658907275917	0.9992545277648861
000961	1.4689329381646838	0.9961384212491359
000962	1.7028174871777708	0.9972058540947133
000963	1.1660820133839578	1.0026322291017158
000964	0.8759101317937588	0.9970175410136866
000965	1.0220610431281048	1.001163930422508
000966	0.5676828641517334	0.9984296872243098
000967	1.6079311126260596	1.002166472144753
000968	0.859343104234912	0.9932784573070942
000969	0.8892400100953516	0.9942267600256172
000970	1.0414796065778733	0.9975965918383786
000971	1.2794853993323871	1.0041949364260057
000972	2.1645568313039445	1.0001443131952208
000973	1.5533979274776666	0.9991842145134433
000974	0.27730980166846164	1.0029996399467977
000975	1.3768248961630856	1.0014146985015389
000976	1.3207999167559508	0.9880362284186911
000977	1.0791496143484844	1.001681022773004
000978	0.8362554914938228	0.991345257254578
000979	1.0080474947110625	1.002574077879534
000980	0.4410458704433818	0.9890104258830154
000981	0.20621457590203768	0.9853869522863049
000982	1.1501560892394465	0.9983331955199195
000983	0.6778899052866926	1.0024620521197274
000984	0.9290166099592737	0.9930867553062576
000985	1.1089514736947774	1.0027305377586087
000986	0.9235964358215331	1.0026354122227996
000987	0.7339797427197626	0.9994570425481084
000988	1.2999190751805307	1.0033072225284194
000989	1.4308955645733958	1.000353830622561
000990	1.0190497843150437	0.9960313384445355
000991	1.2093794264394653	0.9941176761605154
000992	1.615564695964701	0.9975866838455795
000993	0.7752214828778492	1.001551684593443
000994	1.2183939721466592	0.9907949385491241
000995	0.7844262934888794	0.9960108196073792
000996	0.8220595928343525	0.999779898855452
000997	1.3413243708908495	0.9978267827119195
000998	1.5562743024431671	1.0007440605709168
000999	0.9038167903483556	0.9993392825461052
001000	0.8023024165231395	1.001720169412627
001001	0.8734442914095915	1.0020853443871238
001002	0.6626854624766771	1.0010496650788687
001003	0.7696174764491424	0.9963264410511666
001004	1.066532994802972	1.0054400816883406
001005	0.8801675783374061	0.9952456795511413
001006	0.35616692386035986	1.0004221718092376
001007	0.7832871594162086	0.9993220998897702
001008	0.8862173521549054	0.9961384920260774
001009	0.5885275439911017	0.9944828911360766
001010	0.6236684202230379	1.006108858793877
001011	0.8909588835056368	1.00123481296183
001012	0.9029138492502672	0.997146727234983
001013	1.2011119431771708	1.0004812391548417
001014	1.2290866430739533	1.0008888809386152
001015	0.5174265079865203	0.9954944774011026
001016	1.2502181215701502	0.9959443368327877
001017	1.1417236734371397	0.9960567286229997
001018	1.1918712233050366	0.9969615772205409
001019	1.4545046022211572	0.9978907116768224
001020	1.1146461619268702	0.9989429635958278
001021	0.829976573385508	1.0012326414427937
001022	1.017240297652793	0.9987925478002833
001023	1.3075798523601638	0.9996222161647111
001024	1.0354577847259159	1.0001491842052315
001025	0.9631872190442996	0.9953820646361414
001026	1.2528135305422397	1.0001626377681236
001027	0.8102257285598994	0.9957506495677526
001028	0.6403216412582676	0.9967154236864019
001029	1.0269913806267281	1.000652426137727
001030	1.4862490008228402	0.9935298174624116
001031	0.9943654144440022	0.9991053699604802
001032	0.8954241791824809	1.002894765824581
001033	1.8283397433925432	0.9966418490896443
001034	0.5309027825888907	0.9852049786047781
001035	1.176323376185022	1.0003116651117654
001036	1.0064583039076003	0.9939474588546635
001037	0.4064092695815764	0.9938102323882664
001038	2.0074155122885	0.9967223425923524
001039	0.6054300297401248	1.0026973742249239
001040	1.1345814347346797	0.9981224167554889
001041	0.8212053592534782	0.9985572585980627
001042	1.105782173357375	0.9997535105069814
001043	1.8832078491481306	1.0048644263881894
001044	1.06733940137514	1.0016172999213095
001045	1.0266713940906953	0.998989186208581
001046	1.278067338823102	1.0009106132363128
001047	0.6196031567549767	0.9960000990705138
001048	0.6620670668622249	0.9997616510867948
001049	1.0288642382026965	0.9978992522060027
001050	0.8666407132837499	1.0028388545957196
001051	1.088779499744697	0.9989053439998875
001052	1.0073439224324452	1.0091062482475694
001053	1.3747243193365637	0.9987771041069403
001054	1.0914290058815082	0.9997273924930175
001055	1.3662364839602696	1.0036490091979557
001056	1.1806295805158638	0.9929371392921419
001057	1.2928638469470823	1.0014279355528382
001058	1.4431021502481742	0.9969361651942918
001059	0.35982720305647486	0.9975435804867179
001060	1.3458949704515502	1.0028590095187753
001061	1.9096751503786273	0.9985796168157038
001062	1.3030751934467102	1.0005449461804141
001063	1.4103963535881985	0.9990152066638518
001064	1.1113821805841189	0.9978786794176835
001065	1.0325650693966792	0.9981221013017024
001066	1.2102268425500542	0.996598844409483
001067	0.5496136746235579	0.9972338310686789
001068	1.3059802428294567	0.9998843215014798
001069	1.0582150036255806	1.0003245965885292
001070	0.7659917159363293	0.9984804161542276
001071	0.7588461929662085	0.9979720143629859
001072	0.7116729990795024	1.0002810750283317
001073	0.9244606935660317	0.9960138732919465
001074	0.9077687816430522	0.9992967468917506
001075	0.32652538710449547	0.9945719341718655
001076	0.6771646168940797	0.9959086918882201
001077	0.7061914775191804	0.9931048751824536
001078	1.0371011923342264	0.9978625974628864
001079	1.347010983017506	1.0008281522450864
001080	1.1542034712564	1.0010106445299256
001081	1.122759428260359	0.9987625915659905
001082	0.8682985883218037	0.9961597385819182
001083	0.7815981924535337	0.999222050431378
001084	1.3616140189682735	0.999894189784984
001085	1.5132188885818902	1.004929510949455
001086	0.0678013508332153	0.99687297212145
001087	1.3103209707265635	1.0025785802750915
001088	0.7246712303201951	0.9992063579182668
001089	0.5656429343758212	0.9973937370354258
001090	0.789298131537831	0.9969226206546515
001091	1.0351989829449844	1.0013154536414222
001092	0.9508734177618259	0.9994011831459615
001093	0.9469919165593116	0.9985631306477123
001094	0.4586492978066551	1.0011960484667741
001095	0.9711262968589748	0.9973334597353327
001096	0.9152598236365908	1.0008167284534368
001097	0.9859959218477183	0.9939432270213898
001098	1.5243071206816963	1.004984081449994
001099	0.7934339721004307	0.9982369091091182
001100	0.755218151456626	0.9972609770777228
001101	1.014063269816876	1.0008066882235196
001102	1.1119988996585497	1.0017457448440426
001103	1.9223609179021093	0.9973028220136426
001104	0.42905668975476585	0.9938934617267607
001105	0.6918769709327183	0.9978741753292757
001106	1.2155436723669923	1.0039688746118236
001107	0.9909542259075637	0.9971246312176564
001108	1.4832633412582907	0.9844838917987873
001109	0.9548115706239511	1.0024441067436254
001110	0.802857901691403	0.9994268019180523
001111	0.8323494884181487	0.9984777545474566
001112	0.5509990852029306	0.9946227918207572
001113	1.1187934469960574	0.9989087699531726
001114	0.5262752278504269	0.9864954227353813
001115	1.2090879375473742	0.9931312013673576
001116	1.2846804935914313	1.0000070295302952
001117	0.8390617002284558	1.0011573891557082
001118	0.762756292666127	0.9946673447817046
001119	0.8913656969686755	0.9992020547213987
001120	1.2568506383958817	1.001279421921664
001121	0.9116573145561381	0.99117833766061
001122	0.7580600102419063	1.0032151301385877
001123	0.8448199106930283	1.0009790944850883
001124	0.9375888497561682	0.9998499921777844
001125	1.047461360815867	1.0001721916901851
001126	1.4206745417949702	0.9909119699046091
001127	1.062947451761285	0.9958894577805489
001128	0.7792452582809789	1.0001043486870858
001129	0.7504971992737309	0.9971619056022674
001130	1.7037743516377302	0.9972343188735711
001131	0.9161839201992337	0.999780581616518
001132	1.4990288077513225	0.9982858414359582
001133	0.35088669715389825	1.0071153329314801
001134	0.5090069662006884	1.0058865523218026
001135	0.8805205736599512	1.0001477017280398
001136	0.8487196279889996	1.0026359056118965
001137	0.5093043170278082	1.0033232587331187
001138	0.4772036399141216	0.9878209303856048
001139	0.6927729290415016	0.9945153516205388
001140	1.0631794605366738	1.0019379515671991
001141	0.9789426498863095	1.000291681245634
001142	0.5451332035482116	0.9976923331427772
001143	1.2360206754908378	1.0023996693217712
001144	0.442351247791059	0.9934301306446993
001145	1.1363123494704253	1.0028787067156728
001146	0.8730100891488742	0.9999123020493607
001147	1.7425746774801765	0.9935588278568998
001148	2.0406890896514436	1.0013645369707804
001149	1.2667522529304984	1.0003847944407283
001150	0.6819232925422638	0.9993159615418923
001151	0.8806848493025684	1.0010525024505599
001152	0.45288115663911815	1.0032634610957714
001153	0.7567418358544752	1.0005542700468157
001154	1.3519428680400711	0.9989772594643161
001155	0.8053685358435194	1.0016976773398112
001156	0.4908900872661569	0.9902765004665747
001157	1.0440399373285938	1.0023706194874766
001158	0.8196275827954395	0.9969880265487215
001159	0.8635033651559877	0.9972262336363729
001160	0.7443977184625937	1.0038567999022805
001161	0.2472509634161891	0.9968973569089605
001162	0.9447405225580479	1.0038809196729028
001163	1.3506275631627922	0.9999978557331374
001164	1.279433840151785	0.995127944023834
001165	0.9328818209701777	1.0046598405742053
001166	0.09524911075872419	0.9982971208033062
001167	1.3939082334175574	1.0026944778906843
001168	0.7785030002254589	0.9989665612367281
001169	0.7287870634530914	0.9992120606443926
001170	1.0343345987453023	1.003032512833076
001171	0.8975254317036664	0.9962884772853859
001172	0.830976730292471	0.9992223118618393
001173	0.9561252835289598	0.9961865364066136
001174	1.211027037832182	0.9966079501348644
001175	0.9472774160641034	1.0005348510829222
001176	0.7764373317683616	0.9988334691960921
001177	1.0134091702151917	1.0025867244724538
001178	1.4466986275031979	0.9970195134206127
001179	0.8487074786420257	1.0022975428773384
001180	1.285952976476498	0.9998889769406235
001181	1.2874445078808734	0.9975112723760075
001182	0.9039137490698155	1.0014026200649586
001183	1.4638880604006315	0.9971883853839876
001184	0.07409382108303299	1.0027974492713982
001185	0.7154937186729813	1.0005671648216437
001186	0.736201577898195	1.0019447453507053
001187	0.7316874243073117	0.9962100204426421
001188	1.0802328593429296	1.003791230809998
001189	1.3096295651854388	1.002750162524342
001190	1.1948192071446937	0.999614586245167
001191	1.3154838923518923	1.002857926366383
001192	1.0043203977320436	1.0026449889988267
001193	1.0856352845004644	1.0048213123053022
001194	0.7165374380790092	1.0005751497130455
001195	1.1506002899285812	0.9993704115234974
001196	1.0830709405673207	1.0008527740065551
001197	1.4693810457626348	1.0012393097401957
001198	0.19239909755002405	1.0056023651378934
001199	0.9505795418950267	0.99977159334059
001200	1.873700302002492	1.0018415418161646
001201	0.7264246347200719	0.9996527077625096
001202	1.9217928703460203	1.0007817099383611
001203	1.1529355878287164	0.9998468145391216
001204	2.377255776747534	0.9958211832158199
001205	1.8565163449012083	1.0003579878592392
001206	1.2119904652862037	1.001491548196019
001207	1.6047179408577037	1.0015971744847698
001208	1.4640715123262162	1.0012070737890595
001209	0.8587909203402068	0.9824528460373347
001210	1.5547431921054866	0.9982747827515488
001211	0.4999495425209094	0.9972218301797255
001212	0.6376075259866022	1.0022804961871405
001213	0.798221213631773	0.9995459273648378
001214	1.5654954790314204	0.9973435006714895
001215	1.981623750251352	0.9991863726417969
001216	0.7790675200899547	1.0032227301802747
001217	0.4702312414672288	0.9999594920322686
001218	1.4606190121159166	0.9963534401217963
001219	0.8883567491373393	1.002032526791301
001220	0.7240690884074656	1.0061043170519917
001221	1.5685981178393256	0.9981598358062058
001222	1.0324312314492903	1.0024605739678683
001223	1.294369652097879	1.0005480828206363
001224	1.1438773252790304	0.9963602012589454
001225	1.2486317033755445	1.0047247855141428
001226	0.7596642482328133	1.000772617327597
001227	0.9753015756255787	1.0053394552528438
001228	1.4977418405056815	0.9981304933642254
001229	0.6212783840482967	1.0035928758830315
001230	1.5735424018039827	0.9919889662272989
001231	0.7713223772840123	1.0037890043479933
001232	0.932677436740315	1.002417820098904
001233	0.6165013036679479	1.0002355430955772
001234	1.0123179126631128	0.9977210754374113
001235	1.1559574078750783	0.9987300264036048
001236	0.632862826476468	1.0043761131054518
001237	0.8877424196767714	0.9939550934463143
001238	1.29058445537701	0.9998607071210655
001239	1.0463629021925884	1.0008349797783775
001240	1.4690006422297996	1.002185598318545
001241	0.8787890251848479	1.001040819269975
001242	1.1038496589031273	0.9936483545435295
001243	0.18499788885977186	0.9968363558257914
001244	0.7713492086897006	0.9959171990398561
001245	0.9123652046042047	0.9920848328049487
001246	0.43932983305159734	0.9990350723661269
001247	0.27488857941871314	0.9949505259027449
001248	0.5837408923258651	1.0005736355960084
001249	0.9038269039724753	1.000896921607995
001250	1.2190977043096018	0.9987596614354479
001251	1.0010483109197241	1.0025315235147123
001252	1.2116407955408866	0.9993344999433301
001253	1.145803950293524	0.9947550395886395
001254	1.1803270214895956	1.0024289297025273
001255	0.9171662502531672	1.0006188035463
001256	1.01855704637285	0.9982654656291104
001257	0.7372983940298324	0.9958310428067827
001258	0.9250286048627262	0.9901308523089934
001259	0.5784871280979164	1.002280020891891
001260	0.7999787637500472	1.0035495658960685
001261	1.1794118206827986	0.9996528092477258
001262	0.7349968983425952	0.9999164963545236
001263	0.5868499553467974	1.0011043353025375
001264	0.8711650279284028	1.0032957231951953
001265	1.1220755931916462	1.0008678007222596
001266	1.8569279229097004	0.9982273828167157
001267	0.8366107439174305	0.998136350398734
001268	0.5121975668221351	0.9996532105336646
001269	1.8686512661201504	0.9981622677455867
001270	0.6988818481596681	1.0028427372641282
001271	1.1712036022159438	1.001813922949666
001272	1.0763372224347796	1.0034210240495447
001273	1.2147322309383681	1.0022789276665542
001274	1.1889882534898435	0.9977100089495305
001275	0.860771320657336	1.0029200899419628
001276	0.9112967382440406	0.996709020269609
001277	1.256708338761258	0.9962341064030723
001278	0.9809952107339411	0.9989828567892306
001279	0.8072949950332279	1.001763345276602
001280	1.6321161678177818	1.003463939043531
001281	1.6358157002129277	0.9984391323761115
001282	1.4433092316702032	0.9917209374932541
001283	1.0918143863154328	0.9880584260866807
001284	1.0551935033944488	1.00261187294609
001285	0.938202325588308	0.9994883316676314
001286	0.4007133859820054	1.0006108411144625
001287	0.7379859575158335	1.00159941047534
001288	1.7155397704753674	0.9896371052188307
001289	0.4147137549976552	0.9988608392232445
001290	0.9553036243706914	0.9999274299290986
001291	1.0964929376024575	1.0002717645708505
001292	1.0708577799909085	0.9909000180284588
001293	0.8816119404612497	0.9953986836851632
001294	0.5765319959055996	0.9992422894774705
001295	0.8674971898038272	0.9971653161912201
001296	0.7882219006018625	1.0039786124903458
001297	0.615910039505445	1.0016368308929036
001298	0.7872802084806737	1.0012814678178488
001299	0.7839560930224245	0.9990705270539173
001300	0.9554643383577683	0.9928146225688842
001301	1.039458054443634	1.0068245794238948
001302	0.44679274884948894	0.997575530444067
001303	1.6384510310753344	0.9928705125076158
001304	0.705444017020602	0.9976904311494585
001305	0.5717247059013867	0.9986188725599047
001306	1.8299548448624534	0.9996324812526853
001307	1.7057656846636111	0.9972508890064156
001308	0.9500521776990668	0.9953299769264212
001309	0.03030104434029579	0.9977462028008737
001310	1.0249389804473505	0.9875945473883576
001311	0.7491113318147551	1.0003239695889776
001312	1.2247460373802883	0.9962465643144726
001313	0.9531820940784564	1.0001443564114911
001314	1.3847705547575293	0.9952964814784168
001315	1.0047135598158154	0.9856184717771135
001316	1.2944673598027625	0.9982385832930828
001317	1.054922178629753	0.9970878063907697
001318	1.0996797896522612	0.9986206555292235
001319	1.6880953812163386	0.9974862604491893
001320	0.570859201872249	1.0056478476084048
001321	1.1886599611842992	0.9997406426564852
001322	0.5778368379099417	1.003033751605392
001323	0.9704980281421226	1.003302164783357
001324	0.889032629775836	1.0040774194663953
001325	1.0620289976023676	0.9997617010141387
001326	1.3234530649323784	1.0011789253699965
001327	0.3066447805056233	1.0003654106902466
001328	1.2847083882979153	1.0016777216870563
001329	0.7251195551199181	0.9986315834474715
001330	1.1189678299196584	1.0009347099478225
001331	1.306321331204669	0.9993190405288317
001332	0.6366730399732572	1.0041905386350682
001333	0.3290833075940532	0.9987905556756445
001334	0.800255475119856	1.0035271750797883
001335	0.959097715509517	1.000782708990937
001336	1.511649470735571	0.9988190361609319
001337	0.41125105811859863	0.9878773530424546
001338	0.9728301845987077	0.9974329265050372
001339	1.109657530914557	0.9951849919360983
001340	0.49779224039423314	0.989962733680173
001341	1.0386111903653188	1.0000502878137678
001342	0.9038879224239993	1.0001266548564887
001343	1.6929760427701646	0.996034470854338
001344	1.2507605992397068	0.9991715717330639
001345	1.230016143054559	1.0005926968607646
001346	0.5466188205117087	0.99223868122745
001347	1.4283426383204711	1.003215398167799
001348	0.6315084377188601	0.9906242127638611
001349	0.678810235162449	0.9997659088095371
001350	0.8240130238225367	1.0036868282075997
001351	1.2154588306145828	0.9955152134081606
001352	0.9705721003544726	1.0007644538334997
001353	0.8115643811712095	1.002688014693789
001354	0.1871743170083448	0.9983440138302091
001355	0.6750434614004105	1.0038881639856605
001356	1.254129415592263	0.9961667764090114
001357	0.9473861816404409	1.0026197752111456
001358	1.3055288271128611	1.0032659907288786
001359	1.0243025754959147	0.9986957947126924
001360	0.6945030536282754	1.0013991675329272
001361	0.04835475732076035	0.9856354778103867
001362	0.69579226840501	1.0053139542585805
001363	0.8731651534832695	1.0013873304937644
001364	1.6190565803001018	0.996257303836932
001365	1.3207219849574776	1.000877150535127
001366	1.5875337419749942	1.000855759976853
001367	1.697107841224138	0.9993615425388467
001368	0.7417242029885314	1.0010329823348934
001369	1.6911695485054088	1.0047340460289662
001370	1.1291702768849192	1.0040211364072997
001371	1.555502058070075	1.0044508833267236
001372	0.678025946829978	1.0047608155422763
001373	1.375429007957573	0.9895259656772961
001374	0.889701837725793	1.0016492863784612
001375	1.175198040695618	0.997128347031111
001376	1.1432755225426736	1.0002378477005354
001377	1.1608855912071827	0.9955978220935114
001378	1.2366405759839063	0.9983088793945791
001379	1.5996600569826336	1.0032487321576036
001380	0.839145308697109	0.9989720458016017
001381	0.7145382773114312	0.995506502882349
001382	0.8287892244067795	0.9987193903201961
001383	0.8607625382716094	0.9947617829647627
001384	0.650173265158085	1.0017557853728238
001385	1.1200975712352916	1.0044710251681428
001386	1.1925548095367102	0.99525702784503
001387	0.5611885242245924	1.001808530071823
001388	0.8753321306838452	1.0000865205044451
001389	0.9625898841853623	1.002384669555846
001390	1.4933340473731207	0.9991980306965806
001391	1.2288920636952474	1.0028935555400245
001392	1.1736534420063145	1.0038874685572252
001393	1.6228219966786357	0.9828481165336649
001394	0.2631752345986438	1.0006881352285373
001395	1.4896997875262223	1.0036622082827866
001396	0.9170135170684753	1.0004910655002386
001397	1.0196516586826043	0.9950069402890134
001398	0.9041257116953443	0.9991648164537
001399	1.2092047711264637	1.0034999728470608
001400	1.9991840535603616	0.9964468880242191
001401	1.3430219682321582	1.0008705440767103
001402	0.9776462551552936	0.9953236806149011
001403	0.8628377743221484	1.0032177215654632
001404	0.8569555553448275	1.0024309884082319
001405	2.0405875243777363	0.9992181397246698
001406	0.9596047164580357	0.9968718712745787
001407	1.1760655450528177	0.9991934432701071
001408	0.5772819738649162	1.0013310732861482
001409	0.5927808395861847	1.0039304949971122
001410	1.389092967119469	0.9984831452831183
001411	1.2278569497531862	1.0027569101045868
001412	1.243654387017483	0.9981527951218198
001413	0.8178466321905157	1.001275748382173
001414	1.1811301471676254	0.999635448956723
001415	0.657298668909173	0.9951851937472441
001416	0.8508742905746137	1.003450580103709
001417	1.0510764328141873	0.9990415610203195
001418	1.0384592579816407	0.9915944056756912
001419	0.6952204603430205	0.9986881091958429
001420	0.8415614707622956	1.0035348516817633
001421	1.8157690433383218	0.9974246875524425
001422	0.27840248370392784	0.990417396502359
001423	0.997881643192925	0.9984741813692438
001424	0.13272070205663547	1.003188969609412
001425	1.412220332319842	1.0045617221186642
001426	1.0487610234316393	0.9978620474465725
001427	0.9083361281175396	0.9995211026416134
001428	1.1577335657049692	0.9930250787090112
001429	1.2584796966076899	0.994380944258816
001430	1.309668689211873	0.9984839025607628
001431	0.9589066631409742	0.9954964214929922
001432	1.565771425472967	0.9952365274698516
001433	0.8895688807740427	1.0031953633139408
001434	1.0915848405083246	0.9993747636890826
001435	1.252378486923564	0.9949323492580416
001436	1.084539971256944	0.9993246207200329
001437	1.6341178555321014	0.9992148231411145
001438	0.5731752645585222	0.9875095556035158
001439	1.2031256311343055	0.9956915523359045
001440	0.5674396739196851	1.005300221463563
001441	0.0022023538434124195	1.015917910224189
001442	1.1603179300249582	1.0033077739842022
001443	1.4058863152724133	0.9996250229144752
001444	1.0028755433347598	1.000265526301043
001445	0.9533064085615185	1.001377610901481
001446	0.6881200086731619	0.9919846880416319
001447	0.29849741267918517	1.0034329752869744
001448	1.0563609849216302	0.9982471313834637
001449	0.8761416549518029	0.9998301302346769
001450	1.0183201120368588	1.00109775353852
001451	1.5305434844159846	0.9966471190762118
001452	1.3075435232544388	0.9969295677528832
001453	1.2167796169290082	1.0001442567705432
001454	0.3633746118830487	0.991954173534408
001455	0.24970272912372524	1.0132555876816196
001456	0.5865157530417816	1.003933703886073
001457	0.9850516855840737	0.9969475938448079
001458	0.8868005650204015	0.9911037707604752
001459	0.20427258369664691	0.9906532028849276
001460	1.1804127910308087	0.9965525964800062
001461	1.1180394696980915	1.001980037462166
001462	1.2276410589015345	0.9996347822027113
001463	1.1930618356437397	1.000976944701915
001464	1.0704484639945737	0.9982144331332677
001465	1.3093003068162201	1.0027820188532162
001466	0.8124469144504916	1.0038213159709186
001467	0.9750366389420493	1.0064366434584457
001468	1.2195917051467913	1.0003327930497723
001469	2.0350352722110516	1.0015919921773484
001470	1.1902346665908075	1.000211550360602
001471	1.318101186114821	1.0000714574782312
001472	1.4782170983684875	1.0016691501974009
001473	0.8833425468952186	0.9977024571167087
001474	1.292262356044947	0.998910970620319
001475	0.5822590406068617	0.9979099231581832
001476	1.3147975083595684	0.9982652734983977
001477	0.9811814018856309	1.0006957880297187
001478	0.6056792352614365	0.9965954417203865
001479	0.5379674912191764	1.0048052792539939
001480	1.2786555197475673	0.9976298878931665
001481	0.9149243882938324	0.996395041755902
001482	0.4174220925450478	0.9974839779183374
001483	0.6107133160903822	0.9964197634843107
001484	0.8484942574765988	0.999121240071327
001485	0.4470175902309023	0.9916323155874649
001486	0.6064548723419328	1.0091724380946612
001487	1.5106790599562183	0.9947281642954747
001488	0.8320733411588163	0.9986171268615915
001489	0.5027009218040509	0.9958479983992243
001490	1.074860612810409	0.9998798945297228
001491	1.0306476330254284	1.0019069897606945
001492	0.7716302225322371	1.0004829047618442
001493	0.542841514372268	1.0008503213915219
001494	1.1931140064366283	0.9997533034918941
001495	0.820615630897273	0.9981899924665162
001496	1.3849528295083993	0.9988957902504656
001497	1.6674238873338347	0.9986002013931294
001498	0.8906447745534067	1.0019605194324825
001499	0.8579292892904621	0.9951159271510945
001500	1.015909082855695	0.9954591266911899
001501	0.506861795460135	1.0001132740552103
001502	1.2308393913959483	0.9956641786885123
001503	1.0234954572639572	0.9996273881618358
001504	1.1930371995099691	1.00386971697385
001505	1.127675696434636	0.9993660104187628
001506	0.8114581528453142	0.9986835147439499
001507	0.12198774718768333	0.9981214615605886
001508	0.6751139935021382	1.0050701074359207
001509	0.39420879679303455	0.9970529568603119
001510	1.7681217954654684	1.0014530206663557
001511	1.0138006916534599	0.999142765029123
001512	1.6769980646110667	1.0005232256012855
001513	0.9149497590717864	1.0027643927874506
001514	0.7578592073122251	1.0017066608639273
001515	0.7760224068285408	1.0012239794812754
001516	0.9893565927332483	0.9893031340928091
001517	0.9606105886530169	0.9949777170619776
001518	0.7253443571371588	0.9965305752838372
001519	0.9095768494315154	0.9917781940433528
001520	0.9811064179093207	1.0019694419013014
001521	0.8490673334973076	0.9993741497593406
001522	0.5794942326718735	0.9993751723658642
001523	1.1900897492048856	0.9997140113098308
001524	0.7023936219895767	0.9992204864743058
001525	0.016342007036574516	1.0066515104363165
001526	0.6773687388829188	1.0015729243516134
001527	0.9873831807510955	0.9934175604031131
001528	0.8188401784495751	1.0087881265512793
001529	0.6592601822033415	1.00101516797301
001530	0.8429281229382961	1.0040037755854712
001531	0.17680552062136268	1.003348990975403
001532	1.2645591546420993	0.999251471744183
001533	0.8828172099697353	1.0015180375728876
001534	1.5338340813751372	0.9968265176106945
001535	0.6816608717352868	1.0049993759610465
001536	0.8048596764101034	0.9954551179877762
001537	1.1437793312066369	0.9982413057465631
001538	2.05669025589205	0.9939309150866984
001539	0.8239677861674656	1.0026995129029495
001540	1.6402758438819591	0.9973050755597797
001541	0.5954543256025154	0.9945109163273078
001542	1.5927977916222953	0.9982618022081445
001543	0.6749804683702273	0.9988769329210776
001544	1.3368370642742848	1.0003647138226384
001545	1.0775753665605854	0.9956457708709567
001546	1.0968215220445925	1.0005982362578603
001547	0.7418163831236491	1.0028331211694537
001548	0.6112317478035314	0.9990842348924026
001549	0.01563958861829428	1.003266818059427
001550	1.5063691260629999	1.0010324563771942
001551	1.0275257897113832	1.0026961180323606
001552	1.678586504373025	0.9971798439404014
001553	1.3717034322989476	1.0021795291874693
001554	0.6996228819414889	0.9991558690640768
001555	1.785828820375376	0.9974125187399134
001556	0.9032783130622203	1.0011122984014411
001557	1.0896090793559448	0.9988007546211212
001558	0.9068041554334413	1.0004765114467578
001559	1.1978686952475506	0.9952439548762608
001560	1.0276612405269956	1.0002151854049417
001561	0.9692859453788232	1.0040828002081683
001562	1.0296688380565169	0.999437221090652
001563	1.1623124685207067	1.004045160885812
001564	0.8846065390890991	1.000763131922071
001565	1.300585786997126	1.0053832781472987
001566	0.4845856973516454	0.9922028062835996
001567	1.0764125191110845	1.0027522048408029
001568	1.1670564764118938	0.9963197284161781
001569	1.1304353710344317	0.9948014932868645
001570	1.1351245344851382	0.9931011268323611
001571	1.207641683743703	1.001049378719761
001572	1.296515140219995	1.0030260683214005
001573	1.166712774850489	1.0000037778396493
001574	1.266249870656827	1.0023278447637596
001575	0.9062288189919852	0.9989684605898117
001576	1.5435406715671622	0.9955871854136151
001577	0.5520181938844677	1.0025976788886934
001578	1.075090245315267	0.997470760404275
001579	1.1589851818538366	1.0056243766330366
001580	0.6703015647476848	0.9987614194567987
001581	1.6379025667754212	0.9992946263696376
001582	0.867411420030612	1.0028571819109455
001583	1.014555598390851	0.9945671235558186
001584	1.4063424251393613	0.9997076172588358
001585	0.9217748316012528	0.9978379764035612
001586	0.8529594514765848	0.9954989087714177
001587	1.0827492158355552	0.9951851457824189
001588	1.3112173305200614	0.9876979976383742
001589	1.0008949190188274	1.0008236880801062
001590	0.7352760631621947	0.9855622147602089
001591	1.5208014000515477	0.9988664987751528
001592	0.6679630210964407	0.9955433411694776
001593	1.2395061036605157	0.9888413339535981
001594	1.294024584148859	0.9986539735006575
001595	1.4208758999302036	1.002269773537839
001596	0.8361011676478127	1.0041824328113793
001597	0.2595482048468964	1.0088841202046235
001598	0.46769108323115915	0.9977949666265618
001599	1.184068262880214	0.9953110960651863
001600	1.1893927249772203	0.9978084001825116
001601	0.549829373323624	0.9970708160601859
001602	1.4729096342118217	1.003079396093167
001603	0.2448183006879569	0.9975206287668396
001604	0.9913892035952943	0.9977711906290601
001605	0.9170381074555989	1.0001747189964931
001606	0.5433869076571177	0.9965654025249665
001607	1.0404500889175932	0.9948548911770272
001608	1.005162763610971	0.9939135255518996
001609	0.7334042457674358	0.9961076510867952
001610	0.8041500896923419	0.9979117859275126
001611	0.7358131734360679	1.000017351443429
001612	0.6934011662670284	0.9989996160645798
001613	0.73401374271005	0.992754285535607
001614	0.2949278564432275	0.9959725091920426
001615	1.2861641470331844	1.0001503366709055
001616	0.7075501434395401	0.9964558309921475
001617	1.5866063567595063	0.9922869154394518
001618	0.7139431768493019	0.999747261153895
001619	1.0185021396819514	0.9986245936795303
001620	0.561756024295293	0.9842056440070807
001621	0.964378973727374	0.9952753550258436
001622	1.2986699781508826	0.9971150125981885
001623	1.244842006167358	0.9978102831308683
001624	0.9518671512203142	0.9974848398845672
001625	0.6007691473677033	0.997896007637679
001626	1.2275621352635142	0.9916573465524964
001627	0.8652552120155974	0.9981788156964471
001628	1.3005832980700698	0.9999572236458854
001629	1.4269140769190316	1.0034979044085621
001630	0.6410587046935576	0.9997574488311772
001631	1.2448747136902532	0.9970861067771652
001632	1.0677987069453225	1.001130852266143
001633	1.4069997327946255	1.0018002582159258
001634	1.204797757817139	1.0012077516797961
001635	1.2883321382013535	1.0008669792649076
001636	0.9555824619574474	0.9994630431071828
001637	0.7463080225506129	1.0010978760844158
001638	1.9570648852918073	0.9993811976036445
001639	0.9648550419468078	1.0020223214414037
001640	1.151274585668603	0.9951186979843525
001641	0.6525457396588035	1.0008543319012604
001642	1.1464231217302965	0.990167009840321
001643	1.7450507613023274	0.9988677567489663
001644	1.166830650335095	1.000508326577168
001645	1.2417990892107207	0.9998439434518339
001646	1.309306418522592	0.996013079964668
001647	1.2655348049623347	1.0009208073227422
001648	0.47668998148109454	0.9951863408417609
001649	0.45938684278373226	1.0018587730380204
001650	0.8775312583981514	0.9977744949044927
001651	1.8916737130277892	0.9957717624551167
001652	1.1307603777614197	1.0010181818138233
001653	1.3892362936572584	1.0007541484538014
001654	0.9427765852703918	0.9990164698618665
001655	2.100910962098095	1.0014122567771528
001656	1.1368146584547312	0.9909569317091188
001657	1.1004809195406253	0.9995570884562165
001658	1.7702626330367972	0.9980093020000478
001659	0.8215832904128134	1.001755357734188
001660	1.1662298622329084	0.9971184642044737
001661	1.2717133596493684	0.9996678050867724
001662	1.3289541036505306	1.0006376168066289
001663	1.411629302437778	1.0008736777500735
001664	0.6712639527706261	0.990561103326641
001665	0.9787402130602172	1.0010613246973217
001666	1.0355106302954813	0.9973470837172207
001667	1.0269373735081824	0.999982472230102
001668	1.7501571019614681	0.9962908230634848
001669	0.6637134714555111	0.9964559795279044
001670	0.5773269566786141	1.0021571993362268
001671	2.011588178323438	0.9973566259677821
001672	0.8115727195263243	0.9981771467131805
001673	1.3139996843069783	0.998590364449529
001674	1.4826310629068422	0.9996615947845403
001675	1.457802882068134	0.9975201539353664
001676	0.6562766883573294	0.9996273376480237
001677	0.8125387164444013	0.9990051855536476
001678	1.4093177172734992	0.9950296780621868
001679	0.9639881801585195	0.9998272842226602
001680	0.32624174531032574	1.0017901917100454
001681	1.0925294684976576	0.9987321146881033
001682	0.9360008676222712	1.0003849232345026
001683	1.3421740882780462	0.9985839285911299
001684	0.9490121096292198	0.9956467047145992
001685	1.603439184113364	0.9969510851797844
001686	1.502930545761806	1.000830908541544
001687	0.7554867311852284	0.9992003987473012
001688	1.3806116031512456	1.003132010532297
001689	0.9902517492576641	0.9952457390020572
001690	1.2114994157206762	0.9995212375057237
001691	1.2718762350544919	1.000928630972791
001692	1.4154263102991722	0.9941897511969272
001693	1.1627228032645553	0.9957076807219624
001694	0.8112283136412342	0.9997441104959733
001695	1.2864013741993405	0.9974024655894911
001696	1.4049633435780227	0.994650827775451
001697	1.2184694562970206	0.9998425726866681
001698	0.8775147025107259	0.9987195853733956
001699	0.6535848125671815	0.9971015827366049
001700	1.1920443793813005	0.9982372750510855
001701	1.4395580513876318	0.9970380505072121
001702	1.5959711632505258	0.9979261408305433
001703	0.9583160357237447	0.9940584232869668
001704	0.6447350991100854	0.9979582669704106
001705	0.8636897793856964	0.9963482666223132
001706	0.6086377099415361	0.9987636930056911
001707	1.0296708562687802	1.005024494065131
001708	0.7189495069752431	0.991442165277163
001709	0.7974715087381304	0.9989866136644676
001710	0.6247924350352829	0.999766988998299
001711	1.046294632931551	1.0002324133032225
001712	0.5576847123640014	0.9896356729494502
001713	0.5667253721680331	0.9907262883405173
001714	1.199538407950934	0.9997746803752587
001715	0.6951512583586875	0.9965427035059706
001716	1.1830467160971307	0.9981136194161442
001717	1.0320851371540318	1.0004870670684936
001718	1.0358521504293727	0.9961962035819766
001719	0.6758863854557363	0.9978918329010762
001720	1.3208670872126789	1.0006105937316248
001721	0.18797627636878772	0.9976652248260471
001722	1.7698920740775936	0.9970251932960157
001723	1.2528142313519794	0.9947537927418326
001724	0.9469823727561165	0.9992288613845786
001725	1.698896986226428	0.9975922604298784
001726	0.7641807938279411	1.0007383287388143
001727	1.2493472896333262	0.9980182466054863
001728	0.8844821611794483	1.0021607172944176
001729	1.6740794486095785	0.9936492444244296
001730	1.0643733510280828	0.9918986261700221
001731	0.8241679640456895	0.9985915616978401
001732	0.7881511956175334	1.0049491737852667
001733	1.239692755981451	0.9980150895232465
001734	1.1725137860952015	0.9957227227217398
001735	1.009531469107647	1.0014556647990327
001736	0.9613845614742061	0.9951200662197476
001737	0.4113309421129764	0.9907922069764705
001738	0.6871943687858709	0.9910288687834683
001739	0.5188224878447616	1.0001308064073442
001740	0.6684712839077397	0.9977455373712809
001741	1.0490680184292338	1.0020515987447796
001742	0.801189706530916	0.9953962891645772
001743	1.0350521448322871	0.9920860789373003
001744	1.129712048416332	1.001370033869885
001745	1.84054702520498	0.9961165333959605
001746	0.7807003552895371	0.9987128317916523
001747	1.2510200760709846	0.9972331315904797
001748	0.855900514877143	0.9971902758225367
001749	1.1062668034881744	1.0023299740297444
001750	0.8501018087078175	0.9966999303750317
001751	0.8828873401622271	1.0017304657807005
001752	1.166623401043543	1.0000464792335684
001753	0.9816635773693676	0.9976237257463586
001754	1.5931377039087522	0.9955556469958381
001755	0.588728475423816	1.0009808629906214
001756	0.7017558081231385	0.9987454316386509
001757	0.970091191570007	0.993196825726287
001758	0.9929236068203804	0.996817334081406
001759	1.4423338890559059	1.0013839794514197
001760	0.8553042785491444	0.9954589228819534
001761	0.8673437044973372	0.9992526281262514
001762	0.7589979378333845	0.9936591373894511
001763	0.9777229467092662	0.9985272528799227
001764	1.82109507707683	0.9933195173016177
001765	1.0100912856554796	0.997094537293429
001766	0.8753776592411713	0.9968306093203337
001767	1.1978804631277702	0.9991418354816535
001768	1.367831239862168	0.9945723548448058
001769	0.44529088428650204	0.9996703985210253
001770	1.0325500844785562	0.9984617256316517
001771	0.765461538586243	0.9993766696376772
001772	0.9050992942625254	0.9953915906056323
001773	0.6787742902027158	0.9993811644251108
001774	0.8762235721251691	1.0018396609664986
001775	1.0157922094980585	0.9987836554074131
001776	1.1291549502480605	0.9958517454810465
001777	0.8774436977718109	0.9998348975537705
001778	1.465150094902446	0.996286640364478
001779	0.9814653138444847	0.9970402181528483
001780	0.9637409571489035	0.9919606020812578
001781	1.1162307089498593	0.9954089463796143
001782	1.0724161784507023	0.9928333919070984
001783	0.8313046369725133	1.001068495079609
001784	0.9342325476264551	0.9964239808696157
001785	0.6902727908697686	1.0031250090967214
001786	0.36718679440628804	1.0013883941222956
001787	1.006099672778826	0.9971486035250542
001788	1.1757302588171608	0.9982185531961528
001789	0.708619230640691	0.9982416309427609
001790	0.6690732813425065	1.0006109869518318
001791	0.24710934292578798	1.0023760776209354
001792	1.2141114380854972	1.000559553976486
001793	1.5664284238765884	0.9971902068203444
001794	1.3244847218911584	0.9994238011046369
001795	0.5779604615561642	0.9990509491845347
001796	0.6010692019114121	0.998551969310892
001797	0.9761703157876552	1.0006429657733649
001798	1.0908953834528416	1.0006096634020627
001799	1.668249149541524	0.9937927704379637
001800	1.1233424295215446	0.9991936484232679
001801	0.01860292864025134	1.0384001499062832
001802	1.326446962546088	0.9899666588269785
001803	0.21192996850313445	0.9930677581759855
001804	0.8764666627982483	1.0021882420222996
001805	1.0131725138696357	0.9967406211814903
001806	1.0359667663298746	1.0019065673675442
001807	0.7785127846033132	0.9926964455803823
001808	0.9637258678168945	0.9997017224003714
001809	1.4703206807939355	0.9994147918821943
001810	0.8386156033101566	0.9990873945776949
001811	1.2990583454937312	0.9997713214238269
001812	1.0148159726015633	1.0006072338726595
001813	1.731493324273044	0.9956013008061284
001814	1.2215154288483112	1.0004445574199765
001815	1.3439829960549061	0.9913016888777814
001816	1.2617478355674678	1.0021466848551357
001817	0.46880973202475007	0.9995167990117951
001818	0.5597272919184513	0.9982756017230763
001819	1.1666303902535373	0.9973261507258672
001820	1.0344505538389648	0.9981122942458696
001821	1.127288378607623	0.9973102221459766
001822	0.7908834249301899	1.0037623653325765
001823	0.6696981581572186	1.004140264438497
001824	1.3578129146849642	1.0011233881338601
001825	1.468834462163376	1.0068581589167571
001826	1.6174439438312544	1.0008269699307113
001827	0.8957908527770299	0.992503267111986
001828	1.0499274869890989	0.9989267868053475
001829	1.1880016793573904	1.0006730967928383
001830	0.08208546329167062	0.997316193995578
001831	1.138977977778651	1.000804765002755
001832	0.9341497316456354	0.9985006943876652
001833	1.1937614055248933	0.9969905728077602
001834	1.4518779941281992	1.0038753853122506
001835	0.9078522606658843	0.9996300273167326
001836	0.6771189793192988	0.993945652623883
001837	2.0734837638382495	0.9944551316347336
001838	0.7558783661009858	0.9970487578657358
001839	0.22622811700131557	0.9982079578362956
001840	0.6487682494878239	1.000687979182036
001841	0.729189173065023	1.0019253964899575
001842	0.8891146539446326	0.9963716016166373
001843	1.1636662572815213	0.9902421611856872
001844	1.3547383869998828	0.9985890609980098
001845	0.7301396484367294	0.9984788803489113
001846	0.777760861398836	1.0018565888695883
001847	1.0311828577768751	0.9930733041454718
001848	0.8207426801953375	1.0046865247329604
001849	0.9682062208248436	1.0050964886940008
001850	0.7585379647793078	0.9950207107261911
001851	0.9752878279851912	1.0021472690466153
001852	1.3781096880367427	0.9993659211631829
001853	0.3566087659080665	1.000504596220802
001854	1.6743916837776711	1.0003018148015757
001855	1.6199568824917698	0.9926583314449114
001856	1.3714544218410234	1.0018528123991104
001857	1.0259422425962765	0.9980237021138956
001858	1.110431863416266	0.999909150127682
001859	0.8096382009372753	1.0029262411538873
001860	1.355341562066607	0.9977658928581319
001861	0.7067412336895751	0.9948820224422926
001862	0.7564533749019436	0.9985500831849561
001863	0.7478046597138174	1.0008782084878598
001864	1.5839916355860053	0.9998354753857498
001865	1.3131334727565742	0.9994454769026365
001866	1.0788073558527742	1.0008864794645944
001867	1.2080840866084521	0.9934163852776531
001868	0.9438409540402872	1.0031305350244688
001869	0.9960043941819711	1.0018218736085331
001870	0.7794930871648268	0.9982911342235556
001871	0.33447884345686096	0.9933113316417209
001872	1.3630171367378057	0.9982521583713456
001873	1.4538531348714179	1.0001919669675532
001874	1.8178563889552062	0.9986876842975588
001875	1.034222523180712	1.0062649389379414
001876	1.1533432113491755	0.9998187869128938
001877	1.281878540583964	0.9997319517528616
001878	2.1850778406673395	0.9971991141504087
001879	1.0383033816394902	0.9956229381192441
001880	1.5482190618406697	0.996172896546757
001881	1.0342236674613796	1.0019996804072686
001882	1.6792832098770194	0.9941341752781556
001883	0.9316762454034794	0.9961139540616695
001884	0.14498268642656334	0.9961712320730783
001885	0.9657078797885934	1.002087817164394
001886	0.813722050378127	1.0013042685106595
001887	0.7907880449769493	1.0024357403719233
001888	1.1776309526758946	1.0004468070829136
001889	0.6560220749778384	1.0065024960441968
001890	1.4381005704621896	0.9967091415223752
001891	0.9623694927027137	0.9989425421405
001892	1.341499671376519	1.0004595773818983
001893	2.2207156549563507	1.0016963907617484
001894	1.5110016848023038	1.00207605616447
001895	1.3340721309251653	0.9989504649148381
001896	1.208936463469686	1.0013586096523832
001897	1.8399659873268075	0.9997280444706856
001898	0.9268727308651996	0.9998949203242804
001899	0.732054788697764	0.9951171184285365
001900	1.2446195090742604	1.000282720049841
001901	0.8682192176845767	0.9922336818431505
001902	0.12290108308302015	0.9814189411958952
001903	1.033777611442584	0.9973835767303713
001904	1.4339656330017734	0.9988567732690796
001905	0.7039630863101395	1.0024547706975684
001906	0.9451186746591613	0.9977798091017477
001907	0.8798765603134014	1.0017821939001046
001908	1.1493472773203153	0.9997807833664298
001909	0.862265712182222	0.9982449810353663
001910	0.8753039563088674	0.9930144591622863
001911	0.978648625140189	1.000987321231054
001912	1.1808786381465746	1.00592948634255
001913	1.2697473029009985	0.9974305713788999
001914	1.2612338257861184	0.9997587825506311
001915	1.287461924224888	0.9924078462963817
001916	0.6012177638727141	0.9997528292990884
001917	1.529270399420933	0.999323936754806
001918	0.5006614740106916	0.9987206554394041
001919	0.7452788756853621	1.0046931331026965
001920	0.36964564344220485	1.0005473459000305
001921	1.0858431364105872	0.9969387417530954
001922	1.216542832876044	1.0002068452914645
001923	1.3633794306846423	1.0013149188434114
001924	0.8322887278234118	1.001064955697614
001925	1.2380274243518	1.000218813312441
001926	1.18904296754662	1.0020189783201718
001927	1.492182125603711	0.997862995344032
001928	0.29614154228602285	0.9933106524233891
001929	1.1764923243114382	0.994720458536831
001930	0.5886150326111081	0.9996859981593089
001931	1.3483096444856146	1.00023239761336
001932	0.8708775235645364	1.0052055841045966
001933	1.0732192272098757	1.001906078904068
001934	1.2996608187774317	1.0105189730485553
001935	1.010971816442829	0.9977223559175096
001936	0.9833772473478523	1.001411025815701
001937	1.2841333510620905	1.0006147034013937
001938	0.7659245092141264	1.0033280058089917
001939	1.24130461054098	1.0009875769875307
001940	0.5600049502791358	1.0052412754072022
001941	0.4919278935079964	0.9908641064803922
001942	0.9159766002918934	0.9983495994296909
001943	1.3349749189300653	0.9994271133301796
001944	1.4235267606999122	1.0007274963345247
001945	1.2303645344924228	1.0030005764154575
001946	1.4068065953002553	0.9967138359645699
001947	0.7838998506945721	1.0043822958650577
001948	1.2304683580589022	0.9968299402247148
001949	1.0907516401655029	1.0008775343131946
001950	1.47300308408247	0.9973661530933949
001951	0.6865118768412347	1.005036845366316
001952	1.0310981591669053	0.9918956710142763
001953	1.1654880117880981	0.9955676713674537
001954	1.5773127104670284	0.9978996138745574
001955	1.0193607045567474	0.989812986675718
001956	0.7120334866935635	0.9951101887737972
001957	0.9964609197752156	1.0022315979455194
001958	1.1095386790705808	0.9985575276717836
001959	1.000624541693055	1.0010753427201697
001960	1.4487534770354447	0.9978334821748214
001961	0.736953953690402	0.9962800136086347
001962	1.3462891702754023	0.9941612485669067
001963	0.8926816214434788	1.00520832008913
001964	0.9394177506566503	0.999145414317907
001965	1.2575279870042702	0.9969233673610247
001966	0.9633941858268059	1.0040240198162138
001967	0.37835144697729534	0.9861405388181734
001968	0.8382199629247611	0.9920335672216887
001969	0.8189802108084672	1.0040351396943719
001970	1.270447227034999	1.0023859225408944
001971	1.3657894915166542	1.0016173350659607
001972	1.1086281411165089	1.001516523846477
001973	0.7776689483893684	0.9983426568677967
001974	0.7481146389185288	0.9931523576698261
001975	1.0973696850912364	0.9961784946251264
001976	0.5050423967195693	0.9967410159642411
001977	0.6480117125939006	1.0031130238956198
001978	1.9535229884529417	0.9967317195243179
001979	0.9707668115255881	0.9952510655308091
001980	0.612647421940511	1.0002329415201445
001981	0.6226359393617908	0.9942568733853578
001982	1.0991470343853658	0.9965200718613902
001983	1.7130954361867032	1.0005668062996058
001984	1.0495136345316933	0.9975788312325338
001985	0.3874933006475062	0.9953792110274571
001986	1.205691841218714	0.99827879667182
001987	1.1765864760312579	0.9966516829901187
001988	1.1043386185436987	1.0027202411270189
001989	1.2204133662308148	0.9993948835181472
001990	0.9768486691496224	0.9974233996918571
001991	1.3032165619896798	0.9975434055661
001992	1.0709617589965152	1.0018505883926079
001993	0.9859795123870154	1.000224838509149
001994	0.7885489460234941	1.0046418580144834
001995	0.9405109526287512	0.9965546825735198
001996	0.5783068348314425	0.9998537906584745
001997	0.7548263534731589	0.9956755463208625
001998	0.6171496526843745	0.9987064392154199
[truncated: 207,948 more rows]
