# Supplementary material for: Predicting sequence-specific amplification efficiency in multi-template PCR with deep learning
Source: Nat Commun. 2025 Oct 16;16:9187. doi: 10.1038/s41467-025-64221-4 (PMC12533003; doi:10.1038/s41467-025-64221-4)
Supplement: Supplementary file 4 — Source data [file 41467_2025_64221_MOESM4_ESM.zip › Supp.Fig. 47/params.csv]

seq_id	x0	eff
000000	0.21797905828089736	0.9926419239974155
000001	0.917458777162837	1.0122712237352214
000002	0.5091973713774955	0.9702244888177501
000003	0.9709197832422081	0.9856573440096378
000004	0.49384417742065123	0.9860938793387025
000005	0.8086602377026049	0.9889160510839887
000006	1.4353067375567918	1.0022368996815858
000007	0.617313195084882	0.9945118958803865
000008	0.11643240461645875	0.9996330969231338
000009	0.3795316242595899	0.9502208292506246
000010	0.2569539333178418	0.9796418134378647
000011	4.441368796368316	1.029554038781247
000012	0.9337128552075747	1.0057490055390819
000013	1.3025743944561328	1.004677558652774
000014	0.670456119781113	0.9984379390500736
000015	0.26720349585303294	0.9957588777352411
000016	0.18657825626270305	0.9703196929299839
000017	0.5392795412387523	0.9855253337498252
000018	1.08128391143513	1.0014684146733308
000019	1.0042308788088055	1.0180765084666477
000020	0.10404709401140087	0.9889238265880791
000021	1.2951553763237111	1.0111334028550278
000022	0.23850668676522793	0.9681483150538266
000023	0.8629215075279377	0.9882877602580934
000024	0.46410433273537105	0.9989629711962827
000025	1.0213722569800614	1.0066943611353365
000026	0.11116201676284085	1.0072177518365537
000027	0.5315169646671984	0.9933999038589233
000028	0.8243258654715822	0.9929971874042861
000029	0.47571478395291367	0.9870176925942755
000030	0.4576157470842195	1.000794136896838
000031	0.7375542041913418	0.9927558501435295
000032	1.7434274017570723	1.0162222721753256
000033	1.4321928565968192	1.0076291117511382
000034	0.9652727341149266	0.9932056325044907
000035	0.6128466203805447	1.0314265910768443
000036	1.6717354757387235	1.005358558522914
000037	1.3169605070015833	1.0120234737260951
000038	1.76557929101974	1.0263596652923088
000039	0.1839878020469099	0.986771788005106
000040	1.0461199327880963	1.0079631109221496
000041	2.1239108162009157	0.9990118540417766
000042	0.8775754591671218	0.9979939014116205
000043	1.4312249075755432	0.9998807231179189
000044	0.26164752957031706	0.9953071719862717
000045	0.7090426992671022	0.9845960719159539
000046	1.5376108966611106	1.0000959517708634
000047	0.5609294859712669	0.9925413142617655
000048	0.1465108820159	1.0190732065363526
000049	2.127859912363852	1.0653153237734652
000050	0.34417487886733905	1.012429948253242
000051	1.5192580874607668	1.0115262944808576
000052	0.20065291652950587	0.9449346962813604
000053	1.4692534119641056	1.0140634568210534
000054	4.528876293682612	1.0442989599175976
000055	0.535419118434735	0.9984347224493337
000056	0.7472936810933789	1.0110335893796607
000057	5.690615859772509	1.0309905906112575
000058	1.0356625092705198	1.0095929003602349
000059	0.6104687569621	0.9871213047612396
000060	0.5365113162518694	0.9903074261199619
000061	5.324799062074171	1.0538405370807613
000062	0.32127426732472536	1.011470083883376
000063	0.6669871626004025	1.0017252390974416
000064	3.2381929804941065	1.0232453316306498
000065	0.19788433179390624	0.9916906106597968
000066	0.4627931425777115	0.9750000449168412
000067	0.11665861257000813	1.008799735648369
000068	1.3164112134321229	0.9980747224307188
000069	0.0645371737505657	0.9907622466600351
000070	1.0472465950756786	0.99358412727116
000071	0.6397421059307097	1.0344982979829656
000072	0.6396039373925918	0.9850352418742329
000073	1.7469380590256125	1.015390525557866
000074	0.20601500856245542	1.0004900058429556
000075	0.7894601590576752	0.9913075337418212
000076	3.0345102360019753	1.0292701126457653
000077	1.4808796961311843	1.0130995033490746
000078	0.503057780665843	1.0093995928142918
000079	0.20024592956864348	0.9982195365075677
000080	0.34079108334186337	1.0210450830605127
000081	4.708522737634841	1.048471604758298
000082	0.4354962934277878	0.9768018594881837
000083	0.36937021848444884	0.9840874928754911
000084	0.19506759065923085	0.9993832446737957
000085	0.994131063782651	0.9868806921236197
000086	1.3762232560178882	1.0213075550521993
000087	1.37412228321444	0.9768503367927662
000088	2.249768721739333	1.0158898247158683
000089	1.243637636248776	1.0116137614114669
000090	1.1190578244268166	1.0075660856560098
000091	4.9925909325426705	1.0146966636881476
000092	0.4740616466594815	0.9803891874738769
000093	1.3958702078678575	0.9975554453492195
000094	1.697382522384335	0.9951923813595053
000095	0.8503548246834359	0.9960178202575305
000096	3.489323030524612	1.0163180532541212
000097	0.12089651712785596	1.002508965578245
000098	2.6467179263390848	1.0122941007325559
000099	1.7795288455621012	1.008114191900908
000100	0.3816803351159069	0.9784423946089491
000101	0.5492302882000715	0.9953631726731444
000102	0.4213463654406984	0.9918386623246244
000103	0.3740741562766254	0.9877363396564188
000104	3.1727384112639774	1.0196268200730312
000105	0.10535592355998594	0.982492142145776
000106	0.448796374914747	0.9976255038859408
000107	0.6907873161777124	1.0016018729771508
000108	0.4807852126423238	0.9865762880056643
000109	1.0668708324227634	1.0037456521360715
000110	1.762913894845558	1.0138840550731918
000111	0.4599357594892296	0.9768191571956617
000112	0.152999283775913	0.9842105882974813
000113	0.4584335167942878	1.0006470922121617
000114	1.7483804745360738	0.9949454652320175
000115	1.0196081566088497	0.9889482104288012
000116	3.3221584356432396	1.0322184074584626
000117	1.1286923042077994	1.0082146790634297
000118	1.373341046920065	1.0085083158953876
000119	0.5760154186096464	1.0109535140787909
000120	0.1690907739047943	0.996287045519836
000121	0.9113121380656205	0.9869261596765162
000122	1.227369814517956	1.0093037624990158
000123	0.3637826061943375	1.0104583621895302
000124	2.1369423193742345	1.0214237707059322
000125	0.5250610603380382	0.9768155466215901
000126	1.2576963552578533	1.0117644078628727
000127	1.743480002343308	1.0186414165084599
000128	0.7061578241457176	1.0113597982408782
000129	0.49738379874553035	0.9972525144557209
000130	1.3077132311441284	0.9991809018831058
000131	0.5438440885876199	0.9873263993794112
000132	0.218074905098421	0.9868089133074676
000133	0.48113819146074494	0.9901611539881779
000134	3.0780844930573164	1.017592776441089
000135	6.508944009272275	1.033282775113393
000136	0.9515176564844352	0.9691697392401085
000137	1.0033843589676972	0.9955363170628492
000138	0.20808357463781674	0.988592295808957
000139	0.5004801877794217	1.0032132393625188
000140	0.32699337704060283	0.9937656352005677
000141	0.6026105378828022	0.9806877100922228
000142	0.43740664887517283	0.9869441409810944
000143	0.916386277157487	1.0582130288738936
000144	0.91600859786528	1.0043619911828614
000145	0.16425604791771684	0.9944067506731201
000146	0.3390485970506834	0.9964871933209156
000147	1.8242155848807153	1.015531617943896
000148	1.796582101428376	1.014953457249102
000149	0.5633487847431786	1.0001069584515463
000150	0.5219843147861849	1.0104743872014559
000151	1.0024372143280493	0.999639718571366
000152	0.8034196007728762	0.9796666720239235
000153	0.58053113910618	0.9791423597904966
000154	2.5269384243301314	1.0195473902391485
000155	1.527166074803304	1.0032854221429774
000156	1.3188874076231154	1.0284117751279815
000157	0.3577861324616864	1.0228702606104492
000158	0.4621262663773519	0.9862621400938392
000159	3.964550551281587	1.0318984706717333
000160	1.0824330399181974	0.9975568927855716
000161	2.0759373057017334	1.0028130891501013
000162	0.4980351178334454	0.9939372847380589
000163	0.48669309271425504	1.0027597984941596
000164	1.3800871367087202	1.047087884554569
000165	0.7890651599139923	0.9921028713099669
000166	1.03537518164628	1.0043878161848567
000167	2.267291687033523	1.0201891257408844
000168	0.12309035302247379	0.9865123337716237
000169	0.8460551795359316	0.991516108786576
000170	1.0574263778821105	1.0006033681466202
000171	0.47713755539096236	1.0014569418523007
000172	1.4782327993916775	1.0361545158554986
000173	0.16443505319521257	0.9848234847966996
000174	0.6226940491308749	0.9990231610094353
000175	0.3363290395175658	0.9785193886879344
000176	2.1573249242540893	1.0206426060683842
000177	0.5362246242775428	1.0028270475894028
000178	0.38020488499389704	0.9985671873304875
000179	1.2543204818119784	1.003168696424752
000180	0.680438092486775	0.9883520678673162
000181	0.524942365158586	0.9811265186079468
000182	0.4557240410301978	0.9918623865071604
000183	0.760945915588527	0.9785076117797057
000184	0.3480157977590369	1.0009941380830651
000185	1.9778855550062002	1.0119287558049528
000186	1.5344158815581468	1.0120395200410524
000187	0.42108412205383816	0.9878108168829779
000188	1.5599509018490847	1.008941524121833
000189	0.5474826436973587	0.9898831380564584
000190	0.9080604674270806	0.9700121903783283
000191	1.2145061075880565	1.0066918391632607
000192	7.448006842110651	1.0513211589383569
000193	0.8042776081374163	1.0098514057646197
000194	0.2267353327927804	0.9822281713283457
000195	0.17979757577542402	1.0015102791369968
000196	0.4044605313038076	1.0080380023771207
000197	2.9853162155858417	1.0210132326714592
000198	0.25662986446223157	0.9811019133426296
000199	1.1905638324241554	0.9935518881837005
000200	1.2673295846729922	1.0093361170817439
000201	0.721772507382228	0.9947975270334031
000202	0.44733579954467184	1.0035127265008603
000203	0.4258357558632211	0.9985558368243985
000204	0.3035872584689195	0.980600266191872
000205	1.6763527334107138	1.0021760019583839
000206	1.9623194060262616	1.0069033116808328
000207	0.9634230563210682	0.991179615915011
000208	1.2502383568210835	0.9971379419899308
000209	0.9391436434463024	1.0017830258560452
000210	1.7534890820499545	1.004479159526895
000211	1.3971507744600862	0.9975794597687861
000212	0.4940890619424162	1.0066277586639807
000213	0.6780071744285147	1.0113843012819592
000214	0.9513219310240739	0.9983932883319492
000215	1.3052262654923186	1.0113727788768578
000216	0.7126056771874553	0.977809873685842
000217	0.510408262001664	1.010416861907811
000218	0.397043067675732	1.0036200107597673
000219	0.3775200299383828	0.9924095142015749
000220	0.1411638562263165	0.975747834091176
000221	1.4760451009820776	1.0047035548523342
000222	2.07917183078829	1.0081583677940658
000223	0.11396144526758115	0.9989089295746004
000224	4.957100463043552	1.0369745417146077
000225	0.3834541610556233	0.9762536940171331
000226	0.21521311557457673	1.009907071408344
000227	1.587367829246395	1.010025909873192
000228	0.9556893988720492	0.9961948286961664
000229	1.2428552648464843	1.0119297592093184
000230	0.49465325428138884	1.0087230711605075
000231	0.42166866000071734	0.9840606207186862
000232	0.3842311627101105	1.0011870776464091
000233	0.32365574144034637	0.9794391392808643
000234	1.0919980848788073	1.0095390923407506
000235	0.30268926640509464	0.9743897924240277
000236	0.4868169554453873	1.0083590872274246
000237	0.6192766742279846	1.0007079722125443
000238	1.3149263579393007	1.0342862723933202
000239	0.19629343543832645	0.9883537551049074
000240	0.23796776180284757	0.9880296765450052
000241	0.346169232109288	1.0149064075028167
000242	4.29634193280362	1.035676555897455
000243	0.3225355956140931	0.9789179974819683
000244	0.045113139539872636	0.9735643091404906
000245	1.2446308595682503	0.9933123375158966
000246	0.7817999041031388	1.0078472464796606
000247	1.9024129770855092	1.0075422334922768
000248	1.080966167313012	1.0148482642851193
000249	2.5985021460583195	1.0106049591942015
000250	1.3446984973177043	1.0079835575334255
000251	0.5355943967857286	0.9814268876866913
000252	1.4636303917049625	1.0114035755062039
000253	0.412460093189265	0.9974367382253166
000254	0.7426382843082926	1.0000640776815444
000255	0.48994241045802334	0.9889685239093374
000256	0.7069899486224023	0.9726179458982135
000257	1.6060169655692245	1.002651937322512
000258	1.7566951628004672	1.0014941504191714
000259	0.8003772193431737	0.9822072402725626
000260	0.19969291944864664	0.9878406118809384
000261	0.7354490388172277	1.0135511400357242
000262	0.6507743997665272	0.999935649809229
000263	1.875879038277728	1.0171248753217064
000264	0.8876145339199728	0.9875920247246198
000265	1.8372053094975658	1.0116926600773175
000266	0.22587507821590755	0.9581135658777299
000267	1.0399890782449182	0.9901199906170304
000268	2.788011664620587	1.011746319899098
000269	0.20290967481815259	0.9894243684914976
000270	0.11925334338261398	0.9681483150538266
000271	1.326802150885408	0.9960661052652865
000272	1.5004337720252612	1.0013859248056978
000273	0.44045613418424967	1.0024050900522057
000274	0.4947393398160531	0.9930237069176515
000275	0.22643863568478173	0.9820200869134554
000276	1.300004852958356	1.0183366229839663
000277	0.30161371831823175	0.9810516489715662
000278	0.5040377692896658	0.9814099352719716
000279	5.877552089376775	1.032966938796765
000280	2.3756461150448303	0.9999392087143999
000281	1.0076148594565462	1.0026249644485732
000282	0.7469544855015374	1.0262664323805415
000283	0.647133769249397	1.0042806923784244
000284	0.513509169411003	0.9973985462191562
000285	0.7717226395354176	0.9867887306005947
000286	1.856369978383568	1.0063942542760882
000287	0.08434494644585121	1.0087995649191077
000288	1.134247025896465	0.9882588073998146
000289	0.1689605234069958	0.9932887996090779
000290	0.5950416333883709	1.014019789346653
000291	0.38053798593573074	0.9982725304725223
000292	0.5526449141240467	0.992777252531665
000293	0.10274616738053868	0.9896555795476718
000294	0.5122586189466548	0.9897249562955338
000295	1.4052424021150627	1.0074583685418266
000296	0.673771032157143	0.994511512851408
000297	0.934871312857248	1.0060528088979206
000298	0.919708709571575	0.987351930817352
000299	0.4620813316905471	0.9831180133368406
000300	0.1488888046334475	1.0031411643678154
000301	1.0346904535117196	1.0089125585178003
000302	0.28233149259132057	0.9856675896121097
000303	0.15471468319165668	0.9367840221189034
000304	3.2851096800774693	1.012093198150805
000305	0.217019934503246	0.9975478870750516
000306	0.36550361936167847	0.9853005202155111
000307	1.3861908330095394	1.0016646606262007
000308	0.686894496346772	0.9889965672803634
000309	0.956513152746394	0.9916404703523598
000310	1.1169150257903164	0.9937680148752219
000311	0.26406826279841783	0.977053493583965
000312	2.813009566488232	1.0241657284161623
000313	2.5743577998544396	1.0103252043525766
000314	0.4807803514648654	0.9765918182203589
000315	0.1353747747591588	1.0073755398472164
000316	0.6781644426039537	1.0059105491146687
000317	0.6950846684867491	1.002297097118613
000318	2.3959179981181906	1.0138920600404566
000319	0.4441545615735877	1.0290459288832519
000320	1.3857893687618592	1.0003981755953235
000321	0.6287338847435084	0.9922348855531959
000322	0.8667670835286257	1.0057267076849319
000323	2.840912264821904	1.0151392524724625
000324	0.3901200809655069	1.0028291555116593
000325	0.8521691323301216	1.0000875948787171
000326	0.878005487901571	0.9947833124420082
000327	0.8089146858864864	1.0158877512735258
000328	0.994609294682853	0.9962174707316642
000329	0.45564803647668217	1.0095330713737174
000330	0.3927185742198359	0.9828342567939936
000331	0.21245081407878205	0.9726795553972468
000332	0.47826988410149973	1.0086401348733778
000333	0.05815625809207206	0.9552964773713337
000334	0.7419011235106197	1.0084509257504417
000335	0.6159033031456301	1.0129310723858276
000336	0.5243939105304659	1.0081794306531398
000337	1.7163494477355044	1.0239937487855932
000338	1.165104028208332	1.0068361774011494
000339	0.2531323442172496	0.9843824103395107
000340	0.04177370180607761	0.9958684788339077
000341	2.1885673768770464	1.027588548272206
000342	3.85662815676339	1.0206771528806664
000343	0.46938486992022	0.9884198010744311
000344	0.33800230691508276	0.9913653863797117
000345	0.6852512345670624	1.0067582467806695
000346	1.0136130483900025	1.0007701550306483
000347	1.79656373344021	1.024130159070335
000348	1.266924966326313	0.9983518821710337
000349	0.6882441390449704	0.9855697212918284
000350	0.9171585758134037	0.9872261466203457
000351	0.37956483125084006	0.9791842186888918
000352	0.6802655630670109	1.0012785341263102
000353	4.032350873617841	1.0285464067758896
000354	0.7258302172055285	1.0118905679010952
000355	4.1809311745867825	1.0161613727888104
000356	0.49274780759464587	0.9992298566843572
000357	0.05978870158516619	1.0079696710469426
000358	1.6555435039875002	1.006803391724416
000359	3.9256493975617337	1.0292745326839814
000360	0.5825717977196643	0.9930101783035428
000361	1.4188561042382803	0.9968805113755504
000362	2.0667201443518315	1.0099225189312462
000363	1.652336495822979	1.0112924042981182
000364	0.9227719732683047	1.0023288856847066
000365	1.4414463349129816	0.9887683856137486
000366	0.2530886039765316	0.9838745473942849
000367	3.5584459994444155	1.0338107010238686
000368	0.6514823243279438	1.0008866213113297
000369	0.6928315841000491	1.001958841032861
000370	4.131429269690008	1.0276496742871941
000371	0.27680064444186153	0.9809405508733948
000372	0.16305729310943756	0.9834831549796628
000373	1.1881083630276335	1.0337706916521323
000374	0.34173915370488633	0.9925894531886666
000375	1.4693121096345882	1.0102410127349903
000376	0.39026623507994423	0.9836902737398027
000377	1.8257112997155753	1.014373564062272
000378	1.3336177955827013	1.0101455037572755
000379	0.31965701708425487	0.9746714518082343
000380	0.8922392319827117	1.000169165795755
000381	0.785012055244088	0.9994908872755339
000382	0.5422354420542986	0.9939188516081293
000383	0.30953351108506477	1.0041085893648345
000384	2.9268724063620106	1.0292126128278192
000385	0.4449718515504146	0.9953132293882029
000386	0.2981590299862816	0.9868260673959498
000387	0.9684397276044168	1.0104321414406727
000388	0.3397062600111001	0.9936529746865279
000389	1.2506311530306915	0.9676763717261558
000390	1.793790402046775	1.0177808490272044
000391	1.184087541642195	1.012768671616326
000392	1.1009573000231148	1.0149441851860077
000393	1.7212341403052012	1.0023430350831926
000394	0.8735415376863459	1.0029788784248967
000395	0.46201409781068536	0.977840012846831
000396	0.9076437922628298	1.001713825175141
000397	0.7452847479774282	0.9826990607900895
000398	0.5095118964247481	1.0042838187405285
000399	0.1623614891030342	0.9621917851150353
000400	3.6334291240126113	1.0148871145473237
000401	0.6726856622400843	1.018914263956856
000402	0.4424958613137238	0.9954550739062462
000403	1.3787691584481359	0.9971570571750406
000404	1.1967259626710096	1.004684394666976
000405	0.08639241611079658	0.9984663941941091
000406	4.106817019554514	1.0207350949093557
000407	0.3952039689601966	1.006958060303345
000408	0.779796706947107	0.9911470269642577
000409	0.7645530090744808	0.988218837397555
000410	0.8837159277533683	1.000137791231553
000411	0.4701445610752852	1.000369207589474
000412	2.9954345569457157	1.0132155238750675
000413	2.7036994149788103	1.0261408166583368
000414	1.436995642124615	1.000916218553594
000415	0.2617968599045527	1.0066145682648961
000416	0.19438514533349205	0.9873938000669154
000417	0.3252475375802469	0.9838821573866365
000418	0.1258888981982654	0.9980126044592349
000419	0.24061406885574024	0.9978192825843591
000420	1.4310704266425238	1.011746590722729
000421	0.6496810101528012	1.0044302529207203
000422	0.8979262182133114	0.9812190174664154
000423	1.3325271003781833	1.0113685335245126
000424	1.6702658154115102	1.0135550606881818
000425	0.4786657338190422	0.9908757757041765
000426	3.897508421103807	1.0108362001668294
000427	1.1736113638143062	0.9999323162864374
000428	0.756117899498802	0.9729901236252652
000429	0.4877024504549222	0.999788298679883
000430	0.8159509174543749	1.0007460605501988
000431	0.4755866442502754	0.9849914845007595
000432	1.4830900423595639	1.0152452619971506
000433	1.4681638117316411	1.0265066315245939
000434	0.8097220635536801	0.9921949848397427
000435	0.11212340459749183	0.9864876907483716
000436	1.1960557469448696	1.0127284172049027
000437	6.436905502961648	1.0375826562765564
000438	1.3446629882849248	0.9903917267228656
000439	0.3382492058006288	0.9973334172387903
000440	0.03302708205006413	0.994655850848447
000441	1.440041949419921	0.9983622342838006
000442	0.34655703844802244	1.0425388024725621
000443	0.8183537640612546	1.000972715318609
000444	0.778976846243358	1.0127717089064745
000445	0.3543289522916972	0.9908588426680515
000446	2.0048450322270335	1.032726851810712
000447	2.7411806873880313	1.0080573574032319
000448	3.9190287318749397	1.0336375164908551
000449	0.8797409624717761	1.0022158250958455
000450	0.8508059554702385	1.0021561567498019
000451	0.8653718986046021	0.9901003743732976
000452	0.902991149835419	1.0071600970281827
000453	0.1755944947771732	0.9862972164073828
000454	1.4527134313858463	0.9937696126863295
000455	0.04403338029315309	0.99629034146224
000456	1.0571499945375125	1.0060636434028813
000457	2.8211129960973524	1.0141991583480212
000458	0.4583062898847664	0.9986544297085926
000459	4.856475773641479	1.0441122079521075
000460	0.26406826279841783	0.977053493583965
000461	1.4099775648989326	1.0109733849548226
000462	1.1761695091476765	1.0140949761761848
000463	0.32051739104850374	1.0115198216986105
000464	3.3672036913799595	1.0005193397361747
000465	0.07057685816950682	0.9993284323214725
000466	1.0458939609996307	1.0192642135270884
000467	0.2406489687256407	1.0025193019773828
000468	5.751800889735387	1.0325972827907317
000469	0.684155987739766	1.0173665562215934
000470	1.0473826381405729	1.0043157257750615
000471	0.19545571886250743	0.9927586835649557
000472	2.9353220764683385	1.0260698593889177
000473	2.3816043067519628	1.0249353372905052
000474	1.0519378256335512	1.0021503360149195
000475	1.9090252582399814	1.0015349367907067
000476	0.20126814720883465	0.9580668297557005
000477	3.0985695202008645	1.0374941820855097
000478	1.160895917519575	1.005863188188167
000479	0.33831341184421043	1.0019151192641158
000480	2.158110136773366	1.010400633816564
000481	0.9713925880735472	1.0074738554476914
000482	1.1548763561883117	1.0131967208844708
000483	0.5044246721845875	0.9856684928775885
000484	4.326168466547398	1.0183214215118368
000485	0.6697572830792158	1.0060717649444482
000486	0.3136258130263976	0.9796635313099059
000487	0.5857984332842148	0.9900680956643861
000488	0.2343730381499809	0.9779368684825994
000489	0.15504720553365506	0.9937299815668292
000490	0.19437563873707128	0.9916452230785546
000491	2.1383098333597577	1.0145707124413288
000492	1.9850261247944316	1.000586279775449
000493	1.6567595816515626	1.0016882168545413
000494	0.48099203039492616	0.9922810747210385
000495	1.2536617364575664	0.9965576586791283
000496	0.8928656379707693	1.0026266559114312
000497	0.384758697400101	1.0166619119201656
000498	0.5771177581676672	0.992284683323943
000499	0.734572219366419	0.9951412692887552
000500	0.5666089637027435	0.9970767606250245
000501	0.16360022245621353	0.9902923087126324
000502	1.7551283607094479	1.020207290219345
000503	0.10229212068259858	1.0103828230263703
000504	0.8679158823090073	1.0086462320566694
000505	0.8354918219230898	0.9967696373154766
000506	0.8562983590933892	1.0023859348334037
000507	0.2760058397663592	1.0360543260722213
000508	0.3667839878507653	0.9699482714405577
000509	0.9354051723868199	0.9908173910673771
000510	1.903015069453667	1.0139690102578474
000511	3.6080434469553473	1.0142086390229204
000512	2.707933149282324	1.0095083205089002
000513	0.40101449018552004	0.9989523839473181
000514	0.5020168384151562	1.001442691685924
000515	1.9272541597687374	1.0253806941285328
000516	0.11990189729734217	0.9930888984593957
000517	0.3538832781117059	1.0221091325527953
000518	0.6872044187259402	0.9709063613133917
000519	0.8038181240087441	0.99862619087632
000520	0.8746766692322264	1.0305663704255323
000521	0.6747823696909471	0.9947791048004858
000522	0.2814996745600703	1.0071286338565695
000523	0.6746678461212792	0.9911033248013611
000524	0.5503354919071006	0.9966211435940764
000525	0.35187270550054955	0.989480320502299
000526	0.7761636012693679	0.9896888031446599
000527	0.2300064959437746	0.991158167982995
000528	1.4649995056609193	1.0020532594418377
000529	0.561665101151147	1.008938131216463
000530	0.9463533810302601	1.0097557718423824
000531	0.2229666313730131	0.9892675454631012
000532	0.8126757044647049	0.9988391110685803
000533	0.3671718228827415	0.9852107882716855
000534	0.3712630101237771	1.0047446800045239
000535	2.809990416852309	1.022681975667894
000536	1.220566723559165	1.0032403140515394
000537	1.4511621573916798	1.0098028678094508
000538	0.2332982136188801	1.0022959511009875
000539	1.1611800527644751	0.98524428357953
000540	2.417143416192282	1.010643639555623
000541	0.4295273000656991	0.9872368631311759
000542	0.5336047732743718	0.9872608092473206
000543	0.8394805538368563	1.0061761909249893
000544	1.7943576520256084	1.0284985866237213
000545	0.18480958838701952	1.0203249807796908
000546	0.5884808328644129	0.9732126304093209
000547	0.4507032054833918	0.9989978849175889
000548	0.3715434980067847	0.999949460227194
000549	0.13928655500300383	0.9829963867214814
000550	0.3905693139637417	1.010657599470147
000551	1.4080717498425068	1.0063640960505522
000552	1.3856413176245157	1.0008840010606277
000553	3.213488373301006	1.037187924961966
000554	1.8206784275672712	1.025080054836241
000555	1.3642378717602228	0.9861101513048857
000556	1.1691328209962113	1.0011840938564416
000557	0.8079453948091811	0.9926810318041231
000558	4.123066611451134	1.0449069591009705
000559	0.7883109499256701	1.0078002640928472
000560	0.4238081137253203	0.9834228301573773
000561	2.050745339457992	1.003535332985959
000562	2.3265194829222704	1.0149036808085294
000563	0.3411640616807297	1.0173198027206825
000564	1.63914624573112	1.032090050756285
000565	0.062622765429789	0.9671994936141493
000566	1.188237692948114	1.0193185376733611
000567	1.5653779779157317	1.0042960776333758
000568	0.5707393465481466	1.0125263846615016
000569	1.4377123945292114	1.018760581669522
000570	0.27123669103134473	0.9806530529226403
000571	0.9291656024020928	0.9866090566407073
000572	0.7976550505459671	1.0092379095784354
000573	0.5070969094455312	0.9954154203503924
000574	0.3146306319285732	1.017132273682014
000575	0.3819077802218163	0.9778776278521074
000576	0.5265944590516686	0.9930407606167528
000577	0.415449635094211	0.9879316214922266
000578	3.4241668300139545	1.0235056895089858
000579	0.34599968021321686	0.9609712420418959
000580	0.628892427283368	1.00850127942587
000581	0.19656304141143333	1.0020576853491359
000582	0.2972984075555408	0.9858462675530815
000583	4.158484034473864	1.0183141535672464
000584	0.05536821108719182	1.013484035900383
000585	1.5375170254990653	1.0164094995434987
000586	1.1699464042563519	1.005750553817298
000587	2.6691122480930916	1.0085518126399828
000588	0.35666236626988485	0.995826833614131
000589	0.9273444199514058	0.9773570364439343
000590	0.23656047361268692	1.0016154875851868
000591	1.3505191090862076	1.0065597254300982
000592	0.21733895870184636	0.9906538016452351
000593	0.9333279899935331	1.0019102769466548
000594	0.28423242620472344	1.026579084057409
000595	1.6375024722825022	1.0004492460380885
000596	1.2783373886758722	1.0125099192805205
000597	0.10209437449880894	1.0073927170583445
000598	0.35611933127713086	1.0029288619993222
000599	1.4726058481350315	1.0011535966993466
000600	3.7161979424755773	1.0213378242812479
000601	0.2590127911549948	0.9869520372742941
000602	1.4555291974852091	1.0075693265060666
000603	0.09673410585777566	1.0313562905977385
000604	1.7438423549364588	1.0084417934809913
000605	0.3460766056513247	0.9891992029030767
000606	0.31240016179834484	0.9803983407438742
000607	0.41804334434191753	0.9573428076960863
000608	2.2925376301490403	1.0121650058516865
000609	0.3327155043224333	1.0036369447767322
000610	0.3706296711918171	1.0148045643554293
000611	0.28384455383107127	1.0022093888205998
000612	0.8058829519270843	1.0031088524995488
000613	0.18417895368802417	0.979384348011907
000614	0.6594712036447448	0.9947322228935384
000615	0.9085860716636236	0.9916607216406472
000616	1.1674726671348958	0.9966028285745581
000617	1.1714032202264875	0.9981932420121185
000618	0.7187171720808744	0.9954872672974188
000619	0.28947931245221403	0.9931760585441441
000620	0.042715352356128326	0.9612103213221048
000621	0.39592461650777483	0.9960427286347431
000622	0.48339468922518153	1.0017312578587176
000623	0.9712066590262589	1.0061770306755875
000624	2.334151469848916	1.0187422172534841
000625	0.7773815537133766	0.988797527984719
000626	1.2654193206057596	0.9900356227017448
000627	0.20890670831463024	0.9830692796810054
000628	1.3408373713269908	1.0000261736493308
000629	0.12281277409769455	0.9937131167047519
000630	2.738612068763419	1.0071216034520547
000631	0.41866194746138413	1.0104424251793993
000632	0.6587688769573621	1.0099519467128306
000633	6.269419981261596	1.0297783763815973
000634	1.0131897503571157	1.0074458755256237
000635	0.9563052561313315	1.0060627077548898
000636	0.27537698316400955	0.9866602170556978
000637	0.4482547942177112	0.9942439024270096
000638	0.5017967200171446	0.997831433114952
000639	0.8420532070620956	0.9810894081149607
000640	0.8941047026127144	1.0036845413808375
000641	0.2413295741640413	1.0065525393522081
000642	0.2554569326556397	1.006708216080353
000643	0.2031673033166055	1.0315849168842555
000644	0.9705589466143182	1.0016250305985022
000645	0.6841362716632486	0.9873342047634757
000646	3.7024268087843972	1.0273111264972894
000647	0.8671632313222498	1.0031315420828473
000648	0.8499278892990478	0.9905551022018999
000649	0.16435770913278924	1.0333929129703945
000650	1.3152509652003839	1.0064793426881922
000651	0.4239212838536082	1.02255916435172
000652	0.20638233038705153	0.9836317363220505
000653	0.5137801585378178	0.9913697862013462
000654	0.5391825591422117	0.9854027721404697
000655	0.8854720255359921	0.9958763698077268
000656	0.22684028732589093	0.9885002584957956
000657	0.3741352507235827	0.9931476219540215
000658	0.875429556817795	0.9889672512304909
000659	1.2156796268742422	0.9995292520911898
000660	0.2721859703189238	1.019403520424471
000661	0.963147154980298	1.009917837702099
000662	0.8404084706554944	0.9718325458655209
000663	1.3221116631896053	1.0011300439134119
000664	1.459988103766375	1.0086893846739444
000665	0.7012523818768213	1.0436433592449559
000666	0.08015097201599358	0.9927406404020955
000667	1.0763061106822578	1.0149021305846253
000668	0.619639788674524	0.9904703651385366
000669	3.059434293241802	1.0162705044739682
000670	0.4888353851850121	0.9997832556083454
000671	1.1467014236977773	1.0091601053658419
000672	0.6375486317344314	0.9952888461250574
000673	2.0739219413786394	1.001739969665713
000674	3.219594823513494	1.0261584558146948
000675	1.2401019513470115	1.0219318240179043
000676	1.175611389315434	1.0076871460782513
000677	1.501865522984687	1.018284109216809
000678	0.1109062780633227	0.9738910683015162
000679	1.32034621190908	1.0067975708456354
000680	0.8820588191849852	0.9860212668310314
000681	1.8121211601526799	1.0198252328826656
000682	0.4101777860685547	0.997613804825759
000683	0.6679785441157463	0.997292196788536
000684	2.2021407885545154	1.0210660994331322
000685	1.441794513046017	1.0148709553325088
000686	3.9931761869503446	1.032932960076273
000687	0.25425545976724123	0.9875503707365951
000688	2.222976065423122	1.0087613573192749
000689	0.21338427932296364	0.9892149056385646
000690	0.6813725555969238	0.9971618748763776
000691	0.44305634216395146	0.9689638175906687
000692	0.4303017479770661	0.9766313328266912
000693	0.7388866470018451	0.9932913051502525
000694	2.7242135303607777	1.0112175625187407
000695	5.734136901585178	1.0370248994354214
000696	2.082847780706275	1.0227655864836247
000697	0.9140191181026757	1.0182491168767787
000698	2.7011597713794755	1.0035679815063305
000699	0.8556387882996414	0.9986814215243699
000700	0.1697102821060294	0.9656402112505683
000701	0.47250746565249674	0.9953158882652945
000702	1.3712912066812923	0.9992175158346014
000703	3.182122744220169	1.0149897904986014
000704	0.4574928564780841	0.990469145217824
000705	0.9925588307378607	0.9987831753502517
000706	0.7383500235953343	0.9866543018589162
000707	0.16542148370489407	0.9916096298089557
000708	1.2096256735569375	1.0028079686476383
000709	1.486916295090425	0.9942821058359499
000710	1.5429267227122019	1.0267570597881392
000711	0.39851337498403233	0.9739276539342829
000712	0.8172897035127342	0.9782584513890045
000713	0.7735524877623058	0.9783176163959413
000714	0.6256773456853276	1.0045192834471421
000715	0.3389467097759963	0.984758873852062
000716	0.30891558982437656	0.9923058698141792
000717	0.48251402494506634	0.9937172248460607
000718	0.3018668065421804	0.9793529780952849
000719	0.5398501923159068	0.99841683361063
000720	0.454254412026531	0.9769129694764253
000721	0.2683029842204225	0.9846433725723046
000722	0.24649326948653064	0.992961242193283
000723	1.9441178287981649	1.0217319033062997
000724	0.6718189418640955	0.9969341380676342
000725	0.6162841652715797	0.9734469046304044
000726	0.45574598442589886	1.0051651534953367
000727	1.1865479307550961	0.9961111329977038
000728	1.1448333477331876	0.9942143203770707
000729	0.18574265619060087	0.9899811933356779
000730	3.1305779545622405	1.0322075339442103
000731	0.44887025437292954	0.991235387118132
000732	0.17555719889365548	0.9933726582602401
000733	0.21853417682713325	1.0010620788582487
000734	5.338552497809877	1.0248468247045508
000735	0.20831900950528398	1.0184842522075697
000736	0.3201450235586466	1.0019281360269479
000737	0.22298525004450342	0.9832837041022415
000738	3.8554034144356373	1.0157048871579506
000739	0.7590816181160299	0.9969329464987813
000740	0.3285699931321652	1.017402197364078
000741	0.6458095440700183	0.9964765654378301
000742	0.8314447401594564	1.0055384492155293
000743	1.0212908065985056	1.0029922329876655
000744	1.2536404532082892	0.9924176896851855
000745	2.314773647279514	1.0591201958629841
000746	0.5079741085702644	0.9743801239448148
000747	4.096651878669882	1.0194841303209932
000748	0.6615756848424381	1.0042608594707116
000749	0.21667188245300323	1.0056373544275177
000750	0.2547484358745454	0.9874878756748176
000751	1.2730006040603392	1.0058304842906276
000752	1.7927581917000872	1.0315425835149032
000753	3.897698699248539	1.0392242579785174
000754	0.9298257171828423	1.0099809193919993
000755	0.7334462191252262	0.9708611810446609
000756	2.7466183483682816	1.0118478882704367
000757	0.1212479999916634	0.9740110132533744
000758	0.13702113415991637	0.9933672783490011
000759	3.610207635703061	1.0223668806475554
000760	0.28283607751790824	0.9953168506840652
000761	2.2571936657084275	1.0136059966447077
000762	1.5549974069183725	1.0102621772469047
000763	1.708306439240475	1.0162567567043646
000764	0.2564766528701736	0.9836129109577596
000765	2.058505752396057	1.0127867975286988
000766	2.9179179919970792	1.0125235155377985
000767	2.0138309600594146	0.9972057176626199
000768	0.6553009296860615	0.991486704706785
000769	0.1384459716148788	0.9983750844120076
000770	0.15186081451354405	0.9634793051014765
000771	0.13047911947063148	1.028523700815301
000772	0.9696608231110067	1.0055233672340897
000773	0.6756094233322129	1.0005310251767934
000774	0.7142715161342864	0.9898430606901142
000775	1.4553656312884444	1.0163187657056378
000776	0.6321102848774423	1.0041429332837843
000777	0.4829483655277872	0.9859876700423146
000778	1.6643698124152217	1.0200435651241502
000779	0.3370345382731833	0.9929940576931442
000780	0.3016864757700265	0.9853495599091435
000781	0.34660821050298884	0.9954902387520357
000782	0.24387292469375763	0.9961058200402547
000783	1.1948367756646021	1.0177950074475788
000784	0.628586205252562	0.9921585186427331
000785	0.674824971513709	0.9879500192084435
000786	0.21018453321415112	1.0129446418263266
000787	2.556034059473978	1.0176419650433701
000788	0.7010738809831165	0.9967154580462023
000789	2.0556187163517374	1.0180032453973602
000790	0.8553406268891834	0.9930012493555697
000791	0.3552138014337485	0.9974118468219375
000792	0.6044398350915835	1.00146423339801
000793	0.4855098391267983	0.9921058494262133
000794	0.6691797075100531	1.001388433374039
000795	0.5150251498571541	0.9877484509857082
000796	0.26455907040172033	0.9963490653571281
000797	1.5176426397147809	1.0029713033508791
000798	4.959448280048268	1.029638099821193
000799	0.1878682962893671	0.9671994936141493
000800	0.7929499341809153	1.0021875115552812
000801	1.7225399736879092	1.0128041081248553
000802	1.6739708453544684	1.0059908665796986
000803	0.16755423422736618	0.9909516094553458
000804	1.388252619833962	1.0164779781337452
000805	0.4734628579469649	1.0039306158191506
000806	0.30473554720136004	0.9927797223120116
000807	0.8340789853102908	0.9948736201806735
000808	2.8920674272108937	1.0001869309950489
000809	0.5354683873923117	1.0102931472723709
000810	0.6417119788470794	1.0028675406417515
000811	1.3265551984544597	1.004538615298874
000812	1.4662344330319717	1.0211473057320752
000813	0.2842507633964226	0.9894869940075727
000814	0.45822899854056043	0.9846660281521723
000815	2.343679776975161	0.9997871388352375
000816	0.4936214636287065	0.9761484196515868
000817	0.7875790535593731	1.0030809555806708
000818	1.5603242441731577	1.0070672358945045
000819	1.380435195476256	1.0001615607032592
000820	1.4511609800461003	1.0178727954024616
000821	2.1581727465439497	1.0019889587023565
000822	3.210557882954651	1.018300935994754
000823	0.5314214370855178	0.9854094536897433
000824	0.8932896490528743	0.9816171991825686
000825	4.735330369067515	1.0196077157976338
000826	1.9000319219441282	1.0063899354419368
000827	0.4566182268092879	0.9701608854912979
000828	1.2360361629233028	1.006549488951541
000829	0.6601589973718619	1.0002913466364496
000830	0.9897103260062887	0.9953626733222827
000831	0.2845990666914572	0.990004022969143
000832	0.13157574428327393	0.9636691355198309
000833	1.4803844435230182	1.003970526745569
000834	1.6571407777610618	1.0087863839679219
000835	0.7252260551389279	1.00146274865709
000836	0.6094314984481167	0.9830932002365956
000837	0.2634581812821003	0.9884954435652663
000838	5.483385320429294	1.034727266923719
000839	0.4581801333037735	0.9867892337123755
000840	1.8917795498099284	1.0182100883226965
000841	0.3496271845021827	1.007751925228202
000842	1.1483352475976172	0.9928411763518195
000843	2.302491037002683	1.019503888866551
000844	0.9637284454027386	1.0009408752471687
000845	0.42318532804465886	0.9758664330956242
000846	0.09897852154800568	0.9661881601352104
000847	0.09877113995148679	1.0121817625470655
000848	1.279581782978538	1.0071565556082895
000849	0.3462595275026061	0.9921265966199193
000850	1.130199878786213	1.0027773229497106
000851	3.0347247262249235	1.0164840707303602
000852	4.86497794626371	1.0337129062451056
000853	6.85164767332302	1.0285287441728415
000854	0.7616182612746752	0.9921792304584596
000855	6.354732816653404	1.0459560956209808
000856	0.8215227556476905	0.9845849050886862
000857	0.6489069473988817	1.0010839112379208
000858	2.394529275581906	1.0096442319633376
000859	1.8951373038263781	1.0089516062929222
000860	0.19749602786590284	0.9890846636246312
000861	1.0254293920164794	0.9989789053268726
000862	1.7156821282208898	1.00224365254046
000863	0.12550671923588116	0.9989264801576644
000864	1.8325344326547317	1.0196382037283571
000865	0.8448044060317849	0.9951720404105905
000866	0.39117038151166256	1.0028199468272683
000867	0.22330192354079312	0.9913695555411756
000868	1.0274189104715052	0.9951571674836119
000869	4.22864835889302	1.018663236919121
000870	0.5191849680957495	0.9924360207369932
000871	0.32177725334384905	0.9799261337723083
000872	0.8322150638985365	0.9655577369713738
000873	0.8211051928667954	1.0097488911947725
000874	0.44641403335048774	1.0005296548509743
000875	0.1698513469889975	0.9834831549796628
000876	0.45134588169591994	0.9966000674500709
000877	3.401044193341163	1.013879122435354
000878	0.542246700255568	1.0059575039208966
000879	0.20225391381474836	0.9687553802993317
000880	1.4358064821417575	1.0272852306406448
000881	0.4121349957592641	0.9919743087079866
000882	0.19457756722072708	1.0094748440325296
000883	0.16554231107507042	0.9752449830869624
000884	0.4347067578226081	0.9942551684216895
000885	0.2841326059303097	0.9621917851150354
000886	1.0007533975039282	1.0108477473142092
000887	0.4895754575949739	0.9824467105623645
000888	2.255074181778379	1.0120603748826067
000889	0.1527119804780379	0.9768197749033978
000890	2.849018202613905	1.0213825833300305
000891	0.31583885348195084	1.0009426945016315
000892	0.7854172208104238	0.9996216986540415
000893	0.17428996745483252	0.9345545529728898
000894	0.1449846700660505	0.9968595205059156
000895	0.6330380103444819	0.9937613024394026
000896	0.6389967599024438	0.998576452159498
000897	0.2449816844385839	0.9988476911456553
000898	0.18388292795542668	0.9930868689092972
000899	0.3316081651128096	1.0192958047605682
000900	0.6431105064491588	0.9851955513106565
000901	0.5429128534810508	0.9986744298427027
000902	0.1805671899205597	0.9837348412390587
000903	0.2731205260071203	0.9981379675265356
000904	0.280436761944574	0.9905132276613562
000905	3.3262518262320553	1.0235960413556202
000906	0.4204271652739808	0.9764890651122531
000907	0.6690781652235155	1.0026638476090293
000908	0.3005805129325446	0.985392329232335
000909	1.1724140677544537	0.9686816354892138
000910	0.19121403982384902	0.9950703243653841
000911	0.16200588507918012	0.9839668381630237
000912	0.15054064219165786	0.9714938487996971
000913	0.4539924932275338	1.0308609301825875
000914	0.1979909506911999	0.9876490462597978
000915	1.0492590878606292	1.0035739035902338
000916	0.7144427100539824	0.9977082200876941
000917	0.8685013290551434	1.0030128985659752
000918	1.028569910404694	1.0177912578421664
000919	0.23713264710365525	0.9891915818773139
000920	1.2253211413688432	1.013255681847289
000921	2.2028040841915986	1.0082651107234701
000922	0.36385806923980185	1.0045563933044583
000923	0.7352084453284214	0.9908233891942851
000924	1.8965518794939251	1.0142959446973177
000925	2.350941345008793	1.0113918348687123
000926	2.9356086391846143	1.0279469424527272
000927	1.0899506219059072	1.019865612282822
000928	1.1999466923697122	1.0011011313162825
000929	0.6314692088691674	1.0129906110276155
000930	0.41428535792093013	1.009680313225228
000931	1.2196121352069769	0.9991507932934246
000932	1.4919152137689773	1.0225225983651898
000933	1.4669208693726836	1.000710548440321
000934	0.48108006983030377	0.9951889005634229
000935	1.3082969956721453	0.992024110630969
000936	0.8050774880132686	1.0010223385987584
000937	0.2613126712736543	0.9982723648037405
000938	1.2533098658041515	0.9970214647006551
000939	0.6602449371845112	1.0001296793396817
000940	1.116191887723441	1.011290824931123
000941	0.9419150809876425	0.9905646102069815
000942	0.21755772658714356	0.9884041897687732
000943	0.2042396835820733	0.9972644305454503
000944	0.05940362670111422	1.0017351434352215
000945	1.5378122282738307	1.001841063386823
000946	0.2332384685475702	0.9976046446124719
000947	0.14216343218715757	0.9893188584484907
000948	0.9123629533769455	1.00519115499387
000949	0.5736622754682307	1.0009211281563062
000950	0.3679060335271443	0.9985003729829165
000951	0.6492574254825164	1.0024210349722562
000952	0.39561642325198854	0.9793541042183064
000953	0.576787297423275	0.9888974290747036
000954	3.1137359704243033	1.0291865576004036
000955	0.370669566003076	0.9785436029034457
000956	0.8331489429467613	0.9877883705780612
000957	3.2760279732378055	1.015051094758073
000958	5.06559046108825	1.0166380185508956
000959	0.10903603651439743	0.9742223852209944
000960	0.22548827718085354	0.998906820172467
000961	2.3159264771345387	1.0141332109233439
000962	0.5613049759416018	0.9927599265972374
000963	0.10357083745429434	0.9708822371083772
000964	0.2731120295750254	1.0139304090343797
000965	0.6542620493415796	0.9784839363284624
000966	1.352574507396539	1.0034900640897593
000967	0.5313871137427971	0.995373391925103
000968	0.9926738153291775	1.0060522377832135
000969	0.3931593341868828	0.9957064411144851
000970	0.4295118726011157	0.9874689996939205
000971	1.378346259093136	1.0054976355527971
000972	0.4005680431933167	1.029993853695577
000973	1.2746548501258015	1.0083062212215084
000974	0.1410946043088259	0.9989054544512065
000975	0.7107056927805043	0.9961836739658199
000976	1.287248548904398	1.0146113125353313
000977	1.0725034712956227	0.9931264621232667
000978	0.2989979711285899	0.9843539702522639
000979	1.2917058655829994	1.0060797915766593
000980	0.4706963207236444	1.0029092069611505
000981	0.47712649223020137	0.9924549099467886
000982	1.0029222108730862	1.0107545687270683
000983	0.8396798716535068	1.0026675964498801
000984	0.39273863823939487	0.9937384977443731
000985	1.698594822173783	1.0152942699128185
000986	2.8151432045838027	1.0148911431223506
000987	1.3015522415751715	0.9938960600877094
000988	0.5118564545884207	0.9935897040351044
000989	0.5251391555922518	0.9915924900656894
000990	0.11309464145194523	0.9998100171162031
000991	0.548361914484024	1.0041925299299614
000992	0.9135243897077839	0.9928198030015849
000993	0.8408295034227726	0.9932216558641045
000994	0.12763111373018157	0.9838385993369184
000995	0.6542918217521801	1.010887977966725
000996	0.9160852379693182	0.9853762391993716
000997	0.12302901200755002	0.9784348554635575
000998	0.8361018954318258	0.9951913710575955
000999	0.6204076978388899	1.0064583515682508
001000	0.5887919866118827	1.0017154842566387
001001	1.1222729736705659	1.0067404277583276
001002	0.7913207485315592	1.0083095609122523
001003	0.2532856667959947	0.9816730570860707
001004	1.0526461193683998	1.0050238710250912
001005	0.6284385577285596	0.9725772287059775
001006	0.2702921788383082	0.9779468699336409
001007	3.9754122504126075	1.0346298682989716
001008	1.6190338756881897	1.0030547395460125
001009	1.063923712600081	1.0075361330117591
001010	0.35268780740412653	1.0004411092701506
001011	3.4824770405951946	1.0216044035226342
001012	0.9413253498135289	1.000890771268272
001013	2.2523616692078576	1.0162629337997438
001014	0.35465513091233847	0.9977555165776205
001015	1.6410580410772695	1.0126641467569497
001016	2.574853221829666	1.0081537990193843
001017	0.1667745881736871	1.011993589950596
001018	0.2228265622661703	0.981065776950934
001019	0.5953575884848273	0.9978747013385137
001020	0.4996268256495752	0.9848931850198877
001021	1.2137685295650067	1.012633899095213
001022	8.563909394220744	1.0417587880603594
001023	1.3000841033299966	0.9924027956849881
001024	0.36326707034899597	0.9928758649302201
001025	0.625801226749766	0.9811242917484727
001026	0.3273162611885155	0.9854942606214332
001027	1.043068108364896	0.9920995415267361
001028	3.7431951220020214	1.0119587721164862
001029	0.1595733911576544	0.9668303967754849
001030	0.5842105558422841	1.0010601592580537
001031	2.3373017756824046	1.0080570983089943
001032	0.5275220486324117	0.9955088596478068
001033	3.101891223564484	1.0272396112635558
001034	2.0409319050911594	1.019623591605302
001035	2.392449763586627	1.0108535660889835
001036	0.18151953109001845	0.9888089738372489
001037	0.7994769369820864	1.0094592646052059
001038	0.1320443050261731	0.989223850853767
001039	0.7271709031483068	0.998969148170677
001040	1.6337222975961416	1.015927890163068
001041	0.5174359694977083	1.0053540963720864
001042	0.6089470820025287	0.9804998355733706
001043	0.5971414771131837	0.983668195205645
001044	0.2604837197979541	0.9872280840164013
001045	0.8808336716189673	1.001347744192159
001046	0.558534098170777	0.9823915870121878
001047	1.9397213319431725	1.0058933765816305
001048	1.5712989292125927	1.0072655859617163
001049	3.4173508259198107	1.019630241294974
001050	0.275195842117643	0.9841961321470888
001051	0.9076612912383558	1.0108944418390118
001052	0.27038251921632417	0.9732075518084692
001053	0.6989957334709926	0.9975880670967354
001054	0.525887947044837	1.0021419649903598
001055	1.0499820187012696	0.9976386477136276
001056	1.0359129081938523	1.008703402994084
001057	0.29954596079896334	0.9868864929761982
001058	0.45665625063854176	0.9769017700806379
001059	0.8758807639214202	1.0024448404827926
001060	0.9671295141825844	1.0056231818302042
001061	0.6708072206895873	1.010270501374827
001062	1.427490543253802	1.0048153413653098
001063	0.9142763816088895	0.9999978838562845
001064	0.6436379586853423	0.996854866404463
001065	0.4603802657360793	0.9954165362343866
001066	1.4855831400096926	0.9881488446491637
001067	1.5556106446916929	1.0006033057455737
001068	0.2090852162994876	0.9951695574367256
001069	1.4412891833418686	1.0168898263291468
001070	3.5757738715766276	1.0057389717225733
001071	1.0785885517171097	0.9977022773058274
001072	0.2763334341591714	0.9990494495141576
001073	2.015577985165189	1.0222001633658289
001074	0.1395413009258131	1.0027679464277564
001075	0.3569043867909829	0.9884447347905193
001076	0.9560326091240128	0.9857677451099248
001077	0.6962890860426791	0.9894639262112445
001078	0.6188616733699989	1.0174438671065837
001079	1.7972931982400557	1.0018130937967613
001080	3.413722161376272	1.0225197703847995
001081	0.4358319264655548	0.9875859552578335
001082	0.6523629740688425	0.991140868980662
001083	0.8346213786696735	0.9866372732934127
001084	0.20988268728125753	0.9842345617567568
001085	0.23162867251069766	0.9866312318544079
001086	0.8792989273043036	0.9868227927573222
001087	0.700327371254821	1.0086404106367415
001088	1.6189871641941278	1.0037597139405239
001089	0.7142310211240188	1.0218935074919462
001090	0.48791530216216233	0.9988996809232876
001091	0.8032557582165442	1.00276578003189
001092	0.29475691120067216	0.9735408891109596
001093	1.0093195282890617	1.0119484690064617
001094	0.8292855004122257	0.9856631945774401
001095	0.2108129222772651	0.9976108171943391
001096	0.17452401569274648	0.9943798866786849
001097	2.0467374037527466	1.006964130650375
001098	0.5497748460132675	0.9893023795119126
001099	0.4026387934071375	0.9927873131232243
001100	1.4508928902643672	1.005247510766352
001101	0.1073247678541843	0.998584330523188
001102	0.6218200691091437	0.9983630517766969
001103	0.4476450548260491	1.0040464778909375
001104	1.2618021683103537	1.0194662003555859
001105	0.8123064138063361	1.0009676122208022
001106	1.5735149797203334	1.0018042743263895
001107	1.0771580912781247	1.0095485883092963
001108	1.1602938341204267	0.9861833224487017
001109	0.8240487947761866	0.9709754649514085
001110	0.4443387431225381	0.9901417323999879
001111	0.8297552906274444	1.0112521297857027
001112	0.3803429635770841	1.0024008638547686
001113	0.864327385618539	1.0088716279315935
001114	0.21247648690828522	0.9691368630295757
001115	0.5833741578544525	1.0023802715150008
001116	1.6655721904808931	1.0239954406231973
001117	1.1838338989232358	1.0133673470594153
001118	1.484109445905582	1.0103453112817553
001119	2.13538976986574	1.0236128680973713
001120	1.9993256944552866	1.010531331958386
001121	0.9119189680804349	0.9914117258883341
001122	2.717407778859957	1.0167363047203088
001123	1.1548746866100335	1.0510989985030792
001124	1.0257473800948855	0.9990217696690326
001125	1.580741902964213	1.008462875409627
001126	0.1132102004128207	0.9872406213115115
001127	0.3010249491288612	1.005254183935752
001128	0.4532073284919609	1.0081072750695412
001129	0.18862018771315558	0.977053493583965
001130	1.8293518049900275	1.0037454813351308
001131	0.32352713416306067	0.9886876859287845
001132	0.6420088386909171	0.9982601924039772
001133	0.24103833362562346	0.975858489126602
001134	0.8227650228477834	0.9872724550879088
001135	0.43278730061858967	0.9916629157059057
001136	0.48659543642633646	0.9821850666784003
001137	1.0516738522920475	0.9968729242154666
001138	0.9021822504319739	1.0113358293277812
001139	0.6138138338488002	0.9739536065571948
001140	1.2068261200759656	1.0039308778511795
001141	0.5655963089753817	0.9941604509800586
001142	0.8066900414136546	1.0035024277337812
001143	1.797104392329083	1.0150189541910772
001144	1.426054755608153	1.0071466870942958
001145	2.674274896371701	1.004597298866839
001146	0.1798127058147972	0.9911385999847726
001147	0.3029212996458415	0.9977883530309116
001148	3.621128880112242	1.017356743000606
001149	1.252980842037799	0.9938344932903246
001150	1.7981021820670278	1.0138194304712234
001151	1.1024130453451482	1.0008145127848875
001152	2.2625922012848565	1.0296170258232806
001153	0.29699964278076035	0.973315980419543
001154	0.8636151753454326	0.9881782588482455
001155	0.3077997931310565	0.9800207438103359
001156	1.532954335710948	1.0047497589047492
001157	0.8844644780069473	0.98526284721356
001158	1.66678158225234	1.0156438537597865
001159	0.27783238762130963	0.9899141051777244
001160	0.4369448302822031	0.983728136597611
001161	2.8216733628066235	1.0114157497471163
001162	1.021173682954336	1.013783429286024
001163	0.5811896856472779	1.0390941987964517
001164	5.135792669491232	1.0260415722843401
001165	1.3018077106200232	1.0200108493601638
001166	0.9363819679436769	0.9951857862440772
001167	0.9629235064506457	0.9888680690656011
001168	0.3538577261124824	1.0001173808107109
001169	0.24367708122680373	0.9802562306110874
001170	0.28653467189986875	0.9908532710017647
001171	9.392784976397747	1.0425755188695467
001172	0.21652786037004568	0.9826530748178728
001173	0.7864328746040935	0.9911400535497756
001174	0.26944789742488523	0.990193519029985
001175	0.34820666605074324	1.0085470479114094
001176	0.5839991859752764	0.9947282209387319
001177	2.155420312923097	1.041902908186237
001178	0.7143082853596939	1.000700911865365
001179	0.9333900621987885	1.0047533527569856
001180	0.17852144331111383	0.9854171959720083
001181	0.5584689239405081	0.9895391434937413
001182	0.9299080782759074	1.0005222367344075
001183	0.33075296209384436	1.0040784364619413
001184	0.6894695604439623	0.9860602363410647
001185	1.5889384630584953	1.003491032231516
001186	1.0756991286161641	1.000553132718393
001187	1.4230476188420889	1.0125821733133962
001188	0.9028725951337313	1.0349547729393842
001189	0.1521159511714845	0.9900409371903005
001190	0.43320533508788805	0.9915646928427507
001191	0.12778856844767608	1.007061046046689
001192	0.2143028143389849	0.9811425457272849
001193	0.7831454900713806	0.9897775988007368
001194	0.49833584330630104	1.0058443695098602
001195	0.37427346365079106	0.9839963638106196
001196	0.7344088344457758	1.002968673739844
001197	0.5201588862145397	1.0007034432379516
001198	2.3157539897136528	1.0053779134709253
001199	1.4930682242761695	1.0006824169052129
001200	0.12059682199363161	0.98375791217528
001201	2.6363395481304392	1.0329544106796849
001202	0.9673535219562011	1.014520866938345
001203	1.487677559155242	1.0065269565375674
001204	2.318158834935808	1.0212534156814823
001205	0.4518416412223113	1.001952299314737
001206	0.31856069361894407	0.9894459309495067
001207	2.7300660785203963	1.0119412940517067
001208	0.7043000263162068	1.005362893386772
001209	0.796396004118389	0.9831208923677306
001210	0.3946722882324671	1.0062352031982393
001211	0.19239771666269762	1.0131769298096127
001212	0.46488593521521604	0.9949151433260227
001213	0.8287501254997417	0.9879064480137631
001214	1.0609192159547416	1.0103169263272511
001215	1.1823760937586938	1.0050422697745827
001216	0.8101408802429275	1.0048875900939769
001217	0.6130032642487789	0.9846764485562081
001218	0.5197846077274688	0.995333786319226
001219	0.49075159733854334	0.9882380755130359
001220	0.4685641744535279	1.0152813197423982
001221	0.8194035878737027	1.0105407079320414
001222	0.45921414416601125	0.9808703789202817
001223	0.14688777116487073	1.0017309473515648
001224	0.5555821407736178	1.000093260396152
001225	0.18643867221391935	0.9916700175302555
001226	0.7024410923413241	0.9936047824897652
001227	0.5919194174064454	1.000193651703224
001228	0.5025984771617774	0.9814910093267373
001229	0.13022297391065116	0.9773234378939942
001230	2.815544197514776	1.0201356778818913
001231	0.13605066968514237	0.9859993667024797
001232	2.7211996899557622	1.016546068247485
001233	1.4546205665742789	1.0147041187358115
001234	0.14581332893015328	1.0421615806685787
001235	0.909940834328706	1.0061543638062556
001236	0.8089930632710856	0.9950223560079847
001237	2.728348373448955	1.0203232552225154
001238	0.23843099939073434	0.9873345926761595
001239	0.131959134794945	0.9870752654065313
001240	2.279698161966111	1.0218977422776263
001241	0.22174925274918353	0.9881813033910377
001242	2.0872674895261194	1.025336600790739
001243	0.36453329971266396	0.9783481033547587
001244	0.40295201399415387	0.9885703525891437
001245	0.3435673742552438	0.9913734940172146
001246	0.7853455110486245	0.9847850986491623
001247	0.8948588982628886	0.9852091697633297
001248	1.2017223839186766	0.9748488240971791
001249	1.6244083026556166	1.0215572687901096
001250	0.424323200208306	0.9954936793191155
001251	0.374886140328053	0.9948968029488113
001252	0.33161865545400326	1.0041120525564509
001253	0.8977788388303153	1.0110583561423367
001254	0.5623802443227314	0.9936475737392716
001255	0.1527783549485864	0.9963172232972166
001256	1.2025116482789493	1.0061363615059797
001257	1.2424915958325973	1.0047811505967765
001258	1.4610284524500465	1.0204841743783042
001259	2.3273691084386576	1.0178570784599548
001260	4.577667656846693	1.021828393870572
001261	1.2877521825813831	1.0079020686845774
001262	0.5822837135639751	0.9907206743918229
001263	0.6998351406282302	1.0065497357519835
001264	1.6446246897869286	0.9781876219788213
001265	0.5501789449211819	0.9952981947466741
001266	1.321737222598848	0.9960403450505572
001267	0.07488884380454204	0.9637454990795452
001268	0.9681490255126436	0.9961169126340527
001269	1.9008413463725635	1.0154584453455424
001270	0.9030801743330547	1.0182349586483055
001271	2.5761252233870464	1.026809927426323
001272	0.2784019359087277	0.9786312057205044
001273	0.5472669616389707	0.982521552048596
001274	0.3106968324468784	0.9994037773341915
001275	4.6506918304621285	1.0184020794457054
001276	0.30515924800335514	0.9916745162873655
001277	0.4552976696268115	0.9987825751095506
001278	1.137019564199766	1.0001836565507438
001279	0.7761399635696266	0.9903422108391632
001280	7.472036571853856	1.0519433369415485
001281	0.2800675964537817	1.0291990443171064
001282	0.9257342865270385	1.0002343334727148
001283	1.4358051493853012	0.9915569384858635
001284	0.7085259958495995	1.0013908324055378
001285	0.08499059476331416	0.9691368630295757
001286	0.8233669665128966	1.017008351483884
001287	0.31456779920341577	0.9910724380283288
001288	0.3437750728806119	1.0010126222553608
001289	1.5601698875402015	1.003707426695177
001290	0.1217711168272757	0.9621917851150353
001291	1.2383301053293754	1.0167266485406257
001292	0.6626491155365399	0.9727096731933258
001293	0.5252408090075357	1.0537239266262606
001294	0.21216924026075448	1.0076748231233423
001295	1.150902229147684	1.0110170348534853
001296	0.6347492942089085	1.0054071131762368
001297	0.3166199882753839	0.9848713698301902
001298	0.9872043747032261	0.9767365623905031
001299	0.8015557301077123	0.9837958387545096
001300	1.2609493995196923	1.0080799553553226
001301	0.683108505057684	1.005716575749234
001302	0.06791541266892871	0.9912013844167744
001303	0.6044079174007256	1.0146662590611373
001304	0.8611205919278635	1.0088596534319798
001305	0.37905490219022614	0.9769597308381645
001306	0.7543670036896237	0.9988084388910115
001307	0.816147081728174	1.002236039583299
001308	1.6471981428027131	1.0216030557656457
001309	0.16605559049892693	0.969589849741199
001310	0.6094656396437589	0.9981932436198431
001311	0.8806212268866449	1.0048611137482895
001312	1.2441974466125647	0.9940203357556838
001313	0.21191391732043519	0.9824260925471463
001314	1.6498604464904372	1.0083034594743319
001315	0.940103818529096	1.0035378938175683
001316	0.1607944980152178	0.9954452039664429
001317	1.567456769899799	1.0030199943962093
001318	0.978310500257908	0.9869050256372695
001319	0.5005359647664643	0.9942016269184281
001320	2.843122043507717	1.0084499648083807
001321	1.5958546257622868	1.014677549377029
001322	1.7673740226332653	1.0255270688404963
001323	0.7583500298760694	0.9953109013160941
001324	0.541111342879363	1.001925952931666
001325	0.6935609552102517	1.0022666371253763
001326	0.5210581401671412	1.0039160035216423
001327	0.05935209033205016	0.9928036058009528
001328	0.9981843156385256	1.0031406711695192
001329	0.7466453970195276	1.0057363038360847
001330	1.101943690259981	0.99484089050518
001331	0.2041491862033541	0.9859164906376884
001332	1.1343931828428655	1.009391959200706
001333	0.7661016163949023	0.995137130828792
001334	0.1200032913142554	0.9996934397584913
001335	0.3016332385267134	1.0002801832981572
001336	1.0441012831119825	1.0089111310576857
001337	4.661741104468481	1.028512161155395
001338	0.26855856006640705	0.9394418980518782
001339	0.4256996831769012	0.9921512379278724
001340	0.6034687391077295	0.9875521605177278
001341	1.344695638031945	0.9990375040976681
001342	1.4731022209574507	1.0126324380119218
001343	0.779777221794343	0.9712879858365046
001344	0.2540189374979822	1.0554567530871195
001345	0.5665416507815888	1.0011461491038425
001346	7.801214720252231	1.0496317037280785
001347	0.5645180254681699	1.0162418020096955
001348	0.41310837268044137	0.9976224955979435
001349	0.17186688289320098	0.9807405115123812
001350	1.277220949395682	0.9995972142239317
001351	1.0907891356050208	1.0200602141254733
001352	0.07936212572512143	1.0040027931541686
001353	1.3465532148682733	1.0126212218159065
001354	0.3980910314026512	0.9956578298762265
001355	0.9124022137504598	0.996450751202685
001356	0.4070507513358997	0.9959827209401315
001357	0.5440472728208724	0.9979755897016929
001358	4.524506020549482	1.0406043564628087
001359	1.523927285649017	1.0533861003334706
001360	0.45404355471256275	0.9999785276700369
001361	1.5707605826458602	1.011836858147429
001362	0.37317089879202825	0.9876540392825849
001363	0.48630215961574924	1.004113974374924
001364	0.6334174846120594	0.9881995694354354
001365	0.1616643254319117	0.9731051753663263
001366	0.43564979575047785	1.0015265958035837
001367	0.12225847238548307	0.9719947656625656
001368	0.6332309141041539	0.9966469936299174
001369	0.1082130147751651	1.0393156960408272
001370	2.6927991686694623	0.9954778925475568
001371	0.9586264611370389	1.0085356357716269
001372	0.8305176346187446	0.9956318850576468
001373	0.27721541886918033	0.9562097283705575
001374	0.6912974435438365	0.9856717864256876
001375	1.390109919855757	1.0024738733556195
001376	2.118396661440768	0.9965229826997953
001377	0.5480090589193073	0.9849163930110733
001378	0.7178718169456748	1.0039001548961526
001379	0.19658751873766606	0.9822700002938073
001380	0.8611954726549893	0.9936283199010932
001381	3.7928133596652636	1.0249392915829214
001382	0.16358047647882593	0.9798407024466114
001383	0.6335945427281496	0.982587410980023
001384	0.9678581121162289	1.0038473515718476
001385	0.31815523662177464	0.9808721440524383
001386	1.1046761499497033	1.0043961172817968
001387	0.7698991155384811	0.9953838412264073
001388	0.614007439593734	0.9953744555847558
001389	0.8980253904886267	0.9978724082199569
001390	0.2481222674692994	0.9735643091404906
001391	0.47649497411928426	0.9921946226144078
001392	0.5094214072273793	0.9856970592533242
001393	1.9662684563561028	1.0066382397317943
001394	0.7692103266854157	0.9861257335279563
001395	0.48007482187806916	0.9770903642297878
001396	1.9562234461234982	1.0230453660993692
001397	1.3601759013964947	1.0124824893105604
001398	0.15574611121333595	0.9984578158855992
001399	0.652414760544902	1.0021525247369636
001400	0.24416315697245522	0.9904417655607817
001401	0.2407523755198537	0.9985285283213222
001402	1.6979282995249587	0.9985752473856541
001403	0.22014032209573375	0.9919514315657632
001404	0.24353916863493172	0.9866045520818796
001405	0.08499059476331416	0.9691368630295757
001406	0.1477465330139021	0.99623421920998
001407	2.4794531294875415	1.0518583575738636
001408	1.0437081629750236	1.0039956559520284
001409	1.172106451696586	1.0020160614625993
001410	0.3124310025218589	1.0068410496938822
001411	0.5160378668107922	0.9886570054533058
001412	4.246120098529231	1.0159746982782534
001413	2.7316580793658027	1.0166484247639627
001414	0.24831878851701145	0.9820340297254804
001415	0.2901720376751608	1.003999921660488
001416	4.588759175380473	1.0359395875712931
001417	0.45105751721929244	1.0030648027473166
001418	1.863349494672936	1.0629612869562823
001419	1.4485420528630653	1.0255034611554685
001420	3.8190882272492965	1.023002297699177
001421	3.6455295282029985	1.0243397700711263
001422	0.6738849917536813	0.9994554124162117
001423	0.14023750457299736	0.9856462353304843
001424	1.2157308265392905	1.0101142554509897
001425	0.6921480241863045	0.9876062379182065
001426	0.4363967830741213	0.9962514918270248
001427	0.15116962457985436	0.9832606711289106
001428	1.4012557852716334	1.0156658682570117
001429	0.21487148071563558	0.9980647637176681
001430	0.8917258194799134	0.9873887986932122
001431	0.7918906612661417	0.9773585116197436
001432	0.19548281254107644	0.9892044383780275
001433	1.0520751778041684	1.0077807385247646
001434	0.8817102083067866	1.004989363638583
001435	0.16211668286955236	0.984988762248585
001436	0.3110674842723909	0.9663345004637447
001437	0.7651835605021463	1.006466222286033
001438	0.9783033961514029	1.0286600852180063
001439	0.39942612959519086	0.9805392459803585
001440	2.1873594739228825	1.018217658533334
001441	0.2101897437266648	0.9828846656311083
001442	1.411765821517695	1.0016536420371192
001443	0.4138945210729635	0.99516618182329
001444	0.38119870197815253	0.978263492067534
001445	0.9304785594818994	1.000013409132383
001446	0.8438896963960157	1.0248978695772406
001447	0.12062941153379679	1.005462288330494
001448	0.4941000624542474	1.0069045808165165
001449	0.7147566004686512	0.9723711185525427
001450	0.9479933759267563	1.0012221757594342
001451	0.4654762560857024	0.9856933230937244
001452	1.9894054051069807	1.0209061015187808
001453	2.2322182970837634	1.0097365857134275
001454	1.2293101746537793	1.0040958437539276
001455	0.5456614164944581	0.9905740575546196
001456	0.4902224270859007	1.0076895644536237
001457	1.492327575925071	1.0055481065657148
001458	0.7227781807759325	0.9929755692399362
001459	0.4586627418868237	0.9732419855082984
001460	0.2002492255816031	0.9886747759605219
001461	1.0665288238652442	1.0184751531850462
001462	0.710674782819444	1.0015856588878147
001463	1.212479949997084	0.9983312242252149
001464	0.1626210605066413	0.974333858884791
001465	0.5742488865743002	0.9749306437974997
001466	0.4690072805870134	0.9974438841016278
001467	1.6613154101806207	1.0034892261319208
001468	1.8750946808333617	1.0075168537837713
001469	0.30483660238428256	0.9794831905913378
001470	0.5527891037276395	0.9992344128477864
001471	0.3306690298277857	0.9881789826195435
001472	0.9164057858346832	1.0138191048789962
001473	0.19253580530680592	0.9839042407215298
001474	0.21313952019196566	0.9814980339617185
001475	0.1042202656390306	1.0026048687893205
001476	1.2074176627750113	1.0219746336044928
001477	0.5441417591470091	0.9906353016600674
001478	0.25571341289526267	0.9799830412442292
001479	0.8975105525593142	0.9924260755884363
001480	1.1402897256418967	1.0064571069407635
001481	0.7144239002580182	1.0001611819445897
001482	0.29743737053372254	0.9789729813003597
001483	0.3465626642651912	0.9970111938426578
001484	1.317271917033417	1.008700718875389
001485	1.5395071187022271	1.0255965437468793
001486	1.444775475037653	1.0038377480126108
001487	0.18711076411948369	0.9943889871256952
001488	3.1553564868073543	1.0127956485487566
001489	0.14108633185370476	0.9593627056454078
001490	0.3255314633130158	0.9715320072100551
001491	1.5196741946879144	1.0041589219734768
001492	1.3994898384494294	1.008187871960438
001493	4.096217504767104	1.0254746577690852
001494	2.062079372663502	0.9973271633677424
001495	1.3775402788453301	0.9891728800804411
001496	0.9970146864116907	0.9930117978065214
001497	2.235554189965054	1.0199240718349742
001498	1.4978595269169395	1.0128549268679532
001499	0.6933170236936359	1.019915521391637
001500	0.17456854174032982	0.9792359474582906
001501	0.25060750303763174	0.9894845653842829
001502	0.3889123812491193	0.9873363436694087
001503	0.22769986930978453	0.9837348916732731
001504	1.4508266029369714	1.0017853192222277
001505	1.1721289149577074	1.0040614746944552
001506	0.9329469641406354	1.0108629872982915
001507	0.9210310621426442	0.9839242234767448
001508	0.3009287278101459	0.985931352972589
001509	0.07669328665004127	1.0044100044036626
001510	1.1491466605203193	0.9897573401658805
001511	0.8463469453104447	0.9968998367439923
001512	0.08036942989636077	0.9781208980493359
001513	0.9557210991666092	0.9984789958532224
001514	1.1506397066044294	0.9863371892155075
001515	3.975621937789121	1.0404117083331823
001516	3.642810272883342	1.0216739841553728
001517	0.3062385870420598	0.9904377893099245
001518	0.1432867288606846	0.9792517685286158
001519	0.09272725539014166	0.9931768610034548
001520	0.10387891111082052	1.0524894144543089
001521	0.481006119131429	0.9860729777462744
001522	0.8223840698032726	1.0057091263425753
001523	0.6416124609429487	0.996599847400006
001524	0.33975884604133955	0.9826772793712414
001525	0.24981184476817478	0.9934943054724716
001526	1.815699398697852	0.9985854012493255
001527	0.21113273773083918	0.9893389244256054
001528	1.425528633175508	1.0195200377405338
001529	0.6065503497378779	0.9914382298366489
001530	4.339611244129731	1.019469761253739
001531	0.9215995057759759	0.9705101732291935
001532	1.5526117483791064	0.9981252425623242
001533	0.2619153200848245	0.9943512414341226
001534	0.2697683628895107	0.9905590487390128
001535	0.8899796647979157	1.0056686262974202
001536	0.2728951753375631	0.9994807603691764
001537	0.10870486207295839	0.9834831549796628
001538	0.3974686545917323	0.9947234162184024
001539	1.9773311778626719	1.0055335512652563
001540	0.9624560948106413	0.9977962139212343
001541	0.993470767887946	0.9963301894913893
001542	0.2642163126057502	0.992913952173345
001543	5.530518488130304	1.0319267365474534
001544	0.6539026947861241	0.9952477693846332
001545	0.35774088479032795	0.9849845756026402
001546	0.5162922009185559	0.9913185836700479
001547	1.2987869932547675	1.0029342751848167
001548	2.680312559636803	1.0255290764059544
001549	0.960293152950948	0.9993094967893922
001550	0.7808312720798958	0.9900843723066635
001551	2.049428085250719	1.0221701912378474
001552	0.6622782689831739	0.9856891462804591
001553	1.3933961366007261	1.0169679388972084
001554	2.289325700453158	1.0135285629899393
001555	0.7003194590362607	1.004147153191069
001556	1.1535252827207672	0.998348689591249
001557	0.6504830378363349	0.9900629549378184
001558	1.4743341350536652	0.9815724322125481
001559	0.6281890489616869	0.9912396625146962
001560	0.26505149232130254	0.973973465356991
001561	0.4426771059012792	0.9982256401345129
001562	1.5682330100865334	1.0073094579280577
001563	1.3811709304196809	1.0089147276512382
001564	1.8834883211827693	0.9935346219452181
001565	3.8275634278558606	1.0185829076783557
001566	3.921743758626127	1.0094671390825205
001567	1.870324698814378	1.0159719952774582
001568	1.0665428188976755	0.9854020093087881
001569	3.170463877800582	1.0158758522923264
001570	0.5318379652993273	0.992896605012211
001571	1.3417754920033893	1.0102991172217812
001572	0.9132540064746915	0.982966523260368
001573	0.7183901496633432	0.9834608303738288
001574	3.8679363398207145	1.0122726278564196
001575	3.196836073889073	1.0222706768911447
001576	0.4060976679474368	0.9898402115790526
001577	1.1660264512907872	1.0047059700558991
001578	0.6742713210754384	1.0071682694368556
001579	0.2862446715190565	0.9950150984594227
001580	0.6225450166840854	0.9749894130862976
001581	6.811689496393513	1.0193639310475957
001582	0.7127004785284298	0.9931368511500437
001583	0.9790775343601242	0.9861256133045169
001584	0.9578979056415774	0.9965838145017818
001585	0.5005892021132147	0.9935509484666025
001586	0.13970367203840436	0.9926230265072902
001587	0.9567158238058435	1.0053307276064387
001588	0.323549077402432	0.9946155245448393
001589	0.4238205830166919	1.0099808792101805
001590	1.3272872164155816	1.0156793393377659
001591	0.11424749424420608	1.0009140908868233
001592	1.1899385519523362	0.9873065674074836
001593	2.0852034418703553	1.0204076082993632
001594	0.8205967219114711	0.9961076450319503
001595	0.36749615005400854	0.9881031657814083
001596	0.2298462751835859	1.0056896710146153
001597	0.9202270712309712	1.0135824466905778
001598	1.7520866500392251	1.0025772984277928
001599	0.717231923580858	1.0058226249289064
001600	0.8724862579569621	1.0025921683209809
001601	0.1095565026971144	0.9776881856355413
001602	1.4083507563033069	1.0089311983567666
001603	0.9884880955589463	0.9848824358101356
001604	0.4094950119872705	0.986626040445772
001605	0.8284411925222229	0.9984359386210842
001606	0.3137730157667038	0.9856574281147942
001607	0.24811413082302072	0.9985013880253296
001608	2.109812086923545	1.0128317938057372
001609	0.6303059274004491	0.9952955922218821
001610	1.2558171611305886	1.0017057995484346
001611	1.1861268537198184	1.0000156429561138
001612	0.09559102258060323	0.9957518956517549
001613	1.3190294456944547	1.004800514637583
001614	1.2140607437676476	1.0059499397697989
001615	1.0550236255902987	0.9858880018978423
001616	1.33027316332468	1.0136857684698064
001617	0.08056667958579465	1.0019623906528567
001618	0.9565252959441783	0.9703753810281056
001619	0.3650946400270873	0.9756351674359394
001620	0.5182684619643388	1.005879226747901
001621	0.4459419024761017	1.0036081309499243
001622	1.747563815372322	1.0124866347808181
001623	0.1903450332523879	1.01327475728219
001624	0.5432915086524099	0.9870133404499375
001625	0.9244993555511172	0.990000222052927
001626	1.197316174352526	1.0016615418847716
001627	1.8716825816595617	1.0083970253482615
001628	2.5587355410332364	1.009928731219227
001629	0.2020555833296505	0.977571523140382
001630	0.3451425317478005	0.9786954028306886
001631	0.13910923231235708	0.9730295091045643
001632	0.8146378217836792	0.9902506999899177
001633	0.37831850591185817	0.9991719037266876
001634	3.513388219203882	1.0149879447998729
001635	0.7472075383072972	0.9889835926269387
001636	0.6087888370996635	0.9976724833013129
001637	0.4709999799616475	0.9924774499088844
001638	0.6261351318686758	0.9795942982967363
001639	5.398483613210746	1.0342907944834785
001640	1.277438810581796	1.0036368571616956
001641	3.08221700255644	1.0208866745469265
001642	0.9859588852931442	1.0104267591293992
001643	0.2318736543114467	1.0151527880632099
001644	0.309133696069252	1.0075093036875555
001645	0.7513018774724142	0.9815151201663624
001646	1.388966032538881	1.0083371576013953
001647	0.19825963677552455	0.9951173499234246
001648	0.43992094609970983	0.9832537516551747
001649	0.842784848706698	0.9716558690686058
001650	0.8346564776850367	0.9878605719750241
001651	1.2553950866547217	1.0246255128485637
001652	0.5319042518092956	1.0159486333290262
001653	0.5187387776880417	0.9970882379334984
001654	2.7436946343556388	1.0095102195774097
001655	0.19812262708162048	0.9451745599210296
001656	0.902347532618064	1.0148350752885893
001657	0.29083953374576527	0.9811425457272849
001658	1.1544214380360125	0.9958550171571204
001659	1.0804743489859556	1.0048108916860379
001660	0.7475687537845347	0.9980302442734215
001661	0.21005667531556071	0.9831155045822462
001662	0.24451438841946535	0.9964014855939374
001663	3.308170777301874	1.021304014110655
001664	1.939597338106342	1.0231213526267062
001665	0.3565345162447254	1.0029178428793095
001666	0.16998118952662827	0.9691368630295757
001667	0.693151946304221	1.0031403044522496
001668	1.4272084815767185	1.0142244980729818
001669	0.35084052189132947	1.0047779417042635
001670	0.4267549949611809	0.9916424506651987
001671	0.6242657062742386	0.9947602512186497
001672	1.1188571759543218	0.9982683224258165
001673	0.6828229571384867	1.0016258511531573
001674	0.2712943382363297	1.0050857517408567
001675	0.47236560813632333	0.994158333135161
001676	0.4552513290874783	0.9974360398834244
001677	0.5288134570601335	1.0073401295502686
001678	0.44146571589483946	0.9761366297296379
001679	0.7422465722378443	0.9951939047202291
001680	0.8923803121113448	1.008215935830664
001681	0.8779455362563156	1.0083298977909614
001682	1.0990015131217505	1.0203295383172952
001683	1.4132723256074629	1.0049249853103184
001684	0.5892376797848482	0.9980087204697268
001685	0.32055889615198374	1.0084180093787247
001686	0.2087711171543998	0.9962508881887441
001687	0.9648618082609962	0.9800613737105037
001688	0.33544186708505935	0.9913944530760762
001689	0.5571346956076699	0.9894810980640371
001690	0.2440736198594564	0.9982675066116249
001691	0.9454489478487643	1.024259985394747
001692	0.4207536434740977	0.9773160266157234
001693	0.9023754875630289	1.0094845188119221
001694	1.6311653374950776	1.0076613450946077
001695	2.0159371385140576	1.0007624687041623
001696	0.3029214504592698	0.9897986180894813
001697	0.4002163366592921	0.9879811156660864
001698	0.32390877742927204	1.0000044776809769
001699	2.176144206480142	1.0226586076801203
001700	0.18891804869212492	0.984007498295666
001701	1.8660562241428138	0.996524645926845
001702	2.1638656416460447	1.0001591850003713
001703	3.122604565297746	1.026658117211216
001704	0.4117625493957069	0.9994515938510505
001705	0.552889002433334	0.992631925737146
001706	3.4687872741880224	1.0241747178780565
001707	1.54834470654061	0.9939967074988502
001708	0.4283923059347017	0.9772998427294308
001709	0.3780788356147013	0.9801664100472288
001710	1.2601685600541892	1.0035735198842461
001711	0.2404880710337408	1.0054499630111757
001712	0.7589491127331873	1.0091499874198424
001713	0.15167690788374943	1.0036242161942932
001714	1.3353329975917703	0.9911366056048524
001715	0.17106524462119269	0.9779605629291881
001716	0.4149167774704689	1.0315857566248052
001717	0.29131543364499185	0.9788631655740762
001718	1.4960900196427196	1.000347228296634
001719	0.9667269203185053	1.0106723432986544
001720	1.083766042693986	0.9989571446498561
001721	0.70574605001821	0.9909193444260689
001722	3.7334083168527967	1.0221788388812854
001723	1.0577484069813727	1.0121557972881081
001724	0.46060735677702047	1.006583714281391
001725	0.8450152668609423	1.0004188526259425
001726	0.9461291880126227	1.000865189026204
001727	0.74739193602899	0.9985462350081123
001728	1.9681639259792734	1.0147124510687564
001729	0.8518222733733658	1.0061641226104896
001730	3.5308981844452796	1.0227669998245168
001731	1.4296974522687322	1.0042875090971881
001732	0.9312680292455293	1.0073159355238128
001733	0.2774384243321176	0.9927059882864058
001734	0.43298336408117755	0.9870216794723656
001735	0.22138424002156482	1.000384609342911
001736	0.31021037128679646	0.9929877205615989
001737	0.20327906747575092	1.0116904170551984
001738	0.7014855343545902	0.9960880826260193
001739	0.7436188818943202	0.9964017884244349
001740	0.2547815020728294	0.9837433725555491
001741	0.9312567411673256	1.0077631071091964
001742	0.4604447193136491	0.9823574770119092
001743	0.8779530399407911	1.0062752746762778
001744	0.4441203563831806	0.9932491930413083
001745	0.5008336603920251	0.9819363887979108
001746	0.32720936605196155	0.9845708371848314
001747	0.4681576097063577	0.9870807115535679
001748	0.12411341366905111	1.0001856894071144
001749	10.347484631199498	1.0463767319026007
001750	0.6159618984454692	0.9994392960494389
001751	0.8169895030401899	0.9953657337396065
001752	1.3423197820564503	1.0139545052525056
001753	1.4328032490673408	1.0198249447672225
001754	0.6130237209883722	0.9952309610517691
001755	1.2328475700383792	0.9960353065487527
001756	0.680631687958787	1.0027663306345456
001757	1.334464810136586	1.0071036568029927
001758	0.39958381537105403	0.9878324644517353
001759	0.1535953434322462	0.9790106012625803
001760	1.1567698035405973	1.0030650197131088
001761	1.374284472371159	0.9981203777514964
001762	0.38194929463703114	0.965201181512715
001763	1.322036473458939	0.980093954779251
001764	0.47268240502143616	0.9905572729352446
001765	0.29873370941726085	0.9788096574218828
001766	0.9604056131868569	1.004349340877609
001767	0.38520069360431447	0.99300987412072
001768	0.8769206475975422	1.0026172194188403
001769	1.4840570629429921	1.0666702119433473
001770	5.4402325227315576	1.0520221669879826
001771	0.1212528581196618	0.9858873996415765
001772	0.2646073574659293	0.9813809121764611
001773	1.0109657768733906	1.01402140137698
001774	2.9313645058044684	1.0205157242889007
001775	0.5483652595263385	1.0009857825858515
001776	0.12780538935894822	1.0263026547859029
001777	2.95693989469429	1.0189070273641738
001778	0.3530962894200016	1.00306374717211
001779	1.9217053939175148	1.0016989177386426
001780	1.5494964020912716	1.0220609962124685
001781	0.8759186963787142	0.9804805819458919
001782	1.168767676862284	0.9994968282780398
001783	0.30708751037083615	0.999145667318784
001784	1.1549398037812608	1.0010684695022414
001785	0.23683287240339157	0.9975023607007502
001786	0.7060640791557029	0.9873009004259136
001787	0.9313533761729075	0.986795905503222
001788	0.7131135958947479	0.9924717821060842
001789	0.5327029716950773	0.9959625478527806
001790	0.10927072368055915	0.9433221431770332
001791	1.6247166789094754	1.023535487599892
001792	0.34314751626863793	0.9768456307211322
001793	0.23772522341022886	1.0028879191001334
001794	0.09511675431383868	0.9834831549796628
001795	0.4600105987051891	0.9911836937709533
001796	0.45616808315522195	0.9756196134037198
001797	1.9938354743851674	1.0031759250033394
001798	2.1722606559073556	1.0116843599020298
001799	1.9074478749039012	1.0167350028317181
001800	1.1610952623970354	1.0164877777185508
001801	1.9146979330067004	1.0243011818713479
001802	5.618123374368364	1.0392001846168137
001803	0.3454290720679078	0.967143197235682
001804	1.2395639121966306	1.0031918413910699
001805	1.6176622130760652	0.9839156263088406
001806	1.231375009907388	1.001454463730291
001807	0.733286230617558	1.0081688784020526
001808	1.4507986658769512	1.0176760883587614
001809	1.3391922148282092	1.0111045227639133
001810	0.37105315572509706	0.9941868546254444
001811	0.3632091252311023	0.9946987282787029
001812	0.8376821582754429	1.0165674598177665
001813	0.36425313291282	1.009374847475035
001814	0.904971464179712	0.9982126177580478
001815	0.29414083161952637	1.0022283332822088
001816	0.33894827025219365	0.9889421463911663
001817	1.1224124448227009	0.9786153623669256
001818	1.2656118613534322	1.0431005770147632
001819	0.7831288770647653	1.000187928108316
001820	0.42853504703948836	0.9923450312962525
001821	0.2639846131180381	0.9986014232068223
001822	1.4100045187042394	0.9918576345864522
001823	0.3082289207557858	1.0138643549643946
001824	1.5216466124952834	1.0117215222051503
001825	0.6702681848762511	0.9790358234679978
001826	1.880482376438548	1.005843514397562
001827	0.5478140825708179	1.0014488469391039
001828	0.9033789440013326	0.9906676106514862
001829	0.2027143971615019	0.9800102404016117
001830	0.8970288924812003	1.015674978632606
001831	0.8003364729546029	0.9711934812377361
001832	1.925155336347457	1.0032081890578743
001833	1.1779913186219273	1.001550555830803
001834	0.6880886886746835	1.0042297574967542
001835	0.5383638099287366	1.0006822673082623
001836	0.5253362690931141	0.9748679100764418
001837	0.25687112972369425	0.9996427034637938
001838	0.4573988852476627	1.0081788235915101
001839	0.28292452955817765	1.0128324591360007
001840	0.3086068168569277	0.9995243958925881
001841	0.386662401184512	0.9866982607506762
001842	1.1281343639593446	1.0004070078518297
001843	1.5941331389874724	1.014877156636205
001844	0.8193480523521864	1.0055231732485437
001845	0.2813152676222894	0.9934583788461135
001846	0.13719680468684778	0.9837965947996368
001847	1.9363017181499007	1.0154583471083598
001848	4.875237230448762	1.008050410342713
001849	2.188017284015176	1.0476293418647429
001850	0.5798246829392116	0.9888663930742626
001851	2.0457275800118744	1.0130403109458095
001852	0.1541876452078101	1.0220629619752417
001853	0.49668203208608275	0.9946717221584603
001854	0.5274115705937611	0.9859528934907072
001855	2.070812299991774	1.0174950725594214
001856	0.4975779002179403	0.9689628098150523
001857	0.3231204630467729	0.9998906604821473
001858	0.7317548307613053	0.991710873416581
001859	1.1074056280541797	0.9892538132584477
001860	0.44190131360760887	1.0007880606548316
001861	1.2969403062483216	1.00349410387947
001862	1.4007372142867236	1.0004833548935146
001863	0.16225042425198055	0.9830505070264708
001864	0.3686210299618999	0.9877972380263991
001865	1.2750026550021272	0.9952173344135469
001866	0.9001811147196719	0.9941116648855001
001867	0.4644674947925003	1.007380556178656
001868	0.28689514910636177	0.9913653401037137
001869	0.9346163187632714	1.0086770087234718
001870	1.05459131470572	0.9984087777053937
001871	0.5542577264315931	0.99820290267452
001872	2.364224543359925	1.0075420256428496
001873	0.22105599728497427	0.9838623043603392
001874	0.6809026803798192	1.0041642120938603
001875	0.7546011342309213	0.9977453068662401
001876	0.2226679624720467	1.002614360236677
001877	1.0166166758194228	1.0058463082898437
001878	0.7260591311017016	1.009285263532596
001879	0.353344725331133	0.9827089996190119
001880	0.4796985007015367	1.0094750385627678
001881	0.3752973853835251	0.983212432994606
001882	4.369938800195386	1.0280853380716697
001883	0.46089566902832707	0.9915527427503988
001884	0.23347910062849556	0.9967582019737137
001885	3.779114676876301	1.0335001201385268
001886	0.6737705332097138	0.9949775472497826
001887	0.6500845728248095	0.9963801440869485
001888	0.15133594909981693	0.9813665780052525
001889	0.7094736975159825	0.9792020758276259
001890	0.5299431300688154	0.9891088087071574
001891	0.15294781484022965	0.9912844201113108
001892	2.461844661746966	1.0237866502737194
001893	1.3656500526382571	1.005237095362375
001894	1.0901869107998545	1.003975553375373
001895	0.1301910065003022	0.9948225227124164
001896	2.411772054041969	1.0168295848041073
001897	1.0087010762223587	0.9815213211342145
001898	0.20273354862792908	0.9847164590639306
001899	1.0129058877330996	1.0026334140446433
001900	0.6892760714388311	1.0062076994674118
001901	0.9583880926232917	1.0099939837274892
001902	0.4828583904929539	0.9701518964606721
001903	0.8582635974207274	0.9863964168703484
001904	2.958912497615364	1.036053485364306
001905	0.7970582942508986	1.0036899889528081
001906	2.3294154472187163	1.020742634385943
001907	0.930491521029936	0.9961128624640959
001908	1.0688485495246172	0.9937287002185943
001909	0.7015075626452834	1.0049593336168519
001910	0.8517950992092174	0.9868810346759517
001911	0.2246309335277819	0.9955814298982025
001912	0.4708240405565992	0.9869828383387205
001913	0.24169370503328022	0.9588357068589604
001914	0.179058269049013	0.9936162176647475
001915	1.781336205464058	1.0167558029406436
001916	2.323552931435587	1.0071598743935801
001917	0.534512972122528	0.975459610722062
001918	0.7349597950326976	1.0055009659237626
001919	0.24169370503328022	0.9588357068589604
001920	1.1999142787815387	1.0044522133699918
001921	0.37288576051950534	0.9946695509087072
001922	0.5668026767636263	0.9734563987992617
001923	1.1122870424711209	1.0066691541898438
001924	3.6041566364671214	1.0288965041906448
001925	0.12945572753584234	0.9800528134586648
001926	0.29320174430152246	0.9924518812262463
001927	0.1917349220152114	1.0021118619681602
001928	3.1392382617968235	1.0197029208341948
001929	1.9590306143729588	1.0173247716131664
001930	1.607592522974083	1.020328487216168
001931	0.2710857544777342	0.9987917185478429
001932	0.7972385977684866	0.9788914737939773
001933	1.0757115586888226	0.982039060796088
001934	2.524980750374621	1.008591510074501
001935	1.0733406396202176	1.0044889752180057
001936	0.7456060463752968	0.9956194445791019
001937	0.7909385930996436	1.009085395885145
001938	0.896088336394072	0.9881269247146421
001939	0.9555571657459954	0.9804979198353123
001940	0.9385645760184227	0.9837993126104554
001941	1.3980445507620578	1.0109540644237904
001942	0.4446530301189349	0.9765616811817719
001943	1.174623781367871	0.9998192813126416
001944	0.6728755573623257	1.0018391049626165
001945	1.3360287001524984	1.0133964174522767
001946	0.09727109011832669	0.998141826777106
001947	3.2396287885524586	1.0142152050826718
001948	0.3166881246277093	1.006198116021496
001949	1.5313110058520323	1.0158177560996504
001950	0.21753011452822302	0.9833970811038227
001951	0.18191377961764676	0.9767586491385841
001952	0.2566012487181416	0.9919206247194567
001953	0.49560508212830623	1.0056528968673615
001954	2.139394877398864	1.0163670128515099
001955	0.574077363583439	0.9812829513988606
001956	0.24354420698751592	0.9953646014847651
001957	0.21923933208106508	0.9939929725688761
001958	2.0834010011465867	1.0029000416953753
001959	2.134173901084715	1.007262985640962
001960	0.8875656745283524	0.9807186675216801
001961	0.3341635446036572	0.977736285764268
001962	3.32219696731257	1.0250821981051974
001963	0.6134681275878427	0.99703614374284
001964	2.7780106922230807	1.0323870396265276
001965	0.5359784754078598	0.989755385733894
001966	1.23105070334098	0.984564156759417
001967	0.9560597353671003	1.0017988323413591
001968	1.6274703993723103	1.010926315648918
001969	0.20100912061467	0.9934642723400734
001970	0.21863680618054185	1.0066329241998322
001971	1.5207225979545964	1.008669286717917
001972	0.8853981268126829	0.9923577217349733
001973	1.0788294117793267	0.9791313985863092
001974	0.5640871260970984	0.9841018949664454
001975	5.348848890669459	1.0461025675243876
001976	1.463697263528944	1.0014983032365488
001977	0.6829645913802254	1.000373058829923
001978	1.2547387806668802	1.0196211052164252
001979	4.680360645207562	1.019489322859292
001980	1.0564947045809305	0.9921462535439569
001981	0.5409029445725523	0.9984522491444271
001982	0.38058081973755975	0.9768277084749521
001983	1.0677789883374365	0.992048323207999
001984	0.9325430194154037	1.0023489836893424
001985	0.5931987612989772	0.9999958431326649
001986	0.8135869822789337	1.016159510936564
001987	0.40566992596077794	0.9879827838290293
001988	0.4926336809552523	0.9819981060462691
001989	0.5108649281929938	0.9919741434724756
001990	1.994858731681618	1.0051149407338134
001991	0.5557112508493764	1.0400480999580008
001992	0.13928623152976474	0.9839561116781553
001993	1.3445143411191989	0.994099675894078
001994	0.5893032293637139	0.9808798765001246
001995	0.5536830224982485	0.9692645859069005
001996	0.877459888583781	1.0031929500619465
001997	0.7702359279619322	0.9952193316930856
001998	0.4727478047898807	0.9977608565140278
[truncated: 9,506 more rows]
