# Supplementary material for: Predicting sequence-specific amplification efficiency in multi-template PCR with deep learning
Source: Nat Commun. 2025 Oct 16;16:9187. doi: 10.1038/s41467-025-64221-4 (PMC12533003; doi:10.1038/s41467-025-64221-4)
Supplement: Supplementary file 4 — Source data [file 41467_2025_64221_MOESM4_ESM.zip › Supp.Fig. 48/params.csv]

seq_id	x0	eff
000000	0.5573220418516669	1.005449566785011
000001	0.23963295283693337	1.0048905163401862
000002	0.8217042519326738	0.9911415313730629
000003	0.7132960193787643	0.9871773540477862
000004	1.0321761944175445	1.0030324618699238
000005	1.0782199158183439	1.000091895999415
000006	0.42331479052358506	1.0071344147749681
000007	0.46298219390730866	1.0026741470100424
000008	0.431988693318766	1.00393908980339
000009	0.45289864912101635	0.9996911571387084
000010	0.4075339302631166	1.002243502701512
000011	0.512173446700403	1.004215360691323
000012	0.35515927604554354	0.996579881007225
000013	1.7545647285966206	0.9958416965616586
000014	0.5151685151168302	0.9969397949583311
000015	0.2930643371485173	1.0075076198358375
000016	0.8770240702110726	1.0021806125598591
000017	0.33518381328804703	1.0042051420787839
000019	1.0610819570986016	0.9937081627002599
000020	0.6473806798740924	0.9989730320727506
000021	0.6994212904360347	1.0040657436092588
000022	0.455035516069217	0.9963879477644174
000024	0.5653302956020165	1.0043868665329054
000025	2.239676474387547	0.9972480210870405
000026	0.5931233844370862	1.0039193997277838
000027	1.154342794739705	1.0025013255046025
000028	0.4901808430497016	0.992956299558589
000029	0.5381770244715514	0.9859834809859905
000030	0.8338316854260759	1.0060386307547062
000031	2.2294318107291318	1.0009042700127682
000032	0.8170905185522784	1.001144504985019
000033	0.37002489756305007	1.0050317735210303
000034	0.539360340662061	1.003542613755752
000036	0.4641826155483019	1.0060052761703289
000038	0.5116196585259752	1.004035688319782
000039	1.0278992988638476	1.0038892383319544
000040	0.9124441278527594	1.0001412115964372
000042	2.022411988727041	0.9995831018634913
000043	0.47878425436549205	0.9964279913692482
000044	1.2031240085238528	1.0001739583233413
000045	1.2818818729937536	1.0027226592547749
000046	0.6645184032575264	1.0037867411500798
000047	0.5565856709514494	1.0026132547043647
000048	1.0363098049842048	1.000161259819454
000049	0.38130820227757845	1.0019171132435092
000050	0.7205693367234102	0.9997631182034099
000051	0.6891417761557352	1.0023891528204665
000052	2.0263921339115436	1.0032607609705035
000053	0.5543785176803042	0.9958094130074828
000054	0.8187057891427723	0.999407269994612
000055	0.6614657497051264	1.002142704289647
000056	0.7953041377288486	0.9848515926850788
000057	2.0236857408737676	1.0006629262230184
000058	0.6416591096988296	1.004325031907776
000059	0.3682356658174498	0.9890989141165911
000060	1.1560286777439164	1.0020818687166075
000061	0.8559390911079148	1.0013737591082845
000062	0.6972396883910423	1.0013276926590449
000063	0.580339017354984	1.0003800453160427
000064	1.8479547478432532	0.9962693180249269
000066	0.7676000122023513	0.9953079138052996
000067	0.5853665055449222	0.9984895733017912
000068	0.8135560642249965	0.9999423516871329
000069	1.1392278511759597	1.0011348941130898
000070	0.3794660634613898	1.0051800401306406
000071	0.8300229989257685	0.9982714794052022
000072	1.4984261522380624	1.0031320063897435
000073	1.3455201693737513	1.0022051022071126
000075	0.7956844499564341	1.0030288554810434
000076	0.5526654026479944	1.000929160213728
000077	0.958857984157059	1.000341750931149
000078	0.7643210795587899	1.0011044976746246
000079	0.6200965829320246	0.9998064277895929
000080	0.7420108035481427	0.9993232947285242
000081	0.7855317594140906	0.99705400498558
000082	0.7417821395901691	1.004393439026484
000083	1.796313613898837	1.0019386350917638
000084	0.9683906886714048	1.0050516832835132
000085	0.6043515615051276	1.002389758764242
000086	1.2905944571719632	1.0017237788624413
000087	0.7849486325981746	0.9943727609640154
000088	0.6468495014457402	1.0055678982597196
000089	0.3966001370541728	1.002893566510104
000090	0.4927732759553647	1.0045189288743173
000091	0.8238380858288123	1.00255087404103
000092	1.4164622958135755	1.0027895005782157
000093	0.5692339087429688	1.0048524860466452
000094	0.9692650952828507	1.001341673550742
000095	0.16461905451247236	1.001823217278057
000096	0.9317815033046285	0.9987625672397675
000097	0.6071882466719597	1.0058188043589567
000098	1.7626693815196168	0.9981925483363873
000099	0.3005085164023977	1.0064233999338785
000100	1.2579236653556127	0.9974466850808158
000101	0.9049871893998881	1.0059293622754788
000102	1.3981521764356206	1.0026508683830997
000103	0.7426272004461956	1.003822073109042
000104	0.0966583090244866	1.00691386423541
000105	0.861303871428981	1.0033940759833238
000106	1.1528178709268058	0.9926256043657516
000107	1.3822257108961353	0.9945110247701171
000108	0.9494696422907811	0.996630575022409
000110	0.6922860470047102	1.0021207718077523
000111	0.21056105011627796	1.0054447444145795
000112	0.2853998389301278	1.0031561697234024
000113	0.6078463123843334	1.003101105972618
000114	0.32555667828836626	0.9874422224156885
000115	1.3558189385876527	1.0012763286722544
000117	1.5887355813962292	1.00002070965751
000118	1.0746534698014776	1.003531818500018
000119	1.0574033032223027	1.0022195081025682
000120	0.6208794133163094	1.000161578909746
000122	0.4383651234398353	1.0019063790583018
000123	1.697786879056102	1.0031419565263942
000124	0.5800259461197117	0.9983244912796364
000125	0.5963366051549367	0.9994605884442751
000126	1.2495118932958518	1.0002217199646686
000127	0.2347086390636921	0.9960946148060172
000128	1.0434705452524329	1.0011499311934666
000129	0.6828706098912711	1.0021794419052117
000130	1.3530231234645254	1.0005256017107216
000131	1.7063818092564615	0.9992369343161615
000132	1.2210289606108349	1.004183177427815
000133	1.4734417599585508	0.9850732541576303
000134	0.8195616935235949	0.9976818209043968
000135	0.5935401372054211	0.9992847045039681
000136	0.3944481604862966	1.0038527765352114
000137	0.5879031661132214	1.001193651757042
000138	1.1638637512868	1.0020170505498631
000139	0.7304838012829492	1.0066267607948556
000140	0.46870557353733155	0.993087143588058
000141	0.6098449720371423	1.0026986167167578
000142	0.5753204336063356	0.9946568324655072
000145	0.9969766358617771	1.0016647484970516
000146	1.1180153722065056	1.0052709688000485
000147	1.4028537189487187	1.0020866973994824
000148	0.9164373878316125	1.0036966242704919
000149	2.5893185111621606	0.999186439274282
000150	0.6839038445161529	1.0046729575995914
000151	1.2099539069774858	1.0037960822259848
000152	0.4538702719332874	1.0013132715927693
000153	2.5626840999941964	1.0007258418863096
000154	1.78131775776528	0.9989583528547481
000155	0.5389265188809919	1.002649743615963
000156	0.9849977400996955	0.9898813293830738
000157	1.094696754759714	1.0011411747607477
000159	0.41256990277466016	1.001519704623346
000160	0.7220938738076943	1.0021832993075221
000161	1.015098305336226	0.9984896628436722
000162	0.8229187863615385	1.0013626182272217
000163	0.37894014613924076	0.9870013358735288
000164	1.2668717178239968	1.0049903366235262
000165	0.8331322776726465	0.9972218779495948
000166	0.9050163609896787	1.005659135601143
000167	0.35965625878169283	1.0011512504262734
000169	1.2688513677507671	0.999212255709418
000170	0.44830861346528744	0.9937498544716029
000171	1.2334723990178862	1.0016166363905838
000173	1.4556954975380618	1.002423581863639
000174	0.9124523064799019	1.0007204806400845
000175	5.037424250280476	1.0031183380359388
000176	0.5472691115369017	0.9859348989754073
000177	0.777237244128735	1.0016386837184352
000178	0.5488116661210701	1.0063600828499597
000179	0.5570289335104095	1.0045982767459485
000180	1.6973460813301247	1.0010328420278918
000181	0.3536351866077198	0.991886123341915
000183	0.9532659683131596	0.9883485785643094
000185	1.299962001525825	1.0021943309201624
000186	2.2076064508115696	0.997406513073506
000187	0.4051976124634164	1.0074359517168083
000188	1.7838745211949576	1.0001530925396798
000189	0.4324576836124589	1.0009113610588982
000190	0.992186479281758	1.0042477860687888
000191	0.8906583844529742	0.9936449565109878
000192	1.0318325077947454	1.0009267717404164
000194	0.5126889310689285	1.0031760132526915
000195	1.122099045509119	0.9965052563611598
000196	0.458030262873551	1.0004881861417114
000197	0.6166404021812479	1.0024618845468007
000198	0.7090598885846874	0.9999632713812946
000199	1.2987089591433807	1.002939822157033
000200	0.41118415612381287	1.0077232014957058
000201	0.649352815444451	1.0032328031381963
000202	0.7820477936005527	0.998021814527925
000203	1.3907374728022643	0.9976290210464854
000204	1.0300430751291692	0.9980331855182359
000205	0.35614393581859105	0.9935817052641999
000206	0.7885213637295292	1.0052935071539144
000207	1.1023873333515049	1.0043252492246955
000209	0.6171032119428863	1.0038544316705111
000210	0.6563785244206419	1.0050785568237388
000211	1.0400668855798068	0.9974647971460479
000212	0.9185089238274996	1.0031510706213265
000213	0.8505643610610626	1.0050082333798314
000214	0.8156596033818251	0.9908197552643683
000215	0.5014037636654265	0.9996076215813166
000216	0.4929179514796187	1.0003436708161788
000217	0.8727699359931698	1.0040604571754517
000218	0.9131311377666022	0.9957243974264247
000219	2.5937346892884143	0.999501707822583
000220	0.6525743699362923	1.0013634374753357
000221	1.570395567738172	1.0019492752274999
000222	0.7548380194566932	0.9922281828660371
000223	0.5548825852521333	0.9925942807161701
000224	2.3535194877739793	0.9996844802253008
000225	0.5185365365367804	1.003486260321018
000226	0.34754752910058095	0.9924688407227369
000228	1.0521359148466611	1.0038373880316134
000229	0.45530833423755956	0.9931718515439124
000230	1.7508713530754538	1.0007282792124406
000231	0.41929275780648445	1.0077001510312007
000232	1.910352154950205	0.9986033324300747
000234	0.9761698054413596	1.0007890785917912
000235	1.2215268480412165	0.9999394785618159
000236	0.4993709995793293	1.0037333405629631
000237	0.5679513403916916	1.002105642453226
000238	0.9820877576874425	1.0016337263089714
000239	0.6891362520855688	1.0060036163108574
000240	0.21172836835888842	1.0085029736463968
000241	0.5010274569100538	0.9966401130774252
000242	0.6053965144172176	0.9994682937842422
000243	0.6777282867117007	0.9873258775108882
000244	0.7091682047960401	1.0028910778099567
000246	0.5589911248659553	1.0050533244220408
000247	1.0744084631685682	0.994486576749755
000248	0.9898890146392934	1.0040072942309555
000249	0.29736509635498776	0.9951847064439702
000250	1.431869743607976	1.002420545732412
000251	2.3329155848678447	1.001719444426347
000252	0.4976096838296762	0.9970414823107194
000253	0.5115196001454569	1.0035572191905247
000254	0.7406089271943649	0.9902628447599037
000258	0.6837831816350198	0.9984160375248413
000259	0.47670602367408055	0.9927300302415959
000260	2.498093518229973	1.0030474112229677
000261	1.1058538755739313	0.9998237492394564
000262	1.1421167072924783	0.9998273086250851
000264	0.6380601239970068	1.000657219795172
000265	1.0009752875053115	1.001428928052611
000266	2.211428494957489	0.9979928761586689
000267	2.183655431705949	1.000574762296104
000268	1.2198823955135667	1.00001872008569
000269	0.7566232426952609	1.0008384147590994
000270	0.6702067364933998	0.9997942290060846
000271	1.0818112375263111	0.9839607995761855
000272	1.3078605642736287	1.001639212559866
000273	0.8960785048385544	1.0017869801488548
000274	0.483458628710277	0.9937631790726061
000275	1.3707590626928796	1.0044551658769858
000276	0.8412084143557221	1.0002265772291352
000277	0.8927123901336096	1.003011966075106
000278	1.195498319261633	1.003985553848191
000279	0.8958249808162035	1.0018036551002627
000280	1.1028156698329057	1.0009444620716696
000281	1.1368743905145418	0.9973482570549576
000282	0.9899043828504779	1.000503004316721
000283	0.3012222596686286	1.0025761325524263
000285	0.96199350616665	0.9883220860896406
000287	0.40415669428784146	0.9932121975498447
000288	0.9848019189200022	0.9968106983954923
000289	0.22391372219611996	1.0029598124314079
000290	1.526353261086342	0.9995447968005625
000291	0.5260712920455779	1.0052496094466912
000292	0.6594806714213863	1.0005436481389203
000294	0.650614466698141	1.0038924324667995
000295	1.0705720709818214	1.002094505965072
000296	1.1942551998722712	0.9913395908148329
000297	0.6157986647597813	1.002334440218659
000298	0.4815286004775991	0.9978350970539654
000299	1.0239720064824445	1.0022614137610635
000300	1.3184481524572225	0.9906019490620411
000301	0.8270537025319862	0.9931452462359153
000302	1.3447145544110573	1.0013744874600992
000303	0.41344497486357606	1.0029504228741977
000304	0.9519936526259895	0.9966227930976546
000305	0.8475268206482555	1.0016503752126924
000306	0.7818274580531883	0.9996005960401316
000307	0.35596092581108774	0.9999139591727619
000308	1.336717459919944	1.0001557066835662
000310	0.5076204130071876	1.0044992785486342
000311	0.7736725829811557	1.0008997232606585
000313	0.20563569535869464	0.9940019146948812
000314	0.32350709921242743	0.9983757486407605
000315	1.0286043691206697	0.9956658629283178
000316	1.6002814373493577	1.0028585989414875
000317	0.33132762143928446	1.0067207869012014
000319	1.0902923758237593	1.0030294166813996
000320	1.1248480442034374	1.002682295724069
000321	1.0168125312450804	1.0042856875918649
000322	0.8690291358500217	0.9978399102673988
000323	0.5462886641649124	1.0006551029473332
000324	1.4741796220594767	1.0056000718048481
000325	0.6005424015429182	0.9990474869540606
000326	2.50081729526317	1.0022168444638573
000327	0.8527505512838623	1.0036895404271673
000328	0.745801014091187	0.9977411051472979
000329	0.4606648968870238	0.9931376869416773
000330	1.3346693136089034	0.999344964916964
000331	0.4550120310515076	1.0025854585348823
000332	1.3308493422944467	0.9998152860312772
000333	1.7188349634957534	0.9995163309955803
000334	1.4185911470299195	1.0049093764897294
000335	0.8933499683612679	0.994779085766923
000336	0.6599314681886499	0.9900677681350042
000337	0.6026871941063104	1.0048435025448716
000339	2.039557434518097	1.0016824637364157
000340	0.378386998046999	1.0030445619001107
000341	0.5151647197684297	0.9961203615252057
000342	0.7681574028753585	1.0051083412728374
000343	0.6279994255583997	1.0020052647736344
000344	0.8076013547286222	0.9950743737034323
000345	0.3837731890782028	1.002877321518038
000346	0.9129156380196174	1.0005461557653306
000347	1.125028554130106	1.0043515260806914
000348	0.5580452661869235	1.0049332641304707
000349	0.7119869427325246	1.0026570874579754
000350	0.7861544107485295	1.0040583914884327
000351	0.6810048212129367	0.9976480470040958
000353	1.2695843023046496	1.0019840657894776
000354	0.709244587592254	1.0043030487818418
000355	0.42182500200782674	1.0064951166352296
000356	1.1860014585615093	1.0000153694403522
000357	0.9282154694995317	1.004830617813559
000358	2.347496918150445	1.000062270703212
000359	2.3804962387662014	0.9856918402279546
000360	0.8708809616783135	0.9973969258152291
000361	0.31799993582246977	1.0014642781947487
000362	0.8199688091017809	1.0004556011228076
000363	1.4141234988761833	0.9996576058501725
000364	0.2144485342724838	0.998285659660729
000365	0.7139058739158579	1.0001237425211715
000366	1.9781774835334645	1.0025220666411363
000367	1.1647684682056818	1.0033951972389252
000368	0.948480903826081	1.003021946480269
000369	1.6926233264655226	0.9965515676510908
000370	0.7255341100891711	0.9989873927485183
000371	0.45245698229220294	0.9928824765363804
000372	2.363303086014568	1.0012340240797095
000374	1.9827052614443033	0.9979676138827024
000375	1.5406864843116597	0.9989953931052696
000376	0.8364481377729059	0.9992852695229762
000377	1.1708502167487103	1.001664351026865
000378	0.7792960381561579	1.0014828314545985
000379	0.725059865151348	1.0028257106640313
000380	0.5864636919756158	0.997676499990126
000381	0.6989656587950518	0.9944779768999608
000382	0.655793337985308	0.9952182547774536
000383	0.6109276817565217	1.0028027857431316
000384	0.5323824634585436	0.9916742788722612
000385	0.9854149189633613	1.0027415407591171
000386	0.5642282738400748	0.9942629022637246
000388	0.3486154652249674	1.002989119880306
000389	0.8324520219841226	1.0052601925585207
000390	0.8281138900930756	1.0031696645407768
000391	0.5587020471775456	0.9919230371993958
000392	0.3676363754838636	1.0047466450329294
000393	0.4809998647184572	0.9987527487226476
000394	1.3965665160250356	1.0019830620307577
000395	0.8954203312625248	1.0015407334317692
000396	1.5143303782516724	0.9932361809387533
000397	0.6828966993369805	1.0058352704751758
000398	0.6747895831404942	1.0032573010874415
000399	1.5532383492813207	1.0031701028798832
000400	0.739416509864204	1.0030571745919556
000401	0.7459779952781602	0.9870472886616434
000402	1.0447175204615566	0.9977340507626309
000403	1.56366079851385	1.0011244990019101
000404	1.62125561012273	0.9978169630708884
000405	1.5078966083057261	1.0017379229800896
000406	0.8235067140478497	0.9867602865931611
000407	0.543391011530956	1.0042586206600448
000408	0.9936136112387153	1.001733628844945
000409	0.7310138354394866	1.0073986090204123
000410	0.5451931060830731	1.0026742421319064
000411	0.256431167488638	1.0076801974072362
000412	0.9481451336298402	1.0064284612598489
000413	0.6878355354028015	1.0069874389437259
000414	0.6564084437224287	0.9983681712151851
000415	0.6303843976846458	0.9973141383355854
000416	0.9319465799520803	0.9926296331425774
000417	0.8541917191270819	1.0001088844622579
000418	1.4440774423836669	0.99432141578936
000419	0.8489496819580538	1.0048307879810394
000420	0.5347290680758505	0.9981824891633594
000421	0.9665618609157428	1.0032307630747763
000422	2.691295632655912	1.0005537553151667
000423	1.0347866810947917	1.0002477974235275
000424	1.1324037779850695	1.0017180279275741
000425	1.619729119547998	0.9888225964079354
000426	0.3598397678991979	1.000756634651606
000427	2.091400255570752	1.0006472530481092
000428	2.0544693823864564	0.996912659341823
000429	0.5113750669128907	1.0059866732970868
000430	1.5432459681944002	1.0057147854725679
000431	0.9461706962202172	1.0019498395886428
000432	0.609536555392502	0.9935041553340395
000433	0.3550142442580387	0.9962064535684528
000434	0.7907044981612921	0.9964912194081287
000436	0.9775893161286704	1.0015065757402408
000437	0.6401812672987311	1.0004618841293191
000438	2.177552383120269	0.9995804985465969
000439	0.7651930619167288	1.002391997956886
000440	0.31555533051191553	1.0085174053685488
000442	0.617473762256682	1.0017562754799816
000443	0.4364706911515178	1.0009714029690837
000444	0.3481630861318308	0.9919316193636412
000446	1.2925613918327385	1.0020342614353295
000447	2.290146421486846	0.9985546578054582
000448	1.4359504912126573	1.0043639054570086
000449	0.49178608433546667	1.0023323373707766
000450	0.7556984767485008	0.9987907386926181
000451	0.9194737110161433	1.0040468122913633
000452	1.4441058530753283	1.0046317747729032
000453	0.6735365251352617	1.006652185046921
000454	0.9688433205730871	1.0036127996339184
000455	0.4756216993720062	1.0045656634949711
000456	0.5636682526353202	0.9992930773741833
000457	0.4653558988616398	1.0037352910296269
000458	0.8573501594831245	0.9945332560285336
000459	1.4833235494490775	0.9965682765980738
000460	0.4970164693509749	1.0022280589962185
000461	0.463891718048367	1.0052553669345994
000462	0.9864872468714876	1.0029355467693315
000463	1.5780093687743713	1.000753707572292
000464	0.8164852106033857	1.0041573412473153
000465	0.8624106755772203	0.9866263288254978
000466	1.1968263314418528	1.0008131513745495
000468	1.413114266375496	0.9998886929585671
000469	1.471426536609803	1.0014371747940587
000470	0.5100284181280264	1.0059055372178354
000472	0.2555166595236566	1.0041034159326307
000473	0.597564457278621	1.0002341493638727
000475	0.8059193199658494	1.0067337576695525
000476	0.711167470872076	1.0037915811359017
000477	0.5341518696028981	1.001978450455025
000478	0.5573608055763001	0.9975167010006467
000479	0.6959364308222075	0.9999236399731886
000480	0.5539242284219262	1.0049286239486817
000481	1.9128569796765273	1.0004910455843985
000482	3.6685763154533597	0.9953894628828757
000483	0.591775049041453	1.0065353586222425
000484	0.5408196350842951	0.9982817099329546
000485	0.6585251190635931	1.0006289921167615
000487	1.0927623919967344	1.00370517638193
000488	1.4744957576090916	1.0013144350541787
000489	1.3578887226102152	1.0043757542859406
000490	0.7534726684038003	1.0026282795779589
000491	0.8680795374740377	0.9985354768415021
000492	1.4420287754189547	0.9989803144547404
000494	0.8751100380642407	0.9999176584935509
000495	0.5792700830008981	1.0036032783973294
000497	0.3789677778615703	1.00261796176446
000498	1.1125732040225993	1.0037820324094004
000499	1.2767693517743546	0.9930612604142295
000500	1.2336755350628645	1.0020263692985232
000501	0.5166661681025395	1.0009682813593113
000502	1.136639138827116	0.99537343523411
000503	0.7703716596794684	0.9983753039323355
000504	1.3436876154768174	1.0041680147003669
000505	0.5167211431180305	1.0046577186760932
000506	0.7787185189445368	1.0023554606758933
000507	1.2851096175308052	1.003168226045847
000508	0.36690119690168504	1.0006994349492564
000509	0.6677313513329168	1.0059070169003943
000510	0.80645471939085	0.9974354781022032
000511	1.0541622867005183	1.001666758764985
000512	1.6270211425036258	1.0001092714771869
000513	0.4852430692540773	1.003122362314268
000514	0.3142274748497953	0.994789055157318
000515	0.2889329850548406	0.9918246502120198
000516	0.5103916938406476	1.0029451571014971
000517	1.0426613922754924	1.0030475484827692
000518	0.4472661289366464	0.9912011185243977
000519	1.431707610058284	0.9995900503021002
000520	0.4821894315458838	1.0019078707051896
000521	0.9628388513527005	0.9996823166495107
000522	0.8883807318849986	1.0014224276873536
000523	0.9846850986145133	1.0008141774836676
000524	0.45808986404740576	1.004394456354684
000525	2.4660883244566874	1.0035028827328814
000526	1.8114261636128897	0.9993261460591544
000527	0.8765272082072502	0.9979668024101411
000528	0.6667041787031512	1.0030244623476985
000529	0.811798377593424	1.0020056828295787
000530	1.0432103474429584	1.0002812952942373
000531	2.7912499934594623	0.9989458117103387
000532	1.8976683424338452	0.9995626616015774
000533	0.2764567921702453	0.9989740328161064
000534	1.4542846528970517	0.99904353925708
000535	1.8330079987101022	0.9966687741682667
000536	1.0570109194915296	1.0018756510203646
000537	0.8345706183083335	1.0031682072598598
000538	0.4423441147241372	1.001078764329399
000539	1.328762202239939	1.0033255392947744
000540	0.8090098101382501	1.0026834267679101
000541	0.7239365585677098	0.9911674580551989
000542	0.8555274678296904	1.00364464279273
000544	0.8548713604922663	1.0051416880965724
000545	0.7956097713153926	1.001255255611134
000546	1.0862264552925136	0.9962362176265125
000547	0.4851596504063462	0.9988090580514368
000548	0.4342136885776028	1.003345678427073
000549	1.3368543432957865	1.002967267604013
000550	0.7472186677906072	1.0049579514472191
000551	3.8692778325502575	0.9901349561243754
000553	1.2819777015745566	1.0003876939866374
000554	0.7538197567505582	1.001403430404757
000555	0.5037848463986097	0.9931547216448073
000556	0.5472581853298727	1.0056445779240266
000557	0.4329225271393762	1.0020503722847622
000558	0.9199395638529226	1.0025053615591657
000560	0.35918156648387717	1.0030209184575487
000561	0.4550311208510871	1.0014494469774147
000562	1.408630001112592	0.9973740965823225
000564	3.7294443692691504	1.0004513221682156
000565	0.380484192112406	1.0030527386573063
000566	0.8439705039065948	1.0038572355176625
000567	0.9170117662104231	0.9983744408579756
000568	0.7022706253654322	1.004535200055223
000569	1.7061080389825818	0.9991673111938939
000570	1.6921368469254563	1.004154110123941
000571	1.2973612296219292	0.9995827447491764
000572	1.1232257132316739	0.9951784768393692
000573	1.2737965356970882	1.0060122250765462
000574	0.6241221416691786	1.0037922360350795
000575	0.42395600147757057	0.9999171411175148
000576	0.8481182928583882	1.0051785057147737
000577	0.639679654682404	1.0000936390714992
000578	1.097104097030151	1.0006524743217562
000579	0.6092933053662837	1.004606808330253
000580	0.6332031298966562	0.9981452488531939
000581	0.30920445389353424	1.0022930214293182
000582	1.166243424438635	1.0038596391688719
000583	1.0086836964334185	0.9958316198429013
000584	0.8633175775901123	0.9993281654886705
000585	0.6098210381405086	0.9876325215052958
000586	2.150375213568489	1.000810221669678
000587	0.8074700303812556	1.00071110103805
000588	1.7715784865832107	1.004178592360226
000589	0.40740928747369665	0.9920050666388113
000590	0.37900078786763364	1.0049286239486817
000591	1.5731971604539075	0.9985536620072045
000593	0.39260804719960357	0.9967210963562833
000594	0.7249344153304822	1.0006928711109861
000595	0.9961115658141574	1.0035109959820456
000596	1.1849762073298904	1.0051321621889024
000598	1.156392279740516	1.000939026061568
000599	1.2073210738997866	0.9923483361638193
000600	1.1578836822511274	1.000063991611353
000601	0.5967777629237314	1.0011935938522836
000602	1.5803752421664687	1.0014114276782706
000603	0.938115608372911	1.0005131107008967
000604	0.6343016941620062	0.9991173644400442
000605	0.8103911931703063	0.9894698863807416
000606	0.6605446917927931	1.0035722427020763
000607	2.339649009370954	1.0014940791157156
000608	1.4975016002146517	1.0011058531146901
000610	0.9013804644116266	0.9998306759070493
000611	0.39989628112824027	1.0014365731481683
000612	4.2913573070661135	0.9970283354105423
000613	2.1784803188501294	1.0011960618082179
000614	0.692426418205686	0.9884416327670604
000615	1.820399741576173	0.9998476361505352
000616	1.1316746791848213	0.9910471115088435
000617	0.703044577899458	1.0008394545921737
000618	0.5494756945814236	0.9926228678205578
000619	1.5504953806438737	0.9977382192638393
000620	0.7634619937096239	0.9963684238879456
000623	2.3228831278816786	1.0048505733843565
000624	1.0584290865363382	0.9937154790109262
000625	1.023625994282007	1.0010141841778362
000626	0.9284467497178067	0.9864122499354036
000627	0.6419039056439713	1.0009200860115122
000628	1.6833923952884804	0.9980259182413561
000629	0.65635492735473	1.004138163667721
000630	0.8188852206934361	0.9995583836388576
000632	0.9019652966698517	1.0006751054230638
000633	1.4984197223097817	0.9994770120520369
000634	2.04458160871564	0.9841245868615625
000635	1.48532980685738	1.003565499887774
000636	0.6506065926747242	0.9990977104824683
000637	0.4101933212441419	0.998626448439814
000638	0.49969650747589656	1.0031903683095047
000639	2.261570553652769	1.0025982157518403
000640	1.5089394844536899	1.00305662979946
000641	0.6419903758446573	1.005064568125164
000642	2.524522637203471	1.0025280585502776
000643	1.0737137093011875	0.9995937191960895
000644	1.5743893034090874	1.0012216068112296
000645	0.4394282289652671	0.9942590131826016
000646	0.6805140113038394	0.998296616771455
000647	1.0302103807195795	1.0013997860909543
000648	0.8116473038514822	0.9914846282209226
000649	1.3089744592433872	1.0032529327893074
000650	0.4738982361513231	0.9949314281087571
000651	0.5955227823972064	1.000657219795172
000652	0.7007831639708568	1.0012158033019276
000653	0.6245783278036805	1.0025323856229669
000654	0.890364592916095	1.0030249980743835
000655	0.5390152606666024	1.0012024849611003
000656	0.49525141346346413	0.9987080634422717
000657	0.5740852096160699	1.0060588243289426
000658	3.181080996298782	0.9998281086523457
000659	0.5134672462043799	0.9984769764557263
000660	1.5304788486484933	1.0042044894602224
000661	0.47943719573887084	0.9930210233871073
000662	0.945228783498015	1.004286117718969
000663	0.8496613560712464	1.0019595572911575
000664	1.2850300934116738	1.003171877768354
000665	0.5598686559409118	0.9878808066940623
000666	1.2822758762706779	1.002305405178207
000668	0.9797700098245792	1.001640687128917
000669	1.7362133471088628	0.9981397714784221
000670	0.5534817002151223	0.9984220925330394
000671	0.7595183096677683	1.0004397360519888
000672	1.0966827743766427	1.0040653614790855
000673	0.9297040777272395	0.9993295909194517
000674	0.6658928517837565	0.987377038799846
000675	0.6649056398989066	1.0018369836227283
000676	0.8874051812820422	1.0003036716976117
000677	2.0700646317246405	1.0019408352341386
000678	1.4304946794291913	1.0047616329910458
000679	0.507218050986259	1.0045461340852977
000680	0.5119122722282723	0.9989203784081145
000681	0.6620144823910663	0.9894090245102609
000682	0.7189667957991465	1.0020818687166075
000684	1.0730021399131822	1.0014778727718163
000685	0.7670118167548368	1.004230338223019
000686	0.2792922977452422	1.0057522689910199
000687	2.1070285765284646	1.0035812656257217
000688	2.4291615476860993	0.9983347659164458
000689	0.8273976147744048	1.0002464350870457
000690	1.3595520836449069	1.0014023999217114
000691	0.48231903213960287	1.0024255249494376
000692	1.7955078447617352	1.0035267476259486
000693	1.0003529893001368	1.0009432142691732
000694	0.4868181895016871	0.9882871169482453
000695	0.5481467686702219	0.98794228714964
000696	1.4608752898600825	0.9907522123770061
000697	0.44614345917835074	0.9885407618953305
000698	1.1388037035277638	1.0002316283084416
000699	1.5226070141042625	0.9989821041641106
000700	0.427504995327085	1.0042650938086313
000701	0.77442854889157	1.0078953915344513
000702	0.7491060698113111	0.9987640191951812
000703	0.5703814828874694	0.9938868217309573
000704	0.7182230484875244	0.9918412935607065
000705	0.9088212018570951	1.0045992832330748
000706	0.3198246621582609	1.0069797569777565
000707	0.7533630359118277	1.0056156209290825
000708	0.28284912606313106	1.0041284144885008
000709	0.9767587603900132	0.997433903579238
000710	0.7128628096093573	1.0003956775771772
000711	0.8792135790286748	0.9997946827766041
000712	1.12413900915162	1.0001729434309512
000713	0.18277547050855086	0.9972191304456473
000714	0.5658899365341165	1.0009443909315505
000715	0.594643395178866	0.9949508750181769
000717	0.5502417040011086	0.9957320606673316
000719	1.5674355486296678	1.0027147314057772
000721	0.5453335256714053	1.0042763460564867
000722	1.0515822404607318	1.0016880072842935
000723	1.1513623330416733	1.0011957218966696
000724	2.538439661422928	0.9918128172639105
000725	0.38067953366268864	0.9944620046498734
000726	1.0069958055085373	0.9985557621669501
000727	3.0822351981211384	0.9942827780008128
000728	0.508968004942975	0.9984599504734342
000729	0.273332321216793	1.0006146064134702
000730	0.5760041815447089	1.004153855111115
000731	0.7627824032513447	0.9910150951374644
000732	0.47909590849010064	0.9948995083034491
000733	0.8016319548756715	1.0022699694469774
000734	1.2160893372680637	0.9916761607000364
000735	0.276550467690003	0.9949081808506928
000736	0.7982478460247335	1.0015504643840019
000737	1.052137507280103	0.9999069373104794
000738	0.45070130626252397	0.9864980164637454
000739	1.517723867770706	1.002292669932349
000740	0.6394494671031519	1.0056806456220444
000742	0.5478404642342596	1.0014455749430027
000743	1.1012173151690987	1.0022082779415806
000744	1.1936699982882175	0.9981601722867975
000745	0.8235067140478497	0.9867602865931611
000746	1.5861176029177775	0.997813015197517
000747	0.5700032670085833	0.9910257300689165
000748	0.9732191239023084	0.9996052047466002
000749	0.5573513363996898	1.0058830412328394
000750	0.49838106639777807	1.0065554500752396
000751	1.3863832565552703	0.9980117073371382
000752	1.3048775002383692	1.0022678356487806
000753	0.6842583615985672	1.0024352825195153
000755	1.0237358311283489	1.0071021209501518
000756	0.8950433239022842	1.0042637374295453
000757	0.5619324630257478	0.9965384666603191
000758	0.4896738470080369	0.9988218197217971
000759	2.408778099228106	0.9988297425441092
000760	0.6435331486929904	1.0019854172794538
000761	0.9098739184668226	1.0018891283343325
000762	0.9974565888779289	1.0033048259802153
000763	1.290915895730221	1.0013062846688854
000764	1.0347300106547235	0.9999941166070142
000765	0.7890227265051273	1.0038433156795414
000766	0.5744728400091299	1.0040943383789387
000767	1.0368509175699583	0.9976465205937455
000768	2.011702124265878	1.005353101332379
000769	1.5755395810470518	0.995902068736088
000771	1.2203358327405605	0.996748928958384
000772	0.6048159083440082	1.0029775384918234
000773	0.38666737869170587	1.0037454823671044
000774	0.417517921458029	1.004782121611965
000776	0.5183574554009795	1.0044708863428764
000777	0.9717285521119474	1.0009226694445879
000778	0.5125446937537281	1.0001573362864447
000779	0.8068750585758353	1.0022051675175787
000780	2.152151522894598	0.9985845795505769
000781	1.4722287044545714	1.002370512252282
000782	0.862768786634582	1.0040217621908152
000783	2.158415262213094	0.9992936684873014
000784	0.6912909946831208	1.0045777520255195
000785	0.8719192139705758	1.0017870012063628
000786	1.1809475141352326	1.0011585246627392
000789	1.5623255812661307	0.9925780642025185
000790	1.044105653066456	1.0011140986565523
000791	1.5986789253260563	1.001225376355713
000792	0.4238203585780574	1.0059305467032045
000793	1.4475346669840012	0.999130675975253
000794	1.107780300316158	0.9922919639655783
000795	2.0397192038418948	1.0005877944983406
000796	1.194899777852174	0.9975225727171009
000797	1.2089396516226796	1.0007669262289483
000798	1.4549833838944801	0.9851097793718777
000800	1.904383340191194	0.9982141394484926
000801	1.5075087145689943	1.0019246457617261
000802	1.032320855723322	1.0016572757394269
000803	0.8186051768790885	0.9904201969609455
000804	0.8307694671310172	1.003891192469566
000805	1.0834463839540538	1.0005428956411178
000806	1.8477652811961365	1.003492264991291
000807	0.5998787438714318	1.0024020407591556
000808	0.5574374429606634	1.0013651193953577
000809	0.6585436693963382	0.9936439314198128
000810	0.9122223374430886	1.000155513860015
000811	0.5714033797656669	1.0061249519838256
000812	0.4714779204205961	1.0035003963899227
000813	0.8806903932077262	0.9912465831261924
000814	0.6848156269344814	0.9995145433965061
000815	1.6310994167690211	1.0008542651490802
000816	0.4673354619562516	1.0032145752643227
000817	0.8947271093069398	0.9986145492721855
000818	0.47714216474664406	1.0014467116808545
000819	0.44614345917835074	0.9885407618953305
000820	0.6747475154286051	0.9971656755980304
000821	1.8573336599958683	0.9844026449009536
000822	0.8354055350498346	0.9878960609806627
000823	0.7983128468146177	1.0005614855236782
000824	0.6883906513750283	1.001516390165447
000825	0.49526233317649615	1.0005994452925093
000826	1.4107956953276375	1.0021200535648513
000827	0.7390344627068398	1.0004604353907653
000828	0.433641278004292	0.993006521727931
000829	0.4587130209204475	1.0040425591459494
000830	1.0482889061930634	0.991719765177065
000831	0.9254398784670006	0.9864216611060653
000832	0.4214563844611573	1.0039312916352996
000833	0.7770083690622048	1.0009847907311402
000834	0.3296404850709645	0.9959942016337102
000835	1.187569478892327	1.002790158149344
000836	1.326110190768848	0.9853785322197395
000837	0.6249816884354621	0.992525222969363
000838	0.8310576695325876	0.9988546120333813
000839	1.1037764834607702	1.0041380157999569
000840	1.605484432181894	1.0026671286978026
000841	0.8546187163866655	0.9957293337696955
000842	1.1381039479685469	1.0018780751134906
000843	1.1188072673915257	0.9858713064338827
000845	1.5257737156605198	1.0036496632262217
000846	0.7716318209970677	1.0032233553155945
000847	1.491964948445968	1.0045598367635629
000848	0.9817063929058396	1.0024442947003753
000849	1.1262479448831861	1.0006505403008898
000850	0.8465389197575246	1.003231208586067
000851	1.2319405498279026	0.9955009033760134
000852	0.41543039212356386	1.0001607828570869
000854	0.902501137363628	1.0040509161823303
000855	0.5575434660393831	1.0054260737633922
000856	0.4481989771768218	1.0008933418684365
000857	1.3863856037126192	0.9988977833964111
000858	0.6427466926024568	1.0004326532094785
000859	0.7604951005927686	0.997148997143548
000860	1.2661460032544776	1.0050242115144303
000862	0.33536585999740376	1.003048540641564
000863	1.2171550898177266	1.0035492302509588
000864	0.17829912573812842	1.0085367786191264
000865	1.4491236759750679	1.0005411826214579
000866	2.530858846489874	0.9978102299671517
000868	0.7790342598657934	1.0023315589093593
000870	2.40212255605097	1.002337999841178
000871	0.4926431087547959	0.9882525441632453
000872	0.9196582719358746	1.0032149902641836
000873	1.078811262554387	1.001159848359067
000874	1.0838898422002914	1.0013660050411226
000875	1.0598471210187745	1.000607704623037
000876	0.9637290565226352	0.9953117198672652
000877	1.162413849810502	0.9916195871299657
000878	0.24834513374760717	1.0022667655251214
000879	0.3665940094673816	1.006571761073251
000880	0.7775822341252311	1.0024415630727912
000881	0.6499733147230071	1.003757996433821
000882	2.455521180636563	0.9965654913607913
000883	1.273082355247695	0.9958561271373977
000884	0.7339472348682835	1.001223903652275
000885	0.9881638292824916	0.9995296182182761
000886	0.8515537111117341	0.9961064819902623
000888	1.9894373791490516	0.9862122404773092
000890	1.017780030173112	0.9999268378465015
000891	0.36618680654052493	0.9951831153957863
000892	0.7884709615484514	0.9912618893851746
000893	1.6351533861066498	0.9989937701480313
000894	0.6604267433831952	1.0020405033489443
000895	1.2739015410614685	0.999613152894676
000896	0.7341582448071857	1.0017384975994341
000898	0.635851478146877	1.0004468227385177
000899	0.4588346045764159	1.0003849323535983
000900	0.8284702521398218	1.0037528013743005
000901	0.637365634272211	0.9886825467778536
000902	0.39226839245478407	1.00058558887944
000903	0.6525770666444162	0.998712020302604
000904	0.6962149152769334	1.0014143311871466
000905	0.7223840647387628	0.9996152054833253
000906	1.1988450578710013	1.001802649807135
000907	0.7902987909187612	1.0003228483800592
000908	0.8225822561622925	1.0032586196177482
000909	1.1205564919416773	0.9948031868887819
000910	0.5445572749170184	1.0025085657711024
000913	0.7417448531033238	1.0045635577144731
000914	0.820713969245363	0.9999165893453275
000915	0.777036612528504	1.0055370449247552
000916	0.6057030931976914	1.0035177446093886
000917	0.5968611356425491	0.993754178620776
000918	0.4354086605590578	1.006578330556545
000920	0.30479185879184784	1.0055858704043406
000921	1.0972844071711976	1.002419224382101
000922	1.120870973407311	1.0018617707608182
000923	0.864404140553973	0.9970323429951248
000924	1.6566205257765658	1.0042167607727133
000925	0.9046392076907017	1.0051436804889546
000926	0.5895424294147034	1.0008070792798553
000927	0.7255155939343542	0.9978594186884541
000929	3.1436053374771027	1.0019786335205803
000930	0.5640696145114652	0.9997273004733181
000931	0.9703031702609961	0.999919240307467
000932	0.39053240341305595	0.9929683316159662
000933	0.6656560037071446	0.9923411830178698
000934	0.5046339473888305	0.9986934517216166
000935	0.45538058307835194	1.0030968537597715
000936	1.0789597153722066	1.004685444859138
000937	1.2374171548189192	1.002368169756833
000938	0.7037839808105282	1.0013357338092836
000939	0.7087003275523348	0.9978908540220776
000940	0.7078798612104157	1.0035340524840168
000941	0.8551517096676973	1.0020338933319906
000942	0.3935722155856454	1.002376045544111
000943	0.34436446840074736	1.005862753489576
000944	0.3912407007295211	0.9889226379442221
000945	1.2600627468119194	0.9986564828943509
000946	1.7274111138873849	0.997562611548205
000947	0.9188220282753631	1.0004551102368808
000948	0.4243600817269081	1.0041163884074107
000949	1.0284993997644876	1.0014977035078687
000950	1.6239744515773165	0.9940396754601826
000951	1.1804050099001024	0.9917630313716882
000952	0.4706457293235533	1.0005951352752185
000953	1.1022540730602113	0.999530494824274
000954	0.8925359944435763	1.0020204345200718
000955	0.4576688340270157	1.0019607905895849
000956	0.6089904193414937	0.9940396754601826
000957	1.8081019749370217	1.000466093265363
000958	1.1829926102988022	1.0014978233962117
000959	0.5289601442915283	1.002069022318293
000960	0.4212566492959713	1.0002929107819596
000961	0.4652870027141814	1.0001373121905635
000962	1.0293609226308673	0.998867578753325
000963	0.9598668279560886	1.0027179464669302
000964	0.5137243147121185	0.997645170938129
000965	2.1230017419824008	1.0013195284114558
000966	0.4606605015647363	1.0007253947215433
000967	0.9790461477405035	1.0049100336778634
000968	1.4360888686866584	0.9966348142479958
000969	0.48921618671892375	1.0049471041380662
000970	1.0491790551370161	1.0020689150418634
000972	0.5497935824909221	1.0051484625064855
000973	0.5453092109728663	0.9983003005708213
000974	1.185863002088246	1.0017931046798372
000975	0.9203048715995495	1.003584821596364
000976	0.7774368753553614	1.0004441413712142
000977	0.876447748272106	0.9978149633025143
000978	0.8409807189895739	1.0014918791129357
000979	2.3934951964322773	1.0012002707419576
000980	0.5251109683054963	0.9892460640823157
000981	1.9698332487131458	1.0048076608849783
000982	0.43267664678943124	1.0047075471374411
000983	1.4844476685777463	0.998484609143041
000985	0.8191167959348955	1.0028898720402002
000986	0.7051945552695491	1.0025009961801008
000988	0.5124913140156387	1.0014461041657599
000989	0.7965384796674482	1.005466317493976
000990	0.7022502569185973	1.0023837127079926
000991	1.6751757501057873	0.9858765553453605
000992	0.8315156737609276	0.9887458692964355
000993	1.2921722622143816	0.9977161906756609
000994	0.8313542377110886	1.0013918833046662
000995	0.9232303599938207	1.0018762554033158
000996	0.49425505700180433	0.9982748418305349
000997	1.444256908157449	1.0003736279789275
000998	1.055899438071479	0.992589791248083
000999	0.4129572730254969	1.002712006094952
001000	0.435840031110274	0.9982923858398559
001001	1.107835077388322	1.005482473401317
001002	1.05564250628357	1.0026814084532731
001003	1.4520896050119458	1.002128175431893
001004	0.8738965791837663	1.000756634651606
001005	0.8963135781045749	1.0039013703305952
001006	0.7203480507088581	1.0044279126994902
001007	0.5703585218586995	0.9973942355137524
001008	0.734922781090362	1.0006096315122286
001009	0.9299713277882808	1.0025571207598682
001010	0.5206002169098254	0.9987202546627986
001011	0.6673343646792121	1.0020098384029434
001012	0.8158722614220405	1.0010721302770416
001013	0.3877012834742081	1.0029357184099097
001014	0.43631542412283875	1.003350716776321
001015	0.573332878166454	1.0042116667492749
001016	1.094180970753785	1.0028193797409262
001017	0.7033481160610792	1.002655615810408
001018	0.943488382535006	0.9863656255836557
001019	0.5722326584551597	1.0058274155394635
001020	0.4793175610563059	1.0022599973305277
001021	0.45840465848139716	0.9947032481561453
001022	2.280623154474602	0.9985011076342886
001023	0.9601717855484128	1.0012206219886144
001024	1.4609189605588442	0.9978394875406612
001025	1.4147705044096088	1.0051555651382709
001026	1.5970637638749328	0.9998805180199756
001027	1.2778073356859136	1.0030098649200412
001028	1.507137536972787	0.9998486639897564
001029	1.0712187040725762	0.9980859125921163
001030	1.2651427387207932	1.0036970276416992
001031	2.9112288912363384	1.000505481679302
001032	0.7037496109512876	0.995110907635103
001033	0.6897810755135804	1.0019613784602837
001034	0.9019342501337693	0.9966034239850843
001035	0.9936428705364017	1.0041611418806362
001036	0.8344046361246901	0.9887357832342327
001037	0.6434829206012406	1.0015877721496549
001038	2.41657674098204	1.000471340245413
001039	1.4864909889847224	0.9982197323587055
001040	0.4778040327499811	0.9903584008197982
001041	0.5298267492200464	1.0062100244906467
001042	0.7471760931923321	0.9996368377654583
001043	1.1138740467331127	0.9878960609806627
001044	1.4442989587662067	1.0021787598368574
001045	0.9995567988100437	1.0004633253106483
001046	0.49448781763111566	1.001222020174293
001047	1.4231849982018583	1.0015135044830872
001048	1.223192099218943	0.9924526262584616
001049	3.1803797730653	0.9986544305128116
001050	0.7389993432417501	1.0046155264229233
001051	0.7700623969525646	0.9992797898832566
001052	1.0526871240654432	0.9982062226975222
001053	1.178354705139838	1.0005081431377827
001054	3.6611663501913476	1.0008613380372564
001056	1.4756191254843547	0.9991102654853653
001057	0.705517673816257	1.0000696358882466
001058	2.8886757476868836	0.9991672518386288
001059	1.1188074190638235	0.9982885200701
001060	0.6428679301580357	1.0012392389700158
001061	0.9633731166508986	0.9919661906395018
001062	1.242274694894627	0.9979603183144445
001063	0.6260816331654401	1.0000970130996611
001064	2.140951031236798	1.0021599438356694
001065	1.6222777006723454	0.999375577458941
001066	1.5075945086666187	0.9973923141791209
001067	0.6443084426072411	1.0042749909845123
001068	0.99773641764522	0.9862034540681697
001070	0.8371005976654751	1.0053705593798228
001071	0.7941728104735736	1.0028212816808175
001072	0.9736357761520442	0.9980466383307298
001073	0.8830028916183879	1.0005963446524067
001075	0.7320202739000328	1.0048405257247561
001076	2.9787615952926463	0.9989297593985609
001077	0.894995634224039	1.0005445588135595
001078	0.7647756103799384	1.0025914690912665
001080	1.190060938375973	0.9909004883024797
001081	0.2819517885411664	1.0051917362185068
001082	0.9044943655067019	1.0008016973771894
001083	0.4558473830984353	1.006025498823137
001085	0.6206631440296069	1.0053144474064828
001086	1.4789503775797943	0.9931281463602559
001088	1.2768929620762548	0.9999989189617043
001089	1.0028431110958047	0.9916328831674805
001090	0.6980022538040771	0.9932967541011753
001091	0.4860676778603732	1.0027605643404418
001092	0.6653680455312884	1.0037112966094093
001093	0.546485019833165	0.9969064133218964
001094	0.9706064446822886	1.0028534108638998
001096	0.593725827403562	1.0003908919017108
001097	0.7212212739614853	1.001897336810911
001098	0.7360728921882915	1.00140838739943
001099	0.5190510679950044	0.9994154735950095
001101	0.9055869671238231	1.0032937222250156
001102	1.0353948142894023	1.0004690717729474
001103	0.9128488786388336	1.0028224602168343
001104	0.6265306260498609	1.0019375544523081
001105	0.8138483378906061	1.0026462902825846
001106	0.40690207280052143	1.002962430495465
001107	3.732298099325117	0.9988630484531817
001108	0.9653662588956937	1.0029099942911983
001109	0.9550675670627157	1.001806120002283
001110	0.9710920292432917	1.0010961507478433
001111	1.9785744056793249	0.9977420938705494
001112	1.9993802438963275	1.002791778287318
001114	0.6684940752194815	1.0017139713627747
001115	2.325328946084544	0.9971820517649731
001116	0.8916540862387191	0.9995731324188336
001117	0.30158529581898097	1.0045912619327475
001118	0.3818117795638937	1.005137883156965
001119	0.6704648811263414	0.997332269262241
001120	0.8099874861440621	1.0035512825560626
001121	0.4983887364473163	1.0033450226907257
001124	0.45096036690627245	0.9984477416017496
001125	0.5802949286483365	1.008702831960466
001126	0.9578467495893314	0.9987237904192108
001127	1.0724425559089472	1.0029465910498396
001129	1.2644915781338708	1.004221630368879
001130	0.4551072935137234	1.0045087549268552
001131	2.672152067107777	0.9813473821079655
001133	1.4322820809627796	1.0030267928112226
001134	1.0665421434463611	0.9927102653053766
001135	0.901402612525048	0.9864980164637454
001136	0.6137845043291724	1.001899337360762
001137	0.293110909755939	0.9988681951516205
001138	0.8948715506823383	0.9964373067184561
001139	0.4647581049218287	0.9975793501859714
001140	0.49597165995349146	0.9922705556684638
001141	2.0137077920397366	1.001537375241751
001142	1.3701455913705054	1.0017065508603111
001143	1.4659429378892532	0.9991295983643176
001145	0.2546762827418156	1.0007836947331545
001146	0.8060432802737787	1.000159468398105
001148	1.3910684149009407	0.9991865084118456
001149	1.1213487709895589	0.9998447427098773
001150	1.3564789848917094	0.9966561233623171
001151	0.41431360658590033	0.9887559888044516
001152	0.617206888529513	1.0058416070240912
001153	2.5722976416909713	1.004388251128547
001154	2.240384553927432	0.9977246297851227
001155	1.2949244145991452	1.0025221111609948
001156	0.7264899392975082	1.0000193467709682
001157	0.3174843776784785	1.000736203109938
001158	1.0135890231866818	1.0042281413688314
001159	0.58249653920462	1.0041373603470376
001160	0.9545609195299083	0.9952724035198641
001161	4.075651569019596	0.9997302769661224
001163	1.7358659731719877	1.0017594083661585
001164	2.147508039653296	1.0000269300426965
001165	0.42279840194775875	0.9961839410914383
001166	0.6178501587144598	1.0002350007545773
001167	0.807123941829818	1.0012236322193513
001169	0.9923960109461093	1.004109767086017
001170	0.8156918000874329	1.0012454074678234
001171	2.152363927799441	1.005351175710676
001172	0.5883671110262219	0.999799395045566
001173	0.5845094682882045	1.0045722566369475
001174	0.6336876042544756	1.0028945385005674
001175	0.8859894945355984	0.9917607728425057
001176	1.098694552179401	1.000326513653543
001177	1.4954184022360562	1.0037558264055397
001178	0.8869594305265346	1.001809166221677
001179	0.8537258134065602	0.9979231121056968
001180	1.7611105203887851	1.0015023706318271
001181	0.48374351992448095	1.0011802617006695
001182	1.3307730244371658	1.0008143194276928
001183	0.43922423375248276	1.0041048972539781
001184	1.867182858428072	1.00212152910845
001185	1.0305822093607229	1.0030006003221439
001186	0.722124735806562	0.9946167643220879
001187	1.7572239384569657	0.9990704121945999
001188	0.8531757426578664	1.0014118320399545
001189	0.7309201796136947	0.9996617787559979
001190	0.3974976005172306	1.0021157758643102
001191	0.6927958111048964	1.0009516292653475
001192	0.6574574252189584	1.0070063459841967
001193	0.5313535892703448	0.996467865201354
001194	1.4237036867932995	1.0014006355298153
001195	0.6675722863118061	0.998614208459157
001196	0.4873513336981313	1.0059232256766628
001197	1.1372885531399586	1.0020337693626036
001198	2.2795213685444997	1.0004727894456988
001199	0.5481854822137121	1.0072986716456234
001200	0.7163768379583184	0.9993595731352461
001201	0.7169492754666388	0.9985568416409576
001202	0.956609060040909	0.9990829420198483
001203	1.1452282644894338	1.0007107097767927
001204	1.8573865899341482	1.0009663540534726
001205	0.9636498280242097	1.0043183330063181
001206	0.36674027014334726	0.9989042900832034
001207	0.6538858639040226	1.0056766970264714
001208	0.7180833038967538	1.006145748957481
001211	0.36335393623195505	0.9911563197030095
001212	1.1045615116278213	1.002378715133018
001213	0.7730503326231793	0.9926085409245121
001214	1.0752966141464837	0.999005779186499
001215	0.5793317429525002	1.000482276051203
001216	0.7576183424553342	1.0024739123120852
001217	1.460128373053301	1.002507732973541
001218	2.3102689315908496	1.0022388184959854
001219	0.9947186895745258	0.9862122404773092
001220	0.6625213519674545	0.9928426589081453
001221	0.4023290274837897	1.0010793588311524
001222	0.8607605959403445	0.990273932824087
001223	0.5239586531564822	1.0059515862002908
001224	1.9452087341973814	1.000598976346637
001225	0.61237705592071	1.0043085182349714
001226	1.6961336958050701	0.999194658647403
001227	0.7215173308267935	1.0004234501111327
001228	0.8373637570780932	1.0032736638991802
001229	0.8365393554542747	1.0043796121045212
001232	0.9326177537424434	1.00114016088919
001233	1.374437398678436	0.9995042456953895
001234	0.5773229023214872	1.0022637641475955
001235	1.2623181825910936	1.0035305649564406
001236	1.3387640327671153	0.9979432655996353
001237	1.5297220420907394	1.0003744157027683
001238	0.9568731708693302	1.004864248629486
001239	1.0971819242446699	1.002424731878873
001240	0.44188897549420925	1.0034631908555274
001241	1.0920102159034482	0.9951389974813685
001242	0.7516731234476169	1.0025995866274486
001243	0.6133249031998038	1.0056222797277747
001244	0.5770681281973267	0.9934625041853633
001245	2.8689176499821465	1.0022692763949277
001246	0.5973966108674923	1.0045408876179378
001247	0.6358081890061106	1.0054450801638863
001248	1.268140216500176	0.9971922745119259
001249	0.7776609545947059	1.0035780990454672
001250	1.3028181095402565	0.9990252699436408
001251	0.3717246644336874	1.0023924178150279
001252	0.9959316041922048	0.9997443108804664
001253	0.7332852831186605	1.0032044359147188
001254	1.2721322779089932	0.9958998613969733
001255	1.2604156331902099	0.9999225844448522
001256	1.1769947032403598	1.0009115375631592
001257	0.5650928312175227	0.9939140528036907
001258	0.5875473558299632	1.0007832234576495
001259	1.1054974638156903	0.9989915559564021
001260	0.7432903014545463	0.9990403456490423
001261	1.0730391143204732	0.9979862299167083
001262	0.8222976799918643	1.0026612516626292
001263	2.6229460955309842	0.9959318733501096
001264	0.734766298063163	0.9991698102389606
001265	1.3930866282306287	1.0021301200054575
001266	1.1550231465279	0.9954349063364397
001267	1.833819271036556	1.0006496452235671
001268	0.727942502930177	0.9970910298590434
001269	1.1465983505771764	1.0013263355030049
001270	0.6095204678978965	1.004989611726053
001271	1.077849641417856	0.9960351410769669
001272	0.9791023509843503	0.9995255913280965
001273	0.5265872323084739	0.9990837967846494
001274	1.7080466056407526	0.9979832408023747
001275	0.7954443370928672	0.9943339151071823
001276	0.5704892490720376	0.9943887482557973
001277	1.0576791983866414	0.9985758892295405
001278	1.1322570291850396	0.9922281828660371
001282	1.0266546373615726	1.0048074157590874
001283	0.6154235269971607	1.004419993599466
001284	0.4631971402707217	1.0012533673449793
001285	2.1878858903317093	1.0006418556594725
001288	0.8809869030740856	1.0063025646720116
001289	1.0037870421015433	1.0015231973701042
001290	1.047189515544581	1.0039964920221431
001291	1.5807802473909072	0.9997265325463144
001293	0.7859132611431283	0.9982573379854968
001294	0.5745161820885816	1.0036540774738751
001295	0.37161260246797706	1.000661881973908
001296	0.7961325649188761	0.9895215478787577
001297	0.8306208227921501	0.9995349829013527
001298	0.6812557836106461	1.004539670294998
001299	0.6890647587874459	1.0018352192107365
001300	0.6755457023856251	0.9958446987248392
001301	1.1409085159661938	1.001846470117297
001302	1.395968580233627	1.0017305324901724
001303	0.6206440228515301	0.994825648446264
001304	1.3109776988764203	0.9977172665026974
001305	0.36963885588583223	1.008330264131893
001306	0.3045473272176558	1.0072121433258105
001307	2.403860683523148	0.9996222541527336
001308	0.46157405126874396	0.9936646276086554
001310	1.2582773786100996	0.9960924960282104
001311	0.6897263151569278	0.996084550709523
001312	0.6881833663941476	1.0052012473604015
001314	0.41543585990289394	0.9982114672113044
001315	1.053592109305127	1.0015755030317
001316	0.5119353107181686	1.0044854625309996
001317	1.3140790132456714	1.0031197597030408
001318	0.24192558625907604	1.0043278291680455
001319	1.988569114689588	1.0014325866798843
001321	1.194751487785824	0.996712768729423
001322	0.4717640579587488	1.0034645832332998
001323	0.42859774199434697	1.0032352784516076
001324	1.0892004624130946	1.005709781649733
001325	0.43967461097132077	1.0008404235142982
001326	0.997086024987391	1.0012668568575633
001327	3.1133306566543975	0.9997353200933679
001328	0.5702276931014628	0.9961784071735257
001329	0.3379258472553418	0.9987004064183599
001330	0.8140283809345813	1.0008835975368862
001331	1.2749016550635213	1.0013300450730016
001332	2.523966681632208	1.0019301086094354
001333	0.9065974170520859	0.9914399470435596
001334	2.166321102634348	0.9952847952190917
001335	0.9560060597622333	1.001883559626084
001336	0.9996281859300294	0.9924249743040932
001337	1.3919269485190253	0.9988586071937895
001338	0.46375946713054034	1.0006157876832147
001339	0.6695196412836583	1.0020100765324413
001340	0.4081821091769903	1.0037065201434414
001341	0.3566164881083608	1.001651232221425
001342	0.4630216141761635	0.9995615459543202
001343	0.741510786047068	0.9914409329035476
001344	0.9464981546209732	0.9863563857906955
001345	0.7375428556713423	1.0037194286510966
001346	1.3935169266184098	1.0019268524215048
001347	0.7631537097321953	1.0032159642087188
001348	1.2699292931301898	1.0029760925746138
001349	0.9884739302617385	0.9945678746758408
001350	0.34263267764724964	1.0061611031891167
001351	1.969639094430574	1.0025179398746076
001352	1.0779593046732097	1.0060999225821998
001353	1.1279799313765244	0.9969472662408654
001354	1.2269148943761525	0.9963186949445841
001355	0.3739803607203624	0.9890538815986838
001357	1.3198502105202756	1.0024744536685444
001358	0.9914550546098819	0.9971232639401155
001359	0.6751367969141676	1.0045248307788277
001360	1.4046714481158322	1.0050566696589533
001361	1.2172763199357306	1.000687914922644
001362	1.994896212857533	0.9978155825846216
001363	0.8026519751451624	0.9900285632064652
001364	0.8709351210931461	0.9994321784726538
001365	0.7686022856044155	1.0029617026985047
001366	1.0447976813440287	1.0028050309320367
001367	0.5795378758624032	0.9954774063643574
001368	1.4015820437408573	1.0011218851504449
001370	1.8742801548170749	0.9999374814423092
001371	0.8797901917688596	1.0044392280055556
001372	0.4954673720456683	1.0013689922348408
001373	1.105512869406809	0.9941558289436886
001374	1.0024290929801316	1.0050051364740038
001375	1.3263852113015118	1.0014027137031511
001376	1.2129349091714399	1.0006814178535262
001377	0.699670605205683	1.0051062676904179
001378	0.9855115292274969	1.0022162026239396
001379	1.3999251357392861	1.0057794618224636
001380	0.5654987942809568	0.9966665122797529
001381	1.3712037295680042	0.9947686035779155
001382	0.8994572469509723	1.0011305178581278
001384	0.2762479104427548	1.0009472295352457
001385	0.4597138013089543	0.9864405711745563
001386	0.9562269878506915	0.9999483776682055
001388	0.32298113283887514	0.9971906231184514
001389	1.2831787545275077	0.9901498525053172
001390	1.313814263895582	1.004561496022072
001391	1.9542398142954103	0.9990940693094408
001392	1.3626057062978076	1.0021262965319284
001394	1.1529172794427007	1.003890541315961
001395	0.8677563440727685	1.0010210018674888
001396	1.0613851733950717	1.0015099371767504
001397	0.9465852874918402	1.0020602993092815
001398	0.7463961489120956	1.0025029843618531
001399	1.492747273233839	1.0018152746166806
001400	2.1861723222229763	1.0025283884437306
001401	0.5442570720374267	1.0055234224270002
001402	0.38003583065737295	1.0070005002772084
001403	0.5761801663992498	1.0054207443352088
001404	1.0529179822703687	1.0004939191412878
001405	0.4508436983671004	1.0045178051801684
001406	0.5115927741265909	1.0005253783715862
001407	0.34623988897540486	1.001543917280733
001408	2.0772998712426225	1.0013599646308304
001409	0.6634957510899439	1.000981860537209
001410	0.5830049563936404	0.9951281916382397
001411	1.8251593382888898	1.0039457111573211
001412	0.46199880561086204	0.9991095147039359
001413	0.40474762014017207	1.0020140558380028
001414	0.4800323475652505	1.0024395362883003
001415	1.1899789131757912	1.0023480665195175
001416	1.7342391278555689	0.999380882085698
001417	2.234186361256109	1.002749069546049
001418	0.6967111014252508	1.0042950764967937
001419	0.451909835714454	1.00354839816893
001420	0.9358018381838611	0.99658557187039
001421	0.19413493405021587	1.0054177841143124
001422	0.7034429197407382	1.002647666549604
001423	2.8715440771212877	1.003280552612285
001424	0.6862690010688848	0.9955509495465573
001425	0.48068368258955896	1.004715925328451
001426	0.810400795977626	0.9983417263498252
001427	1.059566326111621	0.9983422488486966
001428	0.5687879170343111	1.0013350582254168
001429	0.9414204848664125	0.9963847903562397
001430	0.5668565639278625	0.9942493119887481
001431	0.6182149962367727	1.004353914602758
001432	0.7521490287481426	1.0037407932387055
001433	0.46690499961110604	1.0040758895257174
001434	0.8774745947082532	1.0020035236599918
001435	2.670026980768455	0.9987218759735083
001436	0.43399490442199207	1.0019045549626826
001437	0.9843987145997954	0.9966922242710918
001438	0.9275310488224295	0.9904452695062864
001439	0.5940631169633347	0.9888871610110456
001440	1.394228589919576	0.9981741957389239
001441	1.1629200446153891	1.0009469534018167
001442	1.4665278483981716	0.9979908385248633
001443	1.4865093209955944	0.9967264036223334
001444	2.7985291411445847	0.9989381596660736
001445	1.5984127365313858	1.0004129356562335
001446	0.9669293345144793	0.9929965914915855
001447	1.2661266611233617	0.9947060828874538
001448	0.4097497779169975	1.0046980831446644
001449	0.8965618836065982	1.0031830857270971
001450	0.9256056826076281	1.000309300928854
001451	1.0547653713412704	1.0024882318814352
001453	2.2544601063778424	0.9982139753816012
001454	2.149891568056809	1.0001473492038397
001455	0.6753055022798504	0.9853254765276758
001456	1.0850552389244845	1.001422796816013
001457	0.5106286086410402	1.0036601404954104
001458	0.9321451397522654	1.0011700123367933
001459	0.6093173483816298	1.0037868809947914
001460	1.2243662481833955	0.9943324679093494
001461	0.9887791610035079	1.0049508147556443
001462	0.8504211720066306	1.0064472593932354
001463	0.9049223415768082	1.0037542425327182
001464	1.0193476953053302	1.001516390165447
001465	1.2787899174499708	0.9977902167981749
001466	0.6261725805113049	0.9912011185243977
001467	2.5798140003889287	1.0044567212233904
001468	0.7527989853772976	1.005010060052827
001469	0.8557979116988275	0.9993727813215056
001470	0.556972530193717	1.0025722771802563
001471	1.5802416183149761	0.9994922067255969
001472	0.48157660992277546	0.9939912107232581
001473	1.3839174858883343	1.0026118368908818
001475	0.7771553123443129	1.0029661635766989
001477	0.9134893137538348	1.0010849375553597
001478	0.6393745833168092	1.0058775055257259
001479	0.4666898042771947	1.0074848556304052
001480	0.5650778424581299	0.9986666034644448
001481	0.8014542830221296	1.0004954317540455
001482	0.5678447263561557	0.9981385484546528
001483	0.899445501403251	1.001997707713176
001484	0.9516836816776529	1.0030900267406753
001485	0.6520024434395525	0.9981356151770869
001486	1.5751102168860682	1.0037943048595896
001487	0.7959276348248602	1.005358273124719
001488	0.2958392699351154	1.0040634409071725
001489	0.7819522973499998	1.004849644682885
001490	0.7281058015171114	1.004480053454329
001491	2.6912234005041187	1.0003588392560123
001492	0.9262762526483967	1.0041520842009428
001493	1.1926888500113173	1.005673381963591
001494	0.812722818377231	1.0025708469087207
001495	0.9794350656272739	0.9997791156828635
001496	1.254718118174574	0.9996577640688441
001497	1.8825364329259353	1.0018452998890068
001498	0.6786714610917768	0.999651163009586
001499	0.9561100649934428	0.992721779351235
001500	1.2951608793099854	1.0004018375786674
001501	0.22426530323221328	0.9999648543361913
001502	0.3670425931563156	0.9870939452348093
001504	0.8741194693182832	0.993569828469656
001505	1.3014866208835816	0.9968658484204621
001506	0.4457172223290518	0.9960292831006521
001508	0.9577670541128797	1.0021792668487584
001509	1.0113604342624447	1.004358175551801
001510	0.8550710679280038	1.0033817266360598
001511	1.2288083537197696	0.9981554359867746
001512	0.4831216645384906	1.004673333098255
001513	0.8051171683458977	0.9938101530980724
001514	0.4804788525977854	1.0004886606706098
001515	1.5752163018967253	1.0015215970146951
001516	1.7610854518709418	0.9897589125519292
001517	0.5200159909750924	0.986083035499821
001518	1.7833137887148125	1.0008382780843323
001519	0.5282258916897072	0.9981266619168284
001520	0.8716797378352451	0.9909694330037816
001521	0.726543658255187	0.990318691762874
001522	1.7315170766449302	0.99750340869737
001523	1.023137036812204	1.0002695003535578
001524	0.9314487393959409	0.9989291692273866
001525	1.3154749589374692	0.9965609052548242
001526	0.785650005101435	0.9880744965570114
001527	1.202596253282635	1.000420153377325
001528	1.8644241080116883	0.9968109094037696
001529	0.530810312231544	0.9924161881684536
001530	1.0231602405142581	0.9986932600631697
001532	1.0324388768783557	1.0005095279464262
001533	1.175453301221706	1.000765261828981
001534	0.7189292091332968	0.9938625187505025
001535	0.7748019460942226	1.002817334704988
001536	0.8737675388134234	1.0032738893636133
001537	0.7527771559141766	1.0038580674132465
001538	0.25357219136606546	1.0015539102362667
001539	0.9984700923214741	1.0011851597765244
001540	0.47012434182683616	1.0009400486403333
001541	0.6295872753868116	1.0026724578679458
001542	0.4212441138391472	0.9970660552539402
001543	0.3986719527044619	0.9982742587471859
001545	0.877013777647842	0.997619517592745
001546	0.9079393686458656	0.993180452525095
001547	0.8782980884241758	0.9981614276867691
001550	0.6669481987938812	1.0037595795272565
001551	3.127570438937432	1.000615890896057
001552	0.4926431087547959	0.9882525441632453
001553	1.6615153264736078	0.9995252973830933
001554	0.6600095992691983	1.0078542436717497
001555	1.2655767576772574	1.00534135880803
001556	1.672811621944537	1.0011133567125219
001557	1.652961900966458	1.0025943233109398
001558	3.0101433726573443	0.9911442148483426
001560	0.32588729073960676	0.9949166546502697
001561	0.8316013461497933	1.000586130025225
001562	0.9366714358887808	1.0030884112002314
001563	1.1370026685496342	1.0031719948282567
001564	0.7119490734660262	1.0037267242397776
001565	0.8712724444152882	1.0012341310602744
001566	0.32488088869601245	0.9972763459253431
001567	0.6131681364622289	0.9978255221933133
001568	0.9691962037550705	1.0017480087496653
001570	0.8296036615565892	0.990770358432752
001571	0.9231140487222192	1.0051564191425113
001572	0.9847874323247174	0.9842327754862783
001573	0.2462691672359929	1.006770365100794
001574	0.7332852831186605	1.0032044359147188
001575	1.3355085903865185	0.995995085137297
001576	0.9860241849410747	1.0043644548074842
001577	0.8315156737609276	0.9887458692964355
001578	0.49328531969655587	1.000567937772554
001579	1.3387124895703117	1.0003653730089987
001580	0.2628538361891014	1.0009533309691447
001581	2.360564177158082	1.0034743544520939
001582	1.6701653558582867	1.0045567722032924
001583	0.9324912594018011	0.9938691466130589
001584	1.0086992601128892	1.0003229178555648
001586	1.3341645509143296	1.0029910118937762
001587	1.674079122028465	0.9997249794178151
001589	0.34608792604273814	1.0008147232458833
001590	0.4350089559438921	1.0035277241836111
001591	0.6881130731452435	1.0015401504864567
001592	1.5376167901692048	1.0014406311831159
001593	1.6218217032287152	1.0005422835168047
001594	1.003756079967615	1.0024248748009925
001595	1.0521037574053962	1.0028794784767867
001596	0.7722070625487835	0.9991163220673297
001597	2.208931665329069	1.0035908637281714
001599	0.6536291372193497	0.9906267825381369
001601	1.0009518366960184	1.0047232571065972
001602	2.405988293917262	0.9916151394322713
001603	0.5302467923343138	0.9981616845361608
001604	0.9905483961886368	1.0001972601178015
001605	0.6386402789040367	0.997426435572936
001606	0.8930979949093109	1.0006694892328378
001607	3.123020305776911	1.0040671689126672
001608	0.3097636956848264	1.002600274804938
001609	0.5109997594656964	1.0011078245354994
001610	1.1923344425788447	0.9995898186585128
001611	1.0448927635065886	0.9982507138737986
001612	0.7298881091174542	0.9997448725180101
001613	0.7257239291650982	1.0055195237795576
001614	0.5509342626616786	1.0039004421804436
001615	3.2565143154394733	1.0002685260549529
001616	0.4951681622764319	0.9992645872878193
001617	0.5118846364452942	0.9964947043568313
001619	0.92422204179486	1.0040135180236254
001620	0.5883795200236263	0.9945911725945895
001621	0.7198275177026057	1.003428434820615
001622	0.8383833222523045	0.9994706595952201
001623	1.4551180975599223	0.9985432151511335
001625	0.5852658509825599	1.0025602231057706
001626	0.8864921910358473	0.9924102279595772
001627	1.9796705124284675	1.0025422013481642
001628	0.6671030321888429	1.000067252545802
001629	1.0235516381421066	1.0047455740502818
001630	1.627745454772812	1.0005714125221417
001632	1.7354328677524538	0.9957491588157954
001633	1.0021989548094097	1.00587146832849
001636	0.8053858093314529	1.0002074777824208
001637	0.8559827540823232	1.00152277673789
001638	1.6214974588766553	0.9930364532432273
001639	1.7905626569608968	1.0044561798467644
001640	1.7925936006135614	1.0009731727504512
001641	0.9487899988012389	1.0015135044830872
001643	0.3578495142321665	1.0007163548150575
001644	1.0355373184903776	1.0007157700604856
001645	1.003954764776143	1.0038016520040909
001646	1.182385557425039	1.003794729349775
001647	1.6645896411713452	0.9980284709071984
001648	0.816927624876887	1.0022665603617926
001649	0.6150506899112874	1.0002870712961869
001650	1.3643668838007417	0.9994462556255761
001652	0.8077590959989785	1.002458451887422
001653	2.0489906850533064	0.9988156891270715
001654	0.5467262476044912	0.9929158121661069
001655	0.4929065886634007	0.9926324564419301
001656	0.34232669490825174	1.0025881615920338
001657	1.603529673839551	1.0023402500667213
001658	1.1302841073101748	0.996204655709047
001659	0.6226963977917387	1.003118632227194
001660	0.9060601571116993	0.9934649579063594
001661	1.295673807362481	0.9970206527960955
001662	0.9031960294823802	1.0018956849024305
001663	0.4517159567746285	0.9992510196956405
001664	0.4838561982404765	1.000350807410324
001665	0.7555421311221618	0.9956711117631627
001666	1.1049151941816509	0.9984073486705654
001667	1.071982084102146	1.0046089652082821
001668	0.8170178743415394	1.0054776325005594
001669	1.2174958478519684	1.0041499535117624
001670	0.6265306260498609	1.0019375544523081
001671	0.9648566829833932	0.9874775655997801
001672	1.584553450747792	0.9968185704265184
001673	1.2337716683907576	1.001074068378205
001674	0.8864011361487127	1.0006682830273048
001675	1.3724488302377125	1.003745822639839
001676	1.8152965080717047	0.9995711208590288
001677	0.7803531741839188	0.9988484103177947
001678	1.28927812431162	0.9948920457372687
001679	0.41884198541296047	0.9993593130156878
001680	1.1864407911053874	1.0021993843935582
001681	0.854169442445311	1.0047582242791606
001682	0.7246934614053586	1.003380038155487
001683	0.6803284252669005	1.0020214318619842
001684	2.3017556040213094	0.9977199360519879
001685	0.8501109353754885	1.0000785144788558
001686	0.37305067848030943	0.9971595670510219
001687	2.2933635558659855	0.9970882988681022
001688	1.3538815098463302	1.0013605569301554
001689	0.5503350603329796	1.003279553954102
001690	0.9718448043112415	1.005597683144816
001691	0.5718497415549253	0.9993941279740645
001692	0.6092439163689842	1.002337038373107
001693	0.8482130442695675	0.9992640105896128
001694	1.9218024368630942	1.0033151109826186
001695	0.7780722886666063	1.0037084063064412
001696	1.1603535693563338	1.0035109496753842
001698	1.0294817976317854	0.9923390823268663
001699	1.1432056557500085	0.9878205414688532
001700	2.6152631225456564	1.003650678209678
001701	0.42768706623522196	1.0070845537111428
001702	0.8357096427355001	1.0036915488051514
001703	2.20261052674116	0.9993982562013051
001705	0.8777982443098438	0.9885883611657407
001706	1.0705748159172277	1.0031678013193348
001707	1.2300080960580397	1.0050623593599692
001708	0.9295061119872877	0.9999186021673169
001709	1.7271487574204432	1.0047577462916437
001710	0.7336902511279342	1.0041986689297329
001711	0.7294024369946046	1.0031716308750032
001712	1.1355096074018922	0.9993444213268937
001713	1.1637418043431553	0.9958566787993605
001714	0.6197725397427325	0.9932539217307202
001715	1.016255517474027	1.0030828423278526
001716	1.3299210314860936	1.0054226664843184
001717	1.4535007316214927	1.003212765676056
001718	1.50195561976725	1.0034983092752985
001719	0.9307722677799811	1.0022308245791975
001720	0.35813203323924614	0.9871652977876749
001721	0.3395899956778868	1.008427371047673
001722	1.0588340927087465	1.0025033717544614
001723	1.1165782103893576	1.0020879340754019
001724	0.975464911547537	1.0050007553217806
001725	0.7174511525401394	0.9973646752754982
001726	1.092853852616601	1.0001558676262907
001727	0.6967703498173338	1.0021109091682718
001728	1.6178898095627152	1.0004404277308026
001729	2.536134992076701	1.0009265156425369
001730	1.461185049409778	0.9994127486619098
001731	0.42348041760985927	1.0033510233794345
001732	0.7237322291376822	0.9903299846655964
001733	0.8699544740575729	1.0008720424224107
001734	0.7594589427506121	0.9890095037549005
001735	2.2394107697521544	0.9968184615444744
001736	0.8524599532344876	1.0005388171023981
001737	0.5063113878183412	1.0070476373544117
001738	1.2402241713315687	1.002750503610744
001739	0.7229313234264814	1.004216430197933
001740	0.7312298904756238	0.9994534142183394
001741	0.8661351438701197	1.001732225699867
001742	1.254189738706308	1.0007407620241826
001743	2.916984169164688	1.0036166938985354
001744	1.7786737790730254	0.9960078800465181
001745	2.022852623185481	0.9853298626536086
001746	1.4314747655608449	0.9971164802009749
001747	2.3917998182965436	1.001405542106818
001748	1.1670965964908417	1.0017426945283554
001749	0.48003067987793	1.0050527278268329
001750	1.5658042595526944	0.987554970390002
001751	1.159561851662082	1.0030063025837725
001752	1.305837842189493	0.9973122698592931
001753	1.6179143676424188	0.9917722882014631
001754	1.4173942643595139	0.9976964460304255
001756	1.6234308839195826	1.0012122576689453
001757	1.8024829434045957	0.9999877167227034
001758	0.40216214142020557	1.0058033462279847
001759	0.568144960616948	1.0018584227731693
001760	0.7185845564955013	0.9978502036666158
001761	0.9686933095475767	1.0021781868205215
001762	0.8538623493459216	0.9930520691403039
001763	0.37558980892794774	1.0070674104025148
001764	0.7430296088779785	1.0029408408835596
001765	0.5550960390445085	1.0063401942800674
001766	0.8294330521018709	1.0005809340611407
001767	0.4326083647035938	0.996815468797309
001768	0.8907215312266579	0.9959167362295344
001769	1.2660753275604593	0.9967361458730133
001770	0.8790982236697295	1.0021878209272723
001771	0.7411520752392488	1.0027471203631562
001773	1.1829283914836166	1.000055621354968
001774	1.720285441621963	1.0007801516841155
001775	0.39390033909124544	1.00000410423852
001776	3.2846516700024333	1.0003296462793427
001777	0.6678174663115474	0.9994031971945482
001779	1.3658488363182575	1.0033872228623062
001780	0.5958852582357081	0.9856881344936954
001781	0.8348772760666591	0.9977640008568196
001782	1.660576101080154	0.9980048200861028
001783	0.6362848195395409	1.0014378910758681
001785	1.603109323100969	1.0023557083528212
001786	1.4752273635344064	1.002163400186932
001787	0.5778403144369659	1.0015399697957297
001788	1.3138558511897218	0.9993543443555711
001789	1.14628593568387	0.9975934095344718
001790	1.090579226475574	1.0000348407871675
001791	2.45567434140849	0.9978660662471251
001792	3.406254649770598	1.0016756867612497
001793	1.5960580030955653	1.0009122070049814
001794	3.016266905596508	0.999721177261391
001795	2.142070436313277	0.9998029930709611
001796	1.7709773082394247	1.0053138306363492
001797	0.5276637417591948	0.9880529540678309
001798	1.6947728359817418	1.0020415777830842
001800	0.8049533836796432	1.0002390766942855
001801	0.46458253354727874	1.0054307865296483
001802	1.1982139103358256	1.0044755321318277
001803	0.6469963414169446	0.9987984499048956
001804	0.49887717279333765	1.0050356605415176
001805	1.4805548835835463	0.999732378634953
001806	0.5127013100033517	0.9990939836865328
001807	0.646942349685628	1.0032571892923263
001808	0.3339273347727457	1.0073316166668838
001809	0.6806887680128573	0.9873132202800925
001810	1.0427217931928283	1.0032869693518962
001811	0.7870976717445188	0.9953169515638216
001812	1.030054382179056	1.0019123096759501
001813	1.3132857843954344	1.0008975248279797
001814	0.8898531600074174	0.9992391885518334
001815	1.4286286551861895	1.0009222826708486
001816	0.5429307329447943	1.0067782830979848
001817	1.0070936070212337	1.005824703091649
001818	0.9485332549297485	0.9990133637265928
001819	0.7456109246226663	1.0057406099474653
001820	0.922451228213688	1.0016454003103816
001821	0.650211984006283	1.002764061777497
001822	1.397615354221635	0.9832198356896731
001823	1.1693476172117743	0.9932077378631161
001824	0.9586656513542141	1.0021239845557495
001825	0.6907100697262627	1.0024408346635771
001826	1.1915038141164955	0.998381636313979
001827	1.8362636490517892	0.9943812641890544
001829	1.2707915021900056	1.0028359768416075
001830	0.8056714257811052	0.9973201866611898
001831	0.9321146670239511	0.9993219798753169
001832	0.7809360163340717	0.9977527729962643
001833	0.5742488723249948	1.002578574801425
001835	0.6253376883505432	1.0016363277080997
001836	0.8860157938545739	0.9937846195731606
001837	0.598190856479734	0.9997268946344225
001838	1.0266119182669453	1.0050496869807681
001839	0.3739938427186846	1.0002859737018819
001840	1.2639978930149396	0.9999668510273362
001841	1.4541083900577818	0.990063240485319
001842	0.17505786487317115	1.0020033253046872
001843	0.7571338389934148	1.004014232609855
001844	1.3925057910324505	0.9912811305268422
001845	0.4629579491845203	1.0066809349887653
001846	1.1744052053638003	1.0046174641871704
001847	4.500567219166517	1.0017240888098946
001848	2.7539599827134817	0.9963949507259912
001850	0.7443417319956831	1.0028367556442312
001851	1.717552304960202	0.9998717834680394
001852	0.8339780112372787	1.0022932346331177
001853	1.3352320876122468	0.9966419590696806
001854	2.722413776095652	1.0008500291765015
001855	1.9659869518193647	1.0037857936350882
001856	1.5712570252839688	0.9941361620947973
001857	1.0951250238363175	1.0019487604408788
001859	1.3397625904138502	1.000121130665856
001860	1.2275182915811111	1.001267115597441
001861	0.7075451389612654	1.003026259680508
001862	1.4128761708411912	0.9917399305657598
001863	0.35017324634563096	1.008629384302102
001865	1.135439062114003	1.0047930356941945
001866	0.8358880677939149	0.997692987552203
001867	1.0156899964320216	1.0036127121969463
001868	0.6221428255594535	1.002351850971994
001869	0.7078421301693809	1.006319519401624
001870	1.0115234407855886	0.9881761591016919
001871	1.556196781946637	1.0033829616029437
001872	0.7022003334757773	1.0010968292236382
001873	0.8167057991247046	1.0006902867320715
001874	0.6240143250318708	1.0023805522256735
001875	0.7238994074767616	1.001857759689935
001876	0.6001963502729958	1.0027966483501114
001877	2.285645680490473	0.989448737170644
001878	1.4586492636278279	1.0001556463901817
001879	2.4979185746363473	1.0030007456799954
001880	2.5805615965132023	1.0024368806231965
001881	1.0468142394831872	0.9996960532353291
001882	0.3873770087072284	1.000306428046277
001883	1.0719979157909674	1.0023758873795434
001884	0.8186407741668206	0.9992475075502648
001885	0.5547527765355046	0.9985336284478785
001886	1.3096985910307972	1.0033168049059658
001887	0.5398475801669729	1.0053286156679746
001888	0.46184387954598705	0.9964405185357101
001889	0.947227854548888	0.9910342647178862
001891	0.428767106666755	0.9886562728310772
001892	0.7521156828874621	0.9850133373060879
001893	0.5204736967237088	0.9921298366883992
001894	1.0167425894998712	1.0045338964486814
001895	0.47588426724872446	0.9990978488396343
001896	1.0148885596937567	1.0039063693958497
001897	0.7293398567907221	1.0035228566861203
001898	0.28778010208325877	0.9909974520130682
001899	1.8563179014345998	0.9935872804591669
001900	0.6879995162350708	0.9962314394454506
001901	1.1012810461621911	1.0020880182333196
001902	1.8421454258673824	0.9972144022933682
001903	2.0027664240148573	1.0003558956960246
001904	0.9590911738065014	1.003819537160839
001905	0.7026857323670139	1.0010561375056697
001906	1.6602960971276681	0.9873847876173083
001907	1.4487701416939334	0.9996377520690435
001908	1.4749266634245815	0.9937881178543602
001910	1.8260782311456702	1.0009705200998622
001911	0.7874664766000897	0.9972641359072767
001912	0.6020134740179662	1.0019786416417842
001913	1.818533413764835	1.000491945234968
001914	1.4375456870546848	0.9967708006218321
001916	0.7742050750019104	0.9980838373428426
001918	0.6352608854554225	0.9990285610638027
001919	0.6749173102763419	1.0021118444768324
001920	1.0373670838663656	0.9998444040158526
001921	0.9546797576963764	1.0039609882390632
001922	0.8278729543337701	1.0013249060386364
001923	0.47331717529679246	0.9973954005428752
001924	1.0543021697210664	1.0005419539616558
001925	0.31943254258152687	1.0092490849947358
001926	0.8917457002160171	1.0027908869410591
001927	0.45624708887498694	1.0043609657344619
001929	1.1903308727786017	0.997978942698043
001930	0.9624098993979515	1.002959107622198
001931	0.6657800632978121	1.0025326588582202
001932	0.4929193207396529	1.0052512435923955
001933	1.4822307719000771	1.002318636797164
001934	0.8067649049226273	1.0022132163284103
001935	0.6799260231829151	0.9920011567502321
001936	0.8643314660414264	1.0003411534521542
001937	0.566224369965802	0.99757711134753
001939	0.46339601821086224	1.0017891584962217
001941	0.88641317391519	0.9973086295895326
001942	2.3318108446274657	1.0042514179206585
001943	0.9048174990510232	1.0017899817565599
001944	0.9166236068770017	0.9939193173754451
001945	1.1511128613371753	1.0001787612879778
001946	1.632459523072216	1.0035623009580321
001947	0.8276196925722294	1.0063359790242699
001948	1.1888755324301146	1.00065381459221
001949	0.5829968780512037	1.0034413412382297
001950	0.8742021442224168	1.0036769778408434
001951	1.429800139971691	1.0046175287799368
001952	0.188239940719535	0.999896216081625
001953	1.7981230737909502	1.0007918438061474
001954	0.9400557468794634	0.9926043398507822
001955	0.9657936232753738	0.9939832071822579
001956	0.5000173245198262	1.00539138636863
001959	1.6829239562592377	1.0039587864615749
001960	1.2600686296031653	0.9960091463956638
001961	0.5627012236174853	0.9964583287947864
001962	0.6953442130997153	1.0011128894179004
001963	0.40858013689987205	0.9914648880802578
001964	1.7722783393363462	1.002660904065757
001966	1.9826262927277511	0.9973422920209857
001967	1.7393885169057683	0.9981903287585653
001968	1.049092531276325	1.0036502202410462
001969	1.058766688473308	1.0017778437469966
001970	1.6352739941511991	1.000864635676484
001971	1.085062545760087	0.9999658882739223
001972	0.2788671795968424	1.0040776272524088
001973	1.3277978297047495	1.002795523122839
001974	1.3168422868807719	0.9995273309940539
001975	0.8338726326982004	1.0015262180188471
001976	0.6941927499246596	1.0017724487883273
001977	0.8523756698320724	1.002376164888483
001978	0.9005462224404037	1.0023543485659887
001979	1.1137135200895931	1.0014265134143112
001980	0.5768864514310312	1.0047091600761233
001982	0.3782157687563897	1.002735117620267
001983	0.7543746684307323	0.9924635928122794
001984	1.6380190022057712	1.001880278655783
001985	1.318884885335371	1.002420531820002
001986	0.5148220275058462	0.9933455991974917
001988	0.36127518800341546	0.9943809161106745
001989	0.5354688804544075	1.0044352876987759
001990	0.8298527580161097	1.0011842251044885
001991	0.9174635969074751	1.0030802350289976
001992	1.2285715971335454	1.0004679762646105
001993	1.1924585089783704	0.9969428047153441
001994	1.7051166291090591	0.9969462108391077
001995	1.3419967117506084	0.9889813121004121
001996	0.816031777207928	1.0026449207129882
001997	0.8176317088695422	1.0049835540869634
001998	0.8218928102863466	1.0023790969651027
001999	1.284539445568239	0.9992293360724167
002000	1.2477357842451484	0.99658557187039
002001	1.499236224887042	0.9988144707210429
002002	1.2940407463519281	1.002463506360366
002003	1.4864906672403884	1.000304686082476
002004	1.1630074011857614	1.0018384463271892
002005	0.32752860513218185	1.002521812384182
002006	1.4512414410103043	1.0042548521249164
002007	0.7340851863126314	0.9870939452348093
002008	0.7125708872795962	0.9961959808443165
002009	0.7858285280016123	0.999642311614606
002010	0.5218877005366206	1.0038303469705478
002011	0.7181370862198998	1.0016100775022125
002012	0.530727377609214	0.9996413808404369
002013	0.9485455505216792	1.0047335083876858
002014	0.4861326686995518	1.0035342581651856
002015	0.6128284241734225	0.9980825410216281
002016	0.7228958989469096	0.9999434297990794
002018	0.5665874483094189	1.0017922249392899
002019	2.549980180837673	0.998662405633793
002020	0.8814034667376379	1.0014456518782207
002021	1.079558782406946	1.0006324832122429
002022	1.9288681862955959	0.9987453247040012
002023	1.047683392017235	1.000661629784237
002025	0.8155481453541295	0.9946794806124141
002026	0.5633613981687902	1.0023568393418618
002028	1.6678799512394726	0.9879011627493758
002029	0.3481630861318308	0.9919316193636412
002030	0.8893959351440469	0.9865369244249969
002031	1.0661347007191597	0.9993827247112235
002032	1.038214675688786	1.0032997519682698
002033	1.2185256621176603	0.996720887296732
002034	1.4408524692967892	0.9965384666603191
002035	1.2560300799195043	1.0049131066591124
002036	1.1194421308021514	0.9986211464628778
002037	0.6121925074095138	0.9976936781802324
002038	0.49800687944050714	1.000539904186136
002039	1.032537619298792	1.0013931402177823
002041	0.9284467497178067	0.9864122499354036
002042	1.0171237250037686	0.9971512157221789
002043	0.49216321989706974	1.004843089991666
002044	0.7176102665327494	1.0011087382756132
002045	1.0329315802490713	1.0029892987478357
002046	0.9880576739047428	1.0036097870157255
002047	0.311771730052036	1.0069810923512408
002048	0.5270592019468994	1.0046713835897374
002049	1.1373362915591205	0.9878354964672614
002050	0.7609910292565444	1.0062989691929622
002051	1.579414259876776	0.9995229975346703
002052	1.0263038297962241	1.0007322386201305
002053	0.7888632606345702	0.9978629083007616
002054	0.9684517740335487	0.9962057542759833
002055	0.7015832171050935	1.0002097746952228
002056	0.3583585675113375	0.993219458407064
002057	0.9896017416632075	1.0037715330226529
002058	1.598631469969519	1.0028398965272705
002059	0.5637250703271213	0.9990477445882013
002060	1.2793736932207733	1.0043128826764396
002061	0.32900997459021514	0.9956740377981531
002062	1.2110530348837034	1.0030131477718416
002063	0.9859869637918782	1.0019263738483941
002064	0.45486808758710146	1.0034410309011774
002065	1.0373424725639282	0.9955853126574602
002066	0.6261909450788202	0.9963677119448274
002067	1.250799582349892	1.0028630445526472
002068	0.6268951036444609	1.0019032787356696
002069	0.4536124656584308	0.9937154790109262
002070	2.677218904016508	1.0037859089387622
002071	1.1230184720387826	1.0017489741624415
002072	0.6443795723972935	0.9966840882025737
002073	0.5786077239189504	1.0062229236064457
002074	0.8955809887797189	1.0005060787956634
002075	0.6988066168206951	0.9998728398181891
002076	1.3071956579656294	1.001669175078703
002077	0.26742715778319576	1.0078862255178624
002078	0.6388746268573784	1.0041932953628787
002079	0.566745783723419	1.001086772387389
002080	1.2088878456818954	0.9998928144253285
002081	2.5694705772362294	0.9990101015012287
002082	0.5561228216965198	0.9910975905513668
002083	1.2732224933159961	0.9986905239803737
002084	1.0703309467637157	1.0017458369629735
002085	0.8588323462472001	1.0057233813963673
002086	0.8523849734076463	1.000852995395969
002087	0.730729987128555	0.989121681961134
002088	0.5502171440555284	0.9997492739077588
002090	0.8488569201760116	0.9886858469849505
002091	0.5015451868332147	1.0056977544615053
002092	0.7142396909126054	1.0059568316702876
002093	0.8816860068752765	1.0017213527407407
002094	0.9394272806470833	1.0030502416637654
002095	2.204505777839705	1.001625352227209
002097	0.86826660822754	0.9934535239704998
002098	1.048822484209122	1.0057848221566732
002099	0.5935726691772634	1.0017294180877718
002100	0.6945546757598411	1.0006127650236725
002101	2.4766226426830658	1.001909717772037
002102	0.8725308829914621	0.9971262666381216
002103	1.7663097478289922	1.0009585687945068
002104	1.1614349663967511	0.9991907695580102
002105	1.6108624073780133	1.003572767666648
002106	0.7546189509846712	1.0027078599164339
002107	0.5686456508060216	1.0018065111262013
002108	2.6802286459004576	1.001866395891574
002109	0.528739458552182	1.0008637110806913
002110	0.9185761467155568	0.9988676771064914
002111	0.6684056972695337	0.9900306141313229
002113	1.101054595358212	1.0032589427521013
002114	1.1111346382043183	0.9997846069771725
002115	0.6334664223300105	1.004107700820889
002116	0.8519426699301663	0.9986876915923855
002117	1.9227915768660007	0.9985065400032888
002118	1.0423759929048426	1.0056846503080756
002120	1.5587301048954867	0.9975163543721639
002121	0.5204536395747021	1.001794062089359
002122	1.8212278937043436	0.9989346343486007
002123	0.7312965846346966	1.0033647090615536
002124	1.8267432207559104	0.9982342137765133
002125	0.9409586617523914	0.9980410555736635
002126	1.8377741713102955	1.001732710456965
002127	0.7981873503160866	1.0013919688986272
002128	0.2996683029565242	0.9896985098644562
002129	0.8195213659678111	0.9964928943713749
002130	1.0352663439847063	1.0028561001784764
002131	1.2939186261923186	1.0029618334965162
002132	0.6692248006418007	0.9988755325672605
002133	0.8424853550209889	1.0030645664478957
002134	0.49672034076269617	0.9936840861883784
002135	1.4611348823535284	0.985097555481544
002136	1.0247707677256828	1.0004342700165407
002137	1.1430593546779344	1.0059001479811442
002138	1.0855550255186865	1.002584028459974
002139	0.4675685937336557	0.9938608640200615
002140	0.6135539916963588	0.9896302670338354
002141	1.4835570577298145	0.99833574867214
002143	3.272682397695486	1.0017826794246372
002144	0.7345741722338327	0.9990012363026441
002145	0.7364713316348996	0.9890989141165911
002146	1.130216101117593	1.0006770937984513
002147	0.6412217408441698	1.007020302873107
002148	0.3489913561222315	1.005073369032239
002149	0.7339762564246698	1.0065081415402908
002150	1.3909334072469632	0.9985095638566537
002151	0.5590296532405357	0.9997789315434723
002152	0.8475147464013225	1.0008812950102852
002153	0.9873681145636284	1.0022355301401786
002154	1.0003231479084322	1.0019853458258627
002155	0.526957776018631	1.0005635407146876
002156	0.2352332284906581	0.9915852853587802
002157	1.8453345619661852	1.0030909702321182
002158	0.7909703566459825	1.003379516432087
002159	0.7514386008583169	0.9956109942415808
002160	0.6197415382619463	1.0044088222981407
002161	0.9398009115505681	1.0008284123913886
002162	0.467715819382146	0.9963074035612508
002163	3.254656697154904	1.0019100792388331
002164	1.7093930432328606	0.9974519567681711
002165	1.0646856159292952	0.9997145031851176
002166	1.542945019528392	1.0000408150585889
002167	0.768976738922829	1.0000586664600277
002168	1.494941709759265	1.0033538853074615
002169	0.5560732880735269	1.0044771769102947
002170	1.178611105047535	1.0034511447817374
[truncated: 2,766 more rows]
