# Supplementary material for: Predicting sequence-specific amplification efficiency in multi-template PCR with deep learning
Source: Nat Commun. 2025 Oct 16;16:9187. doi: 10.1038/s41467-025-64221-4 (PMC12533003; doi:10.1038/s41467-025-64221-4)
Supplement: Supplementary file 4 — Source data [file 41467_2025_64221_MOESM4_ESM.zip › Supp.Fig. 49/unmapped_data.csv]

seqid	ref_seqid	edit_distance	similarity	length	exp
FS10000169:121:BRB11606-0719:1:1101:10030:1020	007310	77	0.4866666666666667	150	PCR1
FS10000169:121:BRB11606-0719:1:1101:13810:1020	001340	74	0.5066666666666666	150	PCR1
FS10000169:121:BRB11606-0719:1:1101:6390:1080	006006	73	0.5133333333333333	150	PCR1
FS10000169:121:BRB11606-0719:1:1101:2060:1180	001395	74	0.5066666666666666	150	PCR1
FS10000169:121:BRB11606-0719:1:1101:10900:1240	009388	70	0.5333333333333333	150	PCR1
FS10000169:121:BRB11606-0719:1:1101:7040:1250	001950	75	0.5	150	PCR1
FS10000169:121:BRB11606-0719:1:1101:11550:1230	002509	82	0.45333333333333337	150	PCR1
FS10000169:121:BRB11606-0719:1:1101:2190:1220	002362	71	0.5266666666666666	150	PCR1
FS10000169:121:BRB11606-0719:1:1101:5930:1310	006006	69	0.54	150	PCR1
FS10000169:121:BRB11606-0719:1:1101:7840:1210	000543	71	0.5266666666666666	150	PCR1
FS10000169:121:BRB11606-0719:1:1101:8630:1190	010833	77	0.4866666666666667	150	PCR1
FS10000169:121:BRB11606-0719:1:1101:3490:1410	009889	76	0.4933333333333333	150	PCR1
FS10000169:121:BRB11606-0719:1:1101:9470:1340	002362	70	0.5333333333333333	150	PCR1
FS10000169:121:BRB11606-0719:1:1101:11590:1300	002362	70	0.5333333333333333	150	PCR1
FS10000169:121:BRB11606-0719:1:1101:8880:1560	002362	74	0.5066666666666666	150	PCR1
FS10000169:121:BRB11606-0719:1:1101:13490:1560	010770	70	0.5333333333333333	150	PCR1
FS10000169:121:BRB11606-0719:1:1101:3390:1600	006006	76	0.4933333333333333	150	PCR1
FS10000169:121:BRB11606-0719:1:1101:15230:1540	006006	68	0.5466666666666666	150	PCR1
FS10000169:121:BRB11606-0719:1:1101:7970:1530	002610	72	0.52	150	PCR1
FS10000169:121:BRB11606-0719:1:1101:10830:1530	001815	71	0.5266666666666666	150	PCR1
FS10000169:121:BRB11606-0719:1:1101:14840:1640	002140	72	0.52	150	PCR1
FS10000169:121:BRB11606-0719:1:1101:3600:1490	003046	70	0.5333333333333333	150	PCR1
FS10000169:121:BRB11606-0719:1:1101:3870:1670	008722	77	0.4866666666666667	150	PCR1
FS10000169:121:BRB11606-0719:1:1101:5390:1610	006006	73	0.5133333333333333	150	PCR1
FS10000169:121:BRB11606-0719:1:1101:9790:1780	001189	78	0.48	150	PCR1
FS10000169:121:BRB11606-0719:1:1101:9290:1710	004612	70	0.5333333333333333	150	PCR1
FS10000169:121:BRB11606-0719:1:1101:14990:1800	008689	78	0.48	150	PCR1
FS10000169:121:BRB11606-0719:1:1101:6830:1890	003453	74	0.5066666666666666	150	PCR1
FS10000169:121:BRB11606-0719:1:1101:15960:1970	003985	72	0.52	150	PCR1
FS10000169:121:BRB11606-0719:1:1101:14310:1810	002362	74	0.5066666666666666	150	PCR1
FS10000169:121:BRB11606-0719:1:1101:1350:1990	006006	73	0.5133333333333333	150	PCR1
FS10000169:121:BRB11606-0719:1:1101:5710:2000	007486	72	0.52	150	PCR1
FS10000169:121:BRB11606-0719:1:1101:10080:2040	006006	72	0.52	150	PCR1
FS10000169:121:BRB11606-0719:1:1101:5770:2030	006006	73	0.5133333333333333	150	PCR1
FS10000169:121:BRB11606-0719:1:1101:10830:2030	003985	72	0.52	150	PCR1
FS10000169:121:BRB11606-0719:1:1101:9590:2020	006006	86	0.42666666666666664	150	PCR1
FS10000169:121:BRB11606-0719:1:1101:7570:2180	004783	79	0.4733333333333334	150	PCR1
FS10000169:121:BRB11606-0719:1:1101:8930:2140	010313	72	0.52	150	PCR1
FS10000169:121:BRB11606-0719:1:1101:6570:2310	004978	78	0.48	150	PCR1
FS10000169:121:BRB11606-0719:1:1101:14110:2300	010410	72	0.52	150	PCR1
FS10000169:121:BRB11606-0719:1:1101:13670:2360	004912	72	0.52	150	PCR1
FS10000169:121:BRB11606-0719:1:1101:6930:2320	000047	73	0.5133333333333333	150	PCR1
FS10000169:121:BRB11606-0719:1:1101:8210:2320	002362	70	0.5333333333333333	150	PCR1
FS10000169:121:BRB11606-0719:1:1101:1090:2520	009564	69	0.54	150	PCR1
FS10000169:121:BRB11606-0719:1:1101:12720:2570	005879	75	0.5	150	PCR1
FS10000169:121:BRB11606-0719:1:1101:13590:2620	003985	75	0.5	150	PCR1
FS10000169:121:BRB11606-0719:1:1101:15480:2660	004928	72	0.52	150	PCR1
FS10000169:121:BRB11606-0719:1:1101:11270:2690	011010	78	0.48	150	PCR1
FS10000169:121:BRB11606-0719:1:1101:14710:2760	007609	71	0.5266666666666666	150	PCR1
FS10000169:121:BRB11606-0719:1:1101:8270:2870	004475	76	0.4933333333333333	150	PCR1
FS10000169:121:BRB11606-0719:1:1101:10050:2820	006006	72	0.52	150	PCR1
FS10000169:121:BRB11606-0719:1:1101:10710:2800	006006	77	0.4866666666666667	150	PCR1
FS10000169:121:BRB11606-0719:1:1101:6040:2940	005193	67	0.5533333333333333	150	PCR1
FS10000169:121:BRB11606-0719:1:1101:10750:2900	001566	77	0.4866666666666667	150	PCR1
FS10000169:121:BRB11606-0719:1:1101:1430:2960	000198	71	0.5266666666666666	150	PCR1
FS10000169:121:BRB11606-0719:1:1101:13380:2970	007800	55	0.5299145299145299	117	PCR1
FS10000169:121:BRB11606-0719:1:1101:12300:3020	011537	77	0.4866666666666667	150	PCR1
FS10000169:121:BRB11606-0719:1:1101:12640:3080	003770	71	0.5266666666666666	150	PCR1
FS10000169:121:BRB11606-0719:1:1101:12270:3070	001753	79	0.4733333333333334	150	PCR1
FS10000169:121:BRB11606-0719:1:1101:9110:3060	003577	70	0.5333333333333333	150	PCR1
FS10000169:121:BRB11606-0719:1:1101:16430:3030	003985	71	0.5266666666666666	150	PCR1
FS10000169:121:BRB11606-0719:1:1101:5990:3110	001533	75	0.5	150	PCR1
FS10000169:121:BRB11606-0719:1:1101:8920:3180	002406	70	0.5333333333333333	150	PCR1
FS10000169:121:BRB11606-0719:1:1101:2170:3180	007731	70	0.5333333333333333	150	PCR1
FS10000169:121:BRB11606-0719:1:1101:9210:3190	004593	71	0.5266666666666666	150	PCR1
FS10000169:121:BRB11606-0719:1:1101:9030:3250	002362	73	0.5133333333333333	150	PCR1
FS10000169:121:BRB11606-0719:1:1101:8350:3280	006006	65	0.5666666666666667	150	PCR1
FS10000169:121:BRB11606-0719:1:1101:9490:3260	005519	51	0.5677966101694916	118	PCR1
FS10000169:121:BRB11606-0719:1:1101:7850:3230	001476	71	0.5266666666666666	150	PCR1
FS10000169:121:BRB11606-0719:1:1101:11070:3230	008689	70	0.5333333333333333	150	PCR1
FS10000169:121:BRB11606-0719:1:1101:14720:3300	003550	72	0.52	150	PCR1
FS10000169:121:BRB11606-0719:1:1101:9300:3330	008933	55	0.5	110	PCR1
FS10000169:121:BRB11606-0719:1:1101:12190:3460	001575	71	0.5266666666666666	150	PCR1
FS10000169:121:BRB11606-0719:1:1101:5240:3520	007486	69	0.54	150	PCR1
FS10000169:121:BRB11606-0719:1:1101:10630:3470	002673	72	0.52	150	PCR1
FS10000169:121:BRB11606-0719:1:1101:4830:3590	006006	70	0.5333333333333333	150	PCR1
FS10000169:121:BRB11606-0719:1:1101:7200:3600	006006	73	0.5133333333333333	150	PCR1
FS10000169:121:BRB11606-0719:1:1101:15800:3600	002942	68	0.5466666666666666	150	PCR1
FS10000169:121:BRB11606-0719:1:1101:12390:3690	003985	76	0.4933333333333333	150	PCR1
FS10000169:121:BRB11606-0719:1:1101:12020:3800	003852	76	0.4933333333333333	150	PCR1
FS10000169:121:BRB11606-0719:1:1101:7350:3840	006006	70	0.5333333333333333	150	PCR1
FS10000169:121:BRB11606-0719:1:1101:10810:3860	009007	74	0.5066666666666666	150	PCR1
FS10000169:121:BRB11606-0719:1:1101:15240:3920	007065	60	0.52	125	PCR1
FS10000169:121:BRB11606-0719:1:1101:7380:3930	003985	73	0.5133333333333333	150	PCR1
FS10000169:121:BRB11606-0719:1:1101:13870:3970	001189	72	0.52	150	PCR1
FS10000169:121:BRB11606-0719:1:1101:11990:4010	003953	74	0.5066666666666666	150	PCR1
FS10000169:121:BRB11606-0719:1:1102:15350:1030	003454	74	0.5066666666666666	150	PCR1
FS10000169:121:BRB11606-0719:1:1101:12760:4090	002761	68	0.5466666666666666	150	PCR1
FS10000169:121:BRB11606-0719:1:1102:3070:1060	005396	73	0.5133333333333333	150	PCR1
FS10000169:121:BRB11606-0719:1:1102:14300:1180	002362	70	0.5333333333333333	150	PCR1
FS10000169:121:BRB11606-0719:1:1102:9130:1190	000522	72	0.52	150	PCR1
FS10000169:121:BRB11606-0719:1:1102:12440:1290	006006	72	0.52	150	PCR1
FS10000169:121:BRB11606-0719:1:1102:2290:1300	000287	96	0.11111111111111116	12	PCR1
FS10000169:121:BRB11606-0719:1:1102:12590:1380	003220	74	0.5066666666666666	150	PCR1
FS10000169:121:BRB11606-0719:1:1102:13640:1390	003680	77	0.4866666666666667	150	PCR1
FS10000169:121:BRB11606-0719:1:1102:2030:1380	003772	72	0.52	150	PCR1
FS10000169:121:BRB11606-0719:1:1102:1370:1370	004285	69	0.54	150	PCR1
FS10000169:121:BRB11606-0719:1:1102:10170:1330	000346	72	0.52	150	PCR1
FS10000169:121:BRB11606-0719:1:1102:15630:1340	006006	69	0.54	150	PCR1
FS10000169:121:BRB11606-0719:1:1102:16460:1560	007609	70	0.5333333333333333	150	PCR1
FS10000169:121:BRB11606-0719:1:1102:7830:1500	003518	76	0.4933333333333333	150	PCR1
FS10000169:121:BRB11606-0719:1:1102:3510:1660	009816	78	0.48	150	PCR1
FS10000169:121:BRB11606-0719:1:1102:13890:1760	011029	53	0.5092592592592593	108	PCR1
FS10000169:121:BRB11606-0719:1:1102:5900:1590	005627	70	0.5333333333333333	150	PCR1
FS10000169:121:BRB11606-0719:1:1102:9150:1780	003985	83	0.44666666666666666	150	PCR1
FS10000169:121:BRB11606-0719:1:1102:15190:1910	006006	71	0.5266666666666666	150	PCR1
FS10000169:121:BRB11606-0719:1:1102:16470:1910	011922	77	0.4866666666666667	150	PCR1
FS10000169:121:BRB11606-0719:1:1102:2840:1890	002362	76	0.4933333333333333	150	PCR1
FS10000169:121:BRB11606-0719:1:1102:9080:1890	001711	74	0.5066666666666666	150	PCR1
FS10000169:121:BRB11606-0719:1:1102:1970:1990	006006	71	0.5266666666666666	150	PCR1
FS10000169:121:BRB11606-0719:1:1102:3030:1950	006006	74	0.5066666666666666	150	PCR1
FS10000169:121:BRB11606-0719:1:1102:11170:2020	008940	71	0.5266666666666666	150	PCR1
FS10000169:121:BRB11606-0719:1:1102:15830:1890	007696	78	0.48	150	PCR1
FS10000169:121:BRB11606-0719:1:1102:6160:2090	004593	74	0.5066666666666666	150	PCR1
FS10000169:121:BRB11606-0719:1:1102:8230:2040	003985	77	0.4866666666666667	150	PCR1
FS10000169:121:BRB11606-0719:1:1102:15520:2110	006936	78	0.48	150	PCR1
FS10000169:121:BRB11606-0719:1:1102:14330:2250	005294	54	0.546218487394958	119	PCR1
FS10000169:121:BRB11606-0719:1:1102:16450:2330	001533	70	0.5333333333333333	150	PCR1
FS10000169:121:BRB11606-0719:1:1102:7910:2340	006006	74	0.5066666666666666	150	PCR1
FS10000169:121:BRB11606-0719:1:1102:15870:2300	007309	74	0.5066666666666666	150	PCR1
FS10000169:121:BRB11606-0719:1:1102:10750:2310	002362	76	0.4933333333333333	150	PCR1
FS10000169:121:BRB11606-0719:1:1102:10760:2420	006441	71	0.5266666666666666	150	PCR1
FS10000169:121:BRB11606-0719:1:1102:14230:2350	006387	69	0.54	150	PCR1
FS10000169:121:BRB11606-0719:1:1102:12350:2440	006006	74	0.5066666666666666	150	PCR1
FS10000169:121:BRB11606-0719:1:1102:11990:2470	006006	74	0.5066666666666666	150	PCR1
FS10000169:121:BRB11606-0719:1:1102:7300:2460	002156	70	0.5333333333333333	150	PCR1
FS10000169:121:BRB11606-0719:1:1102:2990:2550	003597	74	0.5066666666666666	150	PCR1
FS10000169:121:BRB11606-0719:1:1102:2610:2530	008689	75	0.5	150	PCR1
FS10000169:121:BRB11606-0719:1:1102:15240:2690	009343	77	0.4866666666666667	150	PCR1
FS10000169:121:BRB11606-0719:1:1102:1810:2640	006477	70	0.5333333333333333	150	PCR1
FS10000169:121:BRB11606-0719:1:1102:7560:2760	006006	70	0.5333333333333333	150	PCR1
FS10000169:121:BRB11606-0719:1:1102:2370:2840	001434	90	0.4	150	PCR1
FS10000169:121:BRB11606-0719:1:1102:15510:2790	003985	74	0.5066666666666666	150	PCR1
FS10000169:121:BRB11606-0719:1:1102:4420:2800	004450	70	0.5333333333333333	150	PCR1
FS10000169:121:BRB11606-0719:1:1102:11550:2780	006006	73	0.5133333333333333	150	PCR1
FS10000169:121:BRB11606-0719:1:1102:8810:2980	002943	73	0.5133333333333333	150	PCR1
FS10000169:121:BRB11606-0719:1:1102:2830:3010	006006	76	0.4933333333333333	150	PCR1
FS10000169:121:BRB11606-0719:1:1102:12110:3010	006936	72	0.52	150	PCR1
FS10000169:121:BRB11606-0719:1:1102:12220:3160	004925	71	0.5266666666666666	150	PCR1
FS10000169:121:BRB11606-0719:1:1102:11730:3080	000360	55	0.56	125	PCR1
FS10000169:121:BRB11606-0719:1:1102:10390:3210	002362	79	0.4733333333333334	150	PCR1
FS10000169:121:BRB11606-0719:1:1102:6690:3290	002507	72	0.52	150	PCR1
FS10000169:121:BRB11606-0719:1:1102:2370:3260	006006	73	0.5133333333333333	150	PCR1
FS10000169:121:BRB11606-0719:1:1102:5080:3260	006006	74	0.5066666666666666	150	PCR1
FS10000169:121:BRB11606-0719:1:1102:6960:3260	003985	72	0.52	150	PCR1
FS10000169:121:BRB11606-0719:1:1102:4200:3230	011471	70	0.5333333333333333	150	PCR1
FS10000169:121:BRB11606-0719:1:1102:8360:3190	004907	78	0.48	150	PCR1
FS10000169:121:BRB11606-0719:1:1102:3050:3340	003817	77	0.4866666666666667	150	PCR1
FS10000169:121:BRB11606-0719:1:1102:15310:3420	006006	68	0.5466666666666666	150	PCR1
FS10000169:121:BRB11606-0719:1:1102:13030:3470	011337	74	0.5066666666666666	150	PCR1
FS10000169:121:BRB11606-0719:1:1102:8750:3560	003985	74	0.5066666666666666	150	PCR1
FS10000169:121:BRB11606-0719:1:1102:14150:3490	008100	70	0.5333333333333333	150	PCR1
FS10000169:121:BRB11606-0719:1:1102:12920:3680	006006	73	0.5133333333333333	150	PCR1
FS10000169:121:BRB11606-0719:1:1102:6010:3700	001473	71	0.5266666666666666	150	PCR1
FS10000169:121:BRB11606-0719:1:1102:4990:3720	008287	74	0.5066666666666666	150	PCR1
FS10000169:121:BRB11606-0719:1:1102:10360:3740	000267	72	0.52	150	PCR1
FS10000169:121:BRB11606-0719:1:1102:8730:3940	002362	72	0.52	150	PCR1
FS10000169:121:BRB11606-0719:1:1102:5510:3880	003968	76	0.4933333333333333	150	PCR1
FS10000169:121:BRB11606-0719:1:1102:13320:3880	006006	81	0.45999999999999996	150	PCR1
FS10000169:121:BRB11606-0719:1:1102:12220:3860	001711	70	0.5333333333333333	150	PCR1
FS10000169:121:BRB11606-0719:1:1103:2670:1000	008399	72	0.52	150	PCR1
FS10000169:121:BRB11606-0719:1:1102:5640:4080	009855	76	0.4933333333333333	150	PCR1
FS10000169:121:BRB11606-0719:1:1102:3130:4020	002571	71	0.5266666666666666	150	PCR1
FS10000169:121:BRB11606-0719:1:1103:9310:1120	003454	76	0.4933333333333333	150	PCR1
FS10000169:121:BRB11606-0719:1:1103:9110:1100	006006	76	0.4933333333333333	150	PCR1
FS10000169:121:BRB11606-0719:1:1103:11220:1210	003476	72	0.52	150	PCR1
FS10000169:121:BRB11606-0719:1:1103:13450:1180	006006	98	0.3466666666666667	150	PCR1
FS10000169:121:BRB11606-0719:1:1103:11240:1190	009529	72	0.52	150	PCR1
FS10000169:121:BRB11606-0719:1:1103:12190:1160	006006	78	0.48	150	PCR1
FS10000169:121:BRB11606-0719:1:1103:8560:1310	001533	71	0.5266666666666666	150	PCR1
FS10000169:121:BRB11606-0719:1:1103:14190:1220	002245	70	0.5333333333333333	150	PCR1
FS10000169:121:BRB11606-0719:1:1103:14550:1390	003985	70	0.5333333333333333	150	PCR1
FS10000169:121:BRB11606-0719:1:1103:6440:1550	003454	53	0.5508474576271186	118	PCR1
FS10000169:121:BRB11606-0719:1:1103:11740:1510	000805	56	0.5254237288135593	118	PCR1
FS10000169:121:BRB11606-0719:1:1103:11130:1520	002362	74	0.5066666666666666	150	PCR1
FS10000169:121:BRB11606-0719:1:1103:9060:1470	004285	71	0.5266666666666666	150	PCR1
FS10000169:121:BRB11606-0719:1:1103:12720:1600	006006	76	0.4933333333333333	150	PCR1
FS10000169:121:BRB11606-0719:1:1103:1750:1590	000499	74	0.5066666666666666	150	PCR1
FS10000169:121:BRB11606-0719:1:1103:4820:1590	006296	53	0.5508474576271186	118	PCR1
FS10000169:121:BRB11606-0719:1:1103:13600:1620	002363	71	0.5266666666666666	150	PCR1
FS10000169:121:BRB11606-0719:1:1103:11210:1530	002220	74	0.5066666666666666	150	PCR1
FS10000169:121:BRB11606-0719:1:1103:6410:1620	002237	55	0.5378151260504201	119	PCR1
FS10000169:121:BRB11606-0719:1:1103:2800:1560	009963	72	0.52	150	PCR1
FS10000169:121:BRB11606-0719:1:1103:12630:1700	002362	73	0.5133333333333333	150	PCR1
FS10000169:121:BRB11606-0719:1:1103:12250:1710	007515	75	0.5	150	PCR1
FS10000169:121:BRB11606-0719:1:1103:2100:1690	003985	70	0.5333333333333333	150	PCR1
FS10000169:121:BRB11606-0719:1:1103:4810:1860	002392	70	0.5333333333333333	150	PCR1
FS10000169:121:BRB11606-0719:1:1103:9510:1900	002362	73	0.5133333333333333	150	PCR1
FS10000169:121:BRB11606-0719:1:1103:11690:1870	002685	77	0.4866666666666667	150	PCR1
FS10000169:121:BRB11606-0719:1:1103:5680:1880	003985	72	0.52	150	PCR1
FS10000169:121:BRB11606-0719:1:1103:9050:2020	001574	68	0.5466666666666666	150	PCR1
FS10000169:121:BRB11606-0719:1:1103:9930:2020	003985	69	0.54	150	PCR1
FS10000169:121:BRB11606-0719:1:1103:16100:1990	004600	72	0.52	150	PCR1
FS10000169:121:BRB11606-0719:1:1103:8490:1940	004593	72	0.52	150	PCR1
FS10000169:121:BRB11606-0719:1:1103:4830:2040	002509	54	0.5423728813559322	118	PCR1
FS10000169:121:BRB11606-0719:1:1103:9100:2130	003852	67	0.5533333333333333	150	PCR1
FS10000169:121:BRB11606-0719:1:1103:2600:2150	006800	72	0.52	150	PCR1
FS10000169:121:BRB11606-0719:1:1103:7200:2280	008694	72	0.52	150	PCR1
FS10000169:121:BRB11606-0719:1:1103:6350:2240	006006	71	0.5266666666666666	150	PCR1
FS10000169:121:BRB11606-0719:1:1103:2390:2380	003360	78	0.48	150	PCR1
FS10000169:121:BRB11606-0719:1:1103:6930:2340	008940	98	0.09259259259259256	10	PCR1
FS10000169:121:BRB11606-0719:1:1103:7780:2470	003985	76	0.4933333333333333	150	PCR1
FS10000169:121:BRB11606-0719:1:1103:8680:2410	004799	69	0.54	150	PCR1
FS10000169:121:BRB11606-0719:1:1103:5440:2550	005304	73	0.5133333333333333	150	PCR1
FS10000169:121:BRB11606-0719:1:1103:7860:2550	001533	58	0.5126050420168067	119	PCR1
FS10000169:121:BRB11606-0719:1:1103:5880:2530	002156	76	0.4933333333333333	150	PCR1
FS10000169:121:BRB11606-0719:1:1103:11510:2530	009809	78	0.48	150	PCR1
FS10000169:121:BRB11606-0719:1:1103:5270:2600	002362	75	0.5	150	PCR1
FS10000169:121:BRB11606-0719:1:1103:12940:2610	006587	71	0.5266666666666666	150	PCR1
FS10000169:121:BRB11606-0719:1:1103:10440:2720	010575	74	0.5066666666666666	150	PCR1
FS10000169:121:BRB11606-0719:1:1103:10590:2790	001992	75	0.5	150	PCR1
FS10000169:121:BRB11606-0719:1:1103:1180:2680	011322	69	0.54	150	PCR1
FS10000169:121:BRB11606-0719:1:1103:10930:2680	000599	72	0.52	150	PCR1
FS10000169:121:BRB11606-0719:1:1103:9330:2740	000435	75	0.5	150	PCR1
FS10000169:121:BRB11606-0719:1:1103:8470:2840	002362	70	0.5333333333333333	150	PCR1
FS10000169:121:BRB11606-0719:1:1103:3110:2820	004878	68	0.5466666666666666	150	PCR1
FS10000169:121:BRB11606-0719:1:1103:12750:2920	006006	69	0.54	150	PCR1
FS10000169:121:BRB11606-0719:1:1103:4170:2980	008689	76	0.4933333333333333	150	PCR1
FS10000169:121:BRB11606-0719:1:1103:7590:2880	003680	73	0.5133333333333333	150	PCR1
FS10000169:121:BRB11606-0719:1:1103:5010:3150	002509	67	0.5533333333333333	150	PCR1
FS10000169:121:BRB11606-0719:1:1103:10280:3150	005898	76	0.4933333333333333	150	PCR1
FS10000169:121:BRB11606-0719:1:1103:5070:3210	011208	70	0.5333333333333333	150	PCR1
FS10000169:121:BRB11606-0719:1:1103:14180:3170	001160	93	0.38	150	PCR1
FS10000169:121:BRB11606-0719:1:1103:6140:3270	005898	56	0.5254237288135593	118	PCR1
FS10000169:121:BRB11606-0719:1:1103:13650:3300	002362	74	0.5066666666666666	150	PCR1
FS10000169:121:BRB11606-0719:1:1103:10390:3300	000747	69	0.54	150	PCR1
FS10000169:121:BRB11606-0719:1:1103:12520:3220	008689	72	0.52	150	PCR1
FS10000169:121:BRB11606-0719:1:1103:10200:3390	006662	76	0.4933333333333333	150	PCR1
FS10000169:121:BRB11606-0719:1:1103:8230:3400	006006	76	0.4933333333333333	150	PCR1
FS10000169:121:BRB11606-0719:1:1103:12710:3360	002712	72	0.52	150	PCR1
FS10000169:121:BRB11606-0719:1:1103:8710:3370	005898	74	0.5066666666666666	150	PCR1
FS10000169:121:BRB11606-0719:1:1103:3300:3360	008683	74	0.5066666666666666	150	PCR1
FS10000169:121:BRB11606-0719:1:1103:14860:3440	007347	71	0.5266666666666666	150	PCR1
FS10000169:121:BRB11606-0719:1:1103:9230:3420	003985	75	0.5	150	PCR1
FS10000169:121:BRB11606-0719:1:1103:6890:3560	006006	73	0.5133333333333333	150	PCR1
FS10000169:121:BRB11606-0719:1:1103:14350:3530	001533	70	0.5333333333333333	150	PCR1
FS10000169:121:BRB11606-0719:1:1103:12360:3570	006006	73	0.5133333333333333	150	PCR1
FS10000169:121:BRB11606-0719:1:1103:9180:3580	011322	74	0.5066666666666666	150	PCR1
FS10000169:121:BRB11606-0719:1:1103:15480:3580	004747	71	0.5266666666666666	150	PCR1
FS10000169:121:BRB11606-0719:1:1103:13890:3610	005410	76	0.4933333333333333	150	PCR1
FS10000169:121:BRB11606-0719:1:1103:11290:3670	002362	74	0.5066666666666666	150	PCR1
FS10000169:121:BRB11606-0719:1:1103:11050:3740	003985	71	0.5266666666666666	150	PCR1
FS10000169:121:BRB11606-0719:1:1103:9250:3780	003985	75	0.5	150	PCR1
FS10000169:121:BRB11606-0719:1:1103:7590:3850	006006	77	0.4866666666666667	150	PCR1
FS10000169:121:BRB11606-0719:1:1103:12770:3950	004441	98	0.09259259259259256	10	PCR1
FS10000169:121:BRB11606-0719:1:1103:3760:3870	006006	73	0.5133333333333333	150	PCR1
FS10000169:121:BRB11606-0719:1:1103:6750:3990	010770	73	0.5133333333333333	150	PCR1
FS10000169:121:BRB11606-0719:1:1103:7630:3940	006006	73	0.5133333333333333	150	PCR1
FS10000169:121:BRB11606-0719:1:1103:6070:4010	007609	71	0.5266666666666666	150	PCR1
FS10000169:121:BRB11606-0719:1:1103:15270:4060	004972	74	0.5066666666666666	150	PCR1
FS10000169:121:BRB11606-0719:1:1104:11930:1020	000813	74	0.5066666666666666	150	PCR1
FS10000169:121:BRB11606-0719:1:1104:12490:1020	003985	80	0.4666666666666667	150	PCR1
FS10000169:121:BRB11606-0719:1:1104:2000:1040	001713	73	0.5133333333333333	150	PCR1
FS10000169:121:BRB11606-0719:1:1103:11060:4090	001998	68	0.5466666666666666	150	PCR1
FS10000169:121:BRB11606-0719:1:1104:3090:1090	006006	79	0.4733333333333334	150	PCR1
FS10000169:121:BRB11606-0719:1:1104:7530:1090	009189	69	0.54	150	PCR1
FS10000169:121:BRB11606-0719:1:1104:4590:1110	001566	59	0.49572649572649574	117	PCR1
FS10000169:121:BRB11606-0719:1:1104:5990:1040	000177	74	0.5066666666666666	150	PCR1
FS10000169:121:BRB11606-0719:1:1104:9930:1230	006006	75	0.5	150	PCR1
FS10000169:121:BRB11606-0719:1:1104:5410:1370	007609	74	0.5066666666666666	150	PCR1
FS10000169:121:BRB11606-0719:1:1104:1630:1470	005898	72	0.52	150	PCR1
FS10000169:121:BRB11606-0719:1:1104:5730:1560	007216	77	0.4866666666666667	150	PCR1
FS10000169:121:BRB11606-0719:1:1104:11390:1630	006006	74	0.5066666666666666	150	PCR1
FS10000169:121:BRB11606-0719:1:1104:10250:1770	010406	72	0.52	150	PCR1
FS10000169:121:BRB11606-0719:1:1104:12500:1770	003985	73	0.5133333333333333	150	PCR1
FS10000169:121:BRB11606-0719:1:1104:3350:1730	001955	71	0.5266666666666666	150	PCR1
FS10000169:121:BRB11606-0719:1:1104:4970:1750	002761	74	0.5066666666666666	150	PCR1
FS10000169:121:BRB11606-0719:1:1104:7770:1780	006006	78	0.48	150	PCR1
FS10000169:121:BRB11606-0719:1:1104:16170:1810	004972	74	0.5066666666666666	150	PCR1
FS10000169:121:BRB11606-0719:1:1104:8880:1830	001533	71	0.5266666666666666	150	PCR1
FS10000169:121:BRB11606-0719:1:1104:1850:1880	006006	75	0.5	150	PCR1
FS10000169:121:BRB11606-0719:1:1104:7890:1980	006245	72	0.52	150	PCR1
FS10000169:121:BRB11606-0719:1:1104:2550:2080	002794	73	0.5133333333333333	150	PCR1
FS10000169:121:BRB11606-0719:1:1104:11250:2060	002072	75	0.5	150	PCR1
FS10000169:121:BRB11606-0719:1:1104:15750:2110	001340	74	0.5066666666666666	150	PCR1
FS10000169:121:BRB11606-0719:1:1104:8690:2150	010349	80	0.4666666666666667	150	PCR1
FS10000169:121:BRB11606-0719:1:1104:9010:2140	006006	76	0.4933333333333333	150	PCR1
FS10000169:121:BRB11606-0719:1:1104:13770:2120	004918	79	0.4733333333333334	150	PCR1
FS10000169:121:BRB11606-0719:1:1104:6410:2090	003383	79	0.4733333333333334	150	PCR1
FS10000169:121:BRB11606-0719:1:1104:8650:2190	002362	75	0.5	150	PCR1
FS10000169:121:BRB11606-0719:1:1104:13600:2240	008439	72	0.52	150	PCR1
FS10000169:121:BRB11606-0719:1:1104:8180:2260	000496	73	0.5133333333333333	150	PCR1
FS10000169:121:BRB11606-0719:1:1104:1770:2270	006006	79	0.4733333333333334	150	PCR1
FS10000169:121:BRB11606-0719:1:1104:15820:2330	004017	75	0.5	150	PCR1
FS10000169:121:BRB11606-0719:1:1104:8740:2430	001680	98	0.09259259259259256	10	PCR1
FS10000169:121:BRB11606-0719:1:1104:6970:2530	002761	70	0.5333333333333333	150	PCR1
FS10000169:121:BRB11606-0719:1:1104:11320:2590	003985	76	0.4933333333333333	150	PCR1
FS10000169:121:BRB11606-0719:1:1104:12420:2610	006006	77	0.4866666666666667	150	PCR1
FS10000169:121:BRB11606-0719:1:1104:11620:2680	001711	74	0.5066666666666666	150	PCR1
FS10000169:121:BRB11606-0719:1:1104:1110:2780	006764	73	0.5133333333333333	150	PCR1
FS10000169:121:BRB11606-0719:1:1104:11730:2720	002362	85	0.43333333333333335	150	PCR1
FS10000169:121:BRB11606-0719:1:1104:15470:2820	002466	49	0.5462962962962963	108	PCR1
FS10000169:121:BRB11606-0719:1:1104:13070:2880	004593	70	0.5333333333333333	150	PCR1
FS10000169:121:BRB11606-0719:1:1104:5450:2840	004752	73	0.5133333333333333	150	PCR1
FS10000169:121:BRB11606-0719:1:1104:11810:2890	002179	77	0.4866666666666667	150	PCR1
FS10000169:121:BRB11606-0719:1:1104:12960:2990	005152	53	0.5546218487394958	119	PCR1
FS10000169:121:BRB11606-0719:1:1104:5060:3040	002362	79	0.4733333333333334	150	PCR1
FS10000169:121:BRB11606-0719:1:1104:11920:3040	000095	54	0.5	108	PCR1
FS10000169:121:BRB11606-0719:1:1104:16480:3100	009736	71	0.5266666666666666	150	PCR1
FS10000169:121:BRB11606-0719:1:1104:9770:3110	011351	77	0.4866666666666667	150	PCR1
FS10000169:121:BRB11606-0719:1:1104:8080:3050	002362	71	0.5266666666666666	150	PCR1
FS10000169:121:BRB11606-0719:1:1104:11070:3120	003165	71	0.5266666666666666	150	PCR1
FS10000169:121:BRB11606-0719:1:1104:9100:3250	006395	76	0.4933333333333333	150	PCR1
FS10000169:121:BRB11606-0719:1:1104:2890:3230	002761	73	0.5133333333333333	150	PCR1
FS10000169:121:BRB11606-0719:1:1104:8170:3210	008091	77	0.4866666666666667	150	PCR1
FS10000169:121:BRB11606-0719:1:1104:15780:3490	011466	69	0.54	150	PCR1
FS10000169:121:BRB11606-0719:1:1104:8930:3520	009855	72	0.52	150	PCR1
FS10000169:121:BRB11606-0719:1:1104:13780:3480	003267	73	0.5133333333333333	150	PCR1
FS10000169:121:BRB11606-0719:1:1104:11700:3570	002362	79	0.4733333333333334	150	PCR1
FS10000169:121:BRB11606-0719:1:1104:9630:3720	008408	52	0.5272727272727273	110	PCR1
FS10000169:121:BRB11606-0719:1:1104:15170:3780	000638	73	0.5133333333333333	150	PCR1
FS10000169:121:BRB11606-0719:1:1104:8820:3870	001199	76	0.4933333333333333	150	PCR1
FS10000169:121:BRB11606-0719:1:1104:5660:3830	006006	75	0.5	150	PCR1
FS10000169:121:BRB11606-0719:1:1104:8270:3830	000550	70	0.5333333333333333	150	PCR1
FS10000169:121:BRB11606-0719:1:1104:15010:3920	003220	74	0.5066666666666666	150	PCR1
FS10000169:121:BRB11606-0719:1:1104:16130:3920	003985	74	0.5066666666666666	150	PCR1
FS10000169:121:BRB11606-0719:1:1104:14190:4010	011283	71	0.5266666666666666	150	PCR1
FS10000169:121:BRB11606-0719:1:1104:10810:3990	008091	79	0.4733333333333334	150	PCR1
FS10000169:121:BRB11606-0719:1:1105:9000:1020	006477	76	0.4933333333333333	150	PCR1
FS10000169:121:BRB11606-0719:1:1105:8010:1050	002362	72	0.52	150	PCR1
FS10000169:121:BRB11606-0719:1:1105:4610:1200	002850	75	0.5	150	PCR1
FS10000169:121:BRB11606-0719:1:1105:4200:1040	002827	74	0.5066666666666666	150	PCR1
FS10000169:121:BRB11606-0719:1:1105:13500:1170	010649	69	0.54	150	PCR1
FS10000169:121:BRB11606-0719:1:1105:5310:1150	002482	75	0.5	150	PCR1
FS10000169:121:BRB11606-0719:1:1105:13970:1350	002276	68	0.5466666666666666	150	PCR1
FS10000169:121:BRB11606-0719:1:1105:11810:1340	003985	71	0.5266666666666666	150	PCR1
FS10000169:121:BRB11606-0719:1:1105:7510:1370	003985	75	0.5	150	PCR1
FS10000169:121:BRB11606-0719:1:1105:9280:1390	005650	70	0.5333333333333333	150	PCR1
FS10000169:121:BRB11606-0719:1:1105:4800:1400	006006	73	0.5133333333333333	150	PCR1
FS10000169:121:BRB11606-0719:1:1105:3890:1410	007609	55	0.5338983050847458	118	PCR1
FS10000169:121:BRB11606-0719:1:1105:3720:1390	003454	75	0.5	150	PCR1
FS10000169:121:BRB11606-0719:1:1105:15190:1570	008689	76	0.4933333333333333	150	PCR1
FS10000169:121:BRB11606-0719:1:1105:4950:1580	001533	76	0.4933333333333333	150	PCR1
FS10000169:121:BRB11606-0719:1:1105:10230:1560	000012	77	0.4866666666666667	150	PCR1
FS10000169:121:BRB11606-0719:1:1105:16210:1640	003985	73	0.5133333333333333	150	PCR1
FS10000169:121:BRB11606-0719:1:1105:4860:1660	003358	70	0.5333333333333333	150	PCR1
FS10000169:121:BRB11606-0719:1:1105:8210:1690	002876	56	0.5254237288135593	118	PCR1
FS10000169:121:BRB11606-0719:1:1105:9120:1620	001368	73	0.5133333333333333	150	PCR1
FS10000169:121:BRB11606-0719:1:1105:3440:1740	005898	70	0.5333333333333333	150	PCR1
FS10000169:121:BRB11606-0719:1:1105:6140:1740	001368	71	0.5266666666666666	150	PCR1
FS10000169:121:BRB11606-0719:1:1105:8020:1740	005363	57	0.5086206896551724	116	PCR1
FS10000169:121:BRB11606-0719:1:1105:14000:1820	007137	72	0.52	150	PCR1
FS10000169:121:BRB11606-0719:1:1105:8270:1870	001769	76	0.4933333333333333	150	PCR1
FS10000169:121:BRB11606-0719:1:1105:10200:1870	001713	71	0.5266666666666666	150	PCR1
FS10000169:121:BRB11606-0719:1:1105:16150:1910	002362	77	0.4866666666666667	150	PCR1
FS10000169:121:BRB11606-0719:1:1105:8230:1840	002509	73	0.5133333333333333	150	PCR1
FS10000169:121:BRB11606-0719:1:1105:14030:1780	006006	70	0.5333333333333333	150	PCR1
FS10000169:121:BRB11606-0719:1:1105:16310:1900	002362	73	0.5133333333333333	150	PCR1
FS10000169:121:BRB11606-0719:1:1105:11080:1990	003852	71	0.5266666666666666	150	PCR1
FS10000169:121:BRB11606-0719:1:1105:5090:1970	001434	86	0.42666666666666664	150	PCR1
FS10000169:121:BRB11606-0719:1:1105:6620:2010	002509	71	0.5266666666666666	150	PCR1
FS10000169:121:BRB11606-0719:1:1105:14520:2010	003985	73	0.5133333333333333	150	PCR1
FS10000169:121:BRB11606-0719:1:1105:14710:2050	004539	73	0.5133333333333333	150	PCR1
FS10000169:121:BRB11606-0719:1:1105:14560:2070	005898	71	0.5266666666666666	150	PCR1
FS10000169:121:BRB11606-0719:1:1105:15080:2060	000045	76	0.4933333333333333	150	PCR1
FS10000169:121:BRB11606-0719:1:1105:16070:2060	006006	71	0.5266666666666666	150	PCR1
FS10000169:121:BRB11606-0719:1:1105:5910:2030	002775	78	0.48	150	PCR1
FS10000169:121:BRB11606-0719:1:1105:15880:2160	002372	73	0.5133333333333333	150	PCR1
FS10000169:121:BRB11606-0719:1:1105:8460:2220	008579	70	0.5333333333333333	150	PCR1
FS10000169:121:BRB11606-0719:1:1105:8570:2200	002539	72	0.52	150	PCR1
FS10000169:121:BRB11606-0719:1:1105:9150:2250	009855	77	0.4866666666666667	150	PCR1
FS10000169:121:BRB11606-0719:1:1105:1870:2250	004017	75	0.5	150	PCR1
FS10000169:121:BRB11606-0719:1:1105:8390:2340	002362	76	0.4933333333333333	150	PCR1
FS10000169:121:BRB11606-0719:1:1105:8250:2330	001841	78	0.48	150	PCR1
FS10000169:121:BRB11606-0719:1:1105:15710:2290	000450	78	0.48	150	PCR1
FS10000169:121:BRB11606-0719:1:1105:11740:2450	002775	66	0.56	150	PCR1
FS10000169:121:BRB11606-0719:1:1105:9180:2410	003454	56	0.5254237288135593	118	PCR1
FS10000169:121:BRB11606-0719:1:1105:8560:2490	006006	73	0.5133333333333333	150	PCR1
FS10000169:121:BRB11606-0719:1:1105:8930:2510	002214	75	0.5	150	PCR1
FS10000169:121:BRB11606-0719:1:1105:15860:2530	001160	92	0.3866666666666667	150	PCR1
FS10000169:121:BRB11606-0719:1:1105:9820:2540	007486	69	0.54	150	PCR1
FS10000169:121:BRB11606-0719:1:1105:15680:2600	006006	74	0.5066666666666666	150	PCR1
FS10000169:121:BRB11606-0719:1:1105:9790:2690	002539	79	0.4733333333333334	150	PCR1
FS10000169:121:BRB11606-0719:1:1105:13800:2670	007609	70	0.5333333333333333	150	PCR1
FS10000169:121:BRB11606-0719:1:1105:4610:2730	011745	72	0.52	150	PCR1
FS10000169:121:BRB11606-0719:1:1105:14310:2820	006006	74	0.5066666666666666	150	PCR1
FS10000169:121:BRB11606-0719:1:1105:4720:2830	006006	76	0.4933333333333333	150	PCR1
FS10000169:121:BRB11606-0719:1:1105:9960:2850	004927	68	0.5466666666666666	150	PCR1
FS10000169:121:BRB11606-0719:1:1105:7230:2810	006006	75	0.5	150	PCR1
FS10000169:121:BRB11606-0719:1:1105:4820:2940	009012	73	0.5133333333333333	150	PCR1
FS10000169:121:BRB11606-0719:1:1105:13440:2960	001476	53	0.5470085470085471	117	PCR1
FS10000169:121:BRB11606-0719:1:1105:13980:2980	006006	64	0.5733333333333333	150	PCR1
FS10000169:121:BRB11606-0719:1:1105:15990:2900	006006	73	0.5133333333333333	150	PCR1
FS10000169:121:BRB11606-0719:1:1105:3290:3090	007609	73	0.5133333333333333	150	PCR1
FS10000169:121:BRB11606-0719:1:1105:13840:3320	006441	52	0.5555555555555556	117	PCR1
FS10000169:121:BRB11606-0719:1:1105:7580:3350	005338	52	0.5185185185185186	108	PCR1
FS10000169:121:BRB11606-0719:1:1105:16350:3390	010057	73	0.5133333333333333	150	PCR1
FS10000169:121:BRB11606-0719:1:1105:13140:3480	008323	54	0.5	108	PCR1
FS10000169:121:BRB11606-0719:1:1105:4090:3490	002761	70	0.5333333333333333	150	PCR1
FS10000169:121:BRB11606-0719:1:1105:7040:3700	006071	71	0.5266666666666666	150	PCR1
FS10000169:121:BRB11606-0719:1:1105:16170:3740	001533	73	0.5133333333333333	150	PCR1
FS10000169:121:BRB11606-0719:1:1105:15150:3810	003968	68	0.5466666666666666	150	PCR1
FS10000169:121:BRB11606-0719:1:1105:15870:3810	006006	72	0.52	150	PCR1
FS10000169:121:BRB11606-0719:1:1105:15550:3870	002761	73	0.5133333333333333	150	PCR1
FS10000169:121:BRB11606-0719:1:1105:3070:3960	008689	69	0.54	150	PCR1
FS10000169:121:BRB11606-0719:1:1105:11770:4010	000045	76	0.4933333333333333	150	PCR1
FS10000169:121:BRB11606-0719:1:1105:8490:3900	000416	76	0.4933333333333333	150	PCR1
FS10000169:121:BRB11606-0719:1:1105:10630:3890	006006	82	0.45333333333333337	150	PCR1
FS10000169:121:BRB11606-0719:1:1106:11660:1030	003985	77	0.4866666666666667	150	PCR1
FS10000169:121:BRB11606-0719:1:1106:9940:1100	006006	78	0.48	150	PCR1
FS10000169:121:BRB11606-0719:1:1106:13590:1100	003985	70	0.5333333333333333	150	PCR1
FS10000169:121:BRB11606-0719:1:1106:3520:1170	008689	72	0.52	150	PCR1
FS10000169:121:BRB11606-0719:1:1106:15530:1190	003985	78	0.48	150	PCR1
FS10000169:121:BRB11606-0719:1:1106:12020:1290	000086	77	0.4866666666666667	150	PCR1
FS10000169:121:BRB11606-0719:1:1106:1090:1390	006006	76	0.4933333333333333	150	PCR1
FS10000169:121:BRB11606-0719:1:1106:6730:1340	006006	76	0.4933333333333333	150	PCR1
FS10000169:121:BRB11606-0719:1:1106:5770:1380	003985	75	0.5	150	PCR1
FS10000169:121:BRB11606-0719:1:1106:5090:1500	001160	94	0.3733333333333333	150	PCR1
FS10000169:121:BRB11606-0719:1:1106:12040:1520	008746	97	0.10185185185185186	11	PCR1
FS10000169:121:BRB11606-0719:1:1106:6140:1640	004031	69	0.54	150	PCR1
FS10000169:121:BRB11606-0719:1:1106:12060:1640	008746	97	0.10185185185185186	11	PCR1
FS10000169:121:BRB11606-0719:1:1106:12100:1600	008746	97	0.10185185185185186	11	PCR1
FS10000169:121:BRB11606-0719:1:1106:12030:1660	008746	97	0.10185185185185186	11	PCR1
FS10000169:121:BRB11606-0719:1:1106:12060:1730	008746	97	0.10185185185185186	11	PCR1
FS10000169:121:BRB11606-0719:1:1106:10030:1670	011408	72	0.52	150	PCR1
FS10000169:121:BRB11606-0719:1:1106:11300:1770	003985	76	0.4933333333333333	150	PCR1
FS10000169:121:BRB11606-0719:1:1106:10570:1880	011366	78	0.48	150	PCR1
FS10000169:121:BRB11606-0719:1:1106:16370:1900	003985	69	0.54	150	PCR1
FS10000169:121:BRB11606-0719:1:1106:7570:1970	003787	75	0.5	150	PCR1
FS10000169:121:BRB11606-0719:1:1106:15730:2060	006006	73	0.5133333333333333	150	PCR1
FS10000169:121:BRB11606-0719:1:1106:7940:2180	002681	73	0.5133333333333333	150	PCR1
FS10000169:121:BRB11606-0719:1:1106:11210:2140	006662	75	0.5	150	PCR1
FS10000169:121:BRB11606-0719:1:1106:11740:2230	006006	73	0.5133333333333333	150	PCR1
FS10000169:121:BRB11606-0719:1:1106:11790:2320	006006	71	0.5266666666666666	150	PCR1
FS10000169:121:BRB11606-0719:1:1106:8790:2250	000867	74	0.5066666666666666	150	PCR1
FS10000169:121:BRB11606-0719:1:1106:15870:2380	003985	72	0.52	150	PCR1
FS10000169:121:BRB11606-0719:1:1106:1450:2420	000177	74	0.5066666666666666	150	PCR1
FS10000169:121:BRB11606-0719:1:1106:13270:2510	006006	55	0.5338983050847458	118	PCR1
FS10000169:121:BRB11606-0719:1:1106:5690:2520	002761	75	0.5	150	PCR1
FS10000169:121:BRB11606-0719:1:1106:7090:2450	003518	76	0.4933333333333333	150	PCR1
FS10000169:121:BRB11606-0719:1:1106:3330:2560	000247	75	0.5	150	PCR1
FS10000169:121:BRB11606-0719:1:1106:13050:2630	001340	77	0.4866666666666667	150	PCR1
FS10000169:121:BRB11606-0719:1:1106:7010:2650	003985	70	0.5333333333333333	150	PCR1
FS10000169:121:BRB11606-0719:1:1106:3500:2670	008494	74	0.5066666666666666	150	PCR1
FS10000169:121:BRB11606-0719:1:1106:15810:2660	008689	77	0.4866666666666667	150	PCR1
FS10000169:121:BRB11606-0719:1:1106:14190:2640	001992	71	0.5266666666666666	150	PCR1
FS10000169:121:BRB11606-0719:1:1106:1500:2960	000724	73	0.5133333333333333	150	PCR1
FS10000169:121:BRB11606-0719:1:1106:10980:2970	003222	79	0.4733333333333334	150	PCR1
FS10000169:121:BRB11606-0719:1:1106:14920:3060	003991	53	0.5760000000000001	125	PCR1
FS10000169:121:BRB11606-0719:1:1106:1930:3070	001257	71	0.5266666666666666	150	PCR1
FS10000169:121:BRB11606-0719:1:1106:3160:3060	006006	73	0.5133333333333333	150	PCR1
FS10000169:121:BRB11606-0719:1:1106:7540:3170	002350	70	0.5333333333333333	150	PCR1
FS10000169:121:BRB11606-0719:1:1106:1950:3160	009036	69	0.54	150	PCR1
FS10000169:121:BRB11606-0719:1:1106:1890:3290	003154	71	0.5266666666666666	150	PCR1
FS10000169:121:BRB11606-0719:1:1106:15210:3270	006006	73	0.5133333333333333	150	PCR1
FS10000169:121:BRB11606-0719:1:1106:14690:3370	006006	74	0.5066666666666666	150	PCR1
FS10000169:121:BRB11606-0719:1:1106:10930:3380	003139	81	0.45999999999999996	150	PCR1
FS10000169:121:BRB11606-0719:1:1106:9740:3470	002072	73	0.5133333333333333	150	PCR1
FS10000169:121:BRB11606-0719:1:1106:15410:3460	003985	79	0.4733333333333334	150	PCR1
FS10000169:121:BRB11606-0719:1:1106:2390:3580	001481	73	0.5133333333333333	150	PCR1
FS10000169:121:BRB11606-0719:1:1106:10890:3660	003985	79	0.4733333333333334	150	PCR1
FS10000169:121:BRB11606-0719:1:1106:13000:3690	009229	56	0.5213675213675213	117	PCR1
FS10000169:121:BRB11606-0719:1:1106:11700:3780	002362	78	0.48	150	PCR1
FS10000169:121:BRB11606-0719:1:1106:14070:3810	007526	54	0.5384615384615384	117	PCR1
FS10000169:121:BRB11606-0719:1:1106:16020:3850	003985	75	0.5	150	PCR1
FS10000169:121:BRB11606-0719:1:1106:5970:3900	000499	71	0.5266666666666666	150	PCR1
FS10000169:121:BRB11606-0719:1:1106:13230:3910	001472	73	0.5133333333333333	150	PCR1
FS10000169:121:BRB11606-0719:1:1107:11140:1080	006006	78	0.48	150	PCR1
FS10000169:121:BRB11606-0719:1:1107:3810:1080	011337	72	0.52	150	PCR1
FS10000169:121:BRB11606-0719:1:1107:11780:1030	011151	69	0.54	150	PCR1
FS10000169:121:BRB11606-0719:1:1107:2860:1200	006006	71	0.5266666666666666	150	PCR1
FS10000169:121:BRB11606-0719:1:1107:4020:1230	007515	71	0.5266666666666666	150	PCR1
FS10000169:121:BRB11606-0719:1:1107:12580:1230	006006	71	0.5266666666666666	150	PCR1
FS10000169:121:BRB11606-0719:1:1107:3930:1160	002850	69	0.54	150	PCR1
FS10000169:121:BRB11606-0719:1:1107:1430:1310	011366	69	0.54	150	PCR1
FS10000169:121:BRB11606-0719:1:1107:12910:1360	002362	73	0.5133333333333333	150	PCR1
FS10000169:121:BRB11606-0719:1:1107:12790:1340	003985	74	0.5066666666666666	150	PCR1
FS10000169:121:BRB11606-0719:1:1107:1480:1440	001705	72	0.52	150	PCR1
FS10000169:121:BRB11606-0719:1:1107:7910:1370	001711	56	0.5294117647058824	119	PCR1
FS10000169:121:BRB11606-0719:1:1107:3710:1380	002571	68	0.5466666666666666	150	PCR1
FS10000169:121:BRB11606-0719:1:1107:8550:1530	010905	70	0.5333333333333333	150	PCR1
FS10000169:121:BRB11606-0719:1:1107:11930:1550	002362	73	0.5133333333333333	150	PCR1
FS10000169:121:BRB11606-0719:1:1107:13960:1680	001533	73	0.5133333333333333	150	PCR1
FS10000169:121:BRB11606-0719:1:1107:1610:1790	001441	71	0.5266666666666666	150	PCR1
FS10000169:121:BRB11606-0719:1:1107:11460:1790	003573	73	0.5133333333333333	150	PCR1
FS10000169:121:BRB11606-0719:1:1107:12060:1740	000012	75	0.5	150	PCR1
FS10000169:121:BRB11606-0719:1:1107:9580:1870	002363	76	0.4933333333333333	150	PCR1
FS10000169:121:BRB11606-0719:1:1107:3690:1950	002992	68	0.5466666666666666	150	PCR1
FS10000169:121:BRB11606-0719:1:1107:8680:1830	003985	75	0.5	150	PCR1
FS10000169:121:BRB11606-0719:1:1107:11870:2040	000211	73	0.5133333333333333	150	PCR1
FS10000169:121:BRB11606-0719:1:1107:1440:2140	003772	54	0.55	120	PCR1
FS10000169:121:BRB11606-0719:1:1107:1180:2160	005898	76	0.4933333333333333	150	PCR1
FS10000169:121:BRB11606-0719:1:1107:9310:2170	003985	75	0.5	150	PCR1
FS10000169:121:BRB11606-0719:1:1107:12850:2340	011746	51	0.5603448275862069	116	PCR1
FS10000169:121:BRB11606-0719:1:1107:13540:2240	006006	74	0.5066666666666666	150	PCR1
FS10000169:121:BRB11606-0719:1:1107:7780:2360	002156	72	0.52	150	PCR1
FS10000169:121:BRB11606-0719:1:1107:12550:2360	002761	71	0.5266666666666666	150	PCR1
FS10000169:121:BRB11606-0719:1:1107:9390:2330	000698	70	0.5333333333333333	150	PCR1
FS10000169:121:BRB11606-0719:1:1107:4980:2470	005898	76	0.4933333333333333	150	PCR1
FS10000169:121:BRB11606-0719:1:1107:2830:2480	005898	55	0.5378151260504201	119	PCR1
FS10000169:121:BRB11606-0719:1:1107:9540:2510	006006	77	0.4866666666666667	150	PCR1
FS10000169:121:BRB11606-0719:1:1107:10370:2510	002565	54	0.5423728813559322	118	PCR1
FS10000169:121:BRB11606-0719:1:1107:3780:2620	000047	73	0.5133333333333333	150	PCR1
FS10000169:121:BRB11606-0719:1:1107:12670:2580	006648	72	0.52	150	PCR1
FS10000169:121:BRB11606-0719:1:1107:3390:2730	007609	73	0.5133333333333333	150	PCR1
FS10000169:121:BRB11606-0719:1:1107:6840:2820	004444	67	0.5533333333333333	150	PCR1
FS10000169:121:BRB11606-0719:1:1107:7560:2850	000369	70	0.5333333333333333	150	PCR1
FS10000169:121:BRB11606-0719:1:1107:15720:2980	003985	66	0.56	150	PCR1
FS10000169:121:BRB11606-0719:1:1107:11390:3080	001533	71	0.5266666666666666	150	PCR1
FS10000169:121:BRB11606-0719:1:1107:5330:3020	001566	74	0.5066666666666666	150	PCR1
FS10000169:121:BRB11606-0719:1:1107:9180:3060	008689	77	0.4866666666666667	150	PCR1
FS10000169:121:BRB11606-0719:1:1107:2220:3070	003985	69	0.54	150	PCR1
FS10000169:121:BRB11606-0719:1:1107:10440:2990	001544	74	0.5066666666666666	150	PCR1
FS10000169:121:BRB11606-0719:1:1107:13670:3280	003968	71	0.5266666666666666	150	PCR1
FS10000169:121:BRB11606-0719:1:1107:2580:3500	002237	75	0.5	150	PCR1
FS10000169:121:BRB11606-0719:1:1107:10590:3550	006190	47	0.5648148148148149	84	PCR1
FS10000169:121:BRB11606-0719:1:1107:11900:3620	006006	72	0.52	150	PCR1
FS10000169:121:BRB11606-0719:1:1107:5600:3670	003985	71	0.5266666666666666	150	PCR1
FS10000169:121:BRB11606-0719:1:1107:5980:3740	009012	72	0.52	150	PCR1
FS10000169:121:BRB11606-0719:1:1107:14720:3780	006006	71	0.5266666666666666	150	PCR1
FS10000169:121:BRB11606-0719:1:1107:4380:3750	010575	69	0.54	150	PCR1
FS10000169:121:BRB11606-0719:1:1107:5370:3880	008905	58	0.5084745762711864	118	PCR1
FS10000169:121:BRB11606-0719:1:1107:2110:3710	007609	74	0.5066666666666666	150	PCR1
FS10000169:121:BRB11606-0719:1:1107:7970:3710	007148	71	0.5266666666666666	150	PCR1
FS10000169:121:BRB11606-0719:1:1107:12550:4090	006535	76	0.4933333333333333	150	PCR1
FS10000169:121:BRB11606-0719:1:1107:8600:4010	006006	74	0.5066666666666666	150	PCR1
FS10000169:121:BRB11606-0719:1:1108:12310:1060	005676	55	0.4907407407407407	108	PCR1
FS10000169:121:BRB11606-0719:1:1108:2380:1100	003265	70	0.5333333333333333	150	PCR1
FS10000169:121:BRB11606-0719:1:1108:9000:1160	003985	79	0.4733333333333334	150	PCR1
FS10000169:121:BRB11606-0719:1:1108:8060:1140	004727	82	0.45333333333333337	150	PCR1
FS10000169:121:BRB11606-0719:1:1108:16050:1200	006006	78	0.48	150	PCR1
FS10000169:121:BRB11606-0719:1:1108:2480:1190	009855	74	0.5066666666666666	150	PCR1
FS10000169:121:BRB11606-0719:1:1108:3480:1260	006006	77	0.4866666666666667	150	PCR1
FS10000169:121:BRB11606-0719:1:1108:4730:1320	004060	79	0.4733333333333334	150	PCR1
FS10000169:121:BRB11606-0719:1:1108:7870:1290	005130	49	0.5916666666666667	120	PCR1
FS10000169:121:BRB11606-0719:1:1108:15390:1380	001160	76	0.4933333333333333	150	PCR1
FS10000169:121:BRB11606-0719:1:1108:5730:1370	003985	77	0.4866666666666667	150	PCR1
FS10000169:121:BRB11606-0719:1:1108:16280:1510	001769	72	0.52	150	PCR1
FS10000169:121:BRB11606-0719:1:1108:1110:1520	004060	67	0.5533333333333333	150	PCR1
FS10000169:121:BRB11606-0719:1:1108:6760:1570	003787	74	0.5066666666666666	150	PCR1
FS10000169:121:BRB11606-0719:1:1108:6110:1650	010222	73	0.5133333333333333	150	PCR1
FS10000169:121:BRB11606-0719:1:1108:2840:1800	001774	77	0.4866666666666667	150	PCR1
FS10000169:121:BRB11606-0719:1:1108:2760:1760	008689	72	0.52	150	PCR1
FS10000169:121:BRB11606-0719:1:1108:10910:1820	005910	53	0.5470085470085471	117	PCR1
FS10000169:121:BRB11606-0719:1:1108:7960:1730	001774	71	0.5266666666666666	150	PCR1
FS10000169:121:BRB11606-0719:1:1108:13190:1780	008940	73	0.5133333333333333	150	PCR1
FS10000169:121:BRB11606-0719:1:1108:11770:1800	002362	76	0.4933333333333333	150	PCR1
FS10000169:121:BRB11606-0719:1:1108:13520:1930	006006	74	0.5066666666666666	150	PCR1
FS10000169:121:BRB11606-0719:1:1108:10670:2030	000445	72	0.52	150	PCR1
FS10000169:121:BRB11606-0719:1:1108:8100:2000	006006	76	0.4933333333333333	150	PCR1
FS10000169:121:BRB11606-0719:1:1108:11850:2150	006006	90	0.4	150	PCR1
FS10000169:121:BRB11606-0719:1:1108:4770:2070	006006	74	0.5066666666666666	150	PCR1
FS10000169:121:BRB11606-0719:1:1108:1440:2280	006006	60	0.4957983193277311	119	PCR1
FS10000169:121:BRB11606-0719:1:1108:1800:2230	000391	80	0.4666666666666667	150	PCR1
FS10000169:121:BRB11606-0719:1:1108:15830:2160	000055	71	0.5266666666666666	150	PCR1
FS10000169:121:BRB11606-0719:1:1108:9570:2340	003985	55	0.5378151260504201	119	PCR1
FS10000169:121:BRB11606-0719:1:1108:9760:2430	005931	74	0.5066666666666666	150	PCR1
FS10000169:121:BRB11606-0719:1:1108:10770:2430	003088	77	0.4866666666666667	150	PCR1
FS10000169:121:BRB11606-0719:1:1108:16160:2430	006006	71	0.5266666666666666	150	PCR1
FS10000169:121:BRB11606-0719:1:1108:14720:2440	006587	75	0.5	150	PCR1
FS10000169:121:BRB11606-0719:1:1108:6870:2410	003852	73	0.5133333333333333	150	PCR1
FS10000169:121:BRB11606-0719:1:1108:7290:2410	008100	71	0.5266666666666666	150	PCR1
FS10000169:121:BRB11606-0719:1:1108:2720:2480	006006	75	0.5	150	PCR1
FS10000169:121:BRB11606-0719:1:1108:14640:2530	002140	72	0.52	150	PCR1
FS10000169:121:BRB11606-0719:1:1108:14660:2540	003680	71	0.5266666666666666	150	PCR1
FS10000169:121:BRB11606-0719:1:1108:14460:2720	006006	72	0.52	150	PCR1
FS10000169:121:BRB11606-0719:1:1108:15240:2720	006006	80	0.4666666666666667	150	PCR1
FS10000169:121:BRB11606-0719:1:1108:9130:2760	006006	70	0.5333333333333333	150	PCR1
FS10000169:121:BRB11606-0719:1:1108:5900:2770	001705	70	0.5333333333333333	150	PCR1
FS10000169:121:BRB11606-0719:1:1108:8550:2760	001160	72	0.52	150	PCR1
FS10000169:121:BRB11606-0719:1:1108:10450:2840	003985	70	0.5333333333333333	150	PCR1
FS10000169:121:BRB11606-0719:1:1108:13060:2820	011322	69	0.54	150	PCR1
FS10000169:121:BRB11606-0719:1:1108:6270:2900	004017	68	0.5466666666666666	150	PCR1
FS10000169:121:BRB11606-0719:1:1108:1000:2910	001533	76	0.4933333333333333	150	PCR1
FS10000169:121:BRB11606-0719:1:1108:10790:2850	001388	53	0.5092592592592593	108	PCR1
FS10000169:121:BRB11606-0719:1:1108:16240:2940	000430	96	0.11111111111111116	12	PCR1
FS10000169:121:BRB11606-0719:1:1108:6120:3040	003985	73	0.5133333333333333	150	PCR1
FS10000169:121:BRB11606-0719:1:1108:6840:2990	008689	66	0.56	150	PCR1
FS10000169:121:BRB11606-0719:1:1108:13230:3020	000303	78	0.48	150	PCR1
FS10000169:121:BRB11606-0719:1:1108:4170:3160	003785	70	0.5333333333333333	150	PCR1
FS10000169:121:BRB11606-0719:1:1108:8800:3200	006006	72	0.52	150	PCR1
FS10000169:121:BRB11606-0719:1:1108:9040:3290	005760	68	0.5466666666666666	150	PCR1
FS10000169:121:BRB11606-0719:1:1108:14860:3280	005906	98	0.09259259259259256	10	PCR1
FS10000169:121:BRB11606-0719:1:1108:2120:3350	002509	78	0.48	150	PCR1
FS10000169:121:BRB11606-0719:1:1108:13200:3330	003985	79	0.4733333333333334	150	PCR1
FS10000169:121:BRB11606-0719:1:1108:6000:3400	001566	72	0.52	150	PCR1
FS10000169:121:BRB11606-0719:1:1108:9660:3420	003985	71	0.5266666666666666	150	PCR1
FS10000169:121:BRB11606-0719:1:1108:8760:3550	002893	71	0.5266666666666666	150	PCR1
FS10000169:121:BRB11606-0719:1:1108:8930:3670	006006	76	0.4933333333333333	150	PCR1
FS10000169:121:BRB11606-0719:1:1108:11390:3580	007265	72	0.52	150	PCR1
FS10000169:121:BRB11606-0719:1:1108:14000:3780	004918	74	0.5066666666666666	150	PCR1
FS10000169:121:BRB11606-0719:1:1108:5960:3770	009117	81	0.45999999999999996	150	PCR1
FS10000169:121:BRB11606-0719:1:1108:16320:3860	003985	79	0.4733333333333334	150	PCR1
FS10000169:121:BRB11606-0719:1:1108:1630:3870	003985	71	0.5266666666666666	150	PCR1
FS10000169:121:BRB11606-0719:1:1108:12920:3820	008202	71	0.5266666666666666	150	PCR1
FS10000169:121:BRB11606-0719:1:1108:6570:3910	008158	74	0.5066666666666666	150	PCR1
FS10000169:121:BRB11606-0719:1:1108:6750:4050	002072	75	0.5	150	PCR1
FS10000169:121:BRB11606-0719:1:1109:7410:1100	006729	75	0.5	150	PCR1
FS10000169:121:BRB11606-0719:1:1109:8140:1060	002237	73	0.5133333333333333	150	PCR1
FS10000169:121:BRB11606-0719:1:1109:7000:1090	004285	75	0.5	150	PCR1
FS10000169:121:BRB11606-0719:1:1109:6070:1080	002362	70	0.5333333333333333	150	PCR1
FS10000169:121:BRB11606-0719:1:1109:12380:1000	006006	73	0.5133333333333333	150	PCR1
FS10000169:121:BRB11606-0719:1:1109:7000:1200	007282	77	0.4866666666666667	150	PCR1
FS10000169:121:BRB11606-0719:1:1109:5400:1260	003645	71	0.5266666666666666	150	PCR1
FS10000169:121:BRB11606-0719:1:1109:12700:1390	006006	77	0.4866666666666667	150	PCR1
FS10000169:121:BRB11606-0719:1:1109:8420:1350	006006	71	0.5266666666666666	150	PCR1
FS10000169:121:BRB11606-0719:1:1109:13600:1350	006649	83	0.44666666666666666	150	PCR1
FS10000169:121:BRB11606-0719:1:1109:1870:1510	003787	61	0.512	125	PCR1
FS10000169:121:BRB11606-0719:1:1109:2860:1420	003985	74	0.5066666666666666	150	PCR1
FS10000169:121:BRB11606-0719:1:1109:12500:1440	006006	75	0.5	150	PCR1
FS10000169:121:BRB11606-0719:1:1109:1270:1430	003120	73	0.5133333333333333	150	PCR1
FS10000169:121:BRB11606-0719:1:1109:4860:1490	003985	69	0.54	150	PCR1
FS10000169:121:BRB11606-0719:1:1109:12340:1530	000860	55	0.5378151260504201	119	PCR1
FS10000169:121:BRB11606-0719:1:1109:2320:1690	008126	73	0.5133333333333333	150	PCR1
FS10000169:121:BRB11606-0719:1:1109:4580:1670	001160	75	0.5	150	PCR1
FS10000169:121:BRB11606-0719:1:1109:13560:1690	006006	76	0.4933333333333333	150	PCR1
FS10000169:121:BRB11606-0719:1:1109:6310:1880	003985	72	0.52	150	PCR1
FS10000169:121:BRB11606-0719:1:1109:1380:1860	002507	71	0.5266666666666666	150	PCR1
FS10000169:121:BRB11606-0719:1:1109:16220:1940	008100	71	0.5266666666666666	150	PCR1
FS10000169:121:BRB11606-0719:1:1109:13710:1920	002761	71	0.5266666666666666	150	PCR1
FS10000169:121:BRB11606-0719:1:1109:14890:2070	002362	73	0.5133333333333333	150	PCR1
FS10000169:121:BRB11606-0719:1:1109:11780:2110	008689	78	0.48	150	PCR1
FS10000169:121:BRB11606-0719:1:1109:6080:2200	009564	70	0.5333333333333333	150	PCR1
FS10000169:121:BRB11606-0719:1:1109:7790:2100	006006	77	0.4866666666666667	150	PCR1
FS10000169:121:BRB11606-0719:1:1109:8300:2100	003985	72	0.52	150	PCR1
FS10000169:121:BRB11606-0719:1:1109:12720:2300	006006	71	0.5266666666666666	150	PCR1
FS10000169:121:BRB11606-0719:1:1109:12070:2220	009889	70	0.5333333333333333	150	PCR1
FS10000169:121:BRB11606-0719:1:1109:14850:2430	000023	96	0.11111111111111116	12	PCR1
FS10000169:121:BRB11606-0719:1:1109:7060:2330	000086	81	0.45999999999999996	150	PCR1
FS10000169:121:BRB11606-0719:1:1109:13550:2560	003968	71	0.5266666666666666	150	PCR1
FS10000169:121:BRB11606-0719:1:1109:2380:2550	005892	69	0.54	150	PCR1
FS10000169:121:BRB11606-0719:1:1109:5600:2730	006006	74	0.5066666666666666	150	PCR1
FS10000169:121:BRB11606-0719:1:1109:14900:2760	003790	69	0.54	150	PCR1
FS10000169:121:BRB11606-0719:1:1109:7420:2860	003985	72	0.52	150	PCR1
FS10000169:121:BRB11606-0719:1:1109:11790:2880	001247	60	0.4957983193277311	119	PCR1
FS10000169:121:BRB11606-0719:1:1109:7890:2980	001160	99	0.33999999999999997	150	PCR1
FS10000169:121:BRB11606-0719:1:1109:2090:2940	000267	73	0.5133333333333333	150	PCR1
FS10000169:121:BRB11606-0719:1:1109:13890:2990	011471	56	0.5294117647058824	119	PCR1
FS10000169:121:BRB11606-0719:1:1109:15300:3050	003985	74	0.5066666666666666	150	PCR1
FS10000169:121:BRB11606-0719:1:1109:11680:3030	000550	79	0.4733333333333334	150	PCR1
FS10000169:121:BRB11606-0719:1:1109:12980:3170	006006	74	0.5066666666666666	150	PCR1
FS10000169:121:BRB11606-0719:1:1109:8820:3160	003985	76	0.4933333333333333	150	PCR1
FS10000169:121:BRB11606-0719:1:1109:6520:3280	000247	58	0.5084745762711864	118	PCR1
FS10000169:121:BRB11606-0719:1:1109:3420:3330	006006	74	0.5066666666666666	150	PCR1
FS10000169:121:BRB11606-0719:1:1109:15050:3330	002362	76	0.4933333333333333	150	PCR1
FS10000169:121:BRB11606-0719:1:1109:15100:3370	002362	71	0.5266666666666666	150	PCR1
FS10000169:121:BRB11606-0719:1:1109:16160:3380	002509	76	0.4933333333333333	150	PCR1
FS10000169:121:BRB11606-0719:1:1109:8640:3350	011922	71	0.5266666666666666	150	PCR1
FS10000169:121:BRB11606-0719:1:1109:9270:3430	003597	73	0.5133333333333333	150	PCR1
FS10000169:121:BRB11606-0719:1:1109:10820:3430	001566	76	0.4933333333333333	150	PCR1
FS10000169:121:BRB11606-0719:1:1109:14790:3420	002775	70	0.5333333333333333	150	PCR1
FS10000169:121:BRB11606-0719:1:1109:12540:3500	010198	72	0.52	150	PCR1
FS10000169:121:BRB11606-0719:1:1109:3620:3560	009889	74	0.5066666666666666	150	PCR1
FS10000169:121:BRB11606-0719:1:1109:12810:3570	009044	53	0.5470085470085471	117	PCR1
FS10000169:121:BRB11606-0719:1:1109:14000:3570	003763	74	0.5066666666666666	150	PCR1
FS10000169:121:BRB11606-0719:1:1109:14940:3650	006006	73	0.5133333333333333	150	PCR1
FS10000169:121:BRB11606-0719:1:1109:8420:3860	005169	86	0.42666666666666664	150	PCR1
FS10000169:121:BRB11606-0719:1:1109:5080:3860	002699	76	0.4933333333333333	150	PCR1
FS10000169:121:BRB11606-0719:1:1109:13590:3800	003985	73	0.5133333333333333	150	PCR1
FS10000169:121:BRB11606-0719:1:1109:7980:3970	003985	77	0.4866666666666667	150	PCR1
FS10000169:121:BRB11606-0719:1:1109:2550:3940	003985	72	0.52	150	PCR1
FS10000169:121:BRB11606-0719:1:1109:5620:3950	003985	79	0.4733333333333334	150	PCR1
FS10000169:121:BRB11606-0719:1:1109:14900:4030	002362	75	0.5	150	PCR1
FS10000169:121:BRB11606-0719:1:1109:9050:4050	006006	70	0.5333333333333333	150	PCR1
FS10000169:121:BRB11606-0719:1:1109:8040:3980	004064	75	0.5	150	PCR1
FS10000169:121:BRB11606-0719:1:1110:10510:1170	000057	73	0.5133333333333333	150	PCR1
FS10000169:121:BRB11606-0719:1:1110:15430:1170	000473	70	0.5333333333333333	150	PCR1
FS10000169:121:BRB11606-0719:1:1110:5300:1310	001160	74	0.5066666666666666	150	PCR1
FS10000169:121:BRB11606-0719:1:1110:8320:1450	003220	84	0.43999999999999995	150	PCR1
FS10000169:121:BRB11606-0719:1:1110:6720:1460	003518	73	0.5133333333333333	150	PCR1
FS10000169:121:BRB11606-0719:1:1110:13030:1430	011537	75	0.5	150	PCR1
FS10000169:121:BRB11606-0719:1:1110:8470:1420	003985	71	0.5266666666666666	150	PCR1
FS10000169:121:BRB11606-0719:1:1110:11820:1420	004122	72	0.52	150	PCR1
FS10000169:121:BRB11606-0719:1:1110:3130:1420	001340	72	0.52	150	PCR1
FS10000169:121:BRB11606-0719:1:1110:10460:1400	009868	71	0.5266666666666666	150	PCR1
FS10000169:121:BRB11606-0719:1:1110:9600:1500	001499	74	0.5066666666666666	150	PCR1
FS10000169:121:BRB11606-0719:1:1110:1670:1510	008091	75	0.5	150	PCR1
FS10000169:121:BRB11606-0719:1:1110:4880:1490	007402	71	0.5266666666666666	150	PCR1
FS10000169:121:BRB11606-0719:1:1110:8250:1660	002362	73	0.5133333333333333	150	PCR1
FS10000169:121:BRB11606-0719:1:1110:10930:1730	002434	79	0.4733333333333334	150	PCR1
FS10000169:121:BRB11606-0719:1:1110:8600:1820	001340	78	0.48	150	PCR1
FS10000169:121:BRB11606-0719:1:1110:5960:1860	011151	88	0.41333333333333333	150	PCR1
FS10000169:121:BRB11606-0719:1:1110:3770:1970	010905	81	0.45999999999999996	150	PCR1
FS10000169:121:BRB11606-0719:1:1110:16180:2040	007486	71	0.5266666666666666	150	PCR1
FS10000169:121:BRB11606-0719:1:1110:6880:2150	003985	74	0.5066666666666666	150	PCR1
FS10000169:121:BRB11606-0719:1:1110:6220:2170	005396	72	0.52	150	PCR1
FS10000169:121:BRB11606-0719:1:1110:9440:2170	006006	74	0.5066666666666666	150	PCR1
FS10000169:121:BRB11606-0719:1:1110:13560:2240	002362	75	0.5	150	PCR1
FS10000169:121:BRB11606-0719:1:1110:4530:2240	006006	70	0.5333333333333333	150	PCR1
FS10000169:121:BRB11606-0719:1:1110:1840:2180	004736	68	0.5466666666666666	150	PCR1
FS10000169:121:BRB11606-0719:1:1110:12320:2290	003874	76	0.4933333333333333	150	PCR1
FS10000169:121:BRB11606-0719:1:1110:14980:2340	002775	70	0.5333333333333333	150	PCR1
FS10000169:121:BRB11606-0719:1:1110:9020:2350	005795	79	0.4733333333333334	150	PCR1
FS10000169:121:BRB11606-0719:1:1110:15100:2440	002571	72	0.52	150	PCR1
FS10000169:121:BRB11606-0719:1:1110:7240:2450	001118	70	0.5333333333333333	150	PCR1
FS10000169:121:BRB11606-0719:1:1110:7840:2480	011184	79	0.4733333333333334	150	PCR1
FS10000169:121:BRB11606-0719:1:1110:5140:2540	001067	70	0.5333333333333333	150	PCR1
FS10000169:121:BRB11606-0719:1:1110:1100:2520	006006	76	0.4933333333333333	150	PCR1
FS10000169:121:BRB11606-0719:1:1110:8760:2570	002761	74	0.5066666666666666	150	PCR1
FS10000169:121:BRB11606-0719:1:1110:9780:2570	003985	72	0.52	150	PCR1
FS10000169:121:BRB11606-0719:1:1110:13860:2720	006187	66	0.56	150	PCR1
FS10000169:121:BRB11606-0719:1:1110:14990:2780	008798	55	0.5258620689655172	116	PCR1
FS10000169:121:BRB11606-0719:1:1110:4800:2790	001032	74	0.5066666666666666	150	PCR1
FS10000169:121:BRB11606-0719:1:1110:13730:2770	003985	75	0.5	150	PCR1
FS10000169:121:BRB11606-0719:1:1110:15440:2840	003985	76	0.4933333333333333	150	PCR1
FS10000169:121:BRB11606-0719:1:1110:1800:2850	006006	78	0.48	150	PCR1
FS10000169:121:BRB11606-0719:1:1110:14310:2810	001160	79	0.4733333333333334	150	PCR1
FS10000169:121:BRB11606-0719:1:1110:16280:2810	011577	70	0.5333333333333333	150	PCR1
FS10000169:121:BRB11606-0719:1:1110:4800:2820	001711	76	0.4933333333333333	150	PCR1
FS10000169:121:BRB11606-0719:1:1110:3510:2890	002876	73	0.5133333333333333	150	PCR1
FS10000169:121:BRB11606-0719:1:1110:1290:2940	006006	74	0.5066666666666666	150	PCR1
FS10000169:121:BRB11606-0719:1:1110:11660:3010	003985	75	0.5	150	PCR1
FS10000169:121:BRB11606-0719:1:1110:8240:2970	001434	78	0.48	150	PCR1
FS10000169:121:BRB11606-0719:1:1110:15520:3070	008621	78	0.48	150	PCR1
FS10000169:121:BRB11606-0719:1:1110:3780:3140	009019	69	0.54	150	PCR1
FS10000169:121:BRB11606-0719:1:1110:6900:3190	007310	75	0.5	150	PCR1
FS10000169:121:BRB11606-0719:1:1110:12890:3190	003714	75	0.5	150	PCR1
FS10000169:121:BRB11606-0719:1:1110:6050:3130	003985	75	0.5	150	PCR1
FS10000169:121:BRB11606-0719:1:1110:8400:3240	007982	73	0.5133333333333333	150	PCR1
FS10000169:121:BRB11606-0719:1:1110:9280:3220	002362	76	0.4933333333333333	150	PCR1
FS10000169:121:BRB11606-0719:1:1110:14960:3170	002775	73	0.5133333333333333	150	PCR1
FS10000169:121:BRB11606-0719:1:1110:16230:3320	011537	75	0.5	150	PCR1
FS10000169:121:BRB11606-0719:1:1110:11520:3400	003646	66	0.56	150	PCR1
FS10000169:121:BRB11606-0719:1:1110:1480:3360	000245	74	0.5066666666666666	150	PCR1
FS10000169:121:BRB11606-0719:1:1110:3060:3440	001160	76	0.4933333333333333	150	PCR1
FS10000169:121:BRB11606-0719:1:1110:13030:3440	008940	73	0.5133333333333333	150	PCR1
FS10000169:121:BRB11606-0719:1:1110:3010:3630	002761	72	0.52	150	PCR1
FS10000169:121:BRB11606-0719:1:1110:8280:3630	006006	79	0.4733333333333334	150	PCR1
FS10000169:121:BRB11606-0719:1:1110:11400:3600	000948	71	0.5266666666666666	150	PCR1
FS10000169:121:BRB11606-0719:1:1110:5460:3780	002362	72	0.52	150	PCR1
FS10000169:121:BRB11606-0719:1:1110:14950:3690	001160	78	0.48	150	PCR1
FS10000169:121:BRB11606-0719:1:1110:15610:3740	007216	70	0.5333333333333333	150	PCR1
FS10000169:121:BRB11606-0719:1:1110:10390:3790	007740	78	0.48	150	PCR1
FS10000169:121:BRB11606-0719:1:1110:3120:3860	006006	76	0.4933333333333333	150	PCR1
FS10000169:121:BRB11606-0719:1:1110:14370:3930	006006	74	0.5066666666666666	150	PCR1
FS10000169:121:BRB11606-0719:1:1110:1930:3890	002362	71	0.5266666666666666	150	PCR1
FS10000169:121:BRB11606-0719:1:1110:11270:3970	001421	71	0.5266666666666666	150	PCR1
FS10000169:121:BRB11606-0719:1:1110:1560:3990	003563	70	0.5333333333333333	150	PCR1
FS10000169:121:BRB11606-0719:1:1111:16160:1010	006006	76	0.4933333333333333	150	PCR1
FS10000169:121:BRB11606-0719:1:1111:13760:1070	003985	72	0.52	150	PCR1
FS10000169:121:BRB11606-0719:1:1111:14720:1050	008100	71	0.5266666666666666	150	PCR1
FS10000169:121:BRB11606-0719:1:1111:2260:1060	011537	72	0.52	150	PCR1
FS10000169:121:BRB11606-0719:1:1111:5430:1160	003454	75	0.5	150	PCR1
FS10000169:121:BRB11606-0719:1:1111:12960:1160	005898	80	0.4666666666666667	150	PCR1
FS10000169:121:BRB11606-0719:1:1111:6660:1130	000451	70	0.5333333333333333	150	PCR1
FS10000169:121:BRB11606-0719:1:1111:3750:1070	006662	76	0.4933333333333333	150	PCR1
FS10000169:121:BRB11606-0719:1:1111:11960:1120	006006	78	0.48	150	PCR1
FS10000169:121:BRB11606-0719:1:1111:6410:1240	000860	75	0.5	150	PCR1
FS10000169:121:BRB11606-0719:1:1111:2740:1230	003985	68	0.5466666666666666	150	PCR1
FS10000169:121:BRB11606-0719:1:1111:2570:1310	002509	73	0.5133333333333333	150	PCR1
FS10000169:121:BRB11606-0719:1:1111:6260:1320	002362	73	0.5133333333333333	150	PCR1
FS10000169:121:BRB11606-0719:1:1111:4640:1280	008475	72	0.52	150	PCR1
FS10000169:121:BRB11606-0719:1:1111:1670:1450	001637	66	0.56	150	PCR1
FS10000169:121:BRB11606-0719:1:1111:1360:1520	006006	73	0.5133333333333333	150	PCR1
FS10000169:121:BRB11606-0719:1:1111:15750:1500	006006	47	0.5982905982905983	117	PCR1
FS10000169:121:BRB11606-0719:1:1111:3840:1510	004064	67	0.5533333333333333	150	PCR1
FS10000169:121:BRB11606-0719:1:1111:5140:1510	006006	75	0.5	150	PCR1
FS10000169:121:BRB11606-0719:1:1111:7280:1540	003088	72	0.52	150	PCR1
FS10000169:121:BRB11606-0719:1:1111:9280:1540	002362	75	0.5	150	PCR1
FS10000169:121:BRB11606-0719:1:1111:5080:1610	003985	68	0.5466666666666666	150	PCR1
FS10000169:121:BRB11606-0719:1:1111:13150:1720	006006	59	0.5083333333333333	120	PCR1
FS10000169:121:BRB11606-0719:1:1111:10430:1710	000499	72	0.52	150	PCR1
FS10000169:121:BRB11606-0719:1:1111:14540:1810	004217	73	0.5133333333333333	150	PCR1
FS10000169:121:BRB11606-0719:1:1111:1700:1840	000609	69	0.54	150	PCR1
FS10000169:121:BRB11606-0719:1:1111:7930:1880	003985	75	0.5	150	PCR1
FS10000169:121:BRB11606-0719:1:1111:13280:2080	006006	71	0.5266666666666666	150	PCR1
FS10000169:121:BRB11606-0719:1:1111:8180:2120	003985	72	0.52	150	PCR1
FS10000169:121:BRB11606-0719:1:1111:8720:2240	006006	73	0.5133333333333333	150	PCR1
FS10000169:121:BRB11606-0719:1:1111:15850:2250	009841	73	0.5133333333333333	150	PCR1
FS10000169:121:BRB11606-0719:1:1111:14190:2200	011283	71	0.5266666666666666	150	PCR1
FS10000169:121:BRB11606-0719:1:1111:11430:2320	006492	54	0.55	120	PCR1
FS10000169:121:BRB11606-0719:1:1111:2280:2330	011322	72	0.52	150	PCR1
FS10000169:121:BRB11606-0719:1:1111:1060:2310	004549	53	0.5546218487394958	119	PCR1
FS10000169:121:BRB11606-0719:1:1111:15920:2410	002362	72	0.52	150	PCR1
FS10000169:121:BRB11606-0719:1:1111:11360:2420	003985	76	0.4933333333333333	150	PCR1
FS10000169:121:BRB11606-0719:1:1111:10660:2430	008054	71	0.5266666666666666	150	PCR1
FS10000169:121:BRB11606-0719:1:1111:5300:2490	000247	74	0.5066666666666666	150	PCR1
FS10000169:121:BRB11606-0719:1:1111:14270:2460	001989	69	0.54	150	PCR1
FS10000169:121:BRB11606-0719:1:1111:10120:2560	002072	74	0.5066666666666666	150	PCR1
FS10000169:121:BRB11606-0719:1:1111:4940:2530	002362	73	0.5133333333333333	150	PCR1
FS10000169:121:BRB11606-0719:1:1111:6490:2530	011215	78	0.48	150	PCR1
FS10000169:121:BRB11606-0719:1:1111:12530:2630	007609	70	0.5333333333333333	150	PCR1
FS10000169:121:BRB11606-0719:1:1111:10670:2790	003985	69	0.54	150	PCR1
FS10000169:121:BRB11606-0719:1:1111:6600:2810	006024	82	0.45333333333333337	150	PCR1
FS10000169:121:BRB11606-0719:1:1111:13950:2810	007282	58	0.5126050420168067	119	PCR1
FS10000169:121:BRB11606-0719:1:1111:7380:2830	002362	73	0.5133333333333333	150	PCR1
FS10000169:121:BRB11606-0719:1:1111:10780:2860	003985	71	0.5266666666666666	150	PCR1
FS10000169:121:BRB11606-0719:1:1111:4320:2770	002761	73	0.5133333333333333	150	PCR1
FS10000169:121:BRB11606-0719:1:1111:4850:2770	001662	70	0.5333333333333333	150	PCR1
FS10000169:121:BRB11606-0719:1:1111:3360:2910	002156	72	0.52	150	PCR1
FS10000169:121:BRB11606-0719:1:1111:12780:2960	009364	70	0.5333333333333333	150	PCR1
FS10000169:121:BRB11606-0719:1:1111:5040:2930	003985	73	0.5133333333333333	150	PCR1
FS10000169:121:BRB11606-0719:1:1111:2960:3050	006006	77	0.4866666666666667	150	PCR1
FS10000169:121:BRB11606-0719:1:1111:8490:2970	008100	70	0.5333333333333333	150	PCR1
FS10000169:121:BRB11606-0719:1:1111:6640:3420	003985	79	0.4733333333333334	150	PCR1
FS10000169:121:BRB11606-0719:1:1111:11380:3410	006006	75	0.5	150	PCR1
FS10000169:121:BRB11606-0719:1:1111:1950:3500	005441	71	0.5266666666666666	150	PCR1
FS10000169:121:BRB11606-0719:1:1111:5510:3500	005975	68	0.5466666666666666	150	PCR1
FS10000169:121:BRB11606-0719:1:1111:9940:3450	000867	77	0.4866666666666667	150	PCR1
FS10000169:121:BRB11606-0719:1:1111:7220:3520	006006	75	0.5	150	PCR1
FS10000169:121:BRB11606-0719:1:1111:6580:3510	003454	77	0.4866666666666667	150	PCR1
FS10000169:121:BRB11606-0719:1:1111:12640:3660	008608	73	0.5133333333333333	150	PCR1
FS10000169:121:BRB11606-0719:1:1111:1630:3730	000129	73	0.5133333333333333	150	PCR1
FS10000169:121:BRB11606-0719:1:1111:8160:3740	007016	72	0.52	150	PCR1
FS10000169:121:BRB11606-0719:1:1111:14880:3830	007609	70	0.5333333333333333	150	PCR1
FS10000169:121:BRB11606-0719:1:1111:6130:3960	006259	72	0.52	150	PCR1
FS10000169:121:BRB11606-0719:1:1111:9320:3960	005396	71	0.5266666666666666	150	PCR1
FS10000169:121:BRB11606-0719:1:1111:1440:3880	006006	72	0.52	150	PCR1
FS10000169:121:BRB11606-0719:1:1111:3320:4000	006006	79	0.4733333333333334	150	PCR1
FS10000169:121:BRB11606-0719:1:1111:11790:4030	001992	71	0.5266666666666666	150	PCR1
FS10000169:121:BRB11606-0719:1:1111:9420:4040	003985	69	0.54	150	PCR1
FS10000169:121:BRB11606-0719:1:1112:15170:1120	001160	72	0.52	150	PCR1
FS10000169:121:BRB11606-0719:1:1112:4510:1130	001160	75	0.5	150	PCR1
FS10000169:121:BRB11606-0719:1:1112:9110:1070	005875	74	0.5066666666666666	150	PCR1
FS10000169:121:BRB11606-0719:1:1112:2660:1150	005760	69	0.54	150	PCR1
FS10000169:121:BRB11606-0719:1:1112:9380:1170	006006	77	0.4866666666666667	150	PCR1
FS10000169:121:BRB11606-0719:1:1112:12340:1230	000599	75	0.5	150	PCR1
FS10000169:121:BRB11606-0719:1:1112:9660:1240	003985	77	0.4866666666666667	150	PCR1
FS10000169:121:BRB11606-0719:1:1112:1150:1270	000247	73	0.5133333333333333	150	PCR1
FS10000169:121:BRB11606-0719:1:1112:4390:1280	010575	74	0.5066666666666666	150	PCR1
FS10000169:121:BRB11606-0719:1:1112:15450:1440	001937	70	0.5333333333333333	150	PCR1
FS10000169:121:BRB11606-0719:1:1112:6910:1360	006006	77	0.4866666666666667	150	PCR1
FS10000169:121:BRB11606-0719:1:1112:11970:1570	001160	73	0.5133333333333333	150	PCR1
FS10000169:121:BRB11606-0719:1:1112:2070:1620	002362	69	0.54	150	PCR1
FS10000169:121:BRB11606-0719:1:1112:14820:1630	003985	79	0.4733333333333334	150	PCR1
FS10000169:121:BRB11606-0719:1:1112:7180:1730	003852	74	0.5066666666666666	150	PCR1
FS10000169:121:BRB11606-0719:1:1112:9030:1690	002246	76	0.4933333333333333	150	PCR1
FS10000169:121:BRB11606-0719:1:1112:6210:1860	004684	71	0.5266666666666666	150	PCR1
FS10000169:121:BRB11606-0719:1:1112:11480:1910	006006	77	0.4866666666666667	150	PCR1
FS10000169:121:BRB11606-0719:1:1112:5280:1900	003904	77	0.4866666666666667	150	PCR1
FS10000169:121:BRB11606-0719:1:1112:8070:1900	006006	72	0.52	150	PCR1
FS10000169:121:BRB11606-0719:1:1112:12320:2000	006006	70	0.5333333333333333	150	PCR1
FS10000169:121:BRB11606-0719:1:1112:15810:2010	000502	46	0.5740740740740741	106	PCR1
FS10000169:121:BRB11606-0719:1:1112:10660:2040	002362	80	0.4666666666666667	150	PCR1
FS10000169:121:BRB11606-0719:1:1112:4480:2030	002069	73	0.5133333333333333	150	PCR1
FS10000169:121:BRB11606-0719:1:1112:3250:2120	005893	72	0.52	150	PCR1
FS10000169:121:BRB11606-0719:1:1112:6300:2110	006936	76	0.4933333333333333	150	PCR1
FS10000169:121:BRB11606-0719:1:1112:5660:2100	003985	73	0.5133333333333333	150	PCR1
FS10000169:121:BRB11606-0719:1:1112:2970:2140	000576	69	0.54	150	PCR1
FS10000169:121:BRB11606-0719:1:1112:13540:2220	002509	76	0.4933333333333333	150	PCR1
FS10000169:121:BRB11606-0719:1:1112:15470:2240	003985	78	0.48	150	PCR1
FS10000169:121:BRB11606-0719:1:1112:4870:2170	002362	75	0.5	150	PCR1
FS10000169:121:BRB11606-0719:1:1112:9660:2260	003852	74	0.5066666666666666	150	PCR1
FS10000169:121:BRB11606-0719:1:1112:5370:2300	001160	75	0.5	150	PCR1
FS10000169:121:BRB11606-0719:1:1112:6920:2290	000198	74	0.5066666666666666	150	PCR1
FS10000169:121:BRB11606-0719:1:1112:12300:2330	002362	77	0.4866666666666667	150	PCR1
FS10000169:121:BRB11606-0719:1:1112:14980:2330	003985	77	0.4866666666666667	150	PCR1
FS10000169:121:BRB11606-0719:1:1112:14250:2420	008940	70	0.5333333333333333	150	PCR1
FS10000169:121:BRB11606-0719:1:1112:14260:2410	000047	73	0.5133333333333333	150	PCR1
FS10000169:121:BRB11606-0719:1:1112:3260:2370	002363	71	0.5266666666666666	150	PCR1
FS10000169:121:BRB11606-0719:1:1112:2010:2460	005580	76	0.4933333333333333	150	PCR1
FS10000169:121:BRB11606-0719:1:1112:11660:2500	008202	70	0.5333333333333333	150	PCR1
FS10000169:121:BRB11606-0719:1:1112:14060:2570	003985	80	0.4666666666666667	150	PCR1
FS10000169:121:BRB11606-0719:1:1112:12580:2560	001446	74	0.5066666666666666	150	PCR1
FS10000169:121:BRB11606-0719:1:1112:2590:2540	003073	77	0.4866666666666667	150	PCR1
FS10000169:121:BRB11606-0719:1:1112:5640:2650	002376	73	0.5133333333333333	150	PCR1
FS10000169:121:BRB11606-0719:1:1112:12420:2650	008689	71	0.5266666666666666	150	PCR1
FS10000169:121:BRB11606-0719:1:1112:1870:2590	002509	56	0.5294117647058824	119	PCR1
FS10000169:121:BRB11606-0719:1:1112:5330:2590	003985	73	0.5133333333333333	150	PCR1
FS10000169:121:BRB11606-0719:1:1112:5360:2700	008937	73	0.5133333333333333	150	PCR1
FS10000169:121:BRB11606-0719:1:1112:8510:2760	006936	78	0.48	150	PCR1
FS10000169:121:BRB11606-0719:1:1112:13180:2740	004218	70	0.5333333333333333	150	PCR1
FS10000169:121:BRB11606-0719:1:1112:8530:2750	001160	78	0.48	150	PCR1
FS10000169:121:BRB11606-0719:1:1112:12040:2820	003985	74	0.5066666666666666	150	PCR1
FS10000169:121:BRB11606-0719:1:1112:8580:2830	006998	66	0.56	150	PCR1
FS10000169:121:BRB11606-0719:1:1112:4110:2990	003154	79	0.4733333333333334	150	PCR1
FS10000169:121:BRB11606-0719:1:1112:16420:2990	004877	83	0.44666666666666666	150	PCR1
FS10000169:121:BRB11606-0719:1:1112:2480:3090	011215	67	0.5533333333333333	150	PCR1
FS10000169:121:BRB11606-0719:1:1112:12060:3050	008689	70	0.5333333333333333	150	PCR1
FS10000169:121:BRB11606-0719:1:1112:9500:3140	003985	78	0.48	150	PCR1
FS10000169:121:BRB11606-0719:1:1112:15230:3210	006006	73	0.5133333333333333	150	PCR1
FS10000169:121:BRB11606-0719:1:1112:7240:3160	003985	74	0.5066666666666666	150	PCR1
FS10000169:121:BRB11606-0719:1:1112:13230:3330	003985	69	0.54	150	PCR1
FS10000169:121:BRB11606-0719:1:1112:14740:3370	004972	70	0.5333333333333333	150	PCR1
FS10000169:121:BRB11606-0719:1:1112:15620:3360	006006	77	0.4866666666666667	150	PCR1
FS10000169:121:BRB11606-0719:1:1112:9580:3340	002362	75	0.5	150	PCR1
FS10000169:121:BRB11606-0719:1:1112:10810:3480	008447	52	0.5666666666666667	120	PCR1
FS10000169:121:BRB11606-0719:1:1112:14210:3470	006006	52	0.5272727272727273	110	PCR1
FS10000169:121:BRB11606-0719:1:1112:9890:3460	001160	74	0.5066666666666666	150	PCR1
FS10000169:121:BRB11606-0719:1:1112:9110:3540	003985	78	0.48	150	PCR1
FS10000169:121:BRB11606-0719:1:1112:5770:3580	001434	75	0.5	150	PCR1
FS10000169:121:BRB11606-0719:1:1112:12540:3590	006006	75	0.5	150	PCR1
FS10000169:121:BRB11606-0719:1:1112:7690:3570	007515	48	0.5555555555555556	108	PCR1
FS10000169:121:BRB11606-0719:1:1112:9790:3570	008158	81	0.45999999999999996	150	PCR1
FS10000169:121:BRB11606-0719:1:1112:3140:3580	003985	74	0.5066666666666666	150	PCR1
FS10000169:121:BRB11606-0719:1:1112:8500:3700	008100	68	0.5466666666666666	150	PCR1
FS10000169:121:BRB11606-0719:1:1112:16100:3700	003680	79	0.4733333333333334	150	PCR1
FS10000169:121:BRB11606-0719:1:1112:13460:3640	006006	76	0.4933333333333333	150	PCR1
FS10000169:121:BRB11606-0719:1:1112:14240:3720	007609	71	0.5266666666666666	150	PCR1
FS10000169:121:BRB11606-0719:1:1112:2990:3750	003985	75	0.5	150	PCR1
FS10000169:121:BRB11606-0719:1:1112:7410:3770	011058	49	0.5462962962962963	108	PCR1
FS10000169:121:BRB11606-0719:1:1112:8120:3810	002127	70	0.5333333333333333	150	PCR1
FS10000169:121:BRB11606-0719:1:1112:2640:3780	002037	51	0.5277777777777778	108	PCR1
FS10000169:121:BRB11606-0719:1:1112:14020:3870	006006	71	0.5266666666666666	150	PCR1
FS10000169:121:BRB11606-0719:1:1112:12670:3940	005396	71	0.5266666666666666	150	PCR1
FS10000169:121:BRB11606-0719:1:1112:3500:3950	002750	72	0.52	150	PCR1
FS10000169:121:BRB11606-0719:1:1112:15980:3910	002362	77	0.4866666666666667	150	PCR1
FS10000169:121:BRB11606-0719:1:1112:7320:3920	006006	75	0.5	150	PCR1
FS10000169:121:BRB11606-0719:1:1112:10730:3920	005131	69	0.54	150	PCR1
FS10000169:121:BRB11606-0719:1:1112:3820:4020	000086	71	0.5266666666666666	150	PCR1
FS10000169:121:BRB11606-0719:1:1112:14780:3990	003985	77	0.4866666666666667	150	PCR1
FS10000169:121:BRB11606-0719:1:1112:10980:4080	006006	74	0.5066666666666666	150	PCR1
FS10000169:121:BRB11606-0719:1:1112:12120:4070	009095	71	0.5266666666666666	150	PCR1
FS10000169:121:BRB11606-0719:1:1113:16090:1020	006006	77	0.4866666666666667	150	PCR1
FS10000169:121:BRB11606-0719:1:1113:9180:1110	006205	74	0.5066666666666666	150	PCR1
FS10000169:121:BRB11606-0719:1:1113:16010:1140	006006	72	0.52	150	PCR1
FS10000169:121:BRB11606-0719:1:1113:13310:1160	003985	69	0.54	150	PCR1
FS10000169:121:BRB11606-0719:1:1113:4710:1240	002362	74	0.5066666666666666	150	PCR1
FS10000169:121:BRB11606-0719:1:1113:14210:1310	006006	71	0.5266666666666666	150	PCR1
FS10000169:121:BRB11606-0719:1:1113:13850:1260	003985	74	0.5066666666666666	150	PCR1
FS10000169:121:BRB11606-0719:1:1113:4810:1450	006006	75	0.5	150	PCR1
FS10000169:121:BRB11606-0719:1:1113:11610:1320	006006	77	0.4866666666666667	150	PCR1
FS10000169:121:BRB11606-0719:1:1113:12180:1320	000292	76	0.4933333333333333	150	PCR1
FS10000169:121:BRB11606-0719:1:1113:7330:1440	001533	73	0.5133333333333333	150	PCR1
FS10000169:121:BRB11606-0719:1:1113:12470:1440	000566	96	0.11111111111111116	12	PCR1
FS10000169:121:BRB11606-0719:1:1113:13250:1480	003985	68	0.5466666666666666	150	PCR1
FS10000169:121:BRB11606-0719:1:1113:14580:1550	005396	69	0.54	150	PCR1
FS10000169:121:BRB11606-0719:1:1113:13610:1630	000404	72	0.52	150	PCR1
FS10000169:121:BRB11606-0719:1:1113:10600:1780	003769	70	0.5333333333333333	150	PCR1
FS10000169:121:BRB11606-0719:1:1113:6170:1690	003985	72	0.52	150	PCR1
FS10000169:121:BRB11606-0719:1:1113:16330:1710	006006	83	0.44666666666666666	150	PCR1
FS10000169:121:BRB11606-0719:1:1113:15740:1810	001833	74	0.5066666666666666	150	PCR1
FS10000169:121:BRB11606-0719:1:1113:14720:1800	001387	71	0.5266666666666666	150	PCR1
FS10000169:121:BRB11606-0719:1:1113:15540:1980	003985	67	0.5533333333333333	150	PCR1
FS10000169:121:BRB11606-0719:1:1113:1800:1980	003336	73	0.5133333333333333	150	PCR1
FS10000169:121:BRB11606-0719:1:1113:9330:1930	006006	73	0.5133333333333333	150	PCR1
FS10000169:121:BRB11606-0719:1:1113:11130:2050	006006	72	0.52	150	PCR1
FS10000169:121:BRB11606-0719:1:1113:4370:2030	006387	73	0.5133333333333333	150	PCR1
FS10000169:121:BRB11606-0719:1:1113:15850:2170	002761	73	0.5133333333333333	150	PCR1
FS10000169:121:BRB11606-0719:1:1113:4710:2540	004682	77	0.4866666666666667	150	PCR1
FS10000169:121:BRB11606-0719:1:1113:1240:2650	004549	73	0.5133333333333333	150	PCR1
FS10000169:121:BRB11606-0719:1:1113:12890:2700	006006	75	0.5	150	PCR1
FS10000169:121:BRB11606-0719:1:1113:14770:2780	006006	79	0.4733333333333334	150	PCR1
FS10000169:121:BRB11606-0719:1:1113:10230:2710	003985	72	0.52	150	PCR1
FS10000169:121:BRB11606-0719:1:1113:13140:2940	000129	96	0.11111111111111116	12	PCR1
FS10000169:121:BRB11606-0719:1:1113:2470:3010	000511	73	0.5133333333333333	150	PCR1
FS10000169:121:BRB11606-0719:1:1113:3730:3030	001758	74	0.5066666666666666	150	PCR1
FS10000169:121:BRB11606-0719:1:1113:14390:3140	002080	72	0.52	150	PCR1
FS10000169:121:BRB11606-0719:1:1113:15570:3220	006006	76	0.4933333333333333	150	PCR1
FS10000169:121:BRB11606-0719:1:1113:12150:3200	001566	71	0.5266666666666666	150	PCR1
FS10000169:121:BRB11606-0719:1:1113:2050:3290	003985	74	0.5066666666666666	150	PCR1
FS10000169:121:BRB11606-0719:1:1113:13270:3260	005741	74	0.5066666666666666	150	PCR1
FS10000169:121:BRB11606-0719:1:1113:2830:3320	003423	68	0.5466666666666666	150	PCR1
FS10000169:121:BRB11606-0719:1:1113:16210:3270	001160	91	0.3933333333333333	150	PCR1
FS10000169:121:BRB11606-0719:1:1113:15380:3350	005066	72	0.52	150	PCR1
FS10000169:121:BRB11606-0719:1:1113:12930:3490	000267	73	0.5133333333333333	150	PCR1
FS10000169:121:BRB11606-0719:1:1113:14770:3460	002362	71	0.5266666666666666	150	PCR1
FS10000169:121:BRB11606-0719:1:1113:14050:3520	006006	76	0.4933333333333333	150	PCR1
FS10000169:121:BRB11606-0719:1:1113:2230:3530	000698	72	0.52	150	PCR1
FS10000169:121:BRB11606-0719:1:1113:13440:3490	011184	72	0.52	150	PCR1
FS10000169:121:BRB11606-0719:1:1113:5890:3520	003985	74	0.5066666666666666	150	PCR1
FS10000169:121:BRB11606-0719:1:1113:15890:3570	002651	76	0.4933333333333333	150	PCR1
FS10000169:121:BRB11606-0719:1:1113:14410:3580	005090	75	0.5	150	PCR1
FS10000169:121:BRB11606-0719:1:1113:7610:3610	003985	79	0.4733333333333334	150	PCR1
FS10000169:121:BRB11606-0719:1:1113:12750:3670	005425	95	0.3666666666666667	150	PCR1
FS10000169:121:BRB11606-0719:1:1113:12710:3680	008447	72	0.52	150	PCR1
FS10000169:121:BRB11606-0719:1:1113:4740:3690	006006	71	0.5266666666666666	150	PCR1
FS10000169:121:BRB11606-0719:1:1113:3970:3720	005787	70	0.5333333333333333	150	PCR1
FS10000169:121:BRB11606-0719:1:1113:2340:3810	003985	75	0.5	150	PCR1
FS10000169:121:BRB11606-0719:1:1113:1270:3990	009788	74	0.5066666666666666	150	PCR1
FS10000169:121:BRB11606-0719:1:1113:12850:3970	003985	76	0.4933333333333333	150	PCR1
FS10000169:121:BRB11606-0719:1:1113:2250:4060	001340	78	0.48	150	PCR1
FS10000169:121:BRB11606-0719:1:1113:3670:4060	002761	71	0.5266666666666666	150	PCR1
FS10000169:121:BRB11606-0719:1:1114:9120:1020	000086	70	0.5333333333333333	150	PCR1
FS10000169:121:BRB11606-0719:1:1113:12570:4090	002362	76	0.4933333333333333	150	PCR1
FS10000169:121:BRB11606-0719:1:1114:6970:1060	001774	69	0.54	150	PCR1
FS10000169:121:BRB11606-0719:1:1114:1470:1250	001525	67	0.5533333333333333	150	PCR1
FS10000169:121:BRB11606-0719:1:1114:11360:1270	003131	70	0.5333333333333333	150	PCR1
FS10000169:121:BRB11606-0719:1:1114:13910:1250	002804	68	0.5466666666666666	150	PCR1
FS10000169:121:BRB11606-0719:1:1114:11240:1260	006006	82	0.45333333333333337	150	PCR1
FS10000169:121:BRB11606-0719:1:1114:14790:1420	006006	69	0.54	150	PCR1
FS10000169:121:BRB11606-0719:1:1114:9830:1380	002775	80	0.4666666666666667	150	PCR1
FS10000169:121:BRB11606-0719:1:1114:8910:1460	002315	72	0.52	150	PCR1
FS10000169:121:BRB11606-0719:1:1114:6360:1530	003220	70	0.5333333333333333	150	PCR1
FS10000169:121:BRB11606-0719:1:1114:7830:1610	006006	74	0.5066666666666666	150	PCR1
FS10000169:121:BRB11606-0719:1:1114:15240:1580	008091	80	0.4666666666666667	150	PCR1
FS10000169:121:BRB11606-0719:1:1114:14670:1670	006006	76	0.4933333333333333	150	PCR1
FS10000169:121:BRB11606-0719:1:1114:1960:1750	001029	75	0.5	150	PCR1
FS10000169:121:BRB11606-0719:1:1114:11870:1720	008475	79	0.4733333333333334	150	PCR1
FS10000169:121:BRB11606-0719:1:1114:15190:1810	009855	71	0.5266666666666666	150	PCR1
FS10000169:121:BRB11606-0719:1:1114:1020:1870	001160	92	0.3866666666666667	150	PCR1
FS10000169:121:BRB11606-0719:1:1114:16390:1850	002162	74	0.5066666666666666	150	PCR1
FS10000169:121:BRB11606-0719:1:1114:1090:1960	002968	68	0.5466666666666666	150	PCR1
FS10000169:121:BRB11606-0719:1:1114:11610:1910	004752	74	0.5066666666666666	150	PCR1
FS10000169:121:BRB11606-0719:1:1114:9390:1970	006006	78	0.48	150	PCR1
FS10000169:121:BRB11606-0719:1:1114:16260:2060	011878	69	0.54	150	PCR1
FS10000169:121:BRB11606-0719:1:1114:14710:2030	002478	76	0.4933333333333333	150	PCR1
FS10000169:121:BRB11606-0719:1:1114:2980:2150	003323	73	0.5133333333333333	150	PCR1
FS10000169:121:BRB11606-0719:1:1114:15990:2080	001160	90	0.4	150	PCR1
FS10000169:121:BRB11606-0719:1:1114:4430:2210	006006	75	0.5	150	PCR1
FS10000169:121:BRB11606-0719:1:1114:7000:2290	003787	72	0.52	150	PCR1
FS10000169:121:BRB11606-0719:1:1114:7300:2250	009095	75	0.5	150	PCR1
FS10000169:121:BRB11606-0719:1:1114:6780:2450	001562	76	0.4933333333333333	150	PCR1
FS10000169:121:BRB11606-0719:1:1114:9890:2400	004108	68	0.5466666666666666	150	PCR1
FS10000169:121:BRB11606-0719:1:1114:2470:2500	003985	77	0.4866666666666667	150	PCR1
FS10000169:121:BRB11606-0719:1:1114:7440:2490	000097	73	0.5133333333333333	150	PCR1
FS10000169:121:BRB11606-0719:1:1114:12290:2550	003663	59	0.4537037037037037	62	PCR1
FS10000169:121:BRB11606-0719:1:1114:15670:2540	006006	78	0.48	150	PCR1
FS10000169:121:BRB11606-0719:1:1114:3400:2550	011537	75	0.5	150	PCR1
FS10000169:121:BRB11606-0719:1:1114:5400:2540	010575	72	0.52	150	PCR1
FS10000169:121:BRB11606-0719:1:1114:15110:2520	006932	72	0.52	150	PCR1
FS10000169:121:BRB11606-0719:1:1114:1550:2640	002125	73	0.5133333333333333	150	PCR1
FS10000169:121:BRB11606-0719:1:1114:4560:2720	006006	73	0.5133333333333333	150	PCR1
FS10000169:121:BRB11606-0719:1:1114:4550:2830	006006	79	0.4733333333333334	150	PCR1
FS10000169:121:BRB11606-0719:1:1114:9460:2810	003967	71	0.5266666666666666	150	PCR1
FS10000169:121:BRB11606-0719:1:1114:16470:2730	003985	73	0.5133333333333333	150	PCR1
FS10000169:121:BRB11606-0719:1:1114:10250:3040	008940	74	0.5066666666666666	150	PCR1
FS10000169:121:BRB11606-0719:1:1114:9960:3050	000047	72	0.52	150	PCR1
FS10000169:121:BRB11606-0719:1:1114:9160:3030	006006	69	0.54	150	PCR1
FS10000169:121:BRB11606-0719:1:1114:7190:3020	001340	79	0.4733333333333334	150	PCR1
FS10000169:121:BRB11606-0719:1:1114:15110:3130	006006	75	0.5	150	PCR1
FS10000169:121:BRB11606-0719:1:1114:7570:3070	001160	73	0.5133333333333333	150	PCR1
FS10000169:121:BRB11606-0719:1:1114:15130:3200	000826	74	0.5066666666666666	150	PCR1
FS10000169:121:BRB11606-0719:1:1114:4830:3060	009855	80	0.4666666666666667	150	PCR1
FS10000169:121:BRB11606-0719:1:1114:10490:3280	003968	78	0.48	150	PCR1
FS10000169:121:BRB11606-0719:1:1114:7160:3250	003985	76	0.4933333333333333	150	PCR1
FS10000169:121:BRB11606-0719:1:1114:15530:3220	007633	78	0.48	150	PCR1
FS10000169:121:BRB11606-0719:1:1114:4840:3370	003985	73	0.5133333333333333	150	PCR1
FS10000169:121:BRB11606-0719:1:1114:15710:3300	006006	75	0.5	150	PCR1
FS10000169:121:BRB11606-0719:1:1114:7720:3310	006006	74	0.5066666666666666	150	PCR1
FS10000169:121:BRB11606-0719:1:1114:2990:3360	009189	77	0.4866666666666667	150	PCR1
FS10000169:121:BRB11606-0719:1:1114:15400:3420	002072	79	0.4733333333333334	150	PCR1
FS10000169:121:BRB11606-0719:1:1114:3570:3430	002055	77	0.4866666666666667	150	PCR1
FS10000169:121:BRB11606-0719:1:1114:3680:3430	002509	76	0.4933333333333333	150	PCR1
FS10000169:121:BRB11606-0719:1:1114:2830:3520	005898	75	0.5	150	PCR1
FS10000169:121:BRB11606-0719:1:1114:8390:3500	006006	74	0.5066666666666666	150	PCR1
FS10000169:121:BRB11606-0719:1:1114:4070:3580	006006	77	0.4866666666666667	150	PCR1
FS10000169:121:BRB11606-0719:1:1114:12020:3490	007486	70	0.5333333333333333	150	PCR1
FS10000169:121:BRB11606-0719:1:1114:1590:3500	003985	75	0.5	150	PCR1
FS10000169:121:BRB11606-0719:1:1114:7290:3570	002214	74	0.5066666666666666	150	PCR1
FS10000169:121:BRB11606-0719:1:1114:15710:3640	003985	72	0.52	150	PCR1
FS10000169:121:BRB11606-0719:1:1114:15270:3590	003968	78	0.48	150	PCR1
FS10000169:121:BRB11606-0719:1:1114:12640:3630	001173	69	0.54	150	PCR1
FS10000169:121:BRB11606-0719:1:1114:1150:3610	006006	75	0.5	150	PCR1
FS10000169:121:BRB11606-0719:1:1114:6810:3820	002362	75	0.5	150	PCR1
FS10000169:121:BRB11606-0719:1:1114:4720:3810	003985	76	0.4933333333333333	150	PCR1
FS10000169:121:BRB11606-0719:1:1114:11750:3780	004285	68	0.5466666666666666	150	PCR1
FS10000169:121:BRB11606-0719:1:1114:13670:3990	009854	71	0.5266666666666666	150	PCR1
FS10000169:121:BRB11606-0719:1:1114:6800:3890	011624	68	0.5466666666666666	150	PCR1
FS10000169:121:BRB11606-0719:1:1114:4120:4020	009124	71	0.5266666666666666	150	PCR1
FS10000169:121:BRB11606-0719:1:1115:15030:1050	007633	80	0.4666666666666667	150	PCR1
FS10000169:121:BRB11606-0719:1:1115:3510:1070	004772	72	0.52	150	PCR1
FS10000169:121:BRB11606-0719:1:1114:11480:4090	002362	71	0.5266666666666666	150	PCR1
FS10000169:121:BRB11606-0719:1:1115:14720:1090	007872	52	0.5185185185185186	108	PCR1
FS10000169:121:BRB11606-0719:1:1115:3960:1130	000210	58	0.5396825396825398	126	PCR1
FS10000169:121:BRB11606-0719:1:1115:16480:1100	000131	75	0.5	150	PCR1
FS10000169:121:BRB11606-0719:1:1115:10690:1220	003787	74	0.5066666666666666	150	PCR1
FS10000169:121:BRB11606-0719:1:1115:11990:1270	011537	75	0.5	150	PCR1
FS10000169:121:BRB11606-0719:1:1115:14410:1300	007016	74	0.5066666666666666	150	PCR1
FS10000169:121:BRB11606-0719:1:1115:14980:1300	006870	73	0.5133333333333333	150	PCR1
FS10000169:121:BRB11606-0719:1:1115:2770:1350	010833	73	0.5133333333333333	150	PCR1
FS10000169:121:BRB11606-0719:1:1115:12850:1190	002434	77	0.4866666666666667	150	PCR1
FS10000169:121:BRB11606-0719:1:1115:9570:1360	006006	74	0.5066666666666666	150	PCR1
FS10000169:121:BRB11606-0719:1:1115:4160:1430	003139	75	0.5	150	PCR1
FS10000169:121:BRB11606-0719:1:1115:9060:1400	006006	71	0.5266666666666666	150	PCR1
FS10000169:121:BRB11606-0719:1:1115:8430:1500	001160	76	0.4933333333333333	150	PCR1
FS10000169:121:BRB11606-0719:1:1115:8580:1520	002761	80	0.4666666666666667	150	PCR1
FS10000169:121:BRB11606-0719:1:1115:6970:1570	006006	76	0.4933333333333333	150	PCR1
FS10000169:121:BRB11606-0719:1:1115:14980:1530	008322	67	0.5533333333333333	150	PCR1
FS10000169:121:BRB11606-0719:1:1115:3270:1590	003985	72	0.52	150	PCR1
FS10000169:121:BRB11606-0719:1:1115:15250:1560	006006	68	0.5466666666666666	150	PCR1
FS10000169:121:BRB11606-0719:1:1115:2530:1740	001499	76	0.4933333333333333	150	PCR1
FS10000169:121:BRB11606-0719:1:1115:4420:1770	001160	75	0.5	150	PCR1
FS10000169:121:BRB11606-0719:1:1115:3140:1710	000699	80	0.4666666666666667	150	PCR1
FS10000169:121:BRB11606-0719:1:1115:1570:1770	010567	74	0.5066666666666666	150	PCR1
FS10000169:121:BRB11606-0719:1:1115:16360:1870	001160	73	0.5133333333333333	150	PCR1
FS10000169:121:BRB11606-0719:1:1115:8730:2060	006006	71	0.5266666666666666	150	PCR1
FS10000169:121:BRB11606-0719:1:1115:16380:2160	011353	72	0.52	150	PCR1
FS10000169:121:BRB11606-0719:1:1115:11530:2150	003379	75	0.5	150	PCR1
FS10000169:121:BRB11606-0719:1:1115:8460:2110	003985	72	0.52	150	PCR1
FS10000169:121:BRB11606-0719:1:1115:14870:2220	000896	73	0.5133333333333333	150	PCR1
FS10000169:121:BRB11606-0719:1:1115:12090:2350	002761	70	0.5333333333333333	150	PCR1
FS10000169:121:BRB11606-0719:1:1115:13390:2420	003454	54	0.5423728813559322	118	PCR1
FS10000169:121:BRB11606-0719:1:1115:14740:2370	007609	71	0.5266666666666666	150	PCR1
FS10000169:121:BRB11606-0719:1:1115:6490:2440	003985	75	0.5	150	PCR1
FS10000169:121:BRB11606-0719:1:1115:3500:2660	006006	73	0.5133333333333333	150	PCR1
FS10000169:121:BRB11606-0719:1:1115:5340:2620	010718	70	0.5333333333333333	150	PCR1
FS10000169:121:BRB11606-0719:1:1115:9770:2620	002362	67	0.5533333333333333	150	PCR1
FS10000169:121:BRB11606-0719:1:1115:2640:2730	000567	68	0.5466666666666666	150	PCR1
FS10000169:121:BRB11606-0719:1:1115:1680:2740	008940	75	0.5	150	PCR1
FS10000169:121:BRB11606-0719:1:1115:15690:2830	000806	73	0.5133333333333333	150	PCR1
FS10000169:121:BRB11606-0719:1:1115:5920:2860	005540	84	0.43999999999999995	150	PCR1
FS10000169:121:BRB11606-0719:1:1115:12170:2850	000749	70	0.5333333333333333	150	PCR1
FS10000169:121:BRB11606-0719:1:1115:10570:2840	006006	73	0.5133333333333333	150	PCR1
FS10000169:121:BRB11606-0719:1:1115:13680:2920	001077	53	0.5350877192982456	114	PCR1
FS10000169:121:BRB11606-0719:1:1115:5980:3070	006740	73	0.5133333333333333	150	PCR1
FS10000169:121:BRB11606-0719:1:1115:2910:3210	005898	71	0.5266666666666666	150	PCR1
FS10000169:121:BRB11606-0719:1:1115:7250:3210	000576	74	0.5066666666666666	150	PCR1
FS10000169:121:BRB11606-0719:1:1115:14780:3280	002072	75	0.5	150	PCR1
FS10000169:121:BRB11606-0719:1:1115:7930:3270	011679	73	0.5133333333333333	150	PCR1
FS10000169:121:BRB11606-0719:1:1115:15140:3380	006981	70	0.5333333333333333	150	PCR1
FS10000169:121:BRB11606-0719:1:1115:3320:3380	010915	52	0.5185185185185186	108	PCR1
FS10000169:121:BRB11606-0719:1:1115:9790:3320	009906	56	0.5087719298245614	114	PCR1
FS10000169:121:BRB11606-0719:1:1115:1070:3340	009688	73	0.5133333333333333	150	PCR1
FS10000169:121:BRB11606-0719:1:1115:9790:3330	001160	71	0.5266666666666666	150	PCR1
FS10000169:121:BRB11606-0719:1:1115:14490:3330	006006	76	0.4933333333333333	150	PCR1
FS10000169:121:BRB11606-0719:1:1115:5050:3440	003985	73	0.5133333333333333	150	PCR1
FS10000169:121:BRB11606-0719:1:1115:14930:3450	006006	73	0.5133333333333333	150	PCR1
FS10000169:121:BRB11606-0719:1:1115:12210:3510	006006	71	0.5266666666666666	150	PCR1
FS10000169:121:BRB11606-0719:1:1115:14170:3500	001806	77	0.4866666666666667	150	PCR1
FS10000169:121:BRB11606-0719:1:1115:5080:3470	001160	74	0.5066666666666666	150	PCR1
FS10000169:121:BRB11606-0719:1:1115:10250:3560	000576	79	0.4733333333333334	150	PCR1
FS10000169:121:BRB11606-0719:1:1115:12380:3520	002155	73	0.5133333333333333	150	PCR1
FS10000169:121:BRB11606-0719:1:1115:13910:3650	011537	74	0.5066666666666666	150	PCR1
FS10000169:121:BRB11606-0719:1:1115:5850:3580	005898	74	0.5066666666666666	150	PCR1
FS10000169:121:BRB11606-0719:1:1115:13580:3680	009868	71	0.5266666666666666	150	PCR1
FS10000169:121:BRB11606-0719:1:1115:13690:3730	006006	71	0.5266666666666666	150	PCR1
FS10000169:121:BRB11606-0719:1:1115:4120:3870	003211	70	0.5333333333333333	150	PCR1
FS10000169:121:BRB11606-0719:1:1115:2320:4060	011289	53	0.5092592592592593	108	PCR1
FS10000169:121:BRB11606-0719:1:1115:10630:4080	003454	69	0.54	150	PCR1
FS10000169:121:BRB11606-0719:1:1116:12810:1000	003985	72	0.52	150	PCR1
FS10000169:121:BRB11606-0719:1:1116:2490:1160	002362	71	0.5266666666666666	150	PCR1
FS10000169:121:BRB11606-0719:1:1116:8240:1160	001160	69	0.54	150	PCR1
FS10000169:121:BRB11606-0719:1:1116:1630:1200	002509	71	0.5266666666666666	150	PCR1
FS10000169:121:BRB11606-0719:1:1116:6010:1240	007137	72	0.52	150	PCR1
FS10000169:121:BRB11606-0719:1:1116:16160:1070	001160	76	0.4933333333333333	150	PCR1
FS10000169:121:BRB11606-0719:1:1116:10890:1260	006006	76	0.4933333333333333	150	PCR1
FS10000169:121:BRB11606-0719:1:1116:2990:1370	002482	69	0.54	150	PCR1
FS10000169:121:BRB11606-0719:1:1116:7300:1500	002362	72	0.52	150	PCR1
FS10000169:121:BRB11606-0719:1:1116:10380:1440	005676	73	0.5133333333333333	150	PCR1
FS10000169:121:BRB11606-0719:1:1116:10800:1420	002921	75	0.5	150	PCR1
FS10000169:121:BRB11606-0719:1:1116:7590:1430	001160	86	0.42666666666666664	150	PCR1
FS10000169:121:BRB11606-0719:1:1116:15690:1510	006006	76	0.4933333333333333	150	PCR1
FS10000169:121:BRB11606-0719:1:1116:5890:1640	002761	71	0.5266666666666666	150	PCR1
FS10000169:121:BRB11606-0719:1:1116:8200:1900	001665	72	0.52	150	PCR1
FS10000169:121:BRB11606-0719:1:1116:14750:1830	008116	75	0.5	150	PCR1
FS10000169:121:BRB11606-0719:1:1116:9930:2070	002509	79	0.4733333333333334	150	PCR1
FS10000169:121:BRB11606-0719:1:1116:9900:2100	001160	92	0.3866666666666667	150	PCR1
FS10000169:121:BRB11606-0719:1:1116:15230:2200	001533	68	0.5466666666666666	150	PCR1
FS10000169:121:BRB11606-0719:1:1116:13610:2260	006006	74	0.5066666666666666	150	PCR1
FS10000169:121:BRB11606-0719:1:1116:4780:2220	001160	92	0.3866666666666667	150	PCR1
FS10000169:121:BRB11606-0719:1:1116:5520:2340	007368	70	0.5333333333333333	150	PCR1
FS10000169:121:BRB11606-0719:1:1116:3980:2360	006006	75	0.5	150	PCR1
FS10000169:121:BRB11606-0719:1:1116:14930:2360	007486	66	0.56	150	PCR1
FS10000169:121:BRB11606-0719:1:1116:15450:2390	003985	73	0.5133333333333333	150	PCR1
FS10000169:121:BRB11606-0719:1:1116:7140:2400	000097	76	0.4933333333333333	150	PCR1
FS10000169:121:BRB11606-0719:1:1116:15200:2480	003693	68	0.5466666666666666	150	PCR1
FS10000169:121:BRB11606-0719:1:1116:4170:2540	001340	75	0.5	150	PCR1
FS10000169:121:BRB11606-0719:1:1116:11340:2610	002876	70	0.5333333333333333	150	PCR1
FS10000169:121:BRB11606-0719:1:1116:3940:2590	010005	83	0.44666666666666666	150	PCR1
FS10000169:121:BRB11606-0719:1:1116:15610:2680	006088	71	0.5266666666666666	150	PCR1
FS10000169:121:BRB11606-0719:1:1116:15040:2650	001526	74	0.5066666666666666	150	PCR1
FS10000169:121:BRB11606-0719:1:1116:15580:2630	002761	70	0.5333333333333333	150	PCR1
FS10000169:121:BRB11606-0719:1:1116:10770:2800	006006	73	0.5133333333333333	150	PCR1
FS10000169:121:BRB11606-0719:1:1116:7600:2860	001160	75	0.5	150	PCR1
FS10000169:121:BRB11606-0719:1:1116:14770:2860	006006	75	0.5	150	PCR1
FS10000169:121:BRB11606-0719:1:1116:12340:2960	004504	73	0.5133333333333333	150	PCR1
FS10000169:121:BRB11606-0719:1:1116:4630:2880	010575	52	0.5185185185185186	108	PCR1
FS10000169:121:BRB11606-0719:1:1116:2600:3050	001799	60	0.5	120	PCR1
FS10000169:121:BRB11606-0719:1:1116:5730:3050	006006	71	0.5266666666666666	150	PCR1
FS10000169:121:BRB11606-0719:1:1116:16210:3030	009482	71	0.5266666666666666	150	PCR1
FS10000169:121:BRB11606-0719:1:1116:13100:3060	000346	74	0.5066666666666666	150	PCR1
FS10000169:121:BRB11606-0719:1:1116:15860:3090	003550	76	0.4933333333333333	150	PCR1
FS10000169:121:BRB11606-0719:1:1116:10090:3190	000016	77	0.4866666666666667	150	PCR1
FS10000169:121:BRB11606-0719:1:1116:15450:3170	006006	75	0.5	150	PCR1
FS10000169:121:BRB11606-0719:1:1116:9770:3280	006414	71	0.5266666666666666	150	PCR1
FS10000169:121:BRB11606-0719:1:1116:11410:3240	003161	71	0.5266666666666666	150	PCR1
FS10000169:121:BRB11606-0719:1:1116:13350:3300	005898	73	0.5133333333333333	150	PCR1
FS10000169:121:BRB11606-0719:1:1116:6570:3410	010905	72	0.52	150	PCR1
FS10000169:121:BRB11606-0719:1:1116:5140:3470	002513	75	0.5	150	PCR1
FS10000169:121:BRB11606-0719:1:1116:10130:3500	002362	73	0.5133333333333333	150	PCR1
FS10000169:121:BRB11606-0719:1:1116:1490:3440	011353	75	0.5	150	PCR1
FS10000169:121:BRB11606-0719:1:1116:12530:3580	006006	76	0.4933333333333333	150	PCR1
FS10000169:121:BRB11606-0719:1:1116:10490:3620	003985	71	0.5266666666666666	150	PCR1
FS10000169:121:BRB11606-0719:1:1116:3890:3710	006006	77	0.4866666666666667	150	PCR1
FS10000169:121:BRB11606-0719:1:1116:13460:3760	004844	74	0.5066666666666666	150	PCR1
FS10000169:121:BRB11606-0719:1:1116:8570:3770	003985	77	0.4866666666666667	150	PCR1
FS10000169:121:BRB11606-0719:1:1116:7500:3780	006006	75	0.5	150	PCR1
FS10000169:121:BRB11606-0719:1:1116:2130:3760	001160	77	0.4866666666666667	150	PCR1
FS10000169:121:BRB11606-0719:1:1116:13730:3930	002911	75	0.5	150	PCR1
FS10000169:121:BRB11606-0719:1:1116:4000:3910	003651	68	0.5466666666666666	150	PCR1
FS10000169:121:BRB11606-0719:1:1116:11480:4000	000292	76	0.4933333333333333	150	PCR1
FS10000169:121:BRB11606-0719:1:1116:7570:4030	003985	74	0.5066666666666666	150	PCR1
FS10000169:121:BRB11606-0719:1:1116:10270:4080	000785	71	0.5266666666666666	150	PCR1
FS10000169:121:BRB11606-0719:1:1101:9850:1110	002509	70	0.5333333333333333	150	PCR2
FS10000169:121:BRB11606-0719:1:1101:8330:1100	006728	69	0.54	150	PCR2
FS10000169:121:BRB11606-0719:1:1101:15930:1300	001705	73	0.5133333333333333	150	PCR2
FS10000169:121:BRB11606-0719:1:1101:10560:1290	001533	70	0.5333333333333333	150	PCR2
FS10000169:121:BRB11606-0719:1:1101:13990:1270	002362	77	0.4866666666666667	150	PCR2
FS10000169:121:BRB11606-0719:1:1101:10400:1270	008579	74	0.5066666666666666	150	PCR2
FS10000169:121:BRB11606-0719:1:1101:7670:1490	006006	71	0.5266666666666666	150	PCR2
FS10000169:121:BRB11606-0719:1:1101:3220:1450	001984	79	0.4733333333333334	150	PCR2
FS10000169:121:BRB11606-0719:1:1101:9940:1590	003985	77	0.4866666666666667	150	PCR2
FS10000169:121:BRB11606-0719:1:1101:14000:1750	004880	74	0.5066666666666666	150	PCR2
FS10000169:121:BRB11606-0719:1:1101:1410:1920	001705	78	0.48	150	PCR2
FS10000169:121:BRB11606-0719:1:1101:7280:1860	007824	68	0.5466666666666666	150	PCR2
FS10000169:121:BRB11606-0719:1:1101:9680:2020	000905	75	0.5	150	PCR2
FS10000169:121:BRB11606-0719:1:1101:16350:2080	006006	74	0.5066666666666666	150	PCR2
FS10000169:121:BRB11606-0719:1:1101:16480:2490	000404	72	0.52	150	PCR2
FS10000169:121:BRB11606-0719:1:1101:5750:2550	002362	74	0.5066666666666666	150	PCR2
FS10000169:121:BRB11606-0719:1:1101:15120:2520	003985	75	0.5	150	PCR2
FS10000169:121:BRB11606-0719:1:1101:1820:2540	005338	69	0.54	150	PCR2
FS10000169:121:BRB11606-0719:1:1101:8980:2740	000284	55	0.5378151260504201	119	PCR2
FS10000169:121:BRB11606-0719:1:1101:10070:2840	003985	78	0.48	150	PCR2
FS10000169:121:BRB11606-0719:1:1101:13850:2840	007309	71	0.5266666666666666	150	PCR2
FS10000169:121:BRB11606-0719:1:1101:7970:3170	006006	72	0.52	150	PCR2
FS10000169:121:BRB11606-0719:1:1101:13760:3100	000541	84	0.2222222222222222	25	PCR2
FS10000169:121:BRB11606-0719:1:1101:13770:3100	000541	84	0.2222222222222222	25	PCR2
FS10000169:121:BRB11606-0719:1:1101:9490:3080	000522	67	0.5533333333333333	150	PCR2
FS10000169:121:BRB11606-0719:1:1101:9080:3270	006006	73	0.5133333333333333	150	PCR2
FS10000169:121:BRB11606-0719:1:1101:4750:3240	003985	77	0.4866666666666667	150	PCR2
FS10000169:121:BRB11606-0719:1:1101:14670:3380	000325	81	0.45999999999999996	150	PCR2
FS10000169:121:BRB11606-0719:1:1101:11040:3440	006006	76	0.4933333333333333	150	PCR2
FS10000169:121:BRB11606-0719:1:1101:7720:3600	005396	74	0.5066666666666666	150	PCR2
FS10000169:121:BRB11606-0719:1:1101:11110:3700	000047	75	0.5	150	PCR2
FS10000169:121:BRB11606-0719:1:1101:15550:3780	005278	80	0.4666666666666667	150	PCR2
FS10000169:121:BRB11606-0719:1:1101:9190:3620	003985	76	0.4933333333333333	150	PCR2
FS10000169:121:BRB11606-0719:1:1101:15570:3800	003347	74	0.5066666666666666	150	PCR2
FS10000169:121:BRB11606-0719:1:1101:6840:3750	006006	66	0.56	150	PCR2
FS10000169:121:BRB11606-0719:1:1101:13370:3850	007486	70	0.5333333333333333	150	PCR2
FS10000169:121:BRB11606-0719:1:1101:11280:3970	000067	72	0.52	150	PCR2
FS10000169:121:BRB11606-0719:1:1102:13510:1050	003985	75	0.5	150	PCR2
FS10000169:121:BRB11606-0719:1:1102:14790:1160	000312	77	0.4866666666666667	150	PCR2
FS10000169:121:BRB11606-0719:1:1102:8430:1150	006006	77	0.4866666666666667	150	PCR2
FS10000169:121:BRB11606-0719:1:1102:2030:1080	002685	73	0.5133333333333333	150	PCR2
FS10000169:121:BRB11606-0719:1:1102:8560:1360	011758	76	0.4933333333333333	150	PCR2
FS10000169:121:BRB11606-0719:1:1102:8680:1360	002362	74	0.5066666666666666	150	PCR2
FS10000169:121:BRB11606-0719:1:1102:4330:1630	002720	71	0.5266666666666666	150	PCR2
FS10000169:121:BRB11606-0719:1:1102:15190:1730	006006	101	0.32666666666666666	150	PCR2
FS10000169:121:BRB11606-0719:1:1102:15150:1990	001711	80	0.4666666666666667	150	PCR2
FS10000169:121:BRB11606-0719:1:1102:2070:1850	008689	78	0.48	150	PCR2
FS10000169:121:BRB11606-0719:1:1102:16000:2100	006662	70	0.5333333333333333	150	PCR2
FS10000169:121:BRB11606-0719:1:1102:1180:2440	001336	70	0.5333333333333333	150	PCR2
FS10000169:121:BRB11606-0719:1:1102:15870:2430	006943	82	0.45333333333333337	150	PCR2
FS10000169:121:BRB11606-0719:1:1102:15350:2680	006006	73	0.5133333333333333	150	PCR2
FS10000169:121:BRB11606-0719:1:1102:9370:2740	008352	73	0.5133333333333333	150	PCR2
FS10000169:121:BRB11606-0719:1:1102:11410:2870	003985	70	0.5333333333333333	150	PCR2
FS10000169:121:BRB11606-0719:1:1102:13150:3120	002509	77	0.4866666666666667	150	PCR2
FS10000169:121:BRB11606-0719:1:1102:10370:3140	009855	66	0.56	150	PCR2
FS10000169:121:BRB11606-0719:1:1102:9460:3160	005875	58	0.536	125	PCR2
FS10000169:121:BRB11606-0719:1:1102:10110:3160	003953	73	0.5133333333333333	150	PCR2
FS10000169:121:BRB11606-0719:1:1102:6020:3320	002070	72	0.52	150	PCR2
FS10000169:121:BRB11606-0719:1:1102:7430:3320	006006	75	0.5	150	PCR2
FS10000169:121:BRB11606-0719:1:1102:14030:3430	006006	75	0.5	150	PCR2
FS10000169:121:BRB11606-0719:1:1102:8560:3750	002362	65	0.5289855072463768	138	PCR2
FS10000169:121:BRB11606-0719:1:1102:7050:3830	010649	72	0.52	150	PCR2
FS10000169:121:BRB11606-0719:1:1102:12540:3780	003985	76	0.4933333333333333	150	PCR2
FS10000169:121:BRB11606-0719:1:1102:16460:3930	002761	74	0.5066666666666666	150	PCR2
FS10000169:121:BRB11606-0719:1:1102:9310:3920	000926	76	0.4933333333333333	150	PCR2
FS10000169:121:BRB11606-0719:1:1102:14100:3920	003557	70	0.5333333333333333	150	PCR2
FS10000169:121:BRB11606-0719:1:1102:3510:3930	008689	75	0.5	150	PCR2
FS10000169:121:BRB11606-0719:1:1102:3060:3980	006006	52	0.5593220338983051	118	PCR2
FS10000169:121:BRB11606-0719:1:1102:14510:4070	009606	64	0.536231884057971	138	PCR2
FS10000169:121:BRB11606-0719:1:1102:12790:4050	001309	68	0.5466666666666666	150	PCR2
FS10000169:121:BRB11606-0719:1:1103:7550:1090	005026	69	0.54	150	PCR2
FS10000169:121:BRB11606-0719:1:1103:7960:1040	006006	73	0.5133333333333333	150	PCR2
FS10000169:121:BRB11606-0719:1:1102:3890:4090	003985	75	0.5	150	PCR2
FS10000169:121:BRB11606-0719:1:1103:2050:1270	009986	74	0.5066666666666666	150	PCR2
FS10000169:121:BRB11606-0719:1:1103:4290:1550	000086	61	0.4873949579831933	119	PCR2
FS10000169:121:BRB11606-0719:1:1103:7030:1730	003852	73	0.5133333333333333	150	PCR2
FS10000169:121:BRB11606-0719:1:1103:12140:1770	007016	82	0.45333333333333337	150	PCR2
FS10000169:121:BRB11606-0719:1:1103:10710:1830	003453	74	0.5066666666666666	150	PCR2
FS10000169:121:BRB11606-0719:1:1103:2380:1820	001317	86	0.42666666666666664	150	PCR2
FS10000169:121:BRB11606-0719:1:1103:11590:1900	007609	70	0.5333333333333333	150	PCR2
FS10000169:121:BRB11606-0719:1:1103:7270:1870	001955	74	0.5066666666666666	150	PCR2
FS10000169:121:BRB11606-0719:1:1103:7870:2020	002363	73	0.5133333333333333	150	PCR2
FS10000169:121:BRB11606-0719:1:1103:5130:2030	001160	90	0.4	150	PCR2
FS10000169:121:BRB11606-0719:1:1103:13260:2100	002276	69	0.54	150	PCR2
FS10000169:121:BRB11606-0719:1:1103:14460:1930	003787	69	0.54	150	PCR2
FS10000169:121:BRB11606-0719:1:1103:5680:2090	000416	70	0.5333333333333333	150	PCR2
FS10000169:121:BRB11606-0719:1:1103:3260:2380	003572	74	0.5066666666666666	150	PCR2
FS10000169:121:BRB11606-0719:1:1103:6380:2390	000097	55	0.5378151260504201	119	PCR2
FS10000169:121:BRB11606-0719:1:1103:3300:2480	002362	69	0.54	150	PCR2
FS10000169:121:BRB11606-0719:1:1103:6490:2540	001769	72	0.52	150	PCR2
FS10000169:121:BRB11606-0719:1:1103:10280:2630	004195	71	0.5266666666666666	150	PCR2
FS10000169:121:BRB11606-0719:1:1103:6260:2640	007486	71	0.5266666666666666	150	PCR2
FS10000169:121:BRB11606-0719:1:1103:14540:2520	002731	98	0.09259259259259256	10	PCR2
FS10000169:121:BRB11606-0719:1:1103:7980:2730	003726	72	0.52	150	PCR2
FS10000169:121:BRB11606-0719:1:1103:13990:2890	003985	72	0.52	150	PCR2
FS10000169:121:BRB11606-0719:1:1103:7930:2780	003985	68	0.5466666666666666	150	PCR2
FS10000169:121:BRB11606-0719:1:1103:14810:2900	003852	71	0.5266666666666666	150	PCR2
FS10000169:121:BRB11606-0719:1:1103:10890:3100	000267	73	0.5133333333333333	150	PCR2
FS10000169:121:BRB11606-0719:1:1103:6610:3290	002362	74	0.5066666666666666	150	PCR2
FS10000169:121:BRB11606-0719:1:1103:14010:3290	000121	54	0.5423728813559322	118	PCR2
FS10000169:121:BRB11606-0719:1:1103:13890:3270	003985	78	0.48	150	PCR2
FS10000169:121:BRB11606-0719:1:1103:6510:3400	009762	75	0.5	150	PCR2
FS10000169:121:BRB11606-0719:1:1103:7490:3480	007970	72	0.52	150	PCR2
FS10000169:121:BRB11606-0719:1:1103:6500:3430	007445	72	0.52	150	PCR2
FS10000169:121:BRB11606-0719:1:1103:6730:3420	008689	73	0.5133333333333333	150	PCR2
FS10000169:121:BRB11606-0719:1:1103:9300:3610	006354	73	0.5133333333333333	150	PCR2
FS10000169:121:BRB11606-0719:1:1103:6130:3710	008689	77	0.4866666666666667	150	PCR2
FS10000169:121:BRB11606-0719:1:1103:3720:3570	007862	70	0.5333333333333333	150	PCR2
FS10000169:121:BRB11606-0719:1:1103:4200:3570	004972	72	0.52	150	PCR2
FS10000169:121:BRB11606-0719:1:1103:16350:3760	006006	78	0.48	150	PCR2
FS10000169:121:BRB11606-0719:1:1103:8990:3730	000047	82	0.45333333333333337	150	PCR2
FS10000169:121:BRB11606-0719:1:1103:1760:3980	002670	74	0.5066666666666666	150	PCR2
FS10000169:121:BRB11606-0719:1:1104:16040:1220	001523	74	0.5066666666666666	150	PCR2
FS10000169:121:BRB11606-0719:1:1104:13700:1320	006006	78	0.48	150	PCR2
FS10000169:121:BRB11606-0719:1:1104:8630:1390	006745	69	0.54	150	PCR2
FS10000169:121:BRB11606-0719:1:1104:13390:1400	009018	72	0.52	150	PCR2
FS10000169:121:BRB11606-0719:1:1104:6410:1630	004752	72	0.52	150	PCR2
FS10000169:121:BRB11606-0719:1:1104:5650:1490	008689	81	0.45999999999999996	150	PCR2
FS10000169:121:BRB11606-0719:1:1104:10550:1660	001160	71	0.5266666666666666	150	PCR2
FS10000169:121:BRB11606-0719:1:1104:4970:1900	006006	73	0.5133333333333333	150	PCR2
FS10000169:121:BRB11606-0719:1:1104:12900:1840	006006	70	0.5333333333333333	150	PCR2
FS10000169:121:BRB11606-0719:1:1104:7220:2010	006006	68	0.5466666666666666	150	PCR2
FS10000169:121:BRB11606-0719:1:1104:9910:2140	000252	73	0.5133333333333333	150	PCR2
FS10000169:121:BRB11606-0719:1:1104:14940:2180	001449	73	0.5133333333333333	150	PCR2
FS10000169:121:BRB11606-0719:1:1104:12180:2360	002080	75	0.5	150	PCR2
FS10000169:121:BRB11606-0719:1:1104:13470:2360	002539	71	0.5266666666666666	150	PCR2
FS10000169:121:BRB11606-0719:1:1104:9790:2440	003588	56	0.5254237288135593	118	PCR2
FS10000169:121:BRB11606-0719:1:1104:12610:2930	003985	78	0.48	150	PCR2
FS10000169:121:BRB11606-0719:1:1104:15390:3170	002362	75	0.5	150	PCR2
FS10000169:121:BRB11606-0719:1:1104:6170:3290	003985	77	0.4866666666666667	150	PCR2
FS10000169:121:BRB11606-0719:1:1104:10860:3350	000717	73	0.5133333333333333	150	PCR2
FS10000169:121:BRB11606-0719:1:1104:11690:3310	010884	77	0.4866666666666667	150	PCR2
FS10000169:121:BRB11606-0719:1:1104:10700:3400	002376	75	0.5	150	PCR2
FS10000169:121:BRB11606-0719:1:1104:13350:3510	006006	73	0.5133333333333333	150	PCR2
FS10000169:121:BRB11606-0719:1:1104:10270:3560	003985	71	0.5266666666666666	150	PCR2
FS10000169:121:BRB11606-0719:1:1104:8680:3680	007636	70	0.5333333333333333	150	PCR2
FS10000169:121:BRB11606-0719:1:1104:14200:3680	004094	69	0.54	150	PCR2
FS10000169:121:BRB11606-0719:1:1104:15000:3690	001160	90	0.4	150	PCR2
FS10000169:121:BRB11606-0719:1:1104:6650:3750	007282	76	0.4933333333333333	150	PCR2
FS10000169:121:BRB11606-0719:1:1105:1840:1100	007824	73	0.5133333333333333	150	PCR2
FS10000169:121:BRB11606-0719:1:1105:2880:1090	002362	77	0.4866666666666667	150	PCR2
FS10000169:121:BRB11606-0719:1:1105:15310:1250	001160	90	0.4	150	PCR2
FS10000169:121:BRB11606-0719:1:1105:2530:1290	001979	71	0.5266666666666666	150	PCR2
FS10000169:121:BRB11606-0719:1:1105:5860:1330	003423	71	0.5266666666666666	150	PCR2
FS10000169:121:BRB11606-0719:1:1105:15210:1480	001698	76	0.4933333333333333	150	PCR2
FS10000169:121:BRB11606-0719:1:1105:6690:1740	011176	61	0.4873949579831933	119	PCR2
FS10000169:121:BRB11606-0719:1:1105:4790:1760	003518	80	0.4666666666666667	150	PCR2
FS10000169:121:BRB11606-0719:1:1105:6280:1960	009409	65	0.5666666666666667	150	PCR2
FS10000169:121:BRB11606-0719:1:1105:15110:2050	004356	67	0.5533333333333333	150	PCR2
FS10000169:121:BRB11606-0719:1:1105:5660:2340	000877	73	0.5133333333333333	150	PCR2
FS10000169:121:BRB11606-0719:1:1105:7270:2150	006006	72	0.52	150	PCR2
FS10000169:121:BRB11606-0719:1:1105:7640:2440	004880	81	0.45999999999999996	150	PCR2
FS10000169:121:BRB11606-0719:1:1105:6720:2620	003985	73	0.5133333333333333	150	PCR2
FS10000169:121:BRB11606-0719:1:1105:2470:2680	004011	72	0.52	150	PCR2
FS10000169:121:BRB11606-0719:1:1105:5960:2930	002850	60	0.5238095238095238	126	PCR2
FS10000169:121:BRB11606-0719:1:1105:7510:3170	003453	74	0.5066666666666666	150	PCR2
FS10000169:121:BRB11606-0719:1:1105:9100:3300	002775	57	0.5128205128205128	117	PCR2
FS10000169:121:BRB11606-0719:1:1105:11130:3260	001786	78	0.48	150	PCR2
FS10000169:121:BRB11606-0719:1:1105:4370:3420	000795	70	0.5333333333333333	150	PCR2
FS10000169:121:BRB11606-0719:1:1105:13080:3570	003680	53	0.5546218487394958	119	PCR2
FS10000169:121:BRB11606-0719:1:1105:6940:3610	000503	75	0.5	150	PCR2
FS10000169:121:BRB11606-0719:1:1105:9750:3700	001160	91	0.3933333333333333	150	PCR2
FS10000169:121:BRB11606-0719:1:1105:4970:3850	006911	73	0.5133333333333333	150	PCR2
FS10000169:121:BRB11606-0719:1:1105:4030:3800	001575	74	0.5066666666666666	150	PCR2
FS10000169:121:BRB11606-0719:1:1105:12410:3730	001574	71	0.5266666666666666	150	PCR2
FS10000169:121:BRB11606-0719:1:1106:12850:1050	001769	84	0.43999999999999995	150	PCR2
FS10000169:121:BRB11606-0719:1:1106:14600:1150	002686	53	0.5092592592592593	108	PCR2
FS10000169:121:BRB11606-0719:1:1106:6940:1240	002034	72	0.52	150	PCR2
FS10000169:121:BRB11606-0719:1:1106:8130:1200	002093	72	0.52	150	PCR2
FS10000169:121:BRB11606-0719:1:1106:9430:1300	009117	73	0.5133333333333333	150	PCR2
FS10000169:121:BRB11606-0719:1:1106:12170:1290	009717	74	0.5066666666666666	150	PCR2
FS10000169:121:BRB11606-0719:1:1106:2050:1550	003623	72	0.52	150	PCR2
FS10000169:121:BRB11606-0719:1:1106:12550:1930	000385	76	0.4933333333333333	150	PCR2
FS10000169:121:BRB11606-0719:1:1106:9550:1980	002363	84	0.43999999999999995	150	PCR2
FS10000169:121:BRB11606-0719:1:1106:7060:2090	008689	71	0.5266666666666666	150	PCR2
FS10000169:121:BRB11606-0719:1:1106:12270:2200	006006	70	0.5333333333333333	150	PCR2
FS10000169:121:BRB11606-0719:1:1106:2090:2330	006006	76	0.4933333333333333	150	PCR2
FS10000169:121:BRB11606-0719:1:1106:8760:2410	009124	74	0.5066666666666666	150	PCR2
FS10000169:121:BRB11606-0719:1:1106:10340:2900	002685	69	0.54	150	PCR2
FS10000169:121:BRB11606-0719:1:1106:10610:2890	004810	75	0.5	150	PCR2
FS10000169:121:BRB11606-0719:1:1106:11130:3000	006006	75	0.5	150	PCR2
FS10000169:121:BRB11606-0719:1:1106:9680:2960	011752	71	0.5266666666666666	150	PCR2
FS10000169:121:BRB11606-0719:1:1106:10370:2960	003985	74	0.5066666666666666	150	PCR2
FS10000169:121:BRB11606-0719:1:1106:7090:3110	001533	85	0.43333333333333335	150	PCR2
FS10000169:121:BRB11606-0719:1:1106:13870:3140	002362	72	0.52	150	PCR2
FS10000169:121:BRB11606-0719:1:1106:14310:3340	005396	74	0.5066666666666666	150	PCR2
FS10000169:121:BRB11606-0719:1:1106:5630:3620	006018	65	0.5666666666666667	150	PCR2
FS10000169:121:BRB11606-0719:1:1106:6980:3510	002080	83	0.44666666666666666	150	PCR2
FS10000169:121:BRB11606-0719:1:1106:10610:3730	001896	78	0.48	150	PCR2
FS10000169:121:BRB11606-0719:1:1106:15470:3740	006006	73	0.5133333333333333	150	PCR2
FS10000169:121:BRB11606-0719:1:1106:9460:3970	005898	76	0.4933333333333333	150	PCR2
FS10000169:121:BRB11606-0719:1:1106:13890:4000	002237	74	0.5066666666666666	150	PCR2
FS10000169:121:BRB11606-0719:1:1107:11460:1040	001533	70	0.5333333333333333	150	PCR2
FS10000169:121:BRB11606-0719:1:1107:6940:1130	002761	73	0.5133333333333333	150	PCR2
FS10000169:121:BRB11606-0719:1:1107:5930:1040	003584	58	0.536	125	PCR2
FS10000169:121:BRB11606-0719:1:1107:12740:1070	002362	72	0.52	150	PCR2
FS10000169:121:BRB11606-0719:1:1107:5620:1320	003985	75	0.5	150	PCR2
FS10000169:121:BRB11606-0719:1:1107:2260:1810	006178	73	0.5133333333333333	150	PCR2
FS10000169:121:BRB11606-0719:1:1107:3260:1620	000284	79	0.2685185185185185	29	PCR2
FS10000169:121:BRB11606-0719:1:1107:6570:1700	003429	72	0.52	150	PCR2
FS10000169:121:BRB11606-0719:1:1107:2170:2000	001533	72	0.52	150	PCR2
FS10000169:121:BRB11606-0719:1:1107:1330:2050	006985	57	0.5169491525423728	118	PCR2
FS10000169:121:BRB11606-0719:1:1107:9510:2420	005027	73	0.5133333333333333	150	PCR2
FS10000169:121:BRB11606-0719:1:1107:1620:2400	008689	76	0.4933333333333333	150	PCR2
FS10000169:121:BRB11606-0719:1:1107:8130:2560	003985	55	0.5299145299145299	117	PCR2
FS10000169:121:BRB11606-0719:1:1107:12170:2630	001719	58	0.5166666666666666	120	PCR2
FS10000169:121:BRB11606-0719:1:1107:9310:2730	006006	70	0.5333333333333333	150	PCR2
FS10000169:121:BRB11606-0719:1:1107:3040:2910	002362	72	0.52	150	PCR2
FS10000169:121:BRB11606-0719:1:1107:7090:2830	002034	73	0.5133333333333333	150	PCR2
FS10000169:121:BRB11606-0719:1:1107:1710:3080	006006	72	0.52	150	PCR2
FS10000169:121:BRB11606-0719:1:1107:8900:3170	003985	77	0.4866666666666667	150	PCR2
FS10000169:121:BRB11606-0719:1:1107:9570:3230	002362	73	0.5133333333333333	150	PCR2
FS10000169:121:BRB11606-0719:1:1107:14960:3570	001769	78	0.48	150	PCR2
FS10000169:121:BRB11606-0719:1:1107:12660:3510	009389	71	0.5266666666666666	150	PCR2
FS10000169:121:BRB11606-0719:1:1107:4500:3640	003968	75	0.5	150	PCR2
FS10000169:121:BRB11606-0719:1:1107:5400:3620	008896	74	0.5066666666666666	150	PCR2
FS10000169:121:BRB11606-0719:1:1107:2510:3890	007609	82	0.45333333333333337	150	PCR2
FS10000169:121:BRB11606-0719:1:1107:9360:4040	006006	76	0.4933333333333333	150	PCR2
FS10000169:121:BRB11606-0719:1:1108:7870:1060	010833	73	0.5133333333333333	150	PCR2
FS10000169:121:BRB11606-0719:1:1108:11750:1040	003454	56	0.4814814814814815	108	PCR2
FS10000169:121:BRB11606-0719:1:1108:3270:1150	000093	87	0.19444444444444442	21	PCR2
FS10000169:121:BRB11606-0719:1:1108:11750:1150	003324	79	0.4733333333333334	150	PCR2
FS10000169:121:BRB11606-0719:1:1108:8640:1320	006006	77	0.4866666666666667	150	PCR2
FS10000169:121:BRB11606-0719:1:1108:14200:1290	006006	76	0.4933333333333333	150	PCR2
FS10000169:121:BRB11606-0719:1:1108:1800:1460	002761	68	0.5466666666666666	150	PCR2
FS10000169:121:BRB11606-0719:1:1108:12800:1640	002911	69	0.54	150	PCR2
FS10000169:121:BRB11606-0719:1:1108:5200:1820	001711	78	0.48	150	PCR2
FS10000169:121:BRB11606-0719:1:1108:12140:1960	002565	71	0.5266666666666666	150	PCR2
FS10000169:121:BRB11606-0719:1:1108:6550:2060	008689	71	0.5266666666666666	150	PCR2
FS10000169:121:BRB11606-0719:1:1108:7650:1900	011126	79	0.4733333333333334	150	PCR2
FS10000169:121:BRB11606-0719:1:1108:10510:1900	001160	73	0.5133333333333333	150	PCR2
FS10000169:121:BRB11606-0719:1:1108:2480:2190	011366	78	0.48	150	PCR2
FS10000169:121:BRB11606-0719:1:1108:11930:2170	003787	74	0.5066666666666666	150	PCR2
FS10000169:121:BRB11606-0719:1:1108:12630:2130	001160	69	0.54	150	PCR2
FS10000169:121:BRB11606-0719:1:1108:7130:2190	006590	68	0.5466666666666666	150	PCR2
FS10000169:121:BRB11606-0719:1:1108:11940:2190	000267	70	0.5333333333333333	150	PCR2
FS10000169:121:BRB11606-0719:1:1108:15560:2190	003985	70	0.5333333333333333	150	PCR2
FS10000169:121:BRB11606-0719:1:1108:13920:2360	000655	74	0.5066666666666666	150	PCR2
FS10000169:121:BRB11606-0719:1:1108:13640:2350	001555	70	0.5333333333333333	150	PCR2
FS10000169:121:BRB11606-0719:1:1108:1560:2320	006006	70	0.5333333333333333	150	PCR2
FS10000169:121:BRB11606-0719:1:1108:7430:2450	009276	70	0.5333333333333333	150	PCR2
FS10000169:121:BRB11606-0719:1:1108:11200:2580	006006	69	0.54	150	PCR2
FS10000169:121:BRB11606-0719:1:1108:11450:2560	003985	72	0.52	150	PCR2
FS10000169:121:BRB11606-0719:1:1108:1160:2570	003646	72	0.52	150	PCR2
FS10000169:121:BRB11606-0719:1:1108:14910:2740	008940	74	0.5066666666666666	150	PCR2
FS10000169:121:BRB11606-0719:1:1108:1000:2940	003985	76	0.4933333333333333	150	PCR2
FS10000169:121:BRB11606-0719:1:1108:8680:2900	006006	75	0.5	150	PCR2
FS10000169:121:BRB11606-0719:1:1108:8870:2900	011602	44	0.5925925925925926	108	PCR2
FS10000169:121:BRB11606-0719:1:1108:9040:2760	011693	68	0.5466666666666666	150	PCR2
FS10000169:121:BRB11606-0719:1:1108:14590:3210	002705	69	0.54	150	PCR2
FS10000169:121:BRB11606-0719:1:1108:15960:3190	002775	74	0.5066666666666666	150	PCR2
FS10000169:121:BRB11606-0719:1:1108:5060:3310	007128	70	0.5333333333333333	150	PCR2
FS10000169:121:BRB11606-0719:1:1108:15120:3570	006006	78	0.48	150	PCR2
FS10000169:121:BRB11606-0719:1:1108:11780:3560	008081	54	0.5423728813559322	118	PCR2
FS10000169:121:BRB11606-0719:1:1108:11750:3630	011408	73	0.5133333333333333	150	PCR2
FS10000169:121:BRB11606-0719:1:1108:10080:3780	005686	76	0.4933333333333333	150	PCR2
FS10000169:121:BRB11606-0719:1:1108:16110:3770	001160	74	0.5066666666666666	150	PCR2
FS10000169:121:BRB11606-0719:1:1108:9490:4030	002741	79	0.4733333333333334	150	PCR2
FS10000169:121:BRB11606-0719:1:1108:5400:4030	002539	80	0.4666666666666667	150	PCR2
FS10000169:121:BRB11606-0719:1:1109:12570:1170	002494	95	0.3666666666666667	150	PCR2
FS10000169:121:BRB11606-0719:1:1109:16340:1190	003453	81	0.45999999999999996	150	PCR2
FS10000169:121:BRB11606-0719:1:1109:4540:1330	002362	77	0.4866666666666667	150	PCR2
FS10000169:121:BRB11606-0719:1:1109:15570:1200	003985	57	0.5169491525423728	118	PCR2
FS10000169:121:BRB11606-0719:1:1109:8120:1530	002254	71	0.5266666666666666	150	PCR2
FS10000169:121:BRB11606-0719:1:1109:4380:1850	006006	70	0.5333333333333333	150	PCR2
FS10000169:121:BRB11606-0719:1:1109:1940:1910	001865	79	0.4733333333333334	150	PCR2
FS10000169:121:BRB11606-0719:1:1109:3980:2370	006006	76	0.4933333333333333	150	PCR2
FS10000169:121:BRB11606-0719:1:1109:4920:2380	005152	69	0.43442622950819676	122	PCR2
FS10000169:121:BRB11606-0719:1:1109:10260:2550	001769	78	0.48	150	PCR2
FS10000169:121:BRB11606-0719:1:1109:13380:2610	007691	79	0.2685185185185185	30	PCR2
FS10000169:121:BRB11606-0719:1:1109:7120:2710	004790	74	0.5066666666666666	150	PCR2
FS10000169:121:BRB11606-0719:1:1109:12640:2900	002382	72	0.52	150	PCR2
FS10000169:121:BRB11606-0719:1:1109:7070:3060	002509	72	0.52	150	PCR2
FS10000169:121:BRB11606-0719:1:1109:6830:3190	009660	71	0.5266666666666666	150	PCR2
FS10000169:121:BRB11606-0719:1:1109:12320:3190	003985	70	0.5333333333333333	150	PCR2
FS10000169:121:BRB11606-0719:1:1109:6720:3520	006477	73	0.5133333333333333	150	PCR2
FS10000169:121:BRB11606-0719:1:1109:11660:3420	008100	75	0.5	150	PCR2
FS10000169:121:BRB11606-0719:1:1109:5870:3810	003985	76	0.4933333333333333	150	PCR2
FS10000169:121:BRB11606-0719:1:1109:4450:4060	008100	58	0.5126050420168067	119	PCR2
FS10000169:121:BRB11606-0719:1:1109:12890:3880	003550	53	0.5092592592592593	107	PCR2
FS10000169:121:BRB11606-0719:1:1110:4390:1110	006006	72	0.52	150	PCR2
FS10000169:121:BRB11606-0719:1:1110:7210:1210	004972	69	0.54	150	PCR2
FS10000169:121:BRB11606-0719:1:1110:3520:1170	006006	78	0.48	150	PCR2
FS10000169:121:BRB11606-0719:1:1110:10630:1360	008940	75	0.5	150	PCR2
FS10000169:121:BRB11606-0719:1:1110:13930:1330	005580	71	0.5266666666666666	150	PCR2
FS10000169:121:BRB11606-0719:1:1110:9230:1270	001160	84	0.43999999999999995	150	PCR2
FS10000169:121:BRB11606-0719:1:1110:7840:1670	001082	72	0.52	150	PCR2
FS10000169:121:BRB11606-0719:1:1110:7730:1870	007282	72	0.52	150	PCR2
FS10000169:121:BRB11606-0719:1:1110:2110:1800	002278	69	0.54	150	PCR2
FS10000169:121:BRB11606-0719:1:1110:4290:2080	007486	70	0.5333333333333333	150	PCR2
FS10000169:121:BRB11606-0719:1:1110:12880:2240	002358	88	0.41333333333333333	150	PCR2
FS10000169:121:BRB11606-0719:1:1110:1380:2320	003597	74	0.5066666666666666	150	PCR2
FS10000169:121:BRB11606-0719:1:1110:4590:2270	002608	98	0.09259259259259256	10	PCR2
FS10000169:121:BRB11606-0719:1:1110:7670:2440	001893	48	0.5555555555555556	105	PCR2
FS10000169:121:BRB11606-0719:1:1110:3910:2610	004346	72	0.52	150	PCR2
FS10000169:121:BRB11606-0719:1:1110:4380:2790	003608	78	0.48	150	PCR2
FS10000169:121:BRB11606-0719:1:1110:15390:2810	011537	76	0.4933333333333333	150	PCR2
FS10000169:121:BRB11606-0719:1:1110:8330:2760	002856	70	0.5333333333333333	150	PCR2
FS10000169:121:BRB11606-0719:1:1110:9280:2970	000919	98	0.09259259259259256	10	PCR2
FS10000169:121:BRB11606-0719:1:1110:7470:2910	001160	78	0.48	150	PCR2
FS10000169:121:BRB11606-0719:1:1110:15960:3030	008601	83	0.44666666666666666	150	PCR2
FS10000169:121:BRB11606-0719:1:1110:7810:3280	004972	84	0.43999999999999995	150	PCR2
FS10000169:121:BRB11606-0719:1:1110:4860:3400	006351	52	0.5185185185185186	108	PCR2
FS10000169:121:BRB11606-0719:1:1110:12840:3650	000139	73	0.5133333333333333	150	PCR2
FS10000169:121:BRB11606-0719:1:1110:1520:3680	003518	81	0.45999999999999996	150	PCR2
FS10000169:121:BRB11606-0719:1:1110:3950:3760	003785	67	0.5533333333333333	150	PCR2
FS10000169:121:BRB11606-0719:1:1111:3990:1060	004217	71	0.5266666666666666	150	PCR2
FS10000169:121:BRB11606-0719:1:1111:14860:1220	002376	73	0.5133333333333333	150	PCR2
FS10000169:121:BRB11606-0719:1:1111:1290:1410	005036	71	0.5266666666666666	150	PCR2
FS10000169:121:BRB11606-0719:1:1111:12720:1570	006006	74	0.5066666666666666	150	PCR2
FS10000169:121:BRB11606-0719:1:1111:13060:1620	003985	71	0.5266666666666666	150	PCR2
FS10000169:121:BRB11606-0719:1:1111:8080:1650	004972	69	0.54	150	PCR2
FS10000169:121:BRB11606-0719:1:1111:2030:1680	001544	55	0.5338983050847458	118	PCR2
FS10000169:121:BRB11606-0719:1:1111:12330:1840	000395	96	0.11111111111111116	12	PCR2
FS10000169:121:BRB11606-0719:1:1111:11040:1880	010905	71	0.5266666666666666	150	PCR2
FS10000169:121:BRB11606-0719:1:1111:11320:1960	006006	72	0.52	150	PCR2
FS10000169:121:BRB11606-0719:1:1111:5030:2090	008100	67	0.5533333333333333	150	PCR2
FS10000169:121:BRB11606-0719:1:1111:3280:2060	000984	80	0.4666666666666667	150	PCR2
FS10000169:121:BRB11606-0719:1:1111:14880:2330	002362	73	0.5133333333333333	150	PCR2
FS10000169:121:BRB11606-0719:1:1111:12240:2400	006006	89	0.4066666666666666	150	PCR2
FS10000169:121:BRB11606-0719:1:1111:4170:2400	006006	72	0.52	150	PCR2
FS10000169:121:BRB11606-0719:1:1111:12900:2480	003454	77	0.4866666666666667	150	PCR2
FS10000169:121:BRB11606-0719:1:1111:15440:2450	005898	70	0.5333333333333333	150	PCR2
FS10000169:121:BRB11606-0719:1:1111:5980:2830	002362	72	0.52	150	PCR2
FS10000169:121:BRB11606-0719:1:1111:15220:2910	001970	51	0.5526315789473684	114	PCR2
FS10000169:121:BRB11606-0719:1:1111:11140:3130	003985	73	0.5133333333333333	150	PCR2
FS10000169:121:BRB11606-0719:1:1111:11850:3320	006006	71	0.5266666666666666	150	PCR2
FS10000169:121:BRB11606-0719:1:1111:10810:3650	003985	75	0.5	150	PCR2
FS10000169:121:BRB11606-0719:1:1111:3340:3630	000517	96	0.11111111111111116	12	PCR2
FS10000169:121:BRB11606-0719:1:1111:7810:3570	009504	73	0.5133333333333333	150	PCR2
FS10000169:121:BRB11606-0719:1:1111:3540:3710	002569	72	0.52	150	PCR2
FS10000169:121:BRB11606-0719:1:1112:10750:1050	003985	73	0.5133333333333333	150	PCR2
FS10000169:121:BRB11606-0719:1:1112:7290:1010	001160	73	0.5133333333333333	150	PCR2
FS10000169:121:BRB11606-0719:1:1112:5860:1280	000007	96	0.11111111111111116	12	PCR2
FS10000169:121:BRB11606-0719:1:1112:4010:1270	001925	77	0.4866666666666667	150	PCR2
FS10000169:121:BRB11606-0719:1:1112:8010:1180	000291	70	0.5333333333333333	150	PCR2
FS10000169:121:BRB11606-0719:1:1112:14740:1430	004580	73	0.5133333333333333	150	PCR2
FS10000169:121:BRB11606-0719:1:1112:11690:1310	004718	70	0.5333333333333333	150	PCR2
FS10000169:121:BRB11606-0719:1:1112:15430:1480	001160	93	0.38	150	PCR2
FS10000169:121:BRB11606-0719:1:1112:8230:1560	003790	86	0.42666666666666664	150	PCR2
FS10000169:121:BRB11606-0719:1:1112:4740:1530	006006	73	0.5133333333333333	150	PCR2
FS10000169:121:BRB11606-0719:1:1112:12350:1530	007206	76	0.4933333333333333	150	PCR2
FS10000169:121:BRB11606-0719:1:1112:12670:1990	006006	72	0.52	150	PCR2
FS10000169:121:BRB11606-0719:1:1112:5340:2000	004972	70	0.5333333333333333	150	PCR2
FS10000169:121:BRB11606-0719:1:1112:2540:1980	006006	72	0.52	150	PCR2
FS10000169:121:BRB11606-0719:1:1112:8150:1990	004248	81	0.45999999999999996	150	PCR2
FS10000169:121:BRB11606-0719:1:1112:6470:2050	003985	77	0.4866666666666667	150	PCR2
FS10000169:121:BRB11606-0719:1:1112:8900:2020	011337	69	0.54	150	PCR2
FS10000169:121:BRB11606-0719:1:1112:14340:2240	003985	79	0.4733333333333334	150	PCR2
FS10000169:121:BRB11606-0719:1:1112:10260:2440	003985	74	0.5066666666666666	150	PCR2
FS10000169:121:BRB11606-0719:1:1112:8400:2490	006870	66	0.56	150	PCR2
FS10000169:121:BRB11606-0719:1:1112:11120:2460	007189	73	0.5133333333333333	150	PCR2
FS10000169:121:BRB11606-0719:1:1112:2260:2540	001769	74	0.5066666666666666	150	PCR2
FS10000169:121:BRB11606-0719:1:1112:6300:2770	009352	71	0.5266666666666666	150	PCR2
FS10000169:121:BRB11606-0719:1:1112:3970:2750	007824	72	0.52	150	PCR2
FS10000169:121:BRB11606-0719:1:1112:6020:2670	007368	71	0.5266666666666666	150	PCR2
FS10000169:121:BRB11606-0719:1:1112:15180:2800	002509	78	0.48	150	PCR2
FS10000169:121:BRB11606-0719:1:1112:16310:2990	009868	76	0.4933333333333333	150	PCR2
FS10000169:121:BRB11606-0719:1:1112:1350:3010	000466	70	0.5333333333333333	150	PCR2
FS10000169:121:BRB11606-0719:1:1112:16380:2930	006006	76	0.4933333333333333	150	PCR2
FS10000169:121:BRB11606-0719:1:1112:13180:3030	003985	77	0.4866666666666667	150	PCR2
FS10000169:121:BRB11606-0719:1:1112:3030:3430	002362	72	0.52	150	PCR2
FS10000169:121:BRB11606-0719:1:1112:14160:3310	003015	72	0.52	150	PCR2
FS10000169:121:BRB11606-0719:1:1112:5210:3450	010723	75	0.5	150	PCR2
FS10000169:121:BRB11606-0719:1:1112:5960:3520	001523	69	0.54	150	PCR2
FS10000169:121:BRB11606-0719:1:1112:14730:3470	001160	73	0.5133333333333333	150	PCR2
FS10000169:121:BRB11606-0719:1:1112:6690:3620	008940	73	0.5133333333333333	150	PCR2
FS10000169:121:BRB11606-0719:1:1112:1730:3630	008054	76	0.4933333333333333	150	PCR2
FS10000169:121:BRB11606-0719:1:1112:14260:3800	003161	70	0.5333333333333333	150	PCR2
FS10000169:121:BRB11606-0719:1:1112:3820:3870	002362	73	0.5133333333333333	150	PCR2
FS10000169:121:BRB11606-0719:1:1112:13500:3840	007459	73	0.5133333333333333	150	PCR2
FS10000169:121:BRB11606-0719:1:1112:10280:4000	011979	68	0.5466666666666666	150	PCR2
FS10000169:121:BRB11606-0719:1:1112:6430:3920	006234	84	0.43999999999999995	150	PCR2
FS10000169:121:BRB11606-0719:1:1112:1110:3970	006006	73	0.5133333333333333	150	PCR2
FS10000169:121:BRB11606-0719:1:1113:5200:1170	001060	70	0.5333333333333333	150	PCR2
FS10000169:121:BRB11606-0719:1:1113:14420:1300	007462	73	0.5133333333333333	150	PCR2
FS10000169:121:BRB11606-0719:1:1113:2680:1410	006740	73	0.5133333333333333	150	PCR2
FS10000169:121:BRB11606-0719:1:1113:14560:1470	003550	71	0.5266666666666666	150	PCR2
FS10000169:121:BRB11606-0719:1:1113:3480:1610	000074	75	0.5	150	PCR2
FS10000169:121:BRB11606-0719:1:1113:9680:1900	002214	72	0.52	150	PCR2
FS10000169:121:BRB11606-0719:1:1113:8610:2220	006006	96	0.36	150	PCR2
FS10000169:121:BRB11606-0719:1:1113:14410:2230	004395	67	0.5533333333333333	150	PCR2
FS10000169:121:BRB11606-0719:1:1113:5580:2130	002362	68	0.5466666666666666	150	PCR2
FS10000169:121:BRB11606-0719:1:1113:8000:2330	002376	76	0.4933333333333333	150	PCR2
FS10000169:121:BRB11606-0719:1:1113:10340:2470	006006	81	0.45999999999999996	150	PCR2
FS10000169:121:BRB11606-0719:1:1113:11250:2620	000047	72	0.52	150	PCR2
FS10000169:121:BRB11606-0719:1:1113:12170:2560	006112	73	0.5133333333333333	150	PCR2
FS10000169:121:BRB11606-0719:1:1113:12290:2740	009624	76	0.4933333333333333	150	PCR2
FS10000169:121:BRB11606-0719:1:1113:8300:2710	001753	69	0.54	150	PCR2
FS10000169:121:BRB11606-0719:1:1113:15450:2860	006006	72	0.52	150	PCR2
FS10000169:121:BRB11606-0719:1:1113:9090:2930	003985	70	0.5333333333333333	150	PCR2
FS10000169:121:BRB11606-0719:1:1113:12510:3170	006006	74	0.5066666666666666	150	PCR2
FS10000169:121:BRB11606-0719:1:1113:8460:3030	002362	75	0.5	150	PCR2
FS10000169:121:BRB11606-0719:1:1113:8610:3390	006006	92	0.3866666666666667	150	PCR2
FS10000169:121:BRB11606-0719:1:1113:11610:3480	003985	71	0.5266666666666666	150	PCR2
FS10000169:121:BRB11606-0719:1:1113:1400:3860	003985	73	0.5133333333333333	150	PCR2
FS10000169:121:BRB11606-0719:1:1113:14410:4080	005253	71	0.5266666666666666	150	PCR2
FS10000169:121:BRB11606-0719:1:1114:3760:1020	006006	70	0.5333333333333333	150	PCR2
FS10000169:121:BRB11606-0719:1:1113:1650:4060	003985	71	0.5266666666666666	150	PCR2
FS10000169:121:BRB11606-0719:1:1114:14290:1060	008469	75	0.5	150	PCR2
FS10000169:121:BRB11606-0719:1:1114:13390:1300	008689	84	0.43999999999999995	150	PCR2
FS10000169:121:BRB11606-0719:1:1114:16210:1350	004017	73	0.5133333333333333	150	PCR2
FS10000169:121:BRB11606-0719:1:1114:16310:1360	000444	74	0.5066666666666666	150	PCR2
FS10000169:121:BRB11606-0719:1:1114:14450:1330	003985	73	0.5133333333333333	150	PCR2
FS10000169:121:BRB11606-0719:1:1114:14770:1440	002248	52	0.5593220338983051	118	PCR2
FS10000169:121:BRB11606-0719:1:1114:4890:1660	007633	80	0.4666666666666667	150	PCR2
FS10000169:121:BRB11606-0719:1:1114:15550:1730	001769	72	0.52	150	PCR2
FS10000169:121:BRB11606-0719:1:1114:3470:1790	003985	75	0.5	150	PCR2
FS10000169:121:BRB11606-0719:1:1114:5310:1970	000543	78	0.48	150	PCR2
FS10000169:121:BRB11606-0719:1:1114:2510:2060	006175	74	0.5066666666666666	150	PCR2
FS10000169:121:BRB11606-0719:1:1114:4830:2350	001387	65	0.5666666666666667	150	PCR2
FS10000169:121:BRB11606-0719:1:1114:8550:2340	003985	76	0.4933333333333333	150	PCR2
FS10000169:121:BRB11606-0719:1:1114:1930:2630	008655	54	0.5	108	PCR2
FS10000169:121:BRB11606-0719:1:1114:15710:2670	002859	75	0.5	150	PCR2
FS10000169:121:BRB11606-0719:1:1114:5350:2680	008100	71	0.5266666666666666	150	PCR2
FS10000169:121:BRB11606-0719:1:1114:14430:2720	002509	77	0.4866666666666667	150	PCR2
FS10000169:121:BRB11606-0719:1:1114:4690:2730	003882	71	0.5266666666666666	150	PCR2
FS10000169:121:BRB11606-0719:1:1114:10490:2870	002608	98	0.09259259259259256	10	PCR2
FS10000169:121:BRB11606-0719:1:1114:12630:2850	006006	78	0.48	150	PCR2
FS10000169:121:BRB11606-0719:1:1114:15390:2990	006006	73	0.5133333333333333	150	PCR2
FS10000169:121:BRB11606-0719:1:1114:10420:3050	002818	54	0.5384615384615384	117	PCR2
FS10000169:121:BRB11606-0719:1:1114:11430:3020	006006	76	0.4933333333333333	150	PCR2
FS10000169:121:BRB11606-0719:1:1114:7220:3110	011537	73	0.5133333333333333	150	PCR2
FS10000169:121:BRB11606-0719:1:1114:12430:3180	008352	73	0.5133333333333333	150	PCR2
FS10000169:121:BRB11606-0719:1:1114:2640:3200	011537	74	0.5066666666666666	150	PCR2
FS10000169:121:BRB11606-0719:1:1114:12020:3240	005546	75	0.5	150	PCR2
FS10000169:121:BRB11606-0719:1:1114:6850:3270	003985	74	0.5066666666666666	150	PCR2
FS10000169:121:BRB11606-0719:1:1114:4490:3290	005408	71	0.5266666666666666	150	PCR2
FS10000169:121:BRB11606-0719:1:1114:14650:3220	001160	79	0.4733333333333334	150	PCR2
FS10000169:121:BRB11606-0719:1:1114:8140:3400	005575	76	0.4933333333333333	150	PCR2
FS10000169:121:BRB11606-0719:1:1114:12030:3340	001769	73	0.5133333333333333	150	PCR2
FS10000169:121:BRB11606-0719:1:1114:13930:3740	001544	73	0.5133333333333333	150	PCR2
FS10000169:121:BRB11606-0719:1:1114:10520:3730	000601	69	0.54	150	PCR2
FS10000169:121:BRB11606-0719:1:1114:12030:3840	007824	75	0.5	150	PCR2
FS10000169:121:BRB11606-0719:1:1114:1810:3820	001328	69	0.54	150	PCR2
FS10000169:121:BRB11606-0719:1:1114:15230:3990	001340	73	0.5133333333333333	150	PCR2
FS10000169:121:BRB11606-0719:1:1114:6580:4000	001526	73	0.5133333333333333	150	PCR2
FS10000169:121:BRB11606-0719:1:1115:7580:1000	003985	74	0.5066666666666666	150	PCR2
FS10000169:121:BRB11606-0719:1:1115:4860:1010	007666	55	0.5378151260504201	119	PCR2
FS10000169:121:BRB11606-0719:1:1115:7050:1010	009855	74	0.5066666666666666	150	PCR2
FS10000169:121:BRB11606-0719:1:1114:8690:3910	009970	72	0.52	150	PCR2
FS10000169:121:BRB11606-0719:1:1114:10830:4070	006006	73	0.5133333333333333	150	PCR2
FS10000169:121:BRB11606-0719:1:1115:11050:1120	010733	70	0.5333333333333333	150	PCR2
FS10000169:121:BRB11606-0719:1:1115:2110:1390	003985	70	0.5333333333333333	150	PCR2
FS10000169:121:BRB11606-0719:1:1115:7250:1330	001811	73	0.5133333333333333	150	PCR2
FS10000169:121:BRB11606-0719:1:1115:11050:1470	002362	68	0.5466666666666666	150	PCR2
FS10000169:121:BRB11606-0719:1:1115:3510:1430	002093	73	0.5133333333333333	150	PCR2
FS10000169:121:BRB11606-0719:1:1115:14010:1430	001150	80	0.4666666666666667	150	PCR2
FS10000169:121:BRB11606-0719:1:1115:1650:1540	006006	73	0.5133333333333333	150	PCR2
FS10000169:121:BRB11606-0719:1:1115:3270:1570	002075	70	0.5333333333333333	150	PCR2
FS10000169:121:BRB11606-0719:1:1115:9350:1660	003057	74	0.5066666666666666	150	PCR2
FS10000169:121:BRB11606-0719:1:1115:3400:1930	003281	81	0.45999999999999996	150	PCR2
FS10000169:121:BRB11606-0719:1:1115:9620:1860	008526	75	0.5	150	PCR2
FS10000169:121:BRB11606-0719:1:1115:3920:2110	003727	71	0.5266666666666666	150	PCR2
FS10000169:121:BRB11606-0719:1:1115:15930:1970	000086	74	0.5066666666666666	150	PCR2
FS10000169:121:BRB11606-0719:1:1115:8550:2090	000865	54	0.5221238938053097	113	PCR2
FS10000169:121:BRB11606-0719:1:1115:16030:2300	003985	70	0.5333333333333333	150	PCR2
FS10000169:121:BRB11606-0719:1:1115:1350:2250	005898	70	0.5333333333333333	150	PCR2
FS10000169:121:BRB11606-0719:1:1115:13360:2220	011537	72	0.52	150	PCR2
FS10000169:121:BRB11606-0719:1:1115:12250:2560	000211	80	0.4666666666666667	150	PCR2
FS10000169:121:BRB11606-0719:1:1115:7770:2590	005169	76	0.4933333333333333	150	PCR2
FS10000169:121:BRB11606-0719:1:1115:8570:2550	001786	72	0.52	150	PCR2
FS10000169:121:BRB11606-0719:1:1115:7090:2610	006006	69	0.54	150	PCR2
FS10000169:121:BRB11606-0719:1:1115:4750:2820	003055	69	0.54	150	PCR2
FS10000169:121:BRB11606-0719:1:1115:9150:2880	002263	73	0.5133333333333333	150	PCR2
FS10000169:121:BRB11606-0719:1:1115:14820:2980	001160	77	0.4866666666666667	150	PCR2
FS10000169:121:BRB11606-0719:1:1115:1890:3180	001118	78	0.48	150	PCR2
FS10000169:121:BRB11606-0719:1:1115:2000:3210	002616	52	0.5185185185185186	108	PCR2
FS10000169:121:BRB11606-0719:1:1115:7810:3310	004471	73	0.5133333333333333	150	PCR2
FS10000169:121:BRB11606-0719:1:1115:7110:3520	001159	74	0.5066666666666666	150	PCR2
FS10000169:121:BRB11606-0719:1:1115:9530:3490	006006	70	0.5333333333333333	150	PCR2
FS10000169:121:BRB11606-0719:1:1115:12730:3610	001449	72	0.52	150	PCR2
FS10000169:121:BRB11606-0719:1:1115:8330:3710	010905	65	0.5323741007194245	139	PCR2
FS10000169:121:BRB11606-0719:1:1115:11790:3930	006006	75	0.5	150	PCR2
FS10000169:121:BRB11606-0719:1:1115:1500:3890	011537	70	0.5333333333333333	150	PCR2
FS10000169:121:BRB11606-0719:1:1116:3740:1040	006006	75	0.5	150	PCR2
FS10000169:121:BRB11606-0719:1:1116:3580:1150	006006	71	0.5266666666666666	150	PCR2
FS10000169:121:BRB11606-0719:1:1116:12440:1040	000222	53	0.5092592592592593	107	PCR2
FS10000169:121:BRB11606-0719:1:1116:4430:1240	000817	94	0.12962962962962965	14	PCR2
FS10000169:121:BRB11606-0719:1:1116:7410:1250	000591	74	0.5066666666666666	150	PCR2
FS10000169:121:BRB11606-0719:1:1116:4410:1230	000817	94	0.12962962962962965	14	PCR2
FS10000169:121:BRB11606-0719:1:1116:9800:1370	006595	50	0.537037037037037	108	PCR2
FS10000169:121:BRB11606-0719:1:1116:4450:1500	000047	72	0.52	150	PCR2
FS10000169:121:BRB11606-0719:1:1116:15790:1450	001092	69	0.54	150	PCR2
FS10000169:121:BRB11606-0719:1:1116:12460:1520	000860	52	0.543859649122807	114	PCR2
FS10000169:121:BRB11606-0719:1:1116:4380:1360	000817	94	0.12962962962962965	14	PCR2
FS10000169:121:BRB11606-0719:1:1116:9610:1590	000012	76	0.4933333333333333	150	PCR2
FS10000169:121:BRB11606-0719:1:1116:1220:1640	007103	71	0.5266666666666666	150	PCR2
FS10000169:121:BRB11606-0719:1:1116:9470:1730	009624	71	0.5266666666666666	150	PCR2
FS10000169:121:BRB11606-0719:1:1116:9950:1830	011922	54	0.5045871559633027	109	PCR2
FS10000169:121:BRB11606-0719:1:1116:5520:1830	006006	73	0.5133333333333333	150	PCR2
FS10000169:121:BRB11606-0719:1:1116:7310:1910	004279	54	0.5	108	PCR2
FS10000169:121:BRB11606-0719:1:1116:10010:1990	006603	69	0.54	150	PCR2
FS10000169:121:BRB11606-0719:1:1116:12350:2060	006006	75	0.5	150	PCR2
FS10000169:121:BRB11606-0719:1:1116:4020:2020	008689	73	0.5133333333333333	150	PCR2
FS10000169:121:BRB11606-0719:1:1116:5870:2150	003371	73	0.5133333333333333	150	PCR2
FS10000169:121:BRB11606-0719:1:1116:14170:2120	010733	73	0.5133333333333333	150	PCR2
FS10000169:121:BRB11606-0719:1:1116:14150:2270	009855	72	0.52	150	PCR2
FS10000169:121:BRB11606-0719:1:1116:14480:2430	011298	75	0.5	150	PCR2
FS10000169:121:BRB11606-0719:1:1116:12230:2410	010649	74	0.5066666666666666	150	PCR2
FS10000169:121:BRB11606-0719:1:1116:12540:2490	006006	75	0.5	150	PCR2
FS10000169:121:BRB11606-0719:1:1116:2600:2500	000269	71	0.5266666666666666	150	PCR2
FS10000169:121:BRB11606-0719:1:1116:16430:2740	000825	84	0.43999999999999995	150	PCR2
FS10000169:121:BRB11606-0719:1:1116:12350:3040	001160	75	0.5	150	PCR2
FS10000169:121:BRB11606-0719:1:1116:4630:3010	001160	72	0.52	150	PCR2
FS10000169:121:BRB11606-0719:1:1116:11050:3340	000383	51	0.5277777777777778	107	PCR2
FS10000169:121:BRB11606-0719:1:1116:13610:3320	005167	72	0.52	150	PCR2
FS10000169:121:BRB11606-0719:1:1116:6610:3490	006006	73	0.5133333333333333	150	PCR2
FS10000169:121:BRB11606-0719:1:1116:3530:3460	003985	82	0.45333333333333337	150	PCR2
FS10000169:121:BRB11606-0719:1:1116:4030:3620	000984	76	0.4933333333333333	150	PCR2
FS10000169:121:BRB11606-0719:1:1116:15440:3640	000974	76	0.4933333333333333	150	PCR2
FS10000169:121:BRB11606-0719:1:1116:16450:3680	009012	75	0.5	150	PCR2
FS10000169:121:BRB11606-0719:1:1116:3670:3670	001160	74	0.5066666666666666	150	PCR2
FS10000169:121:BRB11606-0719:1:1116:4740:3660	002761	74	0.5066666666666666	150	PCR2
FS10000169:121:BRB11606-0719:1:1116:13290:3800	006006	82	0.45333333333333337	150	PCR2
FS10000169:121:BRB11606-0719:1:1116:10830:3820	006006	77	0.4866666666666667	150	PCR2
FS10000169:121:BRB11606-0719:1:1116:8210:3800	001711	76	0.4933333333333333	150	PCR2
FS10000169:121:BRB11606-0719:1:1116:12070:3750	006006	77	0.4866666666666667	150	PCR2
FS10000169:121:BRB11606-0719:1:1116:15070:3720	000522	70	0.5333333333333333	150	PCR2
FS10000169:121:BRB11606-0719:1:1116:1400:3960	001160	74	0.5066666666666666	150	PCR2
FS10000169:121:BRB11606-0719:1:1116:10510:4020	006006	74	0.5066666666666666	150	PCR2
FS10000169:121:BRB11606-0719:1:1116:14810:3990	002362	74	0.5066666666666666	150	PCR2
FS10000169:121:BRB11606-0719:1:1116:11800:4060	003985	69	0.54	150	PCR2
FS10000169:121:BRB11606-0719:1:1116:9730:4070	006006	75	0.5	150	PCR2
FS10000169:121:BRB11606-0719:1:1101:14340:1050	001833	72	0.52	150	PCR3
FS10000169:121:BRB11606-0719:1:1101:8640:1000	000334	69	0.54	150	PCR3
FS10000169:121:BRB11606-0719:1:1101:4720:1010	000499	73	0.5133333333333333	150	PCR3
FS10000169:121:BRB11606-0719:1:1101:14080:1130	002044	55	0.5416666666666667	120	PCR3
FS10000169:121:BRB11606-0719:1:1101:16110:1260	002362	78	0.48	150	PCR3
FS10000169:121:BRB11606-0719:1:1101:15230:1190	000047	71	0.5266666666666666	150	PCR3
FS10000169:121:BRB11606-0719:1:1101:15160:1430	006006	73	0.5133333333333333	150	PCR3
FS10000169:121:BRB11606-0719:1:1101:4920:1590	006006	71	0.5266666666666666	150	PCR3
FS10000169:121:BRB11606-0719:1:1101:1410:1580	006006	69	0.54	150	PCR3
FS10000169:121:BRB11606-0719:1:1101:11310:1800	006006	73	0.5133333333333333	150	PCR3
FS10000169:121:BRB11606-0719:1:1101:15830:1760	006006	77	0.4866666666666667	150	PCR3
FS10000169:121:BRB11606-0719:1:1101:15860:1840	002034	75	0.5	150	PCR3
FS10000169:121:BRB11606-0719:1:1101:10070:2070	001533	74	0.5066666666666666	150	PCR3
FS10000169:121:BRB11606-0719:1:1101:14630:2010	003985	71	0.5266666666666666	150	PCR3
FS10000169:121:BRB11606-0719:1:1101:13050:1990	002362	76	0.4933333333333333	150	PCR3
FS10000169:121:BRB11606-0719:1:1101:8630:2170	006006	77	0.4866666666666667	150	PCR3
FS10000169:121:BRB11606-0719:1:1101:14840:2190	009564	72	0.52	150	PCR3
FS10000169:121:BRB11606-0719:1:1101:15750:2250	003985	72	0.52	150	PCR3
FS10000169:121:BRB11606-0719:1:1101:10000:2220	006006	73	0.5133333333333333	150	PCR3
FS10000169:121:BRB11606-0719:1:1101:8410:2340	000360	72	0.52	150	PCR3
FS10000169:121:BRB11606-0719:1:1101:14040:2440	000349	54	0.5263157894736843	114	PCR3
FS10000169:121:BRB11606-0719:1:1101:14650:2440	003292	70	0.5333333333333333	150	PCR3
FS10000169:121:BRB11606-0719:1:1101:14960:2610	000567	70	0.5333333333333333	150	PCR3
FS10000169:121:BRB11606-0719:1:1101:14230:2590	002887	70	0.5333333333333333	150	PCR3
FS10000169:121:BRB11606-0719:1:1101:9790:2860	003698	75	0.5	150	PCR3
FS10000169:121:BRB11606-0719:1:1101:3000:2840	001711	70	0.5333333333333333	150	PCR3
FS10000169:121:BRB11606-0719:1:1101:15960:3070	003985	70	0.5333333333333333	150	PCR3
FS10000169:121:BRB11606-0719:1:1101:6150:3120	003968	78	0.48	150	PCR3
FS10000169:121:BRB11606-0719:1:1101:3870:2980	002362	82	0.45333333333333337	150	PCR3
FS10000169:121:BRB11606-0719:1:1101:10690:3190	002271	68	0.5466666666666666	150	PCR3
FS10000169:121:BRB11606-0719:1:1101:10870:3190	006006	74	0.5066666666666666	150	PCR3
FS10000169:121:BRB11606-0719:1:1101:16470:3300	003985	85	0.43333333333333335	150	PCR3
FS10000169:121:BRB11606-0719:1:1101:4310:3390	002685	82	0.45333333333333337	150	PCR3
FS10000169:121:BRB11606-0719:1:1101:15070:3380	006006	71	0.5266666666666666	150	PCR3
FS10000169:121:BRB11606-0719:1:1101:4640:3470	002362	71	0.5266666666666666	150	PCR3
FS10000169:121:BRB11606-0719:1:1101:1520:3590	006006	72	0.52	150	PCR3
FS10000169:121:BRB11606-0719:1:1101:6800:3560	002362	75	0.5	150	PCR3
FS10000169:121:BRB11606-0719:1:1101:2830:3650	003518	72	0.52	150	PCR3
FS10000169:121:BRB11606-0719:1:1101:4840:3490	000404	73	0.5133333333333333	150	PCR3
FS10000169:121:BRB11606-0719:1:1101:7050:3740	007660	72	0.52	150	PCR3
FS10000169:121:BRB11606-0719:1:1101:11350:4000	005898	78	0.48	150	PCR3
FS10000169:121:BRB11606-0719:1:1102:6890:1030	000941	73	0.5133333333333333	150	PCR3
FS10000169:121:BRB11606-0719:1:1101:2310:4090	006006	73	0.5133333333333333	150	PCR3
FS10000169:121:BRB11606-0719:1:1102:11990:1050	002179	77	0.4866666666666667	150	PCR3
FS10000169:121:BRB11606-0719:1:1102:14600:1330	006006	74	0.5066666666666666	150	PCR3
FS10000169:121:BRB11606-0719:1:1102:8630:1300	006006	74	0.5066666666666666	150	PCR3
FS10000169:121:BRB11606-0719:1:1102:7410:1240	007016	69	0.54	150	PCR3
FS10000169:121:BRB11606-0719:1:1102:15470:1380	006006	73	0.5133333333333333	150	PCR3
FS10000169:121:BRB11606-0719:1:1102:10330:1390	010575	74	0.5066666666666666	150	PCR3
FS10000169:121:BRB11606-0719:1:1102:14430:1370	001082	73	0.5133333333333333	150	PCR3
FS10000169:121:BRB11606-0719:1:1102:10620:1620	003550	75	0.5	150	PCR3
FS10000169:121:BRB11606-0719:1:1102:5000:1810	004217	74	0.5066666666666666	150	PCR3
FS10000169:121:BRB11606-0719:1:1102:2250:1980	006006	66	0.56	150	PCR3
FS10000169:121:BRB11606-0719:1:1102:15910:1920	002362	75	0.5	150	PCR3
FS10000169:121:BRB11606-0719:1:1102:3180:2080	006935	70	0.5333333333333333	150	PCR3
FS10000169:121:BRB11606-0719:1:1102:9780:2090	011669	73	0.5133333333333333	150	PCR3
FS10000169:121:BRB11606-0719:1:1102:15690:2150	000609	77	0.4866666666666667	150	PCR3
FS10000169:121:BRB11606-0719:1:1102:15280:2200	005877	75	0.5	150	PCR3
FS10000169:121:BRB11606-0719:1:1102:1070:2010	006006	75	0.5	150	PCR3
FS10000169:121:BRB11606-0719:1:1102:9310:2010	006006	76	0.4933333333333333	150	PCR3
FS10000169:121:BRB11606-0719:1:1102:3000:2300	001096	97	0.10185185185185186	11	PCR3
FS10000169:121:BRB11606-0719:1:1102:15830:2330	008689	72	0.52	150	PCR3
FS10000169:121:BRB11606-0719:1:1102:15870:2500	010733	74	0.5066666666666666	150	PCR3
FS10000169:121:BRB11606-0719:1:1102:12990:2490	003985	72	0.52	150	PCR3
FS10000169:121:BRB11606-0719:1:1102:14270:2490	003131	74	0.5066666666666666	150	PCR3
FS10000169:121:BRB11606-0719:1:1102:1930:2420	003985	70	0.5333333333333333	150	PCR3
FS10000169:121:BRB11606-0719:1:1102:4510:2430	001389	74	0.5066666666666666	150	PCR3
FS10000169:121:BRB11606-0719:1:1102:13320:2570	006006	72	0.52	150	PCR3
FS10000169:121:BRB11606-0719:1:1102:2610:2560	001935	72	0.52	150	PCR3
FS10000169:121:BRB11606-0719:1:1102:8520:2650	006006	71	0.5266666666666666	150	PCR3
FS10000169:121:BRB11606-0719:1:1102:12790:2650	001566	74	0.5066666666666666	150	PCR3
FS10000169:121:BRB11606-0719:1:1102:8730:2800	002363	74	0.5066666666666666	150	PCR3
FS10000169:121:BRB11606-0719:1:1102:10430:2860	002362	73	0.5133333333333333	150	PCR3
FS10000169:121:BRB11606-0719:1:1102:16180:2810	002876	75	0.5	150	PCR3
FS10000169:121:BRB11606-0719:1:1102:6290:2870	002306	70	0.5333333333333333	150	PCR3
FS10000169:121:BRB11606-0719:1:1102:15960:2970	008689	74	0.5066666666666666	150	PCR3
FS10000169:121:BRB11606-0719:1:1102:7130:2900	006936	61	0.512	125	PCR3
FS10000169:121:BRB11606-0719:1:1102:5790:3110	003985	74	0.5066666666666666	150	PCR3
FS10000169:121:BRB11606-0719:1:1102:10430:3160	004217	77	0.4866666666666667	150	PCR3
FS10000169:121:BRB11606-0719:1:1102:16300:3220	008158	73	0.5133333333333333	150	PCR3
FS10000169:121:BRB11606-0719:1:1102:13460:3220	006178	69	0.54	150	PCR3
FS10000169:121:BRB11606-0719:1:1102:11770:3140	001340	72	0.52	150	PCR3
FS10000169:121:BRB11606-0719:1:1102:13470:3380	003220	75	0.5	150	PCR3
FS10000169:121:BRB11606-0719:1:1102:15550:3360	002362	79	0.4733333333333334	150	PCR3
FS10000169:121:BRB11606-0719:1:1102:9840:3370	002090	76	0.4933333333333333	150	PCR3
FS10000169:121:BRB11606-0719:1:1102:13750:3370	003985	77	0.4866666666666667	150	PCR3
FS10000169:121:BRB11606-0719:1:1102:1390:3460	006006	71	0.5266666666666666	150	PCR3
FS10000169:121:BRB11606-0719:1:1102:10340:3630	003985	74	0.5066666666666666	150	PCR3
FS10000169:121:BRB11606-0719:1:1102:10880:3890	009855	70	0.5333333333333333	150	PCR3
FS10000169:121:BRB11606-0719:1:1102:3510:3950	003985	76	0.4933333333333333	150	PCR3
FS10000169:121:BRB11606-0719:1:1102:7230:3980	006175	80	0.4666666666666667	150	PCR3
FS10000169:121:BRB11606-0719:1:1102:11400:3980	002761	69	0.54	150	PCR3
FS10000169:121:BRB11606-0719:1:1102:13160:4020	005193	77	0.4866666666666667	150	PCR3
FS10000169:121:BRB11606-0719:1:1103:15940:1040	006006	71	0.5266666666666666	150	PCR3
FS10000169:121:BRB11606-0719:1:1103:15360:1150	004038	75	0.5	150	PCR3
FS10000169:121:BRB11606-0719:1:1103:4630:1000	007282	79	0.4733333333333334	150	PCR3
FS10000169:121:BRB11606-0719:1:1103:6900:1120	003707	55	0.5378151260504201	119	PCR3
FS10000169:121:BRB11606-0719:1:1103:3640:1350	003985	69	0.54	150	PCR3
FS10000169:121:BRB11606-0719:1:1103:13390:1330	011176	73	0.5133333333333333	150	PCR3
FS10000169:121:BRB11606-0719:1:1103:2050:1220	006006	75	0.5	150	PCR3
FS10000169:121:BRB11606-0719:1:1103:9290:1490	005167	73	0.5133333333333333	150	PCR3
FS10000169:121:BRB11606-0719:1:1103:8610:1620	003985	75	0.5	150	PCR3
FS10000169:121:BRB11606-0719:1:1103:5500:1630	002509	56	0.5294117647058824	119	PCR3
FS10000169:121:BRB11606-0719:1:1103:16050:1670	004187	77	0.4866666666666667	150	PCR3
FS10000169:121:BRB11606-0719:1:1103:13950:1430	001776	76	0.4933333333333333	150	PCR3
FS10000169:121:BRB11606-0719:1:1103:7350:1580	002156	72	0.52	150	PCR3
FS10000169:121:BRB11606-0719:1:1103:5270:1810	002362	68	0.5466666666666666	150	PCR3
FS10000169:121:BRB11606-0719:1:1103:1580:1730	005540	65	0.5666666666666667	150	PCR3
FS10000169:121:BRB11606-0719:1:1103:9630:1730	002214	74	0.5066666666666666	150	PCR3
FS10000169:121:BRB11606-0719:1:1103:11530:1810	002761	70	0.5333333333333333	150	PCR3
FS10000169:121:BRB11606-0719:1:1103:10220:1870	003985	71	0.5266666666666666	150	PCR3
FS10000169:121:BRB11606-0719:1:1103:13510:1960	002362	76	0.4933333333333333	150	PCR3
FS10000169:121:BRB11606-0719:1:1103:16230:1900	006006	70	0.5333333333333333	150	PCR3
FS10000169:121:BRB11606-0719:1:1103:7190:1790	003985	78	0.48	150	PCR3
FS10000169:121:BRB11606-0719:1:1103:13610:2040	005193	75	0.5	150	PCR3
FS10000169:121:BRB11606-0719:1:1103:11950:2170	005452	76	0.4933333333333333	150	PCR3
FS10000169:121:BRB11606-0719:1:1103:14870:2250	003550	78	0.48	150	PCR3
FS10000169:121:BRB11606-0719:1:1103:4420:2390	002214	70	0.5333333333333333	150	PCR3
FS10000169:121:BRB11606-0719:1:1103:14710:2460	003088	71	0.5266666666666666	150	PCR3
FS10000169:121:BRB11606-0719:1:1103:9200:2640	008689	70	0.5333333333333333	150	PCR3
FS10000169:121:BRB11606-0719:1:1103:4770:2650	001762	74	0.5066666666666666	150	PCR3
FS10000169:121:BRB11606-0719:1:1103:2320:2760	007353	74	0.5066666666666666	150	PCR3
FS10000169:121:BRB11606-0719:1:1103:8450:2710	006006	76	0.4933333333333333	150	PCR3
FS10000169:121:BRB11606-0719:1:1103:10580:2810	010049	73	0.5133333333333333	150	PCR3
FS10000169:121:BRB11606-0719:1:1103:2640:2920	002080	74	0.5066666666666666	150	PCR3
FS10000169:121:BRB11606-0719:1:1103:11090:2920	008049	73	0.5133333333333333	150	PCR3
FS10000169:121:BRB11606-0719:1:1103:12720:2880	002362	73	0.5133333333333333	150	PCR3
FS10000169:121:BRB11606-0719:1:1103:3160:3000	006006	70	0.5333333333333333	150	PCR3
FS10000169:121:BRB11606-0719:1:1103:10840:3040	006006	74	0.5066666666666666	150	PCR3
FS10000169:121:BRB11606-0719:1:1103:15400:3040	010575	71	0.5266666666666666	150	PCR3
FS10000169:121:BRB11606-0719:1:1103:6130:2990	011758	73	0.5133333333333333	150	PCR3
FS10000169:121:BRB11606-0719:1:1103:8840:2990	003985	74	0.5066666666666666	150	PCR3
FS10000169:121:BRB11606-0719:1:1103:14710:2950	000267	58	0.536	125	PCR3
FS10000169:121:BRB11606-0719:1:1103:13940:2960	004878	72	0.52	150	PCR3
FS10000169:121:BRB11606-0719:1:1103:14090:3070	003985	82	0.45333333333333337	150	PCR3
FS10000169:121:BRB11606-0719:1:1103:14450:3070	004878	72	0.52	150	PCR3
FS10000169:121:BRB11606-0719:1:1103:12150:3120	002761	72	0.52	150	PCR3
FS10000169:121:BRB11606-0719:1:1103:15110:3110	000327	75	0.5	150	PCR3
FS10000169:121:BRB11606-0719:1:1103:7300:3190	003985	74	0.5066666666666666	150	PCR3
FS10000169:121:BRB11606-0719:1:1103:6510:3340	001711	75	0.5	150	PCR3
FS10000169:121:BRB11606-0719:1:1103:13550:3340	006006	78	0.48	150	PCR3
FS10000169:121:BRB11606-0719:1:1103:11110:3410	006006	72	0.52	150	PCR3
FS10000169:121:BRB11606-0719:1:1103:13510:3250	006006	72	0.52	150	PCR3
FS10000169:121:BRB11606-0719:1:1103:14350:3250	004593	56	0.5254237288135593	118	PCR3
FS10000169:121:BRB11606-0719:1:1103:12930:3430	001336	68	0.5466666666666666	150	PCR3
FS10000169:121:BRB11606-0719:1:1103:4710:3470	006006	70	0.5333333333333333	150	PCR3
FS10000169:121:BRB11606-0719:1:1103:9750:3480	008689	73	0.5133333333333333	150	PCR3
FS10000169:121:BRB11606-0719:1:1103:6240:3610	003518	72	0.52	150	PCR3
FS10000169:121:BRB11606-0719:1:1103:10300:3530	003985	71	0.5266666666666666	150	PCR3
FS10000169:121:BRB11606-0719:1:1103:10320:3630	003985	72	0.52	150	PCR3
FS10000169:121:BRB11606-0719:1:1103:4630:3640	001992	74	0.5066666666666666	150	PCR3
FS10000169:121:BRB11606-0719:1:1103:11080:3670	002362	74	0.5066666666666666	150	PCR3
FS10000169:121:BRB11606-0719:1:1103:12430:3800	007723	75	0.5	150	PCR3
FS10000169:121:BRB11606-0719:1:1103:16190:3880	006006	74	0.5066666666666666	150	PCR3
FS10000169:121:BRB11606-0719:1:1103:6880:3920	001711	75	0.5	150	PCR3
FS10000169:121:BRB11606-0719:1:1103:1710:3770	007799	74	0.5066666666666666	150	PCR3
FS10000169:121:BRB11606-0719:1:1103:9050:3900	011215	72	0.52	150	PCR3
FS10000169:121:BRB11606-0719:1:1104:7830:1000	004682	53	0.5546218487394958	119	PCR3
FS10000169:121:BRB11606-0719:1:1104:16410:1010	001223	72	0.52	150	PCR3
FS10000169:121:BRB11606-0719:1:1103:16470:4010	003985	70	0.5333333333333333	150	PCR3
FS10000169:121:BRB11606-0719:1:1103:15070:4020	011322	70	0.5333333333333333	150	PCR3
FS10000169:121:BRB11606-0719:1:1104:7490:1110	006006	70	0.5333333333333333	150	PCR3
FS10000169:121:BRB11606-0719:1:1104:11340:1080	006006	79	0.4733333333333334	150	PCR3
FS10000169:121:BRB11606-0719:1:1104:9730:1030	009388	76	0.4933333333333333	150	PCR3
FS10000169:121:BRB11606-0719:1:1104:13410:1280	002072	74	0.5066666666666666	150	PCR3
FS10000169:121:BRB11606-0719:1:1104:12450:1530	001160	88	0.41333333333333333	150	PCR3
FS10000169:121:BRB11606-0719:1:1104:2700:1600	002761	72	0.52	150	PCR3
FS10000169:121:BRB11606-0719:1:1104:15720:1650	003348	48	0.5555555555555556	107	PCR3
FS10000169:121:BRB11606-0719:1:1104:16470:1720	007564	79	0.4733333333333334	150	PCR3
FS10000169:121:BRB11606-0719:1:1104:12450:1650	006006	77	0.4866666666666667	150	PCR3
FS10000169:121:BRB11606-0719:1:1104:8700:1830	002710	74	0.5066666666666666	150	PCR3
FS10000169:121:BRB11606-0719:1:1104:11790:1930	006275	54	0.5	108	PCR3
FS10000169:121:BRB11606-0719:1:1104:8850:2000	005895	73	0.5133333333333333	150	PCR3
FS10000169:121:BRB11606-0719:1:1104:9170:2100	003985	71	0.5266666666666666	150	PCR3
FS10000169:121:BRB11606-0719:1:1104:13790:2210	003454	77	0.4866666666666667	150	PCR3
FS10000169:121:BRB11606-0719:1:1104:6510:2250	000675	71	0.5266666666666666	150	PCR3
FS10000169:121:BRB11606-0719:1:1104:2970:2350	003985	76	0.4933333333333333	150	PCR3
FS10000169:121:BRB11606-0719:1:1104:6330:2280	000047	76	0.4933333333333333	150	PCR3
FS10000169:121:BRB11606-0719:1:1104:9970:2430	000855	70	0.5333333333333333	150	PCR3
FS10000169:121:BRB11606-0719:1:1104:11720:2430	002856	52	0.5185185185185186	108	PCR3
FS10000169:121:BRB11606-0719:1:1104:6550:2560	004547	74	0.5066666666666666	150	PCR3
FS10000169:121:BRB11606-0719:1:1104:10770:2540	009426	70	0.5333333333333333	150	PCR3
FS10000169:121:BRB11606-0719:1:1104:5250:2580	002362	76	0.4933333333333333	150	PCR3
FS10000169:121:BRB11606-0719:1:1104:14090:2630	003220	72	0.52	150	PCR3
FS10000169:121:BRB11606-0719:1:1104:13470:2790	002362	77	0.4866666666666667	150	PCR3
FS10000169:121:BRB11606-0719:1:1104:5380:2770	011228	74	0.5066666666666666	150	PCR3
FS10000169:121:BRB11606-0719:1:1104:2690:2900	006006	77	0.4866666666666667	150	PCR3
FS10000169:121:BRB11606-0719:1:1104:16200:3060	000499	50	0.537037037037037	108	PCR3
FS10000169:121:BRB11606-0719:1:1104:13620:2960	005358	73	0.5133333333333333	150	PCR3
FS10000169:121:BRB11606-0719:1:1104:9220:3020	003985	72	0.52	150	PCR3
FS10000169:121:BRB11606-0719:1:1104:11350:3200	006006	74	0.5066666666666666	150	PCR3
FS10000169:121:BRB11606-0719:1:1104:7890:3270	006006	75	0.5	150	PCR3
FS10000169:121:BRB11606-0719:1:1104:14370:3270	003985	75	0.5	150	PCR3
FS10000169:121:BRB11606-0719:1:1104:12120:3260	004547	74	0.5066666666666666	150	PCR3
FS10000169:121:BRB11606-0719:1:1104:13100:3230	002436	72	0.52	150	PCR3
FS10000169:121:BRB11606-0719:1:1104:12290:3390	007216	69	0.54	150	PCR3
FS10000169:121:BRB11606-0719:1:1104:12500:3450	003453	75	0.5	150	PCR3
FS10000169:121:BRB11606-0719:1:1104:16190:3570	011184	76	0.4933333333333333	150	PCR3
FS10000169:121:BRB11606-0719:1:1104:12870:3480	000749	74	0.5066666666666666	150	PCR3
FS10000169:121:BRB11606-0719:1:1104:12650:3660	002362	73	0.5133333333333333	150	PCR3
FS10000169:121:BRB11606-0719:1:1104:5120:3780	000813	75	0.5	150	PCR3
FS10000169:121:BRB11606-0719:1:1104:5630:3680	008100	71	0.5266666666666666	150	PCR3
FS10000169:121:BRB11606-0719:1:1104:9090:3880	003772	72	0.52	150	PCR3
FS10000169:121:BRB11606-0719:1:1104:16450:3930	006006	71	0.5266666666666666	150	PCR3
FS10000169:121:BRB11606-0719:1:1104:2200:4000	002362	70	0.5333333333333333	150	PCR3
FS10000169:121:BRB11606-0719:1:1104:12250:3900	004010	76	0.4933333333333333	150	PCR3
FS10000169:121:BRB11606-0719:1:1105:13600:1120	001361	72	0.52	150	PCR3
FS10000169:121:BRB11606-0719:1:1104:3490:4090	004752	71	0.5266666666666666	150	PCR3
FS10000169:121:BRB11606-0719:1:1105:6650:1220	011199	69	0.54	150	PCR3
FS10000169:121:BRB11606-0719:1:1105:8520:1170	002509	74	0.5066666666666666	150	PCR3
FS10000169:121:BRB11606-0719:1:1105:8850:1530	001769	70	0.5333333333333333	150	PCR3
FS10000169:121:BRB11606-0719:1:1105:15100:1490	002876	76	0.4933333333333333	150	PCR3
FS10000169:121:BRB11606-0719:1:1105:12130:1480	004978	72	0.52	150	PCR3
FS10000169:121:BRB11606-0719:1:1105:10880:1510	001551	73	0.5133333333333333	150	PCR3
FS10000169:121:BRB11606-0719:1:1105:2990:1660	009889	75	0.5	150	PCR3
FS10000169:121:BRB11606-0719:1:1105:4820:1660	000293	69	0.54	150	PCR3
FS10000169:121:BRB11606-0719:1:1105:5800:1630	006006	90	0.4	150	PCR3
FS10000169:121:BRB11606-0719:1:1105:14830:1560	002363	70	0.5333333333333333	150	PCR3
FS10000169:121:BRB11606-0719:1:1105:7590:1730	003985	75	0.5	150	PCR3
FS10000169:121:BRB11606-0719:1:1105:7450:1880	004593	73	0.5133333333333333	150	PCR3
FS10000169:121:BRB11606-0719:1:1105:8400:1860	007216	55	0.5378151260504201	119	PCR3
FS10000169:121:BRB11606-0719:1:1105:10090:1820	007609	72	0.52	150	PCR3
FS10000169:121:BRB11606-0719:1:1105:11190:1820	003985	75	0.5	150	PCR3
FS10000169:121:BRB11606-0719:1:1105:10540:1810	010833	73	0.5133333333333333	150	PCR3
FS10000169:121:BRB11606-0719:1:1105:14200:1780	001705	74	0.5066666666666666	150	PCR3
FS10000169:121:BRB11606-0719:1:1105:6870:1980	006006	78	0.48	150	PCR3
FS10000169:121:BRB11606-0719:1:1105:8190:1950	003985	74	0.5066666666666666	150	PCR3
FS10000169:121:BRB11606-0719:1:1105:1120:2060	000729	70	0.5333333333333333	150	PCR3
FS10000169:121:BRB11606-0719:1:1105:11550:2130	003985	68	0.5466666666666666	150	PCR3
FS10000169:121:BRB11606-0719:1:1105:14280:2170	006006	72	0.52	150	PCR3
FS10000169:121:BRB11606-0719:1:1105:14490:2320	002685	71	0.5266666666666666	150	PCR3
FS10000169:121:BRB11606-0719:1:1105:14510:2360	009889	79	0.4733333333333334	150	PCR3
FS10000169:121:BRB11606-0719:1:1105:10440:2530	003985	75	0.5	150	PCR3
FS10000169:121:BRB11606-0719:1:1105:10430:2520	003518	74	0.5066666666666666	150	PCR3
FS10000169:121:BRB11606-0719:1:1105:6110:2820	006006	74	0.5066666666666666	150	PCR3
FS10000169:121:BRB11606-0719:1:1105:16190:2780	006006	75	0.5	150	PCR3
FS10000169:121:BRB11606-0719:1:1105:8310:2760	003985	80	0.4666666666666667	150	PCR3
FS10000169:121:BRB11606-0719:1:1105:7950:2890	003968	69	0.54	150	PCR3
FS10000169:121:BRB11606-0719:1:1105:11510:3000	006006	77	0.4866666666666667	150	PCR3
FS10000169:121:BRB11606-0719:1:1105:10670:2940	006006	74	0.5066666666666666	150	PCR3
FS10000169:121:BRB11606-0719:1:1105:9830:3090	003985	80	0.4666666666666667	150	PCR3
FS10000169:121:BRB11606-0719:1:1105:2910:3050	009117	73	0.5133333333333333	150	PCR3
FS10000169:121:BRB11606-0719:1:1105:16230:3050	002509	75	0.5	150	PCR3
FS10000169:121:BRB11606-0719:1:1105:13180:3170	009567	72	0.52	150	PCR3
FS10000169:121:BRB11606-0719:1:1105:3300:3130	005035	74	0.5066666666666666	150	PCR3
FS10000169:121:BRB11606-0719:1:1105:14240:3310	006006	74	0.5066666666666666	150	PCR3
FS10000169:121:BRB11606-0719:1:1105:15460:3270	002245	55	0.4907407407407407	108	PCR3
FS10000169:121:BRB11606-0719:1:1105:8110:3290	002362	73	0.5133333333333333	150	PCR3
FS10000169:121:BRB11606-0719:1:1105:5000:3420	001769	73	0.5133333333333333	150	PCR3
FS10000169:121:BRB11606-0719:1:1105:4720:3440	006006	71	0.5266666666666666	150	PCR3
FS10000169:121:BRB11606-0719:1:1105:13990:3570	003985	72	0.52	150	PCR3
FS10000169:121:BRB11606-0719:1:1105:15060:3530	001118	57	0.5128205128205128	117	PCR3
FS10000169:121:BRB11606-0719:1:1105:4040:3520	002362	76	0.4933333333333333	150	PCR3
FS10000169:121:BRB11606-0719:1:1105:12550:3500	005895	75	0.5	150	PCR3
FS10000169:121:BRB11606-0719:1:1105:6920:3900	003985	72	0.52	150	PCR3
FS10000169:121:BRB11606-0719:1:1105:3230:3900	002034	76	0.4933333333333333	150	PCR3
FS10000169:121:BRB11606-0719:1:1105:16400:4010	006006	80	0.4666666666666667	150	PCR3
FS10000169:121:BRB11606-0719:1:1105:6440:3860	006006	74	0.5066666666666666	150	PCR3
FS10000169:121:BRB11606-0719:1:1106:13320:1090	008593	71	0.5266666666666666	150	PCR3
FS10000169:121:BRB11606-0719:1:1106:13730:1070	006006	74	0.5066666666666666	150	PCR3
FS10000169:121:BRB11606-0719:1:1106:10290:1140	008689	70	0.5333333333333333	150	PCR3
FS10000169:121:BRB11606-0719:1:1106:10700:1140	004471	72	0.52	150	PCR3
FS10000169:121:BRB11606-0719:1:1106:1970:1150	000749	74	0.5066666666666666	150	PCR3
FS10000169:121:BRB11606-0719:1:1106:9440:1240	000429	82	0.45333333333333337	150	PCR3
FS10000169:121:BRB11606-0719:1:1106:15470:1450	003597	69	0.54	150	PCR3
FS10000169:121:BRB11606-0719:1:1106:14830:1360	001007	74	0.5066666666666666	150	PCR3
FS10000169:121:BRB11606-0719:1:1106:9610:1530	003985	73	0.5133333333333333	150	PCR3
FS10000169:121:BRB11606-0719:1:1106:10000:1540	001160	72	0.52	150	PCR3
FS10000169:121:BRB11606-0719:1:1106:11010:1450	003985	73	0.5133333333333333	150	PCR3
FS10000169:121:BRB11606-0719:1:1106:5150:1630	011884	70	0.5333333333333333	150	PCR3
FS10000169:121:BRB11606-0719:1:1106:15450:1630	006006	75	0.5	150	PCR3
FS10000169:121:BRB11606-0719:1:1106:15220:1680	000247	74	0.5066666666666666	150	PCR3
FS10000169:121:BRB11606-0719:1:1106:13400:1740	002640	52	0.5185185185185186	108	PCR3
FS10000169:121:BRB11606-0719:1:1106:14980:1660	002362	83	0.44666666666666666	150	PCR3
FS10000169:121:BRB11606-0719:1:1106:9810:1670	011572	75	0.5	150	PCR3
FS10000169:121:BRB11606-0719:1:1106:12610:1910	003985	73	0.5133333333333333	150	PCR3
FS10000169:121:BRB11606-0719:1:1106:4720:2000	009220	89	0.17592592592592593	19	PCR3
FS10000169:121:BRB11606-0719:1:1106:1300:1990	003857	68	0.5466666666666666	150	PCR3
FS10000169:121:BRB11606-0719:1:1106:3290:2090	000404	74	0.5066666666666666	150	PCR3
FS10000169:121:BRB11606-0719:1:1106:7730:2090	003985	77	0.4866666666666667	150	PCR3
FS10000169:121:BRB11606-0719:1:1106:16240:2180	007648	74	0.5066666666666666	150	PCR3
FS10000169:121:BRB11606-0719:1:1106:5690:2240	005676	79	0.4733333333333334	150	PCR3
FS10000169:121:BRB11606-0719:1:1106:10370:2270	005396	76	0.4933333333333333	150	PCR3
FS10000169:121:BRB11606-0719:1:1106:13400:2330	003689	50	0.5412844036697247	109	PCR3
FS10000169:121:BRB11606-0719:1:1106:11400:2360	001390	50	0.537037037037037	107	PCR3
FS10000169:121:BRB11606-0719:1:1106:2110:2230	002362	71	0.5266666666666666	150	PCR3
FS10000169:121:BRB11606-0719:1:1106:8940:2310	006006	56	0.5333333333333333	120	PCR3
FS10000169:121:BRB11606-0719:1:1106:4770:2460	009388	73	0.5133333333333333	150	PCR3
FS10000169:121:BRB11606-0719:1:1106:10570:2380	010649	75	0.5	150	PCR3
FS10000169:121:BRB11606-0719:1:1106:15880:2400	002626	51	0.5277777777777778	106	PCR3
FS10000169:121:BRB11606-0719:1:1106:15290:2460	002362	77	0.4866666666666667	150	PCR3
FS10000169:121:BRB11606-0719:1:1106:10250:2620	006006	72	0.52	150	PCR3
FS10000169:121:BRB11606-0719:1:1106:11700:2620	004007	72	0.52	150	PCR3
FS10000169:121:BRB11606-0719:1:1106:14960:2560	005906	98	0.09259259259259256	10	PCR3
FS10000169:121:BRB11606-0719:1:1106:11890:2680	001753	70	0.5333333333333333	150	PCR3
FS10000169:121:BRB11606-0719:1:1106:9220:2730	009855	73	0.5133333333333333	150	PCR3
FS10000169:121:BRB11606-0719:1:1106:7540:2810	002937	69	0.54	150	PCR3
FS10000169:121:BRB11606-0719:1:1106:7950:3020	000024	71	0.5266666666666666	150	PCR3
FS10000169:121:BRB11606-0719:1:1106:10450:2940	002171	75	0.5	150	PCR3
FS10000169:121:BRB11606-0719:1:1106:6830:3090	005898	67	0.5533333333333333	150	PCR3
FS10000169:121:BRB11606-0719:1:1106:8020:3310	004593	68	0.5466666666666666	150	PCR3
FS10000169:121:BRB11606-0719:1:1106:8450:3330	002761	77	0.4866666666666667	150	PCR3
FS10000169:121:BRB11606-0719:1:1106:15250:3230	002362	74	0.5066666666666666	150	PCR3
FS10000169:121:BRB11606-0719:1:1106:11620:3410	003985	74	0.5066666666666666	150	PCR3
FS10000169:121:BRB11606-0719:1:1106:7210:3380	007447	74	0.5066666666666666	150	PCR3
FS10000169:121:BRB11606-0719:1:1106:9240:3510	002034	71	0.5266666666666666	150	PCR3
FS10000169:121:BRB11606-0719:1:1106:5340:3450	003985	73	0.5133333333333333	150	PCR3
FS10000169:121:BRB11606-0719:1:1106:6770:3660	001160	94	0.3733333333333333	150	PCR3
FS10000169:121:BRB11606-0719:1:1106:6750:3850	001160	93	0.38	150	PCR3
FS10000169:121:BRB11606-0719:1:1106:15050:3930	002685	81	0.45999999999999996	150	PCR3
FS10000169:121:BRB11606-0719:1:1106:4250:4070	000177	72	0.52	150	PCR3
[truncated: 3,369 more rows]
