# Supplementary material for: Predicting sequence-specific amplification efficiency in multi-template PCR with deep learning
Source: Nat Commun. 2025 Oct 16;16:9187. doi: 10.1038/s41467-025-64221-4 (PMC12533003; doi:10.1038/s41467-025-64221-4)
Supplement: Supplementary file 4 — Source data [file 41467_2025_64221_MOESM4_ESM.zip › Supp.Fig. 5/auprc_external.csv]

	GCall	GCfix	Koch et al.	Erlich et al.	Song et al.	Choi et al.	Gao et al.
GCall	0.422801	0.3768261837959654	0.0942381848570521	0.0151170534882599	0.0236655398196532	0.0194755448922641	0.0141048392208324
GCfix	0.387124662850182	0.438005	0.1280338036283861	0.0189808484747965	0.0193131533614298	0.0168778179063051	0.0153936931416874
Koch et al.	0.0239915972944675	0.0320359200413852	0.1033148051179266	0.0248874021741807	0.0231296834571199	0.01722383782351	0.019122199142089
Erlich et al.	0.0158153038655521	0.0175387518000806	0.0224990523774398	0.5430651579838105	0.0338593307019327	0.0225410188017916	0.181026215092983
Song et al.	0.0186578165185167	0.0181363664060375	0.0330448402715849	0.0511912589945447	0.1234324995345843	0.0210215134613033	0.038000897342278
Choi et al.	0.0241051322077663	0.0286439786050662	0.0211683367367325	0.0205891689627022	0.0182273689333221	0.1053072089484379	0.0213392459234335
Gao et al.	0.0166999125522853	0.0253682281122476	0.0238163111404051	0.1527238052710008	0.0277283026822224	0.020139663167054	0.2586498576812004
