# Supplementary material for: Predicting sequence-specific amplification efficiency in multi-template PCR with deep learning
Source: Nat Commun. 2025 Oct 16;16:9187. doi: 10.1038/s41467-025-64221-4 (PMC12533003; doi:10.1038/s41467-025-64221-4)
Supplement: Supplementary file 4 — Source data [file 41467_2025_64221_MOESM4_ESM.zip › Supp.Fig. 50/unmapped_data.csv]

seqid	ref_seqid	edit_distance	similarity	length	exp
FS10000169:122:BPA73120-0622:1:1101:10350:1090	004372	78	0.48	150	PCR1
FS10000169:122:BPA73120-0622:1:1101:4160:1130	008102	67	0.5533333333333333	150	PCR1
FS10000169:122:BPA73120-0622:1:1101:13250:1200	009018	83	0.44666666666666666	150	PCR1
FS10000169:122:BPA73120-0622:1:1101:2590:1300	001346	78	0.48	150	PCR1
FS10000169:122:BPA73120-0622:1:1101:11070:1270	002263	74	0.5066666666666666	150	PCR1
FS10000169:122:BPA73120-0622:1:1101:13710:1270	000998	80	0.4666666666666667	150	PCR1
FS10000169:122:BPA73120-0622:1:1101:7310:1250	001876	78	0.48	150	PCR1
FS10000169:122:BPA73120-0622:1:1101:10860:1340	000346	71	0.5266666666666666	150	PCR1
FS10000169:122:BPA73120-0622:1:1101:14690:1310	001618	83	0.44666666666666666	150	PCR1
FS10000169:122:BPA73120-0622:1:1101:8650:1320	005670	78	0.48	150	PCR1
FS10000169:122:BPA73120-0622:1:1101:2310:1380	000498	80	0.4666666666666667	150	PCR1
FS10000169:122:BPA73120-0622:1:1101:15980:1440	003855	70	0.5333333333333333	150	PCR1
FS10000169:122:BPA73120-0622:1:1101:15760:1350	006891	79	0.4733333333333334	150	PCR1
FS10000169:122:BPA73120-0622:1:1101:13900:1630	000429	78	0.48	150	PCR1
FS10000169:122:BPA73120-0622:1:1101:12080:1600	010506	68	0.5466666666666666	150	PCR1
FS10000169:122:BPA73120-0622:1:1101:7210:1650	004685	73	0.5133333333333333	150	PCR1
FS10000169:122:BPA73120-0622:1:1101:3470:1810	002484	79	0.4733333333333334	150	PCR1
FS10000169:122:BPA73120-0622:1:1101:5600:1820	001741	68	0.5466666666666666	150	PCR1
FS10000169:122:BPA73120-0622:1:1101:5270:1890	005734	74	0.5066666666666666	150	PCR1
FS10000169:122:BPA73120-0622:1:1101:5430:1990	007640	49	0.5462962962962963	108	PCR1
FS10000169:122:BPA73120-0622:1:1101:5430:2140	000727	84	0.43999999999999995	150	PCR1
FS10000169:122:BPA73120-0622:1:1101:14030:2100	003031	88	0.41333333333333333	150	PCR1
FS10000169:122:BPA73120-0622:1:1101:15670:2280	004377	68	0.5466666666666666	150	PCR1
FS10000169:122:BPA73120-0622:1:1101:4530:2290	008643	79	0.4733333333333334	150	PCR1
FS10000169:122:BPA73120-0622:1:1101:6680:2250	006401	70	0.5333333333333333	150	PCR1
FS10000169:122:BPA73120-0622:1:1101:15170:2380	010831	71	0.5266666666666666	150	PCR1
FS10000169:122:BPA73120-0622:1:1101:10320:2360	000099	80	0.4666666666666667	150	PCR1
FS10000169:122:BPA73120-0622:1:1101:14270:2360	003761	81	0.45999999999999996	150	PCR1
FS10000169:122:BPA73120-0622:1:1101:3170:2320	002263	77	0.4866666666666667	150	PCR1
FS10000169:122:BPA73120-0622:1:1101:9860:2500	000371	57	0.5169491525423728	118	PCR1
FS10000169:122:BPA73120-0622:1:1101:13190:2500	003145	74	0.5066666666666666	150	PCR1
FS10000169:122:BPA73120-0622:1:1101:8430:2480	002528	78	0.48	150	PCR1
FS10000169:122:BPA73120-0622:1:1101:5310:2450	009935	77	0.4866666666666667	150	PCR1
FS10000169:122:BPA73120-0622:1:1101:10250:2430	008975	74	0.5066666666666666	150	PCR1
FS10000169:122:BPA73120-0622:1:1101:4570:2410	004827	77	0.4866666666666667	150	PCR1
FS10000169:122:BPA73120-0622:1:1101:7430:2400	003761	77	0.4866666666666667	150	PCR1
FS10000169:122:BPA73120-0622:1:1101:7290:2580	000352	69	0.54	150	PCR1
FS10000169:122:BPA73120-0622:1:1101:13620:2620	011308	70	0.5333333333333333	150	PCR1
FS10000169:122:BPA73120-0622:1:1101:3040:2630	006007	77	0.4866666666666667	150	PCR1
FS10000169:122:BPA73120-0622:1:1101:6870:2700	006580	58	0.5042735042735043	117	PCR1
FS10000169:122:BPA73120-0622:1:1101:10350:2820	000385	76	0.4933333333333333	150	PCR1
FS10000169:122:BPA73120-0622:1:1101:14320:2800	001130	55	0.4907407407407407	108	PCR1
FS10000169:122:BPA73120-0622:1:1101:8090:3060	010618	50	0.5412844036697247	109	PCR1
FS10000169:122:BPA73120-0622:1:1101:6260:3070	001449	68	0.5466666666666666	150	PCR1
FS10000169:122:BPA73120-0622:1:1101:10400:3080	009935	79	0.4733333333333334	150	PCR1
FS10000169:122:BPA73120-0622:1:1101:15130:3030	008369	85	0.43333333333333335	150	PCR1
FS10000169:122:BPA73120-0622:1:1101:1640:3200	010618	54	0.5	108	PCR1
FS10000169:122:BPA73120-0622:1:1101:14470:3160	001742	79	0.4733333333333334	150	PCR1
FS10000169:122:BPA73120-0622:1:1101:3290:3280	006489	71	0.5266666666666666	150	PCR1
FS10000169:122:BPA73120-0622:1:1101:5090:3260	006578	75	0.5	150	PCR1
FS10000169:122:BPA73120-0622:1:1101:15790:3260	008991	81	0.45999999999999996	150	PCR1
FS10000169:122:BPA73120-0622:1:1101:16270:3240	011569	72	0.52	150	PCR1
FS10000169:122:BPA73120-0622:1:1101:15850:3300	009937	76	0.4933333333333333	150	PCR1
FS10000169:122:BPA73120-0622:1:1101:14420:3380	001634	70	0.5333333333333333	150	PCR1
FS10000169:122:BPA73120-0622:1:1101:16280:3480	002448	71	0.5266666666666666	150	PCR1
FS10000169:122:BPA73120-0622:1:1101:13480:3500	009182	73	0.5133333333333333	150	PCR1
FS10000169:122:BPA73120-0622:1:1101:15810:3420	004773	78	0.48	150	PCR1
FS10000169:122:BPA73120-0622:1:1101:11200:3440	004008	80	0.4666666666666667	150	PCR1
FS10000169:122:BPA73120-0622:1:1101:9840:3600	009420	76	0.4933333333333333	150	PCR1
FS10000169:122:BPA73120-0622:1:1101:14930:3680	006043	79	0.2685185185185185	29	PCR1
FS10000169:122:BPA73120-0622:1:1101:6430:3890	005787	74	0.5066666666666666	150	PCR1
FS10000169:122:BPA73120-0622:1:1101:16230:3860	007879	83	0.44666666666666666	150	PCR1
FS10000169:122:BPA73120-0622:1:1101:4130:3970	005572	80	0.4666666666666667	150	PCR1
FS10000169:122:BPA73120-0622:1:1101:7910:3910	009523	70	0.5333333333333333	150	PCR1
FS10000169:122:BPA73120-0622:1:1101:2130:4000	001130	54	0.5	108	PCR1
FS10000169:122:BPA73120-0622:1:1101:15060:3980	006043	79	0.2685185185185185	29	PCR1
FS10000169:122:BPA73120-0622:1:1101:16150:3980	011517	62	0.4789915966386554	119	PCR1
FS10000169:122:BPA73120-0622:1:1102:2100:1080	008454	71	0.5266666666666666	150	PCR1
FS10000169:122:BPA73120-0622:1:1102:14150:1060	004377	85	0.43333333333333335	150	PCR1
FS10000169:122:BPA73120-0622:1:1102:7870:1070	003352	82	0.45333333333333337	150	PCR1
FS10000169:122:BPA73120-0622:1:1102:7200:1120	001330	76	0.4933333333333333	150	PCR1
FS10000169:122:BPA73120-0622:1:1102:12240:1130	001510	57	0.5169491525423728	118	PCR1
FS10000169:122:BPA73120-0622:1:1102:15730:1140	004579	74	0.5066666666666666	150	PCR1
FS10000169:122:BPA73120-0622:1:1102:13790:1180	004685	83	0.44666666666666666	150	PCR1
FS10000169:122:BPA73120-0622:1:1102:13990:1160	010246	79	0.4733333333333334	150	PCR1
FS10000169:122:BPA73120-0622:1:1102:6900:1410	001448	78	0.48	150	PCR1
FS10000169:122:BPA73120-0622:1:1102:14450:1340	005345	81	0.45999999999999996	150	PCR1
FS10000169:122:BPA73120-0622:1:1102:1990:1330	005299	84	0.43999999999999995	150	PCR1
FS10000169:122:BPA73120-0622:1:1102:11190:1330	004097	75	0.5	150	PCR1
FS10000169:122:BPA73120-0622:1:1102:5750:1440	001007	79	0.4733333333333334	150	PCR1
FS10000169:122:BPA73120-0622:1:1102:13230:1540	011205	80	0.4666666666666667	150	PCR1
FS10000169:122:BPA73120-0622:1:1102:16350:1540	003475	84	0.43999999999999995	150	PCR1
FS10000169:122:BPA73120-0622:1:1102:12950:1450	002925	78	0.48	150	PCR1
FS10000169:122:BPA73120-0622:1:1102:9510:1600	000758	82	0.45333333333333337	150	PCR1
FS10000169:122:BPA73120-0622:1:1102:14430:1570	002528	83	0.44666666666666666	150	PCR1
FS10000169:122:BPA73120-0622:1:1102:16450:1640	001288	68	0.5466666666666666	150	PCR1
FS10000169:122:BPA73120-0622:1:1102:7370:1720	002334	82	0.45333333333333337	150	PCR1
FS10000169:122:BPA73120-0622:1:1102:12130:1780	009935	74	0.5066666666666666	150	PCR1
FS10000169:122:BPA73120-0622:1:1102:5880:1870	004579	72	0.52	150	PCR1
FS10000169:122:BPA73120-0622:1:1102:6860:1870	000519	76	0.4933333333333333	150	PCR1
FS10000169:122:BPA73120-0622:1:1102:15490:1810	004904	73	0.5133333333333333	150	PCR1
FS10000169:122:BPA73120-0622:1:1102:7010:1990	006728	72	0.52	150	PCR1
FS10000169:122:BPA73120-0622:1:1102:7720:1980	002925	71	0.5266666666666666	150	PCR1
FS10000169:122:BPA73120-0622:1:1102:11660:1910	008632	80	0.4666666666666667	150	PCR1
FS10000169:122:BPA73120-0622:1:1102:15980:1910	006264	74	0.5066666666666666	150	PCR1
FS10000169:122:BPA73120-0622:1:1102:1670:2070	000188	85	0.43333333333333335	150	PCR1
FS10000169:122:BPA73120-0622:1:1102:12370:2070	010290	74	0.5066666666666666	150	PCR1
FS10000169:122:BPA73120-0622:1:1102:11670:2010	008998	74	0.5066666666666666	150	PCR1
FS10000169:122:BPA73120-0622:1:1102:16210:2210	005954	72	0.52	150	PCR1
FS10000169:122:BPA73120-0622:1:1102:10540:2000	001235	75	0.5	150	PCR1
FS10000169:122:BPA73120-0622:1:1102:10590:2240	009354	83	0.44666666666666666	150	PCR1
FS10000169:122:BPA73120-0622:1:1102:8660:2300	001130	55	0.4907407407407407	106	PCR1
FS10000169:122:BPA73120-0622:1:1102:10290:2190	004008	77	0.4866666666666667	150	PCR1
FS10000169:122:BPA73120-0622:1:1102:15150:2270	009477	77	0.4866666666666667	150	PCR1
FS10000169:122:BPA73120-0622:1:1102:10050:2260	000487	77	0.4866666666666667	150	PCR1
FS10000169:122:BPA73120-0622:1:1102:5780:2570	008143	69	0.54	150	PCR1
FS10000169:122:BPA73120-0622:1:1102:7970:2690	011561	78	0.48	150	PCR1
FS10000169:122:BPA73120-0622:1:1102:15680:2660	002925	94	0.3733333333333333	150	PCR1
FS10000169:122:BPA73120-0622:1:1102:8660:2740	000637	70	0.5333333333333333	150	PCR1
FS10000169:122:BPA73120-0622:1:1102:16270:2800	008144	78	0.48	150	PCR1
FS10000169:122:BPA73120-0622:1:1102:10030:2940	002632	73	0.5133333333333333	150	PCR1
FS10000169:122:BPA73120-0622:1:1102:11270:3060	001633	76	0.4933333333333333	150	PCR1
FS10000169:122:BPA73120-0622:1:1102:7310:3230	005852	74	0.5066666666666666	150	PCR1
FS10000169:122:BPA73120-0622:1:1102:15770:3090	001503	53	0.5546218487394958	119	PCR1
FS10000169:122:BPA73120-0622:1:1102:8780:3180	010380	73	0.5133333333333333	150	PCR1
FS10000169:122:BPA73120-0622:1:1102:6680:3210	011604	74	0.5066666666666666	150	PCR1
FS10000169:122:BPA73120-0622:1:1102:13420:3210	004250	78	0.48	150	PCR1
FS10000169:122:BPA73120-0622:1:1102:9830:3380	004008	70	0.5333333333333333	150	PCR1
FS10000169:122:BPA73120-0622:1:1102:7620:3380	011014	74	0.5066666666666666	150	PCR1
FS10000169:122:BPA73120-0622:1:1102:12220:3440	004097	73	0.5133333333333333	150	PCR1
FS10000169:122:BPA73120-0622:1:1102:1540:3520	003761	73	0.5133333333333333	150	PCR1
FS10000169:122:BPA73120-0622:1:1102:9590:3620	001007	75	0.5	150	PCR1
FS10000169:122:BPA73120-0622:1:1102:4270:3610	002527	79	0.4733333333333334	150	PCR1
FS10000169:122:BPA73120-0622:1:1102:15150:3720	002315	76	0.4933333333333333	150	PCR1
FS10000169:122:BPA73120-0622:1:1102:1090:3730	002484	68	0.5466666666666666	150	PCR1
FS10000169:122:BPA73120-0622:1:1102:12190:3820	009935	77	0.4866666666666667	150	PCR1
FS10000169:122:BPA73120-0622:1:1102:9950:3760	007444	77	0.4866666666666667	150	PCR1
FS10000169:122:BPA73120-0622:1:1102:11850:3800	006995	68	0.5466666666666666	150	PCR1
FS10000169:122:BPA73120-0622:1:1102:12850:3910	006134	78	0.48	150	PCR1
FS10000169:122:BPA73120-0622:1:1102:7440:3920	008702	50	0.537037037037037	108	PCR1
FS10000169:122:BPA73120-0622:1:1102:10670:4080	000541	72	0.52	150	PCR1
FS10000169:122:BPA73120-0622:1:1102:7900:4030	001973	74	0.5066666666666666	150	PCR1
FS10000169:122:BPA73120-0622:1:1103:14210:1020	001377	72	0.52	150	PCR1
FS10000169:122:BPA73120-0622:1:1103:9440:1020	002133	70	0.5333333333333333	150	PCR1
FS10000169:122:BPA73120-0622:1:1102:14350:4040	009817	73	0.5133333333333333	150	PCR1
FS10000169:122:BPA73120-0622:1:1103:7840:1000	009273	75	0.5	150	PCR1
FS10000169:122:BPA73120-0622:1:1102:7290:4090	000312	79	0.4733333333333334	150	PCR1
FS10000169:122:BPA73120-0622:1:1103:2090:1150	002484	70	0.5333333333333333	150	PCR1
FS10000169:122:BPA73120-0622:1:1103:9520:1210	003351	69	0.54	150	PCR1
FS10000169:122:BPA73120-0622:1:1103:11640:1240	008581	74	0.5066666666666666	150	PCR1
FS10000169:122:BPA73120-0622:1:1103:15710:1130	000073	76	0.4933333333333333	150	PCR1
FS10000169:122:BPA73120-0622:1:1103:5410:1300	006494	55	0.5378151260504201	119	PCR1
FS10000169:122:BPA73120-0622:1:1103:6830:1410	010045	58	0.5126050420168067	119	PCR1
FS10000169:122:BPA73120-0622:1:1103:13190:1440	002572	73	0.5133333333333333	150	PCR1
FS10000169:122:BPA73120-0622:1:1103:2700:1460	003568	72	0.52	150	PCR1
FS10000169:122:BPA73120-0622:1:1103:6560:1540	003321	82	0.45333333333333337	150	PCR1
FS10000169:122:BPA73120-0622:1:1103:1450:1550	001130	53	0.5092592592592593	107	PCR1
FS10000169:122:BPA73120-0622:1:1103:7110:1690	001635	75	0.5	150	PCR1
FS10000169:122:BPA73120-0622:1:1103:6280:1700	001850	56	0.5333333333333333	120	PCR1
FS10000169:122:BPA73120-0622:1:1103:13960:1630	005399	74	0.5066666666666666	150	PCR1
FS10000169:122:BPA73120-0622:1:1103:15260:1640	005147	56	0.5294117647058824	119	PCR1
FS10000169:122:BPA73120-0622:1:1103:6370:1650	001346	75	0.5	150	PCR1
FS10000169:122:BPA73120-0622:1:1103:10890:1810	001075	98	0.3466666666666667	150	PCR1
FS10000169:122:BPA73120-0622:1:1103:13050:1810	010246	69	0.54	150	PCR1
FS10000169:122:BPA73120-0622:1:1103:16000:1810	004464	53	0.5508474576271186	118	PCR1
FS10000169:122:BPA73120-0622:1:1103:5670:1760	004008	76	0.4933333333333333	150	PCR1
FS10000169:122:BPA73120-0622:1:1103:1790:1900	001910	61	0.4873949579831933	119	PCR1
FS10000169:122:BPA73120-0622:1:1103:15710:1740	007996	80	0.4666666666666667	150	PCR1
FS10000169:122:BPA73120-0622:1:1103:3480:1750	008265	78	0.48	150	PCR1
FS10000169:122:BPA73120-0622:1:1103:10890:1880	000890	75	0.5	150	PCR1
FS10000169:122:BPA73120-0622:1:1103:5480:1860	011026	73	0.5133333333333333	150	PCR1
FS10000169:122:BPA73120-0622:1:1103:2200:1850	010133	50	0.537037037037037	85	PCR1
FS10000169:122:BPA73120-0622:1:1103:10630:1830	004934	80	0.4666666666666667	150	PCR1
FS10000169:122:BPA73120-0622:1:1103:11560:1950	003351	74	0.5066666666666666	150	PCR1
FS10000169:122:BPA73120-0622:1:1103:6950:1960	000063	71	0.5266666666666666	150	PCR1
FS10000169:122:BPA73120-0622:1:1103:3230:2120	001005	78	0.48	150	PCR1
FS10000169:122:BPA73120-0622:1:1103:14790:2170	008058	75	0.5	150	PCR1
FS10000169:122:BPA73120-0622:1:1103:14160:2200	009937	73	0.5133333333333333	150	PCR1
FS10000169:122:BPA73120-0622:1:1103:2260:2280	002726	79	0.4733333333333334	150	PCR1
FS10000169:122:BPA73120-0622:1:1103:16430:2360	000073	71	0.5266666666666666	150	PCR1
FS10000169:122:BPA73120-0622:1:1103:7390:2250	003761	73	0.5133333333333333	150	PCR1
FS10000169:122:BPA73120-0622:1:1103:16330:2320	003733	78	0.48	150	PCR1
FS10000169:122:BPA73120-0622:1:1103:15520:2400	011535	76	0.4933333333333333	150	PCR1
FS10000169:122:BPA73120-0622:1:1103:12340:2470	000552	60	0.48275862068965514	116	PCR1
FS10000169:122:BPA73120-0622:1:1103:12290:2480	001940	74	0.5066666666666666	150	PCR1
FS10000169:122:BPA73120-0622:1:1103:3310:2590	005734	71	0.5266666666666666	150	PCR1
FS10000169:122:BPA73120-0622:1:1103:16040:2480	009477	71	0.5266666666666666	150	PCR1
FS10000169:122:BPA73120-0622:1:1103:6890:2710	000819	77	0.4866666666666667	150	PCR1
FS10000169:122:BPA73120-0622:1:1103:12890:2710	010495	70	0.5333333333333333	150	PCR1
FS10000169:122:BPA73120-0622:1:1103:7810:2690	003131	78	0.48	150	PCR1
FS10000169:122:BPA73120-0622:1:1103:10400:2610	002315	80	0.4666666666666667	150	PCR1
FS10000169:122:BPA73120-0622:1:1103:6130:2660	000167	97	0.10185185185185186	11	PCR1
FS10000169:122:BPA73120-0622:1:1103:14460:2890	011487	56	0.5213675213675213	117	PCR1
FS10000169:122:BPA73120-0622:1:1103:1540:2950	004997	76	0.4933333333333333	150	PCR1
FS10000169:122:BPA73120-0622:1:1103:10410:3040	001522	84	0.43999999999999995	150	PCR1
FS10000169:122:BPA73120-0622:1:1103:12070:3030	007915	74	0.5066666666666666	150	PCR1
FS10000169:122:BPA73120-0622:1:1103:6640:3000	002091	81	0.45999999999999996	150	PCR1
FS10000169:122:BPA73120-0622:1:1103:9430:3000	001173	81	0.45999999999999996	150	PCR1
FS10000169:122:BPA73120-0622:1:1103:12910:3130	004899	72	0.52	150	PCR1
FS10000169:122:BPA73120-0622:1:1103:9090:3190	005572	74	0.5066666666666666	150	PCR1
FS10000169:122:BPA73120-0622:1:1103:7860:3260	003064	71	0.5266666666666666	150	PCR1
FS10000169:122:BPA73120-0622:1:1103:3000:3160	000519	57	0.5210084033613445	119	PCR1
FS10000169:122:BPA73120-0622:1:1103:8350:3300	004137	79	0.4733333333333334	150	PCR1
FS10000169:122:BPA73120-0622:1:1103:3310:3240	000587	75	0.5	150	PCR1
FS10000169:122:BPA73120-0622:1:1103:7910:3380	005277	80	0.4666666666666667	150	PCR1
FS10000169:122:BPA73120-0622:1:1103:10920:3360	009935	77	0.4866666666666667	150	PCR1
FS10000169:122:BPA73120-0622:1:1103:2060:3330	007753	73	0.5133333333333333	150	PCR1
FS10000169:122:BPA73120-0622:1:1103:11100:3330	003863	75	0.5	150	PCR1
FS10000169:122:BPA73120-0622:1:1103:1680:3290	002491	79	0.4733333333333334	150	PCR1
FS10000169:122:BPA73120-0622:1:1103:12290:3440	008650	77	0.4866666666666667	150	PCR1
FS10000169:122:BPA73120-0622:1:1103:2010:3320	001940	76	0.4933333333333333	150	PCR1
FS10000169:122:BPA73120-0622:1:1103:11030:3320	000687	77	0.4866666666666667	150	PCR1
FS10000169:122:BPA73120-0622:1:1103:10490:3450	009018	78	0.48	150	PCR1
FS10000169:122:BPA73120-0622:1:1103:5080:3390	004822	57	0.5210084033613445	119	PCR1
FS10000169:122:BPA73120-0622:1:1103:9980:3510	004602	77	0.4866666666666667	150	PCR1
FS10000169:122:BPA73120-0622:1:1103:7700:3580	008120	55	0.5338983050847458	118	PCR1
FS10000169:122:BPA73120-0622:1:1103:4120:3600	008984	63	0.475	120	PCR1
FS10000169:122:BPA73120-0622:1:1103:11660:3690	004934	76	0.4933333333333333	150	PCR1
FS10000169:122:BPA73120-0622:1:1103:5360:3780	003300	75	0.5	150	PCR1
FS10000169:122:BPA73120-0622:1:1103:10370:3790	002389	77	0.4866666666666667	150	PCR1
FS10000169:122:BPA73120-0622:1:1103:8420:3800	003761	50	0.5798319327731092	119	PCR1
FS10000169:122:BPA73120-0622:1:1103:3890:3840	004999	72	0.52	150	PCR1
FS10000169:122:BPA73120-0622:1:1103:1740:3900	000165	77	0.4866666666666667	150	PCR1
FS10000169:122:BPA73120-0622:1:1103:4150:3960	005018	56	0.5294117647058824	119	PCR1
FS10000169:122:BPA73120-0622:1:1103:14200:3970	000166	58	0.5084745762711864	118	PCR1
FS10000169:122:BPA73120-0622:1:1103:11730:3930	009336	73	0.5133333333333333	150	PCR1
FS10000169:122:BPA73120-0622:1:1103:9840:4050	011890	71	0.5266666666666666	150	PCR1
FS10000169:122:BPA73120-0622:1:1103:11680:4080	005018	74	0.5066666666666666	150	PCR1
FS10000169:122:BPA73120-0622:1:1104:5560:1050	008181	76	0.4933333333333333	150	PCR1
FS10000169:122:BPA73120-0622:1:1104:2710:1060	005071	75	0.5	150	PCR1
FS10000169:122:BPA73120-0622:1:1104:13490:1120	004372	73	0.5133333333333333	150	PCR1
FS10000169:122:BPA73120-0622:1:1103:4070:4010	001085	58	0.5126050420168067	119	PCR1
FS10000169:122:BPA73120-0622:1:1104:13980:1200	001522	77	0.4866666666666667	150	PCR1
FS10000169:122:BPA73120-0622:1:1104:14090:1100	001377	78	0.48	150	PCR1
FS10000169:122:BPA73120-0622:1:1104:16130:1270	003458	87	0.42000000000000004	150	PCR1
FS10000169:122:BPA73120-0622:1:1104:5260:1230	001200	75	0.5	150	PCR1
FS10000169:122:BPA73120-0622:1:1104:15810:1350	002804	83	0.44666666666666666	150	PCR1
FS10000169:122:BPA73120-0622:1:1104:11720:1440	000377	55	0.5217391304347826	115	PCR1
FS10000169:122:BPA73120-0622:1:1104:12830:1410	004372	76	0.4933333333333333	150	PCR1
FS10000169:122:BPA73120-0622:1:1104:12180:1530	009767	95	0.3666666666666667	150	PCR1
FS10000169:122:BPA73120-0622:1:1104:14090:1430	001424	77	0.4866666666666667	150	PCR1
FS10000169:122:BPA73120-0622:1:1104:14830:1560	004008	81	0.45999999999999996	150	PCR1
FS10000169:122:BPA73120-0622:1:1104:13650:1570	007085	73	0.5133333333333333	150	PCR1
FS10000169:122:BPA73120-0622:1:1104:15450:1850	001076	84	0.43999999999999995	150	PCR1
FS10000169:122:BPA73120-0622:1:1104:8820:1920	000711	79	0.4733333333333334	150	PCR1
FS10000169:122:BPA73120-0622:1:1104:13810:2040	003944	84	0.43999999999999995	150	PCR1
FS10000169:122:BPA73120-0622:1:1104:1150:2070	005734	75	0.5	150	PCR1
FS10000169:122:BPA73120-0622:1:1104:16340:1990	008243	73	0.5133333333333333	150	PCR1
FS10000169:122:BPA73120-0622:1:1104:8950:2090	005023	80	0.4666666666666667	150	PCR1
FS10000169:122:BPA73120-0622:1:1104:4050:2200	004377	77	0.4866666666666667	150	PCR1
FS10000169:122:BPA73120-0622:1:1104:12740:2230	008764	79	0.4733333333333334	150	PCR1
FS10000169:122:BPA73120-0622:1:1104:14600:2130	006951	64	0.4796747967479674	123	PCR1
FS10000169:122:BPA73120-0622:1:1104:15220:2290	010341	68	0.5466666666666666	150	PCR1
FS10000169:122:BPA73120-0622:1:1104:7570:2440	008451	83	0.44666666666666666	150	PCR1
FS10000169:122:BPA73120-0622:1:1104:3200:2510	000748	76	0.4933333333333333	150	PCR1
FS10000169:122:BPA73120-0622:1:1104:12270:2590	002707	74	0.5066666666666666	150	PCR1
FS10000169:122:BPA73120-0622:1:1104:5250:3020	001188	74	0.5066666666666666	150	PCR1
FS10000169:122:BPA73120-0622:1:1104:14510:3020	006583	74	0.5066666666666666	150	PCR1
FS10000169:122:BPA73120-0622:1:1104:3060:3030	011637	72	0.52	150	PCR1
FS10000169:122:BPA73120-0622:1:1104:5820:3100	000800	75	0.5	150	PCR1
FS10000169:122:BPA73120-0622:1:1104:7530:3140	000582	82	0.45333333333333337	150	PCR1
FS10000169:122:BPA73120-0622:1:1104:14190:3350	002572	76	0.4933333333333333	150	PCR1
FS10000169:122:BPA73120-0622:1:1104:16190:3350	009632	82	0.45333333333333337	150	PCR1
FS10000169:122:BPA73120-0622:1:1104:6390:3470	011277	76	0.4933333333333333	150	PCR1
FS10000169:122:BPA73120-0622:1:1104:10210:3820	009937	72	0.52	150	PCR1
FS10000169:122:BPA73120-0622:1:1104:1320:3830	005087	72	0.52	150	PCR1
FS10000169:122:BPA73120-0622:1:1104:4410:3830	000263	80	0.4666666666666667	150	PCR1
FS10000169:122:BPA73120-0622:1:1104:12460:3760	003475	74	0.5066666666666666	150	PCR1
FS10000169:122:BPA73120-0622:1:1104:13810:3870	004825	79	0.4733333333333334	150	PCR1
FS10000169:122:BPA73120-0622:1:1104:13680:3780	008213	72	0.52	150	PCR1
FS10000169:122:BPA73120-0622:1:1104:14050:3780	000312	80	0.4666666666666667	150	PCR1
FS10000169:122:BPA73120-0622:1:1104:2080:3790	004372	76	0.4933333333333333	150	PCR1
FS10000169:122:BPA73120-0622:1:1104:6110:3790	007250	87	0.42000000000000004	150	PCR1
FS10000169:122:BPA73120-0622:1:1104:10770:3990	001243	90	0.4	150	PCR1
FS10000169:122:BPA73120-0622:1:1104:12060:4010	001567	55	0.4907407407407407	108	PCR1
FS10000169:122:BPA73120-0622:1:1104:5400:4070	006151	56	0.5087719298245614	114	PCR1
FS10000169:122:BPA73120-0622:1:1105:16350:1060	009354	77	0.4866666666666667	150	PCR1
FS10000169:122:BPA73120-0622:1:1105:7470:1070	002094	83	0.44666666666666666	150	PCR1
FS10000169:122:BPA73120-0622:1:1105:5270:1050	003169	50	0.537037037037037	108	PCR1
FS10000169:122:BPA73120-0622:1:1105:5540:1210	003522	75	0.5	150	PCR1
FS10000169:122:BPA73120-0622:1:1105:12510:1210	003600	78	0.48	150	PCR1
FS10000169:122:BPA73120-0622:1:1105:12620:1120	006249	55	0.5299145299145299	117	PCR1
FS10000169:122:BPA73120-0622:1:1105:9990:1370	004934	76	0.4933333333333333	150	PCR1
FS10000169:122:BPA73120-0622:1:1105:10750:1250	005799	82	0.45333333333333337	150	PCR1
FS10000169:122:BPA73120-0622:1:1105:2480:1420	006891	70	0.5333333333333333	150	PCR1
FS10000169:122:BPA73120-0622:1:1105:3510:1390	004934	78	0.48	150	PCR1
FS10000169:122:BPA73120-0622:1:1105:14790:1500	004008	72	0.52	150	PCR1
FS10000169:122:BPA73120-0622:1:1105:1340:1510	002790	98	0.09259259259259256	10	PCR1
FS10000169:122:BPA73120-0622:1:1105:15470:1540	005572	78	0.48	150	PCR1
FS10000169:122:BPA73120-0622:1:1105:13900:1400	003159	77	0.4866666666666667	150	PCR1
FS10000169:122:BPA73120-0622:1:1105:8620:1530	010585	74	0.5066666666666666	150	PCR1
FS10000169:122:BPA73120-0622:1:1105:11180:1720	005635	72	0.52	150	PCR1
FS10000169:122:BPA73120-0622:1:1105:11840:1640	005221	73	0.5133333333333333	150	PCR1
FS10000169:122:BPA73120-0622:1:1105:15540:1710	006799	70	0.5333333333333333	150	PCR1
FS10000169:122:BPA73120-0622:1:1105:1890:1770	001031	73	0.5133333333333333	150	PCR1
FS10000169:122:BPA73120-0622:1:1105:14140:1910	004201	76	0.4933333333333333	150	PCR1
FS10000169:122:BPA73120-0622:1:1105:3130:1990	008422	73	0.5133333333333333	150	PCR1
FS10000169:122:BPA73120-0622:1:1105:13630:2060	004008	71	0.5266666666666666	150	PCR1
FS10000169:122:BPA73120-0622:1:1105:14950:2060	005670	75	0.5	150	PCR1
FS10000169:122:BPA73120-0622:1:1105:4890:2080	004827	78	0.48	150	PCR1
FS10000169:122:BPA73120-0622:1:1105:7400:2020	010224	74	0.5066666666666666	150	PCR1
FS10000169:122:BPA73120-0622:1:1105:10120:2290	004512	73	0.5133333333333333	150	PCR1
FS10000169:122:BPA73120-0622:1:1105:3550:2230	000050	74	0.5066666666666666	150	PCR1
FS10000169:122:BPA73120-0622:1:1105:10270:2340	006753	73	0.5133333333333333	150	PCR1
FS10000169:122:BPA73120-0622:1:1105:13030:2340	009685	63	0.47058823529411764	119	PCR1
FS10000169:122:BPA73120-0622:1:1105:15510:2420	009935	78	0.48	150	PCR1
FS10000169:122:BPA73120-0622:1:1105:4200:2400	001153	78	0.48	150	PCR1
FS10000169:122:BPA73120-0622:1:1105:12910:2570	006134	77	0.4866666666666667	150	PCR1
FS10000169:122:BPA73120-0622:1:1105:15350:2670	006393	81	0.45999999999999996	150	PCR1
FS10000169:122:BPA73120-0622:1:1105:2410:2690	004149	72	0.52	150	PCR1
FS10000169:122:BPA73120-0622:1:1105:1170:2730	003385	54	0.546218487394958	119	PCR1
FS10000169:122:BPA73120-0622:1:1105:10820:2810	001406	55	0.5299145299145299	117	PCR1
FS10000169:122:BPA73120-0622:1:1105:4890:2850	010740	72	0.52	150	PCR1
FS10000169:122:BPA73120-0622:1:1105:2190:2880	000992	73	0.5133333333333333	150	PCR1
FS10000169:122:BPA73120-0622:1:1105:12950:2960	009354	75	0.5	150	PCR1
FS10000169:122:BPA73120-0622:1:1105:6590:2980	005149	74	0.5066666666666666	150	PCR1
FS10000169:122:BPA73120-0622:1:1105:1760:3040	001121	55	0.5378151260504201	119	PCR1
FS10000169:122:BPA73120-0622:1:1105:11630:3160	000173	76	0.4933333333333333	150	PCR1
FS10000169:122:BPA73120-0622:1:1105:14610:3080	004149	78	0.48	150	PCR1
FS10000169:122:BPA73120-0622:1:1105:9610:3300	011918	73	0.5133333333333333	150	PCR1
FS10000169:122:BPA73120-0622:1:1105:2310:3350	001085	71	0.5266666666666666	150	PCR1
FS10000169:122:BPA73120-0622:1:1105:11760:3350	009553	73	0.5133333333333333	150	PCR1
FS10000169:122:BPA73120-0622:1:1105:8990:3230	004911	55	0.4907407407407407	108	PCR1
FS10000169:122:BPA73120-0622:1:1105:2430:3320	001510	74	0.5066666666666666	150	PCR1
FS10000169:122:BPA73120-0622:1:1105:2730:3390	006992	55	0.5378151260504201	119	PCR1
FS10000169:122:BPA73120-0622:1:1105:15850:3540	005520	67	0.5533333333333333	150	PCR1
FS10000169:122:BPA73120-0622:1:1105:9100:3540	002132	58	0.5084745762711864	118	PCR1
FS10000169:122:BPA73120-0622:1:1105:13380:3540	002261	56	0.5130434782608695	115	PCR1
FS10000169:122:BPA73120-0622:1:1105:10050:3510	008139	54	0.5423728813559322	118	PCR1
FS10000169:122:BPA73120-0622:1:1105:12670:3590	004579	76	0.4933333333333333	150	PCR1
FS10000169:122:BPA73120-0622:1:1105:14870:3700	001346	83	0.44666666666666666	150	PCR1
FS10000169:122:BPA73120-0622:1:1105:3260:3710	000884	76	0.4933333333333333	150	PCR1
FS10000169:122:BPA73120-0622:1:1105:12730:3690	001852	85	0.43333333333333335	150	PCR1
FS10000169:122:BPA73120-0622:1:1105:1310:3700	004606	76	0.4933333333333333	150	PCR1
FS10000169:122:BPA73120-0622:1:1105:11210:3630	006745	58	0.5084745762711864	118	PCR1
FS10000169:122:BPA73120-0622:1:1105:1500:3800	005815	71	0.5266666666666666	150	PCR1
FS10000169:122:BPA73120-0622:1:1105:10690:3910	008984	59	0.5	118	PCR1
FS10000169:122:BPA73120-0622:1:1105:15000:3880	006439	69	0.54	150	PCR1
FS10000169:122:BPA73120-0622:1:1105:6110:3970	009935	71	0.5266666666666666	150	PCR1
FS10000169:122:BPA73120-0622:1:1105:8310:3930	000711	82	0.45333333333333337	150	PCR1
FS10000169:122:BPA73120-0622:1:1106:3270:1110	001510	53	0.5309734513274336	113	PCR1
FS10000169:122:BPA73120-0622:1:1105:7150:4090	010224	76	0.4933333333333333	150	PCR1
FS10000169:122:BPA73120-0622:1:1106:15650:1210	002162	75	0.5	150	PCR1
FS10000169:122:BPA73120-0622:1:1106:16130:1210	005815	77	0.4866666666666667	150	PCR1
FS10000169:122:BPA73120-0622:1:1106:5370:1320	000312	77	0.4866666666666667	150	PCR1
FS10000169:122:BPA73120-0622:1:1106:16210:1490	008144	81	0.45999999999999996	150	PCR1
FS10000169:122:BPA73120-0622:1:1106:8530:1680	002291	84	0.43999999999999995	150	PCR1
FS10000169:122:BPA73120-0622:1:1106:5380:1690	005405	58	0.5042735042735043	117	PCR1
FS10000169:122:BPA73120-0622:1:1106:10730:1600	002091	74	0.5066666666666666	150	PCR1
FS10000169:122:BPA73120-0622:1:1106:2660:1730	006439	80	0.4666666666666667	150	PCR1
FS10000169:122:BPA73120-0622:1:1106:6850:1730	000267	99	0.33999999999999997	150	PCR1
FS10000169:122:BPA73120-0622:1:1106:14010:2070	008422	80	0.4666666666666667	150	PCR1
FS10000169:122:BPA73120-0622:1:1106:13630:2050	001517	92	0.14814814814814814	16	PCR1
FS10000169:122:BPA73120-0622:1:1106:4050:2130	000352	72	0.52	150	PCR1
FS10000169:122:BPA73120-0622:1:1106:11950:2240	009336	71	0.5266666666666666	150	PCR1
FS10000169:122:BPA73120-0622:1:1106:11600:2330	006393	74	0.5066666666666666	150	PCR1
FS10000169:122:BPA73120-0622:1:1106:4180:2340	004008	74	0.5066666666666666	150	PCR1
FS10000169:122:BPA73120-0622:1:1106:14660:2290	003458	81	0.45999999999999996	150	PCR1
FS10000169:122:BPA73120-0622:1:1106:9110:2430	003189	77	0.4866666666666667	150	PCR1
FS10000169:122:BPA73120-0622:1:1106:15330:2430	004934	75	0.5	150	PCR1
FS10000169:122:BPA73120-0622:1:1106:6810:2370	002642	82	0.45333333333333337	150	PCR1
FS10000169:122:BPA73120-0622:1:1106:4890:2740	004008	78	0.48	150	PCR1
FS10000169:122:BPA73120-0622:1:1106:9710:2740	007501	75	0.5	150	PCR1
FS10000169:122:BPA73120-0622:1:1106:8610:2690	002091	82	0.45333333333333337	150	PCR1
FS10000169:122:BPA73120-0622:1:1106:7310:2820	001362	77	0.4866666666666667	150	PCR1
FS10000169:122:BPA73120-0622:1:1106:13160:2790	007750	68	0.5466666666666666	150	PCR1
FS10000169:122:BPA73120-0622:1:1106:14370:2780	002588	72	0.52	150	PCR1
FS10000169:122:BPA73120-0622:1:1106:11350:2870	006439	71	0.5266666666666666	150	PCR1
FS10000169:122:BPA73120-0622:1:1106:10090:2880	007996	74	0.5066666666666666	150	PCR1
FS10000169:122:BPA73120-0622:1:1106:7340:2860	006439	76	0.4933333333333333	150	PCR1
FS10000169:122:BPA73120-0622:1:1106:1350:2960	009336	72	0.52	150	PCR1
FS10000169:122:BPA73120-0622:1:1106:1130:3030	004008	75	0.5	150	PCR1
FS10000169:122:BPA73120-0622:1:1106:2240:3110	005860	73	0.5133333333333333	150	PCR1
FS10000169:122:BPA73120-0622:1:1106:9850:2990	003634	73	0.5133333333333333	150	PCR1
FS10000169:122:BPA73120-0622:1:1106:9890:3280	006745	80	0.4666666666666667	150	PCR1
FS10000169:122:BPA73120-0622:1:1106:14490:3280	010311	73	0.5133333333333333	150	PCR1
FS10000169:122:BPA73120-0622:1:1106:2810:3530	002925	74	0.5066666666666666	150	PCR1
FS10000169:122:BPA73120-0622:1:1106:15820:3670	001602	78	0.48	150	PCR1
FS10000169:122:BPA73120-0622:1:1106:13850:3660	009354	73	0.5133333333333333	150	PCR1
FS10000169:122:BPA73120-0622:1:1106:13810:3840	002991	80	0.4666666666666667	150	PCR1
FS10000169:122:BPA73120-0622:1:1106:5240:3820	002254	69	0.54	150	PCR1
FS10000169:122:BPA73120-0622:1:1106:13890:3780	010605	76	0.4933333333333333	150	PCR1
FS10000169:122:BPA73120-0622:1:1106:3540:3900	004650	73	0.5133333333333333	150	PCR1
FS10000169:122:BPA73120-0622:1:1106:9230:3900	009937	69	0.54	150	PCR1
FS10000169:122:BPA73120-0622:1:1106:6930:3890	000464	78	0.48	150	PCR1
FS10000169:122:BPA73120-0622:1:1106:11030:3980	001288	74	0.5066666666666666	150	PCR1
FS10000169:122:BPA73120-0622:1:1106:13600:4060	010302	76	0.4933333333333333	150	PCR1
FS10000169:122:BPA73120-0622:1:1106:7380:3920	000229	72	0.52	150	PCR1
FS10000169:122:BPA73120-0622:1:1107:10750:1010	008501	71	0.5266666666666666	150	PCR1
FS10000169:122:BPA73120-0622:1:1107:9390:1080	010596	74	0.5066666666666666	150	PCR1
FS10000169:122:BPA73120-0622:1:1107:11270:1050	006877	70	0.5333333333333333	150	PCR1
FS10000169:122:BPA73120-0622:1:1107:12590:1160	000385	73	0.5133333333333333	150	PCR1
FS10000169:122:BPA73120-0622:1:1107:2100:1190	004827	72	0.52	150	PCR1
FS10000169:122:BPA73120-0622:1:1107:3630:1190	002263	71	0.5266666666666666	150	PCR1
FS10000169:122:BPA73120-0622:1:1107:3830:1360	000385	58	0.5166666666666666	120	PCR1
FS10000169:122:BPA73120-0622:1:1107:4600:1330	008249	71	0.5266666666666666	150	PCR1
FS10000169:122:BPA73120-0622:1:1107:6780:1360	001455	82	0.45333333333333337	150	PCR1
FS10000169:122:BPA73120-0622:1:1107:11920:1430	000638	52	0.5272727272727273	110	PCR1
FS10000169:122:BPA73120-0622:1:1107:12010:1470	007352	71	0.3931623931623932	117	PCR1
FS10000169:122:BPA73120-0622:1:1107:8920:1410	000173	80	0.4666666666666667	150	PCR1
FS10000169:122:BPA73120-0622:1:1107:6500:1390	001071	74	0.5066666666666666	150	PCR1
FS10000169:122:BPA73120-0622:1:1107:13260:1600	000916	77	0.4866666666666667	150	PCR1
FS10000169:122:BPA73120-0622:1:1107:1590:1620	005688	56	0.5254237288135593	118	PCR1
FS10000169:122:BPA73120-0622:1:1107:7450:1710	009152	70	0.5333333333333333	150	PCR1
FS10000169:122:BPA73120-0622:1:1107:13490:1800	001334	55	0.5258620689655172	116	PCR1
FS10000169:122:BPA73120-0622:1:1107:12900:1750	000429	84	0.43999999999999995	150	PCR1
FS10000169:122:BPA73120-0622:1:1107:7110:1790	009935	75	0.5	150	PCR1
FS10000169:122:BPA73120-0622:1:1107:16300:1850	001633	81	0.45999999999999996	150	PCR1
FS10000169:122:BPA73120-0622:1:1107:11740:1830	003924	81	0.45999999999999996	150	PCR1
FS10000169:122:BPA73120-0622:1:1107:6050:1870	005142	54	0.5344827586206897	116	PCR1
FS10000169:122:BPA73120-0622:1:1107:11760:1910	000638	71	0.5266666666666666	150	PCR1
FS10000169:122:BPA73120-0622:1:1107:16400:1960	000385	70	0.5333333333333333	150	PCR1
FS10000169:122:BPA73120-0622:1:1107:8350:1980	010290	74	0.5066666666666666	150	PCR1
FS10000169:122:BPA73120-0622:1:1107:8520:2110	004008	73	0.5133333333333333	150	PCR1
FS10000169:122:BPA73120-0622:1:1107:2920:2260	005600	74	0.5066666666666666	150	PCR1
FS10000169:122:BPA73120-0622:1:1107:13430:2200	004372	75	0.5	150	PCR1
FS10000169:122:BPA73120-0622:1:1107:3580:2220	004201	73	0.5133333333333333	150	PCR1
FS10000169:122:BPA73120-0622:1:1107:5070:2410	005768	76	0.4933333333333333	150	PCR1
FS10000169:122:BPA73120-0622:1:1107:3030:2480	001054	83	0.44666666666666666	150	PCR1
FS10000169:122:BPA73120-0622:1:1107:5810:2490	010254	74	0.5066666666666666	150	PCR1
FS10000169:122:BPA73120-0622:1:1107:3710:2540	001431	52	0.5185185185185186	108	PCR1
FS10000169:122:BPA73120-0622:1:1107:2660:2640	003305	82	0.45333333333333337	150	PCR1
FS10000169:122:BPA73120-0622:1:1107:3870:2580	004201	75	0.5	150	PCR1
FS10000169:122:BPA73120-0622:1:1107:4850:2570	009568	74	0.5066666666666666	150	PCR1
FS10000169:122:BPA73120-0622:1:1107:9610:2570	001346	56	0.5172413793103448	116	PCR1
FS10000169:122:BPA73120-0622:1:1107:13970:2650	005071	75	0.5	150	PCR1
FS10000169:122:BPA73120-0622:1:1107:2490:2760	006891	75	0.5	150	PCR1
FS10000169:122:BPA73120-0622:1:1107:11070:2740	000262	74	0.5066666666666666	150	PCR1
FS10000169:122:BPA73120-0622:1:1107:15420:2730	002392	78	0.48	150	PCR1
FS10000169:122:BPA73120-0622:1:1107:3210:2880	001058	72	0.52	150	PCR1
FS10000169:122:BPA73120-0622:1:1107:6100:2820	002925	79	0.4733333333333334	150	PCR1
FS10000169:122:BPA73120-0622:1:1107:4960:2970	000442	58	0.5126050420168067	119	PCR1
FS10000169:122:BPA73120-0622:1:1107:9210:2850	003924	71	0.5266666666666666	150	PCR1
FS10000169:122:BPA73120-0622:1:1107:6900:2860	008650	76	0.4933333333333333	150	PCR1
FS10000169:122:BPA73120-0622:1:1107:8210:2890	005097	75	0.5	150	PCR1
FS10000169:122:BPA73120-0622:1:1107:4560:3040	003761	55	0.5416666666666667	120	PCR1
FS10000169:122:BPA73120-0622:1:1107:14950:3060	006401	71	0.5266666666666666	150	PCR1
FS10000169:122:BPA73120-0622:1:1107:15780:3010	009242	76	0.4933333333333333	150	PCR1
FS10000169:122:BPA73120-0622:1:1107:1960:3190	001857	75	0.5	150	PCR1
FS10000169:122:BPA73120-0622:1:1107:11900:3200	011509	76	0.4933333333333333	150	PCR1
FS10000169:122:BPA73120-0622:1:1107:11610:3160	002899	74	0.5066666666666666	150	PCR1
FS10000169:122:BPA73120-0622:1:1107:16400:3160	004470	72	0.52	150	PCR1
FS10000169:122:BPA73120-0622:1:1107:3040:3130	000073	71	0.5266666666666666	150	PCR1
FS10000169:122:BPA73120-0622:1:1107:8200:3270	002839	97	0.3533333333333334	150	PCR1
FS10000169:122:BPA73120-0622:1:1107:13230:3270	008080	79	0.4733333333333334	150	PCR1
FS10000169:122:BPA73120-0622:1:1107:15390:3270	005097	73	0.5133333333333333	150	PCR1
FS10000169:122:BPA73120-0622:1:1107:15370:3310	007753	71	0.5266666666666666	150	PCR1
FS10000169:122:BPA73120-0622:1:1107:11670:3380	003944	55	0.5338983050847458	118	PCR1
FS10000169:122:BPA73120-0622:1:1107:9340:3470	009477	71	0.5266666666666666	150	PCR1
FS10000169:122:BPA73120-0622:1:1107:8000:3590	004377	75	0.5	150	PCR1
FS10000169:122:BPA73120-0622:1:1107:13460:3590	006048	50	0.537037037037037	108	PCR1
FS10000169:122:BPA73120-0622:1:1107:7780:3580	006134	78	0.48	150	PCR1
FS10000169:122:BPA73120-0622:1:1107:14690:3640	001076	72	0.52	150	PCR1
FS10000169:122:BPA73120-0622:1:1107:13460:3600	006048	50	0.537037037037037	108	PCR1
FS10000169:122:BPA73120-0622:1:1107:10690:3630	005048	61	0.4786324786324786	117	PCR1
FS10000169:122:BPA73120-0622:1:1107:4000:3730	000582	55	0.5378151260504201	119	PCR1
FS10000169:122:BPA73120-0622:1:1107:13580:3810	006494	79	0.4733333333333334	150	PCR1
FS10000169:122:BPA73120-0622:1:1107:14720:3810	006745	55	0.5338983050847458	118	PCR1
FS10000169:122:BPA73120-0622:1:1107:11780:3720	005323	80	0.4666666666666667	150	PCR1
FS10000169:122:BPA73120-0622:1:1107:5510:3760	004606	73	0.5133333333333333	150	PCR1
FS10000169:122:BPA73120-0622:1:1107:2010:3690	001396	71	0.5266666666666666	150	PCR1
FS10000169:122:BPA73120-0622:1:1107:2040:3690	009937	72	0.52	150	PCR1
FS10000169:122:BPA73120-0622:1:1107:5370:3690	010198	75	0.5	150	PCR1
FS10000169:122:BPA73120-0622:1:1107:11260:3830	001670	74	0.5066666666666666	150	PCR1
FS10000169:122:BPA73120-0622:1:1107:3040:3870	005600	52	0.5555555555555556	117	PCR1
FS10000169:122:BPA73120-0622:1:1107:1400:4010	004827	70	0.5333333333333333	150	PCR1
FS10000169:122:BPA73120-0622:1:1107:1980:3980	002528	78	0.48	150	PCR1
FS10000169:122:BPA73120-0622:1:1107:15900:4060	002263	80	0.4666666666666667	150	PCR1
FS10000169:122:BPA73120-0622:1:1107:15580:4080	005120	78	0.48	150	PCR1
FS10000169:122:BPA73120-0622:1:1108:1210:1090	004825	57	0.525	120	PCR1
FS10000169:122:BPA73120-0622:1:1108:12480:1180	005881	80	0.4666666666666667	150	PCR1
FS10000169:122:BPA73120-0622:1:1108:15320:1180	001753	82	0.45333333333333337	150	PCR1
FS10000169:122:BPA73120-0622:1:1108:4360:1300	006891	79	0.4733333333333334	150	PCR1
FS10000169:122:BPA73120-0622:1:1108:7660:1310	001884	76	0.4933333333333333	150	PCR1
FS10000169:122:BPA73120-0622:1:1108:13120:1380	004377	71	0.5266666666666666	150	PCR1
FS10000169:122:BPA73120-0622:1:1108:4740:1250	004008	74	0.5066666666666666	150	PCR1
FS10000169:122:BPA73120-0622:1:1108:6440:1430	002812	72	0.52	150	PCR1
FS10000169:122:BPA73120-0622:1:1108:14790:1320	011769	77	0.4866666666666667	150	PCR1
FS10000169:122:BPA73120-0622:1:1108:1400:1330	003732	77	0.4866666666666667	150	PCR1
FS10000169:122:BPA73120-0622:1:1108:15380:1330	010185	76	0.2962962962962963	32	PCR1
FS10000169:122:BPA73120-0622:1:1108:14980:1390	011503	74	0.5066666666666666	150	PCR1
FS10000169:122:BPA73120-0622:1:1108:15290:1520	000267	100	0.33333333333333337	150	PCR1
FS10000169:122:BPA73120-0622:1:1108:6120:1450	001044	77	0.4866666666666667	150	PCR1
FS10000169:122:BPA73120-0622:1:1108:14200:1580	000165	84	0.43999999999999995	150	PCR1
FS10000169:122:BPA73120-0622:1:1108:7650:1780	004008	82	0.45333333333333337	150	PCR1
FS10000169:122:BPA73120-0622:1:1108:15030:1950	005388	80	0.4666666666666667	150	PCR1
FS10000169:122:BPA73120-0622:1:1108:4070:2080	006563	78	0.48	150	PCR1
FS10000169:122:BPA73120-0622:1:1108:11920:2160	009935	78	0.48	150	PCR1
FS10000169:122:BPA73120-0622:1:1108:5790:2170	004338	72	0.52	150	PCR1
FS10000169:122:BPA73120-0622:1:1108:10960:2340	002925	94	0.3733333333333333	150	PCR1
FS10000169:122:BPA73120-0622:1:1108:10000:2330	005758	84	0.43999999999999995	150	PCR1
FS10000169:122:BPA73120-0622:1:1108:15430:2260	000635	56	0.4814814814814815	108	PCR1
FS10000169:122:BPA73120-0622:1:1108:3400:2390	002925	81	0.45999999999999996	150	PCR1
FS10000169:122:BPA73120-0622:1:1108:3680:2380	009336	66	0.56	150	PCR1
FS10000169:122:BPA73120-0622:1:1108:2600:2470	004008	78	0.48	150	PCR1
FS10000169:122:BPA73120-0622:1:1108:11290:2520	004860	72	0.52	150	PCR1
FS10000169:122:BPA73120-0622:1:1108:5430:2530	004689	73	0.5133333333333333	150	PCR1
FS10000169:122:BPA73120-0622:1:1108:8810:2610	007022	62	0.47457627118644063	118	PCR1
FS10000169:122:BPA73120-0622:1:1108:14730:2630	002291	83	0.44666666666666666	150	PCR1
FS10000169:122:BPA73120-0622:1:1108:5080:2790	003999	78	0.48	150	PCR1
FS10000169:122:BPA73120-0622:1:1108:11500:2790	005461	80	0.4666666666666667	150	PCR1
FS10000169:122:BPA73120-0622:1:1108:2570:2850	002049	65	0.4491525423728814	118	PCR1
FS10000169:122:BPA73120-0622:1:1108:8690:2990	002572	76	0.4933333333333333	150	PCR1
FS10000169:122:BPA73120-0622:1:1108:15710:3080	004136	76	0.4933333333333333	150	PCR1
FS10000169:122:BPA73120-0622:1:1108:2840:3090	002925	80	0.4666666666666667	150	PCR1
FS10000169:122:BPA73120-0622:1:1108:2900:3090	008543	75	0.5	150	PCR1
FS10000169:122:BPA73120-0622:1:1108:8640:3040	005734	79	0.4733333333333334	150	PCR1
FS10000169:122:BPA73120-0622:1:1108:1380:3180	005413	55	0.4907407407407407	108	PCR1
FS10000169:122:BPA73120-0622:1:1108:15280:3230	011162	82	0.45333333333333337	150	PCR1
FS10000169:122:BPA73120-0622:1:1108:10160:3280	004008	74	0.5066666666666666	150	PCR1
FS10000169:122:BPA73120-0622:1:1108:15930:3350	002657	68	0.5466666666666666	150	PCR1
FS10000169:122:BPA73120-0622:1:1108:3200:3260	000429	82	0.45333333333333337	150	PCR1
FS10000169:122:BPA73120-0622:1:1108:16330:3370	001611	70	0.5333333333333333	150	PCR1
FS10000169:122:BPA73120-0622:1:1108:5880:3400	009354	76	0.4933333333333333	150	PCR1
FS10000169:122:BPA73120-0622:1:1108:5210:3520	000711	77	0.4866666666666667	150	PCR1
FS10000169:122:BPA73120-0622:1:1108:3060:3580	002263	72	0.52	150	PCR1
FS10000169:122:BPA73120-0622:1:1108:14080:3450	002925	87	0.42000000000000004	150	PCR1
FS10000169:122:BPA73120-0622:1:1108:1310:3660	004129	60	0.4915254237288136	118	PCR1
FS10000169:122:BPA73120-0622:1:1108:1780:3660	005205	76	0.4933333333333333	150	PCR1
FS10000169:122:BPA73120-0622:1:1108:12300:3550	003189	86	0.42666666666666664	150	PCR1
FS10000169:122:BPA73120-0622:1:1108:9460:3540	008971	77	0.4866666666666667	150	PCR1
FS10000169:122:BPA73120-0622:1:1108:5450:3820	005413	76	0.4933333333333333	150	PCR1
FS10000169:122:BPA73120-0622:1:1108:2350:3730	007444	71	0.5266666666666666	150	PCR1
FS10000169:122:BPA73120-0622:1:1108:12760:3970	002263	77	0.4866666666666667	150	PCR1
FS10000169:122:BPA73120-0622:1:1108:4360:3990	010036	74	0.5066666666666666	150	PCR1
FS10000169:122:BPA73120-0622:1:1108:7930:3920	002162	75	0.5	150	PCR1
FS10000169:122:BPA73120-0622:1:1108:5500:4070	001978	77	0.4866666666666667	150	PCR1
FS10000169:122:BPA73120-0622:1:1108:12340:4020	005600	55	0.5416666666666667	120	PCR1
FS10000169:122:BPA73120-0622:1:1109:9960:1010	009645	75	0.5	150	PCR1
FS10000169:122:BPA73120-0622:1:1109:3200:1030	002155	52	0.5185185185185186	108	PCR1
FS10000169:122:BPA73120-0622:1:1108:10730:4050	000073	68	0.5466666666666666	150	PCR1
FS10000169:122:BPA73120-0622:1:1109:2420:1040	004008	74	0.5066666666666666	150	PCR1
FS10000169:122:BPA73120-0622:1:1109:8200:1180	006745	71	0.5266666666666666	150	PCR1
FS10000169:122:BPA73120-0622:1:1109:14500:1280	006745	73	0.5133333333333333	150	PCR1
FS10000169:122:BPA73120-0622:1:1109:16180:1430	002315	76	0.4933333333333333	150	PCR1
FS10000169:122:BPA73120-0622:1:1109:15670:1390	000429	87	0.42000000000000004	150	PCR1
FS10000169:122:BPA73120-0622:1:1109:2310:1400	010543	74	0.5066666666666666	150	PCR1
FS10000169:122:BPA73120-0622:1:1109:13110:1360	006258	75	0.5	150	PCR1
FS10000169:122:BPA73120-0622:1:1109:3360:1460	000170	77	0.4866666666666667	150	PCR1
FS10000169:122:BPA73120-0622:1:1109:16260:1450	006134	79	0.4733333333333334	150	PCR1
FS10000169:122:BPA73120-0622:1:1109:4960:1430	009606	70	0.5333333333333333	150	PCR1
FS10000169:122:BPA73120-0622:1:1109:8110:1560	008764	71	0.5266666666666666	150	PCR1
FS10000169:122:BPA73120-0622:1:1109:12020:1540	004377	76	0.4933333333333333	150	PCR1
FS10000169:122:BPA73120-0622:1:1109:15810:1640	000710	79	0.4733333333333334	150	PCR1
FS10000169:122:BPA73120-0622:1:1109:4550:1680	007753	72	0.52	150	PCR1
FS10000169:122:BPA73120-0622:1:1109:14950:1750	009937	72	0.52	150	PCR1
FS10000169:122:BPA73120-0622:1:1109:16200:1710	001317	74	0.5066666666666666	150	PCR1
FS10000169:122:BPA73120-0622:1:1109:11660:1890	007476	89	0.4066666666666666	150	PCR1
FS10000169:122:BPA73120-0622:1:1109:5800:1930	002263	71	0.5266666666666666	150	PCR1
FS10000169:122:BPA73120-0622:1:1109:10860:2020	004377	75	0.5	150	PCR1
FS10000169:122:BPA73120-0622:1:1109:14600:2020	010224	74	0.5066666666666666	150	PCR1
FS10000169:122:BPA73120-0622:1:1109:1620:2010	000569	76	0.4933333333333333	150	PCR1
FS10000169:122:BPA73120-0622:1:1109:5770:1990	008569	71	0.5266666666666666	150	PCR1
FS10000169:122:BPA73120-0622:1:1109:11500:2130	002573	73	0.5133333333333333	150	PCR1
FS10000169:122:BPA73120-0622:1:1109:3480:2210	011324	71	0.5266666666666666	150	PCR1
FS10000169:122:BPA73120-0622:1:1109:6750:2110	004008	71	0.5266666666666666	150	PCR1
FS10000169:122:BPA73120-0622:1:1109:13580:2290	004887	75	0.5	150	PCR1
FS10000169:122:BPA73120-0622:1:1109:6890:2300	010505	72	0.52	150	PCR1
FS10000169:122:BPA73120-0622:1:1109:3920:2380	006505	70	0.5333333333333333	150	PCR1
FS10000169:122:BPA73120-0622:1:1109:12720:2360	005787	74	0.5066666666666666	150	PCR1
FS10000169:122:BPA73120-0622:1:1109:13100:2600	001525	89	0.4066666666666666	150	PCR1
FS10000169:122:BPA73120-0622:1:1109:13610:2570	002915	76	0.4933333333333333	150	PCR1
FS10000169:122:BPA73120-0622:1:1109:5180:2580	008143	72	0.52	150	PCR1
FS10000169:122:BPA73120-0622:1:1109:5620:2620	010618	54	0.5	108	PCR1
FS10000169:122:BPA73120-0622:1:1109:14540:2620	007280	79	0.4733333333333334	150	PCR1
FS10000169:122:BPA73120-0622:1:1109:1700:2650	005734	75	0.5	150	PCR1
FS10000169:122:BPA73120-0622:1:1109:12660:2770	009477	75	0.5	150	PCR1
FS10000169:122:BPA73120-0622:1:1109:10920:2900	009549	72	0.52	150	PCR1
FS10000169:122:BPA73120-0622:1:1109:15250:2900	004321	76	0.4933333333333333	150	PCR1
FS10000169:122:BPA73120-0622:1:1109:11600:2860	002120	75	0.5	150	PCR1
FS10000169:122:BPA73120-0622:1:1109:14270:2860	008504	69	0.54	150	PCR1
FS10000169:122:BPA73120-0622:1:1109:3360:3090	001618	77	0.4866666666666667	150	PCR1
FS10000169:122:BPA73120-0622:1:1109:8460:3200	004201	78	0.48	150	PCR1
FS10000169:122:BPA73120-0622:1:1109:9710:3180	010178	76	0.4933333333333333	150	PCR1
FS10000169:122:BPA73120-0622:1:1109:9650:3280	007131	76	0.4933333333333333	150	PCR1
FS10000169:122:BPA73120-0622:1:1109:11540:3290	006134	86	0.42666666666666664	150	PCR1
FS10000169:122:BPA73120-0622:1:1109:6290:3270	002898	77	0.4866666666666667	150	PCR1
FS10000169:122:BPA73120-0622:1:1109:9710:3310	007996	70	0.5333333333333333	150	PCR1
FS10000169:122:BPA73120-0622:1:1109:14580:3270	010050	73	0.5133333333333333	150	PCR1
FS10000169:122:BPA73120-0622:1:1109:12060:3380	009477	81	0.45999999999999996	150	PCR1
FS10000169:122:BPA73120-0622:1:1109:6560:3400	004008	70	0.5333333333333333	150	PCR1
FS10000169:122:BPA73120-0622:1:1109:2190:3330	001753	75	0.5	150	PCR1
FS10000169:122:BPA73120-0622:1:1109:16220:3610	009477	74	0.5066666666666666	150	PCR1
FS10000169:122:BPA73120-0622:1:1109:13180:3660	008318	74	0.5066666666666666	150	PCR1
FS10000169:122:BPA73120-0622:1:1109:12580:3900	004934	75	0.5	150	PCR1
FS10000169:122:BPA73120-0622:1:1109:14650:3990	001973	71	0.5266666666666666	150	PCR1
FS10000169:122:BPA73120-0622:1:1109:9730:4050	005191	71	0.5266666666666666	150	PCR1
FS10000169:122:BPA73120-0622:1:1110:16270:1060	004119	48	0.5555555555555556	108	PCR1
FS10000169:122:BPA73120-0622:1:1110:4010:1130	001741	77	0.4866666666666667	150	PCR1
FS10000169:122:BPA73120-0622:1:1110:7250:1240	006753	73	0.5133333333333333	150	PCR1
FS10000169:122:BPA73120-0622:1:1110:9450:1180	001295	79	0.4733333333333334	150	PCR1
FS10000169:122:BPA73120-0622:1:1110:4140:1410	000580	81	0.45999999999999996	150	PCR1
FS10000169:122:BPA73120-0622:1:1110:8840:1340	006071	96	0.36	150	PCR1
FS10000169:122:BPA73120-0622:1:1110:2040:1510	011918	74	0.5066666666666666	150	PCR1
FS10000169:122:BPA73120-0622:1:1110:6120:1560	001753	87	0.42000000000000004	150	PCR1
FS10000169:122:BPA73120-0622:1:1110:5200:1680	001704	77	0.4866666666666667	150	PCR1
FS10000169:122:BPA73120-0622:1:1110:14440:1610	002212	76	0.4933333333333333	150	PCR1
FS10000169:122:BPA73120-0622:1:1110:14720:1610	000890	81	0.45999999999999996	150	PCR1
FS10000169:122:BPA73120-0622:1:1110:5710:1450	008482	71	0.5266666666666666	150	PCR1
FS10000169:122:BPA73120-0622:1:1110:16090:1730	000637	91	0.3933333333333333	150	PCR1
FS10000169:122:BPA73120-0622:1:1110:7040:1720	006393	84	0.43999999999999995	150	PCR1
FS10000169:122:BPA73120-0622:1:1110:15200:1780	009477	82	0.45333333333333337	150	PCR1
FS10000169:122:BPA73120-0622:1:1110:14840:1840	009935	78	0.48	150	PCR1
FS10000169:122:BPA73120-0622:1:1110:5950:1700	004377	75	0.5	150	PCR1
FS10000169:122:BPA73120-0622:1:1110:11040:2010	009935	76	0.4933333333333333	150	PCR1
FS10000169:122:BPA73120-0622:1:1110:14820:1970	009477	76	0.4933333333333333	150	PCR1
FS10000169:122:BPA73120-0622:1:1110:12320:2120	000385	79	0.4733333333333334	150	PCR1
FS10000169:122:BPA73120-0622:1:1110:5150:2100	002823	73	0.5133333333333333	150	PCR1
FS10000169:122:BPA73120-0622:1:1110:6960:2100	001243	91	0.3933333333333333	150	PCR1
FS10000169:122:BPA73120-0622:1:1110:1700:2210	000890	83	0.44666666666666666	150	PCR1
FS10000169:122:BPA73120-0622:1:1110:16040:2410	001031	87	0.42000000000000004	150	PCR1
FS10000169:122:BPA73120-0622:1:1110:8890:2500	000157	96	0.11111111111111116	12	PCR1
FS10000169:122:BPA73120-0622:1:1110:10320:2530	001852	88	0.41333333333333333	150	PCR1
FS10000169:122:BPA73120-0622:1:1110:7640:2490	000663	83	0.44666666666666666	150	PCR1
FS10000169:122:BPA73120-0622:1:1110:12470:2490	006520	67	0.5533333333333333	150	PCR1
FS10000169:122:BPA73120-0622:1:1110:13800:2490	000890	88	0.41333333333333333	150	PCR1
FS10000169:122:BPA73120-0622:1:1110:15760:2510	000580	81	0.45999999999999996	150	PCR1
FS10000169:122:BPA73120-0622:1:1110:7780:2610	010776	74	0.5066666666666666	150	PCR1
FS10000169:122:BPA73120-0622:1:1110:8390:2670	002642	74	0.5066666666666666	150	PCR1
FS10000169:122:BPA73120-0622:1:1110:7260:2570	002334	71	0.5266666666666666	150	PCR1
FS10000169:122:BPA73120-0622:1:1110:4690:2540	002572	82	0.45333333333333337	150	PCR1
FS10000169:122:BPA73120-0622:1:1110:12280:2930	010434	81	0.45999999999999996	150	PCR1
FS10000169:122:BPA73120-0622:1:1110:8810:3010	005120	71	0.5266666666666666	150	PCR1
FS10000169:122:BPA73120-0622:1:1110:2040:3020	009218	82	0.45333333333333337	150	PCR1
FS10000169:122:BPA73120-0622:1:1110:9280:3130	003944	81	0.45999999999999996	150	PCR1
FS10000169:122:BPA73120-0622:1:1110:1940:3140	002880	72	0.52	150	PCR1
FS10000169:122:BPA73120-0622:1:1110:10670:3160	008022	71	0.5266666666666666	150	PCR1
FS10000169:122:BPA73120-0622:1:1110:3120:3350	000429	73	0.5133333333333333	150	PCR1
FS10000169:122:BPA73120-0622:1:1110:2680:3400	009935	75	0.5	150	PCR1
FS10000169:122:BPA73120-0622:1:1110:15040:3350	009354	84	0.43999999999999995	150	PCR1
FS10000169:122:BPA73120-0622:1:1110:7560:3450	004250	73	0.5133333333333333	150	PCR1
FS10000169:122:BPA73120-0622:1:1110:16270:3540	006892	74	0.5066666666666666	150	PCR1
FS10000169:122:BPA73120-0622:1:1110:9070:3560	002515	68	0.5466666666666666	150	PCR1
FS10000169:122:BPA73120-0622:1:1110:2730:3630	000226	78	0.48	150	PCR1
FS10000169:122:BPA73120-0622:1:1110:4440:3640	002669	74	0.5066666666666666	150	PCR1
FS10000169:122:BPA73120-0622:1:1110:4670:3720	007063	74	0.5066666666666666	150	PCR1
FS10000169:122:BPA73120-0622:1:1110:11400:3720	009336	73	0.5133333333333333	150	PCR1
FS10000169:122:BPA73120-0622:1:1110:14680:3760	010246	84	0.43999999999999995	150	PCR1
FS10000169:122:BPA73120-0622:1:1110:6960:3770	003489	84	0.43999999999999995	150	PCR1
FS10000169:122:BPA73120-0622:1:1110:8670:3840	009184	55	0.4907407407407407	108	PCR1
FS10000169:122:BPA73120-0622:1:1110:2340:3870	000385	82	0.45333333333333337	150	PCR1
FS10000169:122:BPA73120-0622:1:1110:15260:3850	000569	76	0.4933333333333333	150	PCR1
FS10000169:122:BPA73120-0622:1:1110:8090:3920	002588	72	0.52	150	PCR1
FS10000169:122:BPA73120-0622:1:1110:11680:4050	002826	85	0.43333333333333335	150	PCR1
FS10000169:122:BPA73120-0622:1:1111:10350:1020	008482	72	0.52	150	PCR1
FS10000169:122:BPA73120-0622:1:1111:6390:1120	003691	74	0.5066666666666666	150	PCR1
FS10000169:122:BPA73120-0622:1:1110:3920:4070	011509	78	0.48	150	PCR1
FS10000169:122:BPA73120-0622:1:1111:1510:1060	001098	73	0.5133333333333333	150	PCR1
FS10000169:122:BPA73120-0622:1:1111:12150:1120	002375	58	0.5084745762711864	118	PCR1
FS10000169:122:BPA73120-0622:1:1111:14480:1360	004008	80	0.4666666666666667	150	PCR1
FS10000169:122:BPA73120-0622:1:1111:13960:1410	004685	81	0.45999999999999996	150	PCR1
FS10000169:122:BPA73120-0622:1:1111:4640:1250	009607	79	0.4733333333333334	150	PCR1
FS10000169:122:BPA73120-0622:1:1111:14600:1460	000312	78	0.48	150	PCR1
FS10000169:122:BPA73120-0622:1:1111:14500:1540	008213	74	0.5066666666666666	150	PCR1
FS10000169:122:BPA73120-0622:1:1111:9050:1660	009477	74	0.5066666666666666	150	PCR1
FS10000169:122:BPA73120-0622:1:1111:9000:1670	010819	74	0.5066666666666666	150	PCR1
FS10000169:122:BPA73120-0622:1:1111:2060:1750	002669	73	0.5133333333333333	150	PCR1
FS10000169:122:BPA73120-0622:1:1111:1850:1910	009817	73	0.5133333333333333	150	PCR1
FS10000169:122:BPA73120-0622:1:1111:6070:1980	011005	64	0.5733333333333333	150	PCR1
FS10000169:122:BPA73120-0622:1:1111:13630:1950	010717	79	0.4733333333333334	150	PCR1
FS10000169:122:BPA73120-0622:1:1111:13720:1940	005918	71	0.5266666666666666	150	PCR1
FS10000169:122:BPA73120-0622:1:1111:9410:2040	000580	81	0.45999999999999996	150	PCR1
FS10000169:122:BPA73120-0622:1:1111:7570:2120	006745	52	0.5630252100840336	119	PCR1
FS10000169:122:BPA73120-0622:1:1111:10810:2270	003344	75	0.5	150	PCR1
FS10000169:122:BPA73120-0622:1:1111:12300:2270	000274	54	0.5344827586206897	116	PCR1
FS10000169:122:BPA73120-0622:1:1111:3900:2170	007753	74	0.5066666666666666	150	PCR1
FS10000169:122:BPA73120-0622:1:1111:2050:2190	000429	75	0.5	150	PCR1
FS10000169:122:BPA73120-0622:1:1111:2300:2360	003437	58	0.5126050420168067	119	PCR1
FS10000169:122:BPA73120-0622:1:1111:13300:2450	005299	77	0.4866666666666667	150	PCR1
FS10000169:122:BPA73120-0622:1:1111:10450:2420	004887	70	0.5333333333333333	150	PCR1
FS10000169:122:BPA73120-0622:1:1111:11480:2430	007630	82	0.45333333333333337	150	PCR1
FS10000169:122:BPA73120-0622:1:1111:12360:2510	003489	85	0.43333333333333335	150	PCR1
FS10000169:122:BPA73120-0622:1:1111:9900:2500	001852	58	0.5126050420168067	119	PCR1
FS10000169:122:BPA73120-0622:1:1111:2150:2510	002308	79	0.4733333333333334	150	PCR1
FS10000169:122:BPA73120-0622:1:1111:6140:2510	000890	75	0.5	150	PCR1
FS10000169:122:BPA73120-0622:1:1111:12730:2570	006578	57	0.525	120	PCR1
FS10000169:122:BPA73120-0622:1:1111:8380:2650	004149	73	0.5133333333333333	150	PCR1
FS10000169:122:BPA73120-0622:1:1111:3650:2640	003761	78	0.48	150	PCR1
FS10000169:122:BPA73120-0622:1:1111:2760:2790	005120	72	0.52	150	PCR1
FS10000169:122:BPA73120-0622:1:1111:16230:2660	001130	55	0.4907407407407407	108	PCR1
FS10000169:122:BPA73120-0622:1:1111:14730:2810	002947	85	0.43333333333333335	150	PCR1
FS10000169:122:BPA73120-0622:1:1111:9180:2940	000923	67	0.4369747899159664	119	PCR1
FS10000169:122:BPA73120-0622:1:1111:3990:3000	005149	73	0.5133333333333333	150	PCR1
FS10000169:122:BPA73120-0622:1:1111:1430:2970	000748	79	0.4733333333333334	150	PCR1
FS10000169:122:BPA73120-0622:1:1111:4260:2980	002263	76	0.4933333333333333	150	PCR1
FS10000169:122:BPA73120-0622:1:1111:3560:3120	008764	73	0.5133333333333333	150	PCR1
FS10000169:122:BPA73120-0622:1:1111:3290:3470	008764	58	0.5166666666666666	120	PCR1
FS10000169:122:BPA73120-0622:1:1111:2550:3430	003017	74	0.5066666666666666	150	PCR1
FS10000169:122:BPA73120-0622:1:1111:7350:3410	002013	69	0.54	150	PCR1
FS10000169:122:BPA73120-0622:1:1111:6050:3540	001266	74	0.5066666666666666	150	PCR1
FS10000169:122:BPA73120-0622:1:1111:5400:3510	005101	80	0.4666666666666667	150	PCR1
FS10000169:122:BPA73120-0622:1:1111:3060:3550	000890	78	0.48	150	PCR1
FS10000169:122:BPA73120-0622:1:1111:8680:3600	006134	75	0.5	150	PCR1
FS10000169:122:BPA73120-0622:1:1111:5100:3670	006137	72	0.52	150	PCR1
FS10000169:122:BPA73120-0622:1:1111:2660:3720	001913	88	0.41333333333333333	150	PCR1
FS10000169:122:BPA73120-0622:1:1111:9010:3840	010913	79	0.4733333333333334	150	PCR1
FS10000169:122:BPA73120-0622:1:1111:5720:3870	001104	80	0.4666666666666667	150	PCR1
FS10000169:122:BPA73120-0622:1:1111:6070:3900	002441	72	0.52	150	PCR1
FS10000169:122:BPA73120-0622:1:1111:2280:3930	006439	76	0.4933333333333333	150	PCR1
FS10000169:122:BPA73120-0622:1:1111:3280:3910	005023	76	0.4933333333333333	150	PCR1
FS10000169:122:BPA73120-0622:1:1111:7650:4060	011918	73	0.5133333333333333	150	PCR1
FS10000169:122:BPA73120-0622:1:1112:2990:1000	005881	73	0.5133333333333333	150	PCR1
FS10000169:122:BPA73120-0622:1:1111:10920:4040	009937	74	0.5066666666666666	150	PCR1
FS10000169:122:BPA73120-0622:1:1112:12740:1060	005572	75	0.5	150	PCR1
FS10000169:122:BPA73120-0622:1:1111:16260:4060	002839	100	0.33333333333333337	150	PCR1
FS10000169:122:BPA73120-0622:1:1112:3020:1140	006745	74	0.5066666666666666	150	PCR1
FS10000169:122:BPA73120-0622:1:1112:5500:1110	009935	80	0.4666666666666667	150	PCR1
FS10000169:122:BPA73120-0622:1:1112:5650:1280	009058	55	0.5258620689655172	116	PCR1
FS10000169:122:BPA73120-0622:1:1112:3120:1310	003168	70	0.5333333333333333	150	PCR1
FS10000169:122:BPA73120-0622:1:1112:15320:1630	002189	80	0.4666666666666667	150	PCR1
FS10000169:122:BPA73120-0622:1:1112:13740:1640	000188	81	0.45999999999999996	150	PCR1
FS10000169:122:BPA73120-0622:1:1112:12430:1740	000051	97	0.10185185185185186	11	PCR1
FS10000169:122:BPA73120-0622:1:1112:5630:1800	006745	80	0.4666666666666667	150	PCR1
FS10000169:122:BPA73120-0622:1:1112:3240:1870	001510	83	0.44666666666666666	150	PCR1
FS10000169:122:BPA73120-0622:1:1112:13870:1870	004685	59	0.5083333333333333	120	PCR1
FS10000169:122:BPA73120-0622:1:1112:15670:1970	000091	69	0.54	150	PCR1
FS10000169:122:BPA73120-0622:1:1112:14460:2140	004008	73	0.5133333333333333	150	PCR1
FS10000169:122:BPA73120-0622:1:1112:9420:2060	009336	76	0.4933333333333333	150	PCR1
FS10000169:122:BPA73120-0622:1:1112:2260:2050	000890	107	0.2866666666666666	150	PCR1
FS10000169:122:BPA73120-0622:1:1112:8890:2120	006356	54	0.5423728813559322	118	PCR1
FS10000169:122:BPA73120-0622:1:1112:15060:2210	009935	79	0.4733333333333334	150	PCR1
FS10000169:122:BPA73120-0622:1:1112:8810:2310	003248	74	0.5066666666666666	150	PCR1
FS10000169:122:BPA73120-0622:1:1112:11140:2370	002871	79	0.4733333333333334	150	PCR1
FS10000169:122:BPA73120-0622:1:1112:6180:2450	004377	77	0.4866666666666667	150	PCR1
FS10000169:122:BPA73120-0622:1:1112:2920:2390	005334	80	0.4666666666666667	150	PCR1
FS10000169:122:BPA73120-0622:1:1112:11140:2390	010075	75	0.5	150	PCR1
FS10000169:122:BPA73120-0622:1:1112:3380:2400	004606	77	0.4866666666666667	150	PCR1
FS10000169:122:BPA73120-0622:1:1112:15820:2400	006134	80	0.4666666666666667	150	PCR1
FS10000169:122:BPA73120-0622:1:1112:16060:2500	007753	76	0.4933333333333333	150	PCR1
FS10000169:122:BPA73120-0622:1:1112:14940:2560	007888	75	0.5	150	PCR1
FS10000169:122:BPA73120-0622:1:1112:8660:2600	002925	81	0.45999999999999996	150	PCR1
FS10000169:122:BPA73120-0622:1:1112:8900:2820	005128	75	0.5	150	PCR1
FS10000169:122:BPA73120-0622:1:1112:11020:2790	002925	78	0.48	150	PCR1
FS10000169:122:BPA73120-0622:1:1112:16240:3060	001585	79	0.4733333333333334	150	PCR1
FS10000169:122:BPA73120-0622:1:1112:2140:3070	002925	77	0.4866666666666667	150	PCR1
FS10000169:122:BPA73120-0622:1:1112:1280:3140	004417	78	0.48	150	PCR1
FS10000169:122:BPA73120-0622:1:1112:4320:3240	010692	72	0.52	150	PCR1
FS10000169:122:BPA73120-0622:1:1112:15820:3190	002163	61	0.4873949579831933	119	PCR1
FS10000169:122:BPA73120-0622:1:1112:3910:3380	002925	72	0.52	150	PCR1
FS10000169:122:BPA73120-0622:1:1112:7570:3460	004180	52	0.5398230088495575	113	PCR1
FS10000169:122:BPA73120-0622:1:1112:8780:3500	003669	74	0.5066666666666666	150	PCR1
FS10000169:122:BPA73120-0622:1:1112:9880:3500	002640	75	0.5	150	PCR1
FS10000169:122:BPA73120-0622:1:1112:5430:3570	008543	75	0.5	150	PCR1
FS10000169:122:BPA73120-0622:1:1112:7680:3570	005563	55	0.5258620689655172	116	PCR1
FS10000169:122:BPA73120-0622:1:1112:10990:3620	004418	70	0.43999999999999995	125	PCR1
FS10000169:122:BPA73120-0622:1:1112:10170:3680	001220	70	0.5333333333333333	150	PCR1
FS10000169:122:BPA73120-0622:1:1112:11070:3890	009937	73	0.5133333333333333	150	PCR1
FS10000169:122:BPA73120-0622:1:1112:7640:3900	000890	74	0.5066666666666666	150	PCR1
FS10000169:122:BPA73120-0622:1:1112:15230:3960	002835	52	0.5185185185185186	108	PCR1
FS10000169:122:BPA73120-0622:1:1112:13800:3920	004008	74	0.5066666666666666	150	PCR1
FS10000169:122:BPA73120-0622:1:1112:4530:4040	006310	73	0.5133333333333333	150	PCR1
FS10000169:122:BPA73120-0622:1:1112:5530:3910	002484	53	0.5431034482758621	116	PCR1
FS10000169:122:BPA73120-0622:1:1112:1500:4080	001076	87	0.42000000000000004	150	PCR1
FS10000169:122:BPA73120-0622:1:1112:5870:4070	002694	76	0.4933333333333333	150	PCR1
FS10000169:122:BPA73120-0622:1:1113:10410:1040	010170	57	0.5169491525423728	118	PCR1
FS10000169:122:BPA73120-0622:1:1113:15240:1140	000880	80	0.4666666666666667	150	PCR1
FS10000169:122:BPA73120-0622:1:1113:3230:1130	011529	72	0.52	150	PCR1
FS10000169:122:BPA73120-0622:1:1113:13500:1100	005836	75	0.5	150	PCR1
FS10000169:122:BPA73120-0622:1:1113:15010:1410	004008	77	0.4866666666666667	150	PCR1
FS10000169:122:BPA73120-0622:1:1113:15210:1380	007048	85	0.43333333333333335	150	PCR1
FS10000169:122:BPA73120-0622:1:1113:5870:1370	000063	72	0.52	150	PCR1
FS10000169:122:BPA73120-0622:1:1113:3640:1490	002642	71	0.5266666666666666	150	PCR1
FS10000169:122:BPA73120-0622:1:1113:14650:1460	001130	53	0.5092592592592593	108	PCR1
FS10000169:122:BPA73120-0622:1:1113:15710:1470	006753	71	0.5266666666666666	150	PCR1
FS10000169:122:BPA73120-0622:1:1113:3770:1530	004164	73	0.5133333333333333	150	PCR1
FS10000169:122:BPA73120-0622:1:1113:8170:1530	003001	76	0.4933333333333333	150	PCR1
FS10000169:122:BPA73120-0622:1:1113:4890:1590	004149	73	0.5133333333333333	150	PCR1
FS10000169:122:BPA73120-0622:1:1113:10210:1650	008800	76	0.4933333333333333	150	PCR1
FS10000169:122:BPA73120-0622:1:1113:3280:1640	002694	73	0.5133333333333333	150	PCR1
FS10000169:122:BPA73120-0622:1:1113:10950:1640	003218	53	0.5092592592592593	108	PCR1
FS10000169:122:BPA73120-0622:1:1113:14490:1690	003352	86	0.42666666666666664	150	PCR1
FS10000169:122:BPA73120-0622:1:1113:3270:1900	004579	77	0.4866666666666667	150	PCR1
FS10000169:122:BPA73120-0622:1:1113:8530:2150	005191	72	0.52	150	PCR1
FS10000169:122:BPA73120-0622:1:1113:3370:2100	009477	80	0.4666666666666667	150	PCR1
FS10000169:122:BPA73120-0622:1:1113:8390:2300	000047	77	0.4866666666666667	150	PCR1
FS10000169:122:BPA73120-0622:1:1113:9140:2300	001872	57	0.5210084033613445	119	PCR1
FS10000169:122:BPA73120-0622:1:1113:1130:2310	008534	82	0.45333333333333337	150	PCR1
FS10000169:122:BPA73120-0622:1:1113:5250:2310	001031	58	0.5084745762711864	118	PCR1
FS10000169:122:BPA73120-0622:1:1113:3310:2260	008158	83	0.44666666666666666	150	PCR1
FS10000169:122:BPA73120-0622:1:1113:11280:2360	005994	74	0.5066666666666666	150	PCR1
FS10000169:122:BPA73120-0622:1:1113:15500:2290	010036	50	0.537037037037037	108	PCR1
FS10000169:122:BPA73120-0622:1:1113:15050:2470	004008	80	0.4666666666666667	150	PCR1
FS10000169:122:BPA73120-0622:1:1113:3210:2410	005958	77	0.4866666666666667	150	PCR1
FS10000169:122:BPA73120-0622:1:1113:7910:2540	008574	80	0.4666666666666667	150	PCR1
FS10000169:122:BPA73120-0622:1:1113:2350:2670	009876	75	0.5	150	PCR1
FS10000169:122:BPA73120-0622:1:1113:3580:2710	000625	76	0.4933333333333333	150	PCR1
FS10000169:122:BPA73120-0622:1:1113:8730:2810	005734	79	0.4733333333333334	150	PCR1
FS10000169:122:BPA73120-0622:1:1113:9040:2930	006465	52	0.5185185185185186	107	PCR1
FS10000169:122:BPA73120-0622:1:1113:1590:2940	000010	74	0.5066666666666666	150	PCR1
FS10000169:122:BPA73120-0622:1:1113:4180:3060	004008	77	0.4866666666666667	150	PCR1
FS10000169:122:BPA73120-0622:1:1113:5000:3060	000239	58	0.5084745762711864	118	PCR1
FS10000169:122:BPA73120-0622:1:1113:11970:3020	002209	78	0.48	150	PCR1
FS10000169:122:BPA73120-0622:1:1113:12740:3130	009767	78	0.48	150	PCR1
FS10000169:122:BPA73120-0622:1:1113:8770:3100	011509	79	0.4733333333333334	150	PCR1
FS10000169:122:BPA73120-0622:1:1113:11440:3060	002263	73	0.5133333333333333	150	PCR1
FS10000169:122:BPA73120-0622:1:1113:16010:3330	004685	78	0.48	150	PCR1
FS10000169:122:BPA73120-0622:1:1113:8770:3380	009218	78	0.48	150	PCR1
FS10000169:122:BPA73120-0622:1:1113:13270:3290	007372	70	0.5333333333333333	150	PCR1
FS10000169:122:BPA73120-0622:1:1113:13690:3450	009170	85	0.43333333333333335	150	PCR1
FS10000169:122:BPA73120-0622:1:1113:16200:3350	001718	47	0.5648148148148149	107	PCR1
FS10000169:122:BPA73120-0622:1:1113:16390:3350	005191	74	0.5066666666666666	150	PCR1
FS10000169:122:BPA73120-0622:1:1113:11790:3500	000063	76	0.4933333333333333	150	PCR1
FS10000169:122:BPA73120-0622:1:1113:13350:3500	004934	79	0.4733333333333334	150	PCR1
FS10000169:122:BPA73120-0622:1:1113:12600:3520	002428	71	0.5266666666666666	150	PCR1
FS10000169:122:BPA73120-0622:1:1113:12340:3480	010618	49	0.5462962962962963	108	PCR1
FS10000169:122:BPA73120-0622:1:1113:13450:3610	001130	53	0.5092592592592593	108	PCR1
FS10000169:122:BPA73120-0622:1:1113:9940:3790	004579	73	0.5133333333333333	150	PCR1
FS10000169:122:BPA73120-0622:1:1113:4330:3800	000890	71	0.5266666666666666	150	PCR1
FS10000169:122:BPA73120-0622:1:1113:8490:3850	006745	83	0.44666666666666666	150	PCR1
FS10000169:122:BPA73120-0622:1:1113:12380:3940	000711	76	0.4933333333333333	150	PCR1
FS10000169:122:BPA73120-0622:1:1113:2190:3930	009354	87	0.42000000000000004	150	PCR1
FS10000169:122:BPA73120-0622:1:1113:9500:3910	001075	83	0.44666666666666666	150	PCR1
FS10000169:122:BPA73120-0622:1:1113:7420:4030	006900	74	0.5066666666666666	150	PCR1
FS10000169:122:BPA73120-0622:1:1114:5160:1070	003759	75	0.5	150	PCR1
FS10000169:122:BPA73120-0622:1:1114:14520:1100	000552	71	0.5266666666666666	150	PCR1
FS10000169:122:BPA73120-0622:1:1114:9150:1160	006262	88	0.41333333333333333	150	PCR1
FS10000169:122:BPA73120-0622:1:1114:12770:1330	001075	73	0.5133333333333333	150	PCR1
FS10000169:122:BPA73120-0622:1:1114:3340:1340	011121	54	0.5423728813559322	118	PCR1
FS10000169:122:BPA73120-0622:1:1114:12630:1460	002461	79	0.4733333333333334	150	PCR1
FS10000169:122:BPA73120-0622:1:1114:8150:1600	006053	81	0.45999999999999996	150	PCR1
FS10000169:122:BPA73120-0622:1:1114:14520:1610	005768	82	0.45333333333333337	150	PCR1
FS10000169:122:BPA73120-0622:1:1114:11130:1510	003817	79	0.4733333333333334	150	PCR1
FS10000169:122:BPA73120-0622:1:1114:3790:1790	001739	72	0.52	150	PCR1
FS10000169:122:BPA73120-0622:1:1114:4470:1790	007444	81	0.45999999999999996	150	PCR1
FS10000169:122:BPA73120-0622:1:1114:3140:1780	005042	56	0.5254237288135593	118	PCR1
FS10000169:122:BPA73120-0622:1:1114:14470:1810	008080	81	0.45999999999999996	150	PCR1
FS10000169:122:BPA73120-0622:1:1114:4310:1810	009745	78	0.48	150	PCR1
FS10000169:122:BPA73120-0622:1:1114:12710:1940	010246	73	0.5133333333333333	150	PCR1
FS10000169:122:BPA73120-0622:1:1114:2510:1950	007022	76	0.4933333333333333	150	PCR1
FS10000169:122:BPA73120-0622:1:1114:10740:1980	011596	73	0.5133333333333333	150	PCR1
FS10000169:122:BPA73120-0622:1:1114:4890:2170	005191	77	0.4866666666666667	150	PCR1
FS10000169:122:BPA73120-0622:1:1114:2930:2260	002044	69	0.54	150	PCR1
FS10000169:122:BPA73120-0622:1:1114:5950:2290	002572	80	0.4666666666666667	150	PCR1
FS10000169:122:BPA73120-0622:1:1114:1790:2290	004377	83	0.44666666666666666	150	PCR1
FS10000169:122:BPA73120-0622:1:1114:2960:2290	003193	52	0.5185185185185186	108	PCR1
FS10000169:122:BPA73120-0622:1:1114:9140:2270	001848	72	0.52	150	PCR1
FS10000169:122:BPA73120-0622:1:1114:16310:2380	004373	85	0.43333333333333335	150	PCR1
FS10000169:122:BPA73120-0622:1:1114:6430:2580	004008	79	0.4733333333333334	150	PCR1
FS10000169:122:BPA73120-0622:1:1114:12860:2610	003749	54	0.546218487394958	119	PCR1
FS10000169:122:BPA73120-0622:1:1114:10110:2690	004373	73	0.5133333333333333	150	PCR1
FS10000169:122:BPA73120-0622:1:1114:5270:2680	000757	79	0.4733333333333334	150	PCR1
FS10000169:122:BPA73120-0622:1:1114:12320:2790	005274	98	0.09259259259259256	10	PCR1
FS10000169:122:BPA73120-0622:1:1114:3540:2830	009068	72	0.52	150	PCR1
FS10000169:122:BPA73120-0622:1:1114:14080:2890	004377	74	0.5066666666666666	150	PCR1
FS10000169:122:BPA73120-0622:1:1114:12000:3010	009376	89	0.17592592592592593	19	PCR1
FS10000169:122:BPA73120-0622:1:1114:2870:2930	004008	74	0.5066666666666666	150	PCR1
FS10000169:122:BPA73120-0622:1:1114:10940:3050	002416	76	0.4933333333333333	150	PCR1
FS10000169:122:BPA73120-0622:1:1114:9010:3070	004997	71	0.5266666666666666	150	PCR1
FS10000169:122:BPA73120-0622:1:1114:10580:3090	004504	71	0.5266666666666666	150	PCR1
FS10000169:122:BPA73120-0622:1:1114:6410:3130	005127	75	0.5	150	PCR1
FS10000169:122:BPA73120-0622:1:1114:8070:3180	000890	74	0.5066666666666666	150	PCR1
FS10000169:122:BPA73120-0622:1:1114:5530:3320	008213	74	0.5066666666666666	150	PCR1
FS10000169:122:BPA73120-0622:1:1114:3910:3490	002528	80	0.4666666666666667	150	PCR1
FS10000169:122:BPA73120-0622:1:1114:14710:3490	005602	76	0.4933333333333333	150	PCR1
FS10000169:122:BPA73120-0622:1:1114:2880:3550	000121	71	0.5266666666666666	150	PCR1
FS10000169:122:BPA73120-0622:1:1114:14790:3440	004061	74	0.5066666666666666	150	PCR1
FS10000169:122:BPA73120-0622:1:1114:12320:3510	000174	73	0.5133333333333333	150	PCR1
FS10000169:122:BPA73120-0622:1:1114:10270:3620	006745	85	0.43333333333333335	150	PCR1
FS10000169:122:BPA73120-0622:1:1114:3360:3740	003944	76	0.4933333333333333	150	PCR1
FS10000169:122:BPA73120-0622:1:1114:1890:3810	004377	56	0.5294117647058824	119	PCR1
FS10000169:122:BPA73120-0622:1:1114:7950:3770	000678	85	0.43333333333333335	150	PCR1
FS10000169:122:BPA73120-0622:1:1114:7790:3720	007935	79	0.4733333333333334	150	PCR1
FS10000169:122:BPA73120-0622:1:1114:9110:3720	002535	69	0.54	150	PCR1
FS10000169:122:BPA73120-0622:1:1114:12470:3720	000417	79	0.4733333333333334	150	PCR1
FS10000169:122:BPA73120-0622:1:1114:1160:3800	003566	92	0.3866666666666667	150	PCR1
FS10000169:122:BPA73120-0622:1:1114:8330:3900	005796	75	0.5	150	PCR1
FS10000169:122:BPA73120-0622:1:1115:15250:1130	005636	71	0.5266666666666666	150	PCR1
FS10000169:122:BPA73120-0622:1:1115:16380:1130	004831	78	0.48	150	PCR1
FS10000169:122:BPA73120-0622:1:1115:3690:1150	001232	80	0.4666666666666667	150	PCR1
FS10000169:122:BPA73120-0622:1:1115:8700:1220	004457	78	0.48	150	PCR1
FS10000169:122:BPA73120-0622:1:1115:1350:1230	002484	71	0.5266666666666666	150	PCR1
FS10000169:122:BPA73120-0622:1:1115:6390:1310	000308	72	0.52	150	PCR1
FS10000169:122:BPA73120-0622:1:1115:10450:1400	000452	59	0.5042016806722689	119	PCR1
FS10000169:122:BPA73120-0622:1:1115:15030:1540	002319	72	0.52	150	PCR1
FS10000169:122:BPA73120-0622:1:1115:9770:1580	008134	53	0.5092592592592593	108	PCR1
FS10000169:122:BPA73120-0622:1:1115:16430:1590	011920	90	0.4	150	PCR1
FS10000169:122:BPA73120-0622:1:1115:1180:1480	006313	69	0.54	150	PCR1
FS10000169:122:BPA73120-0622:1:1115:3930:1680	006745	87	0.42000000000000004	150	PCR1
FS10000169:122:BPA73120-0622:1:1115:12330:1820	006134	78	0.48	150	PCR1
FS10000169:122:BPA73120-0622:1:1115:12290:1890	002263	74	0.5066666666666666	150	PCR1
FS10000169:122:BPA73120-0622:1:1115:2980:2050	011990	68	0.5466666666666666	150	PCR1
FS10000169:122:BPA73120-0622:1:1115:4290:2100	000063	72	0.52	150	PCR1
FS10000169:122:BPA73120-0622:1:1115:10590:2090	001567	55	0.4907407407407407	108	PCR1
FS10000169:122:BPA73120-0622:1:1115:9570:2220	010050	74	0.5066666666666666	150	PCR1
FS10000169:122:BPA73120-0622:1:1115:8910:2270	003304	55	0.5378151260504201	119	PCR1
FS10000169:122:BPA73120-0622:1:1115:2970:2270	001819	73	0.5133333333333333	150	PCR1
FS10000169:122:BPA73120-0622:1:1115:8970:2320	009354	79	0.4733333333333334	150	PCR1
FS10000169:122:BPA73120-0622:1:1115:10370:2320	003001	78	0.48	150	PCR1
FS10000169:122:BPA73120-0622:1:1115:11810:2400	000262	80	0.4666666666666667	150	PCR1
FS10000169:122:BPA73120-0622:1:1115:8990:2500	000890	82	0.45333333333333337	150	PCR1
FS10000169:122:BPA73120-0622:1:1115:14520:2550	006992	51	0.5277777777777778	108	PCR1
FS10000169:122:BPA73120-0622:1:1115:12910:2380	005009	72	0.52	150	PCR1
FS10000169:122:BPA73120-0622:1:1115:3430:2590	011390	85	0.43333333333333335	150	PCR1
FS10000169:122:BPA73120-0622:1:1115:12490:2530	001541	70	0.5333333333333333	150	PCR1
FS10000169:122:BPA73120-0622:1:1115:4910:2540	009817	76	0.4933333333333333	150	PCR1
FS10000169:122:BPA73120-0622:1:1115:10190:2680	004457	74	0.5066666666666666	150	PCR1
FS10000169:122:BPA73120-0622:1:1115:13300:2660	003761	80	0.4666666666666667	150	PCR1
FS10000169:122:BPA73120-0622:1:1115:1980:2920	003641	73	0.5133333333333333	150	PCR1
FS10000169:122:BPA73120-0622:1:1115:12970:2980	002851	97	0.10185185185185186	11	PCR1
FS10000169:122:BPA73120-0622:1:1115:3800:3330	005502	72	0.52	150	PCR1
FS10000169:122:BPA73120-0622:1:1115:15550:3600	006439	80	0.4666666666666667	150	PCR1
FS10000169:122:BPA73120-0622:1:1115:8010:3600	000552	76	0.4933333333333333	150	PCR1
FS10000169:122:BPA73120-0622:1:1115:10700:3590	004934	80	0.4666666666666667	150	PCR1
FS10000169:122:BPA73120-0622:1:1115:8950:3760	002094	61	0.48305084745762716	118	PCR1
FS10000169:122:BPA73120-0622:1:1115:5000:3890	008251	46	0.5740740740740741	108	PCR1
FS10000169:122:BPA73120-0622:1:1115:8910:3890	004309	72	0.52	150	PCR1
FS10000169:122:BPA73120-0622:1:1115:9230:3970	002334	54	0.5384615384615384	117	PCR1
FS10000169:122:BPA73120-0622:1:1115:12240:4040	000409	53	0.5181818181818182	110	PCR1
FS10000169:122:BPA73120-0622:1:1115:11490:4000	000037	75	0.5	150	PCR1
FS10000169:122:BPA73120-0622:1:1115:4490:3960	004934	81	0.45999999999999996	150	PCR1
FS10000169:122:BPA73120-0622:1:1116:6700:1000	001940	74	0.5066666666666666	150	PCR1
FS10000169:122:BPA73120-0622:1:1116:9030:1140	000589	74	0.5066666666666666	150	PCR1
FS10000169:122:BPA73120-0622:1:1116:8380:1150	011554	69	0.54	150	PCR1
FS10000169:122:BPA73120-0622:1:1116:2210:1220	009935	78	0.48	150	PCR1
FS10000169:122:BPA73120-0622:1:1116:10160:1330	005365	58	0.5042735042735043	117	PCR1
FS10000169:122:BPA73120-0622:1:1116:4420:1340	002812	76	0.4933333333333333	150	PCR1
FS10000169:122:BPA73120-0622:1:1116:7450:1420	001346	89	0.4066666666666666	150	PCR1
FS10000169:122:BPA73120-0622:1:1116:4020:1410	000224	75	0.5	150	PCR1
FS10000169:122:BPA73120-0622:1:1116:1710:1320	005097	80	0.4666666666666667	150	PCR1
FS10000169:122:BPA73120-0622:1:1116:15880:1480	002536	52	0.5185185185185186	107	PCR1
FS10000169:122:BPA73120-0622:1:1116:2170:1540	006504	72	0.52	150	PCR1
FS10000169:122:BPA73120-0622:1:1116:13940:1590	001331	55	0.56	125	PCR1
FS10000169:122:BPA73120-0622:1:1116:2130:1600	002871	78	0.48	150	PCR1
FS10000169:122:BPA73120-0622:1:1116:15520:1680	008143	70	0.5333333333333333	150	PCR1
FS10000169:122:BPA73120-0622:1:1116:10620:1720	000267	99	0.33999999999999997	150	PCR1
FS10000169:122:BPA73120-0622:1:1116:11780:1790	004008	78	0.48	150	PCR1
FS10000169:122:BPA73120-0622:1:1116:7810:1880	008209	75	0.5	150	PCR1
FS10000169:122:BPA73120-0622:1:1116:7000:1840	001054	81	0.45999999999999996	150	PCR1
FS10000169:122:BPA73120-0622:1:1116:2290:1980	000890	75	0.5	150	PCR1
FS10000169:122:BPA73120-0622:1:1116:2090:1950	004008	78	0.48	150	PCR1
FS10000169:122:BPA73120-0622:1:1116:7990:2130	008574	72	0.52	150	PCR1
FS10000169:122:BPA73120-0622:1:1116:10290:2130	007659	86	0.42666666666666664	150	PCR1
FS10000169:122:BPA73120-0622:1:1116:6370:2000	010899	75	0.5	150	PCR1
FS10000169:122:BPA73120-0622:1:1116:11860:2190	005572	77	0.4866666666666667	150	PCR1
FS10000169:122:BPA73120-0622:1:1116:4250:2180	002263	77	0.4866666666666667	150	PCR1
FS10000169:122:BPA73120-0622:1:1116:1900:2190	003761	82	0.45333333333333337	150	PCR1
FS10000169:122:BPA73120-0622:1:1116:15780:2170	009477	77	0.4866666666666667	150	PCR1
FS10000169:122:BPA73120-0622:1:1116:8530:2270	000275	85	0.2129629629629629	23	PCR1
FS10000169:122:BPA73120-0622:1:1116:11140:2270	009118	76	0.4933333333333333	150	PCR1
FS10000169:122:BPA73120-0622:1:1116:13470:2260	005734	89	0.4066666666666666	150	PCR1
FS10000169:122:BPA73120-0622:1:1116:7450:2330	000073	74	0.5066666666666666	150	PCR1
FS10000169:122:BPA73120-0622:1:1116:2550:2520	001321	81	0.45999999999999996	150	PCR1
FS10000169:122:BPA73120-0622:1:1116:2690:2670	005120	70	0.5333333333333333	150	PCR1
FS10000169:122:BPA73120-0622:1:1116:6440:2670	010971	52	0.5630252100840336	119	PCR1
FS10000169:122:BPA73120-0622:1:1116:9960:2740	003388	74	0.5066666666666666	150	PCR1
FS10000169:122:BPA73120-0622:1:1116:7480:2860	001941	75	0.5	150	PCR1
FS10000169:122:BPA73120-0622:1:1116:14530:2750	003286	81	0.45999999999999996	150	PCR1
FS10000169:122:BPA73120-0622:1:1116:3140:2760	010185	87	0.19444444444444442	21	PCR1
FS10000169:122:BPA73120-0622:1:1116:12900:2760	000614	80	0.4666666666666667	150	PCR1
FS10000169:122:BPA73120-0622:1:1116:5850:2770	005768	75	0.5	150	PCR1
FS10000169:122:BPA73120-0622:1:1116:1440:2990	010741	54	0.55	120	PCR1
FS10000169:122:BPA73120-0622:1:1116:8630:2990	002925	79	0.4733333333333334	150	PCR1
FS10000169:122:BPA73120-0622:1:1116:16050:3040	002841	77	0.4866666666666667	150	PCR1
FS10000169:122:BPA73120-0622:1:1116:1350:3080	009205	79	0.4733333333333334	150	PCR1
FS10000169:122:BPA73120-0622:1:1116:9440:3080	007785	79	0.4733333333333334	150	PCR1
FS10000169:122:BPA73120-0622:1:1116:13490:3170	008655	77	0.4866666666666667	150	PCR1
FS10000169:122:BPA73120-0622:1:1116:16420:3150	001753	70	0.5333333333333333	150	PCR1
FS10000169:122:BPA73120-0622:1:1116:4050:3130	009937	74	0.5066666666666666	150	PCR1
FS10000169:122:BPA73120-0622:1:1116:11620:3130	003168	79	0.4733333333333334	150	PCR1
FS10000169:122:BPA73120-0622:1:1116:6070:3120	008597	73	0.5133333333333333	150	PCR1
FS10000169:122:BPA73120-0622:1:1116:10210:3220	002841	78	0.48	150	PCR1
FS10000169:122:BPA73120-0622:1:1116:14290:3210	002544	79	0.4733333333333334	150	PCR1
FS10000169:122:BPA73120-0622:1:1116:2280:3300	007378	69	0.54	150	PCR1
FS10000169:122:BPA73120-0622:1:1116:15330:3260	004008	75	0.5	150	PCR1
FS10000169:122:BPA73120-0622:1:1116:16410:3340	004377	77	0.4866666666666667	150	PCR1
FS10000169:122:BPA73120-0622:1:1116:7440:3480	005720	77	0.4866666666666667	150	PCR1
FS10000169:122:BPA73120-0622:1:1116:3280:3580	000231	73	0.5133333333333333	150	PCR1
FS10000169:122:BPA73120-0622:1:1116:2070:3610	006540	54	0.5423728813559322	118	PCR1
FS10000169:122:BPA73120-0622:1:1116:12730:3440	001626	81	0.45999999999999996	150	PCR1
FS10000169:122:BPA73120-0622:1:1116:15100:3540	004377	71	0.5266666666666666	150	PCR1
FS10000169:122:BPA73120-0622:1:1116:7280:3680	008903	50	0.537037037037037	106	PCR1
FS10000169:122:BPA73120-0622:1:1116:9520:3680	003401	81	0.45999999999999996	150	PCR1
FS10000169:122:BPA73120-0622:1:1116:14870:3680	003326	78	0.48	150	PCR1
FS10000169:122:BPA73120-0622:1:1116:9130:3850	005299	79	0.4733333333333334	150	PCR1
FS10000169:122:BPA73120-0622:1:1116:5040:3890	006134	73	0.5133333333333333	150	PCR1
FS10000169:122:BPA73120-0622:1:1116:5870:3890	000437	82	0.45333333333333337	150	PCR1
FS10000169:122:BPA73120-0622:1:1116:9290:3890	003036	75	0.5	150	PCR1
FS10000169:122:BPA73120-0622:1:1116:2030:3970	003458	78	0.48	150	PCR1
FS10000169:122:BPA73120-0622:1:1116:12440:3980	003327	75	0.5	150	PCR1
FS10000169:122:BPA73120-0622:1:1116:13390:4080	007210	70	0.5333333333333333	150	PCR1
FS10000169:122:BPA73120-0622:1:1116:12170:4090	000580	81	0.45999999999999996	150	PCR1
FS10000169:122:BPA73120-0622:1:1101:14210:1060	003084	70	0.5333333333333333	150	PCR2
FS10000169:122:BPA73120-0622:1:1101:12630:1080	002588	76	0.4933333333333333	150	PCR2
FS10000169:122:BPA73120-0622:1:1101:11190:1330	005600	78	0.48	150	PCR2
FS10000169:122:BPA73120-0622:1:1101:14870:1290	002392	83	0.44666666666666666	150	PCR2
FS10000169:122:BPA73120-0622:1:1101:9630:1270	002008	71	0.5266666666666666	150	PCR2
FS10000169:122:BPA73120-0622:1:1101:6020:1340	010127	75	0.5	150	PCR2
FS10000169:122:BPA73120-0622:1:1101:14830:1440	006112	78	0.48	150	PCR2
FS10000169:122:BPA73120-0622:1:1101:13130:1570	002956	77	0.4866666666666667	150	PCR2
FS10000169:122:BPA73120-0622:1:1101:14350:1590	000711	80	0.4666666666666667	150	PCR2
FS10000169:122:BPA73120-0622:1:1101:14920:1630	009935	76	0.4933333333333333	150	PCR2
FS10000169:122:BPA73120-0622:1:1101:6810:1820	000165	68	0.5466666666666666	150	PCR2
FS10000169:122:BPA73120-0622:1:1101:12100:1920	001572	56	0.5294117647058824	119	PCR2
FS10000169:122:BPA73120-0622:1:1101:3000:1950	009317	92	0.3866666666666667	150	PCR2
FS10000169:122:BPA73120-0622:1:1101:16250:1880	005881	76	0.4933333333333333	150	PCR2
FS10000169:122:BPA73120-0622:1:1101:15770:1980	011353	83	0.44666666666666666	150	PCR2
FS10000169:122:BPA73120-0622:1:1101:1340:2140	002083	74	0.5066666666666666	150	PCR2
FS10000169:122:BPA73120-0622:1:1101:15310:2080	000978	79	0.4733333333333334	150	PCR2
FS10000169:122:BPA73120-0622:1:1101:8200:2280	003645	74	0.5066666666666666	150	PCR2
FS10000169:122:BPA73120-0622:1:1101:16000:2180	001919	78	0.48	150	PCR2
FS10000169:122:BPA73120-0622:1:1101:15920:2470	001700	74	0.5066666666666666	150	PCR2
FS10000169:122:BPA73120-0622:1:1101:10160:2390	002263	74	0.5066666666666666	150	PCR2
FS10000169:122:BPA73120-0622:1:1101:9720:2620	005465	71	0.5266666666666666	150	PCR2
FS10000169:122:BPA73120-0622:1:1101:12930:2780	000890	98	0.3466666666666667	150	PCR2
FS10000169:122:BPA73120-0622:1:1101:1770:3040	004377	76	0.4933333333333333	150	PCR2
FS10000169:122:BPA73120-0622:1:1101:7780:3040	001009	68	0.5466666666666666	150	PCR2
FS10000169:122:BPA73120-0622:1:1101:10790:3340	003723	75	0.5	150	PCR2
FS10000169:122:BPA73120-0622:1:1101:15090:3300	000385	72	0.52	150	PCR2
FS10000169:122:BPA73120-0622:1:1101:16470:3410	006393	79	0.4733333333333334	150	PCR2
FS10000169:122:BPA73120-0622:1:1101:13430:3670	000166	75	0.5	150	PCR2
FS10000169:122:BPA73120-0622:1:1101:15280:3980	009334	74	0.5066666666666666	150	PCR2
FS10000169:122:BPA73120-0622:1:1101:15310:3980	005881	81	0.45999999999999996	150	PCR2
FS10000169:122:BPA73120-0622:1:1102:12090:1010	003305	71	0.5266666666666666	150	PCR2
FS10000169:122:BPA73120-0622:1:1102:2880:1250	004773	74	0.5066666666666666	150	PCR2
FS10000169:122:BPA73120-0622:1:1102:7600:1400	009656	72	0.52	150	PCR2
FS10000169:122:BPA73120-0622:1:1102:5170:1290	001273	96	0.11111111111111116	12	PCR2
FS10000169:122:BPA73120-0622:1:1102:14410:1450	008674	76	0.4933333333333333	150	PCR2
FS10000169:122:BPA73120-0622:1:1102:12300:1390	002887	68	0.5466666666666666	150	PCR2
FS10000169:122:BPA73120-0622:1:1102:6370:1380	008202	74	0.5066666666666666	150	PCR2
FS10000169:122:BPA73120-0622:1:1102:13510:1620	004097	71	0.5266666666666666	150	PCR2
FS10000169:122:BPA73120-0622:1:1102:13670:1760	005097	83	0.44666666666666666	150	PCR2
FS10000169:122:BPA73120-0622:1:1102:2230:1900	000614	85	0.43333333333333335	150	PCR2
FS10000169:122:BPA73120-0622:1:1102:5770:1900	004685	73	0.5133333333333333	150	PCR2
FS10000169:122:BPA73120-0622:1:1102:14010:1980	010290	74	0.5066666666666666	150	PCR2
FS10000169:122:BPA73120-0622:1:1102:12790:1940	005815	74	0.5066666666666666	150	PCR2
FS10000169:122:BPA73120-0622:1:1102:14130:2260	004201	69	0.54	150	PCR2
FS10000169:122:BPA73120-0622:1:1102:11840:2600	005017	72	0.52	150	PCR2
FS10000169:122:BPA73120-0622:1:1102:9140:2660	005768	74	0.5066666666666666	150	PCR2
FS10000169:122:BPA73120-0622:1:1102:3020:2520	000395	68	0.5466666666666666	150	PCR2
FS10000169:122:BPA73120-0622:1:1102:15400:2690	005836	84	0.43999999999999995	150	PCR2
FS10000169:122:BPA73120-0622:1:1102:2390:2850	005572	77	0.4866666666666667	150	PCR2
FS10000169:122:BPA73120-0622:1:1102:12190:2910	007630	80	0.4666666666666667	150	PCR2
FS10000169:122:BPA73120-0622:1:1102:9130:3150	002428	73	0.5133333333333333	150	PCR2
FS10000169:122:BPA73120-0622:1:1102:5070:3250	010618	50	0.537037037037037	107	PCR2
FS10000169:122:BPA73120-0622:1:1102:14760:3270	004008	75	0.5	150	PCR2
FS10000169:122:BPA73120-0622:1:1102:15500:3280	004220	51	0.5277777777777778	108	PCR2
FS10000169:122:BPA73120-0622:1:1102:14380:3350	000550	71	0.5266666666666666	150	PCR2
FS10000169:122:BPA73120-0622:1:1102:11180:3590	002572	70	0.5333333333333333	150	PCR2
FS10000169:122:BPA73120-0622:1:1102:1940:3800	001888	51	0.5277777777777778	108	PCR2
FS10000169:122:BPA73120-0622:1:1103:8410:1290	007753	72	0.52	150	PCR2
FS10000169:122:BPA73120-0622:1:1103:7880:1440	003195	50	0.537037037037037	107	PCR2
FS10000169:122:BPA73120-0622:1:1103:6740:1540	000817	53	0.5092592592592593	108	PCR2
FS10000169:122:BPA73120-0622:1:1103:11750:1710	009336	78	0.48	150	PCR2
FS10000169:122:BPA73120-0622:1:1103:13610:1720	006053	51	0.5321100917431192	109	PCR2
FS10000169:122:BPA73120-0622:1:1103:4640:1800	003274	50	0.537037037037037	108	PCR2
FS10000169:122:BPA73120-0622:1:1103:8560:1800	003783	72	0.52	150	PCR2
FS10000169:122:BPA73120-0622:1:1103:11050:1970	007996	78	0.48	150	PCR2
FS10000169:122:BPA73120-0622:1:1103:15230:2230	000278	74	0.5066666666666666	150	PCR2
FS10000169:122:BPA73120-0622:1:1103:12030:2290	009937	77	0.4866666666666667	150	PCR2
FS10000169:122:BPA73120-0622:1:1103:16300:2340	005469	70	0.5333333333333333	150	PCR2
FS10000169:122:BPA73120-0622:1:1103:14280:2400	000170	75	0.5	150	PCR2
FS10000169:122:BPA73120-0622:1:1103:10950:2530	007630	76	0.4933333333333333	150	PCR2
FS10000169:122:BPA73120-0622:1:1103:3250:2650	001054	69	0.4152542372881356	118	PCR2
FS10000169:122:BPA73120-0622:1:1103:8390:2650	002263	72	0.52	150	PCR2
FS10000169:122:BPA73120-0622:1:1103:11200:2830	003761	80	0.4666666666666667	150	PCR2
FS10000169:122:BPA73120-0622:1:1103:3290:2910	000737	79	0.4733333333333334	150	PCR2
FS10000169:122:BPA73120-0622:1:1103:9940:3240	003669	61	0.4786324786324786	117	PCR2
FS10000169:122:BPA73120-0622:1:1103:3680:3480	001884	75	0.5	150	PCR2
FS10000169:122:BPA73120-0622:1:1103:15330:3390	005299	104	0.30666666666666664	150	PCR2
FS10000169:122:BPA73120-0622:1:1103:1350:3560	004889	76	0.4933333333333333	150	PCR2
FS10000169:122:BPA73120-0622:1:1103:3740:3540	000126	72	0.52	150	PCR2
FS10000169:122:BPA73120-0622:1:1103:13080:3800	003001	76	0.4933333333333333	150	PCR2
FS10000169:122:BPA73120-0622:1:1103:7530:3910	010075	74	0.5066666666666666	150	PCR2
FS10000169:122:BPA73120-0622:1:1103:11910:4030	001557	82	0.45333333333333337	150	PCR2
FS10000169:122:BPA73120-0622:1:1104:12060:1000	002925	74	0.5066666666666666	150	PCR2
FS10000169:122:BPA73120-0622:1:1104:8050:1190	004595	77	0.4866666666666667	150	PCR2
FS10000169:122:BPA73120-0622:1:1104:16010:1120	008650	78	0.48	150	PCR2
FS10000169:122:BPA73120-0622:1:1104:11010:1430	002161	85	0.43333333333333335	150	PCR2
FS10000169:122:BPA73120-0622:1:1104:15720:1750	005774	49	0.5775862068965517	116	PCR2
FS10000169:122:BPA73120-0622:1:1104:9420:1700	008451	74	0.5066666666666666	150	PCR2
FS10000169:122:BPA73120-0622:1:1104:12570:1730	001288	75	0.5	150	PCR2
FS10000169:122:BPA73120-0622:1:1104:16120:1620	010618	51	0.5277777777777778	107	PCR2
FS10000169:122:BPA73120-0622:1:1104:7530:1910	000635	52	0.5185185185185186	108	PCR2
FS10000169:122:BPA73120-0622:1:1104:4720:2150	009935	76	0.4933333333333333	150	PCR2
FS10000169:122:BPA73120-0622:1:1104:3650:2170	006439	76	0.4933333333333333	150	PCR2
FS10000169:122:BPA73120-0622:1:1104:5130:2050	004008	75	0.5	150	PCR2
FS10000169:122:BPA73120-0622:1:1104:5250:2040	005019	84	0.43999999999999995	150	PCR2
FS10000169:122:BPA73120-0622:1:1104:10070:2240	004008	78	0.48	150	PCR2
FS10000169:122:BPA73120-0622:1:1104:13480:2250	005071	55	0.5454545454545454	121	PCR2
FS10000169:122:BPA73120-0622:1:1104:2740:2270	007818	75	0.5	150	PCR2
FS10000169:122:BPA73120-0622:1:1104:10350:2340	009336	74	0.5066666666666666	150	PCR2
FS10000169:122:BPA73120-0622:1:1104:6570:2410	001031	74	0.5066666666666666	150	PCR2
FS10000169:122:BPA73120-0622:1:1104:5610:2740	001173	76	0.4933333333333333	150	PCR2
FS10000169:122:BPA73120-0622:1:1104:9730:2720	004377	76	0.4933333333333333	150	PCR2
FS10000169:122:BPA73120-0622:1:1104:11130:3010	009787	77	0.4866666666666667	150	PCR2
FS10000169:122:BPA73120-0622:1:1104:2580:2950	001031	71	0.5266666666666666	150	PCR2
FS10000169:122:BPA73120-0622:1:1104:5410:3090	006007	75	0.5	150	PCR2
FS10000169:122:BPA73120-0622:1:1104:7210:3030	000890	74	0.5066666666666666	150	PCR2
FS10000169:122:BPA73120-0622:1:1104:7820:3180	003761	69	0.54	150	PCR2
FS10000169:122:BPA73120-0622:1:1104:11840:3370	002448	52	0.5398230088495575	113	PCR2
FS10000169:122:BPA73120-0622:1:1104:16230:3360	005413	74	0.5066666666666666	150	PCR2
FS10000169:122:BPA73120-0622:1:1104:9190:3320	005513	76	0.4933333333333333	150	PCR2
FS10000169:122:BPA73120-0622:1:1104:2570:3430	002841	79	0.4733333333333334	150	PCR2
FS10000169:122:BPA73120-0622:1:1104:14470:3380	000170	74	0.5066666666666666	150	PCR2
FS10000169:122:BPA73120-0622:1:1104:8690:3670	007355	81	0.45999999999999996	150	PCR2
FS10000169:122:BPA73120-0622:1:1104:1160:3640	011707	69	0.54	150	PCR2
FS10000169:122:BPA73120-0622:1:1104:4460:3580	002726	76	0.4933333333333333	150	PCR2
FS10000169:122:BPA73120-0622:1:1104:7930:4010	008543	73	0.5133333333333333	150	PCR2
FS10000169:122:BPA73120-0622:1:1104:13300:3960	004008	74	0.5066666666666666	150	PCR2
FS10000169:122:BPA73120-0622:1:1105:15070:1180	001455	81	0.45999999999999996	150	PCR2
FS10000169:122:BPA73120-0622:1:1105:4440:1270	008311	79	0.4733333333333334	150	PCR2
FS10000169:122:BPA73120-0622:1:1105:9070:1370	011561	83	0.44666666666666666	150	PCR2
FS10000169:122:BPA73120-0622:1:1105:16480:1390	001909	76	0.4933333333333333	150	PCR2
FS10000169:122:BPA73120-0622:1:1105:8450:1400	003042	59	0.49572649572649574	117	PCR2
FS10000169:122:BPA73120-0622:1:1105:6530:1550	003761	73	0.5133333333333333	150	PCR2
FS10000169:122:BPA73120-0622:1:1105:9700:1680	011201	53	0.5470085470085471	117	PCR2
FS10000169:122:BPA73120-0622:1:1105:2770:1770	004685	76	0.4933333333333333	150	PCR2
FS10000169:122:BPA73120-0622:1:1105:13650:1760	009631	78	0.48	150	PCR2
FS10000169:122:BPA73120-0622:1:1105:6750:1950	004008	75	0.5	150	PCR2
FS10000169:122:BPA73120-0622:1:1105:6330:2050	008433	53	0.5092592592592593	108	PCR2
FS10000169:122:BPA73120-0622:1:1105:11110:2210	004579	77	0.4866666666666667	150	PCR2
FS10000169:122:BPA73120-0622:1:1105:13890:2200	000073	77	0.4866666666666667	150	PCR2
FS10000169:122:BPA73120-0622:1:1105:3610:2270	000139	97	0.10185185185185186	11	PCR2
FS10000169:122:BPA73120-0622:1:1105:9070:2400	000312	58	0.5126050420168067	119	PCR2
FS10000169:122:BPA73120-0622:1:1105:6050:2510	008433	52	0.5185185185185186	108	PCR2
FS10000169:122:BPA73120-0622:1:1105:13920:2610	000429	75	0.5	150	PCR2
FS10000169:122:BPA73120-0622:1:1105:9170:2920	011759	72	0.52	150	PCR2
FS10000169:122:BPA73120-0622:1:1105:6590:3010	011365	74	0.5066666666666666	150	PCR2
FS10000169:122:BPA73120-0622:1:1105:16460:3170	002925	78	0.48	150	PCR2
FS10000169:122:BPA73120-0622:1:1105:2210:3190	000073	66	0.56	150	PCR2
FS10000169:122:BPA73120-0622:1:1105:4860:3000	000010	54	0.5384615384615384	117	PCR2
FS10000169:122:BPA73120-0622:1:1105:10600:3140	004853	47	0.5648148148148149	108	PCR2
FS10000169:122:BPA73120-0622:1:1105:15260:3370	006773	69	0.54	150	PCR2
FS10000169:122:BPA73120-0622:1:1105:12300:3370	009288	76	0.4933333333333333	150	PCR2
FS10000169:122:BPA73120-0622:1:1105:12070:3450	000385	79	0.4733333333333334	150	PCR2
FS10000169:122:BPA73120-0622:1:1105:1870:3590	006161	67	0.5533333333333333	150	PCR2
FS10000169:122:BPA73120-0622:1:1105:14530:3590	004579	74	0.5066666666666666	150	PCR2
FS10000169:122:BPA73120-0622:1:1105:16310:3590	000639	85	0.43333333333333335	150	PCR2
FS10000169:122:BPA73120-0622:1:1105:11680:3970	005874	58	0.5084745762711864	118	PCR2
FS10000169:122:BPA73120-0622:1:1106:11930:1000	000580	75	0.5	150	PCR2
FS10000169:122:BPA73120-0622:1:1106:10990:1050	002315	76	0.4933333333333333	150	PCR2
FS10000169:122:BPA73120-0622:1:1106:3610:1320	002263	75	0.5	150	PCR2
FS10000169:122:BPA73120-0622:1:1106:5700:1270	009225	69	0.54	150	PCR2
FS10000169:122:BPA73120-0622:1:1106:12340:1400	000226	50	0.5575221238938053	113	PCR2
FS10000169:122:BPA73120-0622:1:1106:4120:1410	004775	53	0.5309734513274336	113	PCR2
FS10000169:122:BPA73120-0622:1:1106:10990:1470	004596	76	0.4933333333333333	150	PCR2
FS10000169:122:BPA73120-0622:1:1106:3860:1580	007426	78	0.48	150	PCR2
FS10000169:122:BPA73120-0622:1:1106:2160:1710	001455	70	0.5333333333333333	150	PCR2
FS10000169:122:BPA73120-0622:1:1106:15550:1750	002066	73	0.5133333333333333	150	PCR2
FS10000169:122:BPA73120-0622:1:1106:8900:1660	004934	81	0.45999999999999996	150	PCR2
FS10000169:122:BPA73120-0622:1:1106:9920:1660	009075	56	0.5213675213675213	117	PCR2
FS10000169:122:BPA73120-0622:1:1106:2070:1830	009983	52	0.5185185185185186	108	PCR2
FS10000169:122:BPA73120-0622:1:1106:9640:1840	001652	76	0.4933333333333333	150	PCR2
FS10000169:122:BPA73120-0622:1:1106:13350:1860	005734	79	0.4733333333333334	150	PCR2
FS10000169:122:BPA73120-0622:1:1106:11790:1870	003841	72	0.52	150	PCR2
FS10000169:122:BPA73120-0622:1:1106:8970:1940	001819	64	0.539568345323741	139	PCR2
FS10000169:122:BPA73120-0622:1:1106:2310:2090	002182	60	0.52	125	PCR2
FS10000169:122:BPA73120-0622:1:1106:2090:2100	009386	82	0.45333333333333337	150	PCR2
FS10000169:122:BPA73120-0622:1:1106:11940:2060	005783	87	0.42000000000000004	150	PCR2
FS10000169:122:BPA73120-0622:1:1106:8330:2180	011025	75	0.5	150	PCR2
FS10000169:122:BPA73120-0622:1:1106:2460:2240	009935	71	0.5266666666666666	150	PCR2
FS10000169:122:BPA73120-0622:1:1106:3360:2360	005381	52	0.5185185185185186	108	PCR2
FS10000169:122:BPA73120-0622:1:1106:6690:2450	004149	79	0.4733333333333334	150	PCR2
FS10000169:122:BPA73120-0622:1:1106:6330:2300	005191	72	0.52	150	PCR2
FS10000169:122:BPA73120-0622:1:1106:8250:2410	006895	73	0.5133333333333333	150	PCR2
FS10000169:122:BPA73120-0622:1:1106:10530:2470	003248	77	0.4866666666666667	150	PCR2
FS10000169:122:BPA73120-0622:1:1106:8880:2480	010618	52	0.5185185185185186	107	PCR2
FS10000169:122:BPA73120-0622:1:1106:13250:3000	007545	79	0.4733333333333334	150	PCR2
FS10000169:122:BPA73120-0622:1:1106:13350:2920	000580	72	0.52	150	PCR2
FS10000169:122:BPA73120-0622:1:1106:6660:2930	007956	71	0.5266666666666666	150	PCR2
FS10000169:122:BPA73120-0622:1:1106:14270:3150	000429	72	0.52	150	PCR2
FS10000169:122:BPA73120-0622:1:1106:16000:3240	007372	76	0.4933333333333333	150	PCR2
FS10000169:122:BPA73120-0622:1:1106:6580:3750	006273	70	0.5333333333333333	150	PCR2
FS10000169:122:BPA73120-0622:1:1106:3820:3870	009659	72	0.52	150	PCR2
FS10000169:122:BPA73120-0622:1:1107:13990:1010	009431	50	0.576271186440678	118	PCR2
FS10000169:122:BPA73120-0622:1:1107:13380:1320	004825	76	0.4933333333333333	150	PCR2
FS10000169:122:BPA73120-0622:1:1107:12910:1450	002609	73	0.5133333333333333	150	PCR2
FS10000169:122:BPA73120-0622:1:1107:14140:1790	001104	79	0.4733333333333334	150	PCR2
FS10000169:122:BPA73120-0622:1:1107:2970:1800	003482	72	0.52	150	PCR2
FS10000169:122:BPA73120-0622:1:1107:3910:1830	001004	75	0.5	150	PCR2
FS10000169:122:BPA73120-0622:1:1107:8060:1870	000580	79	0.4733333333333334	150	PCR2
FS10000169:122:BPA73120-0622:1:1107:3210:1950	008800	76	0.4933333333333333	150	PCR2
FS10000169:122:BPA73120-0622:1:1107:5940:2030	003352	79	0.4733333333333334	150	PCR2
FS10000169:122:BPA73120-0622:1:1107:7810:2190	010924	78	0.48	150	PCR2
FS10000169:122:BPA73120-0622:1:1107:15740:2200	011503	82	0.45333333333333337	150	PCR2
FS10000169:122:BPA73120-0622:1:1107:16030:2200	009477	75	0.5	150	PCR2
FS10000169:122:BPA73120-0622:1:1107:6820:2470	004377	78	0.48	150	PCR2
FS10000169:122:BPA73120-0622:1:1107:10440:2550	007266	72	0.52	150	PCR2
FS10000169:122:BPA73120-0622:1:1107:5310:2520	005018	84	0.43999999999999995	150	PCR2
FS10000169:122:BPA73120-0622:1:1107:13990:2520	004377	80	0.4666666666666667	150	PCR2
FS10000169:122:BPA73120-0622:1:1107:3660:2580	001022	79	0.4733333333333334	150	PCR2
FS10000169:122:BPA73120-0622:1:1107:9790:2590	011890	73	0.5133333333333333	150	PCR2
FS10000169:122:BPA73120-0622:1:1107:8180:2700	003209	74	0.5066666666666666	150	PCR2
FS10000169:122:BPA73120-0622:1:1107:1370:2760	004323	59	0.528	125	PCR2
FS10000169:122:BPA73120-0622:1:1107:5170:2810	011069	68	0.5466666666666666	150	PCR2
FS10000169:122:BPA73120-0622:1:1107:11310:2980	002572	76	0.4933333333333333	150	PCR2
FS10000169:122:BPA73120-0622:1:1107:15980:3010	000884	78	0.48	150	PCR2
FS10000169:122:BPA73120-0622:1:1107:7840:3150	000646	75	0.5	150	PCR2
FS10000169:122:BPA73120-0622:1:1107:12950:3130	005444	76	0.4933333333333333	150	PCR2
FS10000169:122:BPA73120-0622:1:1107:14180:3110	003761	78	0.48	150	PCR2
FS10000169:122:BPA73120-0622:1:1107:14540:3260	004008	72	0.52	150	PCR2
FS10000169:122:BPA73120-0622:1:1107:14740:3440	000800	72	0.52	150	PCR2
FS10000169:122:BPA73120-0622:1:1107:5810:3540	010678	87	0.19444444444444442	21	PCR2
FS10000169:122:BPA73120-0622:1:1107:15200:3430	008504	57	0.525	120	PCR2
FS10000169:122:BPA73120-0622:1:1107:13580:3790	000727	74	0.5066666666666666	150	PCR2
FS10000169:122:BPA73120-0622:1:1107:15570:3990	001489	74	0.5066666666666666	150	PCR2
FS10000169:122:BPA73120-0622:1:1108:2680:1190	002925	70	0.5333333333333333	150	PCR2
FS10000169:122:BPA73120-0622:1:1108:5120:1190	003761	70	0.5333333333333333	150	PCR2
FS10000169:122:BPA73120-0622:1:1108:5040:1280	000978	75	0.5	150	PCR2
FS10000169:122:BPA73120-0622:1:1108:11090:1230	005635	73	0.5133333333333333	150	PCR2
FS10000169:122:BPA73120-0622:1:1108:1970:1400	002496	75	0.5	150	PCR2
FS10000169:122:BPA73120-0622:1:1108:14980:1680	002925	84	0.43999999999999995	150	PCR2
FS10000169:122:BPA73120-0622:1:1108:11140:1750	001130	54	0.5	108	PCR2
FS10000169:122:BPA73120-0622:1:1108:2730:2010	009354	59	0.5042016806722689	119	PCR2
FS10000169:122:BPA73120-0622:1:1108:2680:1950	001973	87	0.42000000000000004	150	PCR2
FS10000169:122:BPA73120-0622:1:1108:15730:2190	006036	80	0.4666666666666667	150	PCR2
FS10000169:122:BPA73120-0622:1:1108:13120:2260	000429	74	0.5066666666666666	150	PCR2
FS10000169:122:BPA73120-0622:1:1108:14170:2230	000711	76	0.4933333333333333	150	PCR2
FS10000169:122:BPA73120-0622:1:1108:3020:2210	011064	78	0.48	150	PCR2
FS10000169:122:BPA73120-0622:1:1108:13620:2180	000619	95	0.12037037037037035	13	PCR2
FS10000169:122:BPA73120-0622:1:1108:10340:2390	010246	74	0.5066666666666666	150	PCR2
FS10000169:122:BPA73120-0622:1:1108:16450:2540	000519	82	0.45333333333333337	150	PCR2
FS10000169:122:BPA73120-0622:1:1108:7520:2650	003129	77	0.4866666666666667	150	PCR2
FS10000169:122:BPA73120-0622:1:1108:12040:2790	000268	76	0.4933333333333333	150	PCR2
FS10000169:122:BPA73120-0622:1:1108:2450:2900	000059	54	0.5384615384615384	117	PCR2
FS10000169:122:BPA73120-0622:1:1108:1560:2990	004008	78	0.48	150	PCR2
FS10000169:122:BPA73120-0622:1:1108:9460:2990	009283	83	0.44666666666666666	150	PCR2
FS10000169:122:BPA73120-0622:1:1108:13000:2930	005734	72	0.52	150	PCR2
FS10000169:122:BPA73120-0622:1:1108:3110:3030	003761	79	0.4733333333333334	150	PCR2
FS10000169:122:BPA73120-0622:1:1108:14340:3030	003920	73	0.5133333333333333	150	PCR2
FS10000169:122:BPA73120-0622:1:1108:3820:3160	000312	75	0.5	150	PCR2
FS10000169:122:BPA73120-0622:1:1108:13880:3250	000619	95	0.12037037037037035	13	PCR2
FS10000169:122:BPA73120-0622:1:1108:10200:3590	011970	94	0.12962962962962965	14	PCR2
FS10000169:122:BPA73120-0622:1:1108:16150:3550	002094	83	0.44666666666666666	150	PCR2
FS10000169:122:BPA73120-0622:1:1108:8230:3670	000890	57	0.5128205128205128	117	PCR2
FS10000169:122:BPA73120-0622:1:1108:12570:3900	007726	76	0.4933333333333333	150	PCR2
FS10000169:122:BPA73120-0622:1:1108:7380:3920	009767	77	0.4866666666666667	150	PCR2
FS10000169:122:BPA73120-0622:1:1108:13490:3780	005018	78	0.48	150	PCR2
FS10000169:122:BPA73120-0622:1:1108:14320:3840	006036	74	0.5066666666666666	150	PCR2
FS10000169:122:BPA73120-0622:1:1108:15440:4000	009593	81	0.45999999999999996	150	PCR2
FS10000169:122:BPA73120-0622:1:1108:10680:4090	005120	78	0.48	150	PCR2
FS10000169:122:BPA73120-0622:1:1109:10060:1180	000880	69	0.54	150	PCR2
FS10000169:122:BPA73120-0622:1:1109:1580:1290	008249	73	0.5133333333333333	150	PCR2
FS10000169:122:BPA73120-0622:1:1109:2450:1380	001978	74	0.5066666666666666	150	PCR2
FS10000169:122:BPA73120-0622:1:1109:9920:1440	007426	75	0.5	150	PCR2
FS10000169:122:BPA73120-0622:1:1109:5640:1550	004606	71	0.5266666666666666	150	PCR2
FS10000169:122:BPA73120-0622:1:1109:2130:1610	002925	71	0.5266666666666666	150	PCR2
FS10000169:122:BPA73120-0622:1:1109:10980:1570	008764	73	0.5133333333333333	150	PCR2
FS10000169:122:BPA73120-0622:1:1109:6810:1690	002736	78	0.48	150	PCR2
FS10000169:122:BPA73120-0622:1:1109:14640:1670	004685	73	0.5133333333333333	150	PCR2
FS10000169:122:BPA73120-0622:1:1109:15670:1780	000429	71	0.5266666666666666	150	PCR2
FS10000169:122:BPA73120-0622:1:1109:6410:1730	000188	75	0.5	150	PCR2
FS10000169:122:BPA73120-0622:1:1109:9840:1730	007716	67	0.5533333333333333	150	PCR2
FS10000169:122:BPA73120-0622:1:1109:6720:1840	000063	69	0.54	150	PCR2
FS10000169:122:BPA73120-0622:1:1109:8360:1820	000306	72	0.52	150	PCR2
FS10000169:122:BPA73120-0622:1:1109:4260:2030	006099	54	0.5	108	PCR2
FS10000169:122:BPA73120-0622:1:1109:3680:2190	008798	74	0.5066666666666666	150	PCR2
FS10000169:122:BPA73120-0622:1:1109:4620:2420	011990	69	0.54	150	PCR2
FS10000169:122:BPA73120-0622:1:1109:14940:2530	005734	71	0.5266666666666666	150	PCR2
FS10000169:122:BPA73120-0622:1:1109:4620:2570	002602	77	0.4866666666666667	150	PCR2
FS10000169:122:BPA73120-0622:1:1109:4630:2600	006393	73	0.5133333333333333	150	PCR2
FS10000169:122:BPA73120-0622:1:1109:16480:2910	003634	71	0.5266666666666666	150	PCR2
FS10000169:122:BPA73120-0622:1:1109:6120:2930	008381	77	0.4866666666666667	150	PCR2
FS10000169:122:BPA73120-0622:1:1109:14600:2840	001341	71	0.5266666666666666	150	PCR2
FS10000169:122:BPA73120-0622:1:1109:12230:3010	000385	74	0.5066666666666666	150	PCR2
FS10000169:122:BPA73120-0622:1:1109:14920:2930	007418	78	0.48	150	PCR2
FS10000169:122:BPA73120-0622:1:1109:10210:2940	002491	71	0.5266666666666666	150	PCR2
FS10000169:122:BPA73120-0622:1:1109:6620:3080	010897	72	0.52	150	PCR2
FS10000169:122:BPA73120-0622:1:1109:15590:3310	006891	75	0.5	150	PCR2
FS10000169:122:BPA73120-0622:1:1109:15910:3300	000063	73	0.5133333333333333	150	PCR2
FS10000169:122:BPA73120-0622:1:1109:6420:3440	007495	70	0.5333333333333333	150	PCR2
FS10000169:122:BPA73120-0622:1:1109:3330:3500	004008	73	0.5133333333333333	150	PCR2
FS10000169:122:BPA73120-0622:1:1109:10630:3550	000041	75	0.5	150	PCR2
FS10000169:122:BPA73120-0622:1:1109:16300:3620	009354	82	0.45333333333333337	150	PCR2
FS10000169:122:BPA73120-0622:1:1109:13980:3580	000909	75	0.5	150	PCR2
FS10000169:122:BPA73120-0622:1:1109:14640:3680	003556	76	0.4933333333333333	150	PCR2
FS10000169:122:BPA73120-0622:1:1109:7470:3820	009354	68	0.5466666666666666	150	PCR2
FS10000169:122:BPA73120-0622:1:1109:11450:4020	009628	72	0.52	150	PCR2
FS10000169:122:BPA73120-0622:1:1110:16080:1050	007443	89	0.4066666666666666	150	PCR2
FS10000169:122:BPA73120-0622:1:1110:2700:1220	000173	72	0.52	150	PCR2
FS10000169:122:BPA73120-0622:1:1110:5790:1180	009070	76	0.4933333333333333	150	PCR2
FS10000169:122:BPA73120-0622:1:1110:6460:1290	009858	54	0.5	108	PCR2
FS10000169:122:BPA73120-0622:1:1110:9080:1430	008482	83	0.44666666666666666	150	PCR2
FS10000169:122:BPA73120-0622:1:1110:8880:1250	006321	53	0.5092592592592593	106	PCR2
FS10000169:122:BPA73120-0622:1:1110:1400:1520	006007	74	0.5066666666666666	150	PCR2
FS10000169:122:BPA73120-0622:1:1110:11840:1640	000890	75	0.5	150	PCR2
FS10000169:122:BPA73120-0622:1:1110:4340:1720	011659	74	0.5066666666666666	150	PCR2
FS10000169:122:BPA73120-0622:1:1110:13950:1810	009167	74	0.5066666666666666	150	PCR2
FS10000169:122:BPA73120-0622:1:1110:7230:1950	011001	74	0.5066666666666666	150	PCR2
FS10000169:122:BPA73120-0622:1:1110:15960:1930	003458	84	0.43999999999999995	150	PCR2
FS10000169:122:BPA73120-0622:1:1110:16350:1920	001395	78	0.48	150	PCR2
FS10000169:122:BPA73120-0622:1:1110:7480:1910	011735	70	0.5333333333333333	150	PCR2
FS10000169:122:BPA73120-0622:1:1110:14620:2080	001005	83	0.44666666666666666	150	PCR2
FS10000169:122:BPA73120-0622:1:1110:15290:2120	005167	80	0.4666666666666667	150	PCR2
FS10000169:122:BPA73120-0622:1:1110:12060:2090	001281	79	0.4733333333333334	150	PCR2
FS10000169:122:BPA73120-0622:1:1110:14210:2290	006745	79	0.4733333333333334	150	PCR2
FS10000169:122:BPA73120-0622:1:1110:5640:2250	011740	88	0.41333333333333333	150	PCR2
FS10000169:122:BPA73120-0622:1:1110:9080:2420	009472	80	0.4666666666666667	150	PCR2
FS10000169:122:BPA73120-0622:1:1110:4250:2470	004008	76	0.4933333333333333	150	PCR2
FS10000169:122:BPA73120-0622:1:1110:6590:2670	002718	77	0.4866666666666667	150	PCR2
FS10000169:122:BPA73120-0622:1:1110:10100:2650	002428	74	0.5066666666666666	150	PCR2
FS10000169:122:BPA73120-0622:1:1110:6840:2930	002263	86	0.42666666666666664	150	PCR2
FS10000169:122:BPA73120-0622:1:1110:6560:2870	000116	80	0.4666666666666667	150	PCR2
FS10000169:122:BPA73120-0622:1:1110:13680:3060	007659	81	0.45999999999999996	150	PCR2
FS10000169:122:BPA73120-0622:1:1110:1500:3260	002573	81	0.45999999999999996	150	PCR2
FS10000169:122:BPA73120-0622:1:1110:3610:3270	009118	49	0.5462962962962963	108	PCR2
FS10000169:122:BPA73120-0622:1:1110:3380:3390	000010	77	0.4866666666666667	150	PCR2
FS10000169:122:BPA73120-0622:1:1110:11080:3370	001872	86	0.42666666666666664	150	PCR2
FS10000169:122:BPA73120-0622:1:1110:6470:3360	001358	80	0.4666666666666667	150	PCR2
FS10000169:122:BPA73120-0622:1:1110:4080:3520	001075	99	0.33999999999999997	150	PCR2
FS10000169:122:BPA73120-0622:1:1110:15640:3520	000923	72	0.52	150	PCR2
FS10000169:122:BPA73120-0622:1:1110:15300:3640	002906	74	0.5066666666666666	150	PCR2
FS10000169:122:BPA73120-0622:1:1110:11410:3490	011331	77	0.4866666666666667	150	PCR2
FS10000169:122:BPA73120-0622:1:1110:16400:3780	004008	83	0.44666666666666666	150	PCR2
FS10000169:122:BPA73120-0622:1:1110:12870:3850	000917	71	0.5266666666666666	150	PCR2
FS10000169:122:BPA73120-0622:1:1110:7740:3920	006976	79	0.4733333333333334	150	PCR2
FS10000169:122:BPA73120-0622:1:1110:14640:3910	006873	91	0.3933333333333333	150	PCR2
FS10000169:122:BPA73120-0622:1:1110:10030:4090	000258	51	0.5277777777777778	108	PCR2
FS10000169:122:BPA73120-0622:1:1111:3980:1060	008543	75	0.5	150	PCR2
FS10000169:122:BPA73120-0622:1:1111:15820:1060	003969	82	0.45333333333333337	150	PCR2
FS10000169:122:BPA73120-0622:1:1110:5510:4050	005747	70	0.5333333333333333	150	PCR2
FS10000169:122:BPA73120-0622:1:1111:14200:1160	004373	73	0.5133333333333333	150	PCR2
FS10000169:122:BPA73120-0622:1:1111:14200:1140	005122	81	0.45999999999999996	150	PCR2
FS10000169:122:BPA73120-0622:1:1111:8020:1100	000854	94	0.12962962962962965	14	PCR2
FS10000169:122:BPA73120-0622:1:1111:2190:1490	002281	80	0.4666666666666667	150	PCR2
FS10000169:122:BPA73120-0622:1:1111:7660:1530	003213	52	0.5555555555555556	117	PCR2
FS10000169:122:BPA73120-0622:1:1111:1770:1810	002950	69	0.54	150	PCR2
FS10000169:122:BPA73120-0622:1:1111:7850:1740	001567	56	0.4814814814814815	108	PCR2
FS10000169:122:BPA73120-0622:1:1111:5020:1770	003771	69	0.54	150	PCR2
FS10000169:122:BPA73120-0622:1:1111:11090:1820	004457	73	0.5133333333333333	150	PCR2
FS10000169:122:BPA73120-0622:1:1111:4610:1940	005881	71	0.5266666666666666	150	PCR2
FS10000169:122:BPA73120-0622:1:1111:14830:1880	001153	73	0.5133333333333333	150	PCR2
FS10000169:122:BPA73120-0622:1:1111:11460:2040	009937	76	0.4933333333333333	150	PCR2
FS10000169:122:BPA73120-0622:1:1111:4950:1960	008803	97	0.10185185185185186	11	PCR2
FS10000169:122:BPA73120-0622:1:1111:14850:1960	001591	75	0.5	150	PCR2
FS10000169:122:BPA73120-0622:1:1111:8810:2140	004807	65	0.5666666666666667	150	PCR2
FS10000169:122:BPA73120-0622:1:1111:6610:2240	006439	74	0.5066666666666666	150	PCR2
FS10000169:122:BPA73120-0622:1:1111:9950:2270	005635	67	0.5533333333333333	150	PCR2
FS10000169:122:BPA73120-0622:1:1111:1310:2310	001951	50	0.5798319327731092	119	PCR2
FS10000169:122:BPA73120-0622:1:1111:9540:2170	009242	67	0.5533333333333333	150	PCR2
FS10000169:122:BPA73120-0622:1:1111:15860:2380	002389	76	0.4933333333333333	150	PCR2
FS10000169:122:BPA73120-0622:1:1111:13730:2310	004934	78	0.48	150	PCR2
FS10000169:122:BPA73120-0622:1:1111:14590:2480	003169	68	0.5466666666666666	150	PCR2
FS10000169:122:BPA73120-0622:1:1111:6930:2700	003333	73	0.5133333333333333	150	PCR2
FS10000169:122:BPA73120-0622:1:1111:10740:2820	004008	76	0.4933333333333333	150	PCR2
FS10000169:122:BPA73120-0622:1:1111:8420:3010	007372	73	0.5133333333333333	150	PCR2
FS10000169:122:BPA73120-0622:1:1111:6720:3070	001051	76	0.4933333333333333	150	PCR2
FS10000169:122:BPA73120-0622:1:1111:4800:3040	006381	86	0.42666666666666664	150	PCR2
FS10000169:122:BPA73120-0622:1:1111:2810:3160	000005	96	0.11111111111111116	12	PCR2
FS10000169:122:BPA73120-0622:1:1111:10500:3250	004008	80	0.4666666666666667	150	PCR2
FS10000169:122:BPA73120-0622:1:1111:6260:3210	003999	73	0.5133333333333333	150	PCR2
FS10000169:122:BPA73120-0622:1:1111:13430:3380	001005	75	0.5	150	PCR2
FS10000169:122:BPA73120-0622:1:1111:4390:3420	008504	70	0.5333333333333333	150	PCR2
FS10000169:122:BPA73120-0622:1:1111:9690:3580	007659	76	0.4933333333333333	150	PCR2
FS10000169:122:BPA73120-0622:1:1111:12330:3590	009937	68	0.5466666666666666	150	PCR2
FS10000169:122:BPA73120-0622:1:1111:2620:3650	009477	74	0.5066666666666666	150	PCR2
FS10000169:122:BPA73120-0622:1:1111:10680:3750	007753	87	0.42000000000000004	150	PCR2
FS10000169:122:BPA73120-0622:1:1111:14840:4020	006134	79	0.4733333333333334	150	PCR2
FS10000169:122:BPA73120-0622:1:1111:15040:3950	000734	75	0.5	150	PCR2
FS10000169:122:BPA73120-0622:1:1111:7320:4050	000746	75	0.5	150	PCR2
FS10000169:122:BPA73120-0622:1:1112:7280:1160	001348	76	0.4933333333333333	150	PCR2
FS10000169:122:BPA73120-0622:1:1112:13600:1390	004008	72	0.52	150	PCR2
FS10000169:122:BPA73120-0622:1:1112:7560:1500	006375	76	0.4933333333333333	150	PCR2
FS10000169:122:BPA73120-0622:1:1112:12590:1510	008534	54	0.55	120	PCR2
FS10000169:122:BPA73120-0622:1:1112:14050:1570	004689	75	0.5	150	PCR2
FS10000169:122:BPA73120-0622:1:1112:13570:1620	007634	82	0.45333333333333337	150	PCR2
FS10000169:122:BPA73120-0622:1:1112:14750:1560	004821	54	0.55	120	PCR2
FS10000169:122:BPA73120-0622:1:1112:12180:1680	009685	87	0.42000000000000004	150	PCR2
FS10000169:122:BPA73120-0622:1:1112:5300:1790	005881	76	0.4933333333333333	150	PCR2
FS10000169:122:BPA73120-0622:1:1112:8600:1870	002119	79	0.4733333333333334	150	PCR2
FS10000169:122:BPA73120-0622:1:1112:6140:1860	011108	75	0.5	150	PCR2
FS10000169:122:BPA73120-0622:1:1112:11140:2040	002263	90	0.4	150	PCR2
FS10000169:122:BPA73120-0622:1:1112:2280:2050	009759	59	0.5042016806722689	119	PCR2
FS10000169:122:BPA73120-0622:1:1112:6730:2110	006044	52	0.5185185185185186	108	PCR2
FS10000169:122:BPA73120-0622:1:1112:11300:2100	002925	77	0.4866666666666667	150	PCR2
FS10000169:122:BPA73120-0622:1:1112:12230:2100	001718	48	0.5555555555555556	108	PCR2
FS10000169:122:BPA73120-0622:1:1112:9540:2190	004377	77	0.4866666666666667	150	PCR2
FS10000169:122:BPA73120-0622:1:1112:1710:2420	000132	69	0.54	150	PCR2
FS10000169:122:BPA73120-0622:1:1112:9840:2380	006439	75	0.5	150	PCR2
FS10000169:122:BPA73120-0622:1:1112:4720:2630	008971	68	0.5466666666666666	150	PCR2
FS10000169:122:BPA73120-0622:1:1112:15900:2440	005734	73	0.5133333333333333	150	PCR2
FS10000169:122:BPA73120-0622:1:1112:13630:2610	008134	51	0.5321100917431192	109	PCR2
FS10000169:122:BPA73120-0622:1:1112:15100:2730	009817	75	0.5	150	PCR2
FS10000169:122:BPA73120-0622:1:1112:5240:2690	007266	54	0.5423728813559322	118	PCR2
FS10000169:122:BPA73120-0622:1:1112:8520:2820	006525	56	0.5254237288135593	118	PCR2
FS10000169:122:BPA73120-0622:1:1112:3590:3040	011503	77	0.4866666666666667	150	PCR2
FS10000169:122:BPA73120-0622:1:1112:14460:3130	000978	61	0.4873949579831933	119	PCR2
FS10000169:122:BPA73120-0622:1:1112:13830:3270	005181	76	0.4933333333333333	150	PCR2
FS10000169:122:BPA73120-0622:1:1112:11030:3420	002925	79	0.4733333333333334	150	PCR2
FS10000169:122:BPA73120-0622:1:1112:7590:3470	009608	78	0.48	150	PCR2
FS10000169:122:BPA73120-0622:1:1112:14180:3450	002572	78	0.48	150	PCR2
FS10000169:122:BPA73120-0622:1:1112:10450:3540	004775	51	0.5321100917431192	109	PCR2
FS10000169:122:BPA73120-0622:1:1112:15450:3520	006149	68	0.5466666666666666	150	PCR2
FS10000169:122:BPA73120-0622:1:1112:11210:3640	005167	53	0.5470085470085471	117	PCR2
FS10000169:122:BPA73120-0622:1:1112:11870:3650	005734	70	0.5333333333333333	150	PCR2
FS10000169:122:BPA73120-0622:1:1112:14900:3630	001872	84	0.43999999999999995	150	PCR2
FS10000169:122:BPA73120-0622:1:1112:14220:3730	003761	78	0.48	150	PCR2
FS10000169:122:BPA73120-0622:1:1112:15610:3800	005880	81	0.45999999999999996	150	PCR2
FS10000169:122:BPA73120-0622:1:1112:15860:3680	000312	83	0.44666666666666666	150	PCR2
FS10000169:122:BPA73120-0622:1:1112:16210:3900	005954	67	0.5533333333333333	150	PCR2
FS10000169:122:BPA73120-0622:1:1112:5330:3790	010782	72	0.52	150	PCR2
FS10000169:122:BPA73120-0622:1:1112:1340:4090	009336	76	0.4933333333333333	150	PCR2
FS10000169:122:BPA73120-0622:1:1113:14720:1070	002719	49	0.5462962962962963	108	PCR2
FS10000169:122:BPA73120-0622:1:1113:14560:1170	000010	75	0.5	150	PCR2
FS10000169:122:BPA73120-0622:1:1113:10750:1230	005268	55	0.4907407407407407	108	PCR2
FS10000169:122:BPA73120-0622:1:1113:14030:1250	009935	82	0.45333333333333337	150	PCR2
FS10000169:122:BPA73120-0622:1:1113:1800:1320	003969	52	0.5185185185185186	108	PCR2
FS10000169:122:BPA73120-0622:1:1113:6430:1400	000386	73	0.5133333333333333	150	PCR2
FS10000169:122:BPA73120-0622:1:1113:2420:1450	009814	69	0.54	150	PCR2
FS10000169:122:BPA73120-0622:1:1113:2460:1460	000173	72	0.52	150	PCR2
FS10000169:122:BPA73120-0622:1:1113:14310:1540	005444	76	0.4933333333333333	150	PCR2
FS10000169:122:BPA73120-0622:1:1113:12990:1700	005815	76	0.4933333333333333	150	PCR2
FS10000169:122:BPA73120-0622:1:1113:13950:1760	004008	73	0.5133333333333333	150	PCR2
FS10000169:122:BPA73120-0622:1:1113:16250:1690	009418	71	0.5266666666666666	150	PCR2
FS10000169:122:BPA73120-0622:1:1113:3480:1930	009400	70	0.5333333333333333	150	PCR2
FS10000169:122:BPA73120-0622:1:1113:12410:1880	000385	74	0.5066666666666666	150	PCR2
FS10000169:122:BPA73120-0622:1:1113:2730:2230	004008	73	0.5133333333333333	150	PCR2
FS10000169:122:BPA73120-0622:1:1113:2140:2340	005299	78	0.48	150	PCR2
FS10000169:122:BPA73120-0622:1:1113:13170:2310	000429	67	0.5533333333333333	150	PCR2
FS10000169:122:BPA73120-0622:1:1113:10830:2620	011503	79	0.4733333333333334	150	PCR2
FS10000169:122:BPA73120-0622:1:1113:12820:2640	009937	73	0.5133333333333333	150	PCR2
FS10000169:122:BPA73120-0622:1:1113:10800:2770	001799	71	0.5266666666666666	150	PCR2
FS10000169:122:BPA73120-0622:1:1113:11370:3120	002315	78	0.48	150	PCR2
FS10000169:122:BPA73120-0622:1:1113:5420:3130	008069	68	0.5466666666666666	150	PCR2
FS10000169:122:BPA73120-0622:1:1113:3850:3120	000890	84	0.43999999999999995	150	PCR2
FS10000169:122:BPA73120-0622:1:1113:2000:3340	007572	54	0.5384615384615384	117	PCR2
FS10000169:122:BPA73120-0622:1:1113:6720:3410	007659	57	0.5128205128205128	117	PCR2
FS10000169:122:BPA73120-0622:1:1113:3190:3470	000852	75	0.5	150	PCR2
FS10000169:122:BPA73120-0622:1:1113:16260:3610	001510	74	0.5066666666666666	150	PCR2
FS10000169:122:BPA73120-0622:1:1113:15750:3660	003711	79	0.4733333333333334	150	PCR2
FS10000169:122:BPA73120-0622:1:1113:13840:4070	009935	52	0.5185185185185186	108	PCR2
FS10000169:122:BPA73120-0622:1:1114:10310:1260	009935	76	0.4933333333333333	150	PCR2
FS10000169:122:BPA73120-0622:1:1114:7590:1200	009935	79	0.4733333333333334	150	PCR2
FS10000169:122:BPA73120-0622:1:1114:15780:1150	004922	68	0.5466666666666666	150	PCR2
FS10000169:122:BPA73120-0622:1:1114:13500:1270	003545	73	0.5133333333333333	150	PCR2
FS10000169:122:BPA73120-0622:1:1114:11160:1400	010050	74	0.5066666666666666	150	PCR2
FS10000169:122:BPA73120-0622:1:1114:3650:1360	001906	78	0.48	150	PCR2
FS10000169:122:BPA73120-0622:1:1114:13850:1550	006615	79	0.4733333333333334	150	PCR2
FS10000169:122:BPA73120-0622:1:1114:2030:1820	002074	79	0.4733333333333334	150	PCR2
FS10000169:122:BPA73120-0622:1:1114:12930:1960	005734	76	0.4933333333333333	150	PCR2
FS10000169:122:BPA73120-0622:1:1114:5270:1910	001031	75	0.5	150	PCR2
FS10000169:122:BPA73120-0622:1:1114:16420:2050	004008	74	0.5066666666666666	150	PCR2
FS10000169:122:BPA73120-0622:1:1114:9990:1890	001510	75	0.5	150	PCR2
FS10000169:122:BPA73120-0622:1:1114:10770:2120	002925	80	0.4666666666666667	150	PCR2
FS10000169:122:BPA73120-0622:1:1114:10470:2160	011006	73	0.5133333333333333	150	PCR2
FS10000169:122:BPA73120-0622:1:1114:11230:2300	011387	85	0.43333333333333335	150	PCR2
FS10000169:122:BPA73120-0622:1:1114:6780:2290	009937	74	0.5066666666666666	150	PCR2
FS10000169:122:BPA73120-0622:1:1114:2390:2420	000267	97	0.3533333333333334	150	PCR2
FS10000169:122:BPA73120-0622:1:1114:9350:2420	006313	73	0.5133333333333333	150	PCR2
FS10000169:122:BPA73120-0622:1:1114:5800:2490	000091	76	0.4933333333333333	150	PCR2
FS10000169:122:BPA73120-0622:1:1114:8470:2650	001475	78	0.48	150	PCR2
FS10000169:122:BPA73120-0622:1:1114:6110:2670	006877	55	0.5454545454545454	121	PCR2
FS10000169:122:BPA73120-0622:1:1114:8550:2580	002466	76	0.4933333333333333	150	PCR2
FS10000169:122:BPA73120-0622:1:1114:11150:2720	007716	78	0.48	150	PCR2
FS10000169:122:BPA73120-0622:1:1114:12220:3140	009769	53	0.5470085470085471	117	PCR2
FS10000169:122:BPA73120-0622:1:1114:10070:3150	010419	75	0.5	150	PCR2
FS10000169:122:BPA73120-0622:1:1114:8660:3120	005774	70	0.5333333333333333	150	PCR2
FS10000169:122:BPA73120-0622:1:1114:10180:3210	005880	70	0.5333333333333333	150	PCR2
FS10000169:122:BPA73120-0622:1:1114:8380:3240	007533	70	0.5333333333333333	150	PCR2
FS10000169:122:BPA73120-0622:1:1114:12190:3360	004377	80	0.4666666666666667	150	PCR2
FS10000169:122:BPA73120-0622:1:1114:9260:3580	002726	71	0.5266666666666666	150	PCR2
FS10000169:122:BPA73120-0622:1:1114:3430:3630	008844	77	0.4866666666666667	150	PCR2
FS10000169:122:BPA73120-0622:1:1114:3760:3800	004827	76	0.4933333333333333	150	PCR2
FS10000169:122:BPA73120-0622:1:1114:10520:3780	001970	66	0.4453781512605042	119	PCR2
FS10000169:122:BPA73120-0622:1:1114:6530:3950	000521	74	0.5066666666666666	150	PCR2
FS10000169:122:BPA73120-0622:1:1114:3630:4010	000022	70	0.5333333333333333	150	PCR2
FS10000169:122:BPA73120-0622:1:1115:1040:1210	003740	69	0.54	150	PCR2
FS10000169:122:BPA73120-0622:1:1115:9370:1330	004310	72	0.52	150	PCR2
FS10000169:122:BPA73120-0622:1:1115:15200:1300	000650	69	0.54	150	PCR2
FS10000169:122:BPA73120-0622:1:1115:5300:1370	006234	72	0.52	150	PCR2
FS10000169:122:BPA73120-0622:1:1115:3110:1570	002569	53	0.5092592592592593	108	PCR2
FS10000169:122:BPA73120-0622:1:1115:9370:1790	007526	73	0.5133333333333333	150	PCR2
FS10000169:122:BPA73120-0622:1:1115:8410:1840	006134	73	0.5133333333333333	150	PCR2
FS10000169:122:BPA73120-0622:1:1115:4980:1820	010224	72	0.52	150	PCR2
FS10000169:122:BPA73120-0622:1:1115:1290:1880	000711	86	0.42666666666666664	150	PCR2
FS10000169:122:BPA73120-0622:1:1115:13280:2390	002618	77	0.4866666666666667	150	PCR2
FS10000169:122:BPA73120-0622:1:1115:1750:2390	001741	60	0.4957983193277311	119	PCR2
FS10000169:122:BPA73120-0622:1:1115:5490:2510	002416	80	0.4666666666666667	150	PCR2
FS10000169:122:BPA73120-0622:1:1115:8210:2830	004377	76	0.4933333333333333	150	PCR2
FS10000169:122:BPA73120-0622:1:1115:15130:2900	008239	50	0.537037037037037	108	PCR2
FS10000169:122:BPA73120-0622:1:1115:9560:2960	009937	70	0.5333333333333333	150	PCR2
FS10000169:122:BPA73120-0622:1:1115:12620:2860	000800	73	0.5133333333333333	150	PCR2
FS10000169:122:BPA73120-0622:1:1115:3050:3190	000978	75	0.5	150	PCR2
FS10000169:122:BPA73120-0622:1:1115:10650:3150	004317	75	0.5	150	PCR2
FS10000169:122:BPA73120-0622:1:1115:5580:3340	001156	68	0.5466666666666666	150	PCR2
FS10000169:122:BPA73120-0622:1:1115:6640:3480	001801	77	0.4866666666666667	150	PCR2
FS10000169:122:BPA73120-0622:1:1115:13260:3370	000914	73	0.5133333333333333	150	PCR2
FS10000169:122:BPA73120-0622:1:1115:15870:3510	001075	98	0.3466666666666667	150	PCR2
FS10000169:122:BPA73120-0622:1:1115:14120:3710	002663	71	0.5266666666666666	150	PCR2
FS10000169:122:BPA73120-0622:1:1115:10790:3790	004008	76	0.4933333333333333	150	PCR2
FS10000169:122:BPA73120-0622:1:1115:10770:3810	011390	74	0.5066666666666666	150	PCR2
FS10000169:122:BPA73120-0622:1:1115:1980:3960	002642	73	0.5133333333333333	150	PCR2
FS10000169:122:BPA73120-0622:1:1115:8450:4020	004373	71	0.5266666666666666	150	PCR2
FS10000169:122:BPA73120-0622:1:1115:13170:3970	000890	80	0.4666666666666667	150	PCR2
FS10000169:122:BPA73120-0622:1:1115:9650:4070	006405	53	0.5092592592592593	108	PCR2
FS10000169:122:BPA73120-0622:1:1116:6930:1060	008005	84	0.43999999999999995	150	PCR2
FS10000169:122:BPA73120-0622:1:1116:11130:1190	008357	77	0.4866666666666667	150	PCR2
FS10000169:122:BPA73120-0622:1:1116:8530:1020	003690	55	0.4907407407407407	108	PCR2
FS10000169:122:BPA73120-0622:1:1116:15220:1310	008482	67	0.5533333333333333	150	PCR2
FS10000169:122:BPA73120-0622:1:1116:2050:1350	009919	82	0.2407407407407407	26	PCR2
FS10000169:122:BPA73120-0622:1:1116:3360:1490	005835	78	0.48	150	PCR2
FS10000169:122:BPA73120-0622:1:1116:14010:1620	000890	81	0.45999999999999996	150	PCR2
FS10000169:122:BPA73120-0622:1:1116:7530:1850	008443	78	0.48	150	PCR2
FS10000169:122:BPA73120-0622:1:1116:5690:1860	004149	79	0.4733333333333334	150	PCR2
FS10000169:122:BPA73120-0622:1:1116:6640:1820	002655	71	0.5266666666666666	150	PCR2
FS10000169:122:BPA73120-0622:1:1116:14100:1910	002876	71	0.5266666666666666	150	PCR2
FS10000169:122:BPA73120-0622:1:1116:10740:2090	008134	52	0.5185185185185186	108	PCR2
FS10000169:122:BPA73120-0622:1:1116:15390:2180	004155	69	0.54	150	PCR2
FS10000169:122:BPA73120-0622:1:1116:10930:2260	000890	77	0.4866666666666667	150	PCR2
FS10000169:122:BPA73120-0622:1:1116:9490:2370	004904	75	0.5	150	PCR2
FS10000169:122:BPA73120-0622:1:1116:1520:2510	001262	105	0.30000000000000004	150	PCR2
FS10000169:122:BPA73120-0622:1:1116:5310:2540	000890	85	0.43333333333333335	150	PCR2
FS10000169:122:BPA73120-0622:1:1116:3450:2770	006891	77	0.4866666666666667	150	PCR2
FS10000169:122:BPA73120-0622:1:1116:8400:2740	001726	73	0.5133333333333333	150	PCR2
FS10000169:122:BPA73120-0622:1:1116:6660:2680	000455	82	0.45333333333333337	150	PCR2
FS10000169:122:BPA73120-0622:1:1116:15780:2670	009937	75	0.5	150	PCR2
FS10000169:122:BPA73120-0622:1:1116:5990:2940	002833	87	0.42000000000000004	150	PCR2
FS10000169:122:BPA73120-0622:1:1116:2510:3150	005388	75	0.5	150	PCR2
FS10000169:122:BPA73120-0622:1:1116:1200:3060	002188	69	0.54	150	PCR2
FS10000169:122:BPA73120-0622:1:1116:8560:3220	001220	74	0.5066666666666666	150	PCR2
FS10000169:122:BPA73120-0622:1:1116:1170:3220	009170	76	0.4933333333333333	150	PCR2
FS10000169:122:BPA73120-0622:1:1116:4630:3160	000643	74	0.5066666666666666	150	PCR2
FS10000169:122:BPA73120-0622:1:1116:2130:3300	002045	84	0.43999999999999995	150	PCR2
FS10000169:122:BPA73120-0622:1:1116:1890:3590	000136	80	0.4666666666666667	150	PCR2
FS10000169:122:BPA73120-0622:1:1116:13020:3700	000312	82	0.45333333333333337	150	PCR2
FS10000169:122:BPA73120-0622:1:1116:2170:3650	001591	82	0.45333333333333337	150	PCR2
FS10000169:122:BPA73120-0622:1:1116:11710:3810	009336	69	0.54	150	PCR2
FS10000169:122:BPA73120-0622:1:1116:13690:3740	010775	93	0.38	150	PCR2
FS10000169:122:BPA73120-0622:1:1116:13630:4000	008202	81	0.45999999999999996	150	PCR2
FS10000169:122:BPA73120-0622:1:1116:3030:4090	009668	80	0.4666666666666667	150	PCR2
FS10000169:122:BPA73120-0622:1:1101:11390:1010	009336	82	0.45333333333333337	150	PCR3
FS10000169:122:BPA73120-0622:1:1101:8940:1050	008985	69	0.54	150	PCR3
FS10000169:122:BPA73120-0622:1:1101:2680:1220	003786	74	0.5066666666666666	150	PCR3
FS10000169:122:BPA73120-0622:1:1101:4630:1220	009775	77	0.4866666666666667	150	PCR3
FS10000169:122:BPA73120-0622:1:1101:2450:1340	004008	74	0.5066666666666666	150	PCR3
FS10000169:122:BPA73120-0622:1:1101:7740:1400	006182	70	0.5333333333333333	150	PCR3
FS10000169:122:BPA73120-0622:1:1101:15430:1400	010224	83	0.44666666666666666	150	PCR3
FS10000169:122:BPA73120-0622:1:1101:4890:1520	007137	77	0.4866666666666667	150	PCR3
FS10000169:122:BPA73120-0622:1:1101:11250:1670	000173	76	0.4933333333333333	150	PCR3
FS10000169:122:BPA73120-0622:1:1101:8910:1590	004579	82	0.45333333333333337	150	PCR3
FS10000169:122:BPA73120-0622:1:1101:14830:1590	005455	76	0.4933333333333333	150	PCR3
FS10000169:122:BPA73120-0622:1:1101:14990:1730	010140	83	0.44666666666666666	150	PCR3
FS10000169:122:BPA73120-0622:1:1101:10030:1830	004008	76	0.4933333333333333	150	PCR3
FS10000169:122:BPA73120-0622:1:1101:6920:1890	009251	72	0.52	150	PCR3
FS10000169:122:BPA73120-0622:1:1101:7230:2040	000213	46	0.5740740740740741	74	PCR3
FS10000169:122:BPA73120-0622:1:1101:16480:2000	003759	81	0.45999999999999996	150	PCR3
FS10000169:122:BPA73120-0622:1:1101:9670:2170	001031	87	0.42000000000000004	150	PCR3
FS10000169:122:BPA73120-0622:1:1101:14630:2170	009935	78	0.48	150	PCR3
FS10000169:122:BPA73120-0622:1:1101:13250:2210	003944	77	0.4866666666666667	150	PCR3
FS10000169:122:BPA73120-0622:1:1101:14350:2100	001204	79	0.4733333333333334	150	PCR3
FS10000169:122:BPA73120-0622:1:1101:13390:2260	002925	70	0.5333333333333333	150	PCR3
FS10000169:122:BPA73120-0622:1:1101:5600:2230	011491	79	0.4733333333333334	150	PCR3
FS10000169:122:BPA73120-0622:1:1101:16330:2190	004377	75	0.5	150	PCR3
FS10000169:122:BPA73120-0622:1:1101:13590:2410	003761	88	0.41333333333333333	150	PCR3
FS10000169:122:BPA73120-0622:1:1101:3890:2310	011990	68	0.5466666666666666	150	PCR3
FS10000169:122:BPA73120-0622:1:1101:8210:2460	000083	71	0.5266666666666666	150	PCR3
FS10000169:122:BPA73120-0622:1:1101:8950:2430	002473	86	0.42666666666666664	150	PCR3
FS10000169:122:BPA73120-0622:1:1101:9340:2430	002362	92	0.3866666666666667	150	PCR3
FS10000169:122:BPA73120-0622:1:1101:7560:2780	003587	72	0.52	150	PCR3
FS10000169:122:BPA73120-0622:1:1101:8960:2780	004685	75	0.5	150	PCR3
FS10000169:122:BPA73120-0622:1:1101:14720:2880	002424	87	0.19444444444444442	21	PCR3
FS10000169:122:BPA73120-0622:1:1101:13090:2970	007286	72	0.52	150	PCR3
FS10000169:122:BPA73120-0622:1:1101:9830:2980	008272	79	0.4733333333333334	150	PCR3
FS10000169:122:BPA73120-0622:1:1101:14510:3030	006745	79	0.4733333333333334	150	PCR3
FS10000169:122:BPA73120-0622:1:1101:7640:3020	004932	71	0.5266666666666666	150	PCR3
FS10000169:122:BPA73120-0622:1:1101:9050:3020	007002	53	0.5092592592592593	108	PCR3
FS10000169:122:BPA73120-0622:1:1101:16120:3140	002662	59	0.49572649572649574	117	PCR3
FS10000169:122:BPA73120-0622:1:1101:5920:3260	004639	75	0.5	150	PCR3
FS10000169:122:BPA73120-0622:1:1101:7920:3260	000890	72	0.52	150	PCR3
FS10000169:122:BPA73120-0622:1:1101:6070:3200	001633	75	0.5	150	PCR3
FS10000169:122:BPA73120-0622:1:1101:4700:3340	007659	72	0.52	150	PCR3
FS10000169:122:BPA73120-0622:1:1101:16270:3440	006025	71	0.5266666666666666	150	PCR3
FS10000169:122:BPA73120-0622:1:1101:8950:3450	002669	75	0.5	150	PCR3
FS10000169:122:BPA73120-0622:1:1101:10950:3450	002925	80	0.4666666666666667	150	PCR3
FS10000169:122:BPA73120-0622:1:1101:4450:3460	011026	53	0.5470085470085471	117	PCR3
FS10000169:122:BPA73120-0622:1:1101:4860:3400	001497	78	0.48	150	PCR3
FS10000169:122:BPA73120-0622:1:1101:11430:3570	002841	78	0.48	150	PCR3
FS10000169:122:BPA73120-0622:1:1101:7150:3660	000073	73	0.5133333333333333	150	PCR3
FS10000169:122:BPA73120-0622:1:1101:10670:3660	008046	72	0.52	150	PCR3
FS10000169:122:BPA73120-0622:1:1101:11020:3740	000047	81	0.45999999999999996	150	PCR3
FS10000169:122:BPA73120-0622:1:1101:14600:4020	000672	70	0.5333333333333333	150	PCR3
FS10000169:122:BPA73120-0622:1:1101:15180:3970	002897	51	0.5277777777777778	106	PCR3
FS10000169:122:BPA73120-0622:1:1101:13240:3990	002925	77	0.4866666666666667	150	PCR3
FS10000169:122:BPA73120-0622:1:1102:15030:1010	002263	86	0.42666666666666664	150	PCR3
FS10000169:122:BPA73120-0622:1:1102:11870:1100	004773	86	0.42666666666666664	150	PCR3
FS10000169:122:BPA73120-0622:1:1102:11080:1170	000569	78	0.48	150	PCR3
FS10000169:122:BPA73120-0622:1:1102:9990:1240	002309	88	0.41333333333333333	150	PCR3
FS10000169:122:BPA73120-0622:1:1102:2620:1320	001439	75	0.5	150	PCR3
FS10000169:122:BPA73120-0622:1:1102:2730:1400	009885	75	0.5	150	PCR3
FS10000169:122:BPA73120-0622:1:1102:2650:1540	006036	75	0.5	150	PCR3
FS10000169:122:BPA73120-0622:1:1102:3690:1530	000306	71	0.5266666666666666	150	PCR3
FS10000169:122:BPA73120-0622:1:1102:15710:1730	008543	82	0.45333333333333337	150	PCR3
FS10000169:122:BPA73120-0622:1:1102:16110:1710	009477	79	0.4733333333333334	150	PCR3
FS10000169:122:BPA73120-0622:1:1102:11830:1640	006134	81	0.45999999999999996	150	PCR3
FS10000169:122:BPA73120-0622:1:1102:6140:1770	005734	72	0.52	150	PCR3
FS10000169:122:BPA73120-0622:1:1102:4800:1940	005734	72	0.52	150	PCR3
FS10000169:122:BPA73120-0622:1:1102:1310:2170	001599	68	0.5466666666666666	150	PCR3
FS10000169:122:BPA73120-0622:1:1102:15310:2150	006053	50	0.537037037037037	107	PCR3
FS10000169:122:BPA73120-0622:1:1102:7030:2200	009386	90	0.4	150	PCR3
FS10000169:122:BPA73120-0622:1:1102:14820:2310	000020	96	0.11111111111111116	12	PCR3
FS10000169:122:BPA73120-0622:1:1102:5820:2460	008844	70	0.5333333333333333	150	PCR3
FS10000169:122:BPA73120-0622:1:1102:16110:2400	007753	69	0.54	150	PCR3
FS10000169:122:BPA73120-0622:1:1102:8550:2560	006025	80	0.4666666666666667	150	PCR3
FS10000169:122:BPA73120-0622:1:1102:13600:2680	001368	71	0.5266666666666666	150	PCR3
FS10000169:122:BPA73120-0622:1:1102:15130:2680	008058	72	0.52	150	PCR3
FS10000169:122:BPA73120-0622:1:1102:7850:2730	003458	75	0.5	150	PCR3
FS10000169:122:BPA73120-0622:1:1102:10270:2700	002871	81	0.45999999999999996	150	PCR3
FS10000169:122:BPA73120-0622:1:1102:1290:2840	004337	74	0.5066666666666666	150	PCR3
FS10000169:122:BPA73120-0622:1:1102:10750:2810	002389	77	0.4866666666666667	150	PCR3
FS10000169:122:BPA73120-0622:1:1102:12850:3000	010224	77	0.4866666666666667	150	PCR3
FS10000169:122:BPA73120-0622:1:1102:1000:2980	007712	72	0.52	150	PCR3
FS10000169:122:BPA73120-0622:1:1102:2390:3120	004068	51	0.5277777777777778	108	PCR3
FS10000169:122:BPA73120-0622:1:1102:11880:3220	009050	70	0.5333333333333333	150	PCR3
FS10000169:122:BPA73120-0622:1:1102:11190:3520	009477	76	0.4933333333333333	150	PCR3
FS10000169:122:BPA73120-0622:1:1102:13330:3660	009685	70	0.5333333333333333	150	PCR3
FS10000169:122:BPA73120-0622:1:1102:9440:3590	003401	70	0.5333333333333333	150	PCR3
FS10000169:122:BPA73120-0622:1:1102:12120:3650	006093	74	0.5066666666666666	150	PCR3
FS10000169:122:BPA73120-0622:1:1102:14750:3820	009336	74	0.5066666666666666	150	PCR3
FS10000169:122:BPA73120-0622:1:1102:8200:3840	010746	74	0.5066666666666666	150	PCR3
FS10000169:122:BPA73120-0622:1:1102:16310:3910	004377	76	0.4933333333333333	150	PCR3
FS10000169:122:BPA73120-0622:1:1102:6390:3940	004377	76	0.4933333333333333	150	PCR3
FS10000169:122:BPA73120-0622:1:1102:8130:4090	005768	77	0.4866666666666667	150	PCR3
FS10000169:122:BPA73120-0622:1:1103:4900:1120	006946	50	0.576271186440678	118	PCR3
FS10000169:122:BPA73120-0622:1:1103:7580:1120	001431	51	0.5321100917431192	109	PCR3
FS10000169:122:BPA73120-0622:1:1102:1570:4080	000714	70	0.5333333333333333	150	PCR3
FS10000169:122:BPA73120-0622:1:1103:9580:1230	009431	55	0.5299145299145299	117	PCR3
FS10000169:122:BPA73120-0622:1:1103:8160:1440	004685	80	0.4666666666666667	150	PCR3
FS10000169:122:BPA73120-0622:1:1103:15110:1490	008551	76	0.4933333333333333	150	PCR3
FS10000169:122:BPA73120-0622:1:1103:7830:1510	002484	72	0.52	150	PCR3
FS10000169:122:BPA73120-0622:1:1103:11240:1390	001007	55	0.5378151260504201	119	PCR3
FS10000169:122:BPA73120-0622:1:1103:2590:1620	005475	73	0.5133333333333333	150	PCR3
FS10000169:122:BPA73120-0622:1:1103:4180:1340	005915	58	0.536	125	PCR3
FS10000169:122:BPA73120-0622:1:1103:3870:1900	002038	69	0.54	150	PCR3
FS10000169:122:BPA73120-0622:1:1103:12940:1850	004506	71	0.5266666666666666	150	PCR3
FS10000169:122:BPA73120-0622:1:1103:10390:2010	001857	79	0.4733333333333334	150	PCR3
FS10000169:122:BPA73120-0622:1:1103:9360:2050	004198	72	0.52	150	PCR3
FS10000169:122:BPA73120-0622:1:1103:3660:2030	002334	60	0.4957983193277311	119	PCR3
FS10000169:122:BPA73120-0622:1:1103:12980:2260	001490	54	0.5	108	PCR3
FS10000169:122:BPA73120-0622:1:1103:1430:2180	006745	73	0.5133333333333333	150	PCR3
FS10000169:122:BPA73120-0622:1:1103:15130:2310	001973	75	0.5	150	PCR3
FS10000169:122:BPA73120-0622:1:1103:14620:2400	006877	70	0.5333333333333333	150	PCR3
FS10000169:122:BPA73120-0622:1:1103:10540:2540	001978	55	0.5338983050847458	118	PCR3
FS10000169:122:BPA73120-0622:1:1103:16230:2470	004322	80	0.4666666666666667	150	PCR3
FS10000169:122:BPA73120-0622:1:1103:13590:2810	006756	72	0.52	150	PCR3
FS10000169:122:BPA73120-0622:1:1103:4810:2790	002925	73	0.5133333333333333	150	PCR3
FS10000169:122:BPA73120-0622:1:1103:16180:2890	005323	72	0.52	150	PCR3
FS10000169:122:BPA73120-0622:1:1103:9990:2990	008482	77	0.4866666666666667	150	PCR3
FS10000169:122:BPA73120-0622:1:1103:1310:3010	004579	70	0.5333333333333333	150	PCR3
FS10000169:122:BPA73120-0622:1:1103:10470:2920	000710	81	0.45999999999999996	150	PCR3
FS10000169:122:BPA73120-0622:1:1103:10390:3060	003689	75	0.5	150	PCR3
FS10000169:122:BPA73120-0622:1:1103:6050:3150	011918	74	0.5066666666666666	150	PCR3
FS10000169:122:BPA73120-0622:1:1103:10430:3390	008482	73	0.5133333333333333	150	PCR3
FS10000169:122:BPA73120-0622:1:1103:4200:3350	004008	72	0.52	150	PCR3
FS10000169:122:BPA73120-0622:1:1103:7630:3470	005062	72	0.52	150	PCR3
FS10000169:122:BPA73120-0622:1:1103:2180:3510	001031	57	0.5210084033613445	119	PCR3
FS10000169:122:BPA73120-0622:1:1103:15830:3450	004008	78	0.48	150	PCR3
FS10000169:122:BPA73120-0622:1:1103:13440:3640	002263	75	0.5	150	PCR3
FS10000169:122:BPA73120-0622:1:1103:14170:3640	000136	73	0.5133333333333333	150	PCR3
FS10000169:122:BPA73120-0622:1:1103:14050:3750	004130	54	0.55	120	PCR3
FS10000169:122:BPA73120-0622:1:1103:5860:3760	006745	57	0.5169491525423728	118	PCR3
FS10000169:122:BPA73120-0622:1:1103:8800:3610	000136	73	0.5133333333333333	150	PCR3
FS10000169:122:BPA73120-0622:1:1103:3330:3620	003923	56	0.5254237288135593	118	PCR3
FS10000169:122:BPA73120-0622:1:1103:9960:3870	009935	72	0.52	150	PCR3
FS10000169:122:BPA73120-0622:1:1103:13020:3870	009786	70	0.5333333333333333	150	PCR3
FS10000169:122:BPA73120-0622:1:1103:10830:3720	001431	50	0.537037037037037	108	PCR3
FS10000169:122:BPA73120-0622:1:1103:14930:3950	002094	80	0.4666666666666667	150	PCR3
FS10000169:122:BPA73120-0622:1:1103:10050:3920	005874	56	0.5254237288135593	118	PCR3
FS10000169:122:BPA73120-0622:1:1103:13450:3920	002925	56	0.5294117647058824	119	PCR3
FS10000169:122:BPA73120-0622:1:1103:15500:3890	002326	51	0.5603448275862069	116	PCR3
FS10000169:122:BPA73120-0622:1:1104:2230:1110	011607	77	0.4866666666666667	150	PCR3
FS10000169:122:BPA73120-0622:1:1104:2490:1130	005787	73	0.5133333333333333	150	PCR3
FS10000169:122:BPA73120-0622:1:1104:10020:1130	001431	50	0.537037037037037	107	PCR3
FS10000169:122:BPA73120-0622:1:1104:5920:1110	006877	71	0.5266666666666666	150	PCR3
FS10000169:122:BPA73120-0622:1:1104:16330:1030	007659	85	0.43333333333333335	150	PCR3
FS10000169:122:BPA73120-0622:1:1104:15580:1040	008599	48	0.5555555555555556	108	PCR3
FS10000169:122:BPA73120-0622:1:1104:4610:1190	011064	85	0.43333333333333335	150	PCR3
FS10000169:122:BPA73120-0622:1:1104:15320:1170	002424	53	0.5092592592592593	108	PCR3
FS10000169:122:BPA73120-0622:1:1104:15340:1190	000187	52	0.5185185185185186	108	PCR3
FS10000169:122:BPA73120-0622:1:1104:15350:1200	001510	76	0.4933333333333333	150	PCR3
FS10000169:122:BPA73120-0622:1:1104:7260:1390	002473	53	0.5546218487394958	119	PCR3
FS10000169:122:BPA73120-0622:1:1104:12450:1440	004494	80	0.4666666666666667	150	PCR3
FS10000169:122:BPA73120-0622:1:1104:13390:1420	009375	70	0.5333333333333333	150	PCR3
FS10000169:122:BPA73120-0622:1:1104:15590:1540	000170	75	0.5	150	PCR3
FS10000169:122:BPA73120-0622:1:1104:7760:1740	008574	77	0.4866666666666667	150	PCR3
FS10000169:122:BPA73120-0622:1:1104:13690:1640	009940	81	0.45999999999999996	150	PCR3
FS10000169:122:BPA73120-0622:1:1104:15450:1640	002880	73	0.5133333333333333	150	PCR3
FS10000169:122:BPA73120-0622:1:1104:10090:1950	001510	76	0.4933333333333333	150	PCR3
FS10000169:122:BPA73120-0622:1:1104:10430:1920	002428	71	0.5266666666666666	150	PCR3
FS10000169:122:BPA73120-0622:1:1104:16050:1960	002925	78	0.48	150	PCR3
FS10000169:122:BPA73120-0622:1:1104:14250:1850	005085	80	0.4666666666666667	150	PCR3
FS10000169:122:BPA73120-0622:1:1104:5540:2150	011597	71	0.5266666666666666	150	PCR3
FS10000169:122:BPA73120-0622:1:1104:15240:2130	003045	72	0.52	150	PCR3
FS10000169:122:BPA73120-0622:1:1104:11120:2120	002909	75	0.5	150	PCR3
FS10000169:122:BPA73120-0622:1:1104:15690:2540	004008	80	0.4666666666666667	150	PCR3
FS10000169:122:BPA73120-0622:1:1104:10310:2440	002209	73	0.5133333333333333	150	PCR3
FS10000169:122:BPA73120-0622:1:1104:4240:2460	008005	77	0.4866666666666667	150	PCR3
FS10000169:122:BPA73120-0622:1:1104:7770:2520	003891	77	0.4866666666666667	150	PCR3
FS10000169:122:BPA73120-0622:1:1104:13710:2650	003195	51	0.5277777777777778	107	PCR3
FS10000169:122:BPA73120-0622:1:1104:13730:2650	003195	51	0.5277777777777778	107	PCR3
FS10000169:122:BPA73120-0622:1:1104:12360:2860	003013	50	0.537037037037037	108	PCR3
FS10000169:122:BPA73120-0622:1:1104:16070:2840	004008	76	0.4933333333333333	150	PCR3
FS10000169:122:BPA73120-0622:1:1104:10930:2830	000372	73	0.5133333333333333	150	PCR3
FS10000169:122:BPA73120-0622:1:1104:14650:2930	004377	80	0.4666666666666667	150	PCR3
FS10000169:122:BPA73120-0622:1:1104:7840:2880	006488	93	0.13888888888888884	15	PCR3
FS10000169:122:BPA73120-0622:1:1104:12490:2980	007359	78	0.48	150	PCR3
FS10000169:122:BPA73120-0622:1:1104:7670:3180	000010	75	0.5	150	PCR3
FS10000169:122:BPA73120-0622:1:1104:8870:3220	001455	70	0.5333333333333333	150	PCR3
FS10000169:122:BPA73120-0622:1:1104:15250:3270	002758	74	0.5066666666666666	150	PCR3
FS10000169:122:BPA73120-0622:1:1104:9030:3390	008869	80	0.4666666666666667	150	PCR3
FS10000169:122:BPA73120-0622:1:1104:9530:3410	000047	83	0.44666666666666666	150	PCR3
FS10000169:122:BPA73120-0622:1:1104:15760:3410	002718	75	0.5	150	PCR3
FS10000169:122:BPA73120-0622:1:1104:4580:3440	005734	76	0.4933333333333333	150	PCR3
FS10000169:122:BPA73120-0622:1:1104:15170:3510	000187	53	0.5092592592592593	108	PCR3
FS10000169:122:BPA73120-0622:1:1104:8150:3530	001758	75	0.5	150	PCR3
FS10000169:122:BPA73120-0622:1:1104:11720:3590	005640	69	0.54	150	PCR3
FS10000169:122:BPA73120-0622:1:1104:4300:3720	001054	83	0.44666666666666666	150	PCR3
FS10000169:122:BPA73120-0622:1:1104:14010:3690	008534	79	0.4733333333333334	150	PCR3
FS10000169:122:BPA73120-0622:1:1104:12160:3770	002839	57	0.5289256198347108	121	PCR3
FS10000169:122:BPA73120-0622:1:1104:10050:3920	009940	77	0.4866666666666667	150	PCR3
FS10000169:122:BPA73120-0622:1:1104:8330:3940	004008	76	0.4933333333333333	150	PCR3
FS10000169:122:BPA73120-0622:1:1104:12610:4030	007818	75	0.5	150	PCR3
FS10000169:122:BPA73120-0622:1:1104:15450:3980	003944	81	0.45999999999999996	150	PCR3
FS10000169:122:BPA73120-0622:1:1105:8120:1390	001150	72	0.52	150	PCR3
FS10000169:122:BPA73120-0622:1:1105:15670:1340	000890	81	0.45999999999999996	150	PCR3
FS10000169:122:BPA73120-0622:1:1105:15930:1450	006992	77	0.4866666666666667	150	PCR3
FS10000169:122:BPA73120-0622:1:1105:9710:1420	003352	82	0.45333333333333337	150	PCR3
FS10000169:122:BPA73120-0622:1:1105:3620:1520	004910	64	0.5733333333333333	150	PCR3
FS10000169:122:BPA73120-0622:1:1105:9950:1530	005575	70	0.5333333333333333	150	PCR3
FS10000169:122:BPA73120-0622:1:1105:2220:1490	000711	70	0.5333333333333333	150	PCR3
FS10000169:122:BPA73120-0622:1:1105:10450:1490	001025	56	0.5213675213675213	117	PCR3
FS10000169:122:BPA73120-0622:1:1105:11870:1490	001075	99	0.33999999999999997	150	PCR3
FS10000169:122:BPA73120-0622:1:1105:9560:1620	009817	73	0.5133333333333333	150	PCR3
FS10000169:122:BPA73120-0622:1:1105:7670:1630	011777	76	0.4933333333333333	150	PCR3
FS10000169:122:BPA73120-0622:1:1105:8890:1630	004446	74	0.5066666666666666	150	PCR3
FS10000169:122:BPA73120-0622:1:1105:14670:1730	002655	84	0.43999999999999995	150	PCR3
FS10000169:122:BPA73120-0622:1:1105:1890:1670	002598	54	0.55	120	PCR3
FS10000169:122:BPA73120-0622:1:1105:7060:1860	009858	51	0.5277777777777778	107	PCR3
FS10000169:122:BPA73120-0622:1:1105:6200:2090	005881	71	0.5266666666666666	150	PCR3
FS10000169:122:BPA73120-0622:1:1105:1760:2060	006753	73	0.5133333333333333	150	PCR3
FS10000169:122:BPA73120-0622:1:1105:11680:2010	009858	51	0.5277777777777778	108	PCR3
FS10000169:122:BPA73120-0622:1:1105:12040:2170	011518	73	0.5133333333333333	150	PCR3
FS10000169:122:BPA73120-0622:1:1105:11810:2180	011900	60	0.5	120	PCR3
FS10000169:122:BPA73120-0622:1:1105:4010:2140	001685	71	0.5266666666666666	150	PCR3
FS10000169:122:BPA73120-0622:1:1105:11400:2120	009937	72	0.52	150	PCR3
FS10000169:122:BPA73120-0622:1:1105:7860:2280	000450	74	0.5066666666666666	150	PCR3
FS10000169:122:BPA73120-0622:1:1105:8740:2290	010050	72	0.52	150	PCR3
FS10000169:122:BPA73120-0622:1:1105:2150:2390	009858	51	0.5277777777777778	107	PCR3
FS10000169:122:BPA73120-0622:1:1105:9410:2370	006878	89	0.4066666666666666	150	PCR3
FS10000169:122:BPA73120-0622:1:1105:3190:2540	004457	74	0.5066666666666666	150	PCR3
FS10000169:122:BPA73120-0622:1:1105:2270:2760	000295	73	0.5133333333333333	150	PCR3
FS10000169:122:BPA73120-0622:1:1105:11160:2710	005539	58	0.5084745762711864	118	PCR3
FS10000169:122:BPA73120-0622:1:1105:3470:2690	002132	77	0.4866666666666667	150	PCR3
FS10000169:122:BPA73120-0622:1:1105:7890:2690	000011	73	0.5133333333333333	150	PCR3
FS10000169:122:BPA73120-0622:1:1105:16470:2860	000246	73	0.5133333333333333	150	PCR3
FS10000169:122:BPA73120-0622:1:1105:6000:2820	006753	74	0.5066666666666666	150	PCR3
FS10000169:122:BPA73120-0622:1:1105:9470:2960	000890	73	0.5133333333333333	150	PCR3
FS10000169:122:BPA73120-0622:1:1105:8190:2970	001300	61	0.4916666666666667	120	PCR3
FS10000169:122:BPA73120-0622:1:1105:1090:2820	000625	55	0.5299145299145299	117	PCR3
FS10000169:122:BPA73120-0622:1:1105:15130:2920	002491	74	0.5066666666666666	150	PCR3
FS10000169:122:BPA73120-0622:1:1105:14880:2890	000678	83	0.44666666666666666	150	PCR3
FS10000169:122:BPA73120-0622:1:1105:13440:2910	008504	78	0.48	150	PCR3
FS10000169:122:BPA73120-0622:1:1105:7220:2890	006583	58	0.5084745762711864	118	PCR3
FS10000169:122:BPA73120-0622:1:1105:15870:3030	009858	52	0.5185185185185186	108	PCR3
FS10000169:122:BPA73120-0622:1:1105:15450:3170	004377	72	0.52	150	PCR3
FS10000169:122:BPA73120-0622:1:1105:6310:3160	009334	76	0.4933333333333333	150	PCR3
FS10000169:122:BPA73120-0622:1:1105:8080:3140	000710	76	0.4933333333333333	150	PCR3
FS10000169:122:BPA73120-0622:1:1105:1600:3270	007753	76	0.4933333333333333	150	PCR3
FS10000169:122:BPA73120-0622:1:1105:3880:3370	007753	73	0.5133333333333333	150	PCR3
FS10000169:122:BPA73120-0622:1:1105:9870:3440	005572	82	0.45333333333333337	150	PCR3
FS10000169:122:BPA73120-0622:1:1105:13890:3410	000047	74	0.5066666666666666	150	PCR3
FS10000169:122:BPA73120-0622:1:1105:5810:3420	000508	76	0.4933333333333333	150	PCR3
FS10000169:122:BPA73120-0622:1:1105:4750:3550	004008	79	0.4733333333333334	150	PCR3
FS10000169:122:BPA73120-0622:1:1105:15090:3590	009935	59	0.49572649572649574	117	PCR3
FS10000169:122:BPA73120-0622:1:1105:12790:3670	001852	86	0.42666666666666664	150	PCR3
FS10000169:122:BPA73120-0622:1:1105:7830:3660	008328	89	0.4066666666666666	150	PCR3
FS10000169:122:BPA73120-0622:1:1105:1350:3790	009294	98	0.09259259259259256	10	PCR3
FS10000169:122:BPA73120-0622:1:1105:8130:3790	002880	78	0.48	150	PCR3
FS10000169:122:BPA73120-0622:1:1105:14210:3930	000637	71	0.5266666666666666	150	PCR3
FS10000169:122:BPA73120-0622:1:1105:16300:3880	004827	73	0.5133333333333333	150	PCR3
FS10000169:122:BPA73120-0622:1:1105:12020:3810	007007	70	0.5333333333333333	150	PCR3
FS10000169:122:BPA73120-0622:1:1105:15590:4040	001510	78	0.48	150	PCR3
FS10000169:122:BPA73120-0622:1:1105:6470:3990	002925	69	0.54	150	PCR3
FS10000169:122:BPA73120-0622:1:1105:1740:3960	008531	91	0.15740740740740744	17	PCR3
FS10000169:122:BPA73120-0622:1:1106:12760:1030	010337	72	0.52	150	PCR3
FS10000169:122:BPA73120-0622:1:1106:12900:1230	008674	79	0.4733333333333334	150	PCR3
FS10000169:122:BPA73120-0622:1:1106:5500:1260	004130	57	0.49557522123893805	113	PCR3
FS10000169:122:BPA73120-0622:1:1106:14530:1210	002162	82	0.45333333333333337	150	PCR3
FS10000169:122:BPA73120-0622:1:1106:12430:1330	000226	77	0.4866666666666667	150	PCR3
FS10000169:122:BPA73120-0622:1:1106:8810:1280	004647	86	0.42666666666666664	150	PCR3
FS10000169:122:BPA73120-0622:1:1106:12930:1300	005600	75	0.5	150	PCR3
FS10000169:122:BPA73120-0622:1:1106:9190:1460	006439	73	0.5133333333333333	150	PCR3
FS10000169:122:BPA73120-0622:1:1106:2850:1590	004377	75	0.5	150	PCR3
FS10000169:122:BPA73120-0622:1:1106:10350:1530	007659	77	0.4866666666666667	150	PCR3
FS10000169:122:BPA73120-0622:1:1106:3670:1540	004049	69	0.54	150	PCR3
FS10000169:122:BPA73120-0622:1:1106:1400:1560	000352	71	0.5266666666666666	150	PCR3
FS10000169:122:BPA73120-0622:1:1106:10570:1770	005221	77	0.4866666666666667	150	PCR3
FS10000169:122:BPA73120-0622:1:1106:12590:1670	006134	78	0.48	150	PCR3
FS10000169:122:BPA73120-0622:1:1106:12560:1820	007318	74	0.5066666666666666	150	PCR3
FS10000169:122:BPA73120-0622:1:1106:13210:2300	000437	78	0.48	150	PCR3
FS10000169:122:BPA73120-0622:1:1106:13570:2290	001867	75	0.5	150	PCR3
FS10000169:122:BPA73120-0622:1:1106:2690:2300	002572	83	0.44666666666666666	150	PCR3
FS10000169:122:BPA73120-0622:1:1106:13470:2350	002162	82	0.45333333333333337	150	PCR3
FS10000169:122:BPA73120-0622:1:1106:7890:2360	004201	71	0.5266666666666666	150	PCR3
FS10000169:122:BPA73120-0622:1:1106:2080:2420	003281	50	0.537037037037037	108	PCR3
FS10000169:122:BPA73120-0622:1:1106:15900:2370	010692	75	0.5	150	PCR3
FS10000169:122:BPA73120-0622:1:1106:12330:2480	000637	80	0.4666666666666667	150	PCR3
FS10000169:122:BPA73120-0622:1:1106:14530:2570	011094	78	0.48	150	PCR3
FS10000169:122:BPA73120-0622:1:1106:8620:2580	006007	72	0.52	150	PCR3
FS10000169:122:BPA73120-0622:1:1106:14310:2520	008629	68	0.5466666666666666	150	PCR3
FS10000169:122:BPA73120-0622:1:1106:5760:2610	004008	69	0.54	150	PCR3
FS10000169:122:BPA73120-0622:1:1106:16210:2650	000552	78	0.48	150	PCR3
FS10000169:122:BPA73120-0622:1:1106:9650:2760	005018	76	0.4933333333333333	150	PCR3
FS10000169:122:BPA73120-0622:1:1106:1950:2740	000312	72	0.52	150	PCR3
FS10000169:122:BPA73120-0622:1:1106:3860:2830	011268	82	0.45333333333333337	150	PCR3
FS10000169:122:BPA73120-0622:1:1106:7030:3090	005815	68	0.5466666666666666	150	PCR3
FS10000169:122:BPA73120-0622:1:1106:9930:3240	002925	77	0.4866666666666667	150	PCR3
FS10000169:122:BPA73120-0622:1:1106:4300:3380	004010	71	0.5266666666666666	150	PCR3
FS10000169:122:BPA73120-0622:1:1106:15530:3400	002669	83	0.44666666666666666	150	PCR3
FS10000169:122:BPA73120-0622:1:1106:10320:3540	003572	79	0.4733333333333334	150	PCR3
FS10000169:122:BPA73120-0622:1:1106:6440:3510	005808	55	0.5338983050847458	118	PCR3
FS10000169:122:BPA73120-0622:1:1106:10010:3440	008764	74	0.5066666666666666	150	PCR3
FS10000169:122:BPA73120-0622:1:1106:9690:3610	009935	72	0.52	150	PCR3
FS10000169:122:BPA73120-0622:1:1106:3470:3600	000672	69	0.54	150	PCR3
FS10000169:122:BPA73120-0622:1:1106:8620:3890	003946	83	0.44666666666666666	150	PCR3
FS10000169:122:BPA73120-0622:1:1106:5670:3920	007077	68	0.5466666666666666	150	PCR3
FS10000169:122:BPA73120-0622:1:1106:7990:3920	008224	72	0.52	150	PCR3
FS10000169:122:BPA73120-0622:1:1106:4540:3770	011102	75	0.5	150	PCR3
FS10000169:122:BPA73120-0622:1:1106:2440:3900	002387	80	0.4666666666666667	150	PCR3
FS10000169:122:BPA73120-0622:1:1106:10620:3990	011737	53	0.5092592592592593	108	PCR3
FS10000169:122:BPA73120-0622:1:1106:12650:4070	006831	83	0.44666666666666666	150	PCR3
FS10000169:122:BPA73120-0622:1:1107:7670:1140	000274	57	0.5210084033613445	119	PCR3
FS10000169:122:BPA73120-0622:1:1107:5780:1000	001051	75	0.5	150	PCR3
FS10000169:122:BPA73120-0622:1:1107:1110:1220	009128	70	0.5333333333333333	150	PCR3
FS10000169:122:BPA73120-0622:1:1107:10580:1190	001058	74	0.5066666666666666	150	PCR3
FS10000169:122:BPA73120-0622:1:1107:5890:1150	010050	72	0.52	150	PCR3
FS10000169:122:BPA73120-0622:1:1107:9720:1100	001054	74	0.5066666666666666	150	PCR3
FS10000169:122:BPA73120-0622:1:1107:3870:1070	001618	78	0.48	150	PCR3
FS10000169:122:BPA73120-0622:1:1107:14680:1280	002880	80	0.4666666666666667	150	PCR3
FS10000169:122:BPA73120-0622:1:1107:10190:1290	006878	76	0.4933333333333333	150	PCR3
FS10000169:122:BPA73120-0622:1:1107:6120:1270	004808	77	0.4866666666666667	150	PCR3
FS10000169:122:BPA73120-0622:1:1107:11680:1390	009058	58	0.5084745762711864	118	PCR3
FS10000169:122:BPA73120-0622:1:1107:11880:1360	009077	79	0.4733333333333334	150	PCR3
FS10000169:122:BPA73120-0622:1:1107:4270:1500	002049	78	0.48	150	PCR3
FS10000169:122:BPA73120-0622:1:1107:14040:1520	006891	76	0.4933333333333333	150	PCR3
FS10000169:122:BPA73120-0622:1:1107:6510:1530	002278	74	0.5066666666666666	150	PCR3
FS10000169:122:BPA73120-0622:1:1107:10340:1560	005120	77	0.4866666666666667	150	PCR3
FS10000169:122:BPA73120-0622:1:1107:7330:1790	003829	58	0.5042735042735043	117	PCR3
FS10000169:122:BPA73120-0622:1:1107:2840:1760	002289	98	0.09259259259259256	10	PCR3
FS10000169:122:BPA73120-0622:1:1107:11620:1870	002812	79	0.4733333333333334	150	PCR3
FS10000169:122:BPA73120-0622:1:1107:5830:1840	008650	70	0.5333333333333333	150	PCR3
FS10000169:122:BPA73120-0622:1:1107:3910:1850	001957	68	0.5466666666666666	150	PCR3
FS10000169:122:BPA73120-0622:1:1107:2220:1960	005635	74	0.5066666666666666	150	PCR3
FS10000169:122:BPA73120-0622:1:1107:3320:2090	008482	73	0.5133333333333333	150	PCR3
FS10000169:122:BPA73120-0622:1:1107:15980:1990	007659	59	0.5083333333333333	120	PCR3
FS10000169:122:BPA73120-0622:1:1107:5350:2100	006756	70	0.5333333333333333	150	PCR3
FS10000169:122:BPA73120-0622:1:1107:10420:2220	004121	72	0.52	150	PCR3
FS10000169:122:BPA73120-0622:1:1107:13230:2110	008543	77	0.4866666666666667	150	PCR3
FS10000169:122:BPA73120-0622:1:1107:15820:2240	000211	50	0.537037037037037	108	PCR3
FS10000169:122:BPA73120-0622:1:1107:13210:2350	003348	55	0.5338983050847458	118	PCR3
FS10000169:122:BPA73120-0622:1:1107:14600:2330	008356	54	0.5	108	PCR3
FS10000169:122:BPA73120-0622:1:1107:8580:2480	001005	82	0.45333333333333337	150	PCR3
FS10000169:122:BPA73120-0622:1:1107:6440:2640	011031	74	0.5066666666666666	150	PCR3
FS10000169:122:BPA73120-0622:1:1107:2870:2610	006395	76	0.4933333333333333	150	PCR3
FS10000169:122:BPA73120-0622:1:1107:14980:2590	005125	77	0.4866666666666667	150	PCR3
FS10000169:122:BPA73120-0622:1:1107:15850:2590	005526	55	0.5338983050847458	118	PCR3
FS10000169:122:BPA73120-0622:1:1107:8660:2450	002568	84	0.43999999999999995	150	PCR3
FS10000169:122:BPA73120-0622:1:1107:4910:2700	002804	79	0.4733333333333334	150	PCR3
FS10000169:122:BPA73120-0622:1:1107:15510:2670	005196	73	0.5133333333333333	150	PCR3
FS10000169:122:BPA73120-0622:1:1107:16470:2880	004934	89	0.4066666666666666	150	PCR3
FS10000169:122:BPA73120-0622:1:1107:14420:2840	010224	78	0.48	150	PCR3
FS10000169:122:BPA73120-0622:1:1107:14940:2900	009386	71	0.5266666666666666	150	PCR3
FS10000169:122:BPA73120-0622:1:1107:11320:3090	008543	73	0.5133333333333333	150	PCR3
FS10000169:122:BPA73120-0622:1:1107:5400:3050	005572	76	0.4933333333333333	150	PCR3
FS10000169:122:BPA73120-0622:1:1107:6240:3000	002315	74	0.5066666666666666	150	PCR3
FS10000169:122:BPA73120-0622:1:1107:14140:3120	002091	62	0.4789915966386554	119	PCR3
FS10000169:122:BPA73120-0622:1:1107:7180:3340	006753	76	0.4933333333333333	150	PCR3
FS10000169:122:BPA73120-0622:1:1107:9150:3280	003189	79	0.4733333333333334	150	PCR3
FS10000169:122:BPA73120-0622:1:1107:5060:3290	004008	76	0.4933333333333333	150	PCR3
FS10000169:122:BPA73120-0622:1:1107:4790:3390	009523	76	0.4933333333333333	150	PCR3
FS10000169:122:BPA73120-0622:1:1107:13700:3510	005413	79	0.4733333333333334	150	PCR3
FS10000169:122:BPA73120-0622:1:1107:2490:3450	001912	73	0.5133333333333333	150	PCR3
FS10000169:122:BPA73120-0622:1:1107:7160:3600	002925	74	0.5066666666666666	150	PCR3
FS10000169:122:BPA73120-0622:1:1107:16070:3570	003324	75	0.5	150	PCR3
FS10000169:122:BPA73120-0622:1:1107:2160:3560	006504	76	0.4933333333333333	150	PCR3
FS10000169:122:BPA73120-0622:1:1107:6500:3570	000890	63	0.475	120	PCR3
FS10000169:122:BPA73120-0622:1:1107:6160:3680	004934	72	0.52	150	PCR3
FS10000169:122:BPA73120-0622:1:1107:16460:3720	008072	74	0.5066666666666666	150	PCR3
FS10000169:122:BPA73120-0622:1:1107:12100:3770	010999	68	0.5466666666666666	150	PCR3
FS10000169:122:BPA73120-0622:1:1107:4010:3850	000766	54	0.5384615384615384	117	PCR3
FS10000169:122:BPA73120-0622:1:1107:15340:3870	000312	77	0.4866666666666667	150	PCR3
FS10000169:122:BPA73120-0622:1:1107:11140:3880	000165	79	0.4733333333333334	150	PCR3
FS10000169:122:BPA73120-0622:1:1107:11620:3880	006007	80	0.4666666666666667	150	PCR3
FS10000169:122:BPA73120-0622:1:1107:8300:3860	007753	75	0.5	150	PCR3
FS10000169:122:BPA73120-0622:1:1107:7000:4080	008265	71	0.5266666666666666	150	PCR3
FS10000169:122:BPA73120-0622:1:1107:13450:4010	010259	71	0.5266666666666666	150	PCR3
FS10000169:122:BPA73120-0622:1:1108:1850:1110	005763	72	0.52	150	PCR3
FS10000169:122:BPA73120-0622:1:1108:14340:1120	002435	75	0.5	150	PCR3
FS10000169:122:BPA73120-0622:1:1108:16250:1160	001173	74	0.5066666666666666	150	PCR3
FS10000169:122:BPA73120-0622:1:1108:14240:1230	000352	74	0.5066666666666666	150	PCR3
FS10000169:122:BPA73120-0622:1:1108:7550:1240	010973	54	0.5384615384615384	117	PCR3
FS10000169:122:BPA73120-0622:1:1108:16210:1360	007141	73	0.5133333333333333	150	PCR3
FS10000169:122:BPA73120-0622:1:1108:9740:1380	006992	79	0.4733333333333334	150	PCR3
FS10000169:122:BPA73120-0622:1:1108:9430:1560	003326	54	0.5423728813559322	118	PCR3
FS10000169:122:BPA73120-0622:1:1108:7760:1440	000978	76	0.4933333333333333	150	PCR3
FS10000169:122:BPA73120-0622:1:1108:14440:1590	001071	75	0.5	150	PCR3
FS10000169:122:BPA73120-0622:1:1108:7240:1790	005572	78	0.48	150	PCR3
FS10000169:122:BPA73120-0622:1:1108:12080:1760	003305	86	0.42666666666666664	150	PCR3
FS10000169:122:BPA73120-0622:1:1108:3480:1790	007659	76	0.4933333333333333	150	PCR3
FS10000169:122:BPA73120-0622:1:1108:7900:1870	004008	71	0.5266666666666666	150	PCR3
FS10000169:122:BPA73120-0622:1:1108:13500:1980	000246	75	0.5	150	PCR3
FS10000169:122:BPA73120-0622:1:1108:4410:1920	006372	72	0.52	150	PCR3
FS10000169:122:BPA73120-0622:1:1108:9660:2100	001525	81	0.45999999999999996	150	PCR3
FS10000169:122:BPA73120-0622:1:1108:14240:2060	000437	76	0.4933333333333333	150	PCR3
FS10000169:122:BPA73120-0622:1:1108:9160:2180	005345	80	0.4666666666666667	150	PCR3
FS10000169:122:BPA73120-0622:1:1108:1420:2310	006114	71	0.5266666666666666	150	PCR3
FS10000169:122:BPA73120-0622:1:1108:13800:2250	005127	81	0.45999999999999996	150	PCR3
FS10000169:122:BPA73120-0622:1:1108:1590:2380	004566	73	0.5133333333333333	150	PCR3
FS10000169:122:BPA73120-0622:1:1108:14040:2210	001031	87	0.42000000000000004	150	PCR3
FS10000169:122:BPA73120-0622:1:1108:6460:2610	004656	56	0.5254237288135593	118	PCR3
FS10000169:122:BPA73120-0622:1:1108:13970:2590	000890	87	0.42000000000000004	150	PCR3
FS10000169:122:BPA73120-0622:1:1108:14040:2760	009935	79	0.4733333333333334	150	PCR3
FS10000169:122:BPA73120-0622:1:1108:12850:2710	005183	83	0.44666666666666666	150	PCR3
FS10000169:122:BPA73120-0622:1:1108:4150:2850	007921	56	0.5294117647058824	119	PCR3
FS10000169:122:BPA73120-0622:1:1108:13430:3030	002428	70	0.5333333333333333	150	PCR3
FS10000169:122:BPA73120-0622:1:1108:10650:2900	007372	75	0.5	150	PCR3
FS10000169:122:BPA73120-0622:1:1108:15060:3100	001288	71	0.5266666666666666	150	PCR3
FS10000169:122:BPA73120-0622:1:1108:4740:3020	006439	76	0.4933333333333333	150	PCR3
FS10000169:122:BPA73120-0622:1:1108:3950:3140	007908	52	0.5555555555555556	117	PCR3
FS10000169:122:BPA73120-0622:1:1108:5180:3140	002389	75	0.5	150	PCR3
FS10000169:122:BPA73120-0622:1:1108:8010:3390	001572	80	0.4666666666666667	150	PCR3
FS10000169:122:BPA73120-0622:1:1108:12690:3350	004008	69	0.54	150	PCR3
FS10000169:122:BPA73120-0622:1:1108:2030:3530	009058	55	0.5416666666666667	120	PCR3
FS10000169:122:BPA73120-0622:1:1108:7840:3310	000429	76	0.4933333333333333	150	PCR3
FS10000169:122:BPA73120-0622:1:1108:6800:3620	001510	83	0.44666666666666666	150	PCR3
FS10000169:122:BPA73120-0622:1:1108:14550:3600	003786	76	0.4933333333333333	150	PCR3
FS10000169:122:BPA73120-0622:1:1108:5040:3670	006134	84	0.43999999999999995	150	PCR3
FS10000169:122:BPA73120-0622:1:1108:5200:3810	002925	71	0.5266666666666666	150	PCR3
FS10000169:122:BPA73120-0622:1:1108:14560:3800	002416	80	0.4666666666666667	150	PCR3
FS10000169:122:BPA73120-0622:1:1108:15700:3750	004934	58	0.5126050420168067	119	PCR3
FS10000169:122:BPA73120-0622:1:1108:3970:3860	002528	75	0.5	150	PCR3
FS10000169:122:BPA73120-0622:1:1108:2690:3960	000746	58	0.5042735042735043	117	PCR3
FS10000169:122:BPA73120-0622:1:1108:4350:3930	003944	58	0.5084745762711864	118	PCR3
FS10000169:122:BPA73120-0622:1:1109:2950:1000	009336	71	0.5266666666666666	150	PCR3
FS10000169:122:BPA73120-0622:1:1109:12550:1090	001334	91	0.3933333333333333	150	PCR3
FS10000169:122:BPA73120-0622:1:1109:4580:1230	003733	80	0.4666666666666667	150	PCR3
FS10000169:122:BPA73120-0622:1:1109:6440:1220	007266	79	0.4733333333333334	150	PCR3
FS10000169:122:BPA73120-0622:1:1109:12070:1140	010075	72	0.52	150	PCR3
FS10000169:122:BPA73120-0622:1:1109:16310:1360	001497	78	0.48	150	PCR3
FS10000169:122:BPA73120-0622:1:1109:10010:1270	001007	98	0.3466666666666667	150	PCR3
FS10000169:122:BPA73120-0622:1:1109:15990:1240	002568	81	0.45999999999999996	150	PCR3
FS10000169:122:BPA73120-0622:1:1109:6430:1370	006226	53	0.5092592592592593	67	PCR3
FS10000169:122:BPA73120-0622:1:1109:8000:1670	011554	73	0.5133333333333333	150	PCR3
FS10000169:122:BPA73120-0622:1:1109:12040:1630	007550	81	0.45999999999999996	150	PCR3
FS10000169:122:BPA73120-0622:1:1109:12780:1600	010618	52	0.5185185185185186	108	PCR3
FS10000169:122:BPA73120-0622:1:1109:11470:1590	009867	73	0.5133333333333333	150	PCR3
FS10000169:122:BPA73120-0622:1:1109:14990:1580	000376	71	0.5266666666666666	150	PCR3
FS10000169:122:BPA73120-0622:1:1109:11720:1730	006134	77	0.4866666666666667	150	PCR3
FS10000169:122:BPA73120-0622:1:1109:15200:1700	011475	97	0.10185185185185186	11	PCR3
FS10000169:122:BPA73120-0622:1:1109:11880:1860	010927	87	0.19444444444444442	21	PCR3
FS10000169:122:BPA73120-0622:1:1109:13980:1890	009354	70	0.5333333333333333	150	PCR3
FS10000169:122:BPA73120-0622:1:1109:2090:1990	003193	51	0.5277777777777778	108	PCR3
FS10000169:122:BPA73120-0622:1:1109:14630:2020	006157	74	0.5066666666666666	150	PCR3
FS10000169:122:BPA73120-0622:1:1109:13760:2220	009401	75	0.5	150	PCR3
FS10000169:122:BPA73120-0622:1:1109:12390:2280	008474	75	0.5	150	PCR3
FS10000169:122:BPA73120-0622:1:1109:15660:2250	001741	74	0.5066666666666666	150	PCR3
FS10000169:122:BPA73120-0622:1:1109:4510:2390	004904	69	0.54	150	PCR3
FS10000169:122:BPA73120-0622:1:1109:8700:2530	001130	54	0.5	108	PCR3
FS10000169:122:BPA73120-0622:1:1109:12160:2530	002665	79	0.4733333333333334	150	PCR3
FS10000169:122:BPA73120-0622:1:1109:4830:2580	005734	72	0.52	150	PCR3
FS10000169:122:BPA73120-0622:1:1109:15470:2580	004377	74	0.5066666666666666	150	PCR3
FS10000169:122:BPA73120-0622:1:1109:16310:2580	002826	83	0.44666666666666666	150	PCR3
FS10000169:122:BPA73120-0622:1:1109:4870:2500	002841	74	0.5066666666666666	150	PCR3
FS10000169:122:BPA73120-0622:1:1109:11660:2850	007753	73	0.5133333333333333	150	PCR3
FS10000169:122:BPA73120-0622:1:1109:5720:2880	006064	76	0.4933333333333333	150	PCR3
FS10000169:122:BPA73120-0622:1:1109:12510:2940	009472	68	0.5466666666666666	150	PCR3
FS10000169:122:BPA73120-0622:1:1109:14910:2950	003699	74	0.5066666666666666	150	PCR3
FS10000169:122:BPA73120-0622:1:1109:5290:2890	009668	72	0.52	150	PCR3
FS10000169:122:BPA73120-0622:1:1109:6480:3060	000211	74	0.5066666666666666	150	PCR3
FS10000169:122:BPA73120-0622:1:1109:3530:3070	007908	78	0.48	150	PCR3
FS10000169:122:BPA73120-0622:1:1109:7920:3150	000630	77	0.4866666666666667	150	PCR3
FS10000169:122:BPA73120-0622:1:1109:4930:3120	006780	73	0.5133333333333333	150	PCR3
FS10000169:122:BPA73120-0622:1:1109:7980:3380	009935	74	0.5066666666666666	150	PCR3
FS10000169:122:BPA73120-0622:1:1109:11680:3410	010246	83	0.44666666666666666	150	PCR3
FS10000169:122:BPA73120-0622:1:1109:7980:3700	009477	84	0.43999999999999995	150	PCR3
FS10000169:122:BPA73120-0622:1:1109:6650:3620	010618	49	0.5462962962962963	108	PCR3
FS10000169:122:BPA73120-0622:1:1109:16290:3600	008115	70	0.5333333333333333	150	PCR3
FS10000169:122:BPA73120-0622:1:1109:16150:3650	011365	76	0.4933333333333333	150	PCR3
FS10000169:122:BPA73120-0622:1:1109:12560:3850	003218	71	0.5266666666666666	150	PCR3
FS10000169:122:BPA73120-0622:1:1109:12710:3850	000230	54	0.5	108	PCR3
FS10000169:122:BPA73120-0622:1:1109:3500:3840	011890	75	0.5	150	PCR3
FS10000169:122:BPA73120-0622:1:1109:4580:3890	005758	77	0.4866666666666667	150	PCR3
FS10000169:122:BPA73120-0622:1:1109:13300:3880	007007	52	0.5555555555555556	117	PCR3
FS10000169:122:BPA73120-0622:1:1109:1270:3870	006615	77	0.4866666666666667	150	PCR3
FS10000169:122:BPA73120-0622:1:1109:5120:4070	003193	70	0.5333333333333333	150	PCR3
FS10000169:122:BPA73120-0622:1:1110:16180:1010	003872	77	0.4866666666666667	150	PCR3
FS10000169:122:BPA73120-0622:1:1109:15310:4030	001346	77	0.4866666666666667	150	PCR3
FS10000169:122:BPA73120-0622:1:1110:8500:1090	003761	76	0.4933333333333333	150	PCR3
FS10000169:122:BPA73120-0622:1:1110:15430:1120	008398	74	0.5066666666666666	150	PCR3
FS10000169:122:BPA73120-0622:1:1110:12360:1200	000068	89	0.4066666666666666	150	PCR3
FS10000169:122:BPA73120-0622:1:1110:1820:1230	002826	81	0.45999999999999996	150	PCR3
FS10000169:122:BPA73120-0622:1:1110:3720:1240	005503	75	0.5	150	PCR3
FS10000169:122:BPA73120-0622:1:1110:14650:1170	000890	80	0.4666666666666667	150	PCR3
FS10000169:122:BPA73120-0622:1:1110:3220:1140	004110	77	0.4866666666666667	150	PCR3
FS10000169:122:BPA73120-0622:1:1110:6320:1090	000693	101	0.32666666666666666	150	PCR3
FS10000169:122:BPA73120-0622:1:1110:12600:1110	005308	93	0.13888888888888884	15	PCR3
FS10000169:122:BPA73120-0622:1:1110:3800:1120	002263	82	0.45333333333333337	150	PCR3
FS10000169:122:BPA73120-0622:1:1110:4410:1310	001130	53	0.5092592592592593	108	PCR3
FS10000169:122:BPA73120-0622:1:1110:1370:1460	006354	74	0.5066666666666666	150	PCR3
FS10000169:122:BPA73120-0622:1:1110:3200:1390	002871	82	0.45333333333333337	150	PCR3
FS10000169:122:BPA73120-0622:1:1110:16460:1570	000758	73	0.5133333333333333	150	PCR3
FS10000169:122:BPA73120-0622:1:1110:11090:1580	001455	55	0.5299145299145299	117	PCR3
FS10000169:122:BPA73120-0622:1:1110:5000:1590	002602	75	0.5	150	PCR3
FS10000169:122:BPA73120-0622:1:1110:4490:1530	008574	82	0.45333333333333337	150	PCR3
FS10000169:122:BPA73120-0622:1:1110:11650:1740	002925	77	0.4866666666666667	150	PCR3
FS10000169:122:BPA73120-0622:1:1110:11880:1690	005261	75	0.5	150	PCR3
FS10000169:122:BPA73120-0622:1:1110:8420:1910	002309	77	0.4866666666666667	150	PCR3
FS10000169:122:BPA73120-0622:1:1110:5950:1860	001086	73	0.5133333333333333	150	PCR3
FS10000169:122:BPA73120-0622:1:1110:6000:1880	000978	87	0.42000000000000004	150	PCR3
FS10000169:122:BPA73120-0622:1:1110:10080:1860	002841	82	0.45333333333333337	150	PCR3
[truncated: 2,787 more rows]
