# Supplementary material for: Predicting sequence-specific amplification efficiency in multi-template PCR with deep learning
Source: Nat Commun. 2025 Oct 16;16:9187. doi: 10.1038/s41467-025-64221-4 (PMC12533003; doi:10.1038/s41467-025-64221-4)
Supplement: Supplementary file 4 — Source data [file 41467_2025_64221_MOESM4_ESM.zip › Supp.Fig. 51/unmapped_data.csv]

seqid	ref_seqid	edit_distance	similarity	length	exp
FS10000169:129:BRB11606-1323:1:1101:11890:1000	Seq_anonymized_001617	80	0.4666666666666667	150	PCR1
FS10000169:129:BRB11606-1323:1:1101:13590:1000	Seq_anonymized_000992	78	0.48	150	PCR1
FS10000169:129:BRB11606-1323:1:1101:2990:1030	Seq_anonymized_008533	77	0.4866666666666667	150	PCR1
FS10000169:129:BRB11606-1323:1:1101:5410:1220	Seq_anonymized_001776	76	0.4933333333333333	150	PCR1
FS10000169:129:BRB11606-1323:1:1101:15950:1420	Seq_anonymized_006488	77	0.4866666666666667	150	PCR1
FS10000169:129:BRB11606-1323:1:1101:1730:1430	Seq_anonymized_011803	75	0.5	150	PCR1
FS10000169:129:BRB11606-1323:1:1101:1410:1390	Seq_anonymized_001776	78	0.48	150	PCR1
FS10000169:129:BRB11606-1323:1:1101:12790:1290	Seq_anonymized_007747	77	0.4866666666666667	150	PCR1
FS10000169:129:BRB11606-1323:1:1101:14630:1550	Seq_anonymized_010167	74	0.5066666666666666	150	PCR1
FS10000169:129:BRB11606-1323:1:1101:5110:1270	Seq_anonymized_002691	78	0.48	150	PCR1
FS10000169:129:BRB11606-1323:1:1101:11750:1520	Seq_anonymized_006488	82	0.45333333333333337	150	PCR1
FS10000169:129:BRB11606-1323:1:1101:5290:1460	Seq_anonymized_009150	72	0.52	150	PCR1
FS10000169:129:BRB11606-1323:1:1101:5190:1650	Seq_anonymized_006011	76	0.4933333333333333	150	PCR1
FS10000169:129:BRB11606-1323:1:1101:1700:1900	Seq_anonymized_007936	54	0.5	107	PCR1
FS10000169:129:BRB11606-1323:1:1101:11290:2020	Seq_anonymized_000920	79	0.4733333333333334	150	PCR1
FS10000169:129:BRB11606-1323:1:1101:14510:1960	Seq_anonymized_008644	78	0.48	150	PCR1
FS10000169:129:BRB11606-1323:1:1101:15710:2390	Seq_anonymized_009990	78	0.48	150	PCR1
FS10000169:129:BRB11606-1323:1:1101:14070:2670	Seq_anonymized_008644	77	0.4866666666666667	150	PCR1
FS10000169:129:BRB11606-1323:1:1101:6490:2680	Seq_anonymized_005869	74	0.5066666666666666	150	PCR1
FS10000169:129:BRB11606-1323:1:1101:10440:2770	Seq_anonymized_002539	74	0.5066666666666666	150	PCR1
FS10000169:129:BRB11606-1323:1:1101:8410:2990	Seq_anonymized_010989	70	0.5333333333333333	150	PCR1
FS10000169:129:BRB11606-1323:1:1101:15950:2960	Seq_anonymized_008644	74	0.5066666666666666	150	PCR1
FS10000169:129:BRB11606-1323:1:1101:5080:3200	Seq_anonymized_001629	77	0.4866666666666667	150	PCR1
FS10000169:129:BRB11606-1323:1:1101:1770:3210	Seq_anonymized_000642	74	0.5066666666666666	150	PCR1
FS10000169:129:BRB11606-1323:1:1101:14590:3170	Seq_anonymized_000446	82	0.45333333333333337	150	PCR1
FS10000169:129:BRB11606-1323:1:1101:6790:3020	Seq_anonymized_005869	75	0.5	150	PCR1
FS10000169:129:BRB11606-1323:1:1101:12930:3220	Seq_anonymized_001230	74	0.5066666666666666	150	PCR1
FS10000169:129:BRB11606-1323:1:1101:10920:3510	Seq_anonymized_003535	72	0.52	150	PCR1
FS10000169:129:BRB11606-1323:1:1101:1680:3400	Seq_anonymized_000511	76	0.4933333333333333	150	PCR1
FS10000169:129:BRB11606-1323:1:1101:7670:3780	Seq_anonymized_008644	73	0.5133333333333333	150	PCR1
FS10000169:129:BRB11606-1323:1:1101:5210:3760	Seq_anonymized_002539	76	0.4933333333333333	150	PCR1
FS10000169:129:BRB11606-1323:1:1101:13390:3720	Seq_anonymized_006488	82	0.45333333333333337	150	PCR1
FS10000169:129:BRB11606-1323:1:1101:10840:4000	Seq_anonymized_009990	73	0.5133333333333333	150	PCR1
FS10000169:129:BRB11606-1323:1:1101:3920:4010	Seq_anonymized_003651	74	0.5066666666666666	150	PCR1
FS10000169:129:BRB11606-1323:1:1102:12110:1020	Seq_anonymized_002691	81	0.45999999999999996	150	PCR1
FS10000169:129:BRB11606-1323:1:1102:12950:1090	Seq_anonymized_009990	81	0.45999999999999996	150	PCR1
FS10000169:129:BRB11606-1323:1:1101:9240:4070	Seq_anonymized_006834	74	0.5066666666666666	150	PCR1
FS10000169:129:BRB11606-1323:1:1102:3030:1170	Seq_anonymized_000920	76	0.4933333333333333	150	PCR1
FS10000169:129:BRB11606-1323:1:1102:7720:1340	Seq_anonymized_002029	80	0.4666666666666667	150	PCR1
FS10000169:129:BRB11606-1323:1:1102:1530:1300	Seq_anonymized_010144	75	0.5	150	PCR1
FS10000169:129:BRB11606-1323:1:1102:5020:1690	Seq_anonymized_001629	73	0.5133333333333333	150	PCR1
FS10000169:129:BRB11606-1323:1:1102:12910:1670	Seq_anonymized_005869	87	0.42000000000000004	150	PCR1
FS10000169:129:BRB11606-1323:1:1102:4510:1600	Seq_anonymized_007425	72	0.52	150	PCR1
FS10000169:129:BRB11606-1323:1:1102:14120:1830	Seq_anonymized_004476	74	0.5066666666666666	150	PCR1
FS10000169:129:BRB11606-1323:1:1102:13750:1770	Seq_anonymized_006848	77	0.4866666666666667	150	PCR1
FS10000169:129:BRB11606-1323:1:1102:8850:1760	Seq_anonymized_008263	75	0.5	150	PCR1
FS10000169:129:BRB11606-1323:1:1102:14080:1980	Seq_anonymized_010167	62	0.4789915966386554	119	PCR1
FS10000169:129:BRB11606-1323:1:1102:4350:1940	Seq_anonymized_001776	75	0.5	150	PCR1
FS10000169:129:BRB11606-1323:1:1102:7640:1850	Seq_anonymized_002539	70	0.5333333333333333	150	PCR1
FS10000169:129:BRB11606-1323:1:1102:1930:1860	Seq_anonymized_009990	74	0.5066666666666666	150	PCR1
FS10000169:129:BRB11606-1323:1:1102:15030:2230	Seq_anonymized_007535	90	0.4	150	PCR1
FS10000169:129:BRB11606-1323:1:1102:7200:2060	Seq_anonymized_009990	71	0.5266666666666666	150	PCR1
FS10000169:129:BRB11606-1323:1:1102:13630:2300	Seq_anonymized_000446	79	0.4733333333333334	150	PCR1
FS10000169:129:BRB11606-1323:1:1102:14000:2240	Seq_anonymized_000920	82	0.45333333333333337	150	PCR1
FS10000169:129:BRB11606-1323:1:1102:2830:2610	Seq_anonymized_004905	76	0.4933333333333333	150	PCR1
FS10000169:129:BRB11606-1323:1:1102:12910:2570	Seq_anonymized_005592	72	0.52	150	PCR1
FS10000169:129:BRB11606-1323:1:1102:14710:2550	Seq_anonymized_004599	73	0.5133333333333333	150	PCR1
FS10000169:129:BRB11606-1323:1:1102:10180:2710	Seq_anonymized_002723	53	0.5092592592592593	108	PCR1
FS10000169:129:BRB11606-1323:1:1102:13880:2730	Seq_anonymized_006488	72	0.52	150	PCR1
FS10000169:129:BRB11606-1323:1:1102:10230:3100	Seq_anonymized_007847	72	0.52	150	PCR1
FS10000169:129:BRB11606-1323:1:1102:14870:3080	Seq_anonymized_005869	80	0.4666666666666667	150	PCR1
FS10000169:129:BRB11606-1323:1:1102:14770:3210	Seq_anonymized_002897	56	0.5254237288135593	118	PCR1
FS10000169:129:BRB11606-1323:1:1102:12790:3160	Seq_anonymized_001776	77	0.4866666666666667	150	PCR1
FS10000169:129:BRB11606-1323:1:1102:10910:3380	Seq_anonymized_000920	75	0.5	150	PCR1
FS10000169:129:BRB11606-1323:1:1102:15880:3650	Seq_anonymized_008644	80	0.4666666666666667	150	PCR1
FS10000169:129:BRB11606-1323:1:1102:13850:3610	Seq_anonymized_003229	58	0.5166666666666666	120	PCR1
FS10000169:129:BRB11606-1323:1:1102:13890:3620	Seq_anonymized_000446	75	0.5	150	PCR1
FS10000169:129:BRB11606-1323:1:1102:1680:3690	Seq_anonymized_000245	70	0.5333333333333333	150	PCR1
FS10000169:129:BRB11606-1323:1:1102:14750:4030	Seq_anonymized_003564	78	0.48	150	PCR1
FS10000169:129:BRB11606-1323:1:1103:13470:1190	Seq_anonymized_008516	80	0.4666666666666667	150	PCR1
FS10000169:129:BRB11606-1323:1:1103:2130:1320	Seq_anonymized_000620	85	0.43333333333333335	150	PCR1
FS10000169:129:BRB11606-1323:1:1103:13670:2040	Seq_anonymized_008644	79	0.4733333333333334	150	PCR1
FS10000169:129:BRB11606-1323:1:1103:14190:2080	Seq_anonymized_008644	80	0.4666666666666667	150	PCR1
FS10000169:129:BRB11606-1323:1:1103:10130:2230	Seq_anonymized_003586	69	0.54	150	PCR1
FS10000169:129:BRB11606-1323:1:1103:8630:2300	Seq_anonymized_000446	78	0.48	150	PCR1
FS10000169:129:BRB11606-1323:1:1103:7750:2700	Seq_anonymized_008644	76	0.4933333333333333	150	PCR1
FS10000169:129:BRB11606-1323:1:1103:11050:2780	Seq_anonymized_009990	76	0.4933333333333333	150	PCR1
FS10000169:129:BRB11606-1323:1:1103:10350:2970	Seq_anonymized_006020	76	0.4933333333333333	150	PCR1
FS10000169:129:BRB11606-1323:1:1103:14590:2970	Seq_anonymized_002557	79	0.4733333333333334	150	PCR1
FS10000169:129:BRB11606-1323:1:1103:3250:3090	Seq_anonymized_010343	70	0.5333333333333333	150	PCR1
FS10000169:129:BRB11606-1323:1:1103:3030:3310	Seq_anonymized_002691	74	0.5066666666666666	150	PCR1
FS10000169:129:BRB11606-1323:1:1103:6650:3250	Seq_anonymized_000511	78	0.48	150	PCR1
FS10000169:129:BRB11606-1323:1:1103:11670:3470	Seq_anonymized_004905	87	0.42000000000000004	150	PCR1
FS10000169:129:BRB11606-1323:1:1103:7730:3360	Seq_anonymized_008644	76	0.4933333333333333	150	PCR1
FS10000169:129:BRB11606-1323:1:1103:9510:3520	Seq_anonymized_000446	76	0.4933333333333333	150	PCR1
FS10000169:129:BRB11606-1323:1:1103:14440:3900	Seq_anonymized_000442	69	0.54	150	PCR1
FS10000169:129:BRB11606-1323:1:1103:9670:4030	Seq_anonymized_002936	77	0.4866666666666667	150	PCR1
FS10000169:129:BRB11606-1323:1:1104:6920:1070	Seq_anonymized_008300	75	0.5	150	PCR1
FS10000169:129:BRB11606-1323:1:1104:4570:1080	Seq_anonymized_002539	77	0.4866666666666667	150	PCR1
FS10000169:129:BRB11606-1323:1:1104:7760:1030	Seq_anonymized_010989	73	0.5133333333333333	150	PCR1
FS10000169:129:BRB11606-1323:1:1104:9050:1230	Seq_anonymized_000730	75	0.5	150	PCR1
FS10000169:129:BRB11606-1323:1:1103:14470:4090	Seq_anonymized_002557	78	0.48	150	PCR1
FS10000169:129:BRB11606-1323:1:1104:7180:1350	Seq_anonymized_008644	73	0.5133333333333333	150	PCR1
FS10000169:129:BRB11606-1323:1:1104:7470:1350	Seq_anonymized_001776	78	0.48	150	PCR1
FS10000169:129:BRB11606-1323:1:1104:2610:1210	Seq_anonymized_002557	73	0.5133333333333333	150	PCR1
FS10000169:129:BRB11606-1323:1:1104:6430:1160	Seq_anonymized_008644	75	0.5	150	PCR1
FS10000169:129:BRB11606-1323:1:1104:5610:1520	Seq_anonymized_008644	78	0.48	150	PCR1
FS10000169:129:BRB11606-1323:1:1104:13500:1430	Seq_anonymized_004279	81	0.45999999999999996	150	PCR1
FS10000169:129:BRB11606-1323:1:1104:7690:1450	Seq_anonymized_002322	84	0.43999999999999995	150	PCR1
FS10000169:129:BRB11606-1323:1:1104:7750:1420	Seq_anonymized_002122	77	0.4866666666666667	150	PCR1
FS10000169:129:BRB11606-1323:1:1104:15450:1590	Seq_anonymized_009990	76	0.4933333333333333	150	PCR1
FS10000169:129:BRB11606-1323:1:1104:15450:1600	Seq_anonymized_001776	80	0.4666666666666667	150	PCR1
FS10000169:129:BRB11606-1323:1:1104:12740:1470	Seq_anonymized_002691	75	0.5	150	PCR1
FS10000169:129:BRB11606-1323:1:1104:3570:1790	Seq_anonymized_003676	84	0.43999999999999995	150	PCR1
FS10000169:129:BRB11606-1323:1:1104:6210:1750	Seq_anonymized_002557	80	0.4666666666666667	150	PCR1
FS10000169:129:BRB11606-1323:1:1104:12090:2000	Seq_anonymized_000920	79	0.4733333333333334	150	PCR1
FS10000169:129:BRB11606-1323:1:1104:12930:1660	Seq_anonymized_001093	75	0.5	150	PCR1
FS10000169:129:BRB11606-1323:1:1104:11380:1960	Seq_anonymized_002691	77	0.4866666666666667	150	PCR1
FS10000169:129:BRB11606-1323:1:1104:15170:1960	Seq_anonymized_008644	74	0.5066666666666666	150	PCR1
FS10000169:129:BRB11606-1323:1:1104:1890:2100	Seq_anonymized_004905	80	0.4666666666666667	150	PCR1
FS10000169:129:BRB11606-1323:1:1104:5640:2070	Seq_anonymized_003222	73	0.5133333333333333	150	PCR1
FS10000169:129:BRB11606-1323:1:1104:4730:2310	Seq_anonymized_002691	84	0.43999999999999995	150	PCR1
FS10000169:129:BRB11606-1323:1:1104:8550:2250	Seq_anonymized_003619	72	0.52	150	PCR1
FS10000169:129:BRB11606-1323:1:1104:2290:2370	Seq_anonymized_010167	81	0.45999999999999996	150	PCR1
FS10000169:129:BRB11606-1323:1:1104:9420:2520	Seq_anonymized_002195	70	0.5333333333333333	150	PCR1
FS10000169:129:BRB11606-1323:1:1104:10190:2680	Seq_anonymized_000895	56	0.5294117647058824	119	PCR1
FS10000169:129:BRB11606-1323:1:1104:10430:2830	Seq_anonymized_000493	76	0.4933333333333333	150	PCR1
FS10000169:129:BRB11606-1323:1:1104:14370:2830	Seq_anonymized_006488	83	0.44666666666666666	150	PCR1
FS10000169:129:BRB11606-1323:1:1104:3380:3040	Seq_anonymized_009990	70	0.5333333333333333	150	PCR1
FS10000169:129:BRB11606-1323:1:1104:2970:3000	Seq_anonymized_004303	72	0.52	150	PCR1
FS10000169:129:BRB11606-1323:1:1104:11210:3120	Seq_anonymized_006488	76	0.4933333333333333	150	PCR1
FS10000169:129:BRB11606-1323:1:1104:12570:3270	Seq_anonymized_006488	74	0.5066666666666666	150	PCR1
FS10000169:129:BRB11606-1323:1:1104:7350:3400	Seq_anonymized_005488	69	0.54	150	PCR1
FS10000169:129:BRB11606-1323:1:1104:1460:3390	Seq_anonymized_003467	72	0.52	150	PCR1
FS10000169:129:BRB11606-1323:1:1104:5780:3370	Seq_anonymized_001093	77	0.4866666666666667	150	PCR1
FS10000169:129:BRB11606-1323:1:1104:12250:3520	Seq_anonymized_001578	79	0.4733333333333334	150	PCR1
FS10000169:129:BRB11606-1323:1:1104:10970:3480	Seq_anonymized_006488	82	0.45333333333333337	150	PCR1
FS10000169:129:BRB11606-1323:1:1104:14860:3450	Seq_anonymized_009990	73	0.5133333333333333	150	PCR1
FS10000169:129:BRB11606-1323:1:1104:10290:3750	Seq_anonymized_002052	73	0.5133333333333333	150	PCR1
FS10000169:129:BRB11606-1323:1:1104:9180:3710	Seq_anonymized_006848	77	0.4866666666666667	150	PCR1
FS10000169:129:BRB11606-1323:1:1104:9630:3690	Seq_anonymized_002691	73	0.5133333333333333	150	PCR1
FS10000169:129:BRB11606-1323:1:1105:6510:1420	Seq_anonymized_008644	84	0.43999999999999995	150	PCR1
FS10000169:129:BRB11606-1323:1:1105:6250:1360	Seq_anonymized_001798	70	0.5333333333333333	150	PCR1
FS10000169:129:BRB11606-1323:1:1105:7430:1640	Seq_anonymized_007747	86	0.42666666666666664	150	PCR1
FS10000169:129:BRB11606-1323:1:1105:7670:1770	Seq_anonymized_001776	88	0.41333333333333333	150	PCR1
FS10000169:129:BRB11606-1323:1:1105:2530:1840	Seq_anonymized_007246	72	0.52	150	PCR1
FS10000169:129:BRB11606-1323:1:1105:9880:2150	Seq_anonymized_001147	52	0.5185185185185186	108	PCR1
FS10000169:129:BRB11606-1323:1:1105:4530:2160	Seq_anonymized_001617	73	0.5133333333333333	150	PCR1
FS10000169:129:BRB11606-1323:1:1105:6550:2520	Seq_anonymized_009990	75	0.5	150	PCR1
FS10000169:129:BRB11606-1323:1:1105:5290:2770	Seq_anonymized_006488	76	0.4933333333333333	150	PCR1
FS10000169:129:BRB11606-1323:1:1105:16110:2730	Seq_anonymized_006020	77	0.4866666666666667	150	PCR1
FS10000169:129:BRB11606-1323:1:1105:4850:3290	Seq_anonymized_008644	71	0.5266666666666666	150	PCR1
FS10000169:129:BRB11606-1323:1:1105:9870:3220	Seq_anonymized_002122	75	0.5	150	PCR1
FS10000169:129:BRB11606-1323:1:1105:15390:3150	Seq_anonymized_007747	54	0.5423728813559322	118	PCR1
FS10000169:129:BRB11606-1323:1:1105:11410:3320	Seq_anonymized_009990	74	0.5066666666666666	150	PCR1
FS10000169:129:BRB11606-1323:1:1105:5510:3510	Seq_anonymized_005869	72	0.52	150	PCR1
FS10000169:129:BRB11606-1323:1:1105:7750:3720	Seq_anonymized_009459	78	0.48	150	PCR1
FS10000169:129:BRB11606-1323:1:1105:10950:3610	Seq_anonymized_000920	76	0.4933333333333333	150	PCR1
FS10000169:129:BRB11606-1323:1:1105:15880:3900	Seq_anonymized_002557	76	0.4933333333333333	150	PCR1
FS10000169:129:BRB11606-1323:1:1106:15290:1040	Seq_anonymized_006444	58	0.5042735042735043	117	PCR1
FS10000169:129:BRB11606-1323:1:1106:10650:1030	Seq_anonymized_007112	69	0.54	150	PCR1
FS10000169:129:BRB11606-1323:1:1106:15100:1200	Seq_anonymized_001798	76	0.4933333333333333	150	PCR1
FS10000169:129:BRB11606-1323:1:1106:12370:1170	Seq_anonymized_006488	78	0.48	150	PCR1
FS10000169:129:BRB11606-1323:1:1106:1280:1160	Seq_anonymized_001099	55	0.5378151260504201	119	PCR1
FS10000169:129:BRB11606-1323:1:1106:5500:1390	Seq_anonymized_007747	74	0.5066666666666666	150	PCR1
FS10000169:129:BRB11606-1323:1:1106:2580:1360	Seq_anonymized_006020	72	0.52	150	PCR1
FS10000169:129:BRB11606-1323:1:1106:8090:1360	Seq_anonymized_001952	72	0.52	150	PCR1
FS10000169:129:BRB11606-1323:1:1106:3530:1300	Seq_anonymized_009195	77	0.4866666666666667	150	PCR1
FS10000169:129:BRB11606-1323:1:1106:8850:1300	Seq_anonymized_009990	79	0.4733333333333334	150	PCR1
FS10000169:129:BRB11606-1323:1:1106:5950:1260	Seq_anonymized_001781	76	0.4933333333333333	150	PCR1
FS10000169:129:BRB11606-1323:1:1106:11870:1440	Seq_anonymized_011506	68	0.5466666666666666	150	PCR1
FS10000169:129:BRB11606-1323:1:1106:8890:1450	Seq_anonymized_002122	80	0.4666666666666667	150	PCR1
FS10000169:129:BRB11606-1323:1:1106:7390:1670	Seq_anonymized_011416	76	0.4933333333333333	150	PCR1
FS10000169:129:BRB11606-1323:1:1106:14900:1640	Seq_anonymized_000654	77	0.4866666666666667	150	PCR1
FS10000169:129:BRB11606-1323:1:1106:13820:1620	Seq_anonymized_002691	79	0.4733333333333334	150	PCR1
FS10000169:129:BRB11606-1323:1:1106:9970:1620	Seq_anonymized_002691	76	0.4933333333333333	150	PCR1
FS10000169:129:BRB11606-1323:1:1106:10780:1810	Seq_anonymized_002691	75	0.5	150	PCR1
FS10000169:129:BRB11606-1323:1:1106:7310:1750	Seq_anonymized_008644	74	0.5066666666666666	150	PCR1
FS10000169:129:BRB11606-1323:1:1106:13730:1730	Seq_anonymized_000511	71	0.5266666666666666	150	PCR1
FS10000169:129:BRB11606-1323:1:1106:10370:1700	Seq_anonymized_000511	75	0.5	150	PCR1
FS10000169:129:BRB11606-1323:1:1106:9740:1970	Seq_anonymized_006834	53	0.5508474576271186	118	PCR1
FS10000169:129:BRB11606-1323:1:1106:5340:1980	Seq_anonymized_000446	76	0.4933333333333333	150	PCR1
FS10000169:129:BRB11606-1323:1:1106:9510:2160	Seq_anonymized_000362	70	0.5333333333333333	150	PCR1
FS10000169:129:BRB11606-1323:1:1106:5030:2310	Seq_anonymized_000628	75	0.5	150	PCR1
FS10000169:129:BRB11606-1323:1:1106:5290:2100	Seq_anonymized_008589	79	0.4733333333333334	150	PCR1
FS10000169:129:BRB11606-1323:1:1106:9350:2540	Seq_anonymized_002108	73	0.5133333333333333	150	PCR1
FS10000169:129:BRB11606-1323:1:1106:10930:2580	Seq_anonymized_008283	81	0.45999999999999996	150	PCR1
FS10000169:129:BRB11606-1323:1:1106:15940:2580	Seq_anonymized_001052	75	0.5	150	PCR1
FS10000169:129:BRB11606-1323:1:1106:9450:2480	Seq_anonymized_010781	69	0.54	150	PCR1
FS10000169:129:BRB11606-1323:1:1106:12530:2450	Seq_anonymized_001776	80	0.4666666666666667	150	PCR1
FS10000169:129:BRB11606-1323:1:1106:14480:2420	Seq_anonymized_002655	75	0.5	150	PCR1
FS10000169:129:BRB11606-1323:1:1106:11810:2830	Seq_anonymized_002691	81	0.45999999999999996	150	PCR1
FS10000169:129:BRB11606-1323:1:1106:7570:3070	Seq_anonymized_002166	78	0.48	150	PCR1
FS10000169:129:BRB11606-1323:1:1106:3750:3040	Seq_anonymized_001798	71	0.5266666666666666	150	PCR1
FS10000169:129:BRB11606-1323:1:1106:5830:3040	Seq_anonymized_001776	74	0.5066666666666666	150	PCR1
FS10000169:129:BRB11606-1323:1:1106:14650:2960	Seq_anonymized_002557	73	0.5133333333333333	150	PCR1
FS10000169:129:BRB11606-1323:1:1106:5950:3260	Seq_anonymized_005869	74	0.5066666666666666	150	PCR1
FS10000169:129:BRB11606-1323:1:1106:15970:3600	Seq_anonymized_000446	78	0.48	150	PCR1
FS10000169:129:BRB11606-1323:1:1106:12810:3550	Seq_anonymized_009990	75	0.5	150	PCR1
FS10000169:129:BRB11606-1323:1:1106:13210:3900	Seq_anonymized_009990	82	0.45333333333333337	150	PCR1
FS10000169:129:BRB11606-1323:1:1106:4410:3970	Seq_anonymized_000446	78	0.48	150	PCR1
FS10000169:129:BRB11606-1323:1:1106:5940:4020	Seq_anonymized_003131	52	0.5185185185185186	106	PCR1
FS10000169:129:BRB11606-1323:1:1106:16050:3990	Seq_anonymized_004905	72	0.52	150	PCR1
FS10000169:129:BRB11606-1323:1:1107:4680:1110	Seq_anonymized_001545	79	0.4733333333333334	150	PCR1
FS10000169:129:BRB11606-1323:1:1107:3720:1050	Seq_anonymized_005869	77	0.4866666666666667	150	PCR1
FS10000169:129:BRB11606-1323:1:1107:12560:1240	Seq_anonymized_008001	72	0.52	150	PCR1
FS10000169:129:BRB11606-1323:1:1107:16130:1180	Seq_anonymized_010744	58	0.5166666666666666	120	PCR1
FS10000169:129:BRB11606-1323:1:1107:13480:1180	Seq_anonymized_008644	75	0.5	150	PCR1
FS10000169:129:BRB11606-1323:1:1107:14720:1410	Seq_anonymized_002691	77	0.4866666666666667	150	PCR1
FS10000169:129:BRB11606-1323:1:1107:4620:1400	Seq_anonymized_001776	79	0.4733333333333334	150	PCR1
FS10000169:129:BRB11606-1323:1:1107:7440:1330	Seq_anonymized_001776	78	0.48	150	PCR1
FS10000169:129:BRB11606-1323:1:1107:2860:1580	Seq_anonymized_000654	77	0.4866666666666667	150	PCR1
FS10000169:129:BRB11606-1323:1:1107:4490:1880	Seq_anonymized_010987	65	0.5666666666666667	150	PCR1
FS10000169:129:BRB11606-1323:1:1107:5780:1850	Seq_anonymized_009990	69	0.54	150	PCR1
FS10000169:129:BRB11606-1323:1:1107:5020:1830	Seq_anonymized_002691	83	0.44666666666666666	150	PCR1
FS10000169:129:BRB11606-1323:1:1107:12840:1780	Seq_anonymized_003619	76	0.4933333333333333	150	PCR1
FS10000169:129:BRB11606-1323:1:1107:2820:2010	Seq_anonymized_001908	72	0.52	150	PCR1
FS10000169:129:BRB11606-1323:1:1107:1710:1900	Seq_anonymized_000446	74	0.5066666666666666	150	PCR1
FS10000169:129:BRB11606-1323:1:1107:12890:2360	Seq_anonymized_006887	75	0.5	150	PCR1
FS10000169:129:BRB11606-1323:1:1107:13550:2280	Seq_anonymized_006834	81	0.45999999999999996	150	PCR1
FS10000169:129:BRB11606-1323:1:1107:2020:2420	Seq_anonymized_009354	74	0.5066666666666666	150	PCR1
FS10000169:129:BRB11606-1323:1:1107:7020:2410	Seq_anonymized_005869	74	0.5066666666666666	150	PCR1
FS10000169:129:BRB11606-1323:1:1107:5780:2350	Seq_anonymized_008533	77	0.4866666666666667	150	PCR1
FS10000169:129:BRB11606-1323:1:1107:11580:2730	Seq_anonymized_003903	73	0.5133333333333333	150	PCR1
FS10000169:129:BRB11606-1323:1:1107:13790:2680	Seq_anonymized_005696	77	0.4866666666666667	150	PCR1
FS10000169:129:BRB11606-1323:1:1107:12870:2650	Seq_anonymized_000966	57	0.5128205128205128	117	PCR1
FS10000169:129:BRB11606-1323:1:1107:10740:2930	Seq_anonymized_002691	76	0.4933333333333333	150	PCR1
FS10000169:129:BRB11606-1323:1:1107:5460:3120	Seq_anonymized_006727	76	0.4933333333333333	150	PCR1
FS10000169:129:BRB11606-1323:1:1107:9260:3120	Seq_anonymized_009990	76	0.4933333333333333	150	PCR1
FS10000169:129:BRB11606-1323:1:1107:3100:3240	Seq_anonymized_004673	74	0.5066666666666666	150	PCR1
FS10000169:129:BRB11606-1323:1:1107:15460:3380	Seq_anonymized_004831	70	0.5333333333333333	150	PCR1
FS10000169:129:BRB11606-1323:1:1107:11620:3740	Seq_anonymized_007563	78	0.48	150	PCR1
FS10000169:129:BRB11606-1323:1:1107:12380:3700	Seq_anonymized_006545	75	0.5	150	PCR1
FS10000169:129:BRB11606-1323:1:1107:15950:4070	Seq_anonymized_008644	76	0.4933333333333333	150	PCR1
FS10000169:129:BRB11606-1323:1:1108:6320:1530	Seq_anonymized_000920	78	0.48	150	PCR1
FS10000169:129:BRB11606-1323:1:1108:3660:1550	Seq_anonymized_002954	73	0.5133333333333333	150	PCR1
FS10000169:129:BRB11606-1323:1:1108:8400:1870	Seq_anonymized_009059	74	0.5066666666666666	150	PCR1
FS10000169:129:BRB11606-1323:1:1108:3720:2010	Seq_anonymized_002691	78	0.48	150	PCR1
FS10000169:129:BRB11606-1323:1:1108:13160:1980	Seq_anonymized_004722	79	0.4733333333333334	150	PCR1
FS10000169:129:BRB11606-1323:1:1108:3170:1900	Seq_anonymized_010785	74	0.5066666666666666	150	PCR1
FS10000169:129:BRB11606-1323:1:1108:15480:2220	Seq_anonymized_008644	73	0.5133333333333333	150	PCR1
FS10000169:129:BRB11606-1323:1:1108:7740:2190	Seq_anonymized_002557	78	0.48	150	PCR1
FS10000169:129:BRB11606-1323:1:1108:9720:2170	Seq_anonymized_007855	73	0.5133333333333333	150	PCR1
FS10000169:129:BRB11606-1323:1:1108:10720:2170	Seq_anonymized_000696	78	0.48	150	PCR1
FS10000169:129:BRB11606-1323:1:1108:6920:2420	Seq_anonymized_007604	84	0.43999999999999995	150	PCR1
FS10000169:129:BRB11606-1323:1:1108:8480:2590	Seq_anonymized_002122	76	0.4933333333333333	150	PCR1
FS10000169:129:BRB11606-1323:1:1108:4260:2670	Seq_anonymized_001238	74	0.5066666666666666	150	PCR1
FS10000169:129:BRB11606-1323:1:1108:12240:2910	Seq_anonymized_002430	83	0.44666666666666666	150	PCR1
FS10000169:129:BRB11606-1323:1:1108:15280:2780	Seq_anonymized_006488	81	0.45999999999999996	150	PCR1
FS10000169:129:BRB11606-1323:1:1108:12850:3040	Seq_anonymized_000446	78	0.48	150	PCR1
FS10000169:129:BRB11606-1323:1:1108:9520:3270	Seq_anonymized_008644	80	0.4666666666666667	150	PCR1
FS10000169:129:BRB11606-1323:1:1108:13250:3270	Seq_anonymized_009498	80	0.4666666666666667	150	PCR1
FS10000169:129:BRB11606-1323:1:1108:11680:3200	Seq_anonymized_002557	80	0.4666666666666667	150	PCR1
FS10000169:129:BRB11606-1323:1:1108:5550:3460	Seq_anonymized_000966	50	0.5726495726495726	117	PCR1
FS10000169:129:BRB11606-1323:1:1108:8650:3360	Seq_anonymized_006445	72	0.52	150	PCR1
FS10000169:129:BRB11606-1323:1:1108:6600:3510	Seq_anonymized_008644	79	0.4733333333333334	150	PCR1
FS10000169:129:BRB11606-1323:1:1108:13520:3530	Seq_anonymized_008395	82	0.45333333333333337	150	PCR1
FS10000169:129:BRB11606-1323:1:1108:15480:3700	Seq_anonymized_007747	76	0.4933333333333333	150	PCR1
FS10000169:129:BRB11606-1323:1:1108:13820:3630	Seq_anonymized_008644	75	0.5	150	PCR1
FS10000169:129:BRB11606-1323:1:1108:3560:3840	Seq_anonymized_011293	71	0.5266666666666666	150	PCR1
FS10000169:129:BRB11606-1323:1:1108:1120:3780	Seq_anonymized_006020	72	0.52	150	PCR1
FS10000169:129:BRB11606-1323:1:1108:11600:3890	Seq_anonymized_008644	74	0.5066666666666666	150	PCR1
FS10000169:129:BRB11606-1323:1:1109:7100:1410	Seq_anonymized_007747	81	0.45999999999999996	150	PCR1
FS10000169:129:BRB11606-1323:1:1109:10460:1580	Seq_anonymized_007590	86	0.42666666666666664	150	PCR1
FS10000169:129:BRB11606-1323:1:1109:9710:1600	Seq_anonymized_005426	73	0.5133333333333333	150	PCR1
FS10000169:129:BRB11606-1323:1:1109:15910:1730	Seq_anonymized_002122	55	0.5258620689655172	116	PCR1
FS10000169:129:BRB11606-1323:1:1109:1950:1960	Seq_anonymized_002655	70	0.5333333333333333	150	PCR1
FS10000169:129:BRB11606-1323:1:1109:8420:1960	Seq_anonymized_000894	72	0.52	150	PCR1
FS10000169:129:BRB11606-1323:1:1109:12830:1900	Seq_anonymized_002691	74	0.5066666666666666	150	PCR1
FS10000169:129:BRB11606-1323:1:1109:2220:2410	Seq_anonymized_006488	82	0.45333333333333337	150	PCR1
FS10000169:129:BRB11606-1323:1:1109:1620:2660	Seq_anonymized_008644	77	0.4866666666666667	150	PCR1
FS10000169:129:BRB11606-1323:1:1109:10840:2580	Seq_anonymized_002691	76	0.4933333333333333	150	PCR1
FS10000169:129:BRB11606-1323:1:1109:15680:2960	Seq_anonymized_002496	75	0.5	150	PCR1
FS10000169:129:BRB11606-1323:1:1109:15800:3080	Seq_anonymized_003024	79	0.4733333333333334	150	PCR1
FS10000169:129:BRB11606-1323:1:1109:13220:3590	Seq_anonymized_000920	74	0.5066666666666666	150	PCR1
FS10000169:129:BRB11606-1323:1:1109:6990:3520	Seq_anonymized_005869	75	0.5	150	PCR1
FS10000169:129:BRB11606-1323:1:1109:6870:3720	Seq_anonymized_005869	73	0.5133333333333333	150	PCR1
FS10000169:129:BRB11606-1323:1:1109:13430:4010	Seq_anonymized_007803	74	0.5066666666666666	150	PCR1
FS10000169:129:BRB11606-1323:1:1109:3980:4000	Seq_anonymized_009990	79	0.4733333333333334	150	PCR1
FS10000169:129:BRB11606-1323:1:1109:3970:3960	Seq_anonymized_000059	77	0.4866666666666667	150	PCR1
FS10000169:129:BRB11606-1323:1:1110:10390:1160	Seq_anonymized_006824	49	0.5462962962962963	108	PCR1
FS10000169:129:BRB11606-1323:1:1110:11530:1320	Seq_anonymized_003554	78	0.48	150	PCR1
FS10000169:129:BRB11606-1323:1:1110:5560:1380	Seq_anonymized_001386	86	0.42666666666666664	150	PCR1
FS10000169:129:BRB11606-1323:1:1110:3020:1350	Seq_anonymized_009990	74	0.5066666666666666	150	PCR1
FS10000169:129:BRB11606-1323:1:1110:3440:1690	Seq_anonymized_008644	73	0.5133333333333333	150	PCR1
FS10000169:129:BRB11606-1323:1:1110:14810:1860	Seq_anonymized_002879	74	0.5066666666666666	150	PCR1
FS10000169:129:BRB11606-1323:1:1110:8950:1980	Seq_anonymized_002691	82	0.45333333333333337	150	PCR1
FS10000169:129:BRB11606-1323:1:1110:13800:1940	Seq_anonymized_006488	77	0.4866666666666667	150	PCR1
FS10000169:129:BRB11606-1323:1:1110:10500:1890	Seq_anonymized_001238	75	0.5	150	PCR1
FS10000169:129:BRB11606-1323:1:1110:14160:2040	Seq_anonymized_000071	73	0.5133333333333333	150	PCR1
FS10000169:129:BRB11606-1323:1:1110:8190:2240	Seq_anonymized_002951	74	0.5066666666666666	150	PCR1
FS10000169:129:BRB11606-1323:1:1110:3960:2260	Seq_anonymized_004905	75	0.5	150	PCR1
FS10000169:129:BRB11606-1323:1:1110:10340:2410	Seq_anonymized_010167	72	0.52	150	PCR1
FS10000169:129:BRB11606-1323:1:1110:13840:2410	Seq_anonymized_005869	78	0.48	150	PCR1
FS10000169:129:BRB11606-1323:1:1110:2150:2390	Seq_anonymized_000712	72	0.52	150	PCR1
FS10000169:129:BRB11606-1323:1:1110:10480:2290	Seq_anonymized_002122	78	0.48	150	PCR1
FS10000169:129:BRB11606-1323:1:1110:4140:2540	Seq_anonymized_001776	77	0.4866666666666667	150	PCR1
FS10000169:129:BRB11606-1323:1:1110:5600:2420	Seq_anonymized_009195	70	0.5333333333333333	150	PCR1
FS10000169:129:BRB11606-1323:1:1110:11440:2640	Seq_anonymized_002691	74	0.5066666666666666	150	PCR1
FS10000169:129:BRB11606-1323:1:1110:8340:3040	Seq_anonymized_000511	77	0.4866666666666667	150	PCR1
FS10000169:129:BRB11606-1323:1:1110:9280:3100	Seq_anonymized_000446	74	0.5066666666666666	150	PCR1
FS10000169:129:BRB11606-1323:1:1110:1600:3170	Seq_anonymized_008644	76	0.4933333333333333	150	PCR1
FS10000169:129:BRB11606-1323:1:1110:1940:3410	Seq_anonymized_006020	80	0.4666666666666667	150	PCR1
FS10000169:129:BRB11606-1323:1:1110:10770:3380	Seq_anonymized_004905	74	0.5066666666666666	150	PCR1
FS10000169:129:BRB11606-1323:1:1110:5900:3330	Seq_anonymized_008001	68	0.5466666666666666	150	PCR1
FS10000169:129:BRB11606-1323:1:1110:10400:3300	Seq_anonymized_003111	77	0.4866666666666667	150	PCR1
FS10000169:129:BRB11606-1323:1:1110:13120:3560	Seq_anonymized_009990	81	0.45999999999999996	150	PCR1
FS10000169:129:BRB11606-1323:1:1110:14000:3480	Seq_anonymized_006488	84	0.43999999999999995	150	PCR1
FS10000169:129:BRB11606-1323:1:1110:16440:3430	Seq_anonymized_006488	80	0.4666666666666667	150	PCR1
FS10000169:129:BRB11606-1323:1:1110:13770:3430	Seq_anonymized_002715	78	0.48	150	PCR1
FS10000169:129:BRB11606-1323:1:1110:7440:3820	Seq_anonymized_008351	72	0.52	150	PCR1
FS10000169:129:BRB11606-1323:1:1110:8580:3890	Seq_anonymized_000442	77	0.4866666666666667	150	PCR1
FS10000169:129:BRB11606-1323:1:1110:9780:4020	Seq_anonymized_002691	73	0.5133333333333333	150	PCR1
FS10000169:129:BRB11606-1323:1:1110:11690:3990	Seq_anonymized_001776	79	0.4733333333333334	150	PCR1
FS10000169:129:BRB11606-1323:1:1111:6620:1120	Seq_anonymized_000493	75	0.5	150	PCR1
FS10000169:129:BRB11606-1323:1:1111:15960:1330	Seq_anonymized_001776	79	0.4733333333333334	150	PCR1
FS10000169:129:BRB11606-1323:1:1111:14570:1640	Seq_anonymized_002951	76	0.4933333333333333	150	PCR1
FS10000169:129:BRB11606-1323:1:1111:3400:1660	Seq_anonymized_005621	77	0.4866666666666667	150	PCR1
FS10000169:129:BRB11606-1323:1:1111:10110:1670	Seq_anonymized_005696	77	0.4866666666666667	150	PCR1
FS10000169:129:BRB11606-1323:1:1111:15960:1900	Seq_anonymized_007501	80	0.4666666666666667	150	PCR1
FS10000169:129:BRB11606-1323:1:1111:9590:2030	Seq_anonymized_005696	71	0.5266666666666666	150	PCR1
FS10000169:129:BRB11606-1323:1:1111:12480:1980	Seq_anonymized_008644	79	0.4733333333333334	150	PCR1
FS10000169:129:BRB11606-1323:1:1111:7600:2170	Seq_anonymized_002691	75	0.5	150	PCR1
FS10000169:129:BRB11606-1323:1:1111:16320:2080	Seq_anonymized_008644	82	0.45333333333333337	150	PCR1
FS10000169:129:BRB11606-1323:1:1111:8560:2320	Seq_anonymized_000920	78	0.48	150	PCR1
FS10000169:129:BRB11606-1323:1:1111:12480:2350	Seq_anonymized_005696	74	0.5066666666666666	150	PCR1
FS10000169:129:BRB11606-1323:1:1111:3840:2240	Seq_anonymized_011669	78	0.48	150	PCR1
FS10000169:129:BRB11606-1323:1:1111:15960:2630	Seq_anonymized_003379	77	0.4866666666666667	150	PCR1
FS10000169:129:BRB11606-1323:1:1111:9410:2640	Seq_anonymized_009612	73	0.5133333333333333	150	PCR1
FS10000169:129:BRB11606-1323:1:1111:12760:2640	Seq_anonymized_010167	78	0.48	150	PCR1
FS10000169:129:BRB11606-1323:1:1111:8110:3040	Seq_anonymized_005571	53	0.5508474576271186	118	PCR1
FS10000169:129:BRB11606-1323:1:1111:10420:3230	Seq_anonymized_006488	74	0.5066666666666666	150	PCR1
FS10000169:129:BRB11606-1323:1:1111:7450:3160	Seq_anonymized_000446	75	0.5	150	PCR1
FS10000169:129:BRB11606-1323:1:1111:9460:3100	Seq_anonymized_004110	70	0.5333333333333333	150	PCR1
FS10000169:129:BRB11606-1323:1:1111:10040:3750	Seq_anonymized_002416	73	0.5133333333333333	150	PCR1
FS10000169:129:BRB11606-1323:1:1111:6830:3710	Seq_anonymized_004546	69	0.54	150	PCR1
FS10000169:129:BRB11606-1323:1:1111:13990:3930	Seq_anonymized_002247	51	0.5277777777777778	106	PCR1
FS10000169:129:BRB11606-1323:1:1111:8640:3800	Seq_anonymized_001798	76	0.4933333333333333	150	PCR1
FS10000169:129:BRB11606-1323:1:1112:3080:1000	Seq_anonymized_009259	71	0.5266666666666666	150	PCR1
FS10000169:129:BRB11606-1323:1:1111:1710:3960	Seq_anonymized_004283	74	0.5066666666666666	150	PCR1
FS10000169:129:BRB11606-1323:1:1112:4020:1210	Seq_anonymized_000446	78	0.48	150	PCR1
FS10000169:129:BRB11606-1323:1:1112:13980:1060	Seq_anonymized_003564	85	0.43333333333333335	150	PCR1
FS10000169:129:BRB11606-1323:1:1112:14230:1290	Seq_anonymized_002497	77	0.4866666666666667	150	PCR1
FS10000169:129:BRB11606-1323:1:1112:6540:1390	Seq_anonymized_007358	75	0.5	150	PCR1
FS10000169:129:BRB11606-1323:1:1112:6080:1350	Seq_anonymized_005439	84	0.43999999999999995	150	PCR1
FS10000169:129:BRB11606-1323:1:1112:7540:1480	Seq_anonymized_006876	68	0.5466666666666666	150	PCR1
FS10000169:129:BRB11606-1323:1:1112:11210:1450	Seq_anonymized_010331	55	0.5338983050847458	118	PCR1
FS10000169:129:BRB11606-1323:1:1112:8380:1760	Seq_anonymized_002793	49	0.5462962962962963	108	PCR1
FS10000169:129:BRB11606-1323:1:1112:15180:1760	Seq_anonymized_000920	75	0.5	150	PCR1
FS10000169:129:BRB11606-1323:1:1112:7230:1640	Seq_anonymized_004728	77	0.4866666666666667	150	PCR1
FS10000169:129:BRB11606-1323:1:1112:11580:1880	Seq_anonymized_006690	85	0.43333333333333335	150	PCR1
FS10000169:129:BRB11606-1323:1:1112:9580:1850	Seq_anonymized_002691	81	0.45999999999999996	150	PCR1
FS10000169:129:BRB11606-1323:1:1112:10190:1790	Seq_anonymized_007747	85	0.43333333333333335	150	PCR1
FS10000169:129:BRB11606-1323:1:1112:5780:2060	Seq_anonymized_002122	83	0.44666666666666666	150	PCR1
FS10000169:129:BRB11606-1323:1:1112:3550:2070	Seq_anonymized_008644	75	0.5	150	PCR1
FS10000169:129:BRB11606-1323:1:1112:8530:2010	Seq_anonymized_011609	49	0.5462962962962963	108	PCR1
FS10000169:129:BRB11606-1323:1:1112:3000:1980	Seq_anonymized_008989	70	0.5333333333333333	150	PCR1
FS10000169:129:BRB11606-1323:1:1112:5620:2200	Seq_anonymized_006848	84	0.43999999999999995	150	PCR1
FS10000169:129:BRB11606-1323:1:1112:6540:2310	Seq_anonymized_008458	82	0.45333333333333337	150	PCR1
FS10000169:129:BRB11606-1323:1:1112:12550:2420	Seq_anonymized_002951	76	0.4933333333333333	150	PCR1
FS10000169:129:BRB11606-1323:1:1112:6340:2380	Seq_anonymized_006289	101	0.32666666666666666	150	PCR1
FS10000169:129:BRB11606-1323:1:1112:8340:2560	Seq_anonymized_002557	77	0.4866666666666667	150	PCR1
FS10000169:129:BRB11606-1323:1:1112:9140:2770	Seq_anonymized_010144	79	0.4733333333333334	150	PCR1
FS10000169:129:BRB11606-1323:1:1112:5060:2660	Seq_anonymized_000511	89	0.4066666666666666	150	PCR1
FS10000169:129:BRB11606-1323:1:1112:1020:2930	Seq_anonymized_006488	81	0.45999999999999996	150	PCR1
FS10000169:129:BRB11606-1323:1:1112:4500:3010	Seq_anonymized_006445	72	0.52	150	PCR1
FS10000169:129:BRB11606-1323:1:1112:4390:3110	Seq_anonymized_003467	77	0.4866666666666667	150	PCR1
FS10000169:129:BRB11606-1323:1:1112:5880:3250	Seq_anonymized_005653	73	0.5133333333333333	150	PCR1
FS10000169:129:BRB11606-1323:1:1112:4080:3190	Seq_anonymized_004254	75	0.5	150	PCR1
FS10000169:129:BRB11606-1323:1:1112:4250:3400	Seq_anonymized_002122	74	0.5066666666666666	150	PCR1
FS10000169:129:BRB11606-1323:1:1112:4420:3340	Seq_anonymized_006940	73	0.5133333333333333	150	PCR1
FS10000169:129:BRB11606-1323:1:1112:16120:3280	Seq_anonymized_009990	79	0.4733333333333334	150	PCR1
FS10000169:129:BRB11606-1323:1:1112:9280:3680	Seq_anonymized_002019	67	0.5533333333333333	150	PCR1
FS10000169:129:BRB11606-1323:1:1112:14030:3670	Seq_anonymized_008644	69	0.54	150	PCR1
FS10000169:129:BRB11606-1323:1:1112:15500:3570	Seq_anonymized_002029	79	0.4733333333333334	150	PCR1
FS10000169:129:BRB11606-1323:1:1112:3450:3860	Seq_anonymized_006627	55	0.4907407407407407	108	PCR1
FS10000169:129:BRB11606-1323:1:1112:8510:3710	Seq_anonymized_009030	76	0.4933333333333333	150	PCR1
FS10000169:129:BRB11606-1323:1:1112:3020:4030	Seq_anonymized_009990	82	0.45333333333333337	150	PCR1
FS10000169:129:BRB11606-1323:1:1113:9290:1040	Seq_anonymized_002655	74	0.5066666666666666	150	PCR1
FS10000169:129:BRB11606-1323:1:1113:6160:1070	Seq_anonymized_003584	57	0.5169491525423728	118	PCR1
FS10000169:129:BRB11606-1323:1:1113:3390:1300	Seq_anonymized_005869	70	0.5333333333333333	150	PCR1
FS10000169:129:BRB11606-1323:1:1113:3250:1250	Seq_anonymized_005869	77	0.4866666666666667	150	PCR1
FS10000169:129:BRB11606-1323:1:1113:13210:1200	Seq_anonymized_002122	73	0.5133333333333333	150	PCR1
FS10000169:129:BRB11606-1323:1:1113:1590:1430	Seq_anonymized_005830	76	0.4933333333333333	150	PCR1
FS10000169:129:BRB11606-1323:1:1113:15870:1860	Seq_anonymized_006940	73	0.5133333333333333	150	PCR1
FS10000169:129:BRB11606-1323:1:1113:13170:2130	Seq_anonymized_010822	74	0.5066666666666666	150	PCR1
FS10000169:129:BRB11606-1323:1:1113:15380:2090	Seq_anonymized_000920	75	0.5	150	PCR1
FS10000169:129:BRB11606-1323:1:1113:1530:2100	Seq_anonymized_005488	75	0.5	150	PCR1
FS10000169:129:BRB11606-1323:1:1113:2250:2330	Seq_anonymized_002691	85	0.43333333333333335	150	PCR1
FS10000169:129:BRB11606-1323:1:1113:5320:2250	Seq_anonymized_000493	51	0.5277777777777778	108	PCR1
FS10000169:129:BRB11606-1323:1:1113:16160:2840	Seq_anonymized_008644	76	0.4933333333333333	150	PCR1
FS10000169:129:BRB11606-1323:1:1113:6030:3260	Seq_anonymized_002539	75	0.5	150	PCR1
FS10000169:129:BRB11606-1323:1:1113:12570:3400	Seq_anonymized_009990	77	0.4866666666666667	150	PCR1
FS10000169:129:BRB11606-1323:1:1113:15620:3260	Seq_anonymized_002691	74	0.5066666666666666	150	PCR1
FS10000169:129:BRB11606-1323:1:1113:4900:3500	Seq_anonymized_005869	74	0.5066666666666666	150	PCR1
FS10000169:129:BRB11606-1323:1:1113:8010:3770	Seq_anonymized_001776	77	0.4866666666666667	150	PCR1
FS10000169:129:BRB11606-1323:1:1113:14700:3890	Seq_anonymized_002217	70	0.5333333333333333	150	PCR1
FS10000169:129:BRB11606-1323:1:1113:1770:3730	Seq_anonymized_000263	78	0.48	150	PCR1
FS10000169:129:BRB11606-1323:1:1113:14050:4000	Seq_anonymized_002691	79	0.4733333333333334	150	PCR1
FS10000169:129:BRB11606-1323:1:1113:12180:3710	Seq_anonymized_002197	74	0.5066666666666666	150	PCR1
FS10000169:129:BRB11606-1323:1:1113:4810:3720	Seq_anonymized_000446	74	0.5066666666666666	150	PCR1
FS10000169:129:BRB11606-1323:1:1114:8240:1010	Seq_anonymized_003441	71	0.5266666666666666	150	PCR1
FS10000169:129:BRB11606-1323:1:1114:1870:1030	Seq_anonymized_001570	71	0.5266666666666666	150	PCR1
FS10000169:129:BRB11606-1323:1:1114:10080:1220	Seq_anonymized_004905	76	0.4933333333333333	150	PCR1
FS10000169:129:BRB11606-1323:1:1114:9170:1180	Seq_anonymized_000920	75	0.5	150	PCR1
FS10000169:129:BRB11606-1323:1:1114:15450:1320	Seq_anonymized_002557	81	0.45999999999999996	150	PCR1
FS10000169:129:BRB11606-1323:1:1114:16110:1290	Seq_anonymized_009990	80	0.4666666666666667	150	PCR1
FS10000169:129:BRB11606-1323:1:1114:3370:1210	Seq_anonymized_009485	74	0.5066666666666666	150	PCR1
FS10000169:129:BRB11606-1323:1:1114:10230:1490	Seq_anonymized_000446	77	0.4866666666666667	150	PCR1
FS10000169:129:BRB11606-1323:1:1114:10960:1730	Seq_anonymized_009913	78	0.48	150	PCR1
FS10000169:129:BRB11606-1323:1:1114:1430:1830	Seq_anonymized_000920	75	0.5	150	PCR1
FS10000169:129:BRB11606-1323:1:1114:12110:1620	Seq_anonymized_002557	80	0.4666666666666667	150	PCR1
FS10000169:129:BRB11606-1323:1:1114:7310:2030	Seq_anonymized_010144	78	0.48	150	PCR1
FS10000169:129:BRB11606-1323:1:1114:2990:2000	Seq_anonymized_002629	74	0.5066666666666666	150	PCR1
FS10000169:129:BRB11606-1323:1:1114:8720:2000	Seq_anonymized_007545	80	0.4666666666666667	150	PCR1
FS10000169:129:BRB11606-1323:1:1114:5070:2110	Seq_anonymized_000634	81	0.45999999999999996	150	PCR1
FS10000169:129:BRB11606-1323:1:1114:14790:2080	Seq_anonymized_006488	85	0.43333333333333335	150	PCR1
FS10000169:129:BRB11606-1323:1:1114:14790:2050	Seq_anonymized_009990	85	0.43333333333333335	150	PCR1
FS10000169:129:BRB11606-1323:1:1114:3400:2060	Seq_anonymized_008644	73	0.5133333333333333	150	PCR1
FS10000169:129:BRB11606-1323:1:1114:6600:2380	Seq_anonymized_001776	78	0.48	150	PCR1
FS10000169:129:BRB11606-1323:1:1114:6430:2450	Seq_anonymized_001793	78	0.48	150	PCR1
FS10000169:129:BRB11606-1323:1:1114:5540:2670	Seq_anonymized_002691	77	0.4866666666666667	150	PCR1
FS10000169:129:BRB11606-1323:1:1114:8460:2670	Seq_anonymized_008246	44	0.5925925925925926	107	PCR1
FS10000169:129:BRB11606-1323:1:1114:8560:2500	Seq_anonymized_009030	77	0.4866666666666667	150	PCR1
FS10000169:129:BRB11606-1323:1:1114:7510:2510	Seq_anonymized_005869	85	0.43333333333333335	150	PCR1
FS10000169:129:BRB11606-1323:1:1114:2910:2620	Seq_anonymized_009150	76	0.4933333333333333	150	PCR1
FS10000169:129:BRB11606-1323:1:1114:11910:2550	Seq_anonymized_008533	76	0.4933333333333333	150	PCR1
FS10000169:129:BRB11606-1323:1:1114:15130:2730	Seq_anonymized_011975	86	0.42666666666666664	150	PCR1
FS10000169:129:BRB11606-1323:1:1114:2200:2920	Seq_anonymized_001776	77	0.4866666666666667	150	PCR1
FS10000169:129:BRB11606-1323:1:1114:9760:2840	Seq_anonymized_002624	54	0.546218487394958	119	PCR1
FS10000169:129:BRB11606-1323:1:1114:5780:3140	Seq_anonymized_002674	75	0.5	150	PCR1
FS10000169:129:BRB11606-1323:1:1114:8640:3100	Seq_anonymized_006488	82	0.45333333333333337	150	PCR1
FS10000169:129:BRB11606-1323:1:1114:6110:3040	Seq_anonymized_008644	74	0.5066666666666666	150	PCR1
FS10000169:129:BRB11606-1323:1:1114:13310:3350	Seq_anonymized_008644	83	0.44666666666666666	150	PCR1
FS10000169:129:BRB11606-1323:1:1114:3170:3360	Seq_anonymized_005311	53	0.5092592592592593	108	PCR1
FS10000169:129:BRB11606-1323:1:1114:15070:3260	Seq_anonymized_011725	73	0.5133333333333333	150	PCR1
FS10000169:129:BRB11606-1323:1:1114:8470:3270	Seq_anonymized_001776	81	0.45999999999999996	150	PCR1
FS10000169:129:BRB11606-1323:1:1114:11290:3430	Seq_anonymized_009485	70	0.5333333333333333	150	PCR1
FS10000169:129:BRB11606-1323:1:1114:4830:3430	Seq_anonymized_002557	80	0.4666666666666667	150	PCR1
FS10000169:129:BRB11606-1323:1:1114:8710:3610	Seq_anonymized_002951	79	0.4733333333333334	150	PCR1
FS10000169:129:BRB11606-1323:1:1114:8750:3950	Seq_anonymized_004521	88	0.41333333333333333	150	PCR1
FS10000169:129:BRB11606-1323:1:1114:8680:4030	Seq_anonymized_003619	73	0.5133333333333333	150	PCR1
FS10000169:129:BRB11606-1323:1:1114:6570:3860	Seq_anonymized_002036	74	0.5066666666666666	150	PCR1
FS10000169:129:BRB11606-1323:1:1114:8200:4060	Seq_anonymized_003535	76	0.4933333333333333	150	PCR1
FS10000169:129:BRB11606-1323:1:1114:4830:4050	Seq_anonymized_004905	85	0.43333333333333335	150	PCR1
FS10000169:129:BRB11606-1323:1:1114:15910:4010	Seq_anonymized_000966	85	0.43333333333333335	150	PCR1
FS10000169:129:BRB11606-1323:1:1115:3970:1090	Seq_anonymized_000446	77	0.4866666666666667	150	PCR1
FS10000169:129:BRB11606-1323:1:1114:11230:3970	Seq_anonymized_011329	76	0.4933333333333333	150	PCR1
FS10000169:129:BRB11606-1323:1:1115:8470:1120	Seq_anonymized_000894	73	0.5133333333333333	150	PCR1
FS10000169:129:BRB11606-1323:1:1115:6710:1340	Seq_anonymized_000894	78	0.48	150	PCR1
FS10000169:129:BRB11606-1323:1:1115:15330:1300	Seq_anonymized_002425	83	0.44666666666666666	150	PCR1
FS10000169:129:BRB11606-1323:1:1115:5620:1420	Seq_anonymized_002430	73	0.5133333333333333	150	PCR1
FS10000169:129:BRB11606-1323:1:1115:8450:1170	Seq_anonymized_000872	76	0.4933333333333333	150	PCR1
FS10000169:129:BRB11606-1323:1:1115:12130:1850	Seq_anonymized_002691	75	0.5	150	PCR1
FS10000169:129:BRB11606-1323:1:1115:5750:1740	Seq_anonymized_007355	70	0.5333333333333333	150	PCR1
FS10000169:129:BRB11606-1323:1:1115:11810:1980	Seq_anonymized_009990	77	0.4866666666666667	150	PCR1
FS10000169:129:BRB11606-1323:1:1115:16370:1890	Seq_anonymized_005439	77	0.4866666666666667	150	PCR1
FS10000169:129:BRB11606-1323:1:1115:16380:2060	Seq_anonymized_002430	72	0.52	150	PCR1
FS10000169:129:BRB11606-1323:1:1115:3330:2360	Seq_anonymized_003229	71	0.5266666666666666	150	PCR1
FS10000169:129:BRB11606-1323:1:1115:12290:2390	Seq_anonymized_005555	72	0.52	150	PCR1
FS10000169:129:BRB11606-1323:1:1115:15010:2580	Seq_anonymized_005869	83	0.44666666666666666	150	PCR1
FS10000169:129:BRB11606-1323:1:1115:15410:2540	Seq_anonymized_000495	79	0.4733333333333334	150	PCR1
FS10000169:129:BRB11606-1323:1:1115:4050:2710	Seq_anonymized_008644	81	0.45999999999999996	150	PCR1
FS10000169:129:BRB11606-1323:1:1115:15450:2710	Seq_anonymized_002691	78	0.48	150	PCR1
FS10000169:129:BRB11606-1323:1:1115:2040:2690	Seq_anonymized_010922	71	0.5266666666666666	150	PCR1
FS10000169:129:BRB11606-1323:1:1115:7020:3080	Seq_anonymized_000511	74	0.5066666666666666	150	PCR1
FS10000169:129:BRB11606-1323:1:1115:9250:3110	Seq_anonymized_010167	76	0.4933333333333333	150	PCR1
FS10000169:129:BRB11606-1323:1:1115:13370:2870	Seq_anonymized_000446	75	0.5	150	PCR1
FS10000169:129:BRB11606-1323:1:1115:6090:3000	Seq_anonymized_008644	79	0.4733333333333334	150	PCR1
FS10000169:129:BRB11606-1323:1:1115:1880:3220	Seq_anonymized_006294	71	0.5266666666666666	150	PCR1
FS10000169:129:BRB11606-1323:1:1115:11730:3370	Seq_anonymized_010812	69	0.54	150	PCR1
FS10000169:129:BRB11606-1323:1:1115:8050:3550	Seq_anonymized_001776	74	0.5066666666666666	150	PCR1
FS10000169:129:BRB11606-1323:1:1115:11930:3390	Seq_anonymized_003797	81	0.45999999999999996	150	PCR1
FS10000169:129:BRB11606-1323:1:1115:14320:3690	Seq_anonymized_007361	50	0.537037037037037	106	PCR1
FS10000169:129:BRB11606-1323:1:1115:7690:3870	Seq_anonymized_009990	79	0.4733333333333334	150	PCR1
FS10000169:129:BRB11606-1323:1:1115:15780:3780	Seq_anonymized_009990	78	0.48	150	PCR1
FS10000169:129:BRB11606-1323:1:1115:16440:4040	Seq_anonymized_002691	73	0.5133333333333333	150	PCR1
FS10000169:129:BRB11606-1323:1:1115:7030:4020	Seq_anonymized_007545	79	0.4733333333333334	150	PCR1
FS10000169:129:BRB11606-1323:1:1115:10880:4020	Seq_anonymized_002691	70	0.5333333333333333	150	PCR1
FS10000169:129:BRB11606-1323:1:1116:4480:1110	Seq_anonymized_005660	48	0.5555555555555556	107	PCR1
FS10000169:129:BRB11606-1323:1:1116:3420:1210	Seq_anonymized_002691	77	0.4866666666666667	150	PCR1
FS10000169:129:BRB11606-1323:1:1116:16210:1220	Seq_anonymized_003044	67	0.5533333333333333	150	PCR1
FS10000169:129:BRB11606-1323:1:1116:1350:1280	Seq_anonymized_002723	76	0.4933333333333333	150	PCR1
FS10000169:129:BRB11606-1323:1:1116:13610:1400	Seq_anonymized_009990	76	0.4933333333333333	150	PCR1
FS10000169:129:BRB11606-1323:1:1116:15900:1410	Seq_anonymized_003263	55	0.5378151260504201	119	PCR1
FS10000169:129:BRB11606-1323:1:1116:3250:1340	Seq_anonymized_006020	80	0.4666666666666667	150	PCR1
FS10000169:129:BRB11606-1323:1:1116:5990:1560	Seq_anonymized_004771	71	0.5266666666666666	150	PCR1
FS10000169:129:BRB11606-1323:1:1116:15130:1600	Seq_anonymized_005553	82	0.45333333333333337	150	PCR1
FS10000169:129:BRB11606-1323:1:1116:13490:1490	Seq_anonymized_005869	75	0.5	150	PCR1
FS10000169:129:BRB11606-1323:1:1116:9860:1440	Seq_anonymized_003024	73	0.5133333333333333	150	PCR1
FS10000169:129:BRB11606-1323:1:1116:5310:1610	Seq_anonymized_007747	79	0.4733333333333334	150	PCR1
FS10000169:129:BRB11606-1323:1:1116:15050:1770	Seq_anonymized_009990	78	0.48	150	PCR1
FS10000169:129:BRB11606-1323:1:1116:3710:1780	Seq_anonymized_008644	57	0.5210084033613445	119	PCR1
FS10000169:129:BRB11606-1323:1:1116:6350:1780	Seq_anonymized_008644	71	0.5266666666666666	150	PCR1
FS10000169:129:BRB11606-1323:1:1116:16350:1750	Seq_anonymized_008644	74	0.5066666666666666	150	PCR1
FS10000169:129:BRB11606-1323:1:1116:5090:1880	Seq_anonymized_003564	75	0.5	150	PCR1
FS10000169:129:BRB11606-1323:1:1116:9650:1840	Seq_anonymized_002691	81	0.45999999999999996	150	PCR1
FS10000169:129:BRB11606-1323:1:1116:2350:1980	Seq_anonymized_008644	52	0.5593220338983051	118	PCR1
FS10000169:129:BRB11606-1323:1:1116:16210:1980	Seq_anonymized_003007	71	0.5266666666666666	150	PCR1
FS10000169:129:BRB11606-1323:1:1116:7000:2200	Seq_anonymized_009862	48	0.5555555555555556	106	PCR1
FS10000169:129:BRB11606-1323:1:1116:12490:2100	Seq_anonymized_008644	76	0.4933333333333333	150	PCR1
FS10000169:129:BRB11606-1323:1:1116:3050:2340	Seq_anonymized_004077	83	0.44666666666666666	150	PCR1
FS10000169:129:BRB11606-1323:1:1116:13700:2320	Seq_anonymized_008644	74	0.5066666666666666	150	PCR1
FS10000169:129:BRB11606-1323:1:1116:8310:2330	Seq_anonymized_009913	58	0.5126050420168067	119	PCR1
FS10000169:129:BRB11606-1323:1:1116:5290:2290	Seq_anonymized_009990	78	0.48	150	PCR1
FS10000169:129:BRB11606-1323:1:1116:10970:2390	Seq_anonymized_009261	75	0.5	150	PCR1
FS10000169:129:BRB11606-1323:1:1116:2190:2570	Seq_anonymized_008672	72	0.52	150	PCR1
FS10000169:129:BRB11606-1323:1:1116:10970:2570	Seq_anonymized_000920	78	0.48	150	PCR1
FS10000169:129:BRB11606-1323:1:1116:3930:2520	Seq_anonymized_005439	84	0.43999999999999995	150	PCR1
FS10000169:129:BRB11606-1323:1:1116:3530:2720	Seq_anonymized_001776	79	0.4733333333333334	150	PCR1
FS10000169:129:BRB11606-1323:1:1116:16170:2870	Seq_anonymized_008644	81	0.45999999999999996	150	PCR1
FS10000169:129:BRB11606-1323:1:1116:3610:2810	Seq_anonymized_000586	80	0.4666666666666667	150	PCR1
FS10000169:129:BRB11606-1323:1:1116:6770:2810	Seq_anonymized_008644	74	0.5066666666666666	150	PCR1
FS10000169:129:BRB11606-1323:1:1116:9570:2800	Seq_anonymized_010508	72	0.52	150	PCR1
FS10000169:129:BRB11606-1323:1:1116:10290:2950	Seq_anonymized_006577	76	0.4933333333333333	150	PCR1
FS10000169:129:BRB11606-1323:1:1116:8770:3190	Seq_anonymized_008522	73	0.5133333333333333	150	PCR1
FS10000169:129:BRB11606-1323:1:1116:8750:3150	Seq_anonymized_002480	72	0.52	150	PCR1
FS10000169:129:BRB11606-1323:1:1116:14260:3150	Seq_anonymized_001793	77	0.4866666666666667	150	PCR1
FS10000169:129:BRB11606-1323:1:1116:16010:3320	Seq_anonymized_006940	84	0.43999999999999995	150	PCR1
FS10000169:129:BRB11606-1323:1:1116:8170:3440	Seq_anonymized_009247	75	0.5	150	PCR1
FS10000169:129:BRB11606-1323:1:1116:8290:3240	Seq_anonymized_006940	78	0.48	150	PCR1
FS10000169:129:BRB11606-1323:1:1116:14890:3210	Seq_anonymized_002327	75	0.5	150	PCR1
FS10000169:129:BRB11606-1323:1:1116:8060:3400	Seq_anonymized_001798	73	0.5133333333333333	150	PCR1
FS10000169:129:BRB11606-1323:1:1116:5220:3680	Seq_anonymized_009990	74	0.5066666666666666	150	PCR1
FS10000169:129:BRB11606-1323:1:1116:5030:3650	Seq_anonymized_004941	82	0.45333333333333337	150	PCR1
FS10000169:129:BRB11606-1323:1:1116:5550:3590	Seq_anonymized_002588	72	0.52	150	PCR1
FS10000169:129:BRB11606-1323:1:1116:11200:3850	Seq_anonymized_001781	71	0.5266666666666666	150	PCR1
FS10000169:129:BRB11606-1323:1:1116:1890:3540	Seq_anonymized_001776	76	0.4933333333333333	150	PCR1
FS10000169:129:BRB11606-1323:1:1116:4130:3920	Seq_anonymized_002557	77	0.4866666666666667	150	PCR1
FS10000169:129:BRB11606-1323:1:1116:13620:3890	Seq_anonymized_002430	72	0.52	150	PCR1
FS10000169:129:BRB11606-1323:1:1116:11580:3790	Seq_anonymized_002498	75	0.5	150	PCR1
FS10000169:129:BRB11606-1323:1:1116:5110:3800	Seq_anonymized_000920	78	0.48	150	PCR1
FS10000169:129:BRB11606-1323:1:1116:11090:3820	Seq_anonymized_009990	84	0.43999999999999995	150	PCR1
FS10000169:129:BRB11606-1323:1:1116:9220:3760	Seq_anonymized_002557	79	0.4733333333333334	150	PCR1
FS10000169:129:BRB11606-1323:1:1101:7590:1030	Seq_anonymized_003535	74	0.5066666666666666	150	PCR2
FS10000169:129:BRB11606-1323:1:1101:5250:1190	Seq_anonymized_000442	72	0.52	150	PCR2
FS10000169:129:BRB11606-1323:1:1101:8640:1390	Seq_anonymized_006589	61	0.4873949579831933	119	PCR2
FS10000169:129:BRB11606-1323:1:1101:9370:1440	Seq_anonymized_003347	75	0.5	150	PCR2
FS10000169:129:BRB11606-1323:1:1101:6470:1410	Seq_anonymized_000446	76	0.4933333333333333	150	PCR2
FS10000169:129:BRB11606-1323:1:1101:10740:1470	Seq_anonymized_005554	73	0.5133333333333333	150	PCR2
FS10000169:129:BRB11606-1323:1:1101:2520:1720	Seq_anonymized_004107	74	0.5066666666666666	150	PCR2
FS10000169:129:BRB11606-1323:1:1101:12830:1660	Seq_anonymized_006488	75	0.5	150	PCR2
FS10000169:129:BRB11606-1323:1:1101:2650:1870	Seq_anonymized_006940	76	0.4933333333333333	150	PCR2
FS10000169:129:BRB11606-1323:1:1101:5630:1810	Seq_anonymized_000034	72	0.52	150	PCR2
FS10000169:129:BRB11606-1323:1:1101:3120:1800	Seq_anonymized_008935	75	0.5	150	PCR2
FS10000169:129:BRB11606-1323:1:1101:9750:1770	Seq_anonymized_001617	75	0.5	150	PCR2
FS10000169:129:BRB11606-1323:1:1101:14970:1910	Seq_anonymized_008042	73	0.5133333333333333	150	PCR2
FS10000169:129:BRB11606-1323:1:1101:13990:2080	Seq_anonymized_002691	79	0.4733333333333334	150	PCR2
FS10000169:129:BRB11606-1323:1:1101:9250:2210	Seq_anonymized_002497	76	0.4933333333333333	150	PCR2
FS10000169:129:BRB11606-1323:1:1101:6060:2160	Seq_anonymized_002497	50	0.5454545454545454	110	PCR2
FS10000169:129:BRB11606-1323:1:1101:8940:2300	Seq_anonymized_000987	72	0.52	150	PCR2
FS10000169:129:BRB11606-1323:1:1101:7350:2290	Seq_anonymized_001196	75	0.5	150	PCR2
FS10000169:129:BRB11606-1323:1:1101:15120:2510	Seq_anonymized_006848	56	0.5294117647058824	119	PCR2
FS10000169:129:BRB11606-1323:1:1101:8970:2490	Seq_anonymized_001979	56	0.4814814814814815	108	PCR2
FS10000169:129:BRB11606-1323:1:1101:5400:2490	Seq_anonymized_002539	103	0.31333333333333335	150	PCR2
FS10000169:129:BRB11606-1323:1:1101:5850:2480	Seq_anonymized_011623	75	0.5	150	PCR2
FS10000169:129:BRB11606-1323:1:1101:8390:2670	Seq_anonymized_004279	72	0.52	150	PCR2
FS10000169:129:BRB11606-1323:1:1101:3110:2670	Seq_anonymized_000352	73	0.5133333333333333	150	PCR2
FS10000169:129:BRB11606-1323:1:1101:2230:2810	Seq_anonymized_001414	74	0.5066666666666666	150	PCR2
FS10000169:129:BRB11606-1323:1:1101:10720:2900	Seq_anonymized_002122	77	0.4866666666666667	150	PCR2
FS10000169:129:BRB11606-1323:1:1101:15100:2780	Seq_anonymized_003236	70	0.5333333333333333	150	PCR2
FS10000169:129:BRB11606-1323:1:1101:16140:2940	Seq_anonymized_002063	79	0.4733333333333334	150	PCR2
FS10000169:129:BRB11606-1323:1:1101:5670:2930	Seq_anonymized_008644	74	0.5066666666666666	150	PCR2
FS10000169:129:BRB11606-1323:1:1101:4190:3030	Seq_anonymized_007265	71	0.5266666666666666	150	PCR2
FS10000169:129:BRB11606-1323:1:1101:5230:2990	Seq_anonymized_000446	79	0.4733333333333334	150	PCR2
FS10000169:129:BRB11606-1323:1:1101:12650:3100	Seq_anonymized_004047	70	0.5333333333333333	150	PCR2
FS10000169:129:BRB11606-1323:1:1101:11600:3130	Seq_anonymized_002691	73	0.5133333333333333	150	PCR2
FS10000169:129:BRB11606-1323:1:1101:5550:3150	Seq_anonymized_008644	76	0.4933333333333333	150	PCR2
FS10000169:129:BRB11606-1323:1:1101:13530:3380	Seq_anonymized_003535	59	0.5042016806722689	119	PCR2
FS10000169:129:BRB11606-1323:1:1101:14000:3540	Seq_anonymized_008644	71	0.5266666666666666	150	PCR2
FS10000169:129:BRB11606-1323:1:1101:15350:3520	Seq_anonymized_009990	80	0.4666666666666667	150	PCR2
FS10000169:129:BRB11606-1323:1:1101:15910:3610	Seq_anonymized_005330	73	0.5133333333333333	150	PCR2
FS10000169:129:BRB11606-1323:1:1101:13510:3750	Seq_anonymized_000446	79	0.4733333333333334	150	PCR2
FS10000169:129:BRB11606-1323:1:1101:15970:3920	Seq_anonymized_001652	72	0.52	150	PCR2
FS10000169:129:BRB11606-1323:1:1101:14680:3970	Seq_anonymized_006970	74	0.5066666666666666	150	PCR2
FS10000169:129:BRB11606-1323:1:1102:15520:1010	Seq_anonymized_000654	78	0.48	150	PCR2
FS10000169:129:BRB11606-1323:1:1101:1480:4090	Seq_anonymized_005774	73	0.5133333333333333	150	PCR2
FS10000169:129:BRB11606-1323:1:1102:11850:1060	Seq_anonymized_000493	74	0.5066666666666666	150	PCR2
FS10000169:129:BRB11606-1323:1:1102:3560:1160	Seq_anonymized_002539	71	0.5266666666666666	150	PCR2
FS10000169:129:BRB11606-1323:1:1102:10170:1300	Seq_anonymized_005445	73	0.5133333333333333	150	PCR2
FS10000169:129:BRB11606-1323:1:1102:1350:1500	Seq_anonymized_004132	83	0.44666666666666666	150	PCR2
FS10000169:129:BRB11606-1323:1:1102:14250:1550	Seq_anonymized_000493	70	0.5333333333333333	150	PCR2
FS10000169:129:BRB11606-1323:1:1102:6680:1550	Seq_anonymized_001444	78	0.48	150	PCR2
FS10000169:129:BRB11606-1323:1:1102:16110:1520	Seq_anonymized_009990	82	0.45333333333333337	150	PCR2
FS10000169:129:BRB11606-1323:1:1102:13470:1640	Seq_anonymized_007747	82	0.45333333333333337	150	PCR2
FS10000169:129:BRB11606-1323:1:1102:14290:1720	Seq_anonymized_002951	60	0.4957983193277311	119	PCR2
FS10000169:129:BRB11606-1323:1:1102:15910:1780	Seq_anonymized_002557	71	0.5266666666666666	150	PCR2
FS10000169:129:BRB11606-1323:1:1102:3870:1680	Seq_anonymized_004418	75	0.5	150	PCR2
FS10000169:129:BRB11606-1323:1:1102:4530:1840	Seq_anonymized_009990	79	0.4733333333333334	150	PCR2
FS10000169:129:BRB11606-1323:1:1102:14800:2000	Seq_anonymized_006566	70	0.5333333333333333	150	PCR2
FS10000169:129:BRB11606-1323:1:1102:11110:1990	Seq_anonymized_007747	81	0.45999999999999996	150	PCR2
FS10000169:129:BRB11606-1323:1:1102:11510:1990	Seq_anonymized_008644	81	0.45999999999999996	150	PCR2
FS10000169:129:BRB11606-1323:1:1102:12330:2100	Seq_anonymized_011170	72	0.52	150	PCR2
FS10000169:129:BRB11606-1323:1:1102:13470:2080	Seq_anonymized_000885	60	0.5	120	PCR2
FS10000169:129:BRB11606-1323:1:1102:5520:2310	Seq_anonymized_006848	69	0.54	150	PCR2
FS10000169:129:BRB11606-1323:1:1102:15440:2290	Seq_anonymized_001238	83	0.44666666666666666	150	PCR2
FS10000169:129:BRB11606-1323:1:1102:11390:2410	Seq_anonymized_011803	78	0.48	150	PCR2
FS10000169:129:BRB11606-1323:1:1102:15470:2390	Seq_anonymized_004599	88	0.41333333333333333	150	PCR2
FS10000169:129:BRB11606-1323:1:1102:15440:2480	Seq_anonymized_002936	77	0.4866666666666667	150	PCR2
FS10000169:129:BRB11606-1323:1:1102:3630:2420	Seq_anonymized_001030	76	0.4933333333333333	150	PCR2
FS10000169:129:BRB11606-1323:1:1102:11270:2630	Seq_anonymized_007528	72	0.52	150	PCR2
FS10000169:129:BRB11606-1323:1:1102:6370:2640	Seq_anonymized_002691	79	0.4733333333333334	150	PCR2
FS10000169:129:BRB11606-1323:1:1102:9580:2700	Seq_anonymized_003229	72	0.52	150	PCR2
FS10000169:129:BRB11606-1323:1:1102:6930:2750	Seq_anonymized_002029	70	0.5333333333333333	150	PCR2
FS10000169:129:BRB11606-1323:1:1102:12440:2800	Seq_anonymized_006545	69	0.54	150	PCR2
FS10000169:129:BRB11606-1323:1:1102:11990:2930	Seq_anonymized_009990	75	0.5	150	PCR2
FS10000169:129:BRB11606-1323:1:1102:3010:2980	Seq_anonymized_000853	74	0.5066666666666666	150	PCR2
FS10000169:129:BRB11606-1323:1:1102:13180:3060	Seq_anonymized_006488	53	0.5092592592592593	108	PCR2
FS10000169:129:BRB11606-1323:1:1102:2430:3270	Seq_anonymized_000634	77	0.4866666666666667	150	PCR2
FS10000169:129:BRB11606-1323:1:1102:14760:3290	Seq_anonymized_003396	53	0.5092592592592593	108	PCR2
FS10000169:129:BRB11606-1323:1:1102:14730:3260	Seq_anonymized_001952	81	0.45999999999999996	150	PCR2
FS10000169:129:BRB11606-1323:1:1102:4770:3530	Seq_anonymized_000511	76	0.4933333333333333	150	PCR2
FS10000169:129:BRB11606-1323:1:1102:11830:3470	Seq_anonymized_002691	78	0.48	150	PCR2
FS10000169:129:BRB11606-1323:1:1102:10180:3580	Seq_anonymized_001844	68	0.5466666666666666	150	PCR2
FS10000169:129:BRB11606-1323:1:1102:11370:3730	Seq_anonymized_000493	54	0.5178571428571428	112	PCR2
FS10000169:129:BRB11606-1323:1:1102:10480:3720	Seq_anonymized_007544	70	0.5333333333333333	150	PCR2
FS10000169:129:BRB11606-1323:1:1102:7990:3890	Seq_anonymized_002691	75	0.5	150	PCR2
FS10000169:129:BRB11606-1323:1:1102:2930:4040	Seq_anonymized_001776	79	0.4733333333333334	150	PCR2
FS10000169:129:BRB11606-1323:1:1102:11770:4060	Seq_anonymized_009990	75	0.5	150	PCR2
FS10000169:129:BRB11606-1323:1:1103:4680:1080	Seq_anonymized_000654	77	0.4866666666666667	150	PCR2
FS10000169:129:BRB11606-1323:1:1103:7430:1160	Seq_anonymized_001414	77	0.4866666666666667	150	PCR2
FS10000169:129:BRB11606-1323:1:1103:3830:1140	Seq_anonymized_005422	68	0.5466666666666666	150	PCR2
FS10000169:129:BRB11606-1323:1:1103:13910:1230	Seq_anonymized_004433	94	0.3733333333333333	150	PCR2
FS10000169:129:BRB11606-1323:1:1103:11440:1350	Seq_anonymized_005241	69	0.54	150	PCR2
FS10000169:129:BRB11606-1323:1:1103:13870:1370	Seq_anonymized_000442	79	0.4733333333333334	150	PCR2
FS10000169:129:BRB11606-1323:1:1103:7790:1770	Seq_anonymized_005869	70	0.5333333333333333	150	PCR2
FS10000169:129:BRB11606-1323:1:1103:10120:1770	Seq_anonymized_000446	77	0.4866666666666667	150	PCR2
FS10000169:129:BRB11606-1323:1:1103:15190:1820	Seq_anonymized_002691	78	0.48	150	PCR2
FS10000169:129:BRB11606-1323:1:1103:13010:1950	Seq_anonymized_007847	75	0.5	150	PCR2
FS10000169:129:BRB11606-1323:1:1103:1450:2150	Seq_anonymized_007747	73	0.5133333333333333	150	PCR2
FS10000169:129:BRB11606-1323:1:1103:6380:2350	Seq_anonymized_000310	71	0.5266666666666666	150	PCR2
FS10000169:129:BRB11606-1323:1:1103:16090:2500	Seq_anonymized_006251	71	0.5266666666666666	150	PCR2
FS10000169:129:BRB11606-1323:1:1103:9470:2990	Seq_anonymized_002557	75	0.5	150	PCR2
FS10000169:129:BRB11606-1323:1:1103:13850:3200	Seq_anonymized_009990	77	0.4866666666666667	150	PCR2
FS10000169:129:BRB11606-1323:1:1103:11070:3310	Seq_anonymized_002557	79	0.4733333333333334	150	PCR2
FS10000169:129:BRB11606-1323:1:1103:7800:3510	Seq_anonymized_010582	76	0.4933333333333333	150	PCR2
FS10000169:129:BRB11606-1323:1:1103:16030:3450	Seq_anonymized_008644	76	0.4933333333333333	150	PCR2
FS10000169:129:BRB11606-1323:1:1103:14380:3730	Seq_anonymized_006405	71	0.5266666666666666	150	PCR2
FS10000169:129:BRB11606-1323:1:1103:9290:3750	Seq_anonymized_002557	62	0.4789915966386554	119	PCR2
FS10000169:129:BRB11606-1323:1:1103:12240:3720	Seq_anonymized_006488	74	0.5066666666666666	150	PCR2
FS10000169:129:BRB11606-1323:1:1103:12490:3720	Seq_anonymized_002965	71	0.5266666666666666	150	PCR2
FS10000169:129:BRB11606-1323:1:1104:7500:1070	Seq_anonymized_008644	75	0.5	150	PCR2
FS10000169:129:BRB11606-1323:1:1103:10840:4090	Seq_anonymized_003557	53	0.5470085470085471	117	PCR2
FS10000169:129:BRB11606-1323:1:1104:3060:1140	Seq_anonymized_009727	74	0.5066666666666666	150	PCR2
FS10000169:129:BRB11606-1323:1:1104:2770:1130	Seq_anonymized_006020	75	0.5	150	PCR2
FS10000169:129:BRB11606-1323:1:1104:9090:1240	Seq_anonymized_002691	75	0.5	150	PCR2
FS10000169:129:BRB11606-1323:1:1104:14090:1240	Seq_anonymized_009537	80	0.4666666666666667	150	PCR2
FS10000169:129:BRB11606-1323:1:1104:3210:1320	Seq_anonymized_003619	73	0.5133333333333333	150	PCR2
FS10000169:129:BRB11606-1323:1:1104:9530:1390	Seq_anonymized_009151	79	0.4733333333333334	150	PCR2
FS10000169:129:BRB11606-1323:1:1104:5540:1260	Seq_anonymized_000920	70	0.5333333333333333	150	PCR2
FS10000169:129:BRB11606-1323:1:1104:9740:1470	Seq_anonymized_001147	53	0.5092592592592593	108	PCR2
FS10000169:129:BRB11606-1323:1:1104:15590:1380	Seq_anonymized_001328	76	0.4933333333333333	150	PCR2
FS10000169:129:BRB11606-1323:1:1104:11500:1550	Seq_anonymized_009990	78	0.48	150	PCR2
FS10000169:129:BRB11606-1323:1:1104:16180:1520	Seq_anonymized_001545	80	0.4666666666666667	150	PCR2
FS10000169:129:BRB11606-1323:1:1104:14820:1690	Seq_anonymized_009990	85	0.43333333333333335	150	PCR2
FS10000169:129:BRB11606-1323:1:1104:4750:1780	Seq_anonymized_006279	49	0.5462962962962963	107	PCR2
FS10000169:129:BRB11606-1323:1:1104:4710:2050	Seq_anonymized_003300	72	0.52	150	PCR2
FS10000169:129:BRB11606-1323:1:1104:3770:2040	Seq_anonymized_001154	83	0.44666666666666666	150	PCR2
FS10000169:129:BRB11606-1323:1:1104:8770:2300	Seq_anonymized_001577	74	0.5066666666666666	150	PCR2
FS10000169:129:BRB11606-1323:1:1104:3010:2270	Seq_anonymized_006545	72	0.52	150	PCR2
FS10000169:129:BRB11606-1323:1:1104:1760:2250	Seq_anonymized_000331	54	0.5	108	PCR2
FS10000169:129:BRB11606-1323:1:1104:7350:2430	Seq_anonymized_010404	48	0.5555555555555556	108	PCR2
FS10000169:129:BRB11606-1323:1:1104:8180:2490	Seq_anonymized_000491	57	0.4722222222222222	107	PCR2
FS10000169:129:BRB11606-1323:1:1104:1880:2620	Seq_anonymized_008765	57	0.4722222222222222	107	PCR2
FS10000169:129:BRB11606-1323:1:1104:11010:2550	Seq_anonymized_008644	80	0.4666666666666667	150	PCR2
FS10000169:129:BRB11606-1323:1:1104:16480:2740	Seq_anonymized_008049	54	0.5	108	PCR2
FS10000169:129:BRB11606-1323:1:1104:15820:2890	Seq_anonymized_007747	74	0.5066666666666666	150	PCR2
FS10000169:129:BRB11606-1323:1:1104:3770:2920	Seq_anonymized_009990	79	0.4733333333333334	150	PCR2
FS10000169:129:BRB11606-1323:1:1104:3690:3230	Seq_anonymized_005923	76	0.4933333333333333	150	PCR2
FS10000169:129:BRB11606-1323:1:1104:9020:3370	Seq_anonymized_006690	80	0.4666666666666667	150	PCR2
FS10000169:129:BRB11606-1323:1:1104:11890:3340	Seq_anonymized_008049	75	0.5	150	PCR2
FS10000169:129:BRB11606-1323:1:1104:7530:3430	Seq_anonymized_005662	72	0.52	150	PCR2
FS10000169:129:BRB11606-1323:1:1104:9000:3420	Seq_anonymized_000634	54	0.5	105	PCR2
FS10000169:129:BRB11606-1323:1:1104:4350:3520	Seq_anonymized_000446	76	0.4933333333333333	150	PCR2
FS10000169:129:BRB11606-1323:1:1104:6820:3390	Seq_anonymized_006010	66	0.56	150	PCR2
FS10000169:129:BRB11606-1323:1:1104:14890:3680	Seq_anonymized_010291	76	0.4933333333333333	150	PCR2
FS10000169:129:BRB11606-1323:1:1104:9380:3780	Seq_anonymized_002539	77	0.4866666666666667	150	PCR2
FS10000169:129:BRB11606-1323:1:1104:8620:3710	Seq_anonymized_010779	67	0.5533333333333333	150	PCR2
FS10000169:129:BRB11606-1323:1:1104:12040:3870	Seq_anonymized_002691	76	0.4933333333333333	150	PCR2
FS10000169:129:BRB11606-1323:1:1104:5570:3880	Seq_anonymized_000852	73	0.5133333333333333	150	PCR2
FS10000169:129:BRB11606-1323:1:1104:13810:4040	Seq_anonymized_001994	92	0.3866666666666667	150	PCR2
FS10000169:129:BRB11606-1323:1:1105:16070:1250	Seq_anonymized_002691	78	0.48	150	PCR2
FS10000169:129:BRB11606-1323:1:1105:1410:1340	Seq_anonymized_001798	79	0.4733333333333334	150	PCR2
FS10000169:129:BRB11606-1323:1:1105:10590:1430	Seq_anonymized_007699	73	0.5133333333333333	150	PCR2
FS10000169:129:BRB11606-1323:1:1105:4330:1490	Seq_anonymized_002691	77	0.4866666666666667	150	PCR2
FS10000169:129:BRB11606-1323:1:1105:6520:1470	Seq_anonymized_001497	50	0.537037037037037	108	PCR2
FS10000169:129:BRB11606-1323:1:1105:11380:1470	Seq_anonymized_000176	49	0.5462962962962963	106	PCR2
FS10000169:129:BRB11606-1323:1:1105:5030:1770	Seq_anonymized_008049	76	0.4933333333333333	150	PCR2
FS10000169:129:BRB11606-1323:1:1105:8130:1770	Seq_anonymized_000446	76	0.4933333333333333	150	PCR2
FS10000169:129:BRB11606-1323:1:1105:14930:2090	Seq_anonymized_004077	73	0.5133333333333333	150	PCR2
FS10000169:129:BRB11606-1323:1:1105:5320:2200	Seq_anonymized_002691	73	0.5133333333333333	150	PCR2
FS10000169:129:BRB11606-1323:1:1105:11080:2170	Seq_anonymized_003117	59	0.5042016806722689	119	PCR2
FS10000169:129:BRB11606-1323:1:1105:5110:2170	Seq_anonymized_011170	82	0.45333333333333337	150	PCR2
FS10000169:129:BRB11606-1323:1:1105:12350:2330	Seq_anonymized_000263	75	0.5	150	PCR2
FS10000169:129:BRB11606-1323:1:1105:11030:2570	Seq_anonymized_006848	74	0.5066666666666666	150	PCR2
FS10000169:129:BRB11606-1323:1:1105:9510:2890	Seq_anonymized_001188	77	0.4866666666666667	150	PCR2
FS10000169:129:BRB11606-1323:1:1105:7350:3140	Seq_anonymized_000325	77	0.4866666666666667	150	PCR2
FS10000169:129:BRB11606-1323:1:1105:4420:3130	Seq_anonymized_001064	74	0.5066666666666666	150	PCR2
FS10000169:129:BRB11606-1323:1:1105:11780:3400	Seq_anonymized_001435	51	0.5277777777777778	108	PCR2
FS10000169:129:BRB11606-1323:1:1105:16260:4050	Seq_anonymized_001035	73	0.5133333333333333	150	PCR2
FS10000169:129:BRB11606-1323:1:1105:9750:4010	Seq_anonymized_000446	74	0.5066666666666666	150	PCR2
FS10000169:129:BRB11606-1323:1:1106:12770:1090	Seq_anonymized_008644	80	0.4666666666666667	150	PCR2
FS10000169:129:BRB11606-1323:1:1106:11670:1250	Seq_anonymized_005571	72	0.52	150	PCR2
FS10000169:129:BRB11606-1323:1:1106:8140:1230	Seq_anonymized_006293	52	0.5185185185185186	106	PCR2
FS10000169:129:BRB11606-1323:1:1106:9170:1390	Seq_anonymized_005869	78	0.48	150	PCR2
FS10000169:129:BRB11606-1323:1:1106:14460:1360	Seq_anonymized_000461	82	0.45333333333333337	150	PCR2
FS10000169:129:BRB11606-1323:1:1106:11690:1340	Seq_anonymized_009990	76	0.4933333333333333	150	PCR2
FS10000169:129:BRB11606-1323:1:1106:12850:1620	Seq_anonymized_004905	81	0.45999999999999996	150	PCR2
FS10000169:129:BRB11606-1323:1:1106:3350:1710	Seq_anonymized_007012	51	0.5277777777777778	108	PCR2
FS10000169:129:BRB11606-1323:1:1106:5000:1760	Seq_anonymized_000619	50	0.537037037037037	108	PCR2
FS10000169:129:BRB11606-1323:1:1106:1570:1970	Seq_anonymized_007430	75	0.5	150	PCR2
FS10000169:129:BRB11606-1323:1:1106:10310:1840	Seq_anonymized_000176	71	0.5266666666666666	150	PCR2
FS10000169:129:BRB11606-1323:1:1106:3210:2060	Seq_anonymized_002691	76	0.4933333333333333	150	PCR2
FS10000169:129:BRB11606-1323:1:1106:1210:2010	Seq_anonymized_008989	75	0.5	150	PCR2
FS10000169:129:BRB11606-1323:1:1106:2880:2200	Seq_anonymized_003005	54	0.546218487394958	119	PCR2
FS10000169:129:BRB11606-1323:1:1106:6050:2300	Seq_anonymized_008644	79	0.4733333333333334	150	PCR2
FS10000169:129:BRB11606-1323:1:1106:8140:2340	Seq_anonymized_009247	71	0.5266666666666666	150	PCR2
FS10000169:129:BRB11606-1323:1:1106:13130:2400	Seq_anonymized_001967	83	0.44666666666666666	150	PCR2
FS10000169:129:BRB11606-1323:1:1106:10930:2450	Seq_anonymized_006887	96	0.36	150	PCR2
FS10000169:129:BRB11606-1323:1:1106:5720:2460	Seq_anonymized_003024	76	0.4933333333333333	150	PCR2
FS10000169:129:BRB11606-1323:1:1106:14850:2370	Seq_anonymized_002691	81	0.45999999999999996	150	PCR2
FS10000169:129:BRB11606-1323:1:1106:9050:2460	Seq_anonymized_009745	71	0.5266666666666666	150	PCR2
FS10000169:129:BRB11606-1323:1:1106:6960:2440	Seq_anonymized_000881	50	0.537037037037037	106	PCR2
FS10000169:129:BRB11606-1323:1:1106:11680:2410	Seq_anonymized_009164	53	0.5092592592592593	108	PCR2
FS10000169:129:BRB11606-1323:1:1106:16190:2420	Seq_anonymized_003861	85	0.43333333333333335	150	PCR2
FS10000169:129:BRB11606-1323:1:1106:2680:2590	Seq_anonymized_010673	73	0.5133333333333333	150	PCR2
FS10000169:129:BRB11606-1323:1:1106:11770:2790	Seq_anonymized_000920	77	0.4866666666666667	150	PCR2
FS10000169:129:BRB11606-1323:1:1106:1670:2990	Seq_anonymized_001846	53	0.5546218487394958	119	PCR2
FS10000169:129:BRB11606-1323:1:1106:3250:3070	Seq_anonymized_011348	72	0.52	150	PCR2
FS10000169:129:BRB11606-1323:1:1106:9770:3140	Seq_anonymized_005869	76	0.4933333333333333	150	PCR2
FS10000169:129:BRB11606-1323:1:1106:3720:3150	Seq_anonymized_011533	55	0.4907407407407407	106	PCR2
FS10000169:129:BRB11606-1323:1:1106:4020:3080	Seq_anonymized_008575	74	0.5066666666666666	150	PCR2
FS10000169:129:BRB11606-1323:1:1106:11690:3200	Seq_anonymized_001230	79	0.4733333333333334	150	PCR2
FS10000169:129:BRB11606-1323:1:1106:10700:3390	Seq_anonymized_004264	59	0.49572649572649574	117	PCR2
FS10000169:129:BRB11606-1323:1:1106:11750:3390	Seq_anonymized_006566	63	0.5800000000000001	150	PCR2
FS10000169:129:BRB11606-1323:1:1106:14830:3460	Seq_anonymized_000696	86	0.42666666666666664	150	PCR2
FS10000169:129:BRB11606-1323:1:1106:3370:3510	Seq_anonymized_004722	88	0.41333333333333333	150	PCR2
FS10000169:129:BRB11606-1323:1:1106:14610:3540	Seq_anonymized_002497	77	0.4866666666666667	150	PCR2
FS10000169:129:BRB11606-1323:1:1106:10600:3450	Seq_anonymized_010144	70	0.5333333333333333	150	PCR2
FS10000169:129:BRB11606-1323:1:1106:6410:3420	Seq_anonymized_002122	75	0.5	150	PCR2
FS10000169:129:BRB11606-1323:1:1106:3400:3570	Seq_anonymized_011803	50	0.537037037037037	108	PCR2
FS10000169:129:BRB11606-1323:1:1106:13310:3770	Seq_anonymized_007136	77	0.4866666666666667	150	PCR2
FS10000169:129:BRB11606-1323:1:1106:11390:3780	Seq_anonymized_007604	72	0.52	150	PCR2
FS10000169:129:BRB11606-1323:1:1106:9060:3750	Seq_anonymized_002470	69	0.54	150	PCR2
FS10000169:129:BRB11606-1323:1:1106:7000:3720	Seq_anonymized_000718	64	0.536231884057971	138	PCR2
FS10000169:129:BRB11606-1323:1:1106:14930:3840	Seq_anonymized_003347	74	0.5066666666666666	150	PCR2
FS10000169:129:BRB11606-1323:1:1106:5830:3810	Seq_anonymized_005246	72	0.52	150	PCR2
FS10000169:129:BRB11606-1323:1:1106:4480:4030	Seq_anonymized_006201	69	0.54	150	PCR2
FS10000169:129:BRB11606-1323:1:1106:11330:4020	Seq_anonymized_008644	74	0.5066666666666666	150	PCR2
FS10000169:129:BRB11606-1323:1:1107:9730:1020	Seq_anonymized_002122	57	0.5210084033613445	119	PCR2
FS10000169:129:BRB11606-1323:1:1107:15850:1020	Seq_anonymized_003107	52	0.5185185185185186	107	PCR2
FS10000169:129:BRB11606-1323:1:1107:8820:1180	Seq_anonymized_010144	77	0.4866666666666667	150	PCR2
FS10000169:129:BRB11606-1323:1:1107:2430:1340	Seq_anonymized_000614	74	0.5066666666666666	150	PCR2
FS10000169:129:BRB11606-1323:1:1107:16260:1310	Seq_anonymized_003797	78	0.48	150	PCR2
FS10000169:129:BRB11606-1323:1:1107:5960:1290	Seq_anonymized_010471	50	0.537037037037037	108	PCR2
FS10000169:129:BRB11606-1323:1:1107:13740:1400	Seq_anonymized_005869	76	0.4933333333333333	150	PCR2
FS10000169:129:BRB11606-1323:1:1107:10170:1370	Seq_anonymized_002691	69	0.54	150	PCR2
FS10000169:129:BRB11606-1323:1:1107:7850:1440	Seq_anonymized_007745	89	0.4066666666666666	150	PCR2
FS10000169:129:BRB11606-1323:1:1107:4890:1640	Seq_anonymized_008644	72	0.52	150	PCR2
FS10000169:129:BRB11606-1323:1:1107:6180:1930	Seq_anonymized_004905	86	0.42666666666666664	150	PCR2
FS10000169:129:BRB11606-1323:1:1107:3300:2330	Seq_anonymized_006834	79	0.4733333333333334	150	PCR2
FS10000169:129:BRB11606-1323:1:1107:14460:2440	Seq_anonymized_005869	77	0.4866666666666667	150	PCR2
FS10000169:129:BRB11606-1323:1:1107:7860:2410	Seq_anonymized_009917	70	0.5333333333333333	150	PCR2
FS10000169:129:BRB11606-1323:1:1107:9900:2580	Seq_anonymized_006670	73	0.5133333333333333	150	PCR2
FS10000169:129:BRB11606-1323:1:1107:7010:2660	Seq_anonymized_004433	75	0.5	150	PCR2
FS10000169:129:BRB11606-1323:1:1107:12320:2820	Seq_anonymized_006556	70	0.5333333333333333	150	PCR2
FS10000169:129:BRB11606-1323:1:1107:7860:2830	Seq_anonymized_006727	78	0.48	150	PCR2
FS10000169:129:BRB11606-1323:1:1107:13510:3110	Seq_anonymized_001196	55	0.5338983050847458	118	PCR2
FS10000169:129:BRB11606-1323:1:1107:3330:3280	Seq_anonymized_003790	73	0.5133333333333333	150	PCR2
FS10000169:129:BRB11606-1323:1:1107:8460:3590	Seq_anonymized_006488	80	0.4666666666666667	150	PCR2
FS10000169:129:BRB11606-1323:1:1107:5160:3570	Seq_anonymized_004035	77	0.4866666666666667	150	PCR2
FS10000169:129:BRB11606-1323:1:1107:3300:3750	Seq_anonymized_011897	72	0.52	150	PCR2
FS10000169:129:BRB11606-1323:1:1107:4610:3860	Seq_anonymized_005477	75	0.5	150	PCR2
FS10000169:129:BRB11606-1323:1:1107:2100:4020	Seq_anonymized_002557	74	0.5066666666666666	150	PCR2
FS10000169:129:BRB11606-1323:1:1108:16290:1060	Seq_anonymized_000695	77	0.4866666666666667	150	PCR2
FS10000169:129:BRB11606-1323:1:1108:6680:1070	Seq_anonymized_002691	73	0.5133333333333333	150	PCR2
FS10000169:129:BRB11606-1323:1:1108:11190:1040	Seq_anonymized_005427	52	0.5185185185185186	108	PCR2
FS10000169:129:BRB11606-1323:1:1108:1880:1270	Seq_anonymized_003830	73	0.5133333333333333	150	PCR2
FS10000169:129:BRB11606-1323:1:1108:4040:1210	Seq_anonymized_006545	71	0.5266666666666666	150	PCR2
FS10000169:129:BRB11606-1323:1:1108:6680:1450	Seq_anonymized_000920	78	0.48	150	PCR2
FS10000169:129:BRB11606-1323:1:1108:3050:1540	Seq_anonymized_003557	75	0.5	150	PCR2
FS10000169:129:BRB11606-1323:1:1108:11200:1510	Seq_anonymized_000003	76	0.4933333333333333	150	PCR2
FS10000169:129:BRB11606-1323:1:1108:3040:1500	Seq_anonymized_000920	77	0.4866666666666667	150	PCR2
FS10000169:129:BRB11606-1323:1:1108:1720:1650	Seq_anonymized_009990	82	0.45333333333333337	150	PCR2
FS10000169:129:BRB11606-1323:1:1108:7510:1600	Seq_anonymized_003363	49	0.5462962962962963	107	PCR2
FS10000169:129:BRB11606-1323:1:1108:3910:1670	Seq_anonymized_002034	53	0.5092592592592593	107	PCR2
FS10000169:129:BRB11606-1323:1:1108:5040:1800	Seq_anonymized_003797	71	0.5266666666666666	150	PCR2
FS10000169:129:BRB11606-1323:1:1108:14360:1770	Seq_anonymized_000239	81	0.45999999999999996	150	PCR2
FS10000169:129:BRB11606-1323:1:1108:6310:1900	Seq_anonymized_000101	47	0.5648148148148149	106	PCR2
FS10000169:129:BRB11606-1323:1:1108:1140:1840	Seq_anonymized_006251	70	0.5333333333333333	150	PCR2
FS10000169:129:BRB11606-1323:1:1108:8230:1980	Seq_anonymized_005401	52	0.5185185185185186	107	PCR2
FS10000169:129:BRB11606-1323:1:1108:3920:1950	Seq_anonymized_000446	78	0.48	150	PCR2
FS10000169:129:BRB11606-1323:1:1108:8280:1920	Seq_anonymized_007769	73	0.5133333333333333	150	PCR2
FS10000169:129:BRB11606-1323:1:1108:6960:2140	Seq_anonymized_010291	75	0.5	150	PCR2
FS10000169:129:BRB11606-1323:1:1108:13800:2230	Seq_anonymized_000442	76	0.4933333333333333	150	PCR2
FS10000169:129:BRB11606-1323:1:1108:4240:2240	Seq_anonymized_002557	81	0.45999999999999996	150	PCR2
FS10000169:129:BRB11606-1323:1:1108:3120:2220	Seq_anonymized_006467	74	0.5066666666666666	150	PCR2
FS10000169:129:BRB11606-1323:1:1108:7320:2170	Seq_anonymized_008644	80	0.4666666666666667	150	PCR2
FS10000169:129:BRB11606-1323:1:1108:1930:2390	Seq_anonymized_006521	76	0.4933333333333333	150	PCR2
FS10000169:129:BRB11606-1323:1:1108:13800:2500	Seq_anonymized_000446	80	0.4666666666666667	150	PCR2
FS10000169:129:BRB11606-1323:1:1108:4560:2610	Seq_anonymized_000920	72	0.52	150	PCR2
FS10000169:129:BRB11606-1323:1:1108:10740:2610	Seq_anonymized_001798	78	0.48	150	PCR2
FS10000169:129:BRB11606-1323:1:1108:5100:2580	Seq_anonymized_011240	72	0.52	150	PCR2
FS10000169:129:BRB11606-1323:1:1108:13730:2670	Seq_anonymized_009537	75	0.5	150	PCR2
FS10000169:129:BRB11606-1323:1:1108:14500:2670	Seq_anonymized_002539	77	0.4866666666666667	150	PCR2
FS10000169:129:BRB11606-1323:1:1108:12680:2630	Seq_anonymized_004905	83	0.44666666666666666	150	PCR2
FS10000169:129:BRB11606-1323:1:1108:8650:2750	Seq_anonymized_011975	78	0.48	150	PCR2
FS10000169:129:BRB11606-1323:1:1108:16230:2900	Seq_anonymized_000122	72	0.52	150	PCR2
FS10000169:129:BRB11606-1323:1:1108:13960:3120	Seq_anonymized_001055	78	0.48	150	PCR2
FS10000169:129:BRB11606-1323:1:1108:14760:3170	Seq_anonymized_003564	75	0.5	150	PCR2
FS10000169:129:BRB11606-1323:1:1108:12890:3140	Seq_anonymized_007747	79	0.4733333333333334	150	PCR2
FS10000169:129:BRB11606-1323:1:1108:8680:3240	Seq_anonymized_000446	71	0.5266666666666666	150	PCR2
FS10000169:129:BRB11606-1323:1:1108:10960:3410	Seq_anonymized_003229	68	0.5466666666666666	150	PCR2
FS10000169:129:BRB11606-1323:1:1108:9820:3380	Seq_anonymized_002731	55	0.5217391304347826	115	PCR2
FS10000169:129:BRB11606-1323:1:1108:13000:3630	Seq_anonymized_009990	76	0.4933333333333333	150	PCR2
FS10000169:129:BRB11606-1323:1:1108:9240:3710	Seq_anonymized_010291	84	0.43999999999999995	150	PCR2
FS10000169:129:BRB11606-1323:1:1108:1660:3700	Seq_anonymized_001331	66	0.56	150	PCR2
FS10000169:129:BRB11606-1323:1:1108:1560:3660	Seq_anonymized_011594	73	0.5133333333333333	150	PCR2
FS10000169:129:BRB11606-1323:1:1108:15050:3740	Seq_anonymized_000603	76	0.4933333333333333	150	PCR2
FS10000169:129:BRB11606-1323:1:1108:1360:3730	Seq_anonymized_006444	73	0.5133333333333333	150	PCR2
FS10000169:129:BRB11606-1323:1:1108:12240:3830	Seq_anonymized_000921	78	0.48	150	PCR2
FS10000169:129:BRB11606-1323:1:1108:11560:3970	Seq_anonymized_008296	76	0.4933333333333333	150	PCR2
FS10000169:129:BRB11606-1323:1:1108:12410:3970	Seq_anonymized_002269	73	0.5133333333333333	150	PCR2
FS10000169:129:BRB11606-1323:1:1108:8440:4050	Seq_anonymized_002691	76	0.4933333333333333	150	PCR2
FS10000169:129:BRB11606-1323:1:1108:15660:3950	Seq_anonymized_007012	51	0.5277777777777778	108	PCR2
FS10000169:129:BRB11606-1323:1:1109:8160:1090	Seq_anonymized_002691	76	0.4933333333333333	150	PCR2
FS10000169:129:BRB11606-1323:1:1109:7380:1080	Seq_anonymized_004522	82	0.45333333333333337	150	PCR2
FS10000169:129:BRB11606-1323:1:1109:9020:1060	Seq_anonymized_007747	76	0.4933333333333333	150	PCR2
FS10000169:129:BRB11606-1323:1:1109:14480:1110	Seq_anonymized_006675	72	0.52	150	PCR2
FS10000169:129:BRB11606-1323:1:1109:8200:1250	Seq_anonymized_002691	77	0.4866666666666667	150	PCR2
FS10000169:129:BRB11606-1323:1:1109:14840:1300	Seq_anonymized_009990	75	0.5	150	PCR2
FS10000169:129:BRB11606-1323:1:1109:5490:1450	Seq_anonymized_000278	53	0.5508474576271186	118	PCR2
FS10000169:129:BRB11606-1323:1:1109:8380:1480	Seq_anonymized_009459	71	0.5266666666666666	150	PCR2
FS10000169:129:BRB11606-1323:1:1109:3620:1660	Seq_anonymized_010908	73	0.5133333333333333	150	PCR2
FS10000169:129:BRB11606-1323:1:1109:11970:1520	Seq_anonymized_000101	53	0.5092592592592593	108	PCR2
FS10000169:129:BRB11606-1323:1:1109:13690:1850	Seq_anonymized_002883	57	0.5169491525423728	118	PCR2
FS10000169:129:BRB11606-1323:1:1109:15920:1930	Seq_anonymized_002195	58	0.5042735042735043	117	PCR2
FS10000169:129:BRB11606-1323:1:1109:15050:1920	Seq_anonymized_005584	52	0.5185185185185186	106	PCR2
FS10000169:129:BRB11606-1323:1:1109:6880:2610	Seq_anonymized_007747	52	0.5630252100840336	119	PCR2
FS10000169:129:BRB11606-1323:1:1109:7690:2910	Seq_anonymized_001608	69	0.54	150	PCR2
FS10000169:129:BRB11606-1323:1:1109:8010:3120	Seq_anonymized_010545	50	0.537037037037037	106	PCR2
FS10000169:129:BRB11606-1323:1:1109:7700:3490	Seq_anonymized_008533	79	0.4733333333333334	150	PCR2
FS10000169:129:BRB11606-1323:1:1109:11350:3650	Seq_anonymized_001776	77	0.4866666666666667	150	PCR2
FS10000169:129:BRB11606-1323:1:1109:12540:3920	Seq_anonymized_005869	77	0.4866666666666667	150	PCR2
FS10000169:129:BRB11606-1323:1:1109:6360:3880	Seq_anonymized_006220	75	0.5	150	PCR2
FS10000169:129:BRB11606-1323:1:1109:14780:3880	Seq_anonymized_003347	72	0.52	150	PCR2
FS10000169:129:BRB11606-1323:1:1109:1960:4060	Seq_anonymized_002599	51	0.5277777777777778	108	PCR2
FS10000169:129:BRB11606-1323:1:1110:3200:1060	Seq_anonymized_005330	76	0.4933333333333333	150	PCR2
FS10000169:129:BRB11606-1323:1:1110:9880:1130	Seq_anonymized_003557	71	0.5266666666666666	150	PCR2
FS10000169:129:BRB11606-1323:1:1110:10590:1070	Seq_anonymized_000486	48	0.5555555555555556	105	PCR2
FS10000169:129:BRB11606-1323:1:1110:4110:1200	Seq_anonymized_008027	63	0.5800000000000001	150	PCR2
FS10000169:129:BRB11606-1323:1:1110:7540:1140	Seq_anonymized_002691	75	0.5	150	PCR2
FS10000169:129:BRB11606-1323:1:1110:11530:1140	Seq_anonymized_009990	76	0.4933333333333333	150	PCR2
FS10000169:129:BRB11606-1323:1:1110:1140:1290	Seq_anonymized_009990	73	0.5133333333333333	150	PCR2
FS10000169:129:BRB11606-1323:1:1110:14900:1220	Seq_anonymized_002691	77	0.4866666666666667	150	PCR2
FS10000169:129:BRB11606-1323:1:1110:3720:1230	Seq_anonymized_002691	81	0.45999999999999996	150	PCR2
FS10000169:129:BRB11606-1323:1:1110:7460:1420	Seq_anonymized_000781	73	0.5133333333333333	150	PCR2
FS10000169:129:BRB11606-1323:1:1110:1630:1440	Seq_anonymized_001629	56	0.5447154471544715	123	PCR2
FS10000169:129:BRB11606-1323:1:1110:1420:1510	Seq_anonymized_008644	75	0.5	150	PCR2
FS10000169:129:BRB11606-1323:1:1110:12760:1400	Seq_anonymized_005765	69	0.54	150	PCR2
FS10000169:129:BRB11606-1323:1:1110:3330:1570	Seq_anonymized_009990	76	0.4933333333333333	150	PCR2
FS10000169:129:BRB11606-1323:1:1110:8540:1520	Seq_anonymized_005571	78	0.48	150	PCR2
FS10000169:129:BRB11606-1323:1:1110:4090:1680	Seq_anonymized_007264	50	0.537037037037037	105	PCR2
FS10000169:129:BRB11606-1323:1:1110:7090:1680	Seq_anonymized_007923	72	0.52	150	PCR2
FS10000169:129:BRB11606-1323:1:1110:11450:1780	Seq_anonymized_008644	74	0.5066666666666666	150	PCR2
FS10000169:129:BRB11606-1323:1:1110:9590:1790	Seq_anonymized_008083	73	0.5133333333333333	150	PCR2
FS10000169:129:BRB11606-1323:1:1110:4930:1780	Seq_anonymized_008644	83	0.44666666666666666	150	PCR2
FS10000169:129:BRB11606-1323:1:1110:11690:1760	Seq_anonymized_004905	73	0.5133333333333333	150	PCR2
FS10000169:129:BRB11606-1323:1:1110:5240:1760	Seq_anonymized_003397	74	0.5066666666666666	150	PCR2
FS10000169:129:BRB11606-1323:1:1110:12510:1950	Seq_anonymized_000920	69	0.54	150	PCR2
FS10000169:129:BRB11606-1323:1:1110:8920:2220	Seq_anonymized_006834	69	0.54	150	PCR2
FS10000169:129:BRB11606-1323:1:1110:9880:2200	Seq_anonymized_004282	76	0.4933333333333333	150	PCR2
FS10000169:129:BRB11606-1323:1:1110:10910:2270	Seq_anonymized_001629	53	0.5092592592592593	108	PCR2
FS10000169:129:BRB11606-1323:1:1110:6760:2250	Seq_anonymized_001776	76	0.4933333333333333	150	PCR2
FS10000169:129:BRB11606-1323:1:1110:11780:2340	Seq_anonymized_006834	78	0.48	150	PCR2
FS10000169:129:BRB11606-1323:1:1110:4970:2430	Seq_anonymized_006488	75	0.5	150	PCR2
FS10000169:129:BRB11606-1323:1:1110:6670:2320	Seq_anonymized_002058	70	0.5333333333333333	150	PCR2
FS10000169:129:BRB11606-1323:1:1110:3260:2430	Seq_anonymized_004989	82	0.45333333333333337	150	PCR2
FS10000169:129:BRB11606-1323:1:1110:4580:2390	Seq_anonymized_009466	67	0.5533333333333333	150	PCR2
FS10000169:129:BRB11606-1323:1:1110:10360:2530	Seq_anonymized_007747	82	0.45333333333333337	150	PCR2
FS10000169:129:BRB11606-1323:1:1110:2940:2680	Seq_anonymized_007549	95	0.3666666666666667	150	PCR2
FS10000169:129:BRB11606-1323:1:1110:9960:2730	Seq_anonymized_002557	80	0.4666666666666667	150	PCR2
FS10000169:129:BRB11606-1323:1:1110:10160:2710	Seq_anonymized_000850	74	0.5066666666666666	150	PCR2
FS10000169:129:BRB11606-1323:1:1110:14760:2920	Seq_anonymized_006690	75	0.5	150	PCR2
FS10000169:129:BRB11606-1323:1:1110:9120:2930	Seq_anonymized_004905	79	0.4733333333333334	150	PCR2
FS10000169:129:BRB11606-1323:1:1110:6040:3060	Seq_anonymized_000239	77	0.4866666666666667	150	PCR2
FS10000169:129:BRB11606-1323:1:1110:6200:3180	Seq_anonymized_009990	74	0.5066666666666666	150	PCR2
FS10000169:129:BRB11606-1323:1:1110:14200:3000	Seq_anonymized_011829	72	0.52	150	PCR2
FS10000169:129:BRB11606-1323:1:1110:11410:3090	Seq_anonymized_001022	74	0.5066666666666666	150	PCR2
FS10000169:129:BRB11606-1323:1:1110:1590:3230	Seq_anonymized_009184	49	0.5462962962962963	107	PCR2
FS10000169:129:BRB11606-1323:1:1110:10000:3450	Seq_anonymized_006376	77	0.4866666666666667	150	PCR2
FS10000169:129:BRB11606-1323:1:1110:6760:3550	Seq_anonymized_007589	75	0.5	150	PCR2
FS10000169:129:BRB11606-1323:1:1110:3360:3630	Seq_anonymized_004269	87	0.42000000000000004	150	PCR2
FS10000169:129:BRB11606-1323:1:1110:10730:3590	Seq_anonymized_007604	54	0.546218487394958	119	PCR2
FS10000169:129:BRB11606-1323:1:1110:11390:4010	Seq_anonymized_003347	75	0.5	150	PCR2
FS10000169:129:BRB11606-1323:1:1110:11120:3980	Seq_anonymized_010094	49	0.5462962962962963	108	PCR2
FS10000169:129:BRB11606-1323:1:1110:11560:4080	Seq_anonymized_009990	74	0.5066666666666666	150	PCR2
FS10000169:129:BRB11606-1323:1:1111:12160:1180	Seq_anonymized_001798	84	0.43999999999999995	150	PCR2
FS10000169:129:BRB11606-1323:1:1111:16360:1300	Seq_anonymized_000920	80	0.4666666666666667	150	PCR2
FS10000169:129:BRB11606-1323:1:1111:10120:1490	Seq_anonymized_009151	69	0.54	150	PCR2
FS10000169:129:BRB11606-1323:1:1111:9210:1550	Seq_anonymized_002691	70	0.5333333333333333	150	PCR2
FS10000169:129:BRB11606-1323:1:1111:11620:1540	Seq_anonymized_002691	75	0.5	150	PCR2
FS10000169:129:BRB11606-1323:1:1111:12920:1530	Seq_anonymized_004905	74	0.5066666666666666	150	PCR2
FS10000169:129:BRB11606-1323:1:1111:15550:1780	Seq_anonymized_009503	54	0.5304347826086957	115	PCR2
FS10000169:129:BRB11606-1323:1:1111:8070:1780	Seq_anonymized_004458	70	0.5333333333333333	150	PCR2
FS10000169:129:BRB11606-1323:1:1111:11510:2020	Seq_anonymized_006928	70	0.5333333333333333	150	PCR2
FS10000169:129:BRB11606-1323:1:1111:13400:2010	Seq_anonymized_002122	75	0.5	150	PCR2
FS10000169:129:BRB11606-1323:1:1111:2940:2390	Seq_anonymized_006488	62	0.4789915966386554	119	PCR2
FS10000169:129:BRB11606-1323:1:1111:12370:2360	Seq_anonymized_001624	79	0.4733333333333334	150	PCR2
FS10000169:129:BRB11606-1323:1:1111:2320:2420	Seq_anonymized_002346	76	0.4933333333333333	150	PCR2
FS10000169:129:BRB11606-1323:1:1111:15240:2490	Seq_anonymized_008025	51	0.5277777777777778	108	PCR2
FS10000169:129:BRB11606-1323:1:1111:4890:2620	Seq_anonymized_002951	57	0.5169491525423728	118	PCR2
FS10000169:129:BRB11606-1323:1:1111:10160:2590	Seq_anonymized_002122	72	0.52	150	PCR2
FS10000169:129:BRB11606-1323:1:1111:2250:2700	Seq_anonymized_002127	70	0.5333333333333333	150	PCR2
FS10000169:129:BRB11606-1323:1:1111:14080:2940	Seq_anonymized_002691	79	0.4733333333333334	150	PCR2
FS10000169:129:BRB11606-1323:1:1111:13160:3140	Seq_anonymized_000446	73	0.5133333333333333	150	PCR2
FS10000169:129:BRB11606-1323:1:1111:4340:3080	Seq_anonymized_007423	85	0.43333333333333335	150	PCR2
FS10000169:129:BRB11606-1323:1:1111:13680:3180	Seq_anonymized_008644	74	0.5066666666666666	150	PCR2
FS10000169:129:BRB11606-1323:1:1111:13110:3260	Seq_anonymized_000305	54	0.5	106	PCR2
FS10000169:129:BRB11606-1323:1:1111:14880:3260	Seq_anonymized_004905	71	0.5266666666666666	150	PCR2
FS10000169:129:BRB11606-1323:1:1111:1980:3260	Seq_anonymized_005592	72	0.52	150	PCR2
FS10000169:129:BRB11606-1323:1:1111:12410:3570	Seq_anonymized_003584	55	0.5416666666666667	120	PCR2
FS10000169:129:BRB11606-1323:1:1111:4020:3750	Seq_anonymized_004905	73	0.5133333333333333	150	PCR2
FS10000169:129:BRB11606-1323:1:1111:13540:3830	Seq_anonymized_001849	80	0.4666666666666667	150	PCR2
FS10000169:129:BRB11606-1323:1:1111:14370:3820	Seq_anonymized_002122	71	0.5266666666666666	150	PCR2
FS10000169:129:BRB11606-1323:1:1111:3970:3800	Seq_anonymized_000446	75	0.5	150	PCR2
FS10000169:129:BRB11606-1323:1:1111:15380:3990	Seq_anonymized_000446	73	0.5133333333333333	150	PCR2
FS10000169:129:BRB11606-1323:1:1111:10000:4070	Seq_anonymized_006940	75	0.5	150	PCR2
FS10000169:129:BRB11606-1323:1:1111:7440:4050	Seq_anonymized_000603	76	0.4933333333333333	150	PCR2
FS10000169:129:BRB11606-1323:1:1111:10680:4050	Seq_anonymized_008644	70	0.5333333333333333	150	PCR2
FS10000169:129:BRB11606-1323:1:1112:2160:1120	Seq_anonymized_005869	73	0.5133333333333333	150	PCR2
FS10000169:129:BRB11606-1323:1:1112:3590:1310	Seq_anonymized_006488	73	0.5133333333333333	150	PCR2
FS10000169:129:BRB11606-1323:1:1112:14850:1410	Seq_anonymized_004040	75	0.5	150	PCR2
FS10000169:129:BRB11606-1323:1:1112:6820:1370	Seq_anonymized_003011	83	0.44666666666666666	150	PCR2
FS10000169:129:BRB11606-1323:1:1112:9960:1510	Seq_anonymized_002599	58	0.4629629629629629	108	PCR2
FS10000169:129:BRB11606-1323:1:1112:15420:1570	Seq_anonymized_005869	74	0.5066666666666666	150	PCR2
FS10000169:129:BRB11606-1323:1:1112:12760:1550	Seq_anonymized_006084	76	0.4933333333333333	150	PCR2
FS10000169:129:BRB11606-1323:1:1112:9630:1660	Seq_anonymized_001776	79	0.4733333333333334	150	PCR2
FS10000169:129:BRB11606-1323:1:1112:9100:1610	Seq_anonymized_008644	77	0.4866666666666667	150	PCR2
FS10000169:129:BRB11606-1323:1:1112:5780:1600	Seq_anonymized_008672	74	0.5066666666666666	150	PCR2
FS10000169:129:BRB11606-1323:1:1112:7150:1680	Seq_anonymized_001776	73	0.5133333333333333	150	PCR2
FS10000169:129:BRB11606-1323:1:1112:7310:1680	Seq_anonymized_002691	75	0.5	150	PCR2
FS10000169:129:BRB11606-1323:1:1112:12050:1800	Seq_anonymized_008482	45	0.5833333333333333	108	PCR2
FS10000169:129:BRB11606-1323:1:1112:1480:1970	Seq_anonymized_009537	77	0.4866666666666667	150	PCR2
FS10000169:129:BRB11606-1323:1:1112:1990:1980	Seq_anonymized_008200	78	0.48	150	PCR2
FS10000169:129:BRB11606-1323:1:1112:9100:1880	Seq_anonymized_000446	79	0.4733333333333334	150	PCR2
FS10000169:129:BRB11606-1323:1:1112:4060:2040	Seq_anonymized_000446	78	0.48	150	PCR2
FS10000169:129:BRB11606-1323:1:1112:13620:1990	Seq_anonymized_009990	79	0.4733333333333334	150	PCR2
FS10000169:129:BRB11606-1323:1:1112:3510:1960	Seq_anonymized_006834	76	0.4933333333333333	150	PCR2
FS10000169:129:BRB11606-1323:1:1112:8030:2160	Seq_anonymized_008544	73	0.5133333333333333	150	PCR2
FS10000169:129:BRB11606-1323:1:1112:6460:2120	Seq_anonymized_009745	74	0.5066666666666666	150	PCR2
FS10000169:129:BRB11606-1323:1:1112:2040:2270	Seq_anonymized_000446	69	0.54	150	PCR2
FS10000169:129:BRB11606-1323:1:1112:13490:2240	Seq_anonymized_006387	53	0.5092592592592593	106	PCR2
FS10000169:129:BRB11606-1323:1:1112:10510:2230	Seq_anonymized_001645	78	0.48	150	PCR2
FS10000169:129:BRB11606-1323:1:1112:8180:2350	Seq_anonymized_002691	81	0.45999999999999996	150	PCR2
FS10000169:129:BRB11606-1323:1:1112:15840:2290	Seq_anonymized_006282	76	0.4933333333333333	150	PCR2
FS10000169:129:BRB11606-1323:1:1112:4980:2440	Seq_anonymized_006602	83	0.44666666666666666	150	PCR2
FS10000169:129:BRB11606-1323:1:1112:14920:2420	Seq_anonymized_002644	77	0.4866666666666667	150	PCR2
FS10000169:129:BRB11606-1323:1:1112:1790:2390	Seq_anonymized_002557	80	0.4666666666666667	150	PCR2
FS10000169:129:BRB11606-1323:1:1112:5390:2600	Seq_anonymized_003619	76	0.4933333333333333	150	PCR2
FS10000169:129:BRB11606-1323:1:1112:10860:2830	Seq_anonymized_003554	71	0.5266666666666666	150	PCR2
FS10000169:129:BRB11606-1323:1:1112:3470:2840	Seq_anonymized_000920	68	0.5466666666666666	150	PCR2
FS10000169:129:BRB11606-1323:1:1112:10030:2780	Seq_anonymized_006690	82	0.45333333333333337	150	PCR2
FS10000169:129:BRB11606-1323:1:1112:9500:2950	Seq_anonymized_002557	82	0.45333333333333337	150	PCR2
FS10000169:129:BRB11606-1323:1:1112:3460:2940	Seq_anonymized_002691	79	0.4733333333333334	150	PCR2
FS10000169:129:BRB11606-1323:1:1112:3250:3080	Seq_anonymized_000310	55	0.5378151260504201	119	PCR2
FS10000169:129:BRB11606-1323:1:1112:4320:3160	Seq_anonymized_000654	72	0.52	150	PCR2
FS10000169:129:BRB11606-1323:1:1112:10010:3230	Seq_anonymized_001488	74	0.5066666666666666	150	PCR2
FS10000169:129:BRB11606-1323:1:1112:7330:3240	Seq_anonymized_009990	74	0.5066666666666666	150	PCR2
FS10000169:129:BRB11606-1323:1:1112:7380:3340	Seq_anonymized_002557	81	0.45999999999999996	150	PCR2
FS10000169:129:BRB11606-1323:1:1112:10700:3460	Seq_anonymized_000654	78	0.48	150	PCR2
FS10000169:129:BRB11606-1323:1:1112:3620:3410	Seq_anonymized_007635	71	0.5266666666666666	150	PCR2
FS10000169:129:BRB11606-1323:1:1112:11400:3390	Seq_anonymized_004677	53	0.5546218487394958	119	PCR2
FS10000169:129:BRB11606-1323:1:1112:1440:3600	Seq_anonymized_005869	81	0.45999999999999996	150	PCR2
FS10000169:129:BRB11606-1323:1:1112:15300:3770	Seq_anonymized_007052	68	0.5466666666666666	150	PCR2
FS10000169:129:BRB11606-1323:1:1112:4660:3780	Seq_anonymized_006272	72	0.52	150	PCR2
FS10000169:129:BRB11606-1323:1:1112:5630:4000	Seq_anonymized_000920	75	0.5	150	PCR2
FS10000169:129:BRB11606-1323:1:1112:8930:3950	Seq_anonymized_006334	53	0.5092592592592593	105	PCR2
FS10000169:129:BRB11606-1323:1:1113:8470:1050	Seq_anonymized_000921	75	0.5	150	PCR2
FS10000169:129:BRB11606-1323:1:1113:6070:1050	Seq_anonymized_004905	77	0.4866666666666667	150	PCR2
FS10000169:129:BRB11606-1323:1:1113:7950:1150	Seq_anonymized_004813	71	0.5266666666666666	150	PCR2
FS10000169:129:BRB11606-1323:1:1113:2260:1140	Seq_anonymized_001690	49	0.5462962962962963	108	PCR2
FS10000169:129:BRB11606-1323:1:1113:4730:1100	Seq_anonymized_005869	84	0.43999999999999995	150	PCR2
FS10000169:129:BRB11606-1323:1:1113:13410:1170	Seq_anonymized_009990	80	0.4666666666666667	150	PCR2
FS10000169:129:BRB11606-1323:1:1113:15150:1300	Seq_anonymized_006154	74	0.5066666666666666	150	PCR2
FS10000169:129:BRB11606-1323:1:1113:1610:1330	Seq_anonymized_001776	79	0.4733333333333334	150	PCR2
FS10000169:129:BRB11606-1323:1:1113:10770:1400	Seq_anonymized_009990	90	0.4	150	PCR2
FS10000169:129:BRB11606-1323:1:1113:13700:1600	Seq_anonymized_002691	79	0.4733333333333334	150	PCR2
FS10000169:129:BRB11606-1323:1:1113:11920:1840	Seq_anonymized_002494	70	0.5333333333333333	150	PCR2
FS10000169:129:BRB11606-1323:1:1113:13100:1950	Seq_anonymized_002613	55	0.4907407407407407	108	PCR2
FS10000169:129:BRB11606-1323:1:1113:4290:1930	Seq_anonymized_003619	82	0.45333333333333337	150	PCR2
FS10000169:129:BRB11606-1323:1:1113:12230:2030	Seq_anonymized_005869	80	0.4666666666666667	150	PCR2
FS10000169:129:BRB11606-1323:1:1113:13550:1990	Seq_anonymized_004127	75	0.5	150	PCR2
FS10000169:129:BRB11606-1323:1:1113:13330:2080	Seq_anonymized_002011	71	0.5266666666666666	150	PCR2
FS10000169:129:BRB11606-1323:1:1113:13020:2050	Seq_anonymized_002613	55	0.4907407407407407	108	PCR2
FS10000169:129:BRB11606-1323:1:1113:4980:2130	Seq_anonymized_009151	75	0.5	150	PCR2
FS10000169:129:BRB11606-1323:1:1113:12090:2370	Seq_anonymized_009059	77	0.4866666666666667	150	PCR2
FS10000169:129:BRB11606-1323:1:1113:4290:2370	Seq_anonymized_001776	83	0.44666666666666666	150	PCR2
FS10000169:129:BRB11606-1323:1:1113:1050:2480	Seq_anonymized_008644	75	0.5	150	PCR2
FS10000169:129:BRB11606-1323:1:1113:12450:2730	Seq_anonymized_004677	86	0.42666666666666664	150	PCR2
FS10000169:129:BRB11606-1323:1:1113:15050:2820	Seq_anonymized_002557	76	0.4933333333333333	150	PCR2
FS10000169:129:BRB11606-1323:1:1113:7110:2990	Seq_anonymized_004411	48	0.5555555555555556	79	PCR2
FS10000169:129:BRB11606-1323:1:1113:2260:3020	Seq_anonymized_010514	49	0.5462962962962963	108	PCR2
FS10000169:129:BRB11606-1323:1:1113:4450:3250	Seq_anonymized_005583	78	0.48	150	PCR2
FS10000169:129:BRB11606-1323:1:1113:10190:3230	Seq_anonymized_011521	71	0.5266666666666666	150	PCR2
FS10000169:129:BRB11606-1323:1:1113:13130:3380	Seq_anonymized_002557	84	0.43999999999999995	150	PCR2
FS10000169:129:BRB11606-1323:1:1113:16120:3440	Seq_anonymized_001776	75	0.5	150	PCR2
FS10000169:129:BRB11606-1323:1:1113:8010:3650	Seq_anonymized_001188	81	0.45999999999999996	150	PCR2
FS10000169:129:BRB11606-1323:1:1113:15050:3750	Seq_anonymized_006444	83	0.44666666666666666	150	PCR2
FS10000169:129:BRB11606-1323:1:1113:9370:3880	Seq_anonymized_006834	82	0.45333333333333337	150	PCR2
FS10000169:129:BRB11606-1323:1:1113:6380:3990	Seq_anonymized_000493	79	0.4733333333333334	150	PCR2
FS10000169:129:BRB11606-1323:1:1113:6880:4020	Seq_anonymized_006832	55	0.4907407407407407	108	PCR2
FS10000169:129:BRB11606-1323:1:1113:9020:4010	Seq_anonymized_005422	75	0.5	150	PCR2
FS10000169:129:BRB11606-1323:1:1114:9670:1130	Seq_anonymized_000446	78	0.48	150	PCR2
FS10000169:129:BRB11606-1323:1:1114:14120:1380	Seq_anonymized_006834	71	0.5266666666666666	150	PCR2
FS10000169:129:BRB11606-1323:1:1114:3500:1390	Seq_anonymized_009404	49	0.5462962962962963	104	PCR2
FS10000169:129:BRB11606-1323:1:1114:13590:1360	Seq_anonymized_008200	78	0.48	150	PCR2
FS10000169:129:BRB11606-1323:1:1114:13070:1340	Seq_anonymized_002691	80	0.4666666666666667	150	PCR2
FS10000169:129:BRB11606-1323:1:1114:2300:1340	Seq_anonymized_001496	51	0.5277777777777778	108	PCR2
FS10000169:129:BRB11606-1323:1:1114:9870:1530	Seq_anonymized_008644	72	0.52	150	PCR2
FS10000169:129:BRB11606-1323:1:1114:2290:1510	Seq_anonymized_000299	70	0.5333333333333333	150	PCR2
FS10000169:129:BRB11606-1323:1:1114:9630:1580	Seq_anonymized_011829	73	0.5133333333333333	150	PCR2
FS10000169:129:BRB11606-1323:1:1114:4510:1690	Seq_anonymized_003347	72	0.52	150	PCR2
FS10000169:129:BRB11606-1323:1:1114:3590:1830	Seq_anonymized_002557	84	0.43999999999999995	150	PCR2
FS10000169:129:BRB11606-1323:1:1114:9840:1830	Seq_anonymized_002951	54	0.5423728813559322	118	PCR2
FS10000169:129:BRB11606-1323:1:1114:1600:1820	Seq_anonymized_002691	75	0.5	150	PCR2
FS10000169:129:BRB11606-1323:1:1114:2090:1940	Seq_anonymized_005595	54	0.546218487394958	119	PCR2
FS10000169:129:BRB11606-1323:1:1114:2110:1940	Seq_anonymized_002691	78	0.48	150	PCR2
FS10000169:129:BRB11606-1323:1:1114:9910:1940	Seq_anonymized_005439	80	0.4666666666666667	150	PCR2
FS10000169:129:BRB11606-1323:1:1114:5130:1920	Seq_anonymized_001776	75	0.5	150	PCR2
FS10000169:129:BRB11606-1323:1:1114:1740:1900	Seq_anonymized_010373	73	0.5133333333333333	150	PCR2
FS10000169:129:BRB11606-1323:1:1114:8520:2110	Seq_anonymized_002539	74	0.5066666666666666	150	PCR2
FS10000169:129:BRB11606-1323:1:1114:6820:2090	Seq_anonymized_008021	51	0.5277777777777778	107	PCR2
FS10000169:129:BRB11606-1323:1:1114:5550:2260	Seq_anonymized_006154	71	0.5266666666666666	150	PCR2
FS10000169:129:BRB11606-1323:1:1114:15270:2230	Seq_anonymized_008644	83	0.44666666666666666	150	PCR2
FS10000169:129:BRB11606-1323:1:1114:7680:2260	Seq_anonymized_001414	75	0.5	150	PCR2
FS10000169:129:BRB11606-1323:1:1114:5630:2410	Seq_anonymized_006488	71	0.5266666666666666	150	PCR2
FS10000169:129:BRB11606-1323:1:1114:1750:2380	Seq_anonymized_000446	75	0.5	150	PCR2
FS10000169:129:BRB11606-1323:1:1114:4150:2570	Seq_anonymized_000325	75	0.5	150	PCR2
FS10000169:129:BRB11606-1323:1:1114:11430:2520	Seq_anonymized_000560	73	0.5133333333333333	150	PCR2
FS10000169:129:BRB11606-1323:1:1114:12830:2740	Seq_anonymized_002557	80	0.4666666666666667	150	PCR2
FS10000169:129:BRB11606-1323:1:1114:7690:2700	Seq_anonymized_004920	77	0.4866666666666667	150	PCR2
FS10000169:129:BRB11606-1323:1:1114:12460:3050	Seq_anonymized_010158	67	0.5533333333333333	150	PCR2
FS10000169:129:BRB11606-1323:1:1114:14110:3050	Seq_anonymized_000511	85	0.43333333333333335	150	PCR2
FS10000169:129:BRB11606-1323:1:1114:1680:2990	Seq_anonymized_002539	77	0.4866666666666667	150	PCR2
FS10000169:129:BRB11606-1323:1:1114:9990:3090	Seq_anonymized_000371	74	0.5066666666666666	150	PCR2
FS10000169:129:BRB11606-1323:1:1114:11910:3220	Seq_anonymized_006488	82	0.45333333333333337	150	PCR2
FS10000169:129:BRB11606-1323:1:1114:12780:3220	Seq_anonymized_011900	55	0.5299145299145299	117	PCR2
FS10000169:129:BRB11606-1323:1:1114:13230:3160	Seq_anonymized_009990	81	0.45999999999999996	150	PCR2
FS10000169:129:BRB11606-1323:1:1114:5430:3290	Seq_anonymized_009990	80	0.4666666666666667	150	PCR2
FS10000169:129:BRB11606-1323:1:1114:10950:3380	Seq_anonymized_010761	71	0.5266666666666666	150	PCR2
FS10000169:129:BRB11606-1323:1:1114:5030:3450	Seq_anonymized_000446	76	0.4933333333333333	150	PCR2
FS10000169:129:BRB11606-1323:1:1114:12230:3550	Seq_anonymized_008644	75	0.5	150	PCR2
FS10000169:129:BRB11606-1323:1:1114:12990:3670	Seq_anonymized_005592	76	0.4933333333333333	150	PCR2
FS10000169:129:BRB11606-1323:1:1114:5160:3740	Seq_anonymized_007747	79	0.4733333333333334	150	PCR2
FS10000169:129:BRB11606-1323:1:1114:13510:3690	Seq_anonymized_000446	81	0.45999999999999996	150	PCR2
FS10000169:129:BRB11606-1323:1:1114:10750:3770	Seq_anonymized_003797	78	0.48	150	PCR2
FS10000169:129:BRB11606-1323:1:1114:12190:3970	Seq_anonymized_008644	75	0.5	150	PCR2
FS10000169:129:BRB11606-1323:1:1115:7090:1070	Seq_anonymized_003564	77	0.4866666666666667	150	PCR2
FS10000169:129:BRB11606-1323:1:1115:11730:1210	Seq_anonymized_008644	77	0.4866666666666667	150	PCR2
FS10000169:129:BRB11606-1323:1:1115:1930:1320	Seq_anonymized_006277	79	0.4733333333333334	150	PCR2
FS10000169:129:BRB11606-1323:1:1115:4170:1260	Seq_anonymized_006490	74	0.5066666666666666	150	PCR2
FS10000169:129:BRB11606-1323:1:1115:6410:1380	Seq_anonymized_003535	72	0.52	150	PCR2
FS10000169:129:BRB11606-1323:1:1115:3370:1420	Seq_anonymized_006545	74	0.5066666666666666	150	PCR2
FS10000169:129:BRB11606-1323:1:1115:7250:1510	Seq_anonymized_008416	77	0.4866666666666667	150	PCR2
FS10000169:129:BRB11606-1323:1:1115:15940:1470	Seq_anonymized_008644	77	0.4866666666666667	150	PCR2
FS10000169:129:BRB11606-1323:1:1115:14710:1650	Seq_anonymized_000446	72	0.52	150	PCR2
FS10000169:129:BRB11606-1323:1:1115:11630:1740	Seq_anonymized_005696	73	0.5133333333333333	150	PCR2
FS10000169:129:BRB11606-1323:1:1115:11380:1810	Seq_anonymized_000002	76	0.4933333333333333	150	PCR2
FS10000169:129:BRB11606-1323:1:1115:6770:1920	Seq_anonymized_005488	70	0.5333333333333333	150	PCR2
FS10000169:129:BRB11606-1323:1:1115:7030:1860	Seq_anonymized_006488	80	0.4666666666666667	150	PCR2
FS10000169:129:BRB11606-1323:1:1115:8090:2050	Seq_anonymized_008563	76	0.4933333333333333	150	PCR2
FS10000169:129:BRB11606-1323:1:1115:13670:2010	Seq_anonymized_001211	71	0.5266666666666666	150	PCR2
FS10000169:129:BRB11606-1323:1:1115:1990:2250	Seq_anonymized_008106	70	0.5333333333333333	150	PCR2
FS10000169:129:BRB11606-1323:1:1115:12520:2220	Seq_anonymized_001629	52	0.5185185185185186	108	PCR2
FS10000169:129:BRB11606-1323:1:1115:10010:2430	Seq_anonymized_000446	72	0.52	150	PCR2
FS10000169:129:BRB11606-1323:1:1115:2980:2600	Seq_anonymized_002691	71	0.5266666666666666	150	PCR2
FS10000169:129:BRB11606-1323:1:1115:5330:2520	Seq_anonymized_001781	88	0.41333333333333333	150	PCR2
FS10000169:129:BRB11606-1323:1:1115:9420:2490	Seq_anonymized_006776	71	0.48550724637681164	138	PCR2
FS10000169:129:BRB11606-1323:1:1115:7530:2600	Seq_anonymized_008644	75	0.5	150	PCR2
FS10000169:129:BRB11606-1323:1:1115:6060:2570	Seq_anonymized_002539	79	0.4733333333333334	150	PCR2
FS10000169:129:BRB11606-1323:1:1115:9170:2690	Seq_anonymized_011975	83	0.44666666666666666	150	PCR2
FS10000169:129:BRB11606-1323:1:1115:7870:2660	Seq_anonymized_010137	69	0.54	150	PCR2
FS10000169:129:BRB11606-1323:1:1115:2550:2830	Seq_anonymized_008994	73	0.5133333333333333	150	PCR2
FS10000169:129:BRB11606-1323:1:1115:10460:2720	Seq_anonymized_006010	69	0.54	150	PCR2
FS10000169:129:BRB11606-1323:1:1115:1820:2960	Seq_anonymized_001798	76	0.4933333333333333	150	PCR2
FS10000169:129:BRB11606-1323:1:1115:9650:2800	Seq_anonymized_009990	73	0.5133333333333333	150	PCR2
FS10000169:129:BRB11606-1323:1:1115:7010:3000	Seq_anonymized_000511	74	0.5066666666666666	150	PCR2
FS10000169:129:BRB11606-1323:1:1115:9720:3050	Seq_anonymized_000504	49	0.5462962962962963	108	PCR2
FS10000169:129:BRB11606-1323:1:1115:7530:3010	Seq_anonymized_006488	70	0.5333333333333333	150	PCR2
FS10000169:129:BRB11606-1323:1:1115:10650:3100	Seq_anonymized_002539	88	0.41333333333333333	150	PCR2
FS10000169:129:BRB11606-1323:1:1115:8070:3190	Seq_anonymized_002122	75	0.5	150	PCR2
FS10000169:129:BRB11606-1323:1:1115:16100:3290	Seq_anonymized_004524	78	0.48	150	PCR2
FS10000169:129:BRB11606-1323:1:1115:7650:3380	Seq_anonymized_001272	77	0.4866666666666667	150	PCR2
FS10000169:129:BRB11606-1323:1:1115:2690:3430	Seq_anonymized_006278	51	0.5277777777777778	89	PCR2
FS10000169:129:BRB11606-1323:1:1115:15120:3500	Seq_anonymized_003537	53	0.5092592592592593	106	PCR2
FS10000169:129:BRB11606-1323:1:1115:4220:3510	Seq_anonymized_004301	69	0.54	150	PCR2
FS10000169:129:BRB11606-1323:1:1115:5080:3680	Seq_anonymized_002426	53	0.5546218487394958	119	PCR2
FS10000169:129:BRB11606-1323:1:1115:8650:3730	Seq_anonymized_002674	75	0.5	150	PCR2
FS10000169:129:BRB11606-1323:1:1115:9550:3830	Seq_anonymized_005869	75	0.5	150	PCR2
FS10000169:129:BRB11606-1323:1:1115:15300:3700	Seq_anonymized_002539	76	0.4933333333333333	150	PCR2
FS10000169:129:BRB11606-1323:1:1115:9100:4080	Seq_anonymized_010054	68	0.5466666666666666	150	PCR2
FS10000169:129:BRB11606-1323:1:1115:11960:4010	Seq_anonymized_000712	57	0.4722222222222222	108	PCR2
FS10000169:129:BRB11606-1323:1:1116:9260:1100	Seq_anonymized_002644	70	0.5333333333333333	150	PCR2
FS10000169:129:BRB11606-1323:1:1116:16120:1160	Seq_anonymized_002793	76	0.4933333333333333	150	PCR2
FS10000169:129:BRB11606-1323:1:1116:4490:1090	Seq_anonymized_008644	75	0.5	150	PCR2
FS10000169:129:BRB11606-1323:1:1116:16200:1340	Seq_anonymized_005846	75	0.5	150	PCR2
FS10000169:129:BRB11606-1323:1:1116:11090:1300	Seq_anonymized_008644	75	0.5	150	PCR2
FS10000169:129:BRB11606-1323:1:1116:16090:1280	Seq_anonymized_001809	75	0.5	150	PCR2
FS10000169:129:BRB11606-1323:1:1116:1120:1410	Seq_anonymized_006949	73	0.5133333333333333	150	PCR2
FS10000169:129:BRB11606-1323:1:1116:14710:1360	Seq_anonymized_001530	70	0.5333333333333333	150	PCR2
FS10000169:129:BRB11606-1323:1:1116:15260:1360	Seq_anonymized_001698	50	0.537037037037037	108	PCR2
FS10000169:129:BRB11606-1323:1:1116:12050:1440	Seq_anonymized_002039	77	0.4866666666666667	150	PCR2
FS10000169:129:BRB11606-1323:1:1116:2770:1550	Seq_anonymized_002391	78	0.48	150	PCR2
FS10000169:129:BRB11606-1323:1:1116:15940:1610	Seq_anonymized_000920	80	0.4666666666666667	150	PCR2
FS10000169:129:BRB11606-1323:1:1116:10640:1580	Seq_anonymized_002268	57	0.5210084033613445	119	PCR2
FS10000169:129:BRB11606-1323:1:1116:12750:1570	Seq_anonymized_001040	53	0.5092592592592593	108	PCR2
FS10000169:129:BRB11606-1323:1:1116:7560:1650	Seq_anonymized_006887	84	0.43999999999999995	150	PCR2
FS10000169:129:BRB11606-1323:1:1116:13840:1800	Seq_anonymized_002979	50	0.537037037037037	107	PCR2
FS10000169:129:BRB11606-1323:1:1116:10130:1750	Seq_anonymized_002691	78	0.48	150	PCR2
FS10000169:129:BRB11606-1323:1:1116:12400:1930	Seq_anonymized_003626	73	0.5133333333333333	150	PCR2
FS10000169:129:BRB11606-1323:1:1116:10250:1890	Seq_anonymized_001645	72	0.52	150	PCR2
FS10000169:129:BRB11606-1323:1:1116:3460:1990	Seq_anonymized_002247	56	0.5294117647058824	119	PCR2
FS10000169:129:BRB11606-1323:1:1116:9150:2140	Seq_anonymized_001617	71	0.5266666666666666	150	PCR2
FS10000169:129:BRB11606-1323:1:1116:5300:2070	Seq_anonymized_001967	75	0.5	150	PCR2
FS10000169:129:BRB11606-1323:1:1116:9850:2280	Seq_anonymized_006876	70	0.5333333333333333	150	PCR2
FS10000169:129:BRB11606-1323:1:1116:11270:2250	Seq_anonymized_000482	71	0.5266666666666666	150	PCR2
FS10000169:129:BRB11606-1323:1:1116:7930:2220	Seq_anonymized_006574	77	0.4866666666666667	150	PCR2
FS10000169:129:BRB11606-1323:1:1116:15050:2360	Seq_anonymized_001147	52	0.5185185185185186	108	PCR2
FS10000169:129:BRB11606-1323:1:1116:10220:2440	Seq_anonymized_003860	53	0.5092592592592593	105	PCR2
FS10000169:129:BRB11606-1323:1:1116:10480:2520	Seq_anonymized_000920	49	0.5462962962962963	108	PCR2
FS10000169:129:BRB11606-1323:1:1116:5620:2540	Seq_anonymized_006776	86	0.42666666666666664	150	PCR2
FS10000169:129:BRB11606-1323:1:1116:3050:2580	Seq_anonymized_006834	76	0.4933333333333333	150	PCR2
FS10000169:129:BRB11606-1323:1:1116:7490:2560	Seq_anonymized_000572	76	0.4933333333333333	150	PCR2
FS10000169:129:BRB11606-1323:1:1116:12290:2560	Seq_anonymized_002973	76	0.4933333333333333	150	PCR2
FS10000169:129:BRB11606-1323:1:1116:1780:2490	Seq_anonymized_009541	72	0.52	150	PCR2
FS10000169:129:BRB11606-1323:1:1116:8190:2470	Seq_anonymized_001798	59	0.5	118	PCR2
FS10000169:129:BRB11606-1323:1:1116:5620:2650	Seq_anonymized_009745	71	0.5266666666666666	150	PCR2
FS10000169:129:BRB11606-1323:1:1116:6770:2760	Seq_anonymized_011975	79	0.4733333333333334	150	PCR2
FS10000169:129:BRB11606-1323:1:1116:7410:2690	Seq_anonymized_004905	77	0.4866666666666667	150	PCR2
FS10000169:129:BRB11606-1323:1:1116:14450:2940	Seq_anonymized_009990	78	0.48	150	PCR2
FS10000169:129:BRB11606-1323:1:1116:10990:3050	Seq_anonymized_001024	55	0.5	110	PCR2
FS10000169:129:BRB11606-1323:1:1116:12970:3290	Seq_anonymized_002539	77	0.4866666666666667	150	PCR2
FS10000169:129:BRB11606-1323:1:1116:11020:3360	Seq_anonymized_006444	74	0.5066666666666666	150	PCR2
FS10000169:129:BRB11606-1323:1:1116:4250:3410	Seq_anonymized_009728	73	0.5133333333333333	150	PCR2
FS10000169:129:BRB11606-1323:1:1116:11770:3410	Seq_anonymized_008415	75	0.5	150	PCR2
FS10000169:129:BRB11606-1323:1:1116:4850:3630	Seq_anonymized_010144	79	0.4733333333333334	150	PCR2
FS10000169:129:BRB11606-1323:1:1116:6780:3820	Seq_anonymized_001967	53	0.5092592592592593	104	PCR2
FS10000169:129:BRB11606-1323:1:1116:12490:3820	Seq_anonymized_009990	78	0.48	150	PCR2
FS10000169:129:BRB11606-1323:1:1116:8820:3890	Seq_anonymized_006776	85	0.43333333333333335	150	PCR2
FS10000169:129:BRB11606-1323:1:1116:13820:3900	Seq_anonymized_003467	76	0.4933333333333333	150	PCR2
FS10000169:129:BRB11606-1323:1:1116:15640:4010	Seq_anonymized_002729	75	0.5	150	PCR2
FS10000169:129:BRB11606-1323:1:1116:7440:4080	Seq_anonymized_000945	78	0.48	150	PCR2
FS10000169:129:BRB11606-1323:1:1116:10500:4080	Seq_anonymized_005677	51	0.5277777777777778	108	PCR2
FS10000169:129:BRB11606-1323:1:1116:10640:4080	Seq_anonymized_001882	71	0.5266666666666666	150	PCR2
FS10000169:129:BRB11606-1323:1:1116:12610:4060	Seq_anonymized_002261	73	0.5133333333333333	150	PCR2
FS10000169:129:BRB11606-1323:1:1116:10700:3980	Seq_anonymized_000742	75	0.5	150	PCR2
FS10000169:129:BRB11606-1323:1:1116:4570:4090	Seq_anonymized_002557	83	0.44666666666666666	150	PCR2
FS10000169:129:BRB11606-1323:1:1101:13190:1000	Seq_anonymized_009990	77	0.4866666666666667	150	PCR3
FS10000169:129:BRB11606-1323:1:1101:12550:1050	Seq_anonymized_000920	81	0.45999999999999996	150	PCR3
FS10000169:129:BRB11606-1323:1:1101:3370:1060	Seq_anonymized_007847	66	0.56	150	PCR3
FS10000169:129:BRB11606-1323:1:1101:6630:1190	Seq_anonymized_009990	83	0.44666666666666666	150	PCR3
FS10000169:129:BRB11606-1323:1:1101:4670:1200	Seq_anonymized_000446	76	0.4933333333333333	150	PCR3
FS10000169:129:BRB11606-1323:1:1101:9350:1140	Seq_anonymized_002691	75	0.5	150	PCR3
FS10000169:129:BRB11606-1323:1:1101:3200:1320	Seq_anonymized_001107	73	0.5133333333333333	150	PCR3
FS10000169:129:BRB11606-1323:1:1101:2590:1410	Seq_anonymized_010687	76	0.4933333333333333	150	PCR3
FS10000169:129:BRB11606-1323:1:1101:10350:1550	Seq_anonymized_004905	74	0.5066666666666666	150	PCR3
FS10000169:129:BRB11606-1323:1:1101:6450:1540	Seq_anonymized_000654	77	0.4866666666666667	150	PCR3
FS10000169:129:BRB11606-1323:1:1101:6680:1590	Seq_anonymized_000306	51	0.5677966101694916	118	PCR3
FS10000169:129:BRB11606-1323:1:1101:9870:1600	Seq_anonymized_002539	72	0.52	150	PCR3
FS10000169:129:BRB11606-1323:1:1101:15700:1570	Seq_anonymized_001196	50	0.537037037037037	106	PCR3
FS10000169:129:BRB11606-1323:1:1101:6710:1750	Seq_anonymized_000920	81	0.45999999999999996	150	PCR3
FS10000169:129:BRB11606-1323:1:1101:9230:1710	Seq_anonymized_003861	72	0.52	150	PCR3
FS10000169:129:BRB11606-1323:1:1101:13920:1690	Seq_anonymized_005696	70	0.5333333333333333	150	PCR3
FS10000169:129:BRB11606-1323:1:1101:15930:1690	Seq_anonymized_002497	76	0.4933333333333333	150	PCR3
FS10000169:129:BRB11606-1323:1:1101:7430:1800	Seq_anonymized_008644	79	0.4733333333333334	150	PCR3
FS10000169:129:BRB11606-1323:1:1101:13310:2020	Seq_anonymized_009990	73	0.5133333333333333	150	PCR3
FS10000169:129:BRB11606-1323:1:1101:2580:1980	Seq_anonymized_010688	52	0.5185185185185186	108	PCR3
FS10000169:129:BRB11606-1323:1:1101:5550:2120	Seq_anonymized_000263	76	0.4933333333333333	150	PCR3
FS10000169:129:BRB11606-1323:1:1101:6090:2090	Seq_anonymized_000446	71	0.5266666666666666	150	PCR3
FS10000169:129:BRB11606-1323:1:1101:12270:2070	Seq_anonymized_009990	83	0.44666666666666666	150	PCR3
FS10000169:129:BRB11606-1323:1:1101:13670:2050	Seq_anonymized_002691	81	0.45999999999999996	150	PCR3
FS10000169:129:BRB11606-1323:1:1101:14230:2200	Seq_anonymized_009990	75	0.5	150	PCR3
FS10000169:129:BRB11606-1323:1:1101:15360:2190	Seq_anonymized_006488	78	0.48	150	PCR3
FS10000169:129:BRB11606-1323:1:1101:6080:2180	Seq_anonymized_006488	54	0.546218487394958	119	PCR3
FS10000169:129:BRB11606-1323:1:1101:5710:2270	Seq_anonymized_005869	76	0.4933333333333333	150	PCR3
FS10000169:129:BRB11606-1323:1:1101:7240:2360	Seq_anonymized_006444	72	0.52	150	PCR3
FS10000169:129:BRB11606-1323:1:1101:2000:2530	Seq_anonymized_000461	68	0.5466666666666666	150	PCR3
FS10000169:129:BRB11606-1323:1:1101:9070:2600	Seq_anonymized_008644	76	0.4933333333333333	150	PCR3
FS10000169:129:BRB11606-1323:1:1101:11530:2470	Seq_anonymized_000446	76	0.4933333333333333	150	PCR3
FS10000169:129:BRB11606-1323:1:1101:15390:2560	Seq_anonymized_001967	86	0.42666666666666664	150	PCR3
FS10000169:129:BRB11606-1323:1:1101:3990:2710	Seq_anonymized_004905	69	0.54	150	PCR3
FS10000169:129:BRB11606-1323:1:1101:3610:2560	Seq_anonymized_001151	69	0.54	150	PCR3
FS10000169:129:BRB11606-1323:1:1101:12190:2790	Seq_anonymized_004905	74	0.5066666666666666	150	PCR3
FS10000169:129:BRB11606-1323:1:1101:1610:2930	Seq_anonymized_002539	70	0.5333333333333333	150	PCR3
FS10000169:129:BRB11606-1323:1:1101:13550:2870	Seq_anonymized_000586	86	0.42666666666666664	150	PCR3
FS10000169:129:BRB11606-1323:1:1101:9270:2860	Seq_anonymized_003229	73	0.5133333333333333	150	PCR3
FS10000169:129:BRB11606-1323:1:1101:4870:3030	Seq_anonymized_006848	69	0.54	150	PCR3
FS10000169:129:BRB11606-1323:1:1101:8210:3000	Seq_anonymized_006488	77	0.4866666666666667	150	PCR3
FS10000169:129:BRB11606-1323:1:1101:3520:2980	Seq_anonymized_005341	69	0.54	150	PCR3
FS10000169:129:BRB11606-1323:1:1101:11500:3050	Seq_anonymized_011825	54	0.5	108	PCR3
FS10000169:129:BRB11606-1323:1:1101:7530:3190	Seq_anonymized_000987	83	0.44666666666666666	150	PCR3
FS10000169:129:BRB11606-1323:1:1101:10010:3350	Seq_anonymized_009990	76	0.4933333333333333	150	PCR3
FS10000169:129:BRB11606-1323:1:1101:14420:3310	Seq_anonymized_003260	55	0.5299145299145299	117	PCR3
FS10000169:129:BRB11606-1323:1:1101:15550:3300	Seq_anonymized_010167	77	0.4866666666666667	150	PCR3
FS10000169:129:BRB11606-1323:1:1101:14550:3450	Seq_anonymized_009990	87	0.42000000000000004	150	PCR3
FS10000169:129:BRB11606-1323:1:1101:14650:3450	Seq_anonymized_006488	71	0.5266666666666666	150	PCR3
FS10000169:129:BRB11606-1323:1:1101:11880:3440	Seq_anonymized_004905	72	0.52	150	PCR3
FS10000169:129:BRB11606-1323:1:1101:14110:3410	Seq_anonymized_004905	78	0.48	150	PCR3
FS10000169:129:BRB11606-1323:1:1101:14240:3420	Seq_anonymized_002723	53	0.5508474576271186	118	PCR3
FS10000169:129:BRB11606-1323:1:1101:9710:3480	Seq_anonymized_004920	75	0.5	150	PCR3
FS10000169:129:BRB11606-1323:1:1101:13080:3630	Seq_anonymized_011086	70	0.5333333333333333	150	PCR3
FS10000169:129:BRB11606-1323:1:1101:4510:3660	Seq_anonymized_001776	77	0.4866666666666667	150	PCR3
FS10000169:129:BRB11606-1323:1:1101:16150:3880	Seq_anonymized_005634	70	0.5333333333333333	150	PCR3
FS10000169:129:BRB11606-1323:1:1101:3990:3950	Seq_anonymized_009151	78	0.48	150	PCR3
FS10000169:129:BRB11606-1323:1:1101:12270:4020	Seq_anonymized_010167	79	0.4733333333333334	150	PCR3
FS10000169:129:BRB11606-1323:1:1101:13650:3950	Seq_anonymized_001570	70	0.5333333333333333	150	PCR3
FS10000169:129:BRB11606-1323:1:1102:8540:1010	Seq_anonymized_002036	78	0.48	150	PCR3
FS10000169:129:BRB11606-1323:1:1101:15900:4040	Seq_anonymized_004110	72	0.52	150	PCR3
FS10000169:129:BRB11606-1323:1:1102:16320:1100	Seq_anonymized_001776	75	0.5	150	PCR3
FS10000169:129:BRB11606-1323:1:1102:2010:1300	Seq_anonymized_002539	78	0.48	150	PCR3
FS10000169:129:BRB11606-1323:1:1102:13510:1250	Seq_anonymized_002691	81	0.45999999999999996	150	PCR3
FS10000169:129:BRB11606-1323:1:1102:11190:1230	Seq_anonymized_002539	86	0.42666666666666664	150	PCR3
FS10000169:129:BRB11606-1323:1:1102:10270:1360	Seq_anonymized_000446	79	0.4733333333333334	150	PCR3
FS10000169:129:BRB11606-1323:1:1102:2770:1370	Seq_anonymized_008644	78	0.48	150	PCR3
FS10000169:129:BRB11606-1323:1:1102:13250:1430	Seq_anonymized_002539	78	0.48	150	PCR3
FS10000169:129:BRB11606-1323:1:1102:14660:1450	Seq_anonymized_006545	79	0.4733333333333334	150	PCR3
FS10000169:129:BRB11606-1323:1:1102:7950:1340	Seq_anonymized_008644	75	0.5	150	PCR3
FS10000169:129:BRB11606-1323:1:1102:12500:1590	Seq_anonymized_000610	51	0.5277777777777778	105	PCR3
FS10000169:129:BRB11606-1323:1:1102:6400:1640	Seq_anonymized_002667	75	0.5	150	PCR3
FS10000169:129:BRB11606-1323:1:1102:16110:1640	Seq_anonymized_003120	73	0.5133333333333333	150	PCR3
FS10000169:129:BRB11606-1323:1:1102:8670:1730	Seq_anonymized_008644	76	0.4933333333333333	150	PCR3
FS10000169:129:BRB11606-1323:1:1102:14070:1650	Seq_anonymized_009990	76	0.4933333333333333	150	PCR3
FS10000169:129:BRB11606-1323:1:1102:14950:1890	Seq_anonymized_001776	71	0.5266666666666666	150	PCR3
FS10000169:129:BRB11606-1323:1:1102:4110:1740	Seq_anonymized_000920	87	0.42000000000000004	150	PCR3
FS10000169:129:BRB11606-1323:1:1102:16350:1900	Seq_anonymized_008644	78	0.48	150	PCR3
FS10000169:129:BRB11606-1323:1:1102:11230:2030	Seq_anonymized_002557	84	0.43999999999999995	150	PCR3
FS10000169:129:BRB11606-1323:1:1102:12990:2020	Seq_anonymized_000586	79	0.4733333333333334	150	PCR3
FS10000169:129:BRB11606-1323:1:1102:3230:2140	Seq_anonymized_006077	70	0.5333333333333333	150	PCR3
FS10000169:129:BRB11606-1323:1:1102:7910:2230	Seq_anonymized_000654	74	0.5066666666666666	150	PCR3
FS10000169:129:BRB11606-1323:1:1102:13810:2340	Seq_anonymized_009990	56	0.5254237288135593	118	PCR3
FS10000169:129:BRB11606-1323:1:1102:4810:2350	Seq_anonymized_001776	74	0.5066666666666666	150	PCR3
FS10000169:129:BRB11606-1323:1:1102:3490:2490	Seq_anonymized_007677	77	0.4866666666666667	150	PCR3
FS10000169:129:BRB11606-1323:1:1102:14240:2530	Seq_anonymized_000446	75	0.5	150	PCR3
FS10000169:129:BRB11606-1323:1:1102:14470:2700	Seq_anonymized_004905	79	0.4733333333333334	150	PCR3
FS10000169:129:BRB11606-1323:1:1102:10550:2690	Seq_anonymized_001798	81	0.45999999999999996	150	PCR3
FS10000169:129:BRB11606-1323:1:1102:11590:2660	Seq_anonymized_002557	82	0.45333333333333337	150	PCR3
FS10000169:129:BRB11606-1323:1:1102:8960:2830	Seq_anonymized_003522	50	0.537037037037037	106	PCR3
FS10000169:129:BRB11606-1323:1:1102:13170:2840	Seq_anonymized_000446	79	0.4733333333333334	150	PCR3
FS10000169:129:BRB11606-1323:1:1102:14150:2830	Seq_anonymized_009990	80	0.4666666666666667	150	PCR3
FS10000169:129:BRB11606-1323:1:1102:11790:2780	Seq_anonymized_009745	73	0.5133333333333333	150	PCR3
FS10000169:129:BRB11606-1323:1:1102:12430:2900	Seq_anonymized_001328	80	0.4666666666666667	150	PCR3
FS10000169:129:BRB11606-1323:1:1102:6400:3090	Seq_anonymized_006834	76	0.4933333333333333	150	PCR3
FS10000169:129:BRB11606-1323:1:1102:15710:3040	Seq_anonymized_006488	75	0.5	150	PCR3
FS10000169:129:BRB11606-1323:1:1102:14350:3210	Seq_anonymized_008644	74	0.5066666666666666	150	PCR3
FS10000169:129:BRB11606-1323:1:1102:12680:3340	Seq_anonymized_003676	58	0.5126050420168067	119	PCR3
FS10000169:129:BRB11606-1323:1:1102:14690:3370	Seq_anonymized_003557	72	0.52	150	PCR3
FS10000169:129:BRB11606-1323:1:1102:14710:3300	Seq_anonymized_006834	82	0.45333333333333337	150	PCR3
FS10000169:129:BRB11606-1323:1:1102:13150:3310	Seq_anonymized_002557	78	0.48	150	PCR3
FS10000169:129:BRB11606-1323:1:1102:12200:3460	Seq_anonymized_009990	59	0.5042016806722689	119	PCR3
FS10000169:129:BRB11606-1323:1:1102:14140:3460	Seq_anonymized_009990	57	0.5169491525423728	118	PCR3
FS10000169:129:BRB11606-1323:1:1102:16310:3410	Seq_anonymized_005696	82	0.45333333333333337	150	PCR3
FS10000169:129:BRB11606-1323:1:1102:2120:3540	Seq_anonymized_001238	79	0.4733333333333334	150	PCR3
FS10000169:129:BRB11606-1323:1:1102:12410:3480	Seq_anonymized_001017	74	0.5066666666666666	150	PCR3
FS10000169:129:BRB11606-1323:1:1102:9160:3550	Seq_anonymized_006444	56	0.5294117647058824	119	PCR3
FS10000169:129:BRB11606-1323:1:1102:8240:3720	Seq_anonymized_002691	73	0.5133333333333333	150	PCR3
FS10000169:129:BRB11606-1323:1:1102:14490:3910	Seq_anonymized_009990	55	0.5378151260504201	119	PCR3
FS10000169:129:BRB11606-1323:1:1102:7390:3890	Seq_anonymized_003557	78	0.48	150	PCR3
FS10000169:129:BRB11606-1323:1:1102:8580:3860	Seq_anonymized_005553	71	0.5266666666666666	150	PCR3
FS10000169:129:BRB11606-1323:1:1102:14750:3840	Seq_anonymized_008644	74	0.5066666666666666	150	PCR3
FS10000169:129:BRB11606-1323:1:1102:9150:3850	Seq_anonymized_000920	83	0.44666666666666666	150	PCR3
FS10000169:129:BRB11606-1323:1:1102:15830:3830	Seq_anonymized_008644	76	0.4933333333333333	150	PCR3
FS10000169:129:BRB11606-1323:1:1102:16410:3810	Seq_anonymized_006834	77	0.4866666666666667	150	PCR3
FS10000169:129:BRB11606-1323:1:1102:12560:3990	Seq_anonymized_001176	69	0.54	150	PCR3
FS10000169:129:BRB11606-1323:1:1102:11390:3890	Seq_anonymized_002691	77	0.4866666666666667	150	PCR3
FS10000169:129:BRB11606-1323:1:1103:9040:1020	Seq_anonymized_006488	54	0.546218487394958	119	PCR3
FS10000169:129:BRB11606-1323:1:1102:13930:4030	Seq_anonymized_009537	76	0.4933333333333333	150	PCR3
FS10000169:129:BRB11606-1323:1:1103:15810:1160	Seq_anonymized_010987	75	0.5	150	PCR3
FS10000169:129:BRB11606-1323:1:1103:2260:1290	Seq_anonymized_000920	76	0.4933333333333333	150	PCR3
FS10000169:129:BRB11606-1323:1:1103:3580:1410	Seq_anonymized_000874	51	0.5277777777777778	108	PCR3
FS10000169:129:BRB11606-1323:1:1103:3340:1420	Seq_anonymized_001030	81	0.45999999999999996	150	PCR3
FS10000169:129:BRB11606-1323:1:1103:5910:1480	Seq_anonymized_002951	80	0.4666666666666667	150	PCR3
FS10000169:129:BRB11606-1323:1:1103:1530:1480	Seq_anonymized_011803	75	0.5	150	PCR3
FS10000169:129:BRB11606-1323:1:1103:3850:1790	Seq_anonymized_004352	74	0.5066666666666666	150	PCR3
FS10000169:129:BRB11606-1323:1:1103:13710:1760	Seq_anonymized_008644	74	0.5066666666666666	150	PCR3
FS10000169:129:BRB11606-1323:1:1103:4310:1980	Seq_anonymized_011323	70	0.5333333333333333	150	PCR3
FS10000169:129:BRB11606-1323:1:1103:11790:2080	Seq_anonymized_000920	81	0.45999999999999996	150	PCR3
FS10000169:129:BRB11606-1323:1:1103:5350:2080	Seq_anonymized_008644	78	0.48	150	PCR3
FS10000169:129:BRB11606-1323:1:1103:15710:2050	Seq_anonymized_002148	71	0.5266666666666666	150	PCR3
FS10000169:129:BRB11606-1323:1:1103:14790:2180	Seq_anonymized_008644	76	0.4933333333333333	150	PCR3
FS10000169:129:BRB11606-1323:1:1103:2850:2190	Seq_anonymized_002557	74	0.5066666666666666	150	PCR3
FS10000169:129:BRB11606-1323:1:1103:12630:2260	Seq_anonymized_002951	83	0.44666666666666666	150	PCR3
FS10000169:129:BRB11606-1323:1:1103:7230:2100	Seq_anonymized_006834	77	0.4866666666666667	150	PCR3
FS10000169:129:BRB11606-1323:1:1103:13910:2440	Seq_anonymized_011803	81	0.45999999999999996	150	PCR3
FS10000169:129:BRB11606-1323:1:1103:14870:2590	Seq_anonymized_006488	83	0.44666666666666666	150	PCR3
FS10000169:129:BRB11606-1323:1:1103:9070:2540	Seq_anonymized_007847	75	0.5	150	PCR3
FS10000169:129:BRB11606-1323:1:1103:10190:2660	Seq_anonymized_002122	71	0.5266666666666666	150	PCR3
FS10000169:129:BRB11606-1323:1:1103:7320:2910	Seq_anonymized_001798	75	0.5	150	PCR3
FS10000169:129:BRB11606-1323:1:1103:14150:2980	Seq_anonymized_008691	74	0.5066666666666666	150	PCR3
FS10000169:129:BRB11606-1323:1:1103:14430:3010	Seq_anonymized_002691	78	0.48	150	PCR3
FS10000169:129:BRB11606-1323:1:1103:14590:3170	Seq_anonymized_002691	79	0.4733333333333334	150	PCR3
FS10000169:129:BRB11606-1323:1:1103:14640:3190	Seq_anonymized_001776	73	0.5133333333333333	150	PCR3
FS10000169:129:BRB11606-1323:1:1103:9040:3420	Seq_anonymized_000966	50	0.5798319327731092	119	PCR3
FS10000169:129:BRB11606-1323:1:1103:1750:3640	Seq_anonymized_000495	84	0.43999999999999995	150	PCR3
FS10000169:129:BRB11606-1323:1:1103:4510:3600	Seq_anonymized_006574	72	0.52	150	PCR3
FS10000169:129:BRB11606-1323:1:1103:4760:3740	Seq_anonymized_006233	65	0.5666666666666667	150	PCR3
FS10000169:129:BRB11606-1323:1:1104:12970:1110	Seq_anonymized_008644	77	0.4866666666666667	150	PCR3
FS10000169:129:BRB11606-1323:1:1104:3290:1110	Seq_anonymized_007530	89	0.4066666666666666	150	PCR3
FS10000169:129:BRB11606-1323:1:1104:14090:1080	Seq_anonymized_002383	77	0.4866666666666667	150	PCR3
FS10000169:129:BRB11606-1323:1:1104:12050:1050	Seq_anonymized_008644	80	0.4666666666666667	150	PCR3
FS10000169:129:BRB11606-1323:1:1104:14190:1180	Seq_anonymized_002227	70	0.5333333333333333	150	PCR3
FS10000169:129:BRB11606-1323:1:1104:11290:1280	Seq_anonymized_002691	79	0.4733333333333334	150	PCR3
FS10000169:129:BRB11606-1323:1:1104:8530:1250	Seq_anonymized_008644	80	0.4666666666666667	150	PCR3
FS10000169:129:BRB11606-1323:1:1104:9260:1250	Seq_anonymized_007287	72	0.52	150	PCR3
FS10000169:129:BRB11606-1323:1:1104:4370:1230	Seq_anonymized_003347	87	0.42000000000000004	150	PCR3
FS10000169:129:BRB11606-1323:1:1104:8390:1420	Seq_anonymized_011758	72	0.52	150	PCR3
FS10000169:129:BRB11606-1323:1:1104:12250:1420	Seq_anonymized_002691	76	0.4933333333333333	150	PCR3
FS10000169:129:BRB11606-1323:1:1104:11410:1380	Seq_anonymized_008644	78	0.48	150	PCR3
FS10000169:129:BRB11606-1323:1:1104:1610:1350	Seq_anonymized_007747	79	0.4733333333333334	150	PCR3
FS10000169:129:BRB11606-1323:1:1104:5130:1520	Seq_anonymized_002667	72	0.52	150	PCR3
FS10000169:129:BRB11606-1323:1:1104:8730:1500	Seq_anonymized_003467	78	0.48	150	PCR3
FS10000169:129:BRB11606-1323:1:1104:1390:1490	Seq_anonymized_006940	75	0.5	150	PCR3
FS10000169:129:BRB11606-1323:1:1104:3890:1460	Seq_anonymized_011329	72	0.52	150	PCR3
FS10000169:129:BRB11606-1323:1:1104:15170:1430	Seq_anonymized_000446	81	0.45999999999999996	150	PCR3
FS10000169:129:BRB11606-1323:1:1104:14050:1580	Seq_anonymized_006444	70	0.5333333333333333	150	PCR3
FS10000169:129:BRB11606-1323:1:1104:12240:1540	Seq_anonymized_004873	69	0.54	150	PCR3
FS10000169:129:BRB11606-1323:1:1104:11370:1690	Seq_anonymized_000920	72	0.52	150	PCR3
FS10000169:129:BRB11606-1323:1:1104:12190:1690	Seq_anonymized_008644	79	0.4733333333333334	150	PCR3
FS10000169:129:BRB11606-1323:1:1104:8330:1680	Seq_anonymized_008644	77	0.4866666666666667	150	PCR3
FS10000169:129:BRB11606-1323:1:1104:8510:1690	Seq_anonymized_009990	73	0.5133333333333333	150	PCR3
FS10000169:129:BRB11606-1323:1:1104:12570:1670	Seq_anonymized_009990	86	0.42666666666666664	150	PCR3
FS10000169:129:BRB11606-1323:1:1104:8150:1800	Seq_anonymized_003535	73	0.5133333333333333	150	PCR3
FS10000169:129:BRB11606-1323:1:1104:4970:1730	Seq_anonymized_003676	77	0.4866666666666667	150	PCR3
FS10000169:129:BRB11606-1323:1:1104:8170:1710	Seq_anonymized_005330	83	0.44666666666666666	150	PCR3
FS10000169:129:BRB11606-1323:1:1104:9610:1710	Seq_anonymized_006488	78	0.48	150	PCR3
FS10000169:129:BRB11606-1323:1:1104:14530:1890	Seq_anonymized_006834	55	0.5338983050847458	118	PCR3
FS10000169:129:BRB11606-1323:1:1104:10020:1880	Seq_anonymized_000263	75	0.5	150	PCR3
FS10000169:129:BRB11606-1323:1:1104:14530:1860	Seq_anonymized_002691	77	0.4866666666666667	150	PCR3
FS10000169:129:BRB11606-1323:1:1104:13470:2060	Seq_anonymized_002557	79	0.4733333333333334	150	PCR3
FS10000169:129:BRB11606-1323:1:1104:6340:2070	Seq_anonymized_002539	74	0.5066666666666666	150	PCR3
FS10000169:129:BRB11606-1323:1:1104:3490:1970	Seq_anonymized_002951	71	0.5266666666666666	150	PCR3
FS10000169:129:BRB11606-1323:1:1104:13140:2150	Seq_anonymized_004702	51	0.5277777777777778	97	PCR3
FS10000169:129:BRB11606-1323:1:1104:9610:2140	Seq_anonymized_004905	74	0.5066666666666666	150	PCR3
FS10000169:129:BRB11606-1323:1:1104:8170:2130	Seq_anonymized_004905	85	0.43333333333333335	150	PCR3
FS10000169:129:BRB11606-1323:1:1104:10410:2120	Seq_anonymized_009020	68	0.5466666666666666	150	PCR3
FS10000169:129:BRB11606-1323:1:1104:4460:2230	Seq_anonymized_006690	73	0.5133333333333333	150	PCR3
FS10000169:129:BRB11606-1323:1:1104:11090:2230	Seq_anonymized_000325	75	0.5	150	PCR3
FS10000169:129:BRB11606-1323:1:1104:15090:2190	Seq_anonymized_002430	79	0.4733333333333334	150	PCR3
FS10000169:129:BRB11606-1323:1:1104:3610:2390	Seq_anonymized_002951	74	0.5066666666666666	150	PCR3
FS10000169:129:BRB11606-1323:1:1104:12130:2360	Seq_anonymized_008644	81	0.45999999999999996	150	PCR3
FS10000169:129:BRB11606-1323:1:1104:6970:2350	Seq_anonymized_002539	79	0.4733333333333334	150	PCR3
FS10000169:129:BRB11606-1323:1:1104:10090:2490	Seq_anonymized_001888	77	0.4866666666666667	150	PCR3
FS10000169:129:BRB11606-1323:1:1104:4470:2440	Seq_anonymized_010053	71	0.5266666666666666	150	PCR3
FS10000169:129:BRB11606-1323:1:1104:7140:2400	Seq_anonymized_002691	77	0.4866666666666667	150	PCR3
FS10000169:129:BRB11606-1323:1:1104:5650:2590	Seq_anonymized_000874	53	0.5092592592592593	108	PCR3
FS10000169:129:BRB11606-1323:1:1104:15470:2540	Seq_anonymized_005435	70	0.5333333333333333	150	PCR3
FS10000169:129:BRB11606-1323:1:1104:13280:2530	Seq_anonymized_011975	81	0.45999999999999996	150	PCR3
FS10000169:129:BRB11606-1323:1:1104:14590:2690	Seq_anonymized_009990	79	0.4733333333333334	150	PCR3
FS10000169:129:BRB11606-1323:1:1104:15850:2690	Seq_anonymized_003797	86	0.42666666666666664	150	PCR3
FS10000169:129:BRB11606-1323:1:1104:9410:2630	Seq_anonymized_003122	80	0.4666666666666667	150	PCR3
FS10000169:129:BRB11606-1323:1:1104:5030:2640	Seq_anonymized_002557	75	0.5	150	PCR3
FS10000169:129:BRB11606-1323:1:1104:3650:2790	Seq_anonymized_008644	73	0.5133333333333333	150	PCR3
FS10000169:129:BRB11606-1323:1:1104:7700:2750	Seq_anonymized_008516	72	0.52	150	PCR3
FS10000169:129:BRB11606-1323:1:1104:10910:2880	Seq_anonymized_006488	78	0.48	150	PCR3
FS10000169:129:BRB11606-1323:1:1104:6650:2830	Seq_anonymized_010851	79	0.4733333333333334	150	PCR3
FS10000169:129:BRB11606-1323:1:1104:9600:2800	Seq_anonymized_005311	51	0.5277777777777778	108	PCR3
FS10000169:129:BRB11606-1323:1:1104:13970:2910	Seq_anonymized_009990	83	0.44666666666666666	150	PCR3
FS10000169:129:BRB11606-1323:1:1104:6670:2900	Seq_anonymized_009722	75	0.5	150	PCR3
FS10000169:129:BRB11606-1323:1:1104:8590:3040	Seq_anonymized_002480	72	0.52	150	PCR3
FS10000169:129:BRB11606-1323:1:1104:6650:3190	Seq_anonymized_002557	76	0.4933333333333333	150	PCR3
FS10000169:129:BRB11606-1323:1:1104:12650:3190	Seq_anonymized_011975	76	0.4933333333333333	150	PCR3
FS10000169:129:BRB11606-1323:1:1104:15740:3140	Seq_anonymized_000446	81	0.45999999999999996	150	PCR3
FS10000169:129:BRB11606-1323:1:1104:14530:3220	Seq_anonymized_000446	57	0.5169491525423728	118	PCR3
FS10000169:129:BRB11606-1323:1:1104:3450:3220	Seq_anonymized_000446	79	0.4733333333333334	150	PCR3
FS10000169:129:BRB11606-1323:1:1104:6180:3360	Seq_anonymized_000885	75	0.5	150	PCR3
FS10000169:129:BRB11606-1323:1:1104:9120:3360	Seq_anonymized_002691	57	0.4722222222222222	108	PCR3
FS10000169:129:BRB11606-1323:1:1104:11230:3330	Seq_anonymized_000746	52	0.5185185185185186	105	PCR3
FS10000169:129:BRB11606-1323:1:1104:15370:3330	Seq_anonymized_008644	78	0.48	150	PCR3
FS10000169:129:BRB11606-1323:1:1104:6890:3320	Seq_anonymized_000446	77	0.4866666666666667	150	PCR3
FS10000169:129:BRB11606-1323:1:1104:11190:3470	Seq_anonymized_008735	53	0.5092592592592593	108	PCR3
FS10000169:129:BRB11606-1323:1:1104:12730:3560	Seq_anonymized_008200	85	0.43333333333333335	150	PCR3
FS10000169:129:BRB11606-1323:1:1104:13930:3500	Seq_anonymized_001798	80	0.4666666666666667	150	PCR3
FS10000169:129:BRB11606-1323:1:1104:4410:3740	Seq_anonymized_002691	80	0.4666666666666667	150	PCR3
FS10000169:129:BRB11606-1323:1:1104:10450:3690	Seq_anonymized_000446	79	0.4733333333333334	150	PCR3
FS10000169:129:BRB11606-1323:1:1104:12050:3680	Seq_anonymized_000777	74	0.5066666666666666	150	PCR3
FS10000169:129:BRB11606-1323:1:1104:5810:3840	Seq_anonymized_004905	75	0.5	150	PCR3
FS10000169:129:BRB11606-1323:1:1104:6910:3750	Seq_anonymized_000495	77	0.4866666666666667	150	PCR3
FS10000169:129:BRB11606-1323:1:1104:11290:3940	Seq_anonymized_008644	76	0.4933333333333333	150	PCR3
FS10000169:129:BRB11606-1323:1:1104:9530:3920	Seq_anonymized_000239	72	0.52	150	PCR3
FS10000169:129:BRB11606-1323:1:1104:14050:3890	Seq_anonymized_002691	78	0.48	150	PCR3
FS10000169:129:BRB11606-1323:1:1104:10260:4010	Seq_anonymized_008181	69	0.54	150	PCR3
FS10000169:129:BRB11606-1323:1:1104:12410:3960	Seq_anonymized_000068	73	0.5133333333333333	150	PCR3
FS10000169:129:BRB11606-1323:1:1104:12660:4060	Seq_anonymized_000446	80	0.4666666666666667	150	PCR3
FS10000169:129:BRB11606-1323:1:1105:4060:1200	Seq_anonymized_001952	69	0.54	150	PCR3
FS10000169:129:BRB11606-1323:1:1105:4610:1390	Seq_anonymized_007677	74	0.5066666666666666	150	PCR3
FS10000169:129:BRB11606-1323:1:1105:5470:1310	Seq_anonymized_009354	73	0.5133333333333333	150	PCR3
FS10000169:129:BRB11606-1323:1:1105:11710:1540	Seq_anonymized_006894	75	0.5	150	PCR3
FS10000169:129:BRB11606-1323:1:1105:5430:1560	Seq_anonymized_008644	81	0.45999999999999996	150	PCR3
FS10000169:129:BRB11606-1323:1:1105:15130:1490	Seq_anonymized_000352	75	0.5	150	PCR3
FS10000169:129:BRB11606-1323:1:1105:11550:1640	Seq_anonymized_000446	74	0.5066666666666666	150	PCR3
FS10000169:129:BRB11606-1323:1:1105:14880:1720	Seq_anonymized_010291	81	0.45999999999999996	150	PCR3
FS10000169:129:BRB11606-1323:1:1105:9030:1800	Seq_anonymized_003379	71	0.5266666666666666	150	PCR3
FS10000169:129:BRB11606-1323:1:1105:10690:1780	Seq_anonymized_000299	68	0.5466666666666666	150	PCR3
FS10000169:129:BRB11606-1323:1:1105:9190:1940	Seq_anonymized_002539	79	0.4733333333333334	150	PCR3
FS10000169:129:BRB11606-1323:1:1105:13970:1910	Seq_anonymized_008644	71	0.5266666666666666	150	PCR3
FS10000169:129:BRB11606-1323:1:1105:11150:1920	Seq_anonymized_000446	72	0.52	150	PCR3
FS10000169:129:BRB11606-1323:1:1105:15430:1850	Seq_anonymized_002691	78	0.48	150	PCR3
FS10000169:129:BRB11606-1323:1:1105:14100:2160	Seq_anonymized_010167	75	0.5	150	PCR3
FS10000169:129:BRB11606-1323:1:1105:10150:2040	Seq_anonymized_001798	72	0.52	150	PCR3
FS10000169:129:BRB11606-1323:1:1105:16080:2130	Seq_anonymized_000256	78	0.48	150	PCR3
FS10000169:129:BRB11606-1323:1:1105:10930:2290	Seq_anonymized_002539	75	0.5	150	PCR3
FS10000169:129:BRB11606-1323:1:1105:6290:2220	Seq_anonymized_004906	78	0.48	150	PCR3
FS10000169:129:BRB11606-1323:1:1105:12680:2410	Seq_anonymized_007125	77	0.4866666666666667	150	PCR3
FS10000169:129:BRB11606-1323:1:1105:16310:2410	Seq_anonymized_005869	78	0.48	150	PCR3
FS10000169:129:BRB11606-1323:1:1105:5030:2370	Seq_anonymized_002691	78	0.48	150	PCR3
FS10000169:129:BRB11606-1323:1:1105:11240:2590	Seq_anonymized_008644	53	0.5546218487394958	119	PCR3
FS10000169:129:BRB11606-1323:1:1105:9190:2660	Seq_anonymized_010934	76	0.4933333333333333	150	PCR3
FS10000169:129:BRB11606-1323:1:1105:10530:2900	Seq_anonymized_002691	77	0.4866666666666667	150	PCR3
FS10000169:129:BRB11606-1323:1:1105:10880:2850	Seq_anonymized_002539	71	0.5266666666666666	150	PCR3
FS10000169:129:BRB11606-1323:1:1105:3530:2960	Seq_anonymized_002879	73	0.5133333333333333	150	PCR3
FS10000169:129:BRB11606-1323:1:1105:11030:2950	Seq_anonymized_003733	75	0.5	150	PCR3
FS10000169:129:BRB11606-1323:1:1105:6890:3230	Seq_anonymized_004905	74	0.5066666666666666	150	PCR3
FS10000169:129:BRB11606-1323:1:1105:14110:3040	Seq_anonymized_004459	71	0.5266666666666666	150	PCR3
FS10000169:129:BRB11606-1323:1:1105:3070:3290	Seq_anonymized_006848	73	0.5133333333333333	150	PCR3
FS10000169:129:BRB11606-1323:1:1105:9870:3170	Seq_anonymized_002557	84	0.43999999999999995	150	PCR3
FS10000169:129:BRB11606-1323:1:1105:10970:3340	Seq_anonymized_011803	76	0.4933333333333333	150	PCR3
FS10000169:129:BRB11606-1323:1:1105:14710:3320	Seq_anonymized_001196	75	0.5	150	PCR3
FS10000169:129:BRB11606-1323:1:1105:8390:3330	Seq_anonymized_011387	80	0.4666666666666667	150	PCR3
FS10000169:129:BRB11606-1323:1:1105:3510:3470	Seq_anonymized_009030	77	0.4866666666666667	150	PCR3
FS10000169:129:BRB11606-1323:1:1105:11170:3310	Seq_anonymized_007877	74	0.5066666666666666	150	PCR3
FS10000169:129:BRB11606-1323:1:1105:5090:3720	Seq_anonymized_002691	76	0.4933333333333333	150	PCR3
FS10000169:129:BRB11606-1323:1:1105:8230:3660	Seq_anonymized_002691	80	0.4666666666666667	150	PCR3
FS10000169:129:BRB11606-1323:1:1105:16490:3640	Seq_anonymized_004905	72	0.52	150	PCR3
FS10000169:129:BRB11606-1323:1:1105:3250:3800	Seq_anonymized_002022	67	0.5533333333333333	150	PCR3
FS10000169:129:BRB11606-1323:1:1105:7330:3860	Seq_anonymized_005783	54	0.546218487394958	119	PCR3
FS10000169:129:BRB11606-1323:1:1105:6090:3870	Seq_anonymized_000032	75	0.5	150	PCR3
FS10000169:129:BRB11606-1323:1:1105:7590:3850	Seq_anonymized_009990	85	0.43333333333333335	150	PCR3
FS10000169:129:BRB11606-1323:1:1105:4080:3970	Seq_anonymized_008644	76	0.4933333333333333	150	PCR3
FS10000169:129:BRB11606-1323:1:1105:10470:4020	Seq_anonymized_007900	83	0.44666666666666666	150	PCR3
FS10000169:129:BRB11606-1323:1:1106:7110:1070	Seq_anonymized_003711	54	0.5384615384615384	117	PCR3
FS10000169:129:BRB11606-1323:1:1106:3450:1040	Seq_anonymized_003347	71	0.5266666666666666	150	PCR3
FS10000169:129:BRB11606-1323:1:1106:6090:1060	Seq_anonymized_009537	79	0.4733333333333334	150	PCR3
FS10000169:129:BRB11606-1323:1:1106:5780:1170	Seq_anonymized_003122	50	0.5798319327731092	119	PCR3
FS10000169:129:BRB11606-1323:1:1106:7450:1140	Seq_anonymized_009990	77	0.4866666666666667	150	PCR3
FS10000169:129:BRB11606-1323:1:1106:12490:1110	Seq_anonymized_006488	84	0.43999999999999995	150	PCR3
FS10000169:129:BRB11606-1323:1:1106:13650:1200	Seq_anonymized_000299	59	0.49572649572649574	117	PCR3
FS10000169:129:BRB11606-1323:1:1106:11770:1440	Seq_anonymized_002122	84	0.43999999999999995	150	PCR3
FS10000169:129:BRB11606-1323:1:1106:13090:1350	Seq_anonymized_009990	75	0.5	150	PCR3
FS10000169:129:BRB11606-1323:1:1106:15530:1580	Seq_anonymized_000586	54	0.5384615384615384	117	PCR3
FS10000169:129:BRB11606-1323:1:1106:11090:1450	Seq_anonymized_008644	80	0.4666666666666667	150	PCR3
FS10000169:129:BRB11606-1323:1:1106:15460:1670	Seq_anonymized_009990	83	0.44666666666666666	150	PCR3
FS10000169:129:BRB11606-1323:1:1106:14990:1630	Seq_anonymized_003797	85	0.43333333333333335	150	PCR3
FS10000169:129:BRB11606-1323:1:1106:14890:1810	Seq_anonymized_009221	53	0.5508474576271186	118	PCR3
FS10000169:129:BRB11606-1323:1:1106:12250:1820	Seq_anonymized_009990	80	0.4666666666666667	150	PCR3
FS10000169:129:BRB11606-1323:1:1106:10060:1760	Seq_anonymized_001385	50	0.537037037037037	105	PCR3
FS10000169:129:BRB11606-1323:1:1106:3530:1770	Seq_anonymized_000920	76	0.4933333333333333	150	PCR3
FS10000169:129:BRB11606-1323:1:1106:5230:1770	Seq_anonymized_000654	73	0.5133333333333333	150	PCR3
FS10000169:129:BRB11606-1323:1:1106:7920:1910	Seq_anonymized_004696	48	0.5555555555555556	105	PCR3
FS10000169:129:BRB11606-1323:1:1106:10730:1880	Seq_anonymized_002235	78	0.48	150	PCR3
FS10000169:129:BRB11606-1323:1:1106:15810:1880	Seq_anonymized_009990	55	0.5299145299145299	117	PCR3
FS10000169:129:BRB11606-1323:1:1106:3690:1980	Seq_anonymized_000055	69	0.54	150	PCR3
FS10000169:129:BRB11606-1323:1:1106:14370:2010	Seq_anonymized_010064	57	0.5169491525423728	118	PCR3
FS10000169:129:BRB11606-1323:1:1106:7390:1930	Seq_anonymized_001776	72	0.52	150	PCR3
FS10000169:129:BRB11606-1323:1:1106:9930:2160	Seq_anonymized_001776	78	0.48	150	PCR3
FS10000169:129:BRB11606-1323:1:1106:1370:2110	Seq_anonymized_008644	73	0.5133333333333333	150	PCR3
FS10000169:129:BRB11606-1323:1:1106:10690:2070	Seq_anonymized_001798	80	0.4666666666666667	150	PCR3
FS10000169:129:BRB11606-1323:1:1106:12730:2050	Seq_anonymized_002691	75	0.5	150	PCR3
FS10000169:129:BRB11606-1323:1:1106:13930:2050	Seq_anonymized_009990	72	0.52	150	PCR3
FS10000169:129:BRB11606-1323:1:1106:12260:2200	Seq_anonymized_006940	72	0.52	150	PCR3
FS10000169:129:BRB11606-1323:1:1106:13250:2200	Seq_anonymized_005592	70	0.5333333333333333	150	PCR3
FS10000169:129:BRB11606-1323:1:1106:11890:2180	Seq_anonymized_009990	58	0.5042735042735043	117	PCR3
FS10000169:129:BRB11606-1323:1:1106:6290:2320	Seq_anonymized_003044	72	0.52	150	PCR3
FS10000169:129:BRB11606-1323:1:1106:6950:2300	Seq_anonymized_001035	55	0.5378151260504201	119	PCR3
FS10000169:129:BRB11606-1323:1:1106:15810:2260	Seq_anonymized_006834	79	0.4733333333333334	150	PCR3
FS10000169:129:BRB11606-1323:1:1106:6410:2260	Seq_anonymized_003795	71	0.5266666666666666	150	PCR3
FS10000169:129:BRB11606-1323:1:1106:14410:2460	Seq_anonymized_001798	77	0.4866666666666667	150	PCR3
FS10000169:129:BRB11606-1323:1:1106:5810:2340	Seq_anonymized_006834	74	0.5066666666666666	150	PCR3
FS10000169:129:BRB11606-1323:1:1106:12090:2330	Seq_anonymized_002691	77	0.4866666666666667	150	PCR3
FS10000169:129:BRB11606-1323:1:1106:7970:2630	Seq_anonymized_000560	58	0.5042735042735043	117	PCR3
FS10000169:129:BRB11606-1323:1:1106:13570:2450	Seq_anonymized_008644	80	0.4666666666666667	150	PCR3
FS10000169:129:BRB11606-1323:1:1106:5690:2620	Seq_anonymized_002269	73	0.5133333333333333	150	PCR3
FS10000169:129:BRB11606-1323:1:1106:12130:2620	Seq_anonymized_001760	77	0.4866666666666667	150	PCR3
FS10000169:129:BRB11606-1323:1:1106:8270:2570	Seq_anonymized_006189	72	0.52	150	PCR3
FS10000169:129:BRB11606-1323:1:1106:12650:2770	Seq_anonymized_000446	75	0.5	150	PCR3
FS10000169:129:BRB11606-1323:1:1106:16040:2730	Seq_anonymized_004094	53	0.5092592592592593	108	PCR3
FS10000169:129:BRB11606-1323:1:1106:3810:2700	Seq_anonymized_006574	84	0.43999999999999995	150	PCR3
FS10000169:129:BRB11606-1323:1:1106:16270:2870	Seq_anonymized_003711	77	0.4866666666666667	150	PCR3
FS10000169:129:BRB11606-1323:1:1106:3230:2890	Seq_anonymized_009990	74	0.5066666666666666	150	PCR3
FS10000169:129:BRB11606-1323:1:1106:7940:2860	Seq_anonymized_000314	70	0.5333333333333333	150	PCR3
FS10000169:129:BRB11606-1323:1:1106:9420:2840	Seq_anonymized_000774	72	0.52	150	PCR3
FS10000169:129:BRB11606-1323:1:1106:10010:2980	Seq_anonymized_002883	70	0.5333333333333333	150	PCR3
FS10000169:129:BRB11606-1323:1:1106:9770:2970	Seq_anonymized_009990	68	0.5466666666666666	150	PCR3
FS10000169:129:BRB11606-1323:1:1106:12500:3080	Seq_anonymized_000135	69	0.54	150	PCR3
FS10000169:129:BRB11606-1323:1:1106:3220:3100	Seq_anonymized_004032	67	0.5533333333333333	150	PCR3
FS10000169:129:BRB11606-1323:1:1106:4930:3100	Seq_anonymized_009990	76	0.4933333333333333	150	PCR3
FS10000169:129:BRB11606-1323:1:1106:5870:3100	Seq_anonymized_003710	75	0.5	150	PCR3
FS10000169:129:BRB11606-1323:1:1106:4730:3130	Seq_anonymized_006690	74	0.5066666666666666	150	PCR3
FS10000169:129:BRB11606-1323:1:1106:14140:3130	Seq_anonymized_009990	75	0.5	150	PCR3
FS10000169:129:BRB11606-1323:1:1106:8850:2900	Seq_anonymized_011803	75	0.5	150	PCR3
FS10000169:129:BRB11606-1323:1:1106:4970:3150	Seq_anonymized_002691	75	0.5	150	PCR3
FS10000169:129:BRB11606-1323:1:1106:2410:3110	Seq_anonymized_010144	70	0.5333333333333333	150	PCR3
FS10000169:129:BRB11606-1323:1:1106:5370:3060	Seq_anonymized_000920	81	0.45999999999999996	150	PCR3
FS10000169:129:BRB11606-1323:1:1106:10370:3250	Seq_anonymized_002557	79	0.4733333333333334	150	PCR3
FS10000169:129:BRB11606-1323:1:1106:8570:3240	Seq_anonymized_006834	77	0.4866666666666667	150	PCR3
FS10000169:129:BRB11606-1323:1:1106:12650:3210	Seq_anonymized_001776	82	0.45333333333333337	150	PCR3
FS10000169:129:BRB11606-1323:1:1106:2510:3220	Seq_anonymized_002691	74	0.5066666666666666	150	PCR3
FS10000169:129:BRB11606-1323:1:1106:13290:3220	Seq_anonymized_009990	79	0.4733333333333334	150	PCR3
FS10000169:129:BRB11606-1323:1:1106:6130:3300	Seq_anonymized_002691	77	0.4866666666666667	150	PCR3
FS10000169:129:BRB11606-1323:1:1106:14740:3460	Seq_anonymized_005571	75	0.5	150	PCR3
FS10000169:129:BRB11606-1323:1:1106:5370:3400	Seq_anonymized_002539	79	0.4733333333333334	150	PCR3
FS10000169:129:BRB11606-1323:1:1106:10410:3380	Seq_anonymized_002691	78	0.48	150	PCR3
FS10000169:129:BRB11606-1323:1:1106:11890:3360	Seq_anonymized_009990	57	0.5128205128205128	117	PCR3
FS10000169:129:BRB11606-1323:1:1106:1830:3610	Seq_anonymized_002691	77	0.4866666666666667	150	PCR3
FS10000169:129:BRB11606-1323:1:1106:2850:3610	Seq_anonymized_004402	50	0.537037037037037	108	PCR3
FS10000169:129:BRB11606-1323:1:1106:1870:3530	Seq_anonymized_002557	72	0.52	150	PCR3
FS10000169:129:BRB11606-1323:1:1106:7390:3670	Seq_anonymized_008533	71	0.5266666666666666	150	PCR3
FS10000169:129:BRB11606-1323:1:1106:8990:3730	Seq_anonymized_001913	83	0.44666666666666666	150	PCR3
FS10000169:129:BRB11606-1323:1:1106:11890:3740	Seq_anonymized_005422	58	0.5084745762711864	118	PCR3
FS10000169:129:BRB11606-1323:1:1106:10570:3630	Seq_anonymized_009990	79	0.4733333333333334	150	PCR3
FS10000169:129:BRB11606-1323:1:1106:1410:3810	Seq_anonymized_001888	77	0.4866666666666667	150	PCR3
FS10000169:129:BRB11606-1323:1:1106:8870:3810	Seq_anonymized_002557	75	0.5	150	PCR3
FS10000169:129:BRB11606-1323:1:1106:13490:3740	Seq_anonymized_002557	80	0.4666666666666667	150	PCR3
FS10000169:129:BRB11606-1323:1:1106:15580:3910	Seq_anonymized_004905	79	0.4733333333333334	150	PCR3
FS10000169:129:BRB11606-1323:1:1106:13660:3850	Seq_anonymized_003963	69	0.54	150	PCR3
FS10000169:129:BRB11606-1323:1:1106:3520:4010	Seq_anonymized_002021	55	0.5175438596491229	114	PCR3
FS10000169:129:BRB11606-1323:1:1106:9690:3970	Seq_anonymized_002195	73	0.5133333333333333	150	PCR3
FS10000169:129:BRB11606-1323:1:1106:5710:3950	Seq_anonymized_002308	71	0.5266666666666666	150	PCR3
FS10000169:129:BRB11606-1323:1:1106:5890:3940	Seq_anonymized_000131	70	0.5333333333333333	150	PCR3
FS10000169:129:BRB11606-1323:1:1106:8190:4060	Seq_anonymized_007747	74	0.5066666666666666	150	PCR3
FS10000169:129:BRB11606-1323:1:1107:13750:1070	Seq_anonymized_002879	76	0.4933333333333333	150	PCR3
FS10000169:129:BRB11606-1323:1:1107:7590:1040	Seq_anonymized_000654	72	0.52	150	PCR3
FS10000169:129:BRB11606-1323:1:1107:1120:1240	Seq_anonymized_002719	70	0.5333333333333333	150	PCR3
FS10000169:129:BRB11606-1323:1:1107:12220:1220	Seq_anonymized_003797	76	0.4933333333333333	150	PCR3
FS10000169:129:BRB11606-1323:1:1107:7110:1360	Seq_anonymized_009990	70	0.5333333333333333	150	PCR3
FS10000169:129:BRB11606-1323:1:1107:9860:1360	Seq_anonymized_002557	75	0.5	150	PCR3
FS10000169:129:BRB11606-1323:1:1107:7920:1430	Seq_anonymized_009195	84	0.43999999999999995	150	PCR3
FS10000169:129:BRB11606-1323:1:1107:7230:1680	Seq_anonymized_008415	73	0.5133333333333333	150	PCR3
FS10000169:129:BRB11606-1323:1:1107:2380:1920	Seq_anonymized_007590	80	0.4666666666666667	150	PCR3
FS10000169:129:BRB11606-1323:1:1107:5100:1860	Seq_anonymized_003676	75	0.5	150	PCR3
FS10000169:129:BRB11606-1323:1:1107:3690:2050	Seq_anonymized_004282	75	0.5	150	PCR3
FS10000169:129:BRB11606-1323:1:1107:14560:2160	Seq_anonymized_003557	74	0.5066666666666666	150	PCR3
FS10000169:129:BRB11606-1323:1:1107:4680:2240	Seq_anonymized_001617	75	0.5	150	PCR3
FS10000169:129:BRB11606-1323:1:1107:1190:2440	Seq_anonymized_001467	74	0.5066666666666666	150	PCR3
FS10000169:129:BRB11606-1323:1:1107:10600:2350	Seq_anonymized_011803	77	0.4866666666666667	150	PCR3
FS10000169:129:BRB11606-1323:1:1107:9500:2590	Seq_anonymized_011803	76	0.4933333333333333	150	PCR3
FS10000169:129:BRB11606-1323:1:1107:3470:2730	Seq_anonymized_003676	71	0.5266666666666666	150	PCR3
FS10000169:129:BRB11606-1323:1:1107:8660:3060	Seq_anonymized_009990	78	0.48	150	PCR3
FS10000169:129:BRB11606-1323:1:1107:5020:3070	Seq_anonymized_002691	76	0.4933333333333333	150	PCR3
FS10000169:129:BRB11606-1323:1:1107:8600:3070	Seq_anonymized_011803	76	0.4933333333333333	150	PCR3
FS10000169:129:BRB11606-1323:1:1107:5230:3210	Seq_anonymized_001798	76	0.4933333333333333	150	PCR3
FS10000169:129:BRB11606-1323:1:1107:11500:3160	Seq_anonymized_008644	84	0.43999999999999995	150	PCR3
FS10000169:129:BRB11606-1323:1:1107:11620:3140	Seq_anonymized_000446	74	0.5066666666666666	150	PCR3
FS10000169:129:BRB11606-1323:1:1107:13870:3290	Seq_anonymized_009537	75	0.5	150	PCR3
FS10000169:129:BRB11606-1323:1:1107:2130:3310	Seq_anonymized_006834	78	0.48	150	PCR3
FS10000169:129:BRB11606-1323:1:1107:11310:3380	Seq_anonymized_001487	73	0.5133333333333333	150	PCR3
FS10000169:129:BRB11606-1323:1:1107:15980:3420	Seq_anonymized_011594	72	0.52	150	PCR3
FS10000169:129:BRB11606-1323:1:1107:3790:3480	Seq_anonymized_000495	76	0.4933333333333333	150	PCR3
FS10000169:129:BRB11606-1323:1:1107:5880:3450	Seq_anonymized_002005	82	0.45333333333333337	150	PCR3
FS10000169:129:BRB11606-1323:1:1107:10180:3440	Seq_anonymized_008644	78	0.48	150	PCR3
FS10000169:129:BRB11606-1323:1:1107:16020:3410	Seq_anonymized_001776	76	0.4933333333333333	150	PCR3
FS10000169:129:BRB11606-1323:1:1107:14630:3510	Seq_anonymized_003676	73	0.5133333333333333	150	PCR3
FS10000169:129:BRB11606-1323:1:1107:11150:3630	Seq_anonymized_000442	72	0.52	150	PCR3
FS10000169:129:BRB11606-1323:1:1107:6700:3570	Seq_anonymized_008415	73	0.5133333333333333	150	PCR3
FS10000169:129:BRB11606-1323:1:1107:15540:3710	Seq_anonymized_001776	80	0.4666666666666667	150	PCR3
FS10000169:129:BRB11606-1323:1:1107:10180:3680	Seq_anonymized_000634	75	0.5	150	PCR3
FS10000169:129:BRB11606-1323:1:1107:2700:3870	Seq_anonymized_000446	79	0.4733333333333334	150	PCR3
FS10000169:129:BRB11606-1323:1:1107:13080:4000	Seq_anonymized_009990	73	0.5133333333333333	150	PCR3
FS10000169:129:BRB11606-1323:1:1108:8080:1040	Seq_anonymized_002122	81	0.45999999999999996	150	PCR3
FS10000169:129:BRB11606-1323:1:1108:9140:1020	Seq_anonymized_006444	79	0.4733333333333334	150	PCR3
FS10000169:129:BRB11606-1323:1:1108:1720:1140	Seq_anonymized_002691	76	0.4933333333333333	150	PCR3
FS10000169:129:BRB11606-1323:1:1108:7800:1100	Seq_anonymized_003379	73	0.5133333333333333	150	PCR3
FS10000169:129:BRB11606-1323:1:1108:12840:1310	Seq_anonymized_007677	82	0.45333333333333337	150	PCR3
FS10000169:129:BRB11606-1323:1:1108:16200:1350	Seq_anonymized_001776	76	0.4933333333333333	150	PCR3
FS10000169:129:BRB11606-1323:1:1108:10520:1360	Seq_anonymized_006488	78	0.48	150	PCR3
FS10000169:129:BRB11606-1323:1:1108:11480:1190	Seq_anonymized_000920	82	0.45333333333333337	150	PCR3
FS10000169:129:BRB11606-1323:1:1108:3420:1200	Seq_anonymized_008600	69	0.54	150	PCR3
FS10000169:129:BRB11606-1323:1:1108:13600:1410	Seq_anonymized_009990	79	0.4733333333333334	150	PCR3
FS10000169:129:BRB11606-1323:1:1108:3610:1370	Seq_anonymized_005113	67	0.5533333333333333	150	PCR3
FS10000169:129:BRB11606-1323:1:1108:2010:1290	Seq_anonymized_010226	68	0.5466666666666666	150	PCR3
FS10000169:129:BRB11606-1323:1:1108:13590:1460	Seq_anonymized_001488	70	0.5333333333333333	150	PCR3
FS10000169:129:BRB11606-1323:1:1108:8320:1610	Seq_anonymized_000045	78	0.48	150	PCR3
FS10000169:129:BRB11606-1323:1:1108:8160:1630	Seq_anonymized_004722	77	0.4866666666666667	150	PCR3
FS10000169:129:BRB11606-1323:1:1108:10330:1580	Seq_anonymized_002505	71	0.5266666666666666	150	PCR3
FS10000169:129:BRB11606-1323:1:1108:11430:1550	Seq_anonymized_005554	69	0.54	150	PCR3
FS10000169:129:BRB11606-1323:1:1108:11840:1560	Seq_anonymized_003619	79	0.4733333333333334	150	PCR3
FS10000169:129:BRB11606-1323:1:1108:7530:1730	Seq_anonymized_002951	74	0.5066666666666666	150	PCR3
FS10000169:129:BRB11606-1323:1:1108:4540:1690	Seq_anonymized_004905	79	0.4733333333333334	150	PCR3
FS10000169:129:BRB11606-1323:1:1108:1800:1680	Seq_anonymized_006444	83	0.44666666666666666	150	PCR3
FS10000169:129:BRB11606-1323:1:1108:10000:1680	Seq_anonymized_002691	76	0.4933333333333333	150	PCR3
FS10000169:129:BRB11606-1323:1:1108:8120:1650	Seq_anonymized_000446	72	0.52	150	PCR3
FS10000169:129:BRB11606-1323:1:1108:14560:1820	Seq_anonymized_003441	81	0.45999999999999996	150	PCR3
FS10000169:129:BRB11606-1323:1:1108:13960:1910	Seq_anonymized_008200	83	0.44666666666666666	150	PCR3
FS10000169:129:BRB11606-1323:1:1108:7490:1890	Seq_anonymized_001776	78	0.48	150	PCR3
FS10000169:129:BRB11606-1323:1:1108:13600:1860	Seq_anonymized_002039	72	0.52	150	PCR3
FS10000169:129:BRB11606-1323:1:1108:15650:1990	Seq_anonymized_000886	45	0.5833333333333333	108	PCR3
FS10000169:129:BRB11606-1323:1:1108:6050:2110	Seq_anonymized_003347	73	0.5133333333333333	150	PCR3
FS10000169:129:BRB11606-1323:1:1108:8170:2110	Seq_anonymized_001798	79	0.4733333333333334	150	PCR3
FS10000169:129:BRB11606-1323:1:1108:14000:2080	Seq_anonymized_003676	84	0.43999999999999995	150	PCR3
FS10000169:129:BRB11606-1323:1:1108:15570:2040	Seq_anonymized_000886	45	0.5833333333333333	108	PCR3
FS10000169:129:BRB11606-1323:1:1108:7060:2180	Seq_anonymized_006232	57	0.5210084033613445	119	PCR3
FS10000169:129:BRB11606-1323:1:1108:8800:2310	Seq_anonymized_008644	75	0.5	150	PCR3
FS10000169:129:BRB11606-1323:1:1108:3780:2300	Seq_anonymized_009990	72	0.52	150	PCR3
FS10000169:129:BRB11606-1323:1:1108:14960:2260	Seq_anonymized_003619	76	0.4933333333333333	150	PCR3
FS10000169:129:BRB11606-1323:1:1108:8290:2280	Seq_anonymized_002497	79	0.4733333333333334	150	PCR3
FS10000169:129:BRB11606-1323:1:1108:7880:2240	Seq_anonymized_006444	87	0.42000000000000004	150	PCR3
FS10000169:129:BRB11606-1323:1:1108:15520:2370	Seq_anonymized_000446	80	0.4666666666666667	150	PCR3
FS10000169:129:BRB11606-1323:1:1108:4680:2380	Seq_anonymized_002691	78	0.48	150	PCR3
FS10000169:129:BRB11606-1323:1:1108:9440:2350	Seq_anonymized_000334	72	0.52	150	PCR3
FS10000169:129:BRB11606-1323:1:1108:9830:2350	Seq_anonymized_006020	78	0.48	150	PCR3
FS10000169:129:BRB11606-1323:1:1108:15960:2350	Seq_anonymized_010291	77	0.4866666666666667	150	PCR3
FS10000169:129:BRB11606-1323:1:1108:2520:2530	Seq_anonymized_002497	78	0.48	150	PCR3
FS10000169:129:BRB11606-1323:1:1108:4100:2470	Seq_anonymized_004208	77	0.4866666666666667	150	PCR3
FS10000169:129:BRB11606-1323:1:1108:3310:2600	Seq_anonymized_002723	69	0.54	150	PCR3
FS10000169:129:BRB11606-1323:1:1108:7080:2570	Seq_anonymized_004352	71	0.5266666666666666	150	PCR3
FS10000169:129:BRB11606-1323:1:1108:3400:2540	Seq_anonymized_001776	73	0.5133333333333333	150	PCR3
FS10000169:129:BRB11606-1323:1:1108:5650:2640	Seq_anonymized_001055	77	0.4866666666666667	150	PCR3
FS10000169:129:BRB11606-1323:1:1108:7480:2640	Seq_anonymized_002539	72	0.52	150	PCR3
FS10000169:129:BRB11606-1323:1:1108:3980:2820	Seq_anonymized_003122	76	0.4933333333333333	150	PCR3
FS10000169:129:BRB11606-1323:1:1108:5600:2980	Seq_anonymized_002691	81	0.45999999999999996	150	PCR3
FS10000169:129:BRB11606-1323:1:1108:10010:2920	Seq_anonymized_002691	80	0.4666666666666667	150	PCR3
FS10000169:129:BRB11606-1323:1:1108:7560:3050	Seq_anonymized_000446	72	0.52	150	PCR3
FS10000169:129:BRB11606-1323:1:1108:10440:3140	Seq_anonymized_002691	82	0.45333333333333337	150	PCR3
FS10000169:129:BRB11606-1323:1:1108:3440:3080	Seq_anonymized_000442	78	0.48	150	PCR3
FS10000169:129:BRB11606-1323:1:1108:1340:3260	Seq_anonymized_002509	75	0.5	150	PCR3
FS10000169:129:BRB11606-1323:1:1108:2700:3260	Seq_anonymized_000446	72	0.52	150	PCR3
FS10000169:129:BRB11606-1323:1:1108:12140:3200	Seq_anonymized_010053	69	0.54	150	PCR3
FS10000169:129:BRB11606-1323:1:1108:10030:3330	Seq_anonymized_001276	71	0.5266666666666666	150	PCR3
FS10000169:129:BRB11606-1323:1:1108:3170:3390	Seq_anonymized_007747	70	0.5333333333333333	150	PCR3
FS10000169:129:BRB11606-1323:1:1108:12690:3510	Seq_anonymized_000442	72	0.52	150	PCR3
FS10000169:129:BRB11606-1323:1:1108:8600:3490	Seq_anonymized_001798	73	0.5133333333333333	150	PCR3
FS10000169:129:BRB11606-1323:1:1108:15530:3680	Seq_anonymized_002557	78	0.48	150	PCR3
FS10000169:129:BRB11606-1323:1:1108:8360:3760	Seq_anonymized_002691	79	0.4733333333333334	150	PCR3
FS10000169:129:BRB11606-1323:1:1108:13460:3720	Seq_anonymized_004920	74	0.5066666666666666	150	PCR3
FS10000169:129:BRB11606-1323:1:1108:12490:3890	Seq_anonymized_008644	74	0.5066666666666666	150	PCR3
FS10000169:129:BRB11606-1323:1:1108:11860:3790	Seq_anonymized_006834	75	0.5	150	PCR3
FS10000169:129:BRB11606-1323:1:1108:4980:3780	Seq_anonymized_009195	75	0.5	150	PCR3
FS10000169:129:BRB11606-1323:1:1108:8610:3780	Seq_anonymized_008644	79	0.4733333333333334	150	PCR3
FS10000169:129:BRB11606-1323:1:1108:13160:3910	Seq_anonymized_004476	73	0.5133333333333333	150	PCR3
FS10000169:129:BRB11606-1323:1:1108:2440:4020	Seq_anonymized_000446	76	0.4933333333333333	150	PCR3
FS10000169:129:BRB11606-1323:1:1108:14560:3870	Seq_anonymized_004905	81	0.45999999999999996	150	PCR3
FS10000169:129:BRB11606-1323:1:1108:2220:3970	Seq_anonymized_002557	72	0.52	150	PCR3
FS10000169:129:BRB11606-1323:1:1108:6040:3950	Seq_anonymized_004905	72	0.52	150	PCR3
FS10000169:129:BRB11606-1323:1:1108:16250:3950	Seq_anonymized_006289	93	0.38	150	PCR3
FS10000169:129:BRB11606-1323:1:1108:4280:3960	Seq_anonymized_000446	74	0.5066666666666666	150	PCR3
FS10000169:129:BRB11606-1323:1:1108:13120:4080	Seq_anonymized_003676	74	0.5066666666666666	150	PCR3
FS10000169:129:BRB11606-1323:1:1108:7120:4040	Seq_anonymized_002723	75	0.5	150	PCR3
FS10000169:129:BRB11606-1323:1:1109:9580:1220	Seq_anonymized_002951	82	0.45333333333333337	150	PCR3
FS10000169:129:BRB11606-1323:1:1109:10060:1180	Seq_anonymized_001769	74	0.5066666666666666	150	PCR3
FS10000169:129:BRB11606-1323:1:1109:15460:1320	Seq_anonymized_008190	73	0.5133333333333333	150	PCR3
FS10000169:129:BRB11606-1323:1:1109:15620:1320	Seq_anonymized_002539	79	0.4733333333333334	150	PCR3
FS10000169:129:BRB11606-1323:1:1109:16000:1260	Seq_anonymized_002667	72	0.52	150	PCR3
FS10000169:129:BRB11606-1323:1:1109:15470:1490	Seq_anonymized_002122	56	0.5254237288135593	118	PCR3
FS10000169:129:BRB11606-1323:1:1109:3730:1660	Seq_anonymized_005686	53	0.5431034482758621	116	PCR3
FS10000169:129:BRB11606-1323:1:1109:5590:1650	Seq_anonymized_006488	57	0.5210084033613445	119	PCR3
FS10000169:129:BRB11606-1323:1:1109:6710:1700	Seq_anonymized_008533	70	0.5333333333333333	150	PCR3
FS10000169:129:BRB11606-1323:1:1109:8200:1810	Seq_anonymized_004298	55	0.4907407407407407	108	PCR3
FS10000169:129:BRB11606-1323:1:1109:7740:1920	Seq_anonymized_003619	75	0.5	150	PCR3
FS10000169:129:BRB11606-1323:1:1109:3860:1910	Seq_anonymized_004695	52	0.5185185185185186	108	PCR3
FS10000169:129:BRB11606-1323:1:1109:8340:1880	Seq_anonymized_000885	84	0.43999999999999995	150	PCR3
FS10000169:129:BRB11606-1323:1:1109:14700:1850	Seq_anonymized_008644	73	0.5133333333333333	150	PCR3
FS10000169:129:BRB11606-1323:1:1109:7960:1970	Seq_anonymized_008644	73	0.5133333333333333	150	PCR3
FS10000169:129:BRB11606-1323:1:1109:15670:2160	Seq_anonymized_002539	74	0.5066666666666666	150	PCR3
FS10000169:129:BRB11606-1323:1:1109:16370:2230	Seq_anonymized_002599	51	0.5277777777777778	108	PCR3
FS10000169:129:BRB11606-1323:1:1109:7440:2450	Seq_anonymized_002557	76	0.4933333333333333	150	PCR3
FS10000169:129:BRB11606-1323:1:1109:4900:2410	Seq_anonymized_000493	82	0.45333333333333337	150	PCR3
FS10000169:129:BRB11606-1323:1:1109:15010:2580	Seq_anonymized_003264	70	0.5333333333333333	150	PCR3
FS10000169:129:BRB11606-1323:1:1109:16260:2670	Seq_anonymized_000446	75	0.5	150	PCR3
FS10000169:129:BRB11606-1323:1:1109:4140:2790	Seq_anonymized_009990	77	0.4866666666666667	150	PCR3
FS10000169:129:BRB11606-1323:1:1109:7000:2890	Seq_anonymized_007875	76	0.4933333333333333	150	PCR3
FS10000169:129:BRB11606-1323:1:1109:10340:2970	Seq_anonymized_000921	79	0.4733333333333334	150	PCR3
FS10000169:129:BRB11606-1323:1:1109:14420:2920	Seq_anonymized_009221	79	0.4733333333333334	150	PCR3
FS10000169:129:BRB11606-1323:1:1109:14950:3170	Seq_anonymized_009151	73	0.5133333333333333	150	PCR3
FS10000169:129:BRB11606-1323:1:1109:10780:3140	Seq_anonymized_001047	76	0.4933333333333333	150	PCR3
FS10000169:129:BRB11606-1323:1:1109:3310:3140	Seq_anonymized_006488	72	0.52	150	PCR3
FS10000169:129:BRB11606-1323:1:1109:15160:3360	Seq_anonymized_003535	76	0.4933333333333333	150	PCR3
FS10000169:129:BRB11606-1323:1:1109:10380:3540	Seq_anonymized_005099	78	0.48	150	PCR3
FS10000169:129:BRB11606-1323:1:1109:10740:3500	Seq_anonymized_000446	72	0.52	150	PCR3
FS10000169:129:BRB11606-1323:1:1109:3430:3730	Seq_anonymized_000173	51	0.5277777777777778	108	PCR3
FS10000169:129:BRB11606-1323:1:1109:15500:3670	Seq_anonymized_006834	76	0.4933333333333333	150	PCR3
FS10000169:129:BRB11606-1323:1:1109:6940:3640	Seq_anonymized_006488	84	0.43999999999999995	150	PCR3
FS10000169:129:BRB11606-1323:1:1109:5030:3790	Seq_anonymized_004560	72	0.52	150	PCR3
FS10000169:129:BRB11606-1323:1:1109:14140:3780	Seq_anonymized_000446	78	0.48	150	PCR3
FS10000169:129:BRB11606-1323:1:1109:11360:3970	Seq_anonymized_010049	72	0.52	150	PCR3
FS10000169:129:BRB11606-1323:1:1109:2590:4090	Seq_anonymized_006251	73	0.5133333333333333	150	PCR3
FS10000169:129:BRB11606-1323:1:1109:15820:4070	Seq_anonymized_002383	73	0.5133333333333333	150	PCR3
FS10000169:129:BRB11606-1323:1:1110:11570:1050	Seq_anonymized_000920	78	0.48	150	PCR3
FS10000169:129:BRB11606-1323:1:1110:11600:1020	Seq_anonymized_009990	78	0.48	150	PCR3
FS10000169:129:BRB11606-1323:1:1110:13640:1200	Seq_anonymized_009990	81	0.45999999999999996	150	PCR3
FS10000169:129:BRB11606-1323:1:1110:6380:1180	Seq_anonymized_001052	76	0.4933333333333333	150	PCR3
FS10000169:129:BRB11606-1323:1:1110:9760:1140	Seq_anonymized_006488	81	0.45999999999999996	150	PCR3
FS10000169:129:BRB11606-1323:1:1110:13880:1110	Seq_anonymized_001238	70	0.5333333333333333	150	PCR3
FS10000169:129:BRB11606-1323:1:1110:9030:1240	Seq_anonymized_002122	72	0.52	150	PCR3
FS10000169:129:BRB11606-1323:1:1110:10360:1380	Seq_anonymized_001776	78	0.48	150	PCR3
FS10000169:129:BRB11606-1323:1:1110:13960:1380	Seq_anonymized_002691	77	0.4866666666666667	150	PCR3
FS10000169:129:BRB11606-1323:1:1110:5480:1320	Seq_anonymized_009990	74	0.5066666666666666	150	PCR3
FS10000169:129:BRB11606-1323:1:1110:9440:1620	Seq_anonymized_008644	75	0.5	150	PCR3
FS10000169:129:BRB11606-1323:1:1110:6800:1590	Seq_anonymized_000511	81	0.45999999999999996	150	PCR3
FS10000169:129:BRB11606-1323:1:1110:5040:1730	Seq_anonymized_008644	75	0.5	150	PCR3
FS10000169:129:BRB11606-1323:1:1110:11000:1730	Seq_anonymized_008533	73	0.5133333333333333	150	PCR3
FS10000169:129:BRB11606-1323:1:1110:1680:1640	Seq_anonymized_000771	74	0.5066666666666666	150	PCR3
FS10000169:129:BRB11606-1323:1:1110:13720:1850	Seq_anonymized_004905	80	0.4666666666666667	150	PCR3
FS10000169:129:BRB11606-1323:1:1110:1610:1860	Seq_anonymized_006444	72	0.52	150	PCR3
FS10000169:129:BRB11606-1323:1:1110:11690:1940	Seq_anonymized_009990	75	0.5	150	PCR3
FS10000169:129:BRB11606-1323:1:1110:12570:1940	Seq_anonymized_000493	76	0.4933333333333333	150	PCR3
FS10000169:129:BRB11606-1323:1:1110:16320:1940	Seq_anonymized_002539	77	0.4866666666666667	150	PCR3
FS10000169:129:BRB11606-1323:1:1110:4720:1990	Seq_anonymized_011387	79	0.4733333333333334	150	PCR3
FS10000169:129:BRB11606-1323:1:1110:11840:2220	Seq_anonymized_002557	82	0.45333333333333337	150	PCR3
FS10000169:129:BRB11606-1323:1:1110:8080:2380	Seq_anonymized_002539	76	0.4933333333333333	150	PCR3
FS10000169:129:BRB11606-1323:1:1110:8950:2280	Seq_anonymized_000446	77	0.4866666666666667	150	PCR3
FS10000169:129:BRB11606-1323:1:1110:8870:2550	Seq_anonymized_000446	76	0.4933333333333333	150	PCR3
FS10000169:129:BRB11606-1323:1:1110:4890:2360	Seq_anonymized_001776	78	0.48	150	PCR3
FS10000169:129:BRB11606-1323:1:1110:8650:2570	Seq_anonymized_006926	73	0.5133333333333333	150	PCR3
FS10000169:129:BRB11606-1323:1:1110:3450:2580	Seq_anonymized_004905	79	0.4733333333333334	150	PCR3
FS10000169:129:BRB11606-1323:1:1110:1680:2560	Seq_anonymized_008644	73	0.5133333333333333	150	PCR3
FS10000169:129:BRB11606-1323:1:1110:12040:2620	Seq_anonymized_002691	82	0.45333333333333337	150	PCR3
FS10000169:129:BRB11606-1323:1:1110:8490:2780	Seq_anonymized_001093	74	0.5066666666666666	150	PCR3
FS10000169:129:BRB11606-1323:1:1110:12440:2730	Seq_anonymized_002122	84	0.43999999999999995	150	PCR3
FS10000169:129:BRB11606-1323:1:1110:4000:2860	Seq_anonymized_011170	87	0.42000000000000004	150	PCR3
FS10000169:129:BRB11606-1323:1:1110:3410:2810	Seq_anonymized_002557	84	0.43999999999999995	150	PCR3
FS10000169:129:BRB11606-1323:1:1110:11920:2810	Seq_anonymized_003619	79	0.4733333333333334	150	PCR3
FS10000169:129:BRB11606-1323:1:1110:12700:2970	Seq_anonymized_007239	71	0.5266666666666666	150	PCR3
FS10000169:129:BRB11606-1323:1:1110:9270:2960	Seq_anonymized_004147	53	0.5092592592592593	106	PCR3
FS10000169:129:BRB11606-1323:1:1110:11850:2930	Seq_anonymized_000885	74	0.5066666666666666	150	PCR3
FS10000169:129:BRB11606-1323:1:1110:1520:2910	Seq_anonymized_009151	70	0.5333333333333333	150	PCR3
FS10000169:129:BRB11606-1323:1:1110:8080:3120	Seq_anonymized_002691	76	0.4933333333333333	150	PCR3
FS10000169:129:BRB11606-1323:1:1110:9180:3080	Seq_anonymized_008533	71	0.5266666666666666	150	PCR3
FS10000169:129:BRB11606-1323:1:1110:5630:3080	Seq_anonymized_000629	73	0.5133333333333333	150	PCR3
FS10000169:129:BRB11606-1323:1:1110:6840:3270	Seq_anonymized_001793	82	0.45333333333333337	150	PCR3
FS10000169:129:BRB11606-1323:1:1110:14300:3220	Seq_anonymized_002691	72	0.52	150	PCR3
FS10000169:129:BRB11606-1323:1:1110:3260:3190	Seq_anonymized_005560	72	0.52	150	PCR3
FS10000169:129:BRB11606-1323:1:1110:14810:3160	Seq_anonymized_009990	72	0.52	150	PCR3
FS10000169:129:BRB11606-1323:1:1110:3450:3350	Seq_anonymized_002122	80	0.4666666666666667	150	PCR3
FS10000169:129:BRB11606-1323:1:1110:6490:3290	Seq_anonymized_001781	78	0.48	150	PCR3
FS10000169:129:BRB11606-1323:1:1110:1670:3480	Seq_anonymized_009716	51	0.5321100917431192	109	PCR3
FS10000169:129:BRB11606-1323:1:1110:10240:3430	Seq_anonymized_011240	71	0.5266666666666666	150	PCR3
FS10000169:129:BRB11606-1323:1:1110:10920:3390	Seq_anonymized_010389	71	0.5266666666666666	150	PCR3
FS10000169:129:BRB11606-1323:1:1110:6290:3580	Seq_anonymized_004722	72	0.52	150	PCR3
FS10000169:129:BRB11606-1323:1:1110:4480:3590	Seq_anonymized_009990	69	0.54	150	PCR3
FS10000169:129:BRB11606-1323:1:1110:14460:3540	Seq_anonymized_009990	61	0.512	125	PCR3
FS10000169:129:BRB11606-1323:1:1110:1450:3690	Seq_anonymized_000493	76	0.4933333333333333	150	PCR3
FS10000169:129:BRB11606-1323:1:1110:3760:3660	Seq_anonymized_008644	82	0.45333333333333337	150	PCR3
FS10000169:129:BRB11606-1323:1:1110:14260:3610	Seq_anonymized_004677	75	0.5	150	PCR3
FS10000169:129:BRB11606-1323:1:1110:11850:3600	Seq_anonymized_002435	80	0.4666666666666667	150	PCR3
FS10000169:129:BRB11606-1323:1:1110:15680:3690	Seq_anonymized_002691	78	0.48	150	PCR3
FS10000169:129:BRB11606-1323:1:1110:14480:3870	Seq_anonymized_005869	81	0.45999999999999996	150	PCR3
FS10000169:129:BRB11606-1323:1:1110:3110:3840	Seq_anonymized_004248	47	0.5648148148148149	108	PCR3
FS10000169:129:BRB11606-1323:1:1110:15600:3820	Seq_anonymized_001776	87	0.42000000000000004	150	PCR3
FS10000169:129:BRB11606-1323:1:1110:3720:4010	Seq_anonymized_005553	73	0.5133333333333333	150	PCR3
FS10000169:129:BRB11606-1323:1:1110:3240:4050	Seq_anonymized_010777	73	0.5133333333333333	150	PCR3
FS10000169:129:BRB11606-1323:1:1110:4440:4050	Seq_anonymized_008544	78	0.48	150	PCR3
FS10000169:129:BRB11606-1323:1:1111:13280:1030	Seq_anonymized_000511	82	0.45333333333333337	150	PCR3
FS10000169:129:BRB11606-1323:1:1111:10360:1120	Seq_anonymized_000493	77	0.4866666666666667	150	PCR3
FS10000169:129:BRB11606-1323:1:1111:3850:1100	Seq_anonymized_000654	72	0.52	150	PCR3
FS10000169:129:BRB11606-1323:1:1111:16000:1310	Seq_anonymized_008049	75	0.5	150	PCR3
FS10000169:129:BRB11606-1323:1:1111:11300:1390	Seq_anonymized_001154	77	0.4866666666666667	150	PCR3
FS10000169:129:BRB11606-1323:1:1111:16080:1360	Seq_anonymized_002539	79	0.4733333333333334	150	PCR3
FS10000169:129:BRB11606-1323:1:1111:5400:1600	Seq_anonymized_000920	76	0.4933333333333333	150	PCR3
FS10000169:129:BRB11606-1323:1:1111:12150:1560	Seq_anonymized_007747	78	0.48	150	PCR3
FS10000169:129:BRB11606-1323:1:1111:1500:1680	Seq_anonymized_010167	73	0.5133333333333333	150	PCR3
FS10000169:129:BRB11606-1323:1:1111:15640:1770	Seq_anonymized_002691	76	0.4933333333333333	150	PCR3
FS10000169:129:BRB11606-1323:1:1111:7170:1770	Seq_anonymized_003825	56	0.5254237288135593	118	PCR3
FS10000169:129:BRB11606-1323:1:1111:8560:1750	Seq_anonymized_009990	81	0.45999999999999996	150	PCR3
FS10000169:129:BRB11606-1323:1:1111:13120:1730	Seq_anonymized_002691	74	0.5066666666666666	150	PCR3
FS10000169:129:BRB11606-1323:1:1111:16400:1860	Seq_anonymized_007430	75	0.5	150	PCR3
FS10000169:129:BRB11606-1323:1:1111:12120:1870	Seq_anonymized_000446	70	0.5333333333333333	150	PCR3
FS10000169:129:BRB11606-1323:1:1111:16460:2080	Seq_anonymized_000493	79	0.4733333333333334	150	PCR3
FS10000169:129:BRB11606-1323:1:1111:4530:1970	Seq_anonymized_001617	56	0.5254237288135593	118	PCR3
FS10000169:129:BRB11606-1323:1:1111:7240:2110	Seq_anonymized_001238	72	0.52	150	PCR3
FS10000169:129:BRB11606-1323:1:1111:4800:2200	Seq_anonymized_003535	74	0.5066666666666666	150	PCR3
FS10000169:129:BRB11606-1323:1:1111:5640:2190	Seq_anonymized_002299	74	0.5066666666666666	150	PCR3
FS10000169:129:BRB11606-1323:1:1111:14800:2230	Seq_anonymized_009990	80	0.4666666666666667	150	PCR3
FS10000169:129:BRB11606-1323:1:1111:16330:2460	Seq_anonymized_001196	67	0.5533333333333333	150	PCR3
FS10000169:129:BRB11606-1323:1:1111:2560:2470	Seq_anonymized_010053	85	0.43333333333333335	150	PCR3
FS10000169:129:BRB11606-1323:1:1111:11880:2650	Seq_anonymized_000885	60	0.5	120	PCR3
FS10000169:129:BRB11606-1323:1:1111:2080:2750	Seq_anonymized_006834	79	0.4733333333333334	150	PCR3
FS10000169:129:BRB11606-1323:1:1111:2840:2920	Seq_anonymized_000493	84	0.43999999999999995	150	PCR3
FS10000169:129:BRB11606-1323:1:1111:8440:2870	Seq_anonymized_007052	76	0.4933333333333333	150	PCR3
FS10000169:129:BRB11606-1323:1:1111:4440:2970	Seq_anonymized_004077	70	0.5333333333333333	150	PCR3
FS10000169:129:BRB11606-1323:1:1111:7020:3110	Seq_anonymized_005754	69	0.54	150	PCR3
FS10000169:129:BRB11606-1323:1:1111:7520:3130	Seq_anonymized_008644	77	0.4866666666666667	150	PCR3
FS10000169:129:BRB11606-1323:1:1111:5980:3070	Seq_anonymized_009990	75	0.5	150	PCR3
FS10000169:129:BRB11606-1323:1:1111:6440:3200	Seq_anonymized_007677	75	0.5	150	PCR3
FS10000169:129:BRB11606-1323:1:1111:5930:3270	Seq_anonymized_002691	79	0.4733333333333334	150	PCR3
FS10000169:129:BRB11606-1323:1:1111:12620:3830	Seq_anonymized_009990	58	0.5126050420168067	119	PCR3
FS10000169:129:BRB11606-1323:1:1111:9000:3830	Seq_anonymized_002691	82	0.45333333333333337	150	PCR3
FS10000169:129:BRB11606-1323:1:1111:13720:3990	Seq_anonymized_006940	75	0.5	150	PCR3
FS10000169:129:BRB11606-1323:1:1112:11420:1040	Seq_anonymized_002557	74	0.5066666666666666	150	PCR3
FS10000169:129:BRB11606-1323:1:1112:1910:1030	Seq_anonymized_006574	76	0.4933333333333333	150	PCR3
FS10000169:129:BRB11606-1323:1:1111:9280:4070	Seq_anonymized_001846	74	0.5066666666666666	150	PCR3
FS10000169:129:BRB11606-1323:1:1112:16280:1160	Seq_anonymized_001888	86	0.42666666666666664	150	PCR3
FS10000169:129:BRB11606-1323:1:1112:2040:1200	Seq_anonymized_009990	74	0.5066666666666666	150	PCR3
FS10000169:129:BRB11606-1323:1:1112:2540:1100	Seq_anonymized_008522	76	0.4933333333333333	150	PCR3
FS10000169:129:BRB11606-1323:1:1112:3720:1260	Seq_anonymized_002539	77	0.4866666666666667	150	PCR3
FS10000169:129:BRB11606-1323:1:1112:10520:1230	Seq_anonymized_004905	69	0.54	150	PCR3
FS10000169:129:BRB11606-1323:1:1112:11310:1180	Seq_anonymized_010053	78	0.48	150	PCR3
FS10000169:129:BRB11606-1323:1:1112:15320:1350	Seq_anonymized_005698	83	0.44666666666666666	150	PCR3
FS10000169:129:BRB11606-1323:1:1112:5280:1330	Seq_anonymized_006834	77	0.4866666666666667	150	PCR3
FS10000169:129:BRB11606-1323:1:1112:13460:1310	Seq_anonymized_000885	73	0.5133333333333333	150	PCR3
FS10000169:129:BRB11606-1323:1:1112:15060:1310	Seq_anonymized_006488	74	0.5066666666666666	150	PCR3
FS10000169:129:BRB11606-1323:1:1112:3040:1300	Seq_anonymized_006940	61	0.4873949579831933	119	PCR3
FS10000169:129:BRB11606-1323:1:1112:15750:1430	Seq_anonymized_000371	76	0.4933333333333333	150	PCR3
FS10000169:129:BRB11606-1323:1:1112:12300:1420	Seq_anonymized_001776	72	0.52	150	PCR3
FS10000169:129:BRB11606-1323:1:1112:8520:1400	Seq_anonymized_008644	75	0.5	150	PCR3
FS10000169:129:BRB11606-1323:1:1112:9740:1530	Seq_anonymized_011240	73	0.5133333333333333	150	PCR3
FS10000169:129:BRB11606-1323:1:1112:9940:1470	Seq_anonymized_008644	78	0.48	150	PCR3
FS10000169:129:BRB11606-1323:1:1112:3380:1470	Seq_anonymized_002691	85	0.43333333333333335	150	PCR3
FS10000169:129:BRB11606-1323:1:1112:12900:1610	Seq_anonymized_002557	85	0.43333333333333335	150	PCR3
FS10000169:129:BRB11606-1323:1:1112:10020:1620	Seq_anonymized_008644	87	0.42000000000000004	150	PCR3
FS10000169:129:BRB11606-1323:1:1112:2060:1610	Seq_anonymized_003467	78	0.48	150	PCR3
FS10000169:129:BRB11606-1323:1:1112:3280:1590	Seq_anonymized_009990	75	0.5	150	PCR3
FS10000169:129:BRB11606-1323:1:1112:7450:1690	Seq_anonymized_010167	78	0.48	150	PCR3
FS10000169:129:BRB11606-1323:1:1112:1360:1580	Seq_anonymized_010053	79	0.4733333333333334	150	PCR3
FS10000169:129:BRB11606-1323:1:1112:2000:1760	Seq_anonymized_004476	73	0.5133333333333333	150	PCR3
FS10000169:129:BRB11606-1323:1:1112:16300:1680	Seq_anonymized_004476	79	0.4733333333333334	150	PCR3
FS10000169:129:BRB11606-1323:1:1112:3550:1690	Seq_anonymized_002691	78	0.48	150	PCR3
FS10000169:129:BRB11606-1323:1:1112:9530:1850	Seq_anonymized_000745	74	0.5066666666666666	150	PCR3
FS10000169:129:BRB11606-1323:1:1112:3140:1860	Seq_anonymized_002691	76	0.4933333333333333	150	PCR3
FS10000169:129:BRB11606-1323:1:1112:12800:1960	Seq_anonymized_006834	53	0.5546218487394958	119	PCR3
FS10000169:129:BRB11606-1323:1:1112:7980:1930	Seq_anonymized_002723	80	0.4666666666666667	150	PCR3
FS10000169:129:BRB11606-1323:1:1112:15660:1920	Seq_anonymized_003676	78	0.48	150	PCR3
FS10000169:129:BRB11606-1323:1:1112:13300:1900	Seq_anonymized_001230	75	0.5	150	PCR3
FS10000169:129:BRB11606-1323:1:1112:14820:1900	Seq_anonymized_003069	73	0.5133333333333333	150	PCR3
FS10000169:129:BRB11606-1323:1:1112:3020:1910	Seq_anonymized_002691	79	0.4733333333333334	150	PCR3
FS10000169:129:BRB11606-1323:1:1112:1720:2070	Seq_anonymized_009990	73	0.5133333333333333	150	PCR3
FS10000169:129:BRB11606-1323:1:1112:15500:2030	Seq_anonymized_003619	82	0.45333333333333337	150	PCR3
FS10000169:129:BRB11606-1323:1:1112:6490:2030	Seq_anonymized_001776	56	0.5294117647058824	119	PCR3
FS10000169:129:BRB11606-1323:1:1112:7630:2150	Seq_anonymized_010189	73	0.5133333333333333	150	PCR3
FS10000169:129:BRB11606-1323:1:1112:10310:2110	Seq_anonymized_006488	81	0.45999999999999996	150	PCR3
FS10000169:129:BRB11606-1323:1:1112:6700:2100	Seq_anonymized_010451	72	0.52	150	PCR3
FS10000169:129:BRB11606-1323:1:1112:13260:2100	Seq_anonymized_011975	74	0.5066666666666666	150	PCR3
FS10000169:129:BRB11606-1323:1:1112:9890:2240	Seq_anonymized_006472	71	0.5266666666666666	150	PCR3
FS10000169:129:BRB11606-1323:1:1112:15200:2260	Seq_anonymized_006834	79	0.4733333333333334	150	PCR3
FS10000169:129:BRB11606-1323:1:1112:1420:2450	Seq_anonymized_001776	74	0.5066666666666666	150	PCR3
FS10000169:129:BRB11606-1323:1:1112:10230:2400	Seq_anonymized_008644	77	0.4866666666666667	150	PCR3
FS10000169:129:BRB11606-1323:1:1112:16420:2400	Seq_anonymized_000541	79	0.4733333333333334	150	PCR3
FS10000169:129:BRB11606-1323:1:1112:1480:2470	Seq_anonymized_002691	79	0.4733333333333334	150	PCR3
FS10000169:129:BRB11606-1323:1:1112:8380:2650	Seq_anonymized_000446	74	0.5066666666666666	150	PCR3
FS10000169:129:BRB11606-1323:1:1112:7830:2720	Seq_anonymized_000755	76	0.4933333333333333	150	PCR3
FS10000169:129:BRB11606-1323:1:1112:13100:2680	Seq_anonymized_008644	75	0.5	150	PCR3
FS10000169:129:BRB11606-1323:1:1112:10300:2930	Seq_anonymized_002539	80	0.4666666666666667	150	PCR3
FS10000169:129:BRB11606-1323:1:1112:1970:2850	Seq_anonymized_000629	69	0.54	150	PCR3
FS10000169:129:BRB11606-1323:1:1112:13500:2830	Seq_anonymized_006690	79	0.4733333333333334	150	PCR3
FS10000169:129:BRB11606-1323:1:1112:11500:3000	Seq_anonymized_005869	82	0.45333333333333337	150	PCR3
FS10000169:129:BRB11606-1323:1:1112:13220:2960	Seq_anonymized_006545	78	0.48	150	PCR3
FS10000169:129:BRB11606-1323:1:1112:8070:2970	Seq_anonymized_010681	74	0.5066666666666666	150	PCR3
FS10000169:129:BRB11606-1323:1:1112:5660:2920	Seq_anonymized_005728	78	0.48	150	PCR3
FS10000169:129:BRB11606-1323:1:1112:1940:3050	Seq_anonymized_011240	72	0.52	150	PCR3
FS10000169:129:BRB11606-1323:1:1112:10980:3060	Seq_anonymized_002691	80	0.4666666666666667	150	PCR3
FS10000169:129:BRB11606-1323:1:1112:12860:3170	Seq_anonymized_000446	76	0.4933333333333333	150	PCR3
FS10000169:129:BRB11606-1323:1:1112:14990:3100	Seq_anonymized_000446	72	0.52	150	PCR3
FS10000169:129:BRB11606-1323:1:1112:11320:3390	Seq_anonymized_000895	76	0.4933333333333333	150	PCR3
FS10000169:129:BRB11606-1323:1:1112:9870:3400	Seq_anonymized_001055	73	0.5133333333333333	150	PCR3
FS10000169:129:BRB11606-1323:1:1112:4550:3320	Seq_anonymized_006834	73	0.5133333333333333	150	PCR3
FS10000169:129:BRB11606-1323:1:1112:2500:3550	Seq_anonymized_000920	78	0.48	150	PCR3
FS10000169:129:BRB11606-1323:1:1112:7380:3530	Seq_anonymized_005439	76	0.4933333333333333	150	PCR3
FS10000169:129:BRB11606-1323:1:1112:1790:3520	Seq_anonymized_009990	79	0.4733333333333334	150	PCR3
FS10000169:129:BRB11606-1323:1:1112:10280:3500	Seq_anonymized_009990	69	0.54	150	PCR3
FS10000169:129:BRB11606-1323:1:1112:6810:3630	Seq_anonymized_010818	68	0.5466666666666666	150	PCR3
FS10000169:129:BRB11606-1323:1:1112:11900:3590	Seq_anonymized_000634	86	0.42666666666666664	150	PCR3
FS10000169:129:BRB11606-1323:1:1112:2140:3710	Seq_anonymized_000586	91	0.3933333333333333	150	PCR3
FS10000169:129:BRB11606-1323:1:1112:8440:3660	Seq_anonymized_000263	72	0.52	150	PCR3
FS10000169:129:BRB11606-1323:1:1112:13640:3760	Seq_anonymized_006988	71	0.5266666666666666	150	PCR3
FS10000169:129:BRB11606-1323:1:1112:13850:3770	Seq_anonymized_006252	72	0.52	150	PCR3
FS10000169:129:BRB11606-1323:1:1112:6220:3910	Seq_anonymized_000726	77	0.4866666666666667	150	PCR3
FS10000169:129:BRB11606-1323:1:1112:3240:3900	Seq_anonymized_001776	77	0.4866666666666667	150	PCR3
FS10000169:129:BRB11606-1323:1:1112:1580:3890	Seq_anonymized_003795	74	0.5066666666666666	150	PCR3
FS10000169:129:BRB11606-1323:1:1112:10900:4060	Seq_anonymized_008644	79	0.4733333333333334	150	PCR3
FS10000169:129:BRB11606-1323:1:1113:3280:1060	Seq_anonymized_011975	54	0.5384615384615384	117	PCR3
FS10000169:129:BRB11606-1323:1:1113:2810:1010	Seq_anonymized_002557	80	0.4666666666666667	150	PCR3
FS10000169:129:BRB11606-1323:1:1113:5110:1000	Seq_anonymized_004905	74	0.5066666666666666	150	PCR3
FS10000169:129:BRB11606-1323:1:1113:15800:1180	Seq_anonymized_006834	74	0.5066666666666666	150	PCR3
FS10000169:129:BRB11606-1323:1:1113:3460:1300	Seq_anonymized_007430	77	0.4866666666666667	150	PCR3
FS10000169:129:BRB11606-1323:1:1113:5180:1290	Seq_anonymized_002723	73	0.5133333333333333	150	PCR3
FS10000169:129:BRB11606-1323:1:1113:12930:1340	Seq_anonymized_009990	78	0.48	150	PCR3
FS10000169:129:BRB11606-1323:1:1113:7920:1580	Seq_anonymized_002539	74	0.5066666666666666	150	PCR3
FS10000169:129:BRB11606-1323:1:1113:1530:1540	Seq_anonymized_005869	81	0.45999999999999996	150	PCR3
FS10000169:129:BRB11606-1323:1:1113:9950:1640	Seq_anonymized_001317	71	0.5266666666666666	150	PCR3
FS10000169:129:BRB11606-1323:1:1113:13240:1720	Seq_anonymized_002736	51	0.5277777777777778	108	PCR3
FS10000169:129:BRB11606-1323:1:1113:9540:2010	Seq_anonymized_000446	79	0.4733333333333334	150	PCR3
FS10000169:129:BRB11606-1323:1:1113:10950:1990	Seq_anonymized_011387	70	0.5333333333333333	150	PCR3
FS10000169:129:BRB11606-1323:1:1113:14170:2110	Seq_anonymized_000446	74	0.5066666666666666	150	PCR3
FS10000169:129:BRB11606-1323:1:1113:2570:2090	Seq_anonymized_009990	90	0.4	150	PCR3
FS10000169:129:BRB11606-1323:1:1113:14470:2040	Seq_anonymized_011758	71	0.5266666666666666	150	PCR3
FS10000169:129:BRB11606-1323:1:1113:11210:2240	Seq_anonymized_006488	76	0.4933333333333333	150	PCR3
FS10000169:129:BRB11606-1323:1:1113:3680:2210	Seq_anonymized_000442	71	0.5266666666666666	150	PCR3
FS10000169:129:BRB11606-1323:1:1113:13670:2350	Seq_anonymized_008644	78	0.48	150	PCR3
FS10000169:129:BRB11606-1323:1:1113:10730:2290	Seq_anonymized_001776	82	0.45333333333333337	150	PCR3
FS10000169:129:BRB11606-1323:1:1113:15770:2480	Seq_anonymized_008480	74	0.5066666666666666	150	PCR3
FS10000169:129:BRB11606-1323:1:1113:9050:2430	Seq_anonymized_002539	74	0.5066666666666666	150	PCR3
FS10000169:129:BRB11606-1323:1:1113:2410:2380	Seq_anonymized_009990	84	0.43999999999999995	150	PCR3
FS10000169:129:BRB11606-1323:1:1113:1530:2580	Seq_anonymized_010167	80	0.4666666666666667	150	PCR3
FS10000169:129:BRB11606-1323:1:1113:13570:2670	Seq_anonymized_002886	53	0.5092592592592593	108	PCR3
FS10000169:129:BRB11606-1323:1:1113:9430:2620	Seq_anonymized_003554	76	0.4933333333333333	150	PCR3
FS10000169:129:BRB11606-1323:1:1113:13450:2600	Seq_anonymized_007604	78	0.48	150	PCR3
FS10000169:129:BRB11606-1323:1:1113:13440:2720	Seq_anonymized_007550	76	0.4933333333333333	150	PCR3
FS10000169:129:BRB11606-1323:1:1113:15330:2710	Seq_anonymized_001798	81	0.45999999999999996	150	PCR3
FS10000169:129:BRB11606-1323:1:1113:11120:2940	Seq_anonymized_002122	78	0.48	150	PCR3
FS10000169:129:BRB11606-1323:1:1113:15210:2950	Seq_anonymized_001546	81	0.45999999999999996	150	PCR3
FS10000169:129:BRB11606-1323:1:1113:13930:2920	Seq_anonymized_009990	73	0.5133333333333333	150	PCR3
FS10000169:129:BRB11606-1323:1:1113:15470:2920	Seq_anonymized_001230	76	0.4933333333333333	150	PCR3
FS10000169:129:BRB11606-1323:1:1113:3660:2930	Seq_anonymized_005951	73	0.5133333333333333	150	PCR3
FS10000169:129:BRB11606-1323:1:1113:11600:2910	Seq_anonymized_007752	47	0.5648148148148149	108	PCR3
FS10000169:129:BRB11606-1323:1:1113:7490:2890	Seq_anonymized_005329	73	0.5133333333333333	150	PCR3
FS10000169:129:BRB11606-1323:1:1113:15870:3010	Seq_anonymized_003535	75	0.5	150	PCR3
FS10000169:129:BRB11606-1323:1:1113:13100:2980	Seq_anonymized_006488	74	0.5066666666666666	150	PCR3
FS10000169:129:BRB11606-1323:1:1113:15180:3100	Seq_anonymized_009990	69	0.54	150	PCR3
FS10000169:129:BRB11606-1323:1:1113:4690:3090	Seq_anonymized_000446	75	0.5	150	PCR3
FS10000169:129:BRB11606-1323:1:1113:15310:3060	Seq_anonymized_006727	78	0.48	150	PCR3
FS10000169:129:BRB11606-1323:1:1113:7790:3140	Seq_anonymized_009156	51	0.5277777777777778	108	PCR3
FS10000169:129:BRB11606-1323:1:1113:6050:3280	Seq_anonymized_007747	74	0.5066666666666666	150	PCR3
FS10000169:129:BRB11606-1323:1:1113:8930:3400	Seq_anonymized_009990	76	0.4933333333333333	150	PCR3
FS10000169:129:BRB11606-1323:1:1113:14330:3540	Seq_anonymized_006488	76	0.4933333333333333	150	PCR3
FS10000169:129:BRB11606-1323:1:1113:3050:3510	Seq_anonymized_008048	73	0.5133333333333333	150	PCR3
FS10000169:129:BRB11606-1323:1:1113:6190:3650	Seq_anonymized_000050	70	0.5333333333333333	150	PCR3
FS10000169:129:BRB11606-1323:1:1113:6700:3580	Seq_anonymized_002691	74	0.5066666666666666	150	PCR3
FS10000169:129:BRB11606-1323:1:1113:4850:3920	Seq_anonymized_008644	71	0.5266666666666666	150	PCR3
FS10000169:129:BRB11606-1323:1:1113:12880:3900	Seq_anonymized_006783	70	0.5333333333333333	150	PCR3
FS10000169:129:BRB11606-1323:1:1113:6110:3890	Seq_anonymized_002723	78	0.48	150	PCR3
FS10000169:129:BRB11606-1323:1:1113:7740:3860	Seq_anonymized_004077	71	0.5266666666666666	150	PCR3
FS10000169:129:BRB11606-1323:1:1113:8670:3860	Seq_anonymized_011758	70	0.5333333333333333	150	PCR3
FS10000169:129:BRB11606-1323:1:1113:6150:3970	Seq_anonymized_009459	71	0.5266666666666666	150	PCR3
FS10000169:129:BRB11606-1323:1:1113:14150:3960	Seq_anonymized_006753	50	0.537037037037037	108	PCR3
FS10000169:129:BRB11606-1323:1:1114:1070:1040	Seq_anonymized_006834	78	0.48	150	PCR3
FS10000169:129:BRB11606-1323:1:1114:6620:1030	Seq_anonymized_003944	53	0.5092592592592593	107	PCR3
FS10000169:129:BRB11606-1323:1:1114:12420:1010	Seq_anonymized_002835	47	0.5648148148148149	107	PCR3
FS10000169:129:BRB11606-1323:1:1114:13370:1250	Seq_anonymized_001793	70	0.5333333333333333	150	PCR3
FS10000169:129:BRB11606-1323:1:1114:6880:1260	Seq_anonymized_008644	77	0.4866666666666667	150	PCR3
FS10000169:129:BRB11606-1323:1:1114:11970:1370	Seq_anonymized_002691	83	0.44666666666666666	150	PCR3
FS10000169:129:BRB11606-1323:1:1114:7680:1340	Seq_anonymized_001338	72	0.52	150	PCR3
FS10000169:129:BRB11606-1323:1:1114:1110:1350	Seq_anonymized_002391	77	0.4866666666666667	150	PCR3
FS10000169:129:BRB11606-1323:1:1114:16470:1330	Seq_anonymized_001776	78	0.48	150	PCR3
FS10000169:129:BRB11606-1323:1:1114:14490:1300	Seq_anonymized_006444	87	0.42000000000000004	150	PCR3
FS10000169:129:BRB11606-1323:1:1114:6520:1440	Seq_anonymized_002557	77	0.4866666666666667	150	PCR3
FS10000169:129:BRB11606-1323:1:1114:9360:1440	Seq_anonymized_008644	76	0.4933333333333333	150	PCR3
FS10000169:129:BRB11606-1323:1:1114:1520:1420	Seq_anonymized_009990	82	0.45333333333333337	150	PCR3
FS10000169:129:BRB11606-1323:1:1114:6230:1660	Seq_anonymized_002557	78	0.48	150	PCR3
FS10000169:129:BRB11606-1323:1:1114:8240:1660	Seq_anonymized_001052	81	0.45999999999999996	150	PCR3
FS10000169:129:BRB11606-1323:1:1114:8770:1620	Seq_anonymized_005869	77	0.4866666666666667	150	PCR3
FS10000169:129:BRB11606-1323:1:1114:5580:1740	Seq_anonymized_001776	76	0.4933333333333333	150	PCR3
FS10000169:129:BRB11606-1323:1:1114:11470:1830	Seq_anonymized_006488	74	0.5066666666666666	150	PCR3
FS10000169:129:BRB11606-1323:1:1114:3270:1810	Seq_anonymized_003259	70	0.5333333333333333	150	PCR3
FS10000169:129:BRB11606-1323:1:1114:12630:1930	Seq_anonymized_006922	74	0.5066666666666666	150	PCR3
FS10000169:129:BRB11606-1323:1:1114:6830:2060	Seq_anonymized_002029	80	0.4666666666666667	150	PCR3
FS10000169:129:BRB11606-1323:1:1114:15090:1890	Seq_anonymized_002879	69	0.54	150	PCR3
FS10000169:129:BRB11606-1323:1:1114:2430:2030	Seq_anonymized_008644	80	0.4666666666666667	150	PCR3
FS10000169:129:BRB11606-1323:1:1114:2230:2000	Seq_anonymized_007747	84	0.43999999999999995	150	PCR3
FS10000169:129:BRB11606-1323:1:1114:6590:2090	Seq_anonymized_006848	80	0.4666666666666667	150	PCR3
FS10000169:129:BRB11606-1323:1:1114:10850:2210	Seq_anonymized_008563	83	0.44666666666666666	150	PCR3
FS10000169:129:BRB11606-1323:1:1114:8710:2220	Seq_anonymized_000446	81	0.45999999999999996	150	PCR3
FS10000169:129:BRB11606-1323:1:1114:1520:2210	Seq_anonymized_001414	70	0.5333333333333333	150	PCR3
FS10000169:129:BRB11606-1323:1:1114:3000:2200	Seq_anonymized_010167	79	0.4733333333333334	150	PCR3
FS10000169:129:BRB11606-1323:1:1114:3710:2310	Seq_anonymized_002951	83	0.44666666666666666	150	PCR3
FS10000169:129:BRB11606-1323:1:1114:4430:2300	Seq_anonymized_002122	81	0.45999999999999996	150	PCR3
FS10000169:129:BRB11606-1323:1:1114:15630:2250	Seq_anonymized_009990	81	0.45999999999999996	150	PCR3
FS10000169:129:BRB11606-1323:1:1114:9790:2490	Seq_anonymized_006488	75	0.5	150	PCR3
FS10000169:129:BRB11606-1323:1:1114:4160:2500	Seq_anonymized_008644	72	0.52	150	PCR3
FS10000169:129:BRB11606-1323:1:1114:6180:2340	Seq_anonymized_005856	53	0.5470085470085471	117	PCR3
FS10000169:129:BRB11606-1323:1:1114:15030:2510	Seq_anonymized_006289	102	0.31999999999999995	150	PCR3
FS10000169:129:BRB11606-1323:1:1114:13750:2530	Seq_anonymized_007747	84	0.43999999999999995	150	PCR3
FS10000169:129:BRB11606-1323:1:1114:11470:2500	Seq_anonymized_008672	73	0.5133333333333333	150	PCR3
FS10000169:129:BRB11606-1323:1:1114:2160:2420	Seq_anonymized_010664	70	0.5333333333333333	150	PCR3
FS10000169:129:BRB11606-1323:1:1114:15090:2610	Seq_anonymized_010167	78	0.48	150	PCR3
FS10000169:129:BRB11606-1323:1:1114:13060:2570	Seq_anonymized_001349	71	0.5266666666666666	150	PCR3
FS10000169:129:BRB11606-1323:1:1114:14070:2700	Seq_anonymized_006488	82	0.45333333333333337	150	PCR3
FS10000169:129:BRB11606-1323:1:1114:10060:2670	Seq_anonymized_003511	51	0.5277777777777778	106	PCR3
FS10000169:129:BRB11606-1323:1:1114:15270:2660	Seq_anonymized_002207	75	0.5	150	PCR3
FS10000169:129:BRB11606-1323:1:1114:15480:2770	Seq_anonymized_008644	82	0.45333333333333337	150	PCR3
FS10000169:129:BRB11606-1323:1:1114:4580:2810	Seq_anonymized_002539	69	0.54	150	PCR3
FS10000169:129:BRB11606-1323:1:1114:6790:2750	Seq_anonymized_008644	74	0.5066666666666666	150	PCR3
FS10000169:129:BRB11606-1323:1:1114:11510:2900	Seq_anonymized_003564	77	0.4866666666666667	150	PCR3
FS10000169:129:BRB11606-1323:1:1114:16390:2840	Seq_anonymized_003535	73	0.5133333333333333	150	PCR3
FS10000169:129:BRB11606-1323:1:1114:5630:2980	Seq_anonymized_000446	74	0.5066666666666666	150	PCR3
FS10000169:129:BRB11606-1323:1:1114:7110:2920	Seq_anonymized_004905	77	0.4866666666666667	150	PCR3
FS10000169:129:BRB11606-1323:1:1114:4830:3140	Seq_anonymized_004184	72	0.52	150	PCR3
FS10000169:129:BRB11606-1323:1:1114:6560:3030	Seq_anonymized_000920	74	0.5066666666666666	150	PCR3
FS10000169:129:BRB11606-1323:1:1114:11510:3010	Seq_anonymized_000654	79	0.4733333333333334	150	PCR3
FS10000169:129:BRB11606-1323:1:1114:5790:3260	Seq_anonymized_002691	78	0.48	150	PCR3
FS10000169:129:BRB11606-1323:1:1114:7710:3260	Seq_anonymized_000446	75	0.5	150	PCR3
FS10000169:129:BRB11606-1323:1:1114:8190:3400	Seq_anonymized_009990	79	0.4733333333333334	150	PCR3
FS10000169:129:BRB11606-1323:1:1114:14530:3440	Seq_anonymized_002029	75	0.5	150	PCR3
FS10000169:129:BRB11606-1323:1:1114:11170:3390	Seq_anonymized_010756	72	0.52	150	PCR3
FS10000169:129:BRB11606-1323:1:1114:4750:3380	Seq_anonymized_006776	82	0.45333333333333337	150	PCR3
FS10000169:129:BRB11606-1323:1:1114:7230:3510	Seq_anonymized_002557	76	0.4933333333333333	150	PCR3
FS10000169:129:BRB11606-1323:1:1114:5310:3520	Seq_anonymized_008644	78	0.48	150	PCR3
FS10000169:129:BRB11606-1323:1:1114:3390:3430	Seq_anonymized_001776	82	0.45333333333333337	150	PCR3
FS10000169:129:BRB11606-1323:1:1114:8660:3600	Seq_anonymized_002502	56	0.5254237288135593	118	PCR3
FS10000169:129:BRB11606-1323:1:1114:10840:3570	Seq_anonymized_000245	79	0.4733333333333334	150	PCR3
FS10000169:129:BRB11606-1323:1:1114:13970:3560	Seq_anonymized_002122	55	0.5299145299145299	117	PCR3
FS10000169:129:BRB11606-1323:1:1114:4630:3550	Seq_anonymized_006444	81	0.45999999999999996	150	PCR3
FS10000169:129:BRB11606-1323:1:1114:6830:3550	Seq_anonymized_003122	72	0.52	150	PCR3
FS10000169:129:BRB11606-1323:1:1114:10830:3690	Seq_anonymized_002691	78	0.48	150	PCR3
FS10000169:129:BRB11606-1323:1:1114:6220:3700	Seq_anonymized_005180	73	0.5133333333333333	150	PCR3
FS10000169:129:BRB11606-1323:1:1114:11510:3700	Seq_anonymized_000446	75	0.5	150	PCR3
FS10000169:129:BRB11606-1323:1:1114:13750:3810	Seq_anonymized_011803	85	0.43333333333333335	150	PCR3
FS10000169:129:BRB11606-1323:1:1114:1550:3820	Seq_anonymized_006488	89	0.4066666666666666	150	PCR3
FS10000169:129:BRB11606-1323:1:1114:8970:3770	Seq_anonymized_002195	75	0.5	150	PCR3
FS10000169:129:BRB11606-1323:1:1114:15070:3890	Seq_anonymized_002691	78	0.48	150	PCR3
FS10000169:129:BRB11606-1323:1:1114:5740:3900	Seq_anonymized_002691	80	0.4666666666666667	150	PCR3
FS10000169:129:BRB11606-1323:1:1114:6310:3860	Seq_anonymized_005439	76	0.4933333333333333	150	PCR3
FS10000169:129:BRB11606-1323:1:1114:5230:3850	Seq_anonymized_006776	84	0.43999999999999995	150	PCR3
FS10000169:129:BRB11606-1323:1:1114:16390:3820	Seq_anonymized_000446	86	0.42666666666666664	150	PCR3
FS10000169:129:BRB11606-1323:1:1114:11560:3940	Seq_anonymized_002122	78	0.48	150	PCR3
FS10000169:129:BRB11606-1323:1:1114:4210:3920	Seq_anonymized_010167	79	0.4733333333333334	150	PCR3
FS10000169:129:BRB11606-1323:1:1114:4570:4030	Seq_anonymized_009299	55	0.5338983050847458	118	PCR3
FS10000169:129:BRB11606-1323:1:1115:3930:1020	Seq_anonymized_003535	77	0.4866666666666667	150	PCR3
FS10000169:129:BRB11606-1323:1:1115:15910:1110	Seq_anonymized_002039	78	0.48	150	PCR3
FS10000169:129:BRB11606-1323:1:1115:8940:1070	Seq_anonymized_006834	80	0.4666666666666667	150	PCR3
FS10000169:129:BRB11606-1323:1:1115:2540:1340	Seq_anonymized_002951	76	0.4933333333333333	150	PCR3
FS10000169:129:BRB11606-1323:1:1115:8290:1410	Seq_anonymized_010244	70	0.5333333333333333	150	PCR3
[truncated: 2,355 more rows]
