# Supplementary material for: Predicting sequence-specific amplification efficiency in multi-template PCR with deep learning
Source: Nat Commun. 2025 Oct 16;16:9187. doi: 10.1038/s41467-025-64221-4 (PMC12533003; doi:10.1038/s41467-025-64221-4)
Supplement: Supplementary file 4 — Source data [file 41467_2025_64221_MOESM4_ESM.zip › Supp.Fig. 52/unmapped_data.csv]

seqid	ref_seqid	edit_distance	similarity	length	exp
FS10000169:130:BRB11606-1322:1:1101:4800:1070	Seq_anonymized_000446	75	0.5	150	PCR1
FS10000169:130:BRB11606-1322:1:1101:4970:1000	Seq_anonymized_009990	72	0.52	150	PCR1
FS10000169:130:BRB11606-1322:1:1101:4570:1110	Seq_anonymized_010817	68	0.5466666666666666	150	PCR1
FS10000169:130:BRB11606-1322:1:1101:6310:1150	Seq_anonymized_009990	79	0.4733333333333334	150	PCR1
FS10000169:130:BRB11606-1322:1:1101:6500:1130	Seq_anonymized_003158	52	0.5185185185185186	108	PCR1
FS10000169:130:BRB11606-1322:1:1101:5510:1120	Seq_anonymized_002691	81	0.45999999999999996	150	PCR1
FS10000169:130:BRB11606-1322:1:1101:11750:1230	Seq_anonymized_005110	82	0.45333333333333337	150	PCR1
FS10000169:130:BRB11606-1322:1:1101:10240:1220	Seq_anonymized_000446	71	0.5266666666666666	150	PCR1
FS10000169:130:BRB11606-1322:1:1101:14590:1210	Seq_anonymized_008200	80	0.4666666666666667	150	PCR1
FS10000169:130:BRB11606-1322:1:1101:10710:1160	Seq_anonymized_000045	81	0.45999999999999996	150	PCR1
FS10000169:130:BRB11606-1322:1:1101:11270:1360	Seq_anonymized_005869	81	0.45999999999999996	150	PCR1
FS10000169:130:BRB11606-1322:1:1101:6760:1300	Seq_anonymized_001488	75	0.5	150	PCR1
FS10000169:130:BRB11606-1322:1:1101:2390:1260	Seq_anonymized_001967	78	0.48	150	PCR1
FS10000169:130:BRB11606-1322:1:1101:5230:1420	Seq_anonymized_001035	76	0.4933333333333333	150	PCR1
FS10000169:130:BRB11606-1322:1:1101:6770:1400	Seq_anonymized_008001	74	0.5066666666666666	150	PCR1
FS10000169:130:BRB11606-1322:1:1101:5670:1520	Seq_anonymized_009990	81	0.45999999999999996	150	PCR1
FS10000169:130:BRB11606-1322:1:1101:3620:1680	Seq_anonymized_002653	68	0.5466666666666666	150	PCR1
FS10000169:130:BRB11606-1322:1:1101:11530:1630	Seq_anonymized_002430	79	0.4733333333333334	150	PCR1
FS10000169:130:BRB11606-1322:1:1101:2230:1800	Seq_anonymized_011803	74	0.5066666666666666	150	PCR1
FS10000169:130:BRB11606-1322:1:1101:7410:1780	Seq_anonymized_001196	70	0.5333333333333333	150	PCR1
FS10000169:130:BRB11606-1322:1:1101:6050:1900	Seq_anonymized_001776	80	0.4666666666666667	150	PCR1
FS10000169:130:BRB11606-1322:1:1101:2790:1960	Seq_anonymized_000446	79	0.4733333333333334	150	PCR1
FS10000169:130:BRB11606-1322:1:1101:10630:1850	Seq_anonymized_005869	80	0.4666666666666667	150	PCR1
FS10000169:130:BRB11606-1322:1:1101:10610:2060	Seq_anonymized_001776	77	0.4866666666666667	150	PCR1
FS10000169:130:BRB11606-1322:1:1101:12310:1900	Seq_anonymized_005869	91	0.3933333333333333	150	PCR1
FS10000169:130:BRB11606-1322:1:1101:3510:2220	Seq_anonymized_006574	78	0.48	150	PCR1
FS10000169:130:BRB11606-1322:1:1101:3710:2360	Seq_anonymized_008644	78	0.48	150	PCR1
FS10000169:130:BRB11606-1322:1:1101:13030:2330	Seq_anonymized_005869	92	0.3866666666666667	150	PCR1
FS10000169:130:BRB11606-1322:1:1101:5300:2430	Seq_anonymized_000176	83	0.44666666666666666	150	PCR1
FS10000169:130:BRB11606-1322:1:1101:3710:2390	Seq_anonymized_001798	81	0.45999999999999996	150	PCR1
FS10000169:130:BRB11606-1322:1:1101:16050:2490	Seq_anonymized_000446	77	0.4866666666666667	150	PCR1
FS10000169:130:BRB11606-1322:1:1101:13410:2560	Seq_anonymized_009990	88	0.41333333333333333	150	PCR1
FS10000169:130:BRB11606-1322:1:1101:10270:2670	Seq_anonymized_009990	96	0.36	150	PCR1
FS10000169:130:BRB11606-1322:1:1101:13730:2640	Seq_anonymized_002122	76	0.4933333333333333	150	PCR1
FS10000169:130:BRB11606-1322:1:1101:10360:2630	Seq_anonymized_009990	70	0.5333333333333333	150	PCR1
FS10000169:130:BRB11606-1322:1:1101:5030:2750	Seq_anonymized_006488	77	0.4866666666666667	150	PCR1
FS10000169:130:BRB11606-1322:1:1101:2610:2680	Seq_anonymized_009990	75	0.5	150	PCR1
FS10000169:130:BRB11606-1322:1:1101:11530:2790	Seq_anonymized_008109	81	0.45999999999999996	150	PCR1
FS10000169:130:BRB11606-1322:1:1101:11470:2770	Seq_anonymized_002951	82	0.45333333333333337	150	PCR1
FS10000169:130:BRB11606-1322:1:1101:11430:2840	Seq_anonymized_009990	99	0.33999999999999997	150	PCR1
FS10000169:130:BRB11606-1322:1:1101:14950:2810	Seq_anonymized_009990	100	0.33333333333333337	150	PCR1
FS10000169:130:BRB11606-1322:1:1101:13290:2820	Seq_anonymized_003467	78	0.48	150	PCR1
FS10000169:130:BRB11606-1322:1:1101:4760:3100	Seq_anonymized_006084	81	0.45999999999999996	150	PCR1
FS10000169:130:BRB11606-1322:1:1101:2490:3250	Seq_anonymized_002233	76	0.4933333333333333	150	PCR1
FS10000169:130:BRB11606-1322:1:1101:8730:3250	Seq_anonymized_008644	80	0.4666666666666667	150	PCR1
FS10000169:130:BRB11606-1322:1:1101:13150:3220	Seq_anonymized_002674	79	0.4733333333333334	150	PCR1
FS10000169:130:BRB11606-1322:1:1101:15520:3390	Seq_anonymized_009990	81	0.45999999999999996	150	PCR1
FS10000169:130:BRB11606-1322:1:1101:1390:3360	Seq_anonymized_003790	79	0.4733333333333334	150	PCR1
FS10000169:130:BRB11606-1322:1:1101:14790:3360	Seq_anonymized_004905	84	0.43999999999999995	150	PCR1
FS10000169:130:BRB11606-1322:1:1101:2870:3510	Seq_anonymized_000446	80	0.4666666666666667	150	PCR1
FS10000169:130:BRB11606-1322:1:1101:14910:3480	Seq_anonymized_009990	96	0.36	150	PCR1
FS10000169:130:BRB11606-1322:1:1101:3630:3640	Seq_anonymized_006488	76	0.4933333333333333	150	PCR1
FS10000169:130:BRB11606-1322:1:1101:5210:3640	Seq_anonymized_006957	78	0.48	150	PCR1
FS10000169:130:BRB11606-1322:1:1101:12810:3610	Seq_anonymized_004132	76	0.4933333333333333	150	PCR1
FS10000169:130:BRB11606-1322:1:1101:3210:3730	Seq_anonymized_006512	67	0.5533333333333333	150	PCR1
FS10000169:130:BRB11606-1322:1:1101:12950:3670	Seq_anonymized_009990	96	0.36	150	PCR1
FS10000169:130:BRB11606-1322:1:1101:5710:3800	Seq_anonymized_002691	78	0.48	150	PCR1
FS10000169:130:BRB11606-1322:1:1101:15070:3770	Seq_anonymized_005869	80	0.4666666666666667	150	PCR1
FS10000169:130:BRB11606-1322:1:1101:14510:3780	Seq_anonymized_005869	78	0.48	150	PCR1
FS10000169:130:BRB11606-1322:1:1101:10470:3860	Seq_anonymized_009990	86	0.42666666666666664	150	PCR1
FS10000169:130:BRB11606-1322:1:1101:3450:3830	Seq_anonymized_002557	74	0.5066666666666666	150	PCR1
FS10000169:130:BRB11606-1322:1:1101:13350:3980	Seq_anonymized_000446	81	0.45999999999999996	150	PCR1
FS10000169:130:BRB11606-1322:1:1101:16190:3930	Seq_anonymized_002557	76	0.4933333333333333	150	PCR1
FS10000169:130:BRB11606-1322:1:1101:5720:4070	Seq_anonymized_009990	79	0.4733333333333334	150	PCR1
FS10000169:130:BRB11606-1322:1:1101:8270:4010	Seq_anonymized_001055	74	0.5066666666666666	150	PCR1
FS10000169:130:BRB11606-1322:1:1102:2150:1120	Seq_anonymized_002691	76	0.4933333333333333	150	PCR1
FS10000169:130:BRB11606-1322:1:1102:3080:1160	Seq_anonymized_000446	67	0.5533333333333333	150	PCR1
FS10000169:130:BRB11606-1322:1:1102:4190:1090	Seq_anonymized_002430	83	0.44666666666666666	150	PCR1
FS10000169:130:BRB11606-1322:1:1102:8470:1170	Seq_anonymized_009990	92	0.3866666666666667	150	PCR1
FS10000169:130:BRB11606-1322:1:1102:14510:1300	Seq_anonymized_009990	98	0.3466666666666667	150	PCR1
FS10000169:130:BRB11606-1322:1:1102:16270:1490	Seq_anonymized_003795	74	0.5066666666666666	150	PCR1
FS10000169:130:BRB11606-1322:1:1102:10110:1710	Seq_anonymized_003564	95	0.3666666666666667	150	PCR1
FS10000169:130:BRB11606-1322:1:1102:11550:1670	Seq_anonymized_005869	83	0.44666666666666666	150	PCR1
FS10000169:130:BRB11606-1322:1:1102:12390:1670	Seq_anonymized_002691	84	0.43999999999999995	150	PCR1
FS10000169:130:BRB11606-1322:1:1102:8810:1830	Seq_anonymized_006744	69	0.54	150	PCR1
FS10000169:130:BRB11606-1322:1:1102:10750:1730	Seq_anonymized_009990	99	0.33999999999999997	150	PCR1
FS10000169:130:BRB11606-1322:1:1102:14390:1850	Seq_anonymized_009990	95	0.3666666666666667	150	PCR1
FS10000169:130:BRB11606-1322:1:1102:10270:1840	Seq_anonymized_002539	79	0.4733333333333334	150	PCR1
FS10000169:130:BRB11606-1322:1:1102:3370:1970	Seq_anonymized_008644	76	0.4933333333333333	150	PCR1
FS10000169:130:BRB11606-1322:1:1102:14920:2000	Seq_anonymized_001204	56	0.5333333333333333	120	PCR1
FS10000169:130:BRB11606-1322:1:1102:4850:2140	Seq_anonymized_004520	96	0.36	150	PCR1
FS10000169:130:BRB11606-1322:1:1102:1240:2080	Seq_anonymized_005621	75	0.5	150	PCR1
FS10000169:130:BRB11606-1322:1:1102:15370:2220	Seq_anonymized_009990	75	0.5	150	PCR1
FS10000169:130:BRB11606-1322:1:1102:15480:2350	Seq_anonymized_009990	86	0.42666666666666664	150	PCR1
FS10000169:130:BRB11606-1322:1:1102:10430:2360	Seq_anonymized_000695	88	0.41333333333333333	150	PCR1
FS10000169:130:BRB11606-1322:1:1102:11390:2320	Seq_anonymized_009990	82	0.45333333333333337	150	PCR1
FS10000169:130:BRB11606-1322:1:1102:13290:2440	Seq_anonymized_001740	70	0.5333333333333333	150	PCR1
FS10000169:130:BRB11606-1322:1:1102:10990:2510	Seq_anonymized_009990	96	0.36	150	PCR1
FS10000169:130:BRB11606-1322:1:1102:11840:2680	Seq_anonymized_002557	76	0.4933333333333333	150	PCR1
FS10000169:130:BRB11606-1322:1:1102:7730:2760	Seq_anonymized_001046	77	0.4866666666666667	150	PCR1
FS10000169:130:BRB11606-1322:1:1102:13410:2760	Seq_anonymized_008879	72	0.52	150	PCR1
FS10000169:130:BRB11606-1322:1:1102:8240:2730	Seq_anonymized_003024	75	0.5	150	PCR1
FS10000169:130:BRB11606-1322:1:1102:11310:2870	Seq_anonymized_009990	95	0.3666666666666667	150	PCR1
FS10000169:130:BRB11606-1322:1:1102:13970:2870	Seq_anonymized_000220	83	0.44666666666666666	150	PCR1
FS10000169:130:BRB11606-1322:1:1102:14510:2850	Seq_anonymized_009990	93	0.38	150	PCR1
FS10000169:130:BRB11606-1322:1:1102:8950:2860	Seq_anonymized_009728	75	0.5	150	PCR1
FS10000169:130:BRB11606-1322:1:1102:14310:2820	Seq_anonymized_004905	78	0.48	150	PCR1
FS10000169:130:BRB11606-1322:1:1102:7110:3000	Seq_anonymized_000654	77	0.4866666666666667	150	PCR1
FS10000169:130:BRB11606-1322:1:1102:5510:3130	Seq_anonymized_000446	73	0.5133333333333333	150	PCR1
FS10000169:130:BRB11606-1322:1:1102:13990:3170	Seq_anonymized_009990	84	0.43999999999999995	150	PCR1
FS10000169:130:BRB11606-1322:1:1102:7950:3280	Seq_anonymized_001196	77	0.4866666666666667	150	PCR1
FS10000169:130:BRB11606-1322:1:1102:13920:3470	Seq_anonymized_004578	71	0.5266666666666666	150	PCR1
FS10000169:130:BRB11606-1322:1:1102:10570:3480	Seq_anonymized_011772	73	0.5133333333333333	150	PCR1
FS10000169:130:BRB11606-1322:1:1102:7590:3420	Seq_anonymized_002539	77	0.4866666666666667	150	PCR1
FS10000169:130:BRB11606-1322:1:1102:7860:3640	Seq_anonymized_004197	48	0.5555555555555556	108	PCR1
FS10000169:130:BRB11606-1322:1:1102:15500:3640	Seq_anonymized_003938	101	0.32666666666666666	150	PCR1
FS10000169:130:BRB11606-1322:1:1102:9170:3800	Seq_anonymized_003020	73	0.5133333333333333	150	PCR1
FS10000169:130:BRB11606-1322:1:1102:7350:3810	Seq_anonymized_004345	82	0.45333333333333337	150	PCR1
FS10000169:130:BRB11606-1322:1:1102:15030:3780	Seq_anonymized_000446	80	0.4666666666666667	150	PCR1
FS10000169:130:BRB11606-1322:1:1102:8160:3880	Seq_anonymized_008012	56	0.5333333333333333	120	PCR1
FS10000169:130:BRB11606-1322:1:1102:16470:4000	Seq_anonymized_001798	74	0.5066666666666666	150	PCR1
FS10000169:130:BRB11606-1322:1:1102:7010:4010	Seq_anonymized_006574	75	0.5	150	PCR1
FS10000169:130:BRB11606-1322:1:1103:2510:1120	Seq_anonymized_001328	72	0.52	150	PCR1
FS10000169:130:BRB11606-1322:1:1103:5110:1200	Seq_anonymized_003564	79	0.4733333333333334	150	PCR1
FS10000169:130:BRB11606-1322:1:1103:13350:1260	Seq_anonymized_000446	72	0.52	150	PCR1
FS10000169:130:BRB11606-1322:1:1103:1580:1510	Seq_anonymized_008644	72	0.52	150	PCR1
FS10000169:130:BRB11606-1322:1:1103:11170:1720	Seq_anonymized_009990	70	0.5333333333333333	150	PCR1
FS10000169:130:BRB11606-1322:1:1103:13220:1650	Seq_anonymized_003924	51	0.5277777777777778	108	PCR1
FS10000169:130:BRB11606-1322:1:1103:11030:1780	Seq_anonymized_009990	88	0.41333333333333333	150	PCR1
FS10000169:130:BRB11606-1322:1:1103:7880:1750	Seq_anonymized_002691	82	0.45333333333333337	150	PCR1
FS10000169:130:BRB11606-1322:1:1103:1450:1900	Seq_anonymized_000984	69	0.54	150	PCR1
FS10000169:130:BRB11606-1322:1:1103:5760:1880	Seq_anonymized_002557	76	0.4933333333333333	150	PCR1
FS10000169:130:BRB11606-1322:1:1103:9480:2030	Seq_anonymized_000614	72	0.52	150	PCR1
FS10000169:130:BRB11606-1322:1:1103:9040:2210	Seq_anonymized_010625	76	0.4933333333333333	150	PCR1
FS10000169:130:BRB11606-1322:1:1103:13430:2260	Seq_anonymized_002691	75	0.5	150	PCR1
FS10000169:130:BRB11606-1322:1:1103:14860:2260	Seq_anonymized_009990	73	0.5133333333333333	150	PCR1
FS10000169:130:BRB11606-1322:1:1103:4650:2270	Seq_anonymized_001773	72	0.52	150	PCR1
FS10000169:130:BRB11606-1322:1:1103:8930:2390	Seq_anonymized_010167	79	0.4733333333333334	150	PCR1
FS10000169:130:BRB11606-1322:1:1103:13210:2390	Seq_anonymized_000404	74	0.5066666666666666	150	PCR1
FS10000169:130:BRB11606-1322:1:1103:6180:2360	Seq_anonymized_006727	71	0.5266666666666666	150	PCR1
FS10000169:130:BRB11606-1322:1:1103:13190:2530	Seq_anonymized_001798	80	0.4666666666666667	150	PCR1
FS10000169:130:BRB11606-1322:1:1103:14470:2550	Seq_anonymized_002691	80	0.4666666666666667	150	PCR1
FS10000169:130:BRB11606-1322:1:1103:14150:2510	Seq_anonymized_006776	86	0.42666666666666664	150	PCR1
FS10000169:130:BRB11606-1322:1:1103:15560:2470	Seq_anonymized_006940	75	0.5	150	PCR1
FS10000169:130:BRB11606-1322:1:1103:7530:2700	Seq_anonymized_010687	74	0.5066666666666666	150	PCR1
FS10000169:130:BRB11606-1322:1:1103:1010:2690	Seq_anonymized_003624	76	0.4933333333333333	150	PCR1
FS10000169:130:BRB11606-1322:1:1103:6230:2760	Seq_anonymized_003564	80	0.4666666666666667	150	PCR1
FS10000169:130:BRB11606-1322:1:1103:1930:2750	Seq_anonymized_001776	73	0.5133333333333333	150	PCR1
FS10000169:130:BRB11606-1322:1:1103:14430:2840	Seq_anonymized_003619	81	0.45999999999999996	150	PCR1
FS10000169:130:BRB11606-1322:1:1103:5780:2830	Seq_anonymized_003619	73	0.5133333333333333	150	PCR1
FS10000169:130:BRB11606-1322:1:1103:10630:2940	Seq_anonymized_009990	79	0.4733333333333334	150	PCR1
FS10000169:130:BRB11606-1322:1:1103:8920:3090	Seq_anonymized_003467	72	0.52	150	PCR1
FS10000169:130:BRB11606-1322:1:1103:15550:3010	Seq_anonymized_003229	80	0.4666666666666667	150	PCR1
FS10000169:130:BRB11606-1322:1:1103:10030:3020	Seq_anonymized_000493	78	0.48	150	PCR1
FS10000169:130:BRB11606-1322:1:1103:9290:3210	Seq_anonymized_005869	78	0.48	150	PCR1
FS10000169:130:BRB11606-1322:1:1103:9090:3190	Seq_anonymized_000552	76	0.4933333333333333	150	PCR1
FS10000169:130:BRB11606-1322:1:1103:13760:3150	Seq_anonymized_006834	74	0.5066666666666666	150	PCR1
FS10000169:130:BRB11606-1322:1:1103:13270:3430	Seq_anonymized_011975	79	0.4733333333333334	150	PCR1
FS10000169:130:BRB11606-1322:1:1103:6870:3440	Seq_anonymized_002557	83	0.44666666666666666	150	PCR1
FS10000169:130:BRB11606-1322:1:1103:7630:3400	Seq_anonymized_009990	79	0.4733333333333334	150	PCR1
FS10000169:130:BRB11606-1322:1:1103:5290:3350	Seq_anonymized_002691	78	0.48	150	PCR1
FS10000169:130:BRB11606-1322:1:1103:7270:3640	Seq_anonymized_004905	77	0.4866666666666667	150	PCR1
FS10000169:130:BRB11606-1322:1:1103:15590:3710	Seq_anonymized_008644	80	0.4666666666666667	150	PCR1
FS10000169:130:BRB11606-1322:1:1103:12920:3670	Seq_anonymized_001776	72	0.52	150	PCR1
FS10000169:130:BRB11606-1322:1:1103:13740:3670	Seq_anonymized_009090	74	0.5066666666666666	150	PCR1
FS10000169:130:BRB11606-1322:1:1103:4870:3680	Seq_anonymized_008644	80	0.4666666666666667	150	PCR1
FS10000169:130:BRB11606-1322:1:1103:5990:3680	Seq_anonymized_008200	73	0.5133333333333333	150	PCR1
FS10000169:130:BRB11606-1322:1:1103:10160:3770	Seq_anonymized_000054	61	0.5158730158730158	126	PCR1
FS10000169:130:BRB11606-1322:1:1103:15370:3730	Seq_anonymized_007590	72	0.52	150	PCR1
FS10000169:130:BRB11606-1322:1:1103:12870:3740	Seq_anonymized_005869	77	0.4866666666666667	150	PCR1
FS10000169:130:BRB11606-1322:1:1103:2440:3850	Seq_anonymized_006545	71	0.5266666666666666	150	PCR1
FS10000169:130:BRB11606-1322:1:1103:14400:3850	Seq_anonymized_000446	77	0.4866666666666667	150	PCR1
FS10000169:130:BRB11606-1322:1:1103:7470:3890	Seq_anonymized_002715	73	0.5133333333333333	150	PCR1
FS10000169:130:BRB11606-1322:1:1104:6950:1010	Seq_anonymized_008267	71	0.5266666666666666	150	PCR1
FS10000169:130:BRB11606-1322:1:1104:12340:1000	Seq_anonymized_000895	75	0.5	150	PCR1
FS10000169:130:BRB11606-1322:1:1103:14890:4090	Seq_anonymized_010123	75	0.5	150	PCR1
FS10000169:130:BRB11606-1322:1:1103:11840:4060	Seq_anonymized_002557	74	0.5066666666666666	150	PCR1
FS10000169:130:BRB11606-1322:1:1104:12410:1040	Seq_anonymized_003564	92	0.3866666666666667	150	PCR1
FS10000169:130:BRB11606-1322:1:1104:7530:1060	Seq_anonymized_002497	77	0.4866666666666667	150	PCR1
FS10000169:130:BRB11606-1322:1:1104:6810:1210	Seq_anonymized_008644	83	0.44666666666666666	150	PCR1
FS10000169:130:BRB11606-1322:1:1104:8980:1190	Seq_anonymized_009990	94	0.3733333333333333	150	PCR1
FS10000169:130:BRB11606-1322:1:1104:12610:1190	Seq_anonymized_000045	82	0.45333333333333337	150	PCR1
FS10000169:130:BRB11606-1322:1:1104:15930:1200	Seq_anonymized_005869	74	0.5066666666666666	150	PCR1
FS10000169:130:BRB11606-1322:1:1104:7410:1150	Seq_anonymized_009990	90	0.4	150	PCR1
FS10000169:130:BRB11606-1322:1:1104:10910:1310	Seq_anonymized_011758	82	0.45333333333333337	150	PCR1
FS10000169:130:BRB11606-1322:1:1104:16330:1370	Seq_anonymized_001617	75	0.5	150	PCR1
FS10000169:130:BRB11606-1322:1:1104:3690:1360	Seq_anonymized_000446	80	0.4666666666666667	150	PCR1
FS10000169:130:BRB11606-1322:1:1104:9060:1470	Seq_anonymized_009990	95	0.3666666666666667	150	PCR1
FS10000169:130:BRB11606-1322:1:1104:10370:1440	Seq_anonymized_000885	79	0.4733333333333334	150	PCR1
FS10000169:130:BRB11606-1322:1:1104:16060:1530	Seq_anonymized_003797	68	0.5466666666666666	150	PCR1
FS10000169:130:BRB11606-1322:1:1104:4550:1540	Seq_anonymized_006004	73	0.5133333333333333	150	PCR1
FS10000169:130:BRB11606-1322:1:1104:8010:1520	Seq_anonymized_009990	83	0.44666666666666666	150	PCR1
FS10000169:130:BRB11606-1322:1:1104:5210:1510	Seq_anonymized_000446	81	0.45999999999999996	150	PCR1
FS10000169:130:BRB11606-1322:1:1104:16490:1620	Seq_anonymized_000446	82	0.45333333333333337	150	PCR1
FS10000169:130:BRB11606-1322:1:1104:10180:1710	Seq_anonymized_002539	75	0.5	150	PCR1
FS10000169:130:BRB11606-1322:1:1104:12530:1750	Seq_anonymized_009990	91	0.3933333333333333	150	PCR1
FS10000169:130:BRB11606-1322:1:1104:7590:1860	Seq_anonymized_008034	92	0.3866666666666667	150	PCR1
FS10000169:130:BRB11606-1322:1:1104:11800:1860	Seq_anonymized_006887	83	0.44666666666666666	150	PCR1
FS10000169:130:BRB11606-1322:1:1104:12380:1970	Seq_anonymized_007997	71	0.5266666666666666	150	PCR1
FS10000169:130:BRB11606-1322:1:1104:1760:1960	Seq_anonymized_000562	72	0.52	150	PCR1
FS10000169:130:BRB11606-1322:1:1104:16080:1990	Seq_anonymized_003844	53	0.5092592592592593	108	PCR1
FS10000169:130:BRB11606-1322:1:1104:12220:2180	Seq_anonymized_001017	80	0.4666666666666667	150	PCR1
FS10000169:130:BRB11606-1322:1:1104:1010:2190	Seq_anonymized_004941	73	0.5133333333333333	150	PCR1
FS10000169:130:BRB11606-1322:1:1104:13900:2110	Seq_anonymized_006574	75	0.5	150	PCR1
FS10000169:130:BRB11606-1322:1:1104:15160:2110	Seq_anonymized_000333	73	0.5133333333333333	150	PCR1
FS10000169:130:BRB11606-1322:1:1104:4980:2110	Seq_anonymized_000446	73	0.5133333333333333	150	PCR1
FS10000169:130:BRB11606-1322:1:1104:3200:2250	Seq_anonymized_008613	73	0.5133333333333333	150	PCR1
FS10000169:130:BRB11606-1322:1:1104:13420:2230	Seq_anonymized_008644	77	0.4866666666666667	150	PCR1
FS10000169:130:BRB11606-1322:1:1104:12880:2190	Seq_anonymized_001179	75	0.5	150	PCR1
FS10000169:130:BRB11606-1322:1:1104:8170:2330	Seq_anonymized_004905	83	0.44666666666666666	150	PCR1
FS10000169:130:BRB11606-1322:1:1104:14050:2330	Seq_anonymized_002122	72	0.52	150	PCR1
FS10000169:130:BRB11606-1322:1:1104:9970:2430	Seq_anonymized_009990	87	0.42000000000000004	150	PCR1
FS10000169:130:BRB11606-1322:1:1104:14450:2600	Seq_anonymized_005869	81	0.45999999999999996	150	PCR1
FS10000169:130:BRB11606-1322:1:1104:16410:2570	Seq_anonymized_009990	96	0.36	150	PCR1
FS10000169:130:BRB11606-1322:1:1104:8210:2580	Seq_anonymized_002557	80	0.4666666666666667	150	PCR1
FS10000169:130:BRB11606-1322:1:1104:1850:2660	Seq_anonymized_003701	80	0.4666666666666667	150	PCR1
FS10000169:130:BRB11606-1322:1:1104:5690:2630	Seq_anonymized_011803	85	0.43333333333333335	150	PCR1
FS10000169:130:BRB11606-1322:1:1104:16490:2610	Seq_anonymized_009990	90	0.4	150	PCR1
FS10000169:130:BRB11606-1322:1:1104:13610:2620	Seq_anonymized_002122	78	0.48	150	PCR1
FS10000169:130:BRB11606-1322:1:1104:7200:2780	Seq_anonymized_001137	56	0.5555555555555556	126	PCR1
FS10000169:130:BRB11606-1322:1:1104:7550:2730	Seq_anonymized_000493	85	0.43333333333333335	150	PCR1
FS10000169:130:BRB11606-1322:1:1104:5330:2720	Seq_anonymized_000446	81	0.45999999999999996	150	PCR1
FS10000169:130:BRB11606-1322:1:1104:8730:2710	Seq_anonymized_004905	79	0.4733333333333334	150	PCR1
FS10000169:130:BRB11606-1322:1:1104:6610:2840	Seq_anonymized_001674	76	0.4933333333333333	150	PCR1
FS10000169:130:BRB11606-1322:1:1104:8930:2800	Seq_anonymized_004905	82	0.45333333333333337	150	PCR1
FS10000169:130:BRB11606-1322:1:1104:9340:3030	Seq_anonymized_009291	80	0.4666666666666667	150	PCR1
FS10000169:130:BRB11606-1322:1:1104:7490:2990	Seq_anonymized_011418	84	0.43999999999999995	150	PCR1
FS10000169:130:BRB11606-1322:1:1104:1730:3190	Seq_anonymized_000446	69	0.54	150	PCR1
FS10000169:130:BRB11606-1322:1:1104:13850:3170	Seq_anonymized_000446	78	0.48	150	PCR1
FS10000169:130:BRB11606-1322:1:1104:15930:3160	Seq_anonymized_009990	85	0.43333333333333335	150	PCR1
FS10000169:130:BRB11606-1322:1:1104:7990:3260	Seq_anonymized_003564	72	0.52	150	PCR1
FS10000169:130:BRB11606-1322:1:1104:10940:3350	Seq_anonymized_000446	75	0.5	150	PCR1
FS10000169:130:BRB11606-1322:1:1104:12010:3340	Seq_anonymized_009990	77	0.4866666666666667	150	PCR1
FS10000169:130:BRB11606-1322:1:1104:3610:3440	Seq_anonymized_009354	72	0.52	150	PCR1
FS10000169:130:BRB11606-1322:1:1104:13070:3300	Seq_anonymized_000034	80	0.4666666666666667	150	PCR1
FS10000169:130:BRB11606-1322:1:1104:11370:3280	Seq_anonymized_002539	78	0.48	150	PCR1
FS10000169:130:BRB11606-1322:1:1104:14970:3370	Seq_anonymized_001776	79	0.4733333333333334	150	PCR1
FS10000169:130:BRB11606-1322:1:1104:4910:3530	Seq_anonymized_001776	77	0.4866666666666667	150	PCR1
FS10000169:130:BRB11606-1322:1:1104:4980:3590	Seq_anonymized_008644	75	0.5	150	PCR1
FS10000169:130:BRB11606-1322:1:1104:6730:3660	Seq_anonymized_000446	77	0.4866666666666667	150	PCR1
FS10000169:130:BRB11606-1322:1:1104:1030:3760	Seq_anonymized_004282	67	0.5533333333333333	150	PCR1
FS10000169:130:BRB11606-1322:1:1104:10650:3760	Seq_anonymized_003441	77	0.4866666666666667	150	PCR1
FS10000169:130:BRB11606-1322:1:1104:8550:3710	Seq_anonymized_002691	74	0.5066666666666666	150	PCR1
FS10000169:130:BRB11606-1322:1:1104:16400:3690	Seq_anonymized_006744	57	0.4722222222222222	108	PCR1
FS10000169:130:BRB11606-1322:1:1104:14970:3860	Seq_anonymized_010526	82	0.45333333333333337	150	PCR1
FS10000169:130:BRB11606-1322:1:1104:13810:3920	Seq_anonymized_009990	71	0.5266666666666666	150	PCR1
FS10000169:130:BRB11606-1322:1:1104:10970:3930	Seq_anonymized_009990	77	0.4866666666666667	150	PCR1
FS10000169:130:BRB11606-1322:1:1104:12770:3940	Seq_anonymized_009990	86	0.42666666666666664	150	PCR1
FS10000169:130:BRB11606-1322:1:1104:11140:3910	Seq_anonymized_002691	80	0.4666666666666667	150	PCR1
FS10000169:130:BRB11606-1322:1:1104:5730:4090	Seq_anonymized_008644	74	0.5066666666666666	150	PCR1
FS10000169:130:BRB11606-1322:1:1105:15840:1100	Seq_anonymized_006111	76	0.4933333333333333	150	PCR1
FS10000169:130:BRB11606-1322:1:1105:14470:1070	Seq_anonymized_000446	74	0.5066666666666666	150	PCR1
FS10000169:130:BRB11606-1322:1:1105:6330:1190	Seq_anonymized_006834	74	0.5066666666666666	150	PCR1
FS10000169:130:BRB11606-1322:1:1105:10070:1290	Seq_anonymized_008644	77	0.4866666666666667	150	PCR1
FS10000169:130:BRB11606-1322:1:1105:2480:1260	Seq_anonymized_008644	74	0.5066666666666666	150	PCR1
FS10000169:130:BRB11606-1322:1:1105:16070:1370	Seq_anonymized_010053	78	0.48	150	PCR1
FS10000169:130:BRB11606-1322:1:1105:13990:1470	Seq_anonymized_009990	76	0.4933333333333333	150	PCR1
FS10000169:130:BRB11606-1322:1:1105:4070:1460	Seq_anonymized_008215	81	0.45999999999999996	150	PCR1
FS10000169:130:BRB11606-1322:1:1105:7370:1420	Seq_anonymized_009990	85	0.43333333333333335	150	PCR1
FS10000169:130:BRB11606-1322:1:1105:12510:1400	Seq_anonymized_001776	76	0.4933333333333333	150	PCR1
FS10000169:130:BRB11606-1322:1:1105:14410:1530	Seq_anonymized_002691	75	0.5	150	PCR1
FS10000169:130:BRB11606-1322:1:1105:12850:1660	Seq_anonymized_000446	77	0.4866666666666667	150	PCR1
FS10000169:130:BRB11606-1322:1:1105:3270:1750	Seq_anonymized_000885	72	0.52	150	PCR1
FS10000169:130:BRB11606-1322:1:1105:14270:1810	Seq_anonymized_005869	85	0.43333333333333335	150	PCR1
FS10000169:130:BRB11606-1322:1:1105:12070:1760	Seq_anonymized_005869	79	0.4733333333333334	150	PCR1
FS10000169:130:BRB11606-1322:1:1105:10270:1730	Seq_anonymized_006109	74	0.5066666666666666	150	PCR1
FS10000169:130:BRB11606-1322:1:1105:6590:1730	Seq_anonymized_009990	73	0.5133333333333333	150	PCR1
FS10000169:130:BRB11606-1322:1:1105:6080:1880	Seq_anonymized_004077	75	0.5	150	PCR1
FS10000169:130:BRB11606-1322:1:1105:15830:1850	Seq_anonymized_000696	86	0.42666666666666664	150	PCR1
FS10000169:130:BRB11606-1322:1:1105:16170:1810	Seq_anonymized_003619	77	0.4866666666666667	150	PCR1
FS10000169:130:BRB11606-1322:1:1105:5550:1820	Seq_anonymized_004905	80	0.4666666666666667	150	PCR1
FS10000169:130:BRB11606-1322:1:1105:11590:2010	Seq_anonymized_002557	81	0.45999999999999996	150	PCR1
FS10000169:130:BRB11606-1322:1:1105:7390:1980	Seq_anonymized_004905	83	0.44666666666666666	150	PCR1
FS10000169:130:BRB11606-1322:1:1105:7160:1930	Seq_anonymized_000511	80	0.4666666666666667	150	PCR1
FS10000169:130:BRB11606-1322:1:1105:10790:1910	Seq_anonymized_009990	83	0.44666666666666666	150	PCR1
FS10000169:130:BRB11606-1322:1:1105:7390:2080	Seq_anonymized_003467	75	0.5	150	PCR1
FS10000169:130:BRB11606-1322:1:1105:10480:2210	Seq_anonymized_002557	78	0.48	150	PCR1
FS10000169:130:BRB11606-1322:1:1105:14640:2310	Seq_anonymized_000446	79	0.4733333333333334	150	PCR1
FS10000169:130:BRB11606-1322:1:1105:9980:2260	Seq_anonymized_002811	71	0.5266666666666666	150	PCR1
FS10000169:130:BRB11606-1322:1:1105:6720:2380	Seq_anonymized_005592	73	0.5133333333333333	150	PCR1
FS10000169:130:BRB11606-1322:1:1105:6630:2370	Seq_anonymized_002691	81	0.45999999999999996	150	PCR1
FS10000169:130:BRB11606-1322:1:1105:4830:2490	Seq_anonymized_008644	79	0.4733333333333334	150	PCR1
FS10000169:130:BRB11606-1322:1:1105:16240:2540	Seq_anonymized_005869	72	0.52	150	PCR1
FS10000169:130:BRB11606-1322:1:1105:12470:2810	Seq_anonymized_000920	81	0.45999999999999996	150	PCR1
FS10000169:130:BRB11606-1322:1:1105:9390:2820	Seq_anonymized_004905	83	0.44666666666666666	150	PCR1
FS10000169:130:BRB11606-1322:1:1105:13990:2780	Seq_anonymized_005343	70	0.5333333333333333	150	PCR1
FS10000169:130:BRB11606-1322:1:1105:4910:2760	Seq_anonymized_004459	74	0.5066666666666666	150	PCR1
FS10000169:130:BRB11606-1322:1:1105:10920:2760	Seq_anonymized_007894	72	0.52	150	PCR1
FS10000169:130:BRB11606-1322:1:1105:13850:2970	Seq_anonymized_002430	75	0.5	150	PCR1
FS10000169:130:BRB11606-1322:1:1105:14310:2930	Seq_anonymized_011803	92	0.3866666666666667	150	PCR1
FS10000169:130:BRB11606-1322:1:1105:5200:3210	Seq_anonymized_000239	77	0.4866666666666667	150	PCR1
FS10000169:130:BRB11606-1322:1:1105:10850:3170	Seq_anonymized_000446	78	0.48	150	PCR1
FS10000169:130:BRB11606-1322:1:1105:15480:3180	Seq_anonymized_001798	74	0.5066666666666666	150	PCR1
FS10000169:130:BRB11606-1322:1:1105:10930:3140	Seq_anonymized_009990	76	0.4933333333333333	150	PCR1
FS10000169:130:BRB11606-1322:1:1105:9030:3130	Seq_anonymized_004905	79	0.4733333333333334	150	PCR1
FS10000169:130:BRB11606-1322:1:1105:14950:3310	Seq_anonymized_002691	79	0.4733333333333334	150	PCR1
FS10000169:130:BRB11606-1322:1:1105:8780:3370	Seq_anonymized_000920	58	0.5396825396825398	126	PCR1
FS10000169:130:BRB11606-1322:1:1105:14640:3510	Seq_anonymized_000446	75	0.5	150	PCR1
FS10000169:130:BRB11606-1322:1:1105:8080:3510	Seq_anonymized_000446	73	0.5133333333333333	150	PCR1
FS10000169:130:BRB11606-1322:1:1105:2670:3490	Seq_anonymized_000446	76	0.4933333333333333	150	PCR1
FS10000169:130:BRB11606-1322:1:1105:6390:3650	Seq_anonymized_006988	76	0.4933333333333333	150	PCR1
FS10000169:130:BRB11606-1322:1:1105:7760:3680	Seq_anonymized_000263	74	0.5066666666666666	150	PCR1
FS10000169:130:BRB11606-1322:1:1105:15370:3610	Seq_anonymized_006488	77	0.4866666666666667	150	PCR1
FS10000169:130:BRB11606-1322:1:1105:1660:3620	Seq_anonymized_001260	74	0.5066666666666666	150	PCR1
FS10000169:130:BRB11606-1322:1:1105:8070:3730	Seq_anonymized_004905	75	0.5	150	PCR1
FS10000169:130:BRB11606-1322:1:1105:12730:3980	Seq_anonymized_009990	82	0.45333333333333337	150	PCR1
FS10000169:130:BRB11606-1322:1:1105:15490:3890	Seq_anonymized_000446	71	0.5266666666666666	150	PCR1
FS10000169:130:BRB11606-1322:1:1105:13570:3900	Seq_anonymized_006834	70	0.5333333333333333	150	PCR1
FS10000169:130:BRB11606-1322:1:1105:3470:3880	Seq_anonymized_000446	78	0.48	150	PCR1
FS10000169:130:BRB11606-1322:1:1106:5610:1060	Seq_anonymized_009990	98	0.3466666666666667	150	PCR1
FS10000169:130:BRB11606-1322:1:1106:3010:1070	Seq_anonymized_006940	75	0.5	150	PCR1
FS10000169:130:BRB11606-1322:1:1106:4000:1070	Seq_anonymized_004338	71	0.5266666666666666	150	PCR1
FS10000169:130:BRB11606-1322:1:1106:14530:1270	Seq_anonymized_009990	83	0.44666666666666666	150	PCR1
FS10000169:130:BRB11606-1322:1:1106:2650:1260	Seq_anonymized_009990	80	0.4666666666666667	150	PCR1
FS10000169:130:BRB11606-1322:1:1106:15540:1300	Seq_anonymized_001196	79	0.4733333333333334	150	PCR1
FS10000169:130:BRB11606-1322:1:1106:11300:1350	Seq_anonymized_005110	74	0.5066666666666666	150	PCR1
FS10000169:130:BRB11606-1322:1:1106:6010:1340	Seq_anonymized_002557	76	0.4933333333333333	150	PCR1
FS10000169:130:BRB11606-1322:1:1106:2180:1300	Seq_anonymized_009990	76	0.4933333333333333	150	PCR1
FS10000169:130:BRB11606-1322:1:1106:1040:1450	Seq_anonymized_002691	78	0.48	150	PCR1
FS10000169:130:BRB11606-1322:1:1106:1850:1450	Seq_anonymized_000446	70	0.5333333333333333	150	PCR1
FS10000169:130:BRB11606-1322:1:1106:3970:1390	Seq_anonymized_008644	84	0.43999999999999995	150	PCR1
FS10000169:130:BRB11606-1322:1:1106:14810:1470	Seq_anonymized_009990	100	0.33333333333333337	150	PCR1
FS10000169:130:BRB11606-1322:1:1106:7100:1590	Seq_anonymized_008049	79	0.4733333333333334	150	PCR1
FS10000169:130:BRB11606-1322:1:1106:11050:1710	Seq_anonymized_009151	82	0.45333333333333337	150	PCR1
FS10000169:130:BRB11606-1322:1:1106:4650:1780	Seq_anonymized_009990	84	0.43999999999999995	150	PCR1
FS10000169:130:BRB11606-1322:1:1106:13570:1830	Seq_anonymized_000446	74	0.5066666666666666	150	PCR1
FS10000169:130:BRB11606-1322:1:1106:3550:1800	Seq_anonymized_001793	76	0.4933333333333333	150	PCR1
FS10000169:130:BRB11606-1322:1:1106:8650:1900	Seq_anonymized_000446	75	0.5	150	PCR1
FS10000169:130:BRB11606-1322:1:1106:12970:1900	Seq_anonymized_009990	93	0.38	150	PCR1
FS10000169:130:BRB11606-1322:1:1106:15140:1870	Seq_anonymized_009990	96	0.36	150	PCR1
FS10000169:130:BRB11606-1322:1:1106:9700:1970	Seq_anonymized_002122	75	0.5	150	PCR1
FS10000169:130:BRB11606-1322:1:1106:15420:2050	Seq_anonymized_009990	99	0.33999999999999997	150	PCR1
FS10000169:130:BRB11606-1322:1:1106:15570:2180	Seq_anonymized_003564	84	0.43999999999999995	150	PCR1
FS10000169:130:BRB11606-1322:1:1106:15370:2160	Seq_anonymized_009990	81	0.45999999999999996	150	PCR1
FS10000169:130:BRB11606-1322:1:1106:5970:2220	Seq_anonymized_009990	80	0.4666666666666667	150	PCR1
FS10000169:130:BRB11606-1322:1:1106:6090:2220	Seq_anonymized_002691	80	0.4666666666666667	150	PCR1
FS10000169:130:BRB11606-1322:1:1106:4720:2480	Seq_anonymized_000572	55	0.5175438596491229	114	PCR1
FS10000169:130:BRB11606-1322:1:1106:5340:2420	Seq_anonymized_002029	80	0.4666666666666667	150	PCR1
FS10000169:130:BRB11606-1322:1:1106:11080:2410	Seq_anonymized_005651	83	0.44666666666666666	150	PCR1
FS10000169:130:BRB11606-1322:1:1106:15850:2520	Seq_anonymized_003564	77	0.4866666666666667	150	PCR1
FS10000169:130:BRB11606-1322:1:1106:15790:2620	Seq_anonymized_009990	77	0.4866666666666667	150	PCR1
FS10000169:130:BRB11606-1322:1:1106:7180:2600	Seq_anonymized_002539	84	0.43999999999999995	150	PCR1
FS10000169:130:BRB11606-1322:1:1106:7450:2600	Seq_anonymized_002011	73	0.5133333333333333	150	PCR1
FS10000169:130:BRB11606-1322:1:1106:15970:2600	Seq_anonymized_002691	82	0.45333333333333337	150	PCR1
FS10000169:130:BRB11606-1322:1:1106:15780:2900	Seq_anonymized_002691	83	0.44666666666666666	150	PCR1
FS10000169:130:BRB11606-1322:1:1106:9050:2860	Seq_anonymized_009990	78	0.48	150	PCR1
FS10000169:130:BRB11606-1322:1:1106:1720:2960	Seq_anonymized_004433	89	0.4066666666666666	150	PCR1
FS10000169:130:BRB11606-1322:1:1106:4090:2910	Seq_anonymized_000446	79	0.4733333333333334	150	PCR1
FS10000169:130:BRB11606-1322:1:1106:9150:2920	Seq_anonymized_007506	78	0.48	150	PCR1
FS10000169:130:BRB11606-1322:1:1106:12810:2920	Seq_anonymized_004905	85	0.43333333333333335	150	PCR1
FS10000169:130:BRB11606-1322:1:1106:15290:3110	Seq_anonymized_002691	84	0.43999999999999995	150	PCR1
FS10000169:130:BRB11606-1322:1:1106:13450:3010	Seq_anonymized_009990	99	0.33999999999999997	150	PCR1
FS10000169:130:BRB11606-1322:1:1106:7220:3200	Seq_anonymized_000187	77	0.4866666666666667	150	PCR1
FS10000169:130:BRB11606-1322:1:1106:15190:3200	Seq_anonymized_001798	74	0.5066666666666666	150	PCR1
FS10000169:130:BRB11606-1322:1:1106:15810:3130	Seq_anonymized_009990	92	0.3866666666666667	150	PCR1
FS10000169:130:BRB11606-1322:1:1106:5530:3350	Seq_anonymized_004905	77	0.4866666666666667	150	PCR1
FS10000169:130:BRB11606-1322:1:1106:15710:3320	Seq_anonymized_009990	73	0.5133333333333333	150	PCR1
FS10000169:130:BRB11606-1322:1:1106:16130:3310	Seq_anonymized_005869	87	0.42000000000000004	150	PCR1
FS10000169:130:BRB11606-1322:1:1106:16140:3420	Seq_anonymized_009990	96	0.36	150	PCR1
FS10000169:130:BRB11606-1322:1:1106:12030:3430	Seq_anonymized_000194	73	0.5133333333333333	150	PCR1
FS10000169:130:BRB11606-1322:1:1106:7010:3370	Seq_anonymized_003555	71	0.5266666666666666	150	PCR1
FS10000169:130:BRB11606-1322:1:1106:10590:3460	Seq_anonymized_011267	78	0.48	150	PCR1
FS10000169:130:BRB11606-1322:1:1106:10170:3450	Seq_anonymized_001776	82	0.45333333333333337	150	PCR1
FS10000169:130:BRB11606-1322:1:1106:12150:3450	Seq_anonymized_000921	77	0.4866666666666667	150	PCR1
FS10000169:130:BRB11606-1322:1:1106:16390:3450	Seq_anonymized_009990	81	0.45999999999999996	150	PCR1
FS10000169:130:BRB11606-1322:1:1106:7530:3590	Seq_anonymized_007606	68	0.5466666666666666	150	PCR1
FS10000169:130:BRB11606-1322:1:1106:8810:3600	Seq_anonymized_000446	73	0.5133333333333333	150	PCR1
FS10000169:130:BRB11606-1322:1:1106:9130:3580	Seq_anonymized_002691	85	0.43333333333333335	150	PCR1
FS10000169:130:BRB11606-1322:1:1106:14500:3580	Seq_anonymized_008644	84	0.43999999999999995	150	PCR1
FS10000169:130:BRB11606-1322:1:1106:15810:3580	Seq_anonymized_009990	97	0.3533333333333334	150	PCR1
FS10000169:130:BRB11606-1322:1:1106:9790:3560	Seq_anonymized_005951	75	0.5	150	PCR1
FS10000169:130:BRB11606-1322:1:1106:16060:3540	Seq_anonymized_002268	79	0.4733333333333334	150	PCR1
FS10000169:130:BRB11606-1322:1:1106:10170:3670	Seq_anonymized_009990	96	0.36	150	PCR1
FS10000169:130:BRB11606-1322:1:1106:6550:3910	Seq_anonymized_000988	70	0.5333333333333333	150	PCR1
FS10000169:130:BRB11606-1322:1:1106:14530:3970	Seq_anonymized_003441	81	0.45999999999999996	150	PCR1
FS10000169:130:BRB11606-1322:1:1106:15570:3970	Seq_anonymized_009990	81	0.45999999999999996	150	PCR1
FS10000169:130:BRB11606-1322:1:1106:13930:3870	Seq_anonymized_009990	89	0.4066666666666666	150	PCR1
FS10000169:130:BRB11606-1322:1:1106:12110:3920	Seq_anonymized_006109	75	0.5	150	PCR1
FS10000169:130:BRB11606-1322:1:1106:3850:4080	Seq_anonymized_002557	81	0.45999999999999996	150	PCR1
FS10000169:130:BRB11606-1322:1:1107:4020:1040	Seq_anonymized_003795	75	0.5	150	PCR1
FS10000169:130:BRB11606-1322:1:1107:15180:1060	Seq_anonymized_000446	72	0.52	150	PCR1
FS10000169:130:BRB11606-1322:1:1107:11460:1170	Seq_anonymized_009990	79	0.4733333333333334	150	PCR1
FS10000169:130:BRB11606-1322:1:1107:8870:1200	Seq_anonymized_006834	74	0.5066666666666666	150	PCR1
FS10000169:130:BRB11606-1322:1:1107:4590:1280	Seq_anonymized_009990	78	0.48	150	PCR1
FS10000169:130:BRB11606-1322:1:1107:9390:1260	Seq_anonymized_009990	75	0.5	150	PCR1
FS10000169:130:BRB11606-1322:1:1107:9640:1210	Seq_anonymized_001414	80	0.4666666666666667	150	PCR1
FS10000169:130:BRB11606-1322:1:1107:7460:1350	Seq_anonymized_009990	80	0.4666666666666667	150	PCR1
FS10000169:130:BRB11606-1322:1:1107:13420:1400	Seq_anonymized_009990	76	0.4933333333333333	150	PCR1
FS10000169:130:BRB11606-1322:1:1107:10420:1650	Seq_anonymized_000446	71	0.5266666666666666	150	PCR1
FS10000169:130:BRB11606-1322:1:1107:2420:1710	Seq_anonymized_000446	76	0.4933333333333333	150	PCR1
FS10000169:130:BRB11606-1322:1:1107:7120:1670	Seq_anonymized_002122	79	0.4733333333333334	150	PCR1
FS10000169:130:BRB11606-1322:1:1107:15860:1760	Seq_anonymized_008724	82	0.45333333333333337	150	PCR1
FS10000169:130:BRB11606-1322:1:1107:3450:1950	Seq_anonymized_001246	78	0.48	150	PCR1
FS10000169:130:BRB11606-1322:1:1107:10860:1990	Seq_anonymized_000511	76	0.4933333333333333	150	PCR1
FS10000169:130:BRB11606-1322:1:1107:4100:1870	Seq_anonymized_001017	84	0.43999999999999995	150	PCR1
FS10000169:130:BRB11606-1322:1:1107:5860:1880	Seq_anonymized_005869	78	0.48	150	PCR1
FS10000169:130:BRB11606-1322:1:1107:14440:1880	Seq_anonymized_009990	75	0.5	150	PCR1
FS10000169:130:BRB11606-1322:1:1107:15820:1880	Seq_anonymized_005869	76	0.4933333333333333	150	PCR1
FS10000169:130:BRB11606-1322:1:1107:14740:2090	Seq_anonymized_000446	75	0.5	150	PCR1
FS10000169:130:BRB11606-1322:1:1107:16460:2000	Seq_anonymized_005869	75	0.5	150	PCR1
FS10000169:130:BRB11606-1322:1:1107:4340:2170	Seq_anonymized_002674	75	0.5	150	PCR1
FS10000169:130:BRB11606-1322:1:1107:13140:2260	Seq_anonymized_008691	80	0.4666666666666667	150	PCR1
FS10000169:130:BRB11606-1322:1:1107:10230:2420	Seq_anonymized_010342	73	0.5133333333333333	150	PCR1
FS10000169:130:BRB11606-1322:1:1107:13860:2410	Seq_anonymized_006109	84	0.43999999999999995	150	PCR1
FS10000169:130:BRB11606-1322:1:1107:16100:2620	Seq_anonymized_000446	77	0.4866666666666667	150	PCR1
FS10000169:130:BRB11606-1322:1:1107:12700:2610	Seq_anonymized_009990	85	0.43333333333333335	150	PCR1
FS10000169:130:BRB11606-1322:1:1107:13280:2530	Seq_anonymized_005869	78	0.48	150	PCR1
FS10000169:130:BRB11606-1322:1:1107:13560:2720	Seq_anonymized_000626	80	0.4666666666666667	150	PCR1
FS10000169:130:BRB11606-1322:1:1107:6260:2650	Seq_anonymized_000194	81	0.45999999999999996	150	PCR1
FS10000169:130:BRB11606-1322:1:1107:8790:2800	Seq_anonymized_007747	73	0.5133333333333333	150	PCR1
FS10000169:130:BRB11606-1322:1:1107:15550:2740	Seq_anonymized_000607	78	0.48	150	PCR1
FS10000169:130:BRB11606-1322:1:1107:3860:2750	Seq_anonymized_004905	80	0.4666666666666667	150	PCR1
FS10000169:130:BRB11606-1322:1:1107:13610:2880	Seq_anonymized_003881	72	0.52	150	PCR1
FS10000169:130:BRB11606-1322:1:1107:4550:2840	Seq_anonymized_002691	82	0.45333333333333337	150	PCR1
FS10000169:130:BRB11606-1322:1:1107:10930:2970	Seq_anonymized_004189	52	0.5185185185185186	108	PCR1
FS10000169:130:BRB11606-1322:1:1107:9940:2910	Seq_anonymized_008049	85	0.43333333333333335	150	PCR1
FS10000169:130:BRB11606-1322:1:1107:4030:2910	Seq_anonymized_008396	76	0.4933333333333333	150	PCR1
FS10000169:130:BRB11606-1322:1:1107:2680:3180	Seq_anonymized_008354	48	0.5555555555555556	107	PCR1
FS10000169:130:BRB11606-1322:1:1107:7710:3160	Seq_anonymized_000446	74	0.5066666666666666	150	PCR1
FS10000169:130:BRB11606-1322:1:1107:12100:3090	Seq_anonymized_000446	77	0.4866666666666667	150	PCR1
FS10000169:130:BRB11606-1322:1:1107:7300:3190	Seq_anonymized_003564	93	0.38	150	PCR1
FS10000169:130:BRB11606-1322:1:1107:5000:3200	Seq_anonymized_000894	81	0.45999999999999996	150	PCR1
FS10000169:130:BRB11606-1322:1:1107:13940:3280	Seq_anonymized_003564	89	0.4066666666666666	150	PCR1
FS10000169:130:BRB11606-1322:1:1107:6740:3400	Seq_anonymized_000446	75	0.5	150	PCR1
FS10000169:130:BRB11606-1322:1:1107:15660:3560	Seq_anonymized_000446	73	0.5133333333333333	150	PCR1
FS10000169:130:BRB11606-1322:1:1107:15830:3670	Seq_anonymized_005110	79	0.4733333333333334	150	PCR1
FS10000169:130:BRB11606-1322:1:1107:13500:3640	Seq_anonymized_000446	80	0.4666666666666667	150	PCR1
FS10000169:130:BRB11606-1322:1:1107:16160:3640	Seq_anonymized_000325	75	0.5	150	PCR1
FS10000169:130:BRB11606-1322:1:1107:8350:3610	Seq_anonymized_000362	74	0.5066666666666666	150	PCR1
FS10000169:130:BRB11606-1322:1:1107:13060:3770	Seq_anonymized_000446	78	0.48	150	PCR1
FS10000169:130:BRB11606-1322:1:1107:13500:3750	Seq_anonymized_009990	84	0.43999999999999995	150	PCR1
FS10000169:130:BRB11606-1322:1:1107:8220:3710	Seq_anonymized_002304	84	0.43999999999999995	150	PCR1
FS10000169:130:BRB11606-1322:1:1107:13980:3710	Seq_anonymized_010144	75	0.5	150	PCR1
FS10000169:130:BRB11606-1322:1:1107:9290:3840	Seq_anonymized_004295	53	0.5092592592592593	108	PCR1
FS10000169:130:BRB11606-1322:1:1107:10270:3920	Seq_anonymized_000446	75	0.5	150	PCR1
FS10000169:130:BRB11606-1322:1:1107:3940:4070	Seq_anonymized_000446	80	0.4666666666666667	150	PCR1
FS10000169:130:BRB11606-1322:1:1107:13880:4040	Seq_anonymized_002691	78	0.48	150	PCR1
FS10000169:130:BRB11606-1322:1:1107:8210:4040	Seq_anonymized_001776	76	0.4933333333333333	150	PCR1
FS10000169:130:BRB11606-1322:1:1107:9180:3990	Seq_anonymized_009990	95	0.3666666666666667	150	PCR1
FS10000169:130:BRB11606-1322:1:1108:6450:1060	Seq_anonymized_006488	77	0.4866666666666667	150	PCR1
FS10000169:130:BRB11606-1322:1:1108:1320:1040	Seq_anonymized_002557	92	0.3866666666666667	150	PCR1
FS10000169:130:BRB11606-1322:1:1108:4480:1040	Seq_anonymized_000921	75	0.5	150	PCR1
FS10000169:130:BRB11606-1322:1:1108:8740:1240	Seq_anonymized_001035	72	0.52	150	PCR1
FS10000169:130:BRB11606-1322:1:1108:5530:1190	Seq_anonymized_003229	76	0.4933333333333333	150	PCR1
FS10000169:130:BRB11606-1322:1:1108:13980:1180	Seq_anonymized_009751	73	0.5133333333333333	150	PCR1
FS10000169:130:BRB11606-1322:1:1108:12760:1280	Seq_anonymized_009990	90	0.4	150	PCR1
FS10000169:130:BRB11606-1322:1:1108:5240:1430	Seq_anonymized_000446	80	0.4666666666666667	150	PCR1
FS10000169:130:BRB11606-1322:1:1108:14120:1390	Seq_anonymized_009990	98	0.3466666666666667	150	PCR1
FS10000169:130:BRB11606-1322:1:1108:13720:1380	Seq_anonymized_003166	76	0.4933333333333333	150	PCR1
FS10000169:130:BRB11606-1322:1:1108:14540:1490	Seq_anonymized_003790	76	0.4933333333333333	150	PCR1
FS10000169:130:BRB11606-1322:1:1108:9480:1590	Seq_anonymized_005869	79	0.4733333333333334	150	PCR1
FS10000169:130:BRB11606-1322:1:1108:1560:1580	Seq_anonymized_008691	74	0.5066666666666666	150	PCR1
FS10000169:130:BRB11606-1322:1:1108:10720:1530	Seq_anonymized_009990	95	0.3666666666666667	150	PCR1
FS10000169:130:BRB11606-1322:1:1108:9420:1630	Seq_anonymized_002691	75	0.5	150	PCR1
FS10000169:130:BRB11606-1322:1:1108:14040:1760	Seq_anonymized_009990	90	0.4	150	PCR1
FS10000169:130:BRB11606-1322:1:1108:10330:1800	Seq_anonymized_001776	79	0.4733333333333334	150	PCR1
FS10000169:130:BRB11606-1322:1:1108:4360:1790	Seq_anonymized_009990	83	0.44666666666666666	150	PCR1
FS10000169:130:BRB11606-1322:1:1108:9020:1940	Seq_anonymized_001137	72	0.52	150	PCR1
FS10000169:130:BRB11606-1322:1:1108:9840:1940	Seq_anonymized_009591	85	0.43333333333333335	150	PCR1
FS10000169:130:BRB11606-1322:1:1108:13960:1920	Seq_anonymized_009990	99	0.33999999999999997	150	PCR1
FS10000169:130:BRB11606-1322:1:1108:8170:1890	Seq_anonymized_004279	77	0.4866666666666667	150	PCR1
FS10000169:130:BRB11606-1322:1:1108:15760:1970	Seq_anonymized_000446	78	0.48	150	PCR1
FS10000169:130:BRB11606-1322:1:1108:12640:2030	Seq_anonymized_009990	87	0.42000000000000004	150	PCR1
FS10000169:130:BRB11606-1322:1:1108:3340:2040	Seq_anonymized_002526	78	0.48	150	PCR1
FS10000169:130:BRB11606-1322:1:1108:16360:2020	Seq_anonymized_002674	85	0.43333333333333335	150	PCR1
FS10000169:130:BRB11606-1322:1:1108:8580:2160	Seq_anonymized_001776	77	0.4866666666666667	150	PCR1
FS10000169:130:BRB11606-1322:1:1108:9320:2160	Seq_anonymized_000446	81	0.45999999999999996	150	PCR1
FS10000169:130:BRB11606-1322:1:1108:4000:2170	Seq_anonymized_005869	80	0.4666666666666667	150	PCR1
FS10000169:130:BRB11606-1322:1:1108:11720:2130	Seq_anonymized_005869	79	0.4733333333333334	150	PCR1
FS10000169:130:BRB11606-1322:1:1108:7680:2120	Seq_anonymized_001797	78	0.48	150	PCR1
FS10000169:130:BRB11606-1322:1:1108:11080:2120	Seq_anonymized_009990	88	0.41333333333333333	150	PCR1
FS10000169:130:BRB11606-1322:1:1108:6440:2250	Seq_anonymized_002122	80	0.4666666666666667	150	PCR1
FS10000169:130:BRB11606-1322:1:1108:14490:2200	Seq_anonymized_009990	91	0.3933333333333333	150	PCR1
FS10000169:130:BRB11606-1322:1:1108:3970:2330	Seq_anonymized_002723	83	0.44666666666666666	150	PCR1
FS10000169:130:BRB11606-1322:1:1108:8790:2280	Seq_anonymized_006887	93	0.38	150	PCR1
FS10000169:130:BRB11606-1322:1:1108:7220:2270	Seq_anonymized_001967	75	0.5	150	PCR1
FS10000169:130:BRB11606-1322:1:1108:12960:2270	Seq_anonymized_002430	93	0.38	150	PCR1
FS10000169:130:BRB11606-1322:1:1108:6840:2410	Seq_anonymized_002557	79	0.4733333333333334	150	PCR1
FS10000169:130:BRB11606-1322:1:1108:2720:2360	Seq_anonymized_009990	77	0.4866666666666667	150	PCR1
FS10000169:130:BRB11606-1322:1:1108:3000:2480	Seq_anonymized_002691	77	0.4866666666666667	150	PCR1
FS10000169:130:BRB11606-1322:1:1108:7410:2450	Seq_anonymized_003347	76	0.4933333333333333	150	PCR1
FS10000169:130:BRB11606-1322:1:1108:2380:2600	Seq_anonymized_005553	76	0.4933333333333333	150	PCR1
FS10000169:130:BRB11606-1322:1:1108:16120:2550	Seq_anonymized_003797	100	0.33333333333333337	150	PCR1
FS10000169:130:BRB11606-1322:1:1108:2080:2560	Seq_anonymized_005869	78	0.48	150	PCR1
FS10000169:130:BRB11606-1322:1:1108:4670:2540	Seq_anonymized_002723	73	0.5133333333333333	150	PCR1
FS10000169:130:BRB11606-1322:1:1108:13800:2540	Seq_anonymized_009990	86	0.42666666666666664	150	PCR1
FS10000169:130:BRB11606-1322:1:1108:11540:2730	Seq_anonymized_000446	75	0.5	150	PCR1
FS10000169:130:BRB11606-1322:1:1108:13480:2730	Seq_anonymized_009990	92	0.3866666666666667	150	PCR1
FS10000169:130:BRB11606-1322:1:1108:4610:3000	Seq_anonymized_010815	74	0.5066666666666666	150	PCR1
FS10000169:130:BRB11606-1322:1:1108:5360:3100	Seq_anonymized_004895	70	0.5333333333333333	150	PCR1
FS10000169:130:BRB11606-1322:1:1108:14240:3070	Seq_anonymized_009990	95	0.3666666666666667	150	PCR1
FS10000169:130:BRB11606-1322:1:1108:10490:3040	Seq_anonymized_004905	86	0.42666666666666664	150	PCR1
FS10000169:130:BRB11606-1322:1:1108:11080:3230	Seq_anonymized_002557	100	0.33333333333333337	150	PCR1
FS10000169:130:BRB11606-1322:1:1108:3840:3200	Seq_anonymized_000446	77	0.4866666666666667	150	PCR1
FS10000169:130:BRB11606-1322:1:1108:4130:3300	Seq_anonymized_001092	74	0.5066666666666666	150	PCR1
FS10000169:130:BRB11606-1322:1:1108:13000:3280	Seq_anonymized_000446	81	0.45999999999999996	150	PCR1
FS10000169:130:BRB11606-1322:1:1108:13280:3280	Seq_anonymized_009990	96	0.36	150	PCR1
FS10000169:130:BRB11606-1322:1:1108:1210:3410	Seq_anonymized_009990	77	0.4866666666666667	150	PCR1
FS10000169:130:BRB11606-1322:1:1108:13600:3390	Seq_anonymized_009990	94	0.3733333333333333	150	PCR1
FS10000169:130:BRB11606-1322:1:1108:16240:3450	Seq_anonymized_002691	83	0.44666666666666666	150	PCR1
FS10000169:130:BRB11606-1322:1:1108:2600:3460	Seq_anonymized_000446	76	0.4933333333333333	150	PCR1
FS10000169:130:BRB11606-1322:1:1108:16440:3540	Seq_anonymized_005869	91	0.3933333333333333	150	PCR1
FS10000169:130:BRB11606-1322:1:1108:5460:3600	Seq_anonymized_000493	80	0.4666666666666667	150	PCR1
FS10000169:130:BRB11606-1322:1:1108:8100:3760	Seq_anonymized_002973	81	0.45999999999999996	150	PCR1
FS10000169:130:BRB11606-1322:1:1108:12520:3870	Seq_anonymized_009990	96	0.36	150	PCR1
FS10000169:130:BRB11606-1322:1:1108:1810:3820	Seq_anonymized_003535	79	0.4733333333333334	150	PCR1
FS10000169:130:BRB11606-1322:1:1108:6850:3790	Seq_anonymized_000818	71	0.5266666666666666	150	PCR1
FS10000169:130:BRB11606-1322:1:1108:4470:4040	Seq_anonymized_000446	75	0.5	150	PCR1
FS10000169:130:BRB11606-1322:1:1108:9840:4040	Seq_anonymized_004905	73	0.5133333333333333	150	PCR1
FS10000169:130:BRB11606-1322:1:1108:13130:4080	Seq_anonymized_006488	82	0.45333333333333337	150	PCR1
FS10000169:130:BRB11606-1322:1:1109:15880:1060	Seq_anonymized_000446	74	0.5066666666666666	150	PCR1
FS10000169:130:BRB11606-1322:1:1109:1590:1100	Seq_anonymized_000446	73	0.5133333333333333	150	PCR1
FS10000169:130:BRB11606-1322:1:1109:13420:1230	Seq_anonymized_000446	75	0.5	150	PCR1
FS10000169:130:BRB11606-1322:1:1109:3770:1220	Seq_anonymized_003676	72	0.52	150	PCR1
FS10000169:130:BRB11606-1322:1:1109:12620:1260	Seq_anonymized_000446	81	0.45999999999999996	150	PCR1
FS10000169:130:BRB11606-1322:1:1109:16180:1400	Seq_anonymized_006776	78	0.48	150	PCR1
FS10000169:130:BRB11606-1322:1:1109:15440:1440	Seq_anonymized_009990	74	0.5066666666666666	150	PCR1
FS10000169:130:BRB11606-1322:1:1109:15750:1410	Seq_anonymized_005869	76	0.4933333333333333	150	PCR1
FS10000169:130:BRB11606-1322:1:1109:15540:1530	Seq_anonymized_002691	81	0.45999999999999996	150	PCR1
FS10000169:130:BRB11606-1322:1:1109:7420:1500	Seq_anonymized_005592	77	0.4866666666666667	150	PCR1
FS10000169:130:BRB11606-1322:1:1109:15790:1640	Seq_anonymized_007563	76	0.4933333333333333	150	PCR1
FS10000169:130:BRB11606-1322:1:1109:13300:1660	Seq_anonymized_009990	76	0.4933333333333333	150	PCR1
FS10000169:130:BRB11606-1322:1:1109:7840:1590	Seq_anonymized_008644	81	0.45999999999999996	150	PCR1
FS10000169:130:BRB11606-1322:1:1109:15540:1740	Seq_anonymized_009990	97	0.3533333333333334	150	PCR1
FS10000169:130:BRB11606-1322:1:1109:9900:1730	Seq_anonymized_008644	80	0.4666666666666667	150	PCR1
FS10000169:130:BRB11606-1322:1:1109:15740:1700	Seq_anonymized_004905	76	0.4933333333333333	150	PCR1
FS10000169:130:BRB11606-1322:1:1109:4060:1680	Seq_anonymized_000446	77	0.4866666666666667	150	PCR1
FS10000169:130:BRB11606-1322:1:1109:9240:1770	Seq_anonymized_008644	81	0.45999999999999996	150	PCR1
FS10000169:130:BRB11606-1322:1:1109:3210:1900	Seq_anonymized_008001	70	0.5333333333333333	150	PCR1
FS10000169:130:BRB11606-1322:1:1109:9550:1980	Seq_anonymized_000920	75	0.5	150	PCR1
FS10000169:130:BRB11606-1322:1:1109:3300:1860	Seq_anonymized_008691	77	0.4866666666666667	150	PCR1
FS10000169:130:BRB11606-1322:1:1109:13140:2000	Seq_anonymized_001888	87	0.42000000000000004	150	PCR1
FS10000169:130:BRB11606-1322:1:1109:9660:1970	Seq_anonymized_002430	88	0.41333333333333333	150	PCR1
FS10000169:130:BRB11606-1322:1:1109:13770:1920	Seq_anonymized_002489	71	0.5266666666666666	150	PCR1
FS10000169:130:BRB11606-1322:1:1109:15500:2080	Seq_anonymized_000446	74	0.5066666666666666	150	PCR1
FS10000169:130:BRB11606-1322:1:1109:16480:2090	Seq_anonymized_000446	76	0.4933333333333333	150	PCR1
FS10000169:130:BRB11606-1322:1:1109:9540:2070	Seq_anonymized_000446	78	0.48	150	PCR1
FS10000169:130:BRB11606-1322:1:1109:9660:2070	Seq_anonymized_011142	82	0.45333333333333337	150	PCR1
FS10000169:130:BRB11606-1322:1:1109:16090:2050	Seq_anonymized_011895	72	0.52	150	PCR1
FS10000169:130:BRB11606-1322:1:1109:9260:2180	Seq_anonymized_009990	97	0.3533333333333334	150	PCR1
FS10000169:130:BRB11606-1322:1:1109:4630:2150	Seq_anonymized_008644	74	0.5066666666666666	150	PCR1
FS10000169:130:BRB11606-1322:1:1109:1760:2220	Seq_anonymized_001760	78	0.48	150	PCR1
FS10000169:130:BRB11606-1322:1:1109:12110:2250	Seq_anonymized_003379	70	0.5333333333333333	150	PCR1
FS10000169:130:BRB11606-1322:1:1109:5680:2120	Seq_anonymized_010167	74	0.5066666666666666	150	PCR1
FS10000169:130:BRB11606-1322:1:1109:2440:2210	Seq_anonymized_000603	71	0.5266666666666666	150	PCR1
FS10000169:130:BRB11606-1322:1:1109:16420:2370	Seq_anonymized_005869	74	0.5066666666666666	150	PCR1
FS10000169:130:BRB11606-1322:1:1109:7910:2370	Seq_anonymized_007795	69	0.54	150	PCR1
FS10000169:130:BRB11606-1322:1:1109:9760:2370	Seq_anonymized_003406	77	0.4866666666666667	150	PCR1
FS10000169:130:BRB11606-1322:1:1109:9110:2330	Seq_anonymized_002430	81	0.45999999999999996	150	PCR1
FS10000169:130:BRB11606-1322:1:1109:5390:2420	Seq_anonymized_000495	71	0.5266666666666666	150	PCR1
FS10000169:130:BRB11606-1322:1:1109:15710:2390	Seq_anonymized_000446	74	0.5066666666666666	150	PCR1
FS10000169:130:BRB11606-1322:1:1109:1660:2550	Seq_anonymized_002496	78	0.48	150	PCR1
FS10000169:130:BRB11606-1322:1:1109:5600:2510	Seq_anonymized_001645	75	0.5	150	PCR1
FS10000169:130:BRB11606-1322:1:1109:3910:2610	Seq_anonymized_002539	78	0.48	150	PCR1
FS10000169:130:BRB11606-1322:1:1109:15340:2570	Seq_anonymized_000446	87	0.42000000000000004	150	PCR1
FS10000169:130:BRB11606-1322:1:1109:4380:2860	Seq_anonymized_005869	80	0.4666666666666667	150	PCR1
FS10000169:130:BRB11606-1322:1:1109:5700:2850	Seq_anonymized_008644	78	0.48	150	PCR1
FS10000169:130:BRB11606-1322:1:1109:7980:2850	Seq_anonymized_006488	82	0.45333333333333337	150	PCR1
FS10000169:130:BRB11606-1322:1:1109:8180:2840	Seq_anonymized_009990	70	0.5333333333333333	150	PCR1
FS10000169:130:BRB11606-1322:1:1109:4120:2880	Seq_anonymized_005998	71	0.5266666666666666	150	PCR1
FS10000169:130:BRB11606-1322:1:1109:5840:2890	Seq_anonymized_005592	75	0.5	150	PCR1
FS10000169:130:BRB11606-1322:1:1109:6980:3020	Seq_anonymized_001776	79	0.4733333333333334	150	PCR1
FS10000169:130:BRB11606-1322:1:1109:5240:2970	Seq_anonymized_000956	79	0.4733333333333334	150	PCR1
FS10000169:130:BRB11606-1322:1:1109:15300:3110	Seq_anonymized_002691	80	0.4666666666666667	150	PCR1
FS10000169:130:BRB11606-1322:1:1109:5140:3090	Seq_anonymized_009990	86	0.42666666666666664	150	PCR1
FS10000169:130:BRB11606-1322:1:1109:11970:3050	Seq_anonymized_000136	54	0.5	108	PCR1
FS10000169:130:BRB11606-1322:1:1109:13780:3150	Seq_anonymized_007823	73	0.5133333333333333	150	PCR1
FS10000169:130:BRB11606-1322:1:1109:14380:3270	Seq_anonymized_000446	74	0.5066666666666666	150	PCR1
FS10000169:130:BRB11606-1322:1:1109:4400:3300	Seq_anonymized_009990	90	0.4	150	PCR1
FS10000169:130:BRB11606-1322:1:1109:6890:3340	Seq_anonymized_001951	69	0.54	150	PCR1
FS10000169:130:BRB11606-1322:1:1109:5340:3480	Seq_anonymized_001776	80	0.4666666666666667	150	PCR1
FS10000169:130:BRB11606-1322:1:1109:12840:3640	Seq_anonymized_006834	71	0.5266666666666666	150	PCR1
FS10000169:130:BRB11606-1322:1:1109:9000:3800	Seq_anonymized_001776	77	0.4866666666666667	150	PCR1
FS10000169:130:BRB11606-1322:1:1109:16220:3800	Seq_anonymized_009990	88	0.41333333333333333	150	PCR1
FS10000169:130:BRB11606-1322:1:1109:1540:3890	Seq_anonymized_006834	75	0.5	150	PCR1
FS10000169:130:BRB11606-1322:1:1109:15460:3830	Seq_anonymized_006848	78	0.48	150	PCR1
FS10000169:130:BRB11606-1322:1:1109:12100:3920	Seq_anonymized_005869	86	0.42666666666666664	150	PCR1
FS10000169:130:BRB11606-1322:1:1110:1130:1000	Seq_anonymized_005869	82	0.45333333333333337	150	PCR1
FS10000169:130:BRB11606-1322:1:1110:1200:1000	Seq_anonymized_002691	76	0.4933333333333333	150	PCR1
FS10000169:130:BRB11606-1322:1:1110:16070:1070	Seq_anonymized_002627	57	0.4722222222222222	108	PCR1
FS10000169:130:BRB11606-1322:1:1110:8690:1070	Seq_anonymized_008644	74	0.5066666666666666	150	PCR1
FS10000169:130:BRB11606-1322:1:1110:12520:1010	Seq_anonymized_009990	93	0.38	150	PCR1
FS10000169:130:BRB11606-1322:1:1110:9720:1120	Seq_anonymized_003467	80	0.4666666666666667	150	PCR1
FS10000169:130:BRB11606-1322:1:1110:15800:1260	Seq_anonymized_003564	81	0.45999999999999996	150	PCR1
FS10000169:130:BRB11606-1322:1:1110:1130:1390	Seq_anonymized_001776	77	0.4866666666666667	150	PCR1
FS10000169:130:BRB11606-1322:1:1110:1760:1330	Seq_anonymized_005869	80	0.4666666666666667	150	PCR1
FS10000169:130:BRB11606-1322:1:1110:10580:1690	Seq_anonymized_008644	76	0.4933333333333333	150	PCR1
FS10000169:130:BRB11606-1322:1:1110:14290:1680	Seq_anonymized_005592	72	0.52	150	PCR1
FS10000169:130:BRB11606-1322:1:1110:1320:1670	Seq_anonymized_005869	77	0.4866666666666667	150	PCR1
FS10000169:130:BRB11606-1322:1:1110:12480:1750	Seq_anonymized_000446	80	0.4666666666666667	150	PCR1
FS10000169:130:BRB11606-1322:1:1110:10110:1900	Seq_anonymized_001804	71	0.5266666666666666	150	PCR1
FS10000169:130:BRB11606-1322:1:1110:12690:1930	Seq_anonymized_009990	92	0.3866666666666667	150	PCR1
FS10000169:130:BRB11606-1322:1:1110:14620:1910	Seq_anonymized_000654	75	0.5	150	PCR1
FS10000169:130:BRB11606-1322:1:1110:16260:2100	Seq_anonymized_005571	81	0.45999999999999996	150	PCR1
FS10000169:130:BRB11606-1322:1:1110:12330:2240	Seq_anonymized_010167	76	0.4933333333333333	150	PCR1
FS10000169:130:BRB11606-1322:1:1110:5410:2250	Seq_anonymized_002691	83	0.44666666666666666	150	PCR1
FS10000169:130:BRB11606-1322:1:1110:16420:2210	Seq_anonymized_000446	79	0.4733333333333334	150	PCR1
FS10000169:130:BRB11606-1322:1:1110:9680:2310	Seq_anonymized_009990	92	0.3866666666666667	150	PCR1
FS10000169:130:BRB11606-1322:1:1110:16480:2520	Seq_anonymized_009990	96	0.36	150	PCR1
FS10000169:130:BRB11606-1322:1:1110:7840:2600	Seq_anonymized_002539	71	0.5266666666666666	150	PCR1
FS10000169:130:BRB11606-1322:1:1110:2570:2700	Seq_anonymized_002691	80	0.4666666666666667	150	PCR1
FS10000169:130:BRB11606-1322:1:1110:12440:2620	Seq_anonymized_003564	98	0.3466666666666667	150	PCR1
FS10000169:130:BRB11606-1322:1:1110:10600:2780	Seq_anonymized_000921	79	0.4733333333333334	150	PCR1
FS10000169:130:BRB11606-1322:1:1110:9520:2940	Seq_anonymized_008109	76	0.4933333333333333	150	PCR1
FS10000169:130:BRB11606-1322:1:1110:3320:3060	Seq_anonymized_009990	81	0.45999999999999996	150	PCR1
FS10000169:130:BRB11606-1322:1:1110:2700:3140	Seq_anonymized_001617	73	0.5133333333333333	150	PCR1
FS10000169:130:BRB11606-1322:1:1110:3320:3010	Seq_anonymized_009990	80	0.4666666666666667	150	PCR1
FS10000169:130:BRB11606-1322:1:1110:1540:3160	Seq_anonymized_000446	81	0.45999999999999996	150	PCR1
FS10000169:130:BRB11606-1322:1:1110:14880:3130	Seq_anonymized_009990	81	0.45999999999999996	150	PCR1
FS10000169:130:BRB11606-1322:1:1110:5720:3080	Seq_anonymized_003797	81	0.45999999999999996	150	PCR1
FS10000169:130:BRB11606-1322:1:1110:4300:3200	Seq_anonymized_007683	78	0.48	150	PCR1
FS10000169:130:BRB11606-1322:1:1110:13530:3250	Seq_anonymized_006488	82	0.45333333333333337	150	PCR1
FS10000169:130:BRB11606-1322:1:1110:2540:3330	Seq_anonymized_000493	76	0.4933333333333333	150	PCR1
FS10000169:130:BRB11606-1322:1:1110:1960:3340	Seq_anonymized_000446	82	0.45333333333333337	150	PCR1
FS10000169:130:BRB11606-1322:1:1110:16040:3400	Seq_anonymized_009990	94	0.3733333333333333	150	PCR1
FS10000169:130:BRB11606-1322:1:1110:13760:3520	Seq_anonymized_009990	95	0.3666666666666667	150	PCR1
FS10000169:130:BRB11606-1322:1:1110:12760:3610	Seq_anonymized_009990	92	0.3866666666666667	150	PCR1
FS10000169:130:BRB11606-1322:1:1110:2880:3600	Seq_anonymized_006442	72	0.52	150	PCR1
FS10000169:130:BRB11606-1322:1:1110:10240:3580	Seq_anonymized_000446	80	0.4666666666666667	150	PCR1
FS10000169:130:BRB11606-1322:1:1110:1250:3700	Seq_anonymized_004107	78	0.48	150	PCR1
FS10000169:130:BRB11606-1322:1:1110:12040:3770	Seq_anonymized_000446	73	0.5133333333333333	150	PCR1
FS10000169:130:BRB11606-1322:1:1110:6800:3750	Seq_anonymized_009990	74	0.5066666666666666	150	PCR1
FS10000169:130:BRB11606-1322:1:1110:16090:3750	Seq_anonymized_005592	78	0.48	150	PCR1
FS10000169:130:BRB11606-1322:1:1110:9960:3850	Seq_anonymized_003429	75	0.5	150	PCR1
FS10000169:130:BRB11606-1322:1:1110:11740:3910	Seq_anonymized_008691	68	0.5466666666666666	150	PCR1
FS10000169:130:BRB11606-1322:1:1110:14150:4010	Seq_anonymized_001776	83	0.44666666666666666	150	PCR1
FS10000169:130:BRB11606-1322:1:1110:6000:4080	Seq_anonymized_006488	73	0.5133333333333333	150	PCR1
FS10000169:130:BRB11606-1322:1:1111:8080:1110	Seq_anonymized_002122	75	0.5	150	PCR1
FS10000169:130:BRB11606-1322:1:1111:16300:1100	Seq_anonymized_002691	80	0.4666666666666667	150	PCR1
FS10000169:130:BRB11606-1322:1:1111:2780:1110	Seq_anonymized_004077	77	0.4866666666666667	150	PCR1
FS10000169:130:BRB11606-1322:1:1111:16000:1130	Seq_anonymized_000446	73	0.5133333333333333	150	PCR1
FS10000169:130:BRB11606-1322:1:1111:15400:1290	Seq_anonymized_001017	81	0.45999999999999996	150	PCR1
FS10000169:130:BRB11606-1322:1:1111:8400:1390	Seq_anonymized_004905	82	0.45333333333333337	150	PCR1
FS10000169:130:BRB11606-1322:1:1111:2500:1350	Seq_anonymized_006834	73	0.5133333333333333	150	PCR1
FS10000169:130:BRB11606-1322:1:1111:14940:1430	Seq_anonymized_005951	74	0.5066666666666666	150	PCR1
FS10000169:130:BRB11606-1322:1:1111:3950:1430	Seq_anonymized_007750	71	0.5266666666666666	150	PCR1
FS10000169:130:BRB11606-1322:1:1111:9010:1560	Seq_anonymized_010734	75	0.5	150	PCR1
FS10000169:130:BRB11606-1322:1:1111:14850:1640	Seq_anonymized_005571	79	0.4733333333333334	150	PCR1
FS10000169:130:BRB11606-1322:1:1111:5760:1870	Seq_anonymized_001776	88	0.41333333333333333	150	PCR1
FS10000169:130:BRB11606-1322:1:1111:5010:1850	Seq_anonymized_001215	75	0.5	150	PCR1
FS10000169:130:BRB11606-1322:1:1111:12750:1800	Seq_anonymized_001967	75	0.5	150	PCR1
FS10000169:130:BRB11606-1322:1:1111:10800:1880	Seq_anonymized_000446	76	0.4933333333333333	150	PCR1
FS10000169:130:BRB11606-1322:1:1111:11220:1950	Seq_anonymized_001776	79	0.4733333333333334	150	PCR1
FS10000169:130:BRB11606-1322:1:1111:10170:2090	Seq_anonymized_006834	76	0.4933333333333333	150	PCR1
FS10000169:130:BRB11606-1322:1:1111:15130:2020	Seq_anonymized_002691	83	0.44666666666666666	150	PCR1
FS10000169:130:BRB11606-1322:1:1111:15300:2220	Seq_anonymized_000446	79	0.4733333333333334	150	PCR1
FS10000169:130:BRB11606-1322:1:1111:16300:2110	Seq_anonymized_000446	76	0.4933333333333333	150	PCR1
FS10000169:130:BRB11606-1322:1:1111:15620:2180	Seq_anonymized_000446	83	0.44666666666666666	150	PCR1
FS10000169:130:BRB11606-1322:1:1111:6270:2350	Seq_anonymized_001881	79	0.4733333333333334	150	PCR1
FS10000169:130:BRB11606-1322:1:1111:1710:2310	Seq_anonymized_000634	74	0.5066666666666666	150	PCR1
FS10000169:130:BRB11606-1322:1:1111:5040:2430	Seq_anonymized_000446	75	0.5	150	PCR1
FS10000169:130:BRB11606-1322:1:1111:1920:2520	Seq_anonymized_002557	78	0.48	150	PCR1
FS10000169:130:BRB11606-1322:1:1111:14940:2500	Seq_anonymized_000446	81	0.45999999999999996	150	PCR1
FS10000169:130:BRB11606-1322:1:1111:10860:2480	Seq_anonymized_002539	83	0.44666666666666666	150	PCR1
FS10000169:130:BRB11606-1322:1:1111:13330:2620	Seq_anonymized_000446	77	0.4866666666666667	150	PCR1
FS10000169:130:BRB11606-1322:1:1111:14770:2610	Seq_anonymized_005592	72	0.52	150	PCR1
FS10000169:130:BRB11606-1322:1:1111:2370:2710	Seq_anonymized_010291	77	0.4866666666666667	150	PCR1
FS10000169:130:BRB11606-1322:1:1111:5440:2770	Seq_anonymized_002430	79	0.4733333333333334	150	PCR1
FS10000169:130:BRB11606-1322:1:1111:8000:2740	Seq_anonymized_007239	78	0.48	150	PCR1
FS10000169:130:BRB11606-1322:1:1111:4300:2870	Seq_anonymized_000446	72	0.52	150	PCR1
FS10000169:130:BRB11606-1322:1:1111:1840:2840	Seq_anonymized_002951	80	0.4666666666666667	150	PCR1
FS10000169:130:BRB11606-1322:1:1111:1620:2820	Seq_anonymized_000781	70	0.5333333333333333	150	PCR1
FS10000169:130:BRB11606-1322:1:1111:14860:2820	Seq_anonymized_009990	82	0.45333333333333337	150	PCR1
FS10000169:130:BRB11606-1322:1:1111:15680:2950	Seq_anonymized_000446	90	0.4	150	PCR1
FS10000169:130:BRB11606-1322:1:1111:6320:2900	Seq_anonymized_005869	72	0.52	150	PCR1
FS10000169:130:BRB11606-1322:1:1111:4340:2890	Seq_anonymized_002557	70	0.5333333333333333	150	PCR1
FS10000169:130:BRB11606-1322:1:1111:7160:3000	Seq_anonymized_000446	78	0.48	150	PCR1
FS10000169:130:BRB11606-1322:1:1111:5480:3090	Seq_anonymized_005074	72	0.52	150	PCR1
FS10000169:130:BRB11606-1322:1:1111:3560:3070	Seq_anonymized_007563	78	0.48	150	PCR1
FS10000169:130:BRB11606-1322:1:1111:4690:3190	Seq_anonymized_001238	75	0.5	150	PCR1
FS10000169:130:BRB11606-1322:1:1111:9800:3190	Seq_anonymized_002577	77	0.4866666666666667	150	PCR1
FS10000169:130:BRB11606-1322:1:1111:10000:3350	Seq_anonymized_002691	76	0.4933333333333333	150	PCR1
FS10000169:130:BRB11606-1322:1:1111:3840:3360	Seq_anonymized_009990	79	0.4733333333333334	150	PCR1
FS10000169:130:BRB11606-1322:1:1111:15360:3310	Seq_anonymized_000446	73	0.5133333333333333	150	PCR1
FS10000169:130:BRB11606-1322:1:1111:7600:3320	Seq_anonymized_002539	79	0.4733333333333334	150	PCR1
FS10000169:130:BRB11606-1322:1:1111:8130:3430	Seq_anonymized_006251	74	0.5066666666666666	150	PCR1
FS10000169:130:BRB11606-1322:1:1111:4840:3540	Seq_anonymized_004905	75	0.5	150	PCR1
FS10000169:130:BRB11606-1322:1:1111:7320:3520	Seq_anonymized_008533	73	0.5133333333333333	150	PCR1
FS10000169:130:BRB11606-1322:1:1111:7760:3490	Seq_anonymized_009990	77	0.4866666666666667	150	PCR1
FS10000169:130:BRB11606-1322:1:1111:12800:3590	Seq_anonymized_009990	91	0.3933333333333333	150	PCR1
FS10000169:130:BRB11606-1322:1:1111:13960:3570	Seq_anonymized_009990	84	0.43999999999999995	150	PCR1
FS10000169:130:BRB11606-1322:1:1111:4000:3980	Seq_anonymized_006931	77	0.4866666666666667	150	PCR1
FS10000169:130:BRB11606-1322:1:1111:5360:4060	Seq_anonymized_001776	81	0.45999999999999996	150	PCR1
FS10000169:130:BRB11606-1322:1:1112:9760:1000	Seq_anonymized_000446	78	0.48	150	PCR1
FS10000169:130:BRB11606-1322:1:1112:4910:1010	Seq_anonymized_000446	73	0.5133333333333333	150	PCR1
FS10000169:130:BRB11606-1322:1:1112:3000:1170	Seq_anonymized_000446	70	0.5333333333333333	150	PCR1
FS10000169:130:BRB11606-1322:1:1112:12820:1120	Seq_anonymized_009990	98	0.3466666666666667	150	PCR1
FS10000169:130:BRB11606-1322:1:1112:13580:1070	Seq_anonymized_009990	92	0.3866666666666667	150	PCR1
FS10000169:130:BRB11606-1322:1:1112:14460:1310	Seq_anonymized_009990	96	0.36	150	PCR1
FS10000169:130:BRB11606-1322:1:1112:7190:1280	Seq_anonymized_001793	75	0.5	150	PCR1
FS10000169:130:BRB11606-1322:1:1112:9860:1380	Seq_anonymized_005869	71	0.5266666666666666	150	PCR1
FS10000169:130:BRB11606-1322:1:1112:5220:1520	Seq_anonymized_006776	79	0.4733333333333334	150	PCR1
FS10000169:130:BRB11606-1322:1:1112:8010:1660	Seq_anonymized_003857	51	0.5277777777777778	108	PCR1
FS10000169:130:BRB11606-1322:1:1112:9450:1620	Seq_anonymized_001488	78	0.48	150	PCR1
FS10000169:130:BRB11606-1322:1:1112:13780:1620	Seq_anonymized_001776	86	0.42666666666666664	150	PCR1
FS10000169:130:BRB11606-1322:1:1112:2170:1710	Seq_anonymized_006025	72	0.52	150	PCR1
FS10000169:130:BRB11606-1322:1:1112:15740:1710	Seq_anonymized_009990	90	0.4	150	PCR1
FS10000169:130:BRB11606-1322:1:1112:15290:1810	Seq_anonymized_003938	62	0.42592592592592593	108	PCR1
FS10000169:130:BRB11606-1322:1:1112:2430:2030	Seq_anonymized_006324	50	0.537037037037037	108	PCR1
FS10000169:130:BRB11606-1322:1:1112:8220:2050	Seq_anonymized_001776	72	0.52	150	PCR1
FS10000169:130:BRB11606-1322:1:1112:10540:2050	Seq_anonymized_006690	81	0.45999999999999996	150	PCR1
FS10000169:130:BRB11606-1322:1:1112:13460:2010	Seq_anonymized_009990	98	0.3466666666666667	150	PCR1
FS10000169:130:BRB11606-1322:1:1112:15580:2010	Seq_anonymized_006488	88	0.41333333333333333	150	PCR1
FS10000169:130:BRB11606-1322:1:1112:1450:2010	Seq_anonymized_002979	55	0.5132743362831859	113	PCR1
FS10000169:130:BRB11606-1322:1:1112:4330:2170	Seq_anonymized_000042	74	0.5066666666666666	150	PCR1
FS10000169:130:BRB11606-1322:1:1112:13950:2170	Seq_anonymized_000446	72	0.52	150	PCR1
FS10000169:130:BRB11606-1322:1:1112:7080:2160	Seq_anonymized_006834	74	0.5066666666666666	150	PCR1
FS10000169:130:BRB11606-1322:1:1112:8190:2120	Seq_anonymized_008644	74	0.5066666666666666	150	PCR1
FS10000169:130:BRB11606-1322:1:1112:16270:2450	Seq_anonymized_002195	74	0.5066666666666666	150	PCR1
FS10000169:130:BRB11606-1322:1:1112:2320:2460	Seq_anonymized_009003	69	0.54	150	PCR1
FS10000169:130:BRB11606-1322:1:1112:7120:2420	Seq_anonymized_000296	85	0.43333333333333335	150	PCR1
FS10000169:130:BRB11606-1322:1:1112:11830:2560	Seq_anonymized_002539	81	0.45999999999999996	150	PCR1
FS10000169:130:BRB11606-1322:1:1112:14940:2560	Seq_anonymized_009990	88	0.41333333333333333	150	PCR1
FS10000169:130:BRB11606-1322:1:1112:10060:2510	Seq_anonymized_002691	77	0.4866666666666667	150	PCR1
FS10000169:130:BRB11606-1322:1:1112:15580:2470	Seq_anonymized_009990	92	0.3866666666666667	150	PCR1
FS10000169:130:BRB11606-1322:1:1112:11060:2780	Seq_anonymized_009990	80	0.4666666666666667	150	PCR1
FS10000169:130:BRB11606-1322:1:1112:13000:2750	Seq_anonymized_001776	77	0.4866666666666667	150	PCR1
FS10000169:130:BRB11606-1322:1:1112:8260:2690	Seq_anonymized_000493	80	0.4666666666666667	150	PCR1
FS10000169:130:BRB11606-1322:1:1112:7310:2700	Seq_anonymized_002122	72	0.52	150	PCR1
FS10000169:130:BRB11606-1322:1:1112:14540:2850	Seq_anonymized_009990	98	0.3466666666666667	150	PCR1
FS10000169:130:BRB11606-1322:1:1112:3130:2790	Seq_anonymized_006451	66	0.56	150	PCR1
FS10000169:130:BRB11606-1322:1:1112:7050:2790	Seq_anonymized_009350	52	0.5185185185185186	108	PCR1
FS10000169:130:BRB11606-1322:1:1112:14460:2900	Seq_anonymized_009990	95	0.3666666666666667	150	PCR1
FS10000169:130:BRB11606-1322:1:1112:7390:3040	Seq_anonymized_008529	69	0.54	150	PCR1
FS10000169:130:BRB11606-1322:1:1112:15260:3010	Seq_anonymized_002691	87	0.42000000000000004	150	PCR1
FS10000169:130:BRB11606-1322:1:1112:12500:3000	Seq_anonymized_009990	79	0.4733333333333334	150	PCR1
FS10000169:130:BRB11606-1322:1:1112:14700:3070	Seq_anonymized_000446	83	0.44666666666666666	150	PCR1
FS10000169:130:BRB11606-1322:1:1112:15700:3210	Seq_anonymized_000446	91	0.3933333333333333	150	PCR1
FS10000169:130:BRB11606-1322:1:1112:16070:3350	Seq_anonymized_002557	77	0.4866666666666667	150	PCR1
FS10000169:130:BRB11606-1322:1:1112:11380:3450	Seq_anonymized_004905	76	0.4933333333333333	150	PCR1
FS10000169:130:BRB11606-1322:1:1112:4300:3640	Seq_anonymized_008049	78	0.48	150	PCR1
FS10000169:130:BRB11606-1322:1:1112:2120:3600	Seq_anonymized_000446	77	0.4866666666666667	150	PCR1
FS10000169:130:BRB11606-1322:1:1112:14580:3730	Seq_anonymized_009990	87	0.42000000000000004	150	PCR1
FS10000169:130:BRB11606-1322:1:1112:1540:3740	Seq_anonymized_003166	72	0.52	150	PCR1
FS10000169:130:BRB11606-1322:1:1112:7860:3700	Seq_anonymized_001055	79	0.4733333333333334	150	PCR1
FS10000169:130:BRB11606-1322:1:1112:13900:3700	Seq_anonymized_002051	78	0.48	150	PCR1
FS10000169:130:BRB11606-1322:1:1112:15140:3700	Seq_anonymized_009990	94	0.3733333333333333	150	PCR1
FS10000169:130:BRB11606-1322:1:1112:13620:3870	Seq_anonymized_009990	98	0.3466666666666667	150	PCR1
FS10000169:130:BRB11606-1322:1:1112:7960:3970	Seq_anonymized_006567	71	0.5266666666666666	150	PCR1
FS10000169:130:BRB11606-1322:1:1112:8980:3970	Seq_anonymized_006988	79	0.4733333333333334	150	PCR1
FS10000169:130:BRB11606-1322:1:1112:10840:3920	Seq_anonymized_000446	77	0.4866666666666667	150	PCR1
FS10000169:130:BRB11606-1322:1:1112:3190:3890	Seq_anonymized_009990	88	0.41333333333333333	150	PCR1
FS10000169:130:BRB11606-1322:1:1112:15460:3850	Seq_anonymized_009990	98	0.3466666666666667	150	PCR1
FS10000169:130:BRB11606-1322:1:1112:6040:4070	Seq_anonymized_002539	80	0.4666666666666667	150	PCR1
FS10000169:130:BRB11606-1322:1:1112:13780:4030	Seq_anonymized_009990	92	0.3866666666666667	150	PCR1
FS10000169:130:BRB11606-1322:1:1113:12380:1120	Seq_anonymized_000446	76	0.4933333333333333	150	PCR1
FS10000169:130:BRB11606-1322:1:1113:13550:1180	Seq_anonymized_006488	83	0.44666666666666666	150	PCR1
FS10000169:130:BRB11606-1322:1:1113:14670:1060	Seq_anonymized_002557	80	0.4666666666666667	150	PCR1
FS10000169:130:BRB11606-1322:1:1113:9300:1050	Seq_anonymized_005869	72	0.52	150	PCR1
FS10000169:130:BRB11606-1322:1:1113:14810:1210	Seq_anonymized_009990	77	0.4866666666666667	150	PCR1
FS10000169:130:BRB11606-1322:1:1113:8450:1380	Seq_anonymized_007384	85	0.43333333333333335	150	PCR1
FS10000169:130:BRB11606-1322:1:1113:15930:1320	Seq_anonymized_009990	75	0.5	150	PCR1
FS10000169:130:BRB11606-1322:1:1113:13780:1300	Seq_anonymized_004905	82	0.45333333333333337	150	PCR1
FS10000169:130:BRB11606-1322:1:1113:7630:1310	Seq_anonymized_008052	74	0.5066666666666666	150	PCR1
FS10000169:130:BRB11606-1322:1:1113:2540:1470	Seq_anonymized_010137	73	0.5133333333333333	150	PCR1
FS10000169:130:BRB11606-1322:1:1113:12500:1530	Seq_anonymized_000446	79	0.4733333333333334	150	PCR1
FS10000169:130:BRB11606-1322:1:1113:14490:1700	Seq_anonymized_000446	80	0.4666666666666667	150	PCR1
FS10000169:130:BRB11606-1322:1:1113:13380:1680	Seq_anonymized_004077	78	0.48	150	PCR1
FS10000169:130:BRB11606-1322:1:1113:15930:1670	Seq_anonymized_002539	82	0.45333333333333337	150	PCR1
FS10000169:130:BRB11606-1322:1:1113:15290:1640	Seq_anonymized_009990	82	0.45333333333333337	150	PCR1
FS10000169:130:BRB11606-1322:1:1113:11750:1780	Seq_anonymized_002557	83	0.44666666666666666	150	PCR1
FS10000169:130:BRB11606-1322:1:1113:13370:1770	Seq_anonymized_005421	91	0.3933333333333333	150	PCR1
FS10000169:130:BRB11606-1322:1:1113:13450:1860	Seq_anonymized_003564	92	0.3866666666666667	150	PCR1
FS10000169:130:BRB11606-1322:1:1113:12260:1850	Seq_anonymized_009990	79	0.4733333333333334	150	PCR1
FS10000169:130:BRB11606-1322:1:1113:16290:1850	Seq_anonymized_009990	79	0.4733333333333334	150	PCR1
FS10000169:130:BRB11606-1322:1:1113:13340:1840	Seq_anonymized_000446	78	0.48	150	PCR1
FS10000169:130:BRB11606-1322:1:1113:16490:1840	Seq_anonymized_004905	84	0.43999999999999995	150	PCR1
FS10000169:130:BRB11606-1322:1:1113:9310:1810	Seq_anonymized_003619	77	0.4866666666666667	150	PCR1
FS10000169:130:BRB11606-1322:1:1113:12770:1800	Seq_anonymized_000446	86	0.42666666666666664	150	PCR1
FS10000169:130:BRB11606-1322:1:1113:12190:1970	Seq_anonymized_000446	87	0.42000000000000004	150	PCR1
FS10000169:130:BRB11606-1322:1:1113:3860:1980	Seq_anonymized_001017	81	0.45999999999999996	150	PCR1
FS10000169:130:BRB11606-1322:1:1113:4030:1980	Seq_anonymized_008644	78	0.48	150	PCR1
FS10000169:130:BRB11606-1322:1:1113:4840:1980	Seq_anonymized_000339	73	0.5133333333333333	150	PCR1
FS10000169:130:BRB11606-1322:1:1113:7220:1900	Seq_anonymized_005869	80	0.4666666666666667	150	PCR1
FS10000169:130:BRB11606-1322:1:1113:14530:2020	Seq_anonymized_009990	85	0.43333333333333335	150	PCR1
FS10000169:130:BRB11606-1322:1:1113:10730:2000	Seq_anonymized_002346	81	0.45999999999999996	150	PCR1
FS10000169:130:BRB11606-1322:1:1113:13760:2000	Seq_anonymized_002627	51	0.5277777777777778	108	PCR1
FS10000169:130:BRB11606-1322:1:1113:12190:2080	Seq_anonymized_000920	68	0.5466666666666666	150	PCR1
FS10000169:130:BRB11606-1322:1:1113:9860:2220	Seq_anonymized_000654	80	0.4666666666666667	150	PCR1
FS10000169:130:BRB11606-1322:1:1113:12170:2420	Seq_anonymized_009990	99	0.33999999999999997	150	PCR1
FS10000169:130:BRB11606-1322:1:1113:13510:2570	Seq_anonymized_009151	78	0.48	150	PCR1
FS10000169:130:BRB11606-1322:1:1113:1520:2810	Seq_anonymized_009384	69	0.54	150	PCR1
FS10000169:130:BRB11606-1322:1:1113:1970:2680	Seq_anonymized_004835	73	0.5133333333333333	150	PCR1
FS10000169:130:BRB11606-1322:1:1113:13090:2830	Seq_anonymized_009990	80	0.4666666666666667	150	PCR1
FS10000169:130:BRB11606-1322:1:1113:10640:2770	Seq_anonymized_002691	72	0.52	150	PCR1
FS10000169:130:BRB11606-1322:1:1113:10460:2920	Seq_anonymized_002760	70	0.5333333333333333	150	PCR1
FS10000169:130:BRB11606-1322:1:1113:13330:2900	Seq_anonymized_009990	88	0.41333333333333333	150	PCR1
FS10000169:130:BRB11606-1322:1:1113:9280:2960	Seq_anonymized_002627	50	0.537037037037037	108	PCR1
FS10000169:130:BRB11606-1322:1:1113:7500:3120	Seq_anonymized_000408	71	0.5266666666666666	150	PCR1
FS10000169:130:BRB11606-1322:1:1113:14980:3120	Seq_anonymized_000446	76	0.4933333333333333	150	PCR1
FS10000169:130:BRB11606-1322:1:1113:16430:3250	Seq_anonymized_000446	85	0.43333333333333335	150	PCR1
FS10000169:130:BRB11606-1322:1:1113:3650:3290	Seq_anonymized_003564	79	0.4733333333333334	150	PCR1
FS10000169:130:BRB11606-1322:1:1113:16190:3420	Seq_anonymized_011669	83	0.44666666666666666	150	PCR1
FS10000169:130:BRB11606-1322:1:1113:3610:3390	Seq_anonymized_002122	81	0.45999999999999996	150	PCR1
FS10000169:130:BRB11606-1322:1:1113:14930:3390	Seq_anonymized_005869	76	0.4933333333333333	150	PCR1
FS10000169:130:BRB11606-1322:1:1113:8010:3360	Seq_anonymized_000921	73	0.5133333333333333	150	PCR1
FS10000169:130:BRB11606-1322:1:1113:16210:3500	Seq_anonymized_009990	94	0.3733333333333333	150	PCR1
FS10000169:130:BRB11606-1322:1:1113:3730:3510	Seq_anonymized_000446	76	0.4933333333333333	150	PCR1
FS10000169:130:BRB11606-1322:1:1113:13790:3450	Seq_anonymized_009990	97	0.3533333333333334	150	PCR1
FS10000169:130:BRB11606-1322:1:1113:10810:3450	Seq_anonymized_005869	77	0.4866666666666667	150	PCR1
FS10000169:130:BRB11606-1322:1:1113:14730:3600	Seq_anonymized_009990	99	0.33999999999999997	150	PCR1
FS10000169:130:BRB11606-1322:1:1113:13450:3610	Seq_anonymized_009990	92	0.3866666666666667	150	PCR1
FS10000169:130:BRB11606-1322:1:1113:15370:3520	Seq_anonymized_009990	85	0.43333333333333335	150	PCR1
FS10000169:130:BRB11606-1322:1:1113:8930:3550	Seq_anonymized_001781	73	0.5133333333333333	150	PCR1
FS10000169:130:BRB11606-1322:1:1113:16370:3680	Seq_anonymized_009990	97	0.3533333333333334	150	PCR1
FS10000169:130:BRB11606-1322:1:1113:12250:3680	Seq_anonymized_009990	92	0.3866666666666667	150	PCR1
FS10000169:130:BRB11606-1322:1:1113:11390:3620	Seq_anonymized_009990	87	0.42000000000000004	150	PCR1
FS10000169:130:BRB11606-1322:1:1113:10010:3950	Seq_anonymized_008049	76	0.4933333333333333	150	PCR1
FS10000169:130:BRB11606-1322:1:1113:15390:4060	Seq_anonymized_008644	73	0.5133333333333333	150	PCR1
FS10000169:130:BRB11606-1322:1:1113:3830:4020	Seq_anonymized_003535	78	0.48	150	PCR1
FS10000169:130:BRB11606-1322:1:1113:14150:4070	Seq_anonymized_009990	76	0.4933333333333333	150	PCR1
FS10000169:130:BRB11606-1322:1:1114:8910:1090	Seq_anonymized_004269	73	0.5133333333333333	150	PCR1
FS10000169:130:BRB11606-1322:1:1114:1510:1100	Seq_anonymized_002577	72	0.52	150	PCR1
FS10000169:130:BRB11606-1322:1:1114:14230:1210	Seq_anonymized_009990	95	0.3666666666666667	150	PCR1
FS10000169:130:BRB11606-1322:1:1114:11590:1290	Seq_anonymized_009990	75	0.5	150	PCR1
FS10000169:130:BRB11606-1322:1:1114:12510:1270	Seq_anonymized_009990	95	0.3666666666666667	150	PCR1
FS10000169:130:BRB11606-1322:1:1114:13550:1250	Seq_anonymized_009990	94	0.3733333333333333	150	PCR1
FS10000169:130:BRB11606-1322:1:1114:3550:1260	Seq_anonymized_004941	82	0.45333333333333337	150	PCR1
FS10000169:130:BRB11606-1322:1:1114:15670:1230	Seq_anonymized_005869	88	0.41333333333333333	150	PCR1
FS10000169:130:BRB11606-1322:1:1114:12010:1250	Seq_anonymized_000176	74	0.5066666666666666	150	PCR1
FS10000169:130:BRB11606-1322:1:1114:4260:1490	Seq_anonymized_006978	70	0.5333333333333333	150	PCR1
FS10000169:130:BRB11606-1322:1:1114:15850:1450	Seq_anonymized_001196	81	0.45999999999999996	150	PCR1
FS10000169:130:BRB11606-1322:1:1114:11080:1430	Seq_anonymized_003564	81	0.45999999999999996	150	PCR1
FS10000169:130:BRB11606-1322:1:1114:5350:1410	Seq_anonymized_006690	76	0.4933333333333333	150	PCR1
FS10000169:130:BRB11606-1322:1:1114:13420:1520	Seq_anonymized_002627	59	0.4537037037037037	108	PCR1
FS10000169:130:BRB11606-1322:1:1114:7010:1500	Seq_anonymized_000446	73	0.5133333333333333	150	PCR1
FS10000169:130:BRB11606-1322:1:1114:6930:1670	Seq_anonymized_007747	68	0.5466666666666666	150	PCR1
FS10000169:130:BRB11606-1322:1:1114:14830:1650	Seq_anonymized_009990	81	0.45999999999999996	150	PCR1
FS10000169:130:BRB11606-1322:1:1114:5110:1730	Seq_anonymized_003166	79	0.4733333333333334	150	PCR1
FS10000169:130:BRB11606-1322:1:1114:16350:1820	Seq_anonymized_009990	99	0.33999999999999997	150	PCR1
FS10000169:130:BRB11606-1322:1:1114:15970:1890	Seq_anonymized_000446	82	0.45333333333333337	150	PCR1
FS10000169:130:BRB11606-1322:1:1114:14910:1850	Seq_anonymized_009990	93	0.38	150	PCR1
FS10000169:130:BRB11606-1322:1:1114:13290:2000	Seq_anonymized_007598	74	0.5066666666666666	150	PCR1
FS10000169:130:BRB11606-1322:1:1114:5430:2040	Seq_anonymized_009990	94	0.3733333333333333	150	PCR1
FS10000169:130:BRB11606-1322:1:1114:8640:2040	Seq_anonymized_005445	72	0.52	150	PCR1
FS10000169:130:BRB11606-1322:1:1114:3870:2090	Seq_anonymized_002691	76	0.4933333333333333	150	PCR1
FS10000169:130:BRB11606-1322:1:1114:2490:2070	Seq_anonymized_000446	81	0.45999999999999996	150	PCR1
FS10000169:130:BRB11606-1322:1:1114:9560:2110	Seq_anonymized_009990	95	0.3666666666666667	150	PCR1
FS10000169:130:BRB11606-1322:1:1114:1990:2120	Seq_anonymized_000446	76	0.4933333333333333	150	PCR1
FS10000169:130:BRB11606-1322:1:1114:11630:2290	Seq_anonymized_000446	76	0.4933333333333333	150	PCR1
FS10000169:130:BRB11606-1322:1:1114:12350:2270	Seq_anonymized_000446	79	0.4733333333333334	150	PCR1
FS10000169:130:BRB11606-1322:1:1114:7090:2270	Seq_anonymized_005869	92	0.3866666666666667	150	PCR1
FS10000169:130:BRB11606-1322:1:1114:10150:2240	Seq_anonymized_009990	83	0.44666666666666666	150	PCR1
FS10000169:130:BRB11606-1322:1:1114:15640:2340	Seq_anonymized_006834	72	0.52	150	PCR1
FS10000169:130:BRB11606-1322:1:1114:10750:2420	Seq_anonymized_002691	79	0.4733333333333334	150	PCR1
FS10000169:130:BRB11606-1322:1:1114:4370:2410	Seq_anonymized_000511	73	0.5133333333333333	150	PCR1
FS10000169:130:BRB11606-1322:1:1114:12520:2580	Seq_anonymized_001414	73	0.5133333333333333	150	PCR1
FS10000169:130:BRB11606-1322:1:1114:13520:2560	Seq_anonymized_010103	69	0.54	150	PCR1
FS10000169:130:BRB11606-1322:1:1114:9270:2570	Seq_anonymized_009990	90	0.4	150	PCR1
FS10000169:130:BRB11606-1322:1:1114:13590:2540	Seq_anonymized_009990	82	0.45333333333333337	150	PCR1
FS10000169:130:BRB11606-1322:1:1114:15880:2580	Seq_anonymized_000446	86	0.42666666666666664	150	PCR1
FS10000169:130:BRB11606-1322:1:1114:15930:2580	Seq_anonymized_009990	80	0.4666666666666667	150	PCR1
FS10000169:130:BRB11606-1322:1:1114:2100:2670	Seq_anonymized_006271	58	0.4629629629629629	108	PCR1
FS10000169:130:BRB11606-1322:1:1114:6390:2800	Seq_anonymized_005592	75	0.5	150	PCR1
FS10000169:130:BRB11606-1322:1:1114:9870:2780	Seq_anonymized_009990	97	0.3533333333333334	150	PCR1
FS10000169:130:BRB11606-1322:1:1114:14920:2780	Seq_anonymized_008644	75	0.5	150	PCR1
FS10000169:130:BRB11606-1322:1:1114:9230:2870	Seq_anonymized_000511	82	0.45333333333333337	150	PCR1
FS10000169:130:BRB11606-1322:1:1114:2920:3060	Seq_anonymized_005869	82	0.45333333333333337	150	PCR1
FS10000169:130:BRB11606-1322:1:1114:16450:2990	Seq_anonymized_000446	74	0.5066666666666666	150	PCR1
FS10000169:130:BRB11606-1322:1:1114:15710:3110	Seq_anonymized_009990	95	0.3666666666666667	150	PCR1
FS10000169:130:BRB11606-1322:1:1114:2800:3100	Seq_anonymized_006695	70	0.5333333333333333	150	PCR1
FS10000169:130:BRB11606-1322:1:1114:7110:3040	Seq_anonymized_002269	76	0.4933333333333333	150	PCR1
FS10000169:130:BRB11606-1322:1:1114:8990:3170	Seq_anonymized_009990	75	0.5	150	PCR1
FS10000169:130:BRB11606-1322:1:1114:4510:3300	Seq_anonymized_005553	77	0.4866666666666667	150	PCR1
FS10000169:130:BRB11606-1322:1:1114:16310:3360	Seq_anonymized_009990	100	0.33333333333333337	150	PCR1
FS10000169:130:BRB11606-1322:1:1114:11090:3340	Seq_anonymized_005168	77	0.4866666666666667	150	PCR1
FS10000169:130:BRB11606-1322:1:1114:1550:3510	Seq_anonymized_009990	75	0.5	150	PCR1
FS10000169:130:BRB11606-1322:1:1114:1870:3440	Seq_anonymized_000446	77	0.4866666666666667	150	PCR1
FS10000169:130:BRB11606-1322:1:1114:8870:3440	Seq_anonymized_002557	76	0.4933333333333333	150	PCR1
FS10000169:130:BRB11606-1322:1:1114:14470:3530	Seq_anonymized_009990	94	0.3733333333333333	150	PCR1
FS10000169:130:BRB11606-1322:1:1114:1870:3540	Seq_anonymized_004905	77	0.4866666666666667	150	PCR1
FS10000169:130:BRB11606-1322:1:1114:2380:3520	Seq_anonymized_006128	57	0.4722222222222222	108	PCR1
FS10000169:130:BRB11606-1322:1:1114:2880:3710	Seq_anonymized_000761	69	0.54	150	PCR1
FS10000169:130:BRB11606-1322:1:1114:6750:3800	Seq_anonymized_002557	81	0.45999999999999996	150	PCR1
FS10000169:130:BRB11606-1322:1:1114:13470:3760	Seq_anonymized_005869	74	0.5066666666666666	150	PCR1
FS10000169:130:BRB11606-1322:1:1114:10150:3860	Seq_anonymized_002691	77	0.4866666666666667	150	PCR1
FS10000169:130:BRB11606-1322:1:1114:13290:3980	Seq_anonymized_009354	78	0.48	150	PCR1
FS10000169:130:BRB11606-1322:1:1114:14240:3980	Seq_anonymized_003508	75	0.5	150	PCR1
FS10000169:130:BRB11606-1322:1:1114:12590:4040	Seq_anonymized_000921	74	0.5066666666666666	150	PCR1
FS10000169:130:BRB11606-1322:1:1115:8660:1050	Seq_anonymized_001022	71	0.5266666666666666	150	PCR1
FS10000169:130:BRB11606-1322:1:1115:9130:1010	Seq_anonymized_005705	74	0.5066666666666666	150	PCR1
FS10000169:130:BRB11606-1322:1:1114:5430:4090	Seq_anonymized_002691	84	0.43999999999999995	150	PCR1
FS10000169:130:BRB11606-1322:1:1115:4050:1160	Seq_anonymized_003406	78	0.48	150	PCR1
FS10000169:130:BRB11606-1322:1:1115:12010:1130	Seq_anonymized_000446	77	0.4866666666666667	150	PCR1
FS10000169:130:BRB11606-1322:1:1115:13930:1210	Seq_anonymized_000446	82	0.45333333333333337	150	PCR1
FS10000169:130:BRB11606-1322:1:1115:14930:1180	Seq_anonymized_000962	78	0.48	150	PCR1
FS10000169:130:BRB11606-1322:1:1115:12250:1160	Seq_anonymized_002557	82	0.45333333333333337	150	PCR1
FS10000169:130:BRB11606-1322:1:1115:8390:1240	Seq_anonymized_000446	73	0.5133333333333333	150	PCR1
FS10000169:130:BRB11606-1322:1:1115:12050:1600	Seq_anonymized_004905	88	0.41333333333333333	150	PCR1
FS10000169:130:BRB11606-1322:1:1115:9930:1700	Seq_anonymized_009990	85	0.43333333333333335	150	PCR1
FS10000169:130:BRB11606-1322:1:1115:14170:1690	Seq_anonymized_000446	76	0.4933333333333333	150	PCR1
FS10000169:130:BRB11606-1322:1:1115:12450:1680	Seq_anonymized_000446	78	0.48	150	PCR1
FS10000169:130:BRB11606-1322:1:1115:15210:1870	Seq_anonymized_009990	98	0.3466666666666667	150	PCR1
FS10000169:130:BRB11606-1322:1:1115:15960:1870	Seq_anonymized_001023	69	0.54	150	PCR1
FS10000169:130:BRB11606-1322:1:1115:9610:1840	Seq_anonymized_009990	78	0.48	150	PCR1
FS10000169:130:BRB11606-1322:1:1115:9180:1980	Seq_anonymized_009990	86	0.42666666666666664	150	PCR1
FS10000169:130:BRB11606-1322:1:1115:10430:1940	Seq_anonymized_003535	78	0.48	150	PCR1
FS10000169:130:BRB11606-1322:1:1115:7930:2040	Seq_anonymized_009990	93	0.38	150	PCR1
FS10000169:130:BRB11606-1322:1:1115:11340:2160	Seq_anonymized_000446	82	0.45333333333333337	150	PCR1
FS10000169:130:BRB11606-1322:1:1115:14730:2210	Seq_anonymized_001246	82	0.45333333333333337	150	PCR1
FS10000169:130:BRB11606-1322:1:1115:8200:2100	Seq_anonymized_006834	71	0.5266666666666666	150	PCR1
FS10000169:130:BRB11606-1322:1:1115:9710:2080	Seq_anonymized_000446	74	0.5066666666666666	150	PCR1
FS10000169:130:BRB11606-1322:1:1115:3970:2270	Seq_anonymized_003379	70	0.5333333333333333	150	PCR1
FS10000169:130:BRB11606-1322:1:1115:7190:2270	Seq_anonymized_006949	69	0.54	150	PCR1
FS10000169:130:BRB11606-1322:1:1115:5370:2250	Seq_anonymized_009990	98	0.3466666666666667	150	PCR1
FS10000169:130:BRB11606-1322:1:1115:3970:2200	Seq_anonymized_002122	80	0.4666666666666667	150	PCR1
FS10000169:130:BRB11606-1322:1:1115:2090:2330	Seq_anonymized_008049	72	0.52	150	PCR1
FS10000169:130:BRB11606-1322:1:1115:13090:2330	Seq_anonymized_009990	90	0.4	150	PCR1
FS10000169:130:BRB11606-1322:1:1115:10100:2300	Seq_anonymized_000493	78	0.48	150	PCR1
FS10000169:130:BRB11606-1322:1:1115:9290:2290	Seq_anonymized_009990	82	0.45333333333333337	150	PCR1
FS10000169:130:BRB11606-1322:1:1115:5750:2450	Seq_anonymized_010709	75	0.5	150	PCR1
FS10000169:130:BRB11606-1322:1:1115:5490:2510	Seq_anonymized_009990	98	0.3466666666666667	150	PCR1
FS10000169:130:BRB11606-1322:1:1115:5500:2480	Seq_anonymized_008644	78	0.48	150	PCR1
FS10000169:130:BRB11606-1322:1:1115:8610:2570	Seq_anonymized_000446	79	0.4733333333333334	150	PCR1
FS10000169:130:BRB11606-1322:1:1115:12570:2750	Seq_anonymized_009990	99	0.33999999999999997	150	PCR1
FS10000169:130:BRB11606-1322:1:1115:9050:2720	Seq_anonymized_009990	78	0.48	150	PCR1
FS10000169:130:BRB11606-1322:1:1115:2170:2710	Seq_anonymized_005592	75	0.5	150	PCR1
FS10000169:130:BRB11606-1322:1:1115:4230:2710	Seq_anonymized_005869	70	0.5333333333333333	150	PCR1
FS10000169:130:BRB11606-1322:1:1115:13730:2890	Seq_anonymized_000493	82	0.45333333333333337	150	PCR1
FS10000169:130:BRB11606-1322:1:1115:14250:2890	Seq_anonymized_009990	82	0.45333333333333337	150	PCR1
FS10000169:130:BRB11606-1322:1:1115:14040:2880	Seq_anonymized_002767	50	0.537037037037037	108	PCR1
FS10000169:130:BRB11606-1322:1:1115:14940:2880	Seq_anonymized_008042	78	0.48	150	PCR1
FS10000169:130:BRB11606-1322:1:1115:4000:2850	Seq_anonymized_005565	78	0.48	150	PCR1
FS10000169:130:BRB11606-1322:1:1115:15290:3000	Seq_anonymized_002557	81	0.45999999999999996	150	PCR1
FS10000169:130:BRB11606-1322:1:1115:7970:2980	Seq_anonymized_003467	82	0.45333333333333337	150	PCR1
FS10000169:130:BRB11606-1322:1:1115:5690:2960	Seq_anonymized_002691	80	0.4666666666666667	150	PCR1
FS10000169:130:BRB11606-1322:1:1115:7810:2940	Seq_anonymized_006776	90	0.4	150	PCR1
FS10000169:130:BRB11606-1322:1:1115:13180:3150	Seq_anonymized_000446	74	0.5066666666666666	150	PCR1
FS10000169:130:BRB11606-1322:1:1115:8610:3330	Seq_anonymized_000446	75	0.5	150	PCR1
FS10000169:130:BRB11606-1322:1:1115:3010:3320	Seq_anonymized_002539	82	0.45333333333333337	150	PCR1
FS10000169:130:BRB11606-1322:1:1115:3410:3270	Seq_anonymized_009990	78	0.48	150	PCR1
FS10000169:130:BRB11606-1322:1:1115:5130:3370	Seq_anonymized_006488	75	0.5	150	PCR1
FS10000169:130:BRB11606-1322:1:1115:14570:3370	Seq_anonymized_006488	79	0.4733333333333334	150	PCR1
FS10000169:130:BRB11606-1322:1:1115:1050:3460	Seq_anonymized_003350	72	0.52	150	PCR1
FS10000169:130:BRB11606-1322:1:1115:16210:3400	Seq_anonymized_003861	80	0.4666666666666667	150	PCR1
FS10000169:130:BRB11606-1322:1:1115:12490:3390	Seq_anonymized_009990	98	0.3466666666666667	150	PCR1
FS10000169:130:BRB11606-1322:1:1115:5050:3400	Seq_anonymized_000446	75	0.5	150	PCR1
FS10000169:130:BRB11606-1322:1:1115:12090:3550	Seq_anonymized_000446	86	0.42666666666666664	150	PCR1
FS10000169:130:BRB11606-1322:1:1115:5040:3550	Seq_anonymized_004006	71	0.5266666666666666	150	PCR1
FS10000169:130:BRB11606-1322:1:1115:14090:3510	Seq_anonymized_009990	84	0.43999999999999995	150	PCR1
FS10000169:130:BRB11606-1322:1:1115:12290:3480	Seq_anonymized_000353	81	0.45999999999999996	150	PCR1
FS10000169:130:BRB11606-1322:1:1115:15690:3620	Seq_anonymized_009990	73	0.5133333333333333	150	PCR1
FS10000169:130:BRB11606-1322:1:1115:12250:3630	Seq_anonymized_009990	86	0.42666666666666664	150	PCR1
FS10000169:130:BRB11606-1322:1:1115:8130:3620	Seq_anonymized_000446	78	0.48	150	PCR1
FS10000169:130:BRB11606-1322:1:1115:7540:3570	Seq_anonymized_000446	81	0.45999999999999996	150	PCR1
FS10000169:130:BRB11606-1322:1:1115:4270:3730	Seq_anonymized_002691	83	0.44666666666666666	150	PCR1
FS10000169:130:BRB11606-1322:1:1115:7010:3980	Seq_anonymized_006776	77	0.4866666666666667	150	PCR1
FS10000169:130:BRB11606-1322:1:1115:8110:3940	Seq_anonymized_000921	78	0.48	150	PCR1
FS10000169:130:BRB11606-1322:1:1115:4910:4090	Seq_anonymized_000446	78	0.48	150	PCR1
FS10000169:130:BRB11606-1322:1:1115:12700:3950	Seq_anonymized_008644	73	0.5133333333333333	150	PCR1
FS10000169:130:BRB11606-1322:1:1115:3250:4080	Seq_anonymized_000446	76	0.4933333333333333	150	PCR1
FS10000169:130:BRB11606-1322:1:1115:3480:4060	Seq_anonymized_002979	59	0.5461538461538462	130	PCR1
FS10000169:130:BRB11606-1322:1:1115:1330:4040	Seq_anonymized_006488	76	0.4933333333333333	150	PCR1
FS10000169:130:BRB11606-1322:1:1116:6940:1060	Seq_anonymized_000446	80	0.4666666666666667	150	PCR1
FS10000169:130:BRB11606-1322:1:1116:2130:1140	Seq_anonymized_000446	78	0.48	150	PCR1
FS10000169:130:BRB11606-1322:1:1116:9390:1140	Seq_anonymized_006488	75	0.5	150	PCR1
FS10000169:130:BRB11606-1322:1:1116:5530:1220	Seq_anonymized_002557	78	0.48	150	PCR1
FS10000169:130:BRB11606-1322:1:1116:5530:1200	Seq_anonymized_009990	89	0.4066666666666666	150	PCR1
FS10000169:130:BRB11606-1322:1:1116:5540:1310	Seq_anonymized_005205	74	0.5066666666666666	150	PCR1
FS10000169:130:BRB11606-1322:1:1116:13530:1360	Seq_anonymized_003564	86	0.42666666666666664	150	PCR1
FS10000169:130:BRB11606-1322:1:1116:6570:1520	Seq_anonymized_005869	84	0.43999999999999995	150	PCR1
FS10000169:130:BRB11606-1322:1:1116:9610:1510	Seq_anonymized_000446	71	0.5266666666666666	150	PCR1
FS10000169:130:BRB11606-1322:1:1116:11640:1500	Seq_anonymized_000968	52	0.5185185185185186	108	PCR1
FS10000169:130:BRB11606-1322:1:1116:5710:1460	Seq_anonymized_008644	73	0.5133333333333333	150	PCR1
FS10000169:130:BRB11606-1322:1:1116:11340:1540	Seq_anonymized_000446	73	0.5133333333333333	150	PCR1
FS10000169:130:BRB11606-1322:1:1116:11010:1550	Seq_anonymized_009990	82	0.45333333333333337	150	PCR1
FS10000169:130:BRB11606-1322:1:1116:6480:1670	Seq_anonymized_002895	69	0.54	150	PCR1
FS10000169:130:BRB11606-1322:1:1116:12850:1860	Seq_anonymized_005869	76	0.4933333333333333	150	PCR1
FS10000169:130:BRB11606-1322:1:1116:10770:1980	Seq_anonymized_009990	88	0.41333333333333333	150	PCR1
FS10000169:130:BRB11606-1322:1:1116:6170:1840	Seq_anonymized_004920	82	0.45333333333333337	150	PCR1
FS10000169:130:BRB11606-1322:1:1116:3490:1940	Seq_anonymized_002557	79	0.4733333333333334	150	PCR1
FS10000169:130:BRB11606-1322:1:1116:2850:1960	Seq_anonymized_005869	73	0.5133333333333333	150	PCR1
FS10000169:130:BRB11606-1322:1:1116:1500:1930	Seq_anonymized_005149	79	0.4733333333333334	150	PCR1
FS10000169:130:BRB11606-1322:1:1116:4880:1930	Seq_anonymized_002058	69	0.54	150	PCR1
FS10000169:130:BRB11606-1322:1:1116:3050:1910	Seq_anonymized_009990	79	0.4733333333333334	150	PCR1
FS10000169:130:BRB11606-1322:1:1116:7810:2070	Seq_anonymized_004905	75	0.5	150	PCR1
FS10000169:130:BRB11606-1322:1:1116:8650:2120	Seq_anonymized_000446	79	0.4733333333333334	150	PCR1
FS10000169:130:BRB11606-1322:1:1116:2950:2130	Seq_anonymized_000239	77	0.4866666666666667	150	PCR1
FS10000169:130:BRB11606-1322:1:1116:13390:2050	Seq_anonymized_002691	85	0.43333333333333335	150	PCR1
FS10000169:130:BRB11606-1322:1:1116:8880:2030	Seq_anonymized_002025	52	0.5185185185185186	108	PCR1
FS10000169:130:BRB11606-1322:1:1116:4590:2190	Seq_anonymized_009990	83	0.44666666666666666	150	PCR1
FS10000169:130:BRB11606-1322:1:1116:14590:2160	Seq_anonymized_008644	77	0.4866666666666667	150	PCR1
FS10000169:130:BRB11606-1322:1:1116:11390:2150	Seq_anonymized_000446	70	0.5333333333333333	150	PCR1
FS10000169:130:BRB11606-1322:1:1116:6130:2100	Seq_anonymized_000446	74	0.5066666666666666	150	PCR1
FS10000169:130:BRB11606-1322:1:1116:2430:2230	Seq_anonymized_002000	75	0.5	150	PCR1
FS10000169:130:BRB11606-1322:1:1116:7060:2230	Seq_anonymized_009990	98	0.3466666666666667	150	PCR1
FS10000169:130:BRB11606-1322:1:1116:5650:2210	Seq_anonymized_002430	81	0.45999999999999996	150	PCR1
FS10000169:130:BRB11606-1322:1:1116:6100:2330	Seq_anonymized_001894	52	0.5185185185185186	108	PCR1
FS10000169:130:BRB11606-1322:1:1116:6930:2320	Seq_anonymized_000446	71	0.5266666666666666	150	PCR1
FS10000169:130:BRB11606-1322:1:1116:1290:2300	Seq_anonymized_009990	86	0.42666666666666664	150	PCR1
FS10000169:130:BRB11606-1322:1:1116:14940:2300	Seq_anonymized_001246	78	0.48	150	PCR1
FS10000169:130:BRB11606-1322:1:1116:16030:2310	Seq_anonymized_001881	59	0.5426356589147288	129	PCR1
FS10000169:130:BRB11606-1322:1:1116:3810:2380	Seq_anonymized_006940	77	0.4866666666666667	150	PCR1
FS10000169:130:BRB11606-1322:1:1116:9610:2450	Seq_anonymized_001793	75	0.5	150	PCR1
FS10000169:130:BRB11606-1322:1:1116:10490:2590	Seq_anonymized_005869	75	0.5	150	PCR1
FS10000169:130:BRB11606-1322:1:1116:6410:2530	Seq_anonymized_001776	79	0.4733333333333334	150	PCR1
FS10000169:130:BRB11606-1322:1:1116:4890:2520	Seq_anonymized_002557	96	0.36	150	PCR1
FS10000169:130:BRB11606-1322:1:1116:6570:2670	Seq_anonymized_009990	97	0.3533333333333334	150	PCR1
FS10000169:130:BRB11606-1322:1:1116:6330:2680	Seq_anonymized_009990	100	0.33333333333333337	150	PCR1
FS10000169:130:BRB11606-1322:1:1116:15820:2740	Seq_anonymized_009990	80	0.4666666666666667	150	PCR1
FS10000169:130:BRB11606-1322:1:1116:10420:2830	Seq_anonymized_008049	71	0.5266666666666666	150	PCR1
FS10000169:130:BRB11606-1322:1:1116:10850:2830	Seq_anonymized_001798	73	0.5133333333333333	150	PCR1
FS10000169:130:BRB11606-1322:1:1116:15610:2700	Seq_anonymized_009990	99	0.33999999999999997	150	PCR1
FS10000169:130:BRB11606-1322:1:1116:16040:2860	Seq_anonymized_001425	75	0.5	150	PCR1
FS10000169:130:BRB11606-1322:1:1116:3270:2810	Seq_anonymized_001776	76	0.4933333333333333	150	PCR1
FS10000169:130:BRB11606-1322:1:1116:6440:2960	Seq_anonymized_003666	53	0.5508474576271186	118	PCR1
FS10000169:130:BRB11606-1322:1:1116:5730:2940	Seq_anonymized_009990	91	0.3933333333333333	150	PCR1
FS10000169:130:BRB11606-1322:1:1116:6570:2880	Seq_anonymized_002557	77	0.4866666666666667	150	PCR1
FS10000169:130:BRB11606-1322:1:1116:4510:3010	Seq_anonymized_009990	92	0.3866666666666667	150	PCR1
FS10000169:130:BRB11606-1322:1:1116:5910:3050	Seq_anonymized_005696	78	0.48	150	PCR1
FS10000169:130:BRB11606-1322:1:1116:1950:3220	Seq_anonymized_002691	74	0.5066666666666666	150	PCR1
FS10000169:130:BRB11606-1322:1:1116:3950:3250	Seq_anonymized_005621	76	0.4933333333333333	150	PCR1
FS10000169:130:BRB11606-1322:1:1116:14100:3350	Seq_anonymized_004722	72	0.52	150	PCR1
FS10000169:130:BRB11606-1322:1:1116:3610:3360	Seq_anonymized_002691	79	0.4733333333333334	150	PCR1
FS10000169:130:BRB11606-1322:1:1116:4210:3300	Seq_anonymized_000446	78	0.48	150	PCR1
FS10000169:130:BRB11606-1322:1:1116:15490:3390	Seq_anonymized_009990	89	0.4066666666666666	150	PCR1
FS10000169:130:BRB11606-1322:1:1116:15910:3530	Seq_anonymized_000446	82	0.45333333333333337	150	PCR1
FS10000169:130:BRB11606-1322:1:1116:7100:3540	Seq_anonymized_000446	79	0.4733333333333334	150	PCR1
FS10000169:130:BRB11606-1322:1:1116:3260:3550	Seq_anonymized_003379	75	0.5	150	PCR1
FS10000169:130:BRB11606-1322:1:1116:4680:3670	Seq_anonymized_000489	54	0.5	108	PCR1
FS10000169:130:BRB11606-1322:1:1116:4590:3760	Seq_anonymized_009990	77	0.4866666666666667	150	PCR1
FS10000169:130:BRB11606-1322:1:1116:6050:3710	Seq_anonymized_000446	75	0.5	150	PCR1
FS10000169:130:BRB11606-1322:1:1116:8340:3710	Seq_anonymized_011620	69	0.54	150	PCR1
FS10000169:130:BRB11606-1322:1:1116:3690:3840	Seq_anonymized_009990	83	0.44666666666666666	150	PCR1
FS10000169:130:BRB11606-1322:1:1116:11130:3780	Seq_anonymized_009990	95	0.3666666666666667	150	PCR1
FS10000169:130:BRB11606-1322:1:1116:4290:3800	Seq_anonymized_006688	80	0.4666666666666667	150	PCR1
FS10000169:130:BRB11606-1322:1:1116:4490:3870	Seq_anonymized_008644	76	0.4933333333333333	150	PCR1
FS10000169:130:BRB11606-1322:1:1116:7180:3870	Seq_anonymized_005869	73	0.5133333333333333	150	PCR1
FS10000169:130:BRB11606-1322:1:1116:5500:4050	Seq_anonymized_003619	74	0.5066666666666666	150	PCR1
FS10000169:130:BRB11606-1322:1:1116:13930:4030	Seq_anonymized_000446	73	0.5133333333333333	150	PCR1
FS10000169:130:BRB11606-1322:1:1116:10850:4020	Seq_anonymized_009990	79	0.4733333333333334	150	PCR1
FS10000169:130:BRB11606-1322:1:1116:9870:3970	Seq_anonymized_005393	66	0.56	150	PCR1
FS10000169:130:BRB11606-1322:1:1101:5510:1020	Seq_anonymized_005869	84	0.43999999999999995	150	PCR2
FS10000169:130:BRB11606-1322:1:1101:6820:1080	Seq_anonymized_006834	71	0.5266666666666666	150	PCR2
FS10000169:130:BRB11606-1322:1:1101:7090:1080	Seq_anonymized_004905	79	0.4733333333333334	150	PCR2
FS10000169:130:BRB11606-1322:1:1101:10790:1090	Seq_anonymized_003564	91	0.3933333333333333	150	PCR2
FS10000169:130:BRB11606-1322:1:1101:11150:1120	Seq_anonymized_009990	88	0.41333333333333333	150	PCR2
FS10000169:130:BRB11606-1322:1:1101:12670:1240	Seq_anonymized_000696	88	0.41333333333333333	150	PCR2
FS10000169:130:BRB11606-1322:1:1101:6070:1430	Seq_anonymized_001798	75	0.5	150	PCR2
FS10000169:130:BRB11606-1322:1:1101:10750:1560	Seq_anonymized_003564	88	0.41333333333333333	150	PCR2
FS10000169:130:BRB11606-1322:1:1101:10550:1530	Seq_anonymized_004905	81	0.45999999999999996	150	PCR2
FS10000169:130:BRB11606-1322:1:1101:4100:1600	Seq_anonymized_001846	72	0.52	150	PCR2
FS10000169:130:BRB11606-1322:1:1101:3030:1690	Seq_anonymized_000446	78	0.48	150	PCR2
FS10000169:130:BRB11606-1322:1:1101:12150:1800	Seq_anonymized_000446	79	0.4733333333333334	150	PCR2
FS10000169:130:BRB11606-1322:1:1101:1430:1780	Seq_anonymized_009151	71	0.5266666666666666	150	PCR2
FS10000169:130:BRB11606-1322:1:1101:15140:1890	Seq_anonymized_002979	60	0.4444444444444444	108	PCR2
FS10000169:130:BRB11606-1322:1:1101:15750:1870	Seq_anonymized_009990	97	0.3533333333333334	150	PCR2
FS10000169:130:BRB11606-1322:1:1101:12510:1930	Seq_anonymized_003797	78	0.48	150	PCR2
FS10000169:130:BRB11606-1322:1:1101:13510:1970	Seq_anonymized_002557	79	0.4733333333333334	150	PCR2
FS10000169:130:BRB11606-1322:1:1101:7930:2050	Seq_anonymized_003790	74	0.5066666666666666	150	PCR2
FS10000169:130:BRB11606-1322:1:1101:13710:2120	Seq_anonymized_003535	87	0.42000000000000004	150	PCR2
FS10000169:130:BRB11606-1322:1:1101:15390:2200	Seq_anonymized_009990	100	0.33333333333333337	150	PCR2
FS10000169:130:BRB11606-1322:1:1101:14310:2300	Seq_anonymized_005869	79	0.4733333333333334	150	PCR2
FS10000169:130:BRB11606-1322:1:1101:4150:2280	Seq_anonymized_000446	77	0.4866666666666667	150	PCR2
FS10000169:130:BRB11606-1322:1:1101:14570:2320	Seq_anonymized_004279	77	0.4866666666666667	150	PCR2
FS10000169:130:BRB11606-1322:1:1101:12300:2490	Seq_anonymized_000920	76	0.4933333333333333	150	PCR2
FS10000169:130:BRB11606-1322:1:1101:13230:2550	Seq_anonymized_009990	94	0.3733333333333333	150	PCR2
FS10000169:130:BRB11606-1322:1:1101:10020:2540	Seq_anonymized_006689	53	0.5092592592592593	108	PCR2
FS10000169:130:BRB11606-1322:1:1101:5720:2790	Seq_anonymized_002029	80	0.4666666666666667	150	PCR2
FS10000169:130:BRB11606-1322:1:1101:14070:2840	Seq_anonymized_009990	100	0.33333333333333337	150	PCR2
FS10000169:130:BRB11606-1322:1:1101:14760:2840	Seq_anonymized_005869	78	0.48	150	PCR2
FS10000169:130:BRB11606-1322:1:1101:4910:2880	Seq_anonymized_002951	72	0.52	150	PCR2
FS10000169:130:BRB11606-1322:1:1101:16350:3010	Seq_anonymized_000920	76	0.4933333333333333	150	PCR2
FS10000169:130:BRB11606-1322:1:1101:15250:2960	Seq_anonymized_006834	77	0.4866666666666667	150	PCR2
FS10000169:130:BRB11606-1322:1:1101:2900:2970	Seq_anonymized_001781	70	0.5333333333333333	150	PCR2
FS10000169:130:BRB11606-1322:1:1101:10550:3360	Seq_anonymized_009990	80	0.4666666666666667	150	PCR2
FS10000169:130:BRB11606-1322:1:1101:14060:3340	Seq_anonymized_002979	51	0.5277777777777778	108	PCR2
FS10000169:130:BRB11606-1322:1:1101:11360:3320	Seq_anonymized_002691	82	0.45333333333333337	150	PCR2
FS10000169:130:BRB11606-1322:1:1101:8470:3450	Seq_anonymized_006444	71	0.5266666666666666	150	PCR2
FS10000169:130:BRB11606-1322:1:1101:1880:3650	Seq_anonymized_005976	70	0.5333333333333333	150	PCR2
FS10000169:130:BRB11606-1322:1:1101:16310:3590	Seq_anonymized_007747	81	0.45999999999999996	150	PCR2
FS10000169:130:BRB11606-1322:1:1101:16310:3750	Seq_anonymized_000446	79	0.4733333333333334	150	PCR2
FS10000169:130:BRB11606-1322:1:1101:6300:3810	Seq_anonymized_001425	71	0.5266666666666666	150	PCR2
FS10000169:130:BRB11606-1322:1:1101:5130:3790	Seq_anonymized_001196	79	0.4733333333333334	150	PCR2
FS10000169:130:BRB11606-1322:1:1101:7990:4030	Seq_anonymized_009990	94	0.3733333333333333	150	PCR2
FS10000169:130:BRB11606-1322:1:1101:2400:4060	Seq_anonymized_000495	77	0.4866666666666667	150	PCR2
FS10000169:130:BRB11606-1322:1:1102:6870:1180	Seq_anonymized_000446	78	0.48	150	PCR2
FS10000169:130:BRB11606-1322:1:1102:6430:1210	Seq_anonymized_009745	71	0.5266666666666666	150	PCR2
FS10000169:130:BRB11606-1322:1:1102:11230:1420	Seq_anonymized_009990	98	0.3466666666666667	150	PCR2
FS10000169:130:BRB11606-1322:1:1102:10270:1390	Seq_anonymized_009990	91	0.3933333333333333	150	PCR2
FS10000169:130:BRB11606-1322:1:1102:11100:1600	Seq_anonymized_002979	58	0.5396825396825398	126	PCR2
FS10000169:130:BRB11606-1322:1:1102:5270:1780	Seq_anonymized_009990	83	0.44666666666666666	150	PCR2
FS10000169:130:BRB11606-1322:1:1102:15790:2260	Seq_anonymized_009990	85	0.43333333333333335	150	PCR2
FS10000169:130:BRB11606-1322:1:1102:13010:2390	Seq_anonymized_009990	99	0.33999999999999997	150	PCR2
FS10000169:130:BRB11606-1322:1:1102:8920:2470	Seq_anonymized_000997	59	0.5163934426229508	122	PCR2
FS10000169:130:BRB11606-1322:1:1102:10130:2680	Seq_anonymized_002557	77	0.4866666666666667	150	PCR2
FS10000169:130:BRB11606-1322:1:1102:10790:2800	Seq_anonymized_009990	95	0.3666666666666667	150	PCR2
FS10000169:130:BRB11606-1322:1:1102:11430:2820	Seq_anonymized_009990	81	0.45999999999999996	150	PCR2
FS10000169:130:BRB11606-1322:1:1102:11510:2790	Seq_anonymized_003861	75	0.5	150	PCR2
FS10000169:130:BRB11606-1322:1:1102:15070:2890	Seq_anonymized_009990	93	0.38	150	PCR2
FS10000169:130:BRB11606-1322:1:1102:9630:3250	Seq_anonymized_002691	82	0.45333333333333337	150	PCR2
FS10000169:130:BRB11606-1322:1:1102:15650:3180	Seq_anonymized_008672	77	0.4866666666666667	150	PCR2
FS10000169:130:BRB11606-1322:1:1102:9910:3170	Seq_anonymized_009459	71	0.5266666666666666	150	PCR2
FS10000169:130:BRB11606-1322:1:1102:14150:3380	Seq_anonymized_009990	92	0.3866666666666667	150	PCR2
FS10000169:130:BRB11606-1322:1:1102:8710:3390	Seq_anonymized_011193	75	0.5	150	PCR2
FS10000169:130:BRB11606-1322:1:1102:3400:3550	Seq_anonymized_011935	74	0.5066666666666666	150	PCR2
FS10000169:130:BRB11606-1322:1:1102:7750:3500	Seq_anonymized_009990	90	0.4	150	PCR2
FS10000169:130:BRB11606-1322:1:1102:8590:3600	Seq_anonymized_008644	80	0.4666666666666667	150	PCR2
FS10000169:130:BRB11606-1322:1:1102:12290:3580	Seq_anonymized_009990	87	0.42000000000000004	150	PCR2
FS10000169:130:BRB11606-1322:1:1102:7650:3840	Seq_anonymized_005488	75	0.5	150	PCR2
FS10000169:130:BRB11606-1322:1:1102:5070:3830	Seq_anonymized_005869	71	0.5266666666666666	150	PCR2
FS10000169:130:BRB11606-1322:1:1102:13440:4030	Seq_anonymized_008351	71	0.5266666666666666	150	PCR2
FS10000169:130:BRB11606-1322:1:1103:14330:1040	Seq_anonymized_001238	76	0.4933333333333333	150	PCR2
FS10000169:130:BRB11606-1322:1:1103:8240:1270	Seq_anonymized_003347	75	0.5	150	PCR2
FS10000169:130:BRB11606-1322:1:1103:11800:1480	Seq_anonymized_000263	75	0.5	150	PCR2
FS10000169:130:BRB11606-1322:1:1103:12310:1480	Seq_anonymized_000446	81	0.45999999999999996	150	PCR2
FS10000169:130:BRB11606-1322:1:1103:15430:1560	Seq_anonymized_002557	87	0.42000000000000004	150	PCR2
FS10000169:130:BRB11606-1322:1:1103:8630:1700	Seq_anonymized_000446	77	0.4866666666666667	150	PCR2
FS10000169:130:BRB11606-1322:1:1103:10410:1690	Seq_anonymized_001994	82	0.45333333333333337	150	PCR2
FS10000169:130:BRB11606-1322:1:1103:11910:1760	Seq_anonymized_009990	98	0.3466666666666667	150	PCR2
FS10000169:130:BRB11606-1322:1:1103:13050:1800	Seq_anonymized_002691	79	0.4733333333333334	150	PCR2
FS10000169:130:BRB11606-1322:1:1103:9220:1930	Seq_anonymized_004369	87	0.42000000000000004	150	PCR2
FS10000169:130:BRB11606-1322:1:1103:14950:2000	Seq_anonymized_000446	77	0.4866666666666667	150	PCR2
FS10000169:130:BRB11606-1322:1:1103:2670:2170	Seq_anonymized_005869	72	0.52	150	PCR2
FS10000169:130:BRB11606-1322:1:1103:12400:2400	Seq_anonymized_005869	77	0.4866666666666667	150	PCR2
FS10000169:130:BRB11606-1322:1:1103:10590:2640	Seq_anonymized_000446	78	0.48	150	PCR2
FS10000169:130:BRB11606-1322:1:1103:15270:2640	Seq_anonymized_001776	80	0.4666666666666667	150	PCR2
FS10000169:130:BRB11606-1322:1:1103:14190:2610	Seq_anonymized_011803	82	0.45333333333333337	150	PCR2
FS10000169:130:BRB11606-1322:1:1103:11310:2600	Seq_anonymized_008283	85	0.43333333333333335	150	PCR2
FS10000169:130:BRB11606-1322:1:1103:13510:2710	Seq_anonymized_003797	76	0.4933333333333333	150	PCR2
FS10000169:130:BRB11606-1322:1:1103:14690:2860	Seq_anonymized_001055	74	0.5066666666666666	150	PCR2
FS10000169:130:BRB11606-1322:1:1103:3550:2960	Seq_anonymized_002497	81	0.45999999999999996	150	PCR2
FS10000169:130:BRB11606-1322:1:1103:13470:3090	Seq_anonymized_000446	83	0.44666666666666666	150	PCR2
FS10000169:130:BRB11606-1322:1:1103:5130:3170	Seq_anonymized_009221	77	0.4866666666666667	150	PCR2
FS10000169:130:BRB11606-1322:1:1103:5630:3240	Seq_anonymized_006488	88	0.41333333333333333	150	PCR2
FS10000169:130:BRB11606-1322:1:1103:10070:3340	Seq_anonymized_009990	78	0.48	150	PCR2
FS10000169:130:BRB11606-1322:1:1103:10590:3320	Seq_anonymized_000446	75	0.5	150	PCR2
FS10000169:130:BRB11606-1322:1:1103:15990:3420	Seq_anonymized_002557	98	0.3466666666666667	150	PCR2
FS10000169:130:BRB11606-1322:1:1103:5350:3390	Seq_anonymized_003262	74	0.5066666666666666	150	PCR2
FS10000169:130:BRB11606-1322:1:1103:6830:3390	Seq_anonymized_002557	80	0.4666666666666667	150	PCR2
FS10000169:130:BRB11606-1322:1:1103:8570:3440	Seq_anonymized_009990	81	0.45999999999999996	150	PCR2
FS10000169:130:BRB11606-1322:1:1103:12520:3560	Seq_anonymized_006488	82	0.45333333333333337	150	PCR2
FS10000169:130:BRB11606-1322:1:1103:15970:3560	Seq_anonymized_009990	76	0.4933333333333333	150	PCR2
FS10000169:130:BRB11606-1322:1:1103:13250:3640	Seq_anonymized_002691	77	0.4866666666666667	150	PCR2
FS10000169:130:BRB11606-1322:1:1103:9600:3620	Seq_anonymized_003790	71	0.5266666666666666	150	PCR2
FS10000169:130:BRB11606-1322:1:1103:8280:3950	Seq_anonymized_006834	81	0.45999999999999996	150	PCR2
FS10000169:130:BRB11606-1322:1:1103:11910:4050	Seq_anonymized_000446	79	0.4733333333333334	150	PCR2
FS10000169:130:BRB11606-1322:1:1104:14360:1060	Seq_anonymized_007549	96	0.36	150	PCR2
FS10000169:130:BRB11606-1322:1:1104:4750:1080	Seq_anonymized_000068	77	0.4866666666666667	150	PCR2
FS10000169:130:BRB11606-1322:1:1104:8510:1080	Seq_anonymized_009990	80	0.4666666666666667	150	PCR2
FS10000169:130:BRB11606-1322:1:1104:8490:1210	Seq_anonymized_008049	84	0.43999999999999995	150	PCR2
FS10000169:130:BRB11606-1322:1:1104:5100:1170	Seq_anonymized_004520	67	0.5533333333333333	150	PCR2
FS10000169:130:BRB11606-1322:1:1104:5270:1280	Seq_anonymized_009990	74	0.5066666666666666	150	PCR2
FS10000169:130:BRB11606-1322:1:1104:6550:1280	Seq_anonymized_009990	69	0.54	150	PCR2
FS10000169:130:BRB11606-1322:1:1104:7570:1230	Seq_anonymized_009990	76	0.4933333333333333	150	PCR2
FS10000169:130:BRB11606-1322:1:1104:6570:1350	Seq_anonymized_009990	83	0.44666666666666666	150	PCR2
FS10000169:130:BRB11606-1322:1:1104:6930:1560	Seq_anonymized_008644	80	0.4666666666666667	150	PCR2
FS10000169:130:BRB11606-1322:1:1104:8160:1560	Seq_anonymized_011594	72	0.52	150	PCR2
FS10000169:130:BRB11606-1322:1:1104:4780:1630	Seq_anonymized_000446	74	0.5066666666666666	150	PCR2
FS10000169:130:BRB11606-1322:1:1104:8330:1720	Seq_anonymized_002557	88	0.41333333333333333	150	PCR2
FS10000169:130:BRB11606-1322:1:1104:5080:1790	Seq_anonymized_006887	82	0.45333333333333337	150	PCR2
FS10000169:130:BRB11606-1322:1:1104:8100:1960	Seq_anonymized_001002	48	0.5555555555555556	108	PCR2
FS10000169:130:BRB11606-1322:1:1104:14400:1920	Seq_anonymized_006403	55	0.4907407407407407	108	PCR2
FS10000169:130:BRB11606-1322:1:1104:8650:1900	Seq_anonymized_000446	79	0.4733333333333334	150	PCR2
FS10000169:130:BRB11606-1322:1:1104:6010:1910	Seq_anonymized_009990	94	0.3733333333333333	150	PCR2
FS10000169:130:BRB11606-1322:1:1104:6600:2030	Seq_anonymized_011020	49	0.5462962962962963	108	PCR2
FS10000169:130:BRB11606-1322:1:1104:5410:1980	Seq_anonymized_009498	87	0.42000000000000004	150	PCR2
FS10000169:130:BRB11606-1322:1:1104:10090:1980	Seq_anonymized_009990	73	0.5133333333333333	150	PCR2
FS10000169:130:BRB11606-1322:1:1104:8850:2080	Seq_anonymized_009990	85	0.43333333333333335	150	PCR2
FS10000169:130:BRB11606-1322:1:1104:15770:2060	Seq_anonymized_009990	95	0.3666666666666667	150	PCR2
FS10000169:130:BRB11606-1322:1:1104:5930:2240	Seq_anonymized_009990	77	0.4866666666666667	150	PCR2
FS10000169:130:BRB11606-1322:1:1104:8350:2320	Seq_anonymized_002691	77	0.4866666666666667	150	PCR2
FS10000169:130:BRB11606-1322:1:1104:12350:2290	Seq_anonymized_003966	85	0.43333333333333335	150	PCR2
FS10000169:130:BRB11606-1322:1:1104:9020:2280	Seq_anonymized_004905	91	0.3933333333333333	150	PCR2
FS10000169:130:BRB11606-1322:1:1104:10870:2350	Seq_anonymized_002557	81	0.45999999999999996	150	PCR2
FS10000169:130:BRB11606-1322:1:1104:10190:2340	Seq_anonymized_000236	69	0.54	150	PCR2
FS10000169:130:BRB11606-1322:1:1104:7890:2430	Seq_anonymized_004905	77	0.4866666666666667	150	PCR2
FS10000169:130:BRB11606-1322:1:1104:5600:2510	Seq_anonymized_003345	72	0.52	150	PCR2
FS10000169:130:BRB11606-1322:1:1104:1690:2590	Seq_anonymized_002691	92	0.3866666666666667	150	PCR2
FS10000169:130:BRB11606-1322:1:1104:4810:2550	Seq_anonymized_009990	79	0.4733333333333334	150	PCR2
FS10000169:130:BRB11606-1322:1:1104:7910:2780	Seq_anonymized_008357	68	0.5466666666666666	150	PCR2
FS10000169:130:BRB11606-1322:1:1104:13740:2750	Seq_anonymized_009990	75	0.5	150	PCR2
FS10000169:130:BRB11606-1322:1:1104:10160:2810	Seq_anonymized_004537	51	0.5277777777777778	108	PCR2
FS10000169:130:BRB11606-1322:1:1104:6510:3070	Seq_anonymized_003564	92	0.3866666666666667	150	PCR2
FS10000169:130:BRB11606-1322:1:1104:2080:3180	Seq_anonymized_000362	90	0.4	150	PCR2
FS10000169:130:BRB11606-1322:1:1104:12690:3140	Seq_anonymized_000446	75	0.5	150	PCR2
FS10000169:130:BRB11606-1322:1:1104:6390:3120	Seq_anonymized_001073	70	0.5333333333333333	150	PCR2
FS10000169:130:BRB11606-1322:1:1104:6520:3340	Seq_anonymized_004551	54	0.5045871559633027	109	PCR2
FS10000169:130:BRB11606-1322:1:1104:1130:3380	Seq_anonymized_000446	73	0.5133333333333333	150	PCR2
FS10000169:130:BRB11606-1322:1:1104:4570:3280	Seq_anonymized_006488	79	0.4733333333333334	150	PCR2
FS10000169:130:BRB11606-1322:1:1104:14010:3480	Seq_anonymized_009990	87	0.42000000000000004	150	PCR2
FS10000169:130:BRB11606-1322:1:1104:15050:3480	Seq_anonymized_009990	89	0.4066666666666666	150	PCR2
FS10000169:130:BRB11606-1322:1:1104:5140:3470	Seq_anonymized_000431	69	0.54	150	PCR2
FS10000169:130:BRB11606-1322:1:1104:8310:3610	Seq_anonymized_009990	77	0.4866666666666667	150	PCR2
FS10000169:130:BRB11606-1322:1:1104:6160:3690	Seq_anonymized_001167	46	0.5740740740740741	108	PCR2
FS10000169:130:BRB11606-1322:1:1104:9570:3730	Seq_anonymized_002557	74	0.5066666666666666	150	PCR2
FS10000169:130:BRB11606-1322:1:1104:9340:3840	Seq_anonymized_009990	88	0.41333333333333333	150	PCR2
FS10000169:130:BRB11606-1322:1:1104:11680:3840	Seq_anonymized_004126	94	0.3733333333333333	150	PCR2
FS10000169:130:BRB11606-1322:1:1104:12740:3890	Seq_anonymized_000681	66	0.56	150	PCR2
FS10000169:130:BRB11606-1322:1:1104:8290:3970	Seq_anonymized_009990	93	0.38	150	PCR2
FS10000169:130:BRB11606-1322:1:1105:15520:1120	Seq_anonymized_005869	79	0.4733333333333334	150	PCR2
FS10000169:130:BRB11606-1322:1:1105:16070:1100	Seq_anonymized_005869	79	0.4733333333333334	150	PCR2
FS10000169:130:BRB11606-1322:1:1105:9470:1220	Seq_anonymized_003564	85	0.43333333333333335	150	PCR2
FS10000169:130:BRB11606-1322:1:1105:16430:1310	Seq_anonymized_009990	70	0.5333333333333333	150	PCR2
FS10000169:130:BRB11606-1322:1:1105:6500:1410	Seq_anonymized_005330	71	0.5266666666666666	150	PCR2
FS10000169:130:BRB11606-1322:1:1105:6500:1680	Seq_anonymized_002643	70	0.5333333333333333	150	PCR2
FS10000169:130:BRB11606-1322:1:1105:3310:1610	Seq_anonymized_009990	75	0.5	150	PCR2
FS10000169:130:BRB11606-1322:1:1105:7540:1890	Seq_anonymized_005698	92	0.3866666666666667	150	PCR2
FS10000169:130:BRB11606-1322:1:1105:10530:2110	Seq_anonymized_000446	76	0.4933333333333333	150	PCR2
FS10000169:130:BRB11606-1322:1:1105:11010:2260	Seq_anonymized_006488	80	0.4666666666666667	150	PCR2
FS10000169:130:BRB11606-1322:1:1105:10310:2450	Seq_anonymized_009990	73	0.5133333333333333	150	PCR2
FS10000169:130:BRB11606-1322:1:1105:14830:2490	Seq_anonymized_000446	77	0.4866666666666667	150	PCR2
FS10000169:130:BRB11606-1322:1:1105:11050:2790	Seq_anonymized_002058	68	0.5466666666666666	150	PCR2
FS10000169:130:BRB11606-1322:1:1105:5120:2970	Seq_anonymized_000446	83	0.44666666666666666	150	PCR2
FS10000169:130:BRB11606-1322:1:1105:14210:3370	Seq_anonymized_005439	79	0.4733333333333334	150	PCR2
FS10000169:130:BRB11606-1322:1:1105:4830:3880	Seq_anonymized_004433	84	0.43999999999999995	150	PCR2
FS10000169:130:BRB11606-1322:1:1106:6670:1150	Seq_anonymized_000446	75	0.5	150	PCR2
FS10000169:130:BRB11606-1322:1:1106:2250:1190	Seq_anonymized_009990	93	0.38	150	PCR2
FS10000169:130:BRB11606-1322:1:1106:2620:1170	Seq_anonymized_003619	78	0.48	150	PCR2
FS10000169:130:BRB11606-1322:1:1106:1090:1330	Seq_anonymized_008644	78	0.48	150	PCR2
FS10000169:130:BRB11606-1322:1:1106:1770:1290	Seq_anonymized_009990	82	0.45333333333333337	150	PCR2
FS10000169:130:BRB11606-1322:1:1106:7730:1400	Seq_anonymized_001645	78	0.48	150	PCR2
FS10000169:130:BRB11606-1322:1:1106:14810:1410	Seq_anonymized_009990	88	0.41333333333333333	150	PCR2
FS10000169:130:BRB11606-1322:1:1106:16210:1690	Seq_anonymized_006488	79	0.4733333333333334	150	PCR2
FS10000169:130:BRB11606-1322:1:1106:14980:2020	Seq_anonymized_009990	93	0.38	150	PCR2
FS10000169:130:BRB11606-1322:1:1106:14190:2090	Seq_anonymized_001776	77	0.4866666666666667	150	PCR2
FS10000169:130:BRB11606-1322:1:1106:1140:2150	Seq_anonymized_001260	74	0.5066666666666666	150	PCR2
FS10000169:130:BRB11606-1322:1:1106:6640:2320	Seq_anonymized_005300	53	0.5092592592592593	108	PCR2
FS10000169:130:BRB11606-1322:1:1106:10750:2420	Seq_anonymized_003467	76	0.4933333333333333	150	PCR2
FS10000169:130:BRB11606-1322:1:1106:7200:2430	Seq_anonymized_001629	50	0.537037037037037	108	PCR2
FS10000169:130:BRB11606-1322:1:1106:14130:2540	Seq_anonymized_011884	79	0.4733333333333334	150	PCR2
FS10000169:130:BRB11606-1322:1:1106:10570:2480	Seq_anonymized_009990	84	0.43999999999999995	150	PCR2
FS10000169:130:BRB11606-1322:1:1106:15730:2620	Seq_anonymized_009990	95	0.3666666666666667	150	PCR2
FS10000169:130:BRB11606-1322:1:1106:14630:2770	Seq_anonymized_009990	73	0.5133333333333333	150	PCR2
FS10000169:130:BRB11606-1322:1:1106:5340:2770	Seq_anonymized_001834	74	0.5066666666666666	150	PCR2
FS10000169:130:BRB11606-1322:1:1106:11130:2960	Seq_anonymized_000446	74	0.5066666666666666	150	PCR2
FS10000169:130:BRB11606-1322:1:1106:15480:3030	Seq_anonymized_000296	58	0.4629629629629629	108	PCR2
FS10000169:130:BRB11606-1322:1:1106:16100:3010	Seq_anonymized_009990	86	0.42666666666666664	150	PCR2
FS10000169:130:BRB11606-1322:1:1106:15610:2990	Seq_anonymized_009990	97	0.3533333333333334	150	PCR2
FS10000169:130:BRB11606-1322:1:1106:2490:3110	Seq_anonymized_009990	83	0.44666666666666666	150	PCR2
FS10000169:130:BRB11606-1322:1:1106:7250:3370	Seq_anonymized_003554	80	0.4666666666666667	150	PCR2
FS10000169:130:BRB11606-1322:1:1106:13930:3370	Seq_anonymized_009990	79	0.4733333333333334	150	PCR2
FS10000169:130:BRB11606-1322:1:1106:14250:3370	Seq_anonymized_009990	84	0.43999999999999995	150	PCR2
FS10000169:130:BRB11606-1322:1:1106:15050:3420	Seq_anonymized_009990	98	0.3466666666666667	150	PCR2
FS10000169:130:BRB11606-1322:1:1106:1980:3630	Seq_anonymized_002667	74	0.5066666666666666	150	PCR2
FS10000169:130:BRB11606-1322:1:1106:6590:3550	Seq_anonymized_008049	68	0.5466666666666666	150	PCR2
FS10000169:130:BRB11606-1322:1:1106:7060:3850	Seq_anonymized_009990	82	0.45333333333333337	150	PCR2
FS10000169:130:BRB11606-1322:1:1106:9450:3790	Seq_anonymized_004119	74	0.5066666666666666	150	PCR2
FS10000169:130:BRB11606-1322:1:1106:7730:3930	Seq_anonymized_009990	78	0.48	150	PCR2
FS10000169:130:BRB11606-1322:1:1106:2350:3820	Seq_anonymized_008644	77	0.4866666666666667	150	PCR2
FS10000169:130:BRB11606-1322:1:1106:6170:3950	Seq_anonymized_002557	84	0.43999999999999995	150	PCR2
FS10000169:130:BRB11606-1322:1:1106:4190:3940	Seq_anonymized_002691	81	0.45999999999999996	150	PCR2
FS10000169:130:BRB11606-1322:1:1106:15650:3970	Seq_anonymized_005869	82	0.4057971014492754	138	PCR2
FS10000169:130:BRB11606-1322:1:1107:15750:1030	Seq_anonymized_001196	81	0.45999999999999996	150	PCR2
FS10000169:130:BRB11606-1322:1:1106:9710:4090	Seq_anonymized_003554	72	0.52	150	PCR2
FS10000169:130:BRB11606-1322:1:1106:16250:4040	Seq_anonymized_009990	95	0.3666666666666667	150	PCR2
FS10000169:130:BRB11606-1322:1:1107:5120:1100	Seq_anonymized_002557	75	0.5	150	PCR2
FS10000169:130:BRB11606-1322:1:1107:14020:1080	Seq_anonymized_000446	84	0.43999999999999995	150	PCR2
FS10000169:130:BRB11606-1322:1:1107:6380:1160	Seq_anonymized_009990	84	0.43999999999999995	150	PCR2
FS10000169:130:BRB11606-1322:1:1107:7940:1170	Seq_anonymized_008049	80	0.4666666666666667	150	PCR2
FS10000169:130:BRB11606-1322:1:1107:5180:1250	Seq_anonymized_005869	78	0.48	150	PCR2
FS10000169:130:BRB11606-1322:1:1107:14670:1240	Seq_anonymized_009656	76	0.4933333333333333	150	PCR2
FS10000169:130:BRB11606-1322:1:1107:16460:1220	Seq_anonymized_009990	79	0.4733333333333334	150	PCR2
FS10000169:130:BRB11606-1322:1:1107:8440:1230	Seq_anonymized_000446	75	0.5	150	PCR2
FS10000169:130:BRB11606-1322:1:1107:9220:1360	Seq_anonymized_000446	71	0.5266666666666666	150	PCR2
FS10000169:130:BRB11606-1322:1:1107:5150:1640	Seq_anonymized_002691	84	0.43999999999999995	150	PCR2
FS10000169:130:BRB11606-1322:1:1107:7970:1730	Seq_anonymized_000254	54	0.5	108	PCR2
FS10000169:130:BRB11606-1322:1:1107:11870:1850	Seq_anonymized_000511	75	0.5	150	PCR2
FS10000169:130:BRB11606-1322:1:1107:3670:2030	Seq_anonymized_009151	74	0.5066666666666666	150	PCR2
FS10000169:130:BRB11606-1322:1:1107:10660:2210	Seq_anonymized_000446	79	0.4733333333333334	150	PCR2
FS10000169:130:BRB11606-1322:1:1107:15100:2400	Seq_anonymized_006690	76	0.4933333333333333	150	PCR2
FS10000169:130:BRB11606-1322:1:1107:10890:2490	Seq_anonymized_001666	49	0.5462962962962963	108	PCR2
FS10000169:130:BRB11606-1322:1:1107:11390:2620	Seq_anonymized_001017	80	0.4666666666666667	150	PCR2
FS10000169:130:BRB11606-1322:1:1107:6740:2760	Seq_anonymized_008049	71	0.5266666666666666	150	PCR2
FS10000169:130:BRB11606-1322:1:1107:12200:2900	Seq_anonymized_001594	76	0.4933333333333333	150	PCR2
FS10000169:130:BRB11606-1322:1:1107:5030:2910	Seq_anonymized_008644	76	0.4933333333333333	150	PCR2
FS10000169:130:BRB11606-1322:1:1107:14430:3000	Seq_anonymized_009990	77	0.4866666666666667	150	PCR2
FS10000169:130:BRB11606-1322:1:1107:8510:2960	Seq_anonymized_002691	83	0.44666666666666666	150	PCR2
FS10000169:130:BRB11606-1322:1:1107:3020:3120	Seq_anonymized_000446	71	0.5266666666666666	150	PCR2
FS10000169:130:BRB11606-1322:1:1107:7200:3070	Seq_anonymized_002691	81	0.45999999999999996	150	PCR2
FS10000169:130:BRB11606-1322:1:1107:2530:3050	Seq_anonymized_003353	81	0.45999999999999996	150	PCR2
FS10000169:130:BRB11606-1322:1:1107:5040:3270	Seq_anonymized_008873	75	0.5	150	PCR2
FS10000169:130:BRB11606-1322:1:1107:1100:3250	Seq_anonymized_005882	74	0.5066666666666666	150	PCR2
FS10000169:130:BRB11606-1322:1:1107:13620:3230	Seq_anonymized_009990	86	0.42666666666666664	150	PCR2
FS10000169:130:BRB11606-1322:1:1107:4030:3310	Seq_anonymized_000446	78	0.48	150	PCR2
FS10000169:130:BRB11606-1322:1:1107:8460:3480	Seq_anonymized_005869	83	0.44666666666666666	150	PCR2
FS10000169:130:BRB11606-1322:1:1107:6860:3460	Seq_anonymized_002497	78	0.48	150	PCR2
FS10000169:130:BRB11606-1322:1:1107:7340:3430	Seq_anonymized_000921	76	0.4933333333333333	150	PCR2
FS10000169:130:BRB11606-1322:1:1107:6580:3550	Seq_anonymized_004905	80	0.4666666666666667	150	PCR2
FS10000169:130:BRB11606-1322:1:1107:4900:3620	Seq_anonymized_000446	80	0.4666666666666667	150	PCR2
FS10000169:130:BRB11606-1322:1:1107:8140:3590	Seq_anonymized_000446	78	0.48	150	PCR2
FS10000169:130:BRB11606-1322:1:1107:8510:3710	Seq_anonymized_008644	78	0.48	150	PCR2
FS10000169:130:BRB11606-1322:1:1107:3830:3980	Seq_anonymized_007098	72	0.52	150	PCR2
FS10000169:130:BRB11606-1322:1:1107:13360:4090	Seq_anonymized_000493	74	0.5066666666666666	150	PCR2
FS10000169:130:BRB11606-1322:1:1107:5040:4080	Seq_anonymized_005553	79	0.4733333333333334	150	PCR2
FS10000169:130:BRB11606-1322:1:1108:7400:1410	Seq_anonymized_005869	72	0.52	150	PCR2
FS10000169:130:BRB11606-1322:1:1108:8810:1600	Seq_anonymized_005869	82	0.45333333333333337	150	PCR2
FS10000169:130:BRB11606-1322:1:1108:12320:1550	Seq_anonymized_000446	80	0.4666666666666667	150	PCR2
FS10000169:130:BRB11606-1322:1:1108:16280:1610	Seq_anonymized_005869	100	0.33333333333333337	150	PCR2
FS10000169:130:BRB11606-1322:1:1108:5600:1870	Seq_anonymized_007847	71	0.5266666666666666	150	PCR2
FS10000169:130:BRB11606-1322:1:1108:1080:1950	Seq_anonymized_005869	78	0.48	150	PCR2
FS10000169:130:BRB11606-1322:1:1108:12760:1960	Seq_anonymized_001967	80	0.4666666666666667	150	PCR2
FS10000169:130:BRB11606-1322:1:1108:14600:2130	Seq_anonymized_000446	85	0.43333333333333335	150	PCR2
FS10000169:130:BRB11606-1322:1:1108:14210:2140	Seq_anonymized_005869	99	0.33999999999999997	150	PCR2
FS10000169:130:BRB11606-1322:1:1108:1450:2110	Seq_anonymized_008644	76	0.4933333333333333	150	PCR2
FS10000169:130:BRB11606-1322:1:1108:7400:2420	Seq_anonymized_006690	76	0.4933333333333333	150	PCR2
FS10000169:130:BRB11606-1322:1:1108:16190:2410	Seq_anonymized_003938	58	0.4629629629629629	108	PCR2
FS10000169:130:BRB11606-1322:1:1108:16280:2480	Seq_anonymized_009990	86	0.42666666666666664	150	PCR2
FS10000169:130:BRB11606-1322:1:1108:1120:2440	Seq_anonymized_005869	77	0.4866666666666667	150	PCR2
FS10000169:130:BRB11606-1322:1:1108:7930:2850	Seq_anonymized_011005	78	0.48	150	PCR2
FS10000169:130:BRB11606-1322:1:1108:6270:2990	Seq_anonymized_004355	67	0.5533333333333333	150	PCR2
FS10000169:130:BRB11606-1322:1:1108:5540:3120	Seq_anonymized_003296	75	0.5	150	PCR2
FS10000169:130:BRB11606-1322:1:1108:7090:3120	Seq_anonymized_006834	76	0.4933333333333333	150	PCR2
FS10000169:130:BRB11606-1322:1:1108:1640:3290	Seq_anonymized_002951	79	0.4733333333333334	150	PCR2
FS10000169:130:BRB11606-1322:1:1108:5790:3300	Seq_anonymized_007123	56	0.4814814814814815	108	PCR2
FS10000169:130:BRB11606-1322:1:1108:10120:3650	Seq_anonymized_003508	64	0.536231884057971	138	PCR2
FS10000169:130:BRB11606-1322:1:1108:10660:3770	Seq_anonymized_001030	76	0.4933333333333333	150	PCR2
FS10000169:130:BRB11606-1322:1:1108:9430:3740	Seq_anonymized_002979	54	0.5	108	PCR2
FS10000169:130:BRB11606-1322:1:1108:13540:3920	Seq_anonymized_002122	84	0.43999999999999995	150	PCR2
FS10000169:130:BRB11606-1322:1:1108:1910:3930	Seq_anonymized_006624	50	0.537037037037037	108	PCR2
FS10000169:130:BRB11606-1322:1:1108:14020:3910	Seq_anonymized_004271	69	0.54	150	PCR2
FS10000169:130:BRB11606-1322:1:1108:4430:3960	Seq_anonymized_007747	78	0.48	150	PCR2
FS10000169:130:BRB11606-1322:1:1109:8700:1030	Seq_anonymized_009990	80	0.4666666666666667	150	PCR2
FS10000169:130:BRB11606-1322:1:1109:15420:1120	Seq_anonymized_009990	90	0.4	150	PCR2
FS10000169:130:BRB11606-1322:1:1109:8470:1400	Seq_anonymized_008644	79	0.4733333333333334	150	PCR2
FS10000169:130:BRB11606-1322:1:1109:9330:1570	Seq_anonymized_005651	71	0.5266666666666666	150	PCR2
FS10000169:130:BRB11606-1322:1:1109:12300:1540	Seq_anonymized_000446	72	0.52	150	PCR2
FS10000169:130:BRB11606-1322:1:1109:7580:1740	Seq_anonymized_000446	80	0.4666666666666667	150	PCR2
FS10000169:130:BRB11606-1322:1:1109:12440:1840	Seq_anonymized_000089	68	0.5466666666666666	150	PCR2
FS10000169:130:BRB11606-1322:1:1109:6080:1990	Seq_anonymized_000446	77	0.4866666666666667	150	PCR2
FS10000169:130:BRB11606-1322:1:1109:7820:1940	Seq_anonymized_000446	74	0.5066666666666666	150	PCR2
FS10000169:130:BRB11606-1322:1:1109:15460:2040	Seq_anonymized_003752	74	0.5066666666666666	150	PCR2
FS10000169:130:BRB11606-1322:1:1109:11000:2240	Seq_anonymized_010167	71	0.5266666666666666	150	PCR2
FS10000169:130:BRB11606-1322:1:1109:15630:2230	Seq_anonymized_000446	73	0.5133333333333333	150	PCR2
FS10000169:130:BRB11606-1322:1:1109:8620:2340	Seq_anonymized_000446	76	0.4933333333333333	150	PCR2
FS10000169:130:BRB11606-1322:1:1109:8420:2440	Seq_anonymized_000446	80	0.42028985507246375	138	PCR2
FS10000169:130:BRB11606-1322:1:1109:14220:2860	Seq_anonymized_001238	77	0.4866666666666667	150	PCR2
FS10000169:130:BRB11606-1322:1:1109:5100:3060	Seq_anonymized_009990	77	0.4866666666666667	150	PCR2
FS10000169:130:BRB11606-1322:1:1109:15660:3210	Seq_anonymized_009990	98	0.3466666666666667	150	PCR2
FS10000169:130:BRB11606-1322:1:1109:6220:3200	Seq_anonymized_009990	76	0.4933333333333333	150	PCR2
FS10000169:130:BRB11606-1322:1:1109:9020:3580	Seq_anonymized_000921	85	0.43333333333333335	150	PCR2
FS10000169:130:BRB11606-1322:1:1109:12220:3650	Seq_anonymized_009990	94	0.3733333333333333	150	PCR2
FS10000169:130:BRB11606-1322:1:1109:9490:3850	Seq_anonymized_001846	75	0.5	150	PCR2
FS10000169:130:BRB11606-1322:1:1109:5310:3800	Seq_anonymized_005643	71	0.5266666666666666	150	PCR2
FS10000169:130:BRB11606-1322:1:1109:16480:3980	Seq_anonymized_000446	81	0.45999999999999996	150	PCR2
FS10000169:130:BRB11606-1322:1:1109:9100:4000	Seq_anonymized_000894	78	0.48	150	PCR2
FS10000169:130:BRB11606-1322:1:1110:16110:1090	Seq_anonymized_003938	63	0.41666666666666663	108	PCR2
FS10000169:130:BRB11606-1322:1:1110:4560:1160	Seq_anonymized_001776	70	0.5333333333333333	150	PCR2
FS10000169:130:BRB11606-1322:1:1110:1440:1120	Seq_anonymized_009990	83	0.44666666666666666	150	PCR2
FS10000169:130:BRB11606-1322:1:1110:1240:1370	Seq_anonymized_005869	79	0.4733333333333334	150	PCR2
FS10000169:130:BRB11606-1322:1:1110:2270:1410	Seq_anonymized_002013	72	0.52	150	PCR2
FS10000169:130:BRB11606-1322:1:1110:2560:1400	Seq_anonymized_002557	77	0.4866666666666667	150	PCR2
FS10000169:130:BRB11606-1322:1:1110:12600:1460	Seq_anonymized_009990	99	0.33999999999999997	150	PCR2
FS10000169:130:BRB11606-1322:1:1110:8880:1650	Seq_anonymized_005869	68	0.5466666666666666	150	PCR2
FS10000169:130:BRB11606-1322:1:1110:3480:1610	Seq_anonymized_002557	74	0.5066666666666666	150	PCR2
FS10000169:130:BRB11606-1322:1:1110:6960:1660	Seq_anonymized_000446	81	0.45999999999999996	150	PCR2
FS10000169:130:BRB11606-1322:1:1110:10080:1880	Seq_anonymized_008644	82	0.45333333333333337	150	PCR2
FS10000169:130:BRB11606-1322:1:1110:16400:1970	Seq_anonymized_009990	101	0.32666666666666666	150	PCR2
FS10000169:130:BRB11606-1322:1:1110:1140:2030	Seq_anonymized_005869	72	0.52	150	PCR2
FS10000169:130:BRB11606-1322:1:1110:5160:1980	Seq_anonymized_003564	86	0.42666666666666664	150	PCR2
FS10000169:130:BRB11606-1322:1:1110:12880:2100	Seq_anonymized_009990	94	0.3733333333333333	150	PCR2
FS10000169:130:BRB11606-1322:1:1110:12400:2150	Seq_anonymized_009990	82	0.45333333333333337	150	PCR2
FS10000169:130:BRB11606-1322:1:1110:11440:2330	Seq_anonymized_009990	91	0.3933333333333333	150	PCR2
FS10000169:130:BRB11606-1322:1:1110:16280:2410	Seq_anonymized_009990	94	0.3733333333333333	150	PCR2
FS10000169:130:BRB11606-1322:1:1110:5970:2410	Seq_anonymized_006834	75	0.5	150	PCR2
FS10000169:130:BRB11606-1322:1:1110:13600:2460	Seq_anonymized_009990	93	0.38	150	PCR2
FS10000169:130:BRB11606-1322:1:1110:1040:2700	Seq_anonymized_009990	97	0.3533333333333334	150	PCR2
FS10000169:130:BRB11606-1322:1:1110:1850:2650	Seq_anonymized_009990	81	0.45999999999999996	150	PCR2
FS10000169:130:BRB11606-1322:1:1110:7720:2750	Seq_anonymized_006444	77	0.4866666666666667	150	PCR2
FS10000169:130:BRB11606-1322:1:1110:1680:2820	Seq_anonymized_009990	82	0.45333333333333337	150	PCR2
FS10000169:130:BRB11606-1322:1:1110:12190:3000	Seq_anonymized_000486	54	0.5	108	PCR2
FS10000169:130:BRB11606-1322:1:1110:15320:3030	Seq_anonymized_009990	98	0.3466666666666667	150	PCR2
FS10000169:130:BRB11606-1322:1:1110:12930:3440	Seq_anonymized_009990	93	0.38	150	PCR2
FS10000169:130:BRB11606-1322:1:1110:4810:3480	Seq_anonymized_004599	79	0.4733333333333334	150	PCR2
FS10000169:130:BRB11606-1322:1:1110:14040:3450	Seq_anonymized_000446	80	0.4666666666666667	150	PCR2
FS10000169:130:BRB11606-1322:1:1110:11390:3580	Seq_anonymized_006744	55	0.4907407407407407	108	PCR2
FS10000169:130:BRB11606-1322:1:1110:14160:3690	Seq_anonymized_009990	99	0.33999999999999997	150	PCR2
FS10000169:130:BRB11606-1322:1:1110:14200:3690	Seq_anonymized_009990	86	0.42666666666666664	150	PCR2
FS10000169:130:BRB11606-1322:1:1110:13390:3610	Seq_anonymized_001043	53	0.5092592592592593	108	PCR2
FS10000169:130:BRB11606-1322:1:1110:16200:3760	Seq_anonymized_009990	94	0.3733333333333333	150	PCR2
FS10000169:130:BRB11606-1322:1:1110:16370:3740	Seq_anonymized_000446	77	0.4866666666666667	150	PCR2
FS10000169:130:BRB11606-1322:1:1110:7530:3870	Seq_anonymized_001798	78	0.48	150	PCR2
FS10000169:130:BRB11606-1322:1:1110:15250:3870	Seq_anonymized_004905	75	0.5	150	PCR2
FS10000169:130:BRB11606-1322:1:1110:3560:3870	Seq_anonymized_009990	95	0.3666666666666667	150	PCR2
FS10000169:130:BRB11606-1322:1:1110:16320:3800	Seq_anonymized_009990	98	0.3466666666666667	150	PCR2
FS10000169:130:BRB11606-1322:1:1111:9530:1000	Seq_anonymized_000446	76	0.4933333333333333	150	PCR2
FS10000169:130:BRB11606-1322:1:1110:6430:4080	Seq_anonymized_010178	53	0.5508474576271186	118	PCR2
FS10000169:130:BRB11606-1322:1:1111:11830:1200	Seq_anonymized_009535	71	0.5266666666666666	150	PCR2
FS10000169:130:BRB11606-1322:1:1111:8810:1150	Seq_anonymized_005869	79	0.4733333333333334	150	PCR2
FS10000169:130:BRB11606-1322:1:1111:12490:1430	Seq_anonymized_006140	72	0.52	150	PCR2
FS10000169:130:BRB11606-1322:1:1111:6930:1340	Seq_anonymized_003400	71	0.5266666666666666	150	PCR2
FS10000169:130:BRB11606-1322:1:1111:12720:1490	Seq_anonymized_004905	80	0.4666666666666667	150	PCR2
FS10000169:130:BRB11606-1322:1:1111:8580:1520	Seq_anonymized_000634	77	0.4866666666666667	150	PCR2
FS10000169:130:BRB11606-1322:1:1111:13680:1640	Seq_anonymized_000446	76	0.4933333333333333	150	PCR2
FS10000169:130:BRB11606-1322:1:1111:12390:1710	Seq_anonymized_001914	54	0.5	108	PCR2
FS10000169:130:BRB11606-1322:1:1111:11640:1960	Seq_anonymized_006444	85	0.43333333333333335	150	PCR2
FS10000169:130:BRB11606-1322:1:1111:14330:1960	Seq_anonymized_009990	84	0.43999999999999995	150	PCR2
FS10000169:130:BRB11606-1322:1:1111:9160:1930	Seq_anonymized_001010	71	0.5266666666666666	150	PCR2
FS10000169:130:BRB11606-1322:1:1111:14900:2030	Seq_anonymized_004905	82	0.45333333333333337	150	PCR2
FS10000169:130:BRB11606-1322:1:1111:2000:2160	Seq_anonymized_005869	77	0.4866666666666667	150	PCR2
FS10000169:130:BRB11606-1322:1:1111:16120:2290	Seq_anonymized_002557	79	0.4733333333333334	150	PCR2
FS10000169:130:BRB11606-1322:1:1111:6100:2370	Seq_anonymized_008644	71	0.5266666666666666	150	PCR2
FS10000169:130:BRB11606-1322:1:1111:3680:2520	Seq_anonymized_009990	80	0.4666666666666667	150	PCR2
FS10000169:130:BRB11606-1322:1:1111:14680:2580	Seq_anonymized_000446	80	0.4666666666666667	150	PCR2
FS10000169:130:BRB11606-1322:1:1111:7520:2760	Seq_anonymized_000446	74	0.5066666666666666	150	PCR2
FS10000169:130:BRB11606-1322:1:1111:7600:2990	Seq_anonymized_000446	74	0.5066666666666666	150	PCR2
FS10000169:130:BRB11606-1322:1:1111:13280:2950	Seq_anonymized_009990	92	0.3866666666666667	150	PCR2
FS10000169:130:BRB11606-1322:1:1111:15200:2940	Seq_anonymized_009990	88	0.41333333333333333	150	PCR2
FS10000169:130:BRB11606-1322:1:1111:5560:3130	Seq_anonymized_010167	83	0.44666666666666666	150	PCR2
FS10000169:130:BRB11606-1322:1:1111:15310:3130	Seq_anonymized_006744	58	0.4629629629629629	108	PCR2
FS10000169:130:BRB11606-1322:1:1111:11480:3110	Seq_anonymized_002122	81	0.45999999999999996	150	PCR2
FS10000169:130:BRB11606-1322:1:1111:13480:3270	Seq_anonymized_009990	89	0.4066666666666666	150	PCR2
FS10000169:130:BRB11606-1322:1:1111:11020:3450	Seq_anonymized_007589	72	0.52	150	PCR2
FS10000169:130:BRB11606-1322:1:1111:11820:3440	Seq_anonymized_008644	76	0.4933333333333333	150	PCR2
FS10000169:130:BRB11606-1322:1:1111:8020:3470	Seq_anonymized_008644	76	0.4933333333333333	150	PCR2
FS10000169:130:BRB11606-1322:1:1111:8560:3460	Seq_anonymized_010846	74	0.5066666666666666	150	PCR2
FS10000169:130:BRB11606-1322:1:1111:7420:3590	Seq_anonymized_000500	73	0.5133333333333333	150	PCR2
FS10000169:130:BRB11606-1322:1:1111:15120:3620	Seq_anonymized_009990	86	0.42666666666666664	150	PCR2
FS10000169:130:BRB11606-1322:1:1111:14520:3740	Seq_anonymized_009990	92	0.3866666666666667	150	PCR2
FS10000169:130:BRB11606-1322:1:1111:3810:3920	Seq_anonymized_003619	72	0.52	150	PCR2
FS10000169:130:BRB11606-1322:1:1112:13850:1060	Seq_anonymized_004433	99	0.33999999999999997	150	PCR2
FS10000169:130:BRB11606-1322:1:1112:13630:1150	Seq_anonymized_002691	81	0.45999999999999996	150	PCR2
FS10000169:130:BRB11606-1322:1:1112:15990:1140	Seq_anonymized_010355	74	0.5066666666666666	150	PCR2
FS10000169:130:BRB11606-1322:1:1112:16260:1280	Seq_anonymized_009990	101	0.32666666666666666	150	PCR2
FS10000169:130:BRB11606-1322:1:1112:3500:1440	Seq_anonymized_010144	76	0.4933333333333333	150	PCR2
FS10000169:130:BRB11606-1322:1:1112:11700:1460	Seq_anonymized_005869	79	0.4733333333333334	150	PCR2
FS10000169:130:BRB11606-1322:1:1112:12970:1410	Seq_anonymized_002627	63	0.41666666666666663	108	PCR2
FS10000169:130:BRB11606-1322:1:1112:1740:1520	Seq_anonymized_000446	76	0.4933333333333333	150	PCR2
FS10000169:130:BRB11606-1322:1:1112:6460:1510	Seq_anonymized_009990	91	0.3933333333333333	150	PCR2
FS10000169:130:BRB11606-1322:1:1112:1270:1520	Seq_anonymized_001919	56	0.5371900826446281	121	PCR2
FS10000169:130:BRB11606-1322:1:1112:12300:1550	Seq_anonymized_004905	87	0.42000000000000004	150	PCR2
FS10000169:130:BRB11606-1322:1:1112:9380:1640	Seq_anonymized_009990	80	0.4666666666666667	150	PCR2
FS10000169:130:BRB11606-1322:1:1112:8450:1820	Seq_anonymized_000101	61	0.43518518518518523	108	PCR2
FS10000169:130:BRB11606-1322:1:1112:5330:1910	Seq_anonymized_002034	52	0.5185185185185186	108	PCR2
FS10000169:130:BRB11606-1322:1:1112:13300:1900	Seq_anonymized_009990	99	0.33999999999999997	150	PCR2
FS10000169:130:BRB11606-1322:1:1112:7330:1890	Seq_anonymized_003357	53	0.5092592592592593	108	PCR2
FS10000169:130:BRB11606-1322:1:1112:2980:2120	Seq_anonymized_001940	79	0.4733333333333334	150	PCR2
FS10000169:130:BRB11606-1322:1:1112:3720:2080	Seq_anonymized_003229	77	0.4866666666666667	150	PCR2
FS10000169:130:BRB11606-1322:1:1112:7540:2240	Seq_anonymized_010167	75	0.5	150	PCR2
FS10000169:130:BRB11606-1322:1:1112:11270:2250	Seq_anonymized_009990	92	0.3866666666666667	150	PCR2
FS10000169:130:BRB11606-1322:1:1112:4540:2530	Seq_anonymized_003216	74	0.5066666666666666	150	PCR2
FS10000169:130:BRB11606-1322:1:1112:7780:2520	Seq_anonymized_008049	76	0.4933333333333333	150	PCR2
FS10000169:130:BRB11606-1322:1:1112:13300:2520	Seq_anonymized_009990	96	0.36	150	PCR2
FS10000169:130:BRB11606-1322:1:1112:6980:2500	Seq_anonymized_001776	76	0.4933333333333333	150	PCR2
FS10000169:130:BRB11606-1322:1:1112:11220:2600	Seq_anonymized_002490	74	0.5066666666666666	150	PCR2
FS10000169:130:BRB11606-1322:1:1112:9180:2580	Seq_anonymized_009151	78	0.48	150	PCR2
FS10000169:130:BRB11606-1322:1:1112:6640:2550	Seq_anonymized_010996	77	0.4866666666666667	150	PCR2
FS10000169:130:BRB11606-1322:1:1112:12900:2890	Seq_anonymized_009990	94	0.3733333333333333	150	PCR2
FS10000169:130:BRB11606-1322:1:1112:5670:2840	Seq_anonymized_001196	76	0.4933333333333333	150	PCR2
FS10000169:130:BRB11606-1322:1:1112:8460:3000	Seq_anonymized_000446	82	0.45333333333333337	150	PCR2
FS10000169:130:BRB11606-1322:1:1112:14580:2970	Seq_anonymized_005869	80	0.4666666666666667	150	PCR2
FS10000169:130:BRB11606-1322:1:1112:10740:2960	Seq_anonymized_004905	74	0.5066666666666666	150	PCR2
FS10000169:130:BRB11606-1322:1:1112:9180:3030	Seq_anonymized_009990	81	0.45999999999999996	150	PCR2
FS10000169:130:BRB11606-1322:1:1112:8900:3100	Seq_anonymized_000446	77	0.4866666666666667	150	PCR2
FS10000169:130:BRB11606-1322:1:1112:16460:3210	Seq_anonymized_002557	80	0.4666666666666667	150	PCR2
FS10000169:130:BRB11606-1322:1:1112:2380:3330	Seq_anonymized_000446	82	0.45333333333333337	150	PCR2
FS10000169:130:BRB11606-1322:1:1112:8980:3310	Seq_anonymized_009990	98	0.3466666666666667	150	PCR2
FS10000169:130:BRB11606-1322:1:1112:13210:3480	Seq_anonymized_002034	53	0.5092592592592593	108	PCR2
FS10000169:130:BRB11606-1322:1:1112:3260:3720	Seq_anonymized_009990	96	0.36	150	PCR2
FS10000169:130:BRB11606-1322:1:1112:1750:3670	Seq_anonymized_009990	74	0.5066666666666666	150	PCR2
FS10000169:130:BRB11606-1322:1:1112:15680:3750	Seq_anonymized_009990	75	0.5	150	PCR2
FS10000169:130:BRB11606-1322:1:1112:12830:3760	Seq_anonymized_002011	75	0.5	150	PCR2
FS10000169:130:BRB11606-1322:1:1112:14900:3850	Seq_anonymized_009990	101	0.32666666666666666	150	PCR2
FS10000169:130:BRB11606-1322:1:1112:15200:3920	Seq_anonymized_000493	83	0.44666666666666666	150	PCR2
FS10000169:130:BRB11606-1322:1:1112:12540:3880	Seq_anonymized_000446	74	0.5066666666666666	150	PCR2
FS10000169:130:BRB11606-1322:1:1112:13940:4080	Seq_anonymized_003564	77	0.4866666666666667	150	PCR2
FS10000169:130:BRB11606-1322:1:1112:2380:4080	Seq_anonymized_009990	83	0.44666666666666666	150	PCR2
FS10000169:130:BRB11606-1322:1:1112:3300:4020	Seq_anonymized_005869	78	0.48	150	PCR2
FS10000169:130:BRB11606-1322:1:1113:14010:1000	Seq_anonymized_003291	81	0.45999999999999996	150	PCR2
FS10000169:130:BRB11606-1322:1:1113:1720:1340	Seq_anonymized_002309	75	0.5	150	PCR2
FS10000169:130:BRB11606-1322:1:1113:12090:1590	Seq_anonymized_009990	95	0.3666666666666667	150	PCR2
FS10000169:130:BRB11606-1322:1:1113:4170:1570	Seq_anonymized_007747	78	0.48	150	PCR2
FS10000169:130:BRB11606-1322:1:1113:1800:1550	Seq_anonymized_006422	50	0.537037037037037	108	PCR2
FS10000169:130:BRB11606-1322:1:1113:4110:1700	Seq_anonymized_001246	80	0.4666666666666667	150	PCR2
FS10000169:130:BRB11606-1322:1:1113:14030:1990	Seq_anonymized_005696	80	0.4666666666666667	150	PCR2
FS10000169:130:BRB11606-1322:1:1113:11690:2350	Seq_anonymized_009990	82	0.45333333333333337	150	PCR2
FS10000169:130:BRB11606-1322:1:1113:13450:2330	Seq_anonymized_009990	100	0.33333333333333337	150	PCR2
FS10000169:130:BRB11606-1322:1:1113:12450:2500	Seq_anonymized_009990	96	0.36	150	PCR2
FS10000169:130:BRB11606-1322:1:1113:13410:2540	Seq_anonymized_006776	80	0.4666666666666667	150	PCR2
FS10000169:130:BRB11606-1322:1:1113:1850:2660	Seq_anonymized_002557	79	0.4733333333333334	150	PCR2
FS10000169:130:BRB11606-1322:1:1113:12340:2590	Seq_anonymized_004132	75	0.5	150	PCR2
FS10000169:130:BRB11606-1322:1:1113:5800:2780	Seq_anonymized_001096	55	0.4907407407407407	108	PCR2
FS10000169:130:BRB11606-1322:1:1113:11340:2770	Seq_anonymized_002122	77	0.4866666666666667	150	PCR2
FS10000169:130:BRB11606-1322:1:1113:12850:2730	Seq_anonymized_009990	90	0.4	150	PCR2
FS10000169:130:BRB11606-1322:1:1113:1410:3000	Seq_anonymized_008644	78	0.48	150	PCR2
FS10000169:130:BRB11606-1322:1:1113:3930:3160	Seq_anonymized_005426	76	0.4933333333333333	150	PCR2
FS10000169:130:BRB11606-1322:1:1113:15650:3100	Seq_anonymized_000446	78	0.48	150	PCR2
FS10000169:130:BRB11606-1322:1:1113:9080:3300	Seq_anonymized_008235	76	0.4933333333333333	150	PCR2
FS10000169:130:BRB11606-1322:1:1113:5690:3460	Seq_anonymized_002626	82	0.45333333333333337	150	PCR2
FS10000169:130:BRB11606-1322:1:1113:2520:3710	Seq_anonymized_003583	48	0.5555555555555556	108	PCR2
FS10000169:130:BRB11606-1322:1:1113:4960:3850	Seq_anonymized_000929	69	0.54	150	PCR2
FS10000169:130:BRB11606-1322:1:1113:16370:3860	Seq_anonymized_009990	95	0.3666666666666667	150	PCR2
FS10000169:130:BRB11606-1322:1:1113:11860:3810	Seq_anonymized_006488	78	0.48	150	PCR2
FS10000169:130:BRB11606-1322:1:1113:4510:4000	Seq_anonymized_007393	80	0.4666666666666667	150	PCR2
FS10000169:130:BRB11606-1322:1:1114:8830:1270	Seq_anonymized_002122	80	0.4666666666666667	150	PCR2
FS10000169:130:BRB11606-1322:1:1114:5270:1260	Seq_anonymized_000446	79	0.4733333333333334	150	PCR2
FS10000169:130:BRB11606-1322:1:1114:11910:1260	Seq_anonymized_000446	73	0.5133333333333333	150	PCR2
FS10000169:130:BRB11606-1322:1:1114:4950:1580	Seq_anonymized_000921	75	0.5	150	PCR2
FS10000169:130:BRB11606-1322:1:1114:14810:1560	Seq_anonymized_000309	75	0.5	150	PCR2
FS10000169:130:BRB11606-1322:1:1114:9440:1610	Seq_anonymized_009990	83	0.44666666666666666	150	PCR2
FS10000169:130:BRB11606-1322:1:1114:9160:1740	Seq_anonymized_000921	72	0.52	150	PCR2
FS10000169:130:BRB11606-1322:1:1114:3460:1700	Seq_anonymized_000620	70	0.5333333333333333	150	PCR2
FS10000169:130:BRB11606-1322:1:1114:13870:1680	Seq_anonymized_003564	91	0.3933333333333333	150	PCR2
FS10000169:130:BRB11606-1322:1:1114:16170:1670	Seq_anonymized_005807	82	0.45333333333333337	150	PCR2
FS10000169:130:BRB11606-1322:1:1114:7240:1830	Seq_anonymized_000446	73	0.5133333333333333	150	PCR2
FS10000169:130:BRB11606-1322:1:1114:3230:1890	Seq_anonymized_002557	75	0.5	150	PCR2
FS10000169:130:BRB11606-1322:1:1114:14870:2030	Seq_anonymized_009990	95	0.3666666666666667	150	PCR2
FS10000169:130:BRB11606-1322:1:1114:3120:2190	Seq_anonymized_001196	73	0.5133333333333333	150	PCR2
FS10000169:130:BRB11606-1322:1:1114:5690:2540	Seq_anonymized_002723	73	0.5133333333333333	150	PCR2
FS10000169:130:BRB11606-1322:1:1114:11060:2780	Seq_anonymized_000296	72	0.52	150	PCR2
FS10000169:130:BRB11606-1322:1:1114:4060:2740	Seq_anonymized_003676	72	0.52	150	PCR2
FS10000169:130:BRB11606-1322:1:1114:15510:3060	Seq_anonymized_009990	86	0.42666666666666664	150	PCR2
FS10000169:130:BRB11606-1322:1:1114:7490:3050	Seq_anonymized_011935	75	0.5	150	PCR2
FS10000169:130:BRB11606-1322:1:1114:15670:3020	Seq_anonymized_009990	85	0.43333333333333335	150	PCR2
FS10000169:130:BRB11606-1322:1:1114:8470:3240	Seq_anonymized_000034	83	0.44666666666666666	150	PCR2
FS10000169:130:BRB11606-1322:1:1114:13150:3340	Seq_anonymized_000446	86	0.42666666666666664	150	PCR2
FS10000169:130:BRB11606-1322:1:1114:7630:3360	Seq_anonymized_007125	79	0.4733333333333334	150	PCR2
FS10000169:130:BRB11606-1322:1:1114:5850:3500	Seq_anonymized_006695	69	0.54	150	PCR2
FS10000169:130:BRB11606-1322:1:1114:15560:3520	Seq_anonymized_000446	71	0.5266666666666666	150	PCR2
FS10000169:130:BRB11606-1322:1:1114:14030:3650	Seq_anonymized_009990	85	0.43333333333333335	150	PCR2
FS10000169:130:BRB11606-1322:1:1114:12320:3710	Seq_anonymized_002667	62	0.5507246376811594	138	PCR2
FS10000169:130:BRB11606-1322:1:1114:4390:3770	Seq_anonymized_003795	76	0.4933333333333333	150	PCR2
FS10000169:130:BRB11606-1322:1:1114:10890:3820	Seq_anonymized_006574	78	0.48	150	PCR2
FS10000169:130:BRB11606-1322:1:1114:11540:3890	Seq_anonymized_009209	50	0.537037037037037	108	PCR2
FS10000169:130:BRB11606-1322:1:1115:5410:1080	Seq_anonymized_005869	77	0.4866666666666667	150	PCR2
FS10000169:130:BRB11606-1322:1:1115:3130:1180	Seq_anonymized_009990	84	0.43999999999999995	150	PCR2
FS10000169:130:BRB11606-1322:1:1115:12920:1180	Seq_anonymized_001259	53	0.5092592592592593	108	PCR2
FS10000169:130:BRB11606-1322:1:1115:3720:1350	Seq_anonymized_008701	51	0.5277777777777778	108	PCR2
FS10000169:130:BRB11606-1322:1:1115:7000:1380	Seq_anonymized_003938	58	0.4629629629629629	108	PCR2
FS10000169:130:BRB11606-1322:1:1115:15200:1520	Seq_anonymized_011193	70	0.5333333333333333	150	PCR2
FS10000169:130:BRB11606-1322:1:1115:1650:1600	Seq_anonymized_009059	71	0.5266666666666666	150	PCR2
FS10000169:130:BRB11606-1322:1:1115:11620:1560	Seq_anonymized_011803	82	0.45333333333333337	150	PCR2
FS10000169:130:BRB11606-1322:1:1115:4970:1670	Seq_anonymized_000446	78	0.48	150	PCR2
FS10000169:130:BRB11606-1322:1:1115:5150:1670	Seq_anonymized_009990	84	0.43999999999999995	150	PCR2
FS10000169:130:BRB11606-1322:1:1115:12850:1620	Seq_anonymized_002430	81	0.45999999999999996	150	PCR2
FS10000169:130:BRB11606-1322:1:1115:1210:1630	Seq_anonymized_000586	79	0.4733333333333334	150	PCR2
FS10000169:130:BRB11606-1322:1:1115:3540:1720	Seq_anonymized_000634	78	0.48	150	PCR2
FS10000169:130:BRB11606-1322:1:1115:1320:1710	Seq_anonymized_002502	51	0.5277777777777778	108	PCR2
FS10000169:130:BRB11606-1322:1:1115:8650:1790	Seq_anonymized_009990	95	0.3666666666666667	150	PCR2
FS10000169:130:BRB11606-1322:1:1115:6460:1860	Seq_anonymized_005289	70	0.5333333333333333	150	PCR2
FS10000169:130:BRB11606-1322:1:1115:3740:1870	Seq_anonymized_005869	78	0.48	150	PCR2
FS10000169:130:BRB11606-1322:1:1115:4300:1900	Seq_anonymized_002038	74	0.5066666666666666	150	PCR2
FS10000169:130:BRB11606-1322:1:1115:15540:1980	Seq_anonymized_011369	75	0.5	150	PCR2
FS10000169:130:BRB11606-1322:1:1115:16390:2040	Seq_anonymized_002536	70	0.5333333333333333	150	PCR2
FS10000169:130:BRB11606-1322:1:1115:1950:2260	Seq_anonymized_001338	71	0.5266666666666666	150	PCR2
FS10000169:130:BRB11606-1322:1:1115:10020:2180	Seq_anonymized_002051	72	0.52	150	PCR2
FS10000169:130:BRB11606-1322:1:1115:13810:2510	Seq_anonymized_000446	75	0.5	150	PCR2
FS10000169:130:BRB11606-1322:1:1115:15130:2510	Seq_anonymized_009990	86	0.42666666666666664	150	PCR2
FS10000169:130:BRB11606-1322:1:1115:9610:2480	Seq_anonymized_004905	85	0.43333333333333335	150	PCR2
FS10000169:130:BRB11606-1322:1:1115:10150:2700	Seq_anonymized_001348	71	0.5266666666666666	150	PCR2
FS10000169:130:BRB11606-1322:1:1115:13450:2790	Seq_anonymized_005074	77	0.4866666666666667	150	PCR2
FS10000169:130:BRB11606-1322:1:1115:5140:2760	Seq_anonymized_002691	83	0.44666666666666666	150	PCR2
FS10000169:130:BRB11606-1322:1:1115:2250:3190	Seq_anonymized_002557	77	0.4866666666666667	150	PCR2
FS10000169:130:BRB11606-1322:1:1115:8410:3260	Seq_anonymized_003166	93	0.38	150	PCR2
FS10000169:130:BRB11606-1322:1:1115:7260:3360	Seq_anonymized_000446	74	0.5066666666666666	150	PCR2
FS10000169:130:BRB11606-1322:1:1115:7480:3670	Seq_anonymized_000236	74	0.5066666666666666	150	PCR2
FS10000169:130:BRB11606-1322:1:1115:3000:3730	Seq_anonymized_006567	74	0.5066666666666666	150	PCR2
FS10000169:130:BRB11606-1322:1:1115:13240:3980	Seq_anonymized_002725	53	0.5092592592592593	108	PCR2
FS10000169:130:BRB11606-1322:1:1116:13610:1000	Seq_anonymized_009990	86	0.42666666666666664	150	PCR2
FS10000169:130:BRB11606-1322:1:1116:15380:1110	Seq_anonymized_009990	100	0.33333333333333337	150	PCR2
FS10000169:130:BRB11606-1322:1:1116:7340:1060	Seq_anonymized_002951	77	0.4866666666666667	150	PCR2
FS10000169:130:BRB11606-1322:1:1116:4750:1380	Seq_anonymized_008215	81	0.45999999999999996	150	PCR2
FS10000169:130:BRB11606-1322:1:1116:13380:1540	Seq_anonymized_006109	80	0.4666666666666667	150	PCR2
FS10000169:130:BRB11606-1322:1:1116:4770:1490	Seq_anonymized_008644	76	0.4933333333333333	150	PCR2
FS10000169:130:BRB11606-1322:1:1116:6820:1670	Seq_anonymized_002430	77	0.4866666666666667	150	PCR2
FS10000169:130:BRB11606-1322:1:1116:2210:1780	Seq_anonymized_000446	75	0.5	150	PCR2
FS10000169:130:BRB11606-1322:1:1116:10520:1830	Seq_anonymized_003938	101	0.32666666666666666	150	PCR2
FS10000169:130:BRB11606-1322:1:1116:15020:1800	Seq_anonymized_009990	81	0.45999999999999996	150	PCR2
FS10000169:130:BRB11606-1322:1:1116:14750:2050	Seq_anonymized_001238	73	0.5133333333333333	150	PCR2
FS10000169:130:BRB11606-1322:1:1116:4290:2300	Seq_anonymized_008644	79	0.4733333333333334	150	PCR2
FS10000169:130:BRB11606-1322:1:1116:1090:2250	Seq_anonymized_002691	74	0.5066666666666666	150	PCR2
FS10000169:130:BRB11606-1322:1:1116:13010:2320	Seq_anonymized_009990	95	0.3666666666666667	150	PCR2
FS10000169:130:BRB11606-1322:1:1116:12530:2500	Seq_anonymized_009990	94	0.3733333333333333	150	PCR2
FS10000169:130:BRB11606-1322:1:1116:2500:2500	Seq_anonymized_009990	79	0.4733333333333334	150	PCR2
FS10000169:130:BRB11606-1322:1:1116:1170:2620	Seq_anonymized_009990	78	0.48	150	PCR2
FS10000169:130:BRB11606-1322:1:1116:9750:2790	Seq_anonymized_000807	69	0.54	150	PCR2
FS10000169:130:BRB11606-1322:1:1116:1400:3030	Seq_anonymized_006744	56	0.4814814814814815	108	PCR2
FS10000169:130:BRB11606-1322:1:1116:12290:3130	Seq_anonymized_003797	79	0.4733333333333334	150	PCR2
FS10000169:130:BRB11606-1322:1:1116:7180:3240	Seq_anonymized_000696	85	0.43333333333333335	150	PCR2
FS10000169:130:BRB11606-1322:1:1116:8010:3300	Seq_anonymized_000446	74	0.5066666666666666	150	PCR2
FS10000169:130:BRB11606-1322:1:1116:5800:3630	Seq_anonymized_000446	77	0.4866666666666667	150	PCR2
FS10000169:130:BRB11606-1322:1:1116:7530:3800	Seq_anonymized_001776	71	0.5266666666666666	150	PCR2
FS10000169:130:BRB11606-1322:1:1116:3730:3740	Seq_anonymized_008644	77	0.4866666666666667	150	PCR2
FS10000169:130:BRB11606-1322:1:1116:6860:3860	Seq_anonymized_009990	78	0.48	150	PCR2
FS10000169:130:BRB11606-1322:1:1116:12880:4090	Seq_anonymized_000497	51	0.5277777777777778	108	PCR2
FS10000169:130:BRB11606-1322:1:1101:4870:1010	Seq_anonymized_005869	80	0.4666666666666667	150	PCR3
FS10000169:130:BRB11606-1322:1:1101:3970:1020	Seq_anonymized_004077	75	0.5	150	PCR3
FS10000169:130:BRB11606-1322:1:1101:11130:1040	Seq_anonymized_007847	76	0.4933333333333333	150	PCR3
FS10000169:130:BRB11606-1322:1:1101:6700:1150	Seq_anonymized_006834	71	0.5266666666666666	150	PCR3
FS10000169:130:BRB11606-1322:1:1101:6950:1120	Seq_anonymized_000446	82	0.45333333333333337	150	PCR3
FS10000169:130:BRB11606-1322:1:1101:14750:1320	Seq_anonymized_009990	83	0.44666666666666666	150	PCR3
FS10000169:130:BRB11606-1322:1:1101:14950:1260	Seq_anonymized_008644	77	0.4866666666666667	150	PCR3
FS10000169:130:BRB11606-1322:1:1101:15350:1330	Seq_anonymized_009990	87	0.42000000000000004	150	PCR3
FS10000169:130:BRB11606-1322:1:1101:5360:1360	Seq_anonymized_006488	77	0.4866666666666667	150	PCR3
FS10000169:130:BRB11606-1322:1:1101:10810:1430	Seq_anonymized_008644	75	0.5	150	PCR3
FS10000169:130:BRB11606-1322:1:1101:6590:1490	Seq_anonymized_001011	79	0.4733333333333334	150	PCR3
FS10000169:130:BRB11606-1322:1:1101:14560:1490	Seq_anonymized_002346	72	0.52	150	PCR3
FS10000169:130:BRB11606-1322:1:1101:15150:1470	Seq_anonymized_002691	85	0.43333333333333335	150	PCR3
FS10000169:130:BRB11606-1322:1:1101:4430:1590	Seq_anonymized_004077	74	0.5066666666666666	150	PCR3
FS10000169:130:BRB11606-1322:1:1101:15550:1560	Seq_anonymized_002691	96	0.36	150	PCR3
FS10000169:130:BRB11606-1322:1:1101:14310:1530	Seq_anonymized_009990	81	0.45999999999999996	150	PCR3
FS10000169:130:BRB11606-1322:1:1101:1350:1600	Seq_anonymized_006634	76	0.4933333333333333	150	PCR3
FS10000169:130:BRB11606-1322:1:1101:15070:1680	Seq_anonymized_009990	101	0.32666666666666666	150	PCR3
FS10000169:130:BRB11606-1322:1:1101:16150:1760	Seq_anonymized_009990	84	0.43999999999999995	150	PCR3
FS10000169:130:BRB11606-1322:1:1101:14830:1860	Seq_anonymized_009990	99	0.33999999999999997	150	PCR3
FS10000169:130:BRB11606-1322:1:1101:13870:1940	Seq_anonymized_002920	77	0.4866666666666667	150	PCR3
FS10000169:130:BRB11606-1322:1:1101:10810:2040	Seq_anonymized_008644	78	0.48	150	PCR3
FS10000169:130:BRB11606-1322:1:1101:14870:2100	Seq_anonymized_002691	83	0.44666666666666666	150	PCR3
FS10000169:130:BRB11606-1322:1:1101:5110:2220	Seq_anonymized_005662	77	0.4866666666666667	150	PCR3
FS10000169:130:BRB11606-1322:1:1101:3570:2200	Seq_anonymized_005592	76	0.4933333333333333	150	PCR3
FS10000169:130:BRB11606-1322:1:1101:6590:2190	Seq_anonymized_002691	77	0.4866666666666667	150	PCR3
FS10000169:130:BRB11606-1322:1:1101:14830:2280	Seq_anonymized_009990	100	0.33333333333333337	150	PCR3
FS10000169:130:BRB11606-1322:1:1101:2410:2310	Seq_anonymized_001121	70	0.5333333333333333	150	PCR3
FS10000169:130:BRB11606-1322:1:1101:1250:2450	Seq_anonymized_003357	72	0.52	150	PCR3
FS10000169:130:BRB11606-1322:1:1101:12470:2420	Seq_anonymized_006444	77	0.4866666666666667	150	PCR3
FS10000169:130:BRB11606-1322:1:1101:1680:2550	Seq_anonymized_002122	78	0.48	150	PCR3
FS10000169:130:BRB11606-1322:1:1101:5440:2560	Seq_anonymized_003972	81	0.45999999999999996	150	PCR3
FS10000169:130:BRB11606-1322:1:1101:14700:2530	Seq_anonymized_001629	57	0.4722222222222222	108	PCR3
FS10000169:130:BRB11606-1322:1:1101:13030:2470	Seq_anonymized_001238	84	0.43999999999999995	150	PCR3
FS10000169:130:BRB11606-1322:1:1101:13270:2470	Seq_anonymized_009990	98	0.3466666666666667	150	PCR3
FS10000169:130:BRB11606-1322:1:1101:10550:2630	Seq_anonymized_005869	80	0.4666666666666667	150	PCR3
FS10000169:130:BRB11606-1322:1:1101:15790:2630	Seq_anonymized_009990	90	0.4	150	PCR3
FS10000169:130:BRB11606-1322:1:1101:7880:2580	Seq_anonymized_000654	74	0.5066666666666666	150	PCR3
FS10000169:130:BRB11606-1322:1:1101:2010:2740	Seq_anonymized_004537	72	0.52	150	PCR3
FS10000169:130:BRB11606-1322:1:1101:2230:2840	Seq_anonymized_002691	81	0.45999999999999996	150	PCR3
FS10000169:130:BRB11606-1322:1:1101:8650:2950	Seq_anonymized_005869	77	0.4866666666666667	150	PCR3
FS10000169:130:BRB11606-1322:1:1101:6510:2960	Seq_anonymized_005869	76	0.4933333333333333	150	PCR3
FS10000169:130:BRB11606-1322:1:1101:13000:3130	Seq_anonymized_000446	71	0.5266666666666666	150	PCR3
FS10000169:130:BRB11606-1322:1:1101:9910:3110	Seq_anonymized_000446	82	0.45333333333333337	150	PCR3
FS10000169:130:BRB11606-1322:1:1101:7360:3080	Seq_anonymized_003619	76	0.4933333333333333	150	PCR3
FS10000169:130:BRB11606-1322:1:1101:13830:3170	Seq_anonymized_003564	89	0.4066666666666666	150	PCR3
FS10000169:130:BRB11606-1322:1:1101:1450:3180	Seq_anonymized_010167	75	0.5	150	PCR3
FS10000169:130:BRB11606-1322:1:1101:2190:3380	Seq_anonymized_001967	81	0.45999999999999996	150	PCR3
FS10000169:130:BRB11606-1322:1:1101:13490:3420	Seq_anonymized_003564	94	0.3733333333333333	150	PCR3
FS10000169:130:BRB11606-1322:1:1101:15350:3390	Seq_anonymized_000446	80	0.4666666666666667	150	PCR3
FS10000169:130:BRB11606-1322:1:1101:6150:3520	Seq_anonymized_002557	78	0.48	150	PCR3
FS10000169:130:BRB11606-1322:1:1101:7880:3590	Seq_anonymized_005548	84	0.43999999999999995	150	PCR3
FS10000169:130:BRB11606-1322:1:1101:15530:3600	Seq_anonymized_009990	80	0.4666666666666667	150	PCR3
FS10000169:130:BRB11606-1322:1:1101:1810:3580	Seq_anonymized_002029	72	0.52	150	PCR3
FS10000169:130:BRB11606-1322:1:1101:6550:3550	Seq_anonymized_008644	79	0.4733333333333334	150	PCR3
FS10000169:130:BRB11606-1322:1:1101:6810:3720	Seq_anonymized_006488	78	0.48	150	PCR3
FS10000169:130:BRB11606-1322:1:1101:2050:3710	Seq_anonymized_008644	81	0.45999999999999996	150	PCR3
FS10000169:130:BRB11606-1322:1:1101:16150:3940	Seq_anonymized_009990	84	0.43999999999999995	150	PCR3
FS10000169:130:BRB11606-1322:1:1101:8650:3840	Seq_anonymized_000493	77	0.4866666666666667	150	PCR3
FS10000169:130:BRB11606-1322:1:1101:15590:4000	Seq_anonymized_009990	99	0.33999999999999997	150	PCR3
FS10000169:130:BRB11606-1322:1:1101:4850:3930	Seq_anonymized_004599	73	0.5133333333333333	150	PCR3
FS10000169:130:BRB11606-1322:1:1101:11190:4040	Seq_anonymized_006488	87	0.42000000000000004	150	PCR3
FS10000169:130:BRB11606-1322:1:1102:13710:1000	Seq_anonymized_008049	72	0.52	150	PCR3
FS10000169:130:BRB11606-1322:1:1102:7190:1130	Seq_anonymized_007747	83	0.44666666666666666	150	PCR3
FS10000169:130:BRB11606-1322:1:1102:2910:1140	Seq_anonymized_001545	81	0.45999999999999996	150	PCR3
FS10000169:130:BRB11606-1322:1:1102:7840:1230	Seq_anonymized_009990	77	0.4866666666666667	150	PCR3
FS10000169:130:BRB11606-1322:1:1102:11330:1290	Seq_anonymized_009990	80	0.4666666666666667	150	PCR3
FS10000169:130:BRB11606-1322:1:1102:10730:1280	Seq_anonymized_000262	76	0.4933333333333333	150	PCR3
FS10000169:130:BRB11606-1322:1:1102:1350:1450	Seq_anonymized_003535	71	0.5266666666666666	150	PCR3
FS10000169:130:BRB11606-1322:1:1102:16190:1510	Seq_anonymized_000446	77	0.4866666666666667	150	PCR3
FS10000169:130:BRB11606-1322:1:1102:12110:1730	Seq_anonymized_009990	88	0.41333333333333333	150	PCR3
FS10000169:130:BRB11606-1322:1:1102:6310:1890	Seq_anonymized_004905	77	0.4866666666666667	150	PCR3
FS10000169:130:BRB11606-1322:1:1102:4310:1890	Seq_anonymized_001238	79	0.4733333333333334	150	PCR3
FS10000169:130:BRB11606-1322:1:1102:11350:2020	Seq_anonymized_009990	85	0.43333333333333335	150	PCR3
FS10000169:130:BRB11606-1322:1:1102:8760:2090	Seq_anonymized_001798	74	0.5066666666666666	150	PCR3
FS10000169:130:BRB11606-1322:1:1102:13390:2150	Seq_anonymized_009990	76	0.4933333333333333	150	PCR3
FS10000169:130:BRB11606-1322:1:1102:12190:2030	Seq_anonymized_009990	94	0.3733333333333333	150	PCR3
FS10000169:130:BRB11606-1322:1:1102:14470:2180	Seq_anonymized_009990	95	0.3666666666666667	150	PCR3
FS10000169:130:BRB11606-1322:1:1102:14630:2160	Seq_anonymized_009990	88	0.41333333333333333	150	PCR3
FS10000169:130:BRB11606-1322:1:1102:11230:2120	Seq_anonymized_005869	80	0.4666666666666667	150	PCR3
FS10000169:130:BRB11606-1322:1:1102:6620:2270	Seq_anonymized_005308	52	0.5185185185185186	108	PCR3
FS10000169:130:BRB11606-1322:1:1102:11490:2100	Seq_anonymized_004905	78	0.48	150	PCR3
FS10000169:130:BRB11606-1322:1:1102:14430:2290	Seq_anonymized_009990	99	0.33999999999999997	150	PCR3
FS10000169:130:BRB11606-1322:1:1102:14630:2290	Seq_anonymized_009990	90	0.4	150	PCR3
FS10000169:130:BRB11606-1322:1:1102:5840:2190	Seq_anonymized_006959	75	0.5	150	PCR3
FS10000169:130:BRB11606-1322:1:1102:16480:2370	Seq_anonymized_009990	76	0.4933333333333333	150	PCR3
FS10000169:130:BRB11606-1322:1:1102:6920:2370	Seq_anonymized_009990	75	0.5	150	PCR3
FS10000169:130:BRB11606-1322:1:1102:13070:2350	Seq_anonymized_001776	77	0.4866666666666667	150	PCR3
FS10000169:130:BRB11606-1322:1:1102:12670:2300	Seq_anonymized_009990	86	0.42666666666666664	150	PCR3
FS10000169:130:BRB11606-1322:1:1102:14510:2470	Seq_anonymized_004905	80	0.4666666666666667	150	PCR3
FS10000169:130:BRB11606-1322:1:1102:10390:2460	Seq_anonymized_000446	73	0.5133333333333333	150	PCR3
FS10000169:130:BRB11606-1322:1:1102:13150:2460	Seq_anonymized_003861	78	0.48	150	PCR3
FS10000169:130:BRB11606-1322:1:1102:13810:2580	Seq_anonymized_005422	80	0.4666666666666667	150	PCR3
FS10000169:130:BRB11606-1322:1:1102:14750:2570	Seq_anonymized_000446	81	0.45999999999999996	150	PCR3
FS10000169:130:BRB11606-1322:1:1102:4420:2570	Seq_anonymized_001483	72	0.52	150	PCR3
FS10000169:130:BRB11606-1322:1:1102:2590:2560	Seq_anonymized_005869	77	0.4866666666666667	150	PCR3
FS10000169:130:BRB11606-1322:1:1102:2190:2660	Seq_anonymized_010291	77	0.4866666666666667	150	PCR3
FS10000169:130:BRB11606-1322:1:1102:16190:2630	Seq_anonymized_009990	94	0.3733333333333333	150	PCR3
FS10000169:130:BRB11606-1322:1:1102:11950:2770	Seq_anonymized_000493	82	0.45333333333333337	150	PCR3
FS10000169:130:BRB11606-1322:1:1102:1870:2900	Seq_anonymized_002557	71	0.5266666666666666	150	PCR3
FS10000169:130:BRB11606-1322:1:1102:2110:2890	Seq_anonymized_001197	87	0.42000000000000004	150	PCR3
FS10000169:130:BRB11606-1322:1:1102:14650:2870	Seq_anonymized_003004	73	0.5133333333333333	150	PCR3
FS10000169:130:BRB11606-1322:1:1102:14150:2850	Seq_anonymized_004905	86	0.42666666666666664	150	PCR3
FS10000169:130:BRB11606-1322:1:1102:13810:2960	Seq_anonymized_000446	77	0.4866666666666667	150	PCR3
FS10000169:130:BRB11606-1322:1:1102:14380:2950	Seq_anonymized_001104	74	0.5066666666666666	150	PCR3
FS10000169:130:BRB11606-1322:1:1102:3190:2940	Seq_anonymized_005869	72	0.52	150	PCR3
FS10000169:130:BRB11606-1322:1:1102:11760:3070	Seq_anonymized_000263	79	0.4733333333333334	150	PCR3
FS10000169:130:BRB11606-1322:1:1102:13510:3040	Seq_anonymized_000116	76	0.4933333333333333	150	PCR3
FS10000169:130:BRB11606-1322:1:1102:7630:3020	Seq_anonymized_002951	78	0.48	150	PCR3
FS10000169:130:BRB11606-1322:1:1102:10310:3140	Seq_anonymized_005869	82	0.45333333333333337	150	PCR3
FS10000169:130:BRB11606-1322:1:1102:2450:3130	Seq_anonymized_004782	69	0.54	150	PCR3
FS10000169:130:BRB11606-1322:1:1102:6070:3260	Seq_anonymized_005696	79	0.4733333333333334	150	PCR3
FS10000169:130:BRB11606-1322:1:1102:8990:3230	Seq_anonymized_005869	76	0.4933333333333333	150	PCR3
FS10000169:130:BRB11606-1322:1:1102:15710:3300	Seq_anonymized_009990	96	0.36	150	PCR3
FS10000169:130:BRB11606-1322:1:1102:13280:3380	Seq_anonymized_008644	77	0.4866666666666667	150	PCR3
FS10000169:130:BRB11606-1322:1:1102:13670:3460	Seq_anonymized_001952	81	0.45999999999999996	150	PCR3
FS10000169:130:BRB11606-1322:1:1102:12680:3420	Seq_anonymized_001793	81	0.45999999999999996	150	PCR3
FS10000169:130:BRB11606-1322:1:1102:15600:3540	Seq_anonymized_009990	85	0.43333333333333335	150	PCR3
FS10000169:130:BRB11606-1322:1:1102:6310:3510	Seq_anonymized_009990	72	0.52	150	PCR3
FS10000169:130:BRB11606-1322:1:1102:10710:3620	Seq_anonymized_009990	95	0.3666666666666667	150	PCR3
FS10000169:130:BRB11606-1322:1:1102:12320:3610	Seq_anonymized_006488	75	0.5	150	PCR3
FS10000169:130:BRB11606-1322:1:1102:7650:3570	Seq_anonymized_006488	70	0.5333333333333333	150	PCR3
FS10000169:130:BRB11606-1322:1:1102:14190:3700	Seq_anonymized_009990	92	0.3866666666666667	150	PCR3
FS10000169:130:BRB11606-1322:1:1102:13010:3690	Seq_anonymized_002691	80	0.4666666666666667	150	PCR3
FS10000169:130:BRB11606-1322:1:1102:11950:3680	Seq_anonymized_005592	81	0.45999999999999996	150	PCR3
FS10000169:130:BRB11606-1322:1:1102:1200:3660	Seq_anonymized_000629	68	0.5466666666666666	150	PCR3
FS10000169:130:BRB11606-1322:1:1102:4310:3800	Seq_anonymized_008109	81	0.45999999999999996	150	PCR3
FS10000169:130:BRB11606-1322:1:1102:10750:3800	Seq_anonymized_001017	80	0.4666666666666667	150	PCR3
FS10000169:130:BRB11606-1322:1:1102:3660:3910	Seq_anonymized_001881	71	0.5266666666666666	150	PCR3
FS10000169:130:BRB11606-1322:1:1102:12920:3850	Seq_anonymized_001846	91	0.3933333333333333	150	PCR3
FS10000169:130:BRB11606-1322:1:1102:1910:3940	Seq_anonymized_006574	82	0.45333333333333337	150	PCR3
FS10000169:130:BRB11606-1322:1:1102:12950:3940	Seq_anonymized_009990	84	0.43999999999999995	150	PCR3
FS10000169:130:BRB11606-1322:1:1102:10930:3920	Seq_anonymized_002346	77	0.4866666666666667	150	PCR3
FS10000169:130:BRB11606-1322:1:1102:11150:4050	Seq_anonymized_005869	85	0.43333333333333335	150	PCR3
FS10000169:130:BRB11606-1322:1:1102:14030:4000	Seq_anonymized_002557	81	0.45999999999999996	150	PCR3
FS10000169:130:BRB11606-1322:1:1102:2670:4090	Seq_anonymized_000920	77	0.4866666666666667	150	PCR3
FS10000169:130:BRB11606-1322:1:1102:12970:4070	Seq_anonymized_009990	84	0.43999999999999995	150	PCR3
FS10000169:130:BRB11606-1322:1:1103:13840:1110	Seq_anonymized_001776	81	0.45999999999999996	150	PCR3
FS10000169:130:BRB11606-1322:1:1103:11910:1040	Seq_anonymized_000446	81	0.45999999999999996	150	PCR3
FS10000169:130:BRB11606-1322:1:1103:12270:1150	Seq_anonymized_002557	81	0.45999999999999996	150	PCR3
FS10000169:130:BRB11606-1322:1:1103:9650:1240	Seq_anonymized_002691	76	0.4933333333333333	150	PCR3
FS10000169:130:BRB11606-1322:1:1103:10470:1240	Seq_anonymized_009990	79	0.4733333333333334	150	PCR3
FS10000169:130:BRB11606-1322:1:1103:9870:1330	Seq_anonymized_008416	75	0.5	150	PCR3
FS10000169:130:BRB11606-1322:1:1103:12790:1220	Seq_anonymized_006488	82	0.45333333333333337	150	PCR3
FS10000169:130:BRB11606-1322:1:1103:2920:1390	Seq_anonymized_006488	76	0.4933333333333333	150	PCR3
FS10000169:130:BRB11606-1322:1:1103:4160:1390	Seq_anonymized_000493	80	0.4666666666666667	150	PCR3
FS10000169:130:BRB11606-1322:1:1103:7190:1360	Seq_anonymized_002539	79	0.4733333333333334	150	PCR3
FS10000169:130:BRB11606-1322:1:1103:11390:1500	Seq_anonymized_005869	81	0.45999999999999996	150	PCR3
FS10000169:130:BRB11606-1322:1:1103:15600:1460	Seq_anonymized_001463	72	0.52	150	PCR3
FS10000169:130:BRB11606-1322:1:1103:7440:1700	Seq_anonymized_002691	72	0.52	150	PCR3
FS10000169:130:BRB11606-1322:1:1103:5810:1670	Seq_anonymized_002430	79	0.4733333333333334	150	PCR3
FS10000169:130:BRB11606-1322:1:1103:13710:1810	Seq_anonymized_000446	76	0.4933333333333333	150	PCR3
FS10000169:130:BRB11606-1322:1:1103:13020:1800	Seq_anonymized_001457	75	0.5	150	PCR3
FS10000169:130:BRB11606-1322:1:1103:9030:1790	Seq_anonymized_009990	77	0.4866666666666667	150	PCR3
FS10000169:130:BRB11606-1322:1:1103:4620:1790	Seq_anonymized_005869	81	0.45999999999999996	150	PCR3
FS10000169:130:BRB11606-1322:1:1103:8730:1790	Seq_anonymized_003676	81	0.45999999999999996	150	PCR3
FS10000169:130:BRB11606-1322:1:1103:7030:1910	Seq_anonymized_006251	74	0.5066666666666666	150	PCR3
FS10000169:130:BRB11606-1322:1:1103:11900:1910	Seq_anonymized_001798	75	0.5	150	PCR3
FS10000169:130:BRB11606-1322:1:1103:6450:1860	Seq_anonymized_006298	68	0.5466666666666666	150	PCR3
FS10000169:130:BRB11606-1322:1:1103:10450:1970	Seq_anonymized_000446	77	0.4866666666666667	150	PCR3
FS10000169:130:BRB11606-1322:1:1103:9420:1960	Seq_anonymized_000634	71	0.5266666666666666	150	PCR3
FS10000169:130:BRB11606-1322:1:1103:13430:1960	Seq_anonymized_002430	87	0.42000000000000004	150	PCR3
FS10000169:130:BRB11606-1322:1:1103:10830:2080	Seq_anonymized_006444	78	0.48	150	PCR3
FS10000169:130:BRB11606-1322:1:1103:6960:2070	Seq_anonymized_006834	77	0.4866666666666667	150	PCR3
FS10000169:130:BRB11606-1322:1:1103:7110:2190	Seq_anonymized_005869	79	0.4733333333333334	150	PCR3
FS10000169:130:BRB11606-1322:1:1103:1100:2290	Seq_anonymized_010291	69	0.54	150	PCR3
FS10000169:130:BRB11606-1322:1:1103:11010:2400	Seq_anonymized_009990	76	0.4933333333333333	150	PCR3
FS10000169:130:BRB11606-1322:1:1103:14500:2680	Seq_anonymized_000950	80	0.4666666666666667	150	PCR3
FS10000169:130:BRB11606-1322:1:1103:9790:2700	Seq_anonymized_009990	78	0.48	150	PCR3
FS10000169:130:BRB11606-1322:1:1103:13040:2700	Seq_anonymized_009722	73	0.5133333333333333	150	PCR3
FS10000169:130:BRB11606-1322:1:1103:11880:2840	Seq_anonymized_006690	78	0.48	150	PCR3
FS10000169:130:BRB11606-1322:1:1103:13440:2890	Seq_anonymized_000446	71	0.5266666666666666	150	PCR3
FS10000169:130:BRB11606-1322:1:1103:9110:2860	Seq_anonymized_002691	80	0.4666666666666667	150	PCR3
FS10000169:130:BRB11606-1322:1:1103:11430:2960	Seq_anonymized_004905	79	0.4733333333333334	150	PCR3
FS10000169:130:BRB11606-1322:1:1103:15360:2960	Seq_anonymized_010064	74	0.5066666666666666	150	PCR3
FS10000169:130:BRB11606-1322:1:1103:5830:2920	Seq_anonymized_002691	84	0.43999999999999995	150	PCR3
FS10000169:130:BRB11606-1322:1:1103:10650:3080	Seq_anonymized_002557	79	0.4733333333333334	150	PCR3
FS10000169:130:BRB11606-1322:1:1103:13750:3020	Seq_anonymized_008724	83	0.44666666666666666	150	PCR3
FS10000169:130:BRB11606-1322:1:1103:15760:3370	Seq_anonymized_000263	78	0.48	150	PCR3
FS10000169:130:BRB11606-1322:1:1103:15990:3340	Seq_anonymized_002425	80	0.4666666666666667	150	PCR3
FS10000169:130:BRB11606-1322:1:1103:2800:3480	Seq_anonymized_011387	83	0.44666666666666666	150	PCR3
FS10000169:130:BRB11606-1322:1:1103:6920:3420	Seq_anonymized_007997	75	0.5	150	PCR3
FS10000169:130:BRB11606-1322:1:1103:16490:3380	Seq_anonymized_007747	73	0.5133333333333333	150	PCR3
FS10000169:130:BRB11606-1322:1:1103:10650:3480	Seq_anonymized_003535	77	0.4866666666666667	150	PCR3
FS10000169:130:BRB11606-1322:1:1103:13720:3670	Seq_anonymized_008644	75	0.5	150	PCR3
FS10000169:130:BRB11606-1322:1:1103:9210:3640	Seq_anonymized_009354	80	0.4666666666666667	150	PCR3
FS10000169:130:BRB11606-1322:1:1103:14450:3840	Seq_anonymized_010144	75	0.5	150	PCR3
FS10000169:130:BRB11606-1322:1:1103:14360:3800	Seq_anonymized_000446	76	0.4933333333333333	150	PCR3
FS10000169:130:BRB11606-1322:1:1103:15390:3900	Seq_anonymized_006574	77	0.4866666666666667	150	PCR3
FS10000169:130:BRB11606-1322:1:1103:15170:3880	Seq_anonymized_002691	81	0.45999999999999996	150	PCR3
FS10000169:130:BRB11606-1322:1:1103:7440:3860	Seq_anonymized_001196	80	0.4666666666666667	150	PCR3
FS10000169:130:BRB11606-1322:1:1103:7800:3980	Seq_anonymized_000446	76	0.4933333333333333	150	PCR3
FS10000169:130:BRB11606-1322:1:1103:3350:4070	Seq_anonymized_008644	78	0.48	150	PCR3
FS10000169:130:BRB11606-1322:1:1103:15040:4080	Seq_anonymized_009990	82	0.45333333333333337	150	PCR3
FS10000169:130:BRB11606-1322:1:1104:3290:1100	Seq_anonymized_001776	76	0.4933333333333333	150	PCR3
FS10000169:130:BRB11606-1322:1:1104:9450:1190	Seq_anonymized_006844	82	0.45333333333333337	150	PCR3
FS10000169:130:BRB11606-1322:1:1104:9300:1320	Seq_anonymized_009990	88	0.41333333333333333	150	PCR3
FS10000169:130:BRB11606-1322:1:1104:8820:1460	Seq_anonymized_001776	74	0.5066666666666666	150	PCR3
FS10000169:130:BRB11606-1322:1:1104:9060:1610	Seq_anonymized_007227	84	0.43999999999999995	150	PCR3
FS10000169:130:BRB11606-1322:1:1104:7210:1590	Seq_anonymized_001196	79	0.4733333333333334	150	PCR3
FS10000169:130:BRB11606-1322:1:1104:7540:1830	Seq_anonymized_001708	77	0.4866666666666667	150	PCR3
FS10000169:130:BRB11606-1322:1:1104:8550:1830	Seq_anonymized_005799	73	0.5133333333333333	150	PCR3
FS10000169:130:BRB11606-1322:1:1104:4370:2000	Seq_anonymized_010377	81	0.45999999999999996	150	PCR3
FS10000169:130:BRB11606-1322:1:1104:4190:1980	Seq_anonymized_004765	73	0.5133333333333333	150	PCR3
FS10000169:130:BRB11606-1322:1:1104:8300:1950	Seq_anonymized_003938	61	0.43518518518518523	108	PCR3
FS10000169:130:BRB11606-1322:1:1104:8890:1950	Seq_anonymized_009990	83	0.44666666666666666	150	PCR3
FS10000169:130:BRB11606-1322:1:1104:4630:2070	Seq_anonymized_011975	80	0.4666666666666667	150	PCR3
FS10000169:130:BRB11606-1322:1:1104:5570:2160	Seq_anonymized_002430	83	0.44666666666666666	150	PCR3
FS10000169:130:BRB11606-1322:1:1104:12490:2120	Seq_anonymized_009990	97	0.3533333333333334	150	PCR3
FS10000169:130:BRB11606-1322:1:1104:7010:2130	Seq_anonymized_008644	80	0.4666666666666667	150	PCR3
FS10000169:130:BRB11606-1322:1:1104:8530:2110	Seq_anonymized_009990	95	0.3666666666666667	150	PCR3
FS10000169:130:BRB11606-1322:1:1104:4770:2190	Seq_anonymized_009990	81	0.45999999999999996	150	PCR3
FS10000169:130:BRB11606-1322:1:1104:8210:2310	Seq_anonymized_009990	94	0.3733333333333333	150	PCR3
FS10000169:130:BRB11606-1322:1:1104:16490:2250	Seq_anonymized_009990	92	0.3866666666666667	150	PCR3
FS10000169:130:BRB11606-1322:1:1104:5120:2260	Seq_anonymized_007752	52	0.5185185185185186	108	PCR3
FS10000169:130:BRB11606-1322:1:1104:15240:2240	Seq_anonymized_000101	58	0.4629629629629629	108	PCR3
FS10000169:130:BRB11606-1322:1:1104:5020:2360	Seq_anonymized_005869	73	0.5133333333333333	150	PCR3
FS10000169:130:BRB11606-1322:1:1104:11410:2360	Seq_anonymized_009990	79	0.4733333333333334	150	PCR3
FS10000169:130:BRB11606-1322:1:1104:7730:2410	Seq_anonymized_001967	82	0.45333333333333337	150	PCR3
FS10000169:130:BRB11606-1322:1:1104:3330:2550	Seq_anonymized_007563	76	0.4933333333333333	150	PCR3
FS10000169:130:BRB11606-1322:1:1104:10730:2580	Seq_anonymized_003166	83	0.44666666666666666	150	PCR3
FS10000169:130:BRB11606-1322:1:1104:7430:2760	Seq_anonymized_004859	71	0.5266666666666666	150	PCR3
FS10000169:130:BRB11606-1322:1:1104:14170:2750	Seq_anonymized_009990	92	0.3866666666666667	150	PCR3
FS10000169:130:BRB11606-1322:1:1104:14910:2720	Seq_anonymized_006776	73	0.5133333333333333	150	PCR3
FS10000169:130:BRB11606-1322:1:1104:6660:2710	Seq_anonymized_008644	75	0.5	150	PCR3
FS10000169:130:BRB11606-1322:1:1104:13120:2700	Seq_anonymized_004615	57	0.4722222222222222	108	PCR3
FS10000169:130:BRB11606-1322:1:1104:15490:2810	Seq_anonymized_005869	75	0.5	150	PCR3
FS10000169:130:BRB11606-1322:1:1104:10140:2910	Seq_anonymized_007847	73	0.5133333333333333	150	PCR3
FS10000169:130:BRB11606-1322:1:1104:15880:2890	Seq_anonymized_002627	79	0.4733333333333334	150	PCR3
FS10000169:130:BRB11606-1322:1:1104:14060:2980	Seq_anonymized_000194	72	0.52	150	PCR3
FS10000169:130:BRB11606-1322:1:1104:5010:3000	Seq_anonymized_000493	80	0.4666666666666667	150	PCR3
FS10000169:130:BRB11606-1322:1:1104:4830:3130	Seq_anonymized_004504	70	0.5333333333333333	150	PCR3
FS10000169:130:BRB11606-1322:1:1104:7970:3110	Seq_anonymized_009990	74	0.5066666666666666	150	PCR3
FS10000169:130:BRB11606-1322:1:1104:5970:3270	Seq_anonymized_002691	78	0.48	150	PCR3
FS10000169:130:BRB11606-1322:1:1104:4190:3380	Seq_anonymized_002122	77	0.4866666666666667	150	PCR3
FS10000169:130:BRB11606-1322:1:1104:15620:3330	Seq_anonymized_001121	72	0.52	150	PCR3
FS10000169:130:BRB11606-1322:1:1104:11060:3310	Seq_anonymized_000446	73	0.5133333333333333	150	PCR3
FS10000169:130:BRB11606-1322:1:1104:12650:3310	Seq_anonymized_009990	77	0.4866666666666667	150	PCR3
FS10000169:130:BRB11606-1322:1:1104:1260:3480	Seq_anonymized_000761	74	0.5066666666666666	150	PCR3
FS10000169:130:BRB11606-1322:1:1104:5330:3500	Seq_anonymized_004815	70	0.5333333333333333	150	PCR3
FS10000169:130:BRB11606-1322:1:1104:8490:3500	Seq_anonymized_009990	95	0.3666666666666667	150	PCR3
FS10000169:130:BRB11606-1322:1:1104:12300:3500	Seq_anonymized_002691	83	0.44666666666666666	150	PCR3
FS10000169:130:BRB11606-1322:1:1104:10130:3490	Seq_anonymized_003467	75	0.5	150	PCR3
FS10000169:130:BRB11606-1322:1:1104:5970:3610	Seq_anonymized_000493	81	0.45999999999999996	150	PCR3
FS10000169:130:BRB11606-1322:1:1104:11130:3610	Seq_anonymized_002691	79	0.4733333333333334	150	PCR3
FS10000169:130:BRB11606-1322:1:1104:7840:3580	Seq_anonymized_002923	70	0.5333333333333333	150	PCR3
FS10000169:130:BRB11606-1322:1:1104:7610:3670	Seq_anonymized_008049	75	0.5	150	PCR3
FS10000169:130:BRB11606-1322:1:1104:15580:3640	Seq_anonymized_002058	66	0.56	150	PCR3
FS10000169:130:BRB11606-1322:1:1104:7520:3650	Seq_anonymized_011193	75	0.5	150	PCR3
FS10000169:130:BRB11606-1322:1:1104:14570:3620	Seq_anonymized_004905	79	0.4733333333333334	150	PCR3
FS10000169:130:BRB11606-1322:1:1104:13810:3750	Seq_anonymized_006834	78	0.48	150	PCR3
FS10000169:130:BRB11606-1322:1:1104:5690:3750	Seq_anonymized_009990	92	0.3866666666666667	150	PCR3
FS10000169:130:BRB11606-1322:1:1104:6450:3710	Seq_anonymized_000446	73	0.5133333333333333	150	PCR3
FS10000169:130:BRB11606-1322:1:1104:13670:3710	Seq_anonymized_001648	71	0.5266666666666666	150	PCR3
FS10000169:130:BRB11606-1322:1:1104:11630:3840	Seq_anonymized_006545	76	0.4933333333333333	150	PCR3
FS10000169:130:BRB11606-1322:1:1104:13470:3840	Seq_anonymized_002674	77	0.4866666666666667	150	PCR3
FS10000169:130:BRB11606-1322:1:1104:8970:3820	Seq_anonymized_011772	75	0.5	150	PCR3
FS10000169:130:BRB11606-1322:1:1104:14690:3930	Seq_anonymized_005869	80	0.4666666666666667	150	PCR3
FS10000169:130:BRB11606-1322:1:1104:15940:3910	Seq_anonymized_006834	75	0.5	150	PCR3
FS10000169:130:BRB11606-1322:1:1104:5380:3880	Seq_anonymized_001196	75	0.5	150	PCR3
FS10000169:130:BRB11606-1322:1:1105:4470:1060	Seq_anonymized_000446	76	0.4933333333333333	150	PCR3
FS10000169:130:BRB11606-1322:1:1105:14970:1010	Seq_anonymized_008644	81	0.45999999999999996	150	PCR3
FS10000169:130:BRB11606-1322:1:1105:7730:1250	Seq_anonymized_004132	78	0.48	150	PCR3
FS10000169:130:BRB11606-1322:1:1105:7750:1250	Seq_anonymized_006690	91	0.3933333333333333	150	PCR3
FS10000169:130:BRB11606-1322:1:1105:9750:1330	Seq_anonymized_008644	79	0.4733333333333334	150	PCR3
FS10000169:130:BRB11606-1322:1:1105:11470:1450	Seq_anonymized_009990	77	0.4866666666666667	150	PCR3
FS10000169:130:BRB11606-1322:1:1105:11050:1420	Seq_anonymized_000493	75	0.5	150	PCR3
FS10000169:130:BRB11606-1322:1:1105:2800:1410	Seq_anonymized_004132	79	0.4733333333333334	150	PCR3
FS10000169:130:BRB11606-1322:1:1105:14050:1550	Seq_anonymized_005869	78	0.48	150	PCR3
FS10000169:130:BRB11606-1322:1:1105:4850:1540	Seq_anonymized_003564	73	0.5133333333333333	150	PCR3
FS10000169:130:BRB11606-1322:1:1105:14540:1470	Seq_anonymized_004264	76	0.4933333333333333	150	PCR3
FS10000169:130:BRB11606-1322:1:1105:9540:1680	Seq_anonymized_008537	65	0.5666666666666667	150	PCR3
FS10000169:130:BRB11606-1322:1:1105:14890:1820	Seq_anonymized_005826	82	0.45333333333333337	150	PCR3
FS10000169:130:BRB11606-1322:1:1105:7830:1840	Seq_anonymized_005869	76	0.4933333333333333	150	PCR3
FS10000169:130:BRB11606-1322:1:1105:9090:1900	Seq_anonymized_001535	80	0.4666666666666667	150	PCR3
FS10000169:130:BRB11606-1322:1:1105:10950:1980	Seq_anonymized_009990	95	0.3666666666666667	150	PCR3
FS10000169:130:BRB11606-1322:1:1105:7310:1870	Seq_anonymized_007747	85	0.43333333333333335	150	PCR3
FS10000169:130:BRB11606-1322:1:1105:8050:2000	Seq_anonymized_000446	77	0.4866666666666667	150	PCR3
FS10000169:130:BRB11606-1322:1:1105:9710:1940	Seq_anonymized_005869	77	0.4866666666666667	150	PCR3
FS10000169:130:BRB11606-1322:1:1105:7810:2060	Seq_anonymized_002000	74	0.5066666666666666	150	PCR3
FS10000169:130:BRB11606-1322:1:1105:9990:2160	Seq_anonymized_000493	81	0.45999999999999996	150	PCR3
FS10000169:130:BRB11606-1322:1:1105:16300:2140	Seq_anonymized_008544	78	0.48	150	PCR3
FS10000169:130:BRB11606-1322:1:1105:6320:2300	Seq_anonymized_009990	74	0.5066666666666666	150	PCR3
FS10000169:130:BRB11606-1322:1:1105:7110:2300	Seq_anonymized_002557	83	0.44666666666666666	150	PCR3
FS10000169:130:BRB11606-1322:1:1105:12310:2400	Seq_anonymized_004941	75	0.5	150	PCR3
FS10000169:130:BRB11606-1322:1:1105:10410:2360	Seq_anonymized_000727	72	0.52	150	PCR3
FS10000169:130:BRB11606-1322:1:1105:3090:2370	Seq_anonymized_002539	77	0.4866666666666667	150	PCR3
FS10000169:130:BRB11606-1322:1:1105:9990:2340	Seq_anonymized_001798	81	0.45999999999999996	150	PCR3
FS10000169:130:BRB11606-1322:1:1105:14470:2450	Seq_anonymized_002557	75	0.5	150	PCR3
FS10000169:130:BRB11606-1322:1:1105:11000:2420	Seq_anonymized_009990	78	0.48	150	PCR3
FS10000169:130:BRB11606-1322:1:1105:13430:2430	Seq_anonymized_008395	74	0.5066666666666666	150	PCR3
FS10000169:130:BRB11606-1322:1:1105:11600:2490	Seq_anonymized_000446	76	0.4933333333333333	150	PCR3
FS10000169:130:BRB11606-1322:1:1105:14310:2610	Seq_anonymized_006690	80	0.4666666666666667	150	PCR3
FS10000169:130:BRB11606-1322:1:1105:11170:2590	Seq_anonymized_002691	76	0.4933333333333333	150	PCR3
FS10000169:130:BRB11606-1322:1:1105:15200:2590	Seq_anonymized_004835	74	0.5066666666666666	150	PCR3
FS10000169:130:BRB11606-1322:1:1105:6020:2600	Seq_anonymized_001793	70	0.5333333333333333	150	PCR3
FS10000169:130:BRB11606-1322:1:1105:14600:2770	Seq_anonymized_009990	73	0.5133333333333333	150	PCR3
FS10000169:130:BRB11606-1322:1:1105:14570:2730	Seq_anonymized_006015	82	0.45333333333333337	150	PCR3
FS10000169:130:BRB11606-1322:1:1105:2610:2740	Seq_anonymized_009990	80	0.4666666666666667	150	PCR3
FS10000169:130:BRB11606-1322:1:1105:1210:2870	Seq_anonymized_003961	73	0.5133333333333333	150	PCR3
FS10000169:130:BRB11606-1322:1:1105:8940:2960	Seq_anonymized_004433	101	0.32666666666666666	150	PCR3
FS10000169:130:BRB11606-1322:1:1105:10410:2950	Seq_anonymized_000446	79	0.4733333333333334	150	PCR3
FS10000169:130:BRB11606-1322:1:1105:8100:2940	Seq_anonymized_005869	73	0.5133333333333333	150	PCR3
FS10000169:130:BRB11606-1322:1:1105:5600:2900	Seq_anonymized_002691	77	0.4866666666666667	150	PCR3
FS10000169:130:BRB11606-1322:1:1105:4630:3200	Seq_anonymized_000446	74	0.5066666666666666	150	PCR3
FS10000169:130:BRB11606-1322:1:1105:10470:3320	Seq_anonymized_005869	78	0.48	150	PCR3
FS10000169:130:BRB11606-1322:1:1105:3340:3420	Seq_anonymized_009990	76	0.4933333333333333	150	PCR3
FS10000169:130:BRB11606-1322:1:1105:10970:3360	Seq_anonymized_000446	73	0.5133333333333333	150	PCR3
FS10000169:130:BRB11606-1322:1:1105:4530:3500	Seq_anonymized_010167	77	0.4866666666666667	150	PCR3
FS10000169:130:BRB11606-1322:1:1105:1100:3450	Seq_anonymized_011069	78	0.48	150	PCR3
FS10000169:130:BRB11606-1322:1:1105:4030:3700	Seq_anonymized_000446	79	0.4733333333333334	150	PCR3
FS10000169:130:BRB11606-1322:1:1106:7260:1070	Seq_anonymized_000446	77	0.4866666666666667	150	PCR3
FS10000169:130:BRB11606-1322:1:1106:6740:1080	Seq_anonymized_003166	72	0.52	150	PCR3
FS10000169:130:BRB11606-1322:1:1106:7570:1100	Seq_anonymized_000920	75	0.5	150	PCR3
FS10000169:130:BRB11606-1322:1:1106:15580:1050	Seq_anonymized_011803	80	0.4666666666666667	150	PCR3
FS10000169:130:BRB11606-1322:1:1106:1950:1170	Seq_anonymized_002826	75	0.5	150	PCR3
FS10000169:130:BRB11606-1322:1:1106:8980:1170	Seq_anonymized_005869	81	0.45999999999999996	150	PCR3
FS10000169:130:BRB11606-1322:1:1106:15730:1130	Seq_anonymized_009990	79	0.4733333333333334	150	PCR3
FS10000169:130:BRB11606-1322:1:1106:2370:1320	Seq_anonymized_002539	75	0.5	150	PCR3
FS10000169:130:BRB11606-1322:1:1106:15740:1290	Seq_anonymized_000446	77	0.4866666666666667	150	PCR3
FS10000169:130:BRB11606-1322:1:1106:11130:1530	Seq_anonymized_009990	92	0.3866666666666667	150	PCR3
FS10000169:130:BRB11606-1322:1:1106:9220:1500	Seq_anonymized_000446	82	0.45333333333333337	150	PCR3
FS10000169:130:BRB11606-1322:1:1106:5280:1620	Seq_anonymized_011308	71	0.5266666666666666	150	PCR3
FS10000169:130:BRB11606-1322:1:1106:14910:1620	Seq_anonymized_008109	78	0.48	150	PCR3
FS10000169:130:BRB11606-1322:1:1106:3610:1660	Seq_anonymized_000446	80	0.4666666666666667	150	PCR3
FS10000169:130:BRB11606-1322:1:1106:9330:1700	Seq_anonymized_004905	77	0.4866666666666667	150	PCR3
FS10000169:130:BRB11606-1322:1:1106:15580:1770	Seq_anonymized_002691	80	0.4666666666666667	150	PCR3
FS10000169:130:BRB11606-1322:1:1106:12130:1880	Seq_anonymized_009990	92	0.3866666666666667	150	PCR3
FS10000169:130:BRB11606-1322:1:1106:2450:1840	Seq_anonymized_002557	92	0.3866666666666667	150	PCR3
FS10000169:130:BRB11606-1322:1:1106:12290:1840	Seq_anonymized_000446	81	0.45999999999999996	150	PCR3
FS10000169:130:BRB11606-1322:1:1106:8990:1930	Seq_anonymized_000964	71	0.5266666666666666	150	PCR3
FS10000169:130:BRB11606-1322:1:1106:11750:1930	Seq_anonymized_000239	76	0.4933333333333333	150	PCR3
FS10000169:130:BRB11606-1322:1:1106:14170:1930	Seq_anonymized_009990	79	0.4733333333333334	150	PCR3
FS10000169:130:BRB11606-1322:1:1106:4970:1990	Seq_anonymized_009990	73	0.5133333333333333	150	PCR3
FS10000169:130:BRB11606-1322:1:1106:6810:1980	Seq_anonymized_000446	74	0.5066666666666666	150	PCR3
FS10000169:130:BRB11606-1322:1:1106:14530:1960	Seq_anonymized_004905	88	0.41333333333333333	150	PCR3
FS10000169:130:BRB11606-1322:1:1106:9970:2200	Seq_anonymized_000493	74	0.5066666666666666	150	PCR3
FS10000169:130:BRB11606-1322:1:1106:16150:2270	Seq_anonymized_003938	63	0.41666666666666663	108	PCR3
FS10000169:130:BRB11606-1322:1:1106:6530:2400	Seq_anonymized_011909	81	0.45999999999999996	150	PCR3
FS10000169:130:BRB11606-1322:1:1106:3010:2380	Seq_anonymized_004905	78	0.48	150	PCR3
FS10000169:130:BRB11606-1322:1:1106:2730:2340	Seq_anonymized_009990	98	0.3466666666666667	150	PCR3
FS10000169:130:BRB11606-1322:1:1106:1820:2500	Seq_anonymized_003044	73	0.5133333333333333	150	PCR3
FS10000169:130:BRB11606-1322:1:1106:3050:2450	Seq_anonymized_009990	79	0.4733333333333334	150	PCR3
FS10000169:130:BRB11606-1322:1:1106:6890:2570	Seq_anonymized_009990	75	0.5	150	PCR3
FS10000169:130:BRB11606-1322:1:1106:14690:2500	Seq_anonymized_009990	94	0.3733333333333333	150	PCR3
FS10000169:130:BRB11606-1322:1:1106:3170:2700	Seq_anonymized_009990	71	0.5266666666666666	150	PCR3
FS10000169:130:BRB11606-1322:1:1106:8850:2620	Seq_anonymized_000446	76	0.4933333333333333	150	PCR3
FS10000169:130:BRB11606-1322:1:1106:1490:2740	Seq_anonymized_002557	83	0.44666666666666666	150	PCR3
FS10000169:130:BRB11606-1322:1:1106:13310:2690	Seq_anonymized_006513	72	0.52	150	PCR3
FS10000169:130:BRB11606-1322:1:1106:5990:2770	Seq_anonymized_002691	80	0.4666666666666667	150	PCR3
FS10000169:130:BRB11606-1322:1:1106:13010:2860	Seq_anonymized_009990	94	0.3733333333333333	150	PCR3
FS10000169:130:BRB11606-1322:1:1106:12450:2840	Seq_anonymized_001776	82	0.45333333333333337	150	PCR3
FS10000169:130:BRB11606-1322:1:1106:2290:2950	Seq_anonymized_004282	73	0.5133333333333333	150	PCR3
FS10000169:130:BRB11606-1322:1:1106:15120:2820	Seq_anonymized_003524	49	0.5462962962962963	108	PCR3
FS10000169:130:BRB11606-1322:1:1106:3930:2980	Seq_anonymized_002691	87	0.42000000000000004	150	PCR3
FS10000169:130:BRB11606-1322:1:1106:6570:2960	Seq_anonymized_001196	79	0.4733333333333334	150	PCR3
FS10000169:130:BRB11606-1322:1:1106:3070:2970	Seq_anonymized_002207	71	0.5266666666666666	150	PCR3
FS10000169:130:BRB11606-1322:1:1106:15290:3010	Seq_anonymized_000446	85	0.43333333333333335	150	PCR3
FS10000169:130:BRB11606-1322:1:1106:11320:3010	Seq_anonymized_003245	53	0.5092592592592593	108	PCR3
FS10000169:130:BRB11606-1322:1:1106:3360:3000	Seq_anonymized_003911	56	0.4814814814814815	108	PCR3
FS10000169:130:BRB11606-1322:1:1106:14180:3130	Seq_anonymized_009990	78	0.48	150	PCR3
FS10000169:130:BRB11606-1322:1:1106:4210:3100	Seq_anonymized_008049	80	0.4666666666666667	150	PCR3
FS10000169:130:BRB11606-1322:1:1106:4630:3100	Seq_anonymized_005074	73	0.5133333333333333	150	PCR3
FS10000169:130:BRB11606-1322:1:1106:12770:3240	Seq_anonymized_002539	86	0.42666666666666664	150	PCR3
FS10000169:130:BRB11606-1322:1:1106:13500:3220	Seq_anonymized_000446	76	0.4933333333333333	150	PCR3
FS10000169:130:BRB11606-1322:1:1106:2160:3230	Seq_anonymized_000384	70	0.5333333333333333	150	PCR3
FS10000169:130:BRB11606-1322:1:1106:13310:3230	Seq_anonymized_004338	70	0.5333333333333333	150	PCR3
FS10000169:130:BRB11606-1322:1:1106:2930:3180	Seq_anonymized_000446	80	0.4666666666666667	150	PCR3
FS10000169:130:BRB11606-1322:1:1106:15420:3320	Seq_anonymized_002691	80	0.4666666666666667	150	PCR3
FS10000169:130:BRB11606-1322:1:1106:2430:3350	Seq_anonymized_002691	82	0.45333333333333337	150	PCR3
FS10000169:130:BRB11606-1322:1:1106:13370:3440	Seq_anonymized_009990	88	0.41333333333333333	150	PCR3
FS10000169:130:BRB11606-1322:1:1106:9230:3580	Seq_anonymized_009728	78	0.48	150	PCR3
FS10000169:130:BRB11606-1322:1:1106:5090:3540	Seq_anonymized_000446	70	0.5333333333333333	150	PCR3
FS10000169:130:BRB11606-1322:1:1106:6190:3650	Seq_anonymized_002539	80	0.4666666666666667	150	PCR3
FS10000169:130:BRB11606-1322:1:1106:10010:3650	Seq_anonymized_002691	79	0.4733333333333334	150	PCR3
FS10000169:130:BRB11606-1322:1:1106:12210:3650	Seq_anonymized_009990	92	0.3866666666666667	150	PCR3
FS10000169:130:BRB11606-1322:1:1106:5730:3640	Seq_anonymized_004905	80	0.4666666666666667	150	PCR3
FS10000169:130:BRB11606-1322:1:1106:15850:3720	Seq_anonymized_009990	100	0.33333333333333337	150	PCR3
FS10000169:130:BRB11606-1322:1:1106:6250:3870	Seq_anonymized_001196	82	0.45333333333333337	150	PCR3
FS10000169:130:BRB11606-1322:1:1106:3590:3930	Seq_anonymized_003619	74	0.5066666666666666	150	PCR3
FS10000169:130:BRB11606-1322:1:1106:4310:3930	Seq_anonymized_004905	73	0.5133333333333333	150	PCR3
FS10000169:130:BRB11606-1322:1:1106:15130:4030	Seq_anonymized_000493	77	0.4866666666666667	150	PCR3
FS10000169:130:BRB11606-1322:1:1106:15290:4020	Seq_anonymized_009990	86	0.42666666666666664	150	PCR3
FS10000169:130:BRB11606-1322:1:1107:11830:1000	Seq_anonymized_005869	77	0.4866666666666667	150	PCR3
FS10000169:130:BRB11606-1322:1:1106:12250:4090	Seq_anonymized_009990	99	0.33999999999999997	150	PCR3
FS10000169:130:BRB11606-1322:1:1106:14570:4090	Seq_anonymized_009990	84	0.43999999999999995	150	PCR3
FS10000169:130:BRB11606-1322:1:1107:7570:1060	Seq_anonymized_001629	88	0.41333333333333333	150	PCR3
FS10000169:130:BRB11606-1322:1:1107:8360:1180	Seq_anonymized_001776	77	0.4866666666666667	150	PCR3
FS10000169:130:BRB11606-1322:1:1107:6900:1160	Seq_anonymized_000446	81	0.45999999999999996	150	PCR3
FS10000169:130:BRB11606-1322:1:1107:13510:1130	Seq_anonymized_003676	72	0.52	150	PCR3
FS10000169:130:BRB11606-1322:1:1107:8940:1150	Seq_anonymized_000446	82	0.45333333333333337	150	PCR3
FS10000169:130:BRB11606-1322:1:1107:2180:1330	Seq_anonymized_000378	77	0.4866666666666667	150	PCR3
FS10000169:130:BRB11606-1322:1:1107:8680:1240	Seq_anonymized_000493	75	0.5	150	PCR3
FS10000169:130:BRB11606-1322:1:1107:5620:1220	Seq_anonymized_000446	79	0.4733333333333334	150	PCR3
FS10000169:130:BRB11606-1322:1:1107:1110:1350	Seq_anonymized_009990	72	0.52	150	PCR3
FS10000169:130:BRB11606-1322:1:1107:1260:1360	Seq_anonymized_005074	78	0.48	150	PCR3
FS10000169:130:BRB11606-1322:1:1107:9950:1470	Seq_anonymized_002691	80	0.4666666666666667	150	PCR3
FS10000169:130:BRB11606-1322:1:1107:10950:1450	Seq_anonymized_006200	71	0.5266666666666666	150	PCR3
FS10000169:130:BRB11606-1322:1:1107:10400:1570	Seq_anonymized_000920	79	0.4733333333333334	150	PCR3
FS10000169:130:BRB11606-1322:1:1107:5740:1510	Seq_anonymized_003347	75	0.5	150	PCR3
FS10000169:130:BRB11606-1322:1:1107:1280:1510	Seq_anonymized_001881	74	0.5066666666666666	150	PCR3
FS10000169:130:BRB11606-1322:1:1107:7820:1710	Seq_anonymized_009990	77	0.4866666666666667	150	PCR3
FS10000169:130:BRB11606-1322:1:1107:11610:1780	Seq_anonymized_000920	73	0.5133333333333333	150	PCR3
FS10000169:130:BRB11606-1322:1:1107:7380:1880	Seq_anonymized_000446	79	0.4733333333333334	150	PCR3
FS10000169:130:BRB11606-1322:1:1107:10500:1950	Seq_anonymized_002557	85	0.43333333333333335	150	PCR3
FS10000169:130:BRB11606-1322:1:1107:11870:1910	Seq_anonymized_009990	78	0.48	150	PCR3
FS10000169:130:BRB11606-1322:1:1107:2340:2140	Seq_anonymized_000446	73	0.5133333333333333	150	PCR3
FS10000169:130:BRB11606-1322:1:1107:8950:2110	Seq_anonymized_000446	77	0.4866666666666667	150	PCR3
FS10000169:130:BRB11606-1322:1:1107:11070:2100	Seq_anonymized_004941	72	0.52	150	PCR3
FS10000169:130:BRB11606-1322:1:1107:11380:2100	Seq_anonymized_003575	74	0.5066666666666666	150	PCR3
FS10000169:130:BRB11606-1322:1:1107:7860:2230	Seq_anonymized_002557	83	0.44666666666666666	150	PCR3
FS10000169:130:BRB11606-1322:1:1107:4950:2190	Seq_anonymized_003166	78	0.48	150	PCR3
FS10000169:130:BRB11606-1322:1:1107:6440:2160	Seq_anonymized_009990	78	0.48	150	PCR3
FS10000169:130:BRB11606-1322:1:1107:5880:2240	Seq_anonymized_002691	80	0.4666666666666667	150	PCR3
FS10000169:130:BRB11606-1322:1:1107:5060:2340	Seq_anonymized_000446	72	0.52	150	PCR3
FS10000169:130:BRB11606-1322:1:1107:13470:2470	Seq_anonymized_010444	73	0.5133333333333333	150	PCR3
FS10000169:130:BRB11606-1322:1:1107:6080:2420	Seq_anonymized_001952	77	0.4866666666666667	150	PCR3
FS10000169:130:BRB11606-1322:1:1107:2560:2570	Seq_anonymized_006545	76	0.4933333333333333	150	PCR3
FS10000169:130:BRB11606-1322:1:1107:7850:2670	Seq_anonymized_010812	72	0.52	150	PCR3
FS10000169:130:BRB11606-1322:1:1107:9540:2610	Seq_anonymized_001913	78	0.48	150	PCR3
FS10000169:130:BRB11606-1322:1:1107:11070:2580	Seq_anonymized_005869	74	0.5066666666666666	150	PCR3
FS10000169:130:BRB11606-1322:1:1107:11740:2760	Seq_anonymized_002346	80	0.4666666666666667	150	PCR3
FS10000169:130:BRB11606-1322:1:1107:4400:2930	Seq_anonymized_000209	72	0.52	150	PCR3
FS10000169:130:BRB11606-1322:1:1107:7050:2890	Seq_anonymized_010955	68	0.5466666666666666	150	PCR3
FS10000169:130:BRB11606-1322:1:1107:7960:3010	Seq_anonymized_004106	72	0.52	150	PCR3
FS10000169:130:BRB11606-1322:1:1107:9900:2980	Seq_anonymized_000299	77	0.4866666666666667	150	PCR3
FS10000169:130:BRB11606-1322:1:1107:11700:3300	Seq_anonymized_009990	82	0.45333333333333337	150	PCR3
FS10000169:130:BRB11606-1322:1:1107:5960:3390	Seq_anonymized_009990	79	0.4733333333333334	150	PCR3
FS10000169:130:BRB11606-1322:1:1107:4810:3460	Seq_anonymized_002694	49	0.5462962962962963	108	PCR3
FS10000169:130:BRB11606-1322:1:1107:10280:3560	Seq_anonymized_009913	78	0.48	150	PCR3
FS10000169:130:BRB11606-1322:1:1107:14210:3640	Seq_anonymized_002058	70	0.5333333333333333	150	PCR3
FS10000169:130:BRB11606-1322:1:1107:9260:3530	Seq_anonymized_004279	71	0.5266666666666666	150	PCR3
FS10000169:130:BRB11606-1322:1:1107:10250:3550	Seq_anonymized_001881	80	0.4666666666666667	150	PCR3
FS10000169:130:BRB11606-1322:1:1107:10530:3730	Seq_anonymized_001006	59	0.4537037037037037	108	PCR3
[truncated: 2,878 more rows]
