# Supplementary material for: Predicting sequence-specific amplification efficiency in multi-template PCR with deep learning
Source: Nat Commun. 2025 Oct 16;16:9187. doi: 10.1038/s41467-025-64221-4 (PMC12533003; doi:10.1038/s41467-025-64221-4)
Supplement: Supplementary file 4 — Source data [file 41467_2025_64221_MOESM4_ESM.zip › Supp.Fig. 53/unmapped_data.csv]

seqid	ref_seqid	edit_distance	similarity	length	exp
FS10000169:131:BRB11606-0623:1:1101:14240:1000	Seq_anonymized_008644	78	0.48	150	PCR1
FS10000169:131:BRB11606-0623:1:1101:15520:1130	Seq_anonymized_000920	77	0.4866666666666667	150	PCR1
FS10000169:131:BRB11606-0623:1:1101:14670:1110	Seq_anonymized_008644	77	0.4866666666666667	150	PCR1
FS10000169:131:BRB11606-0623:1:1101:3450:1110	Seq_anonymized_005869	74	0.5066666666666666	150	PCR1
FS10000169:131:BRB11606-0623:1:1101:9690:1190	Seq_anonymized_000825	74	0.5066666666666666	150	PCR1
FS10000169:131:BRB11606-0623:1:1101:2830:1200	Seq_anonymized_001776	74	0.5066666666666666	150	PCR1
FS10000169:131:BRB11606-0623:1:1101:11150:1280	Seq_anonymized_003291	75	0.5	150	PCR1
FS10000169:131:BRB11606-0623:1:1101:6690:1340	Seq_anonymized_000628	70	0.5333333333333333	150	PCR1
FS10000169:131:BRB11606-0623:1:1101:15160:1360	Seq_anonymized_009990	73	0.5133333333333333	150	PCR1
FS10000169:131:BRB11606-0623:1:1101:8550:1310	Seq_anonymized_002691	77	0.4866666666666667	150	PCR1
FS10000169:131:BRB11606-0623:1:1101:12330:1310	Seq_anonymized_009990	77	0.4866666666666667	150	PCR1
FS10000169:131:BRB11606-0623:1:1101:13070:1300	Seq_anonymized_002577	80	0.4666666666666667	150	PCR1
FS10000169:131:BRB11606-0623:1:1101:15560:1300	Seq_anonymized_004905	80	0.4666666666666667	150	PCR1
FS10000169:131:BRB11606-0623:1:1101:14350:1430	Seq_anonymized_001776	75	0.5	150	PCR1
FS10000169:131:BRB11606-0623:1:1101:11070:1390	Seq_anonymized_003619	72	0.52	150	PCR1
FS10000169:131:BRB11606-0623:1:1101:4170:1520	Seq_anonymized_002195	75	0.5	150	PCR1
FS10000169:131:BRB11606-0623:1:1101:14930:1550	Seq_anonymized_002691	76	0.4933333333333333	150	PCR1
FS10000169:131:BRB11606-0623:1:1101:15670:1530	Seq_anonymized_003365	78	0.48	150	PCR1
FS10000169:131:BRB11606-0623:1:1101:14360:1670	Seq_anonymized_000446	73	0.5133333333333333	150	PCR1
FS10000169:131:BRB11606-0623:1:1101:12290:1630	Seq_anonymized_001776	81	0.45999999999999996	150	PCR1
FS10000169:131:BRB11606-0623:1:1101:14600:1610	Seq_anonymized_001776	71	0.5266666666666666	150	PCR1
FS10000169:131:BRB11606-0623:1:1101:15930:1610	Seq_anonymized_002691	76	0.4933333333333333	150	PCR1
FS10000169:131:BRB11606-0623:1:1101:10230:1620	Seq_anonymized_003802	75	0.5	150	PCR1
FS10000169:131:BRB11606-0623:1:1101:15150:1590	Seq_anonymized_000446	73	0.5133333333333333	150	PCR1
FS10000169:131:BRB11606-0623:1:1101:5940:1780	Seq_anonymized_002034	51	0.5277777777777778	106	PCR1
FS10000169:131:BRB11606-0623:1:1101:7390:1790	Seq_anonymized_002691	79	0.4733333333333334	150	PCR1
FS10000169:131:BRB11606-0623:1:1101:12310:1750	Seq_anonymized_002691	78	0.48	150	PCR1
FS10000169:131:BRB11606-0623:1:1101:16110:1730	Seq_anonymized_008644	73	0.5133333333333333	150	PCR1
FS10000169:131:BRB11606-0623:1:1101:6190:1810	Seq_anonymized_000446	72	0.52	150	PCR1
FS10000169:131:BRB11606-0623:1:1101:11990:1920	Seq_anonymized_005869	86	0.42666666666666664	150	PCR1
FS10000169:131:BRB11606-0623:1:1101:15270:1910	Seq_anonymized_000922	73	0.5133333333333333	150	PCR1
FS10000169:131:BRB11606-0623:1:1101:16270:1890	Seq_anonymized_000446	76	0.4933333333333333	150	PCR1
FS10000169:131:BRB11606-0623:1:1101:4970:1990	Seq_anonymized_001776	77	0.4866666666666667	150	PCR1
FS10000169:131:BRB11606-0623:1:1101:12950:2070	Seq_anonymized_010167	83	0.44666666666666666	150	PCR1
FS10000169:131:BRB11606-0623:1:1101:13750:2070	Seq_anonymized_002539	83	0.44666666666666666	150	PCR1
FS10000169:131:BRB11606-0623:1:1101:10870:2080	Seq_anonymized_002674	74	0.5066666666666666	150	PCR1
FS10000169:131:BRB11606-0623:1:1101:14950:2040	Seq_anonymized_000603	82	0.45333333333333337	150	PCR1
FS10000169:131:BRB11606-0623:1:1101:1700:2050	Seq_anonymized_005241	71	0.5266666666666666	150	PCR1
FS10000169:131:BRB11606-0623:1:1101:5430:2200	Seq_anonymized_008533	77	0.4866666666666667	150	PCR1
FS10000169:131:BRB11606-0623:1:1101:1150:2190	Seq_anonymized_009990	77	0.4866666666666667	150	PCR1
FS10000169:131:BRB11606-0623:1:1101:15830:2170	Seq_anonymized_006847	74	0.5066666666666666	150	PCR1
FS10000169:131:BRB11606-0623:1:1101:9730:2150	Seq_anonymized_001545	74	0.5066666666666666	150	PCR1
FS10000169:131:BRB11606-0623:1:1101:15770:2150	Seq_anonymized_004077	76	0.4933333333333333	150	PCR1
FS10000169:131:BRB11606-0623:1:1101:3990:2170	Seq_anonymized_005869	72	0.52	150	PCR1
FS10000169:131:BRB11606-0623:1:1101:11710:2170	Seq_anonymized_000920	76	0.4933333333333333	150	PCR1
FS10000169:131:BRB11606-0623:1:1101:12190:2270	Seq_anonymized_005869	74	0.5066666666666666	150	PCR1
FS10000169:131:BRB11606-0623:1:1101:16130:2270	Seq_anonymized_001793	75	0.5	150	PCR1
FS10000169:131:BRB11606-0623:1:1101:12200:2240	Seq_anonymized_009990	72	0.52	150	PCR1
FS10000169:131:BRB11606-0623:1:1101:4470:2210	Seq_anonymized_011955	75	0.5	150	PCR1
FS10000169:131:BRB11606-0623:1:1101:11070:2330	Seq_anonymized_002557	80	0.4666666666666667	150	PCR1
FS10000169:131:BRB11606-0623:1:1101:14170:2210	Seq_anonymized_006848	72	0.52	150	PCR1
FS10000169:131:BRB11606-0623:1:1101:13800:2360	Seq_anonymized_000586	71	0.5266666666666666	150	PCR1
FS10000169:131:BRB11606-0623:1:1101:14880:2360	Seq_anonymized_001776	76	0.4933333333333333	150	PCR1
FS10000169:131:BRB11606-0623:1:1101:2330:2350	Seq_anonymized_002539	80	0.4666666666666667	150	PCR1
FS10000169:131:BRB11606-0623:1:1101:14030:2440	Seq_anonymized_006834	77	0.4866666666666667	150	PCR1
FS10000169:131:BRB11606-0623:1:1101:14310:2430	Seq_anonymized_001776	75	0.5	150	PCR1
FS10000169:131:BRB11606-0623:1:1101:6270:2440	Seq_anonymized_001645	81	0.45999999999999996	150	PCR1
FS10000169:131:BRB11606-0623:1:1101:5410:2430	Seq_anonymized_000446	76	0.4933333333333333	150	PCR1
FS10000169:131:BRB11606-0623:1:1101:7030:2400	Seq_anonymized_005869	74	0.5066666666666666	150	PCR1
FS10000169:131:BRB11606-0623:1:1101:13120:2370	Seq_anonymized_000262	77	0.4866666666666667	150	PCR1
FS10000169:131:BRB11606-0623:1:1101:13510:2520	Seq_anonymized_002557	79	0.4733333333333334	150	PCR1
FS10000169:131:BRB11606-0623:1:1101:14790:2480	Seq_anonymized_009990	75	0.5	150	PCR1
FS10000169:131:BRB11606-0623:1:1101:7600:2600	Seq_anonymized_001798	72	0.52	150	PCR1
FS10000169:131:BRB11606-0623:1:1101:14990:2700	Seq_anonymized_008644	77	0.4866666666666667	150	PCR1
FS10000169:131:BRB11606-0623:1:1101:6470:2690	Seq_anonymized_000920	78	0.48	150	PCR1
FS10000169:131:BRB11606-0623:1:1101:11690:2680	Seq_anonymized_000920	75	0.5	150	PCR1
FS10000169:131:BRB11606-0623:1:1101:13200:2670	Seq_anonymized_002691	75	0.5	150	PCR1
FS10000169:131:BRB11606-0623:1:1101:16430:2640	Seq_anonymized_008644	79	0.4733333333333334	150	PCR1
FS10000169:131:BRB11606-0623:1:1101:9600:2760	Seq_anonymized_001798	77	0.4866666666666667	150	PCR1
FS10000169:131:BRB11606-0623:1:1101:14680:2760	Seq_anonymized_004905	74	0.5066666666666666	150	PCR1
FS10000169:131:BRB11606-0623:1:1101:16130:2740	Seq_anonymized_000446	79	0.4733333333333334	150	PCR1
FS10000169:131:BRB11606-0623:1:1101:12490:2750	Seq_anonymized_003166	82	0.45333333333333337	150	PCR1
FS10000169:131:BRB11606-0623:1:1101:10940:2860	Seq_anonymized_000701	68	0.5466666666666666	150	PCR1
FS10000169:131:BRB11606-0623:1:1101:6460:2780	Seq_anonymized_009507	67	0.5533333333333333	150	PCR1
FS10000169:131:BRB11606-0623:1:1101:15130:2910	Seq_anonymized_001030	77	0.4866666666666667	150	PCR1
FS10000169:131:BRB11606-0623:1:1101:8150:3050	Seq_anonymized_002691	81	0.45999999999999996	150	PCR1
FS10000169:131:BRB11606-0623:1:1101:14560:3070	Seq_anonymized_001776	82	0.45333333333333337	150	PCR1
FS10000169:131:BRB11606-0623:1:1101:3680:3080	Seq_anonymized_000493	75	0.5	150	PCR1
FS10000169:131:BRB11606-0623:1:1101:7910:3080	Seq_anonymized_006488	85	0.43333333333333335	150	PCR1
FS10000169:131:BRB11606-0623:1:1101:9470:3070	Seq_anonymized_000626	72	0.52	150	PCR1
FS10000169:131:BRB11606-0623:1:1101:4860:3040	Seq_anonymized_000192	75	0.5	150	PCR1
FS10000169:131:BRB11606-0623:1:1101:16310:3130	Seq_anonymized_006834	82	0.45333333333333337	150	PCR1
FS10000169:131:BRB11606-0623:1:1101:10230:3110	Seq_anonymized_002691	81	0.45999999999999996	150	PCR1
FS10000169:131:BRB11606-0623:1:1101:10670:3170	Seq_anonymized_009537	76	0.4933333333333333	150	PCR1
FS10000169:131:BRB11606-0623:1:1101:2550:3160	Seq_anonymized_000603	78	0.48	150	PCR1
FS10000169:131:BRB11606-0623:1:1101:5200:3160	Seq_anonymized_003470	70	0.5333333333333333	150	PCR1
FS10000169:131:BRB11606-0623:1:1101:9770:3270	Seq_anonymized_007842	72	0.52	150	PCR1
FS10000169:131:BRB11606-0623:1:1101:13950:3340	Seq_anonymized_002691	75	0.5	150	PCR1
FS10000169:131:BRB11606-0623:1:1101:4030:3250	Seq_anonymized_002691	78	0.48	150	PCR1
FS10000169:131:BRB11606-0623:1:1101:8670:3240	Seq_anonymized_007677	81	0.45999999999999996	150	PCR1
FS10000169:131:BRB11606-0623:1:1101:13190:3370	Seq_anonymized_006589	78	0.48	150	PCR1
FS10000169:131:BRB11606-0623:1:1101:11440:3230	Seq_anonymized_001776	80	0.4666666666666667	150	PCR1
FS10000169:131:BRB11606-0623:1:1101:12970:3220	Seq_anonymized_000446	78	0.48	150	PCR1
FS10000169:131:BRB11606-0623:1:1101:5430:3370	Seq_anonymized_010387	71	0.5266666666666666	150	PCR1
FS10000169:131:BRB11606-0623:1:1101:15240:3330	Seq_anonymized_010625	76	0.4933333333333333	150	PCR1
FS10000169:131:BRB11606-0623:1:1101:7320:3450	Seq_anonymized_000446	75	0.5	150	PCR1
FS10000169:131:BRB11606-0623:1:1101:11620:3470	Seq_anonymized_008903	50	0.537037037037037	108	PCR1
FS10000169:131:BRB11606-0623:1:1101:10110:3420	Seq_anonymized_001776	77	0.4866666666666667	150	PCR1
FS10000169:131:BRB11606-0623:1:1101:10830:3420	Seq_anonymized_008644	78	0.48	150	PCR1
FS10000169:131:BRB11606-0623:1:1101:7590:3410	Seq_anonymized_002557	73	0.5133333333333333	150	PCR1
FS10000169:131:BRB11606-0623:1:1101:6150:3530	Seq_anonymized_006488	80	0.4666666666666667	150	PCR1
FS10000169:131:BRB11606-0623:1:1101:9850:3530	Seq_anonymized_005550	74	0.5066666666666666	150	PCR1
FS10000169:131:BRB11606-0623:1:1101:13410:3500	Seq_anonymized_000446	76	0.4933333333333333	150	PCR1
FS10000169:131:BRB11606-0623:1:1101:7770:3510	Seq_anonymized_005869	74	0.5066666666666666	150	PCR1
FS10000169:131:BRB11606-0623:1:1101:9830:3470	Seq_anonymized_009354	79	0.4733333333333334	150	PCR1
FS10000169:131:BRB11606-0623:1:1101:15060:3640	Seq_anonymized_004403	58	0.4629629629629629	107	PCR1
FS10000169:131:BRB11606-0623:1:1101:6590:3660	Seq_anonymized_000511	77	0.4866666666666667	150	PCR1
FS10000169:131:BRB11606-0623:1:1101:4670:3620	Seq_anonymized_000446	79	0.4733333333333334	150	PCR1
FS10000169:131:BRB11606-0623:1:1101:14010:3720	Seq_anonymized_006545	75	0.5	150	PCR1
FS10000169:131:BRB11606-0623:1:1101:5350:3780	Seq_anonymized_011387	75	0.5	150	PCR1
FS10000169:131:BRB11606-0623:1:1101:15270:3740	Seq_anonymized_000446	75	0.5	150	PCR1
FS10000169:131:BRB11606-0623:1:1101:5530:3860	Seq_anonymized_008001	83	0.44666666666666666	150	PCR1
FS10000169:131:BRB11606-0623:1:1101:1820:3810	Seq_anonymized_000603	72	0.52	150	PCR1
FS10000169:131:BRB11606-0623:1:1101:13950:3910	Seq_anonymized_000446	73	0.5133333333333333	150	PCR1
FS10000169:131:BRB11606-0623:1:1101:15650:4010	Seq_anonymized_009990	71	0.5266666666666666	150	PCR1
FS10000169:131:BRB11606-0623:1:1101:12010:4000	Seq_anonymized_002557	80	0.4666666666666667	150	PCR1
FS10000169:131:BRB11606-0623:1:1102:8800:1010	Seq_anonymized_002557	81	0.45999999999999996	150	PCR1
FS10000169:131:BRB11606-0623:1:1102:9000:1060	Seq_anonymized_002557	83	0.44666666666666666	150	PCR1
FS10000169:131:BRB11606-0623:1:1102:11590:1170	Seq_anonymized_000511	79	0.4733333333333334	150	PCR1
FS10000169:131:BRB11606-0623:1:1102:11830:1030	Seq_anonymized_002557	81	0.45999999999999996	150	PCR1
FS10000169:131:BRB11606-0623:1:1102:14610:1120	Seq_anonymized_002122	70	0.5333333333333333	150	PCR1
FS10000169:131:BRB11606-0623:1:1102:11080:1250	Seq_anonymized_002391	74	0.5066666666666666	150	PCR1
FS10000169:131:BRB11606-0623:1:1102:13510:1250	Seq_anonymized_000446	83	0.44666666666666666	150	PCR1
FS10000169:131:BRB11606-0623:1:1102:13790:1310	Seq_anonymized_009990	76	0.4933333333333333	150	PCR1
FS10000169:131:BRB11606-0623:1:1102:13530:1180	Seq_anonymized_007747	82	0.45333333333333337	150	PCR1
FS10000169:131:BRB11606-0623:1:1102:2910:1190	Seq_anonymized_006488	76	0.4933333333333333	150	PCR1
FS10000169:131:BRB11606-0623:1:1102:11380:1190	Seq_anonymized_006840	49	0.5462962962962963	106	PCR1
FS10000169:131:BRB11606-0623:1:1102:3790:1430	Seq_anonymized_002691	75	0.5	150	PCR1
FS10000169:131:BRB11606-0623:1:1102:7360:1430	Seq_anonymized_003894	72	0.52	150	PCR1
FS10000169:131:BRB11606-0623:1:1102:4760:1400	Seq_anonymized_000055	75	0.5	150	PCR1
FS10000169:131:BRB11606-0623:1:1102:13280:1520	Seq_anonymized_000603	78	0.48	150	PCR1
FS10000169:131:BRB11606-0623:1:1102:13950:1490	Seq_anonymized_011803	83	0.44666666666666666	150	PCR1
FS10000169:131:BRB11606-0623:1:1102:11750:1670	Seq_anonymized_002691	77	0.4866666666666667	150	PCR1
FS10000169:131:BRB11606-0623:1:1102:8740:1640	Seq_anonymized_008131	51	0.5277777777777778	106	PCR1
FS10000169:131:BRB11606-0623:1:1102:10290:1640	Seq_anonymized_004476	77	0.4866666666666667	150	PCR1
FS10000169:131:BRB11606-0623:1:1102:14280:1620	Seq_anonymized_000654	72	0.52	150	PCR1
FS10000169:131:BRB11606-0623:1:1102:13990:1730	Seq_anonymized_009841	74	0.5066666666666666	150	PCR1
FS10000169:131:BRB11606-0623:1:1102:16270:1690	Seq_anonymized_002599	58	0.4629629629629629	108	PCR1
FS10000169:131:BRB11606-0623:1:1102:5160:1810	Seq_anonymized_003535	78	0.48	150	PCR1
FS10000169:131:BRB11606-0623:1:1102:4190:1790	Seq_anonymized_009990	82	0.45333333333333337	150	PCR1
FS10000169:131:BRB11606-0623:1:1102:13770:1770	Seq_anonymized_008644	77	0.4866666666666667	150	PCR1
FS10000169:131:BRB11606-0623:1:1102:12350:1860	Seq_anonymized_004279	82	0.45333333333333337	150	PCR1
FS10000169:131:BRB11606-0623:1:1102:4420:1840	Seq_anonymized_010444	78	0.48	150	PCR1
FS10000169:131:BRB11606-0623:1:1102:10570:1820	Seq_anonymized_006488	82	0.45333333333333337	150	PCR1
FS10000169:131:BRB11606-0623:1:1102:12670:1820	Seq_anonymized_000446	76	0.4933333333333333	150	PCR1
FS10000169:131:BRB11606-0623:1:1102:6460:1830	Seq_anonymized_006271	53	0.5092592592592593	106	PCR1
FS10000169:131:BRB11606-0623:1:1102:14820:1940	Seq_anonymized_000310	73	0.5133333333333333	150	PCR1
FS10000169:131:BRB11606-0623:1:1102:7070:1950	Seq_anonymized_000511	76	0.4933333333333333	150	PCR1
FS10000169:131:BRB11606-0623:1:1102:13240:1920	Seq_anonymized_010167	81	0.45999999999999996	150	PCR1
FS10000169:131:BRB11606-0623:1:1102:12150:1980	Seq_anonymized_004282	80	0.4666666666666667	150	PCR1
FS10000169:131:BRB11606-0623:1:1102:12720:1970	Seq_anonymized_003619	75	0.5	150	PCR1
FS10000169:131:BRB11606-0623:1:1102:10840:2030	Seq_anonymized_002691	76	0.4933333333333333	150	PCR1
FS10000169:131:BRB11606-0623:1:1102:11320:2120	Seq_anonymized_003554	80	0.4666666666666667	150	PCR1
FS10000169:131:BRB11606-0623:1:1102:5070:2210	Seq_anonymized_002691	81	0.45999999999999996	150	PCR1
FS10000169:131:BRB11606-0623:1:1102:13670:2210	Seq_anonymized_004905	76	0.4933333333333333	150	PCR1
FS10000169:131:BRB11606-0623:1:1102:11920:2290	Seq_anonymized_006488	77	0.4866666666666667	150	PCR1
FS10000169:131:BRB11606-0623:1:1102:7270:2280	Seq_anonymized_000446	75	0.5	150	PCR1
FS10000169:131:BRB11606-0623:1:1102:7670:2260	Seq_anonymized_002577	81	0.45999999999999996	150	PCR1
FS10000169:131:BRB11606-0623:1:1102:16270:2370	Seq_anonymized_001776	81	0.45999999999999996	150	PCR1
FS10000169:131:BRB11606-0623:1:1102:9120:2450	Seq_anonymized_000446	77	0.4866666666666667	150	PCR1
FS10000169:131:BRB11606-0623:1:1102:11240:2450	Seq_anonymized_008644	77	0.4866666666666667	150	PCR1
FS10000169:131:BRB11606-0623:1:1102:6420:2430	Seq_anonymized_005014	72	0.52	150	PCR1
FS10000169:131:BRB11606-0623:1:1102:8090:2420	Seq_anonymized_009990	76	0.4933333333333333	150	PCR1
FS10000169:131:BRB11606-0623:1:1102:3470:2390	Seq_anonymized_000895	79	0.4733333333333334	150	PCR1
FS10000169:131:BRB11606-0623:1:1102:9680:2460	Seq_anonymized_002430	81	0.45999999999999996	150	PCR1
FS10000169:131:BRB11606-0623:1:1102:12390:2460	Seq_anonymized_010167	73	0.5133333333333333	150	PCR1
FS10000169:131:BRB11606-0623:1:1102:15590:2460	Seq_anonymized_002691	81	0.45999999999999996	150	PCR1
FS10000169:131:BRB11606-0623:1:1102:8800:2580	Seq_anonymized_001776	74	0.5066666666666666	150	PCR1
FS10000169:131:BRB11606-0623:1:1102:10630:2630	Seq_anonymized_001776	78	0.48	150	PCR1
FS10000169:131:BRB11606-0623:1:1102:10840:2630	Seq_anonymized_000446	75	0.5	150	PCR1
FS10000169:131:BRB11606-0623:1:1102:11870:2630	Seq_anonymized_000446	78	0.48	150	PCR1
FS10000169:131:BRB11606-0623:1:1102:9650:2720	Seq_anonymized_006488	79	0.4733333333333334	150	PCR1
FS10000169:131:BRB11606-0623:1:1102:15800:2810	Seq_anonymized_006488	80	0.4666666666666667	150	PCR1
FS10000169:131:BRB11606-0623:1:1102:10770:2870	Seq_anonymized_002691	80	0.4666666666666667	150	PCR1
FS10000169:131:BRB11606-0623:1:1102:13580:2890	Seq_anonymized_008235	78	0.48	150	PCR1
FS10000169:131:BRB11606-0623:1:1102:7150:2900	Seq_anonymized_002691	82	0.45333333333333337	150	PCR1
FS10000169:131:BRB11606-0623:1:1102:7400:2890	Seq_anonymized_000446	80	0.4666666666666667	150	PCR1
FS10000169:131:BRB11606-0623:1:1102:7070:2880	Seq_anonymized_009990	79	0.4733333333333334	150	PCR1
FS10000169:131:BRB11606-0623:1:1102:10090:2880	Seq_anonymized_001776	79	0.4733333333333334	150	PCR1
FS10000169:131:BRB11606-0623:1:1102:15600:2850	Seq_anonymized_001052	77	0.4866666666666667	150	PCR1
FS10000169:131:BRB11606-0623:1:1102:13990:2860	Seq_anonymized_002691	76	0.4933333333333333	150	PCR1
FS10000169:131:BRB11606-0623:1:1102:11440:2850	Seq_anonymized_006834	83	0.44666666666666666	150	PCR1
FS10000169:131:BRB11606-0623:1:1102:12910:2830	Seq_anonymized_002122	74	0.5066666666666666	150	PCR1
FS10000169:131:BRB11606-0623:1:1102:13150:2930	Seq_anonymized_002430	84	0.43999999999999995	150	PCR1
FS10000169:131:BRB11606-0623:1:1102:6450:2930	Seq_anonymized_008533	73	0.5133333333333333	150	PCR1
FS10000169:131:BRB11606-0623:1:1102:12500:2910	Seq_anonymized_002425	54	0.5	107	PCR1
FS10000169:131:BRB11606-0623:1:1102:10640:2990	Seq_anonymized_000603	78	0.48	150	PCR1
FS10000169:131:BRB11606-0623:1:1102:8750:3110	Seq_anonymized_002691	75	0.5	150	PCR1
FS10000169:131:BRB11606-0623:1:1102:10990:3100	Seq_anonymized_002691	76	0.4933333333333333	150	PCR1
FS10000169:131:BRB11606-0623:1:1102:1720:3110	Seq_anonymized_009990	73	0.5133333333333333	150	PCR1
FS10000169:131:BRB11606-0623:1:1102:13830:3080	Seq_anonymized_001776	78	0.48	150	PCR1
FS10000169:131:BRB11606-0623:1:1102:11670:3070	Seq_anonymized_001238	77	0.4866666666666667	150	PCR1
FS10000169:131:BRB11606-0623:1:1102:1990:3050	Seq_anonymized_005422	82	0.45333333333333337	150	PCR1
FS10000169:131:BRB11606-0623:1:1102:16180:3120	Seq_anonymized_007384	54	0.5	108	PCR1
FS10000169:131:BRB11606-0623:1:1102:15390:3370	Seq_anonymized_009990	79	0.4733333333333334	150	PCR1
FS10000169:131:BRB11606-0623:1:1102:11330:3250	Seq_anonymized_003619	75	0.5	150	PCR1
FS10000169:131:BRB11606-0623:1:1102:4110:3370	Seq_anonymized_001776	84	0.43999999999999995	150	PCR1
FS10000169:131:BRB11606-0623:1:1102:9590:3510	Seq_anonymized_001776	73	0.5133333333333333	150	PCR1
FS10000169:131:BRB11606-0623:1:1102:12050:3620	Seq_anonymized_000446	76	0.4933333333333333	150	PCR1
FS10000169:131:BRB11606-0623:1:1102:15800:3720	Seq_anonymized_000493	82	0.45333333333333337	150	PCR1
FS10000169:131:BRB11606-0623:1:1102:5730:3730	Seq_anonymized_001776	80	0.4666666666666667	150	PCR1
FS10000169:131:BRB11606-0623:1:1102:12740:3670	Seq_anonymized_006046	50	0.537037037037037	106	PCR1
FS10000169:131:BRB11606-0623:1:1102:15750:3810	Seq_anonymized_002557	70	0.5333333333333333	150	PCR1
FS10000169:131:BRB11606-0623:1:1102:7510:3860	Seq_anonymized_008644	78	0.48	150	PCR1
FS10000169:131:BRB11606-0623:1:1102:13400:3860	Seq_anonymized_006488	74	0.5066666666666666	150	PCR1
FS10000169:131:BRB11606-0623:1:1102:10590:3870	Seq_anonymized_000446	76	0.4933333333333333	150	PCR1
FS10000169:131:BRB11606-0623:1:1102:8010:3950	Seq_anonymized_004722	79	0.4733333333333334	150	PCR1
FS10000169:131:BRB11606-0623:1:1102:10850:3950	Seq_anonymized_002557	75	0.5	150	PCR1
FS10000169:131:BRB11606-0623:1:1102:11080:3940	Seq_anonymized_002557	79	0.4733333333333334	150	PCR1
FS10000169:131:BRB11606-0623:1:1102:5130:3910	Seq_anonymized_004905	76	0.4933333333333333	150	PCR1
FS10000169:131:BRB11606-0623:1:1102:6950:4020	Seq_anonymized_002691	76	0.4933333333333333	150	PCR1
FS10000169:131:BRB11606-0623:1:1102:9280:4000	Seq_anonymized_006940	71	0.5266666666666666	150	PCR1
FS10000169:131:BRB11606-0623:1:1102:5430:3980	Seq_anonymized_001798	73	0.5133333333333333	150	PCR1
FS10000169:131:BRB11606-0623:1:1102:15680:4070	Seq_anonymized_005869	79	0.4733333333333334	150	PCR1
FS10000169:131:BRB11606-0623:1:1102:8010:4080	Seq_anonymized_002691	81	0.45999999999999996	150	PCR1
FS10000169:131:BRB11606-0623:1:1102:12450:4050	Seq_anonymized_003557	80	0.4666666666666667	150	PCR1
FS10000169:131:BRB11606-0623:1:1102:13090:4040	Seq_anonymized_008644	82	0.45333333333333337	150	PCR1
FS10000169:131:BRB11606-0623:1:1102:15300:4040	Seq_anonymized_006273	50	0.537037037037037	108	PCR1
FS10000169:131:BRB11606-0623:1:1103:12550:1100	Seq_anonymized_008644	81	0.45999999999999996	150	PCR1
FS10000169:131:BRB11606-0623:1:1103:8630:1080	Seq_anonymized_008644	74	0.5066666666666666	150	PCR1
FS10000169:131:BRB11606-0623:1:1103:1910:1160	Seq_anonymized_005110	76	0.4933333333333333	150	PCR1
FS10000169:131:BRB11606-0623:1:1103:2450:1130	Seq_anonymized_008644	71	0.5266666666666666	150	PCR1
FS10000169:131:BRB11606-0623:1:1103:8080:1210	Seq_anonymized_001238	75	0.5	150	PCR1
FS10000169:131:BRB11606-0623:1:1103:15310:1350	Seq_anonymized_006940	70	0.5333333333333333	150	PCR1
FS10000169:131:BRB11606-0623:1:1103:16080:1310	Seq_anonymized_007070	78	0.48	150	PCR1
FS10000169:131:BRB11606-0623:1:1103:2040:1310	Seq_anonymized_005367	74	0.5066666666666666	150	PCR1
FS10000169:131:BRB11606-0623:1:1103:16430:1420	Seq_anonymized_000446	74	0.5066666666666666	150	PCR1
FS10000169:131:BRB11606-0623:1:1103:1720:1390	Seq_anonymized_004127	68	0.5466666666666666	150	PCR1
FS10000169:131:BRB11606-0623:1:1103:9350:1510	Seq_anonymized_000920	77	0.4866666666666667	150	PCR1
FS10000169:131:BRB11606-0623:1:1103:14020:1460	Seq_anonymized_006488	71	0.5266666666666666	150	PCR1
FS10000169:131:BRB11606-0623:1:1103:12230:1450	Seq_anonymized_002691	77	0.4866666666666667	150	PCR1
FS10000169:131:BRB11606-0623:1:1103:11470:1560	Seq_anonymized_007747	87	0.42000000000000004	150	PCR1
FS10000169:131:BRB11606-0623:1:1103:4190:1520	Seq_anonymized_000423	71	0.5266666666666666	150	PCR1
FS10000169:131:BRB11606-0623:1:1103:15920:1620	Seq_anonymized_001414	78	0.48	150	PCR1
FS10000169:131:BRB11606-0623:1:1103:6680:1630	Seq_anonymized_003834	70	0.5333333333333333	150	PCR1
FS10000169:131:BRB11606-0623:1:1103:11750:1610	Seq_anonymized_006569	76	0.4933333333333333	150	PCR1
FS10000169:131:BRB11606-0623:1:1103:13940:1660	Seq_anonymized_000503	50	0.537037037037037	106	PCR1
FS10000169:131:BRB11606-0623:1:1103:12220:1750	Seq_anonymized_000299	73	0.5133333333333333	150	PCR1
FS10000169:131:BRB11606-0623:1:1103:8630:1870	Seq_anonymized_007847	75	0.5	150	PCR1
FS10000169:131:BRB11606-0623:1:1103:14390:1960	Seq_anonymized_002122	80	0.4666666666666667	150	PCR1
FS10000169:131:BRB11606-0623:1:1103:9770:1940	Seq_anonymized_000894	77	0.4866666666666667	150	PCR1
FS10000169:131:BRB11606-0623:1:1103:12790:1910	Seq_anonymized_001776	81	0.45999999999999996	150	PCR1
FS10000169:131:BRB11606-0623:1:1103:8460:2010	Seq_anonymized_003711	75	0.5	150	PCR1
FS10000169:131:BRB11606-0623:1:1103:8190:2060	Seq_anonymized_003229	76	0.4933333333333333	150	PCR1
FS10000169:131:BRB11606-0623:1:1103:13070:2060	Seq_anonymized_010167	73	0.5133333333333333	150	PCR1
FS10000169:131:BRB11606-0623:1:1103:13590:1980	Seq_anonymized_000511	84	0.43999999999999995	150	PCR1
FS10000169:131:BRB11606-0623:1:1103:2130:1990	Seq_anonymized_000442	74	0.5066666666666666	150	PCR1
FS10000169:131:BRB11606-0623:1:1103:11920:2100	Seq_anonymized_002128	74	0.5066666666666666	150	PCR1
FS10000169:131:BRB11606-0623:1:1103:5930:2110	Seq_anonymized_002691	77	0.4866666666666667	150	PCR1
FS10000169:131:BRB11606-0623:1:1103:15540:1970	Seq_anonymized_007381	66	0.56	150	PCR1
FS10000169:131:BRB11606-0623:1:1103:15600:2140	Seq_anonymized_007052	69	0.54	150	PCR1
FS10000169:131:BRB11606-0623:1:1103:2000:2150	Seq_anonymized_000446	77	0.4866666666666667	150	PCR1
FS10000169:131:BRB11606-0623:1:1103:2570:2150	Seq_anonymized_002497	81	0.45999999999999996	150	PCR1
FS10000169:131:BRB11606-0623:1:1103:14880:2080	Seq_anonymized_002122	79	0.4733333333333334	150	PCR1
FS10000169:131:BRB11606-0623:1:1103:10130:2050	Seq_anonymized_000442	73	0.5133333333333333	150	PCR1
FS10000169:131:BRB11606-0623:1:1103:1020:2190	Seq_anonymized_000511	76	0.4933333333333333	150	PCR1
FS10000169:131:BRB11606-0623:1:1103:2550:2270	Seq_anonymized_000920	78	0.48	150	PCR1
FS10000169:131:BRB11606-0623:1:1103:8010:2260	Seq_anonymized_004132	76	0.4933333333333333	150	PCR1
FS10000169:131:BRB11606-0623:1:1103:13210:2240	Seq_anonymized_003564	82	0.45333333333333337	150	PCR1
FS10000169:131:BRB11606-0623:1:1103:13830:2500	Seq_anonymized_008644	74	0.5066666666666666	150	PCR1
FS10000169:131:BRB11606-0623:1:1103:2560:2600	Seq_anonymized_002691	78	0.48	150	PCR1
FS10000169:131:BRB11606-0623:1:1103:11750:2580	Seq_anonymized_008644	77	0.4866666666666667	150	PCR1
FS10000169:131:BRB11606-0623:1:1103:9790:2560	Seq_anonymized_008692	76	0.4933333333333333	150	PCR1
FS10000169:131:BRB11606-0623:1:1103:10850:2560	Seq_anonymized_008644	73	0.5133333333333333	150	PCR1
FS10000169:131:BRB11606-0623:1:1103:11800:2550	Seq_anonymized_000446	78	0.48	150	PCR1
FS10000169:131:BRB11606-0623:1:1103:12600:2550	Seq_anonymized_010385	76	0.4933333333333333	150	PCR1
FS10000169:131:BRB11606-0623:1:1103:10000:2680	Seq_anonymized_008644	70	0.5333333333333333	150	PCR1
FS10000169:131:BRB11606-0623:1:1103:11740:2680	Seq_anonymized_001967	74	0.5066666666666666	150	PCR1
FS10000169:131:BRB11606-0623:1:1103:2010:2760	Seq_anonymized_009990	72	0.52	150	PCR1
FS10000169:131:BRB11606-0623:1:1103:15710:2830	Seq_anonymized_002691	77	0.4866666666666667	150	PCR1
FS10000169:131:BRB11606-0623:1:1103:9010:2910	Seq_anonymized_003564	78	0.48	150	PCR1
FS10000169:131:BRB11606-0623:1:1103:10470:2890	Seq_anonymized_006488	79	0.4733333333333334	150	PCR1
FS10000169:131:BRB11606-0623:1:1103:8910:2950	Seq_anonymized_004920	76	0.4933333333333333	150	PCR1
FS10000169:131:BRB11606-0623:1:1103:10870:2950	Seq_anonymized_002051	79	0.4733333333333334	150	PCR1
FS10000169:131:BRB11606-0623:1:1103:11040:2950	Seq_anonymized_002539	79	0.4733333333333334	150	PCR1
FS10000169:131:BRB11606-0623:1:1103:9650:3030	Seq_anonymized_002691	80	0.4666666666666667	150	PCR1
FS10000169:131:BRB11606-0623:1:1103:1070:3010	Seq_anonymized_007395	73	0.5133333333333333	150	PCR1
FS10000169:131:BRB11606-0623:1:1103:4550:3130	Seq_anonymized_008644	72	0.52	150	PCR1
FS10000169:131:BRB11606-0623:1:1103:9870:3130	Seq_anonymized_009990	74	0.5066666666666666	150	PCR1
FS10000169:131:BRB11606-0623:1:1103:13270:3070	Seq_anonymized_000511	79	0.4733333333333334	150	PCR1
FS10000169:131:BRB11606-0623:1:1103:8370:3290	Seq_anonymized_011975	78	0.48	150	PCR1
FS10000169:131:BRB11606-0623:1:1103:16110:3220	Seq_anonymized_001776	72	0.52	150	PCR1
FS10000169:131:BRB11606-0623:1:1103:7970:3320	Seq_anonymized_002557	77	0.4866666666666667	150	PCR1
FS10000169:131:BRB11606-0623:1:1103:14670:3400	Seq_anonymized_002691	75	0.5	150	PCR1
FS10000169:131:BRB11606-0623:1:1103:12000:3390	Seq_anonymized_011758	79	0.4733333333333334	150	PCR1
FS10000169:131:BRB11606-0623:1:1103:7990:3510	Seq_anonymized_000446	76	0.4933333333333333	150	PCR1
FS10000169:131:BRB11606-0623:1:1103:7010:3470	Seq_anonymized_001260	77	0.4866666666666667	150	PCR1
FS10000169:131:BRB11606-0623:1:1103:12500:3440	Seq_anonymized_007590	73	0.5133333333333333	150	PCR1
FS10000169:131:BRB11606-0623:1:1103:13450:3530	Seq_anonymized_011803	77	0.4866666666666667	150	PCR1
FS10000169:131:BRB11606-0623:1:1103:2430:3670	Seq_anonymized_003467	73	0.5133333333333333	150	PCR1
FS10000169:131:BRB11606-0623:1:1103:8970:3740	Seq_anonymized_006940	75	0.5	150	PCR1
FS10000169:131:BRB11606-0623:1:1103:10350:3740	Seq_anonymized_009990	73	0.5133333333333333	150	PCR1
FS10000169:131:BRB11606-0623:1:1103:12500:3820	Seq_anonymized_008724	51	0.5277777777777778	108	PCR1
FS10000169:131:BRB11606-0623:1:1103:13800:3800	Seq_anonymized_000654	76	0.4933333333333333	150	PCR1
FS10000169:131:BRB11606-0623:1:1103:4160:3800	Seq_anonymized_006834	74	0.5066666666666666	150	PCR1
FS10000169:131:BRB11606-0623:1:1103:9610:3900	Seq_anonymized_000920	73	0.5133333333333333	150	PCR1
FS10000169:131:BRB11606-0623:1:1103:10130:3870	Seq_anonymized_005869	73	0.5133333333333333	150	PCR1
FS10000169:131:BRB11606-0623:1:1103:3510:3950	Seq_anonymized_000299	72	0.52	150	PCR1
FS10000169:131:BRB11606-0623:1:1103:10070:4060	Seq_anonymized_006501	79	0.4733333333333334	150	PCR1
FS10000169:131:BRB11606-0623:1:1104:10900:1000	Seq_anonymized_008644	76	0.4933333333333333	150	PCR1
FS10000169:131:BRB11606-0623:1:1103:3500:4000	Seq_anonymized_002557	75	0.5	150	PCR1
FS10000169:131:BRB11606-0623:1:1104:2490:1030	Seq_anonymized_009990	78	0.48	150	PCR1
FS10000169:131:BRB11606-0623:1:1104:15490:1010	Seq_anonymized_002557	81	0.45999999999999996	150	PCR1
FS10000169:131:BRB11606-0623:1:1103:6070:4070	Seq_anonymized_002951	80	0.4666666666666667	150	PCR1
FS10000169:131:BRB11606-0623:1:1104:16340:1090	Seq_anonymized_002691	77	0.4866666666666667	150	PCR1
FS10000169:131:BRB11606-0623:1:1104:15250:1180	Seq_anonymized_000495	75	0.5	150	PCR1
FS10000169:131:BRB11606-0623:1:1104:2670:1160	Seq_anonymized_001798	80	0.4666666666666667	150	PCR1
FS10000169:131:BRB11606-0623:1:1104:3040:1290	Seq_anonymized_000442	72	0.52	150	PCR1
FS10000169:131:BRB11606-0623:1:1104:2740:1280	Seq_anonymized_002691	74	0.5066666666666666	150	PCR1
FS10000169:131:BRB11606-0623:1:1104:6730:1250	Seq_anonymized_001238	78	0.48	150	PCR1
FS10000169:131:BRB11606-0623:1:1104:7060:1250	Seq_anonymized_011573	73	0.5133333333333333	150	PCR1
FS10000169:131:BRB11606-0623:1:1104:3810:1210	Seq_anonymized_000446	77	0.4866666666666667	150	PCR1
FS10000169:131:BRB11606-0623:1:1104:6590:1380	Seq_anonymized_000446	73	0.5133333333333333	150	PCR1
FS10000169:131:BRB11606-0623:1:1104:10610:1360	Seq_anonymized_011975	73	0.5133333333333333	150	PCR1
FS10000169:131:BRB11606-0623:1:1104:1540:1310	Seq_anonymized_000446	76	0.4933333333333333	150	PCR1
FS10000169:131:BRB11606-0623:1:1104:10370:1310	Seq_anonymized_000446	76	0.4933333333333333	150	PCR1
FS10000169:131:BRB11606-0623:1:1104:12810:1440	Seq_anonymized_001645	82	0.45333333333333337	150	PCR1
FS10000169:131:BRB11606-0623:1:1104:6510:1430	Seq_anonymized_006488	75	0.5	150	PCR1
FS10000169:131:BRB11606-0623:1:1104:4620:1420	Seq_anonymized_001052	80	0.4666666666666667	150	PCR1
FS10000169:131:BRB11606-0623:1:1104:1970:1510	Seq_anonymized_006574	74	0.5066666666666666	150	PCR1
FS10000169:131:BRB11606-0623:1:1104:5140:1510	Seq_anonymized_002691	76	0.4933333333333333	150	PCR1
FS10000169:131:BRB11606-0623:1:1104:16090:1410	Seq_anonymized_000263	83	0.44666666666666666	150	PCR1
FS10000169:131:BRB11606-0623:1:1104:11300:1400	Seq_anonymized_002691	74	0.5066666666666666	150	PCR1
FS10000169:131:BRB11606-0623:1:1104:9550:1390	Seq_anonymized_008644	83	0.44666666666666666	150	PCR1
FS10000169:131:BRB11606-0623:1:1104:7560:1540	Seq_anonymized_000066	55	0.4907407407407407	106	PCR1
FS10000169:131:BRB11606-0623:1:1104:9280:1530	Seq_anonymized_001408	53	0.5092592592592593	107	PCR1
FS10000169:131:BRB11606-0623:1:1104:12570:1480	Seq_anonymized_002691	77	0.4866666666666667	150	PCR1
FS10000169:131:BRB11606-0623:1:1104:4310:1640	Seq_anonymized_006488	81	0.45999999999999996	150	PCR1
FS10000169:131:BRB11606-0623:1:1104:7010:1620	Seq_anonymized_008644	81	0.45999999999999996	150	PCR1
FS10000169:131:BRB11606-0623:1:1104:5250:1770	Seq_anonymized_002577	82	0.45333333333333337	150	PCR1
FS10000169:131:BRB11606-0623:1:1104:12620:1770	Seq_anonymized_002691	72	0.52	150	PCR1
FS10000169:131:BRB11606-0623:1:1104:12690:1770	Seq_anonymized_000446	73	0.5133333333333333	150	PCR1
FS10000169:131:BRB11606-0623:1:1104:6090:1740	Seq_anonymized_001776	80	0.4666666666666667	150	PCR1
FS10000169:131:BRB11606-0623:1:1104:13940:1700	Seq_anonymized_003676	79	0.4733333333333334	150	PCR1
FS10000169:131:BRB11606-0623:1:1104:4450:1870	Seq_anonymized_009990	78	0.48	150	PCR1
FS10000169:131:BRB11606-0623:1:1104:6210:1810	Seq_anonymized_009990	76	0.4933333333333333	150	PCR1
FS10000169:131:BRB11606-0623:1:1104:5380:1790	Seq_anonymized_002691	77	0.4866666666666667	150	PCR1
FS10000169:131:BRB11606-0623:1:1104:10810:1960	Seq_anonymized_011975	79	0.4733333333333334	150	PCR1
FS10000169:131:BRB11606-0623:1:1104:4840:1980	Seq_anonymized_002302	51	0.5277777777777778	107	PCR1
FS10000169:131:BRB11606-0623:1:1104:3950:2080	Seq_anonymized_006834	76	0.4933333333333333	150	PCR1
FS10000169:131:BRB11606-0623:1:1104:16250:2040	Seq_anonymized_002304	78	0.48	150	PCR1
FS10000169:131:BRB11606-0623:1:1104:12090:2050	Seq_anonymized_000894	81	0.45999999999999996	150	PCR1
FS10000169:131:BRB11606-0623:1:1104:15390:2130	Seq_anonymized_000523	74	0.5066666666666666	150	PCR1
FS10000169:131:BRB11606-0623:1:1104:11470:2210	Seq_anonymized_010525	78	0.48	150	PCR1
FS10000169:131:BRB11606-0623:1:1104:11730:2220	Seq_anonymized_007559	84	0.43999999999999995	150	PCR1
FS10000169:131:BRB11606-0623:1:1104:13730:2200	Seq_anonymized_001196	74	0.5066666666666666	150	PCR1
FS10000169:131:BRB11606-0623:1:1104:5660:2170	Seq_anonymized_006940	77	0.4866666666666667	150	PCR1
FS10000169:131:BRB11606-0623:1:1104:13740:2350	Seq_anonymized_004077	74	0.5066666666666666	150	PCR1
FS10000169:131:BRB11606-0623:1:1104:14570:2370	Seq_anonymized_006488	78	0.48	150	PCR1
FS10000169:131:BRB11606-0623:1:1104:12130:2390	Seq_anonymized_002691	80	0.4666666666666667	150	PCR1
FS10000169:131:BRB11606-0623:1:1104:12140:2400	Seq_anonymized_001238	81	0.45999999999999996	150	PCR1
FS10000169:131:BRB11606-0623:1:1104:11730:2260	Seq_anonymized_007677	81	0.45999999999999996	150	PCR1
FS10000169:131:BRB11606-0623:1:1104:9750:2460	Seq_anonymized_001901	71	0.5266666666666666	150	PCR1
FS10000169:131:BRB11606-0623:1:1104:14220:2460	Seq_anonymized_002951	79	0.4733333333333334	150	PCR1
FS10000169:131:BRB11606-0623:1:1104:9850:2450	Seq_anonymized_000500	72	0.52	150	PCR1
FS10000169:131:BRB11606-0623:1:1104:11190:2430	Seq_anonymized_006034	76	0.4933333333333333	150	PCR1
FS10000169:131:BRB11606-0623:1:1104:11950:2430	Seq_anonymized_002691	73	0.5133333333333333	150	PCR1
FS10000169:131:BRB11606-0623:1:1104:3370:2440	Seq_anonymized_002557	80	0.4666666666666667	150	PCR1
FS10000169:131:BRB11606-0623:1:1104:9890:2410	Seq_anonymized_002557	79	0.4733333333333334	150	PCR1
FS10000169:131:BRB11606-0623:1:1104:11470:2410	Seq_anonymized_001738	73	0.5133333333333333	150	PCR1
FS10000169:131:BRB11606-0623:1:1104:1130:2390	Seq_anonymized_000446	79	0.4733333333333334	150	PCR1
FS10000169:131:BRB11606-0623:1:1104:2850:2500	Seq_anonymized_000446	73	0.5133333333333333	150	PCR1
FS10000169:131:BRB11606-0623:1:1104:4970:2480	Seq_anonymized_008001	83	0.44666666666666666	150	PCR1
FS10000169:131:BRB11606-0623:1:1104:1470:2480	Seq_anonymized_001776	78	0.48	150	PCR1
FS10000169:131:BRB11606-0623:1:1104:13770:2590	Seq_anonymized_008644	78	0.48	150	PCR1
FS10000169:131:BRB11606-0623:1:1104:8980:2690	Seq_anonymized_002122	78	0.48	150	PCR1
FS10000169:131:BRB11606-0623:1:1104:5970:2680	Seq_anonymized_004905	80	0.4666666666666667	150	PCR1
FS10000169:131:BRB11606-0623:1:1104:10890:2680	Seq_anonymized_008042	80	0.4666666666666667	150	PCR1
FS10000169:131:BRB11606-0623:1:1104:10270:2660	Seq_anonymized_001776	76	0.4933333333333333	150	PCR1
FS10000169:131:BRB11606-0623:1:1104:10930:2660	Seq_anonymized_002557	83	0.44666666666666666	150	PCR1
FS10000169:131:BRB11606-0623:1:1104:14780:2670	Seq_anonymized_008415	78	0.48	150	PCR1
FS10000169:131:BRB11606-0623:1:1104:5340:2760	Seq_anonymized_000349	71	0.5266666666666666	150	PCR1
FS10000169:131:BRB11606-0623:1:1104:11620:2740	Seq_anonymized_002691	83	0.44666666666666666	150	PCR1
FS10000169:131:BRB11606-0623:1:1104:16340:2730	Seq_anonymized_008644	74	0.5066666666666666	150	PCR1
FS10000169:131:BRB11606-0623:1:1104:6020:2730	Seq_anonymized_005869	82	0.45333333333333337	150	PCR1
FS10000169:131:BRB11606-0623:1:1104:6970:2730	Seq_anonymized_008049	72	0.52	150	PCR1
FS10000169:131:BRB11606-0623:1:1104:15210:2860	Seq_anonymized_003004	72	0.52	150	PCR1
FS10000169:131:BRB11606-0623:1:1104:15810:2810	Seq_anonymized_006690	79	0.4733333333333334	150	PCR1
FS10000169:131:BRB11606-0623:1:1104:14930:2830	Seq_anonymized_008283	73	0.5133333333333333	150	PCR1
FS10000169:131:BRB11606-0623:1:1104:2000:2800	Seq_anonymized_001854	74	0.5066666666666666	150	PCR1
FS10000169:131:BRB11606-0623:1:1104:3150:2920	Seq_anonymized_002691	83	0.44666666666666666	150	PCR1
FS10000169:131:BRB11606-0623:1:1104:9510:3000	Seq_anonymized_000920	74	0.5066666666666666	150	PCR1
FS10000169:131:BRB11606-0623:1:1104:5500:2990	Seq_anonymized_007540	75	0.5	150	PCR1
FS10000169:131:BRB11606-0623:1:1104:2250:3090	Seq_anonymized_001776	76	0.4933333333333333	150	PCR1
FS10000169:131:BRB11606-0623:1:1104:5510:3070	Seq_anonymized_002691	81	0.45999999999999996	150	PCR1
FS10000169:131:BRB11606-0623:1:1104:11060:3150	Seq_anonymized_002691	76	0.4933333333333333	150	PCR1
FS10000169:131:BRB11606-0623:1:1104:10690:3120	Seq_anonymized_002691	76	0.4933333333333333	150	PCR1
FS10000169:131:BRB11606-0623:1:1104:3370:3110	Seq_anonymized_002691	75	0.5	150	PCR1
FS10000169:131:BRB11606-0623:1:1104:13590:3190	Seq_anonymized_005553	75	0.5	150	PCR1
FS10000169:131:BRB11606-0623:1:1104:12880:3320	Seq_anonymized_004677	67	0.5533333333333333	150	PCR1
FS10000169:131:BRB11606-0623:1:1104:3930:3270	Seq_anonymized_003711	79	0.4733333333333334	150	PCR1
FS10000169:131:BRB11606-0623:1:1104:5670:3260	Seq_anonymized_008200	80	0.4666666666666667	150	PCR1
FS10000169:131:BRB11606-0623:1:1104:5010:3240	Seq_anonymized_008001	82	0.45333333333333337	150	PCR1
FS10000169:131:BRB11606-0623:1:1104:11170:3240	Seq_anonymized_001776	77	0.4866666666666667	150	PCR1
FS10000169:131:BRB11606-0623:1:1104:8490:3380	Seq_anonymized_000603	70	0.5333333333333333	150	PCR1
FS10000169:131:BRB11606-0623:1:1104:10490:3370	Seq_anonymized_002691	81	0.45999999999999996	150	PCR1
FS10000169:131:BRB11606-0623:1:1104:2510:3320	Seq_anonymized_000920	78	0.48	150	PCR1
FS10000169:131:BRB11606-0623:1:1104:2770:3480	Seq_anonymized_009990	80	0.4666666666666667	150	PCR1
FS10000169:131:BRB11606-0623:1:1104:3650:3470	Seq_anonymized_005826	79	0.4733333333333334	150	PCR1
FS10000169:131:BRB11606-0623:1:1104:3120:3460	Seq_anonymized_001197	72	0.52	150	PCR1
FS10000169:131:BRB11606-0623:1:1104:3130:3450	Seq_anonymized_006488	83	0.44666666666666666	150	PCR1
FS10000169:131:BRB11606-0623:1:1104:4090:3550	Seq_anonymized_003379	71	0.5266666666666666	150	PCR1
FS10000169:131:BRB11606-0623:1:1104:5350:3500	Seq_anonymized_007747	81	0.45999999999999996	150	PCR1
FS10000169:131:BRB11606-0623:1:1104:6630:3620	Seq_anonymized_001776	81	0.45999999999999996	150	PCR1
FS10000169:131:BRB11606-0623:1:1104:5030:3610	Seq_anonymized_003066	71	0.5266666666666666	150	PCR1
FS10000169:131:BRB11606-0623:1:1104:3950:3580	Seq_anonymized_005937	75	0.5	150	PCR1
FS10000169:131:BRB11606-0623:1:1104:14730:3580	Seq_anonymized_000446	77	0.4866666666666667	150	PCR1
FS10000169:131:BRB11606-0623:1:1104:6900:3570	Seq_anonymized_006488	80	0.4666666666666667	150	PCR1
FS10000169:131:BRB11606-0623:1:1104:13690:3560	Seq_anonymized_000634	79	0.4733333333333334	150	PCR1
FS10000169:131:BRB11606-0623:1:1104:14450:3710	Seq_anonymized_000446	80	0.4666666666666667	150	PCR1
FS10000169:131:BRB11606-0623:1:1104:7430:3640	Seq_anonymized_002691	78	0.48	150	PCR1
FS10000169:131:BRB11606-0623:1:1104:3620:3650	Seq_anonymized_006488	80	0.4666666666666667	150	PCR1
FS10000169:131:BRB11606-0623:1:1104:16410:3760	Seq_anonymized_002691	78	0.48	150	PCR1
FS10000169:131:BRB11606-0623:1:1104:1980:3770	Seq_anonymized_002691	74	0.5066666666666666	150	PCR1
FS10000169:131:BRB11606-0623:1:1104:6330:3750	Seq_anonymized_000446	72	0.52	150	PCR1
FS10000169:131:BRB11606-0623:1:1104:13700:3830	Seq_anonymized_000446	79	0.4733333333333334	150	PCR1
FS10000169:131:BRB11606-0623:1:1104:15170:3910	Seq_anonymized_000920	80	0.4666666666666667	150	PCR1
FS10000169:131:BRB11606-0623:1:1104:6570:3940	Seq_anonymized_006002	73	0.5133333333333333	150	PCR1
FS10000169:131:BRB11606-0623:1:1104:8810:4000	Seq_anonymized_005074	85	0.43333333333333335	150	PCR1
FS10000169:131:BRB11606-0623:1:1104:12330:3940	Seq_anonymized_002557	75	0.5	150	PCR1
FS10000169:131:BRB11606-0623:1:1104:14800:3920	Seq_anonymized_005904	55	0.5338983050847458	118	PCR1
FS10000169:131:BRB11606-0623:1:1105:15730:1000	Seq_anonymized_008644	78	0.48	150	PCR1
FS10000169:131:BRB11606-0623:1:1104:11150:4050	Seq_anonymized_009138	76	0.4933333333333333	150	PCR1
FS10000169:131:BRB11606-0623:1:1104:16110:4040	Seq_anonymized_009591	79	0.4733333333333334	150	PCR1
FS10000169:131:BRB11606-0623:1:1105:5190:1040	Seq_anonymized_002691	79	0.4733333333333334	150	PCR1
FS10000169:131:BRB11606-0623:1:1105:2010:1040	Seq_anonymized_006834	75	0.5	150	PCR1
FS10000169:131:BRB11606-0623:1:1105:2730:1020	Seq_anonymized_010167	72	0.52	150	PCR1
FS10000169:131:BRB11606-0623:1:1105:15670:1200	Seq_anonymized_009929	77	0.4866666666666667	150	PCR1
FS10000169:131:BRB11606-0623:1:1105:2880:1250	Seq_anonymized_002557	76	0.4933333333333333	150	PCR1
FS10000169:131:BRB11606-0623:1:1105:13180:1250	Seq_anonymized_009990	71	0.5266666666666666	150	PCR1
FS10000169:131:BRB11606-0623:1:1105:11390:1280	Seq_anonymized_002539	76	0.4933333333333333	150	PCR1
FS10000169:131:BRB11606-0623:1:1105:14020:1280	Seq_anonymized_007747	70	0.5333333333333333	150	PCR1
FS10000169:131:BRB11606-0623:1:1105:8440:1170	Seq_anonymized_002691	78	0.48	150	PCR1
FS10000169:131:BRB11606-0623:1:1105:10410:1270	Seq_anonymized_000446	74	0.5066666666666666	150	PCR1
FS10000169:131:BRB11606-0623:1:1105:14090:1380	Seq_anonymized_000885	74	0.5066666666666666	150	PCR1
FS10000169:131:BRB11606-0623:1:1105:15520:1410	Seq_anonymized_000446	78	0.48	150	PCR1
FS10000169:131:BRB11606-0623:1:1105:1430:1400	Seq_anonymized_010589	66	0.56	150	PCR1
FS10000169:131:BRB11606-0623:1:1105:7120:1500	Seq_anonymized_001776	76	0.4933333333333333	150	PCR1
FS10000169:131:BRB11606-0623:1:1105:10750:1460	Seq_anonymized_006568	79	0.4733333333333334	150	PCR1
FS10000169:131:BRB11606-0623:1:1105:12610:1530	Seq_anonymized_002691	75	0.5	150	PCR1
FS10000169:131:BRB11606-0623:1:1105:9760:1620	Seq_anonymized_001776	72	0.52	150	PCR1
FS10000169:131:BRB11606-0623:1:1105:5040:1610	Seq_anonymized_003651	77	0.4866666666666667	150	PCR1
FS10000169:131:BRB11606-0623:1:1105:5410:1730	Seq_anonymized_004905	77	0.4866666666666667	150	PCR1
FS10000169:131:BRB11606-0623:1:1105:1600:1690	Seq_anonymized_003347	73	0.5133333333333333	150	PCR1
FS10000169:131:BRB11606-0623:1:1105:2480:1690	Seq_anonymized_010790	71	0.5266666666666666	150	PCR1
FS10000169:131:BRB11606-0623:1:1105:7850:1660	Seq_anonymized_000446	75	0.5	150	PCR1
FS10000169:131:BRB11606-0623:1:1105:3250:1650	Seq_anonymized_000446	79	0.4733333333333334	150	PCR1
FS10000169:131:BRB11606-0623:1:1105:11020:1650	Seq_anonymized_004438	77	0.4866666666666667	150	PCR1
FS10000169:131:BRB11606-0623:1:1105:12800:1770	Seq_anonymized_001238	79	0.4733333333333334	150	PCR1
FS10000169:131:BRB11606-0623:1:1105:9670:1860	Seq_anonymized_001776	75	0.5	150	PCR1
FS10000169:131:BRB11606-0623:1:1105:15050:1860	Seq_anonymized_002557	78	0.48	150	PCR1
FS10000169:131:BRB11606-0623:1:1105:3550:1970	Seq_anonymized_001776	74	0.5066666666666666	150	PCR1
FS10000169:131:BRB11606-0623:1:1105:1660:2070	Seq_anonymized_009247	77	0.4866666666666667	150	PCR1
FS10000169:131:BRB11606-0623:1:1105:11280:2030	Seq_anonymized_000446	82	0.45333333333333337	150	PCR1
FS10000169:131:BRB11606-0623:1:1105:12950:2080	Seq_anonymized_000446	79	0.4733333333333334	150	PCR1
FS10000169:131:BRB11606-0623:1:1105:7430:2160	Seq_anonymized_001776	76	0.4933333333333333	150	PCR1
FS10000169:131:BRB11606-0623:1:1105:11280:2150	Seq_anonymized_000495	75	0.5	150	PCR1
FS10000169:131:BRB11606-0623:1:1105:11640:2260	Seq_anonymized_002000	83	0.44666666666666666	150	PCR1
FS10000169:131:BRB11606-0623:1:1105:6870:2250	Seq_anonymized_003564	81	0.45999999999999996	150	PCR1
FS10000169:131:BRB11606-0623:1:1105:15510:2210	Seq_anonymized_008644	76	0.4933333333333333	150	PCR1
FS10000169:131:BRB11606-0623:1:1105:8810:2330	Seq_anonymized_006488	77	0.4866666666666667	150	PCR1
FS10000169:131:BRB11606-0623:1:1105:11910:2300	Seq_anonymized_000885	77	0.4866666666666667	150	PCR1
FS10000169:131:BRB11606-0623:1:1105:4440:2370	Seq_anonymized_001238	75	0.5	150	PCR1
FS10000169:131:BRB11606-0623:1:1105:12450:2470	Seq_anonymized_006530	72	0.52	150	PCR1
FS10000169:131:BRB11606-0623:1:1105:7110:2420	Seq_anonymized_004879	75	0.5	150	PCR1
FS10000169:131:BRB11606-0623:1:1105:11940:2430	Seq_anonymized_000614	71	0.5266666666666666	150	PCR1
FS10000169:131:BRB11606-0623:1:1105:13940:2430	Seq_anonymized_004438	74	0.5066666666666666	150	PCR1
FS10000169:131:BRB11606-0623:1:1105:6710:2550	Seq_anonymized_008644	75	0.5	150	PCR1
FS10000169:131:BRB11606-0623:1:1105:9040:2540	Seq_anonymized_000493	81	0.45999999999999996	150	PCR1
FS10000169:131:BRB11606-0623:1:1105:5970:2500	Seq_anonymized_000352	81	0.45999999999999996	150	PCR1
FS10000169:131:BRB11606-0623:1:1105:11540:2660	Seq_anonymized_000634	74	0.5066666666666666	150	PCR1
FS10000169:131:BRB11606-0623:1:1105:15270:2660	Seq_anonymized_000325	85	0.43333333333333335	150	PCR1
FS10000169:131:BRB11606-0623:1:1105:4950:2640	Seq_anonymized_002691	82	0.45333333333333337	150	PCR1
FS10000169:131:BRB11606-0623:1:1105:11490:2800	Seq_anonymized_000493	73	0.5133333333333333	150	PCR1
FS10000169:131:BRB11606-0623:1:1105:9470:2850	Seq_anonymized_000511	74	0.5066666666666666	150	PCR1
FS10000169:131:BRB11606-0623:1:1105:12540:2930	Seq_anonymized_002557	72	0.52	150	PCR1
FS10000169:131:BRB11606-0623:1:1105:6910:2930	Seq_anonymized_004404	83	0.44666666666666666	150	PCR1
FS10000169:131:BRB11606-0623:1:1105:2200:2920	Seq_anonymized_009728	75	0.5	150	PCR1
FS10000169:131:BRB11606-0623:1:1105:6730:3020	Seq_anonymized_000603	78	0.48	150	PCR1
FS10000169:131:BRB11606-0623:1:1105:13430:2990	Seq_anonymized_008672	73	0.5133333333333333	150	PCR1
FS10000169:131:BRB11606-0623:1:1105:13760:3100	Seq_anonymized_006625	76	0.4933333333333333	150	PCR1
FS10000169:131:BRB11606-0623:1:1105:13830:3100	Seq_anonymized_002691	77	0.4866666666666667	150	PCR1
FS10000169:131:BRB11606-0623:1:1105:3250:3080	Seq_anonymized_002029	80	0.4666666666666667	150	PCR1
FS10000169:131:BRB11606-0623:1:1105:2990:3060	Seq_anonymized_008644	76	0.4933333333333333	150	PCR1
FS10000169:131:BRB11606-0623:1:1105:2030:3040	Seq_anonymized_000299	74	0.5066666666666666	150	PCR1
FS10000169:131:BRB11606-0623:1:1105:11570:3170	Seq_anonymized_000446	72	0.52	150	PCR1
FS10000169:131:BRB11606-0623:1:1105:3190:3160	Seq_anonymized_007305	72	0.52	150	PCR1
FS10000169:131:BRB11606-0623:1:1105:8950:3260	Seq_anonymized_002691	83	0.44666666666666666	150	PCR1
FS10000169:131:BRB11606-0623:1:1105:15310:3230	Seq_anonymized_001781	75	0.5	150	PCR1
FS10000169:131:BRB11606-0623:1:1105:8670:3220	Seq_anonymized_000446	76	0.4933333333333333	150	PCR1
FS10000169:131:BRB11606-0623:1:1105:9390:3220	Seq_anonymized_000552	78	0.48	150	PCR1
FS10000169:131:BRB11606-0623:1:1105:2720:3380	Seq_anonymized_002346	75	0.5	150	PCR1
FS10000169:131:BRB11606-0623:1:1105:9150:3290	Seq_anonymized_003507	79	0.4733333333333334	150	PCR1
FS10000169:131:BRB11606-0623:1:1105:14630:3290	Seq_anonymized_002304	76	0.4933333333333333	150	PCR1
FS10000169:131:BRB11606-0623:1:1105:1360:3300	Seq_anonymized_000446	75	0.5	150	PCR1
FS10000169:131:BRB11606-0623:1:1105:3300:3300	Seq_anonymized_001776	75	0.5	150	PCR1
FS10000169:131:BRB11606-0623:1:1105:6830:3280	Seq_anonymized_004905	76	0.4933333333333333	150	PCR1
FS10000169:131:BRB11606-0623:1:1105:1020:3470	Seq_anonymized_006928	74	0.5066666666666666	150	PCR1
FS10000169:131:BRB11606-0623:1:1105:13390:3440	Seq_anonymized_002122	75	0.5	150	PCR1
FS10000169:131:BRB11606-0623:1:1105:6000:3450	Seq_anonymized_000446	76	0.4933333333333333	150	PCR1
FS10000169:131:BRB11606-0623:1:1105:5850:3550	Seq_anonymized_001281	79	0.4733333333333334	150	PCR1
FS10000169:131:BRB11606-0623:1:1105:10430:3660	Seq_anonymized_000446	72	0.52	150	PCR1
FS10000169:131:BRB11606-0623:1:1105:3260:3700	Seq_anonymized_007747	72	0.52	150	PCR1
FS10000169:131:BRB11606-0623:1:1105:16140:3680	Seq_anonymized_000263	75	0.5	150	PCR1
FS10000169:131:BRB11606-0623:1:1105:4690:3690	Seq_anonymized_002029	84	0.43999999999999995	150	PCR1
FS10000169:131:BRB11606-0623:1:1105:13740:3640	Seq_anonymized_011418	72	0.52	150	PCR1
FS10000169:131:BRB11606-0623:1:1105:14480:3640	Seq_anonymized_007747	75	0.5	150	PCR1
FS10000169:131:BRB11606-0623:1:1105:12640:3580	Seq_anonymized_006940	77	0.4866666666666667	150	PCR1
FS10000169:131:BRB11606-0623:1:1105:2620:3590	Seq_anonymized_003406	72	0.52	150	PCR1
FS10000169:131:BRB11606-0623:1:1105:12960:3590	Seq_anonymized_008644	75	0.5	150	PCR1
FS10000169:131:BRB11606-0623:1:1105:10310:3760	Seq_anonymized_001776	75	0.5	150	PCR1
FS10000169:131:BRB11606-0623:1:1105:9350:3940	Seq_anonymized_000446	75	0.5	150	PCR1
FS10000169:131:BRB11606-0623:1:1105:10710:3960	Seq_anonymized_001776	78	0.48	150	PCR1
FS10000169:131:BRB11606-0623:1:1105:12310:3920	Seq_anonymized_002691	74	0.5066666666666666	150	PCR1
FS10000169:131:BRB11606-0623:1:1105:6540:3930	Seq_anonymized_002557	73	0.5133333333333333	150	PCR1
FS10000169:131:BRB11606-0623:1:1105:13720:3910	Seq_anonymized_002665	73	0.5133333333333333	150	PCR1
FS10000169:131:BRB11606-0623:1:1105:15180:3910	Seq_anonymized_006848	68	0.5466666666666666	150	PCR1
FS10000169:131:BRB11606-0623:1:1105:12070:3890	Seq_anonymized_008644	76	0.4933333333333333	150	PCR1
FS10000169:131:BRB11606-0623:1:1105:15090:3890	Seq_anonymized_009151	76	0.4933333333333333	150	PCR1
FS10000169:131:BRB11606-0623:1:1105:6730:3900	Seq_anonymized_009990	78	0.48	150	PCR1
FS10000169:131:BRB11606-0623:1:1105:12550:3850	Seq_anonymized_002691	79	0.4733333333333334	150	PCR1
FS10000169:131:BRB11606-0623:1:1105:5570:4020	Seq_anonymized_001798	79	0.4733333333333334	150	PCR1
FS10000169:131:BRB11606-0623:1:1105:12980:4000	Seq_anonymized_009221	46	0.5740740740740741	108	PCR1
FS10000169:131:BRB11606-0623:1:1105:15100:3950	Seq_anonymized_004673	57	0.4864864864864865	111	PCR1
FS10000169:131:BRB11606-0623:1:1106:4110:1010	Seq_anonymized_001776	81	0.45999999999999996	150	PCR1
FS10000169:131:BRB11606-0623:1:1106:1970:1070	Seq_anonymized_006848	78	0.48	150	PCR1
FS10000169:131:BRB11606-0623:1:1106:13850:1210	Seq_anonymized_007747	77	0.4866666666666667	150	PCR1
FS10000169:131:BRB11606-0623:1:1106:7460:1220	Seq_anonymized_011955	74	0.5066666666666666	150	PCR1
FS10000169:131:BRB11606-0623:1:1106:13930:1220	Seq_anonymized_007358	75	0.5	150	PCR1
FS10000169:131:BRB11606-0623:1:1106:14290:1220	Seq_anonymized_001798	83	0.44666666666666666	150	PCR1
FS10000169:131:BRB11606-0623:1:1106:3710:1160	Seq_anonymized_002691	76	0.4933333333333333	150	PCR1
FS10000169:131:BRB11606-0623:1:1106:9540:1150	Seq_anonymized_009990	76	0.4933333333333333	150	PCR1
FS10000169:131:BRB11606-0623:1:1106:13250:1150	Seq_anonymized_006488	78	0.48	150	PCR1
FS10000169:131:BRB11606-0623:1:1106:5770:1140	Seq_anonymized_006834	80	0.4666666666666667	150	PCR1
FS10000169:131:BRB11606-0623:1:1106:3580:1290	Seq_anonymized_002723	74	0.5066666666666666	150	PCR1
FS10000169:131:BRB11606-0623:1:1106:12590:1270	Seq_anonymized_002557	79	0.4733333333333334	150	PCR1
FS10000169:131:BRB11606-0623:1:1106:4970:1280	Seq_anonymized_004905	73	0.5133333333333333	150	PCR1
FS10000169:131:BRB11606-0623:1:1106:1410:1270	Seq_anonymized_008935	78	0.48	150	PCR1
FS10000169:131:BRB11606-0623:1:1106:14330:1250	Seq_anonymized_008850	71	0.5266666666666666	150	PCR1
FS10000169:131:BRB11606-0623:1:1106:2270:1250	Seq_anonymized_001238	77	0.4866666666666667	150	PCR1
FS10000169:131:BRB11606-0623:1:1106:12010:1200	Seq_anonymized_006848	81	0.45999999999999996	150	PCR1
FS10000169:131:BRB11606-0623:1:1106:1170:1330	Seq_anonymized_006488	79	0.4733333333333334	150	PCR1
FS10000169:131:BRB11606-0623:1:1106:6900:1310	Seq_anonymized_003790	78	0.48	150	PCR1
FS10000169:131:BRB11606-0623:1:1106:4350:1300	Seq_anonymized_001776	82	0.45333333333333337	150	PCR1
FS10000169:131:BRB11606-0623:1:1106:15910:1370	Seq_anonymized_001617	75	0.5	150	PCR1
FS10000169:131:BRB11606-0623:1:1106:2740:1360	Seq_anonymized_006488	78	0.48	150	PCR1
FS10000169:131:BRB11606-0623:1:1106:15900:1340	Seq_anonymized_001414	77	0.4866666666666667	150	PCR1
FS10000169:131:BRB11606-0623:1:1106:3890:1350	Seq_anonymized_000446	74	0.5066666666666666	150	PCR1
FS10000169:131:BRB11606-0623:1:1106:1450:1480	Seq_anonymized_001196	83	0.44666666666666666	150	PCR1
FS10000169:131:BRB11606-0623:1:1106:13130:1440	Seq_anonymized_002691	80	0.4666666666666667	150	PCR1
FS10000169:131:BRB11606-0623:1:1106:11090:1530	Seq_anonymized_002691	76	0.4933333333333333	150	PCR1
FS10000169:131:BRB11606-0623:1:1106:8730:1440	Seq_anonymized_004677	86	0.42666666666666664	150	PCR1
FS10000169:131:BRB11606-0623:1:1106:6850:1430	Seq_anonymized_009990	78	0.48	150	PCR1
FS10000169:131:BRB11606-0623:1:1106:16060:1410	Seq_anonymized_008644	78	0.48	150	PCR1
FS10000169:131:BRB11606-0623:1:1106:7900:1420	Seq_anonymized_005869	74	0.5066666666666666	150	PCR1
FS10000169:131:BRB11606-0623:1:1106:6810:1540	Seq_anonymized_008644	82	0.45333333333333337	150	PCR1
FS10000169:131:BRB11606-0623:1:1106:8930:1500	Seq_anonymized_001238	80	0.4666666666666667	150	PCR1
FS10000169:131:BRB11606-0623:1:1106:14050:1480	Seq_anonymized_006894	71	0.5266666666666666	150	PCR1
FS10000169:131:BRB11606-0623:1:1106:16460:1480	Seq_anonymized_008644	83	0.44666666666666666	150	PCR1
FS10000169:131:BRB11606-0623:1:1106:10160:1490	Seq_anonymized_002454	68	0.5466666666666666	150	PCR1
FS10000169:131:BRB11606-0623:1:1106:15090:1630	Seq_anonymized_009990	84	0.43999999999999995	150	PCR1
FS10000169:131:BRB11606-0623:1:1106:4380:1620	Seq_anonymized_000446	73	0.5133333333333333	150	PCR1
FS10000169:131:BRB11606-0623:1:1106:15460:1620	Seq_anonymized_002557	76	0.4933333333333333	150	PCR1
FS10000169:131:BRB11606-0623:1:1106:3330:1580	Seq_anonymized_009990	81	0.45999999999999996	150	PCR1
FS10000169:131:BRB11606-0623:1:1106:1570:1710	Seq_anonymized_006444	86	0.42666666666666664	150	PCR1
FS10000169:131:BRB11606-0623:1:1106:13330:1690	Seq_anonymized_002576	76	0.4933333333333333	150	PCR1
FS10000169:131:BRB11606-0623:1:1106:16250:1690	Seq_anonymized_002557	85	0.43333333333333335	150	PCR1
FS10000169:131:BRB11606-0623:1:1106:6970:1770	Seq_anonymized_001776	78	0.48	150	PCR1
FS10000169:131:BRB11606-0623:1:1106:8960:1660	Seq_anonymized_002531	76	0.4933333333333333	150	PCR1
FS10000169:131:BRB11606-0623:1:1106:13060:1650	Seq_anonymized_001776	77	0.4866666666666667	150	PCR1
FS10000169:131:BRB11606-0623:1:1106:2330:1810	Seq_anonymized_000921	83	0.44666666666666666	150	PCR1
FS10000169:131:BRB11606-0623:1:1106:11250:1810	Seq_anonymized_002691	77	0.4866666666666667	150	PCR1
FS10000169:131:BRB11606-0623:1:1106:13130:1890	Seq_anonymized_010774	81	0.45999999999999996	150	PCR1
FS10000169:131:BRB11606-0623:1:1106:9610:1860	Seq_anonymized_009990	78	0.48	150	PCR1
FS10000169:131:BRB11606-0623:1:1106:4810:1950	Seq_anonymized_002557	81	0.45999999999999996	150	PCR1
FS10000169:131:BRB11606-0623:1:1106:1890:1850	Seq_anonymized_002691	78	0.48	150	PCR1
FS10000169:131:BRB11606-0623:1:1106:12930:1850	Seq_anonymized_002691	78	0.48	150	PCR1
FS10000169:131:BRB11606-0623:1:1106:2690:1830	Seq_anonymized_000920	80	0.4666666666666667	150	PCR1
FS10000169:131:BRB11606-0623:1:1106:4910:1830	Seq_anonymized_000446	75	0.5	150	PCR1
FS10000169:131:BRB11606-0623:1:1106:11080:1950	Seq_anonymized_003329	52	0.5185185185185186	106	PCR1
FS10000169:131:BRB11606-0623:1:1106:13130:1950	Seq_anonymized_004176	81	0.45999999999999996	150	PCR1
FS10000169:131:BRB11606-0623:1:1106:3950:1960	Seq_anonymized_008644	79	0.4733333333333334	150	PCR1
FS10000169:131:BRB11606-0623:1:1106:15170:2020	Seq_anonymized_009990	83	0.44666666666666666	150	PCR1
FS10000169:131:BRB11606-0623:1:1106:12250:2040	Seq_anonymized_009990	80	0.4666666666666667	150	PCR1
FS10000169:131:BRB11606-0623:1:1106:12900:1990	Seq_anonymized_002691	76	0.4933333333333333	150	PCR1
FS10000169:131:BRB11606-0623:1:1106:4750:2100	Seq_anonymized_002691	82	0.45333333333333337	150	PCR1
FS10000169:131:BRB11606-0623:1:1106:8180:2080	Seq_anonymized_000446	78	0.48	150	PCR1
FS10000169:131:BRB11606-0623:1:1106:12130:2080	Seq_anonymized_009990	80	0.4666666666666667	150	PCR1
FS10000169:131:BRB11606-0623:1:1106:12130:2070	Seq_anonymized_002557	80	0.4666666666666667	150	PCR1
FS10000169:131:BRB11606-0623:1:1106:8950:2200	Seq_anonymized_008644	80	0.4666666666666667	150	PCR1
FS10000169:131:BRB11606-0623:1:1106:8790:2190	Seq_anonymized_001776	72	0.52	150	PCR1
FS10000169:131:BRB11606-0623:1:1106:5210:2260	Seq_anonymized_006488	84	0.43999999999999995	150	PCR1
FS10000169:131:BRB11606-0623:1:1106:12050:2250	Seq_anonymized_000446	78	0.48	150	PCR1
FS10000169:131:BRB11606-0623:1:1106:5430:2340	Seq_anonymized_000446	72	0.52	150	PCR1
FS10000169:131:BRB11606-0623:1:1106:8650:2220	Seq_anonymized_001776	75	0.5	150	PCR1
FS10000169:131:BRB11606-0623:1:1106:1850:2360	Seq_anonymized_006834	82	0.45333333333333337	150	PCR1
FS10000169:131:BRB11606-0623:1:1106:6880:2390	Seq_anonymized_002691	50	0.537037037037037	108	PCR1
FS10000169:131:BRB11606-0623:1:1106:14730:2300	Seq_anonymized_000446	76	0.4933333333333333	150	PCR1
FS10000169:131:BRB11606-0623:1:1106:9830:2440	Seq_anonymized_009369	77	0.4866666666666667	150	PCR1
FS10000169:131:BRB11606-0623:1:1106:14450:2420	Seq_anonymized_002691	77	0.4866666666666667	150	PCR1
FS10000169:131:BRB11606-0623:1:1106:4510:2420	Seq_anonymized_009565	73	0.5133333333333333	150	PCR1
FS10000169:131:BRB11606-0623:1:1106:7300:2420	Seq_anonymized_008644	80	0.4666666666666667	150	PCR1
FS10000169:131:BRB11606-0623:1:1106:10260:2500	Seq_anonymized_005869	77	0.4866666666666667	150	PCR1
FS10000169:131:BRB11606-0623:1:1106:1010:2370	Seq_anonymized_009990	82	0.45333333333333337	150	PCR1
FS10000169:131:BRB11606-0623:1:1106:14220:2480	Seq_anonymized_002691	75	0.5	150	PCR1
FS10000169:131:BRB11606-0623:1:1106:14030:2540	Seq_anonymized_006690	76	0.4933333333333333	150	PCR1
FS10000169:131:BRB11606-0623:1:1106:9350:2530	Seq_anonymized_006940	72	0.52	150	PCR1
FS10000169:131:BRB11606-0623:1:1106:12020:2520	Seq_anonymized_006834	72	0.52	150	PCR1
FS10000169:131:BRB11606-0623:1:1106:2450:2630	Seq_anonymized_002691	83	0.44666666666666666	150	PCR1
FS10000169:131:BRB11606-0623:1:1106:10020:2630	Seq_anonymized_002691	76	0.4933333333333333	150	PCR1
FS10000169:131:BRB11606-0623:1:1106:11160:2750	Seq_anonymized_005661	49	0.5462962962962963	108	PCR1
FS10000169:131:BRB11606-0623:1:1106:12460:2850	Seq_anonymized_002879	67	0.5533333333333333	150	PCR1
FS10000169:131:BRB11606-0623:1:1106:15930:2850	Seq_anonymized_002691	74	0.5066666666666666	150	PCR1
FS10000169:131:BRB11606-0623:1:1106:1540:2870	Seq_anonymized_001776	72	0.52	150	PCR1
FS10000169:131:BRB11606-0623:1:1106:9250:2760	Seq_anonymized_001776	75	0.5	150	PCR1
FS10000169:131:BRB11606-0623:1:1106:15610:2940	Seq_anonymized_003467	81	0.45999999999999996	150	PCR1
FS10000169:131:BRB11606-0623:1:1106:1770:2950	Seq_anonymized_002557	71	0.5266666666666666	150	PCR1
FS10000169:131:BRB11606-0623:1:1106:11170:2920	Seq_anonymized_011975	84	0.43999999999999995	150	PCR1
FS10000169:131:BRB11606-0623:1:1106:8930:2880	Seq_anonymized_001967	74	0.5066666666666666	150	PCR1
FS10000169:131:BRB11606-0623:1:1106:8840:2990	Seq_anonymized_002372	52	0.5185185185185186	104	PCR1
FS10000169:131:BRB11606-0623:1:1106:4590:2980	Seq_anonymized_008644	82	0.45333333333333337	150	PCR1
FS10000169:131:BRB11606-0623:1:1106:14330:2980	Seq_anonymized_009990	82	0.45333333333333337	150	PCR1
FS10000169:131:BRB11606-0623:1:1106:10020:3130	Seq_anonymized_000511	83	0.44666666666666666	150	PCR1
FS10000169:131:BRB11606-0623:1:1106:8180:3090	Seq_anonymized_000495	74	0.5066666666666666	150	PCR1
FS10000169:131:BRB11606-0623:1:1106:10420:3050	Seq_anonymized_002557	75	0.5	150	PCR1
FS10000169:131:BRB11606-0623:1:1106:15930:3050	Seq_anonymized_004905	84	0.43999999999999995	150	PCR1
FS10000169:131:BRB11606-0623:1:1106:3290:3260	Seq_anonymized_002691	77	0.4866666666666667	150	PCR1
FS10000169:131:BRB11606-0623:1:1106:4050:3250	Seq_anonymized_001798	83	0.44666666666666666	150	PCR1
FS10000169:131:BRB11606-0623:1:1106:9290:3220	Seq_anonymized_001154	87	0.42000000000000004	150	PCR1
FS10000169:131:BRB11606-0623:1:1106:2890:3230	Seq_anonymized_002557	85	0.43333333333333335	150	PCR1
FS10000169:131:BRB11606-0623:1:1106:12290:3340	Seq_anonymized_002691	79	0.4733333333333334	150	PCR1
FS10000169:131:BRB11606-0623:1:1106:14970:3350	Seq_anonymized_000495	81	0.45999999999999996	150	PCR1
FS10000169:131:BRB11606-0623:1:1106:4430:3360	Seq_anonymized_009990	73	0.5133333333333333	150	PCR1
FS10000169:131:BRB11606-0623:1:1106:10820:3350	Seq_anonymized_002557	73	0.5133333333333333	150	PCR1
FS10000169:131:BRB11606-0623:1:1106:7030:3410	Seq_anonymized_002723	79	0.4733333333333334	150	PCR1
FS10000169:131:BRB11606-0623:1:1106:8930:3510	Seq_anonymized_004905	81	0.45999999999999996	150	PCR1
FS10000169:131:BRB11606-0623:1:1106:14090:3480	Seq_anonymized_000263	84	0.43999999999999995	150	PCR1
FS10000169:131:BRB11606-0623:1:1106:2710:3460	Seq_anonymized_000446	73	0.5133333333333333	150	PCR1
FS10000169:131:BRB11606-0623:1:1106:11380:3500	Seq_anonymized_000446	76	0.4933333333333333	150	PCR1
FS10000169:131:BRB11606-0623:1:1106:1770:3550	Seq_anonymized_000446	80	0.4666666666666667	150	PCR1
FS10000169:131:BRB11606-0623:1:1106:11410:3530	Seq_anonymized_002691	74	0.5066666666666666	150	PCR1
FS10000169:131:BRB11606-0623:1:1106:8530:3640	Seq_anonymized_003397	72	0.52	150	PCR1
FS10000169:131:BRB11606-0623:1:1106:12930:3610	Seq_anonymized_008691	80	0.4666666666666667	150	PCR1
FS10000169:131:BRB11606-0623:1:1106:1240:3730	Seq_anonymized_002557	70	0.5333333333333333	150	PCR1
FS10000169:131:BRB11606-0623:1:1106:14540:3730	Seq_anonymized_008544	76	0.4933333333333333	150	PCR1
FS10000169:131:BRB11606-0623:1:1106:11500:3700	Seq_anonymized_009990	81	0.45999999999999996	150	PCR1
FS10000169:131:BRB11606-0623:1:1106:12670:3700	Seq_anonymized_007055	76	0.4933333333333333	150	PCR1
FS10000169:131:BRB11606-0623:1:1106:11010:3710	Seq_anonymized_008644	81	0.45999999999999996	150	PCR1
FS10000169:131:BRB11606-0623:1:1106:9230:3800	Seq_anonymized_003564	78	0.48	150	PCR1
FS10000169:131:BRB11606-0623:1:1106:13490:3800	Seq_anonymized_002430	74	0.5066666666666666	150	PCR1
FS10000169:131:BRB11606-0623:1:1106:5170:3790	Seq_anonymized_008049	81	0.45999999999999996	150	PCR1
FS10000169:131:BRB11606-0623:1:1106:10040:3830	Seq_anonymized_006878	51	0.5277777777777778	105	PCR1
FS10000169:131:BRB11606-0623:1:1106:14450:3930	Seq_anonymized_008644	83	0.44666666666666666	150	PCR1
FS10000169:131:BRB11606-0623:1:1106:16170:3930	Seq_anonymized_000511	74	0.5066666666666666	150	PCR1
FS10000169:131:BRB11606-0623:1:1106:8770:3910	Seq_anonymized_001776	80	0.4666666666666667	150	PCR1
FS10000169:131:BRB11606-0623:1:1106:9170:4030	Seq_anonymized_009990	75	0.5	150	PCR1
FS10000169:131:BRB11606-0623:1:1107:15020:1040	Seq_anonymized_005696	75	0.5	150	PCR1
FS10000169:131:BRB11606-0623:1:1106:4690:4090	Seq_anonymized_004905	76	0.4933333333333333	150	PCR1
FS10000169:131:BRB11606-0623:1:1107:13940:1280	Seq_anonymized_002691	75	0.5	150	PCR1
FS10000169:131:BRB11606-0623:1:1107:6090:1170	Seq_anonymized_003676	55	0.4907407407407407	107	PCR1
FS10000169:131:BRB11606-0623:1:1107:2840:1430	Seq_anonymized_000920	82	0.45333333333333337	150	PCR1
FS10000169:131:BRB11606-0623:1:1107:14390:1390	Seq_anonymized_008200	79	0.4733333333333334	150	PCR1
FS10000169:131:BRB11606-0623:1:1107:5720:1400	Seq_anonymized_002539	80	0.4666666666666667	150	PCR1
FS10000169:131:BRB11606-0623:1:1107:1540:1680	Seq_anonymized_002557	76	0.4933333333333333	150	PCR1
FS10000169:131:BRB11606-0623:1:1107:13580:1600	Seq_anonymized_001967	76	0.4933333333333333	150	PCR1
FS10000169:131:BRB11606-0623:1:1107:2300:1880	Seq_anonymized_000920	72	0.52	150	PCR1
FS10000169:131:BRB11606-0623:1:1107:15480:1880	Seq_anonymized_000511	77	0.4866666666666667	150	PCR1
FS10000169:131:BRB11606-0623:1:1107:3420:2100	Seq_anonymized_008724	81	0.45999999999999996	150	PCR1
FS10000169:131:BRB11606-0623:1:1107:15420:2120	Seq_anonymized_002691	80	0.4666666666666667	150	PCR1
FS10000169:131:BRB11606-0623:1:1107:3180:2200	Seq_anonymized_009990	72	0.52	150	PCR1
FS10000169:131:BRB11606-0623:1:1107:2740:2310	Seq_anonymized_001798	81	0.45999999999999996	150	PCR1
FS10000169:131:BRB11606-0623:1:1107:16030:2080	Seq_anonymized_008644	79	0.4733333333333334	150	PCR1
FS10000169:131:BRB11606-0623:1:1107:16380:2040	Seq_anonymized_004905	79	0.4733333333333334	150	PCR1
FS10000169:131:BRB11606-0623:1:1107:3500:2420	Seq_anonymized_002691	78	0.48	150	PCR1
FS10000169:131:BRB11606-0623:1:1107:15750:2360	Seq_anonymized_000446	77	0.4866666666666667	150	PCR1
FS10000169:131:BRB11606-0623:1:1107:14970:2370	Seq_anonymized_005555	54	0.5	108	PCR1
FS10000169:131:BRB11606-0623:1:1107:15860:2320	Seq_anonymized_007747	80	0.4666666666666667	150	PCR1
FS10000169:131:BRB11606-0623:1:1107:14130:2720	Seq_anonymized_001055	77	0.4866666666666667	150	PCR1
FS10000169:131:BRB11606-0623:1:1107:11550:2640	Seq_anonymized_000446	77	0.4866666666666667	150	PCR1
FS10000169:131:BRB11606-0623:1:1107:4380:2910	Seq_anonymized_010167	81	0.45999999999999996	150	PCR1
FS10000169:131:BRB11606-0623:1:1107:2480:2560	Seq_anonymized_008644	76	0.4933333333333333	150	PCR1
FS10000169:131:BRB11606-0623:1:1107:14700:2940	Seq_anonymized_000511	72	0.52	150	PCR1
FS10000169:131:BRB11606-0623:1:1107:1310:2800	Seq_anonymized_003802	78	0.48	150	PCR1
FS10000169:131:BRB11606-0623:1:1107:15260:3190	Seq_anonymized_001776	82	0.45333333333333337	150	PCR1
FS10000169:131:BRB11606-0623:1:1107:14780:3120	Seq_anonymized_006488	84	0.43999999999999995	150	PCR1
FS10000169:131:BRB11606-0623:1:1107:14140:3040	Seq_anonymized_003088	75	0.5	150	PCR1
FS10000169:131:BRB11606-0623:1:1107:16160:2990	Seq_anonymized_000446	84	0.43999999999999995	150	PCR1
FS10000169:131:BRB11606-0623:1:1107:13540:3370	Seq_anonymized_002691	73	0.5133333333333333	150	PCR1
FS10000169:131:BRB11606-0623:1:1107:15300:3580	Seq_anonymized_009990	79	0.4733333333333334	150	PCR1
FS10000169:131:BRB11606-0623:1:1107:5060:3480	Seq_anonymized_002691	80	0.4666666666666667	150	PCR1
FS10000169:131:BRB11606-0623:1:1107:5790:3650	Seq_anonymized_004905	75	0.5	150	PCR1
FS10000169:131:BRB11606-0623:1:1107:12060:3620	Seq_anonymized_011758	75	0.5	150	PCR1
FS10000169:131:BRB11606-0623:1:1107:11470:3760	Seq_anonymized_000446	76	0.4933333333333333	150	PCR1
FS10000169:131:BRB11606-0623:1:1107:16320:3760	Seq_anonymized_006488	84	0.43999999999999995	150	PCR1
FS10000169:131:BRB11606-0623:1:1107:15700:3840	Seq_anonymized_004279	87	0.42000000000000004	150	PCR1
FS10000169:131:BRB11606-0623:1:1107:13560:4000	Seq_anonymized_001776	80	0.4666666666666667	150	PCR1
FS10000169:131:BRB11606-0623:1:1107:15460:3940	Seq_anonymized_002691	79	0.4733333333333334	150	PCR1
FS10000169:131:BRB11606-0623:1:1107:6840:3950	Seq_anonymized_010677	75	0.5	150	PCR1
FS10000169:131:BRB11606-0623:1:1107:13620:3930	Seq_anonymized_000885	82	0.45333333333333337	150	PCR1
FS10000169:131:BRB11606-0623:1:1108:3240:1040	Seq_anonymized_006488	78	0.48	150	PCR1
FS10000169:131:BRB11606-0623:1:1108:3680:1030	Seq_anonymized_001238	84	0.43999999999999995	150	PCR1
FS10000169:131:BRB11606-0623:1:1108:2700:1020	Seq_anonymized_009059	69	0.54	150	PCR1
FS10000169:131:BRB11606-0623:1:1108:15130:1000	Seq_anonymized_006488	83	0.44666666666666666	150	PCR1
FS10000169:131:BRB11606-0623:1:1108:2520:1100	Seq_anonymized_002539	81	0.45999999999999996	150	PCR1
FS10000169:131:BRB11606-0623:1:1108:7970:1150	Seq_anonymized_001967	79	0.4733333333333334	150	PCR1
FS10000169:131:BRB11606-0623:1:1108:2400:1080	Seq_anonymized_000446	74	0.5066666666666666	150	PCR1
FS10000169:131:BRB11606-0623:1:1108:1420:1210	Seq_anonymized_003564	81	0.45999999999999996	150	PCR1
FS10000169:131:BRB11606-0623:1:1108:15600:1160	Seq_anonymized_005880	72	0.52	150	PCR1
FS10000169:131:BRB11606-0623:1:1108:2850:1270	Seq_anonymized_000446	79	0.4733333333333334	150	PCR1
FS10000169:131:BRB11606-0623:1:1108:11800:1230	Seq_anonymized_002691	78	0.48	150	PCR1
FS10000169:131:BRB11606-0623:1:1108:11120:1340	Seq_anonymized_006876	68	0.5466666666666666	150	PCR1
FS10000169:131:BRB11606-0623:1:1108:15330:1460	Seq_anonymized_006940	76	0.4933333333333333	150	PCR1
FS10000169:131:BRB11606-0623:1:1108:3660:1550	Seq_anonymized_003535	82	0.45333333333333337	150	PCR1
FS10000169:131:BRB11606-0623:1:1108:1880:1570	Seq_anonymized_003790	82	0.45333333333333337	150	PCR1
FS10000169:131:BRB11606-0623:1:1108:2990:1540	Seq_anonymized_011251	49	0.5462962962962963	108	PCR1
FS10000169:131:BRB11606-0623:1:1108:14960:1620	Seq_anonymized_009990	78	0.48	150	PCR1
FS10000169:131:BRB11606-0623:1:1108:11970:1490	Seq_anonymized_006574	78	0.48	150	PCR1
FS10000169:131:BRB11606-0623:1:1108:6290:1500	Seq_anonymized_000446	76	0.4933333333333333	150	PCR1
FS10000169:131:BRB11606-0623:1:1108:11200:1670	Seq_anonymized_010144	80	0.4666666666666667	150	PCR1
FS10000169:131:BRB11606-0623:1:1108:5370:1630	Seq_anonymized_002122	71	0.5266666666666666	150	PCR1
FS10000169:131:BRB11606-0623:1:1108:1760:1740	Seq_anonymized_000446	79	0.4733333333333334	150	PCR1
FS10000169:131:BRB11606-0623:1:1108:5650:1690	Seq_anonymized_009990	76	0.4933333333333333	150	PCR1
FS10000169:131:BRB11606-0623:1:1108:12780:1790	Seq_anonymized_005696	69	0.54	150	PCR1
FS10000169:131:BRB11606-0623:1:1108:14800:1790	Seq_anonymized_006922	69	0.54	150	PCR1
FS10000169:131:BRB11606-0623:1:1108:16480:1790	Seq_anonymized_000493	74	0.5066666666666666	150	PCR1
FS10000169:131:BRB11606-0623:1:1108:7240:1800	Seq_anonymized_001798	74	0.5066666666666666	150	PCR1
FS10000169:131:BRB11606-0623:1:1108:10670:1770	Seq_anonymized_001341	52	0.5185185185185186	108	PCR1
FS10000169:131:BRB11606-0623:1:1108:16060:1860	Seq_anonymized_006834	79	0.4733333333333334	150	PCR1
FS10000169:131:BRB11606-0623:1:1108:14480:1870	Seq_anonymized_001238	75	0.5	150	PCR1
FS10000169:131:BRB11606-0623:1:1108:4520:1830	Seq_anonymized_001260	78	0.48	150	PCR1
FS10000169:131:BRB11606-0623:1:1108:11720:1830	Seq_anonymized_000446	74	0.5066666666666666	150	PCR1
FS10000169:131:BRB11606-0623:1:1108:12760:1970	Seq_anonymized_000446	75	0.5	150	PCR1
FS10000169:131:BRB11606-0623:1:1108:11080:1820	Seq_anonymized_000895	81	0.45999999999999996	150	PCR1
FS10000169:131:BRB11606-0623:1:1108:7160:1960	Seq_anonymized_001798	79	0.4733333333333334	150	PCR1
FS10000169:131:BRB11606-0623:1:1108:5670:1950	Seq_anonymized_010856	52	0.5185185185185186	108	PCR1
FS10000169:131:BRB11606-0623:1:1108:10600:1930	Seq_anonymized_001230	85	0.43333333333333335	150	PCR1
FS10000169:131:BRB11606-0623:1:1108:1560:1910	Seq_anonymized_008001	74	0.5066666666666666	150	PCR1
FS10000169:131:BRB11606-0623:1:1108:7680:1910	Seq_anonymized_002691	78	0.48	150	PCR1
FS10000169:131:BRB11606-0623:1:1108:11360:2040	Seq_anonymized_000446	74	0.5066666666666666	150	PCR1
FS10000169:131:BRB11606-0623:1:1108:16320:2210	Seq_anonymized_005571	87	0.42000000000000004	150	PCR1
FS10000169:131:BRB11606-0623:1:1108:7600:2170	Seq_anonymized_003790	80	0.4666666666666667	150	PCR1
FS10000169:131:BRB11606-0623:1:1108:13280:2270	Seq_anonymized_002011	79	0.4733333333333334	150	PCR1
FS10000169:131:BRB11606-0623:1:1108:7460:2280	Seq_anonymized_000446	79	0.4733333333333334	150	PCR1
FS10000169:131:BRB11606-0623:1:1108:7810:2280	Seq_anonymized_008454	83	0.44666666666666666	150	PCR1
FS10000169:131:BRB11606-0623:1:1108:8080:2280	Seq_anonymized_002691	82	0.45333333333333337	150	PCR1
FS10000169:131:BRB11606-0623:1:1108:4840:2420	Seq_anonymized_010144	72	0.52	150	PCR1
FS10000169:131:BRB11606-0623:1:1108:3880:2390	Seq_anonymized_005869	76	0.4933333333333333	150	PCR1
FS10000169:131:BRB11606-0623:1:1108:4280:2520	Seq_anonymized_008644	77	0.4866666666666667	150	PCR1
FS10000169:131:BRB11606-0623:1:1108:9240:2600	Seq_anonymized_004009	87	0.42000000000000004	150	PCR1
FS10000169:131:BRB11606-0623:1:1108:7660:2590	Seq_anonymized_008644	74	0.5066666666666666	150	PCR1
FS10000169:131:BRB11606-0623:1:1108:12640:2520	Seq_anonymized_008644	76	0.4933333333333333	150	PCR1
FS10000169:131:BRB11606-0623:1:1108:16480:2520	Seq_anonymized_000696	89	0.4066666666666666	150	PCR1
FS10000169:131:BRB11606-0623:1:1108:3580:2530	Seq_anonymized_002910	72	0.52	150	PCR1
FS10000169:131:BRB11606-0623:1:1108:1600:2680	Seq_anonymized_000446	74	0.5066666666666666	150	PCR1
FS10000169:131:BRB11606-0623:1:1108:4960:2660	Seq_anonymized_008644	77	0.4866666666666667	150	PCR1
FS10000169:131:BRB11606-0623:1:1108:3290:2650	Seq_anonymized_002557	79	0.4733333333333334	150	PCR1
FS10000169:131:BRB11606-0623:1:1108:12140:2630	Seq_anonymized_002691	85	0.43333333333333335	150	PCR1
FS10000169:131:BRB11606-0623:1:1108:12450:2630	Seq_anonymized_003676	75	0.5	150	PCR1
FS10000169:131:BRB11606-0623:1:1108:15310:2620	Seq_anonymized_007269	71	0.5266666666666666	150	PCR1
FS10000169:131:BRB11606-0623:1:1108:9140:2700	Seq_anonymized_002691	79	0.4733333333333334	150	PCR1
FS10000169:131:BRB11606-0623:1:1108:2700:2720	Seq_anonymized_002539	83	0.44666666666666666	150	PCR1
FS10000169:131:BRB11606-0623:1:1108:7720:2720	Seq_anonymized_000446	77	0.4866666666666667	150	PCR1
FS10000169:131:BRB11606-0623:1:1108:11440:2720	Seq_anonymized_004905	82	0.45333333333333337	150	PCR1
FS10000169:131:BRB11606-0623:1:1108:2970:2700	Seq_anonymized_008644	75	0.5	150	PCR1
FS10000169:131:BRB11606-0623:1:1108:3860:2690	Seq_anonymized_003797	74	0.5066666666666666	150	PCR1
FS10000169:131:BRB11606-0623:1:1108:4170:2810	Seq_anonymized_006834	74	0.5066666666666666	150	PCR1
FS10000169:131:BRB11606-0623:1:1108:6600:2800	Seq_anonymized_008644	80	0.4666666666666667	150	PCR1
FS10000169:131:BRB11606-0623:1:1108:3240:2790	Seq_anonymized_005869	75	0.5	150	PCR1
FS10000169:131:BRB11606-0623:1:1108:8640:2790	Seq_anonymized_006488	76	0.4933333333333333	150	PCR1
FS10000169:131:BRB11606-0623:1:1108:11890:2760	Seq_anonymized_002691	77	0.4866666666666667	150	PCR1
FS10000169:131:BRB11606-0623:1:1108:8320:2870	Seq_anonymized_002691	77	0.4866666666666667	150	PCR1
FS10000169:131:BRB11606-0623:1:1108:7960:2750	Seq_anonymized_009143	70	0.5333333333333333	150	PCR1
FS10000169:131:BRB11606-0623:1:1108:12860:2900	Seq_anonymized_000920	82	0.45333333333333337	150	PCR1
FS10000169:131:BRB11606-0623:1:1108:11720:2920	Seq_anonymized_004905	70	0.5333333333333333	150	PCR1
FS10000169:131:BRB11606-0623:1:1108:14800:2840	Seq_anonymized_002691	80	0.4666666666666667	150	PCR1
FS10000169:131:BRB11606-0623:1:1108:1340:2850	Seq_anonymized_001798	81	0.45999999999999996	150	PCR1
FS10000169:131:BRB11606-0623:1:1108:3650:2850	Seq_anonymized_002691	75	0.5	150	PCR1
FS10000169:131:BRB11606-0623:1:1108:7920:2850	Seq_anonymized_006834	74	0.5066666666666666	150	PCR1
FS10000169:131:BRB11606-0623:1:1108:14520:2990	Seq_anonymized_002195	73	0.5133333333333333	150	PCR1
FS10000169:131:BRB11606-0623:1:1108:12240:2980	Seq_anonymized_001414	71	0.5266666666666666	150	PCR1
FS10000169:131:BRB11606-0623:1:1108:7880:2930	Seq_anonymized_000446	79	0.4733333333333334	150	PCR1
FS10000169:131:BRB11606-0623:1:1108:10520:2910	Seq_anonymized_006488	81	0.45999999999999996	150	PCR1
FS10000169:131:BRB11606-0623:1:1108:5480:3040	Seq_anonymized_002557	77	0.4866666666666667	150	PCR1
FS10000169:131:BRB11606-0623:1:1108:5240:3150	Seq_anonymized_005869	73	0.5133333333333333	150	PCR1
FS10000169:131:BRB11606-0623:1:1108:16210:3150	Seq_anonymized_006488	81	0.45999999999999996	150	PCR1
FS10000169:131:BRB11606-0623:1:1108:14060:3160	Seq_anonymized_002557	75	0.5	150	PCR1
FS10000169:131:BRB11606-0623:1:1108:1940:3170	Seq_anonymized_001776	75	0.5	150	PCR1
FS10000169:131:BRB11606-0623:1:1108:3320:3130	Seq_anonymized_008644	74	0.5066666666666666	150	PCR1
FS10000169:131:BRB11606-0623:1:1108:14880:3130	Seq_anonymized_000446	83	0.44666666666666666	150	PCR1
FS10000169:131:BRB11606-0623:1:1108:1130:3110	Seq_anonymized_002122	78	0.48	150	PCR1
FS10000169:131:BRB11606-0623:1:1108:5940:3090	Seq_anonymized_002691	77	0.4866666666666667	150	PCR1
FS10000169:131:BRB11606-0623:1:1108:12090:3240	Seq_anonymized_010987	76	0.4933333333333333	150	PCR1
FS10000169:131:BRB11606-0623:1:1108:5970:3230	Seq_anonymized_002557	85	0.43333333333333335	150	PCR1
FS10000169:131:BRB11606-0623:1:1108:12570:3190	Seq_anonymized_002557	79	0.4733333333333334	150	PCR1
FS10000169:131:BRB11606-0623:1:1108:15000:3300	Seq_anonymized_004920	77	0.4866666666666667	150	PCR1
FS10000169:131:BRB11606-0623:1:1108:9660:3290	Seq_anonymized_006488	73	0.5133333333333333	150	PCR1
FS10000169:131:BRB11606-0623:1:1108:11600:3400	Seq_anonymized_008935	82	0.45333333333333337	150	PCR1
FS10000169:131:BRB11606-0623:1:1108:12350:3400	Seq_anonymized_004185	54	0.5	108	PCR1
FS10000169:131:BRB11606-0623:1:1108:12720:3380	Seq_anonymized_005330	81	0.45999999999999996	150	PCR1
FS10000169:131:BRB11606-0623:1:1108:5240:3450	Seq_anonymized_005869	78	0.48	150	PCR1
FS10000169:131:BRB11606-0623:1:1108:2300:3430	Seq_anonymized_009990	81	0.45999999999999996	150	PCR1
FS10000169:131:BRB11606-0623:1:1108:10580:3410	Seq_anonymized_003229	71	0.5266666666666666	150	PCR1
FS10000169:131:BRB11606-0623:1:1108:15980:3420	Seq_anonymized_001776	78	0.48	150	PCR1
FS10000169:131:BRB11606-0623:1:1108:7130:3530	Seq_anonymized_003467	79	0.4733333333333334	150	PCR1
FS10000169:131:BRB11606-0623:1:1108:11120:3530	Seq_anonymized_000446	75	0.5	150	PCR1
FS10000169:131:BRB11606-0623:1:1108:13680:3500	Seq_anonymized_009990	79	0.4733333333333334	150	PCR1
FS10000169:131:BRB11606-0623:1:1108:1540:3620	Seq_anonymized_009990	74	0.5066666666666666	150	PCR1
FS10000169:131:BRB11606-0623:1:1108:11690:3590	Seq_anonymized_002557	74	0.5066666666666666	150	PCR1
FS10000169:131:BRB11606-0623:1:1108:1450:3560	Seq_anonymized_001776	77	0.4866666666666667	150	PCR1
FS10000169:131:BRB11606-0623:1:1108:1120:3550	Seq_anonymized_005869	79	0.4733333333333334	150	PCR1
FS10000169:131:BRB11606-0623:1:1108:5890:3550	Seq_anonymized_002122	79	0.4733333333333334	150	PCR1
FS10000169:131:BRB11606-0623:1:1108:13160:3700	Seq_anonymized_003619	79	0.4733333333333334	150	PCR1
FS10000169:131:BRB11606-0623:1:1108:16080:3650	Seq_anonymized_002122	84	0.43999999999999995	150	PCR1
FS10000169:131:BRB11606-0623:1:1108:4760:3650	Seq_anonymized_009990	82	0.45333333333333337	150	PCR1
FS10000169:131:BRB11606-0623:1:1108:12020:3770	Seq_anonymized_001684	73	0.5133333333333333	150	PCR1
FS10000169:131:BRB11606-0623:1:1108:13690:3760	Seq_anonymized_007677	78	0.48	150	PCR1
FS10000169:131:BRB11606-0623:1:1108:1520:3760	Seq_anonymized_001055	79	0.4733333333333334	150	PCR1
FS10000169:131:BRB11606-0623:1:1108:16240:3830	Seq_anonymized_007747	80	0.4666666666666667	150	PCR1
FS10000169:131:BRB11606-0623:1:1108:7720:3810	Seq_anonymized_001196	84	0.43999999999999995	150	PCR1
FS10000169:131:BRB11606-0623:1:1108:1540:3920	Seq_anonymized_000766	77	0.4866666666666667	150	PCR1
FS10000169:131:BRB11606-0623:1:1108:2580:3920	Seq_anonymized_001196	79	0.4733333333333334	150	PCR1
FS10000169:131:BRB11606-0623:1:1108:8330:3900	Seq_anonymized_003352	73	0.5133333333333333	150	PCR1
FS10000169:131:BRB11606-0623:1:1108:13570:3850	Seq_anonymized_010636	75	0.5	150	PCR1
FS10000169:131:BRB11606-0623:1:1108:8200:4000	Seq_anonymized_002430	71	0.5266666666666666	150	PCR1
FS10000169:131:BRB11606-0623:1:1108:14200:3940	Seq_anonymized_002557	79	0.4733333333333334	150	PCR1
FS10000169:131:BRB11606-0623:1:1108:9960:4080	Seq_anonymized_009990	77	0.4866666666666667	150	PCR1
FS10000169:131:BRB11606-0623:1:1108:13160:4080	Seq_anonymized_001798	80	0.4666666666666667	150	PCR1
FS10000169:131:BRB11606-0623:1:1108:3380:4030	Seq_anonymized_001776	79	0.4733333333333334	150	PCR1
FS10000169:131:BRB11606-0623:1:1108:2060:4020	Seq_anonymized_000446	76	0.4933333333333333	150	PCR1
FS10000169:131:BRB11606-0623:1:1109:2110:1030	Seq_anonymized_009990	76	0.4933333333333333	150	PCR1
FS10000169:131:BRB11606-0623:1:1109:1750:1210	Seq_anonymized_004339	77	0.4866666666666667	150	PCR1
FS10000169:131:BRB11606-0623:1:1109:12860:1160	Seq_anonymized_009841	75	0.5	150	PCR1
FS10000169:131:BRB11606-0623:1:1109:6680:1140	Seq_anonymized_000446	77	0.4866666666666667	150	PCR1
FS10000169:131:BRB11606-0623:1:1109:15860:1260	Seq_anonymized_000446	76	0.4933333333333333	150	PCR1
FS10000169:131:BRB11606-0623:1:1109:11480:1250	Seq_anonymized_009939	73	0.5133333333333333	150	PCR1
FS10000169:131:BRB11606-0623:1:1109:1180:1260	Seq_anonymized_009841	74	0.5066666666666666	150	PCR1
FS10000169:131:BRB11606-0623:1:1109:5340:1390	Seq_anonymized_008049	80	0.4666666666666667	150	PCR1
FS10000169:131:BRB11606-0623:1:1109:7670:1310	Seq_anonymized_002268	83	0.44666666666666666	150	PCR1
FS10000169:131:BRB11606-0623:1:1109:13550:1430	Seq_anonymized_002691	78	0.48	150	PCR1
FS10000169:131:BRB11606-0623:1:1109:4140:1400	Seq_anonymized_008644	77	0.4866666666666667	150	PCR1
FS10000169:131:BRB11606-0623:1:1109:5230:1400	Seq_anonymized_000920	72	0.52	150	PCR1
FS10000169:131:BRB11606-0623:1:1109:2880:1500	Seq_anonymized_008644	80	0.4666666666666667	150	PCR1
FS10000169:131:BRB11606-0623:1:1109:14240:1470	Seq_anonymized_001414	77	0.4866666666666667	150	PCR1
FS10000169:131:BRB11606-0623:1:1109:15510:1470	Seq_anonymized_009990	79	0.4733333333333334	150	PCR1
FS10000169:131:BRB11606-0623:1:1109:15260:1450	Seq_anonymized_008049	80	0.4666666666666667	150	PCR1
FS10000169:131:BRB11606-0623:1:1109:15470:1450	Seq_anonymized_008644	79	0.4733333333333334	150	PCR1
FS10000169:131:BRB11606-0623:1:1109:15350:1530	Seq_anonymized_008644	78	0.48	150	PCR1
FS10000169:131:BRB11606-0623:1:1109:1950:1620	Seq_anonymized_002539	74	0.5066666666666666	150	PCR1
FS10000169:131:BRB11606-0623:1:1109:8260:1630	Seq_anonymized_002691	76	0.4933333333333333	150	PCR1
FS10000169:131:BRB11606-0623:1:1109:7820:1610	Seq_anonymized_002691	80	0.4666666666666667	150	PCR1
FS10000169:131:BRB11606-0623:1:1109:12480:1740	Seq_anonymized_001776	80	0.4666666666666667	150	PCR1
FS10000169:131:BRB11606-0623:1:1109:15640:1740	Seq_anonymized_000603	78	0.48	150	PCR1
FS10000169:131:BRB11606-0623:1:1109:4710:1700	Seq_anonymized_006564	78	0.48	150	PCR1
FS10000169:131:BRB11606-0623:1:1109:15060:1790	Seq_anonymized_001776	73	0.5133333333333333	150	PCR1
FS10000169:131:BRB11606-0623:1:1109:15900:1790	Seq_anonymized_004905	81	0.45999999999999996	150	PCR1
FS10000169:131:BRB11606-0623:1:1109:14020:1850	Seq_anonymized_000446	77	0.4866666666666667	150	PCR1
FS10000169:131:BRB11606-0623:1:1109:16190:1950	Seq_anonymized_001776	75	0.5	150	PCR1
FS10000169:131:BRB11606-0623:1:1109:2750:1990	Seq_anonymized_008698	71	0.5266666666666666	150	PCR1
FS10000169:131:BRB11606-0623:1:1109:14490:1950	Seq_anonymized_000002	52	0.5185185185185186	108	PCR1
FS10000169:131:BRB11606-0623:1:1109:10990:1940	Seq_anonymized_008049	73	0.5133333333333333	150	PCR1
FS10000169:131:BRB11606-0623:1:1109:12720:1930	Seq_anonymized_005422	81	0.45999999999999996	150	PCR1
FS10000169:131:BRB11606-0623:1:1109:1290:1900	Seq_anonymized_000511	75	0.5	150	PCR1
FS10000169:131:BRB11606-0623:1:1109:14580:2060	Seq_anonymized_005005	90	0.4	150	PCR1
FS10000169:131:BRB11606-0623:1:1109:7060:2010	Seq_anonymized_008533	78	0.48	150	PCR1
FS10000169:131:BRB11606-0623:1:1109:12460:2000	Seq_anonymized_007738	85	0.43333333333333335	150	PCR1
FS10000169:131:BRB11606-0623:1:1109:15860:2110	Seq_anonymized_000920	80	0.4666666666666667	150	PCR1
FS10000169:131:BRB11606-0623:1:1109:2840:2110	Seq_anonymized_006568	78	0.48	150	PCR1
FS10000169:131:BRB11606-0623:1:1109:5420:2180	Seq_anonymized_009537	81	0.45999999999999996	150	PCR1
FS10000169:131:BRB11606-0623:1:1109:6000:2180	Seq_anonymized_002557	80	0.4666666666666667	150	PCR1
FS10000169:131:BRB11606-0623:1:1109:13510:2180	Seq_anonymized_006940	77	0.4866666666666667	150	PCR1
FS10000169:131:BRB11606-0623:1:1109:14980:2160	Seq_anonymized_002691	76	0.4933333333333333	150	PCR1
FS10000169:131:BRB11606-0623:1:1109:1500:2160	Seq_anonymized_002857	54	0.5	108	PCR1
FS10000169:131:BRB11606-0623:1:1109:5680:2250	Seq_anonymized_003467	82	0.45333333333333337	150	PCR1
FS10000169:131:BRB11606-0623:1:1109:10140:2250	Seq_anonymized_008644	79	0.4733333333333334	150	PCR1
FS10000169:131:BRB11606-0623:1:1109:11660:2220	Seq_anonymized_002122	80	0.4666666666666667	150	PCR1
FS10000169:131:BRB11606-0623:1:1109:4110:2210	Seq_anonymized_002557	79	0.4733333333333334	150	PCR1
FS10000169:131:BRB11606-0623:1:1109:14920:2310	Seq_anonymized_000634	69	0.54	150	PCR1
FS10000169:131:BRB11606-0623:1:1109:2950:2460	Seq_anonymized_011975	77	0.4866666666666667	150	PCR1
FS10000169:131:BRB11606-0623:1:1109:2480:2420	Seq_anonymized_000263	79	0.4733333333333334	150	PCR1
FS10000169:131:BRB11606-0623:1:1109:14920:2550	Seq_anonymized_002557	74	0.5066666666666666	150	PCR1
FS10000169:131:BRB11606-0623:1:1109:7160:2540	Seq_anonymized_000446	77	0.4866666666666667	150	PCR1
FS10000169:131:BRB11606-0623:1:1109:15760:2570	Seq_anonymized_010167	75	0.5	150	PCR1
FS10000169:131:BRB11606-0623:1:1109:8340:2580	Seq_anonymized_006940	74	0.5066666666666666	150	PCR1
FS10000169:131:BRB11606-0623:1:1109:14910:2580	Seq_anonymized_000523	72	0.52	150	PCR1
FS10000169:131:BRB11606-0623:1:1109:14660:2690	Seq_anonymized_006834	81	0.45999999999999996	150	PCR1
FS10000169:131:BRB11606-0623:1:1109:5780:2760	Seq_anonymized_009537	82	0.45333333333333337	150	PCR1
FS10000169:131:BRB11606-0623:1:1109:12050:2760	Seq_anonymized_001188	48	0.5555555555555556	105	PCR1
FS10000169:131:BRB11606-0623:1:1109:14510:2870	Seq_anonymized_001776	79	0.4733333333333334	150	PCR1
FS10000169:131:BRB11606-0623:1:1109:8500:2820	Seq_anonymized_002122	76	0.4933333333333333	150	PCR1
FS10000169:131:BRB11606-0623:1:1109:13240:2820	Seq_anonymized_003619	76	0.4933333333333333	150	PCR1
FS10000169:131:BRB11606-0623:1:1109:15840:2820	Seq_anonymized_011611	83	0.44666666666666666	150	PCR1
FS10000169:131:BRB11606-0623:1:1109:14790:2940	Seq_anonymized_006690	76	0.4933333333333333	150	PCR1
FS10000169:131:BRB11606-0623:1:1109:10820:2950	Seq_anonymized_001196	71	0.5266666666666666	150	PCR1
FS10000169:131:BRB11606-0623:1:1109:15240:2990	Seq_anonymized_002557	75	0.5	150	PCR1
FS10000169:131:BRB11606-0623:1:1109:7380:2930	Seq_anonymized_000654	80	0.4666666666666667	150	PCR1
FS10000169:131:BRB11606-0623:1:1109:6240:3020	Seq_anonymized_009990	78	0.48	150	PCR1
FS10000169:131:BRB11606-0623:1:1109:15620:2980	Seq_anonymized_008644	76	0.4933333333333333	150	PCR1
FS10000169:131:BRB11606-0623:1:1109:1100:2990	Seq_anonymized_008644	70	0.5333333333333333	150	PCR1
FS10000169:131:BRB11606-0623:1:1109:14950:3150	Seq_anonymized_006982	76	0.4933333333333333	150	PCR1
FS10000169:131:BRB11606-0623:1:1109:8820:3130	Seq_anonymized_002691	80	0.4666666666666667	150	PCR1
FS10000169:131:BRB11606-0623:1:1109:10820:3230	Seq_anonymized_004077	80	0.4666666666666667	150	PCR1
FS10000169:131:BRB11606-0623:1:1109:13220:3220	Seq_anonymized_009990	77	0.4866666666666667	150	PCR1
FS10000169:131:BRB11606-0623:1:1109:12060:3290	Seq_anonymized_006488	77	0.4866666666666667	150	PCR1
FS10000169:131:BRB11606-0623:1:1109:13720:3290	Seq_anonymized_006488	80	0.4666666666666667	150	PCR1
FS10000169:131:BRB11606-0623:1:1109:3950:3300	Seq_anonymized_006488	80	0.4666666666666667	150	PCR1
FS10000169:131:BRB11606-0623:1:1109:8860:3380	Seq_anonymized_008644	79	0.4733333333333334	150	PCR1
FS10000169:131:BRB11606-0623:1:1109:2660:3380	Seq_anonymized_000493	81	0.45999999999999996	150	PCR1
FS10000169:131:BRB11606-0623:1:1109:14350:3330	Seq_anonymized_000446	79	0.4733333333333334	150	PCR1
FS10000169:131:BRB11606-0623:1:1109:2280:3490	Seq_anonymized_001798	72	0.52	150	PCR1
FS10000169:131:BRB11606-0623:1:1109:15060:3470	Seq_anonymized_010144	78	0.48	150	PCR1
FS10000169:131:BRB11606-0623:1:1109:3790:3570	Seq_anonymized_002539	79	0.4733333333333334	150	PCR1
FS10000169:131:BRB11606-0623:1:1109:16150:3640	Seq_anonymized_008533	76	0.4933333333333333	150	PCR1
FS10000169:131:BRB11606-0623:1:1109:15620:3630	Seq_anonymized_002691	80	0.4666666666666667	150	PCR1
FS10000169:131:BRB11606-0623:1:1109:10210:3610	Seq_anonymized_005869	75	0.5	150	PCR1
FS10000169:131:BRB11606-0623:1:1109:15230:3680	Seq_anonymized_002986	77	0.4866666666666667	150	PCR1
FS10000169:131:BRB11606-0623:1:1109:9340:3680	Seq_anonymized_003441	77	0.4866666666666667	150	PCR1
FS10000169:131:BRB11606-0623:1:1109:3110:3660	Seq_anonymized_001776	76	0.4933333333333333	150	PCR1
FS10000169:131:BRB11606-0623:1:1109:14690:3880	Seq_anonymized_000120	51	0.5277777777777778	108	PCR1
FS10000169:131:BRB11606-0623:1:1109:7900:3850	Seq_anonymized_001776	82	0.45333333333333337	150	PCR1
FS10000169:131:BRB11606-0623:1:1109:12160:3800	Seq_anonymized_000299	70	0.5333333333333333	150	PCR1
FS10000169:131:BRB11606-0623:1:1109:6000:3810	Seq_anonymized_002691	76	0.4933333333333333	150	PCR1
FS10000169:131:BRB11606-0623:1:1109:6160:3940	Seq_anonymized_001798	76	0.4933333333333333	150	PCR1
FS10000169:131:BRB11606-0623:1:1109:13020:3940	Seq_anonymized_003535	82	0.45333333333333337	150	PCR1
FS10000169:131:BRB11606-0623:1:1109:4820:3950	Seq_anonymized_008644	79	0.4733333333333334	150	PCR1
FS10000169:131:BRB11606-0623:1:1109:6760:3930	Seq_anonymized_000446	72	0.52	150	PCR1
FS10000169:131:BRB11606-0623:1:1109:15070:4080	Seq_anonymized_007545	84	0.43999999999999995	150	PCR1
FS10000169:131:BRB11606-0623:1:1109:7480:4060	Seq_anonymized_000696	85	0.43333333333333335	150	PCR1
FS10000169:131:BRB11606-0623:1:1109:7850:4050	Seq_anonymized_002691	71	0.5266666666666666	150	PCR1
FS10000169:131:BRB11606-0623:1:1110:3210:1090	Seq_anonymized_006848	76	0.4933333333333333	150	PCR1
FS10000169:131:BRB11606-0623:1:1110:6200:1080	Seq_anonymized_008644	75	0.5	150	PCR1
FS10000169:131:BRB11606-0623:1:1110:7460:1150	Seq_anonymized_002122	71	0.5266666666666666	150	PCR1
FS10000169:131:BRB11606-0623:1:1110:1960:1140	Seq_anonymized_002557	81	0.45999999999999996	150	PCR1
FS10000169:131:BRB11606-0623:1:1110:14730:1130	Seq_anonymized_005718	49	0.5462962962962963	107	PCR1
FS10000169:131:BRB11606-0623:1:1110:11950:1100	Seq_anonymized_004015	50	0.537037037037037	106	PCR1
FS10000169:131:BRB11606-0623:1:1110:2720:1260	Seq_anonymized_009990	81	0.45999999999999996	150	PCR1
FS10000169:131:BRB11606-0623:1:1110:13880:1200	Seq_anonymized_000446	77	0.4866666666666667	150	PCR1
FS10000169:131:BRB11606-0623:1:1110:10650:1180	Seq_anonymized_001798	78	0.48	150	PCR1
FS10000169:131:BRB11606-0623:1:1110:13640:1330	Seq_anonymized_005869	80	0.4666666666666667	150	PCR1
FS10000169:131:BRB11606-0623:1:1110:13120:1340	Seq_anonymized_003016	77	0.4866666666666667	150	PCR1
FS10000169:131:BRB11606-0623:1:1110:10920:1320	Seq_anonymized_009990	79	0.4733333333333334	150	PCR1
FS10000169:131:BRB11606-0623:1:1110:14360:1300	Seq_anonymized_011975	80	0.4666666666666667	150	PCR1
FS10000169:131:BRB11606-0623:1:1110:6570:1410	Seq_anonymized_000378	78	0.48	150	PCR1
FS10000169:131:BRB11606-0623:1:1110:14180:1410	Seq_anonymized_002346	86	0.42666666666666664	150	PCR1
FS10000169:131:BRB11606-0623:1:1110:1160:1390	Seq_anonymized_002539	80	0.4666666666666667	150	PCR1
FS10000169:131:BRB11606-0623:1:1110:7100:1470	Seq_anonymized_010167	77	0.4866666666666667	150	PCR1
FS10000169:131:BRB11606-0623:1:1110:3780:1460	Seq_anonymized_002557	76	0.4933333333333333	150	PCR1
FS10000169:131:BRB11606-0623:1:1110:14680:1460	Seq_anonymized_000446	71	0.5266666666666666	150	PCR1
FS10000169:131:BRB11606-0623:1:1110:13180:1540	Seq_anonymized_000446	72	0.52	150	PCR1
FS10000169:131:BRB11606-0623:1:1110:16150:1510	Seq_anonymized_008121	47	0.5648148148148149	108	PCR1
FS10000169:131:BRB11606-0623:1:1110:1370:1520	Seq_anonymized_009990	77	0.4866666666666667	150	PCR1
FS10000169:131:BRB11606-0623:1:1110:3480:1610	Seq_anonymized_001776	78	0.48	150	PCR1
FS10000169:131:BRB11606-0623:1:1110:12280:1600	Seq_anonymized_001414	85	0.43333333333333335	150	PCR1
FS10000169:131:BRB11606-0623:1:1110:4320:1580	Seq_anonymized_001793	72	0.52	150	PCR1
FS10000169:131:BRB11606-0623:1:1110:15640:1710	Seq_anonymized_002691	79	0.4733333333333334	150	PCR1
FS10000169:131:BRB11606-0623:1:1110:2960:1660	Seq_anonymized_001803	84	0.43999999999999995	150	PCR1
FS10000169:131:BRB11606-0623:1:1110:3080:1780	Seq_anonymized_006488	79	0.4733333333333334	150	PCR1
FS10000169:131:BRB11606-0623:1:1110:13200:1730	Seq_anonymized_003535	81	0.45999999999999996	150	PCR1
FS10000169:131:BRB11606-0623:1:1110:2300:1890	Seq_anonymized_009498	81	0.45999999999999996	150	PCR1
FS10000169:131:BRB11606-0623:1:1110:11000:1860	Seq_anonymized_009990	79	0.4733333333333334	150	PCR1
FS10000169:131:BRB11606-0623:1:1110:7000:1860	Seq_anonymized_009990	75	0.5	150	PCR1
FS10000169:131:BRB11606-0623:1:1110:14480:1800	Seq_anonymized_007743	69	0.54	150	PCR1
FS10000169:131:BRB11606-0623:1:1110:5500:1990	Seq_anonymized_006545	74	0.5066666666666666	150	PCR1
FS10000169:131:BRB11606-0623:1:1110:15840:1980	Seq_anonymized_000446	81	0.45999999999999996	150	PCR1
FS10000169:131:BRB11606-0623:1:1110:11390:1920	Seq_anonymized_003636	69	0.54	150	PCR1
FS10000169:131:BRB11606-0623:1:1110:13850:1920	Seq_anonymized_009990	72	0.52	150	PCR1
FS10000169:131:BRB11606-0623:1:1110:16290:2050	Seq_anonymized_002557	79	0.4733333333333334	150	PCR1
FS10000169:131:BRB11606-0623:1:1110:1240:2120	Seq_anonymized_000446	79	0.4733333333333334	150	PCR1
FS10000169:131:BRB11606-0623:1:1110:9360:2120	Seq_anonymized_009537	80	0.4666666666666667	150	PCR1
FS10000169:131:BRB11606-0623:1:1110:1170:2020	Seq_anonymized_008644	77	0.4866666666666667	150	PCR1
FS10000169:131:BRB11606-0623:1:1110:14780:2140	Seq_anonymized_001022	77	0.4866666666666667	150	PCR1
FS10000169:131:BRB11606-0623:1:1110:7040:2130	Seq_anonymized_008644	81	0.45999999999999996	150	PCR1
FS10000169:131:BRB11606-0623:1:1110:13880:2080	Seq_anonymized_009990	79	0.4733333333333334	150	PCR1
FS10000169:131:BRB11606-0623:1:1110:3760:2080	Seq_anonymized_002691	75	0.5	150	PCR1
FS10000169:131:BRB11606-0623:1:1110:1220:2240	Seq_anonymized_008415	80	0.4666666666666667	150	PCR1
FS10000169:131:BRB11606-0623:1:1110:3720:2270	Seq_anonymized_009990	74	0.5066666666666666	150	PCR1
FS10000169:131:BRB11606-0623:1:1110:16440:2270	Seq_anonymized_007604	73	0.5133333333333333	150	PCR1
FS10000169:131:BRB11606-0623:1:1110:7840:2210	Seq_anonymized_008458	77	0.4866666666666667	150	PCR1
FS10000169:131:BRB11606-0623:1:1110:9680:2200	Seq_anonymized_002691	82	0.45333333333333337	150	PCR1
FS10000169:131:BRB11606-0623:1:1110:9330:2170	Seq_anonymized_008644	79	0.4733333333333334	150	PCR1
FS10000169:131:BRB11606-0623:1:1110:10040:2170	Seq_anonymized_006488	86	0.42666666666666664	150	PCR1
FS10000169:131:BRB11606-0623:1:1110:7680:2180	Seq_anonymized_002122	79	0.4733333333333334	150	PCR1
FS10000169:131:BRB11606-0623:1:1110:14780:2320	Seq_anonymized_004905	77	0.4866666666666667	150	PCR1
FS10000169:131:BRB11606-0623:1:1110:10300:2330	Seq_anonymized_004599	75	0.5	150	PCR1
FS10000169:131:BRB11606-0623:1:1110:6560:2310	Seq_anonymized_000446	76	0.4933333333333333	150	PCR1
FS10000169:131:BRB11606-0623:1:1110:7410:2250	Seq_anonymized_006564	76	0.4933333333333333	150	PCR1
FS10000169:131:BRB11606-0623:1:1110:7080:2420	Seq_anonymized_002144	72	0.52	150	PCR1
FS10000169:131:BRB11606-0623:1:1110:4960:2430	Seq_anonymized_008644	76	0.4933333333333333	150	PCR1
FS10000169:131:BRB11606-0623:1:1110:15520:2480	Seq_anonymized_011803	80	0.4666666666666667	150	PCR1
FS10000169:131:BRB11606-0623:1:1110:9500:2380	Seq_anonymized_009990	76	0.4933333333333333	150	PCR1
FS10000169:131:BRB11606-0623:1:1110:12240:2360	Seq_anonymized_010846	80	0.4666666666666667	150	PCR1
FS10000169:131:BRB11606-0623:1:1110:14280:2360	Seq_anonymized_003292	74	0.5066666666666666	150	PCR1
FS10000169:131:BRB11606-0623:1:1110:10620:2510	Seq_anonymized_001617	73	0.5133333333333333	150	PCR1
FS10000169:131:BRB11606-0623:1:1110:12720:2500	Seq_anonymized_009990	78	0.48	150	PCR1
FS10000169:131:BRB11606-0623:1:1110:1620:2510	Seq_anonymized_000446	81	0.45999999999999996	150	PCR1
FS10000169:131:BRB11606-0623:1:1110:14600:2460	Seq_anonymized_002557	77	0.4866666666666667	150	PCR1
FS10000169:131:BRB11606-0623:1:1110:12660:2600	Seq_anonymized_000446	74	0.5066666666666666	150	PCR1
FS10000169:131:BRB11606-0623:1:1110:2680:2590	Seq_anonymized_002691	78	0.48	150	PCR1
FS10000169:131:BRB11606-0623:1:1110:6960:2590	Seq_anonymized_010009	80	0.4666666666666667	150	PCR1
FS10000169:131:BRB11606-0623:1:1110:11210:2550	Seq_anonymized_003535	79	0.4733333333333334	150	PCR1
FS10000169:131:BRB11606-0623:1:1110:6680:2540	Seq_anonymized_008644	79	0.4733333333333334	150	PCR1
FS10000169:131:BRB11606-0623:1:1110:13520:2520	Seq_anonymized_004830	89	0.4066666666666666	150	PCR1
FS10000169:131:BRB11606-0623:1:1110:14140:2620	Seq_anonymized_006465	78	0.48	150	PCR1
FS10000169:131:BRB11606-0623:1:1110:14080:2710	Seq_anonymized_001776	79	0.4733333333333334	150	PCR1
FS10000169:131:BRB11606-0623:1:1110:7920:2730	Seq_anonymized_002539	79	0.4733333333333334	150	PCR1
FS10000169:131:BRB11606-0623:1:1110:6130:2710	Seq_anonymized_007589	73	0.5133333333333333	150	PCR1
FS10000169:131:BRB11606-0623:1:1110:3950:2800	Seq_anonymized_003850	52	0.5185185185185186	108	PCR1
FS10000169:131:BRB11606-0623:1:1110:5780:2780	Seq_anonymized_001776	79	0.4733333333333334	150	PCR1
FS10000169:131:BRB11606-0623:1:1110:6950:2780	Seq_anonymized_000263	73	0.5133333333333333	150	PCR1
FS10000169:131:BRB11606-0623:1:1110:7040:2760	Seq_anonymized_000446	77	0.4866666666666667	150	PCR1
FS10000169:131:BRB11606-0623:1:1110:11030:3000	Seq_anonymized_005716	68	0.5466666666666666	150	PCR1
FS10000169:131:BRB11606-0623:1:1110:3600:3190	Seq_anonymized_006488	81	0.45999999999999996	150	PCR1
FS10000169:131:BRB11606-0623:1:1110:6640:3150	Seq_anonymized_001760	71	0.5266666666666666	150	PCR1
FS10000169:131:BRB11606-0623:1:1110:15000:3230	Seq_anonymized_006488	81	0.45999999999999996	150	PCR1
FS10000169:131:BRB11606-0623:1:1110:1920:3290	Seq_anonymized_008644	76	0.4933333333333333	150	PCR1
FS10000169:131:BRB11606-0623:1:1110:15440:3480	Seq_anonymized_001386	78	0.48	150	PCR1
FS10000169:131:BRB11606-0623:1:1110:7170:3540	Seq_anonymized_006488	77	0.4866666666666667	150	PCR1
FS10000169:131:BRB11606-0623:1:1110:11400:3620	Seq_anonymized_002691	80	0.4666666666666667	150	PCR1
FS10000169:131:BRB11606-0623:1:1110:14930:3620	Seq_anonymized_001363	75	0.5	150	PCR1
FS10000169:131:BRB11606-0623:1:1110:15300:3590	Seq_anonymized_001407	70	0.5333333333333333	150	PCR1
FS10000169:131:BRB11606-0623:1:1110:15960:3570	Seq_anonymized_002723	81	0.45999999999999996	150	PCR1
FS10000169:131:BRB11606-0623:1:1110:1320:3700	Seq_anonymized_002557	83	0.44666666666666666	150	PCR1
FS10000169:131:BRB11606-0623:1:1110:13080:3810	Seq_anonymized_007460	77	0.4866666666666667	150	PCR1
FS10000169:131:BRB11606-0623:1:1110:15160:3760	Seq_anonymized_002691	77	0.4866666666666667	150	PCR1
FS10000169:131:BRB11606-0623:1:1110:7680:3750	Seq_anonymized_005869	76	0.4933333333333333	150	PCR1
FS10000169:131:BRB11606-0623:1:1110:11470:3870	Seq_anonymized_001718	55	0.4907407407407407	106	PCR1
FS10000169:131:BRB11606-0623:1:1110:14680:3870	Seq_anonymized_000446	77	0.4866666666666667	150	PCR1
FS10000169:131:BRB11606-0623:1:1110:7450:3850	Seq_anonymized_002557	78	0.48	150	PCR1
FS10000169:131:BRB11606-0623:1:1110:14380:3850	Seq_anonymized_000446	76	0.4933333333333333	150	PCR1
FS10000169:131:BRB11606-0623:1:1110:5690:3830	Seq_anonymized_008416	77	0.4866666666666667	150	PCR1
FS10000169:131:BRB11606-0623:1:1110:16290:3930	Seq_anonymized_000446	73	0.5133333333333333	150	PCR1
FS10000169:131:BRB11606-0623:1:1110:4240:3950	Seq_anonymized_009990	77	0.4866666666666667	150	PCR1
FS10000169:131:BRB11606-0623:1:1110:10120:3920	Seq_anonymized_001776	81	0.45999999999999996	150	PCR1
FS10000169:131:BRB11606-0623:1:1110:4370:3920	Seq_anonymized_009990	76	0.4933333333333333	150	PCR1
FS10000169:131:BRB11606-0623:1:1110:11280:4020	Seq_anonymized_002128	78	0.48	150	PCR1
FS10000169:131:BRB11606-0623:1:1110:6820:4000	Seq_anonymized_008691	79	0.4733333333333334	150	PCR1
FS10000169:131:BRB11606-0623:1:1110:8400:4000	Seq_anonymized_005869	76	0.4933333333333333	150	PCR1
FS10000169:131:BRB11606-0623:1:1110:2800:3960	Seq_anonymized_000446	81	0.45999999999999996	150	PCR1
FS10000169:131:BRB11606-0623:1:1111:14330:1000	Seq_anonymized_000446	72	0.52	150	PCR1
FS10000169:131:BRB11606-0623:1:1111:15040:1110	Seq_anonymized_006488	77	0.4866666666666667	150	PCR1
FS10000169:131:BRB11606-0623:1:1111:6100:1110	Seq_anonymized_002691	76	0.4933333333333333	150	PCR1
FS10000169:131:BRB11606-0623:1:1111:13880:1180	Seq_anonymized_002346	73	0.5133333333333333	150	PCR1
FS10000169:131:BRB11606-0623:1:1111:9410:1220	Seq_anonymized_006488	73	0.5133333333333333	150	PCR1
FS10000169:131:BRB11606-0623:1:1111:2990:1200	Seq_anonymized_006118	72	0.52	150	PCR1
FS10000169:131:BRB11606-0623:1:1111:4110:1300	Seq_anonymized_000475	71	0.5266666666666666	150	PCR1
FS10000169:131:BRB11606-0623:1:1111:9840:1300	Seq_anonymized_002723	77	0.4866666666666667	150	PCR1
FS10000169:131:BRB11606-0623:1:1111:6720:1320	Seq_anonymized_003903	77	0.4866666666666667	150	PCR1
FS10000169:131:BRB11606-0623:1:1111:4640:1340	Seq_anonymized_006488	78	0.48	150	PCR1
FS10000169:131:BRB11606-0623:1:1111:7240:1340	Seq_anonymized_009990	80	0.4666666666666667	150	PCR1
FS10000169:131:BRB11606-0623:1:1111:12020:1340	Seq_anonymized_002691	71	0.5266666666666666	150	PCR1
FS10000169:131:BRB11606-0623:1:1111:14720:1310	Seq_anonymized_001798	77	0.4866666666666667	150	PCR1
FS10000169:131:BRB11606-0623:1:1111:14860:1260	Seq_anonymized_007747	75	0.5	150	PCR1
FS10000169:131:BRB11606-0623:1:1111:13340:1400	Seq_anonymized_000045	81	0.45999999999999996	150	PCR1
FS10000169:131:BRB11606-0623:1:1111:6580:1530	Seq_anonymized_009990	74	0.5066666666666666	150	PCR1
FS10000169:131:BRB11606-0623:1:1111:12380:1500	Seq_anonymized_004944	77	0.4866666666666667	150	PCR1
FS10000169:131:BRB11606-0623:1:1111:10680:1490	Seq_anonymized_002691	76	0.4933333333333333	150	PCR1
FS10000169:131:BRB11606-0623:1:1111:13220:1590	Seq_anonymized_007747	77	0.4866666666666667	150	PCR1
FS10000169:131:BRB11606-0623:1:1111:15680:1680	Seq_anonymized_003802	83	0.44666666666666666	150	PCR1
FS10000169:131:BRB11606-0623:1:1111:3240:1680	Seq_anonymized_002691	74	0.5066666666666666	150	PCR1
FS10000169:131:BRB11606-0623:1:1111:5710:1680	Seq_anonymized_003024	71	0.5266666666666666	150	PCR1
FS10000169:131:BRB11606-0623:1:1111:3200:1710	Seq_anonymized_000446	74	0.5066666666666666	150	PCR1
FS10000169:131:BRB11606-0623:1:1111:14150:1830	Seq_anonymized_008692	71	0.5266666666666666	150	PCR1
FS10000169:131:BRB11606-0623:1:1111:13940:1820	Seq_anonymized_010167	79	0.4733333333333334	150	PCR1
FS10000169:131:BRB11606-0623:1:1111:10740:1800	Seq_anonymized_000446	70	0.5333333333333333	150	PCR1
FS10000169:131:BRB11606-0623:1:1111:14000:1790	Seq_anonymized_006488	77	0.4866666666666667	150	PCR1
FS10000169:131:BRB11606-0623:1:1111:14860:1790	Seq_anonymized_008283	75	0.5	150	PCR1
FS10000169:131:BRB11606-0623:1:1111:8140:1910	Seq_anonymized_002029	80	0.4666666666666667	150	PCR1
FS10000169:131:BRB11606-0623:1:1111:10960:1850	Seq_anonymized_009990	74	0.5066666666666666	150	PCR1
FS10000169:131:BRB11606-0623:1:1111:3540:1980	Seq_anonymized_009074	69	0.54	150	PCR1
FS10000169:131:BRB11606-0623:1:1111:5380:2010	Seq_anonymized_008644	76	0.4933333333333333	150	PCR1
FS10000169:131:BRB11606-0623:1:1111:16460:1960	Seq_anonymized_002691	78	0.48	150	PCR1
FS10000169:131:BRB11606-0623:1:1111:3790:1970	Seq_anonymized_001200	71	0.5266666666666666	150	PCR1
FS10000169:131:BRB11606-0623:1:1111:5330:1970	Seq_anonymized_000885	78	0.48	150	PCR1
FS10000169:131:BRB11606-0623:1:1111:14000:1950	Seq_anonymized_003797	80	0.4666666666666667	150	PCR1
FS10000169:131:BRB11606-0623:1:1111:3760:1920	Seq_anonymized_002691	78	0.48	150	PCR1
FS10000169:131:BRB11606-0623:1:1111:4120:2040	Seq_anonymized_000446	81	0.45999999999999996	150	PCR1
FS10000169:131:BRB11606-0623:1:1111:1160:2210	Seq_anonymized_002691	81	0.45999999999999996	150	PCR1
FS10000169:131:BRB11606-0623:1:1111:14680:2190	Seq_anonymized_001776	83	0.44666666666666666	150	PCR1
FS10000169:131:BRB11606-0623:1:1111:5460:2160	Seq_anonymized_000446	74	0.5066666666666666	150	PCR1
FS10000169:131:BRB11606-0623:1:1111:12400:2150	Seq_anonymized_005869	77	0.4866666666666667	150	PCR1
FS10000169:131:BRB11606-0623:1:1111:12360:2280	Seq_anonymized_000446	76	0.4933333333333333	150	PCR1
FS10000169:131:BRB11606-0623:1:1111:14560:2350	Seq_anonymized_004905	83	0.44666666666666666	150	PCR1
FS10000169:131:BRB11606-0623:1:1111:6420:2350	Seq_anonymized_000654	76	0.4933333333333333	150	PCR1
FS10000169:131:BRB11606-0623:1:1111:6280:2430	Seq_anonymized_005869	73	0.5133333333333333	150	PCR1
FS10000169:131:BRB11606-0623:1:1111:7000:2510	Seq_anonymized_002557	75	0.5	150	PCR1
FS10000169:131:BRB11606-0623:1:1111:14560:2480	Seq_anonymized_000511	79	0.4733333333333334	150	PCR1
FS10000169:131:BRB11606-0623:1:1111:10820:2610	Seq_anonymized_007604	75	0.5	150	PCR1
FS10000169:131:BRB11606-0623:1:1111:15780:2610	Seq_anonymized_000376	75	0.5	150	PCR1
FS10000169:131:BRB11606-0623:1:1111:14320:2560	Seq_anonymized_008644	79	0.4733333333333334	150	PCR1
FS10000169:131:BRB11606-0623:1:1111:1160:2550	Seq_anonymized_007423	74	0.5066666666666666	150	PCR1
FS10000169:131:BRB11606-0623:1:1111:15280:2690	Seq_anonymized_006690	80	0.4666666666666667	150	PCR1
FS10000169:131:BRB11606-0623:1:1111:16140:2750	Seq_anonymized_002557	74	0.5066666666666666	150	PCR1
FS10000169:131:BRB11606-0623:1:1111:1780:2760	Seq_anonymized_009990	80	0.4666666666666667	150	PCR1
FS10000169:131:BRB11606-0623:1:1111:4640:2720	Seq_anonymized_002691	77	0.4866666666666667	150	PCR1
FS10000169:131:BRB11606-0623:1:1111:5300:2720	Seq_anonymized_009537	81	0.45999999999999996	150	PCR1
FS10000169:131:BRB11606-0623:1:1111:3540:2840	Seq_anonymized_000045	85	0.43333333333333335	150	PCR1
FS10000169:131:BRB11606-0623:1:1111:1620:2820	Seq_anonymized_006488	78	0.48	150	PCR1
FS10000169:131:BRB11606-0623:1:1111:13010:2840	Seq_anonymized_000446	76	0.4933333333333333	150	PCR1
FS10000169:131:BRB11606-0623:1:1111:4920:2970	Seq_anonymized_011758	72	0.52	150	PCR1
FS10000169:131:BRB11606-0623:1:1111:2330:2940	Seq_anonymized_006488	77	0.4866666666666667	150	PCR1
FS10000169:131:BRB11606-0623:1:1111:5470:3030	Seq_anonymized_004401	50	0.537037037037037	106	PCR1
FS10000169:131:BRB11606-0623:1:1111:11080:3000	Seq_anonymized_004905	74	0.5066666666666666	150	PCR1
FS10000169:131:BRB11606-0623:1:1111:2660:3010	Seq_anonymized_005555	70	0.5333333333333333	150	PCR1
FS10000169:131:BRB11606-0623:1:1111:15880:3120	Seq_anonymized_006488	79	0.4733333333333334	150	PCR1
FS10000169:131:BRB11606-0623:1:1111:8580:3090	Seq_anonymized_004905	78	0.48	150	PCR1
FS10000169:131:BRB11606-0623:1:1111:4530:3080	Seq_anonymized_000634	76	0.4933333333333333	150	PCR1
FS10000169:131:BRB11606-0623:1:1111:13780:3060	Seq_anonymized_002691	79	0.4733333333333334	150	PCR1
FS10000169:131:BRB11606-0623:1:1111:6320:3060	Seq_anonymized_001776	79	0.4733333333333334	150	PCR1
FS10000169:131:BRB11606-0623:1:1111:15180:3160	Seq_anonymized_009990	71	0.5266666666666666	150	PCR1
FS10000169:131:BRB11606-0623:1:1111:16240:3160	Seq_anonymized_006020	76	0.4933333333333333	150	PCR1
FS10000169:131:BRB11606-0623:1:1111:3450:3130	Seq_anonymized_002678	71	0.5266666666666666	150	PCR1
FS10000169:131:BRB11606-0623:1:1111:3320:3240	Seq_anonymized_009990	72	0.52	150	PCR1
FS10000169:131:BRB11606-0623:1:1111:9400:3200	Seq_anonymized_000493	75	0.5	150	PCR1
FS10000169:131:BRB11606-0623:1:1111:15340:3190	Seq_anonymized_005553	78	0.48	150	PCR1
FS10000169:131:BRB11606-0623:1:1111:3560:3190	Seq_anonymized_006342	81	0.45999999999999996	150	PCR1
FS10000169:131:BRB11606-0623:1:1111:9610:3310	Seq_anonymized_001776	75	0.5	150	PCR1
FS10000169:131:BRB11606-0623:1:1111:9860:3370	Seq_anonymized_000446	76	0.4933333333333333	150	PCR1
FS10000169:131:BRB11606-0623:1:1111:2880:3360	Seq_anonymized_002691	81	0.45999999999999996	150	PCR1
FS10000169:131:BRB11606-0623:1:1111:7720:3320	Seq_anonymized_002536	77	0.4866666666666667	150	PCR1
FS10000169:131:BRB11606-0623:1:1111:13640:3320	Seq_anonymized_006488	77	0.4866666666666667	150	PCR1
FS10000169:131:BRB11606-0623:1:1111:14820:3440	Seq_anonymized_004905	77	0.4866666666666667	150	PCR1
FS10000169:131:BRB11606-0623:1:1111:15020:3430	Seq_anonymized_004846	86	0.42666666666666664	150	PCR1
FS10000169:131:BRB11606-0623:1:1111:16370:3410	Seq_anonymized_000654	71	0.5266666666666666	150	PCR1
FS10000169:131:BRB11606-0623:1:1111:16040:3390	Seq_anonymized_000446	76	0.4933333333333333	150	PCR1
FS10000169:131:BRB11606-0623:1:1111:14010:3540	Seq_anonymized_010167	81	0.45999999999999996	150	PCR1
FS10000169:131:BRB11606-0623:1:1111:15730:3550	Seq_anonymized_000442	75	0.5	150	PCR1
FS10000169:131:BRB11606-0623:1:1111:16200:3550	Seq_anonymized_009059	84	0.43999999999999995	150	PCR1
FS10000169:131:BRB11606-0623:1:1111:7170:3510	Seq_anonymized_002691	78	0.48	150	PCR1
FS10000169:131:BRB11606-0623:1:1111:10980:3500	Seq_anonymized_000500	74	0.5066666666666666	150	PCR1
FS10000169:131:BRB11606-0623:1:1111:16000:3500	Seq_anonymized_002430	79	0.4733333333333334	150	PCR1
FS10000169:131:BRB11606-0623:1:1111:2720:3480	Seq_anonymized_006834	83	0.44666666666666666	150	PCR1
FS10000169:131:BRB11606-0623:1:1111:5650:3480	Seq_anonymized_009537	76	0.4933333333333333	150	PCR1
FS10000169:131:BRB11606-0623:1:1111:11330:3620	Seq_anonymized_000446	71	0.5266666666666666	150	PCR1
FS10000169:131:BRB11606-0623:1:1111:15640:3630	Seq_anonymized_002691	75	0.5	150	PCR1
FS10000169:131:BRB11606-0623:1:1111:14000:3610	Seq_anonymized_002691	76	0.4933333333333333	150	PCR1
FS10000169:131:BRB11606-0623:1:1111:3960:3730	Seq_anonymized_006834	73	0.5133333333333333	150	PCR1
FS10000169:131:BRB11606-0623:1:1111:6460:3810	Seq_anonymized_001798	80	0.4666666666666667	150	PCR1
FS10000169:131:BRB11606-0623:1:1111:4480:3790	Seq_anonymized_008644	78	0.48	150	PCR1
FS10000169:131:BRB11606-0623:1:1111:14390:3930	Seq_anonymized_006848	54	0.5	102	PCR1
FS10000169:131:BRB11606-0623:1:1111:2340:3940	Seq_anonymized_001196	76	0.4933333333333333	150	PCR1
FS10000169:131:BRB11606-0623:1:1111:15220:3910	Seq_anonymized_000446	74	0.5066666666666666	150	PCR1
FS10000169:131:BRB11606-0623:1:1111:2930:3920	Seq_anonymized_000446	75	0.5	150	PCR1
FS10000169:131:BRB11606-0623:1:1111:10380:4000	Seq_anonymized_004521	79	0.4733333333333334	150	PCR1
FS10000169:131:BRB11606-0623:1:1111:6280:3990	Seq_anonymized_002723	78	0.48	150	PCR1
FS10000169:131:BRB11606-0623:1:1111:5260:3980	Seq_anonymized_003574	78	0.48	150	PCR1
FS10000169:131:BRB11606-0623:1:1111:4350:4070	Seq_anonymized_004476	70	0.5333333333333333	150	PCR1
FS10000169:131:BRB11606-0623:1:1111:5360:4070	Seq_anonymized_002691	80	0.4666666666666667	150	PCR1
FS10000169:131:BRB11606-0623:1:1111:5280:4060	Seq_anonymized_002691	77	0.4866666666666667	150	PCR1
FS10000169:131:BRB11606-0623:1:1112:9800:1050	Seq_anonymized_000446	78	0.48	150	PCR1
FS10000169:131:BRB11606-0623:1:1112:11360:1020	Seq_anonymized_000446	74	0.5066666666666666	150	PCR1
FS10000169:131:BRB11606-0623:1:1111:12260:4080	Seq_anonymized_002691	80	0.4666666666666667	150	PCR1
FS10000169:131:BRB11606-0623:1:1112:12460:1120	Seq_anonymized_003676	82	0.45333333333333337	150	PCR1
FS10000169:131:BRB11606-0623:1:1112:12830:1170	Seq_anonymized_000446	74	0.5066666666666666	150	PCR1
FS10000169:131:BRB11606-0623:1:1112:13780:1080	Seq_anonymized_009990	78	0.48	150	PCR1
FS10000169:131:BRB11606-0623:1:1112:13500:1210	Seq_anonymized_001196	80	0.4666666666666667	150	PCR1
FS10000169:131:BRB11606-0623:1:1112:1180:1220	Seq_anonymized_001776	79	0.4733333333333334	150	PCR1
FS10000169:131:BRB11606-0623:1:1112:9780:1200	Seq_anonymized_009990	69	0.54	150	PCR1
FS10000169:131:BRB11606-0623:1:1112:7650:1270	Seq_anonymized_001732	70	0.5333333333333333	150	PCR1
FS10000169:131:BRB11606-0623:1:1112:5070:1370	Seq_anonymized_008644	75	0.5	150	PCR1
FS10000169:131:BRB11606-0623:1:1112:13450:1310	Seq_anonymized_003619	69	0.54	150	PCR1
FS10000169:131:BRB11606-0623:1:1112:8580:1440	Seq_anonymized_007808	71	0.5266666666666666	150	PCR1
FS10000169:131:BRB11606-0623:1:1112:8030:1430	Seq_anonymized_010167	85	0.43333333333333335	150	PCR1
FS10000169:131:BRB11606-0623:1:1112:7900:1410	Seq_anonymized_000511	72	0.52	150	PCR1
FS10000169:131:BRB11606-0623:1:1112:3820:1520	Seq_anonymized_001888	70	0.5333333333333333	150	PCR1
FS10000169:131:BRB11606-0623:1:1112:13500:1480	Seq_anonymized_000446	82	0.45333333333333337	150	PCR1
FS10000169:131:BRB11606-0623:1:1112:14450:1480	Seq_anonymized_005932	49	0.5462962962962963	108	PCR1
FS10000169:131:BRB11606-0623:1:1112:1060:1480	Seq_anonymized_004077	81	0.45999999999999996	150	PCR1
FS10000169:131:BRB11606-0623:1:1112:16260:1460	Seq_anonymized_006834	78	0.48	150	PCR1
FS10000169:131:BRB11606-0623:1:1112:2460:1570	Seq_anonymized_002691	84	0.43999999999999995	150	PCR1
FS10000169:131:BRB11606-0623:1:1112:16340:1540	Seq_anonymized_002029	75	0.5	150	PCR1
FS10000169:131:BRB11606-0623:1:1112:1260:1550	Seq_anonymized_004905	76	0.4933333333333333	150	PCR1
FS10000169:131:BRB11606-0623:1:1112:13500:1550	Seq_anonymized_002557	80	0.4666666666666667	150	PCR1
FS10000169:131:BRB11606-0623:1:1112:13710:1550	Seq_anonymized_006725	80	0.4666666666666667	150	PCR1
FS10000169:131:BRB11606-0623:1:1112:10480:1540	Seq_anonymized_009164	80	0.4666666666666667	150	PCR1
FS10000169:131:BRB11606-0623:1:1112:12180:1540	Seq_anonymized_008644	83	0.44666666666666666	150	PCR1
FS10000169:131:BRB11606-0623:1:1112:13140:1530	Seq_anonymized_009990	79	0.4733333333333334	150	PCR1
FS10000169:131:BRB11606-0623:1:1112:14790:1640	Seq_anonymized_002691	78	0.48	150	PCR1
FS10000169:131:BRB11606-0623:1:1112:13980:1610	Seq_anonymized_003467	78	0.48	150	PCR1
FS10000169:131:BRB11606-0623:1:1112:7830:1710	Seq_anonymized_005110	79	0.4733333333333334	150	PCR1
FS10000169:131:BRB11606-0623:1:1112:12920:1710	Seq_anonymized_003467	76	0.4933333333333333	150	PCR1
FS10000169:131:BRB11606-0623:1:1112:4920:1680	Seq_anonymized_005869	84	0.43999999999999995	150	PCR1
FS10000169:131:BRB11606-0623:1:1112:5340:1670	Seq_anonymized_006776	80	0.4666666666666667	150	PCR1
FS10000169:131:BRB11606-0623:1:1112:2610:1670	Seq_anonymized_000614	69	0.54	150	PCR1
FS10000169:131:BRB11606-0623:1:1112:9400:1810	Seq_anonymized_006650	69	0.54	150	PCR1
FS10000169:131:BRB11606-0623:1:1112:5350:1800	Seq_anonymized_006348	74	0.5066666666666666	150	PCR1
FS10000169:131:BRB11606-0623:1:1112:8880:1770	Seq_anonymized_000446	74	0.5066666666666666	150	PCR1
FS10000169:131:BRB11606-0623:1:1112:8940:1760	Seq_anonymized_008049	78	0.48	150	PCR1
FS10000169:131:BRB11606-0623:1:1112:13540:1810	Seq_anonymized_009498	78	0.48	150	PCR1
FS10000169:131:BRB11606-0623:1:1112:5580:1820	Seq_anonymized_002691	78	0.48	150	PCR1
FS10000169:131:BRB11606-0623:1:1112:16350:1900	Seq_anonymized_000493	78	0.48	150	PCR1
FS10000169:131:BRB11606-0623:1:1112:10790:1910	Seq_anonymized_000495	75	0.5	150	PCR1
FS10000169:131:BRB11606-0623:1:1112:10660:1890	Seq_anonymized_002577	78	0.48	150	PCR1
FS10000169:131:BRB11606-0623:1:1112:11180:1890	Seq_anonymized_000964	68	0.5466666666666666	150	PCR1
FS10000169:131:BRB11606-0623:1:1112:4610:1990	Seq_anonymized_003391	74	0.5066666666666666	150	PCR1
FS10000169:131:BRB11606-0623:1:1112:13020:1970	Seq_anonymized_008544	76	0.4933333333333333	150	PCR1
FS10000169:131:BRB11606-0623:1:1112:14280:2090	Seq_anonymized_008001	71	0.5266666666666666	150	PCR1
FS10000169:131:BRB11606-0623:1:1112:12220:2070	Seq_anonymized_008644	77	0.4866666666666667	150	PCR1
FS10000169:131:BRB11606-0623:1:1112:13740:2070	Seq_anonymized_000511	83	0.44666666666666666	150	PCR1
FS10000169:131:BRB11606-0623:1:1112:5780:2030	Seq_anonymized_002691	75	0.5	150	PCR1
FS10000169:131:BRB11606-0623:1:1112:16140:2150	Seq_anonymized_009990	77	0.4866666666666667	150	PCR1
FS10000169:131:BRB11606-0623:1:1112:16380:2140	Seq_anonymized_002557	83	0.44666666666666666	150	PCR1
FS10000169:131:BRB11606-0623:1:1112:5750:2150	Seq_anonymized_002691	74	0.5066666666666666	150	PCR1
FS10000169:131:BRB11606-0623:1:1112:12100:2140	Seq_anonymized_000511	75	0.5	150	PCR1
FS10000169:131:BRB11606-0623:1:1112:10460:2310	Seq_anonymized_009990	75	0.5	150	PCR1
FS10000169:131:BRB11606-0623:1:1112:10670:2300	Seq_anonymized_001104	74	0.5066666666666666	150	PCR1
FS10000169:131:BRB11606-0623:1:1112:3340:2330	Seq_anonymized_007747	81	0.45999999999999996	150	PCR1
FS10000169:131:BRB11606-0623:1:1112:3970:2550	Seq_anonymized_005420	50	0.537037037037037	107	PCR1
FS10000169:131:BRB11606-0623:1:1112:15940:2540	Seq_anonymized_003787	94	0.3733333333333333	150	PCR1
FS10000169:131:BRB11606-0623:1:1112:15420:2520	Seq_anonymized_006690	74	0.5066666666666666	150	PCR1
FS10000169:131:BRB11606-0623:1:1112:6340:2510	Seq_anonymized_000446	77	0.4866666666666667	150	PCR1
FS10000169:131:BRB11606-0623:1:1112:14720:2510	Seq_anonymized_010053	77	0.4866666666666667	150	PCR1
FS10000169:131:BRB11606-0623:1:1112:10260:2640	Seq_anonymized_001776	77	0.4866666666666667	150	PCR1
FS10000169:131:BRB11606-0623:1:1112:14780:2590	Seq_anonymized_000446	76	0.4933333333333333	150	PCR1
FS10000169:131:BRB11606-0623:1:1112:9420:2570	Seq_anonymized_000493	74	0.5066666666666666	150	PCR1
FS10000169:131:BRB11606-0623:1:1112:11140:2690	Seq_anonymized_001776	78	0.48	150	PCR1
FS10000169:131:BRB11606-0623:1:1112:15020:2660	Seq_anonymized_008644	74	0.5066666666666666	150	PCR1
FS10000169:131:BRB11606-0623:1:1112:4860:2770	Seq_anonymized_008644	74	0.5066666666666666	150	PCR1
FS10000169:131:BRB11606-0623:1:1112:2460:2730	Seq_anonymized_001776	77	0.4866666666666667	150	PCR1
FS10000169:131:BRB11606-0623:1:1112:6990:2860	Seq_anonymized_003797	75	0.5	150	PCR1
FS10000169:131:BRB11606-0623:1:1112:3460:2850	Seq_anonymized_000446	73	0.5133333333333333	150	PCR1
FS10000169:131:BRB11606-0623:1:1112:5830:2820	Seq_anonymized_008644	78	0.48	150	PCR1
FS10000169:131:BRB11606-0623:1:1112:2900:2940	Seq_anonymized_001776	76	0.4933333333333333	150	PCR1
FS10000169:131:BRB11606-0623:1:1112:7160:2910	Seq_anonymized_007747	77	0.4866666666666667	150	PCR1
FS10000169:131:BRB11606-0623:1:1112:10300:2880	Seq_anonymized_000446	77	0.4866666666666667	150	PCR1
FS10000169:131:BRB11606-0623:1:1112:12600:2880	Seq_anonymized_010053	79	0.4733333333333334	150	PCR1
FS10000169:131:BRB11606-0623:1:1112:16100:2990	Seq_anonymized_005869	81	0.45999999999999996	150	PCR1
FS10000169:131:BRB11606-0623:1:1112:8820:2970	Seq_anonymized_002691	80	0.4666666666666667	150	PCR1
FS10000169:131:BRB11606-0623:1:1112:11640:2950	Seq_anonymized_000263	75	0.5	150	PCR1
FS10000169:131:BRB11606-0623:1:1112:13980:3090	Seq_anonymized_000446	78	0.48	150	PCR1
FS10000169:131:BRB11606-0623:1:1112:2780:3100	Seq_anonymized_001776	80	0.4666666666666667	150	PCR1
FS10000169:131:BRB11606-0623:1:1112:1920:3080	Seq_anonymized_003557	73	0.5133333333333333	150	PCR1
FS10000169:131:BRB11606-0623:1:1112:4120:3140	Seq_anonymized_001967	74	0.5066666666666666	150	PCR1
FS10000169:131:BRB11606-0623:1:1112:11940:3140	Seq_anonymized_000446	78	0.48	150	PCR1
FS10000169:131:BRB11606-0623:1:1112:1020:3250	Seq_anonymized_008415	76	0.4933333333333333	150	PCR1
FS10000169:131:BRB11606-0623:1:1112:13820:3230	Seq_anonymized_002691	74	0.5066666666666666	150	PCR1
FS10000169:131:BRB11606-0623:1:1112:15700:3230	Seq_anonymized_009990	83	0.44666666666666666	150	PCR1
FS10000169:131:BRB11606-0623:1:1112:6380:3220	Seq_anonymized_001052	79	0.4733333333333334	150	PCR1
FS10000169:131:BRB11606-0623:1:1112:1220:3210	Seq_anonymized_001806	73	0.5133333333333333	150	PCR1
FS10000169:131:BRB11606-0623:1:1112:4860:3180	Seq_anonymized_003592	49	0.5585585585585586	111	PCR1
FS10000169:131:BRB11606-0623:1:1112:1270:3400	Seq_anonymized_006834	75	0.5	150	PCR1
FS10000169:131:BRB11606-0623:1:1112:6980:3390	Seq_anonymized_000446	72	0.52	150	PCR1
FS10000169:131:BRB11606-0623:1:1112:6780:3440	Seq_anonymized_003797	75	0.5	150	PCR1
FS10000169:131:BRB11606-0623:1:1112:1140:3360	Seq_anonymized_000687	77	0.4866666666666667	150	PCR1
FS10000169:131:BRB11606-0623:1:1112:1220:3510	Seq_anonymized_002557	75	0.5	150	PCR1
FS10000169:131:BRB11606-0623:1:1112:4760:3520	Seq_anonymized_006848	75	0.5	150	PCR1
FS10000169:131:BRB11606-0623:1:1112:6840:3480	Seq_anonymized_002691	75	0.5	150	PCR1
FS10000169:131:BRB11606-0623:1:1112:15620:3480	Seq_anonymized_000446	80	0.4666666666666667	150	PCR1
FS10000169:131:BRB11606-0623:1:1112:6390:3570	Seq_anonymized_002557	75	0.5	150	PCR1
FS10000169:131:BRB11606-0623:1:1112:14420:3450	Seq_anonymized_003906	71	0.5266666666666666	150	PCR1
FS10000169:131:BRB11606-0623:1:1112:4990:3590	Seq_anonymized_009151	72	0.52	150	PCR1
FS10000169:131:BRB11606-0623:1:1112:15940:3550	Seq_anonymized_004476	84	0.43999999999999995	150	PCR1
FS10000169:131:BRB11606-0623:1:1112:1150:3550	Seq_anonymized_000493	79	0.4733333333333334	150	PCR1
FS10000169:131:BRB11606-0623:1:1112:1630:3520	Seq_anonymized_002557	80	0.4666666666666667	150	PCR1
FS10000169:131:BRB11606-0623:1:1112:2340:3520	Seq_anonymized_001238	79	0.4733333333333334	150	PCR1
FS10000169:131:BRB11606-0623:1:1112:9100:3650	Seq_anonymized_000446	72	0.52	150	PCR1
FS10000169:131:BRB11606-0623:1:1112:13900:3620	Seq_anonymized_006488	79	0.4733333333333334	150	PCR1
FS10000169:131:BRB11606-0623:1:1112:1930:3630	Seq_anonymized_003295	69	0.54	150	PCR1
FS10000169:131:BRB11606-0623:1:1112:13280:3610	Seq_anonymized_001365	78	0.48	150	PCR1
FS10000169:131:BRB11606-0623:1:1112:7270:3600	Seq_anonymized_001931	73	0.5133333333333333	150	PCR1
FS10000169:131:BRB11606-0623:1:1112:15100:3600	Seq_anonymized_005869	79	0.4733333333333334	150	PCR1
FS10000169:131:BRB11606-0623:1:1112:3430:3750	Seq_anonymized_002691	72	0.52	150	PCR1
FS10000169:131:BRB11606-0623:1:1112:12230:3710	Seq_anonymized_009990	74	0.5066666666666666	150	PCR1
FS10000169:131:BRB11606-0623:1:1112:14390:3830	Seq_anonymized_001776	78	0.48	150	PCR1
FS10000169:131:BRB11606-0623:1:1112:15560:3830	Seq_anonymized_006887	92	0.3866666666666667	150	PCR1
FS10000169:131:BRB11606-0623:1:1112:12820:3760	Seq_anonymized_001798	79	0.4733333333333334	150	PCR1
FS10000169:131:BRB11606-0623:1:1112:12800:3840	Seq_anonymized_005593	72	0.52	150	PCR1
FS10000169:131:BRB11606-0623:1:1112:1270:3850	Seq_anonymized_004905	81	0.45999999999999996	150	PCR1
FS10000169:131:BRB11606-0623:1:1112:5480:3950	Seq_anonymized_000634	86	0.42666666666666664	150	PCR1
FS10000169:131:BRB11606-0623:1:1112:5240:4040	Seq_anonymized_002557	77	0.4866666666666667	150	PCR1
FS10000169:131:BRB11606-0623:1:1112:9480:4030	Seq_anonymized_010781	71	0.5266666666666666	150	PCR1
FS10000169:131:BRB11606-0623:1:1112:10630:4020	Seq_anonymized_003535	75	0.5	150	PCR1
FS10000169:131:BRB11606-0623:1:1112:9020:3980	Seq_anonymized_000446	78	0.48	150	PCR1
FS10000169:131:BRB11606-0623:1:1112:10950:3980	Seq_anonymized_008181	77	0.4866666666666667	150	PCR1
FS10000169:131:BRB11606-0623:1:1113:9190:1020	Seq_anonymized_005393	75	0.5	150	PCR1
FS10000169:131:BRB11606-0623:1:1113:14510:1060	Seq_anonymized_002691	79	0.4733333333333334	150	PCR1
FS10000169:131:BRB11606-0623:1:1112:12190:4080	Seq_anonymized_001776	77	0.4866666666666667	150	PCR1
FS10000169:131:BRB11606-0623:1:1112:5020:4060	Seq_anonymized_000446	75	0.5	150	PCR1
FS10000169:131:BRB11606-0623:1:1113:8510:1090	Seq_anonymized_007677	71	0.5266666666666666	150	PCR1
FS10000169:131:BRB11606-0623:1:1113:12810:1050	Seq_anonymized_000446	73	0.5133333333333333	150	PCR1
FS10000169:131:BRB11606-0623:1:1113:14130:1190	Seq_anonymized_009990	77	0.4866666666666667	150	PCR1
FS10000169:131:BRB11606-0623:1:1113:3860:1160	Seq_anonymized_000603	73	0.5133333333333333	150	PCR1
FS10000169:131:BRB11606-0623:1:1113:15930:1140	Seq_anonymized_000511	74	0.5066666666666666	150	PCR1
FS10000169:131:BRB11606-0623:1:1113:1140:1140	Seq_anonymized_007747	80	0.4666666666666667	150	PCR1
FS10000169:131:BRB11606-0623:1:1113:13770:1110	Seq_anonymized_002691	80	0.4666666666666667	150	PCR1
FS10000169:131:BRB11606-0623:1:1113:1850:1250	Seq_anonymized_003166	77	0.4866666666666667	150	PCR1
FS10000169:131:BRB11606-0623:1:1113:10330:1210	Seq_anonymized_002691	78	0.48	150	PCR1
FS10000169:131:BRB11606-0623:1:1113:11780:1350	Seq_anonymized_000511	79	0.4733333333333334	150	PCR1
FS10000169:131:BRB11606-0623:1:1113:8990:1340	Seq_anonymized_006488	72	0.52	150	PCR1
FS10000169:131:BRB11606-0623:1:1113:8650:1280	Seq_anonymized_002557	76	0.4933333333333333	150	PCR1
FS10000169:131:BRB11606-0623:1:1113:4290:1520	Seq_anonymized_009990	73	0.5133333333333333	150	PCR1
FS10000169:131:BRB11606-0623:1:1113:5090:1530	Seq_anonymized_008644	77	0.4866666666666667	150	PCR1
FS10000169:131:BRB11606-0623:1:1113:1080:1550	Seq_anonymized_000102	56	0.4814814814814815	108	PCR1
FS10000169:131:BRB11606-0623:1:1113:1920:1750	Seq_anonymized_006889	68	0.5466666666666666	150	PCR1
FS10000169:131:BRB11606-0623:1:1113:5940:1750	Seq_anonymized_004282	71	0.5266666666666666	150	PCR1
FS10000169:131:BRB11606-0623:1:1113:13970:1720	Seq_anonymized_002691	82	0.45333333333333337	150	PCR1
FS10000169:131:BRB11606-0623:1:1113:14250:1830	Seq_anonymized_002691	78	0.48	150	PCR1
FS10000169:131:BRB11606-0623:1:1113:14970:1830	Seq_anonymized_000493	78	0.48	150	PCR1
FS10000169:131:BRB11606-0623:1:1113:16490:1800	Seq_anonymized_000511	79	0.4733333333333334	150	PCR1
FS10000169:131:BRB11606-0623:1:1113:2230:1910	Seq_anonymized_001776	78	0.48	150	PCR1
FS10000169:131:BRB11606-0623:1:1113:11210:1910	Seq_anonymized_007747	75	0.5	150	PCR1
FS10000169:131:BRB11606-0623:1:1113:10500:1790	Seq_anonymized_000511	78	0.48	150	PCR1
FS10000169:131:BRB11606-0623:1:1113:13590:1790	Seq_anonymized_000446	76	0.4933333333333333	150	PCR1
FS10000169:131:BRB11606-0623:1:1113:10530:1890	Seq_anonymized_009990	78	0.48	150	PCR1
FS10000169:131:BRB11606-0623:1:1113:6490:1860	Seq_anonymized_005696	80	0.4666666666666667	150	PCR1
FS10000169:131:BRB11606-0623:1:1113:6530:1860	Seq_anonymized_001809	70	0.5333333333333333	150	PCR1
FS10000169:131:BRB11606-0623:1:1113:14130:2000	Seq_anonymized_009990	79	0.4733333333333334	150	PCR1
FS10000169:131:BRB11606-0623:1:1113:9650:1960	Seq_anonymized_009990	73	0.5133333333333333	150	PCR1
FS10000169:131:BRB11606-0623:1:1113:4160:2080	Seq_anonymized_011266	70	0.5333333333333333	150	PCR1
FS10000169:131:BRB11606-0623:1:1113:12970:2090	Seq_anonymized_006488	77	0.4866666666666667	150	PCR1
FS10000169:131:BRB11606-0623:1:1113:2250:2050	Seq_anonymized_001706	71	0.5266666666666666	150	PCR1
FS10000169:131:BRB11606-0623:1:1113:6210:2160	Seq_anonymized_002391	69	0.54	150	PCR1
FS10000169:131:BRB11606-0623:1:1113:11890:2130	Seq_anonymized_009990	74	0.5066666666666666	150	PCR1
FS10000169:131:BRB11606-0623:1:1113:13090:2130	Seq_anonymized_009151	75	0.5	150	PCR1
FS10000169:131:BRB11606-0623:1:1113:10740:2120	Seq_anonymized_000446	75	0.5	150	PCR1
FS10000169:131:BRB11606-0623:1:1113:2290:2250	Seq_anonymized_000920	76	0.4933333333333333	150	PCR1
FS10000169:131:BRB11606-0623:1:1113:4980:2240	Seq_anonymized_008644	80	0.4666666666666667	150	PCR1
FS10000169:131:BRB11606-0623:1:1113:10770:2320	Seq_anonymized_000747	76	0.4933333333333333	150	PCR1
FS10000169:131:BRB11606-0623:1:1113:4340:2300	Seq_anonymized_008644	74	0.5066666666666666	150	PCR1
FS10000169:131:BRB11606-0623:1:1113:14780:2270	Seq_anonymized_002691	78	0.48	150	PCR1
FS10000169:131:BRB11606-0623:1:1113:11510:2260	Seq_anonymized_000511	78	0.48	150	PCR1
FS10000169:131:BRB11606-0623:1:1113:1690:2370	Seq_anonymized_003347	78	0.48	150	PCR1
FS10000169:131:BRB11606-0623:1:1113:8650:2450	Seq_anonymized_005553	80	0.4666666666666667	150	PCR1
FS10000169:131:BRB11606-0623:1:1113:12150:2350	Seq_anonymized_003557	74	0.5066666666666666	150	PCR1
FS10000169:131:BRB11606-0623:1:1113:11540:2330	Seq_anonymized_005869	74	0.5066666666666666	150	PCR1
FS10000169:131:BRB11606-0623:1:1113:13530:2540	Seq_anonymized_008644	79	0.4733333333333334	150	PCR1
FS10000169:131:BRB11606-0623:1:1113:2930:2530	Seq_anonymized_000446	80	0.4666666666666667	150	PCR1
FS10000169:131:BRB11606-0623:1:1113:2490:2600	Seq_anonymized_000446	77	0.4866666666666667	150	PCR1
FS10000169:131:BRB11606-0623:1:1113:3500:2580	Seq_anonymized_009151	75	0.5	150	PCR1
FS10000169:131:BRB11606-0623:1:1113:3290:2710	Seq_anonymized_007747	83	0.44666666666666666	150	PCR1
FS10000169:131:BRB11606-0623:1:1113:11310:2690	Seq_anonymized_003016	72	0.52	150	PCR1
FS10000169:131:BRB11606-0623:1:1113:15550:2790	Seq_anonymized_004279	69	0.54	150	PCR1
FS10000169:131:BRB11606-0623:1:1113:11730:2780	Seq_anonymized_003711	76	0.4933333333333333	150	PCR1
FS10000169:131:BRB11606-0623:1:1113:12090:2780	Seq_anonymized_002195	75	0.5	150	PCR1
FS10000169:131:BRB11606-0623:1:1113:9850:2810	Seq_anonymized_002691	79	0.4733333333333334	150	PCR1
FS10000169:131:BRB11606-0623:1:1113:3050:2770	Seq_anonymized_000446	75	0.5	150	PCR1
FS10000169:131:BRB11606-0623:1:1113:16250:2740	Seq_anonymized_006488	82	0.45333333333333337	150	PCR1
FS10000169:131:BRB11606-0623:1:1113:15450:2750	Seq_anonymized_006294	76	0.4933333333333333	150	PCR1
FS10000169:131:BRB11606-0623:1:1113:1650:2910	Seq_anonymized_002691	78	0.48	150	PCR1
FS10000169:131:BRB11606-0623:1:1113:12690:2820	Seq_anonymized_003797	75	0.5	150	PCR1
FS10000169:131:BRB11606-0623:1:1113:10030:2970	Seq_anonymized_000603	78	0.48	150	PCR1
FS10000169:131:BRB11606-0623:1:1113:10550:2980	Seq_anonymized_001260	77	0.4866666666666667	150	PCR1
FS10000169:131:BRB11606-0623:1:1113:14410:2980	Seq_anonymized_006013	81	0.45999999999999996	150	PCR1
FS10000169:131:BRB11606-0623:1:1113:8450:2900	Seq_anonymized_002557	77	0.4866666666666667	150	PCR1
FS10000169:131:BRB11606-0623:1:1113:12470:3040	Seq_anonymized_006488	72	0.52	150	PCR1
FS10000169:131:BRB11606-0623:1:1113:5160:3110	Seq_anonymized_005674	72	0.52	150	PCR1
FS10000169:131:BRB11606-0623:1:1113:15970:3030	Seq_anonymized_000446	76	0.4933333333333333	150	PCR1
FS10000169:131:BRB11606-0623:1:1113:6440:3040	Seq_anonymized_007234	74	0.5066666666666666	150	PCR1
FS10000169:131:BRB11606-0623:1:1113:10030:3020	Seq_anonymized_000325	77	0.4866666666666667	150	PCR1
FS10000169:131:BRB11606-0623:1:1113:14090:3000	Seq_anonymized_009990	75	0.5	150	PCR1
FS10000169:131:BRB11606-0623:1:1113:1290:3010	Seq_anonymized_008644	84	0.43999999999999995	150	PCR1
FS10000169:131:BRB11606-0623:1:1113:2230:3150	Seq_anonymized_000353	72	0.52	150	PCR1
FS10000169:131:BRB11606-0623:1:1113:12730:3120	Seq_anonymized_003197	76	0.4933333333333333	150	PCR1
FS10000169:131:BRB11606-0623:1:1113:10830:3210	Seq_anonymized_002122	75	0.5	150	PCR1
FS10000169:131:BRB11606-0623:1:1113:3970:3260	Seq_anonymized_009990	73	0.5133333333333333	150	PCR1
FS10000169:131:BRB11606-0623:1:1113:13710:3290	Seq_anonymized_002557	81	0.45999999999999996	150	PCR1
FS10000169:131:BRB11606-0623:1:1113:4940:3280	Seq_anonymized_003016	70	0.5333333333333333	150	PCR1
FS10000169:131:BRB11606-0623:1:1113:6450:3320	Seq_anonymized_008644	79	0.4733333333333334	150	PCR1
FS10000169:131:BRB11606-0623:1:1113:15930:3240	Seq_anonymized_003619	77	0.4866666666666667	150	PCR1
FS10000169:131:BRB11606-0623:1:1113:13210:3390	Seq_anonymized_008644	77	0.4866666666666667	150	PCR1
FS10000169:131:BRB11606-0623:1:1113:3160:3370	Seq_anonymized_007747	73	0.5133333333333333	150	PCR1
FS10000169:131:BRB11606-0623:1:1113:5200:3370	Seq_anonymized_001776	76	0.4933333333333333	150	PCR1
FS10000169:131:BRB11606-0623:1:1113:2410:3360	Seq_anonymized_008644	83	0.44666666666666666	150	PCR1
FS10000169:131:BRB11606-0623:1:1113:5130:3360	Seq_anonymized_007842	82	0.45333333333333337	150	PCR1
FS10000169:131:BRB11606-0623:1:1113:4030:3460	Seq_anonymized_003676	84	0.43999999999999995	150	PCR1
FS10000169:131:BRB11606-0623:1:1113:13010:3530	Seq_anonymized_006834	81	0.45999999999999996	150	PCR1
FS10000169:131:BRB11606-0623:1:1113:10790:3480	Seq_anonymized_000301	71	0.5266666666666666	150	PCR1
FS10000169:131:BRB11606-0623:1:1113:14810:3580	Seq_anonymized_001776	75	0.5	150	PCR1
FS10000169:131:BRB11606-0623:1:1113:10420:3560	Seq_anonymized_000493	78	0.48	150	PCR1
FS10000169:131:BRB11606-0623:1:1113:14870:3560	Seq_anonymized_009990	73	0.5133333333333333	150	PCR1
FS10000169:131:BRB11606-0623:1:1113:13290:3730	Seq_anonymized_003619	77	0.4866666666666667	150	PCR1
FS10000169:131:BRB11606-0623:1:1113:11610:3710	Seq_anonymized_000997	71	0.5266666666666666	150	PCR1
FS10000169:131:BRB11606-0623:1:1113:11450:3790	Seq_anonymized_000446	78	0.48	150	PCR1
FS10000169:131:BRB11606-0623:1:1113:7020:3800	Seq_anonymized_010758	73	0.5133333333333333	150	PCR1
FS10000169:131:BRB11606-0623:1:1113:12490:4030	Seq_anonymized_002691	79	0.4733333333333334	150	PCR1
FS10000169:131:BRB11606-0623:1:1113:10970:4040	Seq_anonymized_000634	73	0.5133333333333333	150	PCR1
FS10000169:131:BRB11606-0623:1:1114:15110:1000	Seq_anonymized_007604	78	0.48	150	PCR1
FS10000169:131:BRB11606-0623:1:1114:1560:1000	Seq_anonymized_005250	79	0.4733333333333334	150	PCR1
FS10000169:131:BRB11606-0623:1:1114:16440:1020	Seq_anonymized_002691	80	0.4666666666666667	150	PCR1
FS10000169:131:BRB11606-0623:1:1114:3110:1030	Seq_anonymized_003229	80	0.4666666666666667	150	PCR1
FS10000169:131:BRB11606-0623:1:1114:7850:1130	Seq_anonymized_005555	70	0.5333333333333333	150	PCR1
FS10000169:131:BRB11606-0623:1:1114:1390:1120	Seq_anonymized_010167	84	0.43999999999999995	150	PCR1
FS10000169:131:BRB11606-0623:1:1114:5350:1250	Seq_anonymized_008563	83	0.44666666666666666	150	PCR1
FS10000169:131:BRB11606-0623:1:1114:9550:1410	Seq_anonymized_000921	83	0.44666666666666666	150	PCR1
FS10000169:131:BRB11606-0623:1:1114:4880:1310	Seq_anonymized_000446	76	0.4933333333333333	150	PCR1
FS10000169:131:BRB11606-0623:1:1114:7670:1440	Seq_anonymized_002691	77	0.4866666666666667	150	PCR1
FS10000169:131:BRB11606-0623:1:1114:15070:1380	Seq_anonymized_005869	81	0.45999999999999996	150	PCR1
FS10000169:131:BRB11606-0623:1:1114:12600:1500	Seq_anonymized_010167	78	0.48	150	PCR1
FS10000169:131:BRB11606-0623:1:1114:4040:1590	Seq_anonymized_000446	80	0.4666666666666667	150	PCR1
FS10000169:131:BRB11606-0623:1:1114:13170:1600	Seq_anonymized_008296	75	0.5	150	PCR1
FS10000169:131:BRB11606-0623:1:1114:12130:1610	Seq_anonymized_007269	71	0.5266666666666666	150	PCR1
FS10000169:131:BRB11606-0623:1:1114:12150:1460	Seq_anonymized_001776	79	0.4733333333333334	150	PCR1
FS10000169:131:BRB11606-0623:1:1114:11130:1640	Seq_anonymized_002557	74	0.5066666666666666	150	PCR1
FS10000169:131:BRB11606-0623:1:1114:1760:1600	Seq_anonymized_002691	76	0.4933333333333333	150	PCR1
FS10000169:131:BRB11606-0623:1:1114:13070:1570	Seq_anonymized_006488	77	0.4866666666666667	150	PCR1
FS10000169:131:BRB11606-0623:1:1114:12650:1680	Seq_anonymized_004806	70	0.5333333333333333	150	PCR1
FS10000169:131:BRB11606-0623:1:1114:10700:1660	Seq_anonymized_003122	69	0.54	150	PCR1
FS10000169:131:BRB11606-0623:1:1114:14870:1660	Seq_anonymized_006488	78	0.48	150	PCR1
FS10000169:131:BRB11606-0623:1:1114:9430:1770	Seq_anonymized_002691	76	0.4933333333333333	150	PCR1
FS10000169:131:BRB11606-0623:1:1114:4620:1760	Seq_anonymized_006251	69	0.54	150	PCR1
FS10000169:131:BRB11606-0623:1:1114:3550:1720	Seq_anonymized_002691	74	0.5066666666666666	150	PCR1
FS10000169:131:BRB11606-0623:1:1114:6310:1860	Seq_anonymized_000045	74	0.5066666666666666	150	PCR1
FS10000169:131:BRB11606-0623:1:1114:12870:1830	Seq_anonymized_005869	80	0.4666666666666667	150	PCR1
FS10000169:131:BRB11606-0623:1:1114:3790:1820	Seq_anonymized_002691	76	0.4933333333333333	150	PCR1
FS10000169:131:BRB11606-0623:1:1114:4790:1820	Seq_anonymized_003208	72	0.52	150	PCR1
FS10000169:131:BRB11606-0623:1:1114:9130:1820	Seq_anonymized_000511	70	0.5333333333333333	150	PCR1
FS10000169:131:BRB11606-0623:1:1114:11140:1940	Seq_anonymized_007294	71	0.5266666666666666	150	PCR1
FS10000169:131:BRB11606-0623:1:1114:12070:1940	Seq_anonymized_008644	75	0.5	150	PCR1
FS10000169:131:BRB11606-0623:1:1114:1890:1950	Seq_anonymized_001554	71	0.5266666666666666	150	PCR1
FS10000169:131:BRB11606-0623:1:1114:10590:1980	Seq_anonymized_002691	73	0.5133333333333333	150	PCR1
FS10000169:131:BRB11606-0623:1:1114:14710:2070	Seq_anonymized_000921	84	0.43999999999999995	150	PCR1
FS10000169:131:BRB11606-0623:1:1114:7390:2060	Seq_anonymized_006876	72	0.52	150	PCR1
FS10000169:131:BRB11606-0623:1:1114:7790:2050	Seq_anonymized_000920	69	0.54	150	PCR1
FS10000169:131:BRB11606-0623:1:1114:3550:2140	Seq_anonymized_000541	75	0.5	150	PCR1
FS10000169:131:BRB11606-0623:1:1114:4190:2120	Seq_anonymized_003921	71	0.5266666666666666	150	PCR1
FS10000169:131:BRB11606-0623:1:1114:13270:2110	Seq_anonymized_007575	73	0.5133333333333333	150	PCR1
FS10000169:131:BRB11606-0623:1:1114:10620:2280	Seq_anonymized_000638	52	0.5185185185185186	107	PCR1
FS10000169:131:BRB11606-0623:1:1114:1420:2290	Seq_anonymized_005198	52	0.5185185185185186	108	PCR1
FS10000169:131:BRB11606-0623:1:1114:5750:2290	Seq_anonymized_001798	79	0.4733333333333334	150	PCR1
FS10000169:131:BRB11606-0623:1:1114:9190:2260	Seq_anonymized_002691	77	0.4866666666666667	150	PCR1
FS10000169:131:BRB11606-0623:1:1114:10250:2250	Seq_anonymized_001776	78	0.48	150	PCR1
FS10000169:131:BRB11606-0623:1:1114:12430:2250	Seq_anonymized_008644	83	0.44666666666666666	150	PCR1
FS10000169:131:BRB11606-0623:1:1114:14370:2170	Seq_anonymized_002539	74	0.5066666666666666	150	PCR1
FS10000169:131:BRB11606-0623:1:1114:4960:2180	Seq_anonymized_011803	85	0.43333333333333335	150	PCR1
FS10000169:131:BRB11606-0623:1:1114:7430:2360	Seq_anonymized_007683	83	0.44666666666666666	150	PCR1
FS10000169:131:BRB11606-0623:1:1114:9430:2320	Seq_anonymized_007728	70	0.5333333333333333	150	PCR1
FS10000169:131:BRB11606-0623:1:1114:12030:2390	Seq_anonymized_002691	79	0.4733333333333334	150	PCR1
FS10000169:131:BRB11606-0623:1:1114:1300:2400	Seq_anonymized_009175	49	0.5462962962962963	108	PCR1
FS10000169:131:BRB11606-0623:1:1114:12470:2520	Seq_anonymized_000446	76	0.4933333333333333	150	PCR1
FS10000169:131:BRB11606-0623:1:1114:9140:2560	Seq_anonymized_001798	76	0.4933333333333333	150	PCR1
FS10000169:131:BRB11606-0623:1:1114:10030:2370	Seq_anonymized_010167	84	0.43999999999999995	150	PCR1
FS10000169:131:BRB11606-0623:1:1114:16030:2580	Seq_anonymized_005869	75	0.5	150	PCR1
FS10000169:131:BRB11606-0623:1:1114:4270:2590	Seq_anonymized_006412	73	0.5133333333333333	150	PCR1
FS10000169:131:BRB11606-0623:1:1114:10670:2500	Seq_anonymized_000687	79	0.4733333333333334	150	PCR1
FS10000169:131:BRB11606-0623:1:1114:13990:2490	Seq_anonymized_002691	80	0.4666666666666667	150	PCR1
FS10000169:131:BRB11606-0623:1:1114:12740:2640	Seq_anonymized_003500	50	0.537037037037037	105	PCR1
FS10000169:131:BRB11606-0623:1:1114:9860:2470	Seq_anonymized_008092	71	0.5266666666666666	150	PCR1
FS10000169:131:BRB11606-0623:1:1114:5290:2460	Seq_anonymized_002691	74	0.5066666666666666	150	PCR1
FS10000169:131:BRB11606-0623:1:1114:3450:2750	Seq_anonymized_009990	79	0.4733333333333334	150	PCR1
FS10000169:131:BRB11606-0623:1:1114:1200:2740	Seq_anonymized_005422	78	0.48	150	PCR1
FS10000169:131:BRB11606-0623:1:1114:6430:2710	Seq_anonymized_000446	70	0.5333333333333333	150	PCR1
FS10000169:131:BRB11606-0623:1:1114:16230:2870	Seq_anonymized_004269	85	0.43333333333333335	150	PCR1
FS10000169:131:BRB11606-0623:1:1114:10670:2890	Seq_anonymized_006488	76	0.4933333333333333	150	PCR1
FS10000169:131:BRB11606-0623:1:1114:15850:2890	Seq_anonymized_000446	76	0.4933333333333333	150	PCR1
FS10000169:131:BRB11606-0623:1:1114:3560:2830	Seq_anonymized_009990	77	0.4866666666666667	150	PCR1
FS10000169:131:BRB11606-0623:1:1114:5320:2830	Seq_anonymized_002557	81	0.45999999999999996	150	PCR1
FS10000169:131:BRB11606-0623:1:1114:6230:2830	Seq_anonymized_004282	73	0.5133333333333333	150	PCR1
FS10000169:131:BRB11606-0623:1:1114:11010:2810	Seq_anonymized_008049	82	0.45333333333333337	150	PCR1
FS10000169:131:BRB11606-0623:1:1114:14040:2780	Seq_anonymized_007545	77	0.4866666666666667	150	PCR1
FS10000169:131:BRB11606-0623:1:1114:6190:2860	Seq_anonymized_009990	80	0.4666666666666667	150	PCR1
FS10000169:131:BRB11606-0623:1:1114:5070:3050	Seq_anonymized_002122	78	0.48	150	PCR1
FS10000169:131:BRB11606-0623:1:1114:13390:2990	Seq_anonymized_008644	83	0.44666666666666666	150	PCR1
FS10000169:131:BRB11606-0623:1:1114:15440:3110	Seq_anonymized_003120	73	0.5133333333333333	150	PCR1
FS10000169:131:BRB11606-0623:1:1114:3620:3120	Seq_anonymized_010397	51	0.5277777777777778	106	PCR1
FS10000169:131:BRB11606-0623:1:1114:5110:3120	Seq_anonymized_005869	82	0.45333333333333337	150	PCR1
FS10000169:131:BRB11606-0623:1:1114:11470:3120	Seq_anonymized_008416	76	0.4933333333333333	150	PCR1
FS10000169:131:BRB11606-0623:1:1114:8740:3110	Seq_anonymized_001175	52	0.5185185185185186	105	PCR1
FS10000169:131:BRB11606-0623:1:1114:13890:3090	Seq_anonymized_009003	77	0.4866666666666667	150	PCR1
FS10000169:131:BRB11606-0623:1:1114:7300:3080	Seq_anonymized_004106	52	0.5185185185185186	108	PCR1
FS10000169:131:BRB11606-0623:1:1114:4190:3060	Seq_anonymized_008644	78	0.48	150	PCR1
FS10000169:131:BRB11606-0623:1:1114:7630:3160	Seq_anonymized_005014	71	0.5266666666666666	150	PCR1
FS10000169:131:BRB11606-0623:1:1114:14350:3150	Seq_anonymized_004905	81	0.45999999999999996	150	PCR1
FS10000169:131:BRB11606-0623:1:1114:2960:3140	Seq_anonymized_007239	83	0.44666666666666666	150	PCR1
FS10000169:131:BRB11606-0623:1:1114:9510:3140	Seq_anonymized_002039	80	0.4666666666666667	150	PCR1
FS10000169:131:BRB11606-0623:1:1114:9470:3130	Seq_anonymized_001798	77	0.4866666666666667	150	PCR1
FS10000169:131:BRB11606-0623:1:1114:4820:3260	Seq_anonymized_004478	71	0.5266666666666666	150	PCR1
FS10000169:131:BRB11606-0623:1:1114:13710:3260	Seq_anonymized_002122	77	0.4866666666666667	150	PCR1
FS10000169:131:BRB11606-0623:1:1114:5510:3240	Seq_anonymized_002497	81	0.45999999999999996	150	PCR1
FS10000169:131:BRB11606-0623:1:1114:9070:3220	Seq_anonymized_005696	81	0.45999999999999996	150	PCR1
FS10000169:131:BRB11606-0623:1:1114:2840:3210	Seq_anonymized_001188	83	0.44666666666666666	150	PCR1
FS10000169:131:BRB11606-0623:1:1114:2650:3300	Seq_anonymized_006690	77	0.4866666666666667	150	PCR1
FS10000169:131:BRB11606-0623:1:1114:7880:3300	Seq_anonymized_006488	73	0.5133333333333333	150	PCR1
FS10000169:131:BRB11606-0623:1:1114:10630:3300	Seq_anonymized_003619	72	0.52	150	PCR1
FS10000169:131:BRB11606-0623:1:1114:14510:3300	Seq_anonymized_006574	80	0.4666666666666667	150	PCR1
FS10000169:131:BRB11606-0623:1:1114:15070:3280	Seq_anonymized_009059	76	0.4933333333333333	150	PCR1
FS10000169:131:BRB11606-0623:1:1114:7790:3270	Seq_anonymized_008563	78	0.48	150	PCR1
FS10000169:131:BRB11606-0623:1:1114:5270:3410	Seq_anonymized_010167	80	0.4666666666666667	150	PCR1
FS10000169:131:BRB11606-0623:1:1114:7520:3390	Seq_anonymized_001052	79	0.4733333333333334	150	PCR1
FS10000169:131:BRB11606-0623:1:1114:8840:3390	Seq_anonymized_000966	77	0.4866666666666667	150	PCR1
FS10000169:131:BRB11606-0623:1:1114:9630:3340	Seq_anonymized_010167	78	0.48	150	PCR1
FS10000169:131:BRB11606-0623:1:1114:11450:3340	Seq_anonymized_000446	77	0.4866666666666667	150	PCR1
FS10000169:131:BRB11606-0623:1:1114:14270:3470	Seq_anonymized_006564	79	0.4733333333333334	150	PCR1
FS10000169:131:BRB11606-0623:1:1114:15880:3460	Seq_anonymized_000446	78	0.48	150	PCR1
FS10000169:131:BRB11606-0623:1:1114:13000:3450	Seq_anonymized_002691	80	0.4666666666666667	150	PCR1
FS10000169:131:BRB11606-0623:1:1114:14920:3450	Seq_anonymized_000634	78	0.48	150	PCR1
FS10000169:131:BRB11606-0623:1:1114:2550:3430	Seq_anonymized_002122	75	0.5	150	PCR1
FS10000169:131:BRB11606-0623:1:1114:7840:3530	Seq_anonymized_000603	77	0.4866666666666667	150	PCR1
FS10000169:131:BRB11606-0623:1:1114:10480:3510	Seq_anonymized_000511	74	0.5066666666666666	150	PCR1
FS10000169:131:BRB11606-0623:1:1114:13350:3600	Seq_anonymized_005869	78	0.48	150	PCR1
FS10000169:131:BRB11606-0623:1:1114:8510:3500	Seq_anonymized_008542	73	0.5133333333333333	150	PCR1
FS10000169:131:BRB11606-0623:1:1114:16390:3490	Seq_anonymized_000446	79	0.4733333333333334	150	PCR1
FS10000169:131:BRB11606-0623:1:1114:16030:3740	Seq_anonymized_002691	81	0.45999999999999996	150	PCR1
FS10000169:131:BRB11606-0623:1:1114:4080:3730	Seq_anonymized_005262	77	0.4866666666666667	150	PCR1
FS10000169:131:BRB11606-0623:1:1114:9230:3720	Seq_anonymized_007747	80	0.4666666666666667	150	PCR1
FS10000169:131:BRB11606-0623:1:1114:1400:3660	Seq_anonymized_008644	82	0.45333333333333337	150	PCR1
FS10000169:131:BRB11606-0623:1:1114:13190:3890	Seq_anonymized_009990	77	0.4866666666666667	150	PCR1
FS10000169:131:BRB11606-0623:1:1114:7230:3860	Seq_anonymized_000446	82	0.45333333333333337	150	PCR1
FS10000169:131:BRB11606-0623:1:1114:12710:3860	Seq_anonymized_002691	80	0.4666666666666667	150	PCR1
FS10000169:131:BRB11606-0623:1:1114:5070:3980	Seq_anonymized_000446	79	0.4733333333333334	150	PCR1
FS10000169:131:BRB11606-0623:1:1114:9190:3930	Seq_anonymized_000446	75	0.5	150	PCR1
FS10000169:131:BRB11606-0623:1:1114:12410:3930	Seq_anonymized_005696	71	0.5266666666666666	150	PCR1
FS10000169:131:BRB11606-0623:1:1115:15410:1010	Seq_anonymized_002691	78	0.48	150	PCR1
FS10000169:131:BRB11606-0623:1:1114:10290:4020	Seq_anonymized_005869	68	0.5466666666666666	150	PCR1
FS10000169:131:BRB11606-0623:1:1114:15150:4020	Seq_anonymized_001017	78	0.48	150	PCR1
FS10000169:131:BRB11606-0623:1:1115:7530:1040	Seq_anonymized_008644	75	0.5	150	PCR1
FS10000169:131:BRB11606-0623:1:1114:5040:4080	Seq_anonymized_003467	77	0.4866666666666667	150	PCR1
FS10000169:131:BRB11606-0623:1:1114:6430:4070	Seq_anonymized_008644	80	0.4666666666666667	150	PCR1
FS10000169:131:BRB11606-0623:1:1114:3360:4080	Seq_anonymized_003554	74	0.5066666666666666	150	PCR1
FS10000169:131:BRB11606-0623:1:1114:16230:4050	Seq_anonymized_000446	79	0.4733333333333334	150	PCR1
FS10000169:131:BRB11606-0623:1:1114:8720:4060	Seq_anonymized_006488	77	0.4866666666666667	150	PCR1
FS10000169:131:BRB11606-0623:1:1115:11050:1130	Seq_anonymized_000446	77	0.4866666666666667	150	PCR1
FS10000169:131:BRB11606-0623:1:1115:15790:1090	Seq_anonymized_006834	80	0.4666666666666667	150	PCR1
FS10000169:131:BRB11606-0623:1:1115:16090:1090	Seq_anonymized_009059	80	0.4666666666666667	150	PCR1
FS10000169:131:BRB11606-0623:1:1115:2340:1080	Seq_anonymized_005869	82	0.45333333333333337	150	PCR1
FS10000169:131:BRB11606-0623:1:1115:10060:1080	Seq_anonymized_005869	76	0.4933333333333333	150	PCR1
FS10000169:131:BRB11606-0623:1:1115:8830:1070	Seq_anonymized_005078	50	0.537037037037037	108	PCR1
FS10000169:131:BRB11606-0623:1:1115:15250:1190	Seq_anonymized_005439	76	0.4933333333333333	150	PCR1
FS10000169:131:BRB11606-0623:1:1115:16390:1160	Seq_anonymized_000442	78	0.48	150	PCR1
FS10000169:131:BRB11606-0623:1:1115:8370:1290	Seq_anonymized_007747	77	0.4866666666666667	150	PCR1
FS10000169:131:BRB11606-0623:1:1115:10740:1290	Seq_anonymized_003795	83	0.44666666666666666	150	PCR1
FS10000169:131:BRB11606-0623:1:1115:6550:1150	Seq_anonymized_006488	77	0.4866666666666667	150	PCR1
FS10000169:131:BRB11606-0623:1:1115:1130:1280	Seq_anonymized_005951	69	0.54	150	PCR1
FS10000169:131:BRB11606-0623:1:1115:3390:1280	Seq_anonymized_011369	75	0.5	150	PCR1
FS10000169:131:BRB11606-0623:1:1115:14590:1360	Seq_anonymized_000446	80	0.4666666666666667	150	PCR1
FS10000169:131:BRB11606-0623:1:1115:14830:1360	Seq_anonymized_011993	82	0.45333333333333337	150	PCR1
FS10000169:131:BRB11606-0623:1:1115:8400:1370	Seq_anonymized_000956	55	0.4907407407407407	104	PCR1
FS10000169:131:BRB11606-0623:1:1115:12830:1340	Seq_anonymized_000956	74	0.5066666666666666	150	PCR1
FS10000169:131:BRB11606-0623:1:1115:16100:1320	Seq_anonymized_008200	83	0.44666666666666666	150	PCR1
FS10000169:131:BRB11606-0623:1:1115:6430:1310	Seq_anonymized_000446	77	0.4866666666666667	150	PCR1
FS10000169:131:BRB11606-0623:1:1115:1620:1380	Seq_anonymized_002029	74	0.5066666666666666	150	PCR1
FS10000169:131:BRB11606-0623:1:1115:16020:1390	Seq_anonymized_003467	75	0.5	150	PCR1
FS10000169:131:BRB11606-0623:1:1115:4980:1400	Seq_anonymized_006940	77	0.4866666666666667	150	PCR1
FS10000169:131:BRB11606-0623:1:1115:11940:1520	Seq_anonymized_000446	76	0.4933333333333333	150	PCR1
FS10000169:131:BRB11606-0623:1:1115:16460:1510	Seq_anonymized_001238	72	0.52	150	PCR1
FS10000169:131:BRB11606-0623:1:1115:9070:1480	Seq_anonymized_001918	77	0.4866666666666667	150	PCR1
FS10000169:131:BRB11606-0623:1:1115:8430:1470	Seq_anonymized_000446	74	0.5066666666666666	150	PCR1
FS10000169:131:BRB11606-0623:1:1115:6700:1610	Seq_anonymized_001545	72	0.52	150	PCR1
FS10000169:131:BRB11606-0623:1:1115:15610:1580	Seq_anonymized_009990	77	0.4866666666666667	150	PCR1
FS10000169:131:BRB11606-0623:1:1115:10420:1560	Seq_anonymized_009990	81	0.45999999999999996	150	PCR1
FS10000169:131:BRB11606-0623:1:1115:13470:1530	Seq_anonymized_006834	73	0.5133333333333333	150	PCR1
FS10000169:131:BRB11606-0623:1:1115:1290:1660	Seq_anonymized_002539	79	0.4733333333333334	150	PCR1
FS10000169:131:BRB11606-0623:1:1115:4900:1660	Seq_anonymized_008644	80	0.4666666666666667	150	PCR1
FS10000169:131:BRB11606-0623:1:1115:9430:1710	Seq_anonymized_008109	76	0.4933333333333333	150	PCR1
FS10000169:131:BRB11606-0623:1:1115:4890:1700	Seq_anonymized_002691	81	0.45999999999999996	150	PCR1
FS10000169:131:BRB11606-0623:1:1115:4660:1800	Seq_anonymized_011975	79	0.4733333333333334	150	PCR1
FS10000169:131:BRB11606-0623:1:1115:13270:1900	Seq_anonymized_002122	82	0.45333333333333337	150	PCR1
FS10000169:131:BRB11606-0623:1:1115:14190:1890	Seq_anonymized_005439	77	0.4866666666666667	150	PCR1
FS10000169:131:BRB11606-0623:1:1115:8250:1860	Seq_anonymized_000299	76	0.4933333333333333	150	PCR1
FS10000169:131:BRB11606-0623:1:1115:6150:1970	Seq_anonymized_000696	81	0.45999999999999996	150	PCR1
FS10000169:131:BRB11606-0623:1:1115:15930:1990	Seq_anonymized_005869	78	0.48	150	PCR1
FS10000169:131:BRB11606-0623:1:1115:4250:2000	Seq_anonymized_008415	80	0.4666666666666667	150	PCR1
FS10000169:131:BRB11606-0623:1:1115:11930:1960	Seq_anonymized_002557	77	0.4866666666666667	150	PCR1
FS10000169:131:BRB11606-0623:1:1115:16210:1920	Seq_anonymized_011975	80	0.4666666666666667	150	PCR1
FS10000169:131:BRB11606-0623:1:1115:5390:2010	Seq_anonymized_003840	70	0.5333333333333333	150	PCR1
FS10000169:131:BRB11606-0623:1:1115:7660:1990	Seq_anonymized_003564	74	0.5066666666666666	150	PCR1
FS10000169:131:BRB11606-0623:1:1115:14440:2120	Seq_anonymized_009470	70	0.5333333333333333	150	PCR1
FS10000169:131:BRB11606-0623:1:1115:1190:2100	Seq_anonymized_000549	72	0.52	150	PCR1
FS10000169:131:BRB11606-0623:1:1115:11090:2080	Seq_anonymized_002539	80	0.4666666666666667	150	PCR1
FS10000169:131:BRB11606-0623:1:1115:5250:2090	Seq_anonymized_002691	71	0.5266666666666666	150	PCR1
FS10000169:131:BRB11606-0623:1:1115:15740:2160	Seq_anonymized_005869	77	0.4866666666666667	150	PCR1
FS10000169:131:BRB11606-0623:1:1115:6340:2150	Seq_anonymized_002691	76	0.4933333333333333	150	PCR1
FS10000169:131:BRB11606-0623:1:1115:10710:2150	Seq_anonymized_008644	76	0.4933333333333333	150	PCR1
FS10000169:131:BRB11606-0623:1:1115:9020:2320	Seq_anonymized_001776	72	0.52	150	PCR1
FS10000169:131:BRB11606-0623:1:1115:9020:2270	Seq_anonymized_005330	79	0.4733333333333334	150	PCR1
FS10000169:131:BRB11606-0623:1:1115:2730:2380	Seq_anonymized_008724	82	0.45333333333333337	150	PCR1
FS10000169:131:BRB11606-0623:1:1115:2730:2390	Seq_anonymized_002691	76	0.4933333333333333	150	PCR1
FS10000169:131:BRB11606-0623:1:1115:6830:2370	Seq_anonymized_002557	73	0.5133333333333333	150	PCR1
FS10000169:131:BRB11606-0623:1:1115:12770:2320	Seq_anonymized_007125	78	0.48	150	PCR1
FS10000169:131:BRB11606-0623:1:1115:14410:2320	Seq_anonymized_001238	80	0.4666666666666667	150	PCR1
FS10000169:131:BRB11606-0623:1:1115:2060:2480	Seq_anonymized_003564	73	0.5133333333333333	150	PCR1
FS10000169:131:BRB11606-0623:1:1115:7570:2430	Seq_anonymized_007747	82	0.45333333333333337	150	PCR1
FS10000169:131:BRB11606-0623:1:1115:8050:2410	Seq_anonymized_006488	82	0.45333333333333337	150	PCR1
FS10000169:131:BRB11606-0623:1:1115:2130:2430	Seq_anonymized_000378	78	0.48	150	PCR1
FS10000169:131:BRB11606-0623:1:1115:3370:2430	Seq_anonymized_000446	72	0.52	150	PCR1
FS10000169:131:BRB11606-0623:1:1115:9020:2570	Seq_anonymized_005869	72	0.52	150	PCR1
FS10000169:131:BRB11606-0623:1:1115:6130:2710	Seq_anonymized_006834	77	0.4866666666666667	150	PCR1
FS10000169:131:BRB11606-0623:1:1115:12920:2700	Seq_anonymized_004066	49	0.5462962962962963	106	PCR1
FS10000169:131:BRB11606-0623:1:1115:9300:2680	Seq_anonymized_006834	82	0.45333333333333337	150	PCR1
FS10000169:131:BRB11606-0623:1:1115:16190:2680	Seq_anonymized_002691	70	0.5333333333333333	150	PCR1
FS10000169:131:BRB11606-0623:1:1115:6930:2790	Seq_anonymized_007747	83	0.44666666666666666	150	PCR1
FS10000169:131:BRB11606-0623:1:1115:5690:2800	Seq_anonymized_005826	85	0.43333333333333335	150	PCR1
FS10000169:131:BRB11606-0623:1:1115:4590:2830	Seq_anonymized_000446	78	0.48	150	PCR1
FS10000169:131:BRB11606-0623:1:1115:6270:2830	Seq_anonymized_000446	81	0.45999999999999996	150	PCR1
FS10000169:131:BRB11606-0623:1:1115:9590:2950	Seq_anonymized_006848	75	0.5	150	PCR1
FS10000169:131:BRB11606-0623:1:1115:15450:2930	Seq_anonymized_002691	77	0.4866666666666667	150	PCR1
FS10000169:131:BRB11606-0623:1:1115:4410:2940	Seq_anonymized_006488	75	0.5	150	PCR1
FS10000169:131:BRB11606-0623:1:1115:10740:2920	Seq_anonymized_008644	77	0.4866666666666667	150	PCR1
FS10000169:131:BRB11606-0623:1:1115:15250:2920	Seq_anonymized_009990	86	0.42666666666666664	150	PCR1
FS10000169:131:BRB11606-0623:1:1115:9300:2880	Seq_anonymized_005439	83	0.44666666666666666	150	PCR1
FS10000169:131:BRB11606-0623:1:1115:15350:3030	Seq_anonymized_002557	79	0.4733333333333334	150	PCR1
FS10000169:131:BRB11606-0623:1:1115:5090:3010	Seq_anonymized_008644	76	0.4933333333333333	150	PCR1
FS10000169:131:BRB11606-0623:1:1115:6110:3010	Seq_anonymized_011829	81	0.45999999999999996	150	PCR1
FS10000169:131:BRB11606-0623:1:1115:13050:2990	Seq_anonymized_002691	80	0.4666666666666667	150	PCR1
FS10000169:131:BRB11606-0623:1:1115:1730:2990	Seq_anonymized_005869	80	0.4666666666666667	150	PCR1
FS10000169:131:BRB11606-0623:1:1115:8750:2990	Seq_anonymized_002691	76	0.4933333333333333	150	PCR1
FS10000169:131:BRB11606-0623:1:1115:2410:3040	Seq_anonymized_007747	81	0.45999999999999996	150	PCR1
FS10000169:131:BRB11606-0623:1:1115:4900:3040	Seq_anonymized_008644	81	0.45999999999999996	150	PCR1
FS10000169:131:BRB11606-0623:1:1115:8940:3050	Seq_anonymized_000920	79	0.4733333333333334	150	PCR1
FS10000169:131:BRB11606-0623:1:1115:13440:3120	Seq_anonymized_003711	70	0.5333333333333333	150	PCR1
FS10000169:131:BRB11606-0623:1:1115:2850:3130	Seq_anonymized_002497	81	0.45999999999999996	150	PCR1
FS10000169:131:BRB11606-0623:1:1115:9490:3200	Seq_anonymized_008875	49	0.5462962962962963	108	PCR1
FS10000169:131:BRB11606-0623:1:1115:8850:3300	Seq_anonymized_008644	79	0.4733333333333334	150	PCR1
FS10000169:131:BRB11606-0623:1:1115:1570:3360	Seq_anonymized_009990	77	0.4866666666666667	150	PCR1
FS10000169:131:BRB11606-0623:1:1115:4340:3290	Seq_anonymized_009990	72	0.52	150	PCR1
FS10000169:131:BRB11606-0623:1:1115:5990:3270	Seq_anonymized_000446	73	0.5133333333333333	150	PCR1
FS10000169:131:BRB11606-0623:1:1115:2610:3340	Seq_anonymized_007604	72	0.52	150	PCR1
FS10000169:131:BRB11606-0623:1:1115:4980:3470	Seq_anonymized_000894	85	0.43333333333333335	150	PCR1
FS10000169:131:BRB11606-0623:1:1115:11290:3460	Seq_anonymized_007747	80	0.4666666666666667	150	PCR1
FS10000169:131:BRB11606-0623:1:1115:4130:3440	Seq_anonymized_000446	77	0.4866666666666667	150	PCR1
FS10000169:131:BRB11606-0623:1:1115:8410:3420	Seq_anonymized_000446	73	0.5133333333333333	150	PCR1
FS10000169:131:BRB11606-0623:1:1115:5370:3560	Seq_anonymized_008644	79	0.4733333333333334	150	PCR1
FS10000169:131:BRB11606-0623:1:1115:13390:3530	Seq_anonymized_003535	70	0.5333333333333333	150	PCR1
FS10000169:131:BRB11606-0623:1:1115:1690:3520	Seq_anonymized_004905	79	0.4733333333333334	150	PCR1
FS10000169:131:BRB11606-0623:1:1115:5180:3510	Seq_anonymized_002557	77	0.4866666666666667	150	PCR1
FS10000169:131:BRB11606-0623:1:1115:5930:3670	Seq_anonymized_007803	85	0.43333333333333335	150	PCR1
FS10000169:131:BRB11606-0623:1:1115:4690:3660	Seq_anonymized_002036	72	0.52	150	PCR1
FS10000169:131:BRB11606-0623:1:1115:14170:3630	Seq_anonymized_000696	86	0.42666666666666664	150	PCR1
FS10000169:131:BRB11606-0623:1:1115:2130:3640	Seq_anonymized_000687	74	0.5066666666666666	150	PCR1
FS10000169:131:BRB11606-0623:1:1115:7530:3620	Seq_anonymized_010606	67	0.5533333333333333	150	PCR1
FS10000169:131:BRB11606-0623:1:1115:6230:3580	Seq_anonymized_001776	78	0.48	150	PCR1
FS10000169:131:BRB11606-0623:1:1115:14570:3730	Seq_anonymized_000894	81	0.45999999999999996	150	PCR1
FS10000169:131:BRB11606-0623:1:1115:4650:3720	Seq_anonymized_002557	79	0.4733333333333334	150	PCR1
FS10000169:131:BRB11606-0623:1:1115:9300:3680	Seq_anonymized_003229	79	0.4733333333333334	150	PCR1
FS10000169:131:BRB11606-0623:1:1115:12530:3890	Seq_anonymized_002691	74	0.5066666666666666	150	PCR1
FS10000169:131:BRB11606-0623:1:1115:5050:3940	Seq_anonymized_009990	79	0.4733333333333334	150	PCR1
FS10000169:131:BRB11606-0623:1:1115:14530:3860	Seq_anonymized_006084	75	0.5	150	PCR1
FS10000169:131:BRB11606-0623:1:1115:7010:3870	Seq_anonymized_004905	79	0.4733333333333334	150	PCR1
FS10000169:131:BRB11606-0623:1:1115:2370:3860	Seq_anonymized_007549	94	0.3733333333333333	150	PCR1
FS10000169:131:BRB11606-0623:1:1115:3450:3980	Seq_anonymized_001260	72	0.52	150	PCR1
FS10000169:131:BRB11606-0623:1:1115:5050:3950	Seq_anonymized_001776	78	0.48	150	PCR1
FS10000169:131:BRB11606-0623:1:1115:6550:3950	Seq_anonymized_002969	94	0.3733333333333333	150	PCR1
FS10000169:131:BRB11606-0623:1:1115:1290:4050	Seq_anonymized_006783	70	0.5333333333333333	150	PCR1
FS10000169:131:BRB11606-0623:1:1115:1520:4050	Seq_anonymized_001629	55	0.5338983050847458	118	PCR1
FS10000169:131:BRB11606-0623:1:1115:14170:4020	Seq_anonymized_002557	81	0.45999999999999996	150	PCR1
FS10000169:131:BRB11606-0623:1:1116:9700:1070	Seq_anonymized_001645	77	0.4866666666666667	150	PCR1
FS10000169:131:BRB11606-0623:1:1116:13010:1030	Seq_anonymized_000603	74	0.5066666666666666	150	PCR1
FS10000169:131:BRB11606-0623:1:1116:4710:1010	Seq_anonymized_001776	80	0.4666666666666667	150	PCR1
FS10000169:131:BRB11606-0623:1:1116:5890:1010	Seq_anonymized_002691	81	0.45999999999999996	150	PCR1
FS10000169:131:BRB11606-0623:1:1116:11410:1010	Seq_anonymized_011669	76	0.4933333333333333	150	PCR1
FS10000169:131:BRB11606-0623:1:1116:4780:1120	Seq_anonymized_005869	74	0.5066666666666666	150	PCR1
FS10000169:131:BRB11606-0623:1:1116:13320:1190	Seq_anonymized_004076	47	0.5648148148148149	107	PCR1
FS10000169:131:BRB11606-0623:1:1116:14260:1100	Seq_anonymized_002557	80	0.4666666666666667	150	PCR1
FS10000169:131:BRB11606-0623:1:1116:9580:1080	Seq_anonymized_003676	69	0.54	150	PCR1
FS10000169:131:BRB11606-0623:1:1116:12350:1220	Seq_anonymized_005869	74	0.5066666666666666	150	PCR1
FS10000169:131:BRB11606-0623:1:1116:1670:1220	Seq_anonymized_002193	82	0.45333333333333337	150	PCR1
FS10000169:131:BRB11606-0623:1:1116:15330:1180	Seq_anonymized_002691	82	0.45333333333333337	150	PCR1
FS10000169:131:BRB11606-0623:1:1116:13620:1290	Seq_anonymized_002974	81	0.45999999999999996	150	PCR1
FS10000169:131:BRB11606-0623:1:1116:7900:1300	Seq_anonymized_008415	80	0.4666666666666667	150	PCR1
FS10000169:131:BRB11606-0623:1:1116:2030:1260	Seq_anonymized_000442	75	0.5	150	PCR1
FS10000169:131:BRB11606-0623:1:1116:6010:1370	Seq_anonymized_002557	80	0.4666666666666667	150	PCR1
FS10000169:131:BRB11606-0623:1:1116:15140:1370	Seq_anonymized_006848	76	0.4933333333333333	150	PCR1
FS10000169:131:BRB11606-0623:1:1116:1980:1320	Seq_anonymized_006940	73	0.5133333333333333	150	PCR1
FS10000169:131:BRB11606-0623:1:1116:8690:1320	Seq_anonymized_006488	81	0.45999999999999996	150	PCR1
FS10000169:131:BRB11606-0623:1:1116:4430:1330	Seq_anonymized_005869	76	0.4933333333333333	150	PCR1
FS10000169:131:BRB11606-0623:1:1116:13590:1460	Seq_anonymized_009913	71	0.5266666666666666	150	PCR1
FS10000169:131:BRB11606-0623:1:1116:2200:1400	Seq_anonymized_004916	72	0.52	150	PCR1
FS10000169:131:BRB11606-0623:1:1116:5800:1470	Seq_anonymized_005199	49	0.5462962962962963	108	PCR1
FS10000169:131:BRB11606-0623:1:1116:3140:1590	Seq_anonymized_003024	79	0.4733333333333334	150	PCR1
FS10000169:131:BRB11606-0623:1:1116:1910:1550	Seq_anonymized_007747	73	0.5133333333333333	150	PCR1
FS10000169:131:BRB11606-0623:1:1116:1710:1660	Seq_anonymized_000442	80	0.4666666666666667	150	PCR1
FS10000169:131:BRB11606-0623:1:1116:2020:1640	Seq_anonymized_004920	76	0.4933333333333333	150	PCR1
FS10000169:131:BRB11606-0623:1:1116:12090:1750	Seq_anonymized_008644	81	0.45999999999999996	150	PCR1
FS10000169:131:BRB11606-0623:1:1116:4530:1810	Seq_anonymized_001776	83	0.44666666666666666	150	PCR1
FS10000169:131:BRB11606-0623:1:1116:14690:1720	Seq_anonymized_002557	75	0.5	150	PCR1
FS10000169:131:BRB11606-0623:1:1116:14810:1700	Seq_anonymized_010053	80	0.4666666666666667	150	PCR1
FS10000169:131:BRB11606-0623:1:1116:6730:1850	Seq_anonymized_009990	78	0.48	150	PCR1
FS10000169:131:BRB11606-0623:1:1116:13310:1810	Seq_anonymized_002557	79	0.4733333333333334	150	PCR1
FS10000169:131:BRB11606-0623:1:1116:2130:1820	Seq_anonymized_000446	78	0.48	150	PCR1
FS10000169:131:BRB11606-0623:1:1116:8570:1890	Seq_anonymized_000495	72	0.52	150	PCR1
FS10000169:131:BRB11606-0623:1:1116:4540:1870	Seq_anonymized_009990	76	0.4933333333333333	150	PCR1
FS10000169:131:BRB11606-0623:1:1116:5650:1870	Seq_anonymized_008416	79	0.4733333333333334	150	PCR1
FS10000169:131:BRB11606-0623:1:1116:11300:1990	Seq_anonymized_002691	78	0.48	150	PCR1
FS10000169:131:BRB11606-0623:1:1116:11050:1940	Seq_anonymized_006488	80	0.4666666666666667	150	PCR1
FS10000169:131:BRB11606-0623:1:1116:8010:2060	Seq_anonymized_002557	79	0.4733333333333334	150	PCR1
FS10000169:131:BRB11606-0623:1:1116:2390:2050	Seq_anonymized_000446	77	0.4866666666666667	150	PCR1
FS10000169:131:BRB11606-0623:1:1116:7090:2040	Seq_anonymized_003585	76	0.4933333333333333	150	PCR1
FS10000169:131:BRB11606-0623:1:1116:10250:2020	Seq_anonymized_006834	73	0.5133333333333333	150	PCR1
FS10000169:131:BRB11606-0623:1:1116:5890:2120	Seq_anonymized_009537	77	0.4866666666666667	150	PCR1
FS10000169:131:BRB11606-0623:1:1116:13810:2190	Seq_anonymized_000446	77	0.4866666666666667	150	PCR1
FS10000169:131:BRB11606-0623:1:1116:7180:2200	Seq_anonymized_008533	82	0.45333333333333337	150	PCR1
FS10000169:131:BRB11606-0623:1:1116:5930:2190	Seq_anonymized_003564	78	0.48	150	PCR1
FS10000169:131:BRB11606-0623:1:1116:13140:2300	Seq_anonymized_001017	78	0.48	150	PCR1
FS10000169:131:BRB11606-0623:1:1116:2570:2290	Seq_anonymized_003710	75	0.5	150	PCR1
FS10000169:131:BRB11606-0623:1:1116:8970:2340	Seq_anonymized_010291	80	0.4666666666666667	150	PCR1
FS10000169:131:BRB11606-0623:1:1116:15090:2310	Seq_anonymized_007677	82	0.45333333333333337	150	PCR1
FS10000169:131:BRB11606-0623:1:1116:15890:2320	Seq_anonymized_000493	71	0.5266666666666666	150	PCR1
FS10000169:131:BRB11606-0623:1:1116:6730:2300	Seq_anonymized_008533	75	0.5	150	PCR1
FS10000169:131:BRB11606-0623:1:1116:5650:2500	Seq_anonymized_009990	75	0.5	150	PCR1
FS10000169:131:BRB11606-0623:1:1116:13200:2480	Seq_anonymized_001555	54	0.5	108	PCR1
FS10000169:131:BRB11606-0623:1:1116:1790:2560	Seq_anonymized_006488	80	0.4666666666666667	150	PCR1
FS10000169:131:BRB11606-0623:1:1116:15000:2430	Seq_anonymized_007440	49	0.5462962962962963	107	PCR1
FS10000169:131:BRB11606-0623:1:1116:13100:2560	Seq_anonymized_001798	72	0.52	150	PCR1
FS10000169:131:BRB11606-0623:1:1116:4130:2530	Seq_anonymized_000446	79	0.4733333333333334	150	PCR1
FS10000169:131:BRB11606-0623:1:1116:3650:2630	Seq_anonymized_008644	76	0.4933333333333333	150	PCR1
FS10000169:131:BRB11606-0623:1:1116:3670:2540	Seq_anonymized_000493	83	0.44666666666666666	150	PCR1
FS10000169:131:BRB11606-0623:1:1116:9030:2590	Seq_anonymized_001798	76	0.4933333333333333	150	PCR1
FS10000169:131:BRB11606-0623:1:1116:13550:2810	Seq_anonymized_009990	73	0.5133333333333333	150	PCR1
FS10000169:131:BRB11606-0623:1:1116:3930:2890	Seq_anonymized_009990	83	0.44666666666666666	150	PCR1
FS10000169:131:BRB11606-0623:1:1116:6850:2870	Seq_anonymized_003619	79	0.4733333333333334	150	PCR1
FS10000169:131:BRB11606-0623:1:1116:9850:2850	Seq_anonymized_001798	78	0.48	150	PCR1
FS10000169:131:BRB11606-0623:1:1116:14170:2960	Seq_anonymized_003508	74	0.5066666666666666	150	PCR1
FS10000169:131:BRB11606-0623:1:1116:12050:2950	Seq_anonymized_000885	79	0.4733333333333334	150	PCR1
FS10000169:131:BRB11606-0623:1:1116:4750:2910	Seq_anonymized_001238	80	0.4666666666666667	150	PCR1
FS10000169:131:BRB11606-0623:1:1116:8650:2910	Seq_anonymized_001238	80	0.4666666666666667	150	PCR1
FS10000169:131:BRB11606-0623:1:1116:6550:3060	Seq_anonymized_001230	76	0.4933333333333333	150	PCR1
FS10000169:131:BRB11606-0623:1:1116:15850:2990	Seq_anonymized_002691	83	0.44666666666666666	150	PCR1
FS10000169:131:BRB11606-0623:1:1116:3660:3090	Seq_anonymized_004328	72	0.52	150	PCR1
FS10000169:131:BRB11606-0623:1:1116:9530:3090	Seq_anonymized_001238	82	0.45333333333333337	150	PCR1
FS10000169:131:BRB11606-0623:1:1116:9940:3200	Seq_anonymized_008691	80	0.4666666666666667	150	PCR1
FS10000169:131:BRB11606-0623:1:1116:4590:3170	Seq_anonymized_009990	81	0.45999999999999996	150	PCR1
FS10000169:131:BRB11606-0623:1:1116:13730:3170	Seq_anonymized_001238	74	0.5066666666666666	150	PCR1
FS10000169:131:BRB11606-0623:1:1116:4130:3160	Seq_anonymized_000446	77	0.4866666666666667	150	PCR1
FS10000169:131:BRB11606-0623:1:1116:15610:3310	Seq_anonymized_006940	88	0.41333333333333333	150	PCR1
FS10000169:131:BRB11606-0623:1:1116:10530:3320	Seq_anonymized_007545	80	0.4666666666666667	150	PCR1
FS10000169:131:BRB11606-0623:1:1116:12770:3240	Seq_anonymized_004905	74	0.5066666666666666	150	PCR1
FS10000169:131:BRB11606-0623:1:1116:8890:3250	Seq_anonymized_005592	83	0.44666666666666666	150	PCR1
FS10000169:131:BRB11606-0623:1:1116:13230:3210	Seq_anonymized_009195	75	0.5	150	PCR1
FS10000169:131:BRB11606-0623:1:1116:2020:3450	Seq_anonymized_003564	82	0.45333333333333337	150	PCR1
FS10000169:131:BRB11606-0623:1:1116:10780:3340	Seq_anonymized_001281	82	0.45333333333333337	150	PCR1
FS10000169:131:BRB11606-0623:1:1116:4750:3460	Seq_anonymized_009745	72	0.52	150	PCR1
FS10000169:131:BRB11606-0623:1:1116:4660:3540	Seq_anonymized_002238	73	0.5133333333333333	150	PCR1
FS10000169:131:BRB11606-0623:1:1116:1900:3400	Seq_anonymized_001055	78	0.48	150	PCR1
FS10000169:131:BRB11606-0623:1:1116:3940:3550	Seq_anonymized_002539	76	0.4933333333333333	150	PCR1
FS10000169:131:BRB11606-0623:1:1116:4930:3550	Seq_anonymized_005869	83	0.44666666666666666	150	PCR1
FS10000169:131:BRB11606-0623:1:1116:2230:3620	Seq_anonymized_006488	79	0.4733333333333334	150	PCR1
FS10000169:131:BRB11606-0623:1:1116:3350:3600	Seq_anonymized_002539	78	0.48	150	PCR1
FS10000169:131:BRB11606-0623:1:1116:8750:3770	Seq_anonymized_002557	78	0.48	150	PCR1
FS10000169:131:BRB11606-0623:1:1116:11090:3750	Seq_anonymized_009841	82	0.45333333333333337	150	PCR1
FS10000169:131:BRB11606-0623:1:1116:12370:3760	Seq_anonymized_008644	83	0.44666666666666666	150	PCR1
FS10000169:131:BRB11606-0623:1:1116:11970:3720	Seq_anonymized_002557	79	0.4733333333333334	150	PCR1
FS10000169:131:BRB11606-0623:1:1116:3930:3850	Seq_anonymized_006940	78	0.48	150	PCR1
FS10000169:131:BRB11606-0623:1:1116:2460:3840	Seq_anonymized_000446	74	0.5066666666666666	150	PCR1
FS10000169:131:BRB11606-0623:1:1116:5970:3840	Seq_anonymized_000034	81	0.45999999999999996	150	PCR1
FS10000169:131:BRB11606-0623:1:1116:9900:3820	Seq_anonymized_000446	73	0.5133333333333333	150	PCR1
FS10000169:131:BRB11606-0623:1:1116:10420:3820	Seq_anonymized_010582	73	0.5133333333333333	150	PCR1
FS10000169:131:BRB11606-0623:1:1116:8030:3790	Seq_anonymized_001776	75	0.5	150	PCR1
FS10000169:131:BRB11606-0623:1:1116:9110:3780	Seq_anonymized_008533	79	0.4733333333333334	150	PCR1
FS10000169:131:BRB11606-0623:1:1116:3690:3900	Seq_anonymized_003508	87	0.42000000000000004	150	PCR1
FS10000169:131:BRB11606-0623:1:1116:3970:3890	Seq_anonymized_006574	83	0.44666666666666666	150	PCR1
FS10000169:131:BRB11606-0623:1:1116:5250:3890	Seq_anonymized_011210	85	0.43333333333333335	150	PCR1
FS10000169:131:BRB11606-0623:1:1116:8680:3970	Seq_anonymized_005391	72	0.52	150	PCR1
FS10000169:131:BRB11606-0623:1:1116:4140:3980	Seq_anonymized_005869	74	0.5066666666666666	150	PCR1
FS10000169:131:BRB11606-0623:1:1116:5970:3990	Seq_anonymized_003406	87	0.42000000000000004	150	PCR1
FS10000169:131:BRB11606-0623:1:1116:6900:4010	Seq_anonymized_002691	79	0.4733333333333334	150	PCR1
FS10000169:131:BRB11606-0623:1:1116:8010:4060	Seq_anonymized_007395	73	0.5133333333333333	150	PCR1
FS10000169:131:BRB11606-0623:1:1116:1780:4080	Seq_anonymized_001888	80	0.4666666666666667	150	PCR1
FS10000169:131:BRB11606-0623:1:1116:13690:3960	Seq_anonymized_005869	77	0.4866666666666667	150	PCR1
FS10000169:131:BRB11606-0623:1:1116:2210:3940	Seq_anonymized_009990	80	0.4666666666666667	150	PCR1
FS10000169:131:BRB11606-0623:1:1116:13260:4080	Seq_anonymized_000446	74	0.5066666666666666	150	PCR1
FS10000169:131:BRB11606-0623:1:1116:14810:4090	Seq_anonymized_008519	71	0.5266666666666666	150	PCR1
FS10000169:131:BRB11606-0623:1:1101:13030:1040	Seq_anonymized_000446	76	0.4933333333333333	150	PCR2
FS10000169:131:BRB11606-0623:1:1101:14510:1060	Seq_anonymized_003557	78	0.48	150	PCR2
FS10000169:131:BRB11606-0623:1:1101:4690:1220	Seq_anonymized_002539	74	0.5066666666666666	150	PCR2
FS10000169:131:BRB11606-0623:1:1101:5290:1390	Seq_anonymized_001798	80	0.4666666666666667	150	PCR2
FS10000169:131:BRB11606-0623:1:1101:2080:1550	Seq_anonymized_005100	51	0.5277777777777778	108	PCR2
FS10000169:131:BRB11606-0623:1:1101:9980:1610	Seq_anonymized_003685	50	0.537037037037037	107	PCR2
FS10000169:131:BRB11606-0623:1:1101:14430:1600	Seq_anonymized_002691	75	0.5	150	PCR2
FS10000169:131:BRB11606-0623:1:1101:11960:1680	Seq_anonymized_006776	78	0.48	150	PCR2
FS10000169:131:BRB11606-0623:1:1101:15710:1660	Seq_anonymized_000131	74	0.5066666666666666	150	PCR2
FS10000169:131:BRB11606-0623:1:1101:5890:1670	Seq_anonymized_001793	74	0.5066666666666666	150	PCR2
FS10000169:131:BRB11606-0623:1:1101:6070:1760	Seq_anonymized_004301	73	0.5133333333333333	150	PCR2
FS10000169:131:BRB11606-0623:1:1101:7230:1750	Seq_anonymized_008644	84	0.43999999999999995	150	PCR2
FS10000169:131:BRB11606-0623:1:1101:8250:1960	Seq_anonymized_006574	77	0.4866666666666667	150	PCR2
FS10000169:131:BRB11606-0623:1:1101:13630:1920	Seq_anonymized_001238	78	0.48	150	PCR2
FS10000169:131:BRB11606-0623:1:1101:14750:1920	Seq_anonymized_007847	72	0.52	150	PCR2
FS10000169:131:BRB11606-0623:1:1101:4840:1920	Seq_anonymized_000603	75	0.5	150	PCR2
FS10000169:131:BRB11606-0623:1:1101:16280:2040	Seq_anonymized_011195	71	0.5266666666666666	150	PCR2
FS10000169:131:BRB11606-0623:1:1101:12610:2000	Seq_anonymized_002691	71	0.48550724637681164	138	PCR2
FS10000169:131:BRB11606-0623:1:1101:4460:2060	Seq_anonymized_011669	70	0.5333333333333333	150	PCR2
FS10000169:131:BRB11606-0623:1:1101:10940:2210	Seq_anonymized_000188	56	0.4814814814814815	106	PCR2
FS10000169:131:BRB11606-0623:1:1101:9360:2190	Seq_anonymized_002691	79	0.4733333333333334	150	PCR2
FS10000169:131:BRB11606-0623:1:1101:11930:2180	Seq_anonymized_003467	76	0.4933333333333333	150	PCR2
FS10000169:131:BRB11606-0623:1:1101:16350:2260	Seq_anonymized_009928	70	0.5333333333333333	150	PCR2
FS10000169:131:BRB11606-0623:1:1101:15280:2440	Seq_anonymized_002691	81	0.45999999999999996	150	PCR2
FS10000169:131:BRB11606-0623:1:1101:4190:2450	Seq_anonymized_009990	81	0.45999999999999996	150	PCR2
FS10000169:131:BRB11606-0623:1:1101:13910:2530	Seq_anonymized_004905	80	0.4666666666666667	150	PCR2
FS10000169:131:BRB11606-0623:1:1101:7080:2540	Seq_anonymized_009990	70	0.5333333333333333	150	PCR2
FS10000169:131:BRB11606-0623:1:1101:7640:2540	Seq_anonymized_008707	72	0.52	150	PCR2
FS10000169:131:BRB11606-0623:1:1101:1000:2600	Seq_anonymized_002691	76	0.4933333333333333	150	PCR2
FS10000169:131:BRB11606-0623:1:1101:12040:2760	Seq_anonymized_001776	77	0.4866666666666667	150	PCR2
FS10000169:131:BRB11606-0623:1:1101:13070:2760	Seq_anonymized_001776	77	0.4866666666666667	150	PCR2
FS10000169:131:BRB11606-0623:1:1101:14250:2630	Seq_anonymized_008468	71	0.5266666666666666	150	PCR2
FS10000169:131:BRB11606-0623:1:1101:8950:2780	Seq_anonymized_000263	81	0.45999999999999996	150	PCR2
FS10000169:131:BRB11606-0623:1:1101:13320:2970	Seq_anonymized_006488	75	0.5	150	PCR2
FS10000169:131:BRB11606-0623:1:1101:2270:2970	Seq_anonymized_000263	84	0.43999999999999995	150	PCR2
FS10000169:131:BRB11606-0623:1:1101:13530:3040	Seq_anonymized_007559	79	0.4733333333333334	150	PCR2
FS10000169:131:BRB11606-0623:1:1101:2350:3120	Seq_anonymized_000446	78	0.48	150	PCR2
FS10000169:131:BRB11606-0623:1:1101:15830:3210	Seq_anonymized_006834	71	0.5266666666666666	150	PCR2
FS10000169:131:BRB11606-0623:1:1101:1350:3200	Seq_anonymized_003564	80	0.4666666666666667	150	PCR2
FS10000169:131:BRB11606-0623:1:1101:1880:3320	Seq_anonymized_000446	76	0.4933333333333333	150	PCR2
FS10000169:131:BRB11606-0623:1:1101:11710:3430	Seq_anonymized_002557	81	0.45999999999999996	150	PCR2
FS10000169:131:BRB11606-0623:1:1101:13720:3390	Seq_anonymized_005662	72	0.52	150	PCR2
FS10000169:131:BRB11606-0623:1:1101:6150:3400	Seq_anonymized_002691	76	0.4933333333333333	150	PCR2
FS10000169:131:BRB11606-0623:1:1101:15700:3650	Seq_anonymized_002722	52	0.5185185185185186	106	PCR2
FS10000169:131:BRB11606-0623:1:1101:14070:3700	Seq_anonymized_006488	77	0.4866666666666667	150	PCR2
FS10000169:131:BRB11606-0623:1:1101:15550:3750	Seq_anonymized_002557	76	0.4933333333333333	150	PCR2
FS10000169:131:BRB11606-0623:1:1101:3700:3740	Seq_anonymized_009733	52	0.5185185185185186	108	PCR2
FS10000169:131:BRB11606-0623:1:1101:13830:3670	Seq_anonymized_000634	80	0.4666666666666667	150	PCR2
FS10000169:131:BRB11606-0623:1:1102:8890:1110	Seq_anonymized_002691	73	0.5133333333333333	150	PCR2
FS10000169:131:BRB11606-0623:1:1102:13370:1260	Seq_anonymized_002691	80	0.4666666666666667	150	PCR2
FS10000169:131:BRB11606-0623:1:1102:16320:1170	Seq_anonymized_002539	81	0.45999999999999996	150	PCR2
FS10000169:131:BRB11606-0623:1:1102:5330:1310	Seq_anonymized_000446	73	0.5133333333333333	150	PCR2
FS10000169:131:BRB11606-0623:1:1102:8190:1590	Seq_anonymized_007677	80	0.4666666666666667	150	PCR2
FS10000169:131:BRB11606-0623:1:1102:12370:1620	Seq_anonymized_000432	65	0.5666666666666667	150	PCR2
FS10000169:131:BRB11606-0623:1:1102:12530:1730	Seq_anonymized_006133	72	0.52	150	PCR2
FS10000169:131:BRB11606-0623:1:1102:2610:1860	Seq_anonymized_000493	80	0.4666666666666667	150	PCR2
FS10000169:131:BRB11606-0623:1:1102:10490:1840	Seq_anonymized_000446	79	0.4733333333333334	150	PCR2
FS10000169:131:BRB11606-0623:1:1102:6150:1940	Seq_anonymized_002195	73	0.5133333333333333	150	PCR2
FS10000169:131:BRB11606-0623:1:1102:4230:1990	Seq_anonymized_000511	75	0.5	150	PCR2
FS10000169:131:BRB11606-0623:1:1102:12050:2200	Seq_anonymized_005241	73	0.5133333333333333	150	PCR2
FS10000169:131:BRB11606-0623:1:1102:7510:2340	Seq_anonymized_002691	75	0.5	150	PCR2
FS10000169:131:BRB11606-0623:1:1102:8110:2210	Seq_anonymized_009990	77	0.4866666666666667	150	PCR2
FS10000169:131:BRB11606-0623:1:1102:13340:2360	Seq_anonymized_003385	52	0.5185185185185186	106	PCR2
FS10000169:131:BRB11606-0623:1:1102:13310:2390	Seq_anonymized_011935	83	0.44666666666666666	150	PCR2
FS10000169:131:BRB11606-0623:1:1102:5870:2470	Seq_anonymized_001230	80	0.4666666666666667	150	PCR2
FS10000169:131:BRB11606-0623:1:1102:8510:2460	Seq_anonymized_004282	68	0.5466666666666666	150	PCR2
FS10000169:131:BRB11606-0623:1:1102:15580:2740	Seq_anonymized_011837	71	0.5266666666666666	150	PCR2
FS10000169:131:BRB11606-0623:1:1102:13450:3000	Seq_anonymized_009990	78	0.48	150	PCR2
FS10000169:131:BRB11606-0623:1:1102:6170:3070	Seq_anonymized_002029	79	0.4733333333333334	150	PCR2
FS10000169:131:BRB11606-0623:1:1102:12390:3050	Seq_anonymized_004814	74	0.5066666666666666	150	PCR2
FS10000169:131:BRB11606-0623:1:1102:12530:3050	Seq_anonymized_003216	73	0.5133333333333333	150	PCR2
FS10000169:131:BRB11606-0623:1:1102:12470:3160	Seq_anonymized_001798	78	0.48	150	PCR2
FS10000169:131:BRB11606-0623:1:1102:14830:3140	Seq_anonymized_000446	75	0.5	150	PCR2
FS10000169:131:BRB11606-0623:1:1102:6390:3120	Seq_anonymized_007743	75	0.5	150	PCR2
FS10000169:131:BRB11606-0623:1:1102:15520:3320	Seq_anonymized_000446	74	0.5066666666666666	150	PCR2
FS10000169:131:BRB11606-0623:1:1102:12930:3330	Seq_anonymized_009030	81	0.45999999999999996	150	PCR2
FS10000169:131:BRB11606-0623:1:1102:12740:3290	Seq_anonymized_011033	47	0.5648148148148149	105	PCR2
FS10000169:131:BRB11606-0623:1:1102:6440:3410	Seq_anonymized_009990	75	0.5	150	PCR2
FS10000169:131:BRB11606-0623:1:1102:1760:3480	Seq_anonymized_000446	74	0.5066666666666666	150	PCR2
FS10000169:131:BRB11606-0623:1:1102:5260:3560	Seq_anonymized_007812	58	0.5245901639344263	122	PCR2
FS10000169:131:BRB11606-0623:1:1102:10220:3560	Seq_anonymized_004432	48	0.5555555555555556	107	PCR2
FS10000169:131:BRB11606-0623:1:1102:12710:3540	Seq_anonymized_002122	77	0.4866666666666667	150	PCR2
FS10000169:131:BRB11606-0623:1:1102:4210:3550	Seq_anonymized_010057	73	0.5133333333333333	150	PCR2
FS10000169:131:BRB11606-0623:1:1102:10510:3520	Seq_anonymized_008644	74	0.5066666666666666	150	PCR2
FS10000169:131:BRB11606-0623:1:1102:10760:3630	Seq_anonymized_000446	77	0.4866666666666667	150	PCR2
FS10000169:131:BRB11606-0623:1:1102:10930:3720	Seq_anonymized_008644	79	0.4733333333333334	150	PCR2
FS10000169:131:BRB11606-0623:1:1102:7790:3730	Seq_anonymized_000446	76	0.4933333333333333	150	PCR2
FS10000169:131:BRB11606-0623:1:1102:1470:3740	Seq_anonymized_002029	74	0.5066666666666666	150	PCR2
FS10000169:131:BRB11606-0623:1:1102:4510:3820	Seq_anonymized_008644	81	0.45999999999999996	150	PCR2
FS10000169:131:BRB11606-0623:1:1102:8260:3990	Seq_anonymized_002557	76	0.4933333333333333	150	PCR2
FS10000169:131:BRB11606-0623:1:1103:16110:1060	Seq_anonymized_008644	72	0.52	150	PCR2
FS10000169:131:BRB11606-0623:1:1103:9590:1000	Seq_anonymized_010139	75	0.5	150	PCR2
FS10000169:131:BRB11606-0623:1:1102:12590:4070	Seq_anonymized_000894	83	0.44666666666666666	150	PCR2
FS10000169:131:BRB11606-0623:1:1103:10280:1290	Seq_anonymized_000626	73	0.5133333333333333	150	PCR2
FS10000169:131:BRB11606-0623:1:1103:2870:1330	Seq_anonymized_005197	67	0.5533333333333333	150	PCR2
FS10000169:131:BRB11606-0623:1:1103:12770:1380	Seq_anonymized_006848	79	0.4733333333333334	150	PCR2
FS10000169:131:BRB11606-0623:1:1103:11270:1580	Seq_anonymized_010291	88	0.41333333333333333	150	PCR2
FS10000169:131:BRB11606-0623:1:1103:12150:1670	Seq_anonymized_005621	82	0.45333333333333337	150	PCR2
FS10000169:131:BRB11606-0623:1:1103:13030:1620	Seq_anonymized_002122	80	0.4666666666666667	150	PCR2
FS10000169:131:BRB11606-0623:1:1103:4350:1730	Seq_anonymized_003122	70	0.5333333333333333	150	PCR2
FS10000169:131:BRB11606-0623:1:1103:9710:1700	Seq_anonymized_000446	77	0.4866666666666667	150	PCR2
FS10000169:131:BRB11606-0623:1:1103:14810:1880	Seq_anonymized_008644	75	0.5	150	PCR2
FS10000169:131:BRB11606-0623:1:1103:12910:1990	Seq_anonymized_003619	77	0.4866666666666667	150	PCR2
FS10000169:131:BRB11606-0623:1:1103:12650:2200	Seq_anonymized_002691	77	0.4866666666666667	150	PCR2
FS10000169:131:BRB11606-0623:1:1103:10260:2380	Seq_anonymized_004373	69	0.54	150	PCR2
FS10000169:131:BRB11606-0623:1:1103:5860:2350	Seq_anonymized_002691	80	0.4666666666666667	150	PCR2
FS10000169:131:BRB11606-0623:1:1103:8790:2480	Seq_anonymized_002539	80	0.4666666666666667	150	PCR2
FS10000169:131:BRB11606-0623:1:1103:4160:2460	Seq_anonymized_005291	73	0.5133333333333333	150	PCR2
FS10000169:131:BRB11606-0623:1:1103:2600:2430	Seq_anonymized_004874	71	0.5266666666666666	150	PCR2
FS10000169:131:BRB11606-0623:1:1103:11070:2550	Seq_anonymized_010167	78	0.48	150	PCR2
FS10000169:131:BRB11606-0623:1:1103:13630:2670	Seq_anonymized_009537	75	0.5	150	PCR2
FS10000169:131:BRB11606-0623:1:1103:13830:2610	Seq_anonymized_002691	79	0.4733333333333334	150	PCR2
FS10000169:131:BRB11606-0623:1:1103:5280:2800	Seq_anonymized_009030	73	0.5133333333333333	150	PCR2
FS10000169:131:BRB11606-0623:1:1103:5980:2800	Seq_anonymized_000511	73	0.5133333333333333	150	PCR2
FS10000169:131:BRB11606-0623:1:1103:16370:2930	Seq_anonymized_001238	79	0.4733333333333334	150	PCR2
FS10000169:131:BRB11606-0623:1:1103:9010:3040	Seq_anonymized_002430	73	0.5133333333333333	150	PCR2
FS10000169:131:BRB11606-0623:1:1103:1050:3100	Seq_anonymized_008263	73	0.5133333333333333	150	PCR2
FS10000169:131:BRB11606-0623:1:1103:11430:3200	Seq_anonymized_000634	82	0.45333333333333337	150	PCR2
FS10000169:131:BRB11606-0623:1:1103:9740:3350	Seq_anonymized_011500	70	0.5333333333333333	150	PCR2
FS10000169:131:BRB11606-0623:1:1103:8370:3300	Seq_anonymized_000446	76	0.4933333333333333	150	PCR2
FS10000169:131:BRB11606-0623:1:1103:8350:3420	Seq_anonymized_002691	76	0.4933333333333333	150	PCR2
FS10000169:131:BRB11606-0623:1:1103:10350:3410	Seq_anonymized_008122	78	0.48	150	PCR2
FS10000169:131:BRB11606-0623:1:1103:8500:3380	Seq_anonymized_003938	102	0.31999999999999995	150	PCR2
FS10000169:131:BRB11606-0623:1:1103:13210:3370	Seq_anonymized_002539	75	0.5	150	PCR2
FS10000169:131:BRB11606-0623:1:1103:11140:3530	Seq_anonymized_000234	70	0.5333333333333333	150	PCR2
FS10000169:131:BRB11606-0623:1:1103:9720:3450	Seq_anonymized_004286	73	0.5133333333333333	150	PCR2
FS10000169:131:BRB11606-0623:1:1103:16210:3690	Seq_anonymized_004721	75	0.5	150	PCR2
FS10000169:131:BRB11606-0623:1:1103:5060:3740	Seq_anonymized_000634	71	0.5266666666666666	150	PCR2
FS10000169:131:BRB11606-0623:1:1103:8770:3720	Seq_anonymized_001776	73	0.5133333333333333	150	PCR2
FS10000169:131:BRB11606-0623:1:1103:8160:3830	Seq_anonymized_001776	77	0.4866666666666667	150	PCR2
FS10000169:131:BRB11606-0623:1:1103:16140:3880	Seq_anonymized_006521	70	0.5333333333333333	150	PCR2
FS10000169:131:BRB11606-0623:1:1103:10310:3870	Seq_anonymized_000654	77	0.4866666666666667	150	PCR2
FS10000169:131:BRB11606-0623:1:1103:1610:3970	Seq_anonymized_000560	69	0.54	150	PCR2
FS10000169:131:BRB11606-0623:1:1103:10390:4050	Seq_anonymized_000634	82	0.45333333333333337	150	PCR2
FS10000169:131:BRB11606-0623:1:1104:3280:1050	Seq_anonymized_001798	69	0.54	150	PCR2
FS10000169:131:BRB11606-0623:1:1104:12930:1170	Seq_anonymized_001776	80	0.4666666666666667	150	PCR2
FS10000169:131:BRB11606-0623:1:1104:6510:1210	Seq_anonymized_002691	77	0.4866666666666667	150	PCR2
FS10000169:131:BRB11606-0623:1:1104:15830:1330	Seq_anonymized_002557	72	0.52	150	PCR2
FS10000169:131:BRB11606-0623:1:1104:4930:1340	Seq_anonymized_009675	84	0.43999999999999995	150	PCR2
FS10000169:131:BRB11606-0623:1:1104:10730:1350	Seq_anonymized_009990	80	0.4666666666666667	150	PCR2
FS10000169:131:BRB11606-0623:1:1104:3530:1370	Seq_anonymized_001952	69	0.54	150	PCR2
FS10000169:131:BRB11606-0623:1:1104:3790:1490	Seq_anonymized_002691	76	0.4933333333333333	150	PCR2
FS10000169:131:BRB11606-0623:1:1104:5310:1540	Seq_anonymized_009990	75	0.5	150	PCR2
FS10000169:131:BRB11606-0623:1:1104:16090:1520	Seq_anonymized_011975	79	0.4733333333333334	150	PCR2
FS10000169:131:BRB11606-0623:1:1104:10250:1750	Seq_anonymized_001776	72	0.52	150	PCR2
FS10000169:131:BRB11606-0623:1:1104:10970:1860	Seq_anonymized_002951	70	0.5333333333333333	150	PCR2
FS10000169:131:BRB11606-0623:1:1104:16090:1820	Seq_anonymized_003797	81	0.45999999999999996	150	PCR2
FS10000169:131:BRB11606-0623:1:1104:6230:1810	Seq_anonymized_003793	72	0.52	150	PCR2
FS10000169:131:BRB11606-0623:1:1104:10930:1900	Seq_anonymized_000461	85	0.43333333333333335	150	PCR2
FS10000169:131:BRB11606-0623:1:1104:9450:1880	Seq_anonymized_001776	70	0.5333333333333333	150	PCR2
FS10000169:131:BRB11606-0623:1:1104:2210:2040	Seq_anonymized_004905	72	0.52	150	PCR2
FS10000169:131:BRB11606-0623:1:1104:10930:1970	Seq_anonymized_009990	94	0.3733333333333333	150	PCR2
FS10000169:131:BRB11606-0623:1:1104:9120:2080	Seq_anonymized_006689	46	0.5740740740740741	105	PCR2
FS10000169:131:BRB11606-0623:1:1104:5700:2260	Seq_anonymized_009990	81	0.45999999999999996	150	PCR2
FS10000169:131:BRB11606-0623:1:1104:11150:2350	Seq_anonymized_005869	74	0.5066666666666666	150	PCR2
FS10000169:131:BRB11606-0623:1:1104:6010:2480	Seq_anonymized_001776	75	0.5	150	PCR2
FS10000169:131:BRB11606-0623:1:1104:5990:2390	Seq_anonymized_003347	73	0.5133333333333333	150	PCR2
FS10000169:131:BRB11606-0623:1:1104:6280:2700	Seq_anonymized_000254	52	0.5185185185185186	108	PCR2
FS10000169:131:BRB11606-0623:1:1104:3610:2670	Seq_anonymized_004905	77	0.4866666666666667	150	PCR2
FS10000169:131:BRB11606-0623:1:1104:1450:2660	Seq_anonymized_008644	81	0.45999999999999996	150	PCR2
FS10000169:131:BRB11606-0623:1:1104:6170:2800	Seq_anonymized_009990	77	0.4866666666666667	150	PCR2
FS10000169:131:BRB11606-0623:1:1104:7090:2720	Seq_anonymized_003619	74	0.5066666666666666	150	PCR2
FS10000169:131:BRB11606-0623:1:1104:11600:2860	Seq_anonymized_004410	49	0.5462962962962963	107	PCR2
FS10000169:131:BRB11606-0623:1:1104:12400:2850	Seq_anonymized_004847	53	0.5092592592592593	106	PCR2
FS10000169:131:BRB11606-0623:1:1104:6630:2940	Seq_anonymized_002691	81	0.45999999999999996	150	PCR2
FS10000169:131:BRB11606-0623:1:1104:6690:2920	Seq_anonymized_001776	74	0.5066666666666666	150	PCR2
FS10000169:131:BRB11606-0623:1:1104:4690:3110	Seq_anonymized_001196	83	0.44666666666666666	150	PCR2
FS10000169:131:BRB11606-0623:1:1104:6670:3290	Seq_anonymized_008686	95	0.3666666666666667	150	PCR2
FS10000169:131:BRB11606-0623:1:1104:3470:3260	Seq_anonymized_000920	77	0.4866666666666667	150	PCR2
FS10000169:131:BRB11606-0623:1:1104:5690:3260	Seq_anonymized_000446	76	0.4933333333333333	150	PCR2
FS10000169:131:BRB11606-0623:1:1104:13590:3400	Seq_anonymized_009990	77	0.4866666666666667	150	PCR2
FS10000169:131:BRB11606-0623:1:1104:5610:3380	Seq_anonymized_005869	81	0.45999999999999996	150	PCR2
FS10000169:131:BRB11606-0623:1:1104:2350:3340	Seq_anonymized_006084	74	0.5066666666666666	150	PCR2
FS10000169:131:BRB11606-0623:1:1104:15760:3350	Seq_anonymized_007037	69	0.54	150	PCR2
FS10000169:131:BRB11606-0623:1:1104:14250:3460	Seq_anonymized_000500	72	0.52	150	PCR2
FS10000169:131:BRB11606-0623:1:1104:9570:3570	Seq_anonymized_003139	75	0.5	150	PCR2
FS10000169:131:BRB11606-0623:1:1104:15210:3700	Seq_anonymized_006488	81	0.45999999999999996	150	PCR2
FS10000169:131:BRB11606-0623:1:1104:4570:3710	Seq_anonymized_009291	73	0.5133333333333333	150	PCR2
FS10000169:131:BRB11606-0623:1:1104:5300:3700	Seq_anonymized_000184	72	0.52	150	PCR2
FS10000169:131:BRB11606-0623:1:1104:9870:3680	Seq_anonymized_001964	83	0.44666666666666666	150	PCR2
FS10000169:131:BRB11606-0623:1:1104:3430:3750	Seq_anonymized_005869	78	0.48	150	PCR2
FS10000169:131:BRB11606-0623:1:1104:10930:3870	Seq_anonymized_006488	74	0.5066666666666666	150	PCR2
FS10000169:131:BRB11606-0623:1:1104:14250:3870	Seq_anonymized_002557	78	0.48	150	PCR2
FS10000169:131:BRB11606-0623:1:1104:4260:4030	Seq_anonymized_005869	82	0.45333333333333337	150	PCR2
FS10000169:131:BRB11606-0623:1:1105:13590:1040	Seq_anonymized_009221	75	0.5	150	PCR2
FS10000169:131:BRB11606-0623:1:1105:8000:1030	Seq_anonymized_001776	76	0.4933333333333333	150	PCR2
FS10000169:131:BRB11606-0623:1:1104:4490:4090	Seq_anonymized_006488	88	0.41333333333333333	150	PCR2
FS10000169:131:BRB11606-0623:1:1105:9510:1150	Seq_anonymized_011758	79	0.4733333333333334	150	PCR2
FS10000169:131:BRB11606-0623:1:1105:4560:1130	Seq_anonymized_000446	77	0.4866666666666667	150	PCR2
FS10000169:131:BRB11606-0623:1:1105:5890:1190	Seq_anonymized_008644	76	0.4933333333333333	150	PCR2
FS10000169:131:BRB11606-0623:1:1105:13830:1180	Seq_anonymized_005869	77	0.4866666666666667	150	PCR2
FS10000169:131:BRB11606-0623:1:1105:14010:1520	Seq_anonymized_009913	80	0.4666666666666667	150	PCR2
FS10000169:131:BRB11606-0623:1:1105:13180:1720	Seq_anonymized_001230	75	0.5	150	PCR2
FS10000169:131:BRB11606-0623:1:1105:10070:1680	Seq_anonymized_000446	78	0.48	150	PCR2
FS10000169:131:BRB11606-0623:1:1105:2790:1930	Seq_anonymized_000446	76	0.4933333333333333	150	PCR2
FS10000169:131:BRB11606-0623:1:1105:6400:2230	Seq_anonymized_003676	71	0.5266666666666666	150	PCR2
FS10000169:131:BRB11606-0623:1:1105:6940:2320	Seq_anonymized_010597	72	0.52	150	PCR2
FS10000169:131:BRB11606-0623:1:1105:14950:2300	Seq_anonymized_005869	78	0.48	150	PCR2
FS10000169:131:BRB11606-0623:1:1105:8540:2420	Seq_anonymized_002300	74	0.5066666666666666	150	PCR2
FS10000169:131:BRB11606-0623:1:1105:5640:2430	Seq_anonymized_001952	75	0.5	150	PCR2
FS10000169:131:BRB11606-0623:1:1105:8520:2390	Seq_anonymized_007535	72	0.52	150	PCR2
FS10000169:131:BRB11606-0623:1:1105:8470:2620	Seq_anonymized_002557	71	0.5266666666666666	150	PCR2
FS10000169:131:BRB11606-0623:1:1105:8900:2750	Seq_anonymized_011511	51	0.5277777777777778	108	PCR2
FS10000169:131:BRB11606-0623:1:1105:6630:2740	Seq_anonymized_000446	76	0.4933333333333333	150	PCR2
FS10000169:131:BRB11606-0623:1:1105:16380:2740	Seq_anonymized_007699	60	0.5081967213114754	122	PCR2
FS10000169:131:BRB11606-0623:1:1105:5470:2700	Seq_anonymized_000446	77	0.4866666666666667	150	PCR2
FS10000169:131:BRB11606-0623:1:1105:5890:2840	Seq_anonymized_006569	75	0.5	150	PCR2
FS10000169:131:BRB11606-0623:1:1105:7130:2980	Seq_anonymized_010582	75	0.5	150	PCR2
FS10000169:131:BRB11606-0623:1:1105:2580:3090	Seq_anonymized_010987	74	0.5066666666666666	150	PCR2
FS10000169:131:BRB11606-0623:1:1105:3000:3290	Seq_anonymized_005439	77	0.4866666666666667	150	PCR2
FS10000169:131:BRB11606-0623:1:1105:13190:3520	Seq_anonymized_008001	80	0.4666666666666667	150	PCR2
FS10000169:131:BRB11606-0623:1:1105:2030:3930	Seq_anonymized_000446	74	0.5066666666666666	150	PCR2
FS10000169:131:BRB11606-0623:1:1105:2830:3910	Seq_anonymized_002557	76	0.4933333333333333	150	PCR2
FS10000169:131:BRB11606-0623:1:1105:8880:4040	Seq_anonymized_002691	77	0.4866666666666667	150	PCR2
FS10000169:131:BRB11606-0623:1:1105:3730:4030	Seq_anonymized_009990	77	0.4866666666666667	150	PCR2
FS10000169:131:BRB11606-0623:1:1106:4210:1070	Seq_anonymized_009990	82	0.45333333333333337	150	PCR2
FS10000169:131:BRB11606-0623:1:1106:7120:1210	Seq_anonymized_009176	52	0.5185185185185186	107	PCR2
FS10000169:131:BRB11606-0623:1:1106:2490:1240	Seq_anonymized_000446	81	0.45999999999999996	150	PCR2
FS10000169:131:BRB11606-0623:1:1106:1210:1430	Seq_anonymized_002557	83	0.44666666666666666	150	PCR2
FS10000169:131:BRB11606-0623:1:1106:13490:1500	Seq_anonymized_009990	80	0.4666666666666667	150	PCR2
FS10000169:131:BRB11606-0623:1:1106:1870:1480	Seq_anonymized_000446	81	0.45999999999999996	150	PCR2
FS10000169:131:BRB11606-0623:1:1106:3170:1470	Seq_anonymized_005780	71	0.5266666666666666	150	PCR2
FS10000169:131:BRB11606-0623:1:1106:10330:1540	Seq_anonymized_002480	74	0.5066666666666666	150	PCR2
FS10000169:131:BRB11606-0623:1:1106:2180:1620	Seq_anonymized_000239	76	0.4933333333333333	150	PCR2
FS10000169:131:BRB11606-0623:1:1106:12850:1680	Seq_anonymized_008644	78	0.48	150	PCR2
FS10000169:131:BRB11606-0623:1:1106:3140:1820	Seq_anonymized_000184	82	0.45333333333333337	150	PCR2
FS10000169:131:BRB11606-0623:1:1106:11740:1780	Seq_anonymized_001776	71	0.5266666666666666	150	PCR2
FS10000169:131:BRB11606-0623:1:1106:14060:1760	Seq_anonymized_001140	80	0.4666666666666667	150	PCR2
FS10000169:131:BRB11606-0623:1:1106:11780:1830	Seq_anonymized_008533	79	0.4733333333333334	150	PCR2
FS10000169:131:BRB11606-0623:1:1106:1870:2200	Seq_anonymized_000446	78	0.48	150	PCR2
FS10000169:131:BRB11606-0623:1:1106:12150:2100	Seq_anonymized_002539	74	0.5066666666666666	150	PCR2
FS10000169:131:BRB11606-0623:1:1106:2810:2180	Seq_anonymized_007747	85	0.43333333333333335	150	PCR2
FS10000169:131:BRB11606-0623:1:1106:3620:2350	Seq_anonymized_005393	78	0.48	150	PCR2
FS10000169:131:BRB11606-0623:1:1106:2690:2270	Seq_anonymized_001055	81	0.45999999999999996	150	PCR2
FS10000169:131:BRB11606-0623:1:1106:9970:2370	Seq_anonymized_008644	80	0.4666666666666667	150	PCR2
FS10000169:131:BRB11606-0623:1:1106:13610:2500	Seq_anonymized_011295	89	0.4066666666666666	150	PCR2
FS10000169:131:BRB11606-0623:1:1106:14450:2590	Seq_anonymized_006488	78	0.48	150	PCR2
FS10000169:131:BRB11606-0623:1:1106:7930:2740	Seq_anonymized_005869	82	0.45333333333333337	150	PCR2
FS10000169:131:BRB11606-0623:1:1106:6550:2810	Seq_anonymized_008533	75	0.5	150	PCR2
FS10000169:131:BRB11606-0623:1:1106:2570:2950	Seq_anonymized_000087	80	0.4666666666666667	150	PCR2
FS10000169:131:BRB11606-0623:1:1106:14370:2890	Seq_anonymized_008644	83	0.44666666666666666	150	PCR2
FS10000169:131:BRB11606-0623:1:1106:10250:2970	Seq_anonymized_004905	78	0.48	150	PCR2
FS10000169:131:BRB11606-0623:1:1106:3340:2980	Seq_anonymized_001776	73	0.5133333333333333	150	PCR2
FS10000169:131:BRB11606-0623:1:1106:2850:2990	Seq_anonymized_006848	80	0.4666666666666667	150	PCR2
FS10000169:131:BRB11606-0623:1:1106:4330:3180	Seq_anonymized_002122	73	0.5133333333333333	150	PCR2
FS10000169:131:BRB11606-0623:1:1106:3980:3170	Seq_anonymized_006776	80	0.4666666666666667	150	PCR2
FS10000169:131:BRB11606-0623:1:1106:9860:3140	Seq_anonymized_007747	83	0.44666666666666666	150	PCR2
FS10000169:131:BRB11606-0623:1:1106:9310:3270	Seq_anonymized_008644	74	0.5066666666666666	150	PCR2
FS10000169:131:BRB11606-0623:1:1106:1250:3290	Seq_anonymized_000446	72	0.52	150	PCR2
FS10000169:131:BRB11606-0623:1:1106:16050:3370	Seq_anonymized_000696	86	0.42666666666666664	150	PCR2
FS10000169:131:BRB11606-0623:1:1106:12600:3360	Seq_anonymized_001614	55	0.4907407407407407	107	PCR2
[truncated: 4,776 more rows]
