# Supplementary material for: Predicting sequence-specific amplification efficiency in multi-template PCR with deep learning
Source: Nat Commun. 2025 Oct 16;16:9187. doi: 10.1038/s41467-025-64221-4 (PMC12533003; doi:10.1038/s41467-025-64221-4)
Supplement: Supplementary file 4 — Source data [file 41467_2025_64221_MOESM4_ESM.zip › Supp.Fig. 54-55/data.csv]

seq_id	length	A	C	G	T	GC	first	last	hp	dg	x0	eff
000000	108	0.3148148148148148	0.25	0.2222222222222222	0.2129629629629629	0.4722222222222222	G	T	3	-7.0	0.993928228328682	0.9990967032034328
000001	108	0.2407407407407407	0.25	0.2685185185185185	0.2407407407407407	0.5185185185185185	G	G	3	-9.3	1.1346878347543086	0.997320991470066
000002	108	0.3611111111111111	0.1759259259259259	0.2129629629629629	0.25	0.3888888888888889	T	G	4	-3.6	1.2474052542083205	0.9926374808265984
000003	108	0.2592592592592592	0.2685185185185185	0.2314814814814814	0.2407407407407407	0.5	C	C	4	-16.1	0.7210159460443648	1.003882254771533
000004	108	0.3148148148148148	0.2592592592592592	0.2222222222222222	0.2037037037037037	0.4814814814814814	A	G	4	-7.4	0.7073587423144322	1.0043265359618103
000005	108	0.2962962962962963	0.2222222222222222	0.2592592592592592	0.2222222222222222	0.4814814814814814	G	A	4	-3.9	0.9005376863999898	1.001627912655385
000006	108	0.1759259259259259	0.2777777777777778	0.25	0.2962962962962963	0.5277777777777778	T	C	3	-9.2	1.0823407261106963	0.999115313791207
000007	108	0.25	0.3055555555555556	0.1666666666666666	0.2777777777777778	0.4722222222222222	T	A	5	-5.7	1.0266715319394422	1.0062815915856196
000008	108	0.2777777777777778	0.25	0.2314814814814814	0.2407407407407407	0.4814814814814814	T	A	4	-13.0	0.7036089386856706	1.005650691832497
000009	108	0.2685185185185185	0.2407407407407407	0.2407407407407407	0.25	0.4814814814814814	C	C	4	-8.9	1.1739593961318149	0.999159162000626
000010	108	0.324074074074074	0.2407407407407407	0.2314814814814814	0.2037037037037037	0.4722222222222222	G	C	4	-9.7	0.4718949520313915	1.0052556622050437
000011	108	0.2685185185185185	0.2777777777777778	0.2592592592592592	0.1944444444444444	0.5370370370370371	C	T	5	-11.3	0.3078798115771594	1.0124145422300492
000012	108	0.2592592592592592	0.2314814814814814	0.1666666666666666	0.3425925925925926	0.3981481481481481	A	C	7	-8.8	1.381837156697498	0.9973220437361016
000013	108	0.2685185185185185	0.2407407407407407	0.2592592592592592	0.2314814814814814	0.5	G	C	4	-11.3	0.7683410966677015	1.00728298793971
000014	108	0.2314814814814814	0.2592592592592592	0.287037037037037	0.2222222222222222	0.5462962962962963	T	G	4	-13.6	1.021955323424917	0.997082564715126
000015	108	0.3055555555555556	0.2592592592592592	0.2037037037037037	0.2314814814814814	0.4629629629629629	C	T	3	-11.2	1.1057187797832313	0.9983577063779216
000016	108	0.25	0.1944444444444444	0.1759259259259259	0.3796296296296296	0.3703703703703703	T	T	4	-5.4	1.1682742388957057	0.9944549426749196
000017	108	0.287037037037037	0.2685185185185185	0.2592592592592592	0.1851851851851851	0.5277777777777778	C	G	5	-10.3	0.6098192518348146	0.998730175428006
000018	108	0.1944444444444444	0.2777777777777778	0.3148148148148148	0.2129629629629629	0.5925925925925926	G	C	4	-13.6	0.8052421518230123	1.0024809629396652
000019	108	0.3055555555555556	0.2222222222222222	0.1944444444444444	0.2777777777777778	0.4166666666666667	T	T	5	-8.1	1.3491684329966405	0.9987992227028047
000020	108	0.2222222222222222	0.2685185185185185	0.3055555555555556	0.2037037037037037	0.5740740740740741	T	G	3	-10.4	1.321762408440715	0.9970547081847466
000021	108	0.1944444444444444	0.2407407407407407	0.3055555555555556	0.2592592592592592	0.5462962962962963	G	T	7	-9.5	1.1492087839930143	1.002513318599454
000022	108	0.2407407407407407	0.2314814814814814	0.2407407407407407	0.287037037037037	0.4722222222222222	G	G	4	-7.3	1.1924169029247018	0.9989729461559472
000023	108	0.2407407407407407	0.2407407407407407	0.287037037037037	0.2314814814814814	0.5277777777777778	G	C	4	-16.1	0.6173499037010141	1.0077842315752783
000024	108	0.1759259259259259	0.2962962962962963	0.2407407407407407	0.287037037037037	0.5370370370370371	T	A	4	-9.0	1.3527262126798871	0.9788004289790329
000025	108	0.2777777777777778	0.2037037037037037	0.25	0.2685185185185185	0.4537037037037037	A	T	5	-8.3	0.8876132940011033	1.0046415481588082
000026	108	0.2129629629629629	0.3333333333333333	0.2407407407407407	0.2129629629629629	0.5740740740740741	T	G	4	-14.2	0.8044376678689357	1.0048882822030842
000027	108	0.2685185185185185	0.2962962962962963	0.2407407407407407	0.1944444444444444	0.5370370370370371	A	A	5	-14.3	0.5190600013735688	1.0041830492494392
000028	108	0.3148148148148148	0.2314814814814814	0.1759259259259259	0.2777777777777778	0.4074074074074074	T	C	5	-5.7	1.0176701969705402	1.000158581638953
000029	108	0.25	0.2685185185185185	0.25	0.2314814814814814	0.5185185185185185	A	A	4	-10.7	0.7109543591907205	1.0046819056853409
000030	108	0.25	0.2592592592592592	0.25	0.2407407407407407	0.5092592592592593	T	G	3	-8.5	1.183005493537405	1.000417145656501
000031	108	0.2777777777777778	0.2407407407407407	0.2592592592592592	0.2222222222222222	0.5	C	G	4	-10.1	0.4692578950124076	1.004228192083663
000032	108	0.2777777777777778	0.2407407407407407	0.2037037037037037	0.2777777777777778	0.4444444444444444	C	A	3	-5.5	1.0339824945451748	0.9980144617260058
000033	108	0.2314814814814814	0.3055555555555556	0.2314814814814814	0.2314814814814814	0.5370370370370371	C	A	6	-13.8	0.7595871684886951	1.0025081809792415
000034	108	0.2314814814814814	0.2407407407407407	0.2685185185185185	0.2592592592592592	0.5092592592592593	G	T	4	-11.2	1.011990880764899	0.9964562703078316
000035	108	0.2129629629629629	0.2962962962962963	0.25	0.2407407407407407	0.5462962962962963	C	T	3	-13.5	0.7635702335358098	1.0053004879012004
000036	108	0.2222222222222222	0.2222222222222222	0.3611111111111111	0.1944444444444444	0.5833333333333334	G	A	3	-11.7	0.9357638613155906	0.9997657061261987
000037	108	0.2129629629629629	0.2222222222222222	0.2407407407407407	0.324074074074074	0.4629629629629629	T	C	4	-12.7	1.4390403139367007	0.9953323039003352
000038	108	0.287037037037037	0.2222222222222222	0.2962962962962963	0.1944444444444444	0.5185185185185185	C	G	4	-9.6	0.76292500200948	1.004444321911251
000039	108	0.2314814814814814	0.25	0.2037037037037037	0.3148148148148148	0.4537037037037037	T	T	4	-8.8	0.8925580779643024	0.9982788114103814
000040	108	0.2407407407407407	0.2777777777777778	0.2777777777777778	0.2037037037037037	0.5555555555555556	A	G	4	-15.1	0.786397810088127	1.0005464174104288
000041	108	0.25	0.2222222222222222	0.2592592592592592	0.2685185185185185	0.4814814814814814	G	C	4	-11.1	1.0323974265855491	0.9972116971848568
000042	108	0.2962962962962963	0.2407407407407407	0.2962962962962963	0.1666666666666666	0.5370370370370371	G	A	4	-10.8	0.602409552990692	1.0056444570079357
000043	108	0.2407407407407407	0.324074074074074	0.2407407407407407	0.1944444444444444	0.5648148148148148	C	C	4	-10.9	0.920529559332481	0.9810093048667182
000044	108	0.1851851851851851	0.2962962962962963	0.2407407407407407	0.2777777777777778	0.5370370370370371	G	T	4	-10.8	1.237391483427896	0.9994775172682916
000045	108	0.3055555555555556	0.2685185185185185	0.1574074074074074	0.2685185185185185	0.4259259259259259	A	T	4	-5.8	0.9346687536635196	1.0003963161548728
000046	108	0.2407407407407407	0.2222222222222222	0.2592592592592592	0.2777777777777778	0.4814814814814814	G	A	4	-9.0	1.2055785595360706	0.996177461631777
000047	108	0.287037037037037	0.1944444444444444	0.1666666666666666	0.3518518518518518	0.3611111111111111	T	T	4	-4.1	1.629385551271733	0.9970822714250172
000048	108	0.287037037037037	0.2962962962962963	0.2777777777777778	0.1388888888888889	0.5740740740740741	A	C	4	-17.6	0.7246107142776024	1.0043455668704862
000049	108	0.1944444444444444	0.287037037037037	0.2129629629629629	0.3055555555555556	0.5	A	C	5	-10.0	1.051555153336763	1.005188822047665
000050	108	0.2962962962962963	0.2222222222222222	0.2685185185185185	0.2129629629629629	0.4907407407407407	T	C	4	-12.5	0.9449118081251606	0.9959832116896188
000051	108	0.2685185185185185	0.2592592592592592	0.2129629629629629	0.2592592592592592	0.4722222222222222	A	G	5	-7.6	0.9270806299799812	0.996556076956779
000052	108	0.2777777777777778	0.1851851851851851	0.2777777777777778	0.2592592592592592	0.4629629629629629	T	T	3	-8.0	1.1406048902348391	0.9992884785490228
000053	108	0.2685185185185185	0.2962962962962963	0.2222222222222222	0.2129629629629629	0.5185185185185185	A	T	3	-11.8	0.9708931618289096	0.996361008400541
000054	108	0.2962962962962963	0.1666666666666666	0.25	0.287037037037037	0.4166666666666667	G	A	5	-6.0	0.8652307742861076	1.002427139460807
000055	108	0.2777777777777778	0.2314814814814814	0.287037037037037	0.2037037037037037	0.5185185185185185	G	T	3	-11.5	0.8808566015368057	0.9986917252717622
000056	108	0.2129629629629629	0.2222222222222222	0.2962962962962963	0.2685185185185185	0.5185185185185185	G	T	3	-9.7	1.9195094365948249	0.9771071625300722
000057	108	0.2129629629629629	0.2592592592592592	0.324074074074074	0.2037037037037037	0.5833333333333334	G	G	4	-12.1	0.6353137927293355	1.0068705294689595
000058	108	0.2407407407407407	0.3148148148148148	0.2037037037037037	0.2407407407407407	0.5185185185185185	T	A	4	-13.7	0.8384294558811286	1.0066459680633784
000059	108	0.2314814814814814	0.3055555555555556	0.2222222222222222	0.2407407407407407	0.5277777777777778	T	C	7	-9.7	0.9509164463431156	1.0045152073021857
000060	108	0.2592592592592592	0.2314814814814814	0.2685185185185185	0.2407407407407407	0.5	T	A	4	-10.6	1.1292641944379405	0.9982248854717244
000061	108	0.2314814814814814	0.3055555555555556	0.1944444444444444	0.2685185185185185	0.5	C	C	5	-11.4	1.1427793796236316	0.9978735572383282
000062	108	0.2037037037037037	0.2592592592592592	0.2962962962962963	0.2407407407407407	0.5555555555555556	T	C	4	-12.5	0.8605245351378529	1.002339122238323
000063	108	0.3148148148148148	0.2037037037037037	0.2129629629629629	0.2685185185185185	0.4166666666666667	T	C	3	-8.8	0.572794372635673	1.001186776753821
000064	108	0.25	0.2777777777777778	0.2037037037037037	0.2685185185185185	0.4814814814814814	C	C	4	-8.8	1.2131817872955932	0.9993286040053094
000065	108	0.324074074074074	0.1944444444444444	0.2685185185185185	0.2129629629629629	0.4629629629629629	C	C	5	-10.7	0.804034039480547	0.9955407386366484
000066	108	0.2685185185185185	0.2314814814814814	0.2407407407407407	0.2592592592592592	0.4722222222222222	T	A	4	-7.2	0.9282875192125348	0.9993229718566162
000067	108	0.2129629629629629	0.2314814814814814	0.25	0.3055555555555556	0.4814814814814814	C	G	4	-4.8	0.8767032857629382	1.0025737408982556
000068	108	0.2685185185185185	0.1944444444444444	0.3425925925925926	0.1944444444444444	0.5370370370370371	G	T	4	-11.9	0.7434515291666353	1.0017720958284653
000069	108	0.2685185185185185	0.2222222222222222	0.2222222222222222	0.287037037037037	0.4444444444444444	A	T	3	-9.2	1.4867217411886695	1.0040302956549056
000070	108	0.1944444444444444	0.2222222222222222	0.287037037037037	0.2962962962962963	0.5092592592592593	C	C	6	-7.8	0.5258267952936284	0.9590053092384802
000071	108	0.2407407407407407	0.2777777777777778	0.1944444444444444	0.287037037037037	0.4722222222222222	G	T	4	-4.7	1.0551884634452642	1.0035599202872023
000072	108	0.2407407407407407	0.2685185185185185	0.25	0.2407407407407407	0.5185185185185185	T	A	3	-15.2	0.8396461975180264	1.0032543194281889
000073	108	0.2962962962962963	0.2314814814814814	0.2685185185185185	0.2037037037037037	0.5	A	T	5	-10.6	0.66213160518996	1.0072037985562627
000074	108	0.2129629629629629	0.2407407407407407	0.2592592592592592	0.287037037037037	0.5	C	T	3	-13.9	1.039222589978657	1.0020864177369442
000075	108	0.2962962962962963	0.1851851851851851	0.2592592592592592	0.2592592592592592	0.4444444444444444	A	A	5	-8.8	0.5808861087421158	1.006461828405636
000076	108	0.25	0.2314814814814814	0.287037037037037	0.2314814814814814	0.5185185185185185	G	A	3	-13.4	0.9409470424457524	0.9957228437072828
000077	108	0.2314814814814814	0.25	0.2129629629629629	0.3055555555555556	0.4629629629629629	T	G	4	-7.2	1.5440302869826483	0.9984806200905362
000078	108	0.2777777777777778	0.2314814814814814	0.2222222222222222	0.2685185185185185	0.4537037037037037	G	G	4	-5.6	1.2471971858886397	0.9977757832164136
000079	108	0.3518518518518518	0.1944444444444444	0.1851851851851851	0.2685185185185185	0.3796296296296296	T	A	4	-13.0	0.6140378175330166	1.0017355192362236
000080	108	0.3148148148148148	0.2407407407407407	0.25	0.1944444444444444	0.4907407407407407	G	C	3	-10.4	0.6291142061940672	1.002255730101098
000081	108	0.2314814814814814	0.2777777777777778	0.2314814814814814	0.2592592592592592	0.5092592592592593	C	G	4	-11.1	0.8850427708045416	1.0020936127224425
000082	108	0.2962962962962963	0.2777777777777778	0.2314814814814814	0.1944444444444444	0.5092592592592593	T	T	3	-10.3	0.911789731639996	0.9958060681326796
000083	108	0.2685185185185185	0.2592592592592592	0.2129629629629629	0.2592592592592592	0.4722222222222222	G	C	5	-7.8	0.7483727312964301	1.000556032426887
000084	108	0.2777777777777778	0.2962962962962963	0.2037037037037037	0.2222222222222222	0.5	A	G	5	-10.9	0.6541349201665418	1.0060429007368337
000085	108	0.2592592592592592	0.2685185185185185	0.1944444444444444	0.2777777777777778	0.4629629629629629	A	G	3	-4.3	1.3058409679958216	0.9998542609580938
000086	108	0.2685185185185185	0.1944444444444444	0.1851851851851851	0.3518518518518518	0.3796296296296296	T	C	4	-4.8	1.1793593265652165	0.9989037180514198
000087	108	0.324074074074074	0.2314814814814814	0.25	0.1944444444444444	0.4814814814814814	T	T	3	-11.9	0.6042984587220065	1.0040810051048958
000088	108	0.2685185185185185	0.287037037037037	0.2222222222222222	0.2222222222222222	0.5092592592592593	C	G	4	-8.3	0.7131074027737369	1.0062581148763627
000089	108	0.2592592592592592	0.2129629629629629	0.2777777777777778	0.25	0.4907407407407407	G	G	4	-8.9	1.0423256930825997	1.002223000655505
000090	108	0.2222222222222222	0.25	0.2777777777777778	0.25	0.5277777777777778	T	A	4	-13.9	1.0176483687923683	0.9993114206215952
000091	108	0.1851851851851851	0.2314814814814814	0.324074074074074	0.2592592592592592	0.5555555555555556	C	A	5	-12.9	0.7810334180870627	1.0027233613826696
000092	108	0.2037037037037037	0.25	0.3518518518518518	0.1944444444444444	0.6018518518518519	G	T	5	-14.4	1.1543208100280296	0.9986502961195376
000093	108	0.2407407407407407	0.2222222222222222	0.3333333333333333	0.2037037037037037	0.5555555555555556	A	A	6	-12.4	0.7857104757097566	1.0044816129229155
000094	108	0.2407407407407407	0.1944444444444444	0.2407407407407407	0.324074074074074	0.4351851851851852	T	G	3	-11.1	1.0271164480643526	0.9960069699136744
000095	108	0.25	0.287037037037037	0.1666666666666666	0.2962962962962963	0.4537037037037037	C	C	3	-4.7	1.088683076167184	0.9988716260354656
000096	108	0.25	0.2962962962962963	0.2407407407407407	0.2129629629629629	0.5370370370370371	G	A	4	-7.6	0.831606462248915	1.001721512237259
000097	108	0.2314814814814814	0.2037037037037037	0.2037037037037037	0.3611111111111111	0.4074074074074074	C	A	3	-3.3	1.4584317076748663	0.9992790639778754
000098	108	0.2222222222222222	0.287037037037037	0.2962962962962963	0.1944444444444444	0.5833333333333334	A	C	4	-12.9	0.7602058286913088	1.0058684853930104
000099	108	0.2222222222222222	0.25	0.2407407407407407	0.287037037037037	0.4907407407407407	A	C	4	-7.7	1.2319212237881942	1.0012947939492027
000100	108	0.2592592592592592	0.287037037037037	0.25	0.2037037037037037	0.5370370370370371	G	G	3	-6.1	0.7503837109827926	1.0050008569282582
000101	108	0.2962962962962963	0.287037037037037	0.2037037037037037	0.2129629629629629	0.4907407407407407	A	A	3	-14.8	1.0793544982657106	0.9967227355575732
000102	108	0.2962962962962963	0.2129629629629629	0.2777777777777778	0.2129629629629629	0.4907407407407407	G	A	3	-14.6	0.7149197554986507	1.001151167408704
000103	108	0.2314814814814814	0.1574074074074074	0.2592592592592592	0.3518518518518518	0.4166666666666667	C	G	4	-9.7	1.0935997197675038	1.0015387447980535
000104	108	0.2685185185185185	0.287037037037037	0.2407407407407407	0.2037037037037037	0.5277777777777778	T	T	4	-10.7	0.6917827690039208	0.9963905669435372
000105	108	0.2777777777777778	0.287037037037037	0.2129629629629629	0.2222222222222222	0.5	C	C	5	-6.4	1.2984610808457082	0.9984470849512505
000106	108	0.1574074074074074	0.2592592592592592	0.3796296296296296	0.2037037037037037	0.6388888888888888	C	A	3	-20.6	0.7625113202649473	1.007837871190305
000107	108	0.2037037037037037	0.2777777777777778	0.25	0.2685185185185185	0.5277777777777778	G	G	5	-11.6	1.2532255368558838	0.9995159189360948
000108	108	0.2314814814814814	0.3333333333333333	0.25	0.1851851851851851	0.5833333333333334	G	C	5	-10.5	0.9382045651536096	1.0011242944984329
000109	108	0.2407407407407407	0.25	0.1944444444444444	0.3148148148148148	0.4444444444444444	T	G	5	-6.4	1.3817603759119752	0.9962597302484686
000110	108	0.2314814814814814	0.2685185185185185	0.25	0.25	0.5185185185185185	C	G	6	-13.9	0.7124848409016331	1.0011844518944015
000111	108	0.2962962962962963	0.2129629629629629	0.2314814814814814	0.2592592592592592	0.4444444444444444	G	A	3	-14.0	0.9417982714981716	1.003793999571537
000112	108	0.2592592592592592	0.25	0.287037037037037	0.2037037037037037	0.5370370370370371	T	G	4	-12.5	0.4673514442218097	1.0085335435095146
000113	108	0.2592592592592592	0.2129629629629629	0.2962962962962963	0.2314814814814814	0.5092592592592593	C	T	4	-12.6	0.7869492642997429	0.9965274762738732
000114	108	0.1759259259259259	0.2777777777777778	0.2685185185185185	0.2777777777777778	0.5462962962962963	G	G	4	-12.9	1.2471101442139676	1.0083298472655944
000115	108	0.3148148148148148	0.287037037037037	0.2037037037037037	0.1944444444444444	0.4907407407407407	G	A	4	-8.4	0.7043788766126516	0.9997230480616444
000116	108	0.2314814814814814	0.2685185185185185	0.2407407407407407	0.2592592592592592	0.5092592592592593	A	T	3	-9.6	1.1795704267639366	0.996379227652998
000117	108	0.2962962962962963	0.25	0.2222222222222222	0.2314814814814814	0.4722222222222222	T	T	4	-8.0	0.9389502096844294	1.0068826679214096
000118	108	0.2222222222222222	0.2592592592592592	0.3148148148148148	0.2037037037037037	0.5740740740740741	T	A	5	-13.9	1.040090137820869	1.0023557504366238
000119	108	0.3055555555555556	0.2407407407407407	0.2314814814814814	0.2222222222222222	0.4722222222222222	A	G	3	-8.6	0.7478965588863459	1.0001208056170612
000120	108	0.287037037037037	0.2685185185185185	0.1851851851851851	0.2592592592592592	0.4537037037037037	G	C	4	-8.1	0.7615414138309732	1.0007366948940644
000121	108	0.2777777777777778	0.2962962962962963	0.1574074074074074	0.2685185185185185	0.4537037037037037	G	C	4	-6.7	0.9576809826245304	1.0046514280397152
000122	108	0.25	0.2685185185185185	0.2314814814814814	0.25	0.5	T	T	3	-10.1	0.8510331260394014	1.0032104678390532
000123	108	0.2685185185185185	0.1851851851851851	0.25	0.2962962962962963	0.4351851851851852	G	C	4	-12.6	2.301799110232821	0.9367985964862992
000124	108	0.2592592592592592	0.2592592592592592	0.25	0.2314814814814814	0.5092592592592593	A	C	5	-7.2	0.9299575787046188	1.002482924552308
000125	108	0.2407407407407407	0.1851851851851851	0.3518518518518518	0.2222222222222222	0.5370370370370371	G	G	4	-9.1	0.9459410372191086	1.0013933313238037
000126	108	0.2222222222222222	0.2777777777777778	0.2685185185185185	0.2314814814814814	0.5462962962962963	T	T	4	-13.4	0.8131552813702304	0.9999650298108664
000127	108	0.25	0.2777777777777778	0.2037037037037037	0.2685185185185185	0.4814814814814814	A	T	3	-10.0	0.7247022394104453	1.0097171678132686
000128	108	0.25	0.3148148148148148	0.2129629629629629	0.2222222222222222	0.5277777777777778	T	A	4	-13.7	0.891497717121719	1.007833232685537
000129	108	0.2314814814814814	0.2592592592592592	0.3055555555555556	0.2037037037037037	0.5648148148148148	G	T	4	-12.5	0.8123325153542881	1.001891645928754
000130	108	0.1944444444444444	0.2407407407407407	0.2777777777777778	0.287037037037037	0.5185185185185185	G	A	3	-9.6	1.3075397907519568	0.9950357277862076
000131	108	0.2222222222222222	0.2222222222222222	0.3888888888888889	0.1666666666666666	0.6111111111111112	C	A	5	-18.1	0.5230099607043537	1.0087106522627272
000132	108	0.3055555555555556	0.2592592592592592	0.1851851851851851	0.25	0.4444444444444444	T	A	6	-9.9	0.4781594829011043	1.0086754565880465
000133	108	0.2777777777777778	0.2592592592592592	0.2407407407407407	0.2222222222222222	0.5	C	A	4	-13.0	0.690154047621363	1.0065980707657085
000134	108	0.2685185185185185	0.1944444444444444	0.2685185185185185	0.2685185185185185	0.4629629629629629	A	G	4	-10.7	0.7695386494698724	1.0053063828516489
000135	108	0.2314814814814814	0.2407407407407407	0.25	0.2777777777777778	0.4907407407407407	G	A	4	-9.0	0.9820099543216696	1.0026068322378652
000136	108	0.2129629629629629	0.2407407407407407	0.2314814814814814	0.3148148148148148	0.4722222222222222	T	C	4	-8.6	1.530164246577061	0.9983693444511262
000137	108	0.2685185185185185	0.2222222222222222	0.2685185185185185	0.2407407407407407	0.4907407407407407	C	G	5	-9.7	0.445012642181145	0.99398241646605
000138	108	0.2685185185185185	0.2777777777777778	0.1666666666666666	0.287037037037037	0.4444444444444444	A	G	5	-5.4	1.3173759105766774	0.9963762310407998
000139	108	0.25	0.2592592592592592	0.1944444444444444	0.2962962962962963	0.4537037037037037	C	T	4	-8.1	1.1532744289314865	1.0001831420849814
000140	108	0.3148148148148148	0.2222222222222222	0.25	0.2129629629629629	0.4722222222222222	C	T	3	-12.0	0.5708133998212122	0.997167483704969
000141	108	0.2592592592592592	0.2962962962962963	0.25	0.1944444444444444	0.5462962962962963	C	A	3	-13.5	0.8027339762691853	1.0042891265556078
000142	108	0.2685185185185185	0.2314814814814814	0.2129629629629629	0.287037037037037	0.4444444444444444	A	G	4	-10.8	1.0406144022973869	1.0030008064089146
000143	108	0.2129629629629629	0.1759259259259259	0.3148148148148148	0.2962962962962963	0.4907407407407407	T	G	3	-6.4	1.2336919979109426	1.0049182574629332
000144	108	0.1759259259259259	0.3333333333333333	0.1759259259259259	0.3148148148148148	0.5092592592592593	T	C	4	-6.7	1.3211270876180317	1.003231804790835
000145	108	0.2222222222222222	0.2685185185185185	0.25	0.2592592592592592	0.5185185185185185	T	G	3	-10.8	0.9033027555708744	0.9972681761821156
000146	108	0.1944444444444444	0.25	0.25	0.3055555555555556	0.5	A	C	4	-13.1	1.5520377505023486	1.0024392688416042
000147	108	0.2314814814814814	0.25	0.2314814814814814	0.287037037037037	0.4814814814814814	T	C	5	-8.8	1.0219515085513051	1.000549516082026
000148	108	0.287037037037037	0.1296296296296296	0.3055555555555556	0.2777777777777778	0.4351851851851852	A	A	5	-9.9	1.1098121733649982	0.9873568866906944
000149	108	0.1759259259259259	0.2685185185185185	0.3333333333333333	0.2222222222222222	0.6018518518518519	C	G	4	-15.3	0.9309513298913574	1.0001977472627452
000150	108	0.1666666666666666	0.2222222222222222	0.3333333333333333	0.2777777777777778	0.5555555555555556	T	G	5	-12.1	0.8283929834890594	1.0050905492514457
000151	108	0.1759259259259259	0.3055555555555556	0.2407407407407407	0.2777777777777778	0.5462962962962963	C	G	4	-6.8	1.0243151784787023	1.0066657860788135
000152	108	0.2222222222222222	0.2592592592592592	0.2407407407407407	0.2777777777777778	0.5	G	A	6	-6.0	1.1884945567350749	1.000352830082938
000153	108	0.2777777777777778	0.2592592592592592	0.2592592592592592	0.2037037037037037	0.5185185185185185	C	C	3	-16.8	0.550017973231101	1.0077372291359648
000154	108	0.25	0.25	0.2962962962962963	0.2037037037037037	0.5462962962962963	G	G	6	-10.5	0.7941529604940561	1.0015435523543468
000155	108	0.2037037037037037	0.1944444444444444	0.3148148148148148	0.287037037037037	0.5092592592592593	C	G	4	-11.1	1.3308220857251225	0.99504575898249
000156	108	0.25	0.2222222222222222	0.2962962962962963	0.2314814814814814	0.5185185185185185	T	A	3	-9.4	1.0138009435149655	1.003070771680584
000157	108	0.324074074074074	0.2037037037037037	0.2129629629629629	0.2592592592592592	0.4166666666666667	A	A	4	-8.5	0.7773571193612654	1.0031094472622273
000158	108	0.3148148148148148	0.3055555555555556	0.25	0.1296296296296296	0.5555555555555556	C	A	3	-9.3	0.5262921979049842	1.00165850492926
000159	108	0.1574074074074074	0.2685185185185185	0.2962962962962963	0.2777777777777778	0.5648148148148148	G	A	4	-11.4	1.202545998530912	1.000993105412234
000160	108	0.2592592592592592	0.2129629629629629	0.324074074074074	0.2037037037037037	0.5370370370370371	G	A	4	-6.3	1.0665455406435975	0.9942747493197
000161	108	0.1574074074074074	0.3425925925925926	0.25	0.25	0.5925925925925926	C	G	4	-12.7	1.4162074254324026	0.9976501749036042
000162	108	0.2037037037037037	0.1944444444444444	0.287037037037037	0.3148148148148148	0.4814814814814814	C	T	4	-7.7	1.5807749714120471	0.9992809083899428
000163	108	0.25	0.2685185185185185	0.2129629629629629	0.2685185185185185	0.4814814814814814	T	A	3	-7.4	1.0530655729734415	0.9996781209133444
000164	108	0.3148148148148148	0.1851851851851851	0.2962962962962963	0.2037037037037037	0.4814814814814814	A	G	3	-10.1	0.8635012492011037	0.9949694100215226
000165	108	0.2685185185185185	0.2037037037037037	0.3055555555555556	0.2222222222222222	0.5092592592592593	C	C	6	-7.8	0.7756566238151532	1.0039472888954837
000166	108	0.2037037037037037	0.2129629629629629	0.3333333333333333	0.25	0.5462962962962963	G	G	4	-13.9	1.0324624210153797	0.9810585754077094
000167	108	0.1944444444444444	0.2592592592592592	0.324074074074074	0.2222222222222222	0.5833333333333334	A	G	5	-14.0	0.9619178439901588	1.0004427814998529
000168	108	0.2037037037037037	0.287037037037037	0.2407407407407407	0.2685185185185185	0.5277777777777778	A	T	5	-14.4	1.4530470006373923	1.0010816216682838
000169	108	0.2314814814814814	0.2685185185185185	0.2592592592592592	0.2407407407407407	0.5277777777777778	T	G	4	-8.8	1.187608070150725	1.0030997746155148
000170	108	0.287037037037037	0.25	0.1851851851851851	0.2777777777777778	0.4351851851851852	T	C	4	-7.7	1.0286056789388598	1.0024465554642157
000171	108	0.324074074074074	0.1944444444444444	0.2314814814814814	0.25	0.4259259259259259	A	T	4	-4.7	0.813062609771646	0.9953168653287204
000172	108	0.2962962962962963	0.2314814814814814	0.1944444444444444	0.2777777777777778	0.4259259259259259	A	A	4	-7.0	1.0592932718411794	1.0012808512814808
000173	108	0.2407407407407407	0.2685185185185185	0.25	0.2407407407407407	0.5185185185185185	C	A	3	-10.2	1.4875613335375677	1.0034076589280023
000174	108	0.2037037037037037	0.2685185185185185	0.3055555555555556	0.2222222222222222	0.5740740740740741	G	A	4	-12.0	0.8992583720924168	1.006812833269975
000175	108	0.2129629629629629	0.2685185185185185	0.2777777777777778	0.2407407407407407	0.5462962962962963	A	A	3	-10.3	0.8998757563082389	1.000317253136092
000176	108	0.2222222222222222	0.2314814814814814	0.287037037037037	0.2592592592592592	0.5185185185185185	A	C	3	-8.4	1.25414311139499	0.9941412485143906
000177	108	0.1481481481481481	0.25	0.2592592592592592	0.3425925925925926	0.5092592592592593	T	T	4	-6.9	1.63756841576474	0.9984698509548
000178	108	0.2314814814814814	0.2685185185185185	0.1759259259259259	0.324074074074074	0.4444444444444444	A	C	3	-4.3	1.5126411077018895	0.9974624097086786
000179	108	0.2314814814814814	0.2962962962962963	0.2685185185185185	0.2037037037037037	0.5648148148148148	C	T	4	-14.9	0.7780395262540758	1.003412707839232
000180	108	0.2037037037037037	0.3148148148148148	0.287037037037037	0.1944444444444444	0.6018518518518519	G	G	3	-22.3	0.7031719940410107	1.0031974386279907
000181	108	0.2314814814814814	0.2962962962962963	0.2314814814814814	0.2407407407407407	0.5277777777777778	C	T	3	-10.1	1.0082223006716793	1.000905540280052
000182	108	0.2685185185185185	0.2407407407407407	0.2222222222222222	0.2685185185185185	0.4629629629629629	T	C	4	-7.2	0.9169735567407566	1.0054811636208454
000183	108	0.2685185185185185	0.2037037037037037	0.2685185185185185	0.2592592592592592	0.4722222222222222	T	T	4	-10.0	1.0613275280964949	0.993732393438294
000184	108	0.3055555555555556	0.1851851851851851	0.2777777777777778	0.2314814814814814	0.4629629629629629	A	A	4	-8.4	0.9694586979847184	0.987014968658962
000185	108	0.2407407407407407	0.2592592592592592	0.25	0.25	0.5092592592592593	G	C	4	-8.2	1.1237101164671783	1.001311061351667
000186	108	0.2592592592592592	0.1851851851851851	0.2962962962962963	0.2592592592592592	0.4814814814814814	G	T	7	-13.3	1.1047719522911712	0.9976479727963852
000187	108	0.1944444444444444	0.25	0.2777777777777778	0.2777777777777778	0.5277777777777778	G	T	3	-11.2	1.2568834145614838	1.0003259007136691
000188	108	0.25	0.2407407407407407	0.2407407407407407	0.2685185185185185	0.4814814814814814	A	A	5	-13.1	0.9731360473324914	1.0021545389302682
000189	108	0.287037037037037	0.25	0.2222222222222222	0.2407407407407407	0.4722222222222222	G	T	3	-6.7	1.0392449385928315	0.9993925811919592
000190	108	0.3148148148148148	0.2685185185185185	0.1944444444444444	0.2222222222222222	0.4629629629629629	T	T	5	-9.1	0.6499976637257332	1.0038735076189689
000191	108	0.2592592592592592	0.2407407407407407	0.1944444444444444	0.3055555555555556	0.4351851851851852	T	A	4	-7.7	0.8616791550968929	0.9987025361604848
000192	108	0.3703703703703703	0.2222222222222222	0.1851851851851851	0.2222222222222222	0.4074074074074074	G	C	3	-5.5	0.630732384940898	1.0017314722117536
000193	108	0.2129629629629629	0.2592592592592592	0.2129629629629629	0.3148148148148148	0.4722222222222222	A	C	4	-9.1	1.416965211861371	0.999561151493044
000194	108	0.2314814814814814	0.3333333333333333	0.2037037037037037	0.2314814814814814	0.5370370370370371	G	C	5	-8.8	0.7515243458815574	1.0058326615812765
000195	108	0.287037037037037	0.25	0.2685185185185185	0.1944444444444444	0.5185185185185185	C	G	4	-13.6	0.7429870212840504	1.003349579933401
000196	108	0.2962962962962963	0.2962962962962963	0.2129629629629629	0.1944444444444444	0.5092592592592593	A	A	5	-12.6	0.7684770068700798	0.9987101099772696
000197	108	0.2222222222222222	0.25	0.2592592592592592	0.2685185185185185	0.5092592592592593	T	T	4	-13.4	0.8866165811172075	1.0033019951567252
000198	108	0.2777777777777778	0.2222222222222222	0.1851851851851851	0.3148148148148148	0.4074074074074074	G	T	4	-5.6	0.5642949980784618	0.9581129981529932
000199	108	0.287037037037037	0.2407407407407407	0.2592592592592592	0.2129629629629629	0.5	G	T	4	-12.6	0.6548938397527837	0.9996263711994674
000200	108	0.2592592592592592	0.2777777777777778	0.2685185185185185	0.1944444444444444	0.5462962962962963	C	C	4	-10.9	1.0794782234476177	0.9986676896590044
000201	108	0.2222222222222222	0.2314814814814814	0.2407407407407407	0.3055555555555556	0.4722222222222222	C	T	5	-9.3	1.0704327181347577	1.001503614252458
000202	108	0.25	0.2129629629629629	0.2592592592592592	0.2777777777777778	0.4722222222222222	A	A	4	-8.3	1.204317313963837	0.9950739391979836
000203	108	0.3148148148148148	0.2314814814814814	0.2314814814814814	0.2222222222222222	0.4629629629629629	A	G	5	-7.3	0.7446596038786985	0.997094574311873
000204	108	0.3055555555555556	0.2407407407407407	0.2222222222222222	0.2314814814814814	0.4629629629629629	C	T	3	-8.4	0.8127333471167983	0.9994812087864168
000205	108	0.1759259259259259	0.2407407407407407	0.25	0.3333333333333333	0.4907407407407407	G	A	4	-10.8	1.7577695884224929	0.9982433461793482
000206	108	0.2037037037037037	0.2407407407407407	0.3148148148148148	0.2407407407407407	0.5555555555555556	T	T	4	-24.7	0.7686791680641661	0.999044394722678
000207	108	0.25	0.2129629629629629	0.2222222222222222	0.3148148148148148	0.4351851851851852	A	C	5	-4.9	1.386907661082683	1.0017315396020214
000208	108	0.2222222222222222	0.3518518518518518	0.2129629629629629	0.2129629629629629	0.5648148148148148	C	A	5	-14.4	0.9959366848649684	1.0057692504931706
000209	108	0.2962962962962963	0.25	0.2222222222222222	0.2314814814814814	0.4722222222222222	T	G	6	-6.8	0.837337851095529	0.9970775377869412
000210	108	0.1944444444444444	0.2407407407407407	0.2407407407407407	0.324074074074074	0.4814814814814814	A	A	4	-9.3	1.909726228466471	1.0001042112492065
000211	108	0.2129629629629629	0.2314814814814814	0.2314814814814814	0.324074074074074	0.4629629629629629	A	T	3	-6.5	1.2183617968464835	1.0041674230591604
000212	108	0.2777777777777778	0.2037037037037037	0.2407407407407407	0.2777777777777778	0.4444444444444444	T	G	4	-9.0	1.0495558193739905	0.9971181315853648
000213	108	0.25	0.2592592592592592	0.2314814814814814	0.2592592592592592	0.4907407407407407	C	G	3	-11.6	1.17614774422214	0.994959374900897
000214	108	0.2777777777777778	0.2962962962962963	0.2037037037037037	0.2222222222222222	0.5	C	T	5	-9.6	0.7354364077085374	0.9992975217551812
000215	108	0.2314814814814814	0.2407407407407407	0.2962962962962963	0.2314814814814814	0.5370370370370371	A	G	5	-16.0	1.0315074645256537	0.9921342245490328
000216	108	0.1944444444444444	0.2129629629629629	0.2685185185185185	0.324074074074074	0.4814814814814814	G	G	4	-10.7	1.5531496612578788	0.9966349962774812
000217	108	0.287037037037037	0.287037037037037	0.1944444444444444	0.2314814814814814	0.4814814814814814	T	C	4	-9.2	1.292590793710113	1.000077816962631
000218	108	0.2777777777777778	0.2129629629629629	0.2222222222222222	0.287037037037037	0.4351851851851852	A	T	3	-8.1	0.9478477083333814	1.003911905864816
000219	108	0.324074074074074	0.1574074074074074	0.287037037037037	0.2314814814814814	0.4444444444444444	T	C	4	-9.1	0.6990794859907217	1.0052121515926091
000220	108	0.3148148148148148	0.2129629629629629	0.2777777777777778	0.1944444444444444	0.4907407407407407	T	A	3	-8.6	0.7757932819307164	0.9999569183914572
000221	108	0.2222222222222222	0.25	0.2777777777777778	0.25	0.5277777777777778	T	C	3	-12.1	0.9745517315855152	1.0058569284000012
000222	108	0.287037037037037	0.2685185185185185	0.2407407407407407	0.2037037037037037	0.5092592592592593	C	G	3	-11.4	0.7421996043848581	1.0017145127598013
000223	108	0.2592592592592592	0.2314814814814814	0.287037037037037	0.2222222222222222	0.5185185185185185	C	T	4	-6.9	1.0113616327737156	0.9969563215605612
000224	108	0.324074074074074	0.3425925925925926	0.1574074074074074	0.1759259259259259	0.5	T	G	4	-7.8	0.5941589794865164	1.0021891130832945
000225	108	0.2129629629629629	0.2592592592592592	0.25	0.2777777777777778	0.5092592592592593	A	G	4	-8.7	1.3722533637566836	1.0032925546833082
000226	108	0.2685185185185185	0.2314814814814814	0.1944444444444444	0.3055555555555556	0.4259259259259259	T	C	6	-7.3	1.3268796979803927	1.0010001300933402
000227	108	0.25	0.2314814814814814	0.2685185185185185	0.25	0.5	G	C	3	-10.8	0.9456687392044418	1.0060086061491469
000228	108	0.3425925925925926	0.2314814814814814	0.2222222222222222	0.2037037037037037	0.4537037037037037	A	G	4	-11.2	0.7361753312853457	0.998631670787201
000229	108	0.2685185185185185	0.25	0.2314814814814814	0.25	0.4814814814814814	G	G	3	-8.6	1.2261166096744796	0.9972446849339226
000230	108	0.2592592592592592	0.2314814814814814	0.2592592592592592	0.25	0.4907407407407407	C	T	5	-9.5	1.2927563534248312	0.9986686035159296
000231	108	0.3518518518518518	0.1759259259259259	0.2685185185185185	0.2037037037037037	0.4444444444444444	T	C	4	-5.1	0.7572654248875603	1.001299612289718
000232	108	0.25	0.2777777777777778	0.2407407407407407	0.2314814814814814	0.5185185185185185	A	A	6	-10.3	1.1076987881684	0.9994434587655254
000233	108	0.2685185185185185	0.2314814814814814	0.2592592592592592	0.2407407407407407	0.4907407407407407	A	C	4	-6.3	0.9452938624332812	1.0050623256085496
000234	108	0.324074074074074	0.2314814814814814	0.2314814814814814	0.2129629629629629	0.4629629629629629	C	T	4	-6.8	0.6038719375384516	1.0066512152815752
000235	108	0.2129629629629629	0.25	0.2685185185185185	0.2685185185185185	0.5185185185185185	A	C	3	-14.0	1.29047165480032	1.0017754756070016
000236	108	0.1944444444444444	0.2962962962962963	0.287037037037037	0.2222222222222222	0.5833333333333334	G	G	4	-13.3	1.3120469402113168	0.9978967382825676
000237	108	0.25	0.3333333333333333	0.1944444444444444	0.2222222222222222	0.5277777777777778	G	A	4	-10.5	0.596481211173822	1.0057665924400634
000238	108	0.2407407407407407	0.2129629629629629	0.2962962962962963	0.25	0.5092592592592593	G	T	5	-11.6	0.9393378248871572	1.002700273866539
000239	108	0.2592592592592592	0.2407407407407407	0.2777777777777778	0.2222222222222222	0.5185185185185185	T	C	4	-12.4	0.7120652826190649	0.995062818033872
000240	108	0.2222222222222222	0.2129629629629629	0.2592592592592592	0.3055555555555556	0.4722222222222222	T	A	3	-10.4	1.3795032290438267	1.0025729593131718
000241	108	0.1666666666666666	0.2685185185185185	0.2777777777777778	0.287037037037037	0.5462962962962963	T	T	3	-14.3	1.8847955722455887	0.9972993369401706
000242	108	0.1944444444444444	0.324074074074074	0.1759259259259259	0.3055555555555556	0.5	C	T	4	-7.1	1.6322048730301042	0.9984412874005624
000243	108	0.2407407407407407	0.25	0.3055555555555556	0.2037037037037037	0.5555555555555556	G	G	4	-11.3	1.0590125549155844	1.0017035618139438
000244	108	0.287037037037037	0.287037037037037	0.1944444444444444	0.2314814814814814	0.4814814814814814	C	T	4	-10.6	1.3159705815975968	0.9993238484227004
000245	108	0.2407407407407407	0.2962962962962963	0.1759259259259259	0.287037037037037	0.4722222222222222	C	A	3	-9.8	1.09854756682898	1.0032811553472032
000246	108	0.2962962962962963	0.2129629629629629	0.2685185185185185	0.2222222222222222	0.4814814814814814	G	C	3	-11.4	0.5710861145373518	1.0075469384235087
000247	108	0.25	0.25	0.1851851851851851	0.3148148148148148	0.4351851851851852	A	T	4	-6.6	1.066869996017837	1.006887902844113
000248	108	0.2592592592592592	0.2685185185185185	0.2222222222222222	0.25	0.4907407407407407	C	C	4	-10.9	0.8739945037814102	1.0018733093745291
000249	108	0.2407407407407407	0.2314814814814814	0.2962962962962963	0.2314814814814814	0.5277777777777778	T	C	3	-8.9	0.9740019482428066	0.9991131962809084
000250	108	0.1481481481481481	0.2777777777777778	0.2685185185185185	0.3055555555555556	0.5462962962962963	C	C	4	-10.0	1.552352496235018	0.9978653780414078
000251	108	0.287037037037037	0.2129629629629629	0.2407407407407407	0.2592592592592592	0.4537037037037037	T	G	6	-16.0	0.7935633033009882	0.9989222843689456
000252	108	0.2407407407407407	0.287037037037037	0.1851851851851851	0.287037037037037	0.4722222222222222	T	G	4	-6.5	1.4289198627877229	0.9949853612423976
000253	108	0.1944444444444444	0.2777777777777778	0.2777777777777778	0.25	0.5555555555555556	C	A	5	-13.3	1.318097351880626	1.0059466770000844
000254	108	0.1388888888888889	0.2777777777777778	0.3518518518518518	0.2314814814814814	0.6296296296296297	C	C	7	-15.5	1.0017575561524468	0.9976233815008994
000255	108	0.25	0.25	0.2129629629629629	0.287037037037037	0.4629629629629629	C	C	4	-12.4	1.6570599090628768	1.0002578726774798
000256	108	0.2407407407407407	0.3055555555555556	0.2314814814814814	0.2222222222222222	0.5370370370370371	G	A	3	-8.7	0.763981566362122	1.0019976717923682
000257	108	0.25	0.2962962962962963	0.1851851851851851	0.2685185185185185	0.4814814814814814	C	C	3	-6.6	0.961794398218315	1.0022037363233385
000258	108	0.2777777777777778	0.2777777777777778	0.2129629629629629	0.2314814814814814	0.4907407407407407	C	A	3	-10.7	1.0349355244716107	0.9981385850349898
000259	108	0.1851851851851851	0.3333333333333333	0.2037037037037037	0.2777777777777778	0.5370370370370371	T	T	4	-9.7	1.278059113001104	0.999257157195757
000260	108	0.2129629629629629	0.2962962962962963	0.2314814814814814	0.2592592592592592	0.5277777777777778	T	G	4	-11.5	1.2622696488771188	1.002584567707554
000261	108	0.2314814814814814	0.2777777777777778	0.2962962962962963	0.1944444444444444	0.5740740740740741	T	T	4	-13.8	0.6053927968078499	1.004202994948205
000262	108	0.25	0.2777777777777778	0.2685185185185185	0.2037037037037037	0.5462962962962963	C	C	4	-13.5	0.965037954668836	1.002044567335827
000263	108	0.2407407407407407	0.324074074074074	0.2314814814814814	0.2037037037037037	0.5555555555555556	C	A	4	-9.1	0.9305791122851372	1.0018783059516214
000264	108	0.2777777777777778	0.1851851851851851	0.2314814814814814	0.3055555555555556	0.4166666666666667	T	A	3	-8.0	0.7973619730317473	0.999413570397373
000265	108	0.2314814814814814	0.2777777777777778	0.25	0.2407407407407407	0.5277777777777778	A	C	4	-7.4	1.099530558671892	1.0034097922282943
000266	108	0.1944444444444444	0.2685185185185185	0.2222222222222222	0.3148148148148148	0.4907407407407407	G	G	4	-12.1	1.3663571244258257	0.999388664604452
000267	108	0.2777777777777778	0.2037037037037037	0.1944444444444444	0.324074074074074	0.3981481481481481	A	T	3	-12.5	1.0011347890635245	0.9905282588676004
000268	108	0.2222222222222222	0.25	0.287037037037037	0.2407407407407407	0.5370370370370371	T	C	5	-12.5	0.9747542438298716	1.000124338363928
000269	108	0.2314814814814814	0.25	0.2037037037037037	0.3148148148148148	0.4537037037037037	A	T	4	-8.9	1.2436725182731452	1.0025622816569892
000270	108	0.2407407407407407	0.2777777777777778	0.2777777777777778	0.2037037037037037	0.5555555555555556	C	G	3	-12.2	0.6610108307903759	1.0033269787842414
000271	108	0.2962962962962963	0.2129629629629629	0.3148148148148148	0.1759259259259259	0.5277777777777778	G	A	6	-7.5	0.5908719931136807	1.0035890281545183
000272	108	0.2407407407407407	0.2314814814814814	0.3055555555555556	0.2222222222222222	0.5370370370370371	G	T	4	-11.1	0.9457323872214232	0.9852723176666656
000273	108	0.2407407407407407	0.2314814814814814	0.2222222222222222	0.3055555555555556	0.4537037037037037	T	G	3	-11.5	1.0597099801794283	0.9996412961137604
000274	108	0.25	0.2777777777777778	0.2777777777777778	0.1944444444444444	0.5555555555555556	T	T	5	-12.6	0.5932769944673915	1.0046489375531
000275	108	0.25	0.287037037037037	0.25	0.2129629629629629	0.5370370370370371	G	A	4	-10.7	0.8205204614295244	1.0032564901160177
000276	108	0.25	0.2314814814814814	0.25	0.2685185185185185	0.4814814814814814	G	G	3	-9.9	1.2203107529015222	1.0000840277902403
000277	108	0.3425925925925926	0.2037037037037037	0.2407407407407407	0.2129629629629629	0.4444444444444444	G	T	4	-12.8	0.5228957066765016	1.0053302794032
000278	108	0.3333333333333333	0.2222222222222222	0.1944444444444444	0.25	0.4166666666666667	G	A	4	-7.8	0.8970319296502458	1.0051265063556178
000279	108	0.2222222222222222	0.3333333333333333	0.2222222222222222	0.2222222222222222	0.5555555555555556	T	T	5	-13.0	0.8318525392109597	1.00421933315772
000280	108	0.2407407407407407	0.2777777777777778	0.2592592592592592	0.2222222222222222	0.5370370370370371	C	C	4	-16.5	0.9684981786996708	1.0087184364859083
000281	108	0.2777777777777778	0.2777777777777778	0.25	0.1944444444444444	0.5277777777777778	A	A	3	-9.1	0.6250448908307414	1.0015606456967767
000282	108	0.1944444444444444	0.2777777777777778	0.2222222222222222	0.3055555555555556	0.5	C	A	4	-5.2	1.3071544145233516	1.0052480220833548
000283	108	0.1944444444444444	0.2314814814814814	0.2592592592592592	0.3148148148148148	0.4907407407407407	C	G	3	-6.7	1.4159154698104262	0.9951412313403498
000284	108	0.2962962962962963	0.2129629629629629	0.2037037037037037	0.287037037037037	0.4166666666666667	A	A	3	-8.7	1.209599502244416	0.995260771634284
000285	108	0.1759259259259259	0.2685185185185185	0.2592592592592592	0.2962962962962963	0.5277777777777778	G	C	5	-8.6	1.3313516073542926	1.0038764514080598
000286	108	0.2685185185185185	0.2962962962962963	0.2407407407407407	0.1944444444444444	0.5370370370370371	C	C	5	-9.6	0.8974639756295258	1.0023758856075513
000287	108	0.1851851851851851	0.1851851851851851	0.3148148148148148	0.3148148148148148	0.5	T	G	6	-6.9	1.412432767175825	0.9976128806798804
000288	108	0.3055555555555556	0.287037037037037	0.2777777777777778	0.1296296296296296	0.5648148148148148	A	G	4	-12.0	0.5652166226445248	1.0000214479921608
000289	108	0.25	0.2222222222222222	0.1944444444444444	0.3333333333333333	0.4166666666666667	A	A	3	-8.1	1.0580387888834697	0.998047833427131
000290	108	0.25	0.1944444444444444	0.2314814814814814	0.324074074074074	0.4259259259259259	T	T	4	-6.9	0.8075060814559076	1.0024744968900845
000291	108	0.2777777777777778	0.2777777777777778	0.2222222222222222	0.2222222222222222	0.5	C	A	4	-8.5	0.8352239446349067	0.9899655431685764
000292	108	0.2777777777777778	0.2129629629629629	0.324074074074074	0.1851851851851851	0.5370370370370371	A	C	3	-12.8	0.7534273283380715	1.0009357494271818
000293	108	0.25	0.1851851851851851	0.2962962962962963	0.2685185185185185	0.4814814814814814	G	A	4	-17.6	1.12450837212293	0.9639679803871254
000294	108	0.1851851851851851	0.2962962962962963	0.2685185185185185	0.25	0.5648148148148148	C	A	3	-10.5	1.0790380116469631	1.008697684138484
000295	108	0.3425925925925926	0.2314814814814814	0.2129629629629629	0.2129629629629629	0.4444444444444444	G	C	7	-9.0	0.8940370214830756	1.0056533686809237
000296	108	0.1388888888888889	0.3148148148148148	0.2129629629629629	0.3333333333333333	0.5277777777777778	C	C	4	-11.2	1.5300426944678622	1.0021221494432533
000297	108	0.2777777777777778	0.2314814814814814	0.2037037037037037	0.287037037037037	0.4351851851851852	A	C	5	-6.4	0.9994781807256856	1.0021501002488231
000298	108	0.25	0.25	0.2407407407407407	0.2592592592592592	0.4907407407407407	T	A	3	-10.6	1.559745779400915	0.9757307723618216
000299	108	0.2592592592592592	0.3148148148148148	0.2407407407407407	0.1851851851851851	0.5555555555555556	G	C	4	-12.9	0.71524677640865	1.0003356356280606
000300	108	0.2592592592592592	0.2314814814814814	0.2222222222222222	0.287037037037037	0.4537037037037037	C	A	3	-9.7	1.2959299309383487	0.997464511279092
000301	108	0.287037037037037	0.2222222222222222	0.2222222222222222	0.2685185185185185	0.4444444444444444	C	T	5	-8.3	1.1477253065416888	0.9974424491985248
000302	108	0.2314814814814814	0.25	0.2962962962962963	0.2222222222222222	0.5462962962962963	A	G	5	-14.5	1.142551847290764	0.9958412695286288
000303	108	0.2222222222222222	0.2777777777777778	0.2777777777777778	0.2222222222222222	0.5555555555555556	G	G	4	-12.9	0.8293119709155898	1.0027247787916984
000304	108	0.2777777777777778	0.25	0.2777777777777778	0.1944444444444444	0.5277777777777778	T	G	4	-14.0	0.7672060791508833	1.0018284164040998
000305	108	0.287037037037037	0.2407407407407407	0.2685185185185185	0.2037037037037037	0.5092592592592593	T	A	3	-12.7	0.745221817562898	1.0013719836240955
000306	108	0.2129629629629629	0.2129629629629629	0.3055555555555556	0.2685185185185185	0.5185185185185185	G	T	5	-13.8	1.5138506226408186	1.001268361434665
000307	108	0.287037037037037	0.25	0.2962962962962963	0.1666666666666666	0.5462962962962963	T	T	6	-9.0	0.4421785944199242	1.0087834793214323
000308	108	0.2129629629629629	0.3148148148148148	0.2592592592592592	0.2129629629629629	0.5740740740740741	A	C	3	-12.0	0.969695179870921	1.0015819262417942
000309	108	0.2407407407407407	0.2222222222222222	0.2777777777777778	0.2592592592592592	0.5	T	G	4	-15.3	1.480774214778343	0.9992479633888444
000310	108	0.2407407407407407	0.2592592592592592	0.2592592592592592	0.2407407407407407	0.5185185185185185	C	C	3	-9.3	1.3105619037817111	1.003271716268246
000311	108	0.2407407407407407	0.2407407407407407	0.287037037037037	0.2314814814814814	0.5277777777777778	C	A	5	-10.1	0.7084220498746564	1.0047640784674308
000312	108	0.2314814814814814	0.2407407407407407	0.2407407407407407	0.287037037037037	0.4814814814814814	T	C	3	-9.0	1.2772741069186937	1.0005856752167517
000313	108	0.2222222222222222	0.25	0.2037037037037037	0.324074074074074	0.4537037037037037	G	G	4	-11.4	1.0989909951636954	1.008793307079829
000314	108	0.2129629629629629	0.287037037037037	0.2592592592592592	0.2407407407407407	0.5462962962962963	G	T	4	-11.1	1.1251659488198331	1.0044123191508387
000315	108	0.2592592592592592	0.2037037037037037	0.3425925925925926	0.1944444444444444	0.5462962962962963	T	C	3	-10.0	0.6171598516825267	1.0080903949608564
000316	108	0.2222222222222222	0.2685185185185185	0.287037037037037	0.2222222222222222	0.5555555555555556	A	T	3	-9.6	1.223146186438118	1.0007448416055549
000317	108	0.2037037037037037	0.2962962962962963	0.2592592592592592	0.2407407407407407	0.5555555555555556	C	T	3	-11.4	1.2893107989816868	0.9993235311360292
000318	108	0.2222222222222222	0.2962962962962963	0.2314814814814814	0.25	0.5277777777777778	C	A	3	-13.5	1.055012967343363	1.0038640293861132
000319	108	0.1851851851851851	0.25	0.25	0.3148148148148148	0.5	T	T	4	-12.8	1.00485972462957	1.0047524531771417
000320	108	0.287037037037037	0.2314814814814814	0.2777777777777778	0.2037037037037037	0.5092592592592593	G	A	4	-9.3	0.6602359769534178	0.9955346708205498
000321	108	0.287037037037037	0.2407407407407407	0.2407407407407407	0.2314814814814814	0.4814814814814814	G	A	3	-6.8	1.0806605263160685	0.9956789425375708
000322	108	0.2592592592592592	0.3055555555555556	0.2314814814814814	0.2037037037037037	0.5370370370370371	T	T	7	-6.8	0.7824291999986914	1.00051264073076
000323	108	0.3055555555555556	0.2222222222222222	0.2129629629629629	0.2592592592592592	0.4351851851851852	T	T	3	-12.6	0.7066454182907645	1.000174976816716
000324	108	0.287037037037037	0.2037037037037037	0.2777777777777778	0.2314814814814814	0.4814814814814814	T	G	6	-14.5	0.714586417162263	1.0001489018033285
000325	108	0.2314814814814814	0.2685185185185185	0.1388888888888889	0.3611111111111111	0.4074074074074074	G	G	4	-5.7	1.4742791504476414	0.9991560465146672
000326	108	0.2222222222222222	0.2962962962962963	0.2407407407407407	0.2407407407407407	0.5370370370370371	T	A	4	-11.4	1.0304369228654715	1.0023893447328136
000327	108	0.2314814814814814	0.2685185185185185	0.1851851851851851	0.3148148148148148	0.4537037037037037	T	C	4	-4.8	1.3518814848832157	1.0018034699211182
000328	108	0.25	0.2962962962962963	0.25	0.2037037037037037	0.5462962962962963	G	G	5	-12.2	0.8479745924101417	1.0031649544166048
000329	108	0.3425925925925926	0.25	0.1666666666666666	0.2407407407407407	0.4166666666666667	A	C	4	-8.3	0.7510604443106031	1.004810322935764
000330	108	0.25	0.2222222222222222	0.287037037037037	0.2407407407407407	0.5092592592592593	A	C	5	-9.2	0.7043386237424327	1.0044601441249048
000331	108	0.2407407407407407	0.3055555555555556	0.2037037037037037	0.25	0.5092592592592593	G	C	3	-8.7	0.5563936082549042	1.0111436590895762
000332	108	0.2314814814814814	0.3148148148148148	0.2222222222222222	0.2314814814814814	0.5370370370370371	C	A	4	-10.1	1.4931332430748896	0.9816281360016323
000333	108	0.3055555555555556	0.1944444444444444	0.2685185185185185	0.2314814814814814	0.4629629629629629	A	C	3	-9.4	0.956269087998826	1.0014725682925545
000334	108	0.25	0.2407407407407407	0.1851851851851851	0.324074074074074	0.4259259259259259	C	G	3	-6.4	1.1642178631474025	1.001149753984938
000335	108	0.2592592592592592	0.2685185185185185	0.2592592592592592	0.2129629629629629	0.5277777777777778	T	G	5	-7.7	0.6875755812945902	1.002410424628389
000336	108	0.2777777777777778	0.1851851851851851	0.2592592592592592	0.2777777777777778	0.4444444444444444	A	C	5	-13.7	0.8506401423827861	1.0002566567964102
000337	108	0.3148148148148148	0.2037037037037037	0.1851851851851851	0.2962962962962963	0.3888888888888889	A	C	3	-7.5	1.000949113777778	1.000173699519799
000338	108	0.2592592592592592	0.2037037037037037	0.2685185185185185	0.2685185185185185	0.4722222222222222	T	A	5	-11.8	0.9655886109598756	1.001105832990409
000339	108	0.2777777777777778	0.1666666666666666	0.3148148148148148	0.2407407407407407	0.4814814814814814	G	C	4	-10.4	0.5156285348681112	1.0049821384780897
000340	108	0.2037037037037037	0.3055555555555556	0.2592592592592592	0.2314814814814814	0.5648148148148148	T	G	4	-12.6	0.7865558515131746	1.0049529116840072
000341	108	0.3055555555555556	0.2592592592592592	0.2407407407407407	0.1944444444444444	0.5	G	T	4	-9.9	0.6568316669797236	1.004204424857183
000342	108	0.2592592592592592	0.2962962962962963	0.2129629629629629	0.2314814814814814	0.5092592592592593	G	C	3	-7.7	0.8530132873404936	1.006155348330696
000343	108	0.1944444444444444	0.2407407407407407	0.324074074074074	0.2407407407407407	0.5648148148148148	G	G	4	-7.2	0.9056050318947764	1.0033237160423083
000344	108	0.2407407407407407	0.2685185185185185	0.2314814814814814	0.2592592592592592	0.5	T	A	5	-7.0	1.2204325894444246	0.998545529822706
000345	108	0.324074074074074	0.2777777777777778	0.2222222222222222	0.1759259259259259	0.5	G	T	3	-6.8	0.4939050176934942	1.0041594916787462
000346	108	0.1759259259259259	0.2592592592592592	0.2592592592592592	0.3055555555555556	0.5185185185185185	A	T	3	-6.2	1.4356866358692433	1.0013074580463983
000347	108	0.287037037037037	0.2777777777777778	0.2314814814814814	0.2037037037037037	0.5092592592592593	C	T	3	-14.5	0.860383480377682	0.9975901103548208
000348	108	0.2685185185185185	0.2037037037037037	0.3055555555555556	0.2222222222222222	0.5092592592592593	T	C	4	-11.1	0.8786764473829187	0.982860804191124
000349	108	0.2037037037037037	0.2685185185185185	0.2222222222222222	0.3055555555555556	0.4907407407407407	C	T	3	-10.1	1.4536096316445857	1.0016205625489956
000350	108	0.2407407407407407	0.2407407407407407	0.2222222222222222	0.2962962962962963	0.4629629629629629	C	T	8	-9.4	1.174920673498895	0.9875287751023478
000351	108	0.3055555555555556	0.2314814814814814	0.2592592592592592	0.2037037037037037	0.4907407407407407	T	A	3	-13.5	0.7031634517340941	1.0012199842354392
000352	108	0.1944444444444444	0.2777777777777778	0.25	0.2777777777777778	0.5277777777777778	G	C	4	-13.6	0.9942933900765464	1.0035805271200662
000353	108	0.2314814814814814	0.3055555555555556	0.2685185185185185	0.1944444444444444	0.5740740740740741	A	C	4	-13.6	0.9782705593509262	1.000098356971601
000354	108	0.2685185185185185	0.25	0.2407407407407407	0.2407407407407407	0.4907407407407407	G	A	4	-9.0	1.0172967163310245	0.996119880671057
000355	108	0.3148148148148148	0.1666666666666666	0.2037037037037037	0.3148148148148148	0.3703703703703703	A	T	5	-6.7	0.9085736035067496	0.9986733498839816
000356	108	0.2407407407407407	0.2592592592592592	0.2129629629629629	0.287037037037037	0.4722222222222222	C	A	4	-10.5	1.0083492417236224	1.0028041271651302
000357	108	0.3425925925925926	0.1851851851851851	0.2407407407407407	0.2314814814814814	0.4259259259259259	T	A	4	-5.7	0.5281971608302972	1.0057289719742672
000358	108	0.2777777777777778	0.3055555555555556	0.1944444444444444	0.2222222222222222	0.5	C	A	4	-10.9	0.901657230525899	1.0035967415503018
000359	108	0.2129629629629629	0.3148148148148148	0.2314814814814814	0.2407407407407407	0.5462962962962963	C	G	5	-9.3	1.047522487100052	1.0030149904686243
000360	108	0.2777777777777778	0.2407407407407407	0.1944444444444444	0.287037037037037	0.4351851851851852	C	G	4	-5.7	0.8803715825205082	1.003294334978127
000361	108	0.2314814814814814	0.2037037037037037	0.324074074074074	0.2407407407407407	0.5277777777777778	T	G	3	-9.6	1.1863636941627915	0.9997878510399932
000362	108	0.2407407407407407	0.2314814814814814	0.25	0.2777777777777778	0.4814814814814814	T	C	6	-11.1	1.7247037332295443	0.9952584808381516
000363	108	0.2685185185185185	0.2222222222222222	0.2962962962962963	0.2129629629629629	0.5185185185185185	G	G	4	-8.6	0.9404315074384426	0.9893696508583674
000364	108	0.2314814814814814	0.2407407407407407	0.2685185185185185	0.2592592592592592	0.5092592592592593	A	C	4	-8.2	0.7980272211976088	1.004493290991087
000365	108	0.25	0.2129629629629629	0.2592592592592592	0.2777777777777778	0.4722222222222222	T	T	4	-10.0	0.8654144319349848	0.9935045639486058
000366	108	0.25	0.2314814814814814	0.2685185185185185	0.25	0.5	C	G	4	-8.7	0.6118555199189791	1.009348508597013
000367	108	0.287037037037037	0.2222222222222222	0.1944444444444444	0.2962962962962963	0.4166666666666667	T	A	4	-12.7	0.9502680725404146	1.0001547526321397
000368	108	0.2685185185185185	0.2222222222222222	0.2407407407407407	0.2685185185185185	0.4629629629629629	G	T	4	-10.2	1.090986246995686	1.0008020687430006
000369	108	0.2129629629629629	0.3055555555555556	0.2592592592592592	0.2222222222222222	0.5648148148148148	C	G	5	-11.5	0.5281333277581282	1.0110374568485088
000370	108	0.2407407407407407	0.2407407407407407	0.2222222222222222	0.2962962962962963	0.4629629629629629	G	T	4	-9.7	1.4962183673563558	0.995945801323328
000371	108	0.2685185185185185	0.2314814814814814	0.2685185185185185	0.2314814814814814	0.5	A	G	4	-10.6	0.9224892272686251	1.001619379428516
000372	108	0.2037037037037037	0.25	0.2407407407407407	0.3055555555555556	0.4907407407407407	A	T	4	-14.6	1.2911217150081198	1.0013392027319408
000373	108	0.2037037037037037	0.3148148148148148	0.1944444444444444	0.287037037037037	0.5092592592592593	A	G	3	-6.7	1.3527913110062286	0.9972853036380754
000374	108	0.2314814814814814	0.3703703703703703	0.2129629629629629	0.1851851851851851	0.5833333333333334	C	G	4	-7.8	1.0819942535527505	0.9999534920520348
000375	108	0.25	0.25	0.2314814814814814	0.2685185185185185	0.4814814814814814	T	T	3	-10.6	1.4628581642231455	1.0003174585943198
000376	108	0.2222222222222222	0.2407407407407407	0.3333333333333333	0.2037037037037037	0.5740740740740741	C	T	3	-12.2	0.7224546579755831	0.9648796671074218
000377	108	0.2962962962962963	0.2962962962962963	0.1759259259259259	0.2314814814814814	0.4722222222222222	C	C	5	-5.8	0.8277333069661563	1.0036033360015235
000378	108	0.2314814814814814	0.3055555555555556	0.3055555555555556	0.1574074074074074	0.6111111111111112	C	G	4	-16.9	0.6345694117407056	1.0072777526882128
000379	108	0.25	0.2037037037037037	0.2592592592592592	0.287037037037037	0.4629629629629629	C	C	4	-8.8	1.2648938206819678	0.9980704241593742
000380	108	0.2222222222222222	0.2685185185185185	0.2037037037037037	0.3055555555555556	0.4722222222222222	A	T	3	-9.6	1.5971204436850686	1.0001716642187872
000381	108	0.1481481481481481	0.3333333333333333	0.2685185185185185	0.25	0.6018518518518519	C	T	3	-15.1	1.0270113338127589	1.001300432071513
000382	108	0.287037037037037	0.2222222222222222	0.2037037037037037	0.287037037037037	0.4259259259259259	G	T	3	-10.1	0.9221798943392407	0.9999419962672388
000383	108	0.2407407407407407	0.1574074074074074	0.2777777777777778	0.324074074074074	0.4351851851851852	T	C	3	-7.8	1.3666262254004655	1.000544832876251
000384	108	0.2777777777777778	0.2037037037037037	0.25	0.2685185185185185	0.4537037037037037	G	G	4	-10.7	0.5843252626135628	1.0098460345839122
000385	108	0.2407407407407407	0.2685185185185185	0.1759259259259259	0.3148148148148148	0.4444444444444444	C	A	4	-6.0	1.131389976358216	1.0041307156176629
000386	108	0.2129629629629629	0.2037037037037037	0.324074074074074	0.2592592592592592	0.5277777777777778	G	C	4	-7.7	1.127519266416156	1.0061752895745617
000387	108	0.2129629629629629	0.25	0.2962962962962963	0.2407407407407407	0.5462962962962963	C	A	5	-15.8	0.7409179977556278	1.006032062017867
000388	108	0.2592592592592592	0.2314814814814814	0.287037037037037	0.2222222222222222	0.5185185185185185	G	G	4	-12.1	0.919551303897619	1.0011142324057578
000389	108	0.3055555555555556	0.2407407407407407	0.2592592592592592	0.1944444444444444	0.5	T	A	4	-8.7	0.8102095782460148	1.0044671356750443
000390	108	0.2129629629629629	0.324074074074074	0.2592592592592592	0.2037037037037037	0.5833333333333334	C	C	4	-9.5	0.753012859573129	1.0027000012958414
000391	108	0.2129629629629629	0.2222222222222222	0.2592592592592592	0.3055555555555556	0.4814814814814814	G	C	5	-9.7	1.0101892488043709	1.0016985089041763
000392	108	0.1944444444444444	0.2222222222222222	0.3055555555555556	0.2777777777777778	0.5277777777777778	T	G	3	-19.0	0.8911322801246886	1.0052385068356369
000393	108	0.2407407407407407	0.2407407407407407	0.287037037037037	0.2314814814814814	0.5277777777777778	C	G	4	-10.8	0.8841390546582741	1.0029965535806586
000394	108	0.1944444444444444	0.25	0.287037037037037	0.2685185185185185	0.5370370370370371	T	G	3	-16.6	1.1845326011378887	1.0048717686099748
000395	108	0.2314814814814814	0.2777777777777778	0.2592592592592592	0.2314814814814814	0.5370370370370371	T	G	3	-10.8	0.8811329144676918	1.0034253461180602
000396	108	0.2222222222222222	0.3055555555555556	0.2037037037037037	0.2685185185185185	0.5092592592592593	C	C	3	-12.7	1.1418577411911364	0.9988664087025656
000397	108	0.2407407407407407	0.2407407407407407	0.2407407407407407	0.2777777777777778	0.4814814814814814	C	G	4	-8.6	1.0487450149626267	1.0022891900363244
000398	108	0.287037037037037	0.2592592592592592	0.1944444444444444	0.2592592592592592	0.4537037037037037	G	C	4	-7.4	0.9503924316011204	1.0019971516287818
000399	108	0.25	0.3148148148148148	0.25	0.1851851851851851	0.5648148148148148	C	C	3	-11.1	0.6139674380302564	0.9990845023025764
000400	108	0.2222222222222222	0.25	0.287037037037037	0.2407407407407407	0.5370370370370371	A	G	3	-12.8	0.8774203357152753	1.0070669863388146
000401	108	0.2407407407407407	0.2222222222222222	0.25	0.287037037037037	0.4722222222222222	T	T	4	-9.8	1.025642281712242	0.9997721405013824
000402	108	0.2685185185185185	0.2777777777777778	0.25	0.2037037037037037	0.5277777777777778	A	A	3	-13.9	0.7235396293812603	1.0037363422439631
000403	108	0.2685185185185185	0.2592592592592592	0.2407407407407407	0.2314814814814814	0.5	G	T	4	-4.6	0.8316049006735562	0.9971605024604584
000404	108	0.1944444444444444	0.2592592592592592	0.287037037037037	0.2592592592592592	0.5462962962962963	G	T	3	-7.6	1.935025029324688	0.9938899270651772
000405	108	0.2777777777777778	0.2222222222222222	0.2222222222222222	0.2777777777777778	0.4444444444444444	T	A	4	-9.8	0.7867584547453218	1.000416985756682
000406	108	0.1944444444444444	0.324074074074074	0.2685185185185185	0.2129629629629629	0.5925925925925926	A	G	3	-13.3	0.7722419512120413	1.0061907873152207
000407	108	0.25	0.2314814814814814	0.2222222222222222	0.2962962962962963	0.4537037037037037	T	C	5	-12.1	1.5039633372992829	0.9899763086694882
000408	108	0.324074074074074	0.2129629629629629	0.2777777777777778	0.1851851851851851	0.4907407407407407	A	G	6	-8.1	0.5470549275536181	1.0033974226273557
000409	108	0.2962962962962963	0.1759259259259259	0.287037037037037	0.2407407407407407	0.4629629629629629	T	G	3	-12.0	0.6563539791830437	1.0057348938111217
000410	108	0.2222222222222222	0.3055555555555556	0.2222222222222222	0.25	0.5277777777777778	G	C	4	-8.4	1.0387719910046145	1.0004211713212174
000411	108	0.2222222222222222	0.2962962962962963	0.2222222222222222	0.2592592592592592	0.5185185185185185	C	G	4	-9.6	0.919056901608158	1.002953580690735
000412	108	0.1944444444444444	0.324074074074074	0.2037037037037037	0.2777777777777778	0.5277777777777778	A	C	5	-12.9	1.2136601241432683	1.0021253083542263
000413	108	0.25	0.25	0.2777777777777778	0.2222222222222222	0.5277777777777778	T	T	3	-14.7	0.7314648629566722	1.003165510203852
000414	108	0.2314814814814814	0.2777777777777778	0.287037037037037	0.2037037037037037	0.5648148148148148	G	A	5	-8.1	0.4836958755742399	1.0114801144383587
000415	108	0.25	0.2222222222222222	0.3148148148148148	0.2129629629629629	0.5370370370370371	G	C	4	-9.3	0.939615302576043	1.001204230247165
000416	108	0.2592592592592592	0.2407407407407407	0.1851851851851851	0.3148148148148148	0.4259259259259259	C	C	3	-4.4	1.03306393124533	0.9994453996975236
000417	108	0.2407407407407407	0.2592592592592592	0.2129629629629629	0.287037037037037	0.4722222222222222	T	C	4	-6.6	1.2823284417354948	1.0015380752641605
000418	108	0.2222222222222222	0.2777777777777778	0.2314814814814814	0.2685185185185185	0.5092592592592593	T	C	4	-8.2	1.3375669861298063	1.0011650090440594
000419	108	0.2407407407407407	0.2407407407407407	0.2314814814814814	0.287037037037037	0.4722222222222222	C	C	3	-8.6	1.381048020510098	0.9887331403537916
000420	108	0.2962962962962963	0.1574074074074074	0.2777777777777778	0.2685185185185185	0.4351851851851852	A	T	3	-12.5	1.2666565048649068	0.9853299447645611
000421	108	0.3055555555555556	0.2777777777777778	0.2037037037037037	0.2129629629629629	0.4814814814814814	G	C	3	-7.3	0.9383979048297232	1.0014812817678589
000422	108	0.1944444444444444	0.3518518518518518	0.2222222222222222	0.2314814814814814	0.5740740740740741	G	C	5	-13.1	0.755801131540192	1.0033476340294525
000423	108	0.25	0.25	0.2407407407407407	0.2592592592592592	0.4907407407407407	G	G	5	-10.0	1.119844763415378	1.0002923388408185
000424	108	0.2592592592592592	0.2777777777777778	0.2685185185185185	0.1944444444444444	0.5462962962962963	A	C	3	-16.3	0.5892237582096103	1.00753430564142
000425	108	0.3148148148148148	0.1944444444444444	0.2314814814814814	0.2592592592592592	0.4259259259259259	T	A	4	-12.2	0.9528488566064854	0.9993403892457802
000426	108	0.2129629629629629	0.324074074074074	0.2129629629629629	0.25	0.5370370370370371	C	C	4	-7.7	1.2176396547544317	1.0008810059320612
000427	108	0.2407407407407407	0.2407407407407407	0.2777777777777778	0.2407407407407407	0.5185185185185185	G	A	6	-8.9	0.990011036621742	0.9974340317704364
000428	108	0.1944444444444444	0.3148148148148148	0.287037037037037	0.2037037037037037	0.6018518518518519	G	G	4	-19.9	0.8315641245889029	1.0034900709602232
000429	108	0.2592592592592592	0.1851851851851851	0.3055555555555556	0.25	0.4907407407407407	C	G	5	-10.3	0.8419167063807457	1.0025477251720678
000430	108	0.2314814814814814	0.2222222222222222	0.2962962962962963	0.25	0.5185185185185185	A	A	3	-8.2	0.9353180057364108	0.99835393160242
000431	108	0.2314814814814814	0.3333333333333333	0.1851851851851851	0.25	0.5185185185185185	T	C	3	-15.1	1.0390178717040863	0.963541900171766
000432	108	0.2777777777777778	0.3148148148148148	0.2407407407407407	0.1666666666666666	0.5555555555555556	G	T	3	-12.3	0.6888645903226089	0.9560089390280088
000433	108	0.2962962962962963	0.2222222222222222	0.25	0.2314814814814814	0.4722222222222222	A	G	5	-11.4	0.8487384360865262	0.9929701694626704
000434	108	0.25	0.2962962962962963	0.2037037037037037	0.25	0.5	T	A	4	-10.6	0.6767400963142715	1.0064823858568934
000435	108	0.3055555555555556	0.1944444444444444	0.1851851851851851	0.3148148148148148	0.3796296296296296	A	C	3	-6.6	0.969507312830702	0.99413860003636
000436	108	0.287037037037037	0.1944444444444444	0.2314814814814814	0.287037037037037	0.4259259259259259	G	T	3	-10.0	0.8945407612106991	1.002432453788544
000437	108	0.3148148148148148	0.2777777777777778	0.2407407407407407	0.1666666666666666	0.5185185185185185	C	T	4	-12.4	0.5555312942431178	1.00071256012168
000438	108	0.2962962962962963	0.2407407407407407	0.2962962962962963	0.1666666666666666	0.5370370370370371	C	G	3	-10.2	0.6409328466695287	1.0037246002459914
000439	108	0.25	0.2777777777777778	0.2407407407407407	0.2314814814814814	0.5185185185185185	C	G	3	-12.3	0.8791013450283922	1.003137210318624
000440	108	0.2037037037037037	0.2685185185185185	0.287037037037037	0.2407407407407407	0.5555555555555556	A	C	5	-13.6	1.072678163410447	1.0016777438203237
000441	108	0.2314814814814814	0.287037037037037	0.2407407407407407	0.2407407407407407	0.5277777777777778	G	C	3	-11.2	0.9840727720569432	1.0022052854906365
000442	108	0.25	0.2129629629629629	0.25	0.287037037037037	0.4629629629629629	A	C	4	-7.7	1.1535771454661623	1.002325919700657
000443	108	0.2037037037037037	0.324074074074074	0.2129629629629629	0.2592592592592592	0.5370370370370371	C	G	4	-16.4	0.924530042887112	1.0010670122382646
000444	108	0.2037037037037037	0.2592592592592592	0.2407407407407407	0.2962962962962963	0.5	C	G	4	-6.0	1.1101235727430765	1.0037187607738718
000445	108	0.1666666666666666	0.3055555555555556	0.25	0.2777777777777778	0.5555555555555556	C	C	4	-17.0	1.4599049675378568	0.9992459042630014
000446	108	0.2129629629629629	0.2407407407407407	0.3055555555555556	0.2407407407407407	0.5462962962962963	G	G	4	-10.9	1.034570391550479	1.0015262443708135
000447	108	0.324074074074074	0.1851851851851851	0.2129629629629629	0.2777777777777778	0.3981481481481481	G	G	6	-6.5	1.0168070450358293	0.996621882023156
000448	108	0.2407407407407407	0.2407407407407407	0.2314814814814814	0.287037037037037	0.4722222222222222	T	C	3	-12.1	0.90860925568153	1.0015572557096015
000449	108	0.2037037037037037	0.2407407407407407	0.2777777777777778	0.2777777777777778	0.5185185185185185	A	T	4	-8.9	1.0241553122334794	1.0065155626520426
000450	108	0.2592592592592592	0.2407407407407407	0.1666666666666666	0.3333333333333333	0.4074074074074074	T	C	5	-7.7	1.6701580655341093	0.995253421449061
000451	108	0.2314814814814814	0.2407407407407407	0.2222222222222222	0.3055555555555556	0.4629629629629629	C	G	5	-11.7	1.184493376244774	1.0012748824175788
000452	108	0.2962962962962963	0.2407407407407407	0.1759259259259259	0.287037037037037	0.4166666666666667	A	A	4	-7.4	0.9147206454420518	1.0015635273335233
000453	108	0.3148148148148148	0.2037037037037037	0.2129629629629629	0.2685185185185185	0.4166666666666667	C	A	5	-6.1	0.8647961617269563	1.0005398118861266
000454	108	0.1574074074074074	0.287037037037037	0.287037037037037	0.2685185185185185	0.5740740740740741	C	A	5	-10.4	1.260541135437626	0.9978526658049256
000455	108	0.2407407407407407	0.2685185185185185	0.2407407407407407	0.25	0.5092592592592593	A	A	3	-16.5	1.115840140144524	1.000884971444767
000456	108	0.2685185185185185	0.2129629629629629	0.25	0.2685185185185185	0.4629629629629629	A	C	3	-15.2	1.171772511027669	0.9996779323519774
000457	108	0.2407407407407407	0.2407407407407407	0.2777777777777778	0.2407407407407407	0.5185185185185185	T	G	5	-17.2	1.0670882208763657	1.003588786246272
000458	108	0.2962962962962963	0.25	0.2222222222222222	0.2314814814814814	0.4722222222222222	C	G	4	-5.6	1.139128929746513	1.001759485229846
000459	108	0.2037037037037037	0.2777777777777778	0.2407407407407407	0.2777777777777778	0.5185185185185185	G	G	4	-7.2	1.7797177062146154	0.998761542194204
000460	108	0.2685185185185185	0.2962962962962963	0.1759259259259259	0.2592592592592592	0.4722222222222222	A	C	5	-8.6	0.9514887445912128	1.0035572472760228
000461	108	0.1481481481481481	0.3333333333333333	0.2407407407407407	0.2777777777777778	0.5740740740740741	C	C	6	-9.1	1.3447728563604533	0.9972432198826608
000462	108	0.2592592592592592	0.1944444444444444	0.2592592592592592	0.287037037037037	0.4537037037037037	A	T	4	-11.1	1.0918326834001235	1.0039441054700666
000463	108	0.2129629629629629	0.2592592592592592	0.25	0.2777777777777778	0.5092592592592593	T	G	4	-8.1	1.1410078875859284	1.0004993284727015
000464	108	0.287037037037037	0.2314814814814814	0.2314814814814814	0.25	0.4629629629629629	T	C	6	-9.6	0.8281219645100258	0.995067026000577
000465	108	0.2592592592592592	0.1851851851851851	0.3148148148148148	0.2407407407407407	0.5	C	C	4	-4.8	1.1910087199852557	0.989924464763653
000466	108	0.2129629629629629	0.25	0.2037037037037037	0.3333333333333333	0.4537037037037037	C	A	5	-7.3	1.8941937754468892	0.9988164462631336
000467	108	0.2129629629629629	0.25	0.2592592592592592	0.2777777777777778	0.5092592592592593	T	G	4	-11.8	0.9437251753072492	1.005330568063181
000468	108	0.287037037037037	0.2222222222222222	0.2129629629629629	0.2777777777777778	0.4351851851851852	C	T	3	-8.9	0.8384493311114626	1.0023122955178645
000469	108	0.2314814814814814	0.2592592592592592	0.2962962962962963	0.2129629629629629	0.5555555555555556	C	G	5	-16.4	0.7905737681566773	0.9927153515585088
000470	108	0.324074074074074	0.1574074074074074	0.2407407407407407	0.2777777777777778	0.3981481481481481	A	T	4	-5.9	0.7430508865297952	1.0040523706086504
000471	108	0.2685185185185185	0.2222222222222222	0.2592592592592592	0.25	0.4814814814814814	A	T	3	-9.0	0.958038782280474	1.0021956449116478
000472	108	0.25	0.287037037037037	0.2222222222222222	0.2407407407407407	0.5092592592592593	T	C	3	-11.9	0.6782799780890686	1.006739424036633
000473	108	0.1944444444444444	0.3148148148148148	0.2314814814814814	0.2592592592592592	0.5462962962962963	C	C	4	-11.8	1.3816807087780028	1.0014739970945918
000474	108	0.3055555555555556	0.2129629629629629	0.2222222222222222	0.2592592592592592	0.4351851851851852	T	A	5	-7.8	1.0682853351269053	1.002708243776541
000475	108	0.2129629629629629	0.3148148148148148	0.2222222222222222	0.25	0.5370370370370371	A	A	4	-10.6	1.3286389119908044	1.0025123638591582
000476	108	0.287037037037037	0.1944444444444444	0.287037037037037	0.2314814814814814	0.4814814814814814	C	G	4	-11.1	0.5820646261954782	1.0072864155791277
000477	108	0.2962962962962963	0.1666666666666666	0.3148148148148148	0.2222222222222222	0.4814814814814814	T	T	4	-11.0	0.599720064374085	1.00019249948556
000478	108	0.2407407407407407	0.2314814814814814	0.2407407407407407	0.287037037037037	0.4722222222222222	C	G	3	-7.8	0.8439021528885238	1.0056816236614978
000479	108	0.2222222222222222	0.2962962962962963	0.2222222222222222	0.2592592592592592	0.5185185185185185	A	T	4	-8.1	1.0253427129643014	1.003752574276101
000480	108	0.3055555555555556	0.2777777777777778	0.1759259259259259	0.2407407407407407	0.4537037037037037	C	C	5	-6.3	0.9525902031695784	1.0032960267050952
000481	108	0.287037037037037	0.2129629629629629	0.2777777777777778	0.2222222222222222	0.4907407407407407	T	T	4	-10.3	0.874733216873023	0.9995674316305486
000482	108	0.2314814814814814	0.25	0.2777777777777778	0.2407407407407407	0.5277777777777778	G	G	4	-13.1	1.3010361213047723	0.993618326215198
000483	108	0.2037037037037037	0.324074074074074	0.2314814814814814	0.2407407407407407	0.5555555555555556	A	G	5	-10.7	1.0435735757001396	0.9980985924479904
000484	108	0.2407407407407407	0.25	0.287037037037037	0.2222222222222222	0.5370370370370371	A	T	4	-9.1	0.8415243465620034	1.0022543368481618
000485	108	0.2314814814814814	0.25	0.2685185185185185	0.25	0.5185185185185185	G	A	5	-9.4	1.2281703181250825	0.997994700658496
000486	108	0.2592592592592592	0.2407407407407407	0.25	0.25	0.4907407407407407	T	C	4	-9.6	0.8360569522577833	1.0088178719142378
000487	108	0.2407407407407407	0.2407407407407407	0.2592592592592592	0.2592592592592592	0.5	G	C	3	-11.6	1.2621045324556486	0.9852420604282583
000488	108	0.2777777777777778	0.2592592592592592	0.2222222222222222	0.2407407407407407	0.4814814814814814	G	A	5	-8.5	1.0254915187390132	0.996228960143306
000489	108	0.3055555555555556	0.2222222222222222	0.1944444444444444	0.2777777777777778	0.4166666666666667	T	A	4	-7.0	1.253371029765032	0.9885567408957048
000490	108	0.1944444444444444	0.3055555555555556	0.2685185185185185	0.2314814814814814	0.5740740740740741	G	C	9	-13.3	0.938064484347286	1.0042177690596812
000491	108	0.2037037037037037	0.2962962962962963	0.2407407407407407	0.2592592592592592	0.5370370370370371	C	C	4	-8.3	1.2438805232541426	0.9972278999259626
000492	108	0.2314814814814814	0.2685185185185185	0.2685185185185185	0.2314814814814814	0.5370370370370371	C	T	3	-12.1	0.8628806440555992	1.0024631367200607
000493	108	0.2314814814814814	0.324074074074074	0.1944444444444444	0.25	0.5185185185185185	T	T	5	-9.9	0.8860041297796483	1.0026478343323943
000494	108	0.2222222222222222	0.2222222222222222	0.2407407407407407	0.3148148148148148	0.4629629629629629	T	C	5	-10.4	1.2624963193944418	1.0008788195308875
000495	108	0.2129629629629629	0.2129629629629629	0.3333333333333333	0.2407407407407407	0.5462962962962963	G	C	3	-12.8	1.2232752264303666	1.0038068665811026
000496	108	0.2314814814814814	0.2314814814814814	0.1944444444444444	0.3425925925925926	0.4259259259259259	T	A	8	-7.7	1.3795534203251796	0.9958799276724076
000497	108	0.2592592592592592	0.2407407407407407	0.2592592592592592	0.2407407407407407	0.5	G	G	5	-11.2	0.7433433712090995	0.9976285176512348
000498	108	0.2962962962962963	0.2129629629629629	0.2037037037037037	0.287037037037037	0.4166666666666667	G	T	5	-4.6	1.233381602199543	1.0010194381556416
000499	108	0.2777777777777778	0.2222222222222222	0.1666666666666666	0.3333333333333333	0.3888888888888889	T	T	4	-4.9	1.1213242661252305	1.0040466111514297
000500	108	0.2222222222222222	0.1851851851851851	0.3333333333333333	0.2592592592592592	0.5185185185185185	C	C	5	-8.6	1.301533654780009	0.9954625725909828
000501	108	0.2129629629629629	0.3055555555555556	0.2407407407407407	0.2407407407407407	0.5462962962962963	A	C	5	-16.4	0.9213710347868	1.0008682738897816
000502	108	0.287037037037037	0.2314814814814814	0.3148148148148148	0.1666666666666666	0.5462962962962963	G	C	4	-10.9	0.6724424153864521	0.9965928961191348
000503	108	0.2592592592592592	0.287037037037037	0.1574074074074074	0.2962962962962963	0.4444444444444444	T	C	4	-7.6	1.2377660509666002	0.9983705809355964
000504	108	0.1666666666666666	0.3333333333333333	0.2222222222222222	0.2777777777777778	0.5555555555555556	A	C	5	-6.3	1.5188383088551296	0.9972373849258678
000505	108	0.2407407407407407	0.2777777777777778	0.287037037037037	0.1944444444444444	0.5648148148148148	A	A	4	-13.0	0.8651409999114468	1.0015374405512316
000506	108	0.2962962962962963	0.2777777777777778	0.1759259259259259	0.25	0.4537037037037037	T	G	4	-9.6	0.7427700057260619	1.0068341800192635
000507	108	0.287037037037037	0.2592592592592592	0.25	0.2037037037037037	0.5092592592592593	T	C	6	-7.8	0.8178562762878556	1.000774971421227
000508	108	0.3425925925925926	0.2407407407407407	0.1481481481481481	0.2685185185185185	0.3888888888888889	C	A	5	-6.0	1.0183063415923932	0.9992411854931584
000509	108	0.1944444444444444	0.2592592592592592	0.287037037037037	0.2592592592592592	0.5462962962962963	G	C	4	-13.2	1.3374677160740165	0.999559285374968
000510	108	0.2407407407407407	0.2222222222222222	0.287037037037037	0.25	0.5092592592592593	G	A	4	-9.4	0.7140853476345409	1.006821481839297
000511	108	0.25	0.2407407407407407	0.2129629629629629	0.2962962962962963	0.4537037037037037	T	C	3	-8.6	1.3290208531603716	0.9973172103098588
000512	108	0.2962962962962963	0.2314814814814814	0.2685185185185185	0.2037037037037037	0.5	C	A	4	-5.0	0.6717824094622722	1.0056364321864593
000513	108	0.2685185185185185	0.2592592592592592	0.2222222222222222	0.25	0.4814814814814814	T	C	5	-11.5	1.1562621445662635	1.0013665451327525
000514	108	0.2314814814814814	0.2777777777777778	0.25	0.2407407407407407	0.5277777777777778	T	G	3	-13.5	0.8671220288628375	1.0005146298006318
000515	108	0.2314814814814814	0.2222222222222222	0.287037037037037	0.2592592592592592	0.5092592592592593	T	G	3	-8.5	0.8457838532018997	1.004650892750424
000516	108	0.1944444444444444	0.1944444444444444	0.3703703703703703	0.2407407407407407	0.5648148148148148	A	G	4	-18.0	0.8649024862748577	1.0049523757635015
000517	108	0.3611111111111111	0.2037037037037037	0.2407407407407407	0.1944444444444444	0.4444444444444444	A	G	4	-11.1	0.5408531940094358	1.002921466408736
000518	108	0.2592592592592592	0.2685185185185185	0.2222222222222222	0.25	0.4907407407407407	A	C	5	-8.3	1.2843300635112145	0.9974150428220798
000519	108	0.2037037037037037	0.2222222222222222	0.3148148148148148	0.2592592592592592	0.5370370370370371	G	A	5	-10.7	0.9061501150000048	1.0054650129565514
000520	108	0.287037037037037	0.2407407407407407	0.2129629629629629	0.2592592592592592	0.4537037037037037	A	A	5	-7.5	1.0252864888559132	0.9886227036979338
000521	108	0.2407407407407407	0.2592592592592592	0.324074074074074	0.1759259259259259	0.5833333333333334	A	C	5	-12.7	0.6172747818357476	1.0036476007507582
000522	108	0.2222222222222222	0.2407407407407407	0.2037037037037037	0.3333333333333333	0.4444444444444444	G	T	4	-6.6	1.2294363645677506	1.002440978471584
000523	108	0.2314814814814814	0.2129629629629629	0.2777777777777778	0.2777777777777778	0.4907407407407407	T	G	4	-14.0	0.8109215135244539	1.0025706247737367
000524	108	0.2129629629629629	0.2777777777777778	0.2962962962962963	0.2129629629629629	0.5740740740740741	C	C	6	-18.5	0.6238125376274216	1.0009304661339071
000525	108	0.2962962962962963	0.2037037037037037	0.2037037037037037	0.2962962962962963	0.4074074074074074	A	G	4	-8.2	0.7981913209370344	1.0027460451487096
000526	108	0.2129629629629629	0.2777777777777778	0.2314814814814814	0.2777777777777778	0.5092592592592593	A	C	3	-10.2	0.9988912324773808	1.0022793397004923
000527	108	0.25	0.287037037037037	0.1851851851851851	0.2777777777777778	0.4722222222222222	T	G	5	-12.2	0.959465368479144	1.0014801146070342
000528	108	0.2222222222222222	0.2314814814814814	0.3333333333333333	0.2129629629629629	0.5648148148148148	A	G	5	-14.6	0.8668437704850939	1.002566073162683
000529	108	0.3055555555555556	0.2407407407407407	0.2407407407407407	0.2129629629629629	0.4814814814814814	A	C	3	-9.7	0.959427585522205	0.99780784014534
000530	108	0.2685185185185185	0.2592592592592592	0.2129629629629629	0.2592592592592592	0.4722222222222222	A	C	3	-6.2	1.197308495480929	0.9969228972708212
000531	108	0.287037037037037	0.2314814814814814	0.2222222222222222	0.2592592592592592	0.4537037037037037	A	A	4	-9.2	0.831438005892078	1.001105211368354
000532	108	0.3148148148148148	0.2685185185185185	0.2407407407407407	0.1759259259259259	0.5092592592592593	A	T	3	-11.7	0.608793745661201	1.003398945152166
000533	108	0.2592592592592592	0.1574074074074074	0.3611111111111111	0.2222222222222222	0.5185185185185185	T	C	4	-11.9	0.6554684085585193	0.9972305356116866
000534	108	0.2129629629629629	0.2037037037037037	0.3333333333333333	0.25	0.5370370370370371	C	G	4	-7.9	0.7522041259035207	0.9947584182204214
000535	108	0.2407407407407407	0.2685185185185185	0.2685185185185185	0.2222222222222222	0.5370370370370371	T	G	3	-9.9	0.735416590489372	1.0044382344373295
000536	108	0.2407407407407407	0.2962962962962963	0.2592592592592592	0.2037037037037037	0.5555555555555556	A	A	5	-14.5	0.9280723982054192	1.0014053769339242
000537	108	0.3148148148148148	0.2685185185185185	0.2685185185185185	0.1481481481481481	0.5370370370370371	G	C	5	-7.4	0.5359367440042759	1.006147078182211
000538	108	0.2685185185185185	0.2962962962962963	0.1851851851851851	0.25	0.4814814814814814	A	A	3	-8.8	1.453860170699902	1.0007905135586217
000539	108	0.3425925925925926	0.2129629629629629	0.2314814814814814	0.2129629629629629	0.4444444444444444	C	G	4	-5.4	0.7453009267022539	1.0019688357978005
000540	108	0.2314814814814814	0.25	0.2314814814814814	0.287037037037037	0.4814814814814814	T	A	4	-8.0	0.9953461340493392	1.003613451703418
000541	108	0.3425925925925926	0.1759259259259259	0.2222222222222222	0.2592592592592592	0.3981481481481481	T	G	4	-8.2	1.3372523099720666	0.9973596020171523
000542	108	0.2222222222222222	0.2314814814814814	0.25	0.2962962962962963	0.4814814814814814	G	A	5	-5.2	1.5289989692025934	1.0000695362732277
000543	108	0.2685185185185185	0.1574074074074074	0.2129629629629629	0.3611111111111111	0.3703703703703703	T	C	6	-7.2	1.5072097737617782	0.9987289765903756
000544	108	0.287037037037037	0.2129629629629629	0.2592592592592592	0.2407407407407407	0.4722222222222222	G	G	4	-7.1	0.7640894605785504	1.005557849101333
000545	108	0.2777777777777778	0.2222222222222222	0.2592592592592592	0.2407407407407407	0.4814814814814814	C	T	3	-10.6	0.791187570810972	1.0026275992414042
000546	108	0.2037037037037037	0.2685185185185185	0.2592592592592592	0.2685185185185185	0.5277777777777778	A	T	4	-13.4	1.2922597278918575	1.000364330098872
000547	108	0.3055555555555556	0.2129629629629629	0.1944444444444444	0.287037037037037	0.4074074074074074	A	C	3	-5.0	0.989148817782202	0.9999428851699383
000548	108	0.2222222222222222	0.2129629629629629	0.25	0.3148148148148148	0.4629629629629629	G	G	3	-9.5	2.284261878156373	0.9855891005536034
000549	108	0.2037037037037037	0.25	0.25	0.2962962962962963	0.5	G	G	5	-8.5	1.4208227942663287	0.9963713515361756
000550	108	0.2037037037037037	0.2222222222222222	0.2777777777777778	0.2962962962962963	0.5	A	T	3	-8.0	1.0720915042690649	1.0053200512773213
000551	108	0.2222222222222222	0.1944444444444444	0.324074074074074	0.2592592592592592	0.5185185185185185	T	G	5	-11.3	0.980264166971212	1.001666444082018
000552	108	0.2407407407407407	0.25	0.324074074074074	0.1851851851851851	0.5740740740740741	G	T	4	-11.1	0.6062023783413713	0.9989641100281254
000553	108	0.324074074074074	0.2222222222222222	0.2777777777777778	0.1759259259259259	0.5	A	A	4	-12.1	0.6174852357895144	1.0015824382462966
000554	108	0.3055555555555556	0.1759259259259259	0.324074074074074	0.1944444444444444	0.5	A	C	4	-10.7	0.6726977277657311	0.9985808821710422
000555	108	0.287037037037037	0.2314814814814814	0.2592592592592592	0.2222222222222222	0.4907407407407407	C	G	4	-5.3	0.8599433423271698	0.996784575638494
000556	108	0.1574074074074074	0.4074074074074074	0.2037037037037037	0.2314814814814814	0.6111111111111112	T	T	6	-7.8	1.3112519697245932	0.9945203371161376
000557	108	0.2685185185185185	0.2129629629629629	0.25	0.2685185185185185	0.4629629629629629	T	A	4	-8.5	1.1151756975338438	1.0006748595176491
000558	108	0.287037037037037	0.2037037037037037	0.2777777777777778	0.2314814814814814	0.4814814814814814	A	G	3	-12.1	1.9516076541646408	0.9603676475413776
000559	108	0.25	0.2777777777777778	0.2037037037037037	0.2685185185185185	0.4814814814814814	A	A	4	-4.9	1.1357367152431093	0.9972519318680128
000560	108	0.25	0.2685185185185185	0.1759259259259259	0.3055555555555556	0.4444444444444444	T	C	6	-4.4	1.5780076910773222	0.998389207350712
000561	108	0.2685185185185185	0.2407407407407407	0.2222222222222222	0.2685185185185185	0.4629629629629629	T	A	4	-11.5	1.0653344060164305	1.001038631290011
000562	108	0.287037037037037	0.1759259259259259	0.287037037037037	0.25	0.4629629629629629	T	G	4	-7.5	0.6091951019041468	0.9998887148321268
000563	108	0.3148148148148148	0.2314814814814814	0.2037037037037037	0.25	0.4351851851851852	A	T	6	-5.3	0.7815852732763667	1.0018224136875806
000564	108	0.25	0.287037037037037	0.25	0.2129629629629629	0.5370370370370371	A	T	4	-8.4	0.7173749346199085	1.007146160525284
000565	108	0.2129629629629629	0.25	0.2777777777777778	0.2592592592592592	0.5277777777777778	C	G	4	-8.6	0.8837249022011053	1.0060540994957845
000566	108	0.3518518518518518	0.2314814814814814	0.2407407407407407	0.1759259259259259	0.4722222222222222	A	T	4	-10.9	0.6473652874611302	1.0063525600468903
000567	108	0.3148148148148148	0.1759259259259259	0.1851851851851851	0.324074074074074	0.3611111111111111	A	T	3	-8.8	1.1709774433344955	0.9988741971810638
000568	108	0.2037037037037037	0.25	0.287037037037037	0.2592592592592592	0.5370370370370371	C	A	4	-9.6	0.9243342696562268	0.9956305076471724
000569	108	0.2962962962962963	0.1759259259259259	0.2685185185185185	0.2592592592592592	0.4444444444444444	C	A	6	-7.6	0.793478110546947	0.9981506536194816
000570	108	0.2407407407407407	0.2777777777777778	0.2407407407407407	0.2407407407407407	0.5185185185185185	C	G	5	-9.0	0.6009100375385009	1.008636302250365
000571	108	0.2222222222222222	0.3703703703703703	0.1944444444444444	0.2129629629629629	0.5648148148148148	A	T	4	-12.5	0.9161171600800916	1.0030105068078
000572	108	0.2129629629629629	0.25	0.2129629629629629	0.324074074074074	0.4629629629629629	C	T	4	-9.0	1.4764933915449607	0.9921642231847236
000573	108	0.287037037037037	0.2592592592592592	0.2685185185185185	0.1851851851851851	0.5277777777777778	C	T	5	-10.2	0.8334410612969191	1.002245096289994
000574	108	0.25	0.2592592592592592	0.2222222222222222	0.2685185185185185	0.4814814814814814	G	T	3	-6.3	1.1286599469576115	0.9952190358341808
000575	108	0.2592592592592592	0.2314814814814814	0.2685185185185185	0.2407407407407407	0.5	T	C	3	-9.3	1.1307979735817884	1.0025734868098957
000576	108	0.1944444444444444	0.2592592592592592	0.2129629629629629	0.3333333333333333	0.4722222222222222	T	C	4	-8.6	1.6479156643413522	1.0038289648836294
000577	108	0.2222222222222222	0.3518518518518518	0.1759259259259259	0.25	0.5277777777777778	C	A	3	-10.2	1.4515644041213287	0.9994800787839452
000578	108	0.2962962962962963	0.2777777777777778	0.2314814814814814	0.1944444444444444	0.5092592592592593	T	T	4	-9.5	0.8799587963541221	0.9967706175569172
000579	108	0.2685185185185185	0.2777777777777778	0.287037037037037	0.1666666666666666	0.5648148148148148	A	A	6	-11.3	0.7157168283297092	1.0068117129849758
000580	108	0.1944444444444444	0.25	0.2777777777777778	0.2777777777777778	0.5277777777777778	T	T	6	-10.1	1.5227685070756287	0.9994059423552606
000581	108	0.2592592592592592	0.3055555555555556	0.2129629629629629	0.2222222222222222	0.5185185185185185	C	A	4	-16.2	0.8586907550585018	1.0015983535783737
000582	108	0.2407407407407407	0.287037037037037	0.3055555555555556	0.1666666666666666	0.5925925925925926	A	A	4	-13.0	0.6609648898991943	1.001269870368212
000583	108	0.287037037037037	0.25	0.2407407407407407	0.2222222222222222	0.4907407407407407	G	A	3	-9.4	1.063515317005798	0.9962228589537908
000584	108	0.2222222222222222	0.25	0.324074074074074	0.2037037037037037	0.5740740740740741	C	G	3	-16.2	0.6958721961292217	1.0040639739669577
000585	108	0.2222222222222222	0.2962962962962963	0.2592592592592592	0.2222222222222222	0.5555555555555556	C	A	4	-9.9	0.7839275908907998	1.0088550480826337
000586	108	0.2407407407407407	0.2129629629629629	0.2685185185185185	0.2777777777777778	0.4814814814814814	G	A	5	-6.4	0.9942367068836748	0.9991727054925112
000587	108	0.2129629629629629	0.2592592592592592	0.2962962962962963	0.2314814814814814	0.5555555555555556	G	C	3	-12.0	0.7262131895021624	1.0048054321339512
000588	108	0.25	0.25	0.2777777777777778	0.2222222222222222	0.5277777777777778	C	A	4	-8.8	0.7742777411194067	1.0068009292089242
000589	108	0.2407407407407407	0.2407407407407407	0.2592592592592592	0.2592592592592592	0.5	T	A	6	-9.9	1.4586507104436606	0.9677169281729376
000590	108	0.2222222222222222	0.2777777777777778	0.2962962962962963	0.2037037037037037	0.5740740740740741	A	C	4	-15.8	1.253345664628268	0.9996428056378408
000591	108	0.2129629629629629	0.2407407407407407	0.2407407407407407	0.3055555555555556	0.4814814814814814	A	T	3	-7.4	1.4548732703773264	0.987486105304566
000592	108	0.2129629629629629	0.2592592592592592	0.2962962962962963	0.2314814814814814	0.5555555555555556	G	G	5	-16.5	1.331793522151145	0.9753967195153836
000593	108	0.2222222222222222	0.1944444444444444	0.287037037037037	0.2962962962962963	0.4814814814814814	T	C	4	-7.8	1.082834773518643	1.0088252095091224
000594	108	0.287037037037037	0.1851851851851851	0.3055555555555556	0.2222222222222222	0.4907407407407407	T	A	5	-9.2	0.5382636851410055	1.0042893115538387
000595	108	0.2407407407407407	0.2685185185185185	0.2037037037037037	0.287037037037037	0.4722222222222222	T	T	3	-11.0	1.3865002453250692	1.000524263339562
000596	108	0.2407407407407407	0.25	0.25	0.2592592592592592	0.5	G	A	5	-10.0	1.410417901926385	0.9978404407138778
000597	108	0.3148148148148148	0.25	0.2685185185185185	0.1666666666666666	0.5185185185185185	C	C	4	-8.8	0.7040476013461328	1.0041620967780296
000598	108	0.2962962962962963	0.2222222222222222	0.3055555555555556	0.1759259259259259	0.5277777777777778	A	C	3	-8.5	0.5796193242298443	1.0071801325361232
000599	108	0.1574074074074074	0.1851851851851851	0.2592592592592592	0.3981481481481481	0.4444444444444444	T	C	4	-4.8	1.46558138608052	1.0031415474016323
000600	108	0.287037037037037	0.2407407407407407	0.2685185185185185	0.2037037037037037	0.5092592592592593	C	A	5	-11.0	0.6788312211320385	1.005305127455907
000601	108	0.2777777777777778	0.2592592592592592	0.2314814814814814	0.2314814814814814	0.4907407407407407	C	T	4	-9.0	0.9724288188411152	0.9969401989247716
000602	108	0.2314814814814814	0.2592592592592592	0.2777777777777778	0.2314814814814814	0.5370370370370371	C	C	4	-11.5	0.8001763102863146	0.9954186548672772
000603	108	0.3611111111111111	0.2407407407407407	0.1759259259259259	0.2222222222222222	0.4166666666666667	T	A	4	-7.2	1.1732687344518018	0.9959834494375224
000604	108	0.3148148148148148	0.2314814814814814	0.2222222222222222	0.2314814814814814	0.4537037037037037	A	G	6	-12.7	0.8429911106362966	1.0030608712797977
000605	108	0.25	0.2592592592592592	0.287037037037037	0.2037037037037037	0.5462962962962963	T	G	4	-11.2	0.6963918780733952	1.0030429328874255
000606	108	0.2777777777777778	0.3055555555555556	0.2129629629629629	0.2037037037037037	0.5185185185185185	C	C	4	-5.4	0.9081810252776356	1.0007239289875909
000607	108	0.1851851851851851	0.2592592592592592	0.287037037037037	0.2685185185185185	0.5462962962962963	G	G	6	-9.4	1.0809018261696564	1.004861831055939
000608	108	0.2129629629629629	0.2407407407407407	0.2407407407407407	0.3055555555555556	0.4814814814814814	T	G	3	-10.6	1.5033731585828554	0.9989951813536104
000609	108	0.2222222222222222	0.1759259259259259	0.3425925925925926	0.2592592592592592	0.5185185185185185	G	T	4	-8.3	0.8349688658557142	1.0079820177638228
000610	108	0.25	0.2777777777777778	0.2222222222222222	0.25	0.5	G	A	3	-9.2	0.919894193386636	1.0032005469697027
000611	108	0.2962962962962963	0.1759259259259259	0.2685185185185185	0.2592592592592592	0.4444444444444444	A	G	4	-10.7	1.016351666294014	1.000340850855561
000612	108	0.1388888888888889	0.3148148148148148	0.3055555555555556	0.2407407407407407	0.6203703703703703	T	A	5	-13.7	0.78876114976675	1.0037449507146317
000613	108	0.287037037037037	0.2222222222222222	0.2685185185185185	0.2222222222222222	0.4907407407407407	T	G	4	-7.6	0.8397120801468514	1.0046796802133109
000614	108	0.2407407407407407	0.3055555555555556	0.2129629629629629	0.2407407407407407	0.5185185185185185	A	A	4	-9.2	1.0807957019223546	1.0010015807005457
000615	108	0.3148148148148148	0.2592592592592592	0.1944444444444444	0.2314814814814814	0.4537037037037037	G	G	4	-6.9	0.946022795265394	0.9995807293218654
000616	108	0.2592592592592592	0.2222222222222222	0.2037037037037037	0.3148148148148148	0.4259259259259259	T	C	4	-6.7	0.9478994999186956	1.0029421150200435
000617	108	0.287037037037037	0.2592592592592592	0.2592592592592592	0.1944444444444444	0.5185185185185185	C	C	5	-8.7	0.7696632876370573	1.0040862976927822
000618	108	0.3055555555555556	0.2407407407407407	0.2129629629629629	0.2407407407407407	0.4537037037037037	C	T	2	-7.3	1.0591813764557871	0.9980452555392644
000619	108	0.1666666666666666	0.3148148148148148	0.25	0.2685185185185185	0.5648148148148148	T	T	4	-12.7	1.0570231370535288	1.0084902696003637
000620	108	0.1851851851851851	0.287037037037037	0.2685185185185185	0.2592592592592592	0.5555555555555556	G	T	3	-15.0	1.4370218374738932	0.9987450486307212
000621	108	0.25	0.25	0.2129629629629629	0.287037037037037	0.4629629629629629	T	T	3	-8.9	1.2069706552451265	1.00096718533237
000622	108	0.2592592592592592	0.3055555555555556	0.2685185185185185	0.1666666666666666	0.5740740740740741	C	G	5	-13.5	0.6990076615089089	1.0014184784726623
000623	108	0.2314814814814814	0.2685185185185185	0.2129629629629629	0.287037037037037	0.4814814814814814	C	G	5	-12.8	0.8874543525358536	1.002888983280228
000624	108	0.2592592592592592	0.2407407407407407	0.25	0.25	0.4907407407407407	A	A	4	-16.2	1.01485890576584	0.9990618435689862
000625	108	0.3333333333333333	0.1851851851851851	0.2962962962962963	0.1851851851851851	0.4814814814814814	A	A	4	-7.1	0.4492640199464078	1.0031552335619778
000626	108	0.3055555555555556	0.2222222222222222	0.2407407407407407	0.2314814814814814	0.4629629629629629	T	A	5	-6.3	0.6216543483111384	0.9981805490595376
000627	108	0.2222222222222222	0.25	0.25	0.2777777777777778	0.5	T	G	3	-16.3	1.4401289565633413	1.0001111188185008
000628	108	0.2222222222222222	0.2962962962962963	0.2314814814814814	0.25	0.5277777777777778	A	G	6	-11.6	1.1201887063951264	0.998748149658926
000629	108	0.287037037037037	0.1759259259259259	0.2685185185185185	0.2685185185185185	0.4444444444444444	G	T	4	-9.2	0.7690491748672399	0.996842746799414
000630	108	0.25	0.2314814814814814	0.2407407407407407	0.2777777777777778	0.4722222222222222	G	A	4	-6.9	1.1862706186091434	1.0004867849033423
000631	108	0.3148148148148148	0.2129629629629629	0.287037037037037	0.1851851851851851	0.5	C	A	4	-8.5	0.8855422048441447	0.992642712240796
000632	108	0.2037037037037037	0.2222222222222222	0.2592592592592592	0.3148148148148148	0.4814814814814814	G	T	5	-5.4	1.6772529932247435	1.0001204739603538
000633	108	0.2037037037037037	0.2685185185185185	0.2962962962962963	0.2314814814814814	0.5648148148148148	C	T	4	-9.9	1.1300611454981957	0.9960429849622408
000634	108	0.2407407407407407	0.2592592592592592	0.2962962962962963	0.2037037037037037	0.5555555555555556	T	G	6	-14.6	0.3301233591804683	1.0103345542530733
000635	108	0.2962962962962963	0.1944444444444444	0.2777777777777778	0.2314814814814814	0.4722222222222222	G	T	4	-18.2	0.5630086782697082	1.005146182140579
000636	108	0.2777777777777778	0.2777777777777778	0.2222222222222222	0.2222222222222222	0.5	A	A	4	-9.8	0.9729029573063332	1.0040812155245649
000637	108	0.2314814814814814	0.1759259259259259	0.3425925925925926	0.25	0.5185185185185185	G	C	3	-13.8	1.1426561638113557	1.0011358793402554
000638	108	0.25	0.2222222222222222	0.2129629629629629	0.3148148148148148	0.4351851851851852	C	C	6	-6.8	1.2078752477375605	1.0002006796502056
000639	108	0.2962962962962963	0.1944444444444444	0.2592592592592592	0.25	0.4537037037037037	G	A	4	-8.5	0.4996045266192588	1.0080104963333454
000640	108	0.2962962962962963	0.2777777777777778	0.2129629629629629	0.2129629629629629	0.4907407407407407	C	C	4	-16.1	0.8018469612508164	0.9986441717710136
000641	108	0.2037037037037037	0.3055555555555556	0.2314814814814814	0.2592592592592592	0.5370370370370371	G	G	3	-8.7	1.320468120942593	0.998642909311568
000642	108	0.2314814814814814	0.2777777777777778	0.2685185185185185	0.2222222222222222	0.5462962962962963	A	A	4	-9.1	0.6855891565233214	0.9995353384493648
000643	108	0.1851851851851851	0.2777777777777778	0.2592592592592592	0.2777777777777778	0.5370370370370371	A	C	4	-11.1	1.335379724420134	0.9969360463375638
000644	108	0.2129629629629629	0.324074074074074	0.2592592592592592	0.2037037037037037	0.5833333333333334	T	A	4	-11.2	1.098157037658288	1.0034552531463228
000645	108	0.2037037037037037	0.2222222222222222	0.2407407407407407	0.3333333333333333	0.4629629629629629	T	C	6	-7.3	1.3007890413230554	1.0029259375636894
000646	108	0.25	0.25	0.2962962962962963	0.2037037037037037	0.5462962962962963	C	T	3	-16.2	0.7808557504518644	1.0043286969397751
000647	108	0.25	0.2592592592592592	0.25	0.2407407407407407	0.5092592592592593	C	T	4	-9.0	1.2346933946478058	0.9952092355695742
000648	108	0.2407407407407407	0.2685185185185185	0.2592592592592592	0.2314814814814814	0.5277777777777778	G	G	4	-9.3	0.9929604455532448	1.0018275060337976
000649	108	0.2592592592592592	0.1296296296296296	0.3148148148148148	0.2962962962962963	0.4444444444444444	T	A	4	-8.7	0.958870533019725	1.0017402281723464
000650	108	0.2592592592592592	0.25	0.287037037037037	0.2037037037037037	0.5370370370370371	C	A	4	-6.2	1.0285662182891837	0.996987393838003
000651	108	0.324074074074074	0.2037037037037037	0.2407407407407407	0.2314814814814814	0.4444444444444444	C	G	4	-7.4	0.8293192377228358	0.9932884395372176
000652	108	0.2685185185185185	0.2685185185185185	0.2314814814814814	0.2314814814814814	0.5	C	C	3	-11.2	0.6910029779828878	0.996403746719578
000653	108	0.2777777777777778	0.25	0.2222222222222222	0.25	0.4722222222222222	G	C	5	-8.1	0.7641651676455047	0.9960408086034394
000654	108	0.2962962962962963	0.2037037037037037	0.2407407407407407	0.2592592592592592	0.4444444444444444	T	T	4	-5.6	0.9418943724453336	0.9973245201667292
000655	108	0.1944444444444444	0.2314814814814814	0.2592592592592592	0.3148148148148148	0.4907407407407407	T	T	3	-6.5	1.485784774388038	0.9994355237858518
000656	108	0.287037037037037	0.1944444444444444	0.2777777777777778	0.2407407407407407	0.4722222222222222	G	G	4	-8.1	0.9908710349004476	0.9968899485039904
000657	108	0.287037037037037	0.2685185185185185	0.25	0.1944444444444444	0.5185185185185185	G	T	4	-14.3	0.8928861422563495	0.9987492833775232
000658	108	0.2592592592592592	0.2685185185185185	0.2407407407407407	0.2314814814814814	0.5092592592592593	G	A	4	-7.7	0.8797964663921422	1.000536399143938
000659	108	0.2129629629629629	0.2129629629629629	0.324074074074074	0.25	0.5370370370370371	C	T	5	-11.8	0.9397204137355624	1.002596869063887
000660	108	0.2407407407407407	0.25	0.2314814814814814	0.2777777777777778	0.4814814814814814	A	C	5	-11.9	1.1342150632194172	0.9984938389790554
000661	108	0.1759259259259259	0.3425925925925926	0.2129629629629629	0.2685185185185185	0.5555555555555556	C	C	4	-14.1	1.2742759326047886	1.0027872449423576
000662	108	0.287037037037037	0.2592592592592592	0.2407407407407407	0.2129629629629629	0.5	A	G	4	-14.1	0.735051490796734	1.005613821928807
000663	108	0.1851851851851851	0.3425925925925926	0.2222222222222222	0.25	0.5648148148148148	A	C	4	-11.5	1.238036955546037	1.001959596922345
000664	108	0.2407407407407407	0.2129629629629629	0.3425925925925926	0.2037037037037037	0.5555555555555556	T	C	5	-10.3	0.7316385359182581	1.0044366180219455
000665	108	0.2314814814814814	0.324074074074074	0.2314814814814814	0.2129629629629629	0.5555555555555556	T	C	6	-11.2	0.621499873058847	1.0072542703748084
000666	108	0.2314814814814814	0.2777777777777778	0.1944444444444444	0.2962962962962963	0.4722222222222222	T	T	4	-5.4	1.5093340499251966	1.001213462900012
000667	108	0.1944444444444444	0.2777777777777778	0.3055555555555556	0.2222222222222222	0.5833333333333334	C	C	6	-18.4	0.7854189003770268	1.0025201421091618
000668	108	0.3425925925925926	0.2685185185185185	0.1759259259259259	0.2129629629629629	0.4444444444444444	A	C	4	-6.5	1.0044799905259014	0.9912580989128262
000669	108	0.2685185185185185	0.2407407407407407	0.2222222222222222	0.2685185185185185	0.4629629629629629	A	A	4	-12.1	1.2489700370331516	0.9969531621337148
000670	108	0.2777777777777778	0.25	0.3055555555555556	0.1666666666666666	0.5555555555555556	A	A	3	-14.7	0.444284201845711	1.004347587046949
000671	108	0.1944444444444444	0.1944444444444444	0.287037037037037	0.324074074074074	0.4814814814814814	T	G	3	-9.3	1.1956742048810394	0.9976381064944644
000672	108	0.287037037037037	0.2407407407407407	0.25	0.2222222222222222	0.4907407407407407	T	T	3	-15.5	0.8488007502086983	1.0027593762313958
000673	108	0.2037037037037037	0.287037037037037	0.2685185185185185	0.2407407407407407	0.5555555555555556	T	G	5	-11.0	1.3079562152383852	1.0026417303762512
000674	108	0.2314814814814814	0.2962962962962963	0.2407407407407407	0.2314814814814814	0.5370370370370371	T	A	6	-9.3	0.5420965721907873	1.0052324378812985
000675	108	0.1759259259259259	0.2592592592592592	0.25	0.3148148148148148	0.5092592592592593	C	C	4	-12.8	1.7963907305522815	0.9947965402442568
000676	108	0.1759259259259259	0.25	0.2685185185185185	0.3055555555555556	0.5185185185185185	C	T	5	-9.3	1.0748293618145308	1.003868881385697
000677	108	0.2962962962962963	0.287037037037037	0.2129629629629629	0.2037037037037037	0.5	G	C	3	-12.7	0.7340099266635893	1.0009867684693696
000678	108	0.324074074074074	0.1944444444444444	0.2314814814814814	0.25	0.4259259259259259	C	C	3	-4.1	1.0213548651043494	0.9945009498290104
000679	108	0.1944444444444444	0.3148148148148148	0.2407407407407407	0.25	0.5555555555555556	C	G	4	-8.6	1.2889703682865743	1.0032531703323653
000680	108	0.2222222222222222	0.25	0.2685185185185185	0.2592592592592592	0.5185185185185185	T	G	4	-9.3	0.9638486874276666	1.0002768756895002
000681	108	0.2407407407407407	0.1851851851851851	0.25	0.324074074074074	0.4351851851851852	A	C	4	-5.8	1.3038280798785744	0.9984673651239948
000682	108	0.25	0.2129629629629629	0.2592592592592592	0.2777777777777778	0.4722222222222222	T	A	4	-15.4	0.8074327887445217	1.003065985399645
000683	108	0.2962962962962963	0.2407407407407407	0.2222222222222222	0.2407407407407407	0.4629629629629629	G	A	4	-8.1	0.8861783551791393	0.9993987153118644
000684	108	0.2222222222222222	0.1851851851851851	0.287037037037037	0.3055555555555556	0.4722222222222222	G	A	3	-6.7	1.1317334359266764	1.0003273383438642
000685	108	0.2962962962962963	0.2314814814814814	0.2314814814814814	0.2407407407407407	0.4629629629629629	A	T	4	-10.1	0.7063616524875427	0.9987183103641876
000686	108	0.2222222222222222	0.3333333333333333	0.2592592592592592	0.1851851851851851	0.5925925925925926	C	A	3	-13.2	0.8146699174425177	0.9997712049044012
000687	108	0.2129629629629629	0.2407407407407407	0.2777777777777778	0.2685185185185185	0.5185185185185185	A	G	3	-12.4	0.8322128179510911	1.0057484692789551
000688	108	0.1666666666666666	0.2777777777777778	0.324074074074074	0.2314814814814814	0.6018518518518519	C	G	5	-14.0	1.0689988265331172	1.00714149914576
000689	108	0.2407407407407407	0.2777777777777778	0.2592592592592592	0.2222222222222222	0.5370370370370371	C	C	4	-21.3	1.1920741834716444	1.002290680660969
000690	108	0.25	0.2314814814814814	0.2777777777777778	0.2407407407407407	0.5092592592592593	G	C	4	-9.1	1.184108114100467	1.0032381227282543
000691	108	0.3055555555555556	0.2407407407407407	0.25	0.2037037037037037	0.4907407407407407	C	T	3	-13.9	1.4703877744369112	0.9696395545771948
000692	108	0.2129629629629629	0.3055555555555556	0.287037037037037	0.1944444444444444	0.5925925925925926	C	C	3	-15.6	0.8277501862168515	1.0056129536816405
000693	108	0.2222222222222222	0.2222222222222222	0.25	0.3055555555555556	0.4722222222222222	C	G	3	-10.3	1.1731073378666657	0.9902178792609366
000694	108	0.2777777777777778	0.2129629629629629	0.2222222222222222	0.287037037037037	0.4351851851851852	A	A	4	-9.6	1.145331566123143	1.0022867338128711
000695	108	0.3611111111111111	0.2314814814814814	0.2314814814814814	0.1759259259259259	0.4629629629629629	C	T	5	-5.8	0.669711353689884	0.9996031280939168
000696	108	0.2592592592592592	0.25	0.2314814814814814	0.2592592592592592	0.4814814814814814	G	G	3	-15.7	0.7797453964265383	1.0038032705172342
000697	108	0.25	0.324074074074074	0.1666666666666666	0.2592592592592592	0.4907407407407407	T	A	3	-8.5	1.092861813877663	1.0015397889267512
000698	108	0.2407407407407407	0.3148148148148148	0.1296296296296296	0.3148148148148148	0.4444444444444444	C	T	5	-5.2	1.3942438669865906	1.0002528622100302
000699	108	0.25	0.0925925925925925	0.324074074074074	0.3333333333333333	0.4166666666666667	G	A	5	-0.3	1.2203566462452535	0.997692895184786
000700	108	0.1851851851851851	0.25	0.2777777777777778	0.287037037037037	0.5277777777777778	C	T	5	-12.0	1.1220205248977393	1.0035178896761778
000701	108	0.2777777777777778	0.2037037037037037	0.287037037037037	0.2314814814814814	0.4907407407407407	G	G	4	-10.4	0.6640642100649093	0.9982211545787404
000702	108	0.1944444444444444	0.2685185185185185	0.2592592592592592	0.2777777777777778	0.5277777777777778	T	T	3	-12.1	1.3512119488120566	1.0026969003826638
000703	108	0.25	0.1944444444444444	0.324074074074074	0.2314814814814814	0.5185185185185185	G	A	4	-9.4	0.8618902406152373	0.9706316620895468
000704	108	0.324074074074074	0.25	0.2222222222222222	0.2037037037037037	0.4722222222222222	G	C	4	-10.0	0.8760753497974235	0.9884106582340269
000705	108	0.2037037037037037	0.2314814814814814	0.3055555555555556	0.2592592592592592	0.5370370370370371	C	C	4	-11.8	0.8433840594274323	1.004223428653709
000706	108	0.3055555555555556	0.2407407407407407	0.2592592592592592	0.1944444444444444	0.5	T	C	3	-12.5	0.764448795563722	0.9958184539990206
000707	108	0.25	0.1851851851851851	0.324074074074074	0.2407407407407407	0.5092592592592593	A	G	6	-12.0	1.010586546421539	1.0031114886680836
000708	108	0.1944444444444444	0.2592592592592592	0.2592592592592592	0.287037037037037	0.5185185185185185	T	T	4	-8.4	0.7279361797040959	1.0058713068784138
000709	108	0.2222222222222222	0.25	0.287037037037037	0.2407407407407407	0.5370370370370371	T	G	3	-6.3	0.8519242432077359	1.0038594956533862
000710	108	0.2222222222222222	0.2962962962962963	0.2777777777777778	0.2037037037037037	0.5740740740740741	T	G	4	-11.9	0.7929466508884806	0.998844084828116
000711	108	0.2685185185185185	0.3055555555555556	0.1388888888888889	0.287037037037037	0.4444444444444444	A	T	4	-4.3	1.261151731317697	1.0062515979687263
000712	108	0.25	0.2962962962962963	0.2222222222222222	0.2314814814814814	0.5185185185185185	G	A	3	-11.2	0.7206423591832238	1.006668169780067
000713	108	0.287037037037037	0.2129629629629629	0.2407407407407407	0.2592592592592592	0.4537037037037037	A	G	4	-9.7	0.7632159466223291	0.9977521174705072
000714	108	0.2222222222222222	0.2407407407407407	0.287037037037037	0.25	0.5277777777777778	T	G	4	-7.9	0.8696867374069036	1.0058872800066048
000715	108	0.2314814814814814	0.287037037037037	0.2407407407407407	0.2407407407407407	0.5277777777777778	A	T	7	-7.2	1.0858215512931857	1.0051151130072205
000716	108	0.1666666666666666	0.2777777777777778	0.25	0.3055555555555556	0.5277777777777778	C	G	3	-9.4	0.9556042907981858	1.0060365998313618
000717	108	0.1944444444444444	0.2407407407407407	0.3518518518518518	0.2129629629629629	0.5925925925925926	G	T	3	-24.6	0.8231913387172678	1.002375752327702
000718	108	0.25	0.2962962962962963	0.2222222222222222	0.2314814814814814	0.5185185185185185	C	C	4	-9.1	1.274644261068013	0.9992921820859358
000719	108	0.2777777777777778	0.2592592592592592	0.25	0.2129629629629629	0.5092592592592593	T	T	3	-9.6	0.8122431942494612	1.0061776839748453
000720	108	0.3333333333333333	0.2777777777777778	0.2129629629629629	0.1759259259259259	0.4907407407407407	C	A	3	-4.9	0.7449114753148312	0.9993751564290928
000721	108	0.287037037037037	0.2685185185185185	0.2314814814814814	0.2129629629629629	0.5	T	G	3	-12.5	1.0820450199960587	1.0006489617534342
000722	108	0.1851851851851851	0.3148148148148148	0.287037037037037	0.2129629629629629	0.6018518518518519	T	C	4	-15.1	0.8575767996155859	1.003286477111522
000723	108	0.2962962962962963	0.1851851851851851	0.2407407407407407	0.2777777777777778	0.4259259259259259	A	C	4	-7.5	1.298259520916153	0.9984264374059284
000724	108	0.2407407407407407	0.2037037037037037	0.25	0.3055555555555556	0.4537037037037037	A	A	3	-11.7	1.238875724529625	0.9988186702011488
000725	108	0.2314814814814814	0.2685185185185185	0.2592592592592592	0.2407407407407407	0.5277777777777778	C	A	3	-11.6	0.883353479000982	0.9939098496571428
000726	108	0.2037037037037037	0.2962962962962963	0.2592592592592592	0.2407407407407407	0.5555555555555556	T	A	3	-11.0	0.9453215461784152	1.0050800365661978
000727	108	0.2129629629629629	0.25	0.2592592592592592	0.2777777777777778	0.5092592592592593	C	C	3	-9.5	1.8847240755247696	0.9579854533052662
000728	108	0.2407407407407407	0.1851851851851851	0.2685185185185185	0.3055555555555556	0.4537037037037037	T	A	4	-6.3	1.153443422854877	1.000279740955632
000729	108	0.2129629629629629	0.2407407407407407	0.2685185185185185	0.2777777777777778	0.5092592592592593	G	T	3	-4.2	1.4588617112718982	0.9963063086822364
000730	108	0.2314814814814814	0.1481481481481481	0.2962962962962963	0.324074074074074	0.4444444444444444	T	G	3	-6.8	1.1684257793937856	0.9980911996393396
000731	108	0.2777777777777778	0.2407407407407407	0.2222222222222222	0.2592592592592592	0.4629629629629629	G	G	4	-8.5	1.2775366313611818	0.9915390176524056
000732	108	0.2222222222222222	0.3148148148148148	0.25	0.2129629629629629	0.5648148148148148	T	G	5	-11.1	0.8593770140235245	0.9988286517661288
000733	108	0.2314814814814814	0.2592592592592592	0.2777777777777778	0.2314814814814814	0.5370370370370371	A	G	3	-13.2	0.970053887522331	1.0027411848768932
000734	108	0.2777777777777778	0.287037037037037	0.2037037037037037	0.2314814814814814	0.4907407407407407	T	T	4	-11.1	1.374993533576932	0.9945871661944068
000735	108	0.2777777777777778	0.2407407407407407	0.25	0.2314814814814814	0.4907407407407407	A	G	4	-12.9	0.9803256545609284	1.0061304046236852
000736	108	0.1481481481481481	0.287037037037037	0.2222222222222222	0.3425925925925926	0.5092592592592593	T	T	3	-6.1	1.6055090656120363	0.9994194664126071
000737	108	0.25	0.2407407407407407	0.25	0.2592592592592592	0.4907407407407407	G	A	3	-10.7	0.9273355991964428	0.9926130982351256
000738	108	0.2962962962962963	0.2314814814814814	0.2592592592592592	0.2129629629629629	0.4907407407407407	C	A	4	-7.7	0.6439227414651395	1.0009429343769207
000739	108	0.287037037037037	0.2129629629629629	0.2777777777777778	0.2222222222222222	0.4907407407407407	G	C	4	-10.6	0.4538358476594012	1.0084293451453583
000740	108	0.2962962962962963	0.25	0.2129629629629629	0.2407407407407407	0.4629629629629629	G	C	4	-8.4	0.6085097084876834	1.0036702951433465
000741	108	0.2222222222222222	0.2314814814814814	0.287037037037037	0.2592592592592592	0.5185185185185185	G	G	4	-12.8	0.9713445653569888	0.9999166472680312
000742	108	0.1944444444444444	0.2685185185185185	0.2222222222222222	0.3148148148148148	0.4907407407407407	A	C	3	-6.6	1.5278253321587674	0.9984873848599464
000743	108	0.1851851851851851	0.2962962962962963	0.2685185185185185	0.25	0.5648148148148148	T	C	4	-9.0	1.5477031190705024	0.9770997877011794
000744	108	0.2314814814814814	0.2129629629629629	0.2962962962962963	0.2592592592592592	0.5092592592592593	T	A	4	-12.8	1.0244609660008366	1.0043353767940744
000745	108	0.2962962962962963	0.1851851851851851	0.2685185185185185	0.25	0.4537037037037037	C	A	4	-8.5	0.7158307983032567	1.0027451775125569
000746	108	0.2407407407407407	0.3333333333333333	0.2222222222222222	0.2037037037037037	0.5555555555555556	G	T	5	-12.1	0.6298674767294291	1.0038737435391167
000747	108	0.2314814814814814	0.2685185185185185	0.2129629629629629	0.287037037037037	0.4814814814814814	C	G	5	-9.8	0.8129360491158629	1.0025188716766755
000748	108	0.1851851851851851	0.3148148148148148	0.2407407407407407	0.2592592592592592	0.5555555555555556	T	C	4	-10.2	1.219360799356838	0.9996492198189684
000749	108	0.2592592592592592	0.2314814814814814	0.2037037037037037	0.3055555555555556	0.4351851851851852	G	C	5	-7.7	0.8601796903606821	1.0030215987555469
000750	108	0.2777777777777778	0.2407407407407407	0.2129629629629629	0.2685185185185185	0.4537037037037037	G	G	4	-8.0	0.8901604332638363	1.0004905746819353
000751	108	0.2222222222222222	0.2592592592592592	0.2037037037037037	0.3148148148148148	0.4629629629629629	C	G	4	-10.2	0.8872686193839349	1.0041608712927323
000752	108	0.3055555555555556	0.2129629629629629	0.2592592592592592	0.2222222222222222	0.4722222222222222	C	G	4	-15.1	0.9064330888867088	0.975568779245228
000753	108	0.2685185185185185	0.2129629629629629	0.2685185185185185	0.25	0.4814814814814814	G	C	4	-11.3	0.6244491439274006	1.0009749340085614
000754	108	0.2222222222222222	0.2777777777777778	0.287037037037037	0.2129629629629629	0.5648148148148148	C	A	4	-16.7	0.6600395079295129	1.006055489988348
000755	108	0.2777777777777778	0.3055555555555556	0.2129629629629629	0.2037037037037037	0.5185185185185185	G	G	6	-6.8	1.0788319584242287	1.0004757994933575
000756	108	0.25	0.2685185185185185	0.1944444444444444	0.287037037037037	0.4629629629629629	T	G	5	-3.5	1.0022596999686075	1.0001241192808594
000757	108	0.287037037037037	0.1851851851851851	0.3055555555555556	0.2222222222222222	0.4907407407407407	A	C	4	-8.0	0.9256160417322502	0.999553218874398
000758	108	0.2592592592592592	0.2592592592592592	0.2407407407407407	0.2407407407407407	0.5	T	T	4	-13.4	1.0579953956013588	0.99915421344807
000759	108	0.2222222222222222	0.3055555555555556	0.2129629629629629	0.2592592592592592	0.5185185185185185	A	A	5	-9.9	0.9684679842149346	1.0054844516821997
000760	108	0.2314814814814814	0.2962962962962963	0.2592592592592592	0.2129629629629629	0.5555555555555556	C	T	3	-14.9	0.8425262952023768	1.0024791852462989
000761	108	0.2777777777777778	0.25	0.2129629629629629	0.2592592592592592	0.4629629629629629	A	T	4	-12.8	1.1996151122604854	1.0036580681410796
000762	108	0.2592592592592592	0.2685185185185185	0.2129629629629629	0.2592592592592592	0.4814814814814814	T	A	3	-8.9	1.1271566643649524	1.0015243128866789
000763	108	0.2037037037037037	0.25	0.2962962962962963	0.25	0.5462962962962963	G	T	3	-10.5	0.9475407543304836	1.002029690525328
000764	108	0.3055555555555556	0.2129629629629629	0.2407407407407407	0.2407407407407407	0.4537037037037037	C	T	6	-13.4	0.9902716265945556	0.9757469112093836
000765	108	0.2222222222222222	0.2962962962962963	0.2962962962962963	0.1851851851851851	0.5925925925925926	G	C	6	-15.6	1.076118770111123	0.9408302070832156
000766	108	0.1944444444444444	0.2222222222222222	0.287037037037037	0.2962962962962963	0.5092592592592593	A	A	6	-7.2	1.2291265298477958	0.995173276699714
000767	108	0.2407407407407407	0.2222222222222222	0.2777777777777778	0.2592592592592592	0.5	G	C	4	-6.8	0.9317436607330756	1.0067136786735127
000768	108	0.2685185185185185	0.25	0.2407407407407407	0.2407407407407407	0.4907407407407407	T	A	5	-7.1	0.8124546702482245	1.0040830141154315
000769	108	0.2685185185185185	0.2685185185185185	0.25	0.2129629629629629	0.5185185185185185	C	C	5	-15.4	1.2981437047918758	0.9921483301554614
000770	108	0.2407407407407407	0.287037037037037	0.3055555555555556	0.1666666666666666	0.5925925925925926	C	C	5	-14.8	0.5678657816588181	0.9979304924070372
000771	108	0.3055555555555556	0.1759259259259259	0.287037037037037	0.2314814814814814	0.4629629629629629	C	A	3	-9.7	1.0272223504276432	0.9985190813586224
000772	108	0.2129629629629629	0.2314814814814814	0.25	0.3055555555555556	0.4814814814814814	A	T	4	-12.1	1.5907060875788115	1.001027019349147
000773	108	0.2222222222222222	0.25	0.2777777777777778	0.25	0.5277777777777778	C	T	4	-8.4	0.846882145018713	0.9977437557310282
000774	108	0.2592592592592592	0.2129629629629629	0.2407407407407407	0.287037037037037	0.4537037037037037	T	G	3	-10.4	1.3485235040574808	0.9969759481978692
000775	108	0.2592592592592592	0.2592592592592592	0.1944444444444444	0.287037037037037	0.4537037037037037	C	A	3	-8.8	1.3876249966843428	0.999403523105743
000776	108	0.2222222222222222	0.2037037037037037	0.2777777777777778	0.2962962962962963	0.4814814814814814	T	A	3	-15.2	1.0136244075691303	1.0034983399491069
000777	108	0.25	0.2685185185185185	0.2037037037037037	0.2777777777777778	0.4722222222222222	G	A	3	-3.9	1.179331100924721	0.9981850643773064
000778	108	0.2037037037037037	0.2592592592592592	0.2777777777777778	0.2592592592592592	0.5370370370370371	G	A	4	-9.6	0.9168353077702605	1.002540319067898
000779	108	0.2407407407407407	0.2129629629629629	0.2222222222222222	0.324074074074074	0.4351851851851852	T	C	3	-3.0	1.2572785063271847	1.0025596178877834
000780	108	0.2592592592592592	0.1944444444444444	0.2777777777777778	0.2685185185185185	0.4722222222222222	C	C	4	-9.8	0.8427167399302559	0.9997191002920972
000781	108	0.2129629629629629	0.287037037037037	0.2314814814814814	0.2685185185185185	0.5185185185185185	G	G	4	-7.7	1.3373219534393437	1.0010453584480024
000782	108	0.2407407407407407	0.2407407407407407	0.2685185185185185	0.25	0.5092592592592593	C	A	3	-15.0	0.7752274273924894	1.0031496427116449
000783	108	0.25	0.2962962962962963	0.2129629629629629	0.2407407407407407	0.5092592592592593	A	A	3	-13.5	1.194768403190302	0.9981016633782988
000784	108	0.25	0.2962962962962963	0.2314814814814814	0.2222222222222222	0.5277777777777778	T	C	4	-12.6	0.9936552164473356	0.997671805544064
000785	108	0.2037037037037037	0.25	0.2592592592592592	0.287037037037037	0.5092592592592593	A	T	6	-10.3	1.363170589079701	0.9983471930276268
000786	108	0.25	0.2314814814814814	0.25	0.2685185185185185	0.4814814814814814	C	T	3	-10.5	0.978204788289573	1.001931052162081
000787	108	0.2314814814814814	0.25	0.25	0.2685185185185185	0.5	C	T	3	-10.0	1.3206227177465988	0.997623561354786
000788	108	0.2314814814814814	0.2777777777777778	0.287037037037037	0.2037037037037037	0.5648148148148148	G	A	4	-11.6	0.9127326500042232	0.984457972858099
000789	108	0.2222222222222222	0.2222222222222222	0.324074074074074	0.2314814814814814	0.5462962962962963	A	G	6	-8.0	0.9977628978411054	1.001176842598704
000790	108	0.2962962962962963	0.2962962962962963	0.1944444444444444	0.2129629629629629	0.4907407407407407	A	C	4	-6.1	0.9675067007949852	0.9928145933324928
000791	108	0.3148148148148148	0.2037037037037037	0.2592592592592592	0.2222222222222222	0.4629629629629629	C	A	5	-13.2	0.6372396527315378	1.004828815000218
000792	108	0.2777777777777778	0.2222222222222222	0.2962962962962963	0.2037037037037037	0.5185185185185185	G	C	4	-8.8	0.5546465422166942	1.0049301001678517
000793	108	0.2962962962962963	0.2037037037037037	0.2777777777777778	0.2222222222222222	0.4814814814814814	G	A	3	-14.3	0.8935173435247104	0.9909027580345412
000794	108	0.2129629629629629	0.3055555555555556	0.2962962962962963	0.1851851851851851	0.6018518518518519	C	C	5	-13.4	0.7931166354652504	1.0010349578927684
000795	108	0.1666666666666666	0.2685185185185185	0.2685185185185185	0.2962962962962963	0.5370370370370371	T	C	4	-7.9	1.3054837328432405	1.0032103397160077
000796	108	0.1759259259259259	0.2685185185185185	0.2407407407407407	0.3148148148148148	0.5092592592592593	T	G	4	-6.7	1.4004787701296768	0.9993464280820532
000797	108	0.1851851851851851	0.287037037037037	0.2222222222222222	0.3055555555555556	0.5092592592592593	A	T	6	-17.9	1.4494483167878367	1.0021185044498542
000798	108	0.25	0.2314814814814814	0.2962962962962963	0.2222222222222222	0.5277777777777778	C	T	4	-8.8	0.8037038093006376	1.0011351531656894
000799	108	0.2592592592592592	0.25	0.3055555555555556	0.1851851851851851	0.5555555555555556	G	G	4	-13.4	0.5873162818297406	1.001510076741457
000800	108	0.2037037037037037	0.2777777777777778	0.2314814814814814	0.287037037037037	0.5092592592592593	T	A	4	-11.5	0.9811723578945868	1.0029812715966475
000801	108	0.1944444444444444	0.2777777777777778	0.1944444444444444	0.3333333333333333	0.4722222222222222	A	C	6	-5.7	1.614296954419673	1.00142701023319
000802	108	0.25	0.2129629629629629	0.25	0.287037037037037	0.4629629629629629	T	T	3	-10.2	1.2700011021066655	0.9988396914964172
000803	108	0.2407407407407407	0.287037037037037	0.2407407407407407	0.2314814814814814	0.5277777777777778	G	C	5	-8.4	1.021631955172669	1.00538232867283
000804	108	0.2222222222222222	0.2592592592592592	0.3148148148148148	0.2037037037037037	0.5740740740740741	G	A	4	-14.6	0.7996050061349897	0.9969028836472468
000805	108	0.2129629629629629	0.25	0.25	0.287037037037037	0.5	G	A	6	-9.8	0.9949558090145986	1.0057724372068753
000806	108	0.2685185185185185	0.1851851851851851	0.2685185185185185	0.2777777777777778	0.4537037037037037	T	T	3	-10.3	0.7563628024782569	1.0054849506568733
000807	108	0.2685185185185185	0.2592592592592592	0.2685185185185185	0.2037037037037037	0.5277777777777778	A	T	3	-14.1	1.3391986039382962	0.9995041732377108
000808	108	0.2314814814814814	0.2222222222222222	0.3055555555555556	0.2407407407407407	0.5277777777777778	A	G	4	-10.3	0.971051125965206	0.9953365336371052
000809	108	0.2777777777777778	0.2685185185185185	0.2222222222222222	0.2314814814814814	0.4907407407407407	T	A	3	-7.5	1.0212848611976586	0.969861802979424
000810	108	0.2222222222222222	0.2037037037037037	0.324074074074074	0.25	0.5277777777777778	C	G	4	-10.4	0.7733013198419004	1.0064232078172188
000811	108	0.2592592592592592	0.3055555555555556	0.2777777777777778	0.1574074074074074	0.5833333333333334	C	C	3	-13.7	0.7279117869396035	1.0010249356997287
000812	108	0.287037037037037	0.25	0.2592592592592592	0.2037037037037037	0.5092592592592593	T	C	5	-12.2	0.8483132752129714	1.0033841396291423
000813	108	0.25	0.1944444444444444	0.2314814814814814	0.324074074074074	0.4259259259259259	C	T	3	-7.8	1.403878000234302	1.0010805014075694
000814	108	0.2222222222222222	0.25	0.2685185185185185	0.2592592592592592	0.5185185185185185	A	G	4	-9.2	0.9869855563798408	1.0072041967989658
000815	108	0.2962962962962963	0.1851851851851851	0.2407407407407407	0.2777777777777778	0.4259259259259259	A	T	4	-6.2	0.8527563776133031	0.9996091048348944
000816	108	0.2037037037037037	0.287037037037037	0.2685185185185185	0.2407407407407407	0.5555555555555556	T	C	4	-8.7	1.1095198355384972	0.999387215542554
000817	108	0.2407407407407407	0.287037037037037	0.2407407407407407	0.2314814814814814	0.5277777777777778	T	G	4	-9.7	0.7647425369647143	0.9995023690434612
000818	108	0.2407407407407407	0.3148148148148148	0.2407407407407407	0.2037037037037037	0.5555555555555556	A	G	4	-14.6	0.7891236942305258	1.0073010111249583
000819	108	0.25	0.3148148148148148	0.2037037037037037	0.2314814814814814	0.5185185185185185	C	C	3	-11.0	1.071512225277022	1.0040238501345882
000820	108	0.2407407407407407	0.1851851851851851	0.324074074074074	0.25	0.5092592592592593	T	C	6	-9.2	1.0323859933227768	1.0007250144000597
000821	108	0.3055555555555556	0.25	0.1759259259259259	0.2685185185185185	0.4259259259259259	A	T	5	-5.8	0.9052970229354208	1.0016943969935022
000822	108	0.2962962962962963	0.2777777777777778	0.2129629629629629	0.2129629629629629	0.4907407407407407	C	C	3	-8.7	0.5790515594662049	1.001576150307594
000823	108	0.2685185185185185	0.2592592592592592	0.2129629629629629	0.2592592592592592	0.4722222222222222	T	G	4	-10.1	1.0035350523930513	0.9996036980358272
000824	108	0.25	0.1759259259259259	0.2777777777777778	0.2962962962962963	0.4537037037037037	A	G	5	-9.1	1.17393787650642	0.9999373385347328
000825	108	0.2407407407407407	0.2685185185185185	0.1944444444444444	0.2962962962962963	0.4629629629629629	T	A	4	-8.0	0.8128355183669419	1.0021252439990562
000826	108	0.2685185185185185	0.2129629629629629	0.25	0.2685185185185185	0.4629629629629629	A	G	3	-7.3	1.1417154680258723	1.0019596252095968
000827	108	0.2777777777777778	0.2685185185185185	0.2129629629629629	0.2407407407407407	0.4814814814814814	G	A	4	-5.8	1.0527569338008167	1.0051044973282388
000828	108	0.2407407407407407	0.2129629629629629	0.3055555555555556	0.2407407407407407	0.5185185185185185	G	C	4	-9.0	0.9794224242582106	1.0026123117660777
000829	108	0.2407407407407407	0.3148148148148148	0.2129629629629629	0.2314814814814814	0.5277777777777778	T	T	4	-12.5	1.0459047849056289	1.0012891737932474
000830	108	0.2222222222222222	0.324074074074074	0.25	0.2037037037037037	0.5740740740740741	C	T	4	-14.6	0.6419505287711595	1.0081014865907054
000831	108	0.1666666666666666	0.2777777777777778	0.2777777777777778	0.2777777777777778	0.5555555555555556	G	T	4	-11.7	0.8940312664641115	1.004554749522605
000832	108	0.2407407407407407	0.2407407407407407	0.2777777777777778	0.2407407407407407	0.5185185185185185	G	T	3	-9.7	1.0388357776217672	1.0008289125281709
000833	108	0.2592592592592592	0.1759259259259259	0.3055555555555556	0.2592592592592592	0.4814814814814814	A	C	3	-10.5	1.3790008207275426	0.9996815554379888
000834	108	0.2129629629629629	0.25	0.2592592592592592	0.2777777777777778	0.5092592592592593	A	A	5	-10.8	0.9942217942773616	0.970795486008168
000835	108	0.2129629629629629	0.2222222222222222	0.2777777777777778	0.287037037037037	0.5	C	G	4	-6.7	1.5577839394004682	0.9747178853314504
000836	108	0.1666666666666666	0.2685185185185185	0.3518518518518518	0.2129629629629629	0.6203703703703703	C	G	5	-16.7	0.7975872725854659	1.002621664806416
000837	108	0.1759259259259259	0.2222222222222222	0.3148148148148148	0.287037037037037	0.5370370370370371	G	G	4	-9.2	1.573909466197788	0.9982104647604452
000838	108	0.2129629629629629	0.25	0.3055555555555556	0.2314814814814814	0.5555555555555556	T	G	4	-10.1	0.7489847636618076	1.0050654300634894
000839	108	0.287037037037037	0.2222222222222222	0.2407407407407407	0.25	0.4629629629629629	A	T	4	-13.5	1.0309142462130771	1.0027893904552434
000840	108	0.3333333333333333	0.2592592592592592	0.1944444444444444	0.2129629629629629	0.4537037037037037	C	C	4	-8.9	0.9138830073720992	0.998525512458042
000841	108	0.2962962962962963	0.2407407407407407	0.287037037037037	0.1759259259259259	0.5277777777777778	A	A	4	-11.6	0.7230031086117601	1.003151367410432
000842	108	0.1574074074074074	0.2407407407407407	0.287037037037037	0.3148148148148148	0.5277777777777778	T	T	4	-6.3	1.5925227749793116	0.998628743711114
000843	108	0.2407407407407407	0.287037037037037	0.2314814814814814	0.2407407407407407	0.5185185185185185	T	C	4	-9.4	1.2207754577387908	0.9947127770210564
000844	108	0.2685185185185185	0.3055555555555556	0.2314814814814814	0.1944444444444444	0.5370370370370371	T	T	4	-11.1	0.7606616016712403	1.0036678575283349
000845	108	0.2314814814814814	0.2407407407407407	0.2777777777777778	0.25	0.5185185185185185	T	G	3	-12.0	1.1967740096443094	0.9961840960847576
000846	108	0.3148148148148148	0.2129629629629629	0.3055555555555556	0.1666666666666666	0.5185185185185185	A	A	3	-10.6	0.5819088077711039	1.0009953037518768
000847	108	0.2037037037037037	0.2962962962962963	0.3055555555555556	0.1944444444444444	0.6018518518518519	C	G	4	-12.6	0.8062847983327567	1.006221295029443
000848	108	0.287037037037037	0.2222222222222222	0.25	0.2407407407407407	0.4722222222222222	A	C	5	-11.8	1.0589588863930808	1.0027809559311818
000849	108	0.2314814814814814	0.2685185185185185	0.3148148148148148	0.1851851851851851	0.5833333333333334	G	T	5	-12.0	0.8724017789700182	1.00652758102668
000850	108	0.287037037037037	0.2314814814814814	0.2777777777777778	0.2037037037037037	0.5092592592592593	T	T	4	-9.0	0.6809079425196285	1.0021652649404071
000851	108	0.2592592592592592	0.2129629629629629	0.2592592592592592	0.2685185185185185	0.4722222222222222	C	A	4	-13.8	1.001917795622289	0.9997683686600048
000852	108	0.3055555555555556	0.287037037037037	0.2407407407407407	0.1666666666666666	0.5277777777777778	C	C	5	-7.7	0.6517386939619919	1.0030212130313796
000853	108	0.2222222222222222	0.2777777777777778	0.2592592592592592	0.2407407407407407	0.5370370370370371	C	C	4	-11.2	0.9963529853484292	1.002663409232083
000854	108	0.2037037037037037	0.2962962962962963	0.2777777777777778	0.2222222222222222	0.5740740740740741	C	A	4	-11.6	0.8428467088718709	0.99999040990529
000855	108	0.2222222222222222	0.2685185185185185	0.2407407407407407	0.2685185185185185	0.5092592592592593	A	T	5	-10.9	1.1150373274857155	1.0001694057479713
000856	108	0.2222222222222222	0.2407407407407407	0.324074074074074	0.2129629629629629	0.5648148148148148	G	G	5	-15.0	1.2109090253446202	0.986822286833112
000857	108	0.1851851851851851	0.2314814814814814	0.2592592592592592	0.324074074074074	0.4907407407407407	A	C	7	-9.3	1.7167346941437664	0.9970879634153036
000858	108	0.287037037037037	0.2222222222222222	0.2314814814814814	0.2592592592592592	0.4537037037037037	G	A	3	-13.2	0.9073511229498612	0.9953129229229516
000859	108	0.1851851851851851	0.2962962962962963	0.2592592592592592	0.2592592592592592	0.5555555555555556	C	C	3	-19.0	1.3280756223578536	0.9955603955802882
000860	108	0.2592592592592592	0.2314814814814814	0.1851851851851851	0.324074074074074	0.4166666666666667	A	G	3	-4.2	1.738357836688403	0.9995265421829206
000861	108	0.2222222222222222	0.2407407407407407	0.2407407407407407	0.2962962962962963	0.4814814814814814	C	C	4	-12.4	1.866608488074014	0.989911781221224
000862	108	0.2962962962962963	0.25	0.2407407407407407	0.2129629629629629	0.4907407407407407	C	G	3	-6.8	0.848990758611441	1.0040703752025344
000863	108	0.287037037037037	0.2222222222222222	0.2129629629629629	0.2777777777777778	0.4351851851851852	G	A	5	-11.3	1.0625773415491913	0.9991587093213018
000864	108	0.2685185185185185	0.2222222222222222	0.2685185185185185	0.2407407407407407	0.4907407407407407	G	C	3	-13.2	1.0122024625848167	1.0025807414129977
000865	108	0.2685185185185185	0.2129629629629629	0.2407407407407407	0.2777777777777778	0.4537037037037037	A	T	5	-10.5	0.8962440938250206	1.0019266064576586
000866	108	0.2129629629629629	0.2685185185185185	0.3333333333333333	0.1851851851851851	0.6018518518518519	C	G	3	-13.7	1.0373273183850666	1.000065341363793
000867	108	0.3055555555555556	0.1574074074074074	0.1944444444444444	0.3425925925925926	0.3518518518518518	A	A	4	-5.0	0.7682967562483659	0.9978698886784608
000868	108	0.2314814814814814	0.2407407407407407	0.324074074074074	0.2037037037037037	0.5648148148148148	A	A	5	-15.6	0.653997375045532	1.0081624453708984
000869	108	0.287037037037037	0.2592592592592592	0.2407407407407407	0.2129629629629629	0.5	T	T	4	-6.8	0.8802388991166289	0.9999634762227908
000870	108	0.2037037037037037	0.2129629629629629	0.287037037037037	0.2962962962962963	0.5	G	G	4	-7.0	1.2351669061456323	0.9596847031279164
000871	108	0.287037037037037	0.2685185185185185	0.1944444444444444	0.25	0.4629629629629629	A	G	4	-8.1	0.8556945073980654	0.9983603292747136
000872	108	0.2129629629629629	0.2685185185185185	0.2222222222222222	0.2962962962962963	0.4907407407407407	A	C	4	-5.7	2.500601027930647	0.9757112257045076
000873	108	0.2777777777777778	0.2685185185185185	0.25	0.2037037037037037	0.5185185185185185	G	C	3	-12.0	0.5210317059087791	1.0047151325506662
000874	108	0.2777777777777778	0.2222222222222222	0.2129629629629629	0.287037037037037	0.4351851851851852	T	G	3	-4.0	1.0733024463204068	1.0033033150501378
000875	108	0.2685185185185185	0.2407407407407407	0.2129629629629629	0.2777777777777778	0.4537037037037037	A	G	4	-11.2	0.7640651577454035	0.9972500882596388
000876	108	0.3055555555555556	0.1944444444444444	0.2592592592592592	0.2407407407407407	0.4537037037037037	T	T	4	-10.8	0.922253001354087	0.9990201620654016
000877	108	0.25	0.287037037037037	0.1944444444444444	0.2685185185185185	0.4814814814814814	C	C	4	-8.7	1.0773633540226324	1.00643419343111
000878	108	0.287037037037037	0.2129629629629629	0.2222222222222222	0.2777777777777778	0.4351851851851852	C	A	4	-3.6	1.4145528212168448	0.994031215107682
000879	108	0.2407407407407407	0.3518518518518518	0.2222222222222222	0.1851851851851851	0.5740740740740741	C	C	4	-10.4	0.4919946081554925	1.0066997185732585
000880	108	0.287037037037037	0.2407407407407407	0.2222222222222222	0.25	0.4629629629629629	T	A	3	-13.1	0.9282324090207892	1.0029756307577362
000881	108	0.2962962962962963	0.2592592592592592	0.25	0.1944444444444444	0.5092592592592593	A	G	5	-13.3	1.0001621197812995	0.9994886360027532
000882	108	0.2592592592592592	0.2037037037037037	0.287037037037037	0.25	0.4907407407407407	A	A	3	-10.0	1.1140757230526286	1.0012266663995937
000883	108	0.2222222222222222	0.287037037037037	0.2592592592592592	0.2314814814814814	0.5462962962962963	T	C	3	-9.6	0.8461602448105732	1.0042589859250652
000884	108	0.2962962962962963	0.2037037037037037	0.2962962962962963	0.2037037037037037	0.5	T	A	4	-17.3	0.5733145252573267	0.9978731269046544
000885	108	0.2685185185185185	0.3333333333333333	0.1574074074074074	0.2407407407407407	0.4907407407407407	A	C	5	-8.1	1.0994948959165165	0.9991333628868312
000886	108	0.2129629629629629	0.2962962962962963	0.2685185185185185	0.2222222222222222	0.5648148148148148	A	T	4	-15.4	0.810242955931394	1.001642524027524
000887	108	0.25	0.2222222222222222	0.2777777777777778	0.25	0.5	G	G	5	-13.8	1.0352452985580909	0.9999623971223166
000888	108	0.2777777777777778	0.2592592592592592	0.2037037037037037	0.2592592592592592	0.4629629629629629	C	T	4	-8.9	1.2336457826688745	0.9998593631701354
000889	108	0.2407407407407407	0.2037037037037037	0.25	0.3055555555555556	0.4537037037037037	T	A	4	-4.0	1.2184027710956529	1.001407842302054
000890	108	0.2129629629629629	0.3425925925925926	0.2129629629629629	0.2314814814814814	0.5555555555555556	G	C	4	-9.6	0.8668256806575133	0.9940258095143626
000891	108	0.2129629629629629	0.3148148148148148	0.2592592592592592	0.2129629629629629	0.5740740740740741	T	C	5	-17.5	0.8781270938297967	0.995746645111995
000892	108	0.1574074074074074	0.2314814814814814	0.2962962962962963	0.3148148148148148	0.5277777777777778	C	T	6	-13.3	1.6304292342106717	0.9972329644627412
000893	108	0.2685185185185185	0.324074074074074	0.2222222222222222	0.1851851851851851	0.5462962962962963	T	G	3	-11.9	0.8278874589512465	0.9981695817252588
000894	108	0.25	0.2592592592592592	0.25	0.2407407407407407	0.5092592592592593	C	G	4	-16.7	0.7393015577739226	0.9812128733142104
000895	108	0.3055555555555556	0.25	0.3055555555555556	0.1388888888888889	0.5555555555555556	A	G	3	-15.8	0.6482049932952221	1.001977448757779
000896	108	0.2129629629629629	0.2777777777777778	0.1944444444444444	0.3148148148148148	0.4722222222222222	G	C	4	-9.8	1.2974495203816792	1.0032742179583554
000897	108	0.2777777777777778	0.25	0.2129629629629629	0.2592592592592592	0.4629629629629629	T	A	5	-8.9	0.9230098859147128	1.0000890958572828
000898	108	0.2685185185185185	0.2962962962962963	0.2037037037037037	0.2314814814814814	0.5	G	C	4	-3.0	1.354306978113259	1.0020025381831017
000899	108	0.2222222222222222	0.2407407407407407	0.25	0.287037037037037	0.4907407407407407	C	A	4	-6.5	1.1596856301854568	0.9988788083335892
000900	108	0.2777777777777778	0.25	0.25	0.2222222222222222	0.5	G	A	5	-6.4	0.8713701775780784	1.0007604926597606
000901	108	0.2129629629629629	0.2222222222222222	0.2129629629629629	0.3518518518518518	0.4351851851851852	T	G	6	-6.4	0.9395372096260092	1.0010977045537173
000902	108	0.2407407407407407	0.2592592592592592	0.2129629629629629	0.287037037037037	0.4722222222222222	T	T	3	-8.2	1.0255605493842557	0.998141573077566
000903	108	0.324074074074074	0.2777777777777778	0.1851851851851851	0.2129629629629629	0.4629629629629629	A	C	3	-6.1	0.5510377756969785	1.0065162342497234
000904	108	0.2777777777777778	0.287037037037037	0.2222222222222222	0.2129629629629629	0.5092592592592593	C	C	4	-9.3	0.776575074581261	1.0027277628959586
000905	108	0.2592592592592592	0.2962962962962963	0.2592592592592592	0.1851851851851851	0.5555555555555556	G	C	3	-9.6	0.8720637025650927	1.0066747470363016
000906	108	0.2685185185185185	0.3425925925925926	0.1759259259259259	0.2129629629629629	0.5185185185185185	A	T	4	-4.2	0.8865004183267564	1.005075933355497
000907	108	0.2685185185185185	0.2685185185185185	0.2777777777777778	0.1851851851851851	0.5462962962962963	C	G	5	-12.6	1.0204802259757009	0.9755038358586734
000908	108	0.2129629629629629	0.287037037037037	0.2592592592592592	0.2407407407407407	0.5462962962962963	G	G	4	-11.1	0.8421022373583376	0.9973962058172204
000909	108	0.2685185185185185	0.25	0.2962962962962963	0.1851851851851851	0.5462962962962963	A	A	6	-11.3	0.941862372203507	0.9951250257077124
000910	108	0.2777777777777778	0.2685185185185185	0.2407407407407407	0.2129629629629629	0.5092592592592593	C	A	6	-17.6	1.0106313220527463	0.9983535053022538
000911	108	0.3148148148148148	0.2777777777777778	0.2407407407407407	0.1666666666666666	0.5185185185185185	C	T	3	-9.4	0.4427021359036586	1.0066065150532575
000912	108	0.3333333333333333	0.2407407407407407	0.2129629629629629	0.2129629629629629	0.4537037037037037	G	C	4	-6.7	0.5131367163109231	1.002955375640455
000913	108	0.2592592592592592	0.25	0.2685185185185185	0.2222222222222222	0.5185185185185185	G	C	5	-9.2	0.9839512008120334	1.0028105567064007
000914	108	0.3055555555555556	0.1851851851851851	0.2685185185185185	0.2407407407407407	0.4537037037037037	C	T	3	-6.2	0.656503849196993	0.9978369987719946
000915	108	0.2314814814814814	0.3148148148148148	0.2407407407407407	0.2129629629629629	0.5555555555555556	G	A	4	-17.7	0.6553679997523684	1.0064664484861006
000916	108	0.2592592592592592	0.287037037037037	0.25	0.2037037037037037	0.5370370370370371	A	T	3	-12.0	0.8235809146819222	1.001521175111001
000917	108	0.2129629629629629	0.25	0.2777777777777778	0.2592592592592592	0.5277777777777778	T	C	4	-10.8	0.8945046448196301	1.0036235363152068
000918	108	0.2777777777777778	0.2685185185185185	0.3055555555555556	0.1481481481481481	0.5740740740740741	A	G	5	-9.6	0.3577683147226219	1.0048173710517814
000919	108	0.2685185185185185	0.1666666666666666	0.287037037037037	0.2777777777777778	0.4537037037037037	T	T	4	-12.3	1.0574879711759726	1.0006057680978977
000920	108	0.25	0.2407407407407407	0.2407407407407407	0.2685185185185185	0.4814814814814814	T	G	4	-5.9	0.930327063445936	1.002615062143251
000921	108	0.2962962962962963	0.324074074074074	0.2222222222222222	0.1574074074074074	0.5462962962962963	A	A	5	-11.8	0.9886741350962436	0.999700445503284
000922	108	0.2129629629629629	0.1759259259259259	0.2962962962962963	0.3148148148148148	0.4722222222222222	A	T	3	-11.7	1.8748483853336677	0.9907317066178593
000923	108	0.2129629629629629	0.25	0.287037037037037	0.25	0.5370370370370371	C	G	3	-15.2	1.0117780296203585	1.0028701846529549
000924	108	0.2685185185185185	0.2962962962962963	0.2407407407407407	0.1944444444444444	0.5370370370370371	C	G	4	-5.7	0.8201626610570588	1.0042642511165554
000925	108	0.25	0.25	0.2129629629629629	0.287037037037037	0.4629629629629629	A	C	3	-7.3	0.9893300555661652	0.9978518343404764
000926	108	0.2314814814814814	0.2685185185185185	0.2129629629629629	0.287037037037037	0.4814814814814814	G	T	4	-12.1	1.3463179442927853	0.9977864514563238
000927	108	0.2685185185185185	0.2037037037037037	0.2685185185185185	0.2592592592592592	0.4722222222222222	A	G	5	-19.8	0.9645018024702752	0.9987716885435224
000928	108	0.2962962962962963	0.2314814814814814	0.2129629629629629	0.2592592592592592	0.4444444444444444	C	A	5	-19.8	0.5105079783963203	1.0071788037501668
000929	108	0.2129629629629629	0.2592592592592592	0.25	0.2777777777777778	0.5092592592592593	C	A	4	-15.9	1.2568530641912588	0.9978181264349766
000930	108	0.2129629629629629	0.2685185185185185	0.2777777777777778	0.2407407407407407	0.5462962962962963	G	C	4	-7.8	1.0778626572762222	1.000233041941671
000931	108	0.2129629629629629	0.3425925925925926	0.2777777777777778	0.1666666666666666	0.6203703703703703	C	A	6	-14.3	0.6249047471796101	1.000521236410028
000932	108	0.3148148148148148	0.2037037037037037	0.2407407407407407	0.2407407407407407	0.4444444444444444	A	T	3	-7.5	0.9428624373191742	0.9977407825555438
000933	108	0.2129629629629629	0.2314814814814814	0.324074074074074	0.2314814814814814	0.5555555555555556	G	C	4	-9.6	1.1261040491503256	0.9952719376763792
000934	108	0.3333333333333333	0.2129629629629629	0.2314814814814814	0.2222222222222222	0.4444444444444444	A	C	3	-5.1	0.7731078941180504	0.9997843369174712
000935	108	0.2685185185185185	0.25	0.2407407407407407	0.2407407407407407	0.4907407407407407	G	C	5	-7.4	0.9473139631891414	1.0022762208404692
000936	108	0.25	0.2407407407407407	0.2222222222222222	0.287037037037037	0.4629629629629629	G	C	3	-10.6	1.2353669945690278	0.9996841827911408
000937	108	0.2962962962962963	0.2407407407407407	0.2129629629629629	0.25	0.4537037037037037	G	T	3	-9.9	1.3017125508218768	0.9962169526863194
000938	108	0.2777777777777778	0.2222222222222222	0.25	0.25	0.4722222222222222	C	C	3	-8.6	0.4067307924943352	1.0044240745376367
000939	108	0.2314814814814814	0.287037037037037	0.2037037037037037	0.2777777777777778	0.4907407407407407	G	C	8	-10.1	1.1115185784471555	1.001646325856736
000940	108	0.287037037037037	0.25	0.2314814814814814	0.2314814814814814	0.4814814814814814	C	A	4	-7.8	0.8626862288293059	1.003869343141521
000941	108	0.2685185185185185	0.2777777777777778	0.1851851851851851	0.2685185185185185	0.4629629629629629	C	T	5	-11.6	0.9243000101722624	1.0048266688346406
000942	108	0.2129629629629629	0.2685185185185185	0.2962962962962963	0.2222222222222222	0.5648148148148148	G	G	3	-17.7	0.9995381750019272	1.0043960189523131
000943	108	0.2222222222222222	0.2777777777777778	0.25	0.25	0.5277777777777778	A	A	3	-8.3	1.1455638847205274	1.0026712758310212
000944	108	0.2129629629629629	0.25	0.2962962962962963	0.2407407407407407	0.5462962962962963	C	G	4	-12.6	0.9174528582071098	1.0067507527496944
000945	108	0.1481481481481481	0.2314814814814814	0.3703703703703703	0.25	0.6018518518518519	C	G	5	-13.9	1.517737348560999	0.9944797977889096
000946	108	0.3518518518518518	0.2314814814814814	0.2314814814814814	0.1851851851851851	0.4629629629629629	A	A	3	-6.4	0.7458599954114506	0.9859319652093542
000947	108	0.1851851851851851	0.2777777777777778	0.3148148148148148	0.2222222222222222	0.5925925925925926	G	T	4	-16.7	0.644499441176616	1.0079820390628491
000948	108	0.3148148148148148	0.2407407407407407	0.1944444444444444	0.25	0.4351851851851852	C	A	5	-9.9	0.6757285718178202	1.004379023118086
000949	108	0.1759259259259259	0.3333333333333333	0.2314814814814814	0.2592592592592592	0.5648148148148148	C	A	4	-13.7	1.086243513104883	1.003935143168366
000950	108	0.2777777777777778	0.2685185185185185	0.2129629629629629	0.2407407407407407	0.4814814814814814	T	G	7	-17.3	0.8535572136893996	0.9979741266615616
000951	108	0.2777777777777778	0.2407407407407407	0.25	0.2314814814814814	0.4907407407407407	T	A	5	-12.8	1.1975567016950135	0.9986780080012186
000952	108	0.2222222222222222	0.2407407407407407	0.2685185185185185	0.2685185185185185	0.5092592592592593	G	G	4	-7.5	0.9957367879237627	1.002011534982742
000953	108	0.1574074074074074	0.2314814814814814	0.2777777777777778	0.3333333333333333	0.5092592592592593	A	C	5	-8.8	1.7993679647470184	0.9906465551460684
000954	108	0.2407407407407407	0.2777777777777778	0.3333333333333333	0.1481481481481481	0.6111111111111112	A	C	4	-17.4	0.6745848767905772	1.0030272831950946
000955	108	0.3055555555555556	0.2314814814814814	0.2962962962962963	0.1666666666666666	0.5277777777777778	T	A	5	-10.1	0.4547876149319157	1.0064422715924324
000956	108	0.2777777777777778	0.2685185185185185	0.2222222222222222	0.2314814814814814	0.4907407407407407	T	G	5	-8.8	0.7975109415604007	1.000465092958217
000957	108	0.3055555555555556	0.2222222222222222	0.2314814814814814	0.2407407407407407	0.4537037037037037	C	A	6	-8.6	0.7774249266640338	1.0076602891753683
000958	108	0.1666666666666666	0.2962962962962963	0.2407407407407407	0.2962962962962963	0.5370370370370371	T	T	4	-10.2	1.7537534398359484	1.0007003860912416
000959	108	0.25	0.2129629629629629	0.1759259259259259	0.3611111111111111	0.3888888888888889	C	T	4	-11.8	1.5744380076539808	1.0002384643212414
000960	108	0.2777777777777778	0.2129629629629629	0.2962962962962963	0.2129629629629629	0.5092592592592593	A	C	4	-11.6	0.6761025099834772	1.001635359031331
000961	108	0.2037037037037037	0.1944444444444444	0.3518518518518518	0.25	0.5462962962962963	C	T	7	-11.5	1.158190302078626	1.0005311808589878
000962	108	0.2222222222222222	0.2314814814814814	0.25	0.2962962962962963	0.4814814814814814	C	G	4	-10.1	1.7552427384865683	0.9824396770334268
000963	108	0.3055555555555556	0.1296296296296296	0.287037037037037	0.2777777777777778	0.4166666666666667	T	T	5	-3.7	0.8194051591912258	0.9984111625271576
000964	108	0.2314814814814814	0.2222222222222222	0.2777777777777778	0.2685185185185185	0.5	A	C	4	-7.6	1.272697934045257	1.0000779072102204
000965	108	0.2129629629629629	0.2407407407407407	0.2962962962962963	0.25	0.5370370370370371	T	G	3	-12.4	0.7005282621543377	1.0079142488985728
000966	108	0.2407407407407407	0.2685185185185185	0.2592592592592592	0.2314814814814814	0.5277777777777778	A	A	4	-13.6	0.6294289693836104	1.0063776528002295
000967	108	0.2777777777777778	0.287037037037037	0.2129629629629629	0.2222222222222222	0.5	A	C	5	-10.6	1.072082618271898	1.001285658265048
000968	108	0.2407407407407407	0.2592592592592592	0.2407407407407407	0.2592592592592592	0.5	T	A	5	-9.4	0.9506703017328872	0.9990999413156538
000969	108	0.3055555555555556	0.2777777777777778	0.2222222222222222	0.1944444444444444	0.5	A	T	5	-9.5	0.8171280483481574	0.9994289990710422
000970	108	0.2777777777777778	0.2592592592592592	0.2407407407407407	0.2222222222222222	0.5	G	T	3	-7.6	0.6679569195261154	0.9869195269925034
000971	108	0.2407407407407407	0.1666666666666666	0.3518518518518518	0.2407407407407407	0.5185185185185185	T	T	5	-5.7	0.8343786700410266	1.0024123333612245
000972	108	0.287037037037037	0.2592592592592592	0.25	0.2037037037037037	0.5092592592592593	A	G	6	-11.6	0.7220900511083611	1.0044966280670593
000973	108	0.2777777777777778	0.2685185185185185	0.2407407407407407	0.2129629629629629	0.5092592592592593	T	C	5	-9.6	0.7974194388442819	1.004420720016662
000974	108	0.1574074074074074	0.2314814814814814	0.3796296296296296	0.2314814814814814	0.6111111111111112	T	G	6	-14.7	0.8830259822935251	1.0057975001186987
000975	108	0.3055555555555556	0.1759259259259259	0.1851851851851851	0.3333333333333333	0.3611111111111111	G	G	6	-8.5	0.7927504094715659	1.0029897964181884
000976	108	0.2407407407407407	0.2962962962962963	0.287037037037037	0.1759259259259259	0.5833333333333334	G	C	3	-17.6	0.7774868535879542	1.0041575948188148
000977	108	0.25	0.1851851851851851	0.2777777777777778	0.287037037037037	0.4629629629629629	T	T	4	-4.4	0.9328712078362384	0.9978971753048436
000978	108	0.2685185185185185	0.2037037037037037	0.2592592592592592	0.2685185185185185	0.4629629629629629	T	G	5	-9.0	0.998080547701393	0.9999459616104378
000979	108	0.2592592592592592	0.2222222222222222	0.25	0.2685185185185185	0.4722222222222222	T	C	5	-8.4	0.9418339434441106	1.001800872228233
000980	108	0.25	0.25	0.2129629629629629	0.287037037037037	0.4629629629629629	C	C	3	-7.1	1.331195648519666	1.000072497655869
000981	108	0.1574074074074074	0.3333333333333333	0.2962962962962963	0.2129629629629629	0.6296296296296297	G	C	4	-21.9	0.667351100796727	1.0064582143895473
000982	108	0.2685185185185185	0.25	0.2407407407407407	0.2407407407407407	0.4907407407407407	G	A	3	-8.2	1.2731138852784596	1.0002469802823428
000983	108	0.2129629629629629	0.2222222222222222	0.2592592592592592	0.3055555555555556	0.4814814814814814	G	G	6	-5.8	1.3260653486355838	1.0024769998998575
000984	108	0.2592592592592592	0.1388888888888889	0.3703703703703703	0.2314814814814814	0.5092592592592593	G	T	5	-10.5	0.7857779733495558	0.9964819479423837
000985	108	0.2129629629629629	0.2685185185185185	0.2685185185185185	0.25	0.5370370370370371	G	G	4	-12.7	0.7911203514934968	1.0082515472232336
000986	108	0.25	0.2685185185185185	0.25	0.2314814814814814	0.5185185185185185	T	T	5	-16.9	0.7556783038570383	1.00402953125878
000987	108	0.3055555555555556	0.2222222222222222	0.2592592592592592	0.2129629629629629	0.4814814814814814	C	A	4	-8.1	0.9327851086192624	0.99458771456458
000988	108	0.2222222222222222	0.3981481481481481	0.2314814814814814	0.1481481481481481	0.6296296296296297	C	T	5	-9.2	0.6066721133816811	1.0050902428530049
000989	108	0.25	0.2685185185185185	0.2962962962962963	0.1851851851851851	0.5648148148148148	C	G	5	-7.9	0.3897367346731786	1.0085190717727148
000990	108	0.2314814814814814	0.25	0.2407407407407407	0.2777777777777778	0.4907407407407407	A	T	3	-5.3	1.3040068523648136	0.9970616984230524
000991	108	0.2222222222222222	0.324074074074074	0.2314814814814814	0.2222222222222222	0.5555555555555556	C	G	4	-8.8	0.7786630352213465	1.0054207120049892
000992	108	0.324074074074074	0.2037037037037037	0.2592592592592592	0.2129629629629629	0.4629629629629629	A	A	5	-11.2	0.6606887124880853	1.004243073270589
000993	108	0.2129629629629629	0.2777777777777778	0.3055555555555556	0.2037037037037037	0.5833333333333334	C	A	4	-17.0	0.6897315021629646	1.0064624349870115
000994	108	0.25	0.2314814814814814	0.2685185185185185	0.25	0.5	A	C	4	-18.8	1.0629649634329226	1.0026791905727828
000995	108	0.1759259259259259	0.25	0.3055555555555556	0.2685185185185185	0.5555555555555556	A	A	5	-12.6	1.1116995017629991	1.0008855167748834
000996	108	0.2592592592592592	0.3148148148148148	0.1759259259259259	0.25	0.4907407407407407	A	T	4	-10.4	1.2405689584034607	0.9995528764543672
000997	108	0.1851851851851851	0.2962962962962963	0.2592592592592592	0.2592592592592592	0.5555555555555556	G	G	4	-12.6	1.819551996018316	0.995947317855978
000998	108	0.2314814814814814	0.287037037037037	0.287037037037037	0.1944444444444444	0.5740740740740741	G	A	4	-9.3	0.9292303444142777	1.0033746973524418
000999	108	0.2962962962962963	0.3148148148148148	0.2037037037037037	0.1851851851851851	0.5185185185185185	A	G	3	-9.2	0.8243378565575036	1.0019148617447426
001000	108	0.2592592592592592	0.2407407407407407	0.2222222222222222	0.2777777777777778	0.4629629629629629	G	T	4	-4.9	0.7860631578181538	1.002125959548977
001001	108	0.2685185185185185	0.1666666666666666	0.3518518518518518	0.2129629629629629	0.5185185185185185	G	T	4	-9.0	0.8879264387051768	0.9980303178006108
001002	108	0.3055555555555556	0.2407407407407407	0.25	0.2037037037037037	0.4907407407407407	G	C	4	-11.2	0.935909226544404	0.9990064011126358
001003	108	0.324074074074074	0.2129629629629629	0.2129629629629629	0.25	0.4259259259259259	G	G	3	-8.4	0.6956336340099406	0.9960077458799036
001004	108	0.2592592592592592	0.324074074074074	0.1759259259259259	0.2407407407407407	0.5	C	T	4	-9.1	1.1532325562955876	0.9998545809913568
001005	108	0.2592592592592592	0.1944444444444444	0.287037037037037	0.2592592592592592	0.4814814814814814	A	T	3	-8.0	1.2323230142799475	1.000345189153072
001006	108	0.2407407407407407	0.3703703703703703	0.1944444444444444	0.1944444444444444	0.5648148148148148	G	C	5	-6.6	0.9343163867940184	1.0033794017920756
001007	108	0.2685185185185185	0.2037037037037037	0.2129629629629629	0.3148148148148148	0.4166666666666667	G	T	4	-4.4	0.8691888846910631	0.9961186128769294
001008	108	0.2314814814814814	0.2685185185185185	0.3055555555555556	0.1944444444444444	0.5740740740740741	C	G	5	-14.3	1.0410195393846091	1.0039222581474043
001009	108	0.3055555555555556	0.1666666666666666	0.2685185185185185	0.2592592592592592	0.4351851851851852	T	A	4	-9.7	1.0436040875992825	0.997445544372628
001010	108	0.2314814814814814	0.25	0.2685185185185185	0.25	0.5185185185185185	A	C	3	-11.0	0.8820172214565588	1.002923949469504
001011	108	0.2407407407407407	0.25	0.2962962962962963	0.2129629629629629	0.5462962962962963	G	C	4	-11.3	0.8087902758948806	1.000465763680859
001012	108	0.2129629629629629	0.3888888888888889	0.1666666666666666	0.2314814814814814	0.5555555555555556	C	A	4	-8.6	1.4797623714409929	0.9933180153229032
001013	108	0.2407407407407407	0.3055555555555556	0.2129629629629629	0.2407407407407407	0.5185185185185185	A	A	4	-6.3	1.1008618665975125	0.9971937503097812
001014	108	0.2962962962962963	0.2592592592592592	0.2314814814814814	0.2129629629629629	0.4907407407407407	A	A	6	-8.8	1.1717650563306394	0.9991240533599528
001015	108	0.2407407407407407	0.287037037037037	0.1944444444444444	0.2777777777777778	0.4814814814814814	C	A	4	-5.4	1.023652623656964	0.949352497980183
001016	108	0.2592592592592592	0.2777777777777778	0.287037037037037	0.1759259259259259	0.5648148148148148	C	A	4	-13.0	1.1523611701241614	0.9998480101575712
001017	108	0.287037037037037	0.1666666666666666	0.2592592592592592	0.287037037037037	0.4259259259259259	G	A	3	-6.2	0.7921603434553997	1.0043223230976794
001018	108	0.2037037037037037	0.3055555555555556	0.2592592592592592	0.2314814814814814	0.5648148148148148	G	C	4	-7.6	0.8515278649276585	1.004790829669849
001019	108	0.2777777777777778	0.25	0.2222222222222222	0.25	0.4722222222222222	A	T	4	-7.8	1.1064122856029128	0.998689977831554
001020	108	0.2592592592592592	0.324074074074074	0.1944444444444444	0.2222222222222222	0.5185185185185185	A	A	7	-5.5	1.0536241805058033	1.000581283576937
001021	108	0.2685185185185185	0.2314814814814814	0.324074074074074	0.1759259259259259	0.5555555555555556	G	G	6	-10.1	0.5936893179760844	1.0050910524315928
001022	108	0.2129629629629629	0.2129629629629629	0.287037037037037	0.287037037037037	0.5	T	G	3	-7.9	1.0797603477774498	1.0008490378704495
001023	108	0.2777777777777778	0.2222222222222222	0.2222222222222222	0.2777777777777778	0.4444444444444444	T	T	6	-8.5	0.9095872424541132	1.0022300603436567
001024	108	0.324074074074074	0.1944444444444444	0.2685185185185185	0.2129629629629629	0.4629629629629629	G	A	5	-19.9	0.4477883548285033	1.008646697569563
001025	108	0.2685185185185185	0.2685185185185185	0.2222222222222222	0.2407407407407407	0.4907407407407407	A	G	5	-6.4	1.062290143711477	0.9850560760641548
001026	108	0.2407407407407407	0.2685185185185185	0.25	0.2407407407407407	0.5185185185185185	T	C	3	-9.6	0.7217287243514933	1.0019928411290746
001027	108	0.287037037037037	0.2592592592592592	0.25	0.2037037037037037	0.5092592592592593	G	G	4	-10.4	0.4951432924470628	1.00411301514027
001028	108	0.287037037037037	0.287037037037037	0.2222222222222222	0.2037037037037037	0.5092592592592593	C	A	4	-7.1	0.6928613783859786	1.0051265237329647
001029	108	0.2407407407407407	0.2592592592592592	0.2037037037037037	0.2962962962962963	0.4629629629629629	C	C	4	-8.3	1.0354631914966008	1.001363526154882
001030	108	0.1944444444444444	0.2314814814814814	0.3518518518518518	0.2222222222222222	0.5833333333333334	G	T	3	-12.5	1.31320286101535	0.990508861103986
001031	108	0.1759259259259259	0.2777777777777778	0.2314814814814814	0.3148148148148148	0.5092592592592593	C	C	4	-10.5	0.9281973617867092	1.007254141161457
001032	108	0.324074074074074	0.1944444444444444	0.1666666666666666	0.3148148148148148	0.3611111111111111	G	G	5	-6.2	1.0816450837160876	0.9975532068123182
001033	108	0.3333333333333333	0.1851851851851851	0.2592592592592592	0.2222222222222222	0.4444444444444444	C	C	4	-6.3	0.7765706965961461	0.9965880676278652
001034	108	0.2314814814814814	0.2962962962962963	0.3148148148148148	0.1574074074074074	0.6111111111111112	G	A	4	-12.7	0.4955267507133951	1.0071314489172696
001035	108	0.3148148148148148	0.2129629629629629	0.2129629629629629	0.2592592592592592	0.4259259259259259	G	A	4	-8.3	0.8372833514480896	0.9987121313054588
001036	108	0.2685185185185185	0.1851851851851851	0.2685185185185185	0.2777777777777778	0.4537037037037037	G	C	5	-6.6	0.6995815986139461	0.9986342448916026
001037	108	0.3611111111111111	0.1944444444444444	0.1666666666666666	0.2777777777777778	0.3611111111111111	T	C	4	-8.1	0.9700428235606016	0.9973679128225704
001038	108	0.2777777777777778	0.287037037037037	0.2037037037037037	0.2314814814814814	0.4907407407407407	G	A	4	-6.6	0.8670657505681929	1.0038904146036414
001039	108	0.2777777777777778	0.2592592592592592	0.1759259259259259	0.287037037037037	0.4351851851851852	A	A	3	-4.5	0.8793739575027171	0.9992642645480808
001040	108	0.2037037037037037	0.287037037037037	0.2962962962962963	0.2129629629629629	0.5833333333333334	T	C	3	-11.9	0.7148891781315175	1.00188481041938
001041	108	0.2592592592592592	0.2129629629629629	0.2592592592592592	0.2685185185185185	0.4722222222222222	T	T	4	-11.1	0.8617833671545382	1.00402502108781
001042	108	0.2685185185185185	0.2685185185185185	0.2129629629629629	0.25	0.4814814814814814	C	T	5	-8.1	1.2257970471137811	0.9972258409584622
001043	108	0.25	0.2314814814814814	0.2962962962962963	0.2222222222222222	0.5277777777777778	A	T	4	-10.2	0.4660377977720936	1.0057587399761376
001044	108	0.2407407407407407	0.1851851851851851	0.2777777777777778	0.2962962962962963	0.4629629629629629	T	G	5	-9.2	0.9544965620113014	0.9990174154644516
001045	108	0.3148148148148148	0.2222222222222222	0.25	0.2129629629629629	0.4722222222222222	C	G	3	-15.2	0.5713629529310358	1.005204432555641
001046	108	0.2222222222222222	0.2407407407407407	0.2222222222222222	0.3148148148148148	0.4629629629629629	A	C	3	-5.2	1.806861871517588	1.0000779321688114
001047	108	0.2777777777777778	0.25	0.2037037037037037	0.2685185185185185	0.4537037037037037	G	C	4	-8.4	1.12646267553409	1.0012929725388109
001048	108	0.3055555555555556	0.2129629629629629	0.2592592592592592	0.2222222222222222	0.4722222222222222	A	A	4	-11.4	0.8162567124820378	0.9996688630325588
001049	108	0.3055555555555556	0.2129629629629629	0.2037037037037037	0.2777777777777778	0.4166666666666667	A	C	4	-5.0	0.9063979920159032	1.0009539784411818
001050	108	0.2777777777777778	0.2037037037037037	0.25	0.2685185185185185	0.4537037037037037	T	T	3	-10.4	1.135716814206955	0.9932774743765772
001051	108	0.25	0.2962962962962963	0.2685185185185185	0.1851851851851851	0.5648148148148148	T	A	5	-14.8	0.823917474654298	1.000929094061656
001052	108	0.2407407407407407	0.287037037037037	0.287037037037037	0.1851851851851851	0.5740740740740741	G	C	4	-10.4	1.026709878628281	0.9966768242643576
001053	108	0.25	0.3148148148148148	0.25	0.1851851851851851	0.5648148148148148	A	C	4	-12.9	0.8328162243960798	1.0069650223908155
001054	108	0.3055555555555556	0.1851851851851851	0.1944444444444444	0.3148148148148148	0.3796296296296296	T	G	3	-7.6	1.3277485824322128	1.0014197806805285
001055	108	0.2962962962962963	0.3148148148148148	0.1851851851851851	0.2037037037037037	0.5	C	C	5	-3.9	0.7812867715993392	1.0017915217590725
001056	108	0.287037037037037	0.2314814814814814	0.2962962962962963	0.1851851851851851	0.5277777777777778	C	G	6	-13.9	0.474297817975607	1.0107630802816452
001057	108	0.2592592592592592	0.2222222222222222	0.2592592592592592	0.2592592592592592	0.4814814814814814	T	C	6	-8.9	0.8492443912470645	1.003094198726089
001058	108	0.2685185185185185	0.2129629629629629	0.2962962962962963	0.2222222222222222	0.5092592592592593	C	T	4	-11.0	1.368352578121011	0.9990343243037118
001059	108	0.2685185185185185	0.2407407407407407	0.25	0.2407407407407407	0.4907407407407407	G	C	4	-6.5	0.7999184539769767	1.0042994177443598
001060	108	0.2592592592592592	0.2962962962962963	0.2685185185185185	0.1759259259259259	0.5648148148148148	C	C	6	-12.1	0.8479926970530434	0.9983274644281912
001061	108	0.2407407407407407	0.1944444444444444	0.2685185185185185	0.2962962962962963	0.4629629629629629	T	G	3	-12.5	1.0951170838841746	0.9980132668807744
001062	108	0.2592592592592592	0.2962962962962963	0.2407407407407407	0.2037037037037037	0.5370370370370371	C	A	3	-9.3	0.6898073205619342	1.002362781513881
001063	108	0.2222222222222222	0.25	0.2407407407407407	0.287037037037037	0.4907407407407407	G	G	7	-9.1	1.1127618735645208	1.00391844677916
001064	108	0.2037037037037037	0.2407407407407407	0.2592592592592592	0.2962962962962963	0.5	T	A	4	-11.2	1.4247416468451048	1.0012768182693632
001065	108	0.2314814814814814	0.2592592592592592	0.2592592592592592	0.25	0.5185185185185185	A	C	4	-14.3	1.2126782430773408	0.9995185724302912
001066	108	0.2314814814814814	0.3148148148148148	0.2314814814814814	0.2222222222222222	0.5462962962962963	G	A	5	-14.6	0.6648005590533171	1.0028719143421403
001067	108	0.2592592592592592	0.25	0.2314814814814814	0.2592592592592592	0.4814814814814814	G	C	5	-10.1	0.9229900985723276	1.0067732040980677
001068	108	0.2685185185185185	0.2314814814814814	0.2777777777777778	0.2222222222222222	0.5092592592592593	C	T	4	-15.9	0.5956294841803267	1.007556315585234
001069	108	0.2222222222222222	0.2777777777777778	0.2407407407407407	0.2592592592592592	0.5185185185185185	T	C	3	-12.0	0.8305040812841394	1.0018028612048997
001070	108	0.2222222222222222	0.287037037037037	0.2222222222222222	0.2685185185185185	0.5092592592592593	T	G	4	-8.9	1.7084147658039013	0.9945202949646362
001071	108	0.2685185185185185	0.2777777777777778	0.2037037037037037	0.25	0.4814814814814814	T	A	3	-17.1	0.871663715236028	0.9987019353065186
001072	108	0.25	0.2592592592592592	0.2685185185185185	0.2222222222222222	0.5277777777777778	C	T	4	-12.9	1.260234634782984	1.0010271922631688
001073	108	0.2129629629629629	0.1851851851851851	0.3518518518518518	0.25	0.5370370370370371	C	T	4	-14.2	1.30316456167497	0.99791180167459
001074	108	0.2407407407407407	0.2407407407407407	0.2777777777777778	0.2407407407407407	0.5185185185185185	T	A	5	-14.6	1.0283921761493209	0.9978184503663236
001075	108	0.2592592592592592	0.287037037037037	0.25	0.2037037037037037	0.5370370370370371	A	A	3	-11.4	1.0047855796012228	0.9954124711244652
001076	108	0.324074074074074	0.3611111111111111	0.1666666666666666	0.1481481481481481	0.5277777777777778	C	C	4	-10.8	0.4003321925563201	1.0060381195743624
001077	108	0.2129629629629629	0.287037037037037	0.1759259259259259	0.324074074074074	0.4629629629629629	C	T	5	-9.3	2.024018452206381	0.9901823348716248
001078	108	0.2962962962962963	0.3055555555555556	0.2222222222222222	0.1759259259259259	0.5277777777777778	C	G	5	-8.8	0.4464686269623207	1.0072979452995945
001079	108	0.25	0.1574074074074074	0.324074074074074	0.2685185185185185	0.4814814814814814	G	A	5	-6.5	0.7697051261573499	1.0029717554625424
001080	108	0.2222222222222222	0.2777777777777778	0.3333333333333333	0.1666666666666666	0.6111111111111112	T	G	4	-15.3	0.4378116382791793	1.0129182354236588
001081	108	0.1851851851851851	0.3055555555555556	0.2592592592592592	0.25	0.5648148148148148	C	A	3	-14.3	1.0746446299567654	1.0029095756616828
001082	108	0.2962962962962963	0.2314814814814814	0.1851851851851851	0.287037037037037	0.4166666666666667	A	T	5	-7.4	0.8152502565795567	0.997094502438534
001083	108	0.287037037037037	0.2129629629629629	0.25	0.25	0.4629629629629629	G	T	3	-8.2	0.8965510650614664	1.000448063576869
001084	108	0.2777777777777778	0.1574074074074074	0.3055555555555556	0.2592592592592592	0.4629629629629629	T	G	5	-6.8	0.6591109280125467	1.003513607431879
001085	108	0.2314814814814814	0.2129629629629629	0.3333333333333333	0.2222222222222222	0.5462962962962963	A	G	4	-12.7	0.8275779899606099	1.005842831259952
001086	108	0.1851851851851851	0.2592592592592592	0.3333333333333333	0.2222222222222222	0.5925925925925926	A	C	5	-13.1	1.2366216586997865	1.0058998076393155
001087	108	0.2685185185185185	0.2592592592592592	0.1759259259259259	0.2962962962962963	0.4351851851851852	A	A	3	-9.2	1.1572422631131478	1.0015392330933477
001088	108	0.1759259259259259	0.25	0.3518518518518518	0.2222222222222222	0.6018518518518519	A	C	5	-11.7	1.2914765285561234	0.9794559119860936
001089	108	0.287037037037037	0.2037037037037037	0.2407407407407407	0.2685185185185185	0.4444444444444444	A	C	6	-5.0	0.6516313116195129	1.0055840146608075
001090	108	0.2962962962962963	0.287037037037037	0.1759259259259259	0.2407407407407407	0.4629629629629629	C	A	3	-13.8	0.7418042556460765	1.0062056950953118
001091	108	0.287037037037037	0.2314814814814814	0.2037037037037037	0.2777777777777778	0.4351851851851852	T	G	3	-6.7	0.8201125836503719	1.0003135694820149
001092	108	0.2129629629629629	0.1851851851851851	0.3055555555555556	0.2962962962962963	0.4907407407407407	A	G	4	-7.0	1.2625826862739	0.996577030118738
001093	108	0.287037037037037	0.2314814814814814	0.25	0.2314814814814814	0.4814814814814814	A	A	4	-8.2	0.5056642527273669	1.0051593210286398
001094	108	0.1759259259259259	0.25	0.287037037037037	0.287037037037037	0.5370370370370371	T	G	4	-13.9	1.4880096712532331	1.000758037226497
001095	108	0.2592592592592592	0.2777777777777778	0.2685185185185185	0.1944444444444444	0.5462962962962963	A	A	3	-11.5	0.8224557114659803	1.008501114581961
001096	108	0.2407407407407407	0.2777777777777778	0.2037037037037037	0.2777777777777778	0.4814814814814814	C	G	3	-8.3	0.8408304832392052	1.0016083182749818
001097	108	0.2685185185185185	0.324074074074074	0.1944444444444444	0.2129629629629629	0.5185185185185185	A	A	3	-8.2	0.6408071377161886	1.0039124270113566
001098	108	0.1851851851851851	0.2592592592592592	0.287037037037037	0.2685185185185185	0.5462962962962963	T	C	3	-19.6	0.9585991443239152	1.0050564722805349
001099	108	0.1666666666666666	0.2777777777777778	0.2685185185185185	0.287037037037037	0.5462962962962963	T	A	3	-17.8	0.9359402902287104	1.0030099067745395
001100	108	0.1944444444444444	0.2685185185185185	0.2037037037037037	0.3333333333333333	0.4722222222222222	A	G	4	-5.4	1.686185575512507	1.0001752083358246
001101	108	0.2129629629629629	0.1574074074074074	0.287037037037037	0.3425925925925926	0.4444444444444444	C	G	4	-4.7	1.608513852558002	1.0004803083227614
001102	108	0.3611111111111111	0.2129629629629629	0.2129629629629629	0.2129629629629629	0.4259259259259259	G	T	7	-7.3	0.9437874257183548	1.002473380736454
001103	108	0.2129629629629629	0.2962962962962963	0.2777777777777778	0.2129629629629629	0.5740740740740741	A	C	4	-12.8	0.9189786991407124	1.0051898066402538
001104	108	0.2407407407407407	0.3055555555555556	0.2129629629629629	0.2407407407407407	0.5185185185185185	A	G	5	-9.2	0.9711984201068742	1.0004872571480286
001105	108	0.3055555555555556	0.25	0.2222222222222222	0.2222222222222222	0.4722222222222222	A	T	3	-10.0	0.8225409725632151	1.0003043634026334
001106	108	0.287037037037037	0.2314814814814814	0.25	0.2314814814814814	0.4814814814814814	A	C	3	-8.6	0.8229691205303619	1.003616755263139
001107	108	0.2222222222222222	0.2314814814814814	0.2685185185185185	0.2777777777777778	0.5	A	A	4	-14.8	1.0675775009729571	0.9996276201105158
001108	108	0.25	0.2777777777777778	0.2777777777777778	0.1944444444444444	0.5555555555555556	A	T	4	-7.8	0.6282587263776224	1.0059843155810453
001109	108	0.25	0.2222222222222222	0.25	0.2777777777777778	0.4722222222222222	G	C	4	-11.3	1.1863924052083366	1.0037491252087614
001110	108	0.25	0.2685185185185185	0.2592592592592592	0.2222222222222222	0.5277777777777778	A	C	3	-10.4	1.010810772296462	0.9880229857621734
001111	108	0.2314814814814814	0.2037037037037037	0.2407407407407407	0.324074074074074	0.4444444444444444	G	G	3	-10.6	1.195474900086081	0.99911490345329
001112	108	0.2222222222222222	0.3888888888888889	0.25	0.1388888888888889	0.6388888888888888	C	C	3	-15.4	0.7456576108790381	1.0045479511021966
001113	108	0.2685185185185185	0.2407407407407407	0.2592592592592592	0.2314814814814814	0.5	A	C	4	-13.2	0.8689889919938775	0.9987015261422568
001114	108	0.287037037037037	0.2222222222222222	0.2314814814814814	0.2592592592592592	0.4537037037037037	T	A	3	-13.2	1.0479148266525522	1.003036528165452
001115	108	0.1851851851851851	0.2777777777777778	0.287037037037037	0.25	0.5648148148148148	G	G	5	-20.4	0.8960834569289187	0.9972476577371224
001116	108	0.2777777777777778	0.1759259259259259	0.2962962962962963	0.25	0.4722222222222222	G	A	6	-12.8	0.6510421330158165	1.000902546392822
001117	108	0.2407407407407407	0.2962962962962963	0.2777777777777778	0.1851851851851851	0.5740740740740741	T	C	3	-16.0	0.7936697824345249	0.9982588908992654
001118	108	0.2407407407407407	0.2037037037037037	0.1944444444444444	0.3611111111111111	0.3981481481481481	T	A	3	-8.9	1.1941713239527365	0.999911170741251
001119	108	0.287037037037037	0.2222222222222222	0.287037037037037	0.2037037037037037	0.5092592592592593	G	C	4	-11.6	1.0594260547880667	1.002221586140977
001120	108	0.3055555555555556	0.2407407407407407	0.2037037037037037	0.25	0.4444444444444444	T	G	4	-8.9	0.9600745965597262	0.997244162907474
001121	108	0.2222222222222222	0.2314814814814814	0.2962962962962963	0.25	0.5277777777777778	C	C	5	-7.8	1.0843361532759983	0.9929839952888538
001122	108	0.2592592592592592	0.2222222222222222	0.2129629629629629	0.3055555555555556	0.4351851851851852	G	G	3	-8.7	1.097484021771994	1.0016387852447148
001123	108	0.2685185185185185	0.1944444444444444	0.3148148148148148	0.2222222222222222	0.5092592592592593	G	A	4	-13.7	0.7347196723201376	0.9708984281076924
001124	108	0.2685185185185185	0.25	0.1851851851851851	0.2962962962962963	0.4351851851851852	C	C	4	-6.0	0.9750874008113511	0.9999754062672548
001125	108	0.2222222222222222	0.2222222222222222	0.287037037037037	0.2685185185185185	0.5092592592592593	G	T	3	-9.5	2.323339192798864	0.9759482247822738
001126	108	0.2592592592592592	0.2222222222222222	0.25	0.2685185185185185	0.4722222222222222	C	C	4	-12.6	0.9265680770027572	0.998268011176742
001127	108	0.2129629629629629	0.2407407407407407	0.2407407407407407	0.3055555555555556	0.4814814814814814	T	C	3	-8.5	1.3504814199048647	1.000925190312468
001128	108	0.25	0.2962962962962963	0.2314814814814814	0.2222222222222222	0.5277777777777778	G	A	4	-10.8	0.8629778418994417	1.0031423474938488
001129	108	0.2314814814814814	0.3148148148148148	0.2222222222222222	0.2314814814814814	0.5370370370370371	C	G	4	-14.0	0.8954548979141838	1.00657217535377
001130	108	0.2129629629629629	0.2777777777777778	0.2685185185185185	0.2407407407407407	0.5462962962962963	T	C	3	-10.3	1.0945871732822117	1.0007169105627176
001131	108	0.2685185185185185	0.25	0.2592592592592592	0.2222222222222222	0.5092592592592593	G	G	3	-7.3	1.4032935606296106	1.0008171215372137
001132	108	0.2962962962962963	0.2314814814814814	0.287037037037037	0.1851851851851851	0.5185185185185185	C	A	3	-18.4	0.4891365556528135	1.0065565373905232
001133	108	0.25	0.2314814814814814	0.2407407407407407	0.2777777777777778	0.4722222222222222	C	T	4	-9.9	1.0714859233441285	0.9969361353987491
001134	108	0.287037037037037	0.2314814814814814	0.2592592592592592	0.2222222222222222	0.4907407407407407	C	A	6	-7.9	0.8244846783311206	1.0000341294493464
001135	108	0.3333333333333333	0.2222222222222222	0.2592592592592592	0.1851851851851851	0.4814814814814814	T	A	4	-8.6	0.4798430146569077	1.0044296065470284
001136	108	0.324074074074074	0.2407407407407407	0.2592592592592592	0.1759259259259259	0.5	A	A	3	-9.6	0.4591793214012274	1.0001334985988262
001137	108	0.2777777777777778	0.2314814814814814	0.2685185185185185	0.2222222222222222	0.5	T	T	4	-10.2	0.9726797103856972	0.9975990338018488
001138	108	0.2777777777777778	0.2407407407407407	0.2777777777777778	0.2037037037037037	0.5185185185185185	A	T	4	-9.4	0.6897177366590397	1.005206050800307
001139	108	0.2222222222222222	0.2407407407407407	0.2685185185185185	0.2685185185185185	0.5092592592592593	A	A	4	-12.6	0.8628192922825054	1.0029970734096816
001140	108	0.2314814814814814	0.2962962962962963	0.2129629629629629	0.2592592592592592	0.5092592592592593	C	C	6	-5.6	1.3217295023700135	0.9985161461451126
001141	108	0.2037037037037037	0.2407407407407407	0.2777777777777778	0.2777777777777778	0.5185185185185185	A	G	3	-11.1	1.3401053339170108	0.9960018055646216
001142	108	0.25	0.2592592592592592	0.287037037037037	0.2037037037037037	0.5462962962962963	C	G	3	-10.4	0.3949880810003804	1.0047590326906644
001143	108	0.2037037037037037	0.25	0.3055555555555556	0.2407407407407407	0.5555555555555556	C	T	3	-13.0	1.113075382408231	0.9995642870217636
001144	108	0.3518518518518518	0.2129629629629629	0.1851851851851851	0.25	0.3981481481481481	C	A	5	-9.1	0.6022247664993406	1.0005859964906825
001145	108	0.2592592592592592	0.2222222222222222	0.287037037037037	0.2314814814814814	0.5092592592592593	T	G	5	-10.6	0.7337954042484307	1.0032067386073025
001146	108	0.2777777777777778	0.2314814814814814	0.25	0.2407407407407407	0.4814814814814814	A	G	4	-9.3	0.9282077390576562	0.99999017805779
001147	108	0.2777777777777778	0.2222222222222222	0.287037037037037	0.2129629629629629	0.5092592592592593	C	A	4	-8.8	1.144988593952586	0.9931660573160972
001148	108	0.2962962962962963	0.1759259259259259	0.2685185185185185	0.2592592592592592	0.4444444444444444	A	A	4	-11.4	0.7267767424130737	1.0008374522293622
001149	108	0.2314814814814814	0.2962962962962963	0.25	0.2222222222222222	0.5462962962962963	C	C	4	-7.8	0.8890250255948917	1.0005028072182256
001150	108	0.3055555555555556	0.1666666666666666	0.2407407407407407	0.287037037037037	0.4074074074074074	G	C	3	-7.3	0.5378278341808282	1.0037346029210608
001151	108	0.2592592592592592	0.25	0.2592592592592592	0.2314814814814814	0.5092592592592593	A	T	4	-13.1	0.7075306247658382	1.0048850217926946
001152	108	0.2129629629629629	0.2037037037037037	0.2592592592592592	0.324074074074074	0.4629629629629629	T	G	3	-7.2	1.6146122424298397	0.9988844735977184
001153	108	0.2037037037037037	0.2222222222222222	0.2777777777777778	0.2962962962962963	0.5	T	G	4	-6.4	0.8655771854643315	1.0005979465894166
001154	108	0.1944444444444444	0.2962962962962963	0.2777777777777778	0.2314814814814814	0.5740740740740741	G	T	3	-13.9	1.1054805080245549	0.9936936630070808
001155	108	0.2777777777777778	0.287037037037037	0.2314814814814814	0.2037037037037037	0.5185185185185185	A	G	3	-11.5	0.835880551292418	0.9964754679669692
001156	108	0.2962962962962963	0.287037037037037	0.2037037037037037	0.2129629629629629	0.4907407407407407	C	C	4	-9.0	0.9288389096188024	0.9997451721131893
001157	108	0.2407407407407407	0.2314814814814814	0.2777777777777778	0.25	0.5092592592592593	G	A	4	-12.5	1.0922318467073402	0.9996271314606682
001158	108	0.2592592592592592	0.2314814814814814	0.2592592592592592	0.25	0.4907407407407407	G	C	3	-5.1	1.3600001471848857	0.9568803768906192
001159	108	0.2222222222222222	0.2314814814814814	0.287037037037037	0.2592592592592592	0.5185185185185185	T	A	5	-12.3	0.9011004650459212	1.001086975299907
001160	108	0.1851851851851851	0.2037037037037037	0.4444444444444444	0.1666666666666666	0.6481481481481481	T	G	7	-12.9	0.6277597596334525	1.0017859595981449
001161	108	0.25	0.25	0.2314814814814814	0.2685185185185185	0.4814814814814814	G	C	3	-9.0	0.8726747255942693	1.0068585684270803
001162	108	0.2962962962962963	0.2037037037037037	0.25	0.25	0.4537037037037037	C	A	3	-11.1	1.00257793832435	0.9966254969380772
001163	108	0.25	0.1851851851851851	0.2314814814814814	0.3333333333333333	0.4166666666666667	G	G	4	-9.6	0.9813362453865616	0.98922576848135
001164	108	0.287037037037037	0.2222222222222222	0.2407407407407407	0.25	0.4629629629629629	C	A	3	-11.7	1.037611853276614	0.9967389875167444
001165	108	0.25	0.2222222222222222	0.2129629629629629	0.3148148148148148	0.4351851851851852	T	G	3	-8.7	1.1066560721454448	1.0020157323210186
001166	108	0.2407407407407407	0.2685185185185185	0.2592592592592592	0.2314814814814814	0.5277777777777778	A	A	4	-13.1	0.9961952191079808	1.0055153120998264
001167	108	0.1851851851851851	0.2407407407407407	0.2685185185185185	0.3055555555555556	0.5092592592592593	G	T	4	-10.7	1.9286029555279665	0.9994563868993378
001168	108	0.2222222222222222	0.2592592592592592	0.2777777777777778	0.2407407407407407	0.5370370370370371	T	G	4	-8.1	0.7493107200601588	0.9882981080513638
001169	108	0.2685185185185185	0.287037037037037	0.2407407407407407	0.2037037037037037	0.5277777777777778	T	C	4	-12.6	1.0332421033083865	0.9979907187873844
001170	108	0.2777777777777778	0.1944444444444444	0.287037037037037	0.2407407407407407	0.4814814814814814	T	G	4	-8.7	0.9149203601183894	0.9982713433878
001171	108	0.2685185185185185	0.2407407407407407	0.2592592592592592	0.2314814814814814	0.5	A	T	4	-21.6	1.103463415520612	0.9971548715515848
001172	108	0.2777777777777778	0.3055555555555556	0.1944444444444444	0.2222222222222222	0.5	T	A	4	-9.6	0.9128333199806814	0.9940112430488046
001173	108	0.2407407407407407	0.2407407407407407	0.2314814814814814	0.287037037037037	0.4722222222222222	A	A	3	-11.4	0.997516484007512	1.004314421765361
001174	108	0.2314814814814814	0.2777777777777778	0.2777777777777778	0.2129629629629629	0.5555555555555556	T	T	4	-8.1	0.5000429680976063	1.0087592417395028
001175	108	0.2407407407407407	0.2314814814814814	0.3055555555555556	0.2222222222222222	0.5370370370370371	A	G	4	-11.2	0.9358848236873344	0.9922670138234626
001176	108	0.287037037037037	0.1759259259259259	0.2777777777777778	0.2592592592592592	0.4537037037037037	A	T	4	-11.9	1.4254387886203432	0.978508164378695
001177	108	0.3148148148148148	0.287037037037037	0.1574074074074074	0.2407407407407407	0.4444444444444444	T	A	4	-6.3	0.7868749976632354	1.003619992965373
001178	108	0.2407407407407407	0.2222222222222222	0.25	0.287037037037037	0.4722222222222222	C	T	3	-11.5	0.9839536152974022	0.9995768128019707
001179	108	0.25	0.3518518518518518	0.2592592592592592	0.1388888888888889	0.6111111111111112	A	G	4	-16.9	0.4731641950593968	1.0072567520480855
001180	108	0.2685185185185185	0.2129629629629629	0.287037037037037	0.2314814814814814	0.5	T	G	4	-11.3	0.6596259964901985	1.004221475872529
001181	108	0.2685185185185185	0.2314814814814814	0.2777777777777778	0.2222222222222222	0.5092592592592593	T	A	4	-14.1	0.4399839948372923	1.00329010054512
001182	108	0.25	0.287037037037037	0.25	0.2129629629629629	0.5370370370370371	C	C	4	-12.0	1.2171838080837505	1.000405470982734
001183	108	0.1759259259259259	0.3611111111111111	0.25	0.2129629629629629	0.6111111111111112	T	G	6	-18.5	1.0765554608789056	0.992349045534619
001184	108	0.287037037037037	0.2592592592592592	0.2592592592592592	0.1944444444444444	0.5185185185185185	T	G	4	-10.5	0.8764632268040446	1.0006523798894529
001185	108	0.2777777777777778	0.25	0.2314814814814814	0.2407407407407407	0.4814814814814814	A	A	4	-12.5	0.8426105744166033	1.001176006856287
001186	108	0.1851851851851851	0.287037037037037	0.2407407407407407	0.287037037037037	0.5277777777777778	T	C	5	-12.8	1.270134569280374	1.0002924154207329
001187	108	0.3611111111111111	0.25	0.1574074074074074	0.2314814814814814	0.4074074074074074	T	T	5	-4.6	0.8835465684794177	0.9981069571658407
001188	108	0.2592592592592592	0.3055555555555556	0.2129629629629629	0.2222222222222222	0.5185185185185185	C	T	4	-11.7	0.9362778615290686	1.0009971934382156
001189	108	0.2222222222222222	0.2314814814814814	0.2129629629629629	0.3333333333333333	0.4444444444444444	T	C	4	-13.0	1.2765553782094734	1.0021485556470635
001190	108	0.2407407407407407	0.2314814814814814	0.2407407407407407	0.287037037037037	0.4722222222222222	C	A	3	-9.2	1.5876555695618493	0.9950327655104848
001191	108	0.2222222222222222	0.2592592592592592	0.2592592592592592	0.2592592592592592	0.5185185185185185	G	G	3	-9.8	0.983455571632651	1.0049987527405932
001192	108	0.2129629629629629	0.2314814814814814	0.2314814814814814	0.324074074074074	0.4629629629629629	A	T	6	-9.9	1.363931600659339	1.0005208775169834
001193	108	0.2129629629629629	0.2685185185185185	0.2962962962962963	0.2222222222222222	0.5648148148148148	C	A	3	-16.8	0.8524460105435275	1.0057458541266289
001194	108	0.2685185185185185	0.2592592592592592	0.1851851851851851	0.287037037037037	0.4444444444444444	G	C	4	-8.6	1.321062614226856	0.9991131284790052
001195	108	0.324074074074074	0.2037037037037037	0.2314814814814814	0.2407407407407407	0.4351851851851852	A	T	4	-8.9	0.8143180832905449	0.9980990286134248
001196	108	0.2314814814814814	0.2407407407407407	0.25	0.2777777777777778	0.4907407407407407	G	G	6	-13.8	0.999054757156259	0.9981955010063178
001197	108	0.25	0.2685185185185185	0.1944444444444444	0.287037037037037	0.4629629629629629	A	C	4	-10.4	1.3682048125181347	0.9989884374850596
001198	108	0.1759259259259259	0.287037037037037	0.2777777777777778	0.2592592592592592	0.5648148148148148	A	C	4	-10.5	1.2533346098540623	0.9993306154343776
001199	108	0.2037037037037037	0.1666666666666666	0.2592592592592592	0.3703703703703703	0.4259259259259259	C	A	4	-7.1	1.7738097765391043	0.99641778557576
001200	108	0.2592592592592592	0.2592592592592592	0.2222222222222222	0.2592592592592592	0.4814814814814814	C	A	5	-12.3	0.8862483681402039	0.996632658969012
001201	108	0.287037037037037	0.2129629629629629	0.2407407407407407	0.2592592592592592	0.4537037037037037	C	A	3	-8.2	0.5954564829421995	0.9999936630471108
001202	108	0.25	0.1944444444444444	0.2777777777777778	0.2777777777777778	0.4722222222222222	T	T	4	-12.8	1.042647251033813	1.0022100574272248
001203	108	0.2037037037037037	0.25	0.3148148148148148	0.2314814814814814	0.5648148148148148	G	G	5	-13.5	0.6383646276358074	1.010736537308684
001204	108	0.3055555555555556	0.1944444444444444	0.2407407407407407	0.2592592592592592	0.4351851851851852	G	G	3	-12.9	1.1725838480341884	1.0019247654709604
001205	108	0.1944444444444444	0.2592592592592592	0.2222222222222222	0.324074074074074	0.4814814814814814	G	A	5	-11.7	1.8101753143457904	0.9961494423282916
001206	108	0.2592592592592592	0.2314814814814814	0.2314814814814814	0.2777777777777778	0.4629629629629629	G	A	3	-6.0	1.301267598601781	0.9948469663892964
001207	108	0.287037037037037	0.2407407407407407	0.287037037037037	0.1851851851851851	0.5277777777777778	A	G	3	-14.6	0.8095889511957239	0.9891022624074184
001208	108	0.3055555555555556	0.2129629629629629	0.2129629629629629	0.2685185185185185	0.4259259259259259	A	A	4	-10.5	0.9687159423485991	1.0004949841249673
001209	108	0.2222222222222222	0.2222222222222222	0.25	0.3055555555555556	0.4722222222222222	C	G	5	-7.8	1.0991112651209234	0.9947093869961372
001210	108	0.3055555555555556	0.2222222222222222	0.25	0.2222222222222222	0.4722222222222222	A	C	5	-9.3	0.8083130666876749	0.9976085476252848
001211	108	0.2685185185185185	0.1666666666666666	0.3425925925925926	0.2222222222222222	0.5092592592592593	C	C	4	-7.7	1.0111913375237669	0.9974119941106282
001212	108	0.1944444444444444	0.3148148148148148	0.1944444444444444	0.2962962962962963	0.5092592592592593	T	T	5	-9.0	2.418356740892385	0.9954138521316992
001213	108	0.2685185185185185	0.3055555555555556	0.1944444444444444	0.2314814814814814	0.5	A	C	5	-6.6	1.1285956847413643	1.0018035951569906
001214	108	0.25	0.2592592592592592	0.287037037037037	0.2037037037037037	0.5462962962962963	A	A	3	-18.1	0.9944934230639816	0.9821698196138426
001215	108	0.2314814814814814	0.25	0.2685185185185185	0.25	0.5185185185185185	T	C	4	-13.3	1.2325255789283551	1.0029642246223744
001216	108	0.2314814814814814	0.2962962962962963	0.2222222222222222	0.25	0.5185185185185185	T	C	4	-10.2	0.9486170579943964	0.99910333386458
001217	108	0.2777777777777778	0.2222222222222222	0.2314814814814814	0.2685185185185185	0.4537037037037037	A	T	4	-10.1	1.1918382429739676	0.9977614461102908
001218	108	0.2037037037037037	0.324074074074074	0.2314814814814814	0.2407407407407407	0.5555555555555556	A	G	5	-9.7	1.0500152076908722	1.0037061138805063
001219	108	0.2129629629629629	0.3611111111111111	0.1944444444444444	0.2314814814814814	0.5555555555555556	C	C	4	-7.9	1.254133428313394	1.0021774305884874
001220	108	0.1944444444444444	0.324074074074074	0.25	0.2314814814814814	0.5740740740740741	T	G	5	-13.7	1.004761482324115	0.9963838414176862
001221	108	0.3055555555555556	0.2685185185185185	0.2222222222222222	0.2037037037037037	0.4907407407407407	T	T	3	-9.7	0.7044371392898687	0.9980387093840848
001222	108	0.2314814814814814	0.287037037037037	0.25	0.2314814814814814	0.5370370370370371	T	T	3	-12.0	1.380048259001607	0.9976870950874326
001223	108	0.2685185185185185	0.287037037037037	0.1759259259259259	0.2685185185185185	0.4629629629629629	G	A	4	-6.7	0.8560637492287176	1.0031650182043554
001224	108	0.1944444444444444	0.3148148148148148	0.2592592592592592	0.2314814814814814	0.5740740740740741	G	G	5	-6.4	1.0912133029731963	0.9999612712128504
001225	108	0.2222222222222222	0.2962962962962963	0.25	0.2314814814814814	0.5462962962962963	T	C	4	-8.3	1.2770848282197722	1.0040770843899305
001226	108	0.2592592592592592	0.1944444444444444	0.2685185185185185	0.2777777777777778	0.4629629629629629	T	G	3	-10.0	1.104214302856656	1.0001871613822282
001227	108	0.3055555555555556	0.1944444444444444	0.2962962962962963	0.2037037037037037	0.4907407407407407	G	C	3	-15.0	0.653552388168164	0.9986389671284116
001228	108	0.2592592592592592	0.1851851851851851	0.2685185185185185	0.287037037037037	0.4537037037037037	A	G	3	-4.6	1.037278228454039	1.0026353422819625
001229	108	0.2685185185185185	0.287037037037037	0.287037037037037	0.1574074074074074	0.5740740740740741	A	A	4	-15.9	0.6640986207889322	0.9999917187439068
001230	108	0.2222222222222222	0.2962962962962963	0.25	0.2314814814814814	0.5462962962962963	C	C	5	-9.8	0.866671622412158	1.0031692791480895
001231	108	0.2129629629629629	0.3055555555555556	0.2685185185185185	0.2129629629629629	0.5740740740740741	T	C	2	-15.8	0.8105347617614828	1.008722345123798
001232	108	0.2037037037037037	0.287037037037037	0.25	0.2592592592592592	0.5370370370370371	G	T	3	-10.4	1.5458680386294286	0.9980441961934928
001233	108	0.2592592592592592	0.287037037037037	0.2592592592592592	0.1944444444444444	0.5462962962962963	A	C	3	-16.2	0.7678497022698815	1.0008038398638297
001234	108	0.2592592592592592	0.2407407407407407	0.2407407407407407	0.2592592592592592	0.4814814814814814	G	A	4	-7.8	1.1370309742463245	1.0021297726071614
001235	108	0.2129629629629629	0.2222222222222222	0.287037037037037	0.2777777777777778	0.5092592592592593	G	T	4	-14.0	0.9791564707780748	1.0015246565674392
001236	108	0.2962962962962963	0.2407407407407407	0.2129629629629629	0.25	0.4537037037037037	C	G	3	-11.4	1.062079065183601	1.0013572888189843
001237	108	0.2685185185185185	0.2314814814814814	0.25	0.25	0.4814814814814814	G	T	4	-8.6	0.9666299202563466	0.999781670824627
001238	108	0.2129629629629629	0.2129629629629629	0.2685185185185185	0.3055555555555556	0.4814814814814814	C	T	6	-5.2	1.1897126723469806	0.9963945453729128
001239	108	0.2222222222222222	0.2407407407407407	0.3148148148148148	0.2222222222222222	0.5555555555555556	A	C	7	-12.8	1.1872059991526849	1.000775940895825
001240	108	0.2314814814814814	0.287037037037037	0.1944444444444444	0.287037037037037	0.4814814814814814	C	C	5	-13.7	1.4806532697882262	0.995841113788794
001241	108	0.2037037037037037	0.2777777777777778	0.2407407407407407	0.2777777777777778	0.5185185185185185	T	T	4	-10.9	1.5537794881041278	0.9982526160265736
001242	108	0.2777777777777778	0.1851851851851851	0.2407407407407407	0.2962962962962963	0.4259259259259259	T	A	3	-6.5	0.9934129625809875	1.0001202661240156
001243	108	0.3148148148148148	0.25	0.2407407407407407	0.1944444444444444	0.4907407407407407	A	C	4	-10.9	0.4295680540305323	1.0072724700847295
001244	108	0.2407407407407407	0.2777777777777778	0.2592592592592592	0.2222222222222222	0.5370370370370371	G	T	5	-11.1	0.8588602551055222	1.0024255104197497
001245	108	0.1944444444444444	0.2314814814814814	0.3148148148148148	0.2592592592592592	0.5462962962962963	T	A	3	-7.3	0.6104633315161859	1.0079652774110477
001246	108	0.2222222222222222	0.1944444444444444	0.3425925925925926	0.2407407407407407	0.5370370370370371	G	C	5	-12.1	0.6587287219136438	1.007891146576027
001247	108	0.287037037037037	0.3148148148148148	0.1944444444444444	0.2037037037037037	0.5092592592592593	T	A	7	-8.1	0.6586577372493444	1.005746029078855
001248	108	0.287037037037037	0.2407407407407407	0.25	0.2222222222222222	0.4907407407407407	A	C	4	-7.2	0.7764646976338174	0.9988194102098006
001249	108	0.2314814814814814	0.25	0.2592592592592592	0.2592592592592592	0.5092592592592593	C	T	3	-9.0	1.3212374596709322	0.9992963248805656
001250	108	0.2129629629629629	0.2407407407407407	0.3055555555555556	0.2407407407407407	0.5462962962962963	G	G	4	-13.4	0.8948761358939963	1.0059370608506428
001251	108	0.1574074074074074	0.324074074074074	0.2962962962962963	0.2222222222222222	0.6203703703703703	C	G	3	-13.2	0.9209605408991434	0.9957771305820384
001252	108	0.25	0.2222222222222222	0.2222222222222222	0.3055555555555556	0.4444444444444444	G	T	5	-6.4	1.455750002036544	0.9946289784765316
001253	108	0.324074074074074	0.2685185185185185	0.1574074074074074	0.25	0.4259259259259259	C	G	7	-5.2	0.894699046891503	1.0007543735983122
001254	108	0.2314814814814814	0.2314814814814814	0.2777777777777778	0.2592592592592592	0.5092592592592593	A	C	4	-13.4	0.8979071304997099	1.0017833752287233
001255	108	0.2407407407407407	0.2592592592592592	0.287037037037037	0.2129629629629629	0.5462962962962963	C	G	3	-10.9	0.9240012114745126	1.0007098966828225
001256	108	0.2037037037037037	0.2592592592592592	0.2962962962962963	0.2407407407407407	0.5555555555555556	A	C	5	-9.9	1.1497606736707149	1.0063085915434309
001257	108	0.1944444444444444	0.2592592592592592	0.25	0.2962962962962963	0.5092592592592593	T	T	4	-11.8	1.5198719554287128	1.0017922324319024
001258	108	0.25	0.3055555555555556	0.2037037037037037	0.2407407407407407	0.5092592592592593	A	G	4	-9.4	1.2246786347985863	1.0000977440196974
001259	108	0.25	0.2407407407407407	0.2592592592592592	0.25	0.5	C	A	3	-14.8	0.8477019520792353	1.0025756621753457
001260	108	0.2592592592592592	0.1944444444444444	0.2222222222222222	0.324074074074074	0.4166666666666667	T	T	4	-7.4	1.280949915371246	0.9997036692961492
001261	108	0.2685185185185185	0.2685185185185185	0.2592592592592592	0.2037037037037037	0.5277777777777778	A	C	6	-12.1	0.9943193313265222	0.997021590034909
001262	108	0.2777777777777778	0.2407407407407407	0.287037037037037	0.1944444444444444	0.5277777777777778	C	A	4	-12.4	0.8551235397854993	0.9942573052879912
001263	108	0.1944444444444444	0.3055555555555556	0.2222222222222222	0.2777777777777778	0.5277777777777778	G	A	3	-9.2	1.640487843105744	1.0015958619050591
001264	108	0.2407407407407407	0.3518518518518518	0.2314814814814814	0.1759259259259259	0.5833333333333334	C	G	4	-11.2	0.3616486120467203	1.0074462484096949
001265	108	0.3148148148148148	0.1851851851851851	0.2314814814814814	0.2685185185185185	0.4166666666666667	G	C	3	-8.2	0.6285880251522686	1.0065016809936018
001266	108	0.2962962962962963	0.1851851851851851	0.2407407407407407	0.2777777777777778	0.4259259259259259	G	A	5	-6.1	0.7486887259850474	1.0023088888551852
001267	108	0.25	0.3055555555555556	0.2407407407407407	0.2037037037037037	0.5462962962962963	C	C	4	-7.8	1.8696562245420296	0.943130849539011
001268	108	0.2407407407407407	0.2777777777777778	0.2222222222222222	0.2592592592592592	0.5	T	G	4	-11.3	0.9100530019710412	1.001124183983092
001269	108	0.1388888888888889	0.3518518518518518	0.2314814814814814	0.2777777777777778	0.5833333333333334	T	T	6	-11.2	1.335024765186229	1.0047329792124242
001270	108	0.2407407407407407	0.2962962962962963	0.2314814814814814	0.2314814814814814	0.5277777777777778	C	A	4	-11.4	1.2973134247285856	1.0009088316711363
001271	108	0.2222222222222222	0.2037037037037037	0.3425925925925926	0.2314814814814814	0.5462962962962963	G	C	4	-8.3	0.8940158656874665	1.002477547670391
001272	108	0.1574074074074074	0.324074074074074	0.2407407407407407	0.2777777777777778	0.5648148148148148	A	C	4	-13.7	1.2195855750962148	1.0037181565568092
001273	108	0.1944444444444444	0.25	0.2592592592592592	0.2962962962962963	0.5092592592592593	G	T	5	-6.4	1.0654122621185549	1.003019621043896
001274	108	0.2407407407407407	0.3425925925925926	0.2222222222222222	0.1944444444444444	0.5648148148148148	C	A	3	-14.6	0.7481689393265547	1.0046204157676333
001275	108	0.1851851851851851	0.287037037037037	0.324074074074074	0.2037037037037037	0.6111111111111112	G	C	5	-11.5	0.7896371799783285	1.0001178727042994
001276	108	0.2407407407407407	0.25	0.2407407407407407	0.2685185185185185	0.4907407407407407	A	C	4	-12.0	1.2781293272051948	0.999193301260966
001277	108	0.2314814814814814	0.2037037037037037	0.2407407407407407	0.324074074074074	0.4444444444444444	A	A	6	-9.5	1.025312564414261	1.001013542770754
001278	108	0.2592592592592592	0.2407407407407407	0.2592592592592592	0.2407407407407407	0.5	C	G	2	-8.1	0.9806939774224912	1.0034040848109904
001279	108	0.3055555555555556	0.1574074074074074	0.3611111111111111	0.1759259259259259	0.5185185185185185	A	T	5	-11.2	0.6312919585418846	1.0024288293853427
001280	108	0.1944444444444444	0.3703703703703703	0.1759259259259259	0.2592592592592592	0.5462962962962963	T	G	4	-4.4	1.443846459209007	0.9999498111964272
001281	108	0.2037037037037037	0.324074074074074	0.1759259259259259	0.2962962962962963	0.5	C	G	5	-4.7	1.627241180255656	1.001907146091913
001282	108	0.2592592592592592	0.2685185185185185	0.1944444444444444	0.2777777777777778	0.4629629629629629	G	A	4	-10.4	1.088000130355588	1.0025827632885265
001283	108	0.2685185185185185	0.2407407407407407	0.2314814814814814	0.2592592592592592	0.4722222222222222	A	T	4	-11.8	0.9147663144308004	1.0022570417996035
001284	108	0.2314814814814814	0.2777777777777778	0.2314814814814814	0.2592592592592592	0.5092592592592593	G	A	3	-11.5	0.6321506135014956	1.0096156736428656
001285	108	0.2407407407407407	0.3055555555555556	0.1944444444444444	0.2592592592592592	0.5	G	C	5	-11.8	1.1620730096958949	1.0046607370034315
001286	108	0.2685185185185185	0.2962962962962963	0.2222222222222222	0.2129629629629629	0.5185185185185185	A	A	4	-11.1	0.9562367934197636	1.0022722353475917
001287	108	0.2777777777777778	0.2777777777777778	0.1666666666666666	0.2777777777777778	0.4444444444444444	C	A	3	-4.9	1.5611879710606782	0.9997656405855372
001288	108	0.2129629629629629	0.2685185185185185	0.25	0.2685185185185185	0.5185185185185185	C	T	3	-12.3	1.3163364774938713	0.9952898662340072
001289	108	0.2777777777777778	0.2222222222222222	0.2777777777777778	0.2222222222222222	0.5	C	C	3	-12.1	0.7709281893340417	1.0025682157074127
001290	108	0.324074074074074	0.2037037037037037	0.2407407407407407	0.2314814814814814	0.4444444444444444	A	C	5	-7.5	0.7527102363224979	0.9985812929202654
001291	108	0.1574074074074074	0.1944444444444444	0.2962962962962963	0.3518518518518518	0.4907407407407407	A	C	6	-8.8	1.6417897718429764	1.0004929283710644
001292	108	0.1481481481481481	0.2314814814814814	0.2685185185185185	0.3518518518518518	0.5	G	C	4	-10.4	1.5242634155734076	0.989906393799212
001293	108	0.2222222222222222	0.1944444444444444	0.2592592592592592	0.324074074074074	0.4537037037037037	G	T	4	-6.8	1.4777842883256544	0.9880034524735104
001294	108	0.3055555555555556	0.2129629629629629	0.25	0.2314814814814814	0.4629629629629629	C	A	5	-11.3	0.9203120477452652	1.0028149827459387
001295	108	0.2129629629629629	0.2407407407407407	0.2314814814814814	0.3148148148148148	0.4722222222222222	G	T	5	-9.3	1.2063128865846413	1.0035268717561328
001296	108	0.1944444444444444	0.2685185185185185	0.2962962962962963	0.2407407407407407	0.5648148148148148	G	T	4	-15.1	0.6859996949901842	1.0089512724226457
001297	108	0.2407407407407407	0.2592592592592592	0.287037037037037	0.2129629629629629	0.5462962962962963	G	C	4	-12.7	0.8330298263515521	1.004357348949922
001298	108	0.2685185185185185	0.3055555555555556	0.2222222222222222	0.2037037037037037	0.5277777777777778	C	G	3	-8.3	0.6531694250614349	1.0082491000543388
001299	108	0.2222222222222222	0.2777777777777778	0.2129629629629629	0.287037037037037	0.4907407407407407	T	C	4	-8.6	1.6183811629736196	0.9742415609953236
001300	108	0.2129629629629629	0.3148148148148148	0.2037037037037037	0.2685185185185185	0.5185185185185185	T	C	4	-7.3	1.6296344359678108	0.9967125999136424
001301	108	0.2129629629629629	0.324074074074074	0.2407407407407407	0.2222222222222222	0.5648148148148148	C	C	3	-9.1	0.8330023419355648	1.0052790692326503
001302	108	0.2407407407407407	0.2592592592592592	0.2314814814814814	0.2685185185185185	0.4907407407407407	C	G	4	-11.1	1.1204114620279342	0.9984412178559394
001303	108	0.2592592592592592	0.3055555555555556	0.2222222222222222	0.2129629629629629	0.5277777777777778	C	G	5	-14.2	0.9597100438134756	0.9999429309078428
001304	108	0.2962962962962963	0.2129629629629629	0.2592592592592592	0.2314814814814814	0.4722222222222222	A	G	4	-8.7	0.9810835928878944	0.9979547986176256
001305	108	0.2685185185185185	0.1759259259259259	0.2592592592592592	0.2962962962962963	0.4351851851851852	A	A	6	-7.6	1.2499983227754363	0.992017169878868
001306	108	0.2314814814814814	0.2592592592592592	0.3055555555555556	0.2037037037037037	0.5648148148148148	C	C	4	-10.7	1.1389941048498229	1.0005950300930413
001307	108	0.2962962962962963	0.2037037037037037	0.2592592592592592	0.2407407407407407	0.4629629629629629	A	G	3	-12.2	1.086191788952378	1.0012621760222984
001308	108	0.25	0.2129629629629629	0.2777777777777778	0.2592592592592592	0.4907407407407407	A	G	4	-8.6	1.011285000026551	0.9987586155173338
001309	108	0.1481481481481481	0.2962962962962963	0.2592592592592592	0.2962962962962963	0.5555555555555556	A	C	4	-6.9	1.8979584586078324	0.9968474748742888
001310	108	0.1944444444444444	0.324074074074074	0.287037037037037	0.1944444444444444	0.6111111111111112	C	G	4	-15.2	1.1341748157326608	1.003192960739146
001311	108	0.287037037037037	0.1944444444444444	0.2037037037037037	0.3148148148148148	0.3981481481481481	C	A	3	-5.4	0.7525481938300272	1.000647266615735
001312	108	0.2592592592592592	0.2037037037037037	0.2037037037037037	0.3333333333333333	0.4074074074074074	T	A	4	-5.9	1.570009485381698	1.0001306242438843
001313	108	0.2685185185185185	0.2129629629629629	0.2685185185185185	0.25	0.4814814814814814	T	T	6	-14.1	1.0739103295747612	0.991853320146736
001314	108	0.2129629629629629	0.25	0.25	0.287037037037037	0.5	T	C	5	-13.0	1.3904806220892996	1.0031345779491407
001315	108	0.1944444444444444	0.2407407407407407	0.2962962962962963	0.2685185185185185	0.5370370370370371	G	G	4	-8.9	1.3382138955219132	0.9975647662878142
001316	108	0.2407407407407407	0.3055555555555556	0.2314814814814814	0.2222222222222222	0.5370370370370371	A	T	4	-9.6	1.1041616173728137	1.0003783427938473
001317	108	0.2314814814814814	0.2222222222222222	0.324074074074074	0.2222222222222222	0.5462962962962963	G	G	5	-9.8	0.8218220730664916	1.0032715959306633
001318	108	0.2037037037037037	0.2685185185185185	0.3518518518518518	0.1759259259259259	0.6203703703703703	G	G	4	-12.6	0.7832361887405102	1.0076379899307224
001319	108	0.2592592592592592	0.25	0.2222222222222222	0.2685185185185185	0.4722222222222222	T	C	4	-6.8	0.8864980292951726	1.001685354410402
001320	108	0.2407407407407407	0.3148148148148148	0.2222222222222222	0.2222222222222222	0.5370370370370371	T	G	6	-8.7	0.7062937918601909	1.0073656340532184
001321	108	0.25	0.3148148148148148	0.25	0.1851851851851851	0.5648148148148148	T	C	4	-11.6	0.5492887930226806	1.0042685715203332
001322	108	0.2037037037037037	0.3703703703703703	0.2222222222222222	0.2037037037037037	0.5925925925925926	T	G	4	-10.4	1.109944262839326	1.0018045921316538
001323	108	0.287037037037037	0.2407407407407407	0.2962962962962963	0.1759259259259259	0.5370370370370371	C	T	4	-11.5	0.6613008558718092	0.999249727859882
001324	108	0.2314814814814814	0.2592592592592592	0.2129629629629629	0.2962962962962963	0.4722222222222222	C	G	4	-5.7	1.1383860141628843	1.003783747814356
001325	108	0.2592592592592592	0.2592592592592592	0.2314814814814814	0.25	0.4907407407407407	G	A	4	-9.3	0.8043254698471254	1.0058624936761975
001326	108	0.2962962962962963	0.2129629629629629	0.1944444444444444	0.2962962962962963	0.4074074074074074	T	G	6	-7.0	1.029228018309332	0.9958630921285078
001327	108	0.2222222222222222	0.1944444444444444	0.25	0.3333333333333333	0.4444444444444444	A	A	4	-9.3	0.7935021513916133	0.9999204988497454
001328	108	0.2592592592592592	0.2685185185185185	0.25	0.2222222222222222	0.5185185185185185	C	T	4	-13.9	0.7606331272743884	1.007655102850944
001329	108	0.2407407407407407	0.2222222222222222	0.25	0.287037037037037	0.4722222222222222	A	C	3	-10.8	1.6481571048924544	0.9988532211960408
001330	108	0.2222222222222222	0.2685185185185185	0.2685185185185185	0.2407407407407407	0.5370370370370371	G	T	3	-11.7	0.9309954828290762	1.0044584460589785
001331	108	0.2129629629629629	0.2685185185185185	0.2592592592592592	0.2592592592592592	0.5277777777777778	C	A	4	-6.9	0.9734681852394692	1.0005054793459929
001332	108	0.2685185185185185	0.2222222222222222	0.287037037037037	0.2222222222222222	0.5092592592592593	C	G	3	-6.5	0.5517166163111275	1.0047779335362377
001333	108	0.3148148148148148	0.2129629629629629	0.2407407407407407	0.2314814814814814	0.4537037037037037	T	C	3	-5.3	0.8162268679384254	0.9953600001984796
001334	108	0.2592592592592592	0.2222222222222222	0.2314814814814814	0.287037037037037	0.4537037037037037	C	C	5	-12.8	0.7647635078565262	1.0042584094164522
001335	108	0.2777777777777778	0.2407407407407407	0.25	0.2314814814814814	0.4907407407407407	C	G	4	-5.5	0.9276012577196674	1.001860460140237
001336	108	0.25	0.2129629629629629	0.25	0.287037037037037	0.4629629629629629	G	A	3	-8.0	0.7573046239313368	0.9976795006977884
001337	108	0.2685185185185185	0.2037037037037037	0.324074074074074	0.2037037037037037	0.5277777777777778	A	A	5	-16.1	0.5702868536599891	1.00427131890836
001338	108	0.1759259259259259	0.2962962962962963	0.2962962962962963	0.2314814814814814	0.5925925925925926	G	G	6	-12.2	1.2608039095368757	1.0012238414690913
001339	108	0.3055555555555556	0.2685185185185185	0.1574074074074074	0.2685185185185185	0.4259259259259259	A	G	4	-3.0	1.1947988875077264	0.9966905006448606
001340	108	0.2129629629629629	0.1759259259259259	0.2592592592592592	0.3518518518518518	0.4351851851851852	G	T	5	-6.8	1.658404152770599	0.9963016030635308
001341	108	0.2314814814814814	0.2592592592592592	0.287037037037037	0.2222222222222222	0.5462962962962963	A	T	4	-11.2	0.7128149297008193	1.0095259902400535
001342	108	0.2962962962962963	0.2314814814814814	0.2777777777777778	0.1944444444444444	0.5092592592592593	C	G	4	-10.5	0.7358724037543378	1.0012855330310977
001343	108	0.2314814814814814	0.2314814814814814	0.3055555555555556	0.2314814814814814	0.5370370370370371	G	C	5	-14.2	0.8114976661580158	1.0052155525066406
001344	108	0.2592592592592592	0.2314814814814814	0.2222222222222222	0.287037037037037	0.4537037037037037	G	G	4	-9.0	1.250982030493604	0.9976609247632008
001345	108	0.2037037037037037	0.3148148148148148	0.287037037037037	0.1944444444444444	0.6018518518518519	C	C	6	-16.7	0.6821536242553714	1.0064192846149904
001346	108	0.2407407407407407	0.2407407407407407	0.25	0.2685185185185185	0.4907407407407407	C	T	4	-13.5	0.7244323210532194	1.000744698076753
001347	108	0.2685185185185185	0.2129629629629629	0.2685185185185185	0.25	0.4814814814814814	T	C	3	-9.4	1.0202137270702691	0.9854543534443506
001348	108	0.2407407407407407	0.2962962962962963	0.1944444444444444	0.2685185185185185	0.4907407407407407	C	C	4	-4.8	0.908369973290628	1.002536123360543
001349	108	0.2962962962962963	0.2314814814814814	0.2777777777777778	0.1944444444444444	0.5092592592592593	T	G	3	-11.2	0.6446983113270874	1.003758638477522
001350	108	0.2314814814814814	0.2314814814814814	0.2592592592592592	0.2777777777777778	0.4907407407407407	C	T	4	-7.7	0.9120313946083148	0.9389066747650756
001351	108	0.2777777777777778	0.2407407407407407	0.2037037037037037	0.2777777777777778	0.4444444444444444	T	T	3	-6.8	0.9775712034126044	1.005051538806377
001352	108	0.1944444444444444	0.2407407407407407	0.25	0.3148148148148148	0.4907407407407407	C	G	4	-10.6	0.7319859734216163	1.0068179352410018
001353	108	0.2777777777777778	0.2777777777777778	0.2685185185185185	0.1759259259259259	0.5462962962962963	T	T	4	-14.5	0.898587096881705	0.9941665490707344
001354	108	0.2314814814814814	0.2592592592592592	0.2685185185185185	0.2407407407407407	0.5277777777777778	G	G	3	-13.7	1.0434507146350025	1.0041368697094244
001355	108	0.324074074074074	0.2407407407407407	0.2129629629629629	0.2222222222222222	0.4537037037037037	G	G	4	-9.5	0.6917576840086619	1.0006884232292983
001356	108	0.2129629629629629	0.2777777777777778	0.2592592592592592	0.25	0.5370370370370371	G	A	4	-13.2	0.8648826221254539	1.002933414671042
001357	108	0.2685185185185185	0.2407407407407407	0.2222222222222222	0.2685185185185185	0.4629629629629629	C	C	3	-8.3	0.8976221437464973	0.9998286664710624
001358	108	0.2685185185185185	0.3055555555555556	0.2407407407407407	0.1851851851851851	0.5462962962962963	C	C	3	-5.7	0.5677312594427489	1.0068925324329152
001359	108	0.25	0.2222222222222222	0.25	0.2777777777777778	0.4722222222222222	T	T	4	-10.4	0.9636600308017654	0.9997300170666478
001360	108	0.1851851851851851	0.2314814814814814	0.3148148148148148	0.2685185185185185	0.5462962962962963	A	G	5	-7.6	1.1619245276307546	1.0032444549123785
001361	108	0.2222222222222222	0.3333333333333333	0.2129629629629629	0.2314814814814814	0.5462962962962963	C	A	4	-7.3	1.2033781954477587	1.0004769617886495
001362	108	0.3055555555555556	0.2222222222222222	0.2037037037037037	0.2685185185185185	0.4259259259259259	T	A	5	-9.2	0.8299643716929289	1.0020591028519088
001363	108	0.2129629629629629	0.2314814814814814	0.2222222222222222	0.3333333333333333	0.4537037037037037	T	T	5	-13.6	1.2334151907194475	0.9971989383937636
001364	108	0.2685185185185185	0.287037037037037	0.1759259259259259	0.2685185185185185	0.4629629629629629	A	A	4	-7.4	1.0676685531116117	1.0001994666531366
001365	108	0.2129629629629629	0.2777777777777778	0.2222222222222222	0.287037037037037	0.5	C	C	6	-13.6	1.656883974097598	0.9984982310520424
001366	108	0.2962962962962963	0.1759259259259259	0.287037037037037	0.2407407407407407	0.4629629629629629	G	T	6	-4.4	0.94978230555685	0.9975385966456148
001367	108	0.2777777777777778	0.2314814814814814	0.2592592592592592	0.2314814814814814	0.4907407407407407	A	G	4	-11.6	0.7974371444389212	0.999805535484818
001368	108	0.1944444444444444	0.2592592592592592	0.2407407407407407	0.3055555555555556	0.5	G	C	5	-6.2	0.91482700547216	1.0034547243887928
001369	108	0.2314814814814814	0.2685185185185185	0.25	0.25	0.5185185185185185	C	C	4	-13.2	1.5613216117631423	0.984712110014458
001370	108	0.2777777777777778	0.2222222222222222	0.2314814814814814	0.2685185185185185	0.4537037037037037	G	T	4	-6.1	0.7749278097862898	0.9999750359036912
001371	108	0.1574074074074074	0.2777777777777778	0.2407407407407407	0.324074074074074	0.5185185185185185	C	T	7	-11.5	1.9936204992932156	0.9992582200693356
001372	108	0.2129629629629629	0.2407407407407407	0.3148148148148148	0.2314814814814814	0.5555555555555556	T	A	5	-12.3	0.8809733139409378	1.0011899459424192
001373	108	0.2314814814814814	0.2407407407407407	0.2685185185185185	0.2592592592592592	0.5092592592592593	G	T	3	-15.2	1.0199813012461223	1.0035734950710695
001374	108	0.2037037037037037	0.2407407407407407	0.324074074074074	0.2314814814814814	0.5648148148148148	C	G	7	-10.1	1.0528901027908986	1.001783598337763
001375	108	0.2685185185185185	0.2407407407407407	0.3333333333333333	0.1574074074074074	0.5740740740740741	C	A	4	-10.4	0.673997589861989	0.9982132108249238
001376	108	0.2685185185185185	0.1851851851851851	0.25	0.2962962962962963	0.4351851851851852	T	T	4	-10.6	0.7893306179150691	1.0003949274562458
001377	108	0.2962962962962963	0.2592592592592592	0.2222222222222222	0.2222222222222222	0.4814814814814814	C	G	7	-10.1	0.6068582499618239	1.000242456153291
001378	108	0.25	0.2962962962962963	0.2222222222222222	0.2314814814814814	0.5185185185185185	G	A	4	-9.3	0.8172434649835514	1.0049278536131314
001379	108	0.2407407407407407	0.3055555555555556	0.2222222222222222	0.2314814814814814	0.5277777777777778	G	C	3	-13.7	0.794964249337672	1.0003119207985482
001380	108	0.2222222222222222	0.25	0.2129629629629629	0.3148148148148148	0.4629629629629629	A	A	3	-10.5	1.2899115305438946	0.9532007587688291
001381	108	0.2962962962962963	0.2129629629629629	0.2685185185185185	0.2222222222222222	0.4814814814814814	C	G	4	-8.5	0.611578328477874	1.0031485988622957
001382	108	0.3148148148148148	0.25	0.1666666666666666	0.2685185185185185	0.4166666666666667	C	G	3	-7.6	1.082394974427647	0.9988751451059829
001383	108	0.2962962962962963	0.1851851851851851	0.324074074074074	0.1944444444444444	0.5092592592592593	G	A	4	-9.9	0.5589223656433184	1.0047820190451222
001384	108	0.2592592592592592	0.2962962962962963	0.1944444444444444	0.25	0.4907407407407407	A	G	5	-8.3	1.2178958728373206	1.0006152371619266
001385	108	0.2592592592592592	0.287037037037037	0.25	0.2037037037037037	0.5370370370370371	A	A	5	-11.2	0.7785551728823957	1.0011498109934815
001386	108	0.2129629629629629	0.324074074074074	0.2407407407407407	0.2222222222222222	0.5648148148148148	C	C	3	-10.5	1.3051156816587277	0.99929328996077
001387	108	0.1666666666666666	0.2685185185185185	0.25	0.3148148148148148	0.5185185185185185	C	G	4	-16.4	1.9861940646431515	0.9504617011437524
001388	108	0.2037037037037037	0.3148148148148148	0.3333333333333333	0.1481481481481481	0.6481481481481481	G	C	3	-15.7	0.8858463069912407	0.9880930063167956
001389	108	0.1481481481481481	0.2777777777777778	0.2129629629629629	0.3611111111111111	0.4907407407407407	T	T	5	-5.9	2.22799372887655	0.999948901034802
001390	108	0.1666666666666666	0.3425925925925926	0.25	0.2407407407407407	0.5925925925925926	G	T	3	-9.8	1.2279431909991303	0.9991067929887888
001391	108	0.2314814814814814	0.3148148148148148	0.2407407407407407	0.2129629629629629	0.5555555555555556	G	A	4	-11.6	0.758841693400408	1.0088402735414492
001392	108	0.2129629629629629	0.2685185185185185	0.3055555555555556	0.2129629629629629	0.5740740740740741	A	C	4	-12.5	0.6181360116765767	1.0022814451239834
001393	108	0.324074074074074	0.1944444444444444	0.2037037037037037	0.2777777777777778	0.3981481481481481	A	A	5	-14.2	1.020548612936361	1.0018661776344715
001394	108	0.2037037037037037	0.3055555555555556	0.2777777777777778	0.2129629629629629	0.5833333333333334	A	G	4	-13.2	0.9789140046267198	1.0050913482421877
001395	108	0.25	0.2777777777777778	0.1851851851851851	0.287037037037037	0.4629629629629629	A	T	3	-8.5	0.8986596826209453	1.0058379446732593
001396	108	0.2037037037037037	0.2314814814814814	0.287037037037037	0.2777777777777778	0.5185185185185185	C	T	3	-10.8	1.1135107907471475	0.9985718281038208
001397	108	0.2592592592592592	0.2685185185185185	0.2592592592592592	0.2129629629629629	0.5277777777777778	G	G	5	-12.3	0.6474561627255129	1.0029116790747858
001398	108	0.25	0.2037037037037037	0.2685185185185185	0.2777777777777778	0.4722222222222222	G	A	4	-7.4	1.4474494426396027	0.9987741784901872
001399	108	0.2592592592592592	0.2037037037037037	0.3055555555555556	0.2314814814814814	0.5092592592592593	G	A	4	-9.0	0.9203912995493356	1.0007646699886468
001400	108	0.1759259259259259	0.287037037037037	0.2685185185185185	0.2685185185185185	0.5555555555555556	G	C	4	-15.5	0.9633950372826402	1.0035814645202965
001401	108	0.2407407407407407	0.287037037037037	0.2222222222222222	0.25	0.5092592592592593	C	T	4	-8.9	1.0710749031422224	1.0038447455538024
001402	108	0.25	0.2962962962962963	0.2685185185185185	0.1851851851851851	0.5648148148148148	T	T	4	-11.6	0.6095884537412556	1.0043066458321492
001403	108	0.3055555555555556	0.2129629629629629	0.2685185185185185	0.2129629629629629	0.4814814814814814	C	T	3	-10.5	0.5724435387915183	1.0049884983526096
001404	108	0.2037037037037037	0.3148148148148148	0.2314814814814814	0.25	0.5462962962962963	C	T	5	-10.9	1.0270913052216073	1.0073744546671537
001405	108	0.2407407407407407	0.2314814814814814	0.2777777777777778	0.25	0.5092592592592593	C	A	3	-12.3	1.2819484740429368	0.9947154554960012
001406	108	0.2685185185185185	0.2777777777777778	0.2129629629629629	0.2407407407407407	0.4907407407407407	C	C	5	-11.0	0.792862780003971	1.003539094561434
001407	108	0.2962962962962963	0.2129629629629629	0.2129629629629629	0.2777777777777778	0.4259259259259259	T	T	4	-12.0	1.3042247849579294	1.0008614873900037
001408	108	0.2685185185185185	0.2129629629629629	0.2777777777777778	0.2407407407407407	0.4907407407407407	G	C	3	-10.3	2.0253119544247373	0.9567418502571288
001409	108	0.2777777777777778	0.25	0.1944444444444444	0.2777777777777778	0.4444444444444444	A	A	3	-5.9	0.8519770480690284	1.0028342538960813
001410	108	0.2685185185185185	0.2407407407407407	0.2777777777777778	0.2129629629629629	0.5185185185185185	A	G	4	-9.8	0.8087097996707812	0.99922810903526
001411	108	0.2962962962962963	0.2777777777777778	0.2222222222222222	0.2037037037037037	0.5	C	G	3	-6.1	0.5319392852361815	1.0015183882289866
001412	108	0.287037037037037	0.2222222222222222	0.2222222222222222	0.2685185185185185	0.4444444444444444	A	C	3	-10.4	1.0557998196245473	0.9971823240347424
001413	108	0.2962962962962963	0.2407407407407407	0.2037037037037037	0.2592592592592592	0.4444444444444444	G	C	4	-9.0	0.9541612218178912	1.004418764611038
001414	108	0.2777777777777778	0.25	0.25	0.2222222222222222	0.5	T	A	5	-7.4	1.0852676449656895	0.9980725849301236
001415	108	0.25	0.2962962962962963	0.2777777777777778	0.1759259259259259	0.5740740740740741	A	G	4	-10.3	0.7551549292475077	0.9989630955811434
001416	108	0.2685185185185185	0.2037037037037037	0.2407407407407407	0.287037037037037	0.4444444444444444	G	A	3	-7.0	1.09496054743584	1.000242493065169
001417	108	0.1944444444444444	0.2129629629629629	0.2962962962962963	0.2962962962962963	0.5092592592592593	G	G	5	-10.7	0.962823437294135	0.9994473813247884
001418	108	0.3148148148148148	0.2222222222222222	0.2685185185185185	0.1944444444444444	0.4907407407407407	A	C	3	-11.4	0.7240038087109294	0.9989592048237812
001419	108	0.2314814814814814	0.3055555555555556	0.2129629629629629	0.25	0.5185185185185185	G	A	3	-10.4	1.159772716619998	1.0017813547810417
001420	108	0.3055555555555556	0.3055555555555556	0.2037037037037037	0.1851851851851851	0.5092592592592593	C	C	4	-5.7	0.7262986452704345	1.002643369483629
001421	108	0.2592592592592592	0.1944444444444444	0.3055555555555556	0.2407407407407407	0.5	T	C	6	-8.6	0.7422402902330967	1.0003900778294434
001422	108	0.2314814814814814	0.25	0.2222222222222222	0.2962962962962963	0.4722222222222222	T	T	3	-8.8	0.9907189192393484	1.0046158697346976
001423	108	0.2685185185185185	0.25	0.2222222222222222	0.2592592592592592	0.4722222222222222	T	G	4	-7.3	1.2311573498257702	0.9953160915134316
001424	108	0.2777777777777778	0.3055555555555556	0.1481481481481481	0.2685185185185185	0.4537037037037037	G	T	4	-5.4	1.1136323017242196	0.999975705586332
001425	108	0.2222222222222222	0.3148148148148148	0.2314814814814814	0.2314814814814814	0.5462962962962963	G	T	4	-9.0	0.8274372150593304	1.0056657162734
001426	108	0.3148148148148148	0.25	0.2407407407407407	0.1944444444444444	0.4907407407407407	T	T	4	-5.1	0.7860384490646712	1.001887297130423
001427	108	0.287037037037037	0.2777777777777778	0.1666666666666666	0.2685185185185185	0.4444444444444444	A	A	4	-6.8	0.9886686512692412	0.9963197406329488
001428	108	0.324074074074074	0.3055555555555556	0.1666666666666666	0.2037037037037037	0.4722222222222222	T	C	5	-3.6	0.9960737492048164	0.9991558028807976
001429	108	0.2685185185185185	0.2777777777777778	0.2685185185185185	0.1851851851851851	0.5462962962962963	G	C	4	-18.0	0.93892518996655	1.000816320571877
001430	108	0.287037037037037	0.2592592592592592	0.2777777777777778	0.1759259259259259	0.5370370370370371	G	G	4	-10.8	0.5673540642523028	1.003380680519695
001431	108	0.1851851851851851	0.2962962962962963	0.287037037037037	0.2314814814814814	0.5833333333333334	G	G	5	-14.7	0.8215740523228764	1.007211050981727
001432	108	0.287037037037037	0.1666666666666666	0.2314814814814814	0.3148148148148148	0.3981481481481481	A	G	5	-5.9	1.60927489794388	0.9951981360778732
001433	108	0.324074074074074	0.25	0.1944444444444444	0.2314814814814814	0.4444444444444444	A	G	4	-7.9	0.8679520602880475	1.0005271332457288
001434	108	0.1759259259259259	0.1851851851851851	0.2407407407407407	0.3981481481481481	0.4259259259259259	T	G	4	-10.1	1.853627020672305	0.9971473357427194
001435	108	0.2129629629629629	0.2777777777777778	0.2314814814814814	0.2777777777777778	0.5092592592592593	A	G	5	-8.2	0.928000099356922	0.9959868427295336
001436	108	0.3333333333333333	0.2314814814814814	0.1944444444444444	0.2407407407407407	0.4259259259259259	T	A	3	-8.6	0.746866674549248	1.0021548701709175
001437	108	0.25	0.3055555555555556	0.287037037037037	0.1574074074074074	0.5925925925925926	G	C	5	-13.6	1.0844711945614012	0.9600470800584808
001438	108	0.287037037037037	0.2037037037037037	0.2592592592592592	0.25	0.4629629629629629	T	C	4	-11.8	1.1725406002281529	0.9973770540167276
001439	108	0.287037037037037	0.2222222222222222	0.2407407407407407	0.25	0.4629629629629629	T	T	5	-6.3	0.7939770502463187	0.996960667402351
001440	108	0.3518518518518518	0.2129629629629629	0.1759259259259259	0.2592592592592592	0.3888888888888889	A	A	5	-5.4	0.7076141226735522	1.0016858487739773
001441	108	0.1944444444444444	0.3055555555555556	0.25	0.25	0.5555555555555556	C	G	4	-10.5	1.084977370468517	1.0064440433417607
001442	108	0.2592592592592592	0.2222222222222222	0.2592592592592592	0.2592592592592592	0.4814814814814814	A	A	3	-12.6	1.1161782239905056	1.004299770266856
001443	108	0.2222222222222222	0.2407407407407407	0.3055555555555556	0.2314814814814814	0.5462962962962963	A	C	3	-20.2	0.7849255903576203	1.008005279240766
001444	108	0.2962962962962963	0.25	0.2222222222222222	0.2314814814814814	0.4722222222222222	T	A	3	-8.9	1.140401564451155	0.9997363346126228
001445	108	0.3148148148148148	0.287037037037037	0.1944444444444444	0.2037037037037037	0.4814814814814814	A	A	5	-7.4	1.036943699719306	0.995991523763832
001446	108	0.2037037037037037	0.25	0.2685185185185185	0.2777777777777778	0.5185185185185185	A	C	6	-9.2	1.1941493081585923	1.0009809915514725
001447	108	0.2129629629629629	0.1851851851851851	0.3333333333333333	0.2685185185185185	0.5185185185185185	T	T	5	-13.4	0.5611371623513204	1.005097686759871
001448	108	0.2129629629629629	0.2037037037037037	0.3333333333333333	0.25	0.5370370370370371	T	C	3	-14.7	1.2804008280373766	0.9975260820230188
001449	108	0.2777777777777778	0.1944444444444444	0.1759259259259259	0.3518518518518518	0.3703703703703703	A	A	8	-5.5	1.2865071699563375	0.9996418748129656
001450	108	0.2314814814814814	0.2777777777777778	0.2222222222222222	0.2685185185185185	0.5	T	G	3	-10.9	1.0745715532255795	1.007909920298806
001451	108	0.2407407407407407	0.25	0.2592592592592592	0.25	0.5092592592592593	C	T	3	-8.7	1.5778124455906772	0.9786897118818604
001452	108	0.25	0.25	0.2592592592592592	0.2407407407407407	0.5092592592592593	A	T	3	-10.3	0.821162474943549	1.0034857612780888
001453	108	0.1851851851851851	0.287037037037037	0.2685185185185185	0.2592592592592592	0.5555555555555556	T	T	4	-15.3	1.1140764892010782	0.998365363751364
001454	108	0.2222222222222222	0.3055555555555556	0.1851851851851851	0.287037037037037	0.4907407407407407	T	C	4	-8.4	1.344613350737033	0.9964010444758844
001455	108	0.3055555555555556	0.2222222222222222	0.2407407407407407	0.2314814814814814	0.4629629629629629	T	A	3	-9.6	0.6509810908828183	1.004018608046506
001456	108	0.25	0.2685185185185185	0.2685185185185185	0.2129629629629629	0.5370370370370371	A	A	4	-13.8	1.690375565035176	0.9635997879116622
001457	108	0.2314814814814814	0.2314814814814814	0.2407407407407407	0.2962962962962963	0.4722222222222222	T	A	3	-7.9	1.0811906208778308	1.0034545959668435
001458	108	0.2407407407407407	0.3518518518518518	0.2037037037037037	0.2037037037037037	0.5555555555555556	T	G	4	-7.8	0.8787552478457257	1.0007292937843597
001459	108	0.2592592592592592	0.25	0.25	0.2407407407407407	0.5	A	G	5	-13.0	0.9834455810358432	1.0065102360482907
001460	108	0.2222222222222222	0.2314814814814814	0.2777777777777778	0.2685185185185185	0.5092592592592593	T	C	4	-8.7	1.0682813464124794	0.9949342665315904
001461	108	0.324074074074074	0.2777777777777778	0.25	0.1481481481481481	0.5277777777777778	A	A	5	-11.0	0.5638573350675028	1.0019013309678029
001462	108	0.2962962962962963	0.2314814814814814	0.1574074074074074	0.3148148148148148	0.3888888888888889	T	C	3	-4.8	1.194138818971751	0.996501249641369
001463	108	0.2314814814814814	0.3148148148148148	0.2314814814814814	0.2222222222222222	0.5462962962962963	C	C	3	-10.3	1.2175222545171291	0.9991436003626348
001464	108	0.2314814814814814	0.287037037037037	0.2037037037037037	0.2777777777777778	0.4907407407407407	A	T	4	-10.5	1.2318956992599344	1.002884345194484
001465	108	0.2129629629629629	0.2314814814814814	0.2777777777777778	0.2777777777777778	0.5092592592592593	G	C	4	-9.8	0.9934750214978776	1.0062387085197064
001466	108	0.25	0.287037037037037	0.2129629629629629	0.25	0.5	C	T	4	-6.5	0.9572818573409676	1.0000188863485673
001467	108	0.2685185185185185	0.1944444444444444	0.25	0.287037037037037	0.4444444444444444	G	C	4	-8.4	0.8747735455456744	1.004527955229531
001468	108	0.1944444444444444	0.2777777777777778	0.2407407407407407	0.287037037037037	0.5185185185185185	G	G	4	-6.1	1.1459831468130297	0.9989858739748578
001469	108	0.25	0.2685185185185185	0.2592592592592592	0.2222222222222222	0.5277777777777778	T	T	3	-10.4	0.6245632845629969	1.0046068118265217
001470	108	0.2962962962962963	0.1574074074074074	0.287037037037037	0.2592592592592592	0.4444444444444444	A	C	3	-6.5	0.9475073649139312	0.9966117880049234
001471	108	0.25	0.287037037037037	0.2129629629629629	0.25	0.5	T	C	3	-4.3	0.9630716801501152	1.001689416167318
001472	108	0.2222222222222222	0.2222222222222222	0.2314814814814814	0.324074074074074	0.4537037037037037	G	C	4	-6.0	1.1628156725275638	1.003435993411875
001473	108	0.2777777777777778	0.2407407407407407	0.1851851851851851	0.2962962962962963	0.4259259259259259	A	T	4	-7.7	0.8999907456039562	1.0037920943861571
001474	108	0.3148148148148148	0.2962962962962963	0.2037037037037037	0.1851851851851851	0.5	A	T	4	-8.6	1.096452318819814	1.0018596892363767
001475	108	0.3148148148148148	0.2037037037037037	0.2222222222222222	0.2592592592592592	0.4259259259259259	C	C	3	-7.5	0.9281065856951304	0.9990446363027174
001476	108	0.2407407407407407	0.2592592592592592	0.1759259259259259	0.324074074074074	0.4351851851851852	C	T	4	-6.6	1.469487126763268	0.9971089138841596
001477	108	0.1666666666666666	0.2129629629629629	0.3333333333333333	0.287037037037037	0.5462962962962963	G	C	4	-7.9	1.4879983224401316	0.9876467267008976
001478	108	0.2222222222222222	0.2592592592592592	0.287037037037037	0.2314814814814814	0.5462962962962963	G	A	3	-9.8	1.1101934951487278	1.0001502489737268
001479	108	0.2314814814814814	0.3611111111111111	0.1759259259259259	0.2314814814814814	0.5370370370370371	A	G	3	-7.1	1.1080722005769073	1.0021272889487614
001480	108	0.2592592592592592	0.1851851851851851	0.2777777777777778	0.2777777777777778	0.4629629629629629	T	G	4	-10.1	0.9791043570304075	1.0007299709103863
001481	108	0.1944444444444444	0.2962962962962963	0.2129629629629629	0.2962962962962963	0.5092592592592593	G	G	4	-5.6	1.2032956146345724	1.0032115195353597
001482	108	0.2592592592592592	0.287037037037037	0.2037037037037037	0.25	0.4907407407407407	T	A	4	-6.4	1.1243436664891675	1.0032344542613671
001483	108	0.2592592592592592	0.2222222222222222	0.3055555555555556	0.2129629629629629	0.5277777777777778	G	C	3	-15.7	1.045701825292187	0.9954491528973156
001484	108	0.287037037037037	0.1759259259259259	0.2592592592592592	0.2777777777777778	0.4351851851851852	T	A	4	-6.4	0.6556673072640862	1.0081831057464463
001485	108	0.2962962962962963	0.2407407407407407	0.1851851851851851	0.2777777777777778	0.4259259259259259	G	T	3	-5.7	0.8750579875784873	0.9967582937130764
001486	108	0.2037037037037037	0.2222222222222222	0.324074074074074	0.25	0.5462962962962963	A	T	4	-11.1	1.3295059530787243	0.9962736775312244
001487	108	0.25	0.2777777777777778	0.2777777777777778	0.1944444444444444	0.5555555555555556	G	G	5	-15.0	0.7773228225363372	1.0059126513737031
001488	108	0.1666666666666666	0.3796296296296296	0.1944444444444444	0.2592592592592592	0.5740740740740741	C	T	5	-6.6	1.0443400607771185	1.0039622897452667
001489	108	0.287037037037037	0.2222222222222222	0.2777777777777778	0.2129629629629629	0.5	C	A	3	-8.7	0.8798432908035507	0.9981194530598936
001490	108	0.3055555555555556	0.1759259259259259	0.2777777777777778	0.2407407407407407	0.4537037037037037	T	A	4	-7.2	0.6619538839941062	1.000328525086985
001491	108	0.2592592592592592	0.2592592592592592	0.2407407407407407	0.2407407407407407	0.5	A	G	5	-10.5	0.8198983477575377	1.000078049429518
001492	108	0.2962962962962963	0.2407407407407407	0.2314814814814814	0.2314814814814814	0.4722222222222222	T	G	4	-6.4	3.2648914521896986	0.8690977462208636
001493	108	0.287037037037037	0.2222222222222222	0.2037037037037037	0.287037037037037	0.4259259259259259	T	T	5	-9.1	1.0090600830324197	1.0013280037656702
001494	108	0.287037037037037	0.1944444444444444	0.2685185185185185	0.25	0.4629629629629629	A	A	5	-7.8	0.9632660761466264	1.001693422735503
001495	108	0.3055555555555556	0.2222222222222222	0.2592592592592592	0.2129629629629629	0.4814814814814814	T	A	4	-9.9	0.565962857175544	1.0045443837033134
001496	108	0.2222222222222222	0.2962962962962963	0.2222222222222222	0.2592592592592592	0.5185185185185185	C	C	3	-9.4	1.1481111133412032	1.0035684976597516
001497	108	0.1574074074074074	0.3148148148148148	0.287037037037037	0.2407407407407407	0.6018518518518519	G	T	3	-12.0	1.0336194079936738	1.002638641044823
001498	108	0.2685185185185185	0.2777777777777778	0.2037037037037037	0.25	0.4814814814814814	C	A	4	-8.0	1.1637359139037515	0.997191722022182
001499	108	0.2777777777777778	0.2407407407407407	0.2129629629629629	0.2685185185185185	0.4537037037037037	A	G	4	-6.2	0.8297987279566129	1.0010383457088268
001500	108	0.3055555555555556	0.1666666666666666	0.2407407407407407	0.287037037037037	0.4074074074074074	G	G	4	-11.1	0.7702199051361001	1.0031655185550288
001501	108	0.2407407407407407	0.25	0.2685185185185185	0.2407407407407407	0.5185185185185185	C	G	3	-8.5	1.21700545291979	0.9979925212279238
001502	108	0.2314814814814814	0.2407407407407407	0.2685185185185185	0.2592592592592592	0.5092592592592593	G	C	9	-4.8	0.73943384117337	1.0066173119497133
001503	108	0.1851851851851851	0.2314814814814814	0.2962962962962963	0.287037037037037	0.5277777777777778	A	G	3	-8.4	1.2235625548089673	0.9988879379929332
001504	108	0.324074074074074	0.1851851851851851	0.2407407407407407	0.25	0.4259259259259259	A	G	5	-9.1	0.8441842094902872	1.000457536368654
001505	108	0.3148148148148148	0.2685185185185185	0.2037037037037037	0.2129629629629629	0.4722222222222222	T	A	3	-11.8	0.9505513321944884	0.991749257454668
001506	108	0.2222222222222222	0.2685185185185185	0.2685185185185185	0.2407407407407407	0.5370370370370371	A	C	4	-12.4	1.1730278827808862	0.999921766385276
001507	108	0.2685185185185185	0.2129629629629629	0.2685185185185185	0.25	0.4814814814814814	A	A	5	-10.6	0.6960532135516341	1.001387802634963
001508	108	0.25	0.2222222222222222	0.3148148148148148	0.2129629629629629	0.5370370370370371	A	T	3	-11.1	0.5808311834898515	1.004995885243246
001509	108	0.2314814814814814	0.25	0.287037037037037	0.2314814814814814	0.5370370370370371	G	A	5	-14.3	0.715402392122106	1.0050794698349343
001510	108	0.287037037037037	0.2222222222222222	0.287037037037037	0.2037037037037037	0.5092592592592593	A	G	4	-9.2	0.8131044783537803	1.001881573877296
001511	108	0.1759259259259259	0.3333333333333333	0.3055555555555556	0.1851851851851851	0.6388888888888888	C	C	3	-15.9	0.7395876309373164	1.0065999712140548
001512	108	0.2407407407407407	0.287037037037037	0.2314814814814814	0.2407407407407407	0.5185185185185185	T	G	4	-8.4	0.9410769262786152	0.9960013681358147
001513	108	0.2777777777777778	0.25	0.25	0.2222222222222222	0.5	G	G	3	-6.7	1.0787257547342692	0.998316979311283
001514	108	0.2592592592592592	0.1666666666666666	0.25	0.324074074074074	0.4166666666666667	T	C	4	-10.1	1.0534206861890874	0.9983989639241928
001515	108	0.2407407407407407	0.2592592592592592	0.2407407407407407	0.2592592592592592	0.5	T	T	4	-14.3	1.23381588334754	1.000637319868962
001516	108	0.1759259259259259	0.2962962962962963	0.287037037037037	0.2407407407407407	0.5833333333333334	C	G	3	-10.5	0.8508784695287942	0.98514885009011
001517	108	0.25	0.2407407407407407	0.2592592592592592	0.25	0.5	A	C	3	-8.5	1.1742795657243812	0.9930659592709958
001518	108	0.3055555555555556	0.2222222222222222	0.2407407407407407	0.2314814814814814	0.4629629629629629	G	A	3	-9.0	0.8025943255034061	0.9999199778185288
001519	108	0.2777777777777778	0.3148148148148148	0.2037037037037037	0.2037037037037037	0.5185185185185185	C	C	4	-5.9	0.8913317515385354	1.002506230277142
001520	108	0.3148148148148148	0.2222222222222222	0.25	0.2129629629629629	0.4722222222222222	T	A	4	-10.6	0.4549034544099818	1.0051200162926124
001521	108	0.2129629629629629	0.2962962962962963	0.2407407407407407	0.25	0.5370370370370371	T	T	4	-9.5	1.1079656462590577	1.002761276211443
001522	108	0.2222222222222222	0.1944444444444444	0.2962962962962963	0.287037037037037	0.4907407407407407	G	G	5	-10.9	0.9924796730941424	1.0034988083931244
001523	108	0.2777777777777778	0.2129629629629629	0.25	0.2592592592592592	0.4629629629629629	T	C	4	-9.5	1.526461075230746	0.9797462786446112
001524	108	0.2685185185185185	0.2592592592592592	0.2685185185185185	0.2037037037037037	0.5277777777777778	G	A	4	-15.8	0.485927064175666	1.0029174632267062
001525	108	0.1759259259259259	0.1759259259259259	0.287037037037037	0.3611111111111111	0.4629629629629629	G	T	5	-10.1	1.775560873848674	1.0025867267079576
001526	108	0.287037037037037	0.2037037037037037	0.3611111111111111	0.1481481481481481	0.5648148148148148	A	A	3	-10.3	0.6955271311151433	0.9867846876977472
001527	108	0.287037037037037	0.2222222222222222	0.2314814814814814	0.2592592592592592	0.4537037037037037	G	A	4	-8.1	0.886021369660517	0.99779600899379
001528	108	0.2407407407407407	0.2777777777777778	0.1944444444444444	0.287037037037037	0.4722222222222222	A	G	3	-4.7	1.5713641107046348	0.9894130792906796
001529	108	0.2962962962962963	0.2777777777777778	0.1944444444444444	0.2314814814814814	0.4722222222222222	A	A	4	-12.9	0.7565074209550142	0.9997749717761548
001530	108	0.2129629629629629	0.25	0.2962962962962963	0.2407407407407407	0.5462962962962963	T	C	4	-17.2	0.6729618433725582	0.999406626374812
001531	108	0.1759259259259259	0.2592592592592592	0.287037037037037	0.2777777777777778	0.5462962962962963	T	A	5	-13.0	0.7652757692790698	1.0064361539604036
001532	108	0.2685185185185185	0.3148148148148148	0.2592592592592592	0.1574074074074074	0.5740740740740741	C	G	5	-16.2	0.4929289651381959	1.00536138447309
001533	108	0.2037037037037037	0.2685185185185185	0.1944444444444444	0.3333333333333333	0.4629629629629629	T	T	4	-8.4	1.2224526868290873	1.0028597238481425
001534	108	0.2777777777777778	0.2407407407407407	0.2222222222222222	0.2592592592592592	0.4629629629629629	A	A	4	-7.8	1.4311749634049902	0.9918931768094692
001535	108	0.25	0.287037037037037	0.2129629629629629	0.25	0.5	T	T	4	-12.4	0.8437660722686573	1.0093532956796851
001536	108	0.2777777777777778	0.1944444444444444	0.2314814814814814	0.2962962962962963	0.4259259259259259	C	C	5	-6.7	1.045778404085752	1.0001737925768064
001537	108	0.25	0.3333333333333333	0.1944444444444444	0.2222222222222222	0.5277777777777778	C	T	4	-9.3	0.8559126638880421	1.0019298914170889
001538	108	0.324074074074074	0.1851851851851851	0.25	0.2407407407407407	0.4351851851851852	T	T	3	-6.6	0.9586983443910893	0.9963819244864166
001539	108	0.1851851851851851	0.2407407407407407	0.2685185185185185	0.3055555555555556	0.5092592592592593	T	T	3	-11.2	1.233715768855775	0.9939725001056626
001540	108	0.2314814814814814	0.2129629629629629	0.3055555555555556	0.25	0.5185185185185185	T	A	5	-8.1	0.9876008559614304	1.0017752026509397
001541	108	0.287037037037037	0.25	0.287037037037037	0.1759259259259259	0.5370370370370371	A	G	4	-10.5	0.699586843145339	1.0032126153916845
001542	108	0.25	0.2407407407407407	0.2592592592592592	0.25	0.5	A	C	3	-9.7	0.886379687682163	1.0064803168852914
001543	108	0.2314814814814814	0.2777777777777778	0.1851851851851851	0.3055555555555556	0.4629629629629629	C	T	3	-7.2	1.4650988384081476	0.9960935518362352
001544	108	0.25	0.2407407407407407	0.1759259259259259	0.3333333333333333	0.4166666666666667	G	G	6	-6.9	1.0020005753848256	1.0019953827761654
001545	108	0.2777777777777778	0.2685185185185185	0.1759259259259259	0.2777777777777778	0.4444444444444444	G	T	5	-6.9	1.6874029974792382	0.995345242368758
001546	108	0.2037037037037037	0.2777777777777778	0.2592592592592592	0.2592592592592592	0.5370370370370371	T	A	5	-10.3	1.1976030466828955	0.999100928460348
001547	108	0.25	0.2592592592592592	0.2685185185185185	0.2222222222222222	0.5277777777777778	T	G	5	-11.6	1.1244358613628502	0.99917149099155
001548	108	0.2962962962962963	0.1944444444444444	0.2314814814814814	0.2777777777777778	0.4259259259259259	C	T	4	-10.6	1.0830084313320634	0.9966121573912524
001549	108	0.2407407407407407	0.25	0.2592592592592592	0.25	0.5092592592592593	C	A	5	-9.4	1.0195302311511418	1.0021864044721795
001550	108	0.2962962962962963	0.2685185185185185	0.2777777777777778	0.1574074074074074	0.5462962962962963	C	C	6	-14.2	0.4018622826118625	1.0030230652368934
001551	108	0.1666666666666666	0.2685185185185185	0.2222222222222222	0.3425925925925926	0.4907407407407407	T	G	5	-7.5	1.4236715681168102	1.000054621878204
001552	108	0.2777777777777778	0.3055555555555556	0.2314814814814814	0.1851851851851851	0.5370370370370371	G	C	3	-11.3	0.5349353246489642	1.0056563476059963
001553	108	0.3425925925925926	0.2685185185185185	0.1481481481481481	0.2407407407407407	0.4166666666666667	T	G	5	-6.6	0.7232157451350353	1.0037369186343892
001554	108	0.2592592592592592	0.25	0.2777777777777778	0.2129629629629629	0.5277777777777778	A	A	5	-10.7	0.8538480517505604	1.0028386180778694
001555	108	0.2407407407407407	0.2592592592592592	0.2037037037037037	0.2962962962962963	0.4629629629629629	T	C	6	-7.5	1.2657859612896625	1.001438507304655
001556	108	0.2592592592592592	0.2037037037037037	0.287037037037037	0.25	0.4907407407407407	T	A	6	-9.5	1.1157284346557557	0.9932400066759288
001557	108	0.2592592592592592	0.2777777777777778	0.2407407407407407	0.2222222222222222	0.5185185185185185	C	A	4	-8.6	1.2352488748034205	1.001739501803942
001558	108	0.25	0.1851851851851851	0.2962962962962963	0.2685185185185185	0.4814814814814814	A	A	4	-9.4	0.9190739690640276	1.001310016130482
001559	108	0.324074074074074	0.1574074074074074	0.2685185185185185	0.25	0.4259259259259259	G	G	6	-6.6	0.487178035136911	1.0044330205965577
001560	108	0.2222222222222222	0.2592592592592592	0.2314814814814814	0.287037037037037	0.4907407407407407	T	C	3	-6.8	1.331679043764926	0.9969070519131218
001561	108	0.3055555555555556	0.2129629629629629	0.25	0.2314814814814814	0.4629629629629629	G	T	5	-9.6	1.0258914187928527	0.9959908124171004
001562	108	0.2222222222222222	0.2407407407407407	0.3148148148148148	0.2222222222222222	0.5555555555555556	C	G	3	-10.9	0.4647830467113207	1.006245425021523
001563	108	0.2407407407407407	0.2222222222222222	0.2222222222222222	0.3148148148148148	0.4444444444444444	A	G	5	-8.8	1.2122337858053476	0.9977739716622328
001564	108	0.2592592592592592	0.2592592592592592	0.3148148148148148	0.1666666666666666	0.5740740740740741	A	G	4	-18.0	0.6385412847438672	1.0016952027834631
001565	108	0.25	0.2222222222222222	0.2314814814814814	0.2962962962962963	0.4537037037037037	G	A	4	-16.5	1.1108785825685328	0.9944514607601732
001566	108	0.25	0.25	0.1851851851851851	0.3148148148148148	0.4351851851851852	A	C	4	-5.9	1.4535155389505685	0.9997350678937694
001567	108	0.1666666666666666	0.3148148148148148	0.25	0.2685185185185185	0.5648148148148148	A	C	4	-11.8	1.3893669429683717	0.9988800751335029
001568	108	0.2777777777777778	0.2685185185185185	0.2314814814814814	0.2222222222222222	0.5	T	T	4	-14.5	0.7384254488374767	1.0027695821626066
001569	108	0.2407407407407407	0.25	0.2314814814814814	0.2777777777777778	0.4814814814814814	C	A	4	-6.4	1.430925354439003	1.004473542127565
001570	108	0.2592592592592592	0.25	0.2407407407407407	0.25	0.4907407407407407	A	T	4	-14.5	0.8980432538434112	1.005217682106603
001571	108	0.2407407407407407	0.2962962962962963	0.25	0.2129629629629629	0.5462962962962963	G	T	5	-14.2	0.99082320857678	1.001720772528083
001572	108	0.2777777777777778	0.2222222222222222	0.2314814814814814	0.2685185185185185	0.4537037037037037	A	C	7	-6.4	0.6128569688059214	1.0025908334348783
001573	108	0.2777777777777778	0.2314814814814814	0.25	0.2407407407407407	0.4814814814814814	C	T	6	-10.9	0.5610547051494573	1.0009567453961723
001574	108	0.2037037037037037	0.2037037037037037	0.25	0.3425925925925926	0.4537037037037037	T	G	5	-14.7	1.0768885223909757	1.0042202588929483
001575	108	0.2407407407407407	0.2314814814814814	0.2129629629629629	0.3148148148148148	0.4444444444444444	C	T	4	-7.0	0.9558472985606512	0.9906960498157976
001576	108	0.2592592592592592	0.2407407407407407	0.2685185185185185	0.2314814814814814	0.5092592592592593	G	C	4	-11.0	0.6605827600881711	1.008547470112326
001577	108	0.2685185185185185	0.2407407407407407	0.2685185185185185	0.2222222222222222	0.5092592592592593	T	C	5	-11.4	0.7220455363452986	1.0007806006296158
001578	108	0.2037037037037037	0.3055555555555556	0.2222222222222222	0.2685185185185185	0.5277777777777778	G	G	4	-10.5	1.0036082663226151	1.005302653689429
001579	108	0.2685185185185185	0.287037037037037	0.2222222222222222	0.2222222222222222	0.5092592592592593	C	C	4	-11.2	1.09168348749781	0.9821174325594896
001580	108	0.2222222222222222	0.2129629629629629	0.2592592592592592	0.3055555555555556	0.4722222222222222	A	C	4	-7.4	0.7607053504006493	1.002266704133393
001581	108	0.2962962962962963	0.2222222222222222	0.2592592592592592	0.2222222222222222	0.4814814814814814	A	C	3	-9.9	0.819693923694565	1.0036657954199044
001582	108	0.2407407407407407	0.2407407407407407	0.2314814814814814	0.287037037037037	0.4722222222222222	T	T	4	-7.4	1.2927359571759822	0.9977074844414764
001583	108	0.25	0.2222222222222222	0.2314814814814814	0.2962962962962963	0.4537037037037037	C	G	4	-7.9	0.8057828799617871	0.998725296473584
001584	108	0.25	0.287037037037037	0.2037037037037037	0.2592592592592592	0.4907407407407407	A	C	3	-9.3	1.466816592798909	0.9994242204883572
001585	108	0.2962962962962963	0.2685185185185185	0.1574074074074074	0.2777777777777778	0.4259259259259259	G	A	5	-3.2	1.1205326349884142	0.9945665173873162
001586	108	0.2222222222222222	0.2685185185185185	0.2777777777777778	0.2314814814814814	0.5462962962962963	G	G	4	-12.3	0.7371198146961851	1.003590982909889
001587	108	0.2407407407407407	0.2592592592592592	0.2314814814814814	0.2685185185185185	0.4907407407407407	C	A	6	-12.5	1.05418953781245	0.9966004392339632
001588	108	0.2685185185185185	0.287037037037037	0.2129629629629629	0.2314814814814814	0.5	G	A	4	-10.0	0.965524585046872	1.000631178767999
001589	108	0.2777777777777778	0.2037037037037037	0.2407407407407407	0.2777777777777778	0.4444444444444444	A	G	3	-7.7	1.1971776290136402	0.9848529264612234
001590	108	0.3055555555555556	0.2129629629629629	0.1944444444444444	0.287037037037037	0.4074074074074074	C	C	4	-7.7	1.340573406848246	0.9991103894287636
001591	108	0.2777777777777778	0.2592592592592592	0.2407407407407407	0.2222222222222222	0.5	A	A	5	-7.6	1.0602549227478963	1.0011201828172238
001592	108	0.2592592592592592	0.1759259259259259	0.2777777777777778	0.287037037037037	0.4537037037037037	T	G	4	-9.2	1.052976099317233	0.9961397660545216
001593	108	0.2222222222222222	0.3518518518518518	0.2314814814814814	0.1944444444444444	0.5833333333333334	C	G	3	-12.9	0.4998754744915076	1.000237192194125
001594	108	0.3148148148148148	0.2407407407407407	0.2314814814814814	0.2129629629629629	0.4722222222222222	G	G	3	-13.8	0.674102446452315	1.0024761951369383
001595	108	0.2592592592592592	0.2592592592592592	0.25	0.2314814814814814	0.5092592592592593	C	C	3	-8.4	1.0409560082358398	1.0023797014817628
001596	108	0.2592592592592592	0.2777777777777778	0.2407407407407407	0.2222222222222222	0.5185185185185185	G	T	4	-9.2	0.6981273457398558	0.9958374424627228
001597	108	0.1666666666666666	0.4074074074074074	0.1944444444444444	0.2314814814814814	0.6018518518518519	G	C	5	-12.5	1.2372805709648966	1.001908129790567
001598	108	0.2129629629629629	0.25	0.3055555555555556	0.2314814814814814	0.5555555555555556	A	T	4	-10.6	0.8249133141294582	0.9968423557179268
001599	108	0.25	0.2314814814814814	0.2685185185185185	0.25	0.5	T	T	4	-12.3	0.841971513046769	0.9895722247957208
001600	108	0.2314814814814814	0.2777777777777778	0.2037037037037037	0.287037037037037	0.4814814814814814	C	G	4	-6.4	1.1022307520713273	1.006036966662401
001601	108	0.3055555555555556	0.2407407407407407	0.2314814814814814	0.2222222222222222	0.4722222222222222	T	A	4	-10.7	0.4608953832397618	1.0065694283280513
001602	108	0.25	0.2592592592592592	0.287037037037037	0.2037037037037037	0.5462962962962963	G	T	3	-19.2	0.9285724816306608	1.0022687325911166
001603	108	0.2685185185185185	0.2592592592592592	0.1851851851851851	0.287037037037037	0.4444444444444444	A	T	4	-8.0	0.9477397128823776	1.001439242818735
001604	108	0.2777777777777778	0.2407407407407407	0.2407407407407407	0.2407407407407407	0.4814814814814814	C	A	4	-11.4	0.9151676659952171	0.9930704430937142
001605	108	0.3148148148148148	0.1666666666666666	0.2592592592592592	0.2592592592592592	0.4259259259259259	T	T	4	-12.3	0.6804338693250039	0.9999885536120044
001606	108	0.3055555555555556	0.2037037037037037	0.2777777777777778	0.2129629629629629	0.4814814814814814	C	G	3	-9.5	0.6072463664097254	1.0046052156742329
001607	108	0.2685185185185185	0.2222222222222222	0.2777777777777778	0.2314814814814814	0.5	G	G	4	-8.2	0.7733733805661552	0.9932182176192916
001608	108	0.2314814814814814	0.2407407407407407	0.1944444444444444	0.3333333333333333	0.4351851851851852	G	T	4	-8.4	1.5873923277079045	1.0022366244301897
001609	108	0.2129629629629629	0.2314814814814814	0.2962962962962963	0.2592592592592592	0.5277777777777778	A	G	3	-14.9	1.168709140727511	1.0034723283846847
001610	108	0.2592592592592592	0.2407407407407407	0.2129629629629629	0.287037037037037	0.4537037037037037	C	C	5	-9.2	1.1748014347951743	0.9993614597393328
001611	108	0.25	0.2592592592592592	0.2037037037037037	0.287037037037037	0.4629629629629629	G	G	3	-4.4	1.027892618614802	0.9993870947335144
001612	108	0.25	0.2407407407407407	0.2777777777777778	0.2314814814814814	0.5185185185185185	T	G	4	-8.8	0.5631907106451141	1.007578169160493
001613	108	0.2129629629629629	0.25	0.3333333333333333	0.2037037037037037	0.5833333333333334	G	G	3	-17.8	0.7436445098095413	1.0004803006100695
001614	108	0.2222222222222222	0.287037037037037	0.2685185185185185	0.2222222222222222	0.5555555555555556	T	T	4	-7.5	0.7520410497774649	0.9998984526107116
001615	108	0.2129629629629629	0.3055555555555556	0.2685185185185185	0.2129629629629629	0.5740740740740741	C	G	3	-13.8	0.8184804407570649	1.0043989808903542
001616	108	0.3055555555555556	0.2129629629629629	0.2314814814814814	0.25	0.4444444444444444	G	T	4	-15.0	0.6368727729369762	1.000773126748514
001617	108	0.2962962962962963	0.2962962962962963	0.2314814814814814	0.1759259259259259	0.5277777777777778	G	G	4	-10.9	0.9271081046542724	0.9971500976953764
001618	108	0.1944444444444444	0.2777777777777778	0.3148148148148148	0.2129629629629629	0.5925925925925926	C	G	5	-16.9	0.8268861150803523	1.0048933672981142
001619	108	0.287037037037037	0.2222222222222222	0.2685185185185185	0.2222222222222222	0.4907407407407407	C	A	5	-8.6	0.9095581348230009	0.999304285473628
001620	108	0.2407407407407407	0.3055555555555556	0.25	0.2037037037037037	0.5555555555555556	C	A	4	-11.8	0.8556919682914801	1.0038074950008853
001621	108	0.2407407407407407	0.25	0.2777777777777778	0.2314814814814814	0.5277777777777778	A	T	3	-12.0	0.7567869291642723	0.9964633348034524
001622	108	0.25	0.2037037037037037	0.2407407407407407	0.3055555555555556	0.4444444444444444	A	T	3	-10.6	1.3369487584614688	0.9949711901294476
001623	108	0.3055555555555556	0.2222222222222222	0.2592592592592592	0.2129629629629629	0.4814814814814814	G	C	3	-11.0	0.6953451929403164	1.0005888661293818
001624	108	0.2592592592592592	0.3055555555555556	0.2222222222222222	0.2129629629629629	0.5277777777777778	A	T	4	-9.1	0.9007051590145185	0.9985003597485266
001625	108	0.2777777777777778	0.2129629629629629	0.2962962962962963	0.2129629629629629	0.5092592592592593	G	C	4	-5.8	0.9454316444542514	0.9954178407023864
001626	108	0.2314814814814814	0.2962962962962963	0.25	0.2222222222222222	0.5462962962962963	C	C	3	-12.5	0.8664750835010773	1.0033406309903186
001627	108	0.2407407407407407	0.2592592592592592	0.2129629629629629	0.287037037037037	0.4722222222222222	C	C	5	-9.0	1.1079804113208502	1.0012889754665035
001628	108	0.2314814814814814	0.2962962962962963	0.2037037037037037	0.2685185185185185	0.5	A	C	6	-9.2	1.0570046924813374	1.0015079115181025
001629	108	0.2314814814814814	0.3148148148148148	0.2314814814814814	0.2222222222222222	0.5462962962962963	G	C	4	-10.8	0.6457699769241289	1.0060237651464858
001630	108	0.2777777777777778	0.2037037037037037	0.2592592592592592	0.2592592592592592	0.4629629629629629	C	G	4	-8.9	1.033705173077957	0.9982035892671928
001631	108	0.2777777777777778	0.2129629629629629	0.2777777777777778	0.2314814814814814	0.4907407407407407	C	G	3	-11.1	0.7144065904297581	1.0048270858751234
001632	108	0.2962962962962963	0.25	0.2407407407407407	0.2129629629629629	0.4907407407407407	T	A	5	-7.8	0.4163021081054086	1.0085828710273972
001633	108	0.25	0.1944444444444444	0.3333333333333333	0.2222222222222222	0.5277777777777778	C	T	5	-17.4	0.7703285580350852	0.998390712465136
001634	108	0.2222222222222222	0.2685185185185185	0.2222222222222222	0.287037037037037	0.4907407407407407	T	C	4	-9.6	0.6427510421659264	1.0143726421958126
001635	108	0.2685185185185185	0.2129629629629629	0.3148148148148148	0.2037037037037037	0.5277777777777778	C	A	4	-11.4	1.0544908525081318	0.9996027342694253
001636	108	0.2314814814814814	0.3425925925925926	0.2129629629629629	0.2129629629629629	0.5555555555555556	A	A	5	-10.6	0.903522627602533	1.003338171111012
001637	108	0.2685185185185185	0.2222222222222222	0.25	0.2592592592592592	0.4722222222222222	A	G	4	-18.6	0.6475482286137553	1.0048590192628664
001638	108	0.2777777777777778	0.2222222222222222	0.2592592592592592	0.2407407407407407	0.4814814814814814	A	T	4	-8.6	0.5866941199423336	1.0033940060430009
001639	108	0.2037037037037037	0.324074074074074	0.2314814814814814	0.2407407407407407	0.5555555555555556	G	C	5	-8.5	0.9818378585831228	0.9988112795401396
001640	108	0.2592592592592592	0.25	0.25	0.2407407407407407	0.5	G	G	3	-7.5	1.0470918413515695	0.9982039055287226
001641	108	0.2129629629629629	0.2962962962962963	0.25	0.2407407407407407	0.5462962962962963	T	G	6	-11.9	0.8924079568710391	1.0027103968195044
001642	108	0.1944444444444444	0.25	0.287037037037037	0.2685185185185185	0.5370370370370371	C	T	4	-9.6	1.346076185744907	0.9899605006053096
001643	108	0.25	0.2037037037037037	0.287037037037037	0.2592592592592592	0.4907407407407407	G	A	4	-8.4	0.7961203934302771	1.0039751007379558
001644	108	0.2685185185185185	0.3055555555555556	0.2407407407407407	0.1851851851851851	0.5462962962962963	A	T	4	-15.4	0.8204827580981886	0.9999585370316808
001645	108	0.3055555555555556	0.2314814814814814	0.2222222222222222	0.2407407407407407	0.4537037037037037	G	G	3	-6.6	1.0614197932873373	0.9987103143806412
001646	108	0.2777777777777778	0.2037037037037037	0.2685185185185185	0.25	0.4722222222222222	A	A	3	-6.4	0.8701719120125854	0.9986017234665876
001647	108	0.1666666666666666	0.2222222222222222	0.3055555555555556	0.3055555555555556	0.5277777777777778	G	T	4	-8.5	1.3834730891912344	0.9937516021860022
001648	108	0.2685185185185185	0.2314814814814814	0.2222222222222222	0.2777777777777778	0.4537037037037037	A	T	4	-4.6	1.205482510831524	1.0011142351217075
001649	108	0.2129629629629629	0.324074074074074	0.1944444444444444	0.2685185185185185	0.5185185185185185	C	C	4	-12.5	1.274814147943751	0.9953194829389618
001650	108	0.25	0.2592592592592592	0.25	0.2407407407407407	0.5092592592592593	A	A	4	-15.1	0.9921804592878204	1.000802388092951
001651	108	0.3055555555555556	0.2222222222222222	0.1481481481481481	0.324074074074074	0.3703703703703703	T	T	5	-12.0	1.475225622190684	0.9926726147073076
001652	108	0.2777777777777778	0.2592592592592592	0.25	0.2129629629629629	0.5092592592592593	T	G	5	-6.9	0.7057711682535591	1.0055035163280093
001653	108	0.1851851851851851	0.287037037037037	0.287037037037037	0.2407407407407407	0.5740740740740741	C	G	3	-10.9	1.1465406707073702	1.005865721023404
001654	108	0.2685185185185185	0.2407407407407407	0.2685185185185185	0.2222222222222222	0.5092592592592593	G	G	7	-12.5	0.6230834188204695	1.0016451206644703
001655	108	0.2592592592592592	0.3055555555555556	0.1759259259259259	0.2592592592592592	0.4814814814814814	C	G	4	-3.0	1.3695023531262691	0.9998521884671144
001656	108	0.287037037037037	0.2129629629629629	0.25	0.25	0.4629629629629629	A	C	4	-9.9	0.96328114596378	1.0019194635075868
001657	108	0.2222222222222222	0.3055555555555556	0.287037037037037	0.1851851851851851	0.5925925925925926	G	C	5	-13.5	0.5075087424594559	1.0067069428999802
001658	108	0.2962962962962963	0.25	0.2685185185185185	0.1851851851851851	0.5185185185185185	G	A	4	-11.5	0.7023318591826859	1.004687482566675
001659	108	0.1851851851851851	0.1944444444444444	0.3148148148148148	0.3055555555555556	0.5092592592592593	C	A	6	-10.8	1.5201686206149403	0.9979679025833276
001660	108	0.2129629629629629	0.2777777777777778	0.2777777777777778	0.2314814814814814	0.5555555555555556	G	T	7	-11.0	1.3895690308682536	0.9929160897918988
001661	108	0.2222222222222222	0.2407407407407407	0.2777777777777778	0.2592592592592592	0.5185185185185185	C	C	4	-8.3	0.8543105865187898	1.0009069396351105
001662	108	0.2407407407407407	0.2592592592592592	0.2129629629629629	0.287037037037037	0.4722222222222222	C	G	3	-16.8	0.6865620328406539	1.00660956773529
001663	108	0.3148148148148148	0.1944444444444444	0.1851851851851851	0.3055555555555556	0.3796296296296296	A	A	4	-7.7	1.2936043411661111	0.9983424286311292
001664	108	0.2407407407407407	0.2222222222222222	0.25	0.287037037037037	0.4722222222222222	C	G	3	-7.7	1.1412027145045058	1.0038505827867794
001665	108	0.2777777777777778	0.1944444444444444	0.2685185185185185	0.2592592592592592	0.4629629629629629	G	A	4	-8.6	1.0144208935960672	0.997800361820565
001666	108	0.2314814814814814	0.2222222222222222	0.324074074074074	0.2222222222222222	0.5462962962962963	G	C	4	-10.2	0.7099482818120236	1.0064328491200374
001667	108	0.2592592592592592	0.2407407407407407	0.2592592592592592	0.2407407407407407	0.5	C	T	3	-10.7	0.8263180723505966	1.0004790725899513
001668	108	0.3425925925925926	0.1481481481481481	0.2314814814814814	0.2777777777777778	0.3796296296296296	A	A	5	-7.0	1.237540460484673	1.000850536038541
001669	108	0.2314814814814814	0.2407407407407407	0.25	0.2777777777777778	0.4907407407407407	C	C	3	-10.2	1.129972936157473	0.9989004578077544
001670	108	0.2037037037037037	0.25	0.2129629629629629	0.3333333333333333	0.4629629629629629	T	T	3	-8.6	1.434746850123785	0.998899633655293
001671	108	0.2222222222222222	0.2777777777777778	0.2407407407407407	0.2592592592592592	0.5185185185185185	T	T	5	-11.1	0.8825700315911197	1.000320861415496
001672	108	0.25	0.25	0.287037037037037	0.2129629629629629	0.5370370370370371	G	G	4	-8.9	1.0720023120052935	1.0003105309314848
001673	108	0.287037037037037	0.2407407407407407	0.2222222222222222	0.25	0.4629629629629629	A	A	5	-10.3	1.0767082855660204	1.0027567401875872
001674	108	0.2222222222222222	0.3148148148148148	0.2222222222222222	0.2407407407407407	0.5370370370370371	T	C	4	-9.7	0.988431374546293	1.002572333223273
001675	108	0.2592592592592592	0.2222222222222222	0.2777777777777778	0.2407407407407407	0.5	T	G	4	-12.9	0.9226779500533376	0.992843099406803
001676	108	0.287037037037037	0.1851851851851851	0.2592592592592592	0.2685185185185185	0.4444444444444444	G	T	4	-4.3	0.6983241820970728	1.005406075227845
001677	108	0.2407407407407407	0.2592592592592592	0.2777777777777778	0.2222222222222222	0.5370370370370371	C	T	4	-11.4	0.5769694104946895	1.0043161522754949
001678	108	0.2037037037037037	0.3055555555555556	0.25	0.2407407407407407	0.5555555555555556	T	A	4	-12.6	1.5257579480677488	0.999834112883394
001679	108	0.2314814814814814	0.2777777777777778	0.2314814814814814	0.2592592592592592	0.5092592592592593	A	C	3	-8.2	0.9045150547642792	1.0025570277155058
001680	108	0.2962962962962963	0.2777777777777778	0.2129629629629629	0.2129629629629629	0.4907407407407407	T	C	4	-10.9	1.2031467925445989	0.9977875326333429
001681	108	0.2222222222222222	0.3055555555555556	0.2592592592592592	0.2129629629629629	0.5648148148148148	T	A	4	-12.4	0.6757732528762208	1.0052389401930646
001682	108	0.2685185185185185	0.1759259259259259	0.2685185185185185	0.287037037037037	0.4444444444444444	A	G	5	-7.0	1.1580336396914344	0.996466878884574
001683	108	0.2037037037037037	0.2685185185185185	0.324074074074074	0.2037037037037037	0.5925925925925926	C	G	5	-13.7	0.8083036834161517	1.00306321453266
001684	108	0.1944444444444444	0.2777777777777778	0.2592592592592592	0.2685185185185185	0.5370370370370371	C	C	3	-14.6	1.242107227096164	1.003690063983213
001685	108	0.2407407407407407	0.2129629629629629	0.2962962962962963	0.25	0.5092592592592593	C	G	4	-9.6	0.7370391243572361	1.006324999417618
001686	108	0.2685185185185185	0.2407407407407407	0.2314814814814814	0.2592592592592592	0.4722222222222222	C	T	5	-9.2	0.8577276048787252	1.0031050060268711
001687	108	0.2407407407407407	0.2777777777777778	0.2592592592592592	0.2222222222222222	0.5370370370370371	G	T	4	-8.0	0.8992511133784429	1.0003858806162584
001688	108	0.3055555555555556	0.2777777777777778	0.2777777777777778	0.1388888888888889	0.5555555555555556	G	A	4	-11.3	0.4265386845210437	1.005401274111159
001689	108	0.2407407407407407	0.1944444444444444	0.2592592592592592	0.3055555555555556	0.4537037037037037	T	T	4	-5.6	1.2025935202266935	1.0006128996450847
001690	108	0.2037037037037037	0.3333333333333333	0.25	0.2129629629629629	0.5833333333333334	A	G	5	-11.4	0.842419234808709	0.9982947922308528
001691	108	0.2222222222222222	0.2037037037037037	0.3148148148148148	0.2592592592592592	0.5185185185185185	A	A	3	-11.4	0.8962124841465413	0.9976901770207564
001692	108	0.2592592592592592	0.2222222222222222	0.2962962962962963	0.2222222222222222	0.5185185185185185	G	A	4	-14.8	0.7439961299813683	0.9965050564717404
001693	108	0.25	0.2314814814814814	0.2314814814814814	0.287037037037037	0.4629629629629629	T	A	5	-7.1	1.2774494257593487	1.0002248325905272
001694	108	0.25	0.25	0.2685185185185185	0.2314814814814814	0.5185185185185185	G	T	5	-9.1	0.9842999099715868	1.0008291058836938
001695	108	0.1944444444444444	0.3055555555555556	0.2407407407407407	0.2592592592592592	0.5462962962962963	G	T	3	-18.4	0.8285964966618534	1.000105635350519
001696	108	0.2037037037037037	0.2962962962962963	0.2129629629629629	0.287037037037037	0.5092592592592593	T	C	5	-7.5	0.5418759057317678	1.0045995165226491
001697	108	0.25	0.2592592592592592	0.2407407407407407	0.25	0.5	A	G	4	-12.5	0.809212776208802	0.9998736310281872
001698	108	0.3148148148148148	0.2129629629629629	0.1759259259259259	0.2962962962962963	0.3888888888888889	T	C	5	-8.3	0.9720177694516058	1.001620487170707
001699	108	0.2592592592592592	0.2777777777777778	0.2407407407407407	0.2222222222222222	0.5185185185185185	T	T	4	-11.2	0.8054708416469012	1.001349626505978
001700	108	0.25	0.1759259259259259	0.2962962962962963	0.2777777777777778	0.4722222222222222	A	G	4	-10.6	1.0067414076235253	1.0036251259634246
001701	108	0.1944444444444444	0.2777777777777778	0.2777777777777778	0.25	0.5555555555555556	T	T	3	-12.8	0.8845993232251349	1.0028264527309494
001702	108	0.2685185185185185	0.2777777777777778	0.1759259259259259	0.2777777777777778	0.4537037037037037	C	G	5	-5.8	0.8185915883775531	1.003672588830741
001703	108	0.1574074074074074	0.25	0.2962962962962963	0.2962962962962963	0.5462962962962963	T	G	4	-13.4	1.2024328440392706	1.0058029628173708
001704	108	0.2314814814814814	0.2777777777777778	0.2222222222222222	0.2685185185185185	0.5	C	C	5	-5.9	1.4917051309327485	0.9978191280491948
001705	108	0.2592592592592592	0.2592592592592592	0.1574074074074074	0.324074074074074	0.4166666666666667	A	A	3	-9.3	0.8997947556188022	1.0057039164050596
001706	108	0.3055555555555556	0.2685185185185185	0.1944444444444444	0.2314814814814814	0.4629629629629629	A	A	3	-14.3	0.763633416346517	0.9992361308047378
001707	108	0.25	0.2222222222222222	0.2314814814814814	0.2962962962962963	0.4537037037037037	G	G	4	-11.6	1.0896883812809437	1.0011286657165095
001708	108	0.3148148148148148	0.3055555555555556	0.2129629629629629	0.1666666666666666	0.5185185185185185	C	G	4	-6.6	0.5528065084375787	0.9978036469092022
001709	108	0.2592592592592592	0.2314814814814814	0.2685185185185185	0.2407407407407407	0.5	G	A	3	-8.2	0.7080064017043799	1.0052263481573824
001710	108	0.25	0.2222222222222222	0.3055555555555556	0.2222222222222222	0.5277777777777778	G	A	6	-6.5	1.0378187034281232	0.9965926123374812
001711	108	0.2592592592592592	0.2314814814814814	0.1481481481481481	0.3611111111111111	0.3796296296296296	C	C	3	-4.5	1.5264202349013345	0.9996455382585768
001712	108	0.2222222222222222	0.2592592592592592	0.25	0.2685185185185185	0.5092592592592593	A	G	4	-15.7	1.305766966156913	1.0058748877859969
001713	108	0.2777777777777778	0.2129629629629629	0.2129629629629629	0.2962962962962963	0.4259259259259259	G	T	3	-7.6	1.09337264607666	1.0000789097167149
001714	108	0.25	0.3148148148148148	0.2592592592592592	0.1759259259259259	0.5740740740740741	A	A	4	-10.7	0.671018128259647	1.0031068530213103
001715	108	0.25	0.2592592592592592	0.2222222222222222	0.2685185185185185	0.4814814814814814	G	T	3	-10.1	1.4103880106538171	0.9771193035685124
001716	108	0.2407407407407407	0.2407407407407407	0.2314814814814814	0.287037037037037	0.4722222222222222	A	T	4	-7.7	1.339455731988568	0.997731342169334
001717	108	0.3148148148148148	0.1851851851851851	0.2314814814814814	0.2685185185185185	0.4166666666666667	A	T	5	-12.6	0.7629312736890901	0.9894607671840376
001718	108	0.2777777777777778	0.287037037037037	0.2129629629629629	0.2222222222222222	0.5	C	C	5	-7.9	1.1770399837233516	0.9881972967591166
001719	108	0.287037037037037	0.2777777777777778	0.1759259259259259	0.2592592592592592	0.4537037037037037	G	G	4	-6.2	1.1249640941934262	1.0008279058196186
001720	108	0.2314814814814814	0.2592592592592592	0.2962962962962963	0.2129629629629629	0.5555555555555556	A	T	3	-9.5	0.8117716332648319	1.0073308730123494
001721	108	0.2685185185185185	0.2777777777777778	0.1851851851851851	0.2685185185185185	0.4629629629629629	C	A	4	-7.2	1.0495826224271756	0.9958483938814264
001722	108	0.2129629629629629	0.2037037037037037	0.2962962962962963	0.287037037037037	0.5	A	T	4	-11.9	1.3637117281163904	0.9945079253205548
001723	108	0.2037037037037037	0.25	0.3055555555555556	0.2407407407407407	0.5555555555555556	T	G	4	-15.6	0.906231844679262	1.0017147227809562
001724	108	0.2407407407407407	0.324074074074074	0.2314814814814814	0.2037037037037037	0.5555555555555556	A	A	3	-13.3	0.9407771148052468	1.0025206358792331
001725	108	0.2037037037037037	0.2314814814814814	0.287037037037037	0.2777777777777778	0.5185185185185185	A	G	4	-11.3	1.0948713216563906	1.0033051941037878
001726	108	0.324074074074074	0.2592592592592592	0.2314814814814814	0.1851851851851851	0.4907407407407407	C	G	5	-8.9	0.5374580813637279	1.0044874450523436
001727	108	0.3148148148148148	0.2314814814814814	0.2129629629629629	0.2407407407407407	0.4444444444444444	A	A	3	-5.9	1.0959357179805105	0.9983512262072222
001728	108	0.2685185185185185	0.287037037037037	0.1944444444444444	0.25	0.4814814814814814	T	C	3	-7.9	0.5232469694184748	1.008816527264785
001729	108	0.25	0.2685185185185185	0.287037037037037	0.1944444444444444	0.5555555555555556	T	A	4	-13.0	0.673908237900316	1.0008636558404231
001730	108	0.3055555555555556	0.2129629629629629	0.2314814814814814	0.25	0.4444444444444444	G	G	5	-8.5	0.9361977855355345	1.000498654447215
001731	108	0.2685185185185185	0.2037037037037037	0.2685185185185185	0.2592592592592592	0.4722222222222222	C	T	5	-4.9	0.7976688034869219	1.006387352484983
001732	108	0.2314814814814814	0.3055555555555556	0.2129629629629629	0.25	0.5185185185185185	T	A	4	-8.9	0.7985864947226557	1.0056114251187236
001733	108	0.1851851851851851	0.2314814814814814	0.3055555555555556	0.2777777777777778	0.5370370370370371	C	G	3	-7.8	0.8364164884129164	0.9956723225238912
001734	108	0.2685185185185185	0.2129629629629629	0.2407407407407407	0.2777777777777778	0.4537037037037037	T	A	3	-12.4	0.8013050462385305	1.0013579564893762
001735	108	0.3333333333333333	0.2314814814814814	0.2222222222222222	0.2129629629629629	0.4537037037037037	C	C	6	-11.2	0.4305448849130646	1.003423713057365
001736	108	0.2222222222222222	0.287037037037037	0.2407407407407407	0.25	0.5277777777777778	T	A	4	-14.1	0.9003122955480668	1.002162428886782
001737	108	0.2777777777777778	0.2037037037037037	0.2222222222222222	0.2962962962962963	0.4259259259259259	T	G	4	-7.6	0.9049816329120732	1.001470702992073
001738	108	0.2962962962962963	0.25	0.2222222222222222	0.2314814814814814	0.4722222222222222	G	C	5	-6.5	0.9150114586027712	1.0048259950872145
001739	108	0.2407407407407407	0.2037037037037037	0.3055555555555556	0.25	0.5092592592592593	G	T	4	-10.3	1.031946556404331	1.0008981388022162
001740	108	0.2314814814814814	0.1666666666666666	0.2685185185185185	0.3333333333333333	0.4351851851851852	T	G	3	-8.0	1.6305457978905316	0.988376868299921
001741	108	0.2592592592592592	0.2129629629629629	0.2129629629629629	0.3148148148148148	0.4259259259259259	T	A	4	-7.6	1.0150885302661172	1.0003191402706184
001742	108	0.2129629629629629	0.2592592592592592	0.2962962962962963	0.2314814814814814	0.5555555555555556	G	A	4	-17.1	1.0044364689173786	1.0041484999499672
001743	108	0.25	0.2685185185185185	0.2314814814814814	0.25	0.5	T	A	3	-10.3	0.4687606753849756	1.00844475814432
001744	108	0.25	0.2037037037037037	0.287037037037037	0.2592592592592592	0.4907407407407407	G	T	5	-8.2	1.008897409487184	0.9997563137880052
001745	108	0.2407407407407407	0.2777777777777778	0.2685185185185185	0.2129629629629629	0.5462962962962963	G	G	4	-10.1	1.1139376786077124	0.9954155311666888
001746	108	0.2037037037037037	0.2129629629629629	0.3055555555555556	0.2777777777777778	0.5185185185185185	G	G	4	-11.2	1.1028951900898545	0.997668267269264
001747	108	0.287037037037037	0.2314814814814814	0.2314814814814814	0.25	0.4629629629629629	G	A	4	-7.4	0.6935814227420793	1.000405204201938
001748	108	0.2962962962962963	0.2777777777777778	0.2407407407407407	0.1851851851851851	0.5185185185185185	G	T	4	-7.9	0.4316720483985824	1.0072429342839715
001749	108	0.2037037037037037	0.3333333333333333	0.25	0.2129629629629629	0.5833333333333334	C	C	4	-21.7	1.0987423422041924	1.0021359830549383
001750	108	0.2037037037037037	0.25	0.2685185185185185	0.2777777777777778	0.5185185185185185	T	A	3	-9.0	1.0754758976663918	0.954014341695784
001751	108	0.2407407407407407	0.2222222222222222	0.2407407407407407	0.2962962962962963	0.4629629629629629	T	T	3	-11.0	1.338928421220431	1.0003316772665172
001752	108	0.287037037037037	0.2407407407407407	0.2222222222222222	0.25	0.4629629629629629	T	G	4	-10.9	0.8680381310093251	1.001685081626453
001753	108	0.2129629629629629	0.3333333333333333	0.1574074074074074	0.2962962962962963	0.4907407407407407	T	T	4	-7.1	0.6370885843057335	0.9591756658369174
001754	108	0.25	0.3148148148148148	0.2222222222222222	0.2129629629629629	0.5370370370370371	G	T	3	-12.7	0.9521562196664184	1.0023937528817917
001755	108	0.2592592592592592	0.2314814814814814	0.2314814814814814	0.2777777777777778	0.4629629629629629	A	C	3	-7.5	1.3338264200356864	0.9995541394474736
001756	108	0.287037037037037	0.25	0.2314814814814814	0.2314814814814814	0.4814814814814814	A	C	3	-15.7	0.5665767859312674	1.0092047007484035
001757	108	0.1574074074074074	0.2962962962962963	0.3148148148148148	0.2314814814814814	0.6111111111111112	G	C	4	-16.5	1.0407144567033388	1.0003417393387029
001758	108	0.2222222222222222	0.2407407407407407	0.2407407407407407	0.2962962962962963	0.4814814814814814	A	G	3	-7.8	1.5803647870629036	0.9981894601400608
001759	108	0.287037037037037	0.2314814814814814	0.2129629629629629	0.2685185185185185	0.4444444444444444	G	A	5	-11.7	0.9736356445789468	1.0046676718989236
001760	108	0.2592592592592592	0.2592592592592592	0.2314814814814814	0.25	0.4907407407407407	A	A	5	-9.8	0.9260253810621676	1.003767650439022
001761	108	0.2777777777777778	0.2314814814814814	0.2407407407407407	0.25	0.4722222222222222	G	A	3	-6.5	0.930269155503216	0.9927136666746208
001762	108	0.1851851851851851	0.3148148148148148	0.2222222222222222	0.2777777777777778	0.5370370370370371	A	C	3	-11.1	1.355783246689331	1.0006016252630083
001763	108	0.1851851851851851	0.2962962962962963	0.2314814814814814	0.287037037037037	0.5277777777777778	G	C	4	-10.2	1.3392606090347432	1.0014989566713943
001764	108	0.324074074074074	0.2407407407407407	0.2407407407407407	0.1944444444444444	0.4814814814814814	A	C	6	-9.9	0.8563935112724173	0.9984538622399092
001765	108	0.2222222222222222	0.25	0.2592592592592592	0.2685185185185185	0.5092592592592593	G	C	4	-16.2	1.4611023456710297	1.0024106386694134
001766	108	0.2592592592592592	0.2685185185185185	0.2407407407407407	0.2314814814814814	0.5092592592592593	C	G	3	-11.5	0.9505444820955772	1.0022633792304114
001767	108	0.2592592592592592	0.2037037037037037	0.2592592592592592	0.2777777777777778	0.4629629629629629	G	T	6	-10.4	0.9058348965085724	1.0016662619368593
001768	108	0.2037037037037037	0.2037037037037037	0.25	0.3425925925925926	0.4537037037037037	G	T	3	-7.9	1.595244807319844	0.9995232580474592
001769	108	0.1944444444444444	0.2314814814814814	0.1944444444444444	0.3796296296296296	0.4259259259259259	G	G	5	-3.1	1.6965452192891362	0.9977396446492612
001770	108	0.2962962962962963	0.2777777777777778	0.1944444444444444	0.2314814814814814	0.4722222222222222	C	C	4	-6.8	0.9580852664281138	0.9995442426264454
001771	108	0.2222222222222222	0.2592592592592592	0.287037037037037	0.2314814814814814	0.5462962962962963	C	G	4	-12.6	0.7474497589922817	1.0094013566832902
001772	108	0.2777777777777778	0.1481481481481481	0.287037037037037	0.287037037037037	0.4351851851851852	G	T	4	-7.6	1.3843925895486646	0.9993091437343188
001773	108	0.1666666666666666	0.2777777777777778	0.287037037037037	0.2685185185185185	0.5648148148148148	T	G	4	-10.8	1.4492989488167312	1.0024521559870725
001774	108	0.2129629629629629	0.2407407407407407	0.1851851851851851	0.3611111111111111	0.4259259259259259	G	G	4	-4.4	2.0975020207161754	0.9962361347379628
001775	108	0.25	0.2222222222222222	0.2962962962962963	0.2314814814814814	0.5185185185185185	G	A	4	-8.9	0.5568133075811421	1.0051315388541144
001776	108	0.3055555555555556	0.2685185185185185	0.1203703703703703	0.3055555555555556	0.3888888888888889	A	T	5	-2.7	1.0490847422255178	0.9927581965065831
001777	108	0.324074074074074	0.2222222222222222	0.2407407407407407	0.2129629629629629	0.4629629629629629	T	C	3	-11.1	0.8128490607081076	0.9986103761006982
001778	108	0.2037037037037037	0.324074074074074	0.2592592592592592	0.2129629629629629	0.5833333333333334	C	C	4	-16.5	0.6773217668367907	1.0104785523729078
001779	108	0.25	0.2037037037037037	0.2777777777777778	0.2685185185185185	0.4814814814814814	T	A	4	-7.9	0.785989004949021	1.0006857228986945
001780	108	0.1851851851851851	0.2685185185185185	0.2777777777777778	0.2685185185185185	0.5462962962962963	C	C	3	-8.9	1.3193277908079477	0.99985367193135
001781	108	0.3055555555555556	0.2222222222222222	0.2037037037037037	0.2685185185185185	0.4259259259259259	A	G	3	-6.6	0.9699686796681032	0.9962593157209748
001782	108	0.2962962962962963	0.1759259259259259	0.2777777777777778	0.25	0.4537037037037037	T	T	3	-11.4	0.9703411644838404	0.999824322549118
001783	108	0.2314814814814814	0.2685185185185185	0.2222222222222222	0.2777777777777778	0.4907407407407407	C	C	4	-10.0	1.464414113025347	0.9973400358087394
001784	108	0.2592592592592592	0.2407407407407407	0.287037037037037	0.2129629629629629	0.5277777777777778	G	G	3	-11.4	0.8549026039033069	1.0026218756008607
001785	108	0.2685185185185185	0.25	0.2407407407407407	0.2407407407407407	0.4907407407407407	T	G	3	-8.4	1.4293654689040585	0.9827281279253564
001786	108	0.25	0.2222222222222222	0.1851851851851851	0.3425925925925926	0.4074074074074074	C	A	4	-8.9	1.6054817457093875	0.9940920863470027
001787	108	0.2777777777777778	0.287037037037037	0.2222222222222222	0.2129629629629629	0.5092592592592593	G	C	3	-8.9	1.114668653498458	1.000438173248612
001788	108	0.2592592592592592	0.287037037037037	0.2129629629629629	0.2407407407407407	0.5	G	C	3	-8.4	0.7301484016301389	1.0040234132425587
001789	108	0.2314814814814814	0.2314814814814814	0.287037037037037	0.25	0.5185185185185185	A	A	4	-12.9	0.9274828797537202	1.0067801100398095
001790	108	0.2129629629629629	0.2777777777777778	0.287037037037037	0.2222222222222222	0.5648148148148148	T	C	4	-10.5	0.7059255127142513	1.0071150128834765
001791	108	0.3518518518518518	0.1574074074074074	0.1666666666666666	0.324074074074074	0.324074074074074	A	T	5	-7.1	1.4520978245823783	0.996916147578116
001792	108	0.2037037037037037	0.3148148148148148	0.3055555555555556	0.1759259259259259	0.6203703703703703	C	T	5	-16.9	0.7759010816132977	1.0017943039977764
001793	108	0.2685185185185185	0.2407407407407407	0.25	0.2407407407407407	0.4907407407407407	G	G	9	-13.4	0.887370262173771	1.0001977035596878
001794	108	0.3888888888888889	0.1759259259259259	0.287037037037037	0.1481481481481481	0.4629629629629629	C	G	4	-4.5	0.3463439055967948	1.005174856565369
001795	108	0.3148148148148148	0.2037037037037037	0.1759259259259259	0.3055555555555556	0.3796296296296296	T	T	3	-9.0	0.8360310147978275	0.9995532733147816
001796	108	0.2222222222222222	0.2407407407407407	0.2407407407407407	0.2962962962962963	0.4814814814814814	G	G	4	-8.5	1.2980209949238093	1.0018616699576917
001797	108	0.2222222222222222	0.2685185185185185	0.2777777777777778	0.2314814814814814	0.5462962962962963	G	G	3	-8.9	0.98011425433698	1.0046636472426962
001798	108	0.1851851851851851	0.25	0.287037037037037	0.2777777777777778	0.5370370370370371	G	T	5	-13.5	0.9638403337454724	1.0062386741916978
001799	108	0.2222222222222222	0.2407407407407407	0.2222222222222222	0.3148148148148148	0.4629629629629629	T	G	4	-8.1	1.0616737400313134	1.005673111031228
001800	108	0.2129629629629629	0.3055555555555556	0.2407407407407407	0.2407407407407407	0.5462962962962963	C	C	5	-8.3	0.9996340638150568	1.0032875001429726
001801	108	0.287037037037037	0.25	0.1944444444444444	0.2685185185185185	0.4444444444444444	A	G	4	-8.3	0.8730590452977496	1.0044045066841285
001802	108	0.2407407407407407	0.2407407407407407	0.2777777777777778	0.2407407407407407	0.5185185185185185	T	T	4	-9.4	0.5673499795622989	1.0039152948996473
001803	108	0.2685185185185185	0.2592592592592592	0.1944444444444444	0.2777777777777778	0.4537037037037037	C	T	4	-4.2	0.9032637158421783	0.9993174702159748
001804	108	0.2685185185185185	0.2777777777777778	0.2777777777777778	0.1759259259259259	0.5555555555555556	A	G	3	-13.5	0.6243237368978622	1.004961789434595
001805	108	0.2314814814814814	0.2777777777777778	0.2685185185185185	0.2222222222222222	0.5462962962962963	G	C	3	-12.0	0.4572702803317859	0.9986910663533648
001806	108	0.2777777777777778	0.2407407407407407	0.2222222222222222	0.2592592592592592	0.4629629629629629	C	A	3	-6.9	1.2828437669513524	0.9970576731458872
001807	108	0.2314814814814814	0.25	0.2777777777777778	0.2407407407407407	0.5277777777777778	A	A	6	-9.0	0.8039814788510405	1.00218771178177
001808	108	0.25	0.2407407407407407	0.2685185185185185	0.2407407407407407	0.5092592592592593	G	T	5	-9.6	0.7273349590134438	0.9992776589480002
001809	108	0.2407407407407407	0.1944444444444444	0.324074074074074	0.2407407407407407	0.5185185185185185	T	A	6	-11.3	0.8183292417424769	0.9995224112438736
001810	108	0.2407407407407407	0.2314814814814814	0.2592592592592592	0.2685185185185185	0.4907407407407407	T	A	3	-10.4	0.8404398319138949	1.0096524638571145
001811	108	0.25	0.1944444444444444	0.2222222222222222	0.3333333333333333	0.4166666666666667	C	T	4	-8.7	1.319808843673813	1.0008416436504193
001812	108	0.2685185185185185	0.25	0.2592592592592592	0.2222222222222222	0.5092592592592593	C	C	3	-12.1	0.7808284559171628	1.0045527521817437
001813	108	0.1759259259259259	0.2592592592592592	0.3055555555555556	0.2592592592592592	0.5648148148148148	G	T	6	-9.4	1.1518401977934425	0.9982786742295404
001814	108	0.2129629629629629	0.2222222222222222	0.2777777777777778	0.287037037037037	0.5	A	G	4	-9.6	0.815118229613413	1.005023682272649
001815	108	0.1851851851851851	0.3148148148148148	0.2037037037037037	0.2962962962962963	0.5185185185185185	A	T	5	-13.3	0.9461033803919342	1.0005840403043833
001816	108	0.2222222222222222	0.2962962962962963	0.2129629629629629	0.2685185185185185	0.5092592592592593	G	C	5	-5.5	0.9477520844364572	1.0046532338577865
001817	108	0.2037037037037037	0.287037037037037	0.2592592592592592	0.25	0.5462962962962963	A	A	5	-11.7	1.122162525453641	1.0026647958868549
001818	108	0.2314814814814814	0.324074074074074	0.25	0.1944444444444444	0.5740740740740741	G	C	4	-13.1	0.7536483750468554	1.0038813035320524
001819	108	0.25	0.2222222222222222	0.2314814814814814	0.2962962962962963	0.4537037037037037	C	G	4	-13.9	1.09163318043929	0.9932502184331284
001820	108	0.2037037037037037	0.287037037037037	0.1944444444444444	0.3148148148148148	0.4814814814814814	C	A	4	-6.8	1.4806001792362973	0.9983780685750678
001821	108	0.2129629629629629	0.2962962962962963	0.2222222222222222	0.2685185185185185	0.5185185185185185	A	C	3	-10.1	1.7438351071427642	0.9973719025158052
001822	108	0.2037037037037037	0.25	0.287037037037037	0.2592592592592592	0.5370370370370371	T	T	4	-12.4	0.7115160046406672	1.0048621970182663
001823	108	0.2314814814814814	0.2777777777777778	0.2592592592592592	0.2314814814814814	0.5370370370370371	A	T	6	-12.7	1.197601956948395	1.0006155053397854
001824	108	0.287037037037037	0.1944444444444444	0.2407407407407407	0.2777777777777778	0.4351851851851852	A	A	3	-6.7	1.0052461670249329	0.9996987475534428
001825	108	0.287037037037037	0.2314814814814814	0.2037037037037037	0.2777777777777778	0.4351851851851852	G	C	3	-7.3	0.9448438721148716	0.9971406236511772
001826	108	0.2685185185185185	0.2407407407407407	0.2777777777777778	0.2129629629629629	0.5185185185185185	G	G	3	-13.5	1.0675029013757942	1.0017414685542865
001827	108	0.2314814814814814	0.2592592592592592	0.2222222222222222	0.287037037037037	0.4814814814814814	C	T	3	-9.1	1.2406813632599187	1.0009938134695258
001828	108	0.2777777777777778	0.2407407407407407	0.2685185185185185	0.2129629629629629	0.5092592592592593	G	T	4	-14.6	0.7470804956905289	1.0034835824834392
001829	108	0.3611111111111111	0.2222222222222222	0.1944444444444444	0.2222222222222222	0.4166666666666667	T	G	5	-4.2	0.9131428713808376	1.0013270429846577
001830	108	0.2314814814814814	0.287037037037037	0.2407407407407407	0.2407407407407407	0.5277777777777778	C	C	3	-9.8	1.105394616114101	1.000967417367728
001831	108	0.2407407407407407	0.324074074074074	0.25	0.1851851851851851	0.5740740740740741	G	T	6	-12.0	1.0311012525824308	0.999691106075274
001832	108	0.2685185185185185	0.2777777777777778	0.2685185185185185	0.1851851851851851	0.5462962962962963	A	C	3	-17.1	0.813401344002625	1.0046653143097248
001833	108	0.2592592592592592	0.2407407407407407	0.2129629629629629	0.287037037037037	0.4537037037037037	T	G	3	-8.4	0.9210705874915766	1.001430285974935
001834	108	0.2037037037037037	0.2592592592592592	0.2314814814814814	0.3055555555555556	0.4907407407407407	T	G	4	-6.3	1.251200899352522	1.0010170643512912
001835	108	0.2685185185185185	0.2407407407407407	0.2037037037037037	0.287037037037037	0.4444444444444444	A	T	4	-11.7	1.129891706471839	1.002950104323424
001836	108	0.287037037037037	0.1851851851851851	0.2407407407407407	0.287037037037037	0.4259259259259259	C	G	5	-7.3	0.8524644722461581	0.998879462551351
001837	108	0.2685185185185185	0.1759259259259259	0.287037037037037	0.2685185185185185	0.4629629629629629	C	C	3	-9.1	1.0366083159036177	0.992946619721318
001838	108	0.2129629629629629	0.2777777777777778	0.2962962962962963	0.2129629629629629	0.5740740740740741	C	C	5	-13.5	1.0744679106008843	1.0039919583024142
001839	108	0.2129629629629629	0.25	0.2222222222222222	0.3148148148148148	0.4722222222222222	A	G	4	-11.7	1.3930553947378386	1.000437609027305
001840	108	0.2129629629629629	0.25	0.2777777777777778	0.2592592592592592	0.5277777777777778	C	A	4	-12.2	0.9021303836335728	1.0056435376677175
001841	108	0.2314814814814814	0.2407407407407407	0.1759259259259259	0.3518518518518518	0.4166666666666667	T	T	4	-10.6	1.2814274394274674	1.001784315285078
001842	108	0.3055555555555556	0.2129629629629629	0.2314814814814814	0.25	0.4444444444444444	T	A	4	-13.5	0.7141576978401137	0.9930316391822404
001843	108	0.2685185185185185	0.2037037037037037	0.2592592592592592	0.2685185185185185	0.4629629629629629	T	T	3	-11.8	1.125957729080139	0.9932886481004574
001844	108	0.2314814814814814	0.2407407407407407	0.3055555555555556	0.2222222222222222	0.5462962962962963	C	C	3	-19.5	0.7854342159674902	1.005861143171607
001845	108	0.324074074074074	0.25	0.2222222222222222	0.2037037037037037	0.4722222222222222	A	A	3	-6.3	0.783463158789443	1.0033883774080732
001846	108	0.1851851851851851	0.324074074074074	0.2407407407407407	0.25	0.5648148148148148	C	A	4	-12.7	1.0389972147978936	1.0054536926758717
001847	108	0.25	0.2592592592592592	0.2592592592592592	0.2314814814814814	0.5185185185185185	A	G	5	-12.2	0.842557735852804	1.003621456883685
001848	108	0.25	0.2222222222222222	0.3333333333333333	0.1944444444444444	0.5555555555555556	A	T	4	-12.2	0.7255861672776397	1.0055677704316066
001849	108	0.287037037037037	0.2037037037037037	0.2592592592592592	0.25	0.4629629629629629	G	G	5	-8.0	0.912778282923061	1.0062694072313765
001850	108	0.2592592592592592	0.2222222222222222	0.3055555555555556	0.2129629629629629	0.5277777777777778	T	G	4	-15.8	0.6181337278810057	1.0014552307864628
001851	108	0.2037037037037037	0.2592592592592592	0.2314814814814814	0.3055555555555556	0.4907407407407407	A	T	4	-7.5	0.8364364682308116	1.0107232329280993
001852	108	0.2314814814814814	0.2314814814814814	0.2962962962962963	0.2407407407407407	0.5277777777777778	G	A	4	-15.4	1.1008665081766025	0.9978744268760288
001853	108	0.1944444444444444	0.2592592592592592	0.2685185185185185	0.2777777777777778	0.5277777777777778	G	C	5	-10.7	0.994401361199186	1.0026204132659318
001854	108	0.287037037037037	0.287037037037037	0.2314814814814814	0.1944444444444444	0.5185185185185185	C	A	5	-10.4	1.042646770790844	0.998191508030851
001855	108	0.2407407407407407	0.2407407407407407	0.2314814814814814	0.287037037037037	0.4722222222222222	G	T	4	-10.3	1.409749945324784	0.9990821163213152
001856	108	0.3055555555555556	0.2222222222222222	0.2407407407407407	0.2314814814814814	0.4629629629629629	A	T	4	-8.6	0.691898330793731	1.004727442115536
001857	108	0.3055555555555556	0.287037037037037	0.1851851851851851	0.2222222222222222	0.4722222222222222	A	A	3	-9.0	0.9436452364462716	1.0043847017436014
001858	108	0.25	0.2129629629629629	0.25	0.287037037037037	0.4629629629629629	T	G	3	-8.3	0.8289075970664235	0.9960499354150956
001859	108	0.1759259259259259	0.2962962962962963	0.3703703703703703	0.1574074074074074	0.6666666666666666	G	C	4	-21.8	0.6129321335693565	1.001420723910156
001860	108	0.2129629629629629	0.2592592592592592	0.324074074074074	0.2037037037037037	0.5833333333333334	A	T	3	-19.8	0.7734878485188542	0.9952668617797028
001861	108	0.2962962962962963	0.2314814814814814	0.25	0.2222222222222222	0.4814814814814814	A	C	4	-8.8	0.910198881155605	0.9989764215538284
001862	108	0.2407407407407407	0.287037037037037	0.2407407407407407	0.2314814814814814	0.5277777777777778	T	A	3	-9.1	1.127183115410256	1.0013164564094716
001863	108	0.25	0.2407407407407407	0.3055555555555556	0.2037037037037037	0.5462962962962963	G	A	4	-10.8	0.7806770543053403	0.9974222114915584
001864	108	0.2314814814814814	0.2407407407407407	0.287037037037037	0.2407407407407407	0.5277777777777778	T	G	3	-12.4	1.2307917877476382	0.9995351274853336
001865	108	0.3333333333333333	0.1944444444444444	0.3148148148148148	0.1574074074074074	0.5092592592592593	T	A	4	-7.1	0.4780401441592574	1.0125577439408724
001866	108	0.324074074074074	0.2129629629629629	0.2222222222222222	0.2407407407407407	0.4351851851851852	T	A	4	-9.9	1.3196917077814287	0.9975026796558872
001867	108	0.1851851851851851	0.2314814814814814	0.324074074074074	0.2592592592592592	0.5555555555555556	G	G	4	-10.0	1.3002647784875174	1.0001637115482382
001868	108	0.1944444444444444	0.2685185185185185	0.2592592592592592	0.2777777777777778	0.5277777777777778	T	G	4	-8.4	1.7114546634340424	0.9891403085231932
001869	108	0.2592592592592592	0.1574074074074074	0.25	0.3333333333333333	0.4074074074074074	A	C	5	-9.3	1.5667572405146433	0.9972669307020792
001870	108	0.324074074074074	0.2129629629629629	0.287037037037037	0.1759259259259259	0.5	A	C	4	-5.6	0.7845993931674783	1.0012965566937917
001871	108	0.2777777777777778	0.2685185185185185	0.2777777777777778	0.1759259259259259	0.5462962962962963	G	G	4	-7.1	0.5338476321790049	1.0045403655985194
001872	108	0.2777777777777778	0.2962962962962963	0.2314814814814814	0.1944444444444444	0.5277777777777778	T	C	3	-11.0	0.9030586335707356	1.0005330567361634
001873	108	0.2407407407407407	0.1759259259259259	0.25	0.3333333333333333	0.4259259259259259	T	G	3	-11.1	0.99627571194029	1.0037003125073156
001874	108	0.2314814814814814	0.2592592592592592	0.2407407407407407	0.2685185185185185	0.5	A	T	5	-8.3	0.9015993279406972	0.9520350839231294
001875	108	0.1851851851851851	0.2129629629629629	0.2777777777777778	0.324074074074074	0.4907407407407407	G	G	4	-8.9	1.26429090282483	1.000988887529852
001876	108	0.2592592592592592	0.2407407407407407	0.2592592592592592	0.2407407407407407	0.5	A	G	3	-12.0	1.0236544212635696	1.0002434693858295
001877	108	0.287037037037037	0.2129629629629629	0.2037037037037037	0.2962962962962963	0.4166666666666667	A	A	4	-8.5	0.9916602597122708	1.0012142965665662
001878	108	0.1759259259259259	0.2407407407407407	0.2407407407407407	0.3425925925925926	0.4814814814814814	G	G	5	-10.3	1.589052531965689	1.0014890705337762
001879	108	0.2222222222222222	0.2314814814814814	0.2685185185185185	0.2777777777777778	0.5	G	G	3	-8.0	0.7744241351694292	1.0034631067577098
001880	108	0.25	0.2222222222222222	0.287037037037037	0.2407407407407407	0.5092592592592593	C	C	3	-12.1	0.901985348144178	0.9995898551555884
001881	108	0.2777777777777778	0.2314814814814814	0.2407407407407407	0.25	0.4722222222222222	T	G	3	-6.7	0.7472053140114963	1.0031315453582987
001882	108	0.2407407407407407	0.2407407407407407	0.3055555555555556	0.2129629629629629	0.5462962962962963	C	A	4	-12.8	0.7035702901950296	1.003850740740028
001883	108	0.1666666666666666	0.2777777777777778	0.2592592592592592	0.2962962962962963	0.5370370370370371	G	T	6	-12.4	1.4758140436610974	0.9983056709029086
001884	108	0.3611111111111111	0.1666666666666666	0.2129629629629629	0.2592592592592592	0.3796296296296296	C	T	3	-5.3	0.6326348355015045	1.0031892931012123
001885	108	0.324074074074074	0.2407407407407407	0.1574074074074074	0.2777777777777778	0.3981481481481481	T	G	5	-5.7	0.7842460100115252	0.9987282190101412
001886	108	0.25	0.2685185185185185	0.2037037037037037	0.2777777777777778	0.4722222222222222	A	C	5	-9.6	0.9764935762578028	1.001674602108707
001887	108	0.1851851851851851	0.3333333333333333	0.2777777777777778	0.2037037037037037	0.6111111111111112	C	T	4	-14.3	0.9369285204303042	1.0021349061433666
001888	108	0.1944444444444444	0.2407407407407407	0.324074074074074	0.2407407407407407	0.5648148148148148	A	A	4	-9.0	1.1955560307401425	1.0080932948637849
001889	108	0.2962962962962963	0.1851851851851851	0.2314814814814814	0.287037037037037	0.4166666666666667	T	G	4	-8.0	0.5261629493835475	0.9996725014972264
001890	108	0.2222222222222222	0.2777777777777778	0.287037037037037	0.2129629629629629	0.5648148148148148	G	T	4	-13.9	1.129121958291508	1.001045537642289
001891	108	0.2407407407407407	0.287037037037037	0.2037037037037037	0.2685185185185185	0.4907407407407407	G	T	4	-6.9	1.2817898658671203	0.9979199498012212
001892	108	0.2777777777777778	0.2314814814814814	0.2037037037037037	0.287037037037037	0.4351851851851852	A	G	4	-4.6	1.4114614298715364	0.9950853798739812
001893	108	0.3055555555555556	0.1851851851851851	0.3333333333333333	0.1759259259259259	0.5185185185185185	T	G	4	-8.7	0.7283051697784397	0.998308203151433
001894	108	0.2592592592592592	0.2314814814814814	0.2222222222222222	0.287037037037037	0.4537037037037037	C	T	6	-8.7	1.1220112298139042	0.9978770610260944
001895	108	0.2592592592592592	0.2777777777777778	0.2685185185185185	0.1944444444444444	0.5462962962962963	G	C	4	-9.3	0.5959169394371114	1.0086082617106276
001896	108	0.2592592592592592	0.25	0.1666666666666666	0.324074074074074	0.4166666666666667	A	T	3	-4.9	1.6504727282130236	0.9986717733413076
001897	108	0.2037037037037037	0.3055555555555556	0.2129629629629629	0.2777777777777778	0.5185185185185185	G	A	4	-14.9	0.8861134107437072	1.0070984176707884
001898	108	0.3148148148148148	0.2592592592592592	0.2037037037037037	0.2222222222222222	0.4629629629629629	A	A	4	-11.8	0.9525514701491182	1.0038360434952391
001899	108	0.2592592592592592	0.1944444444444444	0.2962962962962963	0.25	0.4907407407407407	A	G	3	-11.6	0.7981582862578316	1.0025882131786228
001900	108	0.287037037037037	0.1666666666666666	0.2592592592592592	0.287037037037037	0.4259259259259259	G	G	3	-4.3	1.1772717533470876	0.9997975702720928
001901	108	0.2592592592592592	0.1851851851851851	0.3055555555555556	0.25	0.4907407407407407	G	T	5	-11.1	0.8139347849722169	1.0022968318878829
001902	108	0.25	0.2962962962962963	0.1759259259259259	0.2777777777777778	0.4722222222222222	A	T	3	-11.1	1.4468870503016142	1.0003330487322264
001903	108	0.2592592592592592	0.2222222222222222	0.2314814814814814	0.287037037037037	0.4537037037037037	A	G	4	-8.0	1.1319576539644385	0.9994448491230352
001904	108	0.2037037037037037	0.2407407407407407	0.3333333333333333	0.2222222222222222	0.5740740740740741	G	C	3	-8.1	1.025190397315175	1.0012458258940198
001905	108	0.2592592592592592	0.324074074074074	0.2407407407407407	0.1759259259259259	0.5648148148148148	T	C	4	-15.0	0.8166367484498291	1.002146833432726
001906	108	0.2592592592592592	0.2407407407407407	0.2314814814814814	0.2685185185185185	0.4722222222222222	A	A	5	-7.1	1.2314533248892094	0.9984548848440012
001907	108	0.1574074074074074	0.2685185185185185	0.2685185185185185	0.3055555555555556	0.5370370370370371	T	C	3	-9.4	1.8072211581840256	0.9997338837370524
001908	108	0.25	0.2037037037037037	0.3333333333333333	0.2129629629629629	0.5370370370370371	G	T	4	-12.3	1.0894175107894457	0.9991115075251548
001909	108	0.2222222222222222	0.2777777777777778	0.2314814814814814	0.2685185185185185	0.5092592592592593	C	C	4	-8.0	1.4087347808848965	0.9957943326175724
001910	108	0.2314814814814814	0.2129629629629629	0.2314814814814814	0.324074074074074	0.4444444444444444	T	T	5	-9.4	1.6124994567762698	0.9965456703356268
001911	108	0.287037037037037	0.1851851851851851	0.3425925925925926	0.1851851851851851	0.5277777777777778	G	T	3	-12.1	0.5665876776464871	0.9963691350171416
001912	108	0.1759259259259259	0.2314814814814814	0.2592592592592592	0.3333333333333333	0.4907407407407407	A	T	4	-9.2	1.5484090250999982	0.9994376334876854
001913	108	0.2222222222222222	0.25	0.2962962962962963	0.2314814814814814	0.5462962962962963	T	G	4	-16.9	0.9902332255009024	1.0030708895122824
001914	108	0.2407407407407407	0.2962962962962963	0.2592592592592592	0.2037037037037037	0.5555555555555556	C	A	4	-14.2	0.9643269604046444	1.0029122989071535
001915	108	0.2129629629629629	0.3148148148148148	0.2407407407407407	0.2314814814814814	0.5555555555555556	G	A	4	-10.6	1.24554570987484	0.9999413717454788
001916	108	0.3055555555555556	0.1944444444444444	0.25	0.25	0.4444444444444444	G	A	4	-9.0	0.9393486607803918	0.9990755826847018
001917	108	0.2222222222222222	0.2777777777777778	0.3148148148148148	0.1851851851851851	0.5925925925925926	A	C	5	-11.5	0.8479090726614529	1.0006150384693182
001918	108	0.2962962962962963	0.2129629629629629	0.2314814814814814	0.2592592592592592	0.4444444444444444	A	C	3	-6.7	1.3024519687524687	0.9950538389616792
001919	108	0.2407407407407407	0.2685185185185185	0.2685185185185185	0.2222222222222222	0.5370370370370371	C	G	4	-6.9	0.5881477680224148	1.0108390304468873
001920	108	0.2129629629629629	0.2314814814814814	0.2777777777777778	0.2777777777777778	0.5092592592592593	C	G	3	-9.2	0.8495673803377667	1.0035241502836798
001921	108	0.25	0.2592592592592592	0.1851851851851851	0.3055555555555556	0.4444444444444444	A	C	3	-5.1	1.52199751063572	0.9977713270179353
001922	108	0.2592592592592592	0.2314814814814814	0.2592592592592592	0.25	0.4907407407407407	A	T	6	-13.1	0.94742453676609	1.0020820828820518
001923	108	0.3425925925925926	0.1666666666666666	0.2129629629629629	0.2777777777777778	0.3796296296296296	A	G	4	-7.8	0.6801729173850751	1.006909584250435
001924	108	0.2037037037037037	0.2777777777777778	0.2407407407407407	0.2777777777777778	0.5185185185185185	T	G	5	-8.3	0.9069474180667086	1.0013820369773347
001925	108	0.2222222222222222	0.2222222222222222	0.2222222222222222	0.3333333333333333	0.4444444444444444	T	T	5	-7.0	1.2712364330681352	1.002023034346919
001926	108	0.2685185185185185	0.2407407407407407	0.2314814814814814	0.2592592592592592	0.4722222222222222	G	A	3	-13.0	1.1257322335162057	0.9973266378655128
001927	108	0.2592592592592592	0.2685185185185185	0.2407407407407407	0.2314814814814814	0.5092592592592593	A	C	4	-9.9	1.307821553011754	0.99841653833119
001928	108	0.1851851851851851	0.3055555555555556	0.2407407407407407	0.2685185185185185	0.5462962962962963	C	T	4	-14.3	1.0946606543930673	1.00454984377405
001929	108	0.2962962962962963	0.287037037037037	0.1851851851851851	0.2314814814814814	0.4722222222222222	T	A	5	-6.5	0.5692229217545438	1.0068353481119738
001930	108	0.25	0.25	0.287037037037037	0.2129629629629629	0.5370370370370371	A	G	5	-10.8	0.7024946210546611	1.0045191101738893
001931	108	0.2314814814814814	0.2777777777777778	0.2129629629629629	0.2777777777777778	0.4907407407407407	C	C	3	-7.5	1.1731015525996558	1.0015952592898036
001932	108	0.2314814814814814	0.2407407407407407	0.2962962962962963	0.2314814814814814	0.5370370370370371	C	G	4	-11.9	0.7796116449657615	1.0004729910189731
001933	108	0.2222222222222222	0.2222222222222222	0.2407407407407407	0.3148148148148148	0.4629629629629629	T	G	5	-8.3	1.5342016015621784	0.9893457608480568
001934	108	0.25	0.2222222222222222	0.2222222222222222	0.3055555555555556	0.4444444444444444	T	G	4	-9.7	1.1767999340189628	0.9996601000404596
001935	108	0.1851851851851851	0.3425925925925926	0.2129629629629629	0.2592592592592592	0.5555555555555556	T	T	3	-10.7	1.227432569562926	1.004037210493557
001936	108	0.2407407407407407	0.3055555555555556	0.2222222222222222	0.2314814814814814	0.5277777777777778	A	A	3	-10.3	0.73612368374591	1.0032686728295976
001937	108	0.2407407407407407	0.1944444444444444	0.2685185185185185	0.2962962962962963	0.4629629629629629	C	C	5	-5.5	1.258411927362574	0.997517077962488
001938	108	0.25	0.1851851851851851	0.2592592592592592	0.3055555555555556	0.4444444444444444	T	C	4	-10.7	0.9748748617679208	1.0039713199917424
001939	108	0.2407407407407407	0.3055555555555556	0.2129629629629629	0.2407407407407407	0.5185185185185185	A	T	3	-9.5	0.8221814357931535	1.007799117754297
001940	108	0.25	0.2222222222222222	0.287037037037037	0.2407407407407407	0.5092592592592593	T	C	4	-9.4	1.0883527517845244	0.9992510950036744
001941	108	0.25	0.2314814814814814	0.2407407407407407	0.2777777777777778	0.4722222222222222	T	C	3	-8.9	0.7342083004580132	1.0036289428700618
001942	108	0.2592592592592592	0.2129629629629629	0.2685185185185185	0.2592592592592592	0.4814814814814814	G	G	3	-7.6	1.4647412529586086	0.9997281871288354
001943	108	0.324074074074074	0.2037037037037037	0.2314814814814814	0.2407407407407407	0.4351851851851852	A	T	6	-9.0	0.8501361399222622	1.004267426350563
001944	108	0.2685185185185185	0.2685185185185185	0.2407407407407407	0.2222222222222222	0.5092592592592593	C	A	4	-15.8	0.7327094659660798	0.999400475498396
001945	108	0.2777777777777778	0.1759259259259259	0.2962962962962963	0.25	0.4722222222222222	G	C	5	-6.3	0.6144802730059111	1.0033826809088593
001946	108	0.25	0.2314814814814814	0.2592592592592592	0.2592592592592592	0.4907407407407407	G	C	2	-8.1	0.7155676457731157	1.0069275621935354
001947	108	0.2222222222222222	0.2222222222222222	0.2962962962962963	0.2592592592592592	0.5185185185185185	T	G	4	-9.6	1.4738095754790437	0.9951161508086652
001948	108	0.2129629629629629	0.2592592592592592	0.2222222222222222	0.3055555555555556	0.4814814814814814	A	G	5	-7.1	1.4175483915777327	0.9996874644534516
001949	108	0.2777777777777778	0.3148148148148148	0.1759259259259259	0.2314814814814814	0.4907407407407407	A	C	7	-10.0	1.1101471273153034	1.0024711151380084
001950	108	0.2314814814814814	0.25	0.2407407407407407	0.2777777777777778	0.4907407407407407	G	T	4	-8.2	1.0972068169722904	1.0009395098128966
001951	108	0.2962962962962963	0.2592592592592592	0.2314814814814814	0.2129629629629629	0.4907407407407407	T	G	4	-13.0	0.3167839251932058	0.9662204690753524
001952	108	0.2777777777777778	0.1851851851851851	0.2777777777777778	0.2592592592592592	0.4629629629629629	G	T	3	-6.9	1.1759792659872303	1.0020293610513662
001953	108	0.2407407407407407	0.2777777777777778	0.2129629629629629	0.2685185185185185	0.4907407407407407	A	A	5	-12.0	1.3814350380916762	0.9996517360966496
001954	108	0.25	0.2962962962962963	0.1759259259259259	0.2777777777777778	0.4722222222222222	C	T	4	-7.2	1.065464966650462	1.001306752177017
001955	108	0.2314814814814814	0.2777777777777778	0.1851851851851851	0.3055555555555556	0.4629629629629629	A	T	3	-7.0	1.5670413818141926	0.998321439288868
001956	108	0.2222222222222222	0.3148148148148148	0.2314814814814814	0.2314814814814814	0.5462962962962963	A	C	4	-12.8	0.8765455402499996	1.000164999742259
001957	108	0.25	0.2222222222222222	0.2222222222222222	0.3055555555555556	0.4444444444444444	A	A	5	-10.4	1.602286142691302	0.999090175503424
001958	108	0.25	0.2129629629629629	0.324074074074074	0.2129629629629629	0.5370370370370371	G	G	4	-8.4	0.8775658318408933	1.0061565701791189
001959	108	0.25	0.2314814814814814	0.2222222222222222	0.2962962962962963	0.4537037037037037	A	C	4	-7.4	1.6451622389611482	0.9813477618283734
001960	108	0.2962962962962963	0.2592592592592592	0.2037037037037037	0.2407407407407407	0.4629629629629629	C	G	5	-6.7	0.6966141492075545	1.0068915326119834
001961	108	0.3148148148148148	0.25	0.2222222222222222	0.2129629629629629	0.4722222222222222	C	T	3	-8.6	0.8195152787202482	0.9969839348373966
001962	108	0.2407407407407407	0.324074074074074	0.2407407407407407	0.1944444444444444	0.5648148148148148	G	A	3	-10.6	0.989041944901181	1.0041300111238238
001963	108	0.2407407407407407	0.25	0.2222222222222222	0.287037037037037	0.4722222222222222	C	G	4	-10.4	1.4904463578165508	0.9989423271858447
001964	108	0.2777777777777778	0.2685185185185185	0.2592592592592592	0.1944444444444444	0.5277777777777778	C	G	4	-12.1	0.7119799230515694	1.0000435441028377
001965	108	0.1851851851851851	0.2037037037037037	0.3148148148148148	0.2962962962962963	0.5185185185185185	G	C	3	-7.6	0.8999631147179357	1.006956095287878
001966	108	0.287037037037037	0.1851851851851851	0.287037037037037	0.2407407407407407	0.4722222222222222	G	C	4	-10.3	0.4259670783221653	1.0005876681038748
001967	108	0.2129629629629629	0.3055555555555556	0.2407407407407407	0.2407407407407407	0.5462962962962963	T	G	4	-14.4	1.0920318182749584	1.0034812008861629
001968	108	0.2129629629629629	0.324074074074074	0.2314814814814814	0.2314814814814814	0.5555555555555556	C	A	3	-8.0	1.4065719814390931	0.9962652373320512
001969	108	0.1944444444444444	0.2314814814814814	0.287037037037037	0.287037037037037	0.5185185185185185	A	A	6	-9.1	1.185097926382616	1.002319340491701
001970	108	0.2314814814814814	0.2962962962962963	0.2222222222222222	0.25	0.5185185185185185	G	G	3	-12.3	0.7615016516251462	1.0054878541696315
001971	108	0.2407407407407407	0.25	0.2777777777777778	0.2314814814814814	0.5277777777777778	G	A	5	-9.2	0.9691364910966715	1.001387268518536
001972	108	0.2314814814814814	0.2685185185185185	0.25	0.25	0.5185185185185185	T	G	3	-5.5	1.5629201868570468	0.9647752608133192
001973	108	0.1851851851851851	0.3148148148148148	0.2129629629629629	0.287037037037037	0.5277777777777778	T	G	4	-10.1	1.4468664439975	1.0016970587439735
001974	108	0.1851851851851851	0.324074074074074	0.25	0.2407407407407407	0.5740740740740741	G	A	4	-11.6	0.8936549788082871	1.0048230153673463
001975	108	0.2222222222222222	0.287037037037037	0.2685185185185185	0.2222222222222222	0.5555555555555556	G	C	3	-11.3	0.8904532201607477	1.0053504217625415
001976	108	0.2777777777777778	0.3425925925925926	0.1574074074074074	0.2222222222222222	0.5	T	G	4	-2.7	0.5335904803327578	0.9994226081530462
001977	108	0.2592592592592592	0.3611111111111111	0.2962962962962963	0.0833333333333333	0.6574074074074074	G	A	5	-15.5	0.3491443648704082	1.009203391694258
001978	108	0.3518518518518518	0.2314814814814814	0.2314814814814814	0.1851851851851851	0.4629629629629629	A	T	5	-5.8	0.7435703352111993	0.9991492906192372
001979	108	0.2129629629629629	0.324074074074074	0.1388888888888889	0.324074074074074	0.4629629629629629	A	G	4	-5.7	1.3896126743997377	0.999636481820202
001980	108	0.2314814814814814	0.2592592592592592	0.2685185185185185	0.2407407407407407	0.5277777777777778	A	A	3	-18.0	0.761526205079445	1.0001100576104165
001981	108	0.1944444444444444	0.2777777777777778	0.1944444444444444	0.3333333333333333	0.4722222222222222	C	T	3	-3.9	1.5824650304220875	0.998236802212396
001982	108	0.2314814814814814	0.2314814814814814	0.2592592592592592	0.2777777777777778	0.4907407407407407	T	T	3	-11.4	1.2553299231481474	0.998759243955071
001983	108	0.2962962962962963	0.2962962962962963	0.1666666666666666	0.2407407407407407	0.4629629629629629	A	A	6	-4.0	1.2665860787006495	0.9971937569808588
001984	108	0.1944444444444444	0.25	0.2037037037037037	0.3518518518518518	0.4537037037037037	T	C	3	-10.7	1.6268971785944772	0.9937761090755344
001985	108	0.2407407407407407	0.25	0.2685185185185185	0.2407407407407407	0.5185185185185185	C	C	3	-9.9	1.0782009177241425	1.0011748409289063
001986	108	0.2314814814814814	0.3055555555555556	0.1944444444444444	0.2685185185185185	0.5	C	G	5	-9.2	0.7062407545240791	1.0055057779448555
001987	108	0.2407407407407407	0.2407407407407407	0.2037037037037037	0.3148148148148148	0.4444444444444444	C	G	4	-5.2	1.1609371718754748	1.0051222957149044
001988	108	0.2407407407407407	0.2314814814814814	0.2314814814814814	0.2962962962962963	0.4629629629629629	C	C	3	-10.6	0.8834410859968876	1.005043279020295
001989	108	0.2314814814814814	0.25	0.2314814814814814	0.287037037037037	0.4814814814814814	G	T	4	-9.4	0.7334675905491513	1.005176189862134
001990	108	0.2314814814814814	0.287037037037037	0.2407407407407407	0.2407407407407407	0.5277777777777778	G	A	4	-10.5	1.1953074856205124	0.979079912330846
001991	108	0.324074074074074	0.287037037037037	0.1759259259259259	0.2129629629629629	0.4629629629629629	T	T	4	-6.0	0.7438679443430303	0.9947543283515616
001992	108	0.2407407407407407	0.2685185185185185	0.2129629629629629	0.2777777777777778	0.4814814814814814	C	T	5	-9.1	1.1281377521229254	0.9998203793368192
001993	108	0.25	0.25	0.25	0.25	0.5	C	T	3	-9.5	1.2336340531664758	0.9973878709471844
001994	108	0.2129629629629629	0.2407407407407407	0.2777777777777778	0.2685185185185185	0.5185185185185185	T	A	4	-17.6	0.8340908558850926	1.0084045252879668
001995	108	0.287037037037037	0.2129629629629629	0.2407407407407407	0.2592592592592592	0.4537037037037037	T	G	4	-9.3	0.661335262748488	1.0039250094795975
001996	108	0.2777777777777778	0.2685185185185185	0.2314814814814814	0.2222222222222222	0.5	C	A	4	-13.3	0.5114011228860312	1.002653977974662
001997	108	0.2592592592592592	0.2407407407407407	0.2314814814814814	0.2685185185185185	0.4722222222222222	C	G	5	-14.6	0.8055402662885567	1.0060850864382411
001998	108	0.324074074074074	0.2685185185185185	0.2129629629629629	0.1944444444444444	0.4814814814814814	C	A	4	-6.4	0.9490482619459238	0.99253345578124
[truncated: 9,999 more rows]
