# Supplementary material for: Predicting sequence-specific amplification efficiency in multi-template PCR with deep learning
Source: Nat Commun. 2025 Oct 16;16:9187. doi: 10.1038/s41467-025-64221-4 (PMC12533003; doi:10.1038/s41467-025-64221-4)
Supplement: Supplementary file 4 — Source data [file 41467_2025_64221_MOESM4_ESM.zip › Supp.Fig. 56-57/data.csv]

seq_id	length	A	C	G	T	GC	first	last	hp	dg	x0	eff
000000	108	0.1944444444444444	0.2314814814814814	0.2685185185185185	0.3055555555555556	0.5	G	C	5	-8.9	1.1479821122203635	0.9844956881151748
000001	108	0.2222222222222222	0.2129629629629629	0.287037037037037	0.2777777777777778	0.5	G	T	3	-7.4	0.7818419748739226	1.0047946970286536
000002	108	0.2685185185185185	0.25	0.25	0.2314814814814814	0.5	G	T	5	-12.2	0.593633206710248	0.9945733047816
000003	108	0.2592592592592592	0.2314814814814814	0.2685185185185185	0.2407407407407407	0.5	A	G	5	-6.3	0.7888828070035252	0.9998321745319376
000004	108	0.2037037037037037	0.2592592592592592	0.2407407407407407	0.2962962962962963	0.5	C	C	5	-14.7	1.2895028126354011	0.9977281853684096
000005	108	0.2129629629629629	0.1851851851851851	0.3148148148148148	0.287037037037037	0.5	C	G	5	-6.8	1.0693292392280107	0.9794040587431724
000006	108	0.25	0.2037037037037037	0.2962962962962963	0.25	0.5	T	A	4	-11.8	0.9016458655309088	1.0010732974737548
000007	108	0.2777777777777778	0.25	0.25	0.2222222222222222	0.5	A	G	5	-11.5	0.7158752979465414	1.0013508953978436
000008	108	0.2407407407407407	0.2685185185185185	0.2314814814814814	0.2592592592592592	0.5	T	G	3	-5.9	0.6868658735808424	1.0052767399573124
000009	108	0.2777777777777778	0.2037037037037037	0.2962962962962963	0.2222222222222222	0.5	C	T	4	-8.0	0.6867692816627036	1.003698067036366
000010	108	0.2222222222222222	0.3148148148148148	0.1851851851851851	0.2777777777777778	0.5	C	T	3	-11.7	1.3351357910669597	0.9997308371146608
000011	108	0.1944444444444444	0.2314814814814814	0.2685185185185185	0.3055555555555556	0.5	T	C	4	-10.4	1.315968343943759	0.9982451423424435
000012	108	0.2129629629629629	0.2129629629629629	0.287037037037037	0.287037037037037	0.5	T	T	3	-12.3	1.377965435230917	0.9934218269212554
000013	108	0.2592592592592592	0.2962962962962963	0.2037037037037037	0.2407407407407407	0.5	C	C	4	-12.6	0.8250856584790635	0.9922186041212252
000014	108	0.2685185185185185	0.2129629629629629	0.287037037037037	0.2314814814814814	0.5	A	A	4	-8.2	0.7192098750798882	1.0054358599758897
000015	108	0.25	0.25	0.25	0.25	0.5	G	T	3	-8.8	0.9686772528550646	1.006377685677721
000016	108	0.2685185185185185	0.2037037037037037	0.2962962962962963	0.2314814814814814	0.5	T	A	4	-6.2	0.8479049370134054	1.001673594377295
000017	108	0.25	0.2777777777777778	0.2222222222222222	0.25	0.5	G	T	3	-10.1	1.0318294962613024	0.9994649580730268
000018	108	0.2777777777777778	0.25	0.25	0.2222222222222222	0.5	A	A	3	-9.6	0.7958681575619718	1.001253824301665
000019	108	0.2129629629629629	0.2592592592592592	0.2407407407407407	0.287037037037037	0.5	G	A	4	-6.3	1.1270188991923884	0.995291218879366
000020	108	0.2407407407407407	0.1851851851851851	0.3148148148148148	0.2592592592592592	0.5	C	G	3	-11.8	0.8310751109540102	1.0045852603321903
000021	108	0.25	0.2777777777777778	0.2222222222222222	0.25	0.5	A	A	4	-10.1	0.7841870627818293	1.002488115284718
000022	108	0.2129629629629629	0.2407407407407407	0.2592592592592592	0.287037037037037	0.5	A	T	3	-10.6	1.4144234467968977	1.00215242478283
000023	108	0.287037037037037	0.2777777777777778	0.2222222222222222	0.2129629629629629	0.5	G	A	5	-11.8	0.7198645398699339	1.0001650332697811
000024	108	0.25	0.287037037037037	0.2129629629629629	0.25	0.5	T	T	4	-9.1	0.9622882043995472	1.002308416753031
000025	108	0.2685185185185185	0.287037037037037	0.2129629629629629	0.2314814814814814	0.5	A	C	3	-9.7	0.8576288102738558	1.0013900142445458
000026	108	0.1944444444444444	0.2222222222222222	0.2777777777777778	0.3055555555555556	0.5	G	G	3	-9.0	1.697916195240489	0.9409994305014326
000027	108	0.2685185185185185	0.2777777777777778	0.2222222222222222	0.2314814814814814	0.5	T	A	3	-9.5	0.8816764996411778	1.003201519835652
000028	108	0.2592592592592592	0.2777777777777778	0.2222222222222222	0.2407407407407407	0.5	A	C	4	-9.3	1.3131552086834497	1.0020536350495812
000029	108	0.3148148148148148	0.2222222222222222	0.2777777777777778	0.1851851851851851	0.5	G	T	4	-11.2	0.667340039706959	1.0018442467793902
000030	108	0.287037037037037	0.2592592592592592	0.2407407407407407	0.2129629629629629	0.5	A	C	3	-9.8	0.9895555272270348	1.000916944661146
000031	108	0.2777777777777778	0.2592592592592592	0.2407407407407407	0.2222222222222222	0.5	C	T	4	-13.2	0.8018474005268624	1.0052019254433984
000032	108	0.25	0.2777777777777778	0.2222222222222222	0.25	0.5	T	C	5	-10.5	1.1096101695315868	0.9977042784057566
000033	108	0.2685185185185185	0.2314814814814814	0.2685185185185185	0.2314814814814814	0.5	A	G	4	-10.3	0.9116324910624714	0.9947816100588228
000034	108	0.2777777777777778	0.2592592592592592	0.2407407407407407	0.2222222222222222	0.5	T	A	3	-5.5	1.755792228994291	0.989752614911869
000035	108	0.2592592592592592	0.2314814814814814	0.2685185185185185	0.2407407407407407	0.5	T	C	4	-10.9	1.1483647490084672	1.0019803020042233
000036	108	0.2685185185185185	0.2407407407407407	0.2592592592592592	0.2314814814814814	0.5	C	C	3	-10.2	0.9837904723058492	1.002789682526605
000037	108	0.25	0.2592592592592592	0.2407407407407407	0.25	0.5	G	T	3	-12.4	0.9274459863917524	1.0015126439240658
000038	108	0.2592592592592592	0.2592592592592592	0.2407407407407407	0.2407407407407407	0.5	T	T	3	-9.0	0.7534636626430078	1.0065242821086184
000039	108	0.2407407407407407	0.25	0.25	0.2592592592592592	0.5	C	C	6	-11.7	0.8714574700604465	1.0035880576822669
000040	108	0.2129629629629629	0.2685185185185185	0.2314814814814814	0.287037037037037	0.5	T	A	3	-11.7	0.8759066926931817	1.0055201092976496
000041	108	0.2129629629629629	0.2129629629629629	0.287037037037037	0.287037037037037	0.5	G	C	5	-15.0	1.4144944210912913	0.9935872661480792
000042	108	0.2129629629629629	0.2037037037037037	0.2962962962962963	0.287037037037037	0.5	T	T	4	-9.4	1.2884492074481135	0.9995512297679714
000043	108	0.2777777777777778	0.2777777777777778	0.2222222222222222	0.2222222222222222	0.5	T	G	3	-8.6	1.0397649677866847	0.9957871027360116
000044	108	0.25	0.1944444444444444	0.3055555555555556	0.25	0.5	G	T	4	-8.1	0.8499979480463841	1.0031118322135175
000045	108	0.2685185185185185	0.2222222222222222	0.2777777777777778	0.2314814814814814	0.5	C	A	5	-16.9	0.954096918801164	1.001275502242612
000046	108	0.25	0.2222222222222222	0.2777777777777778	0.25	0.5	C	T	5	-13.2	0.8104681375548033	1.0021028353861152
000047	108	0.1574074074074074	0.2407407407407407	0.2592592592592592	0.3425925925925926	0.5	T	A	7	-11.3	1.301653614593323	1.0049697569329388
000048	108	0.2962962962962963	0.2314814814814814	0.2685185185185185	0.2037037037037037	0.5	C	A	3	-10.0	0.5405703371009167	1.0037170823806771
000049	108	0.2037037037037037	0.2407407407407407	0.2592592592592592	0.2962962962962963	0.5	G	G	4	-11.4	1.367076362104709	0.9990069242464849
000050	108	0.2407407407407407	0.3055555555555556	0.1944444444444444	0.2592592592592592	0.5	T	T	5	-8.4	0.9412475326570154	1.004864354751272
000051	108	0.2314814814814814	0.3055555555555556	0.1944444444444444	0.2685185185185185	0.5	C	G	3	-7.0	1.045389656161218	1.0003628833743767
000052	108	0.2407407407407407	0.3055555555555556	0.1944444444444444	0.2592592592592592	0.5	C	G	6	-7.4	0.85477931082012	1.002825651071748
000053	108	0.2592592592592592	0.2685185185185185	0.2314814814814814	0.2407407407407407	0.5	C	G	3	-7.6	0.9165285267092262	1.0034416201338483
000054	108	0.2314814814814814	0.2777777777777778	0.2222222222222222	0.2685185185185185	0.5	T	G	4	-8.0	1.1273637142050923	1.0000235283808965
000055	108	0.2777777777777778	0.2129629629629629	0.287037037037037	0.2222222222222222	0.5	T	T	5	-9.0	1.1955889869004843	0.999903330176258
000056	108	0.2962962962962963	0.2314814814814814	0.2685185185185185	0.2037037037037037	0.5	C	G	4	-9.4	0.7687924713950932	0.9950607559506114
000057	108	0.1759259259259259	0.2037037037037037	0.2962962962962963	0.324074074074074	0.5	G	T	4	-8.1	1.2899466962882336	1.0037954782521514
000058	108	0.25	0.2314814814814814	0.2685185185185185	0.25	0.5	G	A	4	-11.1	0.719507369802818	1.00173854124935
000059	108	0.1944444444444444	0.2592592592592592	0.2407407407407407	0.3055555555555556	0.5	A	G	4	-11.1	0.9157180320832328	1.0045543419552705
000060	108	0.25	0.2592592592592592	0.2407407407407407	0.25	0.5	G	T	3	-10.9	0.9993224741425212	1.0047814115509692
000061	108	0.2592592592592592	0.25	0.25	0.2407407407407407	0.5	A	T	4	-8.9	0.6221230246558764	1.0059922335070617
000062	108	0.2222222222222222	0.2037037037037037	0.2962962962962963	0.2777777777777778	0.5	C	G	3	-14.5	0.8701814763318713	1.0050836618814976
000063	108	0.2037037037037037	0.2685185185185185	0.2314814814814814	0.2962962962962963	0.5	T	T	4	-8.0	1.4803352319963228	0.9966707672701296
000064	108	0.2314814814814814	0.2407407407407407	0.2592592592592592	0.2685185185185185	0.5	A	C	4	-4.8	0.9990493082639952	0.9942565187647092
000065	108	0.3055555555555556	0.2777777777777778	0.2222222222222222	0.1944444444444444	0.5	A	A	5	-9.7	0.7263361651990413	1.0030701555357169
000066	108	0.2314814814814814	0.2407407407407407	0.2592592592592592	0.2685185185185185	0.5	G	T	5	-15.2	1.1162432362702572	1.003011446730942
000067	108	0.1851851851851851	0.2222222222222222	0.2777777777777778	0.3148148148148148	0.5	G	T	5	-13.8	1.6920795894554388	0.999923491440344
000068	108	0.1666666666666666	0.2685185185185185	0.2314814814814814	0.3333333333333333	0.5	T	C	3	-8.0	1.2654046210176988	1.0026050197339826
000069	108	0.25	0.2222222222222222	0.2777777777777778	0.25	0.5	G	A	3	-18.0	0.8987783890869525	0.9859996324377732
000070	108	0.2592592592592592	0.25	0.25	0.2407407407407407	0.5	C	A	4	-11.1	1.0370867912667134	0.9962626056996138
000071	108	0.2962962962962963	0.2222222222222222	0.2777777777777778	0.2037037037037037	0.5	A	G	4	-9.6	0.6874288760984926	1.004015899889251
000072	108	0.2129629629629629	0.2962962962962963	0.2037037037037037	0.287037037037037	0.5	C	C	4	-5.0	1.3414359778628526	1.0022961011203968
000073	108	0.2129629629629629	0.287037037037037	0.2129629629629629	0.287037037037037	0.5	A	C	4	-8.3	1.3767320145085091	0.9931805582225262
000074	108	0.3055555555555556	0.2037037037037037	0.2962962962962963	0.1944444444444444	0.5	A	A	3	-9.5	0.651033833954829	1.000075682544466
000075	108	0.3148148148148148	0.2777777777777778	0.2222222222222222	0.1851851851851851	0.5	A	C	5	-14.7	0.7519606340767668	1.0017174561252231
000076	108	0.2129629629629629	0.25	0.25	0.287037037037037	0.5	T	A	3	-9.7	1.0080383828791322	1.0053819385247442
000077	108	0.25	0.2777777777777778	0.2222222222222222	0.25	0.5	G	C	4	-12.7	0.7638702079215225	1.0089653107928584
000078	108	0.2407407407407407	0.2685185185185185	0.2314814814814814	0.2592592592592592	0.5	G	T	3	-10.1	1.07946936816022	1.0016671741115244
000079	108	0.2777777777777778	0.3055555555555556	0.1944444444444444	0.2222222222222222	0.5	G	C	3	-9.6	0.9115179410950608	1.0003301772888615
000080	108	0.2407407407407407	0.2777777777777778	0.2222222222222222	0.2592592592592592	0.5	C	G	4	-10.2	1.0301675827757604	0.9967686711916354
000081	108	0.2407407407407407	0.2592592592592592	0.2407407407407407	0.2592592592592592	0.5	G	A	3	-12.4	0.932716629521994	0.9998487475763248
000082	108	0.2592592592592592	0.2314814814814814	0.2685185185185185	0.2407407407407407	0.5	G	G	4	-12.4	0.891194971929122	1.0021761159821576
000083	108	0.2037037037037037	0.2129629629629629	0.287037037037037	0.2962962962962963	0.5	G	T	5	-11.4	1.0578568744200203	0.9965073736860064
000084	108	0.3055555555555556	0.2962962962962963	0.2037037037037037	0.1944444444444444	0.5	C	A	3	-9.7	0.7176854268696701	1.0017008816766484
000085	108	0.2592592592592592	0.2962962962962963	0.2037037037037037	0.2407407407407407	0.5	T	C	4	-13.3	1.2452526404293924	0.993315225157143
000086	108	0.2592592592592592	0.2037037037037037	0.2962962962962963	0.2407407407407407	0.5	G	C	3	-9.4	0.977710498164022	1.0001237094347952
000087	108	0.2962962962962963	0.2407407407407407	0.2592592592592592	0.2037037037037037	0.5	A	C	6	-8.8	1.155185753321162	0.9963213147327992
000088	108	0.2777777777777778	0.2129629629629629	0.287037037037037	0.2222222222222222	0.5	A	T	4	-9.2	0.6919095035005196	1.008472026974645
000089	108	0.2407407407407407	0.2592592592592592	0.2407407407407407	0.2592592592592592	0.5	C	T	5	-8.3	1.092162071624992	1.0009797863731913
000090	108	0.2314814814814814	0.2962962962962963	0.2037037037037037	0.2685185185185185	0.5	G	T	4	-11.5	0.9463980461653976	1.0000749503007678
000091	108	0.25	0.287037037037037	0.2129629629629629	0.25	0.5	G	T	4	-9.3	0.9045726592178924	1.0092341562875755
000092	108	0.2777777777777778	0.2592592592592592	0.2407407407407407	0.2222222222222222	0.5	A	A	6	-6.9	1.2549743347724331	0.9991343365740456
000093	108	0.2962962962962963	0.2962962962962963	0.2037037037037037	0.2037037037037037	0.5	C	T	4	-7.4	0.917074498124273	1.001593540281638
000094	108	0.25	0.25	0.25	0.25	0.5	G	A	4	-11.6	1.0010674151976566	1.0007186243314836
000095	108	0.2129629629629629	0.2129629629629629	0.287037037037037	0.287037037037037	0.5	G	G	5	-13.6	0.7492416704353916	1.0080963634882956
000096	108	0.2592592592592592	0.2592592592592592	0.2407407407407407	0.2407407407407407	0.5	C	T	4	-15.0	0.8177906508618397	1.0071977359909337
000097	108	0.324074074074074	0.2314814814814814	0.2685185185185185	0.1759259259259259	0.5	A	C	7	-15.5	0.95259495805065	0.998642581770836
000098	108	0.2592592592592592	0.2407407407407407	0.2592592592592592	0.2407407407407407	0.5	C	C	3	-10.2	0.8556682370376819	0.999638579042642
000099	108	0.2685185185185185	0.2407407407407407	0.2592592592592592	0.2314814814814814	0.5	T	C	5	-7.6	1.1132208209803525	0.9996616603114062
000100	108	0.2685185185185185	0.2407407407407407	0.2592592592592592	0.2314814814814814	0.5	A	G	4	-7.1	1.031798168652503	1.0051002333884345
000101	108	0.2222222222222222	0.2407407407407407	0.2592592592592592	0.2777777777777778	0.5	C	G	5	-10.4	0.7784802597012627	1.0060248276965755
000102	108	0.2037037037037037	0.2685185185185185	0.2314814814814814	0.2962962962962963	0.5	C	G	4	-11.8	1.003412191169342	0.9988395151295542
000103	108	0.25	0.2592592592592592	0.2407407407407407	0.25	0.5	A	A	4	-12.1	1.0223945604453863	0.997389702237219
000104	108	0.2685185185185185	0.287037037037037	0.2129629629629629	0.2314814814814814	0.5	C	T	5	-7.6	1.0967399663083577	1.0025280674820662
000105	108	0.2777777777777778	0.3055555555555556	0.1944444444444444	0.2222222222222222	0.5	A	C	4	-11.5	0.8641522174132332	1.0042175247152896
000106	108	0.3148148148148148	0.25	0.25	0.1851851851851851	0.5	T	G	3	-8.0	0.6454773219089627	1.00659730038786
000107	108	0.2407407407407407	0.3055555555555556	0.1944444444444444	0.2592592592592592	0.5	A	T	4	-10.0	0.2356718516815601	1.0005697918301903
000108	108	0.2685185185185185	0.2685185185185185	0.2314814814814814	0.2314814814814814	0.5	A	T	3	-11.4	0.7724932594984856	1.002867436913488
000109	108	0.25	0.2314814814814814	0.2685185185185185	0.25	0.5	G	G	5	-10.7	0.8717803626232163	1.0016580228964804
000110	108	0.2407407407407407	0.287037037037037	0.2129629629629629	0.2592592592592592	0.5	A	T	6	-7.7	0.847071300659599	1.0043282350638458
000111	108	0.3425925925925926	0.2685185185185185	0.2314814814814814	0.1574074074074074	0.5	A	C	5	-12.8	0.6968131425083642	0.9995407843682363
000112	108	0.25	0.2129629629629629	0.287037037037037	0.25	0.5	T	G	3	-13.9	0.9519161353860708	0.995441326205439
000113	108	0.2314814814814814	0.2222222222222222	0.2777777777777778	0.2685185185185185	0.5	A	G	4	-10.8	1.154871267494941	1.0005530447599638
000114	108	0.287037037037037	0.2407407407407407	0.2592592592592592	0.2129629629629629	0.5	C	T	5	-8.7	1.0812553572044454	0.9861899125407488
000115	108	0.2037037037037037	0.2685185185185185	0.2314814814814814	0.2962962962962963	0.5	G	A	4	-7.1	0.9230479737308768	1.0042988683498937
000116	108	0.2037037037037037	0.3055555555555556	0.1944444444444444	0.2962962962962963	0.5	G	T	4	-13.3	1.421776984766867	0.9866877135629304
000117	108	0.2685185185185185	0.25	0.25	0.2314814814814814	0.5	G	G	4	-11.5	0.718575692699504	1.0050549945694056
000118	108	0.2129629629629629	0.2685185185185185	0.2314814814814814	0.287037037037037	0.5	G	G	6	-8.7	1.0043349216570134	1.0041118162177711
000119	108	0.2314814814814814	0.2592592592592592	0.2407407407407407	0.2685185185185185	0.5	C	C	4	-8.8	1.167073090873728	1.0016314342953374
000120	108	0.2314814814814814	0.2592592592592592	0.2407407407407407	0.2685185185185185	0.5	T	G	4	-5.4	11.46137038482462	0.8033048256364742
000121	108	0.25	0.2037037037037037	0.2962962962962963	0.25	0.5	A	T	3	-8.0	1.0107588870697333	0.9929175417251556
000122	108	0.2685185185185185	0.2777777777777778	0.2222222222222222	0.2314814814814814	0.5	T	G	4	-9.2	0.8110372681566206	1.0038446622738573
000123	108	0.2592592592592592	0.2962962962962963	0.2037037037037037	0.2407407407407407	0.5	T	G	3	-11.4	0.8437313190688945	0.9999149470411112
000124	108	0.2314814814814814	0.2685185185185185	0.2314814814814814	0.2685185185185185	0.5	A	G	5	-9.8	1.4239653944722794	0.9940672762581496
000125	108	0.25	0.2129629629629629	0.287037037037037	0.25	0.5	C	G	5	-10.0	0.901413135673751	1.003521931002077
000126	108	0.2129629629629629	0.2685185185185185	0.2314814814814814	0.287037037037037	0.5	G	C	5	-7.7	1.0509519447769518	1.0047388527066958
000127	108	0.25	0.2407407407407407	0.2592592592592592	0.25	0.5	A	A	4	-11.8	1.355503160940056	0.9981964333526993
000128	108	0.3148148148148148	0.2407407407407407	0.2592592592592592	0.1851851851851851	0.5	C	G	5	-10.3	0.5413192501383113	1.0053425016721778
000129	108	0.2037037037037037	0.2777777777777778	0.2222222222222222	0.2962962962962963	0.5	G	G	6	-4.3	1.3138673128536882	0.9996493294217438
000130	108	0.2592592592592592	0.25	0.25	0.2407407407407407	0.5	T	T	3	-11.3	0.6993998923773135	1.002431230737681
000131	108	0.2592592592592592	0.2314814814814814	0.2685185185185185	0.2407407407407407	0.5	A	G	4	-10.9	0.785605576835345	0.9970767865105032
000132	108	0.2777777777777778	0.2314814814814814	0.2685185185185185	0.2222222222222222	0.5	T	G	4	-8.4	0.820831455205865	1.0001833355778158
000133	108	0.2314814814814814	0.2592592592592592	0.2407407407407407	0.2685185185185185	0.5	A	A	3	-10.1	1.594634015224087	1.000199053868881
000134	108	0.2592592592592592	0.3055555555555556	0.1944444444444444	0.2407407407407407	0.5	T	T	4	-10.9	0.9361103426210088	0.9980244950675802
000135	108	0.1851851851851851	0.287037037037037	0.2129629629629629	0.3148148148148148	0.5	C	A	5	-11.9	1.2758321078793948	1.0032068023766485
000136	108	0.2129629629629629	0.2407407407407407	0.2592592592592592	0.287037037037037	0.5	A	A	4	-11.6	1.2631080916936104	1.000321596041418
000137	108	0.2592592592592592	0.2592592592592592	0.2407407407407407	0.2407407407407407	0.5	C	A	3	-11.1	1.0955190926357254	0.989359551366904
000138	108	0.2222222222222222	0.2777777777777778	0.2222222222222222	0.2777777777777778	0.5	T	G	5	-17.0	0.937117893537144	1.0060122977647756
000139	108	0.3148148148148148	0.2314814814814814	0.2685185185185185	0.1851851851851851	0.5	G	G	4	-8.2	0.5249180478164517	1.0082453658044954
000140	108	0.2777777777777778	0.2314814814814814	0.2685185185185185	0.2222222222222222	0.5	T	A	4	-12.9	0.7817843326377752	1.004953668703964
000141	108	0.287037037037037	0.25	0.25	0.2129629629629629	0.5	T	A	3	-9.4	0.6328043171682431	1.0048820460342964
000142	108	0.2407407407407407	0.2685185185185185	0.2314814814814814	0.2592592592592592	0.5	G	T	6	-10.5	1.5493063855008502	0.9951823466951352
000143	108	0.2129629629629629	0.2129629629629629	0.287037037037037	0.287037037037037	0.5	T	A	3	-10.9	0.9553645113859576	1.0033084481070371
000144	108	0.25	0.2314814814814814	0.2685185185185185	0.25	0.5	A	G	4	-11.6	0.804417127274442	1.0027341103465277
000145	108	0.2222222222222222	0.2407407407407407	0.2592592592592592	0.2777777777777778	0.5	G	A	3	-9.0	1.1432596930851613	0.997592182124191
000146	108	0.2592592592592592	0.2222222222222222	0.2777777777777778	0.2407407407407407	0.5	C	C	3	-10.2	0.6300132107484547	1.004437569745947
000147	108	0.2407407407407407	0.2222222222222222	0.2777777777777778	0.2592592592592592	0.5	A	G	4	-7.9	1.1314962675282632	1.0034760734627184
000148	108	0.1944444444444444	0.25	0.25	0.3055555555555556	0.5	T	A	4	-7.8	1.1368442121845692	1.0031378356341214
000149	108	0.2407407407407407	0.2777777777777778	0.2222222222222222	0.2592592592592592	0.5	G	G	4	-7.6	1.120212379156965	1.0021665439725602
000150	108	0.2777777777777778	0.2129629629629629	0.287037037037037	0.2222222222222222	0.5	C	A	4	-14.5	1.0129066291988114	1.0030989543789754
000151	108	0.2777777777777778	0.25	0.25	0.2222222222222222	0.5	T	C	4	-7.7	0.771488436084282	1.0006505440466174
000152	108	0.25	0.2129629629629629	0.287037037037037	0.25	0.5	T	T	4	-11.2	1.0007812397665623	1.0004248421183906
000153	108	0.2777777777777778	0.2314814814814814	0.2685185185185185	0.2222222222222222	0.5	T	G	4	-16.3	0.7493938362148977	1.001033812693706
000154	108	0.1944444444444444	0.2592592592592592	0.2407407407407407	0.3055555555555556	0.5	A	C	5	-6.8	1.4374101144612066	0.9991018550643124
000155	108	0.2685185185185185	0.2592592592592592	0.2407407407407407	0.2314814814814814	0.5	C	C	4	-11.7	0.9181706013503615	1.0000110252556722
000156	108	0.2222222222222222	0.2407407407407407	0.2592592592592592	0.2777777777777778	0.5	C	C	4	-13.1	0.8945309701008406	1.0016385268236874
000157	108	0.25	0.2222222222222222	0.2777777777777778	0.25	0.5	A	A	3	-10.7	1.2363530031459242	1.0025430357218557
000158	108	0.2407407407407407	0.2592592592592592	0.2407407407407407	0.2592592592592592	0.5	C	G	4	-10.9	0.8144279627470992	1.0052892223615115
000159	108	0.2592592592592592	0.1851851851851851	0.3148148148148148	0.2407407407407407	0.5	T	G	5	-13.2	0.7964631416423926	1.0032780058511497
000160	108	0.1851851851851851	0.2407407407407407	0.2592592592592592	0.3148148148148148	0.5	A	G	5	-6.2	1.5924176239235932	0.9975462365102188
000161	108	0.287037037037037	0.287037037037037	0.2129629629629629	0.2129629629629629	0.5	A	A	3	-6.6	0.827821470161865	1.000139830465702
000162	108	0.2407407407407407	0.2592592592592592	0.2407407407407407	0.2592592592592592	0.5	C	T	4	-17.9	0.5814023354517994	0.9991906947462014
000163	108	0.2314814814814814	0.2222222222222222	0.2777777777777778	0.2685185185185185	0.5	T	C	4	-11.7	1.155026841083434	1.0006179004157214
000164	108	0.287037037037037	0.2314814814814814	0.2685185185185185	0.2129629629629629	0.5	T	G	5	-9.6	1.0617083486292094	0.9949496894102134
000165	108	0.1944444444444444	0.287037037037037	0.2129629629629629	0.3055555555555556	0.5	T	A	5	-10.9	1.2104613075035724	1.0010050818450098
000166	108	0.2314814814814814	0.3055555555555556	0.1944444444444444	0.2685185185185185	0.5	C	T	4	-7.2	1.3853449896703904	0.9960780025493486
000167	108	0.2962962962962963	0.2222222222222222	0.2777777777777778	0.2037037037037037	0.5	A	A	6	-11.0	0.991450985114262	1.001558768692702
000168	108	0.25	0.2592592592592592	0.2407407407407407	0.25	0.5	G	A	6	-13.5	1.105829229895737	1.001724095239482
000169	108	0.3055555555555556	0.287037037037037	0.2129629629629629	0.1944444444444444	0.5	C	C	3	-12.1	0.7651372769062121	1.0023122995495004
000170	108	0.1944444444444444	0.3333333333333333	0.1666666666666666	0.3055555555555556	0.5	A	T	5	-10.0	1.509470283577539	1.0012190995442682
000171	108	0.25	0.287037037037037	0.2129629629629629	0.25	0.5	A	C	4	-9.7	1.3478474962854778	0.9978206473509884
000172	108	0.2407407407407407	0.2592592592592592	0.2407407407407407	0.2592592592592592	0.5	T	A	4	-9.2	1.135071319089628	0.9776039143799394
000173	108	0.1851851851851851	0.25	0.25	0.3148148148148148	0.5	G	T	5	-15.7	1.1966659700584197	1.0022589983744032
000174	108	0.2129629629629629	0.287037037037037	0.2129629629629629	0.287037037037037	0.5	C	A	5	-10.1	1.2929689035854668	1.0018868954731095
000175	108	0.2222222222222222	0.2222222222222222	0.2777777777777778	0.2777777777777778	0.5	C	T	6	-10.5	1.04087441397171	0.999086288812013
000176	108	0.2592592592592592	0.2314814814814814	0.2685185185185185	0.2407407407407407	0.5	A	G	4	-10.1	1.049279503916567	1.0010782535656315
000177	108	0.1851851851851851	0.2685185185185185	0.2314814814814814	0.3148148148148148	0.5	G	G	4	-7.6	1.1259854857480855	1.0043084733017882
000178	108	0.2592592592592592	0.2962962962962963	0.2037037037037037	0.2407407407407407	0.5	G	C	5	-7.2	0.7471211814752908	1.0021303234847192
000179	108	0.3055555555555556	0.2777777777777778	0.2222222222222222	0.1944444444444444	0.5	G	C	4	-8.4	0.6167159108794458	1.0045854762081352
000180	108	0.2407407407407407	0.287037037037037	0.2129629629629629	0.2592592592592592	0.5	A	A	3	-7.7	1.312056828049036	0.9995083566261486
000181	108	0.2314814814814814	0.2129629629629629	0.287037037037037	0.2685185185185185	0.5	T	A	4	-10.7	0.6490355050223657	1.007098938251789
000182	108	0.1944444444444444	0.2129629629629629	0.287037037037037	0.3055555555555556	0.5	G	G	4	-9.8	0.9475050130121706	1.0002079269135515
000183	108	0.2129629629629629	0.3055555555555556	0.1944444444444444	0.287037037037037	0.5	A	G	5	-14.9	0.5254611454237506	0.9576013571504104
000184	108	0.2592592592592592	0.25	0.25	0.2407407407407407	0.5	C	C	3	-12.5	1.3050693793866222	1.000184723575181
000185	108	0.2777777777777778	0.2222222222222222	0.2777777777777778	0.2222222222222222	0.5	T	C	4	-11.7	1.3197636368288463	0.984233456141442
000186	108	0.2407407407407407	0.2777777777777778	0.2222222222222222	0.2592592592592592	0.5	C	C	3	-7.4	1.117340140902198	1.000633731875786
000187	108	0.2592592592592592	0.2222222222222222	0.2777777777777778	0.2407407407407407	0.5	A	C	3	-11.5	1.0867339563364171	1.0018904642761577
000188	108	0.1666666666666666	0.2592592592592592	0.2407407407407407	0.3333333333333333	0.5	C	A	3	-9.6	1.5118673519971468	1.005833927797146
000189	108	0.2037037037037037	0.25	0.25	0.2962962962962963	0.5	G	G	4	-8.8	1.5078802146522077	1.0023220355035336
000190	108	0.1759259259259259	0.2314814814814814	0.2685185185185185	0.324074074074074	0.5	A	A	4	-7.5	1.387338619658543	0.9999157810886125
000191	108	0.25	0.2592592592592592	0.2407407407407407	0.25	0.5	G	C	4	-10.3	0.8960886527520441	0.99625727160346
000192	108	0.3055555555555556	0.1759259259259259	0.324074074074074	0.1944444444444444	0.5	C	G	7	-9.3	0.7506752665218612	1.0054495534463457
000193	108	0.2962962962962963	0.2314814814814814	0.2685185185185185	0.2037037037037037	0.5	T	A	5	-6.0	1.0692360598588782	0.9936453506082902
000194	108	0.287037037037037	0.2592592592592592	0.2407407407407407	0.2129629629629629	0.5	G	C	4	-7.0	0.7982513933275622	1.002925607389885
000195	108	0.2129629629629629	0.2314814814814814	0.2685185185185185	0.287037037037037	0.5	G	G	4	-7.6	1.1973540206144442	1.000491524091666
000196	108	0.3148148148148148	0.2962962962962963	0.2037037037037037	0.1851851851851851	0.5	A	C	4	-10.4	0.6032186385169228	1.0040283432003467
000197	108	0.2407407407407407	0.2777777777777778	0.2222222222222222	0.2592592592592592	0.5	G	C	5	-8.1	1.0114186820051845	0.9934223783164586
000198	108	0.2962962962962963	0.25	0.25	0.2037037037037037	0.5	G	G	4	-10.6	0.5889018565481735	1.001996829652609
000199	108	0.2314814814814814	0.2222222222222222	0.2777777777777778	0.2685185185185185	0.5	G	C	4	-10.7	1.2385412247311502	1.0031041437589228
000200	108	0.25	0.2407407407407407	0.2592592592592592	0.25	0.5	C	G	3	-10.9	0.8144964898914958	1.0019740717683794
000201	108	0.25	0.2777777777777778	0.2222222222222222	0.25	0.5	C	G	4	-6.7	0.8572448686511863	1.00523037136787
000202	108	0.2407407407407407	0.2222222222222222	0.2777777777777778	0.2592592592592592	0.5	T	A	4	-11.2	0.8668742284724129	1.0004415915538685
000203	108	0.3148148148148148	0.2129629629629629	0.287037037037037	0.1851851851851851	0.5	G	T	4	-16.1	0.530249381764655	1.0052624272854445
000204	108	0.2314814814814814	0.2685185185185185	0.2314814814814814	0.2685185185185185	0.5	T	A	4	-8.4	1.2106826417693062	0.999693705942975
000205	108	0.2685185185185185	0.2314814814814814	0.2685185185185185	0.2314814814814814	0.5	T	A	4	-11.4	0.9013992087526376	0.9998658682890308
000206	108	0.2685185185185185	0.25	0.25	0.2314814814814814	0.5	A	C	4	-8.8	0.9438608077753337	0.9981229882730648
000207	108	0.2129629629629629	0.2129629629629629	0.287037037037037	0.287037037037037	0.5	G	T	3	-7.3	1.0890807486326928	0.999116261074144
000208	108	0.324074074074074	0.1944444444444444	0.3055555555555556	0.1759259259259259	0.5	C	A	5	-15.4	0.6073404579647905	0.9954139182693696
000209	108	0.2314814814814814	0.2592592592592592	0.2407407407407407	0.2685185185185185	0.5	T	C	8	-11.2	1.3453961319967316	1.0010765466493083
000210	108	0.2592592592592592	0.25	0.25	0.2407407407407407	0.5	G	T	5	-7.7	0.8632231541531781	1.0009164490839162
000211	108	0.2407407407407407	0.2407407407407407	0.2592592592592592	0.2592592592592592	0.5	G	T	5	-14.6	0.9708172398250178	1.003515940406624
000212	108	0.2592592592592592	0.2685185185185185	0.2314814814814814	0.2407407407407407	0.5	T	C	4	-10.2	1.0413975416039103	0.9941335892503746
000213	108	0.2129629629629629	0.2407407407407407	0.2592592592592592	0.287037037037037	0.5	G	G	5	-8.4	0.7262015712777282	1.008405595973504
000214	108	0.25	0.25	0.25	0.25	0.5	T	T	3	-12.4	0.6681248094801068	1.000294400807509
000215	108	0.2592592592592592	0.2314814814814814	0.2685185185185185	0.2407407407407407	0.5	T	T	4	-13.4	0.664729098549128	1.0003744674081951
000216	108	0.2407407407407407	0.2222222222222222	0.2777777777777778	0.2592592592592592	0.5	A	C	4	-8.1	1.2631850653358887	0.99247292020837
000217	108	0.2685185185185185	0.2777777777777778	0.2222222222222222	0.2314814814814814	0.5	G	C	4	-7.6	0.6929260804571022	1.0026008255800165
000218	108	0.2592592592592592	0.2407407407407407	0.2592592592592592	0.2407407407407407	0.5	C	T	3	-16.4	0.9798577485540856	1.0016073397707213
000219	108	0.25	0.2037037037037037	0.2962962962962963	0.25	0.5	T	G	4	-11.8	0.8015756073286042	1.0023498396320427
000220	108	0.2592592592592592	0.2407407407407407	0.2592592592592592	0.2407407407407407	0.5	T	T	5	-7.6	0.9372287360701096	0.9978517533990124
000221	108	0.2777777777777778	0.2592592592592592	0.2407407407407407	0.2222222222222222	0.5	G	C	4	-8.5	0.6391700067413163	1.0064838180824158
000222	108	0.2222222222222222	0.2592592592592592	0.2407407407407407	0.2777777777777778	0.5	A	A	4	-15.4	1.021321602965988	1.001750604502873
000223	108	0.2314814814814814	0.2592592592592592	0.2407407407407407	0.2685185185185185	0.5	G	A	4	-11.6	1.3795089364116169	0.9973981327797036
000224	108	0.2592592592592592	0.25	0.25	0.2407407407407407	0.5	G	G	5	-9.3	1.0358537420151663	0.9994773956109488
000225	108	0.2777777777777778	0.2407407407407407	0.2592592592592592	0.2222222222222222	0.5	G	G	5	-9.4	0.5244452193169667	1.0015004250572304
000226	108	0.2129629629629629	0.3425925925925926	0.1574074074074074	0.287037037037037	0.5	A	G	3	-8.1	1.035660708587886	0.9985386036672376
000227	108	0.2314814814814814	0.2407407407407407	0.2592592592592592	0.2685185185185185	0.5	G	G	3	-12.7	0.8729888122057305	1.005244312874715
000228	108	0.2777777777777778	0.324074074074074	0.1759259259259259	0.2222222222222222	0.5	G	A	4	-5.9	0.8667518543822258	1.0033087412996309
000229	108	0.25	0.2314814814814814	0.2685185185185185	0.25	0.5	A	T	3	-9.6	0.9041313828769678	0.9987833935440402
000230	108	0.2777777777777778	0.1574074074074074	0.3425925925925926	0.2222222222222222	0.5	G	T	4	-12.8	0.807306872551735	1.002279303899489
000231	108	0.2777777777777778	0.1851851851851851	0.3148148148148148	0.2222222222222222	0.5	A	C	3	-10.2	0.932838103653084	0.998787280045382
000232	108	0.2407407407407407	0.287037037037037	0.2129629629629629	0.2592592592592592	0.5	C	G	5	-10.7	0.8968902163995103	1.0024789009716382
000233	108	0.2685185185185185	0.3055555555555556	0.1944444444444444	0.2314814814814814	0.5	A	A	4	-8.5	1.010047523218376	1.0008235548850606
000234	108	0.2222222222222222	0.2037037037037037	0.2962962962962963	0.2777777777777778	0.5	T	A	3	-9.3	0.874360118127642	1.0037158922989085
000235	108	0.2037037037037037	0.2037037037037037	0.2962962962962963	0.2962962962962963	0.5	C	A	4	-11.5	1.199301751113988	0.9992691378930963
000236	108	0.2962962962962963	0.2222222222222222	0.2777777777777778	0.2037037037037037	0.5	A	G	6	-10.3	0.8292368179657463	1.0013350197764253
000237	108	0.2407407407407407	0.2407407407407407	0.2592592592592592	0.2592592592592592	0.5	A	A	3	-8.1	0.947544405147844	1.004225215054313
000238	108	0.287037037037037	0.2592592592592592	0.2407407407407407	0.2129629629629629	0.5	C	T	4	-11.4	1.0396811053751431	0.9909212215607034
000239	108	0.2314814814814814	0.25	0.25	0.2685185185185185	0.5	A	C	4	-8.1	1.3224101682641585	1.004156222907058
000240	108	0.2222222222222222	0.2314814814814814	0.2685185185185185	0.2777777777777778	0.5	T	G	5	-14.5	0.9095319016392474	0.9994285025841692
000241	108	0.2592592592592592	0.2222222222222222	0.2777777777777778	0.2407407407407407	0.5	G	T	5	-11.1	0.8601878095654233	0.9957327799821488
000242	108	0.2222222222222222	0.2314814814814814	0.2685185185185185	0.2777777777777778	0.5	T	G	5	-11.2	1.2618291078043142	0.9991285242192032
000243	108	0.25	0.2962962962962963	0.2037037037037037	0.25	0.5	A	G	3	-8.6	1.0981098607203494	0.9952100246780936
000244	108	0.2777777777777778	0.2777777777777778	0.2222222222222222	0.2222222222222222	0.5	T	C	4	-11.3	0.9979025920365456	0.9959718158120622
000245	108	0.2685185185185185	0.2592592592592592	0.2407407407407407	0.2314814814814814	0.5	C	A	4	-8.7	0.9752820894508646	0.9996221295943196
000246	108	0.2314814814814814	0.2962962962962963	0.2037037037037037	0.2685185185185185	0.5	T	A	3	-13.9	0.9096976143524071	1.002082061512274
000247	108	0.25	0.2407407407407407	0.2592592592592592	0.25	0.5	T	C	5	-8.9	0.9094755495858368	1.0009927291120446
000248	108	0.2962962962962963	0.2685185185185185	0.2314814814814814	0.2037037037037037	0.5	A	C	4	-9.8	1.0288520461676254	1.002320907922498
000249	108	0.2592592592592592	0.2685185185185185	0.2314814814814814	0.2407407407407407	0.5	A	T	3	-4.8	0.9693923084813696	1.0025083043990293
000250	108	0.324074074074074	0.287037037037037	0.2129629629629629	0.1759259259259259	0.5	A	A	5	-9.7	0.5325147254712181	1.0039646198475156
000251	108	0.2407407407407407	0.25	0.25	0.2592592592592592	0.5	G	G	4	-14.7	1.0358207739455685	1.0049227353651038
000252	108	0.2685185185185185	0.2037037037037037	0.2962962962962963	0.2314814814814814	0.5	A	C	5	-8.5	1.0190641077583469	0.9973010533636144
000253	108	0.2037037037037037	0.2592592592592592	0.2407407407407407	0.2962962962962963	0.5	G	C	4	-12.4	0.9572372669191336	0.9451488542995412
000254	108	0.25	0.25	0.25	0.25	0.5	A	C	4	-12.0	0.9965359824666784	0.9909385836875884
000255	108	0.2222222222222222	0.3055555555555556	0.1944444444444444	0.2777777777777778	0.5	G	T	6	-13.3	1.1423721000501943	1.0001995427804908
000256	108	0.1851851851851851	0.2314814814814814	0.2685185185185185	0.3148148148148148	0.5	C	A	6	-7.4	1.5021398159244856	0.9974133419826124
000257	108	0.324074074074074	0.2777777777777778	0.2222222222222222	0.1759259259259259	0.5	A	A	4	-8.8	0.7080745114591391	0.9982982022884044
000258	108	0.2777777777777778	0.2314814814814814	0.2685185185185185	0.2222222222222222	0.5	C	C	3	-8.9	0.7217324993576417	1.0082962606774406
000259	108	0.3055555555555556	0.2777777777777778	0.2222222222222222	0.1944444444444444	0.5	T	T	5	-8.0	0.8691125405534026	1.0022833631915735
000260	108	0.25	0.3333333333333333	0.1666666666666666	0.25	0.5	C	G	4	-10.7	0.8614680393203031	1.0045298517540422
000261	108	0.287037037037037	0.2407407407407407	0.2592592592592592	0.2129629629629629	0.5	G	T	3	-10.9	0.8375435507574996	1.003600310939585
000262	108	0.1851851851851851	0.25	0.25	0.3148148148148148	0.5	T	G	4	-9.5	1.032641005180444	0.9992076051585468
000263	108	0.1944444444444444	0.2222222222222222	0.2777777777777778	0.3055555555555556	0.5	C	G	4	-9.6	0.8638955856877676	1.0011986444697265
000264	108	0.3148148148148148	0.2777777777777778	0.2222222222222222	0.1851851851851851	0.5	A	A	3	-10.9	0.6164382192783833	1.0023468630261525
000265	108	0.25	0.25	0.25	0.25	0.5	C	C	4	-7.6	1.4079551391767544	0.9773026671023578
000266	108	0.2685185185185185	0.2407407407407407	0.2592592592592592	0.2314814814814814	0.5	G	C	6	-11.3	0.8090188309525457	1.005800873579335
000267	108	0.2129629629629629	0.1851851851851851	0.3148148148148148	0.287037037037037	0.5	G	T	6	-6.5	1.4957418620690732	0.9852375757263327
000268	108	0.25	0.3148148148148148	0.1851851851851851	0.25	0.5	C	C	4	-8.2	1.0151270109201809	0.9983646587431032
000269	108	0.2407407407407407	0.25	0.25	0.2592592592592592	0.5	C	A	4	-10.1	1.0978339646455375	1.0032767475917734
000270	108	0.2407407407407407	0.25	0.25	0.2592592592592592	0.5	A	G	6	-6.8	0.711384099755159	1.0038190251048458
000271	108	0.2592592592592592	0.2407407407407407	0.2592592592592592	0.2407407407407407	0.5	A	T	4	-8.6	0.6815087189732228	1.0031543514833
000272	108	0.2685185185185185	0.1851851851851851	0.3148148148148148	0.2314814814814814	0.5	G	A	3	-9.8	1.050512846055838	0.9978948801136642
000273	108	0.3055555555555556	0.2592592592592592	0.2407407407407407	0.1944444444444444	0.5	A	A	6	-10.4	0.9335966074221675	0.9968919991876384
000274	108	0.1851851851851851	0.25	0.25	0.3148148148148148	0.5	C	C	4	-12.0	1.2405991278684547	1.0036861356720417
000275	108	0.287037037037037	0.2407407407407407	0.2592592592592592	0.2129629629629629	0.5	C	A	3	-11.0	0.9469378457720072	0.9954574169535774
000277	108	0.2314814814814814	0.25	0.25	0.2685185185185185	0.5	C	C	4	-10.4	1.331521321116525	0.9999020018885167
000278	108	0.1759259259259259	0.2407407407407407	0.2592592592592592	0.324074074074074	0.5	C	T	4	-10.2	1.5746238964310093	0.999134570135196
000279	108	0.2777777777777778	0.25	0.25	0.2222222222222222	0.5	G	A	4	-12.2	0.8410386538836179	1.0046496399600426
000280	108	0.324074074074074	0.3055555555555556	0.1944444444444444	0.1759259259259259	0.5	A	A	4	-8.9	0.7595955785129681	0.9994966451610025
000281	108	0.2129629629629629	0.2407407407407407	0.2592592592592592	0.287037037037037	0.5	T	C	4	-10.4	1.2956810898499078	0.9975168414117088
000282	108	0.2592592592592592	0.2314814814814814	0.2685185185185185	0.2407407407407407	0.5	G	G	4	-10.7	0.8734278354904197	1.0060016806661016
000283	108	0.2407407407407407	0.2407407407407407	0.2592592592592592	0.2592592592592592	0.5	T	G	3	-8.3	1.109372869708681	0.9963275842581986
000284	108	0.25	0.2685185185185185	0.2314814814814814	0.25	0.5	G	T	4	-8.3	0.940078291767398	0.9965037622654068
000285	108	0.2222222222222222	0.2777777777777778	0.2222222222222222	0.2777777777777778	0.5	G	C	3	-9.4	0.9997911574635316	1.004793187870461
000286	108	0.2222222222222222	0.25	0.25	0.2777777777777778	0.5	A	A	4	-9.9	1.0411502976980511	1.0016788219006263
000287	108	0.2592592592592592	0.2592592592592592	0.2407407407407407	0.2407407407407407	0.5	G	A	3	-7.1	0.8721405794211557	1.009043997832216
000288	108	0.2407407407407407	0.2685185185185185	0.2314814814814814	0.2592592592592592	0.5	G	G	3	-8.7	0.9821752050302888	1.0029314352342624
000289	108	0.2129629629629629	0.2592592592592592	0.2407407407407407	0.287037037037037	0.5	C	T	4	-9.1	0.7795278997115404	1.002824801505261
000290	108	0.2129629629629629	0.2037037037037037	0.2962962962962963	0.287037037037037	0.5	G	G	4	-8.6	1.637902749163487	0.9922081361893496
000291	108	0.2314814814814814	0.2592592592592592	0.2407407407407407	0.2685185185185185	0.5	A	C	4	-14.8	1.2032712744437946	1.0011417582759237
000292	108	0.2222222222222222	0.2129629629629629	0.287037037037037	0.2777777777777778	0.5	T	T	3	-14.2	1.2221423261344708	0.9999252192240112
000293	108	0.2685185185185185	0.2685185185185185	0.2314814814814814	0.2314814814814814	0.5	C	C	5	-8.0	1.063521200395486	0.9988212968117296
000294	108	0.2685185185185185	0.2592592592592592	0.2407407407407407	0.2314814814814814	0.5	G	G	3	-10.8	0.7331085583178569	1.0024565537142835
000295	108	0.2407407407407407	0.25	0.25	0.2592592592592592	0.5	C	G	3	-6.6	0.7506388487331063	1.0018797938421768
000296	108	0.2592592592592592	0.2685185185185185	0.2314814814814814	0.2407407407407407	0.5	A	C	5	-7.7	1.036820927934008	1.0052141095628482
000297	108	0.1759259259259259	0.2037037037037037	0.2962962962962963	0.324074074074074	0.5	T	C	5	-11.6	1.2348333727564678	0.9964660780761952
000298	108	0.287037037037037	0.2685185185185185	0.2314814814814814	0.2129629629629629	0.5	A	T	4	-8.8	0.9480584319372748	1.0001739356763626
000299	108	0.2129629629629629	0.2592592592592592	0.2407407407407407	0.287037037037037	0.5	G	A	4	-10.2	0.9073470356242	1.0038280756933478
000300	108	0.2407407407407407	0.25	0.25	0.2592592592592592	0.5	G	T	3	-5.1	1.1503626618915876	1.001280665208813
000301	108	0.2314814814814814	0.2407407407407407	0.2592592592592592	0.2685185185185185	0.5	T	A	4	-8.8	0.8750600203779445	1.002766166613765
000302	108	0.2037037037037037	0.2407407407407407	0.2592592592592592	0.2962962962962963	0.5	G	C	5	-7.7	1.350593810051085	1.0012898368292622
000303	108	0.1851851851851851	0.2685185185185185	0.2314814814814814	0.3148148148148148	0.5	G	G	4	-10.2	1.1508052706048488	1.0072247703247306
000304	108	0.1944444444444444	0.2407407407407407	0.2592592592592592	0.3055555555555556	0.5	C	C	4	-10.7	1.3349706803736905	1.000430914853916
000305	108	0.2129629629629629	0.2592592592592592	0.2407407407407407	0.287037037037037	0.5	C	T	3	-11.3	1.138478826453	1.0005403193121662
000306	108	0.2129629629629629	0.2962962962962963	0.2037037037037037	0.287037037037037	0.5	T	C	3	-7.2	1.6332452462951816	0.9934208993537628
000307	108	0.2407407407407407	0.2407407407407407	0.2592592592592592	0.2592592592592592	0.5	G	T	5	-8.9	0.8419399428610329	1.0044491552282562
000308	108	0.2037037037037037	0.2314814814814814	0.2685185185185185	0.2962962962962963	0.5	A	G	2	-10.9	1.1827945735275758	0.9971293925265492
000309	108	0.2407407407407407	0.2037037037037037	0.2962962962962963	0.2592592592592592	0.5	G	G	4	-7.8	0.6229186187141572	1.0050084666304435
000310	108	0.2777777777777778	0.2407407407407407	0.2592592592592592	0.2222222222222222	0.5	C	T	4	-5.8	0.8547382778654985	0.999007399352052
000311	108	0.2592592592592592	0.2962962962962963	0.2037037037037037	0.2407407407407407	0.5	C	T	5	-8.6	1.1275983450281573	1.00057080011648
000312	108	0.1388888888888889	0.2777777777777778	0.2222222222222222	0.3611111111111111	0.5	G	C	4	-13.8	1.3686955618551078	0.9847221048094924
000313	108	0.1851851851851851	0.2407407407407407	0.2592592592592592	0.3148148148148148	0.5	G	T	4	-11.8	1.2653696808612478	1.0023031572135337
000314	108	0.2592592592592592	0.2314814814814814	0.2685185185185185	0.2407407407407407	0.5	T	A	3	-5.8	0.9546643031493116	0.997528068658602
000315	108	0.2129629629629629	0.2777777777777778	0.2222222222222222	0.287037037037037	0.5	T	G	3	-12.1	1.4603848192732691	0.9895313312862992
000316	108	0.287037037037037	0.3055555555555556	0.1944444444444444	0.2129629629629629	0.5	C	A	6	-10.0	0.8352793459068598	1.0022021923718076
000317	108	0.2222222222222222	0.2222222222222222	0.2777777777777778	0.2777777777777778	0.5	C	G	3	-9.9	1.0849310429429369	1.005541721749175
000318	108	0.2685185185185185	0.2777777777777778	0.2222222222222222	0.2314814814814814	0.5	T	A	3	-10.9	0.8763052835319095	1.002851596753363
000319	108	0.2592592592592592	0.2777777777777778	0.2222222222222222	0.2407407407407407	0.5	C	G	3	-8.4	0.8033859505937972	1.0024228157119552
000320	108	0.2685185185185185	0.25	0.25	0.2314814814814814	0.5	G	C	3	-9.9	0.6666094278439899	1.0016284738581755
000321	108	0.2129629629629629	0.1944444444444444	0.3055555555555556	0.287037037037037	0.5	T	T	4	-8.9	1.1119041432601722	0.9978483618949676
000322	108	0.2685185185185185	0.25	0.25	0.2314814814814814	0.5	G	G	5	-8.2	0.7663165880889389	1.0043053576288294
000323	108	0.2407407407407407	0.2407407407407407	0.2592592592592592	0.2592592592592592	0.5	A	T	4	-8.7	1.4157224355011784	0.9990739860272524
000324	108	0.2129629629629629	0.2407407407407407	0.2592592592592592	0.287037037037037	0.5	A	G	3	-7.1	1.0860996373699074	0.9991977388063646
000325	108	0.2222222222222222	0.25	0.25	0.2777777777777778	0.5	G	T	4	-10.8	1.1499989777437687	0.9965473169451292
000326	108	0.2314814814814814	0.2222222222222222	0.2777777777777778	0.2685185185185185	0.5	T	G	4	-11.8	0.8008629420502912	1.0053753260699765
000327	108	0.2685185185185185	0.1944444444444444	0.3055555555555556	0.2314814814814814	0.5	G	T	3	-12.5	0.5967656980267673	1.0035756260120223
000328	108	0.2777777777777778	0.2222222222222222	0.2777777777777778	0.2222222222222222	0.5	C	T	3	-12.9	0.7849729218781643	0.9956646747755716
000329	108	0.287037037037037	0.2407407407407407	0.2592592592592592	0.2129629629629629	0.5	G	A	5	-14.8	0.619148137600936	1.006056538766885
000330	108	0.2777777777777778	0.25	0.25	0.2222222222222222	0.5	C	C	4	-11.9	1.1823813413493582	0.9939984186621278
000331	108	0.2592592592592592	0.3148148148148148	0.1851851851851851	0.2407407407407407	0.5	A	T	4	-12.2	0.6244785750584854	1.0081216306544347
000332	108	0.3055555555555556	0.2685185185185185	0.2314814814814814	0.1944444444444444	0.5	A	G	6	-8.4	0.9278391327496752	0.9981210634710314
000333	108	0.3148148148148148	0.2314814814814814	0.2685185185185185	0.1851851851851851	0.5	A	T	4	-13.0	0.7664577916037122	1.001266771142608
000334	108	0.2685185185185185	0.2592592592592592	0.2407407407407407	0.2314814814814814	0.5	A	T	3	-10.2	0.9689356987949612	1.002240398020521
000335	108	0.2407407407407407	0.1851851851851851	0.3148148148148148	0.2592592592592592	0.5	A	T	4	-9.5	1.2277350410874388	0.9921873871584354
000336	108	0.2592592592592592	0.2777777777777778	0.2222222222222222	0.2407407407407407	0.5	T	T	4	-10.6	0.9110827118433068	1.0023613650505423
000337	108	0.25	0.2777777777777778	0.2222222222222222	0.25	0.5	G	A	5	-12.3	1.3941252870682828	0.999423954810824
000338	108	0.2222222222222222	0.1759259259259259	0.324074074074074	0.2777777777777778	0.5	G	C	3	-11.6	3.938568419993144	0.8717908650851511
000339	108	0.3055555555555556	0.2777777777777778	0.2222222222222222	0.1944444444444444	0.5	C	A	8	-12.8	0.686047080560876	0.9978078860142966
000340	108	0.2592592592592592	0.2962962962962963	0.2037037037037037	0.2407407407407407	0.5	T	A	3	-9.2	0.8156914954661023	1.0001056629918668
000341	108	0.2314814814814814	0.25	0.25	0.2685185185185185	0.5	G	C	4	-8.9	0.9394766131040032	1.0003981470289245
000342	108	0.2592592592592592	0.2314814814814814	0.2685185185185185	0.2407407407407407	0.5	G	T	4	-10.7	0.8860768251187234	1.0041822546878842
000343	108	0.2685185185185185	0.2592592592592592	0.2407407407407407	0.2314814814814814	0.5	G	T	3	-6.5	1.02161831004886	0.9929394719445704
000344	108	0.3148148148148148	0.287037037037037	0.2129629629629629	0.1851851851851851	0.5	A	C	4	-7.9	0.7685986936851261	1.0024213698817324
000345	108	0.2314814814814814	0.287037037037037	0.2129629629629629	0.2685185185185185	0.5	A	T	4	-14.2	1.249410289096955	0.998293688656145
000346	108	0.1851851851851851	0.2222222222222222	0.2777777777777778	0.3148148148148148	0.5	G	A	3	-9.6	1.5077262712976989	0.9984138850633992
000347	108	0.2685185185185185	0.2407407407407407	0.2592592592592592	0.2314814814814814	0.5	A	A	5	-10.6	1.0819612964180476	1.0003721802987546
000348	108	0.1944444444444444	0.2592592592592592	0.2407407407407407	0.3055555555555556	0.5	G	G	3	-8.4	1.4377507351703975	0.9965955854021664
000349	108	0.2962962962962963	0.2685185185185185	0.2314814814814814	0.2037037037037037	0.5	A	C	5	-11.6	0.7490164497244333	1.0052322471278796
000350	108	0.2592592592592592	0.25	0.25	0.2407407407407407	0.5	C	G	4	-10.9	0.6925318376437387	1.0001146295207846
000351	108	0.2314814814814814	0.2407407407407407	0.2592592592592592	0.2685185185185185	0.5	G	A	5	-10.6	0.961548060717409	0.9985077427194649
000352	108	0.2314814814814814	0.2777777777777778	0.2222222222222222	0.2685185185185185	0.5	C	A	3	-10.9	1.0053737123061135	1.0050362447691898
000353	108	0.25	0.2314814814814814	0.2685185185185185	0.25	0.5	A	G	3	-12.1	0.9703567904873344	1.0029652860124316
000354	108	0.2685185185185185	0.2962962962962963	0.2037037037037037	0.2314814814814814	0.5	G	C	4	-9.7	0.9505034602876848	1.0033193800954994
000355	108	0.3055555555555556	0.2777777777777778	0.2222222222222222	0.1944444444444444	0.5	G	C	5	-11.7	0.613942058250165	1.005055444106978
000356	108	0.287037037037037	0.25	0.25	0.2129629629629629	0.5	A	C	4	-11.3	0.7570278133837595	1.0051428629626404
000357	108	0.25	0.2129629629629629	0.287037037037037	0.25	0.5	A	G	3	-11.9	0.9209530666408616	0.9985869084336432
000358	108	0.1851851851851851	0.2777777777777778	0.2222222222222222	0.3148148148148148	0.5	A	T	5	-9.6	1.2489551010440818	1.0072508338090722
000359	108	0.2962962962962963	0.1851851851851851	0.3148148148148148	0.2037037037037037	0.5	T	A	3	-11.2	0.776923292209066	0.99778153527738
000360	108	0.2962962962962963	0.2685185185185185	0.2314814814814814	0.2037037037037037	0.5	C	T	4	-9.9	0.7101778041555352	1.0026614595110126
000361	108	0.25	0.2222222222222222	0.2777777777777778	0.25	0.5	A	A	5	-7.0	0.9787760014762265	1.0041277203628085
000362	108	0.2777777777777778	0.2314814814814814	0.2685185185185185	0.2222222222222222	0.5	T	A	4	-12.2	0.6979244611295413	1.0021251220971303
000363	108	0.2222222222222222	0.1759259259259259	0.324074074074074	0.2777777777777778	0.5	A	G	5	-12.4	0.7845069053080681	0.999912304465884
000364	108	0.25	0.1759259259259259	0.324074074074074	0.25	0.5	A	A	4	-9.6	0.8202750738550221	1.0036102751763143
000365	108	0.2407407407407407	0.2407407407407407	0.2592592592592592	0.2592592592592592	0.5	T	C	4	-7.8	1.6504431230628758	0.9990471801587144
000366	108	0.2314814814814814	0.2314814814814814	0.2685185185185185	0.2685185185185185	0.5	T	A	3	-11.8	1.0030448967795145	1.0009968720213565
000367	108	0.2314814814814814	0.2592592592592592	0.2407407407407407	0.2685185185185185	0.5	G	T	3	-14.9	1.0720909934723934	1.0022293338655712
000368	108	0.2777777777777778	0.2592592592592592	0.2407407407407407	0.2222222222222222	0.5	C	C	6	-8.6	0.8989881181147026	1.0029083581214504
000369	108	0.2592592592592592	0.2962962962962963	0.2037037037037037	0.2407407407407407	0.5	G	T	3	-10.2	0.8443554725879051	1.0015861121021403
000370	108	0.287037037037037	0.2407407407407407	0.2592592592592592	0.2129629629629629	0.5	A	C	4	-11.2	0.9043452963471192	1.0015625128571424
000371	108	0.2962962962962963	0.25	0.25	0.2037037037037037	0.5	T	G	3	-9.8	0.7844561653966113	1.0014544540260668
000372	108	0.2962962962962963	0.2407407407407407	0.2592592592592592	0.2037037037037037	0.5	A	A	4	-12.8	0.8556926341657006	1.0018623512870806
000373	108	0.2592592592592592	0.2129629629629629	0.287037037037037	0.2407407407407407	0.5	C	A	4	-11.2	0.6963073922715742	1.0040717660434464
000374	108	0.2592592592592592	0.25	0.25	0.2407407407407407	0.5	G	A	4	-13.6	0.645121270405451	1.004584845318674
000375	108	0.2407407407407407	0.2592592592592592	0.2407407407407407	0.2592592592592592	0.5	C	C	5	-10.7	1.289398898925092	0.999490915871268
000376	108	0.2037037037037037	0.2685185185185185	0.2314814814814814	0.2962962962962963	0.5	T	T	3	-6.7	1.0348982858198257	1.002003526611781
000377	108	0.2407407407407407	0.2037037037037037	0.2962962962962963	0.2592592592592592	0.5	A	G	3	-11.3	1.085251068734148	1.000204908286369
000378	108	0.25	0.287037037037037	0.2129629629629629	0.25	0.5	T	C	4	-11.7	0.8155012084481446	1.0039863505799562
000379	108	0.25	0.2592592592592592	0.2407407407407407	0.25	0.5	C	T	5	-11.0	1.000222163436141	1.0012006217008391
000380	108	0.287037037037037	0.2314814814814814	0.2685185185185185	0.2129629629629629	0.5	G	A	3	-7.7	0.6920092424737042	1.0013272276595344
000381	108	0.25	0.2129629629629629	0.287037037037037	0.25	0.5	G	G	5	-11.1	0.6635166484993179	1.0048203031128835
000382	108	0.2129629629629629	0.2685185185185185	0.2314814814814814	0.287037037037037	0.5	C	A	5	-6.8	1.3548842415442637	0.9958679098013532
000383	108	0.25	0.2314814814814814	0.2685185185185185	0.25	0.5	C	G	4	-11.9	0.6967512265690061	1.0081338948475118
000384	108	0.2962962962962963	0.25	0.25	0.2037037037037037	0.5	A	A	4	-10.6	0.6692526953076398	1.000943003385815
000385	108	0.1666666666666666	0.3055555555555556	0.1944444444444444	0.3333333333333333	0.5	T	C	3	-11.1	1.7091648809689826	0.9953302624342631
000386	108	0.2314814814814814	0.25	0.25	0.2685185185185185	0.5	T	T	3	-8.2	3.705583129673557	0.9308850302905364
000387	108	0.25	0.2685185185185185	0.2314814814814814	0.25	0.5	T	T	5	-10.5	1.170326976894184	0.9968105150530692
000388	108	0.2685185185185185	0.2222222222222222	0.2777777777777778	0.2314814814814814	0.5	A	T	4	-6.7	0.7416573236250709	1.0035686514346254
000389	108	0.25	0.2592592592592592	0.2407407407407407	0.25	0.5	T	A	3	-7.1	1.1274708596742071	1.0008497219237995
000390	108	0.2407407407407407	0.2314814814814814	0.2685185185185185	0.2592592592592592	0.5	C	C	3	-10.5	1.354435905346831	0.9978544230001808
000391	108	0.25	0.25	0.25	0.25	0.5	C	T	5	-15.5	0.9652195046684372	0.9986395235922116
000392	108	0.2592592592592592	0.25	0.25	0.2407407407407407	0.5	A	C	3	-7.0	0.3937354840279055	1.000361250358696
000393	108	0.2222222222222222	0.2314814814814814	0.2685185185185185	0.2777777777777778	0.5	T	T	3	-13.9	0.6443934772981851	1.0054597576859865
000394	108	0.2592592592592592	0.2685185185185185	0.2314814814814814	0.2407407407407407	0.5	C	C	4	-15.2	0.7372591524338118	1.0075478811406078
000395	108	0.2407407407407407	0.2407407407407407	0.2592592592592592	0.2592592592592592	0.5	G	C	4	-10.0	0.6515017970764521	1.0064660258008582
000396	108	0.2222222222222222	0.2777777777777778	0.2222222222222222	0.2777777777777778	0.5	A	A	4	-8.8	0.8672812591988418	1.0059109700290352
000397	108	0.2314814814814814	0.2129629629629629	0.287037037037037	0.2685185185185185	0.5	T	T	4	-15.2	1.372529998465773	1.0005515610695055
000398	108	0.1944444444444444	0.2777777777777778	0.2222222222222222	0.3055555555555556	0.5	T	A	4	-12.0	1.411004441375766	0.999511002374894
000399	108	0.2592592592592592	0.287037037037037	0.2129629629629629	0.2407407407407407	0.5	T	A	3	-8.7	0.8001232298052278	0.9994489293505916
000400	108	0.2685185185185185	0.2037037037037037	0.2962962962962963	0.2314814814814814	0.5	G	A	4	-10.5	0.5868077544740247	1.0059365836611385
000401	108	0.324074074074074	0.2777777777777778	0.2222222222222222	0.1759259259259259	0.5	C	T	3	-9.0	0.5337369215412168	1.0046353933528738
000402	108	0.2222222222222222	0.2314814814814814	0.2685185185185185	0.2777777777777778	0.5	G	G	6	-10.2	0.838615527783079	0.996245909603294
000403	108	0.2037037037037037	0.2685185185185185	0.2314814814814814	0.2962962962962963	0.5	G	G	4	-12.0	1.2026318130110774	1.00306017881886
000404	108	0.2314814814814814	0.25	0.25	0.2685185185185185	0.5	A	G	3	-6.4	1.1092765795357726	0.9979562199326718
000405	108	0.2777777777777778	0.2685185185185185	0.2314814814814814	0.2222222222222222	0.5	G	A	3	-7.6	0.8240624241706629	1.003832118983763
000406	108	0.2592592592592592	0.1944444444444444	0.3055555555555556	0.2407407407407407	0.5	T	G	4	-10.1	0.9124269410474832	1.001103747264413
000407	108	0.2222222222222222	0.2222222222222222	0.2777777777777778	0.2777777777777778	0.5	T	G	3	-9.7	0.7988978203860215	1.0024221278033143
000408	108	0.3148148148148148	0.2592592592592592	0.2407407407407407	0.1851851851851851	0.5	T	C	4	-10.2	0.5838816801349521	1.0006831690205842
000409	108	0.25	0.2222222222222222	0.2777777777777778	0.25	0.5	C	G	3	-12.3	0.7538286139314443	1.004629543297297
000410	108	0.2592592592592592	0.1759259259259259	0.324074074074074	0.2407407407407407	0.5	G	T	5	-7.6	0.7614252605264227	1.0070297609042136
000411	108	0.2777777777777778	0.2685185185185185	0.2314814814814814	0.2222222222222222	0.5	G	T	5	-6.8	0.8380926461728005	1.0027022811070336
000412	108	0.2592592592592592	0.25	0.25	0.2407407407407407	0.5	G	T	4	-8.9	1.5035817813252472	0.9865609702796618
000413	108	0.2592592592592592	0.2777777777777778	0.2222222222222222	0.2407407407407407	0.5	C	C	4	-9.5	0.8405761664278272	1.0002342953708123
000414	108	0.2777777777777778	0.2129629629629629	0.287037037037037	0.2222222222222222	0.5	A	T	4	-13.0	0.6192123139014397	1.0054593986629246
000415	108	0.2222222222222222	0.2222222222222222	0.2777777777777778	0.2777777777777778	0.5	C	T	4	-7.3	1.060671560266628	1.0007820927056694
000416	108	0.2592592592592592	0.2037037037037037	0.2962962962962963	0.2407407407407407	0.5	C	A	3	-13.2	0.8779023109752343	1.0031312868641953
000417	108	0.2222222222222222	0.2314814814814814	0.2685185185185185	0.2777777777777778	0.5	G	G	4	-12.7	0.9320898602232984	1.0037404626230608
000418	108	0.1851851851851851	0.3055555555555556	0.1944444444444444	0.3148148148148148	0.5	T	A	4	-7.9	1.421128676188926	1.0020407700534957
000419	108	0.2314814814814814	0.2222222222222222	0.2777777777777778	0.2685185185185185	0.5	A	A	3	-12.4	1.2299017833095265	0.9994264903831896
000420	108	0.2129629629629629	0.2407407407407407	0.2592592592592592	0.287037037037037	0.5	G	T	4	-12.1	0.7085184907513289	1.008361008199309
000421	108	0.287037037037037	0.2407407407407407	0.2592592592592592	0.2129629629629629	0.5	T	A	4	-10.1	0.6385454346450729	1.0089947523310343
000422	108	0.2129629629629629	0.2037037037037037	0.2962962962962963	0.287037037037037	0.5	A	T	4	-11.4	1.154681859470981	1.002631281536609
000423	108	0.2037037037037037	0.2407407407407407	0.2592592592592592	0.2962962962962963	0.5	T	A	3	-8.3	1.1319043769496278	1.0041531502022567
000424	108	0.2685185185185185	0.2314814814814814	0.2685185185185185	0.2314814814814814	0.5	A	T	4	-8.6	0.6980551428093795	1.0044908067633036
000425	108	0.2685185185185185	0.2314814814814814	0.2685185185185185	0.2314814814814814	0.5	G	T	5	-19.7	0.9766775399592248	1.0001598046987012
000426	108	0.2129629629629629	0.2592592592592592	0.2407407407407407	0.287037037037037	0.5	G	T	3	-17.0	0.9261039516031582	1.0038839973925295
000427	108	0.2407407407407407	0.2314814814814814	0.2685185185185185	0.2592592592592592	0.5	A	C	4	-14.0	1.0747508162862365	1.0034676986440851
000428	108	0.2592592592592592	0.1666666666666666	0.3333333333333333	0.2407407407407407	0.5	T	A	5	-9.0	0.4485695609580824	1.0076871038716173
000429	108	0.1851851851851851	0.2685185185185185	0.2314814814814814	0.3148148148148148	0.5	T	T	6	-12.6	1.698718799690228	0.9983022479181146
000430	108	0.2222222222222222	0.2222222222222222	0.2777777777777778	0.2777777777777778	0.5	T	G	3	-8.8	0.7576356363760545	1.005123073124701
000431	108	0.2777777777777778	0.2129629629629629	0.287037037037037	0.2222222222222222	0.5	C	T	4	-10.2	0.8233496201147388	0.9867934122556746
000432	108	0.2685185185185185	0.3055555555555556	0.1944444444444444	0.2314814814814814	0.5	C	A	3	-10.4	0.995335257974282	1.0069468245548296
000433	108	0.287037037037037	0.2314814814814814	0.2685185185185185	0.2129629629629629	0.5	G	G	5	-7.0	0.3826655266305199	1.006449839743021
000434	108	0.2222222222222222	0.287037037037037	0.2129629629629629	0.2777777777777778	0.5	C	G	5	-8.2	0.8353006469003394	1.0059941973996842
000435	108	0.2129629629629629	0.2777777777777778	0.2222222222222222	0.287037037037037	0.5	C	T	4	-4.9	1.0572461593267624	1.0010805477307414
000436	108	0.287037037037037	0.2222222222222222	0.2777777777777778	0.2129629629629629	0.5	C	C	3	-8.5	0.9559165499863304	0.9997186110050372
000437	108	0.1944444444444444	0.2777777777777778	0.2222222222222222	0.3055555555555556	0.5	G	T	5	-8.4	0.8043183474286444	1.0058437227002996
000438	108	0.25	0.2037037037037037	0.2962962962962963	0.25	0.5	T	A	3	-7.8	0.8012655668479844	1.000907887998905
000439	108	0.2129629629629629	0.2129629629629629	0.287037037037037	0.287037037037037	0.5	C	A	4	-13.1	1.0907736756503723	1.0017162710581402
000440	108	0.2407407407407407	0.25	0.25	0.2592592592592592	0.5	A	G	4	-4.0	1.3359856901159524	0.9985250045852616
000441	108	0.2222222222222222	0.2314814814814814	0.2685185185185185	0.2777777777777778	0.5	A	C	5	-5.3	0.9930084881609444	1.0076813823790391
000442	108	0.2129629629629629	0.2314814814814814	0.2685185185185185	0.287037037037037	0.5	G	G	5	-12.1	1.183716975518668	1.001425498414726
000443	108	0.2777777777777778	0.2407407407407407	0.2592592592592592	0.2222222222222222	0.5	G	T	5	-7.3	1.0757749046693084	0.9951569022461928
000444	108	0.25	0.25	0.25	0.25	0.5	C	G	4	-9.3	0.8909568499179	0.9990003612440732
000445	108	0.2222222222222222	0.2222222222222222	0.2777777777777778	0.2777777777777778	0.5	T	G	4	-14.0	1.3638779494858089	1.0005012250252694
000446	108	0.2222222222222222	0.2407407407407407	0.2592592592592592	0.2777777777777778	0.5	A	G	5	-9.0	1.368304996172964	0.9969191837344904
000447	108	0.2407407407407407	0.1851851851851851	0.3148148148148148	0.2592592592592592	0.5	C	G	4	-12.1	0.851569690560335	0.996085015388322
000448	108	0.2685185185185185	0.2777777777777778	0.2222222222222222	0.2314814814814814	0.5	A	G	6	-7.7	1.180797215457582	0.9991252205096176
000449	108	0.2407407407407407	0.2314814814814814	0.2685185185185185	0.2592592592592592	0.5	C	A	5	-10.9	1.27017399869783	0.9973479407701964
000450	108	0.287037037037037	0.25	0.25	0.2129629629629629	0.5	A	T	4	-8.0	0.6571988372601709	1.0043441423826245
000451	108	0.2962962962962963	0.2407407407407407	0.2592592592592592	0.2037037037037037	0.5	A	A	2	-13.4	0.7688828293083178	1.0007403780044346
000452	108	0.2037037037037037	0.2962962962962963	0.2037037037037037	0.2962962962962963	0.5	C	G	5	-10.0	1.118697358700313	1.0056205340338953
000453	108	0.3055555555555556	0.2129629629629629	0.287037037037037	0.1944444444444444	0.5	G	C	4	-9.8	0.9787700546945256	0.9992275552472067
000454	108	0.2222222222222222	0.2222222222222222	0.2777777777777778	0.2777777777777778	0.5	G	C	5	-5.6	0.7335354941973744	1.0030441149471614
000455	108	0.2407407407407407	0.2777777777777778	0.2222222222222222	0.2592592592592592	0.5	C	G	3	-7.9	1.075745467579332	1.004307589434968
000456	108	0.2685185185185185	0.25	0.25	0.2314814814814814	0.5	A	C	5	-10.8	1.057232059858868	0.9982921298767068
000457	108	0.2962962962962963	0.2129629629629629	0.287037037037037	0.2037037037037037	0.5	G	T	4	-9.9	0.7506009890481629	1.00490612175547
000458	108	0.2592592592592592	0.2407407407407407	0.2592592592592592	0.2407407407407407	0.5	G	C	3	-7.6	0.6698319585429385	1.0096195121860303
000459	108	0.2314814814814814	0.3148148148148148	0.1851851851851851	0.2685185185185185	0.5	A	C	5	-9.1	1.2727922293020602	1.0004800544952042
000460	108	0.25	0.324074074074074	0.1759259259259259	0.25	0.5	T	G	4	-5.6	0.815200108602184	1.0061573340833938
000461	108	0.2592592592592592	0.25	0.25	0.2407407407407407	0.5	C	A	3	-12.7	1.104321394084686	0.9989192874502952
000462	108	0.3055555555555556	0.2685185185185185	0.2314814814814814	0.1944444444444444	0.5	G	G	5	-9.7	0.5604072700203753	1.0018722988661797
000463	108	0.2592592592592592	0.2222222222222222	0.2777777777777778	0.2407407407407407	0.5	G	G	4	-9.6	1.1223416548795977	0.9993500681056392
000464	108	0.2314814814814814	0.2314814814814814	0.2685185185185185	0.2685185185185185	0.5	T	T	4	-9.9	1.0585341140278297	0.994496790640766
000465	108	0.2314814814814814	0.2129629629629629	0.287037037037037	0.2685185185185185	0.5	G	A	4	-9.7	0.9133905711211528	1.0016392166835817
000466	108	0.2962962962962963	0.2222222222222222	0.2777777777777778	0.2037037037037037	0.5	A	G	3	-10.8	0.9779546867207282	0.9923616724352824
000467	108	0.25	0.2685185185185185	0.2314814814814814	0.25	0.5	T	C	3	-17.8	1.0071378758055938	1.001663491592001
000468	108	0.287037037037037	0.2592592592592592	0.2407407407407407	0.2129629629629629	0.5	G	A	4	-6.3	1.6669034206576938	0.949654462199774
000469	108	0.3148148148148148	0.25	0.25	0.1851851851851851	0.5	A	G	5	-9.3	0.6598491437526107	1.0004435260471465
000470	108	0.25	0.1481481481481481	0.3518518518518518	0.25	0.5	T	T	4	-6.7	1.1482724864403893	1.0005530458767762
000471	108	0.2407407407407407	0.2685185185185185	0.2314814814814814	0.2592592592592592	0.5	T	G	4	-14.7	1.0121181725517556	1.00096875059825
000472	108	0.1851851851851851	0.2685185185185185	0.2314814814814814	0.3148148148148148	0.5	C	C	4	-9.7	1.0987348987788763	1.0052704430680788
000473	108	0.2685185185185185	0.25	0.25	0.2314814814814814	0.5	T	A	4	-9.0	0.5987370909194114	1.0008674933280812
000474	108	0.2962962962962963	0.2592592592592592	0.2407407407407407	0.2037037037037037	0.5	G	A	4	-12.9	0.7072763495343071	1.0004198945762526
000475	108	0.2592592592592592	0.2037037037037037	0.2962962962962963	0.2407407407407407	0.5	G	C	3	-13.0	1.0298092721359404	0.9999917460621228
000476	108	0.2314814814814814	0.2222222222222222	0.2777777777777778	0.2685185185185185	0.5	G	C	4	-12.1	0.6677829739290734	1.005781268822375
000477	108	0.2685185185185185	0.2685185185185185	0.2314814814814814	0.2314814814814814	0.5	T	T	3	-9.9	0.9447002091320892	1.00175470314573
000478	108	0.2685185185185185	0.2592592592592592	0.2407407407407407	0.2314814814814814	0.5	T	T	4	-8.3	0.6084998675741792	1.0058923827026889
000479	108	0.25	0.2222222222222222	0.2777777777777778	0.25	0.5	T	A	5	-10.8	0.6045557724039714	1.0048537509574782
000480	108	0.2685185185185185	0.2592592592592592	0.2407407407407407	0.2314814814814814	0.5	T	G	4	-13.2	1.148213153815866	0.997995291289724
000481	108	0.3148148148148148	0.25	0.25	0.1851851851851851	0.5	T	A	5	-11.0	0.8150615520378657	1.0033777575346656
000482	108	0.25	0.2777777777777778	0.2222222222222222	0.25	0.5	G	G	4	-7.0	1.79295332338957	0.9810141684164576
000483	108	0.2129629629629629	0.3148148148148148	0.1851851851851851	0.287037037037037	0.5	A	C	4	-7.2	1.534438665643756	0.9994963647096368
000484	108	0.2314814814814814	0.1944444444444444	0.3055555555555556	0.2685185185185185	0.5	A	C	4	-11.7	1.225172551531443	1.00582145064973
000485	108	0.2592592592592592	0.2222222222222222	0.2777777777777778	0.2407407407407407	0.5	C	T	4	-9.0	1.10819468697392	1.001181609558349
000486	108	0.2777777777777778	0.2314814814814814	0.2685185185185185	0.2222222222222222	0.5	A	A	3	-11.4	0.8070066651946796	1.001343340420548
000487	108	0.2129629629629629	0.2314814814814814	0.2685185185185185	0.287037037037037	0.5	C	T	3	-10.6	1.1060606692421393	1.0015992666818978
000488	108	0.2962962962962963	0.2407407407407407	0.2592592592592592	0.2037037037037037	0.5	C	A	4	-5.2	0.6948180137624214	1.0013185380336196
000489	108	0.3055555555555556	0.25	0.25	0.1944444444444444	0.5	A	A	4	-11.1	0.6911724106130502	1.0034897038412678
000490	108	0.2407407407407407	0.2407407407407407	0.2592592592592592	0.2592592592592592	0.5	G	G	4	-8.9	1.0531547417241258	1.0008335684550431
000491	108	0.2685185185185185	0.2592592592592592	0.2407407407407407	0.2314814814814814	0.5	T	G	5	-9.1	0.7948389460824168	0.998372600553618
000492	108	0.2777777777777778	0.2685185185185185	0.2314814814814814	0.2222222222222222	0.5	G	T	5	-7.2	0.7334576795786003	1.0009065081269244
000493	108	0.324074074074074	0.2222222222222222	0.2777777777777778	0.1759259259259259	0.5	A	T	4	-15.7	0.5874582015419018	1.0020095411708576
000494	108	0.2962962962962963	0.2314814814814814	0.2685185185185185	0.2037037037037037	0.5	C	A	5	-10.3	0.660471066011982	1.001231247827291
000495	108	0.25	0.2314814814814814	0.2685185185185185	0.25	0.5	G	C	4	-11.8	0.7758360289651346	1.0009325597266434
000496	108	0.2777777777777778	0.2685185185185185	0.2314814814814814	0.2222222222222222	0.5	C	G	4	-8.1	1.137731167733002	0.991247256126754
000497	108	0.25	0.2314814814814814	0.2685185185185185	0.25	0.5	A	A	3	-8.8	0.8683838580554021	1.0055661958906046
000498	108	0.1944444444444444	0.25	0.25	0.3055555555555556	0.5	A	A	4	-12.2	1.318892345764216	0.99449143643607
000499	108	0.2407407407407407	0.2777777777777778	0.2222222222222222	0.2592592592592592	0.5	C	T	3	-14.2	1.2585277236469374	0.9994358376577128
000500	108	0.2777777777777778	0.2037037037037037	0.2962962962962963	0.2222222222222222	0.5	G	A	3	-11.6	0.7325178661681415	1.0022736473215168
000501	108	0.2129629629629629	0.2037037037037037	0.2962962962962963	0.287037037037037	0.5	T	G	4	-12.2	1.3066846901904676	0.9710452026757594
000502	108	0.2129629629629629	0.2592592592592592	0.2407407407407407	0.287037037037037	0.5	G	G	6	-8.8	1.0595159308171136	1.0007169670059728
000503	108	0.2314814814814814	0.2407407407407407	0.2592592592592592	0.2685185185185185	0.5	T	A	4	-10.6	0.6922842348924423	1.0022338678987706
000504	108	0.2962962962962963	0.2777777777777778	0.2222222222222222	0.2037037037037037	0.5	A	C	3	-9.8	0.8169520732133839	1.002564332579601
000505	108	0.2222222222222222	0.2777777777777778	0.2222222222222222	0.2777777777777778	0.5	G	G	3	-6.7	0.8708260317951986	1.0018856176437403
000506	108	0.2407407407407407	0.2407407407407407	0.2592592592592592	0.2592592592592592	0.5	G	C	5	-7.8	0.9944022323027238	0.9931925232393054
000507	108	0.2685185185185185	0.2777777777777778	0.2222222222222222	0.2314814814814814	0.5	C	C	3	-10.8	0.7907852547105501	1.0044580395469915
000508	108	0.1944444444444444	0.25	0.25	0.3055555555555556	0.5	T	G	5	-10.5	1.4087951283372444	0.9985303286669108
000509	108	0.25	0.2037037037037037	0.2962962962962963	0.25	0.5	A	G	5	-14.2	0.8746753776953432	1.0047655513393876
000510	108	0.2222222222222222	0.3333333333333333	0.1666666666666666	0.2777777777777778	0.5	C	C	5	-7.1	1.1011032265008616	1.0001163185263189
000511	108	0.2314814814814814	0.287037037037037	0.2129629629629629	0.2685185185185185	0.5	A	A	3	-10.6	0.901682252876501	1.002842270166128
000512	108	0.2314814814814814	0.1851851851851851	0.3148148148148148	0.2685185185185185	0.5	G	A	4	-13.0	1.0020356174084362	1.0007292450721366
000513	108	0.2407407407407407	0.2685185185185185	0.2314814814814814	0.2592592592592592	0.5	C	C	3	-11.0	1.1884195093211218	1.002898979542519
000514	108	0.2592592592592592	0.2592592592592592	0.2407407407407407	0.2407407407407407	0.5	T	C	5	-9.0	0.9538337330629992	1.0019731587428775
000515	108	0.2407407407407407	0.2407407407407407	0.2592592592592592	0.2592592592592592	0.5	G	T	4	-17.7	1.11261379611844	0.995863055289233
000516	108	0.2962962962962963	0.287037037037037	0.2129629629629629	0.2037037037037037	0.5	A	T	5	-10.3	1.0087164873575936	0.9992923590573214
000517	108	0.2407407407407407	0.2685185185185185	0.2314814814814814	0.2592592592592592	0.5	G	C	3	-8.5	0.925567500313065	0.9965496596309328
000518	108	0.2685185185185185	0.2407407407407407	0.2592592592592592	0.2314814814814814	0.5	A	G	4	-9.2	0.6933097668024554	1.0068785409225502
000519	108	0.2222222222222222	0.3333333333333333	0.1666666666666666	0.2777777777777778	0.5	A	C	4	-5.3	1.1604904889368464	1.000998877034137
000520	108	0.324074074074074	0.25	0.25	0.1759259259259259	0.5	T	G	4	-11.1	0.8412740141214573	1.0004416737708308
000521	108	0.2129629629629629	0.2222222222222222	0.2777777777777778	0.287037037037037	0.5	T	C	3	-13.7	1.2510932986791934	1.0020561743259202
000522	108	0.25	0.2314814814814814	0.2685185185185185	0.25	0.5	A	T	3	-17.7	0.8545108217938848	1.0061449935637097
000523	108	0.2407407407407407	0.2592592592592592	0.2407407407407407	0.2592592592592592	0.5	A	T	4	-10.1	0.9876124868630876	1.0039541642446703
000524	108	0.2685185185185185	0.1666666666666666	0.3333333333333333	0.2314814814814814	0.5	T	G	4	-8.8	0.8690350288106545	0.9903087096935748
000525	108	0.1851851851851851	0.2592592592592592	0.2407407407407407	0.3148148148148148	0.5	T	A	4	-11.2	1.1208093613428287	0.9998983411885752
000526	108	0.1944444444444444	0.2037037037037037	0.2962962962962963	0.3055555555555556	0.5	A	T	4	-8.4	1.048885713759871	1.0054396584042795
000527	108	0.2592592592592592	0.2962962962962963	0.2037037037037037	0.2407407407407407	0.5	A	A	4	-8.0	0.6679690587245254	1.0065165576319917
000528	108	0.2314814814814814	0.2592592592592592	0.2407407407407407	0.2685185185185185	0.5	C	G	4	-13.6	0.9058184567544276	1.0062446104484424
000529	108	0.2685185185185185	0.2685185185185185	0.2314814814814814	0.2314814814814814	0.5	A	C	2	-10.3	0.954629181830284	1.00097309212432
000530	108	0.2037037037037037	0.2592592592592592	0.2407407407407407	0.2962962962962963	0.5	C	T	4	-9.4	1.3814928014738348	0.9998960529113784
000531	108	0.2222222222222222	0.2962962962962963	0.2037037037037037	0.2777777777777778	0.5	C	G	3	-9.8	1.2412975476467938	1.0025676392628349
000532	108	0.2592592592592592	0.2592592592592592	0.2407407407407407	0.2407407407407407	0.5	G	C	5	-10.2	0.7997026192445322	1.002614013757456
000533	108	0.2222222222222222	0.2129629629629629	0.287037037037037	0.2777777777777778	0.5	A	G	4	-9.0	1.206947731770788	0.9987857402110516
000534	108	0.2592592592592592	0.2777777777777778	0.2222222222222222	0.2407407407407407	0.5	G	G	4	-12.2	1.0135359338336718	1.0043343173699562
000535	108	0.2592592592592592	0.1759259259259259	0.324074074074074	0.2407407407407407	0.5	T	C	3	-8.1	0.779135488975951	1.0042416319234837
000536	108	0.25	0.2685185185185185	0.2314814814814814	0.25	0.5	T	G	6	-12.3	0.9424523249965177	1.0016060901511592
000537	108	0.3055555555555556	0.2685185185185185	0.2314814814814814	0.1944444444444444	0.5	G	T	4	-8.8	0.7356884598866326	1.005892289669911
000538	108	0.25	0.2685185185185185	0.2314814814814814	0.25	0.5	C	C	5	-14.1	0.9752836516211136	1.0017136482319091
000539	108	0.2777777777777778	0.2314814814814814	0.2685185185185185	0.2222222222222222	0.5	T	A	5	-8.0	0.8927657050152732	0.9988843131761816
000540	108	0.324074074074074	0.25	0.25	0.1759259259259259	0.5	A	A	3	-14.1	0.6853387509936443	1.0014525073643132
000541	108	0.2962962962962963	0.2685185185185185	0.2314814814814814	0.2037037037037037	0.5	C	G	3	-11.7	0.978411789375053	1.0045843681222784
000542	108	0.25	0.25	0.25	0.25	0.5	G	T	3	-10.5	1.5217981785301131	0.9934262959293984
000543	108	0.2685185185185185	0.2129629629629629	0.287037037037037	0.2314814814814814	0.5	T	A	3	-15.6	0.4712124963848895	1.0097962706557095
000544	108	0.2222222222222222	0.2314814814814814	0.2685185185185185	0.2777777777777778	0.5	C	G	3	-16.8	0.9178508160658576	1.0049754822539894
000545	108	0.2592592592592592	0.2777777777777778	0.2222222222222222	0.2407407407407407	0.5	G	T	5	-12.8	1.0598521330709136	1.0050039931136006
000546	108	0.25	0.2407407407407407	0.2592592592592592	0.25	0.5	T	A	3	-5.0	0.7837443601855757	1.0043129399414288
000547	108	0.3148148148148148	0.2592592592592592	0.2407407407407407	0.1851851851851851	0.5	A	A	5	-12.5	0.5216727421953409	1.0049707149152378
000548	108	0.2407407407407407	0.2592592592592592	0.2407407407407407	0.2592592592592592	0.5	C	T	3	-10.8	1.058417342204846	1.002057272632228
000549	108	0.2685185185185185	0.2314814814814814	0.2685185185185185	0.2314814814814814	0.5	A	T	4	-8.9	1.0042449464405063	0.998903961055473
000550	108	0.2407407407407407	0.1851851851851851	0.3148148148148148	0.2592592592592592	0.5	C	T	4	-9.7	1.1179951634942873	1.000606958120531
000551	108	0.2129629629629629	0.2314814814814814	0.2685185185185185	0.287037037037037	0.5	A	T	3	-6.6	1.1273417184280263	0.9995440043625688
000552	108	0.2222222222222222	0.287037037037037	0.2129629629629629	0.2777777777777778	0.5	T	T	3	-6.6	1.4877741849803954	0.9969541094433226
000553	108	0.2407407407407407	0.2592592592592592	0.2407407407407407	0.2592592592592592	0.5	T	A	5	-9.0	0.841562324684134	0.9995180669111826
000554	108	0.2592592592592592	0.2222222222222222	0.2777777777777778	0.2407407407407407	0.5	A	T	5	-8.2	0.7511290132564606	0.9975475191780676
000555	108	0.2314814814814814	0.2777777777777778	0.2222222222222222	0.2685185185185185	0.5	C	A	4	-11.6	1.190619506132622	0.9948882242040824
000556	108	0.25	0.2037037037037037	0.2962962962962963	0.25	0.5	A	G	5	-9.2	1.0132359535883395	1.0011423851594057
000557	108	0.2129629629629629	0.1944444444444444	0.3055555555555556	0.287037037037037	0.5	A	C	4	-10.0	1.4221163044283611	0.997859853012125
000558	108	0.2407407407407407	0.25	0.25	0.2592592592592592	0.5	C	T	4	-12.4	0.7522825621795618	1.002173809753507
000559	108	0.25	0.2962962962962963	0.2037037037037037	0.25	0.5	T	A	4	-8.0	1.0139647366530662	1.0021530579559357
000560	108	0.2685185185185185	0.2129629629629629	0.287037037037037	0.2314814814814814	0.5	T	T	5	-10.9	0.7673921903075592	1.0001524783662286
000561	108	0.2777777777777778	0.2777777777777778	0.2222222222222222	0.2222222222222222	0.5	G	C	3	-13.3	0.835997861731559	1.0001186243570237
000562	108	0.25	0.25	0.25	0.25	0.5	A	C	4	-11.9	1.1880122103616968	1.000405829057638
000563	108	0.2037037037037037	0.2129629629629629	0.287037037037037	0.2962962962962963	0.5	C	G	4	-9.8	1.194582380922133	1.0013759971160003
000564	108	0.25	0.2592592592592592	0.2407407407407407	0.25	0.5	G	T	4	-5.4	0.8958041353453683	1.003769119456148
000565	108	0.2314814814814814	0.2129629629629629	0.287037037037037	0.2685185185185185	0.5	A	G	7	-6.0	1.573041470459	0.9930109785383155
000566	108	0.2777777777777778	0.2592592592592592	0.2407407407407407	0.2222222222222222	0.5	A	A	4	-5.8	0.8354823620496191	1.003058694900323
000567	108	0.25	0.2592592592592592	0.2407407407407407	0.25	0.5	T	C	3	-8.4	0.9711491404392966	1.0039200097325454
000568	108	0.2592592592592592	0.3148148148148148	0.1851851851851851	0.2407407407407407	0.5	T	C	5	-6.1	1.069798877130821	1.0022995905579857
000569	108	0.2037037037037037	0.2685185185185185	0.2314814814814814	0.2962962962962963	0.5	G	A	4	-12.9	1.258781399728924	1.0009664359459118
000570	108	0.25	0.25	0.25	0.25	0.5	G	C	3	-9.7	0.9456521225605702	1.0057214426135583
000571	108	0.324074074074074	0.2407407407407407	0.2592592592592592	0.1759259259259259	0.5	A	C	3	-11.4	0.8036614711828395	0.9988422743964772
000572	108	0.2592592592592592	0.2777777777777778	0.2222222222222222	0.2407407407407407	0.5	C	T	6	-13.2	0.8897850586291287	0.9998677787752392
000573	108	0.2407407407407407	0.1851851851851851	0.3148148148148148	0.2592592592592592	0.5	C	C	4	-5.3	1.0419522735776388	0.9990172120301436
000574	108	0.2777777777777778	0.2685185185185185	0.2314814814814814	0.2222222222222222	0.5	C	C	4	-10.9	0.8569624557160288	1.0018393419148
000575	108	0.3055555555555556	0.1851851851851851	0.3148148148148148	0.1944444444444444	0.5	A	T	3	-11.9	0.8513396605486067	1.0028971200647403
000576	108	0.2592592592592592	0.2685185185185185	0.2314814814814814	0.2407407407407407	0.5	A	G	4	-8.6	1.1269121995063718	0.9978649693674856
000577	108	0.2222222222222222	0.1851851851851851	0.3148148148148148	0.2777777777777778	0.5	G	G	3	-11.4	1.9355395415930832	0.9904306124577468
000578	108	0.2129629629629629	0.2222222222222222	0.2777777777777778	0.287037037037037	0.5	T	A	4	-9.6	1.0115038422928195	1.0043885353721451
000579	108	0.2407407407407407	0.2592592592592592	0.2407407407407407	0.2592592592592592	0.5	C	T	5	-12.6	0.7482991749778606	1.0055147659369374
000580	108	0.1759259259259259	0.287037037037037	0.2129629629629629	0.324074074074074	0.5	G	A	4	-7.1	1.2596627725228475	1.0012872314027768
000581	108	0.3148148148148148	0.287037037037037	0.2129629629629629	0.1851851851851851	0.5	C	A	5	-6.1	0.6870571458319299	1.0051360180727764
000582	108	0.2777777777777778	0.3518518518518518	0.1481481481481481	0.2222222222222222	0.5	T	T	4	-6.5	0.8390222065977215	1.0014371627260803
000583	108	0.2592592592592592	0.2314814814814814	0.2685185185185185	0.2407407407407407	0.5	A	T	5	-7.5	0.7888445738243105	1.00611177483516
000584	108	0.1851851851851851	0.2407407407407407	0.2592592592592592	0.3148148148148148	0.5	T	C	4	-13.3	1.259492267031125	0.999755819929961
000585	108	0.2314814814814814	0.2777777777777778	0.2222222222222222	0.2685185185185185	0.5	A	G	3	-5.8	1.405869981858996	0.9992315137837888
000586	108	0.2314814814814814	0.2037037037037037	0.2962962962962963	0.2685185185185185	0.5	C	C	4	-10.2	1.0291251861474286	0.9981513227111026
000587	108	0.2129629629629629	0.2314814814814814	0.2685185185185185	0.287037037037037	0.5	C	T	3	-4.4	1.1922177518471198	0.998506919215252
000588	108	0.2685185185185185	0.2037037037037037	0.2962962962962963	0.2314814814814814	0.5	G	C	4	-8.1	0.8894430552910209	0.9995019999550624
000589	108	0.2129629629629629	0.2592592592592592	0.2407407407407407	0.287037037037037	0.5	C	T	4	-10.2	1.2831875705004956	1.001788774126624
000590	108	0.2129629629629629	0.2037037037037037	0.2962962962962963	0.287037037037037	0.5	C	T	5	-8.9	0.7669439365569807	1.0094858345901303
000591	108	0.25	0.1666666666666666	0.3333333333333333	0.25	0.5	A	T	4	-8.7	0.9329719668736688	1.002359174183082
000592	108	0.25	0.2314814814814814	0.2685185185185185	0.25	0.5	T	G	3	-12.0	1.0371817916334107	0.9967323054576036
000593	108	0.2129629629629629	0.2777777777777778	0.2222222222222222	0.287037037037037	0.5	C	G	3	-6.3	0.894105753760166	1.0029349718935798
000594	108	0.2685185185185185	0.1944444444444444	0.3055555555555556	0.2314814814814814	0.5	G	A	5	-12.0	0.8465197734230634	0.9960618347049812
000595	108	0.2407407407407407	0.2777777777777778	0.2222222222222222	0.2592592592592592	0.5	G	C	4	-13.2	0.9360258545209702	1.004458506854168
000596	108	0.287037037037037	0.2777777777777778	0.2222222222222222	0.2129629629629629	0.5	A	G	5	-6.7	0.9824802222700986	0.9986325479232891
000597	108	0.3333333333333333	0.2407407407407407	0.2592592592592592	0.1666666666666666	0.5	C	G	3	-11.8	0.5389656086058602	1.0008747315819595
000598	108	0.25	0.2592592592592592	0.2407407407407407	0.25	0.5	A	C	4	-8.2	1.074529406941506	0.9987591101773504
000599	108	0.25	0.324074074074074	0.1759259259259259	0.25	0.5	T	C	4	-10.4	1.0108085960107926	0.997800919257526
000600	108	0.2592592592592592	0.2777777777777778	0.2222222222222222	0.2407407407407407	0.5	G	G	5	-8.6	0.8833134433506387	0.9936703810513898
000601	108	0.3148148148148148	0.2777777777777778	0.2222222222222222	0.1851851851851851	0.5	T	A	4	-9.1	0.693182196939645	1.0000081268589691
000602	108	0.2592592592592592	0.25	0.25	0.2407407407407407	0.5	A	G	4	-17.1	0.8622405461543217	1.0035716529781464
000603	108	0.2592592592592592	0.25	0.25	0.2407407407407407	0.5	A	A	3	-6.1	0.9826795694161098	1.000258494112426
000604	108	0.2685185185185185	0.25	0.25	0.2314814814814814	0.5	A	T	7	-5.7	0.7794323311420036	1.003215325485388
000605	108	0.2592592592592592	0.25	0.25	0.2407407407407407	0.5	A	G	3	-11.2	1.1699116212203935	0.9951916195305552
000606	108	0.3333333333333333	0.3055555555555556	0.1944444444444444	0.1666666666666666	0.5	A	C	5	-7.2	1.0228957748823888	0.9959869032341572
000607	108	0.2314814814814814	0.2777777777777778	0.2222222222222222	0.2685185185185185	0.5	C	T	4	-10.0	1.3120605714875493	0.999332243248093
000608	108	0.25	0.3055555555555556	0.1944444444444444	0.25	0.5	G	C	3	-9.0	1.0165032770591849	1.0061507480457177
000609	108	0.2222222222222222	0.2037037037037037	0.2962962962962963	0.2777777777777778	0.5	G	T	4	-9.5	1.094086587679607	1.0033436660853785
000610	108	0.2592592592592592	0.2129629629629629	0.287037037037037	0.2407407407407407	0.5	A	A	3	-9.8	0.6039806786340066	1.0071685507238284
000611	108	0.2777777777777778	0.2777777777777778	0.2222222222222222	0.2222222222222222	0.5	C	T	6	-9.5	0.8302110944086868	1.0025915983683036
000612	108	0.2037037037037037	0.3055555555555556	0.1944444444444444	0.2962962962962963	0.5	T	T	5	-4.7	1.3412211495913502	1.0014687754028309
000613	108	0.2777777777777778	0.2777777777777778	0.2222222222222222	0.2222222222222222	0.5	A	G	3	-9.6	0.9240804853365708	1.0027712937610938
000614	108	0.1666666666666666	0.2407407407407407	0.2592592592592592	0.3333333333333333	0.5	T	A	4	-10.5	1.2376838089530482	1.0044692954565202
000615	108	0.3055555555555556	0.2222222222222222	0.2777777777777778	0.1944444444444444	0.5	A	C	5	-7.7	0.7122223784424601	1.0022903315200322
000616	108	0.287037037037037	0.3333333333333333	0.1666666666666666	0.2129629629629629	0.5	C	C	6	-12.9	1.083274987891598	0.9968929057872408
000617	108	0.2314814814814814	0.324074074074074	0.1759259259259259	0.2685185185185185	0.5	C	A	4	-5.2	1.1662940212937296	0.998660797676562
000618	108	0.2685185185185185	0.2592592592592592	0.2407407407407407	0.2314814814814814	0.5	T	C	4	-7.1	0.6854975368340768	0.9999713387598794
000619	108	0.2777777777777778	0.2407407407407407	0.2592592592592592	0.2222222222222222	0.5	G	A	7	-10.0	0.9283880113423052	0.9996786762523604
000620	108	0.2592592592592592	0.1944444444444444	0.3055555555555556	0.2407407407407407	0.5	A	G	4	-10.2	0.8292282928197654	1.0031617947879994
000621	108	0.2314814814814814	0.2685185185185185	0.2314814814814814	0.2685185185185185	0.5	T	A	3	-8.5	0.9637754296010108	1.006925142599444
000622	108	0.2592592592592592	0.2962962962962963	0.2037037037037037	0.2407407407407407	0.5	T	G	3	-8.4	0.9233881573957196	1.000625407634564
000623	108	0.2685185185185185	0.25	0.25	0.2314814814814814	0.5	T	A	5	-14.9	0.9674294603391812	0.979448266402563
000624	108	0.25	0.2037037037037037	0.2962962962962963	0.25	0.5	T	C	4	-15.5	1.296603691534589	0.9990731507812448
000625	108	0.2407407407407407	0.2962962962962963	0.2037037037037037	0.2592592592592592	0.5	C	A	4	-7.7	1.1406505150548027	0.9935338315162656
000626	108	0.287037037037037	0.3055555555555556	0.1944444444444444	0.2129629629629629	0.5	T	G	3	-10.2	0.8996185550863339	1.0009342726544506
000627	108	0.2314814814814814	0.2314814814814814	0.2685185185185185	0.2685185185185185	0.5	T	C	5	-13.5	1.0557368310889923	1.0019453579059665
000628	108	0.2962962962962963	0.2777777777777778	0.2222222222222222	0.2037037037037037	0.5	A	C	4	-5.0	0.9268054957201556	0.999183983995736
000629	108	0.2407407407407407	0.2592592592592592	0.2407407407407407	0.2592592592592592	0.5	A	A	4	-7.6	0.8524939682751859	0.9984820902484955
000630	108	0.2314814814814814	0.2592592592592592	0.2407407407407407	0.2685185185185185	0.5	C	G	4	-10.0	1.4016182704378122	1.0015212633982191
000631	108	0.2222222222222222	0.2407407407407407	0.2592592592592592	0.2777777777777778	0.5	T	C	4	-11.0	1.3041620187484686	0.9898929968707784
000632	108	0.2407407407407407	0.2962962962962963	0.2037037037037037	0.2592592592592592	0.5	C	C	5	-7.8	0.7320007524011046	1.0025163596530982
000633	108	0.2037037037037037	0.2592592592592592	0.2407407407407407	0.2962962962962963	0.5	G	G	4	-12.8	1.0387100216816905	1.0014472871785345
000634	108	0.1944444444444444	0.2777777777777778	0.2222222222222222	0.3055555555555556	0.5	T	A	4	-8.9	1.2594002355429097	1.001006487419464
000635	108	0.2314814814814814	0.2777777777777778	0.2222222222222222	0.2685185185185185	0.5	T	C	4	-8.4	2.2122486300191904	0.9646676388402244
000636	108	0.2777777777777778	0.287037037037037	0.2129629629629629	0.2222222222222222	0.5	G	T	6	-8.9	0.8875687920592668	1.0010640114903602
000637	108	0.1759259259259259	0.2592592592592592	0.2407407407407407	0.324074074074074	0.5	T	C	3	-9.1	1.3078356678615952	0.9984795185649534
000638	108	0.2129629629629629	0.2962962962962963	0.2037037037037037	0.287037037037037	0.5	C	G	5	-8.6	0.9640912348383088	1.0047947522095075
000639	108	0.2129629629629629	0.2777777777777778	0.2222222222222222	0.287037037037037	0.5	C	C	4	-12.3	1.393560116328429	0.9953343948464768
000640	108	0.2685185185185185	0.2407407407407407	0.2592592592592592	0.2314814814814814	0.5	T	G	6	-8.4	0.862921618095403	1.000487972587637
000641	108	0.2407407407407407	0.2685185185185185	0.2314814814814814	0.2592592592592592	0.5	G	A	4	-8.2	1.0477425251862398	1.0010286348259478
000642	108	0.2407407407407407	0.2314814814814814	0.2685185185185185	0.2592592592592592	0.5	T	T	3	-11.9	0.973270306078582	0.998906864258892
000643	108	0.2314814814814814	0.287037037037037	0.2129629629629629	0.2685185185185185	0.5	T	T	4	-11.9	0.9983883489664188	1.0044818887736808
000644	108	0.287037037037037	0.25	0.25	0.2129629629629629	0.5	G	A	5	-8.5	0.9305002039620268	0.9879957855388528
000645	108	0.2685185185185185	0.2129629629629629	0.287037037037037	0.2314814814814814	0.5	A	A	4	-13.6	0.7646009520819166	1.0022997397059903
000646	108	0.2222222222222222	0.2407407407407407	0.2592592592592592	0.2777777777777778	0.5	A	T	3	-12.6	0.965609397274246	0.999192106611088
000647	108	0.2777777777777778	0.1851851851851851	0.3148148148148148	0.2222222222222222	0.5	T	G	4	-5.5	0.6661422851045877	1.0028233415456655
000648	108	0.2592592592592592	0.25	0.25	0.2407407407407407	0.5	G	T	4	-13.3	0.9232013576414702	1.0027042138662692
000649	108	0.25	0.2685185185185185	0.2314814814814814	0.25	0.5	T	C	4	-6.9	1.203025535861631	0.9960640030093172
000650	108	0.2407407407407407	0.2222222222222222	0.2777777777777778	0.2592592592592592	0.5	G	T	4	-17.3	0.7923378320807617	1.0009812560626796
000651	108	0.2314814814814814	0.2129629629629629	0.287037037037037	0.2685185185185185	0.5	T	T	6	-8.0	0.7676091025893627	1.0027618427670175
000652	108	0.2129629629629629	0.1944444444444444	0.3055555555555556	0.287037037037037	0.5	G	G	3	-9.0	0.9916198078037268	0.9973179820855784
000653	108	0.2314814814814814	0.2222222222222222	0.2777777777777778	0.2685185185185185	0.5	C	T	5	-8.6	1.219267300516493	0.9793252661379996
000654	108	0.2129629629629629	0.2222222222222222	0.2777777777777778	0.287037037037037	0.5	C	T	3	-9.8	1.2875688068208198	1.001273291873339
000655	108	0.2314814814814814	0.2407407407407407	0.2592592592592592	0.2685185185185185	0.5	C	A	5	-8.2	1.1400066803770317	1.000422661584969
000656	108	0.287037037037037	0.2222222222222222	0.2777777777777778	0.2129629629629629	0.5	A	G	3	-13.4	0.479495408533216	1.0051610853945785
000657	108	0.2777777777777778	0.2407407407407407	0.2592592592592592	0.2222222222222222	0.5	G	A	4	-8.0	0.5750614800344528	1.0047460005479738
000658	108	0.2685185185185185	0.2777777777777778	0.2222222222222222	0.2314814814814814	0.5	C	A	3	-9.8	3.00503230660384	0.8595958084689672
000659	108	0.2129629629629629	0.25	0.25	0.287037037037037	0.5	T	G	4	-9.6	1.293918473139107	0.9989039231915076
000660	108	0.2685185185185185	0.2314814814814814	0.2685185185185185	0.2314814814814814	0.5	G	A	4	-10.3	0.7895793509967836	1.0011975631780432
000661	108	0.287037037037037	0.2407407407407407	0.2592592592592592	0.2129629629629629	0.5	G	T	4	-11.0	0.5950807930897536	1.009189260465648
000662	108	0.2962962962962963	0.2222222222222222	0.2777777777777778	0.2037037037037037	0.5	A	T	4	-10.0	0.8305436555550237	0.9854450381914194
000663	108	0.2129629629629629	0.2314814814814814	0.2685185185185185	0.287037037037037	0.5	A	A	3	-12.1	1.1848903675621252	0.9811872417054452
000664	108	0.2222222222222222	0.2037037037037037	0.2962962962962963	0.2777777777777778	0.5	T	T	4	-13.1	1.126729718932126	0.99663958783144
000665	108	0.2592592592592592	0.25	0.25	0.2407407407407407	0.5	A	A	4	-11.5	0.6759766747065485	1.0055164335580482
000666	108	0.2962962962962963	0.2129629629629629	0.287037037037037	0.2037037037037037	0.5	G	A	5	-9.5	1.5331797482672336	0.8790957049032372
000667	108	0.2592592592592592	0.2314814814814814	0.2685185185185185	0.2407407407407407	0.5	G	G	3	-9.5	1.0265856311276094	1.003960486180812
000668	108	0.2407407407407407	0.2962962962962963	0.2037037037037037	0.2592592592592592	0.5	C	G	4	-9.9	0.7626250396960442	1.0080971433538377
000669	108	0.287037037037037	0.2962962962962963	0.2037037037037037	0.2129629629629629	0.5	G	T	4	-7.4	0.7292638700366387	1.0066081905368598
000670	108	0.25	0.2222222222222222	0.2777777777777778	0.25	0.5	T	T	4	-7.9	1.270639058639429	0.9818362076156322
000671	108	0.25	0.2314814814814814	0.2685185185185185	0.25	0.5	C	C	5	-6.0	1.098708012094897	0.9988314387763302
000672	108	0.1851851851851851	0.1851851851851851	0.3148148148148148	0.3148148148148148	0.5	A	T	3	-14.6	1.4901497678927065	1.001144918168719
000673	108	0.2129629629629629	0.287037037037037	0.2129629629629629	0.287037037037037	0.5	C	G	4	-7.2	1.0160664615663568	1.0029686124626682
000674	108	0.2222222222222222	0.2037037037037037	0.2962962962962963	0.2777777777777778	0.5	A	C	5	-10.0	1.1744583000703812	1.0002347551214343
000675	108	0.1944444444444444	0.2314814814814814	0.2685185185185185	0.3055555555555556	0.5	G	G	3	-10.2	1.4664366437628495	0.9984587187179632
000676	108	0.2592592592592592	0.25	0.25	0.2407407407407407	0.5	G	C	4	-9.9	0.7524772723583085	1.0067384423163008
000677	108	0.25	0.2314814814814814	0.2685185185185185	0.25	0.5	C	G	3	-12.7	0.7566245897906508	0.99964088795808
000678	108	0.2407407407407407	0.2962962962962963	0.2037037037037037	0.2592592592592592	0.5	A	T	3	-6.0	0.8575378328406605	1.0050696318073502
000679	108	0.2777777777777778	0.2592592592592592	0.2407407407407407	0.2222222222222222	0.5	A	A	4	-7.7	0.816159657405825	0.9964701868909448
000680	108	0.287037037037037	0.2037037037037037	0.2962962962962963	0.2129629629629629	0.5	A	G	4	-10.9	0.5930409016694891	1.0045600943041804
000681	108	0.25	0.2314814814814814	0.2685185185185185	0.25	0.5	G	A	4	-10.2	1.0067020972383345	1.0008651126953187
000682	108	0.2407407407407407	0.2592592592592592	0.2407407407407407	0.2592592592592592	0.5	T	G	3	-10.7	0.8698519326211014	1.001735294990807
000683	108	0.2962962962962963	0.2407407407407407	0.2592592592592592	0.2037037037037037	0.5	A	T	5	-7.8	0.5989001750967909	1.0071029493926325
000684	108	0.2222222222222222	0.2407407407407407	0.2592592592592592	0.2777777777777778	0.5	G	C	3	-7.6	1.119776563525028	1.0028651518196785
000685	108	0.2129629629629629	0.25	0.25	0.287037037037037	0.5	G	C	4	-16.2	1.0293643527756942	1.0014440097165338
000686	108	0.2685185185185185	0.2314814814814814	0.2685185185185185	0.2314814814814814	0.5	A	G	4	-11.6	0.6555968274328459	1.002113511597321
000687	108	0.1944444444444444	0.3055555555555556	0.1944444444444444	0.3055555555555556	0.5	G	T	5	-11.9	1.4117728577566522	0.9996821194401064
000688	108	0.2592592592592592	0.2592592592592592	0.2407407407407407	0.2407407407407407	0.5	G	A	5	-9.9	0.8895635348040183	1.001232677082158
000689	108	0.2129629629629629	0.2592592592592592	0.2407407407407407	0.287037037037037	0.5	A	G	3	-9.6	1.1803071491804455	1.0078704409648422
000690	108	0.2407407407407407	0.2685185185185185	0.2314814814814814	0.2592592592592592	0.5	C	G	4	-10.3	1.328120724701	1.0016622716497738
000691	108	0.2777777777777778	0.2592592592592592	0.2407407407407407	0.2222222222222222	0.5	A	C	5	-7.4	0.9479385969842118	1.0006473649188254
000692	108	0.1944444444444444	0.2222222222222222	0.2777777777777778	0.3055555555555556	0.5	A	G	3	-9.3	0.8341233484215416	1.0070523849808812
000693	108	0.2037037037037037	0.2314814814814814	0.2685185185185185	0.2962962962962963	0.5	C	T	4	-11.0	1.4959270919672385	0.9963746268030566
000694	108	0.2129629629629629	0.2407407407407407	0.2592592592592592	0.287037037037037	0.5	T	T	4	-12.0	0.974264131515558	1.0066059400334475
000695	108	0.2129629629629629	0.2777777777777778	0.2222222222222222	0.287037037037037	0.5	C	T	5	-11.0	1.1499217994626652	1.002820457752639
000696	108	0.2222222222222222	0.25	0.25	0.2777777777777778	0.5	C	G	5	-12.0	0.961254152596137	1.0009650457574268
000697	108	0.2314814814814814	0.2592592592592592	0.2407407407407407	0.2685185185185185	0.5	C	C	3	-6.3	1.0844688564524037	0.999483833004869
000698	108	0.2129629629629629	0.1851851851851851	0.3148148148148148	0.287037037037037	0.5	T	G	4	-9.9	0.8877203050764109	1.0018019239194054
000699	108	0.2314814814814814	0.1851851851851851	0.3148148148148148	0.2685185185185185	0.5	T	A	5	-6.4	0.9990606169946687	0.9965253121834752
000700	108	0.287037037037037	0.2222222222222222	0.2777777777777778	0.2129629629629629	0.5	G	A	5	-8.4	0.913365761597798	1.0019586808044532
000701	108	0.2592592592592592	0.2592592592592592	0.2407407407407407	0.2407407407407407	0.5	T	G	4	-10.0	0.8769327911441395	0.9905604675138808
000702	108	0.25	0.2777777777777778	0.2222222222222222	0.25	0.5	A	G	6	-13.5	0.999541708140132	1.0015392722691698
000703	108	0.3148148148148148	0.3055555555555556	0.1944444444444444	0.1851851851851851	0.5	G	T	4	-10.6	0.9790220132556764	0.9973654120839104
000704	108	0.2407407407407407	0.1759259259259259	0.324074074074074	0.2592592592592592	0.5	G	G	5	-8.9	1.1258333396719096	1.0004224985585055
000705	108	0.2407407407407407	0.1944444444444444	0.3055555555555556	0.2592592592592592	0.5	A	T	4	-9.0	0.904719865440056	1.0033259142983657
000706	108	0.3333333333333333	0.2777777777777778	0.2222222222222222	0.1666666666666666	0.5	G	T	4	-5.4	0.7529117472885178	1.0030859986040397
000707	108	0.2685185185185185	0.2777777777777778	0.2222222222222222	0.2314814814814814	0.5	A	A	7	-10.6	1.0212026969383816	1.0014032612394324
000708	108	0.2962962962962963	0.1944444444444444	0.3055555555555556	0.2037037037037037	0.5	T	A	3	-11.9	0.94345602010565	1.002633319159777
000709	108	0.2777777777777778	0.2222222222222222	0.2777777777777778	0.2222222222222222	0.5	T	A	3	-16.4	0.645707252616002	1.002088827486724
000710	108	0.1851851851851851	0.3148148148148148	0.1851851851851851	0.3148148148148148	0.5	T	C	4	-6.4	1.3524946268577152	1.0004649929674343
000711	108	0.1851851851851851	0.25	0.25	0.3148148148148148	0.5	G	A	5	-4.6	1.300035261396933	1.0011796446190957
000712	108	0.2592592592592592	0.2314814814814814	0.2685185185185185	0.2407407407407407	0.5	T	A	4	-12.1	0.6196738891875884	1.0064490907939994
000713	108	0.2222222222222222	0.2314814814814814	0.2685185185185185	0.2777777777777778	0.5	G	T	4	-7.6	0.8252973592438377	0.9970242497361832
000714	108	0.25	0.2222222222222222	0.2777777777777778	0.25	0.5	G	G	4	-14.9	0.8731400058015398	1.005698588184594
000715	108	0.2407407407407407	0.25	0.25	0.2592592592592592	0.5	G	T	4	-10.6	1.011574776506076	1.00079098571032
000716	108	0.2777777777777778	0.2685185185185185	0.2314814814814814	0.2222222222222222	0.5	A	A	3	-10.6	1.0306837277553214	1.0015946199717431
000717	108	0.3055555555555556	0.2037037037037037	0.2962962962962963	0.1944444444444444	0.5	A	C	4	-10.0	0.9114362482488098	0.9958217748153344
000718	108	0.25	0.2129629629629629	0.287037037037037	0.25	0.5	G	T	4	-8.4	0.7225525249094646	1.0077997957898372
000719	108	0.2314814814814814	0.2314814814814814	0.2685185185185185	0.2685185185185185	0.5	T	A	3	-7.2	1.06720066949075	0.9961823168054252
000720	108	0.2685185185185185	0.2037037037037037	0.2962962962962963	0.2314814814814814	0.5	G	A	4	-9.5	1.2938373381226662	0.9975298487988158
000721	108	0.2592592592592592	0.2592592592592592	0.2407407407407407	0.2407407407407407	0.5	C	C	4	-13.2	0.835446178825635	1.0043717388042166
000722	108	0.2222222222222222	0.2129629629629629	0.287037037037037	0.2777777777777778	0.5	A	G	5	-10.4	1.174867434675523	1.0015038565563883
000723	108	0.2592592592592592	0.2592592592592592	0.2407407407407407	0.2407407407407407	0.5	A	G	3	-10.8	0.876503506437329	1.008292381706119
000724	108	0.2685185185185185	0.3055555555555556	0.1944444444444444	0.2314814814814814	0.5	A	G	4	-6.8	1.408838912991123	0.9976712840684828
000725	108	0.1759259259259259	0.2407407407407407	0.2592592592592592	0.324074074074074	0.5	G	G	6	-8.8	1.4720305634036046	0.9947790562964032
000726	108	0.1944444444444444	0.2685185185185185	0.2314814814814814	0.3055555555555556	0.5	A	C	4	-10.4	1.4118385484904434	1.0001660659011868
000727	108	0.2037037037037037	0.287037037037037	0.2129629629629629	0.2962962962962963	0.5	C	C	2	-9.7	1.4924269634008245	0.998324730418326
000728	108	0.287037037037037	0.2407407407407407	0.2592592592592592	0.2129629629629629	0.5	A	C	3	-8.6	0.9986412659418324	1.0052228148258973
000729	108	0.2222222222222222	0.25	0.25	0.2777777777777778	0.5	A	T	4	-7.3	1.077189020800196	0.998212468985998
000730	108	0.1944444444444444	0.2129629629629629	0.287037037037037	0.3055555555555556	0.5	A	G	4	-10.6	1.8476357631340128	0.9947438752267144
000731	108	0.2222222222222222	0.2592592592592592	0.2407407407407407	0.2777777777777778	0.5	A	T	3	-16.4	1.0638045352786984	0.9983162870264034
000732	108	0.2777777777777778	0.2314814814814814	0.2685185185185185	0.2222222222222222	0.5	A	G	3	-12.5	0.6404070891690615	1.0041926061448534
000733	108	0.2037037037037037	0.2314814814814814	0.2685185185185185	0.2962962962962963	0.5	G	A	4	-11.8	1.1410881653350946	0.997530876043452
000734	108	0.2592592592592592	0.25	0.25	0.2407407407407407	0.5	C	C	4	-10.2	0.977649055337297	1.002185226583263
000735	108	0.3333333333333333	0.2685185185185185	0.2314814814814814	0.1666666666666666	0.5	A	G	4	-12.1	0.5711302445502808	1.0041639841545198
000736	108	0.3148148148148148	0.2222222222222222	0.2777777777777778	0.1851851851851851	0.5	C	A	5	-12.4	0.7516765966333988	1.0002779953495788
000737	108	0.2314814814814814	0.2685185185185185	0.2314814814814814	0.2685185185185185	0.5	A	A	3	-13.1	1.147813118898326	1.0006388485036468
000738	108	0.25	0.2222222222222222	0.2777777777777778	0.25	0.5	G	G	3	-10.6	0.9686376449482232	1.00076676629793
000739	108	0.2685185185185185	0.2685185185185185	0.2314814814814814	0.2314814814814814	0.5	G	A	2	-13.1	0.8439875386954102	0.9928038596170644
000740	108	0.2314814814814814	0.2685185185185185	0.2314814814814814	0.2685185185185185	0.5	T	T	3	-5.3	1.1271942351189133	0.9981250317192224
000741	108	0.25	0.2592592592592592	0.2407407407407407	0.25	0.5	G	T	3	-12.6	0.91376744805608	1.002341804553151
000742	108	0.2314814814814814	0.2592592592592592	0.2407407407407407	0.2685185185185185	0.5	T	A	4	-9.4	0.8736885657737713	0.999346599684364
000743	108	0.2592592592592592	0.2129629629629629	0.287037037037037	0.2407407407407407	0.5	T	G	4	-12.1	1.073158638066594	1.0005558447056202
000744	108	0.2407407407407407	0.2777777777777778	0.2222222222222222	0.2592592592592592	0.5	G	T	4	-12.6	1.0414231127189424	0.992987464274138
000745	108	0.2129629629629629	0.2407407407407407	0.2592592592592592	0.287037037037037	0.5	T	C	5	-9.4	1.0230196974708765	1.0054749724758951
000746	108	0.2129629629629629	0.3055555555555556	0.1944444444444444	0.287037037037037	0.5	A	T	5	-8.8	1.2815368091269657	0.9951790875569888
000747	108	0.287037037037037	0.2314814814814814	0.2685185185185185	0.2129629629629629	0.5	C	G	4	-8.5	0.9821199694509194	0.995948844100538
000748	108	0.25	0.1851851851851851	0.3148148148148148	0.25	0.5	T	G	4	-12.7	1.1894442000411565	0.9981489283026208
000749	108	0.2685185185185185	0.2314814814814814	0.2685185185185185	0.2314814814814814	0.5	G	G	4	-11.1	0.6435806471291283	1.0026120862973806
000750	108	0.2777777777777778	0.2962962962962963	0.2037037037037037	0.2222222222222222	0.5	A	G	4	-11.0	0.9493277263172776	0.9957496147381312
000751	108	0.3055555555555556	0.2314814814814814	0.2685185185185185	0.1944444444444444	0.5	C	G	6	-8.3	0.6399721861138077	1.0053751975798235
000752	108	0.2592592592592592	0.2407407407407407	0.2592592592592592	0.2407407407407407	0.5	G	C	4	-6.3	0.6314396305028294	1.005830616390844
000753	108	0.2037037037037037	0.2407407407407407	0.2592592592592592	0.2962962962962963	0.5	T	T	4	-15.7	1.4613010775310082	0.99906170558545
000754	108	0.25	0.3055555555555556	0.1944444444444444	0.25	0.5	A	A	4	-5.9	1.2174602120132942	0.9991715597262892
000755	108	0.2962962962962963	0.2314814814814814	0.2685185185185185	0.2037037037037037	0.5	A	G	5	-12.0	1.1393644037666448	0.9969299996475998
000756	108	0.2592592592592592	0.2592592592592592	0.2407407407407407	0.2407407407407407	0.5	C	G	4	-8.8	0.9999330294893112	1.0005594907830366
000757	108	0.25	0.25	0.25	0.25	0.5	T	T	4	-10.9	1.1746647759129092	0.9993055119637436
000758	108	0.2407407407407407	0.287037037037037	0.2129629629629629	0.2592592592592592	0.5	G	T	3	-9.5	1.0525472491074512	0.9993362053493086
000759	108	0.2592592592592592	0.2129629629629629	0.287037037037037	0.2407407407407407	0.5	G	A	4	-10.8	0.9599275663321588	0.9977527326393836
000760	108	0.2777777777777778	0.2314814814814814	0.2685185185185185	0.2222222222222222	0.5	T	G	4	-10.3	0.9001465643096608	1.0004892378994596
000761	108	0.287037037037037	0.2685185185185185	0.2314814814814814	0.2129629629629629	0.5	T	A	4	-11.4	0.6649211738150781	1.0043178229098175
000762	108	0.2592592592592592	0.2129629629629629	0.287037037037037	0.2407407407407407	0.5	G	T	3	-8.5	0.966758112249794	0.995206139952024
000763	108	0.2685185185185185	0.1944444444444444	0.3055555555555556	0.2314814814814814	0.5	C	C	4	-7.1	0.793205474213711	1.004431820034418
000764	108	0.2407407407407407	0.2685185185185185	0.2314814814814814	0.2592592592592592	0.5	T	T	4	-6.2	0.8737440412953269	1.0015796952851823
000765	108	0.2777777777777778	0.2222222222222222	0.2777777777777778	0.2222222222222222	0.5	C	G	4	-9.8	0.7296173988797576	0.9879726170519848
000766	108	0.2222222222222222	0.2685185185185185	0.2314814814814814	0.2777777777777778	0.5	T	T	4	-11.3	1.1857990823909763	1.0010819989093542
000767	108	0.2777777777777778	0.2685185185185185	0.2314814814814814	0.2222222222222222	0.5	C	C	4	-9.2	1.0508218199712764	0.9999861814509038
000768	108	0.2222222222222222	0.2314814814814814	0.2685185185185185	0.2777777777777778	0.5	A	T	4	-9.9	1.0233266431683858	1.0032406981223183
000769	108	0.25	0.2314814814814814	0.2685185185185185	0.25	0.5	G	G	4	-8.3	1.2541865223453237	0.9905520139645274
000770	108	0.2129629629629629	0.2685185185185185	0.2314814814814814	0.287037037037037	0.5	T	T	4	-12.4	1.0339851398906057	0.9988174998529338
000771	108	0.3055555555555556	0.287037037037037	0.2129629629629629	0.1944444444444444	0.5	G	G	4	-10.7	0.8952313093669336	0.997729270336213
000772	108	0.2407407407407407	0.3055555555555556	0.1944444444444444	0.2592592592592592	0.5	C	C	3	-10.2	1.0490637741691495	1.002094091251258
000773	108	0.2407407407407407	0.2962962962962963	0.2037037037037037	0.2592592592592592	0.5	A	C	5	-6.6	1.1904085701567928	0.996995939185955
000774	108	0.2592592592592592	0.2962962962962963	0.2037037037037037	0.2407407407407407	0.5	C	C	4	-11.6	1.4097941570060588	0.9976191919064128
000775	108	0.2962962962962963	0.2777777777777778	0.2222222222222222	0.2037037037037037	0.5	A	C	3	-8.6	0.8214216731752616	1.0052348224969043
000776	108	0.2777777777777778	0.2962962962962963	0.2037037037037037	0.2222222222222222	0.5	T	A	4	-6.0	0.7736907979374517	1.0040907077247352
000777	108	0.2592592592592592	0.2407407407407407	0.2592592592592592	0.2407407407407407	0.5	C	G	3	-12.3	0.8299933386120985	1.0004450032360266
000778	108	0.287037037037037	0.1759259259259259	0.324074074074074	0.2129629629629629	0.5	A	T	5	-12.3	0.6544441652717782	1.006111306205583
000779	108	0.2407407407407407	0.2407407407407407	0.2592592592592592	0.2592592592592592	0.5	G	G	4	-9.8	1.0515036544701983	1.0041397384594537
000780	108	0.2962962962962963	0.2592592592592592	0.2407407407407407	0.2037037037037037	0.5	A	C	3	-11.9	1.0018649813371494	1.001670839932269
000781	108	0.2777777777777778	0.2129629629629629	0.287037037037037	0.2222222222222222	0.5	G	C	3	-9.2	0.9215017331173032	1.0010184091766798
000782	108	0.2407407407407407	0.25	0.25	0.2592592592592592	0.5	A	G	4	-9.7	1.5702008392204816	0.9942228634067876
000783	108	0.2962962962962963	0.3055555555555556	0.1944444444444444	0.2037037037037037	0.5	C	A	4	-10.7	0.9109562076968702	1.0004556987265647
000784	108	0.3148148148148148	0.25	0.25	0.1851851851851851	0.5	C	C	4	-16.7	0.6356396092130854	1.0057993698756746
000785	108	0.2222222222222222	0.2314814814814814	0.2685185185185185	0.2777777777777778	0.5	T	T	4	-14.0	0.8718163772251597	1.0013906447975771
000786	108	0.2685185185185185	0.1944444444444444	0.3055555555555556	0.2314814814814814	0.5	T	G	5	-6.7	0.9122853973437623	1.0006997051798918
000787	108	0.2685185185185185	0.2314814814814814	0.2685185185185185	0.2314814814814814	0.5	G	G	3	-14.3	0.975422474138354	1.001193418049088
000788	108	0.25	0.2685185185185185	0.2314814814814814	0.25	0.5	A	A	4	-7.1	0.9473826917534096	1.001892606899665
000789	108	0.2962962962962963	0.2592592592592592	0.2407407407407407	0.2037037037037037	0.5	A	C	4	-15.8	0.8120108757785393	0.9979296808717504
000790	108	0.2407407407407407	0.2592592592592592	0.2407407407407407	0.2592592592592592	0.5	T	A	4	-10.5	1.0863738680143142	1.0024434058298368
000791	108	0.2592592592592592	0.287037037037037	0.2129629629629629	0.2407407407407407	0.5	C	T	5	-11.4	1.3575920195522382	1.0014830094480172
000792	108	0.2129629629629629	0.2037037037037037	0.2962962962962963	0.287037037037037	0.5	A	G	3	-10.0	1.1562548638666932	1.0009322247236931
000793	108	0.2592592592592592	0.2407407407407407	0.2592592592592592	0.2407407407407407	0.5	A	T	7	-7.9	1.2715393421536174	1.0024906881823383
000794	108	0.3148148148148148	0.2314814814814814	0.2685185185185185	0.1851851851851851	0.5	C	C	3	-9.6	0.6419388437340424	0.99826024756011
000795	108	0.2685185185185185	0.2407407407407407	0.2592592592592592	0.2314814814814814	0.5	A	A	4	-10.7	0.7056103000212469	1.0041304249541
000796	108	0.25	0.2407407407407407	0.2592592592592592	0.25	0.5	G	A	5	-13.3	0.8264966858765799	0.9971358437148256
000797	108	0.3796296296296296	0.1851851851851851	0.3148148148148148	0.1203703703703703	0.5	G	A	6	-5.5	0.6036939686594801	0.9920450590052464
000798	108	0.287037037037037	0.2222222222222222	0.2777777777777778	0.2129629629629629	0.5	T	A	4	-13.0	1.0622024225121365	1.001293724529173
000799	108	0.3333333333333333	0.1944444444444444	0.3055555555555556	0.1666666666666666	0.5	C	G	3	-4.6	0.6008008092088946	0.9977151779107658
000800	108	0.2314814814814814	0.25	0.25	0.2685185185185185	0.5	A	T	3	-13.6	1.1406475168412045	1.0030363866078411
000801	108	0.2777777777777778	0.25	0.25	0.2222222222222222	0.5	T	G	3	-12.8	0.6464593653756534	1.0008259243798538
000802	108	0.2685185185185185	0.2222222222222222	0.2777777777777778	0.2314814814814814	0.5	T	T	4	-16.7	0.8381451340170587	1.004399235053935
000803	108	0.3055555555555556	0.2407407407407407	0.2592592592592592	0.1944444444444444	0.5	G	C	5	-15.4	0.9198533083275292	1.0047060763560252
000804	108	0.2962962962962963	0.2685185185185185	0.2314814814814814	0.2037037037037037	0.5	A	T	3	-11.6	0.7330075706752082	1.0000866550062706
000805	108	0.2685185185185185	0.25	0.25	0.2314814814814814	0.5	A	T	4	-10.1	0.7561538712768849	1.007594671398923
000806	108	0.287037037037037	0.2407407407407407	0.2592592592592592	0.2129629629629629	0.5	G	G	5	-6.2	0.9607536059823254	0.997649700071226
000807	108	0.2777777777777778	0.287037037037037	0.2129629629629629	0.2222222222222222	0.5	G	G	4	-12.1	0.8517327611414267	1.0019152850121391
000808	108	0.2592592592592592	0.25	0.25	0.2407407407407407	0.5	A	C	4	-10.7	0.9742065894188258	0.9984672967259688
000809	108	0.2592592592592592	0.2685185185185185	0.2314814814814814	0.2407407407407407	0.5	C	G	4	-10.0	0.8289959468685645	0.990728962690373
000810	108	0.25	0.2314814814814814	0.2685185185185185	0.25	0.5	G	C	3	-9.9	0.881266397758467	1.000667271145421
000811	108	0.2685185185185185	0.287037037037037	0.2129629629629629	0.2314814814814814	0.5	A	T	4	-7.3	0.8117589692313228	1.0046247384971596
000812	108	0.2037037037037037	0.2592592592592592	0.2407407407407407	0.2962962962962963	0.5	T	A	4	-10.8	0.985837465544418	1.003483747994857
000813	108	0.2129629629629629	0.2407407407407407	0.2592592592592592	0.287037037037037	0.5	C	A	8	-12.6	1.0981024313783911	1.0033952943834537
000814	108	0.1944444444444444	0.2407407407407407	0.2592592592592592	0.3055555555555556	0.5	C	G	5	-10.5	1.0936171605161753	1.003344581419291
000815	108	0.1851851851851851	0.2407407407407407	0.2592592592592592	0.3148148148148148	0.5	G	A	4	-12.7	1.167192660311846	1.0047710105631484
000816	108	0.2314814814814814	0.2407407407407407	0.2592592592592592	0.2685185185185185	0.5	G	A	5	-12.0	1.1035699232292049	1.0042254590089748
000817	108	0.2222222222222222	0.2407407407407407	0.2592592592592592	0.2777777777777778	0.5	A	T	4	-9.8	1.2348263884655597	1.0018005578006854
000818	108	0.2777777777777778	0.2777777777777778	0.2222222222222222	0.2222222222222222	0.5	A	T	3	-10.7	0.6271099496264421	1.0058013750371937
000819	108	0.2037037037037037	0.287037037037037	0.2129629629629629	0.2962962962962963	0.5	C	G	6	-11.5	1.071259221610538	1.002285857541803
000820	108	0.287037037037037	0.3055555555555556	0.1944444444444444	0.2129629629629629	0.5	G	G	4	-6.8	0.8835059703227667	1.0028232294382844
000821	108	0.2407407407407407	0.2314814814814814	0.2685185185185185	0.2592592592592592	0.5	G	C	7	-7.9	0.7827877859657284	1.0052486525862656
000822	108	0.2222222222222222	0.25	0.25	0.2777777777777778	0.5	G	G	5	-7.2	1.1193305150292894	1.0004713648216617
000823	108	0.2037037037037037	0.2592592592592592	0.2407407407407407	0.2962962962962963	0.5	T	A	5	-6.8	1.2329601663128382	1.0014324889309685
000824	108	0.2222222222222222	0.1759259259259259	0.324074074074074	0.2777777777777778	0.5	C	G	4	-10.1	1.4167600231444917	0.99842263090586
000825	108	0.2037037037037037	0.2407407407407407	0.2592592592592592	0.2962962962962963	0.5	T	C	6	-7.8	1.165288197106631	0.9993234291118464
000826	108	0.2407407407407407	0.2685185185185185	0.2314814814814814	0.2592592592592592	0.5	A	G	3	-9.9	1.2707038148570915	1.0007299463500732
000827	108	0.2222222222222222	0.2777777777777778	0.2222222222222222	0.2777777777777778	0.5	A	C	4	-12.1	0.9722630110826476	1.0011129872921452
000828	108	0.25	0.2037037037037037	0.2962962962962963	0.25	0.5	G	C	5	-13.7	0.7792428980577382	1.0040848785982497
000829	108	0.2407407407407407	0.25	0.25	0.2592592592592592	0.5	T	A	3	-8.5	1.1159900301693082	1.0064152398599375
000830	108	0.25	0.2222222222222222	0.2777777777777778	0.25	0.5	A	A	4	-13.2	1.1673330685926746	0.9991518001583848
000831	108	0.2592592592592592	0.2222222222222222	0.2777777777777778	0.2407407407407407	0.5	T	C	4	-7.7	1.122192632996551	0.9984221921554242
000832	108	0.2685185185185185	0.2592592592592592	0.2407407407407407	0.2314814814814814	0.5	C	A	4	-11.0	0.7907312310779605	1.0036843745061623
000833	108	0.2685185185185185	0.2407407407407407	0.2592592592592592	0.2314814814814814	0.5	A	G	3	-10.6	0.5680148894186046	1.008381318645145
000834	108	0.2222222222222222	0.2129629629629629	0.287037037037037	0.2777777777777778	0.5	G	C	3	-9.3	0.8188480580050377	1.0081668017021692
000835	108	0.2592592592592592	0.1851851851851851	0.3148148148148148	0.2407407407407407	0.5	C	T	3	-13.2	0.6079701950876842	1.0026552425929949
000836	108	0.3055555555555556	0.2685185185185185	0.2314814814814814	0.1944444444444444	0.5	A	G	6	-6.8	0.5380053756651261	1.005127283783999
000837	108	0.2685185185185185	0.2222222222222222	0.2777777777777778	0.2314814814814814	0.5	C	A	4	-20.1	0.6543702556725808	1.0026789417763402
000838	108	0.2037037037037037	0.2314814814814814	0.2685185185185185	0.2962962962962963	0.5	A	C	4	-10.5	0.8401173928394812	1.004550543329282
000839	108	0.2685185185185185	0.2222222222222222	0.2777777777777778	0.2314814814814814	0.5	G	C	5	-12.5	0.7854520019897697	1.0041013724814702
000840	108	0.2314814814814814	0.2407407407407407	0.2592592592592592	0.2685185185185185	0.5	G	G	5	-11.4	0.8784761756024753	1.0043195732648156
000841	108	0.2777777777777778	0.2314814814814814	0.2685185185185185	0.2222222222222222	0.5	G	A	6	-6.7	0.838798548678456	1.0023608863874782
000842	108	0.2314814814814814	0.25	0.25	0.2685185185185185	0.5	G	A	4	-11.7	1.1644941637931183	1.00146126626034
000843	108	0.2592592592592592	0.2777777777777778	0.2222222222222222	0.2407407407407407	0.5	T	C	6	-11.8	0.8133610202332393	1.0001231710572058
000844	108	0.25	0.2314814814814814	0.2685185185185185	0.25	0.5	G	A	4	-9.2	0.9847558825492096	1.0008758227957308
000845	108	0.2962962962962963	0.2314814814814814	0.2685185185185185	0.2037037037037037	0.5	C	G	4	-9.6	0.9963245984546308	0.999580567370612
000846	108	0.2777777777777778	0.25	0.25	0.2222222222222222	0.5	C	G	4	-6.2	0.6697272132156343	1.005076518647441
000847	108	0.2314814814814814	0.2592592592592592	0.2407407407407407	0.2685185185185185	0.5	A	A	4	-12.1	1.1004597963866447	1.0022922994735306
000848	108	0.2592592592592592	0.2222222222222222	0.2777777777777778	0.2407407407407407	0.5	A	G	3	-14.9	1.020532505600528	0.9986875960645352
000849	108	0.2314814814814814	0.25	0.25	0.2685185185185185	0.5	G	G	4	-10.7	0.8672528547387207	1.003900618301974
000850	108	0.2222222222222222	0.324074074074074	0.1759259259259259	0.2777777777777778	0.5	C	C	5	-6.1	1.1674995064780709	0.9979667324058684
000851	108	0.2592592592592592	0.25	0.25	0.2407407407407407	0.5	C	C	4	-10.1	1.2339741366897576	1.001882651147599
000852	108	0.1944444444444444	0.1944444444444444	0.3055555555555556	0.3055555555555556	0.5	A	C	5	-10.6	1.3536344150216513	0.9983743451766716
000853	108	0.2222222222222222	0.2777777777777778	0.2222222222222222	0.2777777777777778	0.5	A	G	4	-5.5	1.0360107283904902	1.0017780210796123
000854	108	0.2222222222222222	0.2037037037037037	0.2962962962962963	0.2777777777777778	0.5	G	A	4	-10.8	1.171726529863623	1.0020288123506085
000855	108	0.2407407407407407	0.2962962962962963	0.2037037037037037	0.2592592592592592	0.5	G	T	4	-11.8	0.8221642300819545	1.0025715911031028
000856	108	0.2222222222222222	0.2314814814814814	0.2685185185185185	0.2777777777777778	0.5	T	A	4	-9.7	0.8048096336088657	1.002602458858327
000857	108	0.2129629629629629	0.25	0.25	0.287037037037037	0.5	G	C	4	-7.2	1.4448023169408684	0.986367934242276
000858	108	0.1666666666666666	0.2037037037037037	0.2962962962962963	0.3333333333333333	0.5	A	G	5	-8.0	1.6280355364408725	0.9979489139272038
000859	108	0.2592592592592592	0.2314814814814814	0.2685185185185185	0.2407407407407407	0.5	C	C	3	-10.9	1.0548307580316962	1.0003976468065
000860	108	0.2314814814814814	0.1944444444444444	0.3055555555555556	0.2685185185185185	0.5	A	C	4	-17.8	1.015212425155402	1.0018778621245137
000861	108	0.2407407407407407	0.25	0.25	0.2592592592592592	0.5	A	T	5	-13.1	1.104406254515409	1.0009109561543352
000862	108	0.287037037037037	0.2407407407407407	0.2592592592592592	0.2129629629629629	0.5	A	T	4	-11.3	0.5714090691036905	1.0048403190766757
000863	108	0.2407407407407407	0.2962962962962963	0.2037037037037037	0.2592592592592592	0.5	C	A	7	-4.7	0.8579383139010124	0.9994146984440552
000864	108	0.2314814814814814	0.2962962962962963	0.2037037037037037	0.2685185185185185	0.5	A	T	4	-12.4	0.9076547529379324	1.002675894931771
000865	108	0.2685185185185185	0.25	0.25	0.2314814814814814	0.5	G	T	4	-9.6	0.6773058147245006	1.0060406430488118
000866	108	0.2037037037037037	0.2222222222222222	0.2777777777777778	0.2962962962962963	0.5	C	A	4	-10.1	1.200366070187029	1.0016353947892138
000867	108	0.2777777777777778	0.2592592592592592	0.2407407407407407	0.2222222222222222	0.5	G	C	3	-11.3	0.9479022992237284	1.0007353869057432
000868	108	0.2685185185185185	0.2037037037037037	0.2962962962962963	0.2314814814814814	0.5	A	G	4	-10.3	0.8982620798329798	0.9993043565174478
000869	108	0.2592592592592592	0.25	0.25	0.2407407407407407	0.5	T	T	4	-12.9	0.8294559582571409	1.0040789030757271
000870	108	0.2685185185185185	0.2407407407407407	0.2592592592592592	0.2314814814814814	0.5	C	A	4	-8.4	1.045490615511811	1.003887205705715
000871	108	0.287037037037037	0.2777777777777778	0.2222222222222222	0.2129629629629629	0.5	C	C	6	-8.9	0.8429142349373974	1.0043635654210712
000872	108	0.2777777777777778	0.2129629629629629	0.287037037037037	0.2222222222222222	0.5	C	T	5	-8.5	0.596712589418726	1.002423002480457
000873	108	0.2962962962962963	0.2129629629629629	0.287037037037037	0.2037037037037037	0.5	G	C	3	-8.9	0.6409920372111684	1.0048158604364814
000874	108	0.25	0.2314814814814814	0.2685185185185185	0.25	0.5	A	A	4	-14.2	0.9121173780240228	1.0011240873819904
000875	108	0.2222222222222222	0.287037037037037	0.2129629629629629	0.2777777777777778	0.5	T	T	5	-5.8	1.186741578166116	1.0026265065961055
000876	108	0.3333333333333333	0.2407407407407407	0.2592592592592592	0.1666666666666666	0.5	T	C	4	-7.4	0.5814388849412949	1.0011263691360024
000877	108	0.2222222222222222	0.2314814814814814	0.2685185185185185	0.2777777777777778	0.5	A	C	3	-7.7	1.0724211678214035	1.0000662551814767
000878	108	0.2592592592592592	0.25	0.25	0.2407407407407407	0.5	A	C	4	-10.7	0.9954606210841306	0.9995041167954176
000879	108	0.2407407407407407	0.2962962962962963	0.2037037037037037	0.2592592592592592	0.5	A	C	4	-3.3	1.1661820982243398	0.9976206045615488
000880	108	0.2314814814814814	0.287037037037037	0.2129629629629629	0.2685185185185185	0.5	A	C	5	-11.4	1.2128397584317383	1.006253305000456
000881	108	0.2222222222222222	0.2314814814814814	0.2685185185185185	0.2777777777777778	0.5	T	A	4	-8.1	0.8272387514810003	1.0073384553965787
000882	108	0.2407407407407407	0.2037037037037037	0.2962962962962963	0.2592592592592592	0.5	G	T	5	-9.2	0.706345542723207	1.0028196719981537
000883	108	0.287037037037037	0.2685185185185185	0.2314814814814814	0.2129629629629629	0.5	G	C	4	-10.3	0.6788073734601668	1.008244510201883
000884	108	0.2129629629629629	0.2592592592592592	0.2407407407407407	0.287037037037037	0.5	T	T	3	-10.2	1.312498301849207	1.00010377210989
000885	108	0.2962962962962963	0.25	0.25	0.2037037037037037	0.5	G	C	5	-10.0	0.5512538066338676	1.0050772085499875
000886	108	0.2222222222222222	0.25	0.25	0.2777777777777778	0.5	T	G	3	-9.9	0.951580158844644	1.0042529645846014
000887	108	0.1944444444444444	0.2037037037037037	0.2962962962962963	0.3055555555555556	0.5	G	T	6	-8.6	1.2836325766796506	1.0046912622537862
000888	108	0.2777777777777778	0.3518518518518518	0.1481481481481481	0.2222222222222222	0.5	C	C	6	-5.6	1.09092871782813	0.9943001419773856
000889	108	0.2037037037037037	0.2592592592592592	0.2407407407407407	0.2962962962962963	0.5	G	G	6	-5.5	1.113915895305135	0.9997940805893496
000890	108	0.1296296296296296	0.2407407407407407	0.2592592592592592	0.3703703703703703	0.5	G	G	5	-5.3	1.84117510772264	1.000487175635394
000891	108	0.287037037037037	0.2037037037037037	0.2962962962962963	0.2129629629629629	0.5	G	C	4	-7.6	0.9176028684028698	1.000121734614873
000892	108	0.2777777777777778	0.1851851851851851	0.3148148148148148	0.2222222222222222	0.5	G	C	4	-8.6	0.5603606017483345	1.0071875220044997
000893	108	0.1851851851851851	0.2314814814814814	0.2685185185185185	0.3148148148148148	0.5	G	G	6	-9.5	1.3560951515397557	0.9964795807128488
000894	108	0.2685185185185185	0.2314814814814814	0.2685185185185185	0.2314814814814814	0.5	A	G	4	-9.8	0.8772839119695237	0.9999972404202276
000895	108	0.1944444444444444	0.2777777777777778	0.2222222222222222	0.3055555555555556	0.5	A	C	4	-9.0	1.5576352244726872	0.9979750644515064
000896	108	0.287037037037037	0.2222222222222222	0.2777777777777778	0.2129629629629629	0.5	A	C	5	-12.3	0.7606574215045145	0.997080969207962
000897	108	0.3055555555555556	0.2037037037037037	0.2962962962962963	0.1944444444444444	0.5	C	G	5	-5.7	0.3609455374051636	1.00438847309718
000898	108	0.2222222222222222	0.2592592592592592	0.2407407407407407	0.2777777777777778	0.5	C	A	5	-13.1	1.1768820586328317	1.0025187066606966
000899	108	0.324074074074074	0.2685185185185185	0.2314814814814814	0.1759259259259259	0.5	C	T	4	-6.3	1.0060141299484302	0.999225492522239
000900	108	0.2314814814814814	0.2407407407407407	0.2592592592592592	0.2685185185185185	0.5	G	C	3	-10.6	0.9461207861383982	1.0007863807330586
000901	108	0.2777777777777778	0.25	0.25	0.2222222222222222	0.5	C	C	4	-10.2	0.7791675612045998	1.0025890181089698
000902	108	0.2222222222222222	0.2685185185185185	0.2314814814814814	0.2777777777777778	0.5	C	T	3	-9.6	1.1301223366778823	1.000955199092287
000903	108	0.2407407407407407	0.2592592592592592	0.2407407407407407	0.2592592592592592	0.5	A	A	3	-11.7	1.1210967919601589	1.0002823903741902
000904	108	0.2407407407407407	0.3148148148148148	0.1851851851851851	0.2592592592592592	0.5	T	A	5	-6.6	0.7555723323436186	1.0062253987940966
000905	108	0.2222222222222222	0.2314814814814814	0.2685185185185185	0.2777777777777778	0.5	T	T	4	-11.1	0.9755388127905918	1.006570513292235
000906	108	0.2685185185185185	0.2777777777777778	0.2222222222222222	0.2314814814814814	0.5	T	A	4	-8.0	0.6611159435416485	1.00390021828232
000907	108	0.2314814814814814	0.287037037037037	0.2129629629629629	0.2685185185185185	0.5	G	C	5	-8.4	1.13011158150641	1.0030538397517028
000908	108	0.2592592592592592	0.2037037037037037	0.2962962962962963	0.2407407407407407	0.5	A	C	3	-9.6	0.8225418725738489	1.0021378125172882
000909	108	0.2037037037037037	0.25	0.25	0.2962962962962963	0.5	T	C	4	-9.9	1.5561088683989006	0.9975431385913932
000910	108	0.2685185185185185	0.287037037037037	0.2129629629629629	0.2314814814814814	0.5	T	A	4	-7.7	0.7074055535606049	1.0088262004673676
000911	108	0.287037037037037	0.3055555555555556	0.1944444444444444	0.2129629629629629	0.5	C	T	4	-7.3	1.189039899627445	0.9988183720949716
000912	108	0.2592592592592592	0.2222222222222222	0.2777777777777778	0.2407407407407407	0.5	A	A	4	-12.7	0.9812979128487712	0.9973843817388932
000913	108	0.2592592592592592	0.2592592592592592	0.2407407407407407	0.2407407407407407	0.5	C	C	5	-14.7	0.523682305305545	1.006167058319717
000914	108	0.2777777777777778	0.2777777777777778	0.2222222222222222	0.2222222222222222	0.5	T	T	6	-11.2	1.0355055400349202	1.004128224561178
000915	108	0.2314814814814814	0.25	0.25	0.2685185185185185	0.5	G	T	5	-8.9	0.9293358801900794	0.9957403128326058
000916	108	0.2129629629629629	0.2222222222222222	0.2777777777777778	0.287037037037037	0.5	A	A	5	-11.0	0.9226487783755056	1.0007699766614246
000917	108	0.2314814814814814	0.2037037037037037	0.2962962962962963	0.2685185185185185	0.5	A	T	7	-10.4	0.9373103458012192	1.005091433163026
000918	108	0.2129629629629629	0.2685185185185185	0.2314814814814814	0.287037037037037	0.5	C	G	3	-7.9	0.9806209087648362	1.0035204473494588
000919	108	0.3055555555555556	0.1851851851851851	0.3148148148148148	0.1944444444444444	0.5	C	C	4	-8.6	0.672868243599716	0.992766470991872
000920	108	0.2407407407407407	0.2129629629629629	0.287037037037037	0.2592592592592592	0.5	G	T	4	-11.9	0.926234832493227	0.9978948063704228
000921	108	0.2314814814814814	0.2222222222222222	0.2777777777777778	0.2685185185185185	0.5	C	A	4	-8.6	0.9847832206231886	1.0037607534580528
000922	108	0.1944444444444444	0.2592592592592592	0.2407407407407407	0.3055555555555556	0.5	G	T	4	-11.7	1.4608369042941116	0.9996890214898384
000923	108	0.1851851851851851	0.2777777777777778	0.2222222222222222	0.3148148148148148	0.5	G	C	4	-7.4	0.677700916157548	1.0078540116947547
000924	108	0.2222222222222222	0.2407407407407407	0.2592592592592592	0.2777777777777778	0.5	T	C	3	-10.2	1.0337518801371408	1.003563596727376
000925	108	0.2314814814814814	0.2407407407407407	0.2592592592592592	0.2685185185185185	0.5	T	T	3	-10.6	0.9372768481889836	1.0030390210357976
000926	108	0.2314814814814814	0.2314814814814814	0.2685185185185185	0.2685185185185185	0.5	C	T	4	-11.3	1.232452464942698	0.9875098332547874
000927	108	0.2592592592592592	0.2129629629629629	0.287037037037037	0.2407407407407407	0.5	T	T	4	-12.4	0.9287630262786756	0.9993835386997024
000928	108	0.2407407407407407	0.2314814814814814	0.2685185185185185	0.2592592592592592	0.5	C	T	3	-10.0	1.093764365249747	1.0013500934214254
000929	108	0.2407407407407407	0.2222222222222222	0.2777777777777778	0.2592592592592592	0.5	A	G	5	-13.6	1.2955687988714255	0.9990384542170082
000930	108	0.2222222222222222	0.1944444444444444	0.3055555555555556	0.2777777777777778	0.5	T	G	4	-10.2	0.9823726762866548	0.9970429067557232
000931	108	0.25	0.2777777777777778	0.2222222222222222	0.25	0.5	T	G	3	-10.0	0.7397214195824767	1.0069375435581944
000932	108	0.25	0.25	0.25	0.25	0.5	A	A	3	-12.2	0.9212595036033604	1.0007716031033658
000933	108	0.2777777777777778	0.2592592592592592	0.2407407407407407	0.2222222222222222	0.5	A	G	4	-8.4	1.0299431416670264	1.0005978891703833
000934	108	0.2592592592592592	0.2222222222222222	0.2777777777777778	0.2407407407407407	0.5	T	A	3	-10.1	0.7828617585182499	1.0035646968634502
000935	108	0.2129629629629629	0.1944444444444444	0.3055555555555556	0.287037037037037	0.5	T	A	4	-14.8	1.2630433576364997	1.0015691331049206
000936	108	0.3055555555555556	0.2129629629629629	0.287037037037037	0.1944444444444444	0.5	A	A	3	-9.8	0.5992696306423858	1.004003957519783
000937	108	0.2222222222222222	0.25	0.25	0.2777777777777778	0.5	G	G	4	-11.7	1.110474140749639	0.9985952007020498
000938	108	0.2777777777777778	0.287037037037037	0.2129629629629629	0.2222222222222222	0.5	T	G	3	-11.0	0.7770692566430627	1.005170070848224
000939	108	0.3055555555555556	0.25	0.25	0.1944444444444444	0.5	G	C	5	-7.0	0.4155571593463324	1.0080803537264649
000940	108	0.25	0.287037037037037	0.2129629629629629	0.25	0.5	C	T	6	-7.2	0.8358188622645176	1.0046007687893903
000941	108	0.287037037037037	0.3518518518518518	0.1481481481481481	0.2129629629629629	0.5	T	C	3	-5.8	0.8187676274229282	1.0055965450012074
000942	108	0.3055555555555556	0.2592592592592592	0.2407407407407407	0.1944444444444444	0.5	A	C	4	-14.5	0.7436633942432432	1.0027655403188278
000943	108	0.2314814814814814	0.2314814814814814	0.2685185185185185	0.2685185185185185	0.5	C	A	6	-12.5	0.9463095601789296	0.9959628086701297
000944	108	0.2314814814814814	0.2222222222222222	0.2777777777777778	0.2685185185185185	0.5	G	G	4	-7.8	1.1140259775723902	0.9950234922402186
000945	108	0.25	0.1851851851851851	0.3148148148148148	0.25	0.5	T	T	3	-9.9	1.2293218381610556	0.9961507431458
000946	108	0.2777777777777778	0.1944444444444444	0.3055555555555556	0.2222222222222222	0.5	G	C	4	-8.0	0.6164081422686072	1.0035785728929936
000947	108	0.2592592592592592	0.2777777777777778	0.2222222222222222	0.2407407407407407	0.5	A	C	4	-10.6	0.986903380662014	1.0055926613281825
000948	108	0.2407407407407407	0.2407407407407407	0.2592592592592592	0.2592592592592592	0.5	T	T	4	-10.2	0.8884193496029684	1.0000003382391218
000949	108	0.2592592592592592	0.2685185185185185	0.2314814814814814	0.2407407407407407	0.5	A	C	4	-13.3	1.198019357918118	1.0023829381050655
000950	108	0.2407407407407407	0.1944444444444444	0.3055555555555556	0.2592592592592592	0.5	T	G	5	-8.4	0.7782635263002566	1.0024691357355138
000951	108	0.1944444444444444	0.2037037037037037	0.2962962962962963	0.3055555555555556	0.5	G	C	4	-6.7	1.2099046347015334	1.0022122905995308
000952	108	0.287037037037037	0.1944444444444444	0.3055555555555556	0.2129629629629629	0.5	G	C	4	-11.0	1.0747213254565515	1.020239947321236
000953	108	0.2407407407407407	0.25	0.25	0.2592592592592592	0.5	T	T	4	-8.2	0.9702743659880004	1.003629868336137
000954	108	0.2222222222222222	0.25	0.25	0.2777777777777778	0.5	T	C	4	-11.4	0.9039142723610044	1.0080331065271764
000955	108	0.2314814814814814	0.2592592592592592	0.2407407407407407	0.2685185185185185	0.5	G	G	4	-6.9	0.7598911660552469	1.0013676147098425
000956	108	0.2592592592592592	0.2685185185185185	0.2314814814814814	0.2407407407407407	0.5	C	G	3	-12.9	0.8182134251825667	1.0021916379437903
000957	108	0.25	0.25	0.25	0.25	0.5	G	C	4	-13.3	0.9662614017451908	1.0028828856939735
000958	108	0.2962962962962963	0.287037037037037	0.2129629629629629	0.2037037037037037	0.5	A	G	3	-11.4	0.8537768869115171	1.000685887609184
000959	108	0.25	0.1944444444444444	0.3055555555555556	0.25	0.5	A	C	4	-8.7	1.182394259127782	0.9987402557168856
000960	108	0.3055555555555556	0.2314814814814814	0.2685185185185185	0.1944444444444444	0.5	G	T	7	-6.6	0.7591066221699287	0.9943290557612984
000961	108	0.25	0.2037037037037037	0.2962962962962963	0.25	0.5	G	T	3	-9.9	0.9065870390889436	1.0007266573533302
000962	108	0.2407407407407407	0.1944444444444444	0.3055555555555556	0.2592592592592592	0.5	G	C	4	-9.9	0.8732259679780673	1.0041630641351496
000963	108	0.2407407407407407	0.2592592592592592	0.2407407407407407	0.2592592592592592	0.5	C	C	5	-9.2	1.3081211404498905	1.0002975400681064
000964	108	0.2129629629629629	0.2777777777777778	0.2222222222222222	0.287037037037037	0.5	C	A	4	-4.5	1.0190014492811763	1.0003744642099266
000965	108	0.2777777777777778	0.287037037037037	0.2129629629629629	0.2222222222222222	0.5	T	C	4	-6.1	0.9249584337910888	1.0005248901568922
000966	108	0.287037037037037	0.1944444444444444	0.3055555555555556	0.2129629629629629	0.5	T	G	3	-8.3	0.974664752333806	0.9967943002923068
000967	108	0.2777777777777778	0.2129629629629629	0.287037037037037	0.2222222222222222	0.5	C	A	3	-8.2	0.7912501534007524	1.001210254433813
000968	108	0.2037037037037037	0.2407407407407407	0.2592592592592592	0.2962962962962963	0.5	G	A	4	-9.3	1.728549212014356	0.995169234317018
000969	108	0.3055555555555556	0.2407407407407407	0.2592592592592592	0.1944444444444444	0.5	A	T	4	-12.1	0.6592935105475672	1.0018887591579178
000970	108	0.2962962962962963	0.2685185185185185	0.2314814814814814	0.2037037037037037	0.5	T	T	3	-11.2	0.6745184943949345	1.003495497718835
000971	108	0.25	0.3148148148148148	0.1851851851851851	0.25	0.5	G	G	3	-7.6	1.232429638409316	0.9936770574876732
000972	108	0.25	0.2685185185185185	0.2314814814814814	0.25	0.5	A	G	4	-13.2	0.8808417165606371	1.0050900838349928
000973	108	0.2407407407407407	0.2685185185185185	0.2314814814814814	0.2592592592592592	0.5	A	A	4	-11.1	1.128349550481525	1.0012696651099102
000974	108	0.2407407407407407	0.25	0.25	0.2592592592592592	0.5	G	C	4	-6.7	0.9991597261255512	0.9999855746993948
000975	108	0.2962962962962963	0.2962962962962963	0.2037037037037037	0.2037037037037037	0.5	C	G	4	-8.2	0.6851975099824276	1.0052537791135134
000976	108	0.25	0.324074074074074	0.1759259259259259	0.25	0.5	C	C	3	-9.4	1.2525305144586978	0.998702743499138
000977	108	0.2592592592592592	0.2314814814814814	0.2685185185185185	0.2407407407407407	0.5	T	C	4	-8.3	0.8587429708691275	1.0056378945515811
000978	108	0.1851851851851851	0.25	0.25	0.3148148148148148	0.5	G	T	5	-9.6	1.2460623823741297	1.0019145111988612
000979	108	0.2962962962962963	0.2037037037037037	0.2962962962962963	0.2037037037037037	0.5	T	G	4	-9.4	0.5111933227742718	1.0021776581217556
000980	108	0.2222222222222222	0.25	0.25	0.2777777777777778	0.5	T	G	3	-11.9	0.935997370062302	1.0020808635444158
000981	108	0.2407407407407407	0.2685185185185185	0.2314814814814814	0.2592592592592592	0.5	G	C	4	-8.8	0.7851341814022944	1.003259388347244
000982	108	0.2222222222222222	0.25	0.25	0.2777777777777778	0.5	A	T	3	-8.7	1.0818312301396042	0.980155399658718
000983	108	0.3148148148148148	0.2314814814814814	0.2685185185185185	0.1851851851851851	0.5	A	G	4	-10.0	0.8565957409815036	1.0004298394870696
000984	108	0.2685185185185185	0.2592592592592592	0.2407407407407407	0.2314814814814814	0.5	T	A	3	-8.9	0.5931218655389181	1.003083482539617
000985	108	0.2222222222222222	0.2314814814814814	0.2685185185185185	0.2777777777777778	0.5	T	T	3	-8.1	1.1938751380305417	0.9957547166965898
000986	108	0.2962962962962963	0.25	0.25	0.2037037037037037	0.5	A	C	5	-6.8	0.7273036778625604	0.9940125121530706
000987	108	0.3055555555555556	0.2129629629629629	0.287037037037037	0.1944444444444444	0.5	T	G	5	-8.9	0.8038023949360068	0.9965981386040078
000988	108	0.2407407407407407	0.2129629629629629	0.287037037037037	0.2592592592592592	0.5	G	A	4	-10.5	0.9427892408988496	0.9954048216538453
000989	108	0.2592592592592592	0.2592592592592592	0.2407407407407407	0.2407407407407407	0.5	A	C	3	-11.7	0.906352042441099	1.004038765666872
000990	108	0.25	0.2685185185185185	0.2314814814814814	0.25	0.5	G	G	4	-11.8	1.0483912268595024	1.000002717381525
000991	108	0.2685185185185185	0.2037037037037037	0.2962962962962963	0.2314814814814814	0.5	G	A	4	-9.7	1.0379855317197682	0.9952390017517092
000992	108	0.2407407407407407	0.2407407407407407	0.2592592592592592	0.2592592592592592	0.5	A	T	3	-12.3	1.0079133444091044	1.0052006946098506
000993	108	0.25	0.3055555555555556	0.1944444444444444	0.25	0.5	G	A	4	-7.4	1.0064621201300257	1.002601404134212
000994	108	0.2962962962962963	0.2407407407407407	0.2592592592592592	0.2037037037037037	0.5	C	A	6	-10.1	0.8346733727355999	1.0009951851765784
000995	108	0.2777777777777778	0.287037037037037	0.2129629629629629	0.2222222222222222	0.5	A	C	4	-9.5	0.680673462471833	1.0061904126166143
000996	108	0.25	0.2962962962962963	0.2037037037037037	0.25	0.5	C	A	4	-12.6	0.9270701768332568	1.0002243451053816
000997	108	0.2037037037037037	0.2222222222222222	0.2777777777777778	0.2962962962962963	0.5	T	C	4	-12.3	1.2401174882339987	1.0033202029591457
000998	108	0.2407407407407407	0.287037037037037	0.2129629629629629	0.2592592592592592	0.5	C	C	4	-8.1	1.1198794447433231	1.002726538651055
000999	108	0.2777777777777778	0.2962962962962963	0.2037037037037037	0.2222222222222222	0.5	G	C	6	-6.9	0.7576295174356252	1.0037440237554096
001000	108	0.2685185185185185	0.2407407407407407	0.2592592592592592	0.2314814814814814	0.5	A	T	3	-13.6	0.6878758331918877	1.0060656118519102
001001	108	0.2129629629629629	0.2129629629629629	0.287037037037037	0.287037037037037	0.5	G	C	5	-8.7	0.8395852193246023	1.0035265955459207
001002	108	0.2777777777777778	0.2129629629629629	0.287037037037037	0.2222222222222222	0.5	T	G	3	-11.1	0.9361295454508696	0.9990040625551664
001003	108	0.2129629629629629	0.2314814814814814	0.2685185185185185	0.287037037037037	0.5	G	G	4	-11.6	0.7851386584531408	1.00662352659689
001004	108	0.2037037037037037	0.2777777777777778	0.2222222222222222	0.2962962962962963	0.5	T	T	3	-11.6	1.2454710773996465	1.002844364468363
001005	108	0.1851851851851851	0.324074074074074	0.1759259259259259	0.3148148148148148	0.5	G	C	4	-8.2	1.4038386592695635	1.0002948960319893
001006	108	0.2685185185185185	0.2314814814814814	0.2685185185185185	0.2314814814814814	0.5	T	T	4	-7.6	0.6647202942978451	1.0013251611192746
001007	108	0.1481481481481481	0.2685185185185185	0.2314814814814814	0.3518518518518518	0.5	G	G	4	-8.8	1.1260117022170768	1.002490795006934
001008	108	0.2685185185185185	0.2777777777777778	0.2222222222222222	0.2314814814814814	0.5	G	C	4	-12.8	0.6863154977823138	1.0035515952853686
001009	108	0.1944444444444444	0.25	0.25	0.3055555555555556	0.5	A	C	5	-8.0	1.3905682981510443	1.0050685046270071
001010	108	0.2407407407407407	0.2222222222222222	0.2777777777777778	0.2592592592592592	0.5	T	G	3	-13.1	0.6913465219255587	1.0090656074361204
001011	108	0.25	0.1759259259259259	0.324074074074074	0.25	0.5	T	A	5	-9.7	0.9647267879406722	1.002839223327776
001012	108	0.2222222222222222	0.2592592592592592	0.2407407407407407	0.2777777777777778	0.5	G	G	4	-14.4	1.0930379370943386	1.0061073313780984
001013	108	0.3148148148148148	0.3333333333333333	0.1666666666666666	0.1851851851851851	0.5	C	C	3	-7.0	1.2373025149041414	0.997936061401588
001014	108	0.3055555555555556	0.2777777777777778	0.2222222222222222	0.1944444444444444	0.5	C	G	7	-11.8	0.6182691483599856	1.0082485658813178
001015	108	0.2777777777777778	0.2129629629629629	0.287037037037037	0.2222222222222222	0.5	G	C	4	-8.9	0.7280784980387108	1.0060616847606174
001016	108	0.2685185185185185	0.2685185185185185	0.2314814814814814	0.2314814814814814	0.5	T	T	4	-12.7	0.7028136982247599	1.007935447228259
001017	108	0.2407407407407407	0.2222222222222222	0.2777777777777778	0.2592592592592592	0.5	A	T	4	-14.4	0.7347903387969528	1.0079868778237302
001018	108	0.2592592592592592	0.2037037037037037	0.2962962962962963	0.2407407407407407	0.5	G	A	4	-13.4	0.8746523750214406	1.0013842765075545
001019	108	0.2685185185185185	0.2592592592592592	0.2407407407407407	0.2314814814814814	0.5	C	G	3	-11.3	0.7674006275987606	1.0058240928903504
001020	108	0.2592592592592592	0.287037037037037	0.2129629629629629	0.2407407407407407	0.5	A	C	4	-11.8	1.1064360114828726	1.0003902041608066
001021	108	0.3055555555555556	0.2592592592592592	0.2407407407407407	0.1944444444444444	0.5	C	A	4	-13.0	1.0771404344482418	1.0025032797050113
001022	108	0.1944444444444444	0.2777777777777778	0.2222222222222222	0.3055555555555556	0.5	G	G	6	-10.9	1.4952859417263498	0.9971358851430604
001023	108	0.25	0.25	0.25	0.25	0.5	T	A	3	-10.0	0.9183852437531476	1.0041392238645452
001024	108	0.3148148148148148	0.2314814814814814	0.2685185185185185	0.1851851851851851	0.5	G	G	3	-6.7	1.0750680658592446	0.9470749365509444
001025	108	0.2222222222222222	0.2777777777777778	0.2222222222222222	0.2777777777777778	0.5	G	T	4	-6.0	2.0634740704373447	0.957600613995416
001026	108	0.2314814814814814	0.287037037037037	0.2129629629629629	0.2685185185185185	0.5	T	A	3	-12.9	0.8575174078079104	1.0058518462487278
001027	108	0.2685185185185185	0.2685185185185185	0.2314814814814814	0.2314814814814814	0.5	T	G	5	-9.2	0.7044065069360246	1.0021213434048255
001028	108	0.2777777777777778	0.25	0.25	0.2222222222222222	0.5	T	T	5	-18.4	0.8924405679528142	0.9945465015229464
001029	108	0.2129629629629629	0.2222222222222222	0.2777777777777778	0.287037037037037	0.5	T	G	4	-5.7	0.9360124844471746	0.9995142297655786
001030	108	0.2407407407407407	0.3333333333333333	0.1666666666666666	0.2592592592592592	0.5	G	A	4	-10.4	0.99907759629912	1.0042421876253014
001031	108	0.2037037037037037	0.2777777777777778	0.2222222222222222	0.2962962962962963	0.5	C	T	8	-8.3	1.1137994957516362	0.9978179100333822
001032	108	0.25	0.2222222222222222	0.2777777777777778	0.25	0.5	G	G	3	-7.7	0.7853587097535776	1.0059568001880008
001033	108	0.2314814814814814	0.25	0.25	0.2685185185185185	0.5	G	G	4	-7.1	1.1704556102401822	0.9961111285878058
001034	108	0.25	0.3148148148148148	0.1851851851851851	0.25	0.5	G	T	4	-8.8	0.8604183959986155	1.00316809995971
001035	108	0.2685185185185185	0.2407407407407407	0.2592592592592592	0.2314814814814814	0.5	A	G	4	-10.0	0.9878111742443532	1.0002771783980449
001036	108	0.3055555555555556	0.2129629629629629	0.287037037037037	0.1944444444444444	0.5	A	T	4	-10.3	0.5762331035612305	0.9977845482551918
001037	108	0.2592592592592592	0.287037037037037	0.2129629629629629	0.2407407407407407	0.5	C	T	4	-7.5	0.8845914300093203	1.0043861358707686
001038	108	0.2314814814814814	0.2222222222222222	0.2777777777777778	0.2685185185185185	0.5	G	C	3	-8.0	0.9579240327925036	1.0060544578345585
001039	108	0.2962962962962963	0.2777777777777778	0.2222222222222222	0.2037037037037037	0.5	A	G	4	-8.2	1.1298567320892403	0.9985775314500224
001040	108	0.2777777777777778	0.2222222222222222	0.2777777777777778	0.2222222222222222	0.5	A	C	3	-8.5	0.8131172750468854	1.0001747295348775
001041	108	0.2129629629629629	0.2962962962962963	0.2037037037037037	0.287037037037037	0.5	G	C	6	-7.3	1.258213173062735	1.0015698465547151
001042	108	0.2592592592592592	0.287037037037037	0.2129629629629629	0.2407407407407407	0.5	T	T	4	-9.1	0.7156309554387638	1.004703661116542
001043	108	0.25	0.3148148148148148	0.1851851851851851	0.25	0.5	A	A	4	-9.9	0.7438676006691209	1.0085122756557443
001044	108	0.2407407407407407	0.2777777777777778	0.2222222222222222	0.2592592592592592	0.5	G	T	3	-9.0	1.189791190816723	0.9333661802627378
001045	108	0.287037037037037	0.287037037037037	0.2129629629629629	0.2129629629629629	0.5	A	C	4	-15.8	0.9146252685480863	0.9999333637185052
001046	108	0.2962962962962963	0.2962962962962963	0.2037037037037037	0.2037037037037037	0.5	C	A	6	-11.9	0.9220857509000582	0.9992434525944875
001047	108	0.2037037037037037	0.25	0.25	0.2962962962962963	0.5	C	G	8	-14.5	1.2343126065230534	0.9847672201742756
001048	108	0.2777777777777778	0.2685185185185185	0.2314814814814814	0.2222222222222222	0.5	G	A	3	-10.8	0.9481572438681554	1.004266563643113
001049	108	0.3148148148148148	0.2962962962962963	0.2037037037037037	0.1851851851851851	0.5	A	C	5	-11.8	0.5509170812377842	1.0086902198566188
001050	108	0.2222222222222222	0.2685185185185185	0.2314814814814814	0.2777777777777778	0.5	A	C	5	-11.9	1.4002902814827785	0.9997227922184688
001051	108	0.1944444444444444	0.25	0.25	0.3055555555555556	0.5	T	C	4	-9.5	1.3910605731151582	1.0007982925209498
001052	108	0.3055555555555556	0.2592592592592592	0.2407407407407407	0.1944444444444444	0.5	C	C	4	-9.8	0.70301546740262	1.002335771065959
001053	108	0.2222222222222222	0.1944444444444444	0.3055555555555556	0.2777777777777778	0.5	G	A	6	-14.0	1.37750328943038	0.9992716345133014
001054	108	0.2592592592592592	0.1481481481481481	0.3518518518518518	0.2407407407407407	0.5	G	T	5	-7.6	1.011729720594433	1.000368475865876
001055	108	0.287037037037037	0.2685185185185185	0.2314814814814814	0.2129629629629629	0.5	C	A	4	-9.6	0.9428807938111404	1.0040992522710477
001056	108	0.2777777777777778	0.3333333333333333	0.1666666666666666	0.2222222222222222	0.5	T	C	4	-9.0	0.9822258156272023	1.0026955287009849
001057	108	0.2222222222222222	0.2314814814814814	0.2685185185185185	0.2777777777777778	0.5	G	C	3	-6.4	0.9821132209109672	1.0054311600276935
001058	108	0.2314814814814814	0.2129629629629629	0.287037037037037	0.2685185185185185	0.5	G	T	4	-9.0	1.080765157737871	0.9980740680524596
001059	108	0.287037037037037	0.2037037037037037	0.2962962962962963	0.2129629629629629	0.5	T	A	4	-9.8	0.6810232988507652	1.0009213273796451
001060	108	0.25	0.2777777777777778	0.2222222222222222	0.25	0.5	C	G	4	-13.1	0.7401668353083802	1.0052200514107172
001061	108	0.2685185185185185	0.2685185185185185	0.2314814814814814	0.2314814814814814	0.5	G	T	4	-11.0	1.0158579472048044	1.0030591541437903
001062	108	0.2777777777777778	0.2314814814814814	0.2685185185185185	0.2222222222222222	0.5	T	T	4	-12.9	0.9496038616154304	1.003505973772949
001063	108	0.2407407407407407	0.2685185185185185	0.2314814814814814	0.2592592592592592	0.5	A	T	5	-9.0	0.8579058402368619	1.00275402668857
001064	108	0.2777777777777778	0.2777777777777778	0.2222222222222222	0.2222222222222222	0.5	G	A	4	-7.3	0.9727796119486511	0.992407199317578
001065	108	0.2592592592592592	0.25	0.25	0.2407407407407407	0.5	C	C	3	-12.3	1.0034361564802572	1.0002443489131347
001066	108	0.25	0.2407407407407407	0.2592592592592592	0.25	0.5	A	G	4	-11.1	0.7777758465512866	1.002485424999262
001067	108	0.2129629629629629	0.287037037037037	0.2129629629629629	0.287037037037037	0.5	A	C	3	-9.8	1.240803319894823	1.0001676421798196
001068	108	0.2592592592592592	0.25	0.25	0.2407407407407407	0.5	C	T	3	-15.0	1.173569839243373	0.9990630513324598
001069	108	0.2962962962962963	0.2407407407407407	0.2592592592592592	0.2037037037037037	0.5	A	G	4	-5.3	0.9350599626457832	0.9984199237303456
001070	108	0.2314814814814814	0.2592592592592592	0.2407407407407407	0.2685185185185185	0.5	A	T	5	-9.3	0.7944617899689242	1.0071372919950865
001071	108	0.2314814814814814	0.287037037037037	0.2129629629629629	0.2685185185185185	0.5	C	T	4	-6.9	1.0862834480106025	1.003546426397391
001072	108	0.2314814814814814	0.2407407407407407	0.2592592592592592	0.2685185185185185	0.5	T	T	4	-8.6	1.0224422565866973	1.0035560542203188
001073	108	0.2407407407407407	0.3055555555555556	0.1944444444444444	0.2592592592592592	0.5	C	C	4	-10.1	1.0125954817959872	1.0018217109529026
001074	108	0.2777777777777778	0.2314814814814814	0.2685185185185185	0.2222222222222222	0.5	A	G	3	-9.5	1.114356221028154	1.0029881167397414
001075	108	0.2037037037037037	0.1574074074074074	0.3425925925925926	0.2962962962962963	0.5	C	A	5	-7.9	1.415147194559138	0.9965768997543786
001076	108	0.25	0.287037037037037	0.2129629629629629	0.25	0.5	C	T	4	-15.3	0.9896776752460616	1.000942952029666
001077	108	0.2685185185185185	0.2314814814814814	0.2685185185185185	0.2314814814814814	0.5	A	A	6	-12.0	0.9988026134265496	0.9995976272688128
001078	108	0.2962962962962963	0.2222222222222222	0.2777777777777778	0.2037037037037037	0.5	G	A	4	-11.9	0.7414585182280409	0.998462027987157
001079	108	0.2314814814814814	0.2037037037037037	0.2962962962962963	0.2685185185185185	0.5	C	G	3	-9.5	0.8181081133133447	0.9990751184711496
001080	108	0.2222222222222222	0.2592592592592592	0.2407407407407407	0.2777777777777778	0.5	C	A	5	-7.6	1.303891878403482	0.9981943967678308
001081	108	0.2592592592592592	0.25	0.25	0.2407407407407407	0.5	G	G	5	-8.3	0.7893009819854035	1.0007245560000055
001082	108	0.2592592592592592	0.2685185185185185	0.2314814814814814	0.2407407407407407	0.5	T	C	4	-10.8	0.8059174533260235	0.9968834378860844
001083	108	0.2407407407407407	0.2777777777777778	0.2222222222222222	0.2592592592592592	0.5	C	T	3	-10.1	1.2220886436638834	0.9969268512231948
001084	108	0.2222222222222222	0.2685185185185185	0.2314814814814814	0.2777777777777778	0.5	T	G	4	-10.5	1.4118144921212796	0.9955812647313432
001085	108	0.1759259259259259	0.25	0.25	0.324074074074074	0.5	T	T	5	-15.9	1.70361932893806	0.9969463379609932
001086	108	0.2037037037037037	0.2962962962962963	0.2037037037037037	0.2962962962962963	0.5	G	G	4	-5.9	1.2944278980480777	0.9942654334477654
001087	108	0.2777777777777778	0.2314814814814814	0.2685185185185185	0.2222222222222222	0.5	T	C	4	-14.0	0.7361921059363626	1.0039217810604617
001088	108	0.2962962962962963	0.3055555555555556	0.1944444444444444	0.2037037037037037	0.5	C	A	7	-11.7	0.7218498312867921	1.000707484919307
001089	108	0.2129629629629629	0.25	0.25	0.287037037037037	0.5	C	G	3	-7.5	1.2532637475187038	1.0005253227287174
001090	108	0.2407407407407407	0.2222222222222222	0.2777777777777778	0.2592592592592592	0.5	G	T	4	-12.1	0.913735804285792	1.0044830826608009
001091	108	0.2222222222222222	0.2222222222222222	0.2777777777777778	0.2777777777777778	0.5	T	T	3	-11.7	0.8890429504505538	1.0017105637324082
001092	108	0.2129629629629629	0.287037037037037	0.2129629629629629	0.287037037037037	0.5	T	C	3	-10.2	1.1713904418202112	1.0031592535339708
001093	108	0.2314814814814814	0.2129629629629629	0.287037037037037	0.2685185185185185	0.5	G	T	4	-8.0	0.9939717416785044	1.003521184400011
001094	108	0.2685185185185185	0.2962962962962963	0.2037037037037037	0.2314814814814814	0.5	G	A	3	-11.1	1.0196292739152024	1.0064974676403666
001095	108	0.2314814814814814	0.2314814814814814	0.2685185185185185	0.2685185185185185	0.5	A	G	3	-14.4	1.0600394325485143	1.002265031685745
001096	108	0.25	0.2222222222222222	0.2777777777777778	0.25	0.5	C	C	4	-9.2	0.8834902647439468	0.9968344558041704
001097	108	0.287037037037037	0.2222222222222222	0.2777777777777778	0.2129629629629629	0.5	T	C	4	-9.1	0.702718498175509	1.0040751274235686
001098	108	0.2037037037037037	0.2777777777777778	0.2222222222222222	0.2962962962962963	0.5	C	T	4	-7.2	1.3383476032945116	0.9808401877191044
001099	108	0.2777777777777778	0.2222222222222222	0.2777777777777778	0.2222222222222222	0.5	A	T	3	-13.6	0.6057814105815278	1.0057090295458138
001100	108	0.2592592592592592	0.2129629629629629	0.287037037037037	0.2407407407407407	0.5	T	G	4	-12.1	0.702869024055801	1.0063181947652329
001101	108	0.287037037037037	0.2314814814814814	0.2685185185185185	0.2129629629629629	0.5	G	C	4	-10.8	0.6620911631095977	1.003399822882092
001102	108	0.2962962962962963	0.2685185185185185	0.2314814814814814	0.2037037037037037	0.5	T	C	5	-11.2	0.7210974426700859	1.005963511044356
001103	108	0.2592592592592592	0.2685185185185185	0.2314814814814814	0.2407407407407407	0.5	A	A	4	-8.6	0.8889026684119081	1.002550560030304
001104	108	0.2037037037037037	0.2777777777777778	0.2222222222222222	0.2962962962962963	0.5	T	C	4	-8.9	1.3460796544707982	0.9974465610415114
001105	108	0.3148148148148148	0.25	0.25	0.1851851851851851	0.5	G	G	3	-8.3	0.961324769315861	0.9965205233853834
001106	108	0.2685185185185185	0.25	0.25	0.2314814814814814	0.5	A	C	5	-14.4	0.8266924753564412	1.0022314651345738
001107	108	0.2129629629629629	0.2592592592592592	0.2407407407407407	0.287037037037037	0.5	C	A	4	-9.7	1.4761482209383388	0.998930117686008
001108	108	0.2222222222222222	0.2129629629629629	0.287037037037037	0.2777777777777778	0.5	C	C	4	-21.1	1.6042481889004063	0.9950945724723576
001109	108	0.2222222222222222	0.287037037037037	0.2129629629629629	0.2777777777777778	0.5	G	C	4	-7.0	1.1887063291447022	0.9957293723023092
001110	108	0.2222222222222222	0.25	0.25	0.2777777777777778	0.5	T	T	5	-10.8	1.0931418655104752	0.9991686067185284
001111	108	0.2685185185185185	0.2407407407407407	0.2592592592592592	0.2314814814814814	0.5	A	C	4	-14.4	1.007244850250787	0.9995922936988952
001112	108	0.2222222222222222	0.2222222222222222	0.2777777777777778	0.2777777777777778	0.5	T	A	5	-8.8	1.1804933079115578	1.0019706552333658
001113	108	0.2314814814814814	0.2037037037037037	0.2962962962962963	0.2685185185185185	0.5	T	T	4	-8.3	1.0000579532101086	1.0022991660153546
001114	108	0.2777777777777778	0.2962962962962963	0.2037037037037037	0.2222222222222222	0.5	T	T	3	-10.4	0.980004843557778	0.9981079063703236
001115	108	0.2129629629629629	0.2592592592592592	0.2407407407407407	0.287037037037037	0.5	G	C	4	-4.9	0.8719349531827079	1.0036935039059365
001116	108	0.1851851851851851	0.2685185185185185	0.2314814814814814	0.3148148148148148	0.5	C	C	3	-9.8	1.4756872150287237	0.9997994418472624
001117	108	0.2685185185185185	0.2962962962962963	0.2037037037037037	0.2314814814814814	0.5	C	C	3	-5.8	1.0965632807339438	1.0010293151828966
001118	108	0.2314814814814814	0.2592592592592592	0.2407407407407407	0.2685185185185185	0.5	T	G	4	-13.0	1.202017673861732	1.001704273412995
001119	108	0.324074074074074	0.2314814814814814	0.2685185185185185	0.1759259259259259	0.5	A	G	5	-8.4	0.6734377045713595	1.000283278897298
001120	108	0.25	0.2407407407407407	0.2592592592592592	0.25	0.5	G	G	4	-11.0	1.174211973763695	0.9890723519397956
001121	108	0.2777777777777778	0.2962962962962963	0.2037037037037037	0.2222222222222222	0.5	T	A	3	-5.9	0.989430813377466	1.0003580224442317
001122	108	0.3055555555555556	0.25	0.25	0.1944444444444444	0.5	G	A	4	-6.6	0.7140651135701235	0.9999330972746012
001123	108	0.1851851851851851	0.2222222222222222	0.2777777777777778	0.3148148148148148	0.5	G	C	6	-12.6	1.86274236612478	0.9980192301497932
001124	108	0.2777777777777778	0.2592592592592592	0.2407407407407407	0.2222222222222222	0.5	C	A	4	-15.1	0.9335939238607448	1.0037394610140726
001125	108	0.2777777777777778	0.2037037037037037	0.2962962962962963	0.2222222222222222	0.5	A	T	4	-12.7	0.7765232396517394	1.0055159440074308
001126	108	0.25	0.2129629629629629	0.287037037037037	0.25	0.5	T	G	4	-12.6	1.2526062195018282	0.998370120902849
001127	108	0.2314814814814814	0.2685185185185185	0.2314814814814814	0.2685185185185185	0.5	G	G	3	-8.6	1.328644561248415	0.997072536290472
001128	108	0.2685185185185185	0.287037037037037	0.2129629629629629	0.2314814814814814	0.5	A	A	4	-9.6	1.001854633620529	0.9963618842418208
001129	108	0.287037037037037	0.2592592592592592	0.2407407407407407	0.2129629629629629	0.5	C	C	4	-14.1	0.944074447543437	1.0016820416030137
001130	108	0.2407407407407407	0.1851851851851851	0.3148148148148148	0.2592592592592592	0.5	A	G	4	-6.8	0.9712350163393736	1.0057171753483596
001131	108	0.2777777777777778	0.2222222222222222	0.2777777777777778	0.2222222222222222	0.5	A	A	4	-8.1	1.0747208907420056	0.9950672460229826
001132	108	0.2129629629629629	0.2129629629629629	0.287037037037037	0.287037037037037	0.5	T	T	6	-10.1	0.9458886027175756	1.0027736993886311
001133	108	0.2407407407407407	0.2129629629629629	0.287037037037037	0.2592592592592592	0.5	G	C	4	-7.3	0.443627221778162	1.008848501037669
001134	108	0.2314814814814814	0.324074074074074	0.1759259259259259	0.2685185185185185	0.5	G	A	3	-8.4	1.0629597357902012	1.0044454192369987
001135	108	0.2222222222222222	0.2592592592592592	0.2407407407407407	0.2777777777777778	0.5	G	T	3	-10.6	0.7659221745845685	1.0047370094764607
001136	108	0.2129629629629629	0.287037037037037	0.2129629629629629	0.287037037037037	0.5	T	G	3	-8.2	1.5019589221218788	0.9993534426986282
001137	108	0.2592592592592592	0.287037037037037	0.2129629629629629	0.2407407407407407	0.5	A	C	6	-15.4	1.0568706746121763	0.99861525330036
001138	108	0.2685185185185185	0.2407407407407407	0.2592592592592592	0.2314814814814814	0.5	G	G	4	-10.3	0.5182245276395496	1.0021204303882143
001139	108	0.2129629629629629	0.25	0.25	0.287037037037037	0.5	A	C	4	-11.3	1.209567167162024	1.0036336933927608
001140	108	0.2037037037037037	0.2037037037037037	0.2962962962962963	0.2962962962962963	0.5	G	C	4	-14.0	1.2594832592976644	1.0048327161357802
001141	108	0.2685185185185185	0.2777777777777778	0.2222222222222222	0.2314814814814814	0.5	T	A	3	-13.4	0.5995240368724583	1.0074443637602928
001142	108	0.2962962962962963	0.2592592592592592	0.2407407407407407	0.2037037037037037	0.5	G	T	5	-5.6	0.8163753945699215	0.9918425476120826
001143	108	0.2314814814814814	0.2407407407407407	0.2592592592592592	0.2685185185185185	0.5	G	T	3	-9.6	0.9785155912310992	1.0037893975872023
001144	108	0.2592592592592592	0.3148148148148148	0.1851851851851851	0.2407407407407407	0.5	T	C	5	-15.2	0.9836930275754856	0.9983612909041056
001145	108	0.25	0.2222222222222222	0.2777777777777778	0.25	0.5	A	G	4	-16.8	0.7791642300226486	1.008175647092583
001146	108	0.2314814814814814	0.2314814814814814	0.2685185185185185	0.2685185185185185	0.5	T	G	3	-7.9	1.2007718691048008	0.9973716088045912
001147	108	0.25	0.3148148148148148	0.1851851851851851	0.25	0.5	T	A	4	-5.7	0.9957773207362874	0.9995895845843848
001148	108	0.25	0.2777777777777778	0.2222222222222222	0.25	0.5	A	G	6	-9.0	0.9748672668579322	0.9983047807158794
001149	108	0.2407407407407407	0.25	0.25	0.2592592592592592	0.5	G	T	6	-5.5	0.9756620490881328	0.9976309138471738
001150	108	0.2407407407407407	0.2777777777777778	0.2222222222222222	0.2592592592592592	0.5	A	C	5	-12.8	0.8868922405350333	0.9997469127954528
001151	108	0.2037037037037037	0.2777777777777778	0.2222222222222222	0.2962962962962963	0.5	C	T	4	-9.2	0.6726966432292921	1.0086264081635488
001152	108	0.25	0.25	0.25	0.25	0.5	C	A	3	-9.7	0.9448183838310537	1.0016068554492192
001153	108	0.25	0.324074074074074	0.1759259259259259	0.25	0.5	C	T	4	-5.4	0.7545922582972032	1.0025632331074197
001154	108	0.2407407407407407	0.2777777777777778	0.2222222222222222	0.2592592592592592	0.5	T	A	3	-9.9	0.6922394126321489	1.0046184286325015
001155	108	0.2777777777777778	0.2129629629629629	0.287037037037037	0.2222222222222222	0.5	A	G	4	-13.2	0.8968547478086905	0.9981012035334844
001156	108	0.2129629629629629	0.2407407407407407	0.2592592592592592	0.287037037037037	0.5	A	T	3	-14.9	0.9747064285092032	1.002140151147625
001157	108	0.287037037037037	0.287037037037037	0.2129629629629629	0.2129629629629629	0.5	C	C	6	-6.9	0.7187733453691909	1.001089045790657
001158	108	0.2685185185185185	0.2314814814814814	0.2685185185185185	0.2314814814814814	0.5	G	C	4	-12.4	0.6931585732084772	1.0075747251649951
001159	108	0.287037037037037	0.2407407407407407	0.2592592592592592	0.2129629629629629	0.5	G	C	3	-13.1	0.8999788289704564	1.0001646840970546
001160	108	0.25	0.2314814814814814	0.2685185185185185	0.25	0.5	T	A	4	-13.9	0.9790202002302876	1.0033887078509451
001161	108	0.2592592592592592	0.2222222222222222	0.2777777777777778	0.2407407407407407	0.5	G	C	3	-9.6	0.8991532050150498	1.0026582916236346
001162	108	0.2962962962962963	0.2407407407407407	0.2592592592592592	0.2037037037037037	0.5	C	A	3	-7.8	0.9089093852184906	0.9968275841758072
001163	108	0.287037037037037	0.287037037037037	0.2129629629629629	0.2129629629629629	0.5	C	T	5	-8.4	1.1453952764713162	0.995169630201586
001164	108	0.2222222222222222	0.1944444444444444	0.3055555555555556	0.2777777777777778	0.5	C	C	5	-8.9	0.9061781351627176	1.0028428086226135
001165	108	0.2407407407407407	0.25	0.25	0.2592592592592592	0.5	A	C	5	-7.5	0.7818151628265164	1.0060476826066471
001166	108	0.25	0.2314814814814814	0.2685185185185185	0.25	0.5	G	C	3	-8.9	0.7206278242759532	1.007686449472142
001167	108	0.2314814814814814	0.2314814814814814	0.2685185185185185	0.2685185185185185	0.5	A	C	4	-9.9	1.0202586783332652	1.003009824158338
001168	108	0.2407407407407407	0.2314814814814814	0.2685185185185185	0.2592592592592592	0.5	G	G	3	-11.6	0.8615362362011931	1.006237963100401
001169	108	0.25	0.2592592592592592	0.2407407407407407	0.25	0.5	T	G	4	-5.6	1.375561334956489	0.9995657331753172
001170	108	0.2777777777777778	0.2129629629629629	0.287037037037037	0.2222222222222222	0.5	G	T	4	-9.6	0.8673299090273279	1.0044195061765255
001171	108	0.2314814814814814	0.1851851851851851	0.3148148148148148	0.2685185185185185	0.5	G	C	5	-11.1	0.9355640268963528	0.9983041396462928
001172	108	0.2592592592592592	0.287037037037037	0.2129629629629629	0.2407407407407407	0.5	G	C	4	-7.6	1.0678028586701314	1.0053248528010887
001173	108	0.1944444444444444	0.2685185185185185	0.2314814814814814	0.3055555555555556	0.5	G	C	3	-6.7	1.1107615964776654	0.998256842528069
001174	108	0.2407407407407407	0.2685185185185185	0.2314814814814814	0.2592592592592592	0.5	T	G	4	-8.8	1.010429341389761	1.001559077101802
001175	108	0.3148148148148148	0.2592592592592592	0.2407407407407407	0.1851851851851851	0.5	G	T	4	-9.9	0.7985922884173262	0.998728000760926
001176	108	0.2962962962962963	0.2222222222222222	0.2777777777777778	0.2037037037037037	0.5	C	G	3	-8.8	0.6215754438102477	1.0005343497981736
001177	108	0.287037037037037	0.2222222222222222	0.2777777777777778	0.2129629629629629	0.5	T	G	3	-12.2	0.7618300199399272	1.0022814359638803
001178	108	0.2222222222222222	0.2314814814814814	0.2685185185185185	0.2777777777777778	0.5	T	A	4	-12.8	1.3068477178480165	0.9964714611823976
001179	108	0.2962962962962963	0.2685185185185185	0.2314814814814814	0.2037037037037037	0.5	C	C	3	-9.3	0.629699016904255	1.0057860289117295
001180	108	0.2314814814814814	0.2592592592592592	0.2407407407407407	0.2685185185185185	0.5	T	G	9	-11.9	1.2474966069309426	1.0025031688182482
001181	108	0.25	0.2592592592592592	0.2407407407407407	0.25	0.5	C	A	5	-11.3	1.3003855916826714	1.0015081002422317
001182	108	0.2685185185185185	0.287037037037037	0.2129629629629629	0.2314814814814814	0.5	G	C	4	-13.3	0.6980665795997605	1.0057322711223855
001183	108	0.2314814814814814	0.2407407407407407	0.2592592592592592	0.2685185185185185	0.5	A	C	3	-6.8	1.0889573967277637	1.0027756420445262
001184	108	0.2777777777777778	0.2222222222222222	0.2777777777777778	0.2222222222222222	0.5	T	A	4	-7.6	0.7939815364843906	0.9967835129160448
001185	108	0.2592592592592592	0.2962962962962963	0.2037037037037037	0.2407407407407407	0.5	A	A	4	-10.1	0.9568879340417806	1.0035142207911778
001186	108	0.2129629629629629	0.2314814814814814	0.2685185185185185	0.287037037037037	0.5	C	C	4	-8.5	1.116980160468153	0.999577103789228
001187	108	0.2685185185185185	0.25	0.25	0.2314814814814814	0.5	A	G	5	-9.2	1.0416252724099933	0.9993571959094056
001188	108	0.1944444444444444	0.2685185185185185	0.2314814814814814	0.3055555555555556	0.5	G	G	5	-9.7	0.9657511171208898	1.0073082609741315
001189	108	0.2314814814814814	0.2777777777777778	0.2222222222222222	0.2685185185185185	0.5	C	T	4	-9.5	1.1656152826252042	1.0018624237040268
001190	108	0.25	0.2314814814814814	0.2685185185185185	0.25	0.5	T	A	4	-12.5	0.591789685421227	1.0038144396179107
001191	108	0.2129629629629629	0.1944444444444444	0.3055555555555556	0.287037037037037	0.5	T	G	6	-10.1	1.134700901476836	0.9966798866951866
001192	108	0.2962962962962963	0.2314814814814814	0.2685185185185185	0.2037037037037037	0.5	C	G	3	-9.2	0.6741854566089912	0.9952089021452052
001193	108	0.2407407407407407	0.2407407407407407	0.2592592592592592	0.2592592592592592	0.5	A	G	3	-8.4	1.0213432166139849	0.9983232962647648
001194	108	0.2407407407407407	0.287037037037037	0.2129629629629629	0.2592592592592592	0.5	C	T	5	-15.9	1.3400691140884728	0.997711323874508
001195	108	0.2222222222222222	0.2222222222222222	0.2777777777777778	0.2777777777777778	0.5	C	C	4	-8.0	1.5780545971879385	1.0020184410010633
001196	108	0.2222222222222222	0.2777777777777778	0.2222222222222222	0.2777777777777778	0.5	G	A	4	-8.8	1.201171939095378	0.9998137757274544
001197	108	0.2592592592592592	0.2222222222222222	0.2777777777777778	0.2407407407407407	0.5	G	T	4	-11.4	0.8190098302794261	1.002617448394954
001198	108	0.2407407407407407	0.25	0.25	0.2592592592592592	0.5	T	G	5	-7.3	0.9386857346152442	1.0019686522255111
001199	108	0.2685185185185185	0.2685185185185185	0.2314814814814814	0.2314814814814814	0.5	T	T	4	-7.1	1.0072582715139125	0.9991579748723496
001200	108	0.2222222222222222	0.3055555555555556	0.1944444444444444	0.2777777777777778	0.5	C	C	3	-8.7	0.9889711681569096	0.9990617288809852
001201	108	0.3055555555555556	0.2685185185185185	0.2314814814814814	0.1944444444444444	0.5	T	C	4	-6.2	0.6987447098715754	1.0014133188075989
001202	108	0.25	0.2685185185185185	0.2314814814814814	0.25	0.5	G	G	3	-10.4	0.8954404040707187	1.0040195098504447
001203	108	0.1666666666666666	0.2407407407407407	0.2592592592592592	0.3333333333333333	0.5	G	T	5	-8.1	1.2921841681636892	1.0040913431756429
001204	108	0.2222222222222222	0.287037037037037	0.2129629629629629	0.2777777777777778	0.5	T	A	4	-9.6	1.096110835803573	1.0038616395086573
001205	108	0.2592592592592592	0.25	0.25	0.2407407407407407	0.5	G	T	3	-9.4	0.8527645064589138	1.003737354794551
001206	108	0.2962962962962963	0.2222222222222222	0.2777777777777778	0.2037037037037037	0.5	T	G	3	-10.7	0.9683792385305112	0.9979844304041234
001207	108	0.2685185185185185	0.2037037037037037	0.2962962962962963	0.2314814814814814	0.5	A	C	3	-8.5	1.0168454508748728	0.9977281898531014
001208	108	0.2129629629629629	0.2407407407407407	0.2592592592592592	0.287037037037037	0.5	G	A	4	-11.0	0.881393174904184	1.0074044772963429
001209	108	0.25	0.1944444444444444	0.3055555555555556	0.25	0.5	C	G	4	-8.5	0.9887964433917592	0.9995805293266982
001210	108	0.2407407407407407	0.2777777777777778	0.2222222222222222	0.2592592592592592	0.5	C	T	3	-8.4	0.9535663273179588	0.999020564457986
001211	108	0.25	0.2685185185185185	0.2314814814814814	0.25	0.5	C	A	5	-15.1	1.097142804395088	1.0013172584092167
001212	108	0.2685185185185185	0.2407407407407407	0.2592592592592592	0.2314814814814814	0.5	G	A	3	-9.7	0.9748030164534384	1.003596830280327
001213	108	0.25	0.2314814814814814	0.2685185185185185	0.25	0.5	A	T	4	-11.6	0.9914228318606212	0.9984367716245592
001214	108	0.2962962962962963	0.3148148148148148	0.1851851851851851	0.2037037037037037	0.5	T	C	5	-10.4	0.9465005059231956	0.999505547190813
001215	108	0.2962962962962963	0.2777777777777778	0.2222222222222222	0.2037037037037037	0.5	G	G	5	-10.6	1.000237159528635	0.9952548656436068
001216	108	0.2592592592592592	0.2777777777777778	0.2222222222222222	0.2407407407407407	0.5	A	G	5	-12.8	0.4558992768347733	0.9646198489888872
001217	108	0.2685185185185185	0.2129629629629629	0.287037037037037	0.2314814814814814	0.5	A	C	4	-7.5	1.2195017216146071	0.996860136480928
001218	108	0.2592592592592592	0.2777777777777778	0.2222222222222222	0.2407407407407407	0.5	T	G	6	-12.0	0.9317279978626182	1.0022655497295698
001219	108	0.2129629629629629	0.2685185185185185	0.2314814814814814	0.287037037037037	0.5	G	A	4	-6.1	0.8378739250630338	1.0047679396209963
001220	108	0.287037037037037	0.1944444444444444	0.3055555555555556	0.2129629629629629	0.5	T	C	3	-13.8	0.9175722196041064	1.0017078392695051
001221	108	0.2592592592592592	0.3055555555555556	0.1944444444444444	0.2407407407407407	0.5	C	A	3	-8.7	0.7078700290109962	1.0021954327972369
001222	108	0.2407407407407407	0.1851851851851851	0.3148148148148148	0.2592592592592592	0.5	G	A	6	-11.2	1.0393937140514078	1.0025406434077255
001223	108	0.2685185185185185	0.2685185185185185	0.2314814814814814	0.2314814814814814	0.5	A	T	4	-7.4	1.0335936862336446	0.9995217450259208
001224	108	0.2962962962962963	0.2962962962962963	0.2037037037037037	0.2037037037037037	0.5	A	G	4	-11.8	0.5859871729707987	1.0031346305153048
001225	108	0.2777777777777778	0.2777777777777778	0.2222222222222222	0.2222222222222222	0.5	A	G	5	-8.3	0.8910851078117232	0.9995522311305676
001226	108	0.1944444444444444	0.2407407407407407	0.2592592592592592	0.3055555555555556	0.5	C	G	6	-10.5	0.9887310481413604	1.002611072615653
001227	108	0.2314814814814814	0.2314814814814814	0.2685185185185185	0.2685185185185185	0.5	C	C	3	-12.8	1.2877748929625668	0.99796821714692
001228	108	0.25	0.2685185185185185	0.2314814814814814	0.25	0.5	A	G	4	-8.1	0.8709254695417072	0.9985486047159312
001229	108	0.3148148148148148	0.324074074074074	0.1759259259259259	0.1851851851851851	0.5	A	C	5	-6.0	0.7345014581739289	1.004105300200654
001230	108	0.3148148148148148	0.2314814814814814	0.2685185185185185	0.1851851851851851	0.5	T	C	4	-9.7	0.9265517749146602	1.0036748113871157
001231	108	0.2962962962962963	0.287037037037037	0.2129629629629629	0.2037037037037037	0.5	T	C	5	-7.4	0.7504691427169962	1.0002694902017897
001232	108	0.1944444444444444	0.2685185185185185	0.2314814814814814	0.3055555555555556	0.5	T	G	3	-7.6	1.487630291871198	0.998226780690083
001233	108	0.2407407407407407	0.2685185185185185	0.2314814814814814	0.2592592592592592	0.5	A	G	4	-8.6	1.069257903613827	0.9987840032172288
001234	108	0.2407407407407407	0.2314814814814814	0.2685185185185185	0.2592592592592592	0.5	T	C	3	-17.5	1.0809164425613444	1.0022068103363349
001235	108	0.25	0.3333333333333333	0.1666666666666666	0.25	0.5	T	C	4	-7.3	1.291772769413824	0.9991209183271144
001236	108	0.2407407407407407	0.2129629629629629	0.287037037037037	0.2592592592592592	0.5	C	A	3	-10.4	0.8903911567431506	1.0043965140719744
001237	108	0.2129629629629629	0.25	0.25	0.287037037037037	0.5	G	T	4	-11.7	1.054722587322024	1.0063854872029576
001238	108	0.2685185185185185	0.2962962962962963	0.2037037037037037	0.2314814814814814	0.5	G	C	4	-8.3	0.898785026994545	1.001677241812752
001239	108	0.2962962962962963	0.2685185185185185	0.2314814814814814	0.2037037037037037	0.5	C	A	2	-10.5	1.1546078168788778	1.0001882545862275
001240	108	0.2037037037037037	0.2592592592592592	0.2407407407407407	0.2962962962962963	0.5	T	G	4	-11.8	1.2059974554110922	1.001330509121596
001241	108	0.3055555555555556	0.25	0.25	0.1944444444444444	0.5	A	T	7	-11.1	0.7240229212863903	0.9987060419995584
001242	108	0.25	0.2962962962962963	0.2037037037037037	0.25	0.5	C	T	3	-6.5	1.1573281368288053	1.0025310595588162
001243	108	0.1481481481481481	0.2407407407407407	0.2592592592592592	0.3518518518518518	0.5	A	T	7	-11.5	1.0788681497991284	1.0059337265056931
001244	108	0.2777777777777778	0.25	0.25	0.2222222222222222	0.5	A	G	3	-9.1	0.6895561199225517	1.0005901269921498
001245	108	0.2592592592592592	0.2777777777777778	0.2222222222222222	0.2407407407407407	0.5	A	G	3	-14.6	0.8480035192760679	1.0063467956323695
001246	108	0.2314814814814814	0.2407407407407407	0.2592592592592592	0.2685185185185185	0.5	T	T	6	-7.8	0.7686986902224006	1.0023680435960574
001247	108	0.1944444444444444	0.25	0.25	0.3055555555555556	0.5	T	G	3	-10.2	1.159810248556885	1.003628796463862
001248	108	0.25	0.2685185185185185	0.2314814814814814	0.25	0.5	A	T	3	-13.7	1.1824527955769462	0.999368783274696
001249	108	0.2407407407407407	0.287037037037037	0.2129629629629629	0.2592592592592592	0.5	A	C	4	-6.1	1.0873127573752794	0.9989856109451056
001250	108	0.2222222222222222	0.2777777777777778	0.2222222222222222	0.2777777777777778	0.5	C	T	4	-8.5	0.9798987920146072	1.0035700960409235
001251	108	0.25	0.2314814814814814	0.2685185185185185	0.25	0.5	C	A	6	-12.3	1.0415809347233511	0.9960645847534754
001252	108	0.3055555555555556	0.2777777777777778	0.2222222222222222	0.1944444444444444	0.5	C	C	3	-11.7	0.6232241713234707	1.0083650673029807
001253	108	0.2777777777777778	0.2407407407407407	0.2592592592592592	0.2222222222222222	0.5	G	A	4	-6.0	0.8205390936643229	1.0002756442275196
001254	108	0.2037037037037037	0.2685185185185185	0.2314814814814814	0.2962962962962963	0.5	A	G	3	-12.6	1.3832671671344543	1.002227582123839
001255	108	0.2037037037037037	0.2222222222222222	0.2777777777777778	0.2962962962962963	0.5	T	C	4	-7.6	1.4458329439001216	0.9986464026971856
001256	108	0.2685185185185185	0.2592592592592592	0.2407407407407407	0.2314814814814814	0.5	T	C	4	-10.6	0.980493157361742	1.0022759131281604
001257	108	0.2314814814814814	0.2592592592592592	0.2407407407407407	0.2685185185185185	0.5	C	T	7	-10.4	1.159882799510057	0.9965691834502992
001258	108	0.1851851851851851	0.2777777777777778	0.2222222222222222	0.3148148148148148	0.5	T	A	4	-8.8	1.0999351780853903	1.0034542589790874
001259	108	0.287037037037037	0.2407407407407407	0.2592592592592592	0.2129629629629629	0.5	C	C	4	-10.8	1.0648103263543265	0.998542342608421
001260	108	0.2407407407407407	0.1851851851851851	0.3148148148148148	0.2592592592592592	0.5	T	A	3	-10.1	1.0491990210695037	1.0021786285790872
001261	108	0.324074074074074	0.287037037037037	0.2129629629629629	0.1759259259259259	0.5	C	C	5	-12.9	0.7395623219570339	1.0002129521882386
001262	108	0.2222222222222222	0.1944444444444444	0.3055555555555556	0.2777777777777778	0.5	T	A	3	-7.7	1.3530471967766726	0.998192997251392
001263	108	0.2592592592592592	0.2685185185185185	0.2314814814814814	0.2407407407407407	0.5	A	C	4	-9.4	1.0006588894685824	0.9994823648848274
001264	108	0.324074074074074	0.287037037037037	0.2129629629629629	0.1759259259259259	0.5	C	C	4	-6.5	0.6214339860367566	1.0045412732432435
001265	108	0.2314814814814814	0.1944444444444444	0.3055555555555556	0.2685185185185185	0.5	C	T	5	-5.9	1.1493864316889897	0.9978358532821782
001266	108	0.2129629629629629	0.3425925925925926	0.1574074074074074	0.287037037037037	0.5	C	G	5	-7.0	1.2174345856294482	1.0045062333689156
001267	108	0.2962962962962963	0.2037037037037037	0.2962962962962963	0.2037037037037037	0.5	A	T	3	-12.8	0.6969091855316011	1.0048447214521756
001268	108	0.324074074074074	0.2592592592592592	0.2407407407407407	0.1759259259259259	0.5	A	A	6	-11.1	0.651210871695091	1.002459692908478
001269	108	0.2129629629629629	0.2962962962962963	0.2037037037037037	0.287037037037037	0.5	G	C	4	-7.7	1.3094692965017216	1.003749054006125
001270	108	0.2037037037037037	0.2407407407407407	0.2592592592592592	0.2962962962962963	0.5	G	G	9	-9.9	1.4302162569261714	0.9999059735487644
001271	108	0.25	0.2314814814814814	0.2685185185185185	0.25	0.5	A	G	4	-10.6	0.8267179977025109	1.0036850804812476
001272	108	0.3055555555555556	0.2222222222222222	0.2777777777777778	0.1944444444444444	0.5	G	G	4	-8.4	0.7098185432466314	1.0042644785740298
001273	108	0.2592592592592592	0.2037037037037037	0.2962962962962963	0.2407407407407407	0.5	G	G	5	-11.5	1.0207467581576264	1.000090367843701
001274	108	0.2314814814814814	0.2129629629629629	0.287037037037037	0.2685185185185185	0.5	C	C	4	-9.7	0.909416483046714	1.003744806108837
001275	108	0.2685185185185185	0.2685185185185185	0.2314814814814814	0.2314814814814814	0.5	T	T	6	-11.8	0.901334921329666	0.9994373488177294
001276	108	0.2222222222222222	0.2407407407407407	0.2592592592592592	0.2777777777777778	0.5	A	A	4	-10.4	1.252416338620223	1.001818405977814
001277	108	0.3055555555555556	0.2314814814814814	0.2685185185185185	0.1944444444444444	0.5	A	G	4	-9.1	0.5546665044005927	1.0048057089279874
001278	108	0.2592592592592592	0.2037037037037037	0.2962962962962963	0.2407407407407407	0.5	C	G	3	-9.2	0.9993272334309968	1.0035316942501418
001279	108	0.3055555555555556	0.287037037037037	0.2129629629629629	0.1944444444444444	0.5	T	T	4	-9.9	0.9138683219331476	1.0019383676547402
001280	108	0.25	0.2129629629629629	0.287037037037037	0.25	0.5	G	A	4	-11.4	0.7947336653641219	1.0033884806401892
001281	108	0.2222222222222222	0.2407407407407407	0.2592592592592592	0.2777777777777778	0.5	G	T	5	-8.7	0.9404972209118384	1.001661660047005
001282	108	0.2314814814814814	0.2407407407407407	0.2592592592592592	0.2685185185185185	0.5	T	C	4	-14.3	0.4453007035748564	0.9827785718859016
001283	108	0.2314814814814814	0.2685185185185185	0.2314814814814814	0.2685185185185185	0.5	C	C	3	-9.1	1.341010262589215	0.997857981028186
001284	108	0.1388888888888889	0.1666666666666666	0.3333333333333333	0.3611111111111111	0.5	G	T	3	-6.3	1.5848286926511248	1.0007458809516458
001285	108	0.2685185185185185	0.287037037037037	0.2129629629629629	0.2314814814814814	0.5	A	T	6	-13.9	1.1012935199801643	0.9996288717724572
001286	108	0.2685185185185185	0.2407407407407407	0.2592592592592592	0.2314814814814814	0.5	C	G	4	-9.7	0.757911512208088	0.9937785645525584
001287	108	0.2777777777777778	0.2222222222222222	0.2777777777777778	0.2222222222222222	0.5	A	T	3	-16.2	0.9734681705706612	0.9961252475355216
001288	108	0.2037037037037037	0.2777777777777778	0.2222222222222222	0.2962962962962963	0.5	C	T	3	-4.9	1.631547031042741	0.9927307407018444
001289	108	0.2314814814814814	0.2962962962962963	0.2037037037037037	0.2685185185185185	0.5	T	G	4	-6.9	1.0485314582406713	0.9996912801732376
001290	108	0.2222222222222222	0.1759259259259259	0.324074074074074	0.2777777777777778	0.5	G	T	4	-5.3	1.443500988539428	0.996383971657132
001291	108	0.2777777777777778	0.2222222222222222	0.2777777777777778	0.2222222222222222	0.5	C	A	3	-14.1	0.7429645638403758	1.0039204941828588
001292	108	0.2407407407407407	0.1944444444444444	0.3055555555555556	0.2592592592592592	0.5	C	T	4	-6.8	0.9788339271995536	1.004928756613616
001293	108	0.25	0.2592592592592592	0.2407407407407407	0.25	0.5	T	C	3	-8.8	0.8022391850073417	1.0037372495127963
001294	108	0.1944444444444444	0.1944444444444444	0.3055555555555556	0.3055555555555556	0.5	C	A	4	-12.9	1.595975657106092	0.9988219530910618
001295	108	0.2685185185185185	0.1944444444444444	0.3055555555555556	0.2314814814814814	0.5	A	T	5	-8.9	1.0344760450545325	1.0006654163891036
001296	108	0.2314814814814814	0.2407407407407407	0.2592592592592592	0.2685185185185185	0.5	G	T	4	-11.0	0.911370213434018	1.001885474556053
001297	108	0.3055555555555556	0.1296296296296296	0.3703703703703703	0.1944444444444444	0.5	G	A	9	-4.9	0.7651126768022825	0.9917810294225138
001298	108	0.2314814814814814	0.2592592592592592	0.2407407407407407	0.2685185185185185	0.5	T	G	4	-9.6	0.955458484303767	1.0008141708609417
001299	108	0.3055555555555556	0.2129629629629629	0.287037037037037	0.1944444444444444	0.5	G	A	4	-11.5	0.8360787517799925	1.0012807599157043
001300	108	0.25	0.324074074074074	0.1759259259259259	0.25	0.5	G	C	3	-7.6	1.1482749676798805	0.998051852517422
001301	108	0.324074074074074	0.2037037037037037	0.2962962962962963	0.1759259259259259	0.5	G	G	4	-7.9	0.3355347168785481	1.0088204675139087
001302	108	0.1759259259259259	0.2407407407407407	0.2592592592592592	0.324074074074074	0.5	C	T	4	-7.2	1.4255708814918682	0.9994070582048066
001303	108	0.2592592592592592	0.2685185185185185	0.2314814814814814	0.2407407407407407	0.5	A	A	4	-10.9	0.995336272952808	1.000941633982527
001304	108	0.287037037037037	0.2685185185185185	0.2314814814814814	0.2129629629629629	0.5	T	T	3	-13.2	0.8499167104319233	0.9960771508867914
001305	108	0.25	0.2962962962962963	0.2037037037037037	0.25	0.5	G	C	3	-9.5	0.958427348448852	1.003050694521015
001306	108	0.3148148148148148	0.2777777777777778	0.2222222222222222	0.1851851851851851	0.5	T	C	3	-9.8	0.7935837659476661	1.0030489308483406
001307	108	0.287037037037037	0.2314814814814814	0.2685185185185185	0.2129629629629629	0.5	G	C	4	-10.9	0.4633649441508023	1.0042473112636383
001308	108	0.2685185185185185	0.2314814814814814	0.2685185185185185	0.2314814814814814	0.5	G	G	5	-7.0	0.8672889995442792	1.0019404742888072
001309	108	0.2592592592592592	0.2592592592592592	0.2407407407407407	0.2407407407407407	0.5	A	T	3	-12.2	1.1062229841660138	1.0011114265035994
001310	108	0.25	0.25	0.25	0.25	0.5	A	C	6	-14.4	0.9577062001774386	1.0048664443575068
001311	108	0.2407407407407407	0.2407407407407407	0.2592592592592592	0.2592592592592592	0.5	G	C	4	-10.9	0.7219654153365477	1.0053600381128551
001312	108	0.2314814814814814	0.2592592592592592	0.2407407407407407	0.2685185185185185	0.5	T	C	3	-11.2	0.8959650686315355	1.006747591223664
001313	108	0.2222222222222222	0.25	0.25	0.2777777777777778	0.5	C	G	4	-14.9	1.036178698205224	1.0029038468378322
001314	108	0.2592592592592592	0.2685185185185185	0.2314814814814814	0.2407407407407407	0.5	A	C	3	-12.8	1.024326083752358	1.002504978975321
001315	108	0.287037037037037	0.25	0.25	0.2129629629629629	0.5	T	C	4	-13.2	0.5947383274222826	1.0009881977147357
001316	108	0.2592592592592592	0.2685185185185185	0.2314814814814814	0.2407407407407407	0.5	T	C	4	-15.2	0.9229260937384544	1.0026039016272417
001317	108	0.2592592592592592	0.2777777777777778	0.2222222222222222	0.2407407407407407	0.5	C	T	4	-9.9	0.9186113961618076	1.002932339640758
001318	108	0.2314814814814814	0.2222222222222222	0.2777777777777778	0.2685185185185185	0.5	T	G	4	-7.8	1.3097334237234315	0.9983369002209146
001319	108	0.2685185185185185	0.2592592592592592	0.2407407407407407	0.2314814814814814	0.5	T	C	3	-8.8	0.9537997723672232	0.997751149934123
001320	108	0.287037037037037	0.25	0.25	0.2129629629629629	0.5	T	A	3	-10.4	0.7854048666334852	0.99945987073305
001321	108	0.3148148148148148	0.2129629629629629	0.287037037037037	0.1851851851851851	0.5	C	G	4	-6.7	0.8353244076209477	1.0004881970072428
001322	108	0.324074074074074	0.1944444444444444	0.3055555555555556	0.1759259259259259	0.5	A	A	4	-10.0	0.8164741864151612	0.9984135071809158
001323	108	0.2777777777777778	0.2777777777777778	0.2222222222222222	0.2222222222222222	0.5	A	G	4	-9.9	0.7740385401133388	1.0037090955888088
001324	108	0.2592592592592592	0.2407407407407407	0.2592592592592592	0.2407407407407407	0.5	C	A	6	-7.7	0.9866327414509468	0.9470454889664348
001325	108	0.2777777777777778	0.2222222222222222	0.2777777777777778	0.2222222222222222	0.5	G	G	4	-8.4	0.8429096421626999	1.0022512580754523
001326	108	0.2685185185185185	0.1944444444444444	0.3055555555555556	0.2314814814814814	0.5	G	G	5	-16.8	0.4728339411075919	1.004989140437665
001327	108	0.25	0.2777777777777778	0.2222222222222222	0.25	0.5	C	C	5	-8.8	2.02519411446902	0.9611125865537152
001328	108	0.2777777777777778	0.2314814814814814	0.2685185185185185	0.2222222222222222	0.5	A	C	5	-8.5	0.6003357758297118	1.0035621685118932
001329	108	0.2685185185185185	0.1944444444444444	0.3055555555555556	0.2314814814814814	0.5	G	G	3	-7.7	1.3534363253628043	0.9982186451645936
001330	108	0.25	0.3055555555555556	0.1944444444444444	0.25	0.5	A	C	5	-8.9	0.9803007155648686	1.002780898908766
001331	108	0.2222222222222222	0.2407407407407407	0.2592592592592592	0.2777777777777778	0.5	T	G	4	-18.0	0.8461799119105863	0.974352216121806
001332	108	0.2407407407407407	0.2314814814814814	0.2685185185185185	0.2592592592592592	0.5	A	A	3	-12.1	1.1792291644055657	0.998796627858404
001333	108	0.2592592592592592	0.25	0.25	0.2407407407407407	0.5	A	G	4	-10.5	0.905084508181328	1.000815658090417
001334	108	0.1759259259259259	0.2592592592592592	0.2407407407407407	0.324074074074074	0.5	T	T	4	-6.8	1.2728708167282892	0.9983799626001136
001335	108	0.2407407407407407	0.1759259259259259	0.324074074074074	0.2592592592592592	0.5	G	A	3	-4.3	1.295464488943367	0.9961456080181136
001336	108	0.2407407407407407	0.2592592592592592	0.2407407407407407	0.2592592592592592	0.5	G	C	4	-10.5	0.7664473440996591	1.003897403896498
001337	108	0.2407407407407407	0.2129629629629629	0.287037037037037	0.2592592592592592	0.5	C	G	3	-8.4	0.9446739864635724	1.0008481305179495
001338	108	0.25	0.2407407407407407	0.2592592592592592	0.25	0.5	A	G	4	-8.1	1.0497616212463918	0.9950998884401524
001339	108	0.25	0.25	0.25	0.25	0.5	A	C	4	-10.8	1.3463114706940975	0.9992912505852202
001340	108	0.2592592592592592	0.3055555555555556	0.1944444444444444	0.2407407407407407	0.5	G	A	4	-7.4	1.1180436492249024	1.0013407845221352
001341	108	0.2129629629629629	0.3055555555555556	0.1944444444444444	0.287037037037037	0.5	T	T	5	-17.5	0.900796477294186	1.002730544932942
001342	108	0.2685185185185185	0.3333333333333333	0.1666666666666666	0.2314814814814814	0.5	C	C	5	-8.5	1.1275191516237382	0.9991242444202478
001343	108	0.287037037037037	0.287037037037037	0.2129629629629629	0.2129629629629629	0.5	A	A	3	-13.2	0.8997157456698391	1.0021467087842144
001344	108	0.2407407407407407	0.25	0.25	0.2592592592592592	0.5	C	G	4	-9.8	0.9930747879720428	1.0039244476063331
001345	108	0.2685185185185185	0.2407407407407407	0.2592592592592592	0.2314814814814814	0.5	A	A	4	-9.9	0.9141529564520808	0.9982075448619812
001346	108	0.1851851851851851	0.3055555555555556	0.1944444444444444	0.3148148148148148	0.5	T	C	4	-7.6	1.3234885185297511	1.0012838764711285
001347	108	0.287037037037037	0.2592592592592592	0.2407407407407407	0.2129629629629629	0.5	G	C	4	-11.1	0.7658853013407676	1.0028406454486058
001348	108	0.2592592592592592	0.2777777777777778	0.2222222222222222	0.2407407407407407	0.5	C	G	3	-13.8	0.5879146636958239	1.0024132009094464
001349	108	0.287037037037037	0.2129629629629629	0.287037037037037	0.2129629629629629	0.5	C	C	3	-12.2	0.8542800750682137	1.0011597693743408
001350	108	0.2222222222222222	0.3148148148148148	0.1851851851851851	0.2777777777777778	0.5	G	T	3	-4.6	1.140880118281962	0.999705640803007
001351	108	0.2592592592592592	0.2037037037037037	0.2962962962962963	0.2407407407407407	0.5	G	G	5	-9.1	0.9969223467976176	0.9991306089372504
001352	108	0.25	0.2407407407407407	0.2592592592592592	0.25	0.5	G	C	5	-14.6	0.5925646850498846	1.005523486145921
001353	108	0.2592592592592592	0.2685185185185185	0.2314814814814814	0.2407407407407407	0.5	A	A	4	-7.8	1.0599581477250652	0.9986953064954904
001354	108	0.2962962962962963	0.1851851851851851	0.3148148148148148	0.2037037037037037	0.5	T	C	4	-10.9	0.710121818662337	1.0020653135724102
001355	108	0.25	0.1944444444444444	0.3055555555555556	0.25	0.5	A	T	3	-11.3	1.1168166064303051	1.0010186503783831
001356	108	0.25	0.25	0.25	0.25	0.5	G	A	5	-7.1	0.7022982358290957	1.00446873058042
001357	108	0.2777777777777778	0.324074074074074	0.1759259259259259	0.2222222222222222	0.5	C	C	3	-8.0	0.914004130378079	1.004556386904237
001358	108	0.287037037037037	0.2407407407407407	0.2592592592592592	0.2129629629629629	0.5	T	C	4	-12.0	0.7478547481901526	1.000286610501545
001359	108	0.2037037037037037	0.2314814814814814	0.2685185185185185	0.2962962962962963	0.5	G	G	4	-9.8	0.935509677019641	1.0055724247863058
001360	108	0.3333333333333333	0.25	0.25	0.1666666666666666	0.5	C	A	3	-8.6	0.4637347827556891	1.0038825208068265
001361	108	0.2222222222222222	0.25	0.25	0.2777777777777778	0.5	T	C	3	-5.6	1.1875042052477152	1.0012694813964085
001362	108	0.2222222222222222	0.2962962962962963	0.2037037037037037	0.2777777777777778	0.5	T	C	5	-9.0	1.3529768311508803	0.9994064969967305
001363	108	0.2314814814814814	0.2222222222222222	0.2777777777777778	0.2685185185185185	0.5	T	A	3	-8.1	1.1105758228702778	1.002804883631243
001364	108	0.2777777777777778	0.2129629629629629	0.287037037037037	0.2222222222222222	0.5	A	G	3	-8.7	0.7730296118425748	1.0033670092818248
001365	108	0.2685185185185185	0.2222222222222222	0.2777777777777778	0.2314814814814814	0.5	A	A	5	-11.7	0.7236549734009528	1.0047205739264826
001366	108	0.287037037037037	0.324074074074074	0.1759259259259259	0.2129629629629629	0.5	T	A	4	-7.1	0.5809190707007575	1.0047068822970946
001367	108	0.2222222222222222	0.2222222222222222	0.2777777777777778	0.2777777777777778	0.5	C	A	3	-9.2	0.9297602861612032	1.0070817042359397
001368	108	0.1944444444444444	0.2962962962962963	0.2037037037037037	0.3055555555555556	0.5	C	G	4	-11.5	1.237377759841359	1.0022579185302671
001369	108	0.2592592592592592	0.2685185185185185	0.2314814814814814	0.2407407407407407	0.5	C	C	4	-12.4	0.664963357623608	1.0053177667448254
001370	108	0.25	0.2685185185185185	0.2314814814814814	0.25	0.5	G	T	3	-10.0	1.3335147960711646	0.998176063257008
001371	108	0.2129629629629629	0.1851851851851851	0.3148148148148148	0.287037037037037	0.5	G	G	4	-12.3	1.1241633860053837	1.0015544372735814
001372	108	0.25	0.2129629629629629	0.287037037037037	0.25	0.5	C	A	4	-9.0	0.8853493350235215	0.9962715008558533
001373	108	0.2592592592592592	0.1944444444444444	0.3055555555555556	0.2407407407407407	0.5	C	A	3	-10.7	0.8874738682639481	1.001452246238166
001374	108	0.2685185185185185	0.25	0.25	0.2314814814814814	0.5	G	A	4	-8.6	1.0790375894907305	0.999688261215476
001375	108	0.287037037037037	0.25	0.25	0.2129629629629629	0.5	G	A	4	-9.7	0.8250233580665063	0.9986669362194224
001376	108	0.2592592592592592	0.2777777777777778	0.2222222222222222	0.2407407407407407	0.5	G	C	3	-12.5	0.9238623798978456	1.002742205094697
001377	108	0.1944444444444444	0.2592592592592592	0.2407407407407407	0.3055555555555556	0.5	G	T	4	-11.4	1.0608597110286122	0.9488826811136462
001378	108	0.25	0.1759259259259259	0.324074074074074	0.25	0.5	C	T	5	-9.3	1.400101217744755	0.9869102338731264
001379	108	0.2592592592592592	0.2962962962962963	0.2037037037037037	0.2407407407407407	0.5	C	C	3	-8.4	0.9776560888842564	1.000875425341351
001380	108	0.1851851851851851	0.2407407407407407	0.2592592592592592	0.3148148148148148	0.5	T	T	4	-12.0	1.352372570186498	1.0005596376991337
001381	108	0.25	0.2407407407407407	0.2592592592592592	0.25	0.5	C	T	4	-9.3	1.1805786279764816	0.9997847510243562
001382	108	0.287037037037037	0.3148148148148148	0.1851851851851851	0.2129629629629629	0.5	A	A	4	-8.2	1.0367072423331092	0.9983648623345256
001383	108	0.2222222222222222	0.2685185185185185	0.2314814814814814	0.2777777777777778	0.5	C	T	4	-10.0	1.2477498023145444	0.9994489554142978
001384	108	0.2962962962962963	0.2592592592592592	0.2407407407407407	0.2037037037037037	0.5	A	G	3	-10.9	0.6905643000487675	1.0015978593491943
001385	108	0.2314814814814814	0.25	0.25	0.2685185185185185	0.5	T	A	3	-7.9	1.0037949059823337	1.002246570645062
001386	108	0.2407407407407407	0.25	0.25	0.2592592592592592	0.5	T	A	4	-12.2	1.2755836607498467	0.99805653424601
001387	108	0.2314814814814814	0.2222222222222222	0.2777777777777778	0.2685185185185185	0.5	T	T	3	-9.9	0.8876397514842971	1.004076913594067
001388	108	0.2777777777777778	0.2129629629629629	0.287037037037037	0.2222222222222222	0.5	A	G	4	-9.6	0.6185022785668626	1.0015285269433385
001389	108	0.2037037037037037	0.2777777777777778	0.2222222222222222	0.2962962962962963	0.5	G	G	5	-7.6	1.1761346614912531	0.9999354859953524
001390	108	0.2222222222222222	0.2222222222222222	0.2777777777777778	0.2777777777777778	0.5	G	G	3	-7.2	1.4711703854023883	0.993834735953442
001391	108	0.3333333333333333	0.2592592592592592	0.2407407407407407	0.1666666666666666	0.5	G	T	6	-7.6	0.6542608884810184	1.0011456300343222
001392	108	0.2407407407407407	0.2777777777777778	0.2222222222222222	0.2592592592592592	0.5	G	G	4	-6.6	0.8950931925842726	0.997955659802636
001393	108	0.3055555555555556	0.2407407407407407	0.2592592592592592	0.1944444444444444	0.5	G	A	4	-8.2	0.6556111344178353	1.005150710299044
001394	108	0.3055555555555556	0.2129629629629629	0.287037037037037	0.1944444444444444	0.5	A	G	4	-11.3	0.9964347740830556	0.9969322527647098
001395	108	0.3611111111111111	0.2129629629629629	0.287037037037037	0.1388888888888889	0.5	C	T	6	-5.7	0.916109213299046	1.0022544767209478
001396	108	0.2129629629629629	0.2407407407407407	0.2592592592592592	0.287037037037037	0.5	G	C	3	-11.5	0.9775270766135172	1.0055549769178245
001397	108	0.1944444444444444	0.2962962962962963	0.2037037037037037	0.3055555555555556	0.5	G	T	4	-7.3	1.9318753611386263	0.9619664404132506
001398	108	0.324074074074074	0.2314814814814814	0.2685185185185185	0.1759259259259259	0.5	G	A	3	-12.9	0.7380750166085824	0.9954748128488488
001399	108	0.2222222222222222	0.2777777777777778	0.2222222222222222	0.2777777777777778	0.5	A	G	4	-8.3	1.55012279835386	1.000844840020524
001400	108	0.1944444444444444	0.2314814814814814	0.2685185185185185	0.3055555555555556	0.5	G	T	3	-9.4	1.08866675212017	1.0014881386118926
001401	108	0.2685185185185185	0.2685185185185185	0.2314814814814814	0.2314814814814814	0.5	C	T	4	-11.1	0.947854191694798	1.0023001796838988
001402	108	0.1851851851851851	0.2129629629629629	0.287037037037037	0.3148148148148148	0.5	A	T	4	-9.0	1.3220280738814283	1.002682320604101
001403	108	0.2222222222222222	0.2592592592592592	0.2407407407407407	0.2777777777777778	0.5	T	T	4	-12.3	1.0734306361378392	1.0034261673983584
001404	108	0.25	0.2314814814814814	0.2685185185185185	0.25	0.5	A	A	3	-16.8	1.2568416558715394	1.0001938455572963
001405	108	0.2685185185185185	0.2129629629629629	0.287037037037037	0.2314814814814814	0.5	A	G	4	-12.1	0.1226543798613736	0.9344702767862204
001406	108	0.3055555555555556	0.324074074074074	0.1759259259259259	0.1944444444444444	0.5	A	C	6	-8.6	0.8682482420964652	1.0031419472628686
001407	108	0.2129629629629629	0.2314814814814814	0.2685185185185185	0.287037037037037	0.5	A	T	4	-11.1	1.1965121388673603	1.0039571699843135
001408	108	0.25	0.2129629629629629	0.287037037037037	0.25	0.5	G	C	3	-9.9	0.7273897271438041	1.00603139349041
001409	108	0.3055555555555556	0.2777777777777778	0.2222222222222222	0.1944444444444444	0.5	C	C	4	-9.7	0.7180775851444653	0.9985497747042216
001410	108	0.2407407407407407	0.2592592592592592	0.2407407407407407	0.2592592592592592	0.5	T	G	4	-10.2	1.2061900795034075	0.9969637790951504
001411	108	0.287037037037037	0.25	0.25	0.2129629629629629	0.5	A	A	3	-11.0	0.6500162328075566	1.0026199209711466
001412	108	0.2592592592592592	0.25	0.25	0.2407407407407407	0.5	C	A	3	-11.2	0.8670861226960612	1.003191568567102
001413	108	0.2314814814814814	0.1944444444444444	0.3055555555555556	0.2685185185185185	0.5	T	T	5	-14.5	1.3073102252543274	0.9968628785606326
001414	108	0.2592592592592592	0.2962962962962963	0.2037037037037037	0.2407407407407407	0.5	C	T	8	-11.5	0.8290903075192001	1.0024386090762796
001415	108	0.2592592592592592	0.2129629629629629	0.287037037037037	0.2407407407407407	0.5	C	G	3	-4.2	0.90983668409074	0.9990885124894696
001416	108	0.25	0.2222222222222222	0.2777777777777778	0.25	0.5	G	A	3	-12.7	0.7254658608157926	1.005328802980883
001417	108	0.2314814814814814	0.2407407407407407	0.2592592592592592	0.2685185185185185	0.5	G	C	4	-20.0	1.0708306303844424	1.0014556270709911
001418	108	0.2592592592592592	0.25	0.25	0.2407407407407407	0.5	A	T	3	-13.6	1.0196973947033805	0.9982895729463742
001419	108	0.2407407407407407	0.25	0.25	0.2592592592592592	0.5	C	C	4	-10.4	1.0631935781912074	0.9963405289220562
001420	108	0.2962962962962963	0.2222222222222222	0.2777777777777778	0.2037037037037037	0.5	A	A	3	-13.6	0.7858092733457742	0.9990261338212828
001421	108	0.2962962962962963	0.2777777777777778	0.2222222222222222	0.2037037037037037	0.5	A	G	4	-10.8	1.0290411919334843	0.9980306330764918
001422	108	0.2592592592592592	0.2407407407407407	0.2592592592592592	0.2407407407407407	0.5	A	A	4	-10.4	1.229275558179463	0.996429498299966
001423	108	0.3055555555555556	0.2314814814814814	0.2685185185185185	0.1944444444444444	0.5	A	A	5	-8.0	0.3410545127191866	1.0135704790257272
001424	108	0.1851851851851851	0.2037037037037037	0.2962962962962963	0.3148148148148148	0.5	C	T	4	-11.8	2.0328439624135752	0.995330055863286
001425	108	0.2592592592592592	0.2592592592592592	0.2407407407407407	0.2407407407407407	0.5	A	A	3	-11.3	1.0739087309149935	0.9985902433302494
001426	108	0.287037037037037	0.25	0.25	0.2129629629629629	0.5	T	A	4	-10.4	0.4230437302486526	1.0071991202609558
001427	108	0.2777777777777778	0.2592592592592592	0.2407407407407407	0.2222222222222222	0.5	G	T	4	-8.1	0.8315054314239506	0.997107609554318
001428	108	0.25	0.2407407407407407	0.2592592592592592	0.25	0.5	G	C	4	-13.0	0.8294922527515021	1.0007240584756054
001429	108	0.3148148148148148	0.2037037037037037	0.2962962962962963	0.1851851851851851	0.5	G	T	4	-7.6	0.9139121653063964	0.998398393224364
001430	108	0.287037037037037	0.2685185185185185	0.2314814814814814	0.2129629629629629	0.5	C	G	6	-10.2	0.8218603960208827	1.004574435441467
001431	108	0.2222222222222222	0.1759259259259259	0.324074074074074	0.2777777777777778	0.5	C	G	6	-12.5	1.1220151474128943	1.002845016331645
001432	108	0.2407407407407407	0.2222222222222222	0.2777777777777778	0.2592592592592592	0.5	C	C	5	-9.2	1.2764162385123308	0.9978555078638772
001433	108	0.2129629629629629	0.25	0.25	0.287037037037037	0.5	A	T	3	-6.7	1.2284526898625945	0.9870774136202726
001434	108	0.2777777777777778	0.2592592592592592	0.2407407407407407	0.2222222222222222	0.5	A	A	3	-10.8	0.8141061721052238	1.0006059167723838
001435	108	0.2592592592592592	0.3148148148148148	0.1851851851851851	0.2407407407407407	0.5	T	C	3	-10.0	0.8143494097442517	0.9998105041760668
001436	108	0.2685185185185185	0.3055555555555556	0.1944444444444444	0.2314814814814814	0.5	C	C	3	-10.5	1.0100552467342812	1.0019110819253148
001437	108	0.2962962962962963	0.2314814814814814	0.2685185185185185	0.2037037037037037	0.5	T	T	3	-8.6	0.8081409974151673	0.999942709415169
001438	108	0.3148148148148148	0.2592592592592592	0.2407407407407407	0.1851851851851851	0.5	C	T	4	-9.6	0.6106023713728687	1.0028041514744033
001439	108	0.2037037037037037	0.2592592592592592	0.2407407407407407	0.2962962962962963	0.5	G	G	4	-10.1	1.033562236649241	1.0005443079248533
001440	108	0.2592592592592592	0.2314814814814814	0.2685185185185185	0.2407407407407407	0.5	G	A	4	-12.3	0.4665221968497882	1.0068262740807994
001441	108	0.287037037037037	0.2962962962962963	0.2037037037037037	0.2129629629629629	0.5	C	C	3	-9.5	0.9624799800162795	0.998645612041759
001442	108	0.2222222222222222	0.3148148148148148	0.1851851851851851	0.2777777777777778	0.5	T	A	3	-14.2	0.6867686297638063	1.0042519643559222
001443	108	0.25	0.25	0.25	0.25	0.5	A	T	4	-9.2	1.174497717476049	1.0024952855597051
001444	108	0.287037037037037	0.2685185185185185	0.2314814814814814	0.2129629629629629	0.5	G	C	5	-9.7	0.6596147667160429	1.0040542048687209
001445	108	0.2222222222222222	0.2222222222222222	0.2777777777777778	0.2777777777777778	0.5	G	C	5	-11.3	0.9383033669590474	1.001504991332316
001446	108	0.2407407407407407	0.2962962962962963	0.2037037037037037	0.2592592592592592	0.5	G	C	3	-15.8	1.044532800154899	1.002828687097134
001447	108	0.2314814814814814	0.2777777777777778	0.2222222222222222	0.2685185185185185	0.5	T	T	3	-7.2	1.0959077284455552	0.9980376180551296
001448	108	0.2129629629629629	0.3055555555555556	0.1944444444444444	0.287037037037037	0.5	A	C	4	-5.4	1.2378362106691276	0.9990463634932262
001449	108	0.2222222222222222	0.25	0.25	0.2777777777777778	0.5	G	A	5	-9.8	1.1082600536147955	0.9948159943577948
001450	108	0.2129629629629629	0.2222222222222222	0.2777777777777778	0.287037037037037	0.5	A	A	4	-11.7	0.8205860610421559	1.0012468323544474
001451	108	0.25	0.3055555555555556	0.1944444444444444	0.25	0.5	A	G	6	-8.4	0.8657089731518127	1.0036203722316974
001452	108	0.25	0.2314814814814814	0.2685185185185185	0.25	0.5	C	C	4	-7.1	0.929015782803698	1.0020391143956164
001453	108	0.3055555555555556	0.2685185185185185	0.2314814814814814	0.1944444444444444	0.5	C	A	4	-14.0	0.8059676888902294	0.9988397450818928
001454	108	0.2777777777777778	0.2407407407407407	0.2592592592592592	0.2222222222222222	0.5	A	C	4	-5.9	1.1683253439211347	0.99928591133338
001455	108	0.2037037037037037	0.3148148148148148	0.1851851851851851	0.2962962962962963	0.5	A	C	3	-9.4	1.2833616759315063	1.0003532255641838
001456	108	0.2592592592592592	0.2222222222222222	0.2777777777777778	0.2407407407407407	0.5	C	G	5	-10.1	0.5840949881672012	1.0023805779163255
001457	108	0.2777777777777778	0.2777777777777778	0.2222222222222222	0.2222222222222222	0.5	G	C	4	-5.9	0.8206796705143397	1.0021720298217824
001458	108	0.2962962962962963	0.2592592592592592	0.2407407407407407	0.2037037037037037	0.5	C	T	3	-13.2	0.405604548477776	1.0063249313437046
001459	108	0.2685185185185185	0.3055555555555556	0.1944444444444444	0.2314814814814814	0.5	T	T	5	-10.6	0.7536631700749167	1.0034206397033474
001460	108	0.3055555555555556	0.1944444444444444	0.3055555555555556	0.1944444444444444	0.5	G	T	3	-10.6	0.539267414367367	1.002634532086905
001461	108	0.2592592592592592	0.2592592592592592	0.2407407407407407	0.2407407407407407	0.5	G	G	3	-14.3	0.85084905681935	0.9955862686637592
001462	108	0.2314814814814814	0.2592592592592592	0.2407407407407407	0.2685185185185185	0.5	T	A	5	-7.0	1.5566811526030322	0.9993396221533418
001463	108	0.25	0.2777777777777778	0.2222222222222222	0.25	0.5	T	C	5	-9.0	1.027584797129678	0.9969347649334354
001464	108	0.2592592592592592	0.2222222222222222	0.2777777777777778	0.2407407407407407	0.5	G	G	5	-8.5	0.8275246623898516	0.9975968646041744
001465	108	0.2222222222222222	0.2777777777777778	0.2222222222222222	0.2777777777777778	0.5	C	C	4	-11.9	1.090276364759986	1.0024266332910856
001466	108	0.2685185185185185	0.1574074074074074	0.3425925925925926	0.2314814814814814	0.5	A	T	5	-8.3	1.1497334068299658	0.9723649535742378
001467	108	0.2592592592592592	0.25	0.25	0.2407407407407407	0.5	C	A	4	-9.0	0.9776121281189144	1.000920639008399
001468	108	0.2314814814814814	0.1296296296296296	0.3703703703703703	0.2685185185185185	0.5	G	A	7	-9.0	1.1107324196693764	0.998243193662261
001469	108	0.2685185185185185	0.2962962962962963	0.2037037037037037	0.2314814814814814	0.5	T	A	5	-7.8	0.5626488143330253	1.0062078285659786
001470	108	0.2592592592592592	0.287037037037037	0.2129629629629629	0.2407407407407407	0.5	A	A	4	-5.5	0.9261965055263648	1.000341188400593
001471	108	0.2407407407407407	0.25	0.25	0.2592592592592592	0.5	T	T	3	-13.5	0.9578730691188582	1.0020773593424637
001472	108	0.2592592592592592	0.25	0.25	0.2407407407407407	0.5	C	C	4	-8.9	0.7084456958681618	1.0058353039320649
001473	108	0.287037037037037	0.3333333333333333	0.1666666666666666	0.2129629629629629	0.5	A	C	6	-9.3	1.0491639903250574	0.994671337706254
001474	108	0.3055555555555556	0.2407407407407407	0.2592592592592592	0.1944444444444444	0.5	G	G	3	-9.0	0.5483230495939214	1.005380814205879
001475	108	0.2037037037037037	0.287037037037037	0.2129629629629629	0.2962962962962963	0.5	G	A	3	-7.9	1.0206957522327746	1.0045012336570271
001476	108	0.2407407407407407	0.25	0.25	0.2592592592592592	0.5	A	C	4	-8.4	0.8972616619281433	1.0043858094151412
001477	108	0.2777777777777778	0.2037037037037037	0.2962962962962963	0.2222222222222222	0.5	G	A	4	-12.6	0.6774926342178829	1.007247779105911
001478	108	0.2222222222222222	0.2037037037037037	0.2962962962962963	0.2777777777777778	0.5	G	G	4	-7.3	1.0416358356208102	0.9981927683488894
001479	108	0.2685185185185185	0.3055555555555556	0.1944444444444444	0.2314814814814814	0.5	C	A	4	-13.2	1.1796425863595594	0.9958619379198104
001480	108	0.2685185185185185	0.1944444444444444	0.3055555555555556	0.2314814814814814	0.5	C	T	5	-8.5	0.8456053157991896	1.0038067166414093
001481	108	0.2129629629629629	0.2685185185185185	0.2314814814814814	0.287037037037037	0.5	T	A	4	-9.9	1.2857957422213493	0.9975784746094284
001482	108	0.25	0.2407407407407407	0.2592592592592592	0.25	0.5	A	C	4	-10.1	0.5881341835133725	1.000373178141445
001483	108	0.2592592592592592	0.2407407407407407	0.2592592592592592	0.2407407407407407	0.5	T	C	4	-9.5	1.1091546284350553	1.0032400498552152
001484	108	0.1851851851851851	0.2222222222222222	0.2777777777777778	0.3148148148148148	0.5	T	C	4	-7.6	1.10748716349014	1.0051593276082056
001485	108	0.2962962962962963	0.2222222222222222	0.2777777777777778	0.2037037037037037	0.5	G	T	4	-9.0	1.192882691906406	1.0002907487780546
001486	108	0.25	0.2222222222222222	0.2777777777777778	0.25	0.5	A	C	4	-8.6	0.8934362683084716	1.0048671700036949
001487	108	0.3148148148148148	0.2407407407407407	0.2592592592592592	0.1851851851851851	0.5	G	A	4	-11.3	0.7666631031986614	0.9971505312464448
001488	108	0.2407407407407407	0.2037037037037037	0.2962962962962963	0.2592592592592592	0.5	T	G	5	-14.6	0.8904435847129767	0.9996292408772804
001489	108	0.2314814814814814	0.2962962962962963	0.2037037037037037	0.2685185185185185	0.5	C	G	3	-10.4	0.8756457997679399	1.0052842119564265
001490	108	0.2962962962962963	0.2592592592592592	0.2407407407407407	0.2037037037037037	0.5	A	A	3	-11.9	0.9287790813586492	1.002119928238737
001491	108	0.2777777777777778	0.2222222222222222	0.2777777777777778	0.2222222222222222	0.5	G	C	4	-11.6	0.7457031928499349	1.005213275081156
001492	108	0.25	0.2222222222222222	0.2777777777777778	0.25	0.5	T	A	4	-8.2	0.9348335065516874	1.0034214598932567
001493	108	0.2685185185185185	0.2962962962962963	0.2037037037037037	0.2314814814814814	0.5	T	C	6	-6.6	0.902634567877538	0.9991447229381434
001494	108	0.2314814814814814	0.2685185185185185	0.2314814814814814	0.2685185185185185	0.5	T	A	3	-8.0	0.9904910809340206	1.0042343572048122
001495	108	0.2592592592592592	0.2407407407407407	0.2592592592592592	0.2407407407407407	0.5	A	A	4	-14.1	1.3671808887916328	0.9980408570546744
001496	108	0.1944444444444444	0.25	0.25	0.3055555555555556	0.5	C	G	3	-7.3	1.1468493183516206	1.0042502280338446
001497	108	0.2037037037037037	0.2962962962962963	0.2037037037037037	0.2962962962962963	0.5	A	C	5	-11.0	1.1367309943849293	1.0002023714627468
001498	108	0.25	0.2592592592592592	0.2407407407407407	0.25	0.5	C	C	4	-8.9	0.8575882975193698	1.0019963271722223
001499	108	0.2592592592592592	0.3425925925925926	0.1574074074074074	0.2407407407407407	0.5	C	C	5	-10.4	1.1233982048108622	1.0021679885206982
001500	108	0.2962962962962963	0.2962962962962963	0.2037037037037037	0.2037037037037037	0.5	A	T	3	-7.8	0.9877049039605432	1.0024037745157366
001501	108	0.2685185185185185	0.1851851851851851	0.3148148148148148	0.2314814814814814	0.5	A	A	4	-9.4	0.7868489887965076	1.0015688175596795
001502	108	0.2222222222222222	0.2592592592592592	0.2407407407407407	0.2777777777777778	0.5	T	C	4	-8.0	1.166637637932148	0.9996097599285924
001503	108	0.2314814814814814	0.3611111111111111	0.1388888888888889	0.2685185185185185	0.5	A	A	4	-4.1	1.4437073645440657	0.9997205031050036
001504	108	0.2407407407407407	0.2314814814814814	0.2685185185185185	0.2592592592592592	0.5	T	C	3	-8.9	0.9134169811279264	1.0031316449541303
001505	108	0.2407407407407407	0.2592592592592592	0.2407407407407407	0.2592592592592592	0.5	G	G	5	-8.4	0.9258286529005054	1.0038482691819643
001506	108	0.2685185185185185	0.2685185185185185	0.2314814814814814	0.2314814814814814	0.5	A	G	3	-9.5	1.0992733307406284	0.9996487350905068
001507	108	0.3055555555555556	0.287037037037037	0.2129629629629629	0.1944444444444444	0.5	A	G	2	-6.5	0.7226471309964414	1.0063868930308055
001508	108	0.2129629629629629	0.2407407407407407	0.2592592592592592	0.287037037037037	0.5	C	G	3	-12.8	1.0423491447130055	1.005643931339199
001509	108	0.2222222222222222	0.25	0.25	0.2777777777777778	0.5	G	C	5	-7.0	0.6819829187234622	1.0113129025242675
001510	108	0.1944444444444444	0.3055555555555556	0.1944444444444444	0.3055555555555556	0.5	G	T	5	-6.2	1.4933920796115157	1.0004455657041127
001511	108	0.287037037037037	0.2314814814814814	0.2685185185185185	0.2129629629629629	0.5	A	T	4	-9.5	0.8269253501965229	1.00280427295852
001512	108	0.287037037037037	0.2407407407407407	0.2592592592592592	0.2129629629629629	0.5	A	C	4	-7.3	0.6952175208313527	1.0042599300316013
001513	108	0.2129629629629629	0.2777777777777778	0.2222222222222222	0.287037037037037	0.5	C	C	5	-8.6	1.0379044205218548	0.9966248315283246
001514	108	0.2685185185185185	0.2685185185185185	0.2314814814814814	0.2314814814814814	0.5	A	A	7	-12.7	1.004647096819113	0.995874028197835
001515	108	0.2407407407407407	0.2222222222222222	0.2777777777777778	0.2592592592592592	0.5	T	C	3	-12.5	0.721805726295117	1.0034426333102164
001516	108	0.2407407407407407	0.2407407407407407	0.2592592592592592	0.2592592592592592	0.5	G	C	5	-7.9	1.8835713008119732	0.9459414009663109
001517	108	0.3518518518518518	0.2407407407407407	0.2592592592592592	0.1481481481481481	0.5	A	A	3	-9.3	0.9728311160494116	0.998064952633597
001518	108	0.2592592592592592	0.2962962962962963	0.2037037037037037	0.2407407407407407	0.5	C	A	5	-9.0	0.7724926073544458	0.9980612243332244
001519	108	0.2777777777777778	0.2685185185185185	0.2314814814814814	0.2222222222222222	0.5	A	T	3	-8.3	0.7652670319831577	1.0023421183136971
001520	108	0.2685185185185185	0.2592592592592592	0.2407407407407407	0.2314814814814814	0.5	T	G	4	-11.6	0.9818571480320818	0.9951931278742598
001521	108	0.25	0.2592592592592592	0.2407407407407407	0.25	0.5	G	C	5	-8.3	0.8073528484900638	1.005604726781202
001522	108	0.2129629629629629	0.287037037037037	0.2129629629629629	0.287037037037037	0.5	T	A	3	-12.3	0.9292545680063188	1.0047836770353054
001523	108	0.25	0.2592592592592592	0.2407407407407407	0.25	0.5	A	C	5	-7.9	1.866330662189997	0.9665555644690698
001524	108	0.2685185185185185	0.25	0.25	0.2314814814814814	0.5	A	A	5	-7.7	0.7128192065735529	1.0051473738272356
001525	108	0.2129629629629629	0.3055555555555556	0.1944444444444444	0.287037037037037	0.5	C	T	4	-8.8	1.3876569519279365	0.996930588461246
001526	108	0.287037037037037	0.2407407407407407	0.2592592592592592	0.2129629629629629	0.5	G	A	8	-12.1	0.6357848928973664	1.0023240928120358
001527	108	0.2222222222222222	0.2592592592592592	0.2407407407407407	0.2777777777777778	0.5	T	T	3	-10.2	1.3231661845891594	0.9968540355224336
001528	108	0.2407407407407407	0.2592592592592592	0.2407407407407407	0.2592592592592592	0.5	T	A	4	-15.3	0.5433520859208467	1.0063235722401755
001529	108	0.2314814814814814	0.287037037037037	0.2129629629629629	0.2685185185185185	0.5	T	C	6	-6.4	0.9208071156093912	1.0012763748459887
001530	108	0.2314814814814814	0.2222222222222222	0.2777777777777778	0.2685185185185185	0.5	A	A	4	-9.9	1.3774154889218104	0.9953142429734152
001531	108	0.2222222222222222	0.3148148148148148	0.1851851851851851	0.2777777777777778	0.5	T	A	3	-6.5	1.1363270416261035	1.0000446559524023
001532	108	0.25	0.287037037037037	0.2129629629629629	0.25	0.5	A	A	4	-7.2	1.5063300704760132	0.9964098107668724
001533	108	0.287037037037037	0.2962962962962963	0.2037037037037037	0.2129629629629629	0.5	C	G	5	-5.2	0.9302558802672874	1.0037643225794446
001534	108	0.2129629629629629	0.2407407407407407	0.2592592592592592	0.287037037037037	0.5	G	G	3	-10.2	1.20959357440581	1.0028998830418343
001535	108	0.2777777777777778	0.2407407407407407	0.2592592592592592	0.2222222222222222	0.5	G	C	4	-8.0	0.4260645498872178	1.0068678388210075
001536	108	0.2592592592592592	0.287037037037037	0.2129629629629629	0.2407407407407407	0.5	A	C	6	-7.8	0.8359163217984975	1.004101804464699
001537	108	0.287037037037037	0.25	0.25	0.2129629629629629	0.5	C	A	3	-8.6	0.5931106676643195	1.0049778682299233
001538	108	0.287037037037037	0.1759259259259259	0.324074074074074	0.2129629629629629	0.5	T	A	4	-9.2	0.8098431085075324	1.0041508785093431
001539	108	0.2314814814814814	0.2407407407407407	0.2592592592592592	0.2685185185185185	0.5	A	G	4	-10.4	1.6449571306211122	1.0002308653248653
001540	108	0.2407407407407407	0.2777777777777778	0.2222222222222222	0.2592592592592592	0.5	G	A	3	-15.4	0.865944690433341	1.0036021682701826
001541	108	0.1944444444444444	0.2685185185185185	0.2314814814814814	0.3055555555555556	0.5	G	C	3	-6.6	1.0344018887249102	1.006184263973661
001542	108	0.2222222222222222	0.2407407407407407	0.2592592592592592	0.2777777777777778	0.5	C	G	3	-8.5	1.1751895951583664	1.0040462550336566
001543	108	0.2314814814814814	0.2407407407407407	0.2592592592592592	0.2685185185185185	0.5	C	G	3	-10.3	0.9608506633731382	1.0058730208045226
001544	108	0.2592592592592592	0.2407407407407407	0.2592592592592592	0.2407407407407407	0.5	G	G	4	-7.4	0.8707534391885763	0.9989469788449992
001545	108	0.2037037037037037	0.2222222222222222	0.2777777777777778	0.2962962962962963	0.5	G	A	3	-10.4	1.1601207099147497	1.0044761623527092
001546	108	0.2407407407407407	0.2592592592592592	0.2407407407407407	0.2592592592592592	0.5	G	C	4	-14.0	0.9941909565380148	0.9981036715455192
001547	108	0.25	0.25	0.25	0.25	0.5	A	T	5	-9.8	1.1180545784524762	1.002149515166418
001548	108	0.1944444444444444	0.2592592592592592	0.2407407407407407	0.3055555555555556	0.5	C	A	4	-6.7	1.3040386040730592	1.005042901091828
001549	108	0.2407407407407407	0.2777777777777778	0.2222222222222222	0.2592592592592592	0.5	T	A	3	-9.6	1.5794167526367624	0.993164202453352
001550	108	0.25	0.2777777777777778	0.2222222222222222	0.25	0.5	A	A	4	-7.5	0.9965382882585616	1.0037838346569534
001551	108	0.3333333333333333	0.3148148148148148	0.1851851851851851	0.1666666666666666	0.5	A	G	4	-4.4	0.7341816131618155	1.0022254961687558
001552	108	0.2222222222222222	0.25	0.25	0.2777777777777778	0.5	T	C	4	-10.1	1.043517145074175	1.003179669747701
001553	108	0.2037037037037037	0.2222222222222222	0.2777777777777778	0.2962962962962963	0.5	C	A	3	-13.5	1.5939956310682024	0.9969488709959023
001554	108	0.2407407407407407	0.2592592592592592	0.2407407407407407	0.2592592592592592	0.5	A	A	3	-12.2	0.9112346599212032	1.0048194716676204
001555	108	0.3611111111111111	0.2592592592592592	0.2407407407407407	0.1388888888888889	0.5	A	A	4	-11.3	0.8411697351303177	0.9983902408344012
001556	108	0.2314814814814814	0.25	0.25	0.2685185185185185	0.5	G	G	3	-5.4	1.3618274465984288	0.9976558752618796
001557	108	0.2222222222222222	0.287037037037037	0.2129629629629629	0.2777777777777778	0.5	C	G	4	-14.3	0.9936073625263434	1.0076117262712248
001558	108	0.287037037037037	0.2962962962962963	0.2037037037037037	0.2129629629629629	0.5	A	G	3	-7.1	1.183339235799174	0.9955112025614862
001559	108	0.2685185185185185	0.2407407407407407	0.2592592592592592	0.2314814814814814	0.5	G	C	4	-13.4	0.9485517672451774	1.0036602992928283
001560	108	0.2685185185185185	0.2592592592592592	0.2407407407407407	0.2314814814814814	0.5	G	T	4	-10.1	0.8230742946399587	1.004676183415321
001561	108	0.2592592592592592	0.2314814814814814	0.2685185185185185	0.2407407407407407	0.5	A	C	6	-17.9	0.8021266443862488	1.0045765805526587
001562	108	0.2777777777777778	0.287037037037037	0.2129629629629629	0.2222222222222222	0.5	T	A	4	-12.4	0.8355421331946477	1.0034411536004872
001563	108	0.2685185185185185	0.2407407407407407	0.2592592592592592	0.2314814814814814	0.5	T	G	3	-12.8	0.7091493733425533	1.0041231614258035
001564	108	0.2592592592592592	0.2407407407407407	0.2592592592592592	0.2407407407407407	0.5	T	G	4	-14.9	0.8952898654015298	1.0054013856358135
001565	108	0.2777777777777778	0.2129629629629629	0.287037037037037	0.2222222222222222	0.5	G	C	5	-9.9	0.7086303958543715	1.0059175108720573
001566	108	0.2777777777777778	0.2222222222222222	0.2777777777777778	0.2222222222222222	0.5	A	G	4	-9.3	0.6947159354233703	1.0002134108938463
001567	108	0.2777777777777778	0.1851851851851851	0.3148148148148148	0.2222222222222222	0.5	G	T	5	-9.4	1.09030883267958	0.9948227140448604
001568	108	0.2314814814814814	0.25	0.25	0.2685185185185185	0.5	T	T	4	-11.2	1.1518413708506048	0.9999077305561632
001569	108	0.2592592592592592	0.287037037037037	0.2129629629629629	0.2407407407407407	0.5	G	G	4	-10.6	1.3928419351745445	0.9799102929162536
001570	108	0.2685185185185185	0.2037037037037037	0.2962962962962963	0.2314814814814814	0.5	T	C	3	-9.7	0.8150921621095872	1.00024993497868
001571	108	0.2962962962962963	0.2129629629629629	0.287037037037037	0.2037037037037037	0.5	A	C	3	-10.1	1.4742942276993072	0.9982087595850172
001572	108	0.2407407407407407	0.3055555555555556	0.1944444444444444	0.2592592592592592	0.5	C	C	4	-10.9	0.8242530585666719	1.0037146378443005
001573	108	0.2685185185185185	0.2314814814814814	0.2685185185185185	0.2314814814814814	0.5	C	G	4	-6.0	0.6104168472232437	1.0052087908873075
001574	108	0.2222222222222222	0.2222222222222222	0.2777777777777778	0.2777777777777778	0.5	C	A	4	-7.2	1.4315316941127998	0.9974343890296196
001575	108	0.2592592592592592	0.2037037037037037	0.2962962962962963	0.2407407407407407	0.5	G	A	4	-10.1	0.8551001274133045	1.002323773603114
001576	108	0.287037037037037	0.2685185185185185	0.2314814814814814	0.2129629629629629	0.5	C	T	4	-12.3	0.6901848748655276	1.001257933630812
001577	108	0.2592592592592592	0.2129629629629629	0.287037037037037	0.2407407407407407	0.5	T	G	3	-10.1	0.8415692106542346	0.9982333015494196
001578	108	0.2314814814814814	0.2777777777777778	0.2222222222222222	0.2685185185185185	0.5	A	C	3	-11.2	0.9841806735429136	1.0047576773297195
001579	108	0.2592592592592592	0.3333333333333333	0.1666666666666666	0.2407407407407407	0.5	G	G	10	-4.9	0.1191069914539881	1.01847887439849
001580	108	0.2592592592592592	0.2777777777777778	0.2222222222222222	0.2407407407407407	0.5	T	A	3	-12.3	0.8634555838498955	1.0024403355232538
001581	108	0.3333333333333333	0.2407407407407407	0.2592592592592592	0.1666666666666666	0.5	A	A	4	-11.4	0.6190057792448636	0.9948970584749666
001582	108	0.2962962962962963	0.2685185185185185	0.2314814814814814	0.2037037037037037	0.5	A	A	5	-7.1	0.903208630334588	0.9953634246364856
001583	108	0.2129629629629629	0.2777777777777778	0.2222222222222222	0.287037037037037	0.5	G	G	4	-10.6	1.8554741377694588	0.9787033820050306
001584	108	0.25	0.2685185185185185	0.2314814814814814	0.25	0.5	A	G	3	-11.2	0.9313737106198432	0.9856940446869884
001585	108	0.25	0.2037037037037037	0.2962962962962963	0.25	0.5	A	A	3	-7.1	1.0084603450969314	1.0001952796291953
001586	108	0.2407407407407407	0.287037037037037	0.2129629629629629	0.2592592592592592	0.5	G	T	5	-9.8	0.7864422002143527	1.0084972250965416
001587	108	0.2962962962962963	0.2222222222222222	0.2777777777777778	0.2037037037037037	0.5	G	C	4	-10.2	0.578570854953159	1.00753633252295
001588	108	0.2407407407407407	0.2685185185185185	0.2314814814814814	0.2592592592592592	0.5	T	A	4	-10.9	0.9779322292355624	1.003751366320074
001589	108	0.287037037037037	0.1944444444444444	0.3055555555555556	0.2129629629629629	0.5	C	G	4	-10.7	0.5358335265935407	1.00434913025603
001590	108	0.2407407407407407	0.2222222222222222	0.2777777777777778	0.2592592592592592	0.5	T	C	5	-9.2	1.476830513817177	0.947963134472784
001591	108	0.1851851851851851	0.287037037037037	0.2129629629629629	0.3148148148148148	0.5	T	A	4	-11.5	1.3010019485161115	1.0005870173620266
001592	108	0.2222222222222222	0.1944444444444444	0.3055555555555556	0.2777777777777778	0.5	C	A	6	-11.4	2.0974451360730093	0.9391980081363512
001593	108	0.287037037037037	0.2962962962962963	0.2037037037037037	0.2129629629629629	0.5	A	A	5	-6.7	0.9228875988776176	0.9994363642611032
001594	108	0.3055555555555556	0.2962962962962963	0.2037037037037037	0.1944444444444444	0.5	A	C	4	-8.3	0.7163802233571233	1.0002903479851988
001595	108	0.2685185185185185	0.2129629629629629	0.287037037037037	0.2314814814814814	0.5	T	A	4	-7.3	0.5331580378791985	1.0036588632876895
001596	108	0.2962962962962963	0.2777777777777778	0.2222222222222222	0.2037037037037037	0.5	A	T	3	-9.2	0.5779630554187417	1.003787023938021
001597	108	0.25	0.25	0.25	0.25	0.5	T	T	5	-7.8	1.0869297276519023	1.0010800560801425
001598	108	0.2407407407407407	0.2962962962962963	0.2037037037037037	0.2592592592592592	0.5	A	A	4	-9.3	1.333355069045194	1.0010974730269722
001599	108	0.2592592592592592	0.2314814814814814	0.2685185185185185	0.2407407407407407	0.5	A	T	3	-9.9	0.823222307042521	1.0042965263386403
001600	108	0.2314814814814814	0.1759259259259259	0.324074074074074	0.2685185185185185	0.5	A	G	3	-11.9	1.0868068991907645	1.000410521586146
001601	108	0.25	0.2777777777777778	0.2222222222222222	0.25	0.5	G	C	5	-6.6	0.6463401602462159	1.001571573907451
001602	108	0.2962962962962963	0.3055555555555556	0.1944444444444444	0.2037037037037037	0.5	G	C	5	-7.8	1.0645887868556032	1.0034710836722984
001603	108	0.2962962962962963	0.2777777777777778	0.2222222222222222	0.2037037037037037	0.5	A	C	3	-15.0	0.7389104578504211	1.0028635531278782
001604	108	0.2314814814814814	0.2222222222222222	0.2777777777777778	0.2685185185185185	0.5	A	A	5	-12.5	0.9103713309891484	1.002219380944971
001605	108	0.2129629629629629	0.2037037037037037	0.2962962962962963	0.287037037037037	0.5	C	G	4	-7.4	1.0533136816144306	1.002809255963964
001606	108	0.2777777777777778	0.2962962962962963	0.2037037037037037	0.2222222222222222	0.5	C	C	5	-4.9	0.8832013952057024	1.0050121519126836
001607	108	0.2037037037037037	0.2685185185185185	0.2314814814814814	0.2962962962962963	0.5	T	C	3	-10.6	0.9047560788634282	1.0032618312565438
001608	108	0.2685185185185185	0.2962962962962963	0.2037037037037037	0.2314814814814814	0.5	T	C	4	-8.6	0.8332995098679785	1.0034168380524815
001609	108	0.2685185185185185	0.2314814814814814	0.2685185185185185	0.2314814814814814	0.5	T	A	4	-16.3	0.8099116103867872	1.0000401916250992
001610	108	0.2962962962962963	0.2685185185185185	0.2314814814814814	0.2037037037037037	0.5	A	T	4	-11.8	0.5351398804063865	1.0026623613042511
001611	108	0.25	0.1944444444444444	0.3055555555555556	0.25	0.5	G	T	3	-14.1	0.9109009590290492	1.0038692411735208
001612	108	0.2129629629629629	0.25	0.25	0.287037037037037	0.5	T	A	4	-15.8	1.2735696570235449	1.0024742984851045
001613	108	0.2314814814814814	0.2129629629629629	0.287037037037037	0.2685185185185185	0.5	T	G	4	-9.7	1.2376508254935312	0.9965013533259026
001614	108	0.2314814814814814	0.2407407407407407	0.2592592592592592	0.2685185185185185	0.5	G	C	3	-9.5	0.9459677110948664	1.0045510599877476
001615	108	0.2592592592592592	0.2592592592592592	0.2407407407407407	0.2407407407407407	0.5	T	G	5	-16.2	0.8651455769827305	1.003381386111185
001616	108	0.2222222222222222	0.25	0.25	0.2777777777777778	0.5	T	C	3	-12.6	1.1806289232421454	0.999060130569319
001617	108	0.2222222222222222	0.2037037037037037	0.2962962962962963	0.2777777777777778	0.5	T	G	3	-14.2	1.251701407674487	1.0011211953088048
001618	108	0.1944444444444444	0.3055555555555556	0.1944444444444444	0.3055555555555556	0.5	C	C	4	-9.8	1.0281119633515663	1.0025746831549636
001619	108	0.25	0.2222222222222222	0.2777777777777778	0.25	0.5	C	T	5	-10.5	0.9065462822949936	1.005170890532428
001620	108	0.2314814814814814	0.2129629629629629	0.287037037037037	0.2685185185185185	0.5	T	G	4	-10.6	1.0260263491404549	1.0017590422320104
001621	108	0.2407407407407407	0.2314814814814814	0.2685185185185185	0.2592592592592592	0.5	A	A	4	-9.5	1.025624387353793	1.0015868035281148
001622	108	0.2777777777777778	0.2037037037037037	0.2962962962962963	0.2222222222222222	0.5	C	G	3	-8.6	0.4558759083014006	1.0066881785381336
001623	108	0.3148148148148148	0.2222222222222222	0.2777777777777778	0.1851851851851851	0.5	A	A	4	-8.4	0.5299343707266764	1.001679287532652
001624	108	0.3148148148148148	0.2777777777777778	0.2222222222222222	0.1851851851851851	0.5	T	A	3	-14.3	0.512563446879049	1.0033789242351672
001625	108	0.2962962962962963	0.25	0.25	0.2037037037037037	0.5	A	C	4	-7.8	0.7013262498082794	0.9960251137400596
001626	108	0.2407407407407407	0.2685185185185185	0.2314814814814814	0.2592592592592592	0.5	G	T	4	-12.5	1.341308528124865	0.9957880100310068
001627	108	0.2407407407407407	0.2777777777777778	0.2222222222222222	0.2592592592592592	0.5	G	A	3	-10.6	0.9441675281547762	1.0023543940794788
001628	108	0.2129629629629629	0.2777777777777778	0.2222222222222222	0.287037037037037	0.5	G	A	4	-11.7	1.1627203040010448	1.0065964810335513
001629	108	0.25	0.2129629629629629	0.287037037037037	0.25	0.5	C	C	3	-7.7	1.2216609267358265	0.9972471421127016
001630	108	0.2685185185185185	0.2777777777777778	0.2222222222222222	0.2314814814814814	0.5	C	C	4	-14.1	0.8146332335561708	1.0020101147890603
001631	108	0.2685185185185185	0.2037037037037037	0.2962962962962963	0.2314814814814814	0.5	G	A	5	-10.8	0.6279780479546212	1.0021272831899048
001632	108	0.2407407407407407	0.2592592592592592	0.2407407407407407	0.2592592592592592	0.5	T	A	6	-18.0	1.019338912044609	0.992219216145936
001633	108	0.1759259259259259	0.2592592592592592	0.2407407407407407	0.324074074074074	0.5	C	G	4	-11.5	1.3768652971000443	1.0068290882864182
001634	108	0.1759259259259259	0.2314814814814814	0.2685185185185185	0.324074074074074	0.5	G	A	3	-5.2	1.1532841580363962	1.0000682900496636
001635	108	0.2222222222222222	0.2685185185185185	0.2314814814814814	0.2777777777777778	0.5	C	C	3	-7.1	1.2760948346518854	0.9970159946312032
001636	108	0.2777777777777778	0.2592592592592592	0.2407407407407407	0.2222222222222222	0.5	A	T	4	-5.1	0.722054766376456	1.0043657925072618
001637	108	0.287037037037037	0.287037037037037	0.2129629629629629	0.2129629629629629	0.5	A	G	5	-7.1	1.078235021533333	0.9955422892351848
001638	108	0.3148148148148148	0.1851851851851851	0.3148148148148148	0.1851851851851851	0.5	T	A	3	-9.6	0.6476113903695782	0.9996981387130996
001639	108	0.2777777777777778	0.2962962962962963	0.2037037037037037	0.2222222222222222	0.5	G	A	5	-8.6	0.706581554724622	1.0023692565082063
001640	108	0.2685185185185185	0.324074074074074	0.1759259259259259	0.2314814814814814	0.5	A	C	4	-7.3	1.0914273218345183	0.9996292625125448
001641	108	0.2592592592592592	0.287037037037037	0.2129629629629629	0.2407407407407407	0.5	C	T	4	-9.3	1.0100596143875251	0.9963315469905782
001642	108	0.2777777777777778	0.2777777777777778	0.2222222222222222	0.2222222222222222	0.5	A	C	3	-8.5	0.970894185852778	0.9996385620630552
001643	108	0.2407407407407407	0.3333333333333333	0.1666666666666666	0.2592592592592592	0.5	C	A	4	-6.0	1.1818446808730432	1.002035670270682
001644	108	0.2592592592592592	0.2407407407407407	0.2592592592592592	0.2407407407407407	0.5	A	G	4	-7.9	1.1067574134132203	0.9991322868823744
001645	108	0.2129629629629629	0.25	0.25	0.287037037037037	0.5	G	C	3	-11.8	1.0450558706279702	0.9992781444459344
001646	108	0.2407407407407407	0.2685185185185185	0.2314814814814814	0.2592592592592592	0.5	G	T	4	-14.3	0.9990708215260952	1.002267761198026
001647	108	0.25	0.25	0.25	0.25	0.5	A	T	3	-9.1	1.0194151093158872	1.004382945973272
001648	108	0.2407407407407407	0.3055555555555556	0.1944444444444444	0.2592592592592592	0.5	C	C	4	-14.9	1.0226067534466408	1.0039694908342087
001649	108	0.25	0.2592592592592592	0.2407407407407407	0.25	0.5	T	T	4	-10.7	0.967626426542658	1.001500452101468
001650	108	0.2314814814814814	0.2592592592592592	0.2407407407407407	0.2685185185185185	0.5	C	C	4	-7.2	1.2514777071919905	0.9983715574239026
001651	108	0.25	0.25	0.25	0.25	0.5	T	A	4	-10.9	0.4705448026612536	1.007189922543333
001652	108	0.287037037037037	0.1944444444444444	0.3055555555555556	0.2129629629629629	0.5	T	C	4	-10.9	0.7864980087653426	1.0011519942488585
001653	108	0.324074074074074	0.2314814814814814	0.2685185185185185	0.1759259259259259	0.5	C	C	3	-8.1	0.5894036940354345	1.001552339148695
001654	108	0.25	0.2314814814814814	0.2685185185185185	0.25	0.5	G	G	3	-13.7	0.9591652875228166	1.0016432770565755
001655	108	0.25	0.2222222222222222	0.2777777777777778	0.25	0.5	T	G	6	-15.9	0.8408995570108682	1.0055030387921169
001656	108	0.2407407407407407	0.2407407407407407	0.2592592592592592	0.2592592592592592	0.5	G	C	4	-13.2	0.7968423380137297	1.0048543689055909
001657	108	0.2407407407407407	0.25	0.25	0.2592592592592592	0.5	C	T	4	-10.5	0.9305841739708	1.0031592324105816
001658	108	0.25	0.25	0.25	0.25	0.5	C	G	4	-7.6	0.7126838923813672	1.0074797211038904
001659	108	0.2962962962962963	0.2685185185185185	0.2314814814814814	0.2037037037037037	0.5	G	C	6	-12.9	0.6798901279613213	0.9937491730190808
001660	108	0.2962962962962963	0.2129629629629629	0.287037037037037	0.2037037037037037	0.5	G	A	4	-9.6	0.9123365663356098	0.9932515496672684
001661	108	0.2314814814814814	0.2314814814814814	0.2685185185185185	0.2685185185185185	0.5	T	T	4	-8.4	1.379249533704827	0.9846463984453908
001662	108	0.2407407407407407	0.2037037037037037	0.2962962962962963	0.2592592592592592	0.5	A	G	4	-14.7	1.227358287188068	1.0000563741755415
001663	108	0.2685185185185185	0.2962962962962963	0.2037037037037037	0.2314814814814814	0.5	C	T	3	-11.7	0.9423854017963136	1.0014533282803135
001664	108	0.1759259259259259	0.2222222222222222	0.2777777777777778	0.324074074074074	0.5	A	T	4	-11.8	1.3923176366072452	1.0012248021504404
001665	108	0.25	0.2407407407407407	0.2592592592592592	0.25	0.5	A	T	3	-9.2	1.00213041055702	0.9997953421459036
001666	108	0.2314814814814814	0.2777777777777778	0.2222222222222222	0.2685185185185185	0.5	T	C	3	-10.0	1.4499973898736358	0.9865573307293533
001667	108	0.287037037037037	0.2222222222222222	0.2777777777777778	0.2129629629629629	0.5	T	G	4	-11.9	1.032840379686253	0.991748649856756
001668	108	0.2037037037037037	0.3148148148148148	0.1851851851851851	0.2962962962962963	0.5	T	C	4	-8.1	1.3272318676756296	1.0039879918133303
001669	108	0.25	0.2129629629629629	0.287037037037037	0.25	0.5	G	T	4	-11.3	1.0471536078094217	1.0018784031175587
001670	108	0.2777777777777778	0.3148148148148148	0.1851851851851851	0.2222222222222222	0.5	G	C	3	-10.0	1.05124395066126	0.9949787984152776
001671	108	0.2592592592592592	0.25	0.25	0.2407407407407407	0.5	A	G	4	-9.3	0.4573637238362167	1.0095611216739735
001672	108	0.2592592592592592	0.3055555555555556	0.1944444444444444	0.2407407407407407	0.5	T	T	3	-8.2	0.8468899347226854	1.0047016686190235
001673	108	0.2314814814814814	0.2962962962962963	0.2037037037037037	0.2685185185185185	0.5	C	T	3	-5.3	0.9897239811028896	1.0020407220376102
001674	108	0.2777777777777778	0.25	0.25	0.2222222222222222	0.5	T	C	9	-13.1	0.8061641564297934	1.0023323099823147
001675	108	0.2777777777777778	0.2592592592592592	0.2407407407407407	0.2222222222222222	0.5	G	A	4	-9.5	0.789498121779723	1.0005439738138813
001676	108	0.25	0.2129629629629629	0.287037037037037	0.25	0.5	C	C	4	-9.0	0.84568480162809	1.0050266721076866
001677	108	0.3055555555555556	0.2777777777777778	0.2222222222222222	0.1944444444444444	0.5	G	A	4	-13.6	0.8939057643367032	1.0026067667092151
001678	108	0.2962962962962963	0.2777777777777778	0.2222222222222222	0.2037037037037037	0.5	A	C	7	-10.1	0.7111723115619367	1.003979970300079
001679	108	0.2962962962962963	0.2685185185185185	0.2314814814814814	0.2037037037037037	0.5	G	A	4	-11.5	0.7515446735867534	1.0021851793396637
001680	108	0.2314814814814814	0.2407407407407407	0.2592592592592592	0.2685185185185185	0.5	T	G	5	-10.8	0.7523496202454957	1.0016451610645103
001681	108	0.2314814814814814	0.25	0.25	0.2685185185185185	0.5	G	T	3	-13.6	1.141187514171777	1.0070894434951112
001682	108	0.2592592592592592	0.2037037037037037	0.2962962962962963	0.2407407407407407	0.5	T	T	6	-9.2	0.807468886263763	0.999747302562918
001683	108	0.2129629629629629	0.2407407407407407	0.2592592592592592	0.287037037037037	0.5	A	G	4	-11.6	1.3857616552712513	0.9964211491758604
001684	108	0.2222222222222222	0.2962962962962963	0.2037037037037037	0.2777777777777778	0.5	G	A	6	-12.6	0.8252273556290026	1.002963206974884
001685	108	0.25	0.3148148148148148	0.1851851851851851	0.25	0.5	C	A	3	-6.9	0.8700142868086826	1.0053464265479268
001686	108	0.2685185185185185	0.287037037037037	0.2129629629629629	0.2314814814814814	0.5	C	C	3	-4.7	1.1466379040779755	1.0001376818318768
001687	108	0.3148148148148148	0.2592592592592592	0.2407407407407407	0.1851851851851851	0.5	C	C	4	-9.0	0.8802308005714178	0.996840382094161
001688	108	0.2037037037037037	0.2592592592592592	0.2407407407407407	0.2962962962962963	0.5	C	C	5	-12.3	1.2864142566767232	0.999294947878988
001689	108	0.287037037037037	0.2129629629629629	0.287037037037037	0.2129629629629629	0.5	C	T	4	-11.9	0.6959251882571565	1.0017853622813349
001690	108	0.2129629629629629	0.2314814814814814	0.2685185185185185	0.287037037037037	0.5	C	G	3	-6.5	1.0811861113419652	1.0060741502269273
001691	108	0.25	0.2407407407407407	0.2592592592592592	0.25	0.5	A	G	3	-12.1	1.247258984557894	0.9956282706229436
001692	108	0.2962962962962963	0.25	0.25	0.2037037037037037	0.5	A	A	4	-9.4	0.5962346772700362	1.0053603872632673
001693	108	0.2407407407407407	0.2222222222222222	0.2777777777777778	0.2592592592592592	0.5	G	T	3	-14.3	0.867763463872787	1.001175452922686
001694	108	0.2314814814814814	0.2314814814814814	0.2685185185185185	0.2685185185185185	0.5	A	T	7	-11.7	0.8800971576705149	1.0030349243266623
001695	108	0.25	0.2962962962962963	0.2037037037037037	0.25	0.5	C	G	4	-11.9	0.8992210735450546	1.0061478364840648
001696	108	0.2037037037037037	0.2777777777777778	0.2222222222222222	0.2962962962962963	0.5	C	T	4	-11.6	1.495089558646282	1.000491254121402
001697	108	0.2037037037037037	0.2777777777777778	0.2222222222222222	0.2962962962962963	0.5	A	C	3	-12.2	1.0771332625465764	1.001893962110424
001698	108	0.2962962962962963	0.2777777777777778	0.2222222222222222	0.2037037037037037	0.5	G	G	5	-9.5	0.92026869847647	1.0020855712400332
001699	108	0.2777777777777778	0.2314814814814814	0.2685185185185185	0.2222222222222222	0.5	G	C	2	-8.6	0.9007897441792888	1.0029124198193216
001700	108	0.2222222222222222	0.2592592592592592	0.2407407407407407	0.2777777777777778	0.5	T	T	3	-12.5	1.159287661149533	0.9999951748123894
001701	108	0.2777777777777778	0.25	0.25	0.2222222222222222	0.5	A	T	4	-11.9	0.9324124068219956	1.0041211540385988
001702	108	0.2592592592592592	0.2129629629629629	0.287037037037037	0.2407407407407407	0.5	A	T	6	-9.9	1.4319126364221784	0.9994459560840688
001703	108	0.287037037037037	0.2314814814814814	0.2685185185185185	0.2129629629629629	0.5	C	C	4	-7.5	0.467707866766177	1.0001090233884078
001704	108	0.1759259259259259	0.25	0.25	0.324074074074074	0.5	T	T	5	-11.8	2.113874061884764	0.994951150515342
001705	108	0.2962962962962963	0.2129629629629629	0.287037037037037	0.2037037037037037	0.5	G	G	5	-12.2	0.7895367154826506	1.0018029507599375
001706	108	0.2777777777777778	0.2222222222222222	0.2777777777777778	0.2222222222222222	0.5	T	C	3	-11.4	0.6920726202382245	1.0023027070585246
001707	108	0.2685185185185185	0.2129629629629629	0.287037037037037	0.2314814814814814	0.5	T	G	4	-9.7	0.5928014260168428	1.0000934354401152
001708	108	0.2129629629629629	0.2962962962962963	0.2037037037037037	0.287037037037037	0.5	T	C	5	-14.7	1.197646917836758	0.99680959907068
001709	108	0.2962962962962963	0.2592592592592592	0.2407407407407407	0.2037037037037037	0.5	T	A	3	-11.7	0.528367182099492	1.007887453306702
001710	108	0.25	0.25	0.25	0.25	0.5	A	C	5	-11.1	0.9434386939940282	1.005998875613881
001711	108	0.2685185185185185	0.2592592592592592	0.2407407407407407	0.2314814814814814	0.5	T	G	5	-11.2	0.7431354128209632	1.000119543760512
001712	108	0.25	0.2592592592592592	0.2407407407407407	0.25	0.5	A	T	6	-7.7	0.9649698463612044	1.0007652728420564
001713	108	0.1759259259259259	0.25	0.25	0.324074074074074	0.5	T	C	5	-8.3	1.6150325487994166	0.9633507272807122
001714	108	0.3055555555555556	0.2314814814814814	0.2685185185185185	0.1944444444444444	0.5	T	G	4	-11.5	0.7366241315792429	0.9980200208620672
001715	108	0.287037037037037	0.2037037037037037	0.2962962962962963	0.2129629629629629	0.5	C	G	3	-9.9	0.6829158026750658	1.004303830792521
001716	108	0.2037037037037037	0.1759259259259259	0.324074074074074	0.2962962962962963	0.5	A	T	4	-19.3	1.0156527704392035	1.0026578526359982
001717	108	0.2592592592592592	0.2592592592592592	0.2407407407407407	0.2407407407407407	0.5	C	G	4	-7.9	0.8458399464788627	1.0027387756569694
001718	108	0.2407407407407407	0.2592592592592592	0.2407407407407407	0.2592592592592592	0.5	A	G	3	-4.4	1.201662288263012	1.0061475616787343
001719	108	0.2222222222222222	0.2685185185185185	0.2314814814814814	0.2777777777777778	0.5	C	G	5	-14.3	1.469205690565036	0.9945885139647443
001720	108	0.2777777777777778	0.2592592592592592	0.2407407407407407	0.2222222222222222	0.5	G	G	4	-10.8	1.3409992258494767	0.9976474394720356
001721	108	0.2222222222222222	0.2685185185185185	0.2314814814814814	0.2777777777777778	0.5	T	C	4	-10.9	1.2458488409117057	0.9985710382984913
001722	108	0.2592592592592592	0.2129629629629629	0.287037037037037	0.2407407407407407	0.5	T	G	4	-10.9	0.6944456291925347	0.9995162577917338
001723	108	0.3055555555555556	0.2314814814814814	0.2685185185185185	0.1944444444444444	0.5	T	G	4	-10.7	0.6207234776748145	1.0010892087717196
001724	108	0.2407407407407407	0.287037037037037	0.2129629629629629	0.2592592592592592	0.5	G	T	4	-11.2	0.8730238300988961	1.0003606033058483
001725	108	0.2222222222222222	0.25	0.25	0.2777777777777778	0.5	C	G	4	-9.5	1.3493327858302435	1.0029039210504025
001726	108	0.2592592592592592	0.287037037037037	0.2129629629629629	0.2407407407407407	0.5	G	T	3	-7.0	1.1199558446073854	0.9843323450981968
001727	108	0.287037037037037	0.2592592592592592	0.2407407407407407	0.2129629629629629	0.5	T	A	3	-13.1	0.943532812497916	0.9998283591810762
001728	108	0.25	0.2407407407407407	0.2592592592592592	0.25	0.5	A	C	4	-7.8	1.3977539437849913	0.996802305944494
001729	108	0.1944444444444444	0.2592592592592592	0.2407407407407407	0.3055555555555556	0.5	A	T	4	-13.3	1.2621067077633563	1.000447944452417
001730	108	0.2592592592592592	0.2592592592592592	0.2407407407407407	0.2407407407407407	0.5	T	T	4	-11.7	1.139329171067036	0.9965637478517768
001731	108	0.25	0.25	0.25	0.25	0.5	G	G	3	-7.7	1.254411262952001	0.9889703909899614
001732	108	0.287037037037037	0.2407407407407407	0.2592592592592592	0.2129629629629629	0.5	G	C	4	-11.9	0.8722989373465737	0.9990519590284456
001733	108	0.2314814814814814	0.1944444444444444	0.3055555555555556	0.2685185185185185	0.5	T	A	3	-9.1	0.5605429114134652	0.9626852479655112
001734	108	0.2592592592592592	0.25	0.25	0.2407407407407407	0.5	A	C	5	-10.7	0.8209581077944952	1.0026337515036954
001735	108	0.287037037037037	0.2129629629629629	0.287037037037037	0.2129629629629629	0.5	A	C	3	-7.4	1.3023740024890689	0.994850901900325
001736	108	0.2314814814814814	0.2592592592592592	0.2407407407407407	0.2685185185185185	0.5	C	G	4	-10.0	0.618203894206757	1.0087445966774065
001737	108	0.2314814814814814	0.287037037037037	0.2129629629629629	0.2685185185185185	0.5	G	G	3	-8.2	0.7575745134927467	1.0053815985018848
001738	108	0.2685185185185185	0.25	0.25	0.2314814814814814	0.5	C	G	4	-8.3	0.6183738744901999	1.007929877499199
001739	108	0.1851851851851851	0.2129629629629629	0.287037037037037	0.3148148148148148	0.5	G	A	5	-10.1	1.0617069785360678	0.9999285222458376
001740	108	0.287037037037037	0.2129629629629629	0.287037037037037	0.2129629629629629	0.5	T	T	3	-10.1	0.899285298714285	1.0009106730392867
001741	108	0.2407407407407407	0.324074074074074	0.1759259259259259	0.2592592592592592	0.5	G	G	4	-7.9	0.4696351733715397	1.0065879397279938
001742	108	0.2129629629629629	0.3055555555555556	0.1944444444444444	0.287037037037037	0.5	T	A	5	-6.5	1.1418985351659297	1.003068389281235
001743	108	0.2222222222222222	0.3055555555555556	0.1944444444444444	0.2777777777777778	0.5	C	C	3	-7.8	1.041182031746289	1.0041498407478795
001744	108	0.2129629629629629	0.2222222222222222	0.2777777777777778	0.287037037037037	0.5	T	T	3	-8.9	1.4803675823761997	0.9983908881225312
001745	108	0.287037037037037	0.2685185185185185	0.2314814814814814	0.2129629629629629	0.5	G	C	4	-12.1	0.7766832482809584	1.0015415607306812
001746	108	0.2129629629629629	0.2222222222222222	0.2777777777777778	0.287037037037037	0.5	G	G	4	-10.0	1.701424275253989	0.9994119572668893
001747	108	0.2592592592592592	0.2592592592592592	0.2407407407407407	0.2407407407407407	0.5	C	T	4	-11.9	1.0245181127216934	0.9998654048060154
001748	108	0.2314814814814814	0.2685185185185185	0.2314814814814814	0.2685185185185185	0.5	C	C	3	-7.0	1.048868218928764	1.0045177661414089
001749	108	0.2777777777777778	0.3055555555555556	0.1944444444444444	0.2222222222222222	0.5	G	C	6	-4.9	0.6543209595297068	1.001388666997262
001750	108	0.2314814814814814	0.2777777777777778	0.2222222222222222	0.2685185185185185	0.5	C	T	4	-7.8	1.0563693890596226	1.003192065865074
001751	108	0.2407407407407407	0.1944444444444444	0.3055555555555556	0.2592592592592592	0.5	T	T	3	-12.1	1.064923041042518	0.9996810716155928
001752	108	0.2314814814814814	0.2222222222222222	0.2777777777777778	0.2685185185185185	0.5	G	A	3	-5.2	0.9218517619558226	1.0009818275553843
001753	108	0.2314814814814814	0.324074074074074	0.1759259259259259	0.2685185185185185	0.5	A	G	4	-9.9	1.1072450937234712	1.0036879383195
001754	108	0.2777777777777778	0.2592592592592592	0.2407407407407407	0.2222222222222222	0.5	A	G	5	-9.2	0.9630387040306696	0.9999509071466178
001755	108	0.2037037037037037	0.25	0.25	0.2962962962962963	0.5	T	A	4	-6.5	1.1120395432863512	1.0028341545230934
001756	108	0.25	0.3425925925925926	0.1574074074074074	0.25	0.5	T	A	6	-5.9	1.3914402426300094	0.9983729958130458
001757	108	0.25	0.2407407407407407	0.2592592592592592	0.25	0.5	G	A	3	-19.1	0.6429817390974286	1.0035776253593858
001758	108	0.2592592592592592	0.2777777777777778	0.2222222222222222	0.2407407407407407	0.5	A	G	4	-13.4	1.0008326197327997	1.0022499522419523
001759	108	0.2314814814814814	0.2685185185185185	0.2314814814814814	0.2685185185185185	0.5	G	T	3	-10.9	1.336009111518534	0.994796987148432
001760	108	0.2407407407407407	0.3148148148148148	0.1851851851851851	0.2592592592592592	0.5	G	C	4	-10.2	0.9309274749736948	1.0031750790296765
001761	108	0.2037037037037037	0.2407407407407407	0.2592592592592592	0.2962962962962963	0.5	G	T	5	-9.0	1.2007957109886254	1.0021889446564731
001762	108	0.2777777777777778	0.287037037037037	0.2129629629629629	0.2222222222222222	0.5	T	A	4	-10.3	0.6470629414565301	1.0022643130252633
001763	108	0.2592592592592592	0.2592592592592592	0.2407407407407407	0.2407407407407407	0.5	G	T	3	-8.3	0.8796997367633226	1.0046042165355276
001764	108	0.25	0.2777777777777778	0.2222222222222222	0.25	0.5	G	C	5	-5.0	1.009981666905288	1.0049049586587204
001765	108	0.3333333333333333	0.2777777777777778	0.2222222222222222	0.1666666666666666	0.5	A	A	5	-10.6	0.6469418839461194	1.0055281863105796
001766	108	0.287037037037037	0.2777777777777778	0.2222222222222222	0.2129629629629629	0.5	C	G	3	-10.6	0.8027972290790649	1.000747913792602
001767	108	0.3425925925925926	0.2222222222222222	0.2777777777777778	0.1574074074074074	0.5	G	C	6	-11.1	0.3427763223051703	0.9993706004166087
001768	108	0.1759259259259259	0.2129629629629629	0.287037037037037	0.324074074074074	0.5	C	G	4	-6.1	1.145203572844168	1.0026899814969792
001769	108	0.25	0.2407407407407407	0.2592592592592592	0.25	0.5	G	A	3	-10.5	0.7979668936137675	1.0008970137424738
001770	108	0.2129629629629629	0.2592592592592592	0.2407407407407407	0.287037037037037	0.5	A	A	4	-10.6	1.3694302082991374	0.9976747773470866
001771	108	0.2962962962962963	0.287037037037037	0.2129629629629629	0.2037037037037037	0.5	C	C	3	-4.9	0.7924530134588269	1.0021062393213902
001772	108	0.25	0.2685185185185185	0.2314814814814814	0.25	0.5	A	G	4	-15.1	0.9829579514616164	1.0012078224768997
001773	108	0.2222222222222222	0.25	0.25	0.2777777777777778	0.5	G	A	3	-7.2	1.1559405290771854	1.0051938648160148
001774	108	0.287037037037037	0.2777777777777778	0.2222222222222222	0.2129629629629629	0.5	T	A	3	-8.1	0.7403321619019736	1.007794129746478
001775	108	0.25	0.25	0.25	0.25	0.5	C	T	6	-8.8	0.918941116251731	1.0044412152864488
001776	108	0.2129629629629629	0.25	0.25	0.287037037037037	0.5	G	A	3	-10.7	1.5378296102320368	1.0018217807921348
001777	108	0.2407407407407407	0.2314814814814814	0.2685185185185185	0.2592592592592592	0.5	A	G	5	-9.0	0.8558347885963233	1.0040400968297671
001778	108	0.2314814814814814	0.2037037037037037	0.2962962962962963	0.2685185185185185	0.5	C	A	3	-7.7	0.7874144217868948	1.0020658098475532
001779	108	0.2222222222222222	0.2685185185185185	0.2314814814814814	0.2777777777777778	0.5	G	C	3	-9.7	1.3909085748724934	1.000173312009186
001780	108	0.2962962962962963	0.2129629629629629	0.287037037037037	0.2037037037037037	0.5	A	C	4	-10.1	0.6128730786354286	1.0023500355825117
001781	108	0.2222222222222222	0.2592592592592592	0.2407407407407407	0.2777777777777778	0.5	G	A	4	-13.4	1.0872202655624206	1.0013749128228848
001782	108	0.2962962962962963	0.3333333333333333	0.1666666666666666	0.2037037037037037	0.5	C	T	4	-4.5	0.9315555792795136	1.00347787111646
001783	108	0.2407407407407407	0.25	0.25	0.2592592592592592	0.5	G	A	3	-5.3	1.1206233751582657	0.999769583955708
001784	108	0.2962962962962963	0.25	0.25	0.2037037037037037	0.5	C	C	5	-14.7	0.7833353593056266	0.9984526936696408
001785	108	0.2222222222222222	0.2314814814814814	0.2685185185185185	0.2777777777777778	0.5	C	T	3	-14.8	0.781122765209468	1.0039555603130552
001786	108	0.2777777777777778	0.2314814814814814	0.2685185185185185	0.2222222222222222	0.5	A	G	5	-8.2	0.6481733391942778	0.9999770754199406
001787	108	0.2129629629629629	0.2314814814814814	0.2685185185185185	0.287037037037037	0.5	G	C	3	-9.9	1.102562839534334	1.0020018600444416
001788	108	0.287037037037037	0.2685185185185185	0.2314814814814814	0.2129629629629629	0.5	A	T	4	-8.9	0.7293844426028977	1.0025356175610032
001789	108	0.2407407407407407	0.2685185185185185	0.2314814814814814	0.2592592592592592	0.5	T	A	3	-12.7	1.0308465289255238	0.9980977947191884
001790	108	0.25	0.2314814814814814	0.2685185185185185	0.25	0.5	C	A	4	-8.0	0.8017283300965448	1.003520587944773
001791	108	0.1666666666666666	0.2037037037037037	0.2962962962962963	0.3333333333333333	0.5	G	T	3	-6.6	1.4739490392165022	1.0002454867513044
001792	108	0.2592592592592592	0.2129629629629629	0.287037037037037	0.2407407407407407	0.5	C	G	3	-15.6	1.2103974375796978	0.9973489529121052
001793	108	0.2777777777777778	0.2962962962962963	0.2037037037037037	0.2222222222222222	0.5	G	C	3	-10.3	0.8799076357124428	1.0048852424215016
001794	108	0.2222222222222222	0.2685185185185185	0.2314814814814814	0.2777777777777778	0.5	T	A	5	-12.7	0.8654894635274395	1.008123885198073
001795	108	0.2314814814814814	0.2222222222222222	0.2777777777777778	0.2685185185185185	0.5	G	T	3	-10.6	1.016049204266952	1.0014775050638096
001796	108	0.2777777777777778	0.2222222222222222	0.2777777777777778	0.2222222222222222	0.5	G	T	4	-11.2	0.6510124669573906	1.0029436189576908
001797	108	0.287037037037037	0.2407407407407407	0.2592592592592592	0.2129629629629629	0.5	G	G	5	-9.5	0.9145053302130982	0.9880478786127724
001798	108	0.287037037037037	0.2777777777777778	0.2222222222222222	0.2129629629629629	0.5	G	G	4	-14.2	0.6471738326061637	0.999539011802106
001799	108	0.2222222222222222	0.2407407407407407	0.2592592592592592	0.2777777777777778	0.5	C	A	4	-12.3	1.1863967414319925	1.0006561832027163
001800	108	0.2685185185185185	0.287037037037037	0.2129629629629629	0.2314814814814814	0.5	A	A	3	-10.5	0.9564655775961624	0.9997383249713034
001801	108	0.2314814814814814	0.2592592592592592	0.2407407407407407	0.2685185185185185	0.5	C	G	5	-8.3	1.044054906353444	0.9900784528811464
001802	108	0.2314814814814814	0.2685185185185185	0.2314814814814814	0.2685185185185185	0.5	A	T	4	-11.4	1.045147682421482	1.0049075258584452
001803	108	0.2962962962962963	0.1851851851851851	0.3148148148148148	0.2037037037037037	0.5	G	A	3	-13.7	0.8799593087654696	0.9943024252340936
001804	108	0.287037037037037	0.25	0.25	0.2129629629629629	0.5	G	A	3	-12.5	0.6313306375636714	0.998893063435547
001805	108	0.2685185185185185	0.2222222222222222	0.2777777777777778	0.2314814814814814	0.5	C	G	3	-8.6	0.7672138651068843	0.9979995544363716
001806	108	0.2777777777777778	0.2962962962962963	0.2037037037037037	0.2222222222222222	0.5	A	T	5	-7.1	1.061609604655743	0.9950508166506312
001807	108	0.2592592592592592	0.2129629629629629	0.287037037037037	0.2407407407407407	0.5	A	A	4	-18.0	0.9438378804695304	1.0047313976762628
001808	108	0.2407407407407407	0.3055555555555556	0.1944444444444444	0.2592592592592592	0.5	T	C	3	-8.3	1.2231886943545252	0.9996841098591402
001809	108	0.287037037037037	0.287037037037037	0.2129629629629629	0.2129629629629629	0.5	G	C	5	-7.3	0.816084076893319	1.0049854383141663
001810	108	0.25	0.1944444444444444	0.3055555555555556	0.25	0.5	A	T	3	-11.1	0.7535638019400507	0.999720074928316
001811	108	0.2314814814814814	0.2685185185185185	0.2314814814814814	0.2685185185185185	0.5	T	G	4	-6.7	1.1027773114907993	1.002889130562732
001812	108	0.2407407407407407	0.2037037037037037	0.2962962962962963	0.2592592592592592	0.5	G	G	3	-7.7	0.8994809563410718	0.9998549026526236
001813	108	0.2685185185185185	0.2407407407407407	0.2592592592592592	0.2314814814814814	0.5	G	T	4	-8.7	0.8099555811303364	1.0042961100827217
001814	108	0.2222222222222222	0.1851851851851851	0.3148148148148148	0.2777777777777778	0.5	C	A	4	-8.1	1.29599897738275	1.0002489062697202
001815	108	0.2314814814814814	0.1944444444444444	0.3055555555555556	0.2685185185185185	0.5	T	G	5	-8.6	0.785184189685182	1.0013795697074568
001816	108	0.2592592592592592	0.2037037037037037	0.2962962962962963	0.2407407407407407	0.5	A	G	3	-10.3	1.0067899738571422	0.9984373852952853
001817	108	0.2314814814814814	0.2407407407407407	0.2592592592592592	0.2685185185185185	0.5	T	G	4	-8.0	1.056382151091536	0.9971660251077216
001818	108	0.2407407407407407	0.2407407407407407	0.2592592592592592	0.2592592592592592	0.5	G	G	3	-11.6	0.9177582526932524	1.00177166526479
001819	108	0.2222222222222222	0.2592592592592592	0.2407407407407407	0.2777777777777778	0.5	T	G	4	-10.1	1.4343464915120172	0.9969755214204368
001820	108	0.2407407407407407	0.2407407407407407	0.2592592592592592	0.2592592592592592	0.5	T	C	5	-9.3	1.1418362828228827	0.99972403611355
001821	108	0.25	0.2222222222222222	0.2777777777777778	0.25	0.5	A	G	3	-10.0	0.96351497139688	0.9987755561100402
001822	108	0.2222222222222222	0.25	0.25	0.2777777777777778	0.5	T	T	4	-7.3	1.2351190555003215	0.9991032729643692
001823	108	0.3148148148148148	0.3055555555555556	0.1944444444444444	0.1851851851851851	0.5	G	C	4	-9.1	0.9551994469357232	0.9985285170860044
001824	108	0.2129629629629629	0.324074074074074	0.1759259259259259	0.287037037037037	0.5	A	C	4	-4.6	1.160912353391014	1.0013356076723916
001825	108	0.2222222222222222	0.2222222222222222	0.2777777777777778	0.2777777777777778	0.5	T	T	4	-7.7	1.0457936817009867	0.9999448434726228
001826	108	0.2407407407407407	0.2407407407407407	0.2592592592592592	0.2592592592592592	0.5	A	A	4	-8.1	1.0398053057214405	1.0029050001367872
001827	108	0.287037037037037	0.2314814814814814	0.2685185185185185	0.2129629629629629	0.5	C	A	4	-12.4	0.8496310644199933	0.9993829212522078
001828	108	0.2685185185185185	0.287037037037037	0.2129629629629629	0.2314814814814814	0.5	A	G	5	-9.0	0.7587400385095436	1.0084414006717908
001829	108	0.2407407407407407	0.2222222222222222	0.2777777777777778	0.2592592592592592	0.5	A	T	5	-11.6	0.7244350582911767	1.0064573647456443
001830	108	0.2314814814814814	0.2222222222222222	0.2777777777777778	0.2685185185185185	0.5	C	C	5	-11.9	0.9795713553762092	1.001699993936598
001831	108	0.2962962962962963	0.2777777777777778	0.2222222222222222	0.2037037037037037	0.5	G	G	3	-7.6	0.9054213523093702	0.9948346553139974
001832	108	0.2129629629629629	0.2685185185185185	0.2314814814814814	0.287037037037037	0.5	C	C	4	-7.9	1.0765841177310933	1.0038709724293728
001833	108	0.287037037037037	0.2314814814814814	0.2685185185185185	0.2129629629629629	0.5	A	G	3	-12.2	0.8989389083231589	1.0007292174320292
001834	108	0.3333333333333333	0.287037037037037	0.2129629629629629	0.1666666666666666	0.5	A	A	6	-7.2	0.8446845671027009	0.9983968526143148
001835	108	0.287037037037037	0.287037037037037	0.2129629629629629	0.2129629629629629	0.5	G	T	4	-5.0	0.6953803300965787	1.0033111036390847
001836	108	0.2777777777777778	0.2407407407407407	0.2592592592592592	0.2222222222222222	0.5	C	A	5	-11.4	0.8479404051665663	1.0030655819370722
001837	108	0.25	0.25	0.25	0.25	0.5	T	C	5	-9.4	1.0085674018782032	1.001069707608491
001838	108	0.2592592592592592	0.2129629629629629	0.287037037037037	0.2407407407407407	0.5	A	C	4	-12.8	0.9663424836394872	1.0044961484484178
001839	108	0.2129629629629629	0.2314814814814814	0.2685185185185185	0.287037037037037	0.5	C	A	5	-14.9	0.1072138554951966	0.9879325170427264
001840	108	0.2685185185185185	0.2314814814814814	0.2685185185185185	0.2314814814814814	0.5	G	G	4	-10.1	1.0160934125620364	0.9965099635733752
001841	108	0.25	0.2777777777777778	0.2222222222222222	0.25	0.5	G	T	4	-11.0	0.7590098755651662	1.0034225689444487
001842	108	0.2222222222222222	0.2222222222222222	0.2777777777777778	0.2777777777777778	0.5	A	A	4	-9.2	0.9484053974617837	1.0028062234280106
001843	108	0.2407407407407407	0.2407407407407407	0.2592592592592592	0.2592592592592592	0.5	C	C	5	-13.2	1.3202624001750751	0.9976406676644448
001844	108	0.287037037037037	0.2314814814814814	0.2685185185185185	0.2129629629629629	0.5	T	G	3	-11.2	0.9959127295716396	0.9986248243289384
001845	108	0.2314814814814814	0.2222222222222222	0.2777777777777778	0.2685185185185185	0.5	G	G	5	-11.1	1.943895085769816	0.9485732534405747
001846	108	0.3055555555555556	0.1388888888888889	0.3611111111111111	0.1944444444444444	0.5	A	A	4	-4.0	0.620352523935675	0.9995482226457676
001847	108	0.2222222222222222	0.1851851851851851	0.3148148148148148	0.2777777777777778	0.5	A	T	4	-14.3	0.996474661688476	1.0013575361512834
001848	108	0.2777777777777778	0.2592592592592592	0.2407407407407407	0.2222222222222222	0.5	T	A	4	-11.0	1.0417867536838354	0.9986630497686652
001849	108	0.2314814814814814	0.25	0.25	0.2685185185185185	0.5	G	A	4	-11.5	0.835479347262333	1.0059559712964363
001850	108	0.25	0.2777777777777778	0.2222222222222222	0.25	0.5	G	A	4	-6.5	0.7911690111973437	1.002996768295416
001851	108	0.287037037037037	0.25	0.25	0.2129629629629629	0.5	T	G	4	-6.1	0.89004528463216	1.00296750485309
001852	108	0.1759259259259259	0.3055555555555556	0.1944444444444444	0.324074074074074	0.5	T	T	4	-8.5	1.1532591682260591	1.0014044354991918
001853	108	0.2592592592592592	0.2129629629629629	0.287037037037037	0.2407407407407407	0.5	T	A	5	-12.1	0.5638866174480779	1.0082270135743423
001854	108	0.3055555555555556	0.2685185185185185	0.2314814814814814	0.1944444444444444	0.5	A	A	4	-10.1	0.6746146852088101	1.002094784862905
001855	108	0.2314814814814814	0.3333333333333333	0.1666666666666666	0.2685185185185185	0.5	A	A	4	-4.0	1.305339605684812	0.9941806032033256
001856	108	0.1759259259259259	0.2592592592592592	0.2407407407407407	0.324074074074074	0.5	T	C	4	-9.0	1.2567341318422898	1.0009221231487797
001857	108	0.1851851851851851	0.2685185185185185	0.2314814814814814	0.3148148148148148	0.5	G	T	5	-9.5	1.511614080193862	0.9961293179668562
001858	108	0.2592592592592592	0.2685185185185185	0.2314814814814814	0.2407407407407407	0.5	C	C	3	-14.6	1.0214138658103449	1.0030855266608192
001859	108	0.25	0.2037037037037037	0.2962962962962963	0.25	0.5	A	C	4	-11.6	1.1233745729252644	0.9838996647497088
001860	108	0.2777777777777778	0.2777777777777778	0.2222222222222222	0.2222222222222222	0.5	T	G	5	-8.7	0.893767123961029	0.99844446942084
001861	108	0.2129629629629629	0.2962962962962963	0.2037037037037037	0.287037037037037	0.5	T	A	4	-8.4	1.2755039680093727	1.0064559870275107
001862	108	0.2407407407407407	0.25	0.25	0.2592592592592592	0.5	T	T	4	-10.6	1.0009657178013698	0.9988079865524696
001863	108	0.3148148148148148	0.2777777777777778	0.2222222222222222	0.1851851851851851	0.5	C	G	3	-8.1	0.787278138444751	0.9995466257233644
001864	108	0.2129629629629629	0.25	0.25	0.287037037037037	0.5	G	A	4	-6.0	1.0067102167952826	1.0031552016141794
001865	108	0.2037037037037037	0.2222222222222222	0.2777777777777778	0.2962962962962963	0.5	T	C	3	-10.7	0.7676632326113058	1.002591531194924
001866	108	0.2037037037037037	0.25	0.25	0.2962962962962963	0.5	G	G	5	-9.8	1.1003285906274185	1.004457987698868
001867	108	0.1944444444444444	0.2407407407407407	0.2592592592592592	0.3055555555555556	0.5	G	T	4	-9.1	1.2301775221421078	0.996828786434302
001868	108	0.1759259259259259	0.2129629629629629	0.287037037037037	0.324074074074074	0.5	T	T	5	-12.1	1.3272655112530245	1.002537104924602
001869	108	0.2685185185185185	0.2314814814814814	0.2685185185185185	0.2314814814814814	0.5	G	T	3	-10.3	0.8239723914095523	1.0019926758797089
001870	108	0.287037037037037	0.2777777777777778	0.2222222222222222	0.2129629629629629	0.5	T	C	4	-9.6	0.5835723138763613	1.0048007859870385
001871	108	0.2129629629629629	0.25	0.25	0.287037037037037	0.5	G	G	6	-8.4	1.2520722558030737	0.9974247892543228
001872	108	0.1944444444444444	0.2314814814814814	0.2685185185185185	0.3055555555555556	0.5	C	T	8	-15.9	1.2893208455690703	0.998053625114614
001873	108	0.2129629629629629	0.1851851851851851	0.3148148148148148	0.287037037037037	0.5	T	A	3	-14.9	1.0025772275130052	1.0041523570261974
001874	108	0.2592592592592592	0.2129629629629629	0.287037037037037	0.2407407407407407	0.5	C	G	4	-9.4	0.9918208174872212	1.001694919424872
001875	108	0.2129629629629629	0.2685185185185185	0.2314814814814814	0.287037037037037	0.5	T	A	4	-8.0	0.9115567621608552	1.0050470790302437
001876	108	0.1759259259259259	0.2592592592592592	0.2407407407407407	0.324074074074074	0.5	C	G	6	-8.3	1.5206620121607335	1.0034557255844618
001877	108	0.25	0.25	0.25	0.25	0.5	G	A	4	-11.1	0.7785479495295993	1.0006431989968334
001878	108	0.2314814814814814	0.2777777777777778	0.2222222222222222	0.2685185185185185	0.5	A	G	4	-12.4	1.1392648625284965	0.998270278724233
001879	108	0.287037037037037	0.324074074074074	0.1759259259259259	0.2129629629629629	0.5	G	A	4	-7.5	0.7637353136961199	1.0029000070922789
001880	108	0.2407407407407407	0.2685185185185185	0.2314814814814814	0.2592592592592592	0.5	T	G	4	-9.8	1.10453510847473	0.9957481069974232
001881	108	0.25	0.3055555555555556	0.1944444444444444	0.25	0.5	A	C	4	-11.6	0.8657693632733237	1.0073599178543973
001882	108	0.2222222222222222	0.3055555555555556	0.1944444444444444	0.2777777777777778	0.5	C	T	3	-7.2	0.8617158073215303	1.007282033482217
001883	108	0.2777777777777778	0.3055555555555556	0.1944444444444444	0.2222222222222222	0.5	G	T	3	-10.0	1.0239500201910776	0.9996344189667652
001884	108	0.2037037037037037	0.287037037037037	0.2129629629629629	0.2962962962962963	0.5	C	A	4	-11.0	0.9835782929118584	0.9965791861769376
001885	108	0.2777777777777778	0.25	0.25	0.2222222222222222	0.5	T	G	3	-9.8	1.078798962299134	0.9977905312364106
001886	108	0.25	0.287037037037037	0.2129629629629629	0.25	0.5	T	C	3	-8.4	1.029820018586342	1.003596302173574
001887	108	0.2685185185185185	0.2777777777777778	0.2222222222222222	0.2314814814814814	0.5	C	A	5	-11.4	1.1299886845269451	0.9970074614310244
001888	108	0.2685185185185185	0.1944444444444444	0.3055555555555556	0.2314814814814814	0.5	C	A	4	-9.7	0.9186349934434784	0.9943843899359136
001889	108	0.3611111111111111	0.287037037037037	0.2129629629629629	0.1388888888888889	0.5	A	A	5	-8.1	0.905318464207985	0.999377456175054
001890	108	0.287037037037037	0.2685185185185185	0.2314814814814814	0.2129629629629629	0.5	C	G	4	-13.4	0.5143811198444478	1.004343399413124
001891	108	0.25	0.2407407407407407	0.2592592592592592	0.25	0.5	C	T	4	-9.9	0.9171382270463602	1.0016768721581812
001892	108	0.2314814814814814	0.2314814814814814	0.2685185185185185	0.2685185185185185	0.5	G	G	3	-9.3	0.6386798479752982	1.0098832969911573
001893	108	0.2685185185185185	0.287037037037037	0.2129629629629629	0.2314814814814814	0.5	A	G	5	-7.3	0.926375039524418	0.9968593215173632
001894	108	0.2037037037037037	0.2314814814814814	0.2685185185185185	0.2962962962962963	0.5	G	A	4	-8.8	1.1980606376312375	1.0029899797750248
001895	108	0.2314814814814814	0.2962962962962963	0.2037037037037037	0.2685185185185185	0.5	G	G	6	-12.1	0.992187648712709	1.004616217088217
001896	108	0.2407407407407407	0.2685185185185185	0.2314814814814814	0.2592592592592592	0.5	T	T	6	-18.5	0.9662851979884154	0.9991332377804518
001897	108	0.25	0.2407407407407407	0.2592592592592592	0.25	0.5	A	G	4	-9.3	0.9809550539632444	0.9999826752195689
001898	108	0.25	0.2407407407407407	0.2592592592592592	0.25	0.5	G	A	3	-8.7	1.0335977372032925	1.0008180734456902
001899	108	0.25	0.2592592592592592	0.2407407407407407	0.25	0.5	G	T	5	-5.8	1.1181540659552716	0.998720874862272
001900	108	0.2685185185185185	0.2314814814814814	0.2685185185185185	0.2314814814814814	0.5	T	A	4	-11.2	0.9313500896539496	1.004927501419064
001901	108	0.2129629629629629	0.2314814814814814	0.2685185185185185	0.287037037037037	0.5	T	C	3	-9.9	1.2196842829269832	1.0015675803183284
001902	108	0.2222222222222222	0.1944444444444444	0.3055555555555556	0.2777777777777778	0.5	C	A	4	-15.0	1.0813876726771443	0.9941047158911656
001903	108	0.3333333333333333	0.3333333333333333	0.1666666666666666	0.1666666666666666	0.5	A	C	5	-7.7	0.961158424624866	0.99747938562452
001904	108	0.2407407407407407	0.2407407407407407	0.2592592592592592	0.2592592592592592	0.5	G	C	5	-8.8	1.1559509639493404	0.9963898379645632
001905	108	0.2685185185185185	0.287037037037037	0.2129629629629629	0.2314814814814814	0.5	T	A	4	-9.9	0.9385647101440991	1.0008610930448143
001906	108	0.2777777777777778	0.2685185185185185	0.2314814814814814	0.2222222222222222	0.5	G	T	5	-7.6	0.9471001246195436	0.9867329532618546
001907	108	0.2592592592592592	0.25	0.25	0.2407407407407407	0.5	T	C	3	-12.2	0.8936481887088493	0.9914434236649644
001908	108	0.2592592592592592	0.2222222222222222	0.2777777777777778	0.2407407407407407	0.5	G	A	3	-13.1	1.0653129530345515	0.9975539377733392
001909	108	0.2685185185185185	0.25	0.25	0.2314814814814814	0.5	A	T	4	-8.9	1.2328960267413425	0.9981249062791226
001910	108	0.2222222222222222	0.2685185185185185	0.2314814814814814	0.2777777777777778	0.5	C	G	6	-9.9	1.3549877345096009	1.006567604804533
001911	108	0.25	0.2314814814814814	0.2685185185185185	0.25	0.5	C	A	4	-12.4	0.8046856750003716	0.994589071747374
001912	108	0.2037037037037037	0.2407407407407407	0.2592592592592592	0.2962962962962963	0.5	G	T	4	-8.1	1.4502805716912397	0.9963769359048688
001913	108	0.2037037037037037	0.2777777777777778	0.2222222222222222	0.2962962962962963	0.5	A	C	3	-11.8	1.3708537724913994	0.9999117074771005
001914	108	0.2777777777777778	0.2314814814814814	0.2685185185185185	0.2222222222222222	0.5	C	C	3	-14.2	0.8651651688930545	1.0027064638805312
001915	108	0.25	0.287037037037037	0.2129629629629629	0.25	0.5	T	C	3	-7.5	1.0332489815821146	1.0029555902262812
001916	108	0.3055555555555556	0.2129629629629629	0.287037037037037	0.1944444444444444	0.5	C	G	3	-10.9	0.7847088744465391	1.0004485726349228
001917	108	0.2685185185185185	0.1759259259259259	0.324074074074074	0.2314814814814814	0.5	G	G	3	-10.3	0.8284394673061994	1.0042420216361476
001918	108	0.3055555555555556	0.25	0.25	0.1944444444444444	0.5	G	G	4	-8.4	0.6743730312461198	0.99950098798354
001919	108	0.2222222222222222	0.324074074074074	0.1759259259259259	0.2777777777777778	0.5	T	C	4	-6.2	1.3812486468810172	0.9982227942795332
001920	108	0.2407407407407407	0.2407407407407407	0.2592592592592592	0.2592592592592592	0.5	T	G	4	-8.7	0.968684584403444	1.0022731842240191
001921	108	0.287037037037037	0.2314814814814814	0.2685185185185185	0.2129629629629629	0.5	A	A	3	-11.6	0.6438895064697372	1.0047882467547724
001922	108	0.2962962962962963	0.3055555555555556	0.1944444444444444	0.2037037037037037	0.5	A	A	4	-7.6	1.171583550178498	1.0003933604087798
001923	108	0.2314814814814814	0.2407407407407407	0.2592592592592592	0.2685185185185185	0.5	G	C	6	-12.8	0.8855640301632804	1.0029412858630908
001924	108	0.3055555555555556	0.2037037037037037	0.2962962962962963	0.1944444444444444	0.5	T	A	4	-8.4	0.5752122801160628	1.0055108018286227
001925	108	0.2962962962962963	0.287037037037037	0.2129629629629629	0.2037037037037037	0.5	C	C	4	-6.3	0.7697375559221877	1.0034853198341822
001926	108	0.2685185185185185	0.2222222222222222	0.2777777777777778	0.2314814814814814	0.5	T	C	4	-14.4	0.887836799689676	1.0042521144914829
001927	108	0.2129629629629629	0.2777777777777778	0.2222222222222222	0.287037037037037	0.5	T	T	4	-7.8	1.2097540817685102	1.0016019656334043
001928	108	0.287037037037037	0.2037037037037037	0.2962962962962963	0.2129629629629629	0.5	A	G	3	-15.5	0.5393159803018186	1.0046719910598525
001929	108	0.2314814814814814	0.2777777777777778	0.2222222222222222	0.2685185185185185	0.5	G	T	5	-7.3	1.5660553062211104	0.9968515230402654
001930	108	0.1944444444444444	0.2685185185185185	0.2314814814814814	0.3055555555555556	0.5	G	T	4	-8.1	1.1372490478710149	0.9988390454060576
001931	108	0.2592592592592592	0.2222222222222222	0.2777777777777778	0.2407407407407407	0.5	T	A	4	-9.3	0.6670395303213699	1.0080661896942211
001932	108	0.2222222222222222	0.25	0.25	0.2777777777777778	0.5	G	C	3	-9.1	1.251186180721834	0.9997317887549112
001933	108	0.2777777777777778	0.2592592592592592	0.2407407407407407	0.2222222222222222	0.5	C	G	4	-11.9	0.7188006800806644	1.0035714180501307
001934	108	0.2685185185185185	0.25	0.25	0.2314814814814814	0.5	G	T	3	-12.9	0.9783603736095452	1.0023164529789852
001935	108	0.2685185185185185	0.2407407407407407	0.2592592592592592	0.2314814814814814	0.5	T	C	3	-6.4	0.7429470741618266	1.0006364419907634
001936	108	0.2777777777777778	0.2407407407407407	0.2592592592592592	0.2222222222222222	0.5	A	C	3	-14.9	0.8874521880655188	1.004322076857148
001937	108	0.25	0.2592592592592592	0.2407407407407407	0.25	0.5	A	G	4	-7.6	0.9325726067345564	0.9946849222735492
001938	108	0.2685185185185185	0.2685185185185185	0.2314814814814814	0.2314814814814814	0.5	C	T	4	-11.4	1.0436038156152143	0.9988164433072834
001939	108	0.2129629629629629	0.2222222222222222	0.2777777777777778	0.287037037037037	0.5	T	A	4	-10.8	0.927195282763017	1.007371935779749
001940	108	0.2037037037037037	0.3055555555555556	0.1944444444444444	0.2962962962962963	0.5	A	T	6	-7.5	1.3028679336563571	1.0000403164652207
001941	108	0.287037037037037	0.2407407407407407	0.2592592592592592	0.2129629629629629	0.5	G	G	3	-13.0	0.8451831395295841	1.0011948963812685
001942	108	0.25	0.2685185185185185	0.2314814814814814	0.25	0.5	T	G	5	-8.1	0.8539910876480339	0.99605769527061
001943	108	0.2407407407407407	0.2685185185185185	0.2314814814814814	0.2592592592592592	0.5	C	C	4	-15.6	1.2154041027717597	0.999349198981452
001944	108	0.2592592592592592	0.2685185185185185	0.2314814814814814	0.2407407407407407	0.5	A	C	3	-18.1	0.8722049907526717	1.0016813461921992
001945	108	0.2777777777777778	0.25	0.25	0.2222222222222222	0.5	A	T	3	-9.3	0.9278388490377482	1.0016005388727771
001946	108	0.287037037037037	0.2222222222222222	0.2777777777777778	0.2129629629629629	0.5	C	G	4	-8.5	0.7031819513195996	1.0053501455046971
001947	108	0.2685185185185185	0.2407407407407407	0.2592592592592592	0.2314814814814814	0.5	G	A	5	-11.1	0.7160145754195326	1.002456113057746
001948	108	0.3055555555555556	0.3055555555555556	0.1944444444444444	0.1944444444444444	0.5	G	T	3	-8.9	0.9123863002267768	0.9967723930014664
001949	108	0.3055555555555556	0.25	0.25	0.1944444444444444	0.5	G	C	5	-6.8	0.4691007708897164	1.0061409193674018
001950	108	0.2962962962962963	0.25	0.25	0.2037037037037037	0.5	C	G	4	-8.3	0.5048368695691526	1.0029602559714808
001951	108	0.2407407407407407	0.2037037037037037	0.2962962962962963	0.2592592592592592	0.5	C	A	4	-14.5	0.7089507360596863	1.0079007451431223
001952	108	0.2685185185185185	0.2129629629629629	0.287037037037037	0.2314814814814814	0.5	T	G	5	-9.2	0.7149678731886517	1.0036634044906267
001953	108	0.2407407407407407	0.2222222222222222	0.2777777777777778	0.2592592592592592	0.5	T	C	3	-9.4	0.8698525180657037	1.0051802005202446
001954	108	0.2407407407407407	0.2407407407407407	0.2592592592592592	0.2592592592592592	0.5	C	C	3	-12.6	0.9697186140734136	0.9985046691376104
001955	108	0.2222222222222222	0.2129629629629629	0.287037037037037	0.2777777777777778	0.5	T	G	5	-9.9	1.2644622113843542	0.997163891941046
001956	108	0.2777777777777778	0.1944444444444444	0.3055555555555556	0.2222222222222222	0.5	A	A	5	-14.6	0.8799529332384068	1.00009317127207
001957	108	0.1851851851851851	0.2222222222222222	0.2777777777777778	0.3148148148148148	0.5	G	G	5	-7.4	1.2932862786515784	0.9994433355011018
001958	108	0.2222222222222222	0.2129629629629629	0.287037037037037	0.2777777777777778	0.5	T	C	7	-13.4	0.8071814952130734	1.003723570283204
001959	108	0.25	0.2129629629629629	0.287037037037037	0.25	0.5	C	G	3	-6.6	1.8806267525608888	0.9405902060753444
001960	108	0.2685185185185185	0.2129629629629629	0.287037037037037	0.2314814814814814	0.5	A	G	4	-8.3	0.9287299830878026	0.9966797453077854
001961	108	0.25	0.2314814814814814	0.2685185185185185	0.25	0.5	T	C	5	-14.2	1.0084607238562069	0.997025607429426
001962	108	0.2407407407407407	0.2685185185185185	0.2314814814814814	0.2592592592592592	0.5	C	A	4	-10.6	0.7801620600686373	1.006968358258484
001963	108	0.25	0.1944444444444444	0.3055555555555556	0.25	0.5	T	G	4	-17.7	1.2826186400652928	0.996985166672053
001964	108	0.2777777777777778	0.2314814814814814	0.2685185185185185	0.2222222222222222	0.5	A	A	5	-8.2	0.672442583036526	1.004200110496302
001965	108	0.3333333333333333	0.324074074074074	0.1759259259259259	0.1666666666666666	0.5	G	A	5	-10.9	0.9313228842480784	0.9982392128116312
001966	108	0.2129629629629629	0.3148148148148148	0.1851851851851851	0.287037037037037	0.5	C	C	4	-13.2	1.061276354284545	0.998345877842438
001967	108	0.2129629629629629	0.287037037037037	0.2129629629629629	0.287037037037037	0.5	C	G	4	-9.8	0.9796338157331296	1.0057805316745418
001968	108	0.2592592592592592	0.2777777777777778	0.2222222222222222	0.2407407407407407	0.5	T	C	3	-14.9	0.8730845130176024	1.004890513227762
001969	108	0.2592592592592592	0.2592592592592592	0.2407407407407407	0.2407407407407407	0.5	C	A	3	-12.1	1.1159815057926188	1.0017787025559106
001970	108	0.2037037037037037	0.2685185185185185	0.2314814814814814	0.2962962962962963	0.5	T	T	4	-9.2	1.0633952769969586	0.998856576186572
001971	108	0.2314814814814814	0.2222222222222222	0.2777777777777778	0.2685185185185185	0.5	G	T	4	-8.8	1.0263602483804308	1.0009449825935148
001972	108	0.2685185185185185	0.2592592592592592	0.2407407407407407	0.2314814814814814	0.5	T	T	3	-8.8	0.8281431073995226	1.00417008498525
001973	108	0.1944444444444444	0.324074074074074	0.1759259259259259	0.3055555555555556	0.5	C	C	4	-8.6	1.303464434536747	1.0005242218735029
001974	108	0.25	0.2407407407407407	0.2592592592592592	0.25	0.5	G	C	4	-11.7	0.8722702074804695	0.9950776987233724
001975	108	0.2685185185185185	0.25	0.25	0.2314814814814814	0.5	T	T	4	-13.6	1.022648497750846	0.9952275474619646
001976	108	0.2962962962962963	0.2407407407407407	0.2592592592592592	0.2037037037037037	0.5	G	T	4	-7.4	0.7606159904818945	1.0051730262596603
001977	108	0.3148148148148148	0.25	0.25	0.1851851851851851	0.5	C	A	4	-9.5	0.9958939975550862	0.9945826319408504
001978	108	0.1944444444444444	0.2592592592592592	0.2407407407407407	0.3055555555555556	0.5	G	G	3	-14.3	1.2504286580384447	1.0049053044708267
001979	108	0.287037037037037	0.2314814814814814	0.2685185185185185	0.2129629629629629	0.5	G	C	3	-8.1	0.6920022501481379	0.9969279848905512
001980	108	0.2592592592592592	0.287037037037037	0.2129629629629629	0.2407407407407407	0.5	T	G	3	-9.9	1.474132062846924	1.0010771031057268
001981	108	0.2129629629629629	0.2037037037037037	0.2962962962962963	0.287037037037037	0.5	A	C	3	-9.0	1.6227342457031215	1.0003844469717873
001982	108	0.287037037037037	0.2314814814814814	0.2685185185185185	0.2129629629629629	0.5	A	A	3	-13.5	0.666874032562428	1.0055066463166644
001983	108	0.2685185185185185	0.2407407407407407	0.2592592592592592	0.2314814814814814	0.5	G	G	5	-6.5	0.8814497719013886	1.0010432614997182
001984	108	0.2129629629629629	0.2407407407407407	0.2592592592592592	0.287037037037037	0.5	T	C	4	-7.2	1.3637939250808997	0.998481717195012
001985	108	0.287037037037037	0.2962962962962963	0.2037037037037037	0.2129629629629629	0.5	A	G	3	-5.5	0.8836127732497507	1.0046870826555208
001986	108	0.2685185185185185	0.25	0.25	0.2314814814814814	0.5	T	A	3	-9.6	0.8884884056180894	1.0027022951741875
001987	108	0.2592592592592592	0.1851851851851851	0.3148148148148148	0.2407407407407407	0.5	A	C	4	-4.9	1.2229050347359545	0.9958660951160344
001988	108	0.2129629629629629	0.25	0.25	0.287037037037037	0.5	A	A	4	-10.7	1.3481212520440702	1.0024136086655484
001989	108	0.2777777777777778	0.2777777777777778	0.2222222222222222	0.2222222222222222	0.5	A	T	5	-11.8	1.1619219506992695	0.9996410407120652
001990	108	0.2592592592592592	0.2592592592592592	0.2407407407407407	0.2407407407407407	0.5	G	T	4	-11.0	0.9358053579716088	0.9924381659361712
001991	108	0.3055555555555556	0.324074074074074	0.1759259259259259	0.1944444444444444	0.5	C	T	4	-3.7	1.1271144224757492	0.9978933313831344
001992	108	0.25	0.2129629629629629	0.287037037037037	0.25	0.5	C	A	4	-11.0	1.0007749696730306	0.9997686335189444
001993	108	0.25	0.2407407407407407	0.2592592592592592	0.25	0.5	T	A	3	-9.0	1.029689156181388	1.0012015057757595
001994	108	0.2222222222222222	0.2407407407407407	0.2592592592592592	0.2777777777777778	0.5	C	T	4	-11.2	1.2223951901447516	0.9966532062396783
001995	108	0.2962962962962963	0.2592592592592592	0.2407407407407407	0.2037037037037037	0.5	A	A	4	-8.2	0.6511807680162006	1.0060915711144238
001996	108	0.2777777777777778	0.2222222222222222	0.2777777777777778	0.2222222222222222	0.5	T	A	4	-8.8	0.5839018170498863	1.005236912244492
001997	108	0.1944444444444444	0.25	0.25	0.3055555555555556	0.5	C	C	4	-10.7	1.3316780069615923	1.002000932990481
001998	108	0.2407407407407407	0.2777777777777778	0.2222222222222222	0.2592592592592592	0.5	T	C	4	-9.8	1.0842146740559202	1.0011858257328166
001999	108	0.2222222222222222	0.2777777777777778	0.2222222222222222	0.2777777777777778	0.5	C	G	3	-9.3	0.5029629771048117	1.0078620903435234
[truncated: 9,995 more rows]
