# Supplementary material for: Predicting sequence-specific amplification efficiency in multi-template PCR with deep learning
Source: Nat Commun. 2025 Oct 16;16:9187. doi: 10.1038/s41467-025-64221-4 (PMC12533003; doi:10.1038/s41467-025-64221-4)
Supplement: Supplementary file 4 — Source data [file 41467_2025_64221_MOESM4_ESM.zip › Supp.Fig. 58-59/data.csv]

seq_id	length	A	C	G	T	GC	first	last	hp	dg	x0	eff
000000	104	0.2596153846153846	0.3173076923076923	0.2019230769230769	0.2211538461538461	0.5192307692307693	C	C	3	-8.4	0.4373510915775734	1.0002551493189822
000001	104	0.3076923076923077	0.1923076923076923	0.2692307692307692	0.2307692307692307	0.4615384615384615	A	T	3	-5.8	0.5730202301225361	0.9969006311423604
000002	104	0.3269230769230769	0.173076923076923	0.2884615384615384	0.2115384615384615	0.4615384615384615	G	T	3	-9.3	0.1802364698240003	1.0146515992916776
000003	104	0.2980769230769231	0.1634615384615384	0.3365384615384615	0.2019230769230769	0.5	G	G	3	-7.4	0.2700687797314315	1.0239187678436907
000004	104	0.25	0.2692307692307692	0.25	0.2307692307692307	0.5192307692307693	A	A	3	-7.9	1.0817485333229029	0.9912632248864351
000005	104	0.2692307692307692	0.2307692307692307	0.25	0.25	0.4807692307692308	A	C	3	-14.3	0.5872142349581622	0.9951239301710696
000006	104	0.25	0.2884615384615384	0.2307692307692307	0.2307692307692307	0.5192307692307693	G	G	3	-7.8	0.4316178566190732	1.0168323984488117
000007	104	0.2884615384615384	0.2115384615384615	0.2884615384615384	0.2115384615384615	0.5	A	G	3	-8.7	0.6359402215659914	1.009598335582914
000008	104	0.2211538461538461	0.2788461538461538	0.2403846153846154	0.2596153846153846	0.5192307692307693	A	G	2	-9.6	2.1310951676464427	0.9975624793717364
000009	104	0.2596153846153846	0.2403846153846154	0.2596153846153846	0.2403846153846154	0.5	A	C	3	-8.7	0.9795594653767912	0.9879559620775078
000010	104	0.25	0.2692307692307692	0.2692307692307692	0.2115384615384615	0.5384615384615384	T	G	3	-7.0	1.0781419877111944	1.0122418881341897
000011	104	0.25	0.2115384615384615	0.2692307692307692	0.2692307692307692	0.4807692307692308	G	G	3	-10.2	0.6059466035187104	0.9880910121578532
000012	104	0.2788461538461538	0.2211538461538461	0.2788461538461538	0.2211538461538461	0.5	T	G	3	-9.7	0.0286757408389559	1.010563496778069
000013	104	0.2596153846153846	0.3557692307692308	0.1826923076923076	0.2019230769230769	0.5384615384615384	C	A	3	-8.5	0.9853245181140744	1.0203542310017577
000014	104	0.2307692307692307	0.2692307692307692	0.25	0.25	0.5192307692307693	G	A	3	-9.1	0.9473674059982612	1.0044677228569971
000015	104	0.2692307692307692	0.2307692307692307	0.2884615384615384	0.2115384615384615	0.5192307692307693	G	A	3	-12.6	0.5842735562894578	0.9895661079842244
000016	104	0.2403846153846154	0.2596153846153846	0.2403846153846154	0.2596153846153846	0.5	G	C	3	-9.1	0.5508082692352059	0.973407131732728
000017	104	0.2403846153846154	0.3173076923076923	0.2211538461538461	0.2211538461538461	0.5384615384615384	C	C	3	-10.9	0.029062766419199	1.0075393650711044
000018	104	0.2211538461538461	0.2403846153846154	0.2403846153846154	0.2980769230769231	0.4807692307692308	T	C	3	-10.8	0.8524524059692768	1.0045665457311086
000019	104	0.2596153846153846	0.2788461538461538	0.1826923076923076	0.2788461538461538	0.4615384615384615	C	G	3	-7.9	0.4887831377384481	0.9980016075508564
000020	104	0.3076923076923077	0.2884615384615384	0.2307692307692307	0.173076923076923	0.5192307692307693	C	A	3	-12.6	1.804888050012604	1.0053770677097524
000021	104	0.2788461538461538	0.2596153846153846	0.2019230769230769	0.2596153846153846	0.4615384615384615	A	T	3	-10.0	2.628166906665307	0.9889167754213924
000022	104	0.2692307692307692	0.25	0.2307692307692307	0.25	0.4807692307692308	C	C	3	-8.0	0.2142467034094897	1.0101589789302197
000023	104	0.25	0.2307692307692307	0.2884615384615384	0.2307692307692307	0.5192307692307693	A	C	3	-9.5	0.1654349733771456	0.9953274364143768
000024	104	0.2403846153846154	0.2211538461538461	0.2980769230769231	0.2403846153846154	0.5192307692307693	G	C	3	-12.9	0.3890622790570444	0.9920078951132566
000025	104	0.2115384615384615	0.2692307692307692	0.2692307692307692	0.25	0.5384615384615384	G	A	3	-9.6	0.2302017974667515	1.007155225521988
000026	104	0.2019230769230769	0.2211538461538461	0.2403846153846154	0.3365384615384615	0.4615384615384615	T	C	3	-8.2	3.66720409761963	1.0017514300800028
000027	104	0.2596153846153846	0.2788461538461538	0.2403846153846154	0.2211538461538461	0.5192307692307693	A	A	3	-12.7	0.957634014066287	0.9996177879042134
000028	104	0.25	0.2307692307692307	0.2692307692307692	0.25	0.5	A	A	3	-10.0	0.3824577363596317	1.0034486994513636
000029	104	0.2980769230769231	0.1442307692307692	0.3173076923076923	0.2403846153846154	0.4615384615384615	T	C	3	-6.8	0.1943350338183903	1.0140017370345924
000031	104	0.25	0.2307692307692307	0.2307692307692307	0.2884615384615384	0.4615384615384615	A	T	3	-5.9	0.8252473743107032	1.0001785301176715
000032	104	0.3076923076923077	0.2884615384615384	0.25	0.1538461538461538	0.5384615384615384	G	G	3	-11.1	1.3653346476212878	0.99664606515678
000033	104	0.2403846153846154	0.2211538461538461	0.2980769230769231	0.2403846153846154	0.5192307692307693	G	C	3	-10.9	0.3440535607871233	0.9980287191258768
000034	104	0.2596153846153846	0.3173076923076923	0.2019230769230769	0.2211538461538461	0.5192307692307693	T	A	3	-7.7	1.083970971195633	0.978721749087484
000035	104	0.2211538461538461	0.2019230769230769	0.2788461538461538	0.2980769230769231	0.4807692307692308	G	T	3	-9.9	1.1348710900102956	1.0112875739522151
000036	104	0.2980769230769231	0.2403846153846154	0.2403846153846154	0.2211538461538461	0.4807692307692308	A	T	3	-10.4	1.007584193044898	0.9954817528904352
000037	104	0.2307692307692307	0.2884615384615384	0.25	0.2307692307692307	0.5384615384615384	A	T	2	-12.2	5.065437445450642	0.9958201560835934
000038	104	0.2980769230769231	0.2596153846153846	0.2019230769230769	0.2403846153846154	0.4615384615384615	T	C	3	-9.8	1.1254172200681856	0.9942706965533524
000039	104	0.25	0.2115384615384615	0.2692307692307692	0.2692307692307692	0.4807692307692308	T	G	3	-7.9	0.8266720573333294	1.005343636069271
000040	104	0.3269230769230769	0.173076923076923	0.3076923076923077	0.1923076923076923	0.4807692307692308	G	A	2	-14.7	0.3984941762826065	0.9967032544317506
000041	104	0.3269230769230769	0.2307692307692307	0.2692307692307692	0.173076923076923	0.5	T	G	3	-7.5	0.4176087263773385	0.9790290542483434
000042	104	0.2211538461538461	0.2211538461538461	0.3173076923076923	0.2403846153846154	0.5384615384615384	G	A	3	-11.1	0.183748763540756	0.9997875292798946
000043	104	0.2403846153846154	0.2403846153846154	0.2403846153846154	0.2788461538461538	0.4807692307692308	C	A	3	-12.6	0.2983719119256364	1.0030849079405455
000044	104	0.25	0.25	0.2115384615384615	0.2884615384615384	0.4615384615384615	G	C	3	-13.2	1.8983188797296755	0.9698805433702512
000045	104	0.2307692307692307	0.2307692307692307	0.2692307692307692	0.2692307692307692	0.5	A	T	3	-7.6	1.4086358538882304	0.9860750893364422
000046	104	0.2692307692307692	0.2692307692307692	0.2115384615384615	0.25	0.4807692307692308	G	G	3	-8.2	0.7686592933741393	1.003113793744962
000047	104	0.2307692307692307	0.3076923076923077	0.1923076923076923	0.2692307692307692	0.5	G	G	3	-7.3	0.4348086539355796	1.008230467355821
000048	104	0.2019230769230769	0.2788461538461538	0.2596153846153846	0.2596153846153846	0.5384615384615384	A	A	3	-10.7	4.779587712452196	0.9958416955391324
000049	104	0.2692307692307692	0.1538461538461538	0.3269230769230769	0.25	0.4807692307692308	G	G	3	-7.1	1.9958941269596304	1.0096690973593487
000050	104	0.2980769230769231	0.2980769230769231	0.1826923076923076	0.2211538461538461	0.4807692307692308	C	C	3	-5.2	0.5807892612274421	1.0131151372878169
000051	104	0.2596153846153846	0.2788461538461538	0.2403846153846154	0.2211538461538461	0.5192307692307693	G	C	3	-8.6	0.1622922547272669	0.9957250217179616
000052	104	0.1923076923076923	0.2692307692307692	0.25	0.2884615384615384	0.5192307692307693	G	A	3	-9.5	3.014666376172857	1.0048337980009454
000053	104	0.25	0.2884615384615384	0.25	0.2115384615384615	0.5384615384615384	G	G	3	-6.2	0.6923474568409685	1.0147742290891026
000054	104	0.3076923076923077	0.2307692307692307	0.2884615384615384	0.173076923076923	0.5192307692307693	T	C	3	-7.2	0.3152995113293638	1.01401907239155
000055	104	0.2596153846153846	0.2403846153846154	0.2788461538461538	0.2211538461538461	0.5192307692307693	G	A	3	-8.3	0.9566283173645874	1.0099314502758772
000056	104	0.2115384615384615	0.2692307692307692	0.2115384615384615	0.3076923076923077	0.4807692307692308	T	T	3	-8.8	0.1787547795079981	1.0069600997660264
000057	104	0.2692307692307692	0.2307692307692307	0.2692307692307692	0.2307692307692307	0.5	A	A	3	-9.9	1.498984198370344	1.0084523950569373
000058	104	0.2211538461538461	0.2019230769230769	0.3365384615384615	0.2403846153846154	0.5384615384615384	G	G	3	-7.0	0.2316443357698834	1.0179673565774847
000059	104	0.2788461538461538	0.2403846153846154	0.2788461538461538	0.2019230769230769	0.5192307692307693	C	A	3	-8.9	0.574794062861588	1.0079232212400866
000060	104	0.25	0.2115384615384615	0.2692307692307692	0.2692307692307692	0.4807692307692308	A	T	3	-9.3	0.7429578328235054	0.9808946893194338
000061	104	0.2788461538461538	0.2403846153846154	0.2403846153846154	0.2403846153846154	0.4807692307692308	T	A	3	-9.6	1.7075698258747087	0.9835125253185556
000062	104	0.25	0.2884615384615384	0.2307692307692307	0.2307692307692307	0.5192307692307693	A	G	3	-7.3	0.261791489104423	1.0049573651890562
000063	104	0.2307692307692307	0.2307692307692307	0.2692307692307692	0.2692307692307692	0.5	G	T	3	-8.1	0.2858534353513307	1.0165702424090115
000064	104	0.2788461538461538	0.2980769230769231	0.2019230769230769	0.2211538461538461	0.5	A	A	3	-11.4	0.511979979232643	1.0066263100360444
000065	104	0.2115384615384615	0.25	0.2692307692307692	0.2692307692307692	0.5192307692307693	C	C	3	-9.9	0.4854500549163001	1.0120358811827506
000066	104	0.2788461538461538	0.2980769230769231	0.2403846153846154	0.1826923076923076	0.5384615384615384	A	A	3	-10.8	1.88465970285146	1.009752762354383
000067	104	0.25	0.3076923076923077	0.2307692307692307	0.2115384615384615	0.5384615384615384	C	G	3	-7.0	0.6856846399152916	0.9821725301774072
000068	104	0.2788461538461538	0.2019230769230769	0.2596153846153846	0.2596153846153846	0.4615384615384615	C	T	3	-11.9	0.3050487382266503	0.9935189313697868
000069	104	0.2788461538461538	0.2596153846153846	0.2019230769230769	0.2596153846153846	0.4615384615384615	G	T	3	-9.6	0.7381379894641305	1.0034938449061206
000070	104	0.2884615384615384	0.25	0.2307692307692307	0.2307692307692307	0.4807692307692308	G	T	3	-14.6	0.939677609246114	0.9869134855971792
000071	104	0.2211538461538461	0.2980769230769231	0.2019230769230769	0.2788461538461538	0.5	A	C	3	-7.6	0.5244756281168874	1.0109146334812495
000072	104	0.25	0.2692307692307692	0.2307692307692307	0.25	0.5	G	A	3	-8.4	0.9554420812918708	1.001857683348914
000073	104	0.2307692307692307	0.3269230769230769	0.173076923076923	0.2692307692307692	0.5	C	T	3	-6.1	1.0826592075033992	1.0142679642972388
000074	104	0.3173076923076923	0.2980769230769231	0.1826923076923076	0.2019230769230769	0.4807692307692308	A	T	3	-8.3	0.1347145254172597	0.9984537301711298
000075	104	0.2980769230769231	0.2788461538461538	0.2403846153846154	0.1826923076923076	0.5192307692307693	G	C	3	-7.0	0.4085793704119448	0.9973041147105683
000076	104	0.3076923076923077	0.25	0.2307692307692307	0.2115384615384615	0.4807692307692308	T	A	3	-8.7	1.708077213980468	0.9860228553911872
000077	104	0.2788461538461538	0.2596153846153846	0.2019230769230769	0.2596153846153846	0.4615384615384615	A	A	3	-9.1	0.1676346949333101	1.0044358726699436
000078	104	0.2403846153846154	0.2788461538461538	0.2596153846153846	0.2211538461538461	0.5384615384615384	T	G	3	-9.0	1.3768509869656658	1.0124748881434873
000079	104	0.2884615384615384	0.2692307692307692	0.1923076923076923	0.25	0.4615384615384615	G	C	3	-5.3	1.5583345931148962	0.9980576390360636
000080	104	0.2211538461538461	0.2980769230769231	0.2403846153846154	0.2403846153846154	0.5384615384615384	T	G	3	-12.0	1.8850728488247088	1.0042876902662334
000081	104	0.2980769230769231	0.2403846153846154	0.2211538461538461	0.2403846153846154	0.4615384615384615	G	A	3	-7.6	1.0150185830136005	1.0104247248073617
000082	104	0.2403846153846154	0.2403846153846154	0.2596153846153846	0.2596153846153846	0.5	A	A	3	-6.3	0.4382878179677276	0.9889633458429026
000083	104	0.2788461538461538	0.2596153846153846	0.2211538461538461	0.2403846153846154	0.4807692307692308	A	A	3	-10.9	1.5265000941955382	0.9962200950408804
000084	104	0.2115384615384615	0.2884615384615384	0.2307692307692307	0.2692307692307692	0.5192307692307693	T	C	3	-8.8	1.400616501359329	0.997003993364992
000085	104	0.2692307692307692	0.3269230769230769	0.2115384615384615	0.1923076923076923	0.5384615384615384	T	T	3	-8.5	0.70022273054846	1.0186881451927434
000086	104	0.2211538461538461	0.2788461538461538	0.2596153846153846	0.2403846153846154	0.5384615384615384	T	C	3	-13.4	1.5803361745576725	0.990304212666669
000088	104	0.2596153846153846	0.3365384615384615	0.2019230769230769	0.2019230769230769	0.5384615384615384	C	G	3	-11.7	0.7652259184048454	0.968226794771381
000089	104	0.173076923076923	0.1923076923076923	0.3076923076923077	0.3269230769230769	0.5	G	G	3	-8.9	0.2791889461187444	0.9922102115470408
000090	104	0.2980769230769231	0.2980769230769231	0.1634615384615384	0.2403846153846154	0.4615384615384615	T	A	3	-6.5	1.2856923413506978	1.0097159725961664
000091	104	0.25	0.2115384615384615	0.3076923076923077	0.2307692307692307	0.5192307692307693	G	A	3	-7.7	0.3281289800436631	0.9998702998520046
000092	104	0.2403846153846154	0.2596153846153846	0.2403846153846154	0.2596153846153846	0.5	A	C	3	-6.9	1.8627637615246957	1.0041593190339468
000093	104	0.2211538461538461	0.2403846153846154	0.2788461538461538	0.2596153846153846	0.5192307692307693	C	A	3	-9.7	0.6609591327616348	1.009191642072674
000094	104	0.2019230769230769	0.2403846153846154	0.2403846153846154	0.3173076923076923	0.4807692307692308	G	T	3	-5.3	0.6595408742932707	1.010700246017629
000095	104	0.2692307692307692	0.25	0.2307692307692307	0.25	0.4807692307692308	C	A	3	-7.4	0.4984867475610887	1.004671618161148
000096	104	0.2307692307692307	0.25	0.2115384615384615	0.3076923076923077	0.4615384615384615	T	G	3	-7.8	0.3912861618737156	1.0046764082739372
000097	104	0.2403846153846154	0.2596153846153846	0.2019230769230769	0.2980769230769231	0.4615384615384615	C	T	3	-3.3	0.2845183150176334	0.983978520391129
000098	104	0.2884615384615384	0.3076923076923077	0.1538461538461538	0.25	0.4615384615384615	G	G	3	-7.9	0.4536627737198143	1.0082444402145432
000099	104	0.2211538461538461	0.2211538461538461	0.2788461538461538	0.2788461538461538	0.5	T	G	3	-11.1	0.1714285456233049	0.9900848632019188
000100	104	0.2692307692307692	0.2884615384615384	0.2307692307692307	0.2115384615384615	0.5192307692307693	G	A	3	-6.4	0.1716330972446949	1.004288655004806
000101	104	0.2403846153846154	0.2788461538461538	0.2596153846153846	0.2211538461538461	0.5384615384615384	A	C	3	-10.3	1.3196492091512897	1.006375807869014
000102	104	0.2211538461538461	0.2211538461538461	0.2596153846153846	0.2980769230769231	0.4807692307692308	G	T	3	-10.2	2.363701247397373	1.0028115726277838
000103	104	0.2115384615384615	0.2692307692307692	0.2692307692307692	0.25	0.5384615384615384	T	C	3	-8.8	0.0288940613480917	1.0118532575966792
000104	104	0.2403846153846154	0.2596153846153846	0.2788461538461538	0.2211538461538461	0.5384615384615384	C	C	3	-11.6	0.4869006550995924	0.986014103479396
000105	104	0.2115384615384615	0.2884615384615384	0.25	0.25	0.5384615384615384	T	A	3	-9.1	0.4617910204141676	1.002493333903921
000106	104	0.3269230769230769	0.2307692307692307	0.2692307692307692	0.173076923076923	0.5	G	G	3	-5.0	0.2409000919022756	0.9998246518987602
000107	104	0.2692307692307692	0.2692307692307692	0.25	0.2115384615384615	0.5192307692307693	C	C	3	-10.1	0.1871927211270383	1.0083932708095469
000108	104	0.2019230769230769	0.2403846153846154	0.2403846153846154	0.3173076923076923	0.4807692307692308	T	T	3	-7.7	2.09691591539365	0.9985070006288326
000109	104	0.25	0.2884615384615384	0.2307692307692307	0.2307692307692307	0.5192307692307693	T	C	3	-9.9	1.177643389513908	0.9907116095722558
000110	104	0.2980769230769231	0.2019230769230769	0.2596153846153846	0.2403846153846154	0.4615384615384615	C	T	3	-10.0	0.052539342016897	1.010087937266247
000111	104	0.2307692307692307	0.25	0.2307692307692307	0.2884615384615384	0.4807692307692308	A	G	3	-8.8	2.0438678695545023	1.0014908655943688
000112	104	0.2692307692307692	0.2307692307692307	0.2307692307692307	0.2692307692307692	0.4615384615384615	T	C	3	-9.7	1.5805059625315117	1.0085552706549048
000113	104	0.2115384615384615	0.3653846153846153	0.173076923076923	0.25	0.5384615384615384	A	T	3	-11.3	2.917626627815769	0.9835319068948564
000114	104	0.2211538461538461	0.2980769230769231	0.2403846153846154	0.2403846153846154	0.5384615384615384	C	C	3	-11.4	0.2908693154474874	1.000202527366515
000115	104	0.2692307692307692	0.2307692307692307	0.2884615384615384	0.2115384615384615	0.5192307692307693	G	A	3	-11.4	0.9862395400693422	0.9983563552394128
000116	104	0.2884615384615384	0.25	0.2692307692307692	0.1923076923076923	0.5192307692307693	A	T	3	-11.7	0.3155176564783016	0.999405797758333
000117	104	0.25	0.2307692307692307	0.2692307692307692	0.25	0.5	A	G	2	-8.4	0.5991589261116679	1.0116785436428024
000118	104	0.2788461538461538	0.2980769230769231	0.1826923076923076	0.2403846153846154	0.4807692307692308	G	C	3	-11.6	1.5354667576925078	0.9885283274424096
000119	104	0.2307692307692307	0.3076923076923077	0.2307692307692307	0.2307692307692307	0.5384615384615384	G	T	2	-10.1	0.1418567982032618	0.996984696050804
000120	104	0.2403846153846154	0.2403846153846154	0.2211538461538461	0.2980769230769231	0.4615384615384615	C	T	3	-8.6	0.151088447368728	0.9947130553245408
000121	104	0.2788461538461538	0.3173076923076923	0.2211538461538461	0.1826923076923076	0.5384615384615384	A	T	3	-7.1	1.2697158733118667	0.9968261026996555
000122	104	0.2596153846153846	0.2788461538461538	0.2596153846153846	0.2019230769230769	0.5384615384615384	C	T	3	-11.8	2.955994863234228	0.9975066923228422
000123	104	0.1826923076923076	0.2211538461538461	0.3173076923076923	0.2788461538461538	0.5384615384615384	G	G	3	-8.6	2.409098533681539	0.9727041374919768
000124	104	0.173076923076923	0.1538461538461538	0.3461538461538461	0.3269230769230769	0.5	G	C	3	-7.5	0.2579917608540003	0.989245478711497
000125	104	0.2403846153846154	0.2019230769230769	0.2788461538461538	0.2788461538461538	0.4807692307692308	C	A	3	-8.9	1.0317302285538847	1.0034917715091702
000126	104	0.2788461538461538	0.2403846153846154	0.2596153846153846	0.2211538461538461	0.5	G	T	3	-8.9	0.0111499656634564	1.0089844487749162
000127	104	0.2307692307692307	0.2692307692307692	0.25	0.25	0.5192307692307693	C	T	3	-16.9	0.9367954618484782	0.9972951833034838
000128	104	0.2692307692307692	0.2307692307692307	0.25	0.25	0.4807692307692308	A	A	3	-10.1	0.1884760951885941	1.0016752316881357
000129	104	0.173076923076923	0.2692307692307692	0.2692307692307692	0.2884615384615384	0.5384615384615384	C	T	3	-13.8	0.5681510954561467	1.0085335674720115
000130	104	0.1826923076923076	0.1826923076923076	0.2980769230769231	0.3365384615384615	0.4807692307692308	C	T	3	-7.5	0.4738945133481715	1.0158838381704078
000131	104	0.2211538461538461	0.2403846153846154	0.2596153846153846	0.2788461538461538	0.5	T	A	3	-13.1	3.540743262756971	0.9921742339140264
000132	104	0.2692307692307692	0.2884615384615384	0.2307692307692307	0.2115384615384615	0.5192307692307693	G	C	3	-7.3	1.1841386234803493	0.9891051572401384
000133	104	0.1826923076923076	0.2596153846153846	0.2403846153846154	0.3173076923076923	0.5	C	T	3	-8.9	0.5694517321741764	1.0080792330493618
000134	104	0.2596153846153846	0.2596153846153846	0.2019230769230769	0.2788461538461538	0.4615384615384615	A	T	3	-3.9	0.4812905304690588	1.0151294664565045
000135	104	0.2403846153846154	0.2596153846153846	0.2596153846153846	0.2403846153846154	0.5192307692307693	A	C	3	-9.2	0.4726245771056572	1.0047545856993048
000136	104	0.25	0.2307692307692307	0.25	0.2692307692307692	0.4807692307692308	G	G	3	-6.4	1.6473762190472503	1.014862249322288
000137	104	0.2788461538461538	0.2596153846153846	0.2788461538461538	0.1826923076923076	0.5384615384615384	C	G	3	-9.6	0.025546995265757	1.004067461098312
000138	104	0.2596153846153846	0.2403846153846154	0.2788461538461538	0.2211538461538461	0.5192307692307693	G	T	3	-10.4	0.3652191273918304	0.9989138190334952
000139	104	0.2788461538461538	0.2211538461538461	0.2403846153846154	0.2596153846153846	0.4615384615384615	G	T	3	-7.2	3.1524214901363354	0.9569883446855016
000140	104	0.2596153846153846	0.1634615384615384	0.3173076923076923	0.2596153846153846	0.4807692307692308	A	G	3	-9.9	0.3053203954065783	1.0093947436464683
000141	104	0.2692307692307692	0.2692307692307692	0.2307692307692307	0.2307692307692307	0.5	G	T	3	-14.6	2.46533949471304	1.0004437795850782
000142	104	0.2596153846153846	0.2596153846153846	0.2788461538461538	0.2019230769230769	0.5384615384615384	A	C	3	-14.1	0.4870120740303889	1.0021885527308934
000143	104	0.2596153846153846	0.2788461538461538	0.2019230769230769	0.2596153846153846	0.4807692307692308	C	T	3	-8.5	0.6366126644994728	1.00063355935175
000144	104	0.1923076923076923	0.2884615384615384	0.25	0.2692307692307692	0.5384615384615384	G	A	3	-11.5	0.8826584524348454	0.9925026597489548
000145	104	0.2403846153846154	0.2211538461538461	0.2788461538461538	0.2596153846153846	0.5	T	G	3	-12.8	0.3168230423222892	1.0042637883249506
000146	104	0.2403846153846154	0.2980769230769231	0.2211538461538461	0.2403846153846154	0.5192307692307693	A	C	3	-9.1	0.6783230396955817	1.011417007564425
000147	104	0.3557692307692308	0.2211538461538461	0.2403846153846154	0.1826923076923076	0.4615384615384615	T	A	3	-9.2	0.4880417206737013	1.0101529498686082
000148	104	0.3173076923076923	0.2788461538461538	0.2019230769230769	0.2019230769230769	0.4807692307692308	T	C	3	-5.6	0.3209249807266147	1.0068729346524066
000149	104	0.3269230769230769	0.25	0.25	0.173076923076923	0.5	A	C	3	-8.5	1.0407735414896069	1.0075733738053791
000150	104	0.2692307692307692	0.2115384615384615	0.2692307692307692	0.25	0.4807692307692308	T	G	3	-15.9	2.2374121039852057	1.01220635870107
000151	104	0.3461538461538461	0.25	0.2115384615384615	0.1923076923076923	0.4615384615384615	T	C	3	-4.0	1.2882995909952564	1.0142466297740849
000152	104	0.2403846153846154	0.2596153846153846	0.2019230769230769	0.2980769230769231	0.4615384615384615	C	G	3	-8.2	5.578278665424668	0.9932062946079164
000153	104	0.2307692307692307	0.2115384615384615	0.2692307692307692	0.2884615384615384	0.4807692307692308	G	T	3	-3.7	1.4836796852818086	1.0265652388318742
000154	104	0.25	0.2115384615384615	0.3076923076923077	0.2307692307692307	0.5192307692307693	G	T	3	-10.4	0.4682175034000722	0.9934803821001597
000155	104	0.2692307692307692	0.2307692307692307	0.2692307692307692	0.2307692307692307	0.5	G	C	3	-11.6	0.4503710318322697	0.9846687931906328
000156	104	0.2019230769230769	0.2403846153846154	0.2788461538461538	0.2788461538461538	0.5192307692307693	A	G	3	-6.8	0.6151052906091147	1.0056545294738526
000157	104	0.2596153846153846	0.2211538461538461	0.2403846153846154	0.2788461538461538	0.4615384615384615	A	T	3	-9.9	6.844953632907032	0.9660493342543948
000158	104	0.1634615384615384	0.2980769230769231	0.2403846153846154	0.2980769230769231	0.5384615384615384	A	A	3	-10.2	3.943092598913875	0.9859855250755906
000159	104	0.2980769230769231	0.2019230769230769	0.2596153846153846	0.2403846153846154	0.4615384615384615	T	T	3	-12.5	0.1470985711919361	0.994647505257054
000160	104	0.25	0.3076923076923077	0.2307692307692307	0.2115384615384615	0.5384615384615384	T	T	3	-10.7	0.2501102902698665	1.0065444984115195
000161	104	0.2307692307692307	0.2884615384615384	0.2115384615384615	0.2692307692307692	0.5	C	T	3	-6.6	0.6293772683537185	1.0157493489185507
000162	104	0.25	0.2884615384615384	0.25	0.2115384615384615	0.5384615384615384	T	G	3	-20.9	1.3451368614220538	0.9858362388225952
000163	104	0.2692307692307692	0.2307692307692307	0.25	0.25	0.4807692307692308	C	T	3	-11.5	0.1040155263308506	1.0046365746107957
000164	104	0.2403846153846154	0.2596153846153846	0.2788461538461538	0.2211538461538461	0.5384615384615384	C	A	3	-9.5	0.5498915426837384	0.9939149976293744
000165	104	0.2692307692307692	0.3076923076923077	0.2307692307692307	0.1923076923076923	0.5384615384615384	T	T	3	-13.5	0.2333219160495531	1.00450714080593
000166	104	0.25	0.2307692307692307	0.2692307692307692	0.25	0.5	C	A	3	-6.1	0.2098401682256181	1.012630259651843
000167	104	0.2211538461538461	0.2211538461538461	0.2596153846153846	0.2980769230769231	0.4807692307692308	G	A	3	-8.1	1.17724828276636	0.9932431721202136
000168	104	0.3076923076923077	0.1923076923076923	0.2692307692307692	0.2307692307692307	0.4615384615384615	C	T	3	-9.0	0.6383385705011301	0.9830364475136
000169	104	0.2596153846153846	0.2211538461538461	0.2596153846153846	0.2596153846153846	0.4807692307692308	T	T	3	-8.9	3.1839353250871008	0.9908665851014632
000170	104	0.2596153846153846	0.2019230769230769	0.3365384615384615	0.2019230769230769	0.5384615384615384	G	C	3	-13.5	0.2096029443022392	0.9842212389678578
000171	104	0.2788461538461538	0.2980769230769231	0.2211538461538461	0.2019230769230769	0.5192307692307693	A	T	3	-8.2	0.4067346925638918	1.003906244050837
000172	104	0.2596153846153846	0.2596153846153846	0.2596153846153846	0.2211538461538461	0.5192307692307693	A	A	3	-12.4	0.826688094929329	1.004673717038134
000173	104	0.2692307692307692	0.25	0.2884615384615384	0.1923076923076923	0.5384615384615384	G	A	3	-11.7	0.3147939172492469	1.0028702050922078
000174	104	0.2211538461538461	0.2211538461538461	0.3173076923076923	0.2403846153846154	0.5384615384615384	T	C	3	-9.8	0.2102001073233309	0.9995168013064916
000175	104	0.1634615384615384	0.2596153846153846	0.2788461538461538	0.2980769230769231	0.5384615384615384	G	T	3	-13.3	0.457338729316242	1.0011047683883811
000176	104	0.2307692307692307	0.173076923076923	0.3269230769230769	0.2692307692307692	0.5	G	C	3	-7.1	0.9920371873366745	0.959938981632418
000177	104	0.2692307692307692	0.2115384615384615	0.3076923076923077	0.2115384615384615	0.5192307692307693	T	G	3	-9.6	0.5100972869054131	1.0052007843971356
000178	104	0.2692307692307692	0.25	0.25	0.2307692307692307	0.5	T	G	3	-8.0	0.95343432570782	0.9917742841855944
000179	104	0.2884615384615384	0.2307692307692307	0.2307692307692307	0.25	0.4615384615384615	G	T	3	-9.7	0.5877297175438309	1.0016470634962589
000180	104	0.2307692307692307	0.25	0.2884615384615384	0.2307692307692307	0.5384615384615384	T	T	3	-12.5	0.0989116880938437	1.0052931780680938
000181	104	0.25	0.25	0.2884615384615384	0.2115384615384615	0.5384615384615384	C	C	3	-11.1	0.1803709645931483	1.0093926363988577
000182	104	0.2307692307692307	0.2692307692307692	0.2307692307692307	0.2692307692307692	0.5	G	C	3	-8.4	0.0444455437965987	1.002707110828114
000183	104	0.2788461538461538	0.2403846153846154	0.2211538461538461	0.2596153846153846	0.4615384615384615	A	C	3	-6.3	0.4260444836764316	1.0226089137171075
000184	104	0.1923076923076923	0.3076923076923077	0.2307692307692307	0.2692307692307692	0.5384615384615384	G	T	3	-9.6	1.912999538525522	1.0056631564503606
000185	104	0.2307692307692307	0.3269230769230769	0.1923076923076923	0.25	0.5192307692307693	A	G	3	-6.7	0.2393532970873491	1.0123539341373529
000186	104	0.3461538461538461	0.1923076923076923	0.2692307692307692	0.1923076923076923	0.4615384615384615	C	G	3	-9.7	0.6887769840111915	0.9788464240616128
000187	104	0.3076923076923077	0.2884615384615384	0.1923076923076923	0.2115384615384615	0.4807692307692308	C	C	3	-10.1	0.3892339478282216	1.0059499564046064
000188	104	0.2115384615384615	0.2115384615384615	0.2884615384615384	0.2884615384615384	0.5	C	T	3	-10.9	0.218482380201069	1.003191612091525
000189	104	0.2403846153846154	0.2596153846153846	0.2788461538461538	0.2211538461538461	0.5384615384615384	T	T	3	-10.3	0.1351822711552671	0.9976002851946024
000190	104	0.2019230769230769	0.2019230769230769	0.2596153846153846	0.3365384615384615	0.4615384615384615	T	C	3	-6.5	1.503267714406713	1.0058409940227868
000191	104	0.1923076923076923	0.25	0.2692307692307692	0.2884615384615384	0.5192307692307693	G	A	3	-8.9	1.66763984623316	1.0124533610607882
000192	104	0.2307692307692307	0.25	0.25	0.2692307692307692	0.5	T	C	3	-8.7	1.2205384984804686	0.9991674804879886
000193	104	0.2211538461538461	0.1826923076923076	0.2788461538461538	0.3173076923076923	0.4615384615384615	G	T	3	-8.2	0.0359525839198981	1.005822510806362
000194	104	0.2403846153846154	0.2211538461538461	0.2403846153846154	0.2980769230769231	0.4615384615384615	T	C	3	-8.6	0.3014894104016482	0.9917371648943328
000195	104	0.2115384615384615	0.3076923076923077	0.2115384615384615	0.2692307692307692	0.5192307692307693	T	T	3	-10.1	3.685522736433808	1.000407851710773
000196	104	0.25	0.1923076923076923	0.3269230769230769	0.2307692307692307	0.5192307692307693	G	T	3	-9.1	1.1221484975328435	0.9882753498142364
000197	104	0.2692307692307692	0.25	0.2115384615384615	0.2692307692307692	0.4615384615384615	C	A	3	-5.9	0.9072792585484418	0.9911343147467134
000198	104	0.2884615384615384	0.2307692307692307	0.2307692307692307	0.25	0.4615384615384615	T	C	3	-5.5	0.6629099954201692	1.000315706689948
000199	104	0.2115384615384615	0.3076923076923077	0.2307692307692307	0.25	0.5384615384615384	T	A	3	-12.2	1.2631740949709052	0.9789850399701826
000200	104	0.3173076923076923	0.2788461538461538	0.1826923076923076	0.2211538461538461	0.4615384615384615	G	T	3	-9.7	0.475916652079615	0.9991211663507504
000201	104	0.2980769230769231	0.2211538461538461	0.2403846153846154	0.2403846153846154	0.4615384615384615	C	A	3	-6.0	1.7670319280339235	1.01531282504337
000202	104	0.25	0.3269230769230769	0.2115384615384615	0.2115384615384615	0.5384615384615384	A	C	3	-8.2	0.859102850164562	0.9956256036388614
000203	104	0.25	0.25	0.2307692307692307	0.2692307692307692	0.4807692307692308	G	C	3	-9.0	2.4501664635159885	0.9890214664000688
000204	104	0.1923076923076923	0.2884615384615384	0.2115384615384615	0.3076923076923077	0.5	G	G	3	-8.1	0.564992359862805	1.008436023114529
000205	104	0.2403846153846154	0.2788461538461538	0.2403846153846154	0.2403846153846154	0.5192307692307693	A	G	3	-11.6	0.6889630557815114	1.008695495664763
000206	104	0.2596153846153846	0.2980769230769231	0.2019230769230769	0.2403846153846154	0.5	A	C	3	-12.6	0.9144294165399608	1.0074850241771294
000207	104	0.3076923076923077	0.3076923076923077	0.2115384615384615	0.173076923076923	0.5192307692307693	G	A	3	-8.6	0.955305995205364	1.0156158694418054
000208	104	0.2692307692307692	0.1923076923076923	0.2884615384615384	0.25	0.4807692307692308	T	C	3	-8.0	0.0305928282016406	1.0141322924585416
000209	104	0.25	0.2884615384615384	0.2307692307692307	0.2307692307692307	0.5192307692307693	G	G	3	-13.6	0.8952625372890374	1.001652833597653
000210	104	0.2115384615384615	0.2884615384615384	0.2307692307692307	0.2692307692307692	0.5192307692307693	G	T	3	-7.4	0.6371322297451939	0.9999622464206646
000211	104	0.2211538461538461	0.2980769230769231	0.2403846153846154	0.2403846153846154	0.5384615384615384	T	G	3	-8.9	0.8468076935493003	1.005138775474107
000212	104	0.2980769230769231	0.2788461538461538	0.2019230769230769	0.2211538461538461	0.4807692307692308	C	A	3	-12.8	0.7159660512182534	0.975238262891716
000213	104	0.2788461538461538	0.2403846153846154	0.2596153846153846	0.2211538461538461	0.5	G	A	3	-11.2	0.5450391896056962	1.009186426189374
000214	104	0.2596153846153846	0.2403846153846154	0.2211538461538461	0.2788461538461538	0.4615384615384615	C	A	3	-6.3	0.5847215638614753	1.004238478559069
000215	104	0.2692307692307692	0.2884615384615384	0.2307692307692307	0.2115384615384615	0.5192307692307693	C	T	2	-17.2	0.6665006363479643	1.0038032518299826
000216	104	0.3173076923076923	0.1634615384615384	0.2980769230769231	0.2211538461538461	0.4615384615384615	A	A	3	-7.3	0.5984859930219862	1.0135640115350286
000217	104	0.2307692307692307	0.25	0.2692307692307692	0.25	0.5192307692307693	T	G	3	-10.1	1.0106689545167935	0.9815180019451444
000218	104	0.2596153846153846	0.2019230769230769	0.2788461538461538	0.2596153846153846	0.4807692307692308	C	A	3	-9.4	0.9922056709283988	1.0075130920152644
000219	104	0.2403846153846154	0.2211538461538461	0.2403846153846154	0.2980769230769231	0.4615384615384615	G	T	3	-13.7	0.3122835669568266	0.9826043472811812
000220	104	0.2403846153846154	0.2596153846153846	0.2211538461538461	0.2788461538461538	0.4807692307692308	T	C	3	-7.2	1.4578204764743528	0.9936483961453744
000221	104	0.2980769230769231	0.2596153846153846	0.2019230769230769	0.2403846153846154	0.4615384615384615	C	A	3	-6.5	0.3830173342301558	1.0046418712539646
000222	104	0.2115384615384615	0.2692307692307692	0.25	0.2692307692307692	0.5192307692307693	T	T	3	-8.7	1.4362721670132028	0.9816127035090272
000223	104	0.3461538461538461	0.1923076923076923	0.2692307692307692	0.1923076923076923	0.4615384615384615	A	A	3	-4.3	0.3739893243770399	1.0096409892647524
000224	104	0.2980769230769231	0.2980769230769231	0.1826923076923076	0.2211538461538461	0.4807692307692308	C	C	3	-7.9	0.2005905450263755	1.0150111228089735
000225	104	0.2596153846153846	0.2403846153846154	0.2403846153846154	0.2596153846153846	0.4807692307692308	A	A	3	-5.2	0.8583653091556962	0.9999222671034268
000226	104	0.2980769230769231	0.2211538461538461	0.2980769230769231	0.1826923076923076	0.5192307692307693	G	T	3	-9.3	0.4495352713168895	1.003444737896774
000227	104	0.2019230769230769	0.2788461538461538	0.2403846153846154	0.2788461538461538	0.5192307692307693	G	C	3	-10.2	2.553496996794166	0.9901041465334552
000228	104	0.2403846153846154	0.2211538461538461	0.2980769230769231	0.2403846153846154	0.5192307692307693	G	C	3	-9.0	2.5817540908153336	0.9882380344133178
000229	104	0.2788461538461538	0.3365384615384615	0.1826923076923076	0.2019230769230769	0.5192307692307693	C	C	3	-9.6	0.5621137373475882	1.0138409460507116
000230	104	0.2596153846153846	0.2403846153846154	0.2788461538461538	0.2211538461538461	0.5192307692307693	A	A	3	-11.1	0.6587363434801141	1.006625733258946
000231	104	0.2884615384615384	0.2115384615384615	0.3076923076923077	0.1923076923076923	0.5192307692307693	T	G	3	-11.8	0.5935732472745346	0.99537539917047
000232	104	0.2692307692307692	0.2692307692307692	0.2692307692307692	0.1923076923076923	0.5384615384615384	A	C	3	-15.1	0.6552030691058933	1.012840014248582
000233	104	0.2211538461538461	0.2211538461538461	0.2788461538461538	0.2788461538461538	0.5	G	A	3	-10.7	1.2705876406857688	1.0044631426086028
000234	104	0.2788461538461538	0.2596153846153846	0.2211538461538461	0.2403846153846154	0.4807692307692308	G	A	3	-11.6	0.621171197556615	1.0118743406902035
000235	104	0.25	0.25	0.25	0.25	0.5	G	C	3	-10.3	1.4338082972258943	0.9840468447061116
000236	104	0.2692307692307692	0.3076923076923077	0.2307692307692307	0.1923076923076923	0.5384615384615384	A	A	3	-10.4	1.4496881434174922	1.0200655914551584
000237	104	0.2692307692307692	0.3076923076923077	0.2115384615384615	0.2115384615384615	0.5192307692307693	C	G	3	-6.4	0.2781591836145166	1.00334648142563
000238	104	0.2884615384615384	0.1923076923076923	0.3461538461538461	0.173076923076923	0.5384615384615384	G	G	3	-15.0	1.1417375605895872	1.0034383383420098
000239	104	0.2692307692307692	0.2884615384615384	0.2115384615384615	0.2307692307692307	0.5	G	C	3	-8.1	1.2052990849770109	0.9879505633384938
000240	104	0.173076923076923	0.2884615384615384	0.25	0.2884615384615384	0.5384615384615384	G	T	3	-9.6	2.2123583622948626	1.0115836879013196
000241	104	0.2596153846153846	0.2596153846153846	0.2403846153846154	0.2403846153846154	0.5	G	T	3	-11.2	1.025680973762258	0.999147227256468
000242	104	0.2307692307692307	0.25	0.2884615384615384	0.2307692307692307	0.5384615384615384	T	G	3	-9.5	0.8076667599109749	1.0064441552790109
000243	104	0.25	0.25	0.25	0.25	0.5	T	C	3	-12.4	0.3326252299101404	0.9973310782087093
000244	104	0.3269230769230769	0.1923076923076923	0.2692307692307692	0.2115384615384615	0.4615384615384615	C	G	3	-7.6	0.222788438453074	0.9899446617079084
000245	104	0.2211538461538461	0.2788461538461538	0.2596153846153846	0.2403846153846154	0.5384615384615384	G	C	3	-9.0	0.1295661411704862	0.9918550380659732
000246	104	0.173076923076923	0.25	0.2307692307692307	0.3461538461538461	0.4807692307692308	T	C	3	-10.8	2.946459731283265	0.9983597494572742
000247	104	0.2596153846153846	0.2403846153846154	0.2403846153846154	0.2596153846153846	0.4807692307692308	G	T	3	-5.8	0.0226136488226196	0.9975551992501216
000248	104	0.2211538461538461	0.2596153846153846	0.2788461538461538	0.2403846153846154	0.5384615384615384	T	G	3	-11.3	1.8096319789970128	1.0036574251584671
000249	104	0.2596153846153846	0.2211538461538461	0.2980769230769231	0.2211538461538461	0.5192307692307693	A	A	3	-10.4	0.3625255622017308	1.010762176204191
000250	104	0.2307692307692307	0.1923076923076923	0.2692307692307692	0.3076923076923077	0.4615384615384615	A	G	3	-7.0	0.8373037970222248	1.0168776128672832
000251	104	0.2403846153846154	0.2403846153846154	0.2596153846153846	0.2596153846153846	0.5	T	G	3	-11.1	1.6086033128894874	1.0021631809704852
000252	104	0.2884615384615384	0.25	0.2692307692307692	0.1923076923076923	0.5192307692307693	A	C	3	-10.1	0.6966264700114145	0.9923148353910016
000253	104	0.2884615384615384	0.25	0.2307692307692307	0.2307692307692307	0.4807692307692308	G	G	3	-10.7	1.8112679784885024	1.005429016722936
000254	104	0.2307692307692307	0.25	0.2115384615384615	0.3076923076923077	0.4615384615384615	C	C	3	-6.3	1.7120014506463617	1.0033367539497196
000255	104	0.2692307692307692	0.2884615384615384	0.1923076923076923	0.25	0.4807692307692308	A	G	3	-8.4	1.4442856417507453	0.9971007715259734
000256	104	0.2692307692307692	0.2307692307692307	0.2307692307692307	0.2692307692307692	0.4615384615384615	C	A	3	-9.5	0.3219019052791441	0.9728286672320398
000257	104	0.2211538461538461	0.2211538461538461	0.2980769230769231	0.2596153846153846	0.5192307692307693	T	G	3	-11.0	1.285761459038984	0.9989966192599308
000258	104	0.2692307692307692	0.2692307692307692	0.2692307692307692	0.1923076923076923	0.5384615384615384	A	G	3	-9.0	0.7319968906434434	1.0150127294338855
000259	104	0.2884615384615384	0.25	0.25	0.2115384615384615	0.5	C	C	3	-10.5	0.3970300091236638	0.9953629698532246
000260	104	0.2211538461538461	0.2211538461538461	0.3173076923076923	0.2403846153846154	0.5384615384615384	G	A	3	-7.6	0.4494029462780539	1.0133775396765332
000261	104	0.2115384615384615	0.25	0.2307692307692307	0.3076923076923077	0.4807692307692308	T	C	3	-5.0	0.2426516645245102	0.999035962949326
000262	104	0.2692307692307692	0.2307692307692307	0.2307692307692307	0.2692307692307692	0.4615384615384615	C	T	3	-10.8	0.2410245312527728	1.0144023837044125
000263	104	0.2692307692307692	0.1923076923076923	0.2692307692307692	0.2692307692307692	0.4615384615384615	A	A	3	-9.0	1.951010031747567	0.985877219991933
000264	104	0.2788461538461538	0.2211538461538461	0.2788461538461538	0.2211538461538461	0.5	A	T	3	-13.1	0.816538492408727	0.9942758459213852
000265	104	0.2307692307692307	0.2692307692307692	0.2115384615384615	0.2884615384615384	0.4807692307692308	T	A	3	-8.6	0.397828966025496	0.9918241045216666
000266	104	0.25	0.2307692307692307	0.2307692307692307	0.2884615384615384	0.4615384615384615	T	C	3	-16.6	1.4648968745042756	0.9798456376003434
000267	104	0.2596153846153846	0.3173076923076923	0.1826923076923076	0.2403846153846154	0.5	C	A	3	-6.4	1.7374176140320834	1.0143586833880704
000268	104	0.2307692307692307	0.3076923076923077	0.2307692307692307	0.2307692307692307	0.5384615384615384	G	G	3	-9.1	0.2200667361388369	1.0067952036405456
000269	104	0.2980769230769231	0.2019230769230769	0.2596153846153846	0.2403846153846154	0.4615384615384615	G	G	3	-6.2	0.370558933180369	0.9820431559344812
000270	104	0.3173076923076923	0.2403846153846154	0.2403846153846154	0.2019230769230769	0.4807692307692308	C	T	3	-5.9	0.0341404613673543	1.020946382046049
000271	104	0.2019230769230769	0.2403846153846154	0.2788461538461538	0.2788461538461538	0.5192307692307693	C	C	3	-9.3	1.3054562999125323	1.011988820134717
000272	104	0.2115384615384615	0.2692307692307692	0.25	0.2692307692307692	0.5192307692307693	G	G	3	-8.9	1.9708505015867015	0.9877430376796968
000273	104	0.2403846153846154	0.2788461538461538	0.2596153846153846	0.2211538461538461	0.5384615384615384	A	G	3	-9.9	0.7466511937857498	0.9983831153237888
000274	104	0.2403846153846154	0.2403846153846154	0.2211538461538461	0.2980769230769231	0.4615384615384615	C	C	3	-6.2	0.8736518014414149	1.006676959220643
000275	104	0.2884615384615384	0.2692307692307692	0.1923076923076923	0.25	0.4615384615384615	C	C	3	-8.5	2.1015073300802243	1.0243568434538006
000276	104	0.3076923076923077	0.25	0.2307692307692307	0.2115384615384615	0.4807692307692308	T	G	3	-6.9	0.1971179875694937	1.007821126295362
000277	104	0.25	0.2692307692307692	0.2307692307692307	0.25	0.5	C	G	3	-5.7	0.8475096529873788	0.9958240837198647
000278	104	0.2980769230769231	0.2403846153846154	0.2403846153846154	0.2211538461538461	0.4807692307692308	C	C	3	-6.9	0.6621810213292013	1.0112932059869622
000279	104	0.2884615384615384	0.2307692307692307	0.2307692307692307	0.25	0.4615384615384615	G	A	3	-8.8	0.2550702345952034	0.9992696836536714
000280	104	0.2692307692307692	0.25	0.25	0.2307692307692307	0.5	T	G	3	-10.8	0.0817950012652366	1.0051923173055382
000281	104	0.25	0.2115384615384615	0.3076923076923077	0.2307692307692307	0.5192307692307693	G	C	3	-13.2	0.0118416948275789	1.0096084403111598
000282	104	0.2211538461538461	0.2788461538461538	0.2403846153846154	0.2596153846153846	0.5192307692307693	G	C	3	-12.6	0.5871976047585596	0.9992579286606198
000283	104	0.2307692307692307	0.2307692307692307	0.25	0.2884615384615384	0.4807692307692308	T	A	3	-7.2	0.4165589492401987	0.9806649677713336
000284	104	0.2692307692307692	0.25	0.2307692307692307	0.25	0.4807692307692308	A	T	3	-6.1	0.8697789451684294	0.9962379981425674
000285	104	0.1826923076923076	0.2019230769230769	0.3365384615384615	0.2788461538461538	0.5384615384615384	G	T	3	-9.8	3.094393520885876	0.999155079819366
000286	104	0.2307692307692307	0.2692307692307692	0.25	0.25	0.5192307692307693	C	C	3	-10.0	0.0222685633046264	1.0113505824932494
000287	104	0.2692307692307692	0.2115384615384615	0.2884615384615384	0.2307692307692307	0.5	A	G	3	-6.6	0.724341910771911	0.9978004157583756
000288	104	0.2211538461538461	0.2980769230769231	0.2211538461538461	0.2596153846153846	0.5192307692307693	C	T	3	-8.0	0.9544517869299532	1.00616355484721
000289	104	0.25	0.25	0.2307692307692307	0.2692307692307692	0.4807692307692308	C	C	3	-9.6	0.6193752472287	0.994153646572532
000290	104	0.2596153846153846	0.2596153846153846	0.2596153846153846	0.2211538461538461	0.5192307692307693	C	G	3	-13.8	0.4211850055117816	0.9941935190371282
000291	104	0.25	0.25	0.2307692307692307	0.2692307692307692	0.4807692307692308	A	G	3	-6.4	0.9062877111171024	1.009938013140278
000292	104	0.2596153846153846	0.2596153846153846	0.2211538461538461	0.2596153846153846	0.4807692307692308	G	G	3	-7.6	0.1433504771310439	1.0223715896281569
000293	104	0.2115384615384615	0.2307692307692307	0.25	0.3076923076923077	0.4807692307692308	T	G	3	-8.4	0.5106918454447498	1.00784213981733
000294	104	0.2596153846153846	0.2596153846153846	0.2211538461538461	0.2596153846153846	0.4807692307692308	A	A	3	-12.8	0.8220445044219364	1.0098290985271696
000295	104	0.2115384615384615	0.2692307692307692	0.2307692307692307	0.2884615384615384	0.5	G	G	3	-8.4	0.1914381613865258	0.9941674523138874
000296	104	0.2307692307692307	0.3076923076923077	0.2115384615384615	0.25	0.5192307692307693	C	A	3	-9.4	1.151200899985524	0.9823660702668752
000297	104	0.2307692307692307	0.2307692307692307	0.2884615384615384	0.25	0.5192307692307693	T	T	3	-6.6	0.6873709699687497	1.0065881639512315
000298	104	0.2980769230769231	0.2211538461538461	0.2596153846153846	0.2211538461538461	0.4807692307692308	G	T	3	-10.6	1.2870330218203616	1.000500712277195
000299	104	0.173076923076923	0.2692307692307692	0.25	0.3076923076923077	0.5192307692307693	C	A	3	-11.9	1.990500663183913	1.0000259810785976
000300	104	0.2692307692307692	0.2307692307692307	0.2307692307692307	0.2692307692307692	0.4615384615384615	C	T	3	-11.4	0.7442823702768654	0.999883112636446
000301	104	0.2403846153846154	0.2403846153846154	0.2980769230769231	0.2211538461538461	0.5384615384615384	G	T	3	-9.6	0.0708373482602196	1.0022585696827775
000302	104	0.2884615384615384	0.2307692307692307	0.25	0.2307692307692307	0.4807692307692308	G	G	3	-9.7	0.3840848607941214	0.989021733603504
000303	104	0.2596153846153846	0.2788461538461538	0.2596153846153846	0.2019230769230769	0.5384615384615384	T	A	3	-10.9	1.0529759134093315	1.0011246837999217
000304	104	0.2980769230769231	0.2980769230769231	0.2403846153846154	0.1634615384615384	0.5384615384615384	A	C	3	-14.1	0.1834548156907449	1.0061330467531109
000305	104	0.2884615384615384	0.25	0.2307692307692307	0.2307692307692307	0.4807692307692308	T	G	3	-9.3	0.2695313762335816	1.010838899690615
000306	104	0.2019230769230769	0.2788461538461538	0.2596153846153846	0.2596153846153846	0.5384615384615384	C	C	3	-8.4	1.2984262480717277	1.0040605359274632
000307	104	0.2692307692307692	0.3269230769230769	0.1923076923076923	0.2115384615384615	0.5192307692307693	C	A	3	-10.0	0.5713635146413866	1.0065504414133617
000308	104	0.2692307692307692	0.25	0.2884615384615384	0.1923076923076923	0.5384615384615384	G	C	3	-11.6	0.72359028362431	0.9881887953317652
000309	104	0.25	0.2307692307692307	0.2884615384615384	0.2307692307692307	0.5192307692307693	T	G	3	-10.7	0.26775275084687	1.0083910854682785
000310	104	0.3365384615384615	0.2211538461538461	0.2788461538461538	0.1634615384615384	0.5	A	A	3	-7.4	0.3456924038011225	1.0122299195966322
000311	104	0.2403846153846154	0.2403846153846154	0.2596153846153846	0.2596153846153846	0.5	A	A	3	-9.5	1.5883471446511026	1.0027392183691677
000312	104	0.2019230769230769	0.3173076923076923	0.2019230769230769	0.2788461538461538	0.5192307692307693	C	T	3	-9.5	0.4198426321819001	1.0104333054230463
000313	104	0.2596153846153846	0.2403846153846154	0.2788461538461538	0.2211538461538461	0.5192307692307693	A	A	3	-11.1	1.026053454102323	1.0116178594893537
000314	104	0.2307692307692307	0.1923076923076923	0.3076923076923077	0.2692307692307692	0.5	A	C	3	-5.5	0.4319842154435063	0.9969236452957404
000315	104	0.2307692307692307	0.2307692307692307	0.2692307692307692	0.2692307692307692	0.5	T	T	3	-7.4	1.2072931265130524	1.014564827182046
000316	104	0.2596153846153846	0.2211538461538461	0.2596153846153846	0.2596153846153846	0.4807692307692308	A	T	3	-7.8	1.0764661055403686	1.001687953038051
000317	104	0.2884615384615384	0.2115384615384615	0.2692307692307692	0.2307692307692307	0.4807692307692308	C	A	3	-9.7	0.9050373167038516	0.9931220348364752
000318	104	0.2596153846153846	0.2788461538461538	0.2403846153846154	0.2211538461538461	0.5192307692307693	G	G	3	-8.0	0.1785315306830874	1.0092098035397254
000319	104	0.2596153846153846	0.2788461538461538	0.2019230769230769	0.2596153846153846	0.4807692307692308	T	T	3	-10.4	0.2674313227167164	1.0094919307912835
000320	104	0.1634615384615384	0.2596153846153846	0.2596153846153846	0.3173076923076923	0.5192307692307693	G	C	3	-9.2	6.294225583863154	0.9698832769265792
000321	104	0.2115384615384615	0.2692307692307692	0.2307692307692307	0.2884615384615384	0.5	A	G	3	-9.8	1.78173923357565	1.0075060869656305
000322	104	0.3269230769230769	0.25	0.2692307692307692	0.1538461538461538	0.5192307692307693	G	G	3	-7.4	0.0077352210582432	1.0090558290982232
000323	104	0.2211538461538461	0.3173076923076923	0.2019230769230769	0.2596153846153846	0.5192307692307693	T	C	3	-9.1	0.0527944070934656	0.992572380165746
000324	104	0.2788461538461538	0.2980769230769231	0.2211538461538461	0.2019230769230769	0.5192307692307693	C	T	3	-11.0	0.3990890264054392	0.9832284239765294
000325	104	0.2692307692307692	0.2307692307692307	0.25	0.25	0.4807692307692308	T	G	3	-10.9	0.1192308621806914	1.0037204210335762
000326	104	0.2115384615384615	0.2884615384615384	0.25	0.25	0.5384615384615384	T	A	3	-12.4	1.109334429311244	1.002144648047021
000327	104	0.2019230769230769	0.2211538461538461	0.2980769230769231	0.2788461538461538	0.5192307692307693	C	A	3	-7.1	0.8229130204477852	1.0165785697894445
000328	104	0.2211538461538461	0.2596153846153846	0.2403846153846154	0.2788461538461538	0.5	A	A	3	-7.8	1.3942019426903625	1.0106043680076244
000329	104	0.2115384615384615	0.3269230769230769	0.1923076923076923	0.2692307692307692	0.5192307692307693	C	A	3	-6.1	1.2481040823793466	1.0121201359495549
000330	104	0.25	0.2692307692307692	0.25	0.2307692307692307	0.5192307692307693	G	T	3	-9.5	0.2611217965429738	0.99937031732832
000331	104	0.2596153846153846	0.2596153846153846	0.2403846153846154	0.2403846153846154	0.5	C	G	3	-6.8	1.691103713475537	0.9819327581809728
000332	104	0.2403846153846154	0.2211538461538461	0.2403846153846154	0.2980769230769231	0.4615384615384615	A	A	3	-10.3	1.9077508130989933	0.991956670363223
000333	104	0.25	0.3076923076923077	0.2115384615384615	0.2307692307692307	0.5192307692307693	A	A	3	-10.4	0.6988039926145434	0.9891366459914612
000334	104	0.2403846153846154	0.2596153846153846	0.2211538461538461	0.2788461538461538	0.4807692307692308	C	A	3	-4.5	0.4183489837590977	1.006917696945937
000335	104	0.2403846153846154	0.2596153846153846	0.2596153846153846	0.2403846153846154	0.5192307692307693	G	T	3	-8.1	0.9746383528929116	0.9995923059433698
000336	104	0.2307692307692307	0.25	0.2307692307692307	0.2884615384615384	0.4807692307692308	A	A	3	-7.9	1.0676005296175552	0.992762408180672
000337	104	0.2211538461538461	0.2019230769230769	0.2788461538461538	0.2980769230769231	0.4807692307692308	T	G	3	-12.0	1.2134158172264542	0.9873284248774462
000338	104	0.2211538461538461	0.2596153846153846	0.2596153846153846	0.2596153846153846	0.5192307692307693	T	A	3	-13.1	1.0273354715224403	0.9834405535489948
000339	104	0.2788461538461538	0.3173076923076923	0.1634615384615384	0.2403846153846154	0.4807692307692308	C	A	3	-6.4	0.4751453316675624	1.0198897397315143
000340	104	0.2211538461538461	0.2403846153846154	0.2788461538461538	0.2596153846153846	0.5192307692307693	C	C	3	-9.1	1.5883795695092526	1.0189616162896618
000341	104	0.2788461538461538	0.2596153846153846	0.2211538461538461	0.2403846153846154	0.4807692307692308	T	C	3	-10.5	0.4329333774759762	0.9961360222138662
000342	104	0.2884615384615384	0.2307692307692307	0.2692307692307692	0.2115384615384615	0.5	T	G	3	-11.6	0.0954123830891068	1.0016486694779982
000343	104	0.2403846153846154	0.2980769230769231	0.1826923076923076	0.2788461538461538	0.4807692307692308	T	G	3	-6.0	0.3860777664304528	1.0169526225788086
000344	104	0.2307692307692307	0.2307692307692307	0.2692307692307692	0.2692307692307692	0.5	G	G	3	-12.5	1.9020397006641596	1.0080293881734137
000345	104	0.2692307692307692	0.2115384615384615	0.2884615384615384	0.2307692307692307	0.5	C	G	3	-12.5	1.173163389259016	0.9614960216228248
000346	104	0.2596153846153846	0.2211538461538461	0.2788461538461538	0.2403846153846154	0.5	C	A	3	-12.9	1.1736437601309728	0.9746484337919232
000347	104	0.2403846153846154	0.2788461538461538	0.2403846153846154	0.2403846153846154	0.5192307692307693	T	C	3	-11.6	1.207062023572732	0.995066011975122
000348	104	0.2980769230769231	0.3173076923076923	0.1442307692307692	0.2403846153846154	0.4615384615384615	C	G	3	-6.8	1.905633337062338	1.000026158264521
000349	104	0.1923076923076923	0.2692307692307692	0.25	0.2884615384615384	0.5192307692307693	A	T	3	-11.1	0.8783578091467727	0.9802731198345626
000350	104	0.2115384615384615	0.2884615384615384	0.1923076923076923	0.3076923076923077	0.4807692307692308	G	C	3	-10.8	1.0402354080799407	0.977163044074303
000351	104	0.2307692307692307	0.3269230769230769	0.2115384615384615	0.2307692307692307	0.5384615384615384	G	A	3	-13.1	0.984736406829114	0.987530064361058
000352	104	0.2692307692307692	0.2692307692307692	0.2115384615384615	0.25	0.4807692307692308	C	A	3	-8.8	0.7606272123707338	0.9897196618363776
000353	104	0.3076923076923077	0.25	0.2692307692307692	0.173076923076923	0.5192307692307693	T	A	3	-8.9	0.0103807310093094	1.005192020657956
000354	104	0.2692307692307692	0.2115384615384615	0.25	0.2692307692307692	0.4615384615384615	A	A	3	-11.4	0.7499010998654854	0.993390346321552
000355	104	0.2884615384615384	0.2692307692307692	0.25	0.1923076923076923	0.5192307692307693	A	C	3	-10.5	0.6255875985745674	1.008065556024737
000356	104	0.2692307692307692	0.1923076923076923	0.3076923076923077	0.2307692307692307	0.5	T	C	3	-11.2	1.73322047759403	1.0044928888444764
000357	104	0.25	0.1923076923076923	0.3076923076923077	0.25	0.5	A	C	3	-9.4	0.5563393924504022	1.0065971059612515
000358	104	0.2211538461538461	0.2980769230769231	0.2403846153846154	0.2403846153846154	0.5384615384615384	G	C	3	-12.1	3.3862333662605626	0.9967386483708496
000359	104	0.2596153846153846	0.2596153846153846	0.2403846153846154	0.2403846153846154	0.5	A	G	3	-10.0	0.9730811681648543	1.0076961857344966
000360	104	0.2403846153846154	0.2596153846153846	0.2211538461538461	0.2788461538461538	0.4807692307692308	G	A	3	-8.4	2.338153229987284	1.006875251526047
000361	104	0.2307692307692307	0.2115384615384615	0.2884615384615384	0.2692307692307692	0.5	T	C	3	-6.3	0.6657018297105567	1.008855670397349
000362	104	0.2115384615384615	0.25	0.2884615384615384	0.25	0.5384615384615384	T	C	3	-17.5	0.1967804263463657	1.0037940729066832
000363	104	0.2596153846153846	0.2019230769230769	0.2596153846153846	0.2788461538461538	0.4615384615384615	G	C	3	-9.7	1.9379166574829736	0.9945419306730744
000364	104	0.2211538461538461	0.2211538461538461	0.2788461538461538	0.2788461538461538	0.5	A	G	3	-9.1	1.4106270689406113	1.0009309235560582
000365	104	0.3461538461538461	0.2307692307692307	0.25	0.173076923076923	0.4807692307692308	T	A	3	-11.4	2.0797204802194944	0.9866600438049908
000366	104	0.2884615384615384	0.25	0.2115384615384615	0.25	0.4615384615384615	C	G	3	-10.2	2.400989255789328	0.986524960002037
000367	104	0.2884615384615384	0.2307692307692307	0.25	0.2307692307692307	0.4807692307692308	T	C	3	-13.1	0.7125491304559901	0.9963809864354236
000368	104	0.2307692307692307	0.2692307692307692	0.2307692307692307	0.2692307692307692	0.5	C	C	3	-11.8	1.442349419128667	0.9973942575554672
000369	104	0.25	0.1923076923076923	0.2884615384615384	0.2692307692307692	0.4807692307692308	G	C	3	-6.9	2.637871553770684	0.9960132641729144
000370	104	0.2211538461538461	0.2211538461538461	0.2403846153846154	0.3173076923076923	0.4615384615384615	T	C	3	-6.7	0.6998021660113777	1.011719721644113
000371	104	0.2211538461538461	0.2980769230769231	0.2403846153846154	0.2403846153846154	0.5384615384615384	C	G	3	-8.9	1.5541585819632235	0.9854253935394406
000372	104	0.2115384615384615	0.2884615384615384	0.2307692307692307	0.2692307692307692	0.5192307692307693	T	T	3	-9.2	3.3587418422547275	1.0097208587659874
000373	104	0.2788461538461538	0.2211538461538461	0.2403846153846154	0.2596153846153846	0.4615384615384615	G	G	3	-5.4	0.457458328419043	0.995124986808464
000374	104	0.2211538461538461	0.2788461538461538	0.2596153846153846	0.2403846153846154	0.5384615384615384	T	A	3	-13.7	5.921433630816796	0.9924564138173616
000375	104	0.2884615384615384	0.3076923076923077	0.1538461538461538	0.25	0.4615384615384615	C	T	3	-8.3	0.6892803331736446	1.008491156856465
000376	104	0.2307692307692307	0.2307692307692307	0.2307692307692307	0.3076923076923077	0.4615384615384615	T	A	3	-7.3	0.4484539707676173	0.999359950494218
000377	104	0.2211538461538461	0.1826923076923076	0.3365384615384615	0.2596153846153846	0.5192307692307693	G	G	3	-9.1	1.8265129929586343	1.0121702744205816
000378	104	0.3076923076923077	0.25	0.2692307692307692	0.173076923076923	0.5192307692307693	G	G	3	-8.6	0.3035968885671569	0.9986656709213326
000379	104	0.2596153846153846	0.2211538461538461	0.2788461538461538	0.2403846153846154	0.5	T	G	3	-11.6	0.4307921733815787	0.998641026652317
000380	104	0.2692307692307692	0.2884615384615384	0.2115384615384615	0.2307692307692307	0.5	G	T	3	-6.7	0.8828674060291842	1.017219676345051
000381	104	0.2403846153846154	0.2788461538461538	0.2596153846153846	0.2211538461538461	0.5384615384615384	T	A	3	-11.9	8.272258921931874	0.9563366936112104
000382	104	0.2692307692307692	0.2692307692307692	0.2307692307692307	0.2307692307692307	0.5	A	A	3	-11.0	0.6597403639734636	1.0076411676120804
000383	104	0.2307692307692307	0.2884615384615384	0.2307692307692307	0.25	0.5192307692307693	A	C	3	-8.6	0.981781448210723	1.0176601397864544
000384	104	0.2596153846153846	0.2596153846153846	0.2019230769230769	0.2788461538461538	0.4615384615384615	A	A	3	-5.7	0.4349530476112655	1.0034765721499974
000385	104	0.2596153846153846	0.2403846153846154	0.2403846153846154	0.2596153846153846	0.4807692307692308	T	A	3	-9.5	2.004611636351826	0.9949770167206408
000386	104	0.2884615384615384	0.2692307692307692	0.2307692307692307	0.2115384615384615	0.5	C	A	3	-12.9	0.9072066912414252	0.9928694112218008
000387	104	0.2403846153846154	0.2980769230769231	0.2019230769230769	0.2596153846153846	0.5	G	T	3	-9.1	0.7563887397877573	0.9985386741345834
000388	104	0.2884615384615384	0.2115384615384615	0.2692307692307692	0.2307692307692307	0.4807692307692308	C	A	3	-9.4	0.3452494765284223	0.998346120561343
000389	104	0.2788461538461538	0.2403846153846154	0.2788461538461538	0.2019230769230769	0.5192307692307693	A	G	3	-8.2	0.4362534438500668	1.0036352630913878
000390	104	0.2115384615384615	0.2115384615384615	0.2692307692307692	0.3076923076923077	0.4807692307692308	A	C	3	-9.1	0.2806463337905636	0.9966824993724832
000391	104	0.2788461538461538	0.2403846153846154	0.2403846153846154	0.2403846153846154	0.4807692307692308	G	T	3	-9.3	0.2554505500136106	1.0056888834933575
000392	104	0.25	0.2884615384615384	0.2115384615384615	0.25	0.5	T	A	3	-15.2	2.8282598761519417	0.9743872567769136
000393	104	0.2403846153846154	0.2019230769230769	0.2788461538461538	0.2788461538461538	0.4807692307692308	G	G	3	-7.8	0.5511667624072711	1.006312704743406
000394	104	0.2211538461538461	0.2211538461538461	0.2788461538461538	0.2788461538461538	0.5	T	G	3	-13.5	0.7568786978061964	1.006265929255913
000395	104	0.2307692307692307	0.1923076923076923	0.2692307692307692	0.3076923076923077	0.4615384615384615	T	T	3	-8.5	1.7690942293146212	1.0062831023588508
000396	104	0.2596153846153846	0.2788461538461538	0.2596153846153846	0.2019230769230769	0.5384615384615384	G	T	3	-10.2	0.6938681746711973	1.0098213537222742
000397	104	0.2980769230769231	0.2403846153846154	0.2596153846153846	0.2019230769230769	0.5	C	T	3	-6.2	0.5206546635168454	1.0217532237162634
000398	104	0.2788461538461538	0.2596153846153846	0.2403846153846154	0.2211538461538461	0.5	G	G	3	-8.2	0.1373729336022568	0.9942472117080956
000399	104	0.2692307692307692	0.2692307692307692	0.2115384615384615	0.25	0.4807692307692308	C	T	3	-6.9	1.20289717833242	1.0179031311596176
000400	104	0.2211538461538461	0.1826923076923076	0.3365384615384615	0.2596153846153846	0.5192307692307693	C	A	3	-6.6	0.2453327662869833	1.0035859509224667
000401	104	0.2211538461538461	0.2019230769230769	0.3365384615384615	0.2403846153846154	0.5384615384615384	T	C	3	-15.0	1.2173925575955746	0.994268890251636
000402	104	0.2788461538461538	0.3173076923076923	0.1634615384615384	0.2403846153846154	0.4807692307692308	G	A	3	-3.8	0.149206058289342	0.99733014473886
000403	104	0.3269230769230769	0.2307692307692307	0.2307692307692307	0.2115384615384615	0.4615384615384615	A	A	3	-8.2	0.1943796874114353	0.9967469379346064
000404	104	0.1634615384615384	0.2211538461538461	0.3173076923076923	0.2980769230769231	0.5384615384615384	C	C	3	-8.3	0.6561316468183221	1.0142381978134811
000405	104	0.173076923076923	0.2692307692307692	0.25	0.3076923076923077	0.5192307692307693	T	A	3	-17.6	5.752265568162965	0.970022481181256
000406	104	0.2788461538461538	0.2019230769230769	0.2788461538461538	0.2403846153846154	0.4807692307692308	T	C	3	-17.5	1.2291630278309182	0.9723385421787824
000407	104	0.1826923076923076	0.2980769230769231	0.2211538461538461	0.2980769230769231	0.5192307692307693	C	C	3	-7.1	1.667463048409901	0.9723158599117236
000408	104	0.2211538461538461	0.2596153846153846	0.2596153846153846	0.2596153846153846	0.5192307692307693	T	G	3	-8.9	0.4393192484075977	0.9826573295634544
000409	104	0.2211538461538461	0.3173076923076923	0.1634615384615384	0.2980769230769231	0.4807692307692308	A	A	3	-4.5	0.4453455430528145	1.016262630158386
000410	104	0.2596153846153846	0.2211538461538461	0.2596153846153846	0.2596153846153846	0.4807692307692308	G	T	3	-8.8	2.1422342595159845	0.985335834680846
000411	104	0.2019230769230769	0.1826923076923076	0.2788461538461538	0.3365384615384615	0.4615384615384615	T	C	3	-6.0	0.2558135540935761	1.0085022652730875
000412	104	0.2307692307692307	0.2884615384615384	0.2307692307692307	0.25	0.5192307692307693	T	T	3	-9.0	0.7445985019984388	1.0057124100233692
000413	104	0.2788461538461538	0.2596153846153846	0.2788461538461538	0.1826923076923076	0.5384615384615384	G	C	3	-12.3	0.0325459973959632	0.9999548129257908
000414	104	0.2115384615384615	0.2692307692307692	0.25	0.2692307692307692	0.5192307692307693	C	A	3	-12.9	0.905614298632464	0.9776591195134972
000415	104	0.2692307692307692	0.2307692307692307	0.2692307692307692	0.2307692307692307	0.5	G	G	3	-6.9	0.437064824082551	1.0118521105659848
000416	104	0.25	0.2307692307692307	0.2884615384615384	0.2307692307692307	0.5192307692307693	G	A	3	-10.8	0.4714787541059889	1.008458820118619
000417	104	0.2692307692307692	0.25	0.25	0.2307692307692307	0.5	A	T	3	-12.6	0.8243768105338359	0.9765807908764538
000418	104	0.25	0.2884615384615384	0.2115384615384615	0.25	0.5	T	T	3	-10.0	1.0828806739097658	1.0052929970810396
000419	104	0.3173076923076923	0.2019230769230769	0.2788461538461538	0.2019230769230769	0.4807692307692308	G	C	3	-11.7	0.317357060838886	0.9873909718229564
000420	104	0.2692307692307692	0.2115384615384615	0.3269230769230769	0.1923076923076923	0.5384615384615384	G	T	3	-9.3	0.1551315311352173	1.0061613484185596
000421	104	0.2019230769230769	0.2788461538461538	0.2596153846153846	0.2596153846153846	0.5384615384615384	G	T	3	-7.9	0.8774073833693605	1.0146137812971274
000422	104	0.2307692307692307	0.25	0.2692307692307692	0.25	0.5192307692307693	C	T	3	-17.1	2.609467459554263	1.0115195952030611
000423	104	0.2307692307692307	0.2115384615384615	0.3076923076923077	0.25	0.5192307692307693	T	T	3	-9.0	0.5191462048759946	1.0023700823477126
000424	104	0.25	0.3076923076923077	0.1538461538461538	0.2884615384615384	0.4615384615384615	C	T	3	-4.2	2.3339796581647088	1.024449448682282
000425	104	0.2307692307692307	0.2884615384615384	0.25	0.2307692307692307	0.5384615384615384	C	C	3	-13.3	1.121544835753359	1.0082730238310669
000426	104	0.2403846153846154	0.2788461538461538	0.2019230769230769	0.2788461538461538	0.4807692307692308	A	G	3	-7.9	1.7915776136150876	1.0111064046627511
000427	104	0.2115384615384615	0.2307692307692307	0.2307692307692307	0.3269230769230769	0.4615384615384615	T	G	3	-4.9	0.0990271916348187	1.0039519305786695
000428	104	0.25	0.2115384615384615	0.3076923076923077	0.2307692307692307	0.5192307692307693	A	A	3	-18.2	7.074583224583182	0.9679324704382942
000429	104	0.3076923076923077	0.3269230769230769	0.173076923076923	0.1923076923076923	0.5	A	A	3	-7.4	0.9135240577315992	1.013516468552757
000430	104	0.2211538461538461	0.2211538461538461	0.2596153846153846	0.2980769230769231	0.4807692307692308	C	T	3	-6.9	0.7832925458818125	1.0072981381557011
000431	104	0.2211538461538461	0.2980769230769231	0.2019230769230769	0.2788461538461538	0.5	C	T	3	-9.0	0.4503900467134675	1.0080248425502545
000432	104	0.2307692307692307	0.3461538461538461	0.173076923076923	0.25	0.5192307692307693	T	G	3	-9.8	1.0387430392336623	1.0129295299725978
000433	104	0.1923076923076923	0.2307692307692307	0.2884615384615384	0.2884615384615384	0.5192307692307693	T	G	3	-7.5	0.6663169171268333	1.0241174872626349
000434	104	0.2019230769230769	0.2980769230769231	0.1826923076923076	0.3173076923076923	0.4807692307692308	C	T	3	-9.2	1.6547307399583755	1.0110477590256512
000435	104	0.25	0.2307692307692307	0.2307692307692307	0.2884615384615384	0.4615384615384615	T	C	3	-6.8	3.351972581666359	1.0125923855986116
000436	104	0.2884615384615384	0.25	0.2692307692307692	0.1923076923076923	0.5192307692307693	A	A	3	-10.4	0.2448003548081679	0.9780492038508614
000437	104	0.2884615384615384	0.2692307692307692	0.2692307692307692	0.173076923076923	0.5384615384615384	A	A	3	-12.1	0.7781701937688239	1.0011616886834445
000438	104	0.2788461538461538	0.2211538461538461	0.2788461538461538	0.2211538461538461	0.5	C	A	3	-5.5	1.6812096024992704	1.006075719786092
000439	104	0.25	0.25	0.2692307692307692	0.2307692307692307	0.5192307692307693	G	G	3	-11.2	0.1446254803892449	1.0019271914848182
000440	104	0.25	0.2692307692307692	0.25	0.2307692307692307	0.5192307692307693	T	A	3	-11.2	0.4164921504308693	0.9972227888898804
000441	104	0.3269230769230769	0.1923076923076923	0.3076923076923077	0.173076923076923	0.5	G	A	3	-14.9	0.4157840500344447	1.0046402469367408
000442	104	0.2403846153846154	0.2596153846153846	0.2211538461538461	0.2788461538461538	0.4807692307692308	C	T	3	-9.5	3.97959110487112	0.9945849215332196
000443	104	0.2019230769230769	0.2019230769230769	0.2788461538461538	0.3173076923076923	0.4807692307692308	G	G	3	-11.8	0.839317753082441	0.9483091960331071
000444	104	0.2403846153846154	0.2211538461538461	0.2403846153846154	0.2980769230769231	0.4615384615384615	A	A	3	-6.8	0.4445775632714457	0.9815649383837184
000445	104	0.2307692307692307	0.2884615384615384	0.2307692307692307	0.25	0.5192307692307693	C	T	3	-11.9	0.6399184731672988	0.9921077341206224
000446	104	0.2307692307692307	0.25	0.2884615384615384	0.2307692307692307	0.5384615384615384	C	A	3	-11.2	0.5185800201204133	0.9997010570430338
000447	104	0.2692307692307692	0.2692307692307692	0.2307692307692307	0.2307692307692307	0.5	A	G	3	-9.1	0.0655148156025698	0.9960748922447576
000448	104	0.1826923076923076	0.2596153846153846	0.2788461538461538	0.2788461538461538	0.5384615384615384	C	A	3	-10.5	0.9147890682560066	1.0118906451117258
000449	104	0.2307692307692307	0.2884615384615384	0.25	0.2307692307692307	0.5384615384615384	G	G	3	-10.0	0.4436095336568714	1.005965256478312
000450	104	0.2307692307692307	0.3076923076923077	0.2115384615384615	0.25	0.5192307692307693	A	T	3	-7.3	1.0939801014712334	0.9878009530758244
000451	104	0.2307692307692307	0.2307692307692307	0.2307692307692307	0.3076923076923077	0.4615384615384615	T	C	3	-8.6	0.1097977458808016	0.9909382402596126
000452	104	0.2307692307692307	0.2692307692307692	0.25	0.25	0.5192307692307693	C	C	3	-7.5	0.7659683578325974	1.005094556103099
000453	104	0.3076923076923077	0.2692307692307692	0.1923076923076923	0.2307692307692307	0.4615384615384615	A	C	3	-10.8	0.187947438915851	0.9915371438973384
000454	104	0.2596153846153846	0.2019230769230769	0.2596153846153846	0.2788461538461538	0.4615384615384615	G	C	3	-6.0	1.0718764985203793	0.9960887436045652
000455	104	0.2788461538461538	0.2980769230769231	0.2019230769230769	0.2211538461538461	0.5	T	C	3	-8.2	0.328801817683911	1.013951977122115
000456	104	0.2692307692307692	0.2884615384615384	0.2307692307692307	0.2115384615384615	0.5192307692307693	A	T	3	-8.6	1.6036658883724684	0.9626108433846512
000457	104	0.2211538461538461	0.2019230769230769	0.3173076923076923	0.2596153846153846	0.5192307692307693	T	T	3	-17.5	0.0313408330905149	1.0033192715459842
000458	104	0.2019230769230769	0.2596153846153846	0.2019230769230769	0.3365384615384615	0.4615384615384615	C	C	3	-7.3	0.2521191230754007	1.011728079167843
000459	104	0.2596153846153846	0.2596153846153846	0.2596153846153846	0.2211538461538461	0.5192307692307693	G	A	3	-9.7	0.2142163197499945	1.0079611439107348
000460	104	0.2403846153846154	0.2403846153846154	0.2788461538461538	0.2403846153846154	0.5192307692307693	C	T	3	-14.2	0.128122998604384	1.0052331589926928
000461	104	0.25	0.3269230769230769	0.1923076923076923	0.2307692307692307	0.5192307692307693	T	G	3	-10.6	2.128469047803025	1.0065081996178278
000462	104	0.25	0.1923076923076923	0.2692307692307692	0.2884615384615384	0.4615384615384615	G	G	3	-8.4	0.58036417654088	0.994109443735788
000463	104	0.2307692307692307	0.25	0.25	0.2692307692307692	0.5	A	C	3	-18.0	1.7577382179910253	1.0037863147070676
000464	104	0.2596153846153846	0.2788461538461538	0.2211538461538461	0.2403846153846154	0.5	C	T	3	-13.5	1.1945711859450685	0.985439112033596
000465	104	0.2596153846153846	0.2980769230769231	0.2211538461538461	0.2211538461538461	0.5192307692307693	T	C	3	-10.0	0.5059544798623901	0.9958038580907412
000466	104	0.2788461538461538	0.1634615384615384	0.3365384615384615	0.2211538461538461	0.5	C	G	3	-8.8	0.6416509966325693	0.9769840007752968
000467	104	0.2884615384615384	0.2307692307692307	0.2692307692307692	0.2115384615384615	0.5	C	A	3	-10.4	0.514875343879943	0.995599774815744
000468	104	0.2788461538461538	0.2788461538461538	0.1826923076923076	0.2596153846153846	0.4615384615384615	C	A	3	-6.5	0.8338284794942884	1.0130726350052082
000469	104	0.2403846153846154	0.2596153846153846	0.2211538461538461	0.2788461538461538	0.4807692307692308	A	G	3	-10.4	0.9283738615581012	1.0040446575946436
000470	104	0.25	0.2692307692307692	0.2692307692307692	0.2115384615384615	0.5384615384615384	A	G	3	-12.9	0.0357429208028919	1.0093986350977675
000471	104	0.2403846153846154	0.2596153846153846	0.2019230769230769	0.2980769230769231	0.4615384615384615	C	G	3	-7.5	0.8652017861415092	0.9748809409500324
000472	104	0.2596153846153846	0.2403846153846154	0.2211538461538461	0.2788461538461538	0.4615384615384615	A	G	3	-6.4	1.2553565000316402	1.0036962808039425
000473	104	0.2307692307692307	0.2307692307692307	0.2884615384615384	0.25	0.5192307692307693	A	T	3	-14.1	0.14841896049352	0.9992532254761346
000474	104	0.25	0.2307692307692307	0.25	0.2692307692307692	0.4807692307692308	C	T	3	-8.6	0.7397676863124205	1.0092142481110935
000475	104	0.2019230769230769	0.2019230769230769	0.2788461538461538	0.3173076923076923	0.4807692307692308	G	T	3	-8.5	2.088058544835925	1.0090147130207812
000476	104	0.2019230769230769	0.2980769230769231	0.2211538461538461	0.2788461538461538	0.5192307692307693	C	T	3	-8.6	1.5157736533718191	1.013867999900279
000477	104	0.2692307692307692	0.25	0.25	0.2307692307692307	0.5	C	C	3	-7.2	0.3304182671919691	1.0186894701792977
000478	104	0.1826923076923076	0.2788461538461538	0.2596153846153846	0.2788461538461538	0.5384615384615384	A	G	3	-13.5	0.3669652373133996	0.988454326431521
000479	104	0.25	0.2884615384615384	0.25	0.2115384615384615	0.5384615384615384	A	T	3	-12.4	1.5913145534402322	0.9667664062230306
000480	104	0.2788461538461538	0.2596153846153846	0.2403846153846154	0.2211538461538461	0.5	A	T	3	-13.3	0.1397004475361715	0.997203162081302
000481	104	0.2019230769230769	0.2211538461538461	0.3173076923076923	0.2596153846153846	0.5384615384615384	G	A	3	-12.5	0.7657554743634464	1.0175219002933484
000482	104	0.2692307692307692	0.2307692307692307	0.25	0.25	0.4807692307692308	A	C	3	-6.6	1.3174312826349668	1.0093383460125984
000483	104	0.2115384615384615	0.2884615384615384	0.25	0.25	0.5384615384615384	G	G	3	-10.6	2.0024641115169497	1.0026294419464497
000484	104	0.1826923076923076	0.2788461538461538	0.2596153846153846	0.2788461538461538	0.5384615384615384	T	G	3	-10.3	0.1534915034953279	1.0126669974468283
000485	104	0.25	0.2115384615384615	0.3076923076923077	0.2307692307692307	0.5192307692307693	G	A	3	-10.4	2.4227756582483924	1.0022713926901206
000486	104	0.2788461538461538	0.2980769230769231	0.2019230769230769	0.2211538461538461	0.5	G	T	3	-5.1	0.714555262238456	1.0230435873331396
000487	104	0.2019230769230769	0.2788461538461538	0.2211538461538461	0.2980769230769231	0.5	C	A	3	-7.0	1.1545176163101496	1.0015202909143155
000488	104	0.2403846153846154	0.2596153846153846	0.2403846153846154	0.2596153846153846	0.5	G	G	3	-7.5	0.7692707743866131	1.0146535087829671
000489	104	0.25	0.2692307692307692	0.2307692307692307	0.25	0.5	A	G	3	-13.0	2.006945673676662	1.0040048431354691
000490	104	0.2980769230769231	0.2019230769230769	0.2596153846153846	0.2403846153846154	0.4615384615384615	A	T	3	-8.8	0.938704235982972	0.99831179386832
000491	104	0.2115384615384615	0.3076923076923077	0.2307692307692307	0.25	0.5384615384615384	C	C	3	-9.0	0.3190105611548151	1.0010092029020592
000492	104	0.1826923076923076	0.2211538461538461	0.2980769230769231	0.2980769230769231	0.5192307692307693	C	T	3	-9.8	1.792078252141123	1.007825308058126
000493	104	0.3269230769230769	0.25	0.2307692307692307	0.1923076923076923	0.4807692307692308	A	C	3	-6.6	0.2901646322713335	1.004974401732986
000494	104	0.25	0.25	0.25	0.25	0.5	C	C	3	-11.7	0.9673288180766136	0.9955211306680488
000495	104	0.2692307692307692	0.25	0.2692307692307692	0.2115384615384615	0.5192307692307693	A	A	3	-11.2	1.552288195939884	1.0100219655270029
000496	104	0.2692307692307692	0.25	0.2115384615384615	0.2692307692307692	0.4615384615384615	C	G	3	-11.0	1.1168300595616238	1.004328770899178
000497	104	0.25	0.2884615384615384	0.2115384615384615	0.25	0.5	C	G	3	-7.0	6.077782686188954	0.9699336675387142
000498	104	0.2884615384615384	0.2692307692307692	0.1923076923076923	0.25	0.4615384615384615	C	T	3	-12.4	0.0947227059684797	0.9941881524653136
000499	104	0.2403846153846154	0.2980769230769231	0.1826923076923076	0.2788461538461538	0.4807692307692308	T	C	3	-9.9	1.2096381412622297	0.9953625136143952
000500	104	0.2115384615384615	0.2692307692307692	0.2692307692307692	0.25	0.5384615384615384	T	A	3	-12.2	1.9813199969144903	0.9872619690642828
000501	104	0.2692307692307692	0.2115384615384615	0.2692307692307692	0.25	0.4807692307692308	C	A	3	-7.0	0.8431787206629259	1.0031883111364956
000502	104	0.2403846153846154	0.2596153846153846	0.2596153846153846	0.2403846153846154	0.5192307692307693	T	T	3	-7.1	0.118891976772149	1.0059124936502186
000503	104	0.2403846153846154	0.2980769230769231	0.2403846153846154	0.2211538461538461	0.5384615384615384	T	A	3	-13.4	1.7122814491793694	0.9902823815815114
000504	104	0.2596153846153846	0.2403846153846154	0.2211538461538461	0.2788461538461538	0.4615384615384615	T	T	3	-6.8	1.3377244481046573	1.0095723473964933
000505	104	0.2980769230769231	0.2403846153846154	0.2403846153846154	0.2211538461538461	0.4807692307692308	G	T	3	-8.6	0.3678754033390016	1.004128090329983
000506	104	0.2596153846153846	0.2019230769230769	0.2788461538461538	0.2596153846153846	0.4807692307692308	G	T	3	-7.0	0.7528195557698366	1.0057365663764442
000507	104	0.2403846153846154	0.2403846153846154	0.2403846153846154	0.2788461538461538	0.4807692307692308	C	G	3	-5.1	0.9669429636977748	0.9999791112418884
000508	104	0.2692307692307692	0.2307692307692307	0.2884615384615384	0.2115384615384615	0.5192307692307693	T	C	3	-14.1	2.3383576648605167	0.99714635809144
000509	104	0.25	0.2692307692307692	0.2115384615384615	0.2692307692307692	0.4807692307692308	T	T	3	-10.1	0.901935760054434	0.9982372332349542
000510	104	0.3076923076923077	0.2307692307692307	0.25	0.2115384615384615	0.4807692307692308	A	A	3	-12.5	0.3408554730230378	1.0009190409181985
000511	104	0.2596153846153846	0.2788461538461538	0.2403846153846154	0.2211538461538461	0.5192307692307693	G	T	3	-9.8	0.1362486964378121	1.002916100972214
000512	104	0.2403846153846154	0.2980769230769231	0.2211538461538461	0.2403846153846154	0.5192307692307693	G	C	3	-6.6	0.002894938109812	1.0259600426462063
000513	104	0.2211538461538461	0.2596153846153846	0.2596153846153846	0.2596153846153846	0.5192307692307693	C	C	3	-7.8	0.9508698811215806	1.0076159248253835
000514	104	0.2596153846153846	0.2403846153846154	0.2403846153846154	0.2596153846153846	0.4807692307692308	A	A	3	-10.4	0.3913987616799577	1.0002710625428908
000515	104	0.2596153846153846	0.2596153846153846	0.2403846153846154	0.2403846153846154	0.5	C	A	3	-9.5	1.8386009443211024	1.0123277896143166
000516	104	0.2692307692307692	0.2692307692307692	0.2115384615384615	0.25	0.4807692307692308	G	T	3	-9.6	0.1129477156324099	1.00685310530436
000517	104	0.25	0.25	0.2307692307692307	0.2692307692307692	0.4807692307692308	C	C	3	-6.7	0.7095264408243068	1.0089283379519576
000518	104	0.2019230769230769	0.2211538461538461	0.2596153846153846	0.3173076923076923	0.4807692307692308	T	T	3	-9.2	1.3546446036587854	0.9960755321223032
000519	104	0.2692307692307692	0.1923076923076923	0.2692307692307692	0.2692307692307692	0.4615384615384615	C	G	3	-10.9	1.262817110043896	0.9955866855227934
000520	104	0.2115384615384615	0.2884615384615384	0.1923076923076923	0.3076923076923077	0.4807692307692308	C	C	3	-7.5	1.9946546852759104	0.9846354348138586
000521	104	0.2211538461538461	0.2019230769230769	0.2788461538461538	0.2980769230769231	0.4807692307692308	G	T	3	-8.1	1.187591606209876	0.9975874077553876
000522	104	0.2211538461538461	0.2019230769230769	0.2980769230769231	0.2788461538461538	0.5	C	G	3	-13.7	8.27447552677873	0.9534512585517624
000523	104	0.2788461538461538	0.2019230769230769	0.2596153846153846	0.2596153846153846	0.4615384615384615	T	G	3	-18.0	0.2949769524995184	0.9941142331793562
000524	104	0.2692307692307692	0.25	0.2307692307692307	0.25	0.4807692307692308	C	G	3	-9.2	0.6713442395859002	0.9985544558751944
000525	104	0.25	0.2307692307692307	0.2692307692307692	0.25	0.5	G	A	3	-6.9	0.9760111799060344	1.0131784933297154
000526	104	0.2788461538461538	0.2211538461538461	0.2980769230769231	0.2019230769230769	0.5192307692307693	A	A	3	-10.4	0.3804510413988127	0.9942499817635524
000527	104	0.2788461538461538	0.2019230769230769	0.2596153846153846	0.2596153846153846	0.4615384615384615	G	T	3	-10.5	0.5261504509407109	0.9891082610482608
000528	104	0.2692307692307692	0.2115384615384615	0.2692307692307692	0.25	0.4807692307692308	C	G	3	-11.5	0.7588203121834136	0.9835126296038312
000529	104	0.2596153846153846	0.2596153846153846	0.2211538461538461	0.2596153846153846	0.4807692307692308	C	C	3	-8.4	0.2019405547757428	1.0088349595819504
000530	104	0.1826923076923076	0.2980769230769231	0.2403846153846154	0.2788461538461538	0.5384615384615384	A	C	3	-12.8	1.1487793371628134	0.9972823646467178
000531	104	0.2211538461538461	0.2403846153846154	0.2403846153846154	0.2980769230769231	0.4807692307692308	C	T	3	-9.6	1.157029670581991	1.0062398671174773
000532	104	0.2596153846153846	0.2788461538461538	0.2211538461538461	0.2403846153846154	0.5	A	C	3	-5.9	1.5882655569583437	1.014338519649079
000533	104	0.2692307692307692	0.2692307692307692	0.25	0.2115384615384615	0.5192307692307693	C	C	3	-9.5	0.94964445884362	1.008857184876303
000534	104	0.25	0.2884615384615384	0.2115384615384615	0.25	0.5	A	C	3	-9.8	0.6506283077326385	1.00396678926284
000535	104	0.2307692307692307	0.2692307692307692	0.2115384615384615	0.2884615384615384	0.4807692307692308	G	T	3	-7.3	0.3969721808459882	1.021655052478094
000536	104	0.2115384615384615	0.3269230769230769	0.1923076923076923	0.2692307692307692	0.5192307692307693	T	C	3	-8.0	1.1658784268699118	1.022277508745401
000537	104	0.2788461538461538	0.2019230769230769	0.2980769230769231	0.2211538461538461	0.5	G	T	3	-6.7	0.3281525455106682	1.0101807805132457
000538	104	0.2307692307692307	0.25	0.2884615384615384	0.2307692307692307	0.5384615384615384	C	A	3	-10.6	1.2479100702821833	1.0033178612532732
000539	104	0.2596153846153846	0.2403846153846154	0.2596153846153846	0.2403846153846154	0.5	T	T	3	-9.1	0.3456249769653507	1.0091492471070196
000540	104	0.25	0.3076923076923077	0.2115384615384615	0.2307692307692307	0.5192307692307693	C	A	3	-14.8	1.061439799960002	1.0110927177675744
000541	104	0.2403846153846154	0.2596153846153846	0.2403846153846154	0.2596153846153846	0.5	C	G	3	-7.3	0.464494481483259	0.9981093602038718
000542	104	0.3076923076923077	0.2884615384615384	0.2115384615384615	0.1923076923076923	0.5	G	A	3	-12.2	0.0717825341899567	1.0179465680249304
000543	104	0.2403846153846154	0.2403846153846154	0.2788461538461538	0.2403846153846154	0.5192307692307693	C	A	3	-18.3	3.809137667917202	0.9987476762402148
000544	104	0.2980769230769231	0.3173076923076923	0.1826923076923076	0.2019230769230769	0.5	T	G	3	-7.5	0.8489910939071834	1.0190170185184433
000545	104	0.25	0.2115384615384615	0.25	0.2884615384615384	0.4615384615384615	C	C	3	-10.6	0.2128646805140007	1.0061135537195771
000546	104	0.2596153846153846	0.2596153846153846	0.2403846153846154	0.2403846153846154	0.5	A	A	3	-12.3	0.2491660637927839	1.0027554152522735
000547	104	0.2115384615384615	0.2115384615384615	0.2692307692307692	0.3076923076923077	0.4807692307692308	G	G	3	-6.8	1.1928328566331805	1.0198990954963836
000548	104	0.2692307692307692	0.2307692307692307	0.2884615384615384	0.2115384615384615	0.5192307692307693	G	A	2	-14.8	0.5528848496770693	1.0070880444547987
000549	104	0.2403846153846154	0.2980769230769231	0.1826923076923076	0.2788461538461538	0.4807692307692308	A	T	3	-9.0	1.8962643769510044	0.9960369276608212
000550	104	0.2884615384615384	0.2692307692307692	0.2307692307692307	0.2115384615384615	0.5	G	G	3	-5.1	0.8111252461891543	1.0077081107105557
000551	104	0.25	0.3269230769230769	0.2115384615384615	0.2115384615384615	0.5384615384615384	A	T	3	-10.6	4.277236968231372	0.9931088478141816
000552	104	0.2692307692307692	0.2692307692307692	0.2307692307692307	0.2307692307692307	0.5	A	C	3	-10.1	1.6746616575951343	1.00825267751598
000553	104	0.2788461538461538	0.2788461538461538	0.2211538461538461	0.2211538461538461	0.5	A	G	3	-8.4	0.8425373471865967	1.009613495660102
000554	104	0.2403846153846154	0.2980769230769231	0.2019230769230769	0.2596153846153846	0.5	T	T	3	-10.4	2.978554689841659	0.999077584603958
000555	104	0.2307692307692307	0.2692307692307692	0.2692307692307692	0.2307692307692307	0.5384615384615384	C	C	3	-15.9	0.2910880239601268	1.0125674826827378
000556	104	0.25	0.2692307692307692	0.2115384615384615	0.2692307692307692	0.4807692307692308	T	A	3	-10.5	0.4887471957486597	0.9956536255969368
000557	104	0.3173076923076923	0.2788461538461538	0.2403846153846154	0.1634615384615384	0.5192307692307693	G	T	3	-14.6	0.6184162076936285	0.9856850854244288
000558	104	0.2980769230769231	0.2403846153846154	0.2211538461538461	0.2403846153846154	0.4615384615384615	G	G	3	-8.9	0.748447268788404	1.0055200165023923
000559	104	0.25	0.2692307692307692	0.2115384615384615	0.2692307692307692	0.4807692307692308	T	G	3	-13.0	1.06336875976656	0.9938666515085826
000560	104	0.2692307692307692	0.2115384615384615	0.25	0.2692307692307692	0.4615384615384615	T	C	3	-11.0	2.3626221881740355	1.01300214866439
000561	104	0.2980769230769231	0.2596153846153846	0.2788461538461538	0.1634615384615384	0.5384615384615384	G	T	3	-16.8	1.1219669583772598	0.9728063102886308
000562	104	0.25	0.1923076923076923	0.2692307692307692	0.2884615384615384	0.4615384615384615	A	A	3	-8.2	0.4508639435598874	1.0042332235232712
000563	104	0.2019230769230769	0.3173076923076923	0.2211538461538461	0.2596153846153846	0.5384615384615384	A	G	3	-11.5	0.5949647749076756	1.0012657639169258
000564	104	0.2403846153846154	0.2980769230769231	0.2211538461538461	0.2403846153846154	0.5192307692307693	T	T	3	-19.2	0.1716260169633462	0.9924219072999452
000565	104	0.2980769230769231	0.2211538461538461	0.2403846153846154	0.2403846153846154	0.4615384615384615	C	A	3	-7.2	0.4155549889358475	1.0041559951190675
000566	104	0.2019230769230769	0.2980769230769231	0.1826923076923076	0.3173076923076923	0.4807692307692308	G	A	3	-8.7	2.0227274836603204	1.006026877917479
000567	104	0.2115384615384615	0.2692307692307692	0.2692307692307692	0.25	0.5384615384615384	G	T	3	-13.9	0.2230669173917729	0.9994158490711722
000568	104	0.2211538461538461	0.2403846153846154	0.2211538461538461	0.3173076923076923	0.4615384615384615	T	C	3	-7.7	1.17502474635819	1.0060415326191754
000569	104	0.1826923076923076	0.2403846153846154	0.2788461538461538	0.2980769230769231	0.5192307692307693	C	G	3	-9.2	1.0047811749151123	0.9966757727665612
000570	104	0.3173076923076923	0.2403846153846154	0.2596153846153846	0.1826923076923076	0.5	G	G	3	-8.8	1.3775910665354598	0.9975768236334256
000571	104	0.2980769230769231	0.2980769230769231	0.1826923076923076	0.2211538461538461	0.4807692307692308	T	A	3	-6.6	1.7493809268251026	1.0042015289710329
000572	104	0.3076923076923077	0.2115384615384615	0.2692307692307692	0.2115384615384615	0.4807692307692308	C	A	3	-12.2	0.7905455446202998	0.999215597593892
000573	104	0.2596153846153846	0.2788461538461538	0.2019230769230769	0.2596153846153846	0.4807692307692308	G	A	3	-4.8	0.4252661352647853	1.0209515353649037
000574	104	0.2692307692307692	0.2307692307692307	0.25	0.25	0.4807692307692308	G	C	3	-6.1	0.374989520301833	0.9750842018744524
000575	104	0.3076923076923077	0.2307692307692307	0.2884615384615384	0.173076923076923	0.5192307692307693	G	C	3	-11.2	0.899255309845799	0.9861237469263712
000576	104	0.2403846153846154	0.3173076923076923	0.2211538461538461	0.2211538461538461	0.5384615384615384	G	T	3	-10.7	0.6808241018185951	1.0075311636215756
000577	104	0.2211538461538461	0.1826923076923076	0.2980769230769231	0.2980769230769231	0.4807692307692308	T	A	3	-11.6	0.1255168513558662	0.9955826319706578
000578	104	0.2403846153846154	0.2596153846153846	0.2788461538461538	0.2211538461538461	0.5384615384615384	A	A	3	-12.3	1.0607185102794758	0.9940189114205972
000579	104	0.3076923076923077	0.2692307692307692	0.25	0.173076923076923	0.5192307692307693	A	T	3	-9.9	0.7272583654543331	0.9841950673995432
000580	104	0.2692307692307692	0.2307692307692307	0.2307692307692307	0.2692307692307692	0.4615384615384615	G	A	3	-7.4	0.6222483262352143	1.0077610279183515
000581	104	0.2211538461538461	0.2211538461538461	0.2403846153846154	0.3173076923076923	0.4615384615384615	T	T	3	-13.6	0.0453808778478256	1.003284485099286
000582	104	0.1826923076923076	0.2788461538461538	0.2596153846153846	0.2788461538461538	0.5384615384615384	G	G	3	-5.5	0.8582206234040175	1.003517319191716
000583	104	0.173076923076923	0.2884615384615384	0.25	0.2884615384615384	0.5384615384615384	C	A	3	-12.9	5.102853826494999	0.9986489149373768
000584	104	0.2403846153846154	0.2788461538461538	0.2403846153846154	0.2403846153846154	0.5192307692307693	A	C	3	-12.1	0.6640551867578895	0.9997847784504448
000585	104	0.2019230769230769	0.2403846153846154	0.2403846153846154	0.3173076923076923	0.4807692307692308	T	G	3	-8.1	0.7189948677477825	1.0061449231413782
000586	104	0.2596153846153846	0.1826923076923076	0.2788461538461538	0.2788461538461538	0.4615384615384615	A	T	3	-6.4	6.355969606835608	0.9528358813134828
000587	104	0.2307692307692307	0.2884615384615384	0.2115384615384615	0.2692307692307692	0.5	C	A	3	-5.6	0.743649348003981	1.0100679992777395
000588	104	0.2692307692307692	0.2692307692307692	0.2692307692307692	0.1923076923076923	0.5384615384615384	G	C	3	-11.6	0.6165161779757293	0.9770313109392196
000589	104	0.1923076923076923	0.2692307692307692	0.2692307692307692	0.2692307692307692	0.5384615384615384	G	T	3	-11.6	0.0476304760158799	1.000855745437342
000590	104	0.25	0.2307692307692307	0.2884615384615384	0.2307692307692307	0.5192307692307693	G	A	3	-10.8	1.4182900471541602	1.0101409856971344
000591	104	0.1634615384615384	0.2211538461538461	0.2788461538461538	0.3365384615384615	0.5	T	C	3	-5.1	2.0417028044258445	0.981462358499182
000592	104	0.2403846153846154	0.2403846153846154	0.2403846153846154	0.2788461538461538	0.4807692307692308	C	G	3	-10.4	0.0676142700950091	0.9984057031627404
000593	104	0.1826923076923076	0.2019230769230769	0.2980769230769231	0.3173076923076923	0.5	G	T	3	-10.3	1.9121576310422683	1.0144553250656063
000594	104	0.2980769230769231	0.2019230769230769	0.2596153846153846	0.2403846153846154	0.4615384615384615	G	A	3	-13.1	0.3359747402204817	0.9926083418818044
000595	104	0.2307692307692307	0.2307692307692307	0.25	0.2884615384615384	0.4807692307692308	T	C	3	-13.7	1.3245892522187603	0.9992315270277276
000596	104	0.2884615384615384	0.2307692307692307	0.25	0.2307692307692307	0.4807692307692308	A	G	3	-12.5	1.302303728647897	0.995578114312762
000597	104	0.2692307692307692	0.2692307692307692	0.2115384615384615	0.25	0.4807692307692308	A	C	3	-9.5	0.916438138512837	1.0059310104302883
000598	104	0.2692307692307692	0.2884615384615384	0.2115384615384615	0.2307692307692307	0.5	G	T	3	-7.2	2.929455987386945	1.0004740196488626
000599	104	0.2692307692307692	0.25	0.2692307692307692	0.2115384615384615	0.5192307692307693	C	C	3	-10.2	0.6864281365131414	1.0017331748497975
000600	104	0.2307692307692307	0.2692307692307692	0.2115384615384615	0.2884615384615384	0.4807692307692308	C	C	3	-8.8	2.6166252459376214	1.0146631245956803
000601	104	0.1826923076923076	0.2596153846153846	0.2788461538461538	0.2788461538461538	0.5384615384615384	G	C	3	-6.5	1.1028494078570936	0.9933919802787164
000602	104	0.25	0.2307692307692307	0.2884615384615384	0.2307692307692307	0.5192307692307693	C	T	3	-11.2	1.3522743991275747	0.9972348652955538
000603	104	0.25	0.2692307692307692	0.25	0.2307692307692307	0.5192307692307693	A	G	3	-13.5	0.0029475429107176	1.026164898727508
000604	104	0.2403846153846154	0.2788461538461538	0.2403846153846154	0.2403846153846154	0.5192307692307693	G	A	3	-9.1	0.8292553993008068	0.9934584992756652
000605	104	0.2692307692307692	0.2307692307692307	0.2884615384615384	0.2115384615384615	0.5192307692307693	T	G	3	-7.4	0.2093111167435208	1.009180811847276
000606	104	0.2115384615384615	0.2115384615384615	0.3076923076923077	0.2692307692307692	0.5192307692307693	G	A	3	-10.5	1.0648218253096104	1.0055869357421618
000607	104	0.2403846153846154	0.2596153846153846	0.2019230769230769	0.2980769230769231	0.4615384615384615	T	A	3	-10.3	0.395859217334622	0.9989968334970668
000608	104	0.2115384615384615	0.2692307692307692	0.2115384615384615	0.3076923076923077	0.4807692307692308	C	A	3	-8.7	2.2637723177879434	0.9978598072128774
000609	104	0.2211538461538461	0.2788461538461538	0.2403846153846154	0.2596153846153846	0.5192307692307693	C	G	3	-12.7	1.4123540878964416	0.9992610786032968
000610	104	0.2692307692307692	0.2307692307692307	0.25	0.25	0.4807692307692308	G	C	3	-10.9	0.1020098992879871	0.989589266331152
000611	104	0.3461538461538461	0.25	0.2115384615384615	0.1923076923076923	0.4615384615384615	A	T	3	-9.4	1.0572849989337687	0.9924196775398004
000612	104	0.1442307692307692	0.2980769230769231	0.2211538461538461	0.3365384615384615	0.5192307692307693	T	C	3	-7.5	1.2540565833385164	1.0030641628893706
000613	104	0.25	0.2115384615384615	0.25	0.2884615384615384	0.4615384615384615	C	A	3	-9.4	0.674527101208963	1.0120447033748268
000614	104	0.2403846153846154	0.2980769230769231	0.2403846153846154	0.2211538461538461	0.5384615384615384	A	A	3	-13.9	0.0149954678813954	1.0021940270985883
000615	104	0.2307692307692307	0.2307692307692307	0.2692307692307692	0.2692307692307692	0.5	A	G	3	-8.0	0.7343754004251564	1.002247345140299
000616	104	0.2115384615384615	0.2307692307692307	0.2884615384615384	0.2692307692307692	0.5192307692307693	C	C	3	-11.8	2.784446309576722	1.0186251335153456
000617	104	0.2307692307692307	0.2884615384615384	0.2115384615384615	0.2692307692307692	0.5	A	A	3	-7.0	0.5970318043710168	1.0159912400502729
000618	104	0.2403846153846154	0.2788461538461538	0.2596153846153846	0.2211538461538461	0.5384615384615384	T	A	3	-14.2	0.460235205063763	0.9824921642772108
000619	104	0.1923076923076923	0.2307692307692307	0.3076923076923077	0.2692307692307692	0.5384615384615384	C	G	3	-11.8	1.0279130725479757	0.9821202365314514
000620	104	0.2980769230769231	0.2403846153846154	0.2403846153846154	0.2211538461538461	0.4807692307692308	T	A	3	-7.5	0.3155505103035589	0.9909479229933692
000621	104	0.2211538461538461	0.2019230769230769	0.2596153846153846	0.3173076923076923	0.4615384615384615	C	A	3	-6.5	0.5558484198784995	0.996356075203978
000622	104	0.1826923076923076	0.2596153846153846	0.2403846153846154	0.3173076923076923	0.5	G	C	3	-8.8	1.1767684497291495	0.9873415355979628
000623	104	0.1826923076923076	0.2211538461538461	0.2788461538461538	0.3173076923076923	0.5	A	C	3	-13.8	1.6879880345647351	1.0173144146659647
000624	104	0.2884615384615384	0.2884615384615384	0.1923076923076923	0.2307692307692307	0.4807692307692308	C	C	3	-11.1	1.908350752181772	1.0128225487188676
000625	104	0.2019230769230769	0.2403846153846154	0.2788461538461538	0.2788461538461538	0.5192307692307693	G	C	3	-10.4	0.4129175942940765	0.9768574465255556
000626	104	0.2307692307692307	0.2307692307692307	0.2692307692307692	0.2692307692307692	0.5	T	G	3	-7.2	0.5159761497298022	0.987876781405734
000627	104	0.2403846153846154	0.2596153846153846	0.2403846153846154	0.2596153846153846	0.5	C	G	3	-7.8	0.4893474041142091	0.998713453757266
000628	104	0.2788461538461538	0.2596153846153846	0.2403846153846154	0.2211538461538461	0.5	A	T	3	-14.2	0.7504680850431282	0.9860693671930696
000629	104	0.2980769230769231	0.2211538461538461	0.2788461538461538	0.2019230769230769	0.5	A	T	3	-15.3	0.4877865763968138	0.9856625292290228
000630	104	0.2884615384615384	0.2307692307692307	0.2307692307692307	0.25	0.4615384615384615	T	C	3	-11.4	0.0584816917065544	0.9908103446609772
000631	104	0.2692307692307692	0.3076923076923077	0.2115384615384615	0.2115384615384615	0.5192307692307693	T	G	3	-7.8	0.6508279285614276	1.0078064053242228
000632	104	0.3173076923076923	0.2403846153846154	0.2403846153846154	0.2019230769230769	0.4807692307692308	C	G	3	-6.3	0.630608088024842	1.000684763782456
000633	104	0.2307692307692307	0.2115384615384615	0.2692307692307692	0.2884615384615384	0.4807692307692308	C	A	3	-11.1	0.4183539599118687	1.0105622033126629
000634	104	0.2115384615384615	0.2884615384615384	0.2307692307692307	0.2692307692307692	0.5192307692307693	A	A	3	-8.2	0.285618973436701	1.003183038479461
000635	104	0.25	0.25	0.2884615384615384	0.2115384615384615	0.5384615384615384	A	T	3	-10.5	0.2509413114483993	0.973300087103034
000636	104	0.2596153846153846	0.2596153846153846	0.2596153846153846	0.2211538461538461	0.5192307692307693	C	A	3	-12.9	0.6911116346676938	1.0118060195168253
000637	104	0.2596153846153846	0.2403846153846154	0.2403846153846154	0.2596153846153846	0.4807692307692308	T	G	3	-10.9	1.1920256436561578	0.9960483654807898
000638	104	0.2403846153846154	0.2788461538461538	0.2403846153846154	0.2403846153846154	0.5192307692307693	G	C	3	-11.1	2.919580661161469	0.9903495912152372
000639	104	0.2692307692307692	0.2692307692307692	0.25	0.2115384615384615	0.5192307692307693	A	C	3	-9.7	0.8813088806557784	1.0001169277969002
000640	104	0.2692307692307692	0.2115384615384615	0.2884615384615384	0.2307692307692307	0.5	G	G	3	-11.8	0.7302838415275026	1.0051659947929903
000641	104	0.2980769230769231	0.2403846153846154	0.2403846153846154	0.2211538461538461	0.4807692307692308	C	C	3	-14.7	0.3516594561023048	1.0011337365792097
000642	104	0.2596153846153846	0.2596153846153846	0.2788461538461538	0.2019230769230769	0.5384615384615384	G	G	3	-9.0	0.7490126945192426	1.0027022019135807
000643	104	0.2788461538461538	0.2403846153846154	0.2403846153846154	0.2403846153846154	0.4807692307692308	G	C	3	-12.5	4.2528824638397404	0.986769726828353
000644	104	0.2692307692307692	0.173076923076923	0.2884615384615384	0.2692307692307692	0.4615384615384615	C	G	3	-6.0	0.0334067839921937	1.007267118285657
000645	104	0.2211538461538461	0.2403846153846154	0.2788461538461538	0.2596153846153846	0.5192307692307693	A	A	3	-12.2	0.422183532294287	0.9974688159427584
000646	104	0.2307692307692307	0.2692307692307692	0.25	0.25	0.5192307692307693	C	T	3	-10.2	0.0680638584644359	0.9966668549864904
000647	104	0.2403846153846154	0.3173076923076923	0.1634615384615384	0.2788461538461538	0.4807692307692308	C	T	3	-2.1	0.4458076310373103	1.0093214917121738
000648	104	0.2211538461538461	0.2788461538461538	0.2403846153846154	0.2596153846153846	0.5192307692307693	A	C	3	-8.2	1.9041437388134572	1.016207519135651
000649	104	0.2692307692307692	0.2307692307692307	0.25	0.25	0.4807692307692308	T	A	3	-8.5	0.2113437048248731	0.996695201028406
000650	104	0.2692307692307692	0.3076923076923077	0.2307692307692307	0.1923076923076923	0.5384615384615384	T	A	3	-15.3	0.1338106818166234	0.983669322698786
000651	104	0.3269230769230769	0.1923076923076923	0.2692307692307692	0.2115384615384615	0.4615384615384615	A	G	3	-7.4	0.8989548568706933	0.9983390274847754
000652	104	0.3557692307692308	0.2403846153846154	0.2211538461538461	0.1826923076923076	0.4615384615384615	A	A	3	-9.2	0.6324718700184492	1.0011440359025243
000653	104	0.25	0.2115384615384615	0.3076923076923077	0.2307692307692307	0.5192307692307693	A	A	2	-9.6	0.2729299817535777	0.994190506542836
000654	104	0.3173076923076923	0.2596153846153846	0.2019230769230769	0.2211538461538461	0.4615384615384615	C	G	3	-7.2	1.948707099096871	0.9856304729948054
000655	104	0.3269230769230769	0.2692307692307692	0.1923076923076923	0.2115384615384615	0.4615384615384615	G	G	3	-7.1	0.2627349138313051	0.9919560569762884
000656	104	0.25	0.2307692307692307	0.25	0.2692307692307692	0.4807692307692308	T	T	3	-6.0	0.2068395409899833	0.9936959881067136
000657	104	0.2596153846153846	0.2403846153846154	0.2596153846153846	0.2403846153846154	0.5	A	G	3	-5.9	0.5514407401625883	0.9944271046919032
000658	104	0.25	0.173076923076923	0.3076923076923077	0.2692307692307692	0.4807692307692308	C	A	3	-7.4	0.1008396811098942	1.0084483728881044
000659	104	0.2884615384615384	0.25	0.2692307692307692	0.1923076923076923	0.5192307692307693	G	A	3	-8.6	0.7496719640321124	1.0121294363248423
000660	104	0.2307692307692307	0.2884615384615384	0.2307692307692307	0.25	0.5192307692307693	G	G	3	-8.6	1.093634408692294	1.0134337040499024
000661	104	0.2019230769230769	0.2788461538461538	0.2596153846153846	0.2596153846153846	0.5384615384615384	A	A	3	-13.3	0.7789402282305362	0.994907561836874
000662	104	0.2307692307692307	0.2692307692307692	0.25	0.25	0.5192307692307693	T	T	3	-12.6	0.988881385963747	0.9984016392425036
000663	104	0.2211538461538461	0.2980769230769231	0.2211538461538461	0.2596153846153846	0.5192307692307693	G	C	3	-8.9	1.0378273454478577	0.9895479377367484
000664	104	0.3076923076923077	0.2884615384615384	0.1923076923076923	0.2115384615384615	0.4807692307692308	A	T	3	-7.8	0.4350679890809537	0.991808360186602
000665	104	0.2692307692307692	0.25	0.25	0.2307692307692307	0.5	A	T	3	-8.9	1.0659311714138686	0.9896018964849758
000666	104	0.2596153846153846	0.2596153846153846	0.2019230769230769	0.2788461538461538	0.4615384615384615	G	A	3	-10.7	0.6627464204492518	1.004853795866996
000667	104	0.2115384615384615	0.25	0.2884615384615384	0.25	0.5384615384615384	G	T	3	-10.7	1.229167981430541	0.9942231176064036
000668	104	0.2788461538461538	0.3173076923076923	0.2019230769230769	0.2019230769230769	0.5192307692307693	A	G	3	-10.1	0.3475768497282244	1.0066238315635616
000669	104	0.2115384615384615	0.25	0.2884615384615384	0.25	0.5384615384615384	G	C	3	-7.9	2.407178036999128	0.9855448376039916
000670	104	0.2211538461538461	0.2788461538461538	0.2596153846153846	0.2403846153846154	0.5384615384615384	C	T	3	-9.6	0.184156699318862	1.0035409877159356
000671	104	0.2788461538461538	0.2403846153846154	0.2211538461538461	0.2596153846153846	0.4615384615384615	T	T	3	-7.9	0.6677186112876405	1.0062983572233484
000672	104	0.2788461538461538	0.3365384615384615	0.2019230769230769	0.1826923076923076	0.5384615384615384	T	C	3	-6.9	0.982050529685953	1.0037288814299723
000673	104	0.2403846153846154	0.2403846153846154	0.2596153846153846	0.2596153846153846	0.5	A	G	3	-9.6	0.1842135976724165	0.9884403552244202
000674	104	0.2307692307692307	0.2115384615384615	0.2692307692307692	0.2884615384615384	0.4807692307692308	G	C	3	-3.9	0.6813643285850769	0.9900786611156484
000675	104	0.2403846153846154	0.1826923076923076	0.3365384615384615	0.2403846153846154	0.5192307692307693	G	G	3	-12.4	0.9387318909153828	0.9958390923955456
000676	104	0.25	0.2115384615384615	0.3076923076923077	0.2307692307692307	0.5192307692307693	C	C	3	-10.2	0.2192621022364869	1.006126757744406
000677	104	0.2884615384615384	0.2692307692307692	0.2307692307692307	0.2115384615384615	0.5	A	T	3	-12.5	3.2412372456485947	0.9632974758385876
000678	104	0.2596153846153846	0.2403846153846154	0.2211538461538461	0.2788461538461538	0.4615384615384615	G	C	3	-7.1	0.5385409595123758	1.0008939629902962
000679	104	0.2307692307692307	0.2692307692307692	0.2307692307692307	0.2692307692307692	0.5	A	G	3	-11.0	0.6489164441440411	1.0171006275401089
000680	104	0.2884615384615384	0.3076923076923077	0.173076923076923	0.2307692307692307	0.4807692307692308	T	C	3	-11.9	0.5191637525027133	1.01372786778451
000681	104	0.2307692307692307	0.2692307692307692	0.2692307692307692	0.2307692307692307	0.5384615384615384	T	A	3	-12.0	1.6000640355529874	0.97225345481542
000682	104	0.2403846153846154	0.2596153846153846	0.2403846153846154	0.2596153846153846	0.5	G	T	3	-7.1	0.398945279193985	1.0066545721162363
000683	104	0.1442307692307692	0.2596153846153846	0.2596153846153846	0.3365384615384615	0.5192307692307693	T	G	3	-6.4	0.3360363320567409	1.0078884996673174
000684	104	0.2884615384615384	0.173076923076923	0.3076923076923077	0.2307692307692307	0.4807692307692308	A	T	3	-7.3	0.8110403032085228	1.0050426174399725
000685	104	0.2980769230769231	0.2211538461538461	0.2596153846153846	0.2211538461538461	0.4807692307692308	C	G	3	-6.9	0.974026724519397	0.9819865229732324
000686	104	0.2115384615384615	0.2884615384615384	0.25	0.25	0.5384615384615384	T	G	3	-11.2	1.1937265945972952	1.009789744316143
000687	104	0.2596153846153846	0.2596153846153846	0.2211538461538461	0.2596153846153846	0.4807692307692308	G	G	3	-8.5	0.1684739101469998	0.991866841081194
000688	104	0.2307692307692307	0.2884615384615384	0.25	0.2307692307692307	0.5384615384615384	C	A	3	-13.7	0.6029513953418507	0.9983720572842674
000689	104	0.2884615384615384	0.2115384615384615	0.2692307692307692	0.2307692307692307	0.4807692307692308	C	T	3	-8.6	0.40774772688137	1.0089995632138509
000690	104	0.2403846153846154	0.2403846153846154	0.2211538461538461	0.2980769230769231	0.4615384615384615	A	A	3	-7.4	4.282291978809951	1.0023605277118657
000691	104	0.2211538461538461	0.2596153846153846	0.2403846153846154	0.2788461538461538	0.5	A	C	3	-7.9	1.9643225184376207	1.0149680105617065
000692	104	0.1923076923076923	0.2307692307692307	0.25	0.3269230769230769	0.4807692307692308	T	G	3	-8.3	0.4553895818007665	1.0111845046950851
000693	104	0.2980769230769231	0.2403846153846154	0.2980769230769231	0.1634615384615384	0.5384615384615384	T	C	3	-6.4	0.1534141338623557	1.0136754494955431
000694	104	0.2788461538461538	0.2403846153846154	0.2596153846153846	0.2211538461538461	0.5	C	G	3	-13.6	0.3919858262357879	0.993875335017163
000695	104	0.25	0.1923076923076923	0.2692307692307692	0.2884615384615384	0.4615384615384615	G	T	3	-4.5	0.5612648118581882	1.0061293456775535
000696	104	0.2884615384615384	0.2692307692307692	0.2307692307692307	0.2115384615384615	0.5	C	C	3	-10.8	0.5753154168383819	0.9906946180626328
000697	104	0.2692307692307692	0.25	0.2115384615384615	0.2692307692307692	0.4615384615384615	G	G	3	-8.8	1.090271671057687	1.0046842350884564
000698	104	0.2788461538461538	0.2403846153846154	0.2211538461538461	0.2596153846153846	0.4615384615384615	A	A	3	-7.2	0.7973692661283742	0.9987585874322432
000699	104	0.2980769230769231	0.2596153846153846	0.2403846153846154	0.2019230769230769	0.5	A	G	3	-7.4	0.0862373742110109	1.0141344998936528
000700	104	0.1826923076923076	0.2403846153846154	0.2980769230769231	0.2788461538461538	0.5384615384615384	A	T	3	-14.9	4.910049268898936	0.9910593564642146
000701	104	0.2788461538461538	0.2211538461538461	0.2788461538461538	0.2211538461538461	0.5	G	A	3	-10.7	1.7152154143758314	1.0012523383518384
000702	104	0.2596153846153846	0.2211538461538461	0.2788461538461538	0.2403846153846154	0.5	A	C	3	-7.9	0.1077360712639934	0.9971033375037828
000703	104	0.2692307692307692	0.2307692307692307	0.25	0.25	0.4807692307692308	A	G	3	-9.6	0.6417834168402858	0.9964349918696624
000704	104	0.25	0.2115384615384615	0.2692307692307692	0.2692307692307692	0.4807692307692308	T	T	3	-9.2	0.638080301704235	1.0084786318428662
000705	104	0.2596153846153846	0.2403846153846154	0.2403846153846154	0.2596153846153846	0.4807692307692308	A	T	3	-8.0	2.865103967024694	1.007515835833501
000706	104	0.2596153846153846	0.2596153846153846	0.2403846153846154	0.2403846153846154	0.5	C	T	3	-11.8	0.4788590821815732	1.0047904532109604
000707	104	0.2403846153846154	0.2596153846153846	0.2788461538461538	0.2211538461538461	0.5384615384615384	T	A	3	-14.0	0.6572326331607777	0.9937825677067424
000708	104	0.2211538461538461	0.2596153846153846	0.2596153846153846	0.2596153846153846	0.5192307692307693	T	A	3	-16.8	0.4222494868224736	0.9973966282182424
000709	104	0.2115384615384615	0.2692307692307692	0.2692307692307692	0.25	0.5384615384615384	T	G	3	-12.9	1.980079111086795	1.0104875427078337
000710	104	0.2596153846153846	0.1826923076923076	0.2788461538461538	0.2788461538461538	0.4615384615384615	C	A	3	-7.2	0.1466899327291508	0.9977080377930851
000711	104	0.2884615384615384	0.3269230769230769	0.173076923076923	0.2115384615384615	0.5	A	A	3	-3.8	0.2954853631874154	1.0101780449035085
000712	104	0.2788461538461538	0.2403846153846154	0.2403846153846154	0.2403846153846154	0.4807692307692308	T	C	3	-9.2	0.9431651780887408	1.0048183437495235
000713	104	0.2596153846153846	0.2403846153846154	0.2596153846153846	0.2403846153846154	0.5	A	A	3	-8.6	0.0464517685597184	1.0026660513696215
000714	104	0.2019230769230769	0.2211538461538461	0.2980769230769231	0.2788461538461538	0.5192307692307693	A	G	2	-13.2	0.6068640209570167	0.9861262816654616
000715	104	0.2115384615384615	0.2307692307692307	0.2692307692307692	0.2884615384615384	0.5	A	C	3	-9.3	0.6664302194139189	1.0084879031986411
000716	104	0.2307692307692307	0.2307692307692307	0.2884615384615384	0.25	0.5192307692307693	G	C	3	-9.8	0.978234592811094	0.9762155728483748
000717	104	0.1923076923076923	0.25	0.25	0.3076923076923077	0.5	G	C	3	-6.4	0.9464573373232272	0.9972851204916934
000718	104	0.2884615384615384	0.2115384615384615	0.2884615384615384	0.2115384615384615	0.5	A	A	3	-10.5	0.1638147511811185	1.0016350250069834
000719	104	0.2980769230769231	0.2211538461538461	0.2788461538461538	0.2019230769230769	0.5	C	T	3	-13.5	0.0234668827961239	1.000187871297913
000720	104	0.25	0.2307692307692307	0.2884615384615384	0.2307692307692307	0.5192307692307693	G	A	3	-13.1	0.5613836429352514	1.002990779171938
000721	104	0.1923076923076923	0.2884615384615384	0.2115384615384615	0.3076923076923077	0.5	C	G	3	-7.4	3.049041593013027	0.9964194326574274
000722	104	0.25	0.25	0.25	0.25	0.5	G	T	3	-12.2	0.8368485457955658	1.001676898719254
000723	104	0.2211538461538461	0.2019230769230769	0.3365384615384615	0.2403846153846154	0.5384615384615384	G	C	3	-8.0	0.4888726312043065	0.996297080693248
000724	104	0.3269230769230769	0.2115384615384615	0.25	0.2115384615384615	0.4615384615384615	A	A	3	-9.4	1.2127168274698956	1.0051758669144075
000725	104	0.2596153846153846	0.2211538461538461	0.2403846153846154	0.2788461538461538	0.4615384615384615	T	T	3	-7.6	0.6670703576768344	1.011354731983917
000726	104	0.2692307692307692	0.2307692307692307	0.2692307692307692	0.2307692307692307	0.5	C	A	3	-10.7	1.6081816487430614	0.9975146227536432
000727	104	0.2980769230769231	0.2403846153846154	0.2788461538461538	0.1826923076923076	0.5192307692307693	T	T	3	-14.2	0.129647178209568	0.993107818014376
000728	104	0.2019230769230769	0.2596153846153846	0.2788461538461538	0.2596153846153846	0.5384615384615384	G	T	2	-6.8	0.4842913335510261	1.0045995385130853
000729	104	0.25	0.2307692307692307	0.25	0.2692307692307692	0.4807692307692308	A	T	3	-10.5	1.523728180272352	0.9804560741460632
000730	104	0.2884615384615384	0.25	0.2115384615384615	0.25	0.4615384615384615	T	C	3	-9.4	2.0267640735869974	0.997081185370561
000731	104	0.25	0.2115384615384615	0.2692307692307692	0.2692307692307692	0.4807692307692308	A	G	3	-10.1	0.7836830710145823	0.9926676128062109
000732	104	0.2980769230769231	0.2403846153846154	0.2596153846153846	0.2019230769230769	0.5	C	G	3	-7.5	0.8297134524984914	0.9956541397544832
000733	104	0.2115384615384615	0.2692307692307692	0.25	0.2692307692307692	0.5192307692307693	G	G	3	-10.2	1.7688902324807707	0.9916607893426668
000734	104	0.2692307692307692	0.25	0.2115384615384615	0.2692307692307692	0.4615384615384615	A	G	3	-4.3	0.4193844738717318	1.0034798078143128
000735	104	0.25	0.2692307692307692	0.2692307692307692	0.2115384615384615	0.5384615384615384	T	G	3	-13.7	0.0552775696769248	0.9925920918838086
000736	104	0.2115384615384615	0.3076923076923077	0.1923076923076923	0.2884615384615384	0.5	C	G	3	-4.4	0.7932420176909104	0.9987150122097828
000737	104	0.173076923076923	0.25	0.2884615384615384	0.2884615384615384	0.5384615384615384	A	A	3	-9.8	0.6735569519084718	1.0198988352883442
000738	104	0.2692307692307692	0.25	0.2692307692307692	0.2115384615384615	0.5192307692307693	G	T	3	-15.6	1.2579404184348597	0.9945232607080632
000739	104	0.2692307692307692	0.2692307692307692	0.1923076923076923	0.2692307692307692	0.4615384615384615	C	C	3	-8.1	0.1831906369370967	0.996361451782909
000740	104	0.2307692307692307	0.3269230769230769	0.1923076923076923	0.25	0.5192307692307693	T	A	3	-8.6	0.1235867415135584	0.9848364824419644
000741	104	0.2019230769230769	0.2211538461538461	0.2788461538461538	0.2980769230769231	0.5	G	T	3	-8.1	0.7319516117356043	1.0034987163142164
000742	104	0.2115384615384615	0.3076923076923077	0.2115384615384615	0.2692307692307692	0.5192307692307693	C	G	3	-8.4	2.307534939943876	0.9973886065672566
000743	104	0.1826923076923076	0.2403846153846154	0.2980769230769231	0.2788461538461538	0.5384615384615384	G	T	3	-10.8	0.2525246986986617	0.9993591109086442
000744	104	0.2596153846153846	0.2596153846153846	0.2403846153846154	0.2403846153846154	0.5	C	T	3	-9.6	0.2140288055471219	1.0004781318555862
000745	104	0.2596153846153846	0.2211538461538461	0.2596153846153846	0.2596153846153846	0.4807692307692308	G	T	3	-10.1	1.4401805793260327	0.9897630687193276
000746	104	0.2692307692307692	0.1923076923076923	0.3076923076923077	0.2307692307692307	0.5	T	A	3	-12.5	0.8799438630516796	1.0049560271141829
000747	104	0.25	0.2692307692307692	0.1923076923076923	0.2884615384615384	0.4615384615384615	G	C	3	-7.1	0.2184820681259605	1.0045790244822026
000748	104	0.2307692307692307	0.2307692307692307	0.2307692307692307	0.3076923076923077	0.4615384615384615	C	G	3	-7.0	0.9106201217473048	0.9872303055674996
000749	104	0.2596153846153846	0.3173076923076923	0.1826923076923076	0.2403846153846154	0.5	C	T	3	-10.3	0.3856509262068459	1.0013254974274663
000750	104	0.2692307692307692	0.2307692307692307	0.2884615384615384	0.2115384615384615	0.5192307692307693	A	A	3	-6.4	0.4781034075805426	1.0044805348942003
000751	104	0.2692307692307692	0.2115384615384615	0.2884615384615384	0.2307692307692307	0.5	T	G	3	-11.2	0.4950984714782802	0.9931002210462432
000752	104	0.1923076923076923	0.3076923076923077	0.2307692307692307	0.2692307692307692	0.5384615384615384	T	C	3	-5.6	1.099401293632584	1.0096234428149509
000753	104	0.3173076923076923	0.2403846153846154	0.2211538461538461	0.2211538461538461	0.4615384615384615	A	C	3	-6.8	0.5500419412627382	0.9985294065877076
000754	104	0.2019230769230769	0.2596153846153846	0.2596153846153846	0.2788461538461538	0.5192307692307693	T	G	3	-6.9	0.5326663460367252	1.0108708549629888
000755	104	0.2307692307692307	0.2307692307692307	0.25	0.2884615384615384	0.4807692307692308	T	T	3	-11.4	0.6034455066731342	1.0076355156612746
000756	104	0.2307692307692307	0.25	0.2692307692307692	0.25	0.5192307692307693	C	A	3	-13.4	0.7773401499560557	0.9785608914409264
000757	104	0.3076923076923077	0.2692307692307692	0.1923076923076923	0.2307692307692307	0.4615384615384615	C	A	3	-11.8	0.3261546692381105	0.999925236930604
000758	104	0.2692307692307692	0.25	0.2115384615384615	0.2692307692307692	0.4615384615384615	G	A	3	-7.2	0.4902783423572395	1.0067591973562509
000759	104	0.2692307692307692	0.25	0.2884615384615384	0.1923076923076923	0.5384615384615384	A	G	3	-7.2	0.5880428659205008	0.993593425004476
000760	104	0.25	0.25	0.25	0.25	0.5	A	C	3	-7.0	0.577386739996045	1.0044627726243
000761	104	0.2307692307692307	0.173076923076923	0.3076923076923077	0.2884615384615384	0.4807692307692308	G	A	3	-8.3	0.6350206199229143	1.0180374396903589
000762	104	0.2019230769230769	0.2596153846153846	0.2403846153846154	0.2980769230769231	0.5	A	T	3	-8.3	0.811777775025927	1.0038852098766695
000763	104	0.2788461538461538	0.2019230769230769	0.2596153846153846	0.2596153846153846	0.4615384615384615	G	T	3	-8.5	1.3043410023732795	1.0165600480434551
000764	104	0.2307692307692307	0.2307692307692307	0.2692307692307692	0.2692307692307692	0.5	T	C	3	-10.6	0.3454142536567419	0.9972336347045292
000765	104	0.2980769230769231	0.2211538461538461	0.2403846153846154	0.2403846153846154	0.4615384615384615	A	C	3	-8.6	0.3547222509255688	0.9973153300201226
000766	104	0.2884615384615384	0.173076923076923	0.2884615384615384	0.25	0.4615384615384615	G	T	3	-8.4	0.3960342272933467	1.0071710141983004
000767	104	0.2692307692307692	0.1923076923076923	0.2884615384615384	0.25	0.4807692307692308	G	G	2	-5.6	1.2455769768608775	1.0035728460194968
000768	104	0.2788461538461538	0.2019230769230769	0.2596153846153846	0.2596153846153846	0.4615384615384615	A	T	3	-9.8	1.193079389015454	0.9845684870243404
000769	104	0.2692307692307692	0.2884615384615384	0.2307692307692307	0.2115384615384615	0.5192307692307693	T	G	3	-12.8	0.6148710121107732	1.004966846323673
000770	104	0.2403846153846154	0.2211538461538461	0.2403846153846154	0.2980769230769231	0.4615384615384615	A	G	3	-9.9	1.554410103759971	0.998706078449664
000771	104	0.2115384615384615	0.2307692307692307	0.2884615384615384	0.2692307692307692	0.5192307692307693	A	T	3	-13.0	0.7380039263146275	1.0008624926335032
000772	104	0.25	0.25	0.2884615384615384	0.2115384615384615	0.5384615384615384	G	T	3	-9.3	0.3802304567979481	0.9953390092030692
000773	104	0.2403846153846154	0.2019230769230769	0.2980769230769231	0.2596153846153846	0.5	A	A	3	-9.6	0.7140093126239871	1.0067754822656123
000774	104	0.2596153846153846	0.2403846153846154	0.2403846153846154	0.2596153846153846	0.4807692307692308	C	C	3	-8.1	0.2313251938726864	1.0046775345020695
000775	104	0.3076923076923077	0.2115384615384615	0.25	0.2307692307692307	0.4615384615384615	A	C	3	-8.4	0.4422658330224347	1.0061080130370412
000776	104	0.3173076923076923	0.2596153846153846	0.2211538461538461	0.2019230769230769	0.4807692307692308	G	C	3	-7.5	0.6678662760615142	0.9698754448022804
000777	104	0.2596153846153846	0.2596153846153846	0.2019230769230769	0.2788461538461538	0.4615384615384615	T	T	3	-8.9	3.86718321677128	0.9872078260695653
000778	104	0.2788461538461538	0.3173076923076923	0.2019230769230769	0.2019230769230769	0.5192307692307693	C	A	3	-7.5	0.2513390658796469	1.008517101462333
000779	104	0.2403846153846154	0.2403846153846154	0.2596153846153846	0.2596153846153846	0.5	C	C	3	-14.7	0.5573747254351527	0.9997254024422184
000780	104	0.25	0.25	0.2115384615384615	0.2884615384615384	0.4615384615384615	T	T	3	-6.6	0.1353205572808287	1.0018248242234968
000781	104	0.2596153846153846	0.2788461538461538	0.2019230769230769	0.2596153846153846	0.4807692307692308	A	A	3	-6.5	0.4609926631057348	0.997208534886229
000782	104	0.2211538461538461	0.2403846153846154	0.2596153846153846	0.2788461538461538	0.5	G	A	3	-4.1	0.9081228086758438	1.0073700932431362
000783	104	0.2019230769230769	0.2403846153846154	0.2211538461538461	0.3365384615384615	0.4615384615384615	C	C	3	-6.6	1.3527890970154122	1.018765554963136
000784	104	0.25	0.2884615384615384	0.25	0.2115384615384615	0.5384615384615384	T	G	3	-18.1	2.1778105583995884	0.9808978016135196
000785	104	0.2211538461538461	0.2596153846153846	0.2211538461538461	0.2980769230769231	0.4807692307692308	A	T	3	-11.9	0.6890823414321469	1.0029003338523863
000786	104	0.25	0.25	0.25	0.25	0.5	T	T	3	-11.4	0.4777908227564253	0.995266098047418
000787	104	0.2211538461538461	0.2211538461538461	0.3173076923076923	0.2403846153846154	0.5384615384615384	G	C	3	-7.7	0.3803578478108544	0.9917284965754574
000788	104	0.2307692307692307	0.2692307692307692	0.2307692307692307	0.2692307692307692	0.5	T	A	3	-13.9	0.915007960509192	0.9935850660131232
000789	104	0.2980769230769231	0.2211538461538461	0.2596153846153846	0.2211538461538461	0.4807692307692308	G	A	3	-15.8	3.0008282345854287	0.9928896696237672
000790	104	0.2307692307692307	0.25	0.25	0.2692307692307692	0.5	G	A	3	-8.6	0.4889752977188115	1.0043470174459286
000791	104	0.25	0.2692307692307692	0.2307692307692307	0.25	0.5	T	A	3	-10.6	0.9674992466992308	0.995696301347856
000792	104	0.1923076923076923	0.2692307692307692	0.2115384615384615	0.3269230769230769	0.4807692307692308	T	A	3	-11.4	0.7352648754092891	0.9927323296777898
000793	104	0.2403846153846154	0.2403846153846154	0.2980769230769231	0.2211538461538461	0.5384615384615384	G	G	3	-13.3	0.6364265146502422	0.9965204326752066
000794	104	0.1826923076923076	0.3173076923076923	0.2019230769230769	0.2980769230769231	0.5192307692307693	T	C	3	-8.3	1.927988428566912	1.0169142626479304
000795	104	0.2692307692307692	0.2884615384615384	0.2307692307692307	0.2115384615384615	0.5192307692307693	T	C	3	-10.6	0.2452881820223456	0.9986936312356556
000796	104	0.2403846153846154	0.2211538461538461	0.2980769230769231	0.2403846153846154	0.5192307692307693	T	G	3	-8.8	0.4960626768574282	1.007816196957789
000797	104	0.3269230769230769	0.25	0.2692307692307692	0.1538461538461538	0.5192307692307693	C	T	3	-14.6	0.2901871836892854	1.0111773670999384
000798	104	0.2980769230769231	0.2019230769230769	0.2596153846153846	0.2403846153846154	0.4615384615384615	T	T	3	-4.5	0.0815887278904163	1.016702965200476
000799	104	0.2596153846153846	0.2980769230769231	0.2211538461538461	0.2211538461538461	0.5192307692307693	A	G	3	-10.1	1.7010797702523754	1.0079976159760822
000800	104	0.2692307692307692	0.2307692307692307	0.2692307692307692	0.2307692307692307	0.5	C	C	3	-8.9	0.4910024779606019	1.0116158948809533
000801	104	0.2019230769230769	0.2788461538461538	0.2019230769230769	0.3173076923076923	0.4807692307692308	C	G	3	-10.9	5.233723886836311	0.965766390985334
000802	104	0.2115384615384615	0.2692307692307692	0.2692307692307692	0.25	0.5384615384615384	C	T	3	-11.0	0.2045935383105931	1.0038041111651392
000803	104	0.2692307692307692	0.25	0.25	0.2307692307692307	0.5	A	T	3	-11.9	1.0428842342974645	0.9902718261351972
000804	104	0.2211538461538461	0.2403846153846154	0.2980769230769231	0.2403846153846154	0.5384615384615384	A	C	3	-12.9	0.5779741457477792	0.9906500751272576
000805	104	0.2692307692307692	0.2307692307692307	0.2307692307692307	0.2692307692307692	0.4615384615384615	T	T	3	-7.3	2.4961948142523727	1.0020448385005911
000806	104	0.2115384615384615	0.2692307692307692	0.2115384615384615	0.3076923076923077	0.4807692307692308	T	C	3	-7.0	1.0560152713673907	1.0069403689046854
000807	104	0.3173076923076923	0.2788461538461538	0.1826923076923076	0.2211538461538461	0.4615384615384615	G	A	3	-9.1	0.1076339046288128	1.003234133662945
000808	104	0.2980769230769231	0.2403846153846154	0.2403846153846154	0.2211538461538461	0.4807692307692308	C	A	3	-10.4	0.9281318483687598	1.003080915225974
000809	104	0.2788461538461538	0.2980769230769231	0.2019230769230769	0.2211538461538461	0.5	C	A	3	-10.8	0.2399593130368263	1.005029860511771
000810	104	0.2211538461538461	0.2403846153846154	0.2211538461538461	0.3173076923076923	0.4615384615384615	C	A	3	-9.2	2.663840727142696	0.9980787555172496
000811	104	0.2884615384615384	0.173076923076923	0.3076923076923077	0.2307692307692307	0.4807692307692308	A	G	3	-8.8	0.8287321057683813	1.0146735056309144
000812	104	0.2211538461538461	0.2211538461538461	0.2788461538461538	0.2788461538461538	0.5	G	A	3	-12.1	2.287422960072962	1.0091262271437842
000813	104	0.2211538461538461	0.2596153846153846	0.2788461538461538	0.2403846153846154	0.5384615384615384	G	A	3	-14.7	2.904922842767025	1.001702291984753
000814	104	0.2307692307692307	0.25	0.2307692307692307	0.2884615384615384	0.4807692307692308	G	A	3	-11.3	0.270404526495298	0.9851896688766404
000815	104	0.2596153846153846	0.2403846153846154	0.2980769230769231	0.2019230769230769	0.5384615384615384	G	T	3	-10.8	0.6903526185585828	0.9945853243609896
000816	104	0.2307692307692307	0.2307692307692307	0.2692307692307692	0.2692307692307692	0.5	A	T	3	-10.9	1.1440541489544005	1.0034946211450286
000817	104	0.2211538461538461	0.2596153846153846	0.2403846153846154	0.2788461538461538	0.5	G	C	3	-10.2	2.630970944309519	0.9866787224578948
000818	104	0.2403846153846154	0.2211538461538461	0.2788461538461538	0.2596153846153846	0.5	C	C	3	-9.9	0.8250184315690561	1.0098748689724129
000819	104	0.25	0.2307692307692307	0.3076923076923077	0.2115384615384615	0.5384615384615384	C	A	3	-10.3	0.1161627188421789	1.003109250409095
000820	104	0.2692307692307692	0.25	0.2115384615384615	0.2692307692307692	0.4615384615384615	A	A	3	-10.1	0.2705245465115027	0.9981306935750592
000821	104	0.2596153846153846	0.2403846153846154	0.2596153846153846	0.2403846153846154	0.5	C	T	3	-10.2	0.6831096723913183	0.9967291530905408
000822	104	0.2403846153846154	0.2211538461538461	0.2980769230769231	0.2403846153846154	0.5192307692307693	A	G	3	-11.8	0.5934509806954288	1.020555858343833
000823	104	0.25	0.2307692307692307	0.2307692307692307	0.2884615384615384	0.4615384615384615	G	C	3	-6.3	3.763757217510439	0.9849318767421532
000824	104	0.25	0.2692307692307692	0.2692307692307692	0.2115384615384615	0.5384615384615384	A	A	3	-7.5	1.596085653969783	1.0101367253936246
000825	104	0.2884615384615384	0.3076923076923077	0.2115384615384615	0.1923076923076923	0.5192307692307693	C	G	3	-7.3	0.2793405187255207	0.9948741979721728
000826	104	0.2596153846153846	0.2596153846153846	0.2788461538461538	0.2019230769230769	0.5384615384615384	C	G	3	-18.1	0.2965298269105615	0.980865169746176
000827	104	0.2596153846153846	0.2980769230769231	0.2403846153846154	0.2019230769230769	0.5384615384615384	G	G	3	-11.9	1.8629105468511704	1.0133566407006065
000828	104	0.2211538461538461	0.1634615384615384	0.3365384615384615	0.2788461538461538	0.5	G	A	3	-9.3	0.2319191567442139	1.0101860793481796
000829	104	0.2884615384615384	0.2115384615384615	0.25	0.25	0.4615384615384615	T	G	3	-11.6	2.8919175219099893	1.0024673309417496
000830	104	0.2788461538461538	0.2980769230769231	0.2019230769230769	0.2211538461538461	0.5	G	T	3	-8.5	1.131530641736863	1.010020264795217
000831	104	0.2692307692307692	0.2692307692307692	0.25	0.2115384615384615	0.5192307692307693	A	A	3	-8.2	0.7691925437884419	1.0109864300647362
000832	104	0.2019230769230769	0.2403846153846154	0.2980769230769231	0.2596153846153846	0.5384615384615384	T	G	3	-10.7	0.7791777196582509	1.0065662783526952
000833	104	0.2788461538461538	0.2980769230769231	0.2211538461538461	0.2019230769230769	0.5192307692307693	A	G	3	-9.2	0.0517729286791747	1.0078016699367482
000834	104	0.2211538461538461	0.2980769230769231	0.2403846153846154	0.2403846153846154	0.5384615384615384	C	T	3	-10.5	0.2049361415065783	1.007003196866589
000835	104	0.2692307692307692	0.2307692307692307	0.2307692307692307	0.2692307692307692	0.4615384615384615	T	C	3	-8.9	1.0147205445315106	1.004315579033078
000836	104	0.2403846153846154	0.2211538461538461	0.2403846153846154	0.2980769230769231	0.4615384615384615	A	T	3	-9.1	1.721562794939724	0.9959988185543992
000837	104	0.1923076923076923	0.2307692307692307	0.2692307692307692	0.3076923076923077	0.5	T	G	3	-9.6	0.2492017057182453	0.9976737966064572
000838	104	0.2019230769230769	0.2403846153846154	0.2403846153846154	0.3173076923076923	0.4807692307692308	G	C	3	-6.5	2.1821661254019507	0.9861145660354196
000839	104	0.2403846153846154	0.2596153846153846	0.2596153846153846	0.2403846153846154	0.5192307692307693	T	A	3	-8.9	0.626533436054706	0.973765325736748
000840	104	0.2307692307692307	0.25	0.2115384615384615	0.3076923076923077	0.4615384615384615	C	C	3	-8.6	3.057026584818487	1.0113157923142388
000841	104	0.25	0.25	0.2692307692307692	0.2307692307692307	0.5192307692307693	G	G	3	-13.3	1.0016645410718044	1.0021504808224524
000842	104	0.2788461538461538	0.1826923076923076	0.2788461538461538	0.2596153846153846	0.4615384615384615	T	G	3	-10.9	0.7363853471684546	1.0180854192636908
000843	104	0.2307692307692307	0.2884615384615384	0.2307692307692307	0.25	0.5192307692307693	C	A	3	-9.1	2.6335403921396154	1.0013287744956214
000844	104	0.2307692307692307	0.25	0.2307692307692307	0.2884615384615384	0.4807692307692308	T	A	3	-7.2	1.0859834784215634	0.9909431608200376
000845	104	0.2884615384615384	0.2115384615384615	0.25	0.25	0.4615384615384615	A	A	3	-9.7	2.4280650830322807	0.9974153343756552
000846	104	0.2211538461538461	0.2788461538461538	0.2596153846153846	0.2403846153846154	0.5384615384615384	C	C	3	-8.3	1.176335851234544	1.0261903466436604
000847	104	0.2307692307692307	0.25	0.2307692307692307	0.2884615384615384	0.4807692307692308	A	C	3	-8.9	0.0476329896953513	1.0110358309685266
000848	104	0.1923076923076923	0.25	0.25	0.3076923076923077	0.5	G	A	3	-9.5	0.1036344264848879	0.9884640985640534
000849	104	0.2692307692307692	0.2692307692307692	0.25	0.2115384615384615	0.5192307692307693	T	A	3	-8.3	0.6866960932821515	1.0032190297456638
000850	104	0.2307692307692307	0.3076923076923077	0.2307692307692307	0.2307692307692307	0.5384615384615384	G	C	3	-10.5	1.7814747827438386	0.9936957000897834
000851	104	0.2884615384615384	0.2884615384615384	0.1923076923076923	0.2307692307692307	0.4807692307692308	T	C	3	-9.5	0.8421717563046216	1.000211412235343
000852	104	0.1923076923076923	0.1923076923076923	0.2692307692307692	0.3461538461538461	0.4615384615384615	T	C	3	-10.8	0.32753914690516	0.9932844028084468
000853	104	0.3365384615384615	0.2019230769230769	0.2596153846153846	0.2019230769230769	0.4615384615384615	A	G	3	-9.6	0.1067737175081271	1.0062335459478222
000854	104	0.2596153846153846	0.2211538461538461	0.2788461538461538	0.2403846153846154	0.5	A	A	3	-9.6	1.780028015951725	0.9816996205387668
000855	104	0.2884615384615384	0.2307692307692307	0.2307692307692307	0.25	0.4615384615384615	C	T	3	-13.1	0.9503314188062928	0.9844714091953992
000856	104	0.2596153846153846	0.2019230769230769	0.2980769230769231	0.2403846153846154	0.5	A	G	2	-9.8	1.1502609134583923	0.9874318121766812
000857	104	0.2019230769230769	0.2788461538461538	0.2596153846153846	0.2596153846153846	0.5384615384615384	A	G	3	-8.8	0.7520262591932423	1.0114360559070636
000858	104	0.2596153846153846	0.2596153846153846	0.2596153846153846	0.2211538461538461	0.5192307692307693	T	A	3	-10.5	1.0225002098440754	0.9874318816995312
000859	104	0.2403846153846154	0.2788461538461538	0.2211538461538461	0.2596153846153846	0.5	G	A	3	-16.9	0.556620128676598	0.990527569553242
000860	104	0.2211538461538461	0.2596153846153846	0.2403846153846154	0.2788461538461538	0.5	C	A	3	-6.8	0.4127711986849177	1.0022394507178145
000861	104	0.25	0.2884615384615384	0.2307692307692307	0.2307692307692307	0.5192307692307693	C	C	3	-15.3	0.1042494117457382	0.9990992043721064
000862	104	0.2307692307692307	0.2692307692307692	0.25	0.25	0.5192307692307693	A	T	3	-11.2	0.5050163559885732	1.0052671857850115
000863	104	0.2403846153846154	0.2403846153846154	0.2788461538461538	0.2403846153846154	0.5192307692307693	A	C	3	-9.7	1.639510185821061	0.9863784373688916
000864	104	0.1826923076923076	0.2788461538461538	0.2211538461538461	0.3173076923076923	0.5	C	T	3	-9.7	0.8154874483707275	0.9735772695171896
000865	104	0.2884615384615384	0.2692307692307692	0.2692307692307692	0.173076923076923	0.5384615384615384	T	T	3	-6.4	0.2280903900463124	1.0087151364201754
000866	104	0.2307692307692307	0.25	0.2884615384615384	0.2307692307692307	0.5384615384615384	T	A	3	-9.7	0.1422597578358155	0.9965505461360706
000867	104	0.2403846153846154	0.2019230769230769	0.3173076923076923	0.2403846153846154	0.5192307692307693	C	C	3	-9.3	0.4740977333764315	1.0080520075140165
000868	104	0.2884615384615384	0.25	0.2115384615384615	0.25	0.4615384615384615	C	T	3	-9.8	0.0871347715565923	1.0011300028339734
000869	104	0.2307692307692307	0.1923076923076923	0.2692307692307692	0.3076923076923077	0.4615384615384615	G	C	3	-9.2	2.3891425076843493	0.9859642221483322
000870	104	0.2115384615384615	0.2692307692307692	0.25	0.2692307692307692	0.5192307692307693	G	A	3	-6.8	0.627761921567608	1.0105386823289957
000871	104	0.3365384615384615	0.2788461538461538	0.2403846153846154	0.1442307692307692	0.5192307692307693	T	G	3	-6.9	0.5184647312648076	1.0114888460886748
000872	104	0.2596153846153846	0.2788461538461538	0.2596153846153846	0.2019230769230769	0.5384615384615384	A	T	3	-7.2	1.5229704032949758	0.992247695961776
000873	104	0.3269230769230769	0.2115384615384615	0.2692307692307692	0.1923076923076923	0.4807692307692308	C	T	3	-7.1	0.0523556419429273	0.9978430405956834
000874	104	0.2403846153846154	0.2980769230769231	0.2211538461538461	0.2403846153846154	0.5192307692307693	G	A	3	-12.4	0.8028123451310918	1.0016876104929149
000875	104	0.2307692307692307	0.2115384615384615	0.2884615384615384	0.2692307692307692	0.5	C	G	3	-7.9	1.0850138758260772	0.9918892348949274
000876	104	0.2019230769230769	0.2403846153846154	0.2980769230769231	0.2596153846153846	0.5384615384615384	C	C	2	-15.9	0.2277993236226882	1.0006702509427114
000877	104	0.25	0.25	0.25	0.25	0.5	G	T	3	-11.0	1.1830232378384529	0.9953395425258244
000878	104	0.2884615384615384	0.2307692307692307	0.25	0.2307692307692307	0.4807692307692308	A	C	3	-21.5	0.4437963811509259	0.9800926563720872
000879	104	0.2980769230769231	0.2788461538461538	0.2211538461538461	0.2019230769230769	0.5	C	T	3	-8.4	2.1092331849368007	1.00135211997349
000880	104	0.2019230769230769	0.2019230769230769	0.3173076923076923	0.2788461538461538	0.5192307692307693	C	A	3	-14.2	1.185934106465247	0.9959047875005796
000881	104	0.2884615384615384	0.25	0.2692307692307692	0.1923076923076923	0.5192307692307693	C	G	3	-8.6	0.9286429827505864	0.9855416762518866
000882	104	0.2403846153846154	0.2596153846153846	0.2211538461538461	0.2788461538461538	0.4807692307692308	A	A	3	-9.1	0.810535116051512	1.0111987684903068
000883	104	0.2307692307692307	0.2115384615384615	0.2884615384615384	0.2692307692307692	0.5	T	T	2	-18.0	1.4363278666182466	0.9831052706790752
000884	104	0.2692307692307692	0.2307692307692307	0.2307692307692307	0.2692307692307692	0.4615384615384615	T	G	3	-13.0	1.8835111586108624	0.992010351708454
000885	104	0.25	0.25	0.2884615384615384	0.2115384615384615	0.5384615384615384	T	G	3	-13.6	0.3558902888601576	1.0067088537087512
000886	104	0.2980769230769231	0.2403846153846154	0.2211538461538461	0.2403846153846154	0.4615384615384615	A	A	3	-9.3	1.0152978743202832	1.0123594640111389
000887	104	0.2019230769230769	0.2403846153846154	0.2211538461538461	0.3365384615384615	0.4615384615384615	T	A	3	-6.2	3.499983935275698	1.0138489874253858
000888	104	0.2307692307692307	0.2115384615384615	0.3269230769230769	0.2307692307692307	0.5384615384615384	A	G	3	-14.1	0.2481235880875988	0.9995914982635088
000889	104	0.2307692307692307	0.2884615384615384	0.2307692307692307	0.25	0.5192307692307693	G	T	3	-5.4	0.8230979792041475	1.0219951420224158
000890	104	0.2307692307692307	0.1923076923076923	0.3076923076923077	0.2692307692307692	0.5	G	G	3	-7.3	0.3895132674202869	1.0147363497155617
000891	104	0.2884615384615384	0.2115384615384615	0.25	0.25	0.4615384615384615	T	A	3	-13.5	0.3431792859506907	0.9936633093710022
000892	104	0.2307692307692307	0.25	0.2692307692307692	0.25	0.5192307692307693	C	T	3	-10.0	0.3407369348886234	1.014232532144277
000893	104	0.2211538461538461	0.2211538461538461	0.2596153846153846	0.2980769230769231	0.4807692307692308	C	T	3	-7.4	0.0578468448411054	0.9930130427769136
000894	104	0.25	0.2115384615384615	0.2884615384615384	0.25	0.5	A	G	3	-9.6	2.481075094321167	1.0030261387537998
000895	104	0.2596153846153846	0.2019230769230769	0.2980769230769231	0.2403846153846154	0.5	G	G	3	-14.1	0.1043304663542451	0.9982481728409688
000896	104	0.2307692307692307	0.2692307692307692	0.25	0.25	0.5192307692307693	T	C	3	-8.1	0.8617719305334397	0.993913764036144
000897	104	0.2692307692307692	0.25	0.2307692307692307	0.25	0.4807692307692308	G	A	3	-7.3	0.5847142357193558	1.0186751251201265
000898	104	0.2403846153846154	0.2019230769230769	0.2980769230769231	0.2596153846153846	0.5	T	A	3	-12.8	0.7232694864775149	0.9868242712012651
000899	104	0.2788461538461538	0.2403846153846154	0.2403846153846154	0.2403846153846154	0.4807692307692308	G	A	3	-12.8	0.4903944159374592	0.9949906713571482
000900	104	0.173076923076923	0.2884615384615384	0.25	0.2884615384615384	0.5384615384615384	T	G	3	-16.5	2.7542537433952026	0.9931074238943084
000901	104	0.2884615384615384	0.2692307692307692	0.2115384615384615	0.2307692307692307	0.4807692307692308	A	T	3	-9.6	0.2718666685582491	0.996485962635894
000902	104	0.2980769230769231	0.2403846153846154	0.2211538461538461	0.2403846153846154	0.4615384615384615	G	A	3	-9.6	0.7842822675570891	0.999333173741884
000903	104	0.25	0.2307692307692307	0.25	0.2692307692307692	0.4807692307692308	A	T	3	-11.0	2.107418948136291	0.9764275313918028
000904	104	0.2115384615384615	0.2307692307692307	0.3076923076923077	0.25	0.5384615384615384	G	T	3	-13.8	0.7990496014934537	0.9992839208983024
000905	104	0.25	0.2307692307692307	0.2692307692307692	0.25	0.5	T	C	3	-7.6	0.4087599870324132	1.0131805297674916
000906	104	0.1923076923076923	0.2307692307692307	0.25	0.3269230769230769	0.4807692307692308	T	A	3	-8.9	7.338257211426045	0.9543214131213008
000907	104	0.2596153846153846	0.2788461538461538	0.2403846153846154	0.2211538461538461	0.5192307692307693	T	C	3	-11.2	1.192392916705149	0.9898159488627906
000908	104	0.2788461538461538	0.3173076923076923	0.2211538461538461	0.1826923076923076	0.5384615384615384	G	C	3	-11.0	2.593743981701571	0.9910573332095092
000909	104	0.2596153846153846	0.2403846153846154	0.2211538461538461	0.2788461538461538	0.4615384615384615	T	T	3	-10.7	0.5802777711047257	1.0053959027564976
000910	104	0.2307692307692307	0.2884615384615384	0.25	0.2307692307692307	0.5384615384615384	T	A	3	-10.7	1.7311545450955927	0.9955113340808396
000911	104	0.2884615384615384	0.2884615384615384	0.2307692307692307	0.1923076923076923	0.5192307692307693	G	A	3	-7.1	0.2673069648882036	0.9989782618278203
000912	104	0.2115384615384615	0.2307692307692307	0.2884615384615384	0.2692307692307692	0.5192307692307693	G	C	3	-15.0	0.0049681430820337	1.015880529353541
000913	104	0.2115384615384615	0.3076923076923077	0.2115384615384615	0.2692307692307692	0.5192307692307693	A	T	3	-7.3	2.704677375686728	1.0119456328656151
000914	104	0.2692307692307692	0.25	0.2692307692307692	0.2115384615384615	0.5192307692307693	C	T	3	-11.1	1.0655660192130465	0.979458971211884
000915	104	0.2692307692307692	0.2692307692307692	0.2307692307692307	0.2307692307692307	0.5	A	T	3	-9.6	0.1736064706739457	0.9990982729245316
000916	104	0.2211538461538461	0.2596153846153846	0.2019230769230769	0.3173076923076923	0.4615384615384615	A	T	3	-8.8	2.24309591620996	0.9882430183019184
000917	104	0.2307692307692307	0.2115384615384615	0.2884615384615384	0.2692307692307692	0.5	C	T	3	-12.7	0.7278522663498247	0.9960868950640788
000918	104	0.2788461538461538	0.2596153846153846	0.2403846153846154	0.2211538461538461	0.5	A	C	3	-10.6	1.0638299019993267	1.0021286043589055
000919	104	0.2788461538461538	0.2211538461538461	0.2980769230769231	0.2019230769230769	0.5192307692307693	A	T	3	-8.8	1.0691259191714937	1.0070950701235364
000920	104	0.2692307692307692	0.2884615384615384	0.25	0.1923076923076923	0.5384615384615384	T	A	3	-10.3	1.9168327454281	0.976673372491472
000921	104	0.1346153846153846	0.2884615384615384	0.25	0.3269230769230769	0.5384615384615384	A	T	3	-7.5	0.6999927380915656	1.0110450734727263
000922	104	0.2596153846153846	0.2980769230769231	0.2403846153846154	0.2019230769230769	0.5384615384615384	C	T	3	-10.7	0.5187878299745294	0.9976666249382888
000923	104	0.2980769230769231	0.3365384615384615	0.1826923076923076	0.1826923076923076	0.5192307692307693	A	T	3	-7.0	1.1118351773080215	1.0103744614525374
000924	104	0.173076923076923	0.2884615384615384	0.2307692307692307	0.3076923076923077	0.5192307692307693	A	G	3	-7.6	0.0958645220914876	1.0065965269434454
000925	104	0.2019230769230769	0.3173076923076923	0.2211538461538461	0.2596153846153846	0.5384615384615384	G	T	3	-7.7	0.862599632342113	1.015437524958397
000926	104	0.2788461538461538	0.2788461538461538	0.2019230769230769	0.2403846153846154	0.4807692307692308	C	C	3	-6.2	0.7973481238692809	1.0035885197767185
000927	104	0.2403846153846154	0.2596153846153846	0.2019230769230769	0.2980769230769231	0.4615384615384615	A	G	3	-10.4	1.3277969394425488	1.012586177729702
000928	104	0.2980769230769231	0.2596153846153846	0.2403846153846154	0.2019230769230769	0.5	T	G	3	-11.0	0.3207782901359168	0.994124080501942
000929	104	0.2596153846153846	0.2019230769230769	0.2788461538461538	0.2596153846153846	0.4807692307692308	A	T	3	-8.1	0.7473238564832378	0.9878684618691642
000930	104	0.2692307692307692	0.2884615384615384	0.2307692307692307	0.2115384615384615	0.5192307692307693	T	G	3	-16.2	0.4353839552169407	0.991546101034623
000931	104	0.1826923076923076	0.2211538461538461	0.2980769230769231	0.2980769230769231	0.5192307692307693	G	G	3	-8.9	0.660522785427308	1.005270366124298
000932	104	0.2019230769230769	0.2596153846153846	0.2403846153846154	0.2980769230769231	0.5	A	C	3	-8.1	0.5868676906169255	1.0094061792160902
000933	104	0.2115384615384615	0.2884615384615384	0.2307692307692307	0.2692307692307692	0.5192307692307693	C	T	3	-7.4	0.5192692477505603	1.0122950705277185
000934	104	0.2403846153846154	0.2788461538461538	0.2211538461538461	0.2596153846153846	0.5	A	C	3	-17.7	1.5548026098640324	0.9887816101535992
000935	104	0.2692307692307692	0.1923076923076923	0.2884615384615384	0.25	0.4807692307692308	T	T	3	-10.0	1.284533770742743	1.0107646438027578
000936	104	0.25	0.25	0.25	0.25	0.5	C	G	3	-8.0	1.5616606794561292	0.9942287359253228
000937	104	0.2596153846153846	0.2403846153846154	0.2211538461538461	0.2788461538461538	0.4615384615384615	G	T	3	-7.8	2.4238301009369927	1.0061390129114105
000938	104	0.173076923076923	0.25	0.2307692307692307	0.3461538461538461	0.4807692307692308	T	C	3	-9.6	0.6906800991057988	1.0041964335410916
000939	104	0.2692307692307692	0.2307692307692307	0.2692307692307692	0.2307692307692307	0.5	G	T	3	-9.7	0.0298926700927768	1.0103736212136922
000940	104	0.3076923076923077	0.2884615384615384	0.25	0.1538461538461538	0.5384615384615384	T	T	3	-8.9	2.247850595415726	1.003657693832316
000941	104	0.25	0.2115384615384615	0.2884615384615384	0.25	0.5	C	A	3	-6.6	0.8371424116911815	0.9885701614707406
000942	104	0.2692307692307692	0.2307692307692307	0.2692307692307692	0.2307692307692307	0.5	A	C	3	-10.8	0.2366434827995422	1.0054536339405804
000943	104	0.2403846153846154	0.2980769230769231	0.2211538461538461	0.2403846153846154	0.5192307692307693	G	T	3	-12.8	0.6997687446325254	0.9750816693011068
000944	104	0.2211538461538461	0.2980769230769231	0.2403846153846154	0.2403846153846154	0.5384615384615384	T	G	3	-12.9	0.5566267840336986	1.0089780373463944
000945	104	0.1923076923076923	0.25	0.2692307692307692	0.2884615384615384	0.5192307692307693	C	A	3	-9.8	1.9814868689304237	1.007608804903406
000946	104	0.2307692307692307	0.25	0.25	0.2692307692307692	0.5	A	C	3	-13.2	0.6801536966637367	1.001395394465743
000947	104	0.173076923076923	0.2884615384615384	0.2307692307692307	0.3076923076923077	0.5192307692307693	G	T	3	-7.9	1.2405092296565243	1.0047287457481229
000948	104	0.2596153846153846	0.2403846153846154	0.2788461538461538	0.2211538461538461	0.5192307692307693	T	A	3	-9.5	0.7289645946859501	0.9995160522408388
000949	104	0.2596153846153846	0.3173076923076923	0.2211538461538461	0.2019230769230769	0.5384615384615384	T	C	3	-11.3	0.3438433988760083	0.9915317628192558
000950	104	0.2019230769230769	0.2788461538461538	0.2211538461538461	0.2980769230769231	0.5	A	C	3	-7.5	1.2533204378112917	1.01415890040459
000951	104	0.2019230769230769	0.2019230769230769	0.2788461538461538	0.3173076923076923	0.4807692307692308	A	A	3	-9.4	3.1035441502720547	1.0041514622272756
000952	104	0.2596153846153846	0.2019230769230769	0.2788461538461538	0.2596153846153846	0.4807692307692308	A	A	3	-15.9	2.6860417591528263	0.9936443336949532
000953	104	0.2884615384615384	0.2307692307692307	0.25	0.2307692307692307	0.4807692307692308	T	G	3	-9.1	0.093623383597744	1.0080842230681348
000954	104	0.3461538461538461	0.2307692307692307	0.25	0.173076923076923	0.4807692307692308	A	G	3	-6.7	0.2054141098175574	1.014834366373197
000955	104	0.2403846153846154	0.2788461538461538	0.2019230769230769	0.2788461538461538	0.4807692307692308	T	G	3	-7.1	2.989216484354366	0.9800391968547396
000956	104	0.2884615384615384	0.173076923076923	0.3076923076923077	0.2307692307692307	0.4807692307692308	G	A	3	-7.6	0.0683171159532717	1.0102768448605652
000957	104	0.25	0.2307692307692307	0.2884615384615384	0.2307692307692307	0.5192307692307693	T	G	3	-10.2	0.7617278665241122	1.0040345040575942
000958	104	0.2692307692307692	0.2307692307692307	0.2307692307692307	0.2692307692307692	0.4615384615384615	G	T	3	-8.5	1.121726288397247	1.0040670255260156
000959	104	0.2596153846153846	0.2788461538461538	0.2211538461538461	0.2403846153846154	0.5	T	G	3	-10.4	2.6100474348159906	1.0077904146913157
000960	104	0.1923076923076923	0.2115384615384615	0.25	0.3461538461538461	0.4615384615384615	C	G	3	-8.8	0.9552641972718378	0.9898859598807128
000961	104	0.2692307692307692	0.2115384615384615	0.2692307692307692	0.25	0.4807692307692308	T	G	3	-8.1	0.1308542481323208	1.0090390852396292
000962	104	0.2596153846153846	0.2019230769230769	0.2980769230769231	0.2403846153846154	0.5	T	G	3	-8.1	2.4360381161282243	1.0105143294187957
000963	104	0.2596153846153846	0.2980769230769231	0.2403846153846154	0.2019230769230769	0.5384615384615384	A	G	3	-11.4	0.9890541179633784	0.999601440008294
000964	104	0.2692307692307692	0.2307692307692307	0.2692307692307692	0.2307692307692307	0.5	C	G	3	-12.3	0.7001979891591614	0.9922979819337308
000965	104	0.25	0.2692307692307692	0.2115384615384615	0.2692307692307692	0.4807692307692308	T	C	3	-10.4	0.2985489168419392	0.9912050650832602
000966	104	0.2211538461538461	0.2403846153846154	0.2403846153846154	0.2980769230769231	0.4807692307692308	A	A	3	-12.6	1.4723724702037864	1.0009898303671498
000967	104	0.2403846153846154	0.2788461538461538	0.2019230769230769	0.2788461538461538	0.4807692307692308	C	T	2	-11.4	1.0122973644499798	1.0169531829776124
000968	104	0.2692307692307692	0.25	0.2307692307692307	0.25	0.4807692307692308	C	A	3	-9.1	0.0595202729847374	1.0074753052622278
000969	104	0.2307692307692307	0.1923076923076923	0.3076923076923077	0.2692307692307692	0.5	A	C	3	-6.7	0.4245986042386749	1.0086394747376042
000970	104	0.2211538461538461	0.2596153846153846	0.2403846153846154	0.2788461538461538	0.5	A	C	3	-15.8	1.6251496589060386	1.0122740271008128
000971	104	0.2115384615384615	0.2115384615384615	0.3076923076923077	0.2692307692307692	0.5192307692307693	C	T	3	-13.7	0.5835603142868269	1.001987016444542
000972	104	0.2596153846153846	0.2403846153846154	0.2403846153846154	0.2596153846153846	0.4807692307692308	C	C	3	-7.6	0.4656304264014873	1.0038162473215009
000973	104	0.2788461538461538	0.2403846153846154	0.2596153846153846	0.2211538461538461	0.5	C	A	3	-12.1	0.9931557784285696	0.999863264353227
000974	104	0.2980769230769231	0.1826923076923076	0.3173076923076923	0.2019230769230769	0.5	A	G	3	-7.1	0.4005922998987283	1.0138749668452691
000975	104	0.2596153846153846	0.2019230769230769	0.2596153846153846	0.2788461538461538	0.4615384615384615	A	T	3	-8.6	0.1955796016291969	0.995288609189736
000976	104	0.25	0.3076923076923077	0.2115384615384615	0.2307692307692307	0.5192307692307693	T	T	3	-10.4	0.5565700001408999	1.0007386650347905
000977	104	0.2307692307692307	0.2115384615384615	0.2692307692307692	0.2884615384615384	0.4807692307692308	C	G	3	-8.4	1.5876589546816382	0.9914075500274098
000978	104	0.2692307692307692	0.2307692307692307	0.2307692307692307	0.2692307692307692	0.4615384615384615	A	A	3	-6.9	0.2326611472490586	1.0051740194642398
000979	104	0.2211538461538461	0.2596153846153846	0.2403846153846154	0.2788461538461538	0.5	C	G	3	-11.2	8.357927439544905	0.9625384406281682
000980	104	0.25	0.3076923076923077	0.2115384615384615	0.2307692307692307	0.5192307692307693	G	T	3	-6.9	2.2609708038922647	0.9980681177630708
000981	104	0.2403846153846154	0.2596153846153846	0.2596153846153846	0.2403846153846154	0.5192307692307693	G	T	3	-12.0	0.2164167105136216	0.9969973084841288
000982	104	0.2596153846153846	0.2211538461538461	0.2403846153846154	0.2788461538461538	0.4615384615384615	T	T	3	-10.2	0.9371493418895004	1.00345980385183
000983	104	0.2884615384615384	0.2307692307692307	0.2307692307692307	0.25	0.4615384615384615	C	G	3	-12.3	2.586117965963079	0.9740641306339712
000984	104	0.2692307692307692	0.2115384615384615	0.25	0.2692307692307692	0.4615384615384615	A	T	3	-10.3	1.6983789496768384	0.98231332734366
000985	104	0.2980769230769231	0.2211538461538461	0.2596153846153846	0.2211538461538461	0.4807692307692308	G	T	3	-9.0	0.0755763858895384	1.0165796000230083
000986	104	0.2115384615384615	0.2115384615384615	0.3076923076923077	0.2692307692307692	0.5192307692307693	A	G	3	-9.9	0.4167198355783152	1.0050889925528292
000987	104	0.2307692307692307	0.25	0.2307692307692307	0.2884615384615384	0.4807692307692308	A	T	3	-6.1	0.4533510215619797	1.007794310658412
000988	104	0.2788461538461538	0.2211538461538461	0.2403846153846154	0.2596153846153846	0.4615384615384615	G	T	3	-7.6	1.4205973411071753	1.0080133493084042
000989	104	0.2307692307692307	0.25	0.25	0.2692307692307692	0.5	G	A	3	-9.4	1.5899959722492327	1.011799959966243
000990	104	0.2403846153846154	0.2403846153846154	0.2596153846153846	0.2596153846153846	0.5	G	C	3	-11.8	6.813083982616217	0.966661024616174
000991	104	0.25	0.2692307692307692	0.25	0.2307692307692307	0.5192307692307693	T	G	3	-8.7	0.7497815341606943	1.0029289900110652
000992	104	0.2980769230769231	0.2019230769230769	0.2596153846153846	0.2403846153846154	0.4615384615384615	C	G	3	-5.7	0.8104809953850418	0.975745910155601
000993	104	0.2115384615384615	0.2884615384615384	0.2307692307692307	0.2692307692307692	0.5192307692307693	G	C	3	-5.9	0.7817303413898304	1.0037412236153869
000994	104	0.2884615384615384	0.2884615384615384	0.25	0.173076923076923	0.5384615384615384	C	G	3	-18.9	1.548056718047948	0.9709520693896004
000995	104	0.3269230769230769	0.2884615384615384	0.1923076923076923	0.1923076923076923	0.4807692307692308	A	A	3	-9.1	0.98838504637023	1.0140238306351124
000996	104	0.25	0.25	0.25	0.25	0.5	T	A	3	-14.5	0.6965547735790572	0.988733026077086
000997	104	0.1923076923076923	0.2307692307692307	0.2884615384615384	0.2884615384615384	0.5192307692307693	T	T	3	-10.2	1.1090505595823508	1.017500962517455
000998	104	0.3653846153846153	0.2307692307692307	0.2307692307692307	0.173076923076923	0.4615384615384615	G	A	3	-9.5	0.1065015495656576	1.0046177926923747
000999	104	0.2788461538461538	0.2596153846153846	0.2596153846153846	0.2019230769230769	0.5192307692307693	G	A	3	-11.4	0.4128587043396478	0.9943141845187232
001000	104	0.2788461538461538	0.2211538461538461	0.2980769230769231	0.2019230769230769	0.5192307692307693	A	G	3	-13.6	1.578384365379666	0.9900949050096162
001001	104	0.2884615384615384	0.25	0.2115384615384615	0.25	0.4615384615384615	T	A	3	-11.8	2.019843070872722	0.9987855099014412
001002	104	0.2788461538461538	0.2403846153846154	0.2403846153846154	0.2403846153846154	0.4807692307692308	A	T	3	-11.5	0.647348495911095	0.9871010945821364
001003	104	0.2307692307692307	0.25	0.2692307692307692	0.25	0.5192307692307693	T	A	3	-16.6	4.280828398937519	0.971740538974558
001004	104	0.2307692307692307	0.1538461538461538	0.3076923076923077	0.3076923076923077	0.4615384615384615	G	G	3	-9.3	1.2185365568302964	0.9842824137681544
001005	104	0.1923076923076923	0.2307692307692307	0.2692307692307692	0.3076923076923077	0.5	C	C	3	-10.8	1.3531239663102017	0.9339885590893356
001006	104	0.1826923076923076	0.2596153846153846	0.2788461538461538	0.2788461538461538	0.5384615384615384	T	T	3	-14.2	1.5474929818197634	1.0002863024900328
001007	104	0.25	0.25	0.2307692307692307	0.2692307692307692	0.4807692307692308	C	G	3	-8.5	0.1084919499874435	0.9844609126491876
001008	104	0.2211538461538461	0.2211538461538461	0.2596153846153846	0.2980769230769231	0.4807692307692308	C	T	3	-11.6	0.5904869250228044	0.9838387635574976
001009	104	0.2884615384615384	0.25	0.2692307692307692	0.1923076923076923	0.5192307692307693	C	C	3	-10.3	0.2062815344129658	1.0027460019140828
001010	104	0.2211538461538461	0.2980769230769231	0.2403846153846154	0.2403846153846154	0.5384615384615384	T	C	3	-11.3	1.895461116515436	0.9802133351243346
001011	104	0.2403846153846154	0.1634615384615384	0.3365384615384615	0.2596153846153846	0.5	T	G	3	-5.3	0.6564866455675576	1.012258943664395
001012	104	0.2884615384615384	0.25	0.2692307692307692	0.1923076923076923	0.5192307692307693	A	G	3	-10.8	0.6804141644535386	0.9925906883690052
001013	104	0.1923076923076923	0.2884615384615384	0.2307692307692307	0.2884615384615384	0.5192307692307693	A	A	3	-10.5	0.0973174685658909	1.009094928053777
001014	104	0.2596153846153846	0.2596153846153846	0.2596153846153846	0.2211538461538461	0.5192307692307693	G	G	3	-7.3	0.7950450741315042	1.0211179357452846
001015	104	0.2980769230769231	0.2211538461538461	0.2788461538461538	0.2019230769230769	0.5	C	A	3	-15.1	0.0773073787211186	0.9907199428189698
001016	104	0.2211538461538461	0.2211538461538461	0.3173076923076923	0.2403846153846154	0.5384615384615384	C	T	3	-8.6	0.2317232092243672	1.0118957375114477
001017	104	0.2884615384615384	0.25	0.2307692307692307	0.2307692307692307	0.4807692307692308	G	C	3	-8.4	1.191516252806559	0.9922063951476494
001018	104	0.173076923076923	0.25	0.2692307692307692	0.3076923076923077	0.5192307692307693	C	T	3	-8.3	1.6986209261389111	0.9677686381929692
001019	104	0.2884615384615384	0.3076923076923077	0.1923076923076923	0.2115384615384615	0.5	G	C	3	-8.9	0.0688788985115839	0.9962332565284908
001020	104	0.2596153846153846	0.2596153846153846	0.2403846153846154	0.2403846153846154	0.5	T	G	3	-14.0	0.6572206155657219	0.9987799867526868
001021	104	0.2019230769230769	0.2788461538461538	0.2211538461538461	0.2980769230769231	0.5	C	T	3	-7.7	0.8811716935404752	1.0092380017876377
001022	104	0.2788461538461538	0.2980769230769231	0.2211538461538461	0.2019230769230769	0.5192307692307693	C	T	3	-15.7	2.4604030918422275	0.9935376335227154
001023	104	0.2307692307692307	0.2884615384615384	0.2307692307692307	0.25	0.5192307692307693	T	T	3	-9.5	1.4406502418728415	1.004603437106435
001024	104	0.25	0.2115384615384615	0.2692307692307692	0.2692307692307692	0.4807692307692308	A	A	3	-6.9	0.6862846441242574	1.008801242023464
001025	104	0.2403846153846154	0.2403846153846154	0.2211538461538461	0.2980769230769231	0.4615384615384615	A	T	3	-7.5	0.5547045103389465	0.9975565427066936
001026	104	0.2788461538461538	0.2211538461538461	0.2596153846153846	0.2403846153846154	0.4807692307692308	T	T	3	-9.8	0.9026013691480512	1.0065290200333128
001027	104	0.2307692307692307	0.3076923076923077	0.2115384615384615	0.25	0.5192307692307693	A	T	3	-7.7	0.502117084083025	1.0072630802864793
001028	104	0.25	0.25	0.2692307692307692	0.2307692307692307	0.5192307692307693	G	G	2	-7.3	0.0711932212129138	1.0064814498099572
001029	104	0.2884615384615384	0.2692307692307692	0.2115384615384615	0.2307692307692307	0.4807692307692308	A	C	3	-6.6	0.2754232880818009	1.007379329691838
001030	104	0.1826923076923076	0.2403846153846154	0.2788461538461538	0.2980769230769231	0.5192307692307693	A	C	3	-8.2	1.009237994315222	1.0209877260759102
001031	104	0.2403846153846154	0.1826923076923076	0.3173076923076923	0.2596153846153846	0.5	T	T	3	-12.4	1.1742371689148856	0.9953854858102292
001032	104	0.2403846153846154	0.2596153846153846	0.2211538461538461	0.2788461538461538	0.4807692307692308	A	A	3	-10.3	1.1237017978001078	0.961443996625888
001033	104	0.1923076923076923	0.2884615384615384	0.1923076923076923	0.3269230769230769	0.4807692307692308	C	A	3	-6.8	9.290355758439622	0.9951569567875072
001034	104	0.2788461538461538	0.2211538461538461	0.2980769230769231	0.2019230769230769	0.5192307692307693	A	A	3	-15.8	2.49738393720565	0.9890375710200026
001035	104	0.2403846153846154	0.2788461538461538	0.2403846153846154	0.2403846153846154	0.5192307692307693	A	G	3	-9.6	0.5002304985382459	0.9983692777634146
001036	104	0.2307692307692307	0.2307692307692307	0.2692307692307692	0.2692307692307692	0.5	C	G	3	-10.1	0.228804586475195	0.9854278750025062
001037	104	0.2884615384615384	0.2307692307692307	0.2307692307692307	0.25	0.4615384615384615	A	T	3	-10.9	0.0226088584864271	1.0040357996949556
001038	104	0.25	0.2307692307692307	0.2307692307692307	0.2884615384615384	0.4615384615384615	G	A	3	-12.3	0.3246673627525339	0.994165909560002
001039	104	0.25	0.2884615384615384	0.25	0.2115384615384615	0.5384615384615384	C	T	3	-15.1	0.609939108064144	1.003836219605836
001040	104	0.1634615384615384	0.2788461538461538	0.2596153846153846	0.2980769230769231	0.5384615384615384	G	C	3	-12.6	0.952117963355653	0.9666291918537268
001041	104	0.2019230769230769	0.2980769230769231	0.2403846153846154	0.2596153846153846	0.5384615384615384	C	C	3	-12.7	0.3160498125805356	1.0038120878041108
001042	104	0.25	0.1923076923076923	0.2692307692307692	0.2884615384615384	0.4615384615384615	T	G	3	-7.4	1.0342111862397358	0.9984208205560844
001043	104	0.1923076923076923	0.2692307692307692	0.25	0.2884615384615384	0.5192307692307693	A	C	3	-9.9	0.0996142069752899	1.0101733403094506
001044	104	0.2692307692307692	0.1923076923076923	0.2692307692307692	0.2692307692307692	0.4615384615384615	G	G	3	-7.1	0.8200957296436387	0.9834788171213308
001045	104	0.2211538461538461	0.2980769230769231	0.2403846153846154	0.2403846153846154	0.5384615384615384	C	A	3	-12.8	1.1785106464314952	1.0032697299745053
001046	104	0.1923076923076923	0.2692307692307692	0.2692307692307692	0.2692307692307692	0.5384615384615384	T	T	3	-12.2	1.6039573025410756	0.9887253529359316
001047	104	0.3269230769230769	0.2115384615384615	0.25	0.2115384615384615	0.4615384615384615	T	A	3	-10.9	1.0766119015807405	1.0080008365836348
001048	104	0.2788461538461538	0.2211538461538461	0.2596153846153846	0.2403846153846154	0.4807692307692308	A	G	3	-10.2	1.214095484659074	1.0112126113595774
001049	104	0.25	0.1923076923076923	0.2692307692307692	0.2884615384615384	0.4615384615384615	A	G	3	-8.2	0.8064342478080921	0.9952942044567884
001050	104	0.2019230769230769	0.2788461538461538	0.2403846153846154	0.2788461538461538	0.5192307692307693	C	A	3	-12.5	0.57219633108021	1.004503009944938
001051	104	0.2115384615384615	0.2692307692307692	0.2115384615384615	0.3076923076923077	0.4807692307692308	T	T	3	-8.4	2.3906482859498195	1.0146442446636816
001052	104	0.1923076923076923	0.2115384615384615	0.3076923076923077	0.2884615384615384	0.5192307692307693	G	A	3	-11.2	0.9474662791236532	1.0001117392898309
001053	104	0.2788461538461538	0.2596153846153846	0.2596153846153846	0.2019230769230769	0.5192307692307693	C	C	3	-12.1	2.317158996315725	1.006105309284656
001054	104	0.2307692307692307	0.2692307692307692	0.2307692307692307	0.2692307692307692	0.5	A	T	3	-7.9	1.0189822231678665	1.0174888976666157
001055	104	0.2788461538461538	0.2403846153846154	0.2211538461538461	0.2596153846153846	0.4615384615384615	A	G	3	-7.5	0.5561116559722028	0.9993610783234042
001056	104	0.2596153846153846	0.2788461538461538	0.1826923076923076	0.2788461538461538	0.4615384615384615	A	C	3	-10.2	6.1330552915903205	0.9655148098124116
001057	104	0.2596153846153846	0.2596153846153846	0.2403846153846154	0.2403846153846154	0.5	T	T	3	-8.8	0.7503106071295468	1.0120726694821351
001058	104	0.2596153846153846	0.2980769230769231	0.2403846153846154	0.2019230769230769	0.5384615384615384	C	A	3	-7.0	1.0507539988700478	0.9969614009869326
001059	104	0.2596153846153846	0.2596153846153846	0.2788461538461538	0.2019230769230769	0.5384615384615384	A	T	3	-14.4	0.2312595335958873	0.9861545450081466
001060	104	0.25	0.25	0.2115384615384615	0.2884615384615384	0.4615384615384615	T	A	3	-12.3	0.2267731108428599	0.984668951710621
001061	104	0.2692307692307692	0.2307692307692307	0.2884615384615384	0.2115384615384615	0.5192307692307693	C	A	3	-9.1	0.7178543648113453	0.9981814027698224
001062	104	0.2211538461538461	0.2596153846153846	0.2403846153846154	0.2788461538461538	0.5	C	C	3	-7.5	1.428513564847796	1.0044118781299092
001063	104	0.2211538461538461	0.2019230769230769	0.2980769230769231	0.2788461538461538	0.5	T	C	3	-7.8	0.7806066187624384	1.0079221100669655
001064	104	0.2403846153846154	0.2980769230769231	0.2211538461538461	0.2403846153846154	0.5192307692307693	G	A	3	-9.2	0.8479857246963427	1.007372240999303
001065	104	0.2980769230769231	0.2403846153846154	0.2403846153846154	0.2211538461538461	0.4807692307692308	A	T	3	-9.2	0.167557930565808	0.9840394379904028
001066	104	0.25	0.2692307692307692	0.2307692307692307	0.25	0.5	G	C	3	-6.9	0.0072237745919242	1.0097826794888882
001067	104	0.2211538461538461	0.2211538461538461	0.2403846153846154	0.3173076923076923	0.4615384615384615	A	T	3	-6.9	0.3665226113416487	1.0040028585504464
001068	104	0.2211538461538461	0.2596153846153846	0.2403846153846154	0.2788461538461538	0.5	G	T	3	-7.8	2.0280890995907344	1.019530288739835
001069	104	0.3076923076923077	0.2115384615384615	0.25	0.2307692307692307	0.4615384615384615	C	A	3	-7.7	0.0206542522126526	1.0037721212890125
001070	104	0.2403846153846154	0.3365384615384615	0.2019230769230769	0.2211538461538461	0.5384615384615384	C	G	3	-5.3	0.3642831495796275	1.0042229561731777
001071	104	0.2115384615384615	0.2115384615384615	0.3269230769230769	0.25	0.5384615384615384	A	C	3	-13.6	0.6616481730315829	1.0060682784458177
001072	104	0.2115384615384615	0.25	0.25	0.2884615384615384	0.5	G	C	3	-11.7	0.9071561610464736	0.9804002076973196
001073	104	0.2980769230769231	0.2211538461538461	0.2788461538461538	0.2019230769230769	0.5	G	C	3	-7.2	0.054678329444213	0.9900099262476348
001074	104	0.2307692307692307	0.2115384615384615	0.2884615384615384	0.2692307692307692	0.5	G	C	3	-9.4	1.2509134239959785	0.9910117413262628
001075	104	0.1923076923076923	0.2307692307692307	0.2692307692307692	0.3076923076923077	0.5	T	T	3	-7.8	0.4801473681777061	0.9901827842006906
001076	104	0.2788461538461538	0.2403846153846154	0.2211538461538461	0.2596153846153846	0.4615384615384615	C	T	3	-11.1	0.5618351763593458	1.008772147601299
001077	104	0.2211538461538461	0.2211538461538461	0.3173076923076923	0.2403846153846154	0.5384615384615384	T	C	3	-12.1	1.7043701800810156	1.011809281633858
001078	104	0.2115384615384615	0.25	0.2692307692307692	0.2692307692307692	0.5192307692307693	C	T	3	-12.4	0.6834465242331543	1.00282511979907
001079	104	0.2884615384615384	0.25	0.25	0.2115384615384615	0.5	C	T	3	-9.6	0.2671512715007902	1.0015395308459925
001080	104	0.2307692307692307	0.2307692307692307	0.2692307692307692	0.2692307692307692	0.5	G	T	3	-13.9	3.633206707861803	0.997537608780497
001081	104	0.3076923076923077	0.2692307692307692	0.25	0.173076923076923	0.5192307692307693	A	C	3	-8.9	1.4500899519262571	1.0123364810121442
001082	104	0.3461538461538461	0.2307692307692307	0.25	0.173076923076923	0.4807692307692308	A	A	3	-4.9	0.3699057462481402	1.018911624147339
001083	104	0.3365384615384615	0.2596153846153846	0.2403846153846154	0.1634615384615384	0.5	G	C	3	-6.0	1.6842104952199528	1.01073455893443
001084	104	0.25	0.2884615384615384	0.25	0.2115384615384615	0.5384615384615384	G	C	3	-8.8	1.3138643779348402	0.9937734819520988
001085	104	0.2692307692307692	0.3076923076923077	0.1923076923076923	0.2307692307692307	0.5	G	A	3	-6.6	1.4434490003987674	0.9900863695154384
001086	104	0.2019230769230769	0.2403846153846154	0.2980769230769231	0.2596153846153846	0.5384615384615384	A	C	3	-10.5	1.4755749735453456	0.9845120582220755
001087	104	0.2884615384615384	0.25	0.2307692307692307	0.2307692307692307	0.4807692307692308	T	G	3	-7.3	0.1751384084102066	0.9883128811264046
001088	104	0.2403846153846154	0.2403846153846154	0.2211538461538461	0.2980769230769231	0.4615384615384615	G	G	3	-6.8	1.002227135194293	1.005486501690612
001089	104	0.2692307692307692	0.2884615384615384	0.2115384615384615	0.2307692307692307	0.5	C	C	3	-9.5	0.933365872213799	1.006954177609634
001090	104	0.2115384615384615	0.2692307692307692	0.2692307692307692	0.25	0.5384615384615384	A	G	3	-13.1	0.7538085484534591	0.9976320393375026
001091	104	0.2019230769230769	0.2596153846153846	0.2019230769230769	0.3365384615384615	0.4615384615384615	G	T	3	-7.1	1.601092373267455	1.0079065404647791
001092	104	0.2692307692307692	0.3076923076923077	0.2115384615384615	0.2115384615384615	0.5192307692307693	C	G	3	-10.6	3.284753372095796	1.0004640049389335
001093	104	0.2019230769230769	0.2788461538461538	0.2596153846153846	0.2596153846153846	0.5384615384615384	A	A	3	-8.7	0.4834531316118323	0.9978580775131896
001094	104	0.2884615384615384	0.2307692307692307	0.2307692307692307	0.25	0.4615384615384615	G	A	3	-9.2	2.443166292701184	1.002923038906333
001095	104	0.2980769230769231	0.2596153846153846	0.2019230769230769	0.2403846153846154	0.4615384615384615	A	A	3	-6.4	0.9343702509337428	1.0010242493638817
001096	104	0.25	0.2692307692307692	0.2115384615384615	0.2692307692307692	0.4807692307692308	C	C	3	-3.3	3.072401216998749	0.9672981469847476
001097	104	0.2211538461538461	0.2403846153846154	0.2211538461538461	0.3173076923076923	0.4615384615384615	A	A	3	-5.6	0.8081932677906429	0.972886670619259
001098	104	0.2596153846153846	0.2403846153846154	0.2980769230769231	0.2019230769230769	0.5384615384615384	G	T	3	-15.1	0.7930784524034205	0.9992905657799408
001099	104	0.2596153846153846	0.2211538461538461	0.2596153846153846	0.2596153846153846	0.4807692307692308	T	A	3	-19.4	4.367707317064689	0.9671833673634108
001100	104	0.2211538461538461	0.2211538461538461	0.2596153846153846	0.2980769230769231	0.4807692307692308	C	A	3	-5.7	2.4155896416048184	0.9833120550937496
001101	104	0.25	0.2307692307692307	0.25	0.2692307692307692	0.4807692307692308	T	C	3	-7.1	1.5791979616489835	1.0051436082540035
001102	104	0.1634615384615384	0.2596153846153846	0.2596153846153846	0.3173076923076923	0.5192307692307693	G	G	3	-11.8	0.341890670291825	0.9995702516080937
001103	104	0.2307692307692307	0.2307692307692307	0.3076923076923077	0.2307692307692307	0.5384615384615384	T	G	3	-13.5	0.5189909273639135	1.0073747029103417
001104	104	0.2403846153846154	0.2211538461538461	0.2980769230769231	0.2403846153846154	0.5192307692307693	C	A	2	-13.2	2.498145067483337	1.000619389697358
001105	104	0.2692307692307692	0.2884615384615384	0.2115384615384615	0.2307692307692307	0.5	G	C	2	-7.8	4.168280530189604	0.9837902705573992
001106	104	0.2884615384615384	0.25	0.2307692307692307	0.2307692307692307	0.4807692307692308	T	T	3	-7.2	1.690044840984821	1.0126880764049446
001107	104	0.25	0.2115384615384615	0.2884615384615384	0.25	0.5	A	C	3	-12.5	6.003857773506367	0.9901731025383596
001108	104	0.2788461538461538	0.2596153846153846	0.2211538461538461	0.2403846153846154	0.4807692307692308	G	T	2	-11.9	1.2132976942051297	0.9983989959287772
001109	104	0.2115384615384615	0.1923076923076923	0.3461538461538461	0.25	0.5384615384615384	T	T	3	-11.5	0.4227356256130384	1.0204198536015168
001110	104	0.2211538461538461	0.2596153846153846	0.2596153846153846	0.2596153846153846	0.5192307692307693	G	C	3	-11.3	0.0492167427605621	0.992290465079778
001111	104	0.2980769230769231	0.2019230769230769	0.2596153846153846	0.2403846153846154	0.4615384615384615	T	A	3	-10.3	0.5142723427048226	0.9628062247571336
001112	104	0.2884615384615384	0.25	0.25	0.2115384615384615	0.5	A	A	3	-12.3	0.5308094972719201	0.996324312631502
001113	104	0.1923076923076923	0.2884615384615384	0.2307692307692307	0.2884615384615384	0.5192307692307693	A	C	3	-7.4	0.7154300364745579	1.002666809672642
001114	104	0.2307692307692307	0.1923076923076923	0.3269230769230769	0.25	0.5192307692307693	T	G	3	-10.4	0.2278766186543046	1.0133365245529988
001115	104	0.2596153846153846	0.1634615384615384	0.3365384615384615	0.2403846153846154	0.5	G	G	3	-6.6	0.1986492303181947	0.9808696182843945
001116	104	0.2692307692307692	0.2115384615384615	0.2692307692307692	0.25	0.4807692307692308	T	A	3	-12.8	0.5861399512431789	0.9713316616277772
001117	104	0.2307692307692307	0.25	0.2692307692307692	0.25	0.5192307692307693	C	T	3	-8.8	0.1587870160718655	1.0061399378967626
001118	104	0.2211538461538461	0.2211538461538461	0.2596153846153846	0.2980769230769231	0.4807692307692308	C	C	3	-7.0	2.5612662800826813	1.0095163746190232
001119	104	0.2692307692307692	0.2692307692307692	0.1923076923076923	0.2692307692307692	0.4615384615384615	C	C	3	-10.9	0.254219582084639	1.0003730801441817
001120	104	0.3076923076923077	0.2692307692307692	0.1923076923076923	0.2307692307692307	0.4615384615384615	A	A	3	-7.2	0.0257125154474649	1.0099417613263753
001121	104	0.2884615384615384	0.2115384615384615	0.25	0.25	0.4615384615384615	T	C	3	-10.2	0.7903323707631894	0.9906022610727054
001122	104	0.2596153846153846	0.2596153846153846	0.2403846153846154	0.2403846153846154	0.5	A	C	3	-12.5	0.0540435354672464	1.001711290766662
001123	104	0.2788461538461538	0.2403846153846154	0.2596153846153846	0.2211538461538461	0.5	T	G	3	-10.9	1.3293238423949365	1.0017906320046694
001124	104	0.2980769230769231	0.2596153846153846	0.2019230769230769	0.2403846153846154	0.4615384615384615	C	A	3	-10.8	1.8818369685824885	1.0041396467667505
001125	104	0.2692307692307692	0.2692307692307692	0.25	0.2115384615384615	0.5192307692307693	T	G	3	-10.5	0.1758259984780167	0.9908316587551848
001126	104	0.2788461538461538	0.2211538461538461	0.2596153846153846	0.2403846153846154	0.4807692307692308	A	T	3	-10.1	1.727108381169201	1.004697139803756
001127	104	0.2596153846153846	0.1826923076923076	0.2788461538461538	0.2788461538461538	0.4615384615384615	T	C	3	-8.2	0.4472585426453868	1.003451283149587
001128	104	0.2307692307692307	0.25	0.2692307692307692	0.25	0.5192307692307693	A	C	3	-11.5	1.3834665568499367	0.992966512361016
001129	104	0.3076923076923077	0.25	0.2115384615384615	0.2307692307692307	0.4615384615384615	G	C	3	-6.1	1.1692427380961383	0.992310893682586
001130	104	0.2211538461538461	0.2403846153846154	0.2596153846153846	0.2788461538461538	0.5	C	C	3	-4.2	0.644103478647788	1.0042267338325237
001131	104	0.2115384615384615	0.1538461538461538	0.3461538461538461	0.2884615384615384	0.5	C	C	3	-6.3	0.1598934737795816	1.0138796498895215
001132	104	0.2980769230769231	0.2403846153846154	0.2403846153846154	0.2211538461538461	0.4807692307692308	A	A	3	-11.4	0.2944459384396359	0.9969403369801604
001133	104	0.25	0.3076923076923077	0.2115384615384615	0.2307692307692307	0.5192307692307693	T	G	3	-12.3	0.284846817273806	1.002284715763416
001134	104	0.2884615384615384	0.2307692307692307	0.2307692307692307	0.25	0.4615384615384615	T	C	3	-10.6	0.1547378617376654	1.007657292887555
001135	104	0.2596153846153846	0.2596153846153846	0.2019230769230769	0.2788461538461538	0.4615384615384615	A	C	3	-5.5	1.0207054716680708	1.010041270787175
001136	104	0.2115384615384615	0.2307692307692307	0.2307692307692307	0.3269230769230769	0.4615384615384615	C	C	3	-3.7	3.493819819884095	1.010547569252703
001137	104	0.2788461538461538	0.2788461538461538	0.2211538461538461	0.2211538461538461	0.5	C	A	3	-12.6	0.7758187098233346	0.9973390995294265
001138	104	0.3076923076923077	0.25	0.2115384615384615	0.2307692307692307	0.4615384615384615	A	T	3	-11.8	2.2163542422296136	0.998744693189498
001139	104	0.2692307692307692	0.25	0.25	0.2307692307692307	0.5	A	G	3	-9.6	1.2205417449051492	1.0039460190269018
001140	104	0.2211538461538461	0.2596153846153846	0.2019230769230769	0.3173076923076923	0.4615384615384615	T	T	3	-6.3	0.0576116616820765	1.0057640592108277
001141	104	0.2307692307692307	0.2692307692307692	0.2692307692307692	0.2307692307692307	0.5384615384615384	C	G	3	-5.1	2.488022680636638	0.9673489998507124
001142	104	0.2019230769230769	0.2019230769230769	0.3173076923076923	0.2788461538461538	0.5192307692307693	A	C	3	-10.2	0.4222625168309364	1.0210461830369877
001143	104	0.25	0.2692307692307692	0.2692307692307692	0.2115384615384615	0.5384615384615384	A	G	3	-10.9	1.1739954187673651	1.0131612800222591
001144	104	0.2788461538461538	0.2019230769230769	0.2596153846153846	0.2596153846153846	0.4615384615384615	A	A	3	-12.9	0.5437559929256873	1.0135367508003863
001145	104	0.2692307692307692	0.2692307692307692	0.1923076923076923	0.2692307692307692	0.4615384615384615	A	C	3	-5.6	2.123512162485516	1.0173082787716567
001146	104	0.2596153846153846	0.2788461538461538	0.2403846153846154	0.2211538461538461	0.5192307692307693	G	T	3	-7.9	1.2141517051828288	1.014470356657738
001147	104	0.2211538461538461	0.2596153846153846	0.2596153846153846	0.2596153846153846	0.5192307692307693	T	A	3	-10.9	0.4060429680103038	0.9987549650694508
001148	104	0.2596153846153846	0.2980769230769231	0.2019230769230769	0.2403846153846154	0.5	A	C	3	-11.6	1.2682045429462885	0.986984424744753
001149	104	0.2307692307692307	0.2884615384615384	0.25	0.2307692307692307	0.5384615384615384	C	G	3	-12.8	0.7669293310097436	0.9909264648439152
001150	104	0.2115384615384615	0.2692307692307692	0.2692307692307692	0.25	0.5384615384615384	T	G	3	-11.3	0.8733210115862212	1.0063265529633276
001151	104	0.25	0.25	0.2115384615384615	0.2884615384615384	0.4615384615384615	T	G	3	-3.9	0.4436951911174486	1.010711454599377
001152	104	0.25	0.2307692307692307	0.2692307692307692	0.25	0.5	C	A	3	-11.5	0.691425284788064	1.0061800987576404
001153	104	0.3076923076923077	0.2115384615384615	0.2692307692307692	0.2115384615384615	0.4807692307692308	A	A	3	-8.6	1.17429352049297	1.0061889503547894
001154	104	0.3076923076923077	0.2692307692307692	0.2115384615384615	0.2115384615384615	0.4807692307692308	A	C	3	-7.3	0.3193438696996029	1.0167486671629906
001155	104	0.2307692307692307	0.2692307692307692	0.2115384615384615	0.2884615384615384	0.4807692307692308	C	C	3	-12.3	2.028529250900769	1.007531070475116
001156	104	0.2019230769230769	0.2980769230769231	0.2211538461538461	0.2788461538461538	0.5192307692307693	T	C	3	-9.7	1.5119329973579418	0.977803411306446
001157	104	0.1923076923076923	0.2692307692307692	0.25	0.2884615384615384	0.5192307692307693	T	G	3	-9.9	0.0249281288211095	1.007278713947882
001158	104	0.2692307692307692	0.2307692307692307	0.25	0.25	0.4807692307692308	A	C	3	-6.5	1.5948447878886052	1.0120905175969117
001159	104	0.2403846153846154	0.3173076923076923	0.2019230769230769	0.2403846153846154	0.5192307692307693	G	C	3	-7.4	0.4441085274547156	0.988758353862058
001160	104	0.2307692307692307	0.2307692307692307	0.3076923076923077	0.2307692307692307	0.5384615384615384	T	C	3	-12.0	0.3865544508512314	1.0120507328909023
001161	104	0.2788461538461538	0.2596153846153846	0.2403846153846154	0.2211538461538461	0.5	T	T	3	-11.3	4.295570896390741	0.9826635569002804
001162	104	0.2403846153846154	0.2211538461538461	0.3173076923076923	0.2211538461538461	0.5384615384615384	C	G	3	-12.7	0.9153651210652036	0.9831054987596854
001163	104	0.2115384615384615	0.25	0.25	0.2884615384615384	0.5	G	C	3	-10.3	4.841621507128766	0.9954189191799148
001164	104	0.2403846153846154	0.2596153846153846	0.2403846153846154	0.2596153846153846	0.5	T	A	3	-10.8	0.1934145677752517	0.9893589193507384
001165	104	0.2307692307692307	0.25	0.2307692307692307	0.2884615384615384	0.4807692307692308	T	G	3	-10.6	3.283876034059713	1.0113869255580703
001166	104	0.2692307692307692	0.2884615384615384	0.2115384615384615	0.2307692307692307	0.5	G	T	3	-11.0	1.7759003893295242	0.9941258518764
001167	104	0.25	0.2884615384615384	0.2115384615384615	0.25	0.5	A	A	3	-12.7	0.5874256294070778	0.999058775287976
001168	104	0.2596153846153846	0.2980769230769231	0.1634615384615384	0.2788461538461538	0.4615384615384615	C	C	3	-9.8	0.9676494998723826	0.9890349813482548
001169	104	0.2788461538461538	0.2788461538461538	0.2211538461538461	0.2211538461538461	0.5	G	T	3	-9.9	1.1861584106759215	1.0113113317337163
001170	104	0.2115384615384615	0.25	0.2692307692307692	0.2692307692307692	0.5192307692307693	G	C	3	-10.4	1.2521142364123254	0.9972498291062885
001171	104	0.2596153846153846	0.2211538461538461	0.2596153846153846	0.2596153846153846	0.4807692307692308	T	A	3	-10.3	1.2699475363751858	0.9922170094834648
001172	104	0.3076923076923077	0.2115384615384615	0.25	0.2307692307692307	0.4615384615384615	A	C	3	-5.9	0.3689990503741457	0.992898631783861
001173	104	0.2115384615384615	0.173076923076923	0.3076923076923077	0.3076923076923077	0.4807692307692308	G	G	3	-15.1	0.4033610342177318	1.0096202553131728
001174	104	0.2307692307692307	0.2115384615384615	0.3269230769230769	0.2307692307692307	0.5384615384615384	T	G	3	-10.1	0.9271370283017422	1.00195340170131
001175	104	0.2884615384615384	0.2307692307692307	0.25	0.2307692307692307	0.4807692307692308	A	T	3	-9.0	1.4151822903334048	0.9960158065809134
001176	104	0.2403846153846154	0.2980769230769231	0.2403846153846154	0.2211538461538461	0.5384615384615384	T	A	3	-12.6	0.76119708223008	0.999402779391787
001177	104	0.2211538461538461	0.2403846153846154	0.2788461538461538	0.2596153846153846	0.5192307692307693	T	T	3	-14.6	0.6010316248327926	0.9956600142906198
001178	104	0.25	0.3076923076923077	0.2115384615384615	0.2307692307692307	0.5192307692307693	G	C	3	-12.9	4.579666536095446	0.995455644569136
001179	104	0.2788461538461538	0.3173076923076923	0.2211538461538461	0.1826923076923076	0.5384615384615384	G	C	3	-14.4	1.919438852425717	0.983652177726776
001180	104	0.3365384615384615	0.2211538461538461	0.2403846153846154	0.2019230769230769	0.4615384615384615	G	T	3	-9.3	0.7562463795442396	0.9963954203213392
001181	104	0.25	0.2884615384615384	0.25	0.2115384615384615	0.5384615384615384	C	C	3	-12.0	0.6839634302630291	1.011761967378191
001182	104	0.2019230769230769	0.2211538461538461	0.2596153846153846	0.3173076923076923	0.4807692307692308	T	T	3	-13.2	2.362587535735628	1.0022100955609523
001183	104	0.2884615384615384	0.2115384615384615	0.25	0.25	0.4615384615384615	T	C	3	-10.3	1.7488804891185594	1.0075188347892057
001184	104	0.2403846153846154	0.2019230769230769	0.3365384615384615	0.2211538461538461	0.5384615384615384	T	C	3	-11.2	0.5714242756830218	1.0050309214345674
001185	104	0.2980769230769231	0.1826923076923076	0.3173076923076923	0.2019230769230769	0.5	G	G	3	-7.7	0.0555077448766352	1.0103308890375802
001186	104	0.2307692307692307	0.2307692307692307	0.3076923076923077	0.2307692307692307	0.5384615384615384	G	C	3	-8.5	1.3016750003405273	0.9819696533395924
001187	104	0.2403846153846154	0.2211538461538461	0.2596153846153846	0.2788461538461538	0.4807692307692308	C	C	2	-12.7	0.8986401738915291	1.013499699231329
001188	104	0.2692307692307692	0.3076923076923077	0.2115384615384615	0.2115384615384615	0.5192307692307693	G	T	3	-10.0	0.4717368845990017	1.0039946829693314
001189	104	0.2788461538461538	0.2403846153846154	0.2403846153846154	0.2403846153846154	0.4807692307692308	C	G	3	-6.0	0.2524452683773449	0.9953331552002852
001190	104	0.2980769230769231	0.2403846153846154	0.2211538461538461	0.2403846153846154	0.4615384615384615	C	A	3	-14.4	0.5154812008089362	0.9919697739439828
001191	104	0.2884615384615384	0.25	0.25	0.2115384615384615	0.5	C	A	3	-10.6	0.2838702777258188	1.017610085847478
001192	104	0.2692307692307692	0.25	0.2692307692307692	0.2115384615384615	0.5192307692307693	G	G	3	-12.3	1.1058504666745832	1.0108277130691006
001193	104	0.2596153846153846	0.2403846153846154	0.2788461538461538	0.2211538461538461	0.5192307692307693	C	A	3	-12.5	0.7717109271249257	1.0115555914210586
001194	104	0.1538461538461538	0.25	0.2692307692307692	0.3269230769230769	0.5192307692307693	T	C	3	-14.7	0.6887253767236783	1.0051393220975262
001195	104	0.2115384615384615	0.25	0.25	0.2884615384615384	0.5	C	A	3	-18.8	1.9461583878492572	0.9874748364950184
001196	104	0.2884615384615384	0.2884615384615384	0.2115384615384615	0.2115384615384615	0.5	T	C	3	-12.4	0.4963866051614417	0.9891068805470172
001197	104	0.2692307692307692	0.2307692307692307	0.2692307692307692	0.2307692307692307	0.5	G	C	3	-8.6	2.998903386804223	0.9975288340003662
001198	104	0.2307692307692307	0.25	0.2692307692307692	0.25	0.5192307692307693	A	A	3	-14.2	0.6094316254081837	0.996869623512725
001199	104	0.3076923076923077	0.2884615384615384	0.2115384615384615	0.1923076923076923	0.5	G	G	3	-5.6	0.5766494265258953	1.0140086741033578
001200	104	0.2884615384615384	0.2692307692307692	0.2692307692307692	0.173076923076923	0.5384615384615384	C	C	3	-8.2	0.409047237302513	0.993339942868558
001201	104	0.2692307692307692	0.2884615384615384	0.2307692307692307	0.2115384615384615	0.5192307692307693	C	C	3	-10.9	0.1563989254911677	1.0074867166839458
001202	104	0.2403846153846154	0.2019230769230769	0.2788461538461538	0.2788461538461538	0.4807692307692308	G	T	3	-10.4	0.5030223410264464	1.0166764994495796
001203	104	0.2884615384615384	0.2307692307692307	0.25	0.2307692307692307	0.4807692307692308	A	A	3	-10.3	0.4008858664368054	1.0039659424749814
001204	104	0.2692307692307692	0.2307692307692307	0.2692307692307692	0.2307692307692307	0.5	G	T	3	-10.5	1.3626049400386	0.9978637153655106
001205	104	0.2692307692307692	0.2115384615384615	0.25	0.2692307692307692	0.4615384615384615	T	T	3	-11.1	0.2697203448865449	1.0111102235368945
001206	104	0.2980769230769231	0.2019230769230769	0.2788461538461538	0.2211538461538461	0.4807692307692308	C	G	3	-10.4	0.2903334167192333	0.9976201913964412
001207	104	0.2403846153846154	0.2596153846153846	0.2596153846153846	0.2403846153846154	0.5192307692307693	T	G	3	-12.2	0.3962205794632734	0.9984699741822972
001208	104	0.2307692307692307	0.2307692307692307	0.25	0.2884615384615384	0.4807692307692308	A	C	3	-11.2	1.257501742624212	0.9882603733034668
001209	104	0.2596153846153846	0.2403846153846154	0.2596153846153846	0.2403846153846154	0.5	G	G	3	-12.1	0.3091382752211291	1.0058642151729105
001210	104	0.2115384615384615	0.2307692307692307	0.2884615384615384	0.2692307692307692	0.5192307692307693	T	T	3	-10.6	0.1001111139657607	1.00611453857399
001211	104	0.2884615384615384	0.2884615384615384	0.2115384615384615	0.2115384615384615	0.5	A	T	3	-11.9	0.068653306544546	1.01019099973816
001212	104	0.2403846153846154	0.2211538461538461	0.2788461538461538	0.2596153846153846	0.5	C	G	3	-9.9	0.315112365150796	1.0050391837610186
001213	104	0.2403846153846154	0.2403846153846154	0.2403846153846154	0.2788461538461538	0.4807692307692308	A	C	3	-11.2	1.6303739547965137	1.006625369664084
001214	104	0.2307692307692307	0.25	0.25	0.2692307692307692	0.5	G	T	3	-11.5	1.6431851581415633	0.9899147574957892
001215	104	0.2019230769230769	0.2980769230769231	0.2211538461538461	0.2788461538461538	0.5192307692307693	G	T	3	-7.3	2.8458704925495826	1.0147176651616163
001216	104	0.2692307692307692	0.2692307692307692	0.2115384615384615	0.25	0.4807692307692308	A	A	3	-8.1	0.4230711090360727	1.0134548355158306
001217	104	0.2403846153846154	0.2403846153846154	0.2596153846153846	0.2596153846153846	0.5	T	T	3	-10.4	2.731406125687523	0.998734970143982
001218	104	0.25	0.1923076923076923	0.2884615384615384	0.2692307692307692	0.4807692307692308	T	T	3	-9.0	0.4848927687658839	0.9971417248085612
001219	104	0.25	0.2884615384615384	0.1923076923076923	0.2692307692307692	0.4807692307692308	T	G	3	-9.0	0.5740535026317151	0.9887641766771488
001220	104	0.2788461538461538	0.2019230769230769	0.2788461538461538	0.2403846153846154	0.4807692307692308	A	T	3	-8.2	0.4831841401079372	1.011537871112798
001221	104	0.2692307692307692	0.1923076923076923	0.2692307692307692	0.2692307692307692	0.4615384615384615	T	T	3	-10.1	0.7378791382746507	1.0201026671561575
001222	104	0.2307692307692307	0.2884615384615384	0.2307692307692307	0.25	0.5192307692307693	A	C	3	-8.8	0.490158916609723	1.0001083335918672
001223	104	0.2980769230769231	0.2403846153846154	0.2211538461538461	0.2403846153846154	0.4615384615384615	C	A	3	-8.6	1.2468143724379663	1.017391018558247
001224	104	0.2788461538461538	0.2788461538461538	0.2596153846153846	0.1826923076923076	0.5384615384615384	C	G	3	-10.6	0.6285745647157056	0.9672190258869086
001225	104	0.2596153846153846	0.2403846153846154	0.2403846153846154	0.2596153846153846	0.4807692307692308	A	G	2	-7.9	0.1835909020006711	1.0095810608087348
001226	104	0.2692307692307692	0.2692307692307692	0.2115384615384615	0.25	0.4807692307692308	G	A	3	-6.1	1.2203505746938768	1.0133486925134496
001227	104	0.2788461538461538	0.2788461538461538	0.2211538461538461	0.2211538461538461	0.5	C	T	3	-7.4	1.5044682813798047	1.0193724184420123
001228	104	0.2211538461538461	0.2211538461538461	0.2980769230769231	0.2596153846153846	0.5192307692307693	C	G	3	-7.6	2.014356404838914	0.9850096221906076
001229	104	0.2403846153846154	0.2211538461538461	0.3173076923076923	0.2211538461538461	0.5384615384615384	A	G	3	-14.2	0.6885631527936765	1.0137373172274216
001230	104	0.2692307692307692	0.2692307692307692	0.2115384615384615	0.25	0.4807692307692308	A	T	3	-8.7	1.5604278368109097	1.0097437606523707
001231	104	0.2115384615384615	0.2307692307692307	0.2692307692307692	0.2884615384615384	0.5	C	T	3	-7.6	2.581747853654332	1.0132461684987426
001232	104	0.2788461538461538	0.2596153846153846	0.2403846153846154	0.2211538461538461	0.5	C	A	3	-5.6	0.135900052284836	1.0053459843194126
001233	104	0.3173076923076923	0.2403846153846154	0.2596153846153846	0.1826923076923076	0.5	T	G	3	-7.3	0.2216090311599242	1.0072689090593945
001234	104	0.2211538461538461	0.2211538461538461	0.3173076923076923	0.2403846153846154	0.5384615384615384	T	T	3	-8.9	3.971646382398116	0.997900670301628
001235	104	0.2884615384615384	0.2692307692307692	0.2115384615384615	0.2307692307692307	0.4807692307692308	A	C	3	-7.9	0.143292153088392	1.021109214941717
001236	104	0.2403846153846154	0.2596153846153846	0.2211538461538461	0.2788461538461538	0.4807692307692308	A	T	3	-11.6	0.1890058671557886	0.9738223368925744
001237	104	0.2692307692307692	0.2884615384615384	0.2307692307692307	0.2115384615384615	0.5192307692307693	C	A	3	-7.8	1.2847553387966195	1.0013190265355814
001238	104	0.2884615384615384	0.2884615384615384	0.1923076923076923	0.2307692307692307	0.4807692307692308	A	A	3	-10.2	1.0095497594450458	0.9987203142494436
001239	104	0.2307692307692307	0.2307692307692307	0.2692307692307692	0.2692307692307692	0.5	T	C	3	-10.2	0.4470905509680866	1.0184696966854914
001240	104	0.2403846153846154	0.2980769230769231	0.1634615384615384	0.2980769230769231	0.4615384615384615	T	C	3	-6.6	0.9319653178628898	1.0064020504418565
001241	104	0.2403846153846154	0.2788461538461538	0.2596153846153846	0.2211538461538461	0.5384615384615384	G	A	3	-9.0	0.4427996280090475	1.0024162125286489
001242	104	0.2307692307692307	0.25	0.2692307692307692	0.25	0.5192307692307693	G	T	3	-12.2	0.199231108633921	1.0011795813346795
001243	104	0.3076923076923077	0.2307692307692307	0.2307692307692307	0.2307692307692307	0.4615384615384615	G	T	3	-10.8	0.1615382071735064	0.9966345051083508
001244	104	0.25	0.2692307692307692	0.2692307692307692	0.2115384615384615	0.5384615384615384	A	G	3	-12.1	0.4656059569987293	0.9929059967344886
001245	104	0.25	0.2884615384615384	0.2115384615384615	0.25	0.5	C	G	3	-6.5	0.2552791764349262	1.0086177647321075
001246	104	0.2307692307692307	0.2884615384615384	0.2307692307692307	0.25	0.5192307692307693	G	C	3	-7.2	0.9889587143658862	1.000468774591159
001247	104	0.2403846153846154	0.2403846153846154	0.2596153846153846	0.2596153846153846	0.5	G	A	3	-6.8	0.0091947457930523	1.011612937081427
001248	104	0.2307692307692307	0.2115384615384615	0.2692307692307692	0.2884615384615384	0.4807692307692308	A	A	3	-12.3	1.0985491693500302	1.0064807942137142
001249	104	0.2692307692307692	0.2884615384615384	0.2307692307692307	0.2115384615384615	0.5192307692307693	T	T	3	-10.9	1.0917621869727503	1.00037450757891
001250	104	0.2307692307692307	0.2692307692307692	0.2307692307692307	0.2692307692307692	0.5	C	G	3	-8.6	1.0276299372838364	0.9944168830698054
001251	104	0.2019230769230769	0.2788461538461538	0.2211538461538461	0.2980769230769231	0.5	C	T	3	-7.3	0.14852081050553	1.0137930679251224
001252	104	0.2596153846153846	0.2403846153846154	0.2596153846153846	0.2403846153846154	0.5	G	G	3	-6.8	0.3830662627842278	1.0077655310155835
001253	104	0.2211538461538461	0.2403846153846154	0.2788461538461538	0.2596153846153846	0.5192307692307693	G	C	3	-9.7	0.2700746788857313	0.9819547768067975
001254	104	0.2884615384615384	0.2692307692307692	0.2307692307692307	0.2115384615384615	0.5	T	A	3	-8.7	0.2347850105618083	0.9950791170038654
001255	104	0.1923076923076923	0.2884615384615384	0.2307692307692307	0.2884615384615384	0.5192307692307693	A	T	3	-14.4	1.4934773112003508	1.0086364366014438
001256	104	0.2596153846153846	0.2788461538461538	0.2403846153846154	0.2211538461538461	0.5192307692307693	C	G	3	-8.9	0.1083455626769051	0.998542729941846
001257	104	0.2596153846153846	0.2019230769230769	0.2788461538461538	0.2596153846153846	0.4807692307692308	G	G	3	-10.2	0.8155389848484331	1.0106608428621742
001258	104	0.2211538461538461	0.2980769230769231	0.2403846153846154	0.2403846153846154	0.5384615384615384	A	G	3	-13.5	1.338771256596354	0.9779800678533976
001259	104	0.2884615384615384	0.2307692307692307	0.25	0.2307692307692307	0.4807692307692308	T	A	3	-8.1	0.0639661733633832	1.0050678932143569
001260	104	0.2211538461538461	0.2403846153846154	0.2596153846153846	0.2788461538461538	0.5	T	C	3	-7.3	0.2033853059805118	1.0026094665489047
001261	104	0.2596153846153846	0.2019230769230769	0.2980769230769231	0.2403846153846154	0.5	T	G	3	-9.5	0.9754451825113132	1.0096268888461328
001262	104	0.2211538461538461	0.2596153846153846	0.2019230769230769	0.3173076923076923	0.4615384615384615	G	C	3	-7.5	2.1606952004580924	0.9980847634309302
001263	104	0.3076923076923077	0.25	0.2115384615384615	0.2307692307692307	0.4615384615384615	T	T	3	-9.4	5.538827818123667	0.9587549601978188
001264	104	0.2884615384615384	0.1923076923076923	0.2884615384615384	0.2307692307692307	0.4807692307692308	G	T	3	-6.4	0.3567495497236026	1.0038223199994387
001265	104	0.2788461538461538	0.2596153846153846	0.2019230769230769	0.2596153846153846	0.4615384615384615	G	A	3	-6.0	0.4904881429679753	1.0072167505783247
001266	104	0.2115384615384615	0.2307692307692307	0.2307692307692307	0.3269230769230769	0.4615384615384615	T	C	3	-4.4	0.234722819438595	1.0137360028012448
001267	104	0.3076923076923077	0.2307692307692307	0.3076923076923077	0.1538461538461538	0.5384615384615384	G	G	3	-9.8	2.007999247898129	0.9865279642094608
001268	104	0.2115384615384615	0.2307692307692307	0.25	0.3076923076923077	0.4807692307692308	C	A	3	-9.2	1.3703510564192305	1.0154609648721715
001269	104	0.25	0.173076923076923	0.2884615384615384	0.2884615384615384	0.4615384615384615	C	G	3	-5.6	2.959910142015432	0.997920569358231
001270	104	0.2211538461538461	0.2788461538461538	0.2211538461538461	0.2788461538461538	0.5	C	A	3	-12.0	0.2046889178185408	0.9891274854418952
001271	104	0.2596153846153846	0.2788461538461538	0.2596153846153846	0.2019230769230769	0.5384615384615384	C	C	3	-8.6	0.3462728112418834	0.997709965948546
001272	104	0.2307692307692307	0.1923076923076923	0.3269230769230769	0.25	0.5192307692307693	T	A	3	-14.8	2.3483684186031453	0.99114275149549
001273	104	0.1826923076923076	0.2788461538461538	0.2403846153846154	0.2980769230769231	0.5192307692307693	G	A	3	-9.3	0.5316137038563417	1.0048730199090252
001274	104	0.2692307692307692	0.25	0.25	0.2307692307692307	0.5	T	G	3	-8.0	0.8677783422376713	1.012629567145169
001275	104	0.25	0.3076923076923077	0.2115384615384615	0.2307692307692307	0.5192307692307693	A	G	3	-9.4	0.4102827646273842	1.0135966255244664
001276	104	0.25	0.3076923076923077	0.2307692307692307	0.2115384615384615	0.5384615384615384	A	C	3	-11.2	1.3707132405707814	0.9986656336749112
001277	104	0.2307692307692307	0.1923076923076923	0.3269230769230769	0.25	0.5192307692307693	G	G	3	-10.3	0.2451822741638269	1.006578466650281
001278	104	0.2115384615384615	0.2115384615384615	0.2692307692307692	0.3076923076923077	0.4807692307692308	A	C	3	-9.7	0.7934822512205009	1.0009779312977996
001279	104	0.2019230769230769	0.2980769230769231	0.2403846153846154	0.2596153846153846	0.5384615384615384	A	T	3	-10.4	2.300668465223808	0.9925262565426344
001280	104	0.2596153846153846	0.2596153846153846	0.2403846153846154	0.2403846153846154	0.5	T	G	3	-9.6	0.2887393069137504	1.0054515580538483
001281	104	0.2307692307692307	0.3269230769230769	0.2115384615384615	0.2307692307692307	0.5384615384615384	G	C	3	-15.3	1.693169355140948	0.977335568051101
001282	104	0.2788461538461538	0.2211538461538461	0.2596153846153846	0.2403846153846154	0.4807692307692308	G	G	3	-8.4	2.045552952372592	1.013063753882714
001283	104	0.2596153846153846	0.2211538461538461	0.2596153846153846	0.2596153846153846	0.4807692307692308	T	T	3	-9.3	0.5332781783962196	1.0042057512965434
001284	104	0.2788461538461538	0.2788461538461538	0.2596153846153846	0.1826923076923076	0.5384615384615384	A	T	3	-14.7	1.597739338806228	0.9734834652325172
001285	104	0.2692307692307692	0.2307692307692307	0.2692307692307692	0.2307692307692307	0.5	C	A	3	-8.9	1.4589550235225144	0.9938537983556884
001286	104	0.1826923076923076	0.2788461538461538	0.2596153846153846	0.2788461538461538	0.5384615384615384	C	C	3	-9.4	0.0470084591854062	1.0182451309271603
001287	104	0.2019230769230769	0.2596153846153846	0.2596153846153846	0.2788461538461538	0.5192307692307693	A	G	3	-12.9	1.1360166418592472	1.0004813964829289
001288	104	0.2596153846153846	0.2596153846153846	0.2211538461538461	0.2596153846153846	0.4807692307692308	A	C	3	-9.3	0.7787613072757484	1.0051443302717415
001289	104	0.2788461538461538	0.2596153846153846	0.2596153846153846	0.2019230769230769	0.5192307692307693	G	G	3	-8.0	0.2913350867435069	0.9880412350145914
001290	104	0.2788461538461538	0.2403846153846154	0.2596153846153846	0.2211538461538461	0.5	C	T	3	-8.4	0.5067713344728149	1.0139291618455983
001291	104	0.3269230769230769	0.25	0.2692307692307692	0.1538461538461538	0.5192307692307693	G	T	3	-14.7	0.9524303845707306	0.9805765779837812
001292	104	0.2596153846153846	0.2788461538461538	0.2019230769230769	0.2596153846153846	0.4807692307692308	A	G	3	-6.9	0.2207746154701303	1.0092668063009345
001293	104	0.2596153846153846	0.2980769230769231	0.2019230769230769	0.2403846153846154	0.5	C	T	3	-5.1	2.3405390073215857	1.0109691027914005
001294	104	0.2115384615384615	0.2115384615384615	0.3269230769230769	0.25	0.5384615384615384	C	C	3	-9.9	0.4289963807269483	1.0023214713461088
001295	104	0.2692307692307692	0.1923076923076923	0.2884615384615384	0.25	0.4807692307692308	A	C	3	-10.4	0.0783796749631432	1.0033367959419672
001296	104	0.2788461538461538	0.1826923076923076	0.2788461538461538	0.2596153846153846	0.4615384615384615	A	A	3	-10.4	0.4988187795647852	1.0037609213426546
001297	104	0.3076923076923077	0.2307692307692307	0.2692307692307692	0.1923076923076923	0.5	A	A	3	-11.6	0.4771292914416156	0.994689186002286
001298	104	0.2884615384615384	0.2692307692307692	0.2692307692307692	0.173076923076923	0.5384615384615384	G	G	3	-11.7	0.2689683016783538	1.0164853950408186
001299	104	0.2980769230769231	0.2596153846153846	0.2211538461538461	0.2211538461538461	0.4807692307692308	G	C	3	-10.7	0.7067561181779188	0.977030134139831
001300	104	0.2211538461538461	0.2788461538461538	0.2596153846153846	0.2403846153846154	0.5384615384615384	C	C	3	-7.9	0.322623225208991	1.0107665958821188
001301	104	0.2403846153846154	0.2980769230769231	0.2403846153846154	0.2211538461538461	0.5384615384615384	G	T	3	-9.8	0.3964105278196312	1.0136416449264454
001302	104	0.2115384615384615	0.25	0.2692307692307692	0.2692307692307692	0.5192307692307693	G	G	3	-10.5	2.633792962830719	1.0128833164004776
001303	104	0.2115384615384615	0.2115384615384615	0.2692307692307692	0.3076923076923077	0.4807692307692308	G	G	3	-13.4	0.7195301580416553	1.0086649259956824
001304	104	0.2596153846153846	0.2403846153846154	0.2403846153846154	0.2596153846153846	0.4807692307692308	C	G	2	-8.7	0.0221308935941983	1.0083516900305682
001305	104	0.2788461538461538	0.2788461538461538	0.2211538461538461	0.2211538461538461	0.5	T	T	3	-7.5	0.2296390209529789	1.0161401086937802
001306	104	0.2307692307692307	0.25	0.2884615384615384	0.2307692307692307	0.5384615384615384	T	G	3	-11.6	2.2813145778512887	0.993389133941992
001307	104	0.2019230769230769	0.2211538461538461	0.2980769230769231	0.2788461538461538	0.5192307692307693	G	G	3	-9.6	0.8373904489047551	1.0097054376695622
001308	104	0.2307692307692307	0.2307692307692307	0.2307692307692307	0.3076923076923077	0.4615384615384615	C	C	3	-7.4	0.8010773334673349	1.0097305763250015
001309	104	0.2596153846153846	0.3365384615384615	0.2019230769230769	0.2019230769230769	0.5384615384615384	C	A	3	-8.2	0.8947296288315248	1.0023796619759295
001310	104	0.3076923076923077	0.25	0.2884615384615384	0.1538461538461538	0.5384615384615384	T	A	3	-6.6	0.4307044281919082	1.003570280045725
001311	104	0.2019230769230769	0.2403846153846154	0.2980769230769231	0.2596153846153846	0.5384615384615384	C	G	3	-12.8	0.2385350439660533	0.9835688290258836
001312	104	0.2403846153846154	0.2788461538461538	0.2019230769230769	0.2788461538461538	0.4807692307692308	C	C	3	-9.0	0.4858453848264734	1.000140260965827
001313	104	0.2596153846153846	0.2211538461538461	0.2980769230769231	0.2211538461538461	0.5192307692307693	A	C	3	-6.5	1.0711534968061545	1.007686964258966
001314	104	0.2884615384615384	0.2307692307692307	0.2307692307692307	0.25	0.4615384615384615	G	C	3	-10.5	0.4347718979278669	0.977084047831568
001315	104	0.173076923076923	0.3076923076923077	0.2307692307692307	0.2884615384615384	0.5384615384615384	A	T	3	-10.3	0.1183440534142613	0.98429995856076
001316	104	0.2788461538461538	0.3365384615384615	0.2019230769230769	0.1826923076923076	0.5384615384615384	A	A	3	-10.2	2.033085628665436	1.00818605546439
001317	104	0.2211538461538461	0.2403846153846154	0.2980769230769231	0.2403846153846154	0.5384615384615384	C	C	3	-10.6	0.4524841882678886	1.0053979175911152
001318	104	0.2788461538461538	0.2211538461538461	0.3173076923076923	0.1826923076923076	0.5384615384615384	C	T	3	-10.5	0.4942096159906338	1.011821773730822
001319	104	0.2596153846153846	0.2403846153846154	0.2211538461538461	0.2788461538461538	0.4615384615384615	T	T	3	-12.8	3.366109359808099	1.0046679113157675
001320	104	0.2980769230769231	0.2788461538461538	0.2596153846153846	0.1634615384615384	0.5384615384615384	G	A	3	-9.0	1.2534701581914154	1.0167511900975856
001321	104	0.2788461538461538	0.2211538461538461	0.2788461538461538	0.2211538461538461	0.5	C	T	3	-14.0	1.715454378351003	1.0074524318429467
001322	104	0.2788461538461538	0.2788461538461538	0.2019230769230769	0.2403846153846154	0.4807692307692308	C	A	3	-7.0	1.2943977012061714	0.9950040422791032
001323	104	0.25	0.1923076923076923	0.2692307692307692	0.2884615384615384	0.4615384615384615	A	T	3	-9.8	0.6920899689751964	0.9845989529083276
001324	104	0.1826923076923076	0.2596153846153846	0.2596153846153846	0.2980769230769231	0.5192307692307693	C	T	3	-7.6	0.7436712522048582	0.9788973578602104
001325	104	0.2692307692307692	0.2307692307692307	0.2307692307692307	0.2692307692307692	0.4615384615384615	T	G	3	-6.9	0.8466902289762135	0.9904147582949636
001326	104	0.2307692307692307	0.3461538461538461	0.1923076923076923	0.2307692307692307	0.5384615384615384	A	C	3	-9.1	1.541702597111682	1.00164123798864
001327	104	0.2692307692307692	0.2307692307692307	0.3076923076923077	0.1923076923076923	0.5384615384615384	A	T	3	-13.6	0.8491590908795099	0.9809260449809444
001328	104	0.2307692307692307	0.2884615384615384	0.25	0.2307692307692307	0.5384615384615384	C	G	3	-13.9	3.528814633843818	0.9692947596757888
001329	104	0.2403846153846154	0.2596153846153846	0.2403846153846154	0.2596153846153846	0.5	C	A	3	-7.2	1.691359999535058	1.0288259498644905
001330	104	0.2596153846153846	0.2596153846153846	0.2211538461538461	0.2596153846153846	0.4807692307692308	T	T	3	-12.1	1.353652212834021	0.9868106465845228
001331	104	0.2211538461538461	0.2980769230769231	0.2403846153846154	0.2403846153846154	0.5384615384615384	G	C	3	-7.6	0.8550647862837442	0.9665947282954824
001332	104	0.2115384615384615	0.2692307692307692	0.25	0.2692307692307692	0.5192307692307693	G	G	3	-9.6	1.3347948128421538	0.9915388691545596
001333	104	0.2019230769230769	0.2980769230769231	0.2019230769230769	0.2980769230769231	0.5	G	T	3	-11.9	0.0337575382735999	1.0123069417514496
001334	104	0.2788461538461538	0.2596153846153846	0.2403846153846154	0.2211538461538461	0.5	G	T	3	-11.9	0.4656392734486366	0.9947014483223374
001335	104	0.2115384615384615	0.1923076923076923	0.3076923076923077	0.2884615384615384	0.5	G	C	3	-11.0	0.5578977115472804	0.9899347913140838
001336	104	0.2403846153846154	0.3173076923076923	0.2211538461538461	0.2211538461538461	0.5384615384615384	T	C	3	-14.0	0.1406284160577212	0.9837855358974926
001337	104	0.25	0.25	0.25	0.25	0.5	C	A	3	-9.2	0.6112353210550376	0.997851534471808
001338	104	0.3173076923076923	0.2596153846153846	0.2211538461538461	0.2019230769230769	0.4807692307692308	G	G	3	-9.1	1.439348921945666	1.00516251383936
001339	104	0.2884615384615384	0.2115384615384615	0.2692307692307692	0.2307692307692307	0.4807692307692308	A	G	3	-12.9	0.3575924161988982	1.005372927362712
001340	104	0.2596153846153846	0.2211538461538461	0.2788461538461538	0.2403846153846154	0.5	C	G	3	-11.9	0.911762882481401	0.9892760446145688
001341	104	0.2403846153846154	0.2788461538461538	0.2596153846153846	0.2211538461538461	0.5384615384615384	T	A	3	-9.6	0.012163066256162	1.011824801153633
001342	104	0.2211538461538461	0.2211538461538461	0.2403846153846154	0.3173076923076923	0.4615384615384615	G	G	3	-9.5	1.1617489710716715	1.013576366362807
001343	104	0.2115384615384615	0.2307692307692307	0.25	0.3076923076923077	0.4807692307692308	T	A	3	-8.2	1.631948230924489	0.9882604503421906
001344	104	0.2980769230769231	0.3173076923076923	0.1826923076923076	0.2019230769230769	0.5	C	G	3	-12.9	1.1712064904564556	0.9778322973461744
001345	104	0.2403846153846154	0.2403846153846154	0.2596153846153846	0.2596153846153846	0.5	G	T	3	-18.0	3.2784578098648085	0.9865597470500383
001346	104	0.1923076923076923	0.2307692307692307	0.25	0.3269230769230769	0.4807692307692308	A	T	3	-8.6	0.8452925063236982	1.004658634930418
001347	104	0.2115384615384615	0.25	0.2307692307692307	0.3076923076923077	0.4807692307692308	C	C	3	-8.0	0.1987699283270951	1.0028315845130755
001348	104	0.2211538461538461	0.2596153846153846	0.2788461538461538	0.2403846153846154	0.5384615384615384	T	A	3	-11.7	0.337973772866415	0.9957549086816074
001349	104	0.2403846153846154	0.2403846153846154	0.2788461538461538	0.2403846153846154	0.5192307692307693	T	T	2	-16.5	0.7145293083490248	0.9794631561714175
001350	104	0.2403846153846154	0.2019230769230769	0.2980769230769231	0.2596153846153846	0.5	T	C	3	-9.9	0.6049983460525414	1.0064196397899838
001351	104	0.2980769230769231	0.2980769230769231	0.2019230769230769	0.2019230769230769	0.5	G	C	3	-7.7	1.1877001329617485	0.9780851459059314
001352	104	0.2692307692307692	0.2884615384615384	0.2307692307692307	0.2115384615384615	0.5192307692307693	C	A	3	-10.7	0.8612674294331027	0.9984943031228068
001353	104	0.2596153846153846	0.2211538461538461	0.2788461538461538	0.2403846153846154	0.5	C	T	3	-11.5	0.4095416600388718	1.0104789364830316
001354	104	0.2307692307692307	0.2692307692307692	0.25	0.25	0.5192307692307693	A	T	3	-13.6	0.7820638472298579	0.984904022837231
001355	104	0.2596153846153846	0.2403846153846154	0.2211538461538461	0.2788461538461538	0.4615384615384615	T	T	3	-7.7	0.7457397244379937	1.009239928304828
001356	104	0.2115384615384615	0.2884615384615384	0.2307692307692307	0.2692307692307692	0.5192307692307693	T	G	3	-18.8	0.7187257548289802	0.9819524912124972
001357	104	0.2788461538461538	0.2403846153846154	0.2788461538461538	0.2019230769230769	0.5192307692307693	G	G	3	-9.8	1.199824742150999	0.9978055613696746
001358	104	0.3365384615384615	0.3173076923076923	0.1442307692307692	0.2019230769230769	0.4615384615384615	C	G	3	-8.2	0.4578198636844585	0.9942748277462202
001359	104	0.2403846153846154	0.2403846153846154	0.2788461538461538	0.2403846153846154	0.5192307692307693	A	C	3	-7.3	0.4969966914563706	1.0088190909812336
001360	104	0.2307692307692307	0.2884615384615384	0.25	0.2307692307692307	0.5384615384615384	A	C	3	-11.5	0.935643736582707	1.0024931908283785
001361	104	0.2307692307692307	0.2692307692307692	0.2692307692307692	0.2307692307692307	0.5384615384615384	G	C	3	-12.3	0.618058168767506	1.002378442994876
001362	104	0.2596153846153846	0.2788461538461538	0.2596153846153846	0.2019230769230769	0.5384615384615384	G	A	3	-11.4	1.2971654817020115	0.9966919539993784
001363	104	0.2692307692307692	0.3076923076923077	0.2115384615384615	0.2115384615384615	0.5192307692307693	T	C	3	-11.5	2.009403862050444	1.008664826928254
001364	104	0.2980769230769231	0.2788461538461538	0.2403846153846154	0.1826923076923076	0.5192307692307693	A	A	3	-11.3	0.4184270706160588	0.9890603768792644
001365	104	0.3173076923076923	0.2019230769230769	0.2980769230769231	0.1826923076923076	0.5	T	C	3	-7.8	0.3115028818834602	1.0108422889155315
001366	104	0.2980769230769231	0.2403846153846154	0.2403846153846154	0.2211538461538461	0.4807692307692308	A	G	3	-10.1	0.7103797191201573	1.0100921150807056
001367	104	0.3269230769230769	0.2692307692307692	0.1923076923076923	0.2115384615384615	0.4615384615384615	A	C	3	-7.1	0.6874016783741397	1.0117335772797416
001368	104	0.2596153846153846	0.2403846153846154	0.2596153846153846	0.2403846153846154	0.5	T	G	3	-9.7	0.4301557186973879	1.011913300668775
001369	104	0.2403846153846154	0.2596153846153846	0.2403846153846154	0.2596153846153846	0.5	T	A	3	-8.6	0.3599325603783893	0.983971523769989
001370	104	0.2692307692307692	0.2884615384615384	0.173076923076923	0.2692307692307692	0.4615384615384615	G	C	3	-11.0	1.931388211659528	0.9804456269177074
001371	104	0.2307692307692307	0.2692307692307692	0.2692307692307692	0.2307692307692307	0.5384615384615384	G	T	3	-9.8	0.5826050621395851	1.0080711442924994
001372	104	0.2788461538461538	0.2403846153846154	0.2980769230769231	0.1826923076923076	0.5384615384615384	C	A	3	-13.4	0.326255620675575	1.0020637863027857
001373	104	0.2307692307692307	0.25	0.2692307692307692	0.25	0.5192307692307693	T	A	3	-10.7	0.8406192557423215	0.9869360419122992
001374	104	0.2884615384615384	0.3076923076923077	0.2307692307692307	0.173076923076923	0.5384615384615384	G	G	3	-8.9	2.128331346288409	1.001939676615504
001375	104	0.2788461538461538	0.2019230769230769	0.2980769230769231	0.2211538461538461	0.5	A	A	3	-12.9	0.5404912956459359	0.9850942105227868
001376	104	0.2403846153846154	0.2211538461538461	0.2403846153846154	0.2980769230769231	0.4615384615384615	G	C	3	-7.8	1.7153033127676314	0.9942977080593496
001377	104	0.2211538461538461	0.2403846153846154	0.2788461538461538	0.2596153846153846	0.5192307692307693	T	G	2	-13.5	0.6417327990604973	0.9862367379296912
001378	104	0.3269230769230769	0.1923076923076923	0.2692307692307692	0.2115384615384615	0.4615384615384615	G	A	3	-7.5	0.2325548759081178	1.0057162255431784
001379	104	0.2307692307692307	0.2307692307692307	0.25	0.2884615384615384	0.4807692307692308	G	G	3	-11.6	1.052779595405395	0.9898044279544636
001380	104	0.2788461538461538	0.2596153846153846	0.2403846153846154	0.2211538461538461	0.5	A	G	3	-8.5	1.0781266222738846	0.9998732782206384
001381	104	0.2403846153846154	0.2596153846153846	0.2403846153846154	0.2596153846153846	0.5	C	A	3	-10.8	1.7199341113805018	1.0055031701515618
001382	104	0.2596153846153846	0.2403846153846154	0.2788461538461538	0.2211538461538461	0.5192307692307693	T	C	3	-10.5	1.0763997747762923	1.0011212603932669
001383	104	0.25	0.2884615384615384	0.2115384615384615	0.25	0.5	C	G	3	-8.2	0.0725880023701197	1.0024323745672037
001384	104	0.2788461538461538	0.2403846153846154	0.2788461538461538	0.2019230769230769	0.5192307692307693	T	A	3	-14.6	0.4228239273004169	0.991361106527168
001385	104	0.2788461538461538	0.2019230769230769	0.2788461538461538	0.2403846153846154	0.4807692307692308	A	C	3	-10.2	0.21738436321558	0.999212597510338
001386	104	0.2115384615384615	0.173076923076923	0.3076923076923077	0.3076923076923077	0.4807692307692308	T	G	3	-9.5	1.1567187434755577	1.0101702725411053
001387	104	0.2211538461538461	0.2980769230769231	0.2403846153846154	0.2403846153846154	0.5384615384615384	C	A	3	-9.1	0.7218661456544331	0.9889117939959982
001388	104	0.2596153846153846	0.2403846153846154	0.2403846153846154	0.2596153846153846	0.4807692307692308	T	C	3	-8.6	0.9864751182124106	0.9949861083087588
001389	104	0.2307692307692307	0.2884615384615384	0.173076923076923	0.3076923076923077	0.4615384615384615	T	T	3	-7.8	0.9759615588260576	0.996946549428464
001390	104	0.2115384615384615	0.25	0.2307692307692307	0.3076923076923077	0.4807692307692308	T	G	3	-7.1	1.295013912963774	1.0007582038056653
001391	104	0.2211538461538461	0.3365384615384615	0.2019230769230769	0.2403846153846154	0.5384615384615384	T	C	3	-10.5	0.9050743111320066	1.011245897577667
001392	104	0.2692307692307692	0.25	0.25	0.2307692307692307	0.5	G	C	3	-11.9	2.067536924433036	0.9770163492768168
001393	104	0.2692307692307692	0.3076923076923077	0.2115384615384615	0.2115384615384615	0.5192307692307693	C	G	3	-8.6	0.7164133639883047	0.969135821902327
001394	104	0.2403846153846154	0.2980769230769231	0.2403846153846154	0.2211538461538461	0.5384615384615384	G	G	3	-9.6	0.9521797900763248	1.0121911205799623
001395	104	0.25	0.2884615384615384	0.2307692307692307	0.2307692307692307	0.5192307692307693	C	C	3	-7.7	1.0469124867931734	1.0173363472892225
001396	104	0.2788461538461538	0.2403846153846154	0.2788461538461538	0.2019230769230769	0.5192307692307693	G	A	3	-13.2	0.478160703631782	1.0067233774223945
001397	104	0.2307692307692307	0.3076923076923077	0.2307692307692307	0.2307692307692307	0.5384615384615384	G	A	3	-9.8	1.171675282865868	1.004759107593818
001398	104	0.2403846153846154	0.2788461538461538	0.2403846153846154	0.2403846153846154	0.5192307692307693	T	T	3	-8.8	0.5693643562705665	1.0030652299445544
001399	104	0.2692307692307692	0.25	0.2307692307692307	0.25	0.4807692307692308	G	G	3	-8.2	0.3489125743941068	1.0019840995149831
001400	104	0.2788461538461538	0.1826923076923076	0.2788461538461538	0.2596153846153846	0.4615384615384615	T	G	3	-7.4	1.475616644981053	0.9962449212152782
001401	104	0.2403846153846154	0.2788461538461538	0.2403846153846154	0.2403846153846154	0.5192307692307693	T	A	3	-12.0	2.695273921842628	0.9970959760866024
001402	104	0.2596153846153846	0.1826923076923076	0.3365384615384615	0.2211538461538461	0.5192307692307693	C	A	3	-10.3	0.5526797735659471	1.0138660319894297
001403	104	0.2980769230769231	0.2403846153846154	0.2403846153846154	0.2211538461538461	0.4807692307692308	A	T	3	-8.4	0.897631991989427	1.0027162639934517
001404	104	0.2403846153846154	0.3365384615384615	0.1826923076923076	0.2403846153846154	0.5192307692307693	T	C	3	-8.9	0.2155876070055671	1.0062247415497976
001405	104	0.2211538461538461	0.3173076923076923	0.1442307692307692	0.3173076923076923	0.4615384615384615	C	C	3	-7.5	0.9693518964419924	0.9878304725245516
001406	104	0.2596153846153846	0.2211538461538461	0.2596153846153846	0.2596153846153846	0.4807692307692308	T	G	3	-8.8	1.3450094670376995	1.0108998609657542
001407	104	0.2115384615384615	0.25	0.2884615384615384	0.25	0.5384615384615384	G	A	3	-12.3	0.4583287909947913	1.0014938882153153
001408	104	0.2692307692307692	0.2884615384615384	0.25	0.1923076923076923	0.5384615384615384	C	T	3	-10.8	0.3033386227481687	1.002179326976271
001409	104	0.2307692307692307	0.25	0.2307692307692307	0.2884615384615384	0.4807692307692308	T	T	3	-9.0	0.9028645771699684	0.9969899267109325
001410	104	0.2403846153846154	0.2403846153846154	0.2596153846153846	0.2596153846153846	0.5	C	A	3	-9.6	0.8187294285971335	0.9874435607891348
001411	104	0.2596153846153846	0.2596153846153846	0.2596153846153846	0.2211538461538461	0.5192307692307693	C	T	3	-11.1	0.8827388205611136	1.002552957906763
001412	104	0.2115384615384615	0.2884615384615384	0.25	0.25	0.5384615384615384	T	C	3	-15.0	2.0030432547609944	0.9925656847755688
001413	104	0.25	0.2307692307692307	0.2692307692307692	0.25	0.5	A	T	3	-16.3	1.9452670683681823	0.9903135817785244
001414	104	0.2403846153846154	0.2596153846153846	0.2788461538461538	0.2211538461538461	0.5384615384615384	G	A	3	-12.4	0.1064477046653648	0.9894543591189784
001415	104	0.3076923076923077	0.25	0.25	0.1923076923076923	0.5	T	C	3	-8.3	0.7684212336650807	1.0047253099337292
001416	104	0.2115384615384615	0.2307692307692307	0.2692307692307692	0.2884615384615384	0.5	G	T	3	-7.3	0.2879948304923785	1.018794724643846
001417	104	0.25	0.2307692307692307	0.2692307692307692	0.25	0.5	T	A	3	-11.8	1.239487715339858	0.9734442177796644
001418	104	0.2403846153846154	0.2596153846153846	0.2596153846153846	0.2403846153846154	0.5192307692307693	C	A	3	-9.7	1.5064899932751423	0.999762286525784
001419	104	0.2692307692307692	0.2307692307692307	0.2692307692307692	0.2307692307692307	0.5	C	T	3	-8.1	1.066165365591398	0.9882832406383094
001420	104	0.2307692307692307	0.25	0.2692307692307692	0.25	0.5192307692307693	G	A	3	-9.8	1.2088101166133234	1.016075802348184
001421	104	0.2211538461538461	0.3173076923076923	0.2211538461538461	0.2403846153846154	0.5384615384615384	C	T	3	-6.6	0.2048242902104325	1.0096703403342242
001422	104	0.2019230769230769	0.2788461538461538	0.2596153846153846	0.2596153846153846	0.5384615384615384	T	A	3	-8.7	0.3907338093839113	0.999620956931308
001423	104	0.2307692307692307	0.25	0.2115384615384615	0.3076923076923077	0.4615384615384615	G	C	3	-7.1	1.358159040934957	0.9925662882255324
001424	104	0.2403846153846154	0.2788461538461538	0.2403846153846154	0.2403846153846154	0.5192307692307693	T	G	3	-11.6	0.9083165574088744	1.0026809829132313
001425	104	0.25	0.2115384615384615	0.25	0.2884615384615384	0.4615384615384615	C	C	3	-9.3	2.32709970770238	0.9976562434034524
001426	104	0.2403846153846154	0.1826923076923076	0.2980769230769231	0.2788461538461538	0.4807692307692308	G	C	3	-10.5	0.4728025050628496	0.9816247462540904
001427	104	0.2692307692307692	0.1923076923076923	0.3076923076923077	0.2307692307692307	0.5	T	T	3	-11.7	0.5270163804523037	0.9899486430825244
001428	104	0.2307692307692307	0.25	0.25	0.2692307692307692	0.5	T	A	3	-8.4	1.1167884424508936	0.971177849100586
001429	104	0.25	0.2307692307692307	0.2692307692307692	0.25	0.5	T	C	3	-6.7	0.5150078621719755	0.9994007704267672
001430	104	0.2307692307692307	0.2692307692307692	0.2307692307692307	0.2692307692307692	0.5	A	C	3	-12.6	0.8956604390997143	0.9959532943228432
001431	104	0.2788461538461538	0.2403846153846154	0.2596153846153846	0.2211538461538461	0.5	T	C	3	-6.2	0.4011590227283351	0.988359137444264
001432	104	0.2115384615384615	0.2307692307692307	0.2307692307692307	0.3269230769230769	0.4615384615384615	G	T	3	-7.4	1.2940128378668605	0.9872636445130536
001433	104	0.2307692307692307	0.2307692307692307	0.2884615384615384	0.25	0.5192307692307693	G	T	3	-8.8	1.1141641201159531	1.0065575887752465
001434	104	0.2307692307692307	0.2884615384615384	0.25	0.2307692307692307	0.5384615384615384	C	C	3	-18.6	0.2571484036174622	0.9993536679713234
001435	104	0.2307692307692307	0.2692307692307692	0.2692307692307692	0.2307692307692307	0.5384615384615384	G	C	3	-15.1	2.983536696681448	0.958154883525018
001436	104	0.3173076923076923	0.2788461538461538	0.2019230769230769	0.2019230769230769	0.4807692307692308	T	G	3	-7.1	0.3959792373379627	1.003257432214557
001437	104	0.2692307692307692	0.2692307692307692	0.2307692307692307	0.2307692307692307	0.5	C	A	3	-9.2	1.861157277027079	1.0070114916681288
001438	104	0.173076923076923	0.2307692307692307	0.2884615384615384	0.3076923076923077	0.5192307692307693	G	T	3	-5.4	0.106894357784627	1.012774180145385
001439	104	0.3173076923076923	0.2211538461538461	0.2403846153846154	0.2211538461538461	0.4615384615384615	G	A	3	-7.2	0.3227383536011431	1.0105796556709286
001440	104	0.2307692307692307	0.1923076923076923	0.2884615384615384	0.2884615384615384	0.4807692307692308	A	G	3	-7.2	0.5659250489911937	1.00814843616252
001441	104	0.2115384615384615	0.2307692307692307	0.2307692307692307	0.3269230769230769	0.4615384615384615	T	A	3	-7.5	0.1457229166662955	1.0049099971802071
001442	104	0.2788461538461538	0.2596153846153846	0.2211538461538461	0.2403846153846154	0.4807692307692308	G	A	3	-8.4	0.9563073249937406	1.0075667398598152
001443	104	0.3173076923076923	0.2403846153846154	0.2211538461538461	0.2211538461538461	0.4615384615384615	C	C	3	-12.0	0.2266268699666763	1.0018819074554932
001444	104	0.2692307692307692	0.2307692307692307	0.2307692307692307	0.2692307692307692	0.4615384615384615	T	C	3	-12.9	0.6872818732930613	0.9949898511062748
001445	104	0.2596153846153846	0.2596153846153846	0.2788461538461538	0.2019230769230769	0.5384615384615384	G	A	3	-7.7	0.0273503825464096	1.0030269224458022
001446	104	0.2115384615384615	0.2692307692307692	0.2115384615384615	0.3076923076923077	0.4807692307692308	A	T	3	-7.0	2.025613092184814	0.998400616316406
001447	104	0.2307692307692307	0.2884615384615384	0.25	0.2307692307692307	0.5384615384615384	T	A	3	-11.1	2.412417628490792	0.9916682822725176
001448	104	0.2596153846153846	0.2019230769230769	0.2596153846153846	0.2788461538461538	0.4615384615384615	A	A	3	-10.6	2.0078960882400825	1.0092666184123598
001449	104	0.2307692307692307	0.2307692307692307	0.2884615384615384	0.25	0.5192307692307693	T	A	2	-10.6	0.4811074798897775	0.994921481947866
001450	104	0.2980769230769231	0.2788461538461538	0.2403846153846154	0.1826923076923076	0.5192307692307693	G	C	3	-11.9	1.4615460260183553	0.995877960018596
001451	104	0.2211538461538461	0.2980769230769231	0.2019230769230769	0.2788461538461538	0.5	C	T	3	-8.6	1.2350142320640525	1.0160268953061322
001452	104	0.1826923076923076	0.2211538461538461	0.2980769230769231	0.2980769230769231	0.5192307692307693	A	T	3	-15.0	4.188749237980414	0.98758747533923
001453	104	0.2403846153846154	0.2980769230769231	0.2403846153846154	0.2211538461538461	0.5384615384615384	C	A	3	-14.0	0.920288424324949	0.9957135437469032
001454	104	0.25	0.1538461538461538	0.3269230769230769	0.2692307692307692	0.4807692307692308	T	G	3	-8.3	1.2842873735434783	1.0063103227568757
001455	104	0.2211538461538461	0.2403846153846154	0.2980769230769231	0.2403846153846154	0.5384615384615384	G	A	3	-11.8	0.5818150638841793	0.994815023706983
001456	104	0.2596153846153846	0.2211538461538461	0.2403846153846154	0.2788461538461538	0.4615384615384615	T	T	2	-13.1	2.1410461738085087	0.9809391837379018
001457	104	0.2115384615384615	0.2884615384615384	0.2307692307692307	0.2692307692307692	0.5192307692307693	C	A	3	-9.6	1.0404970307940422	1.0032126853583565
001458	104	0.1538461538461538	0.25	0.2884615384615384	0.3076923076923077	0.5384615384615384	G	A	3	-15.0	0.9610511126258532	0.9782200424032472
001459	104	0.2884615384615384	0.1923076923076923	0.3076923076923077	0.2115384615384615	0.5	T	G	3	-8.1	1.1982392367995458	0.9978391704209276
001460	104	0.1538461538461538	0.3076923076923077	0.2115384615384615	0.3269230769230769	0.5192307692307693	T	G	3	-9.0	0.7841072092390845	1.012300106701015
001461	104	0.2692307692307692	0.2307692307692307	0.2307692307692307	0.2692307692307692	0.4615384615384615	T	C	3	-8.6	0.4893577965188679	1.0114948751303146
001462	104	0.3173076923076923	0.2211538461538461	0.2980769230769231	0.1634615384615384	0.5192307692307693	T	G	3	-7.2	0.4237208632899618	1.0069057317341228
001463	104	0.2115384615384615	0.2307692307692307	0.2884615384615384	0.2692307692307692	0.5192307692307693	T	T	3	-8.6	0.7207758232245814	0.998318107953676
001464	104	0.2211538461538461	0.2019230769230769	0.2596153846153846	0.3173076923076923	0.4615384615384615	A	G	3	-9.8	0.6093727940806217	0.9992370035892983
001465	104	0.2692307692307692	0.2115384615384615	0.2884615384615384	0.2307692307692307	0.5	G	A	3	-11.6	3.05337557721662	0.977241037434945
001466	104	0.1634615384615384	0.2596153846153846	0.2788461538461538	0.2980769230769231	0.5384615384615384	A	T	3	-12.7	2.4217122759803646	1.0012678217264093
001467	104	0.1923076923076923	0.2884615384615384	0.25	0.2692307692307692	0.5384615384615384	T	G	3	-12.8	3.936442993763232	0.9956633181386056
001468	104	0.2019230769230769	0.2596153846153846	0.2788461538461538	0.2596153846153846	0.5384615384615384	T	G	3	-14.6	0.4751533012635744	1.0067112401634692
001469	104	0.2019230769230769	0.2980769230769231	0.2403846153846154	0.2596153846153846	0.5384615384615384	C	C	3	-8.4	0.7799135198825602	1.0027506981558216
001470	104	0.25	0.2692307692307692	0.2115384615384615	0.2692307692307692	0.4807692307692308	G	G	3	-8.6	0.7121763386081716	1.0093604336114606
001471	104	0.2403846153846154	0.2403846153846154	0.2788461538461538	0.2403846153846154	0.5192307692307693	G	A	3	-10.8	0.5843149142504388	1.0012399153523672
001472	104	0.2884615384615384	0.2692307692307692	0.2115384615384615	0.2307692307692307	0.4807692307692308	A	G	3	-17.1	1.0753863306866849	0.978923731735346
001473	104	0.2403846153846154	0.3365384615384615	0.2019230769230769	0.2211538461538461	0.5384615384615384	C	A	3	-10.0	1.226013487920328	0.9921421829706268
001474	104	0.2692307692307692	0.3076923076923077	0.1923076923076923	0.2307692307692307	0.5	G	T	3	-10.2	0.1372754994685501	1.014388052200588
001475	104	0.2788461538461538	0.2596153846153846	0.2019230769230769	0.2596153846153846	0.4615384615384615	G	A	3	-11.5	0.9189432258641912	1.011951789470017
001476	104	0.2211538461538461	0.2211538461538461	0.2980769230769231	0.2596153846153846	0.5192307692307693	G	T	3	-8.2	0.1735627648627072	1.0034488430575703
001477	104	0.3173076923076923	0.2403846153846154	0.2211538461538461	0.2211538461538461	0.4615384615384615	C	C	3	-8.1	0.237012598526865	1.001030910542846
001478	104	0.1826923076923076	0.2596153846153846	0.2788461538461538	0.2788461538461538	0.5384615384615384	A	C	3	-12.4	0.3824754541235107	1.0015999921571097
001479	104	0.1826923076923076	0.2211538461538461	0.2980769230769231	0.2980769230769231	0.5192307692307693	T	G	3	-10.1	0.5466926722037583	1.0025220831439594
001480	104	0.2596153846153846	0.2596153846153846	0.2596153846153846	0.2211538461538461	0.5192307692307693	T	A	3	-9.9	0.057951126233574	0.9926214531206968
001481	104	0.2115384615384615	0.2115384615384615	0.3076923076923077	0.2692307692307692	0.5192307692307693	G	G	3	-12.8	0.5892894005514818	0.9981104342471602
001482	104	0.2596153846153846	0.2019230769230769	0.2596153846153846	0.2788461538461538	0.4615384615384615	T	T	2	-10.1	0.7810313841133991	1.0182675445506226
001483	104	0.2307692307692307	0.2884615384615384	0.1923076923076923	0.2884615384615384	0.4807692307692308	T	T	3	-5.8	0.3954639309949369	1.0170404173537828
001484	104	0.2307692307692307	0.2307692307692307	0.25	0.2884615384615384	0.4807692307692308	T	A	3	-9.4	1.024331130320088	0.9789059554401538
001485	104	0.2211538461538461	0.2403846153846154	0.2403846153846154	0.2980769230769231	0.4807692307692308	A	C	3	-4.8	1.1612662944118444	1.0174291003921916
001486	104	0.3173076923076923	0.2596153846153846	0.2403846153846154	0.1826923076923076	0.5	T	G	3	-13.2	1.1817785612645688	1.0028626221738886
001487	104	0.1634615384615384	0.2596153846153846	0.2403846153846154	0.3365384615384615	0.5	T	C	3	-9.3	1.0766390824057503	1.0094465983060816
001488	104	0.1923076923076923	0.2115384615384615	0.25	0.3461538461538461	0.4615384615384615	T	T	3	-7.7	1.7342609464860517	1.0083836890537454
001489	104	0.2115384615384615	0.2115384615384615	0.3076923076923077	0.2692307692307692	0.5192307692307693	A	G	3	-11.3	0.5495376358981909	1.012680952241289
001490	104	0.2403846153846154	0.2211538461538461	0.2788461538461538	0.2596153846153846	0.5	T	A	3	-8.3	0.057057372882724	0.9931820546069364
001491	104	0.2884615384615384	0.1923076923076923	0.2692307692307692	0.25	0.4615384615384615	G	C	3	-7.6	3.373839554980784	0.978155695313562
001492	104	0.2692307692307692	0.2307692307692307	0.2692307692307692	0.2307692307692307	0.5	G	C	3	-9.8	3.4502150338178965	0.9886007885059372
001493	104	0.2692307692307692	0.3076923076923077	0.2307692307692307	0.1923076923076923	0.5384615384615384	T	G	3	-9.3	1.2407050920471077	1.0106204273220467
001494	104	0.2115384615384615	0.2115384615384615	0.3076923076923077	0.2692307692307692	0.5192307692307693	A	A	3	-7.3	2.3565805802932376	1.014848870018226
001495	104	0.25	0.2307692307692307	0.2307692307692307	0.2884615384615384	0.4615384615384615	T	G	3	-9.4	0.4569972323084327	0.9982578714795384
001496	104	0.2596153846153846	0.2788461538461538	0.2211538461538461	0.2403846153846154	0.5	T	T	3	-11.4	0.906643200606602	0.9999580210458424
001497	104	0.2403846153846154	0.3365384615384615	0.2019230769230769	0.2211538461538461	0.5384615384615384	C	C	3	-10.4	1.591022635515092	1.0080838701272077
001498	104	0.3076923076923077	0.1923076923076923	0.2692307692307692	0.2307692307692307	0.4615384615384615	G	T	3	-6.0	0.413253174658547	0.998147839871343
001499	104	0.3076923076923077	0.2307692307692307	0.2307692307692307	0.2307692307692307	0.4615384615384615	T	G	3	-7.2	0.8097395365519351	1.0100386616383252
001500	104	0.2692307692307692	0.25	0.2307692307692307	0.25	0.4807692307692308	A	C	3	-8.9	1.1608384339746365	0.9958166466113888
001501	104	0.3173076923076923	0.2019230769230769	0.2788461538461538	0.2019230769230769	0.4807692307692308	T	G	3	-11.8	1.3176303527271354	1.0004706953753095
001502	104	0.2403846153846154	0.1826923076923076	0.2788461538461538	0.2980769230769231	0.4615384615384615	A	A	3	-10.8	0.4414567271535047	1.0096194173243198
001503	104	0.1923076923076923	0.2307692307692307	0.2307692307692307	0.3461538461538461	0.4615384615384615	T	G	3	-11.0	1.5909306453737864	1.0107136422019165
001504	104	0.3269230769230769	0.25	0.2307692307692307	0.1923076923076923	0.4807692307692308	C	T	3	-13.8	1.1054710275730384	0.99078977457727
001505	104	0.2884615384615384	0.2307692307692307	0.2307692307692307	0.25	0.4615384615384615	T	C	3	-6.7	0.9660124742784294	0.9960266891855288
001506	104	0.2307692307692307	0.25	0.2692307692307692	0.25	0.5192307692307693	C	C	3	-12.7	0.4027354480666436	1.011462322716245
001507	104	0.2788461538461538	0.2788461538461538	0.2019230769230769	0.2403846153846154	0.4807692307692308	G	G	3	-9.5	0.3933629245742653	0.9972141261830816
001508	104	0.1634615384615384	0.2596153846153846	0.2403846153846154	0.3365384615384615	0.5	A	G	3	-7.2	0.3090906104586149	1.0165926351350372
001509	104	0.3365384615384615	0.2788461538461538	0.2211538461538461	0.1634615384615384	0.5	A	G	3	-13.3	0.5024039700170068	1.003474848166674
001510	104	0.2596153846153846	0.2788461538461538	0.2019230769230769	0.2596153846153846	0.4807692307692308	C	C	3	-8.4	0.2309549284672905	1.0028099836672606
001511	104	0.25	0.2692307692307692	0.2307692307692307	0.25	0.5	A	C	3	-13.6	0.7964969018324293	0.982696949377828
001512	104	0.2019230769230769	0.2596153846153846	0.2211538461538461	0.3173076923076923	0.4807692307692308	A	C	3	-5.4	1.5689614195003485	0.9982860702920888
001513	104	0.2403846153846154	0.2019230769230769	0.3173076923076923	0.2403846153846154	0.5192307692307693	C	C	3	-13.7	0.3005331998770087	0.9953069567200538
001514	104	0.1826923076923076	0.2788461538461538	0.2596153846153846	0.2788461538461538	0.5384615384615384	C	G	3	-7.2	0.0899914627473543	0.9882841831184064
001515	104	0.2596153846153846	0.1826923076923076	0.2788461538461538	0.2788461538461538	0.4615384615384615	G	C	3	-8.8	1.042897590361424	0.9959431520991774
001516	104	0.2403846153846154	0.2788461538461538	0.2019230769230769	0.2788461538461538	0.4807692307692308	G	A	3	-8.9	0.5114255816868702	1.008180343671596
001517	104	0.2788461538461538	0.2019230769230769	0.2596153846153846	0.2596153846153846	0.4615384615384615	C	A	3	-8.1	0.1483987993090829	1.0057426361051125
001518	104	0.3076923076923077	0.173076923076923	0.2884615384615384	0.2307692307692307	0.4615384615384615	A	T	3	-7.7	1.7208736840412329	0.988029657680122
001519	104	0.2788461538461538	0.2596153846153846	0.2403846153846154	0.2211538461538461	0.5	A	T	3	-10.9	1.3403232697332073	1.0013705322372828
001520	104	0.2403846153846154	0.3173076923076923	0.2211538461538461	0.2211538461538461	0.5384615384615384	A	G	3	-10.4	0.3641163616791685	0.994434389579088
001521	104	0.2115384615384615	0.2115384615384615	0.2692307692307692	0.3076923076923077	0.4807692307692308	T	G	3	-7.9	0.9298829994274695	1.002814912736681
001522	104	0.2307692307692307	0.2307692307692307	0.2884615384615384	0.25	0.5192307692307693	T	A	3	-11.4	1.5537696638906613	1.0016129952492965
001523	104	0.2307692307692307	0.2307692307692307	0.2692307692307692	0.2692307692307692	0.5	T	T	3	-12.8	0.7966160699602821	0.9946862979395594
001524	104	0.2692307692307692	0.2884615384615384	0.2115384615384615	0.2307692307692307	0.5	G	A	3	-9.7	1.6552640198849766	1.008280385134563
001525	104	0.2884615384615384	0.2692307692307692	0.2115384615384615	0.2307692307692307	0.4807692307692308	G	G	3	-7.8	0.7877932930161275	1.0164207513744692
001526	104	0.2403846153846154	0.2019230769230769	0.2980769230769231	0.2596153846153846	0.5	G	G	3	-7.4	0.154949294487148	1.0135539871989785
001527	104	0.2403846153846154	0.2211538461538461	0.2596153846153846	0.2788461538461538	0.4807692307692308	C	G	3	-13.3	1.7256916554089805	0.9840609834613376
001528	104	0.2788461538461538	0.2403846153846154	0.2596153846153846	0.2211538461538461	0.5	G	A	3	-9.5	0.5302184277112285	1.0154511680349332
001529	104	0.2211538461538461	0.2019230769230769	0.3365384615384615	0.2403846153846154	0.5384615384615384	C	T	3	-9.8	0.0656495327634196	1.006377084836024
001530	104	0.2403846153846154	0.2980769230769231	0.2019230769230769	0.2596153846153846	0.5	A	T	3	-9.5	0.4020006604998307	0.9868921684109137
001531	104	0.2211538461538461	0.2211538461538461	0.3173076923076923	0.2403846153846154	0.5384615384615384	C	T	3	-12.5	1.3225175180686537	1.0050564395433632
001532	104	0.2403846153846154	0.2403846153846154	0.2211538461538461	0.2980769230769231	0.4615384615384615	A	C	3	-8.7	3.290223272443584	0.9770841155932768
001533	104	0.2403846153846154	0.1826923076923076	0.2788461538461538	0.2980769230769231	0.4615384615384615	G	A	3	-6.8	0.1086369068537364	0.9907381886120984
001534	104	0.25	0.1923076923076923	0.3269230769230769	0.2307692307692307	0.5192307692307693	A	T	3	-13.4	0.1555463001208251	0.98588038503541
001535	104	0.2019230769230769	0.2596153846153846	0.2596153846153846	0.2788461538461538	0.5192307692307693	G	G	3	-8.6	0.4908108321547187	1.0129816846198834
001536	104	0.25	0.2884615384615384	0.25	0.2115384615384615	0.5384615384615384	A	T	3	-8.9	0.0932440481575275	1.0032853549182468
001537	104	0.2596153846153846	0.2596153846153846	0.2211538461538461	0.2596153846153846	0.4807692307692308	T	A	3	-6.4	1.0805626892670923	0.9915331900901748
001538	104	0.2596153846153846	0.2596153846153846	0.2596153846153846	0.2211538461538461	0.5192307692307693	C	C	3	-11.0	0.6716232269940974	0.997680020319715
001539	104	0.2596153846153846	0.2980769230769231	0.2211538461538461	0.2211538461538461	0.5192307692307693	A	C	3	-12.7	2.225389303064173	1.0099149558520808
001540	104	0.2307692307692307	0.2884615384615384	0.25	0.2307692307692307	0.5384615384615384	G	G	3	-6.5	0.2958424628304726	1.0184155444794063
001541	104	0.2115384615384615	0.173076923076923	0.3653846153846153	0.25	0.5384615384615384	G	T	3	-9.6	0.4631665058179982	1.0161171200702588
001542	104	0.25	0.1923076923076923	0.2884615384615384	0.2692307692307692	0.4807692307692308	C	T	3	-8.1	2.157772545238973	1.015466443442773
001543	104	0.2788461538461538	0.2596153846153846	0.2211538461538461	0.2403846153846154	0.4807692307692308	G	T	3	-11.6	0.0577999042641897	0.9933055316357658
001544	104	0.25	0.25	0.25	0.25	0.5	T	G	3	-9.2	1.3623138761540536	1.009933785395235
001545	104	0.2211538461538461	0.2596153846153846	0.2211538461538461	0.2980769230769231	0.4807692307692308	T	G	3	-8.5	0.5169387637535207	1.0063342955415795
001546	104	0.2788461538461538	0.2211538461538461	0.2788461538461538	0.2211538461538461	0.5	T	A	3	-10.1	0.5747026607326073	1.0031135379830385
001547	104	0.2211538461538461	0.2403846153846154	0.2788461538461538	0.2596153846153846	0.5192307692307693	C	G	3	-12.1	1.0286353713927137	0.9765732287270392
001548	104	0.2211538461538461	0.2596153846153846	0.2788461538461538	0.2403846153846154	0.5384615384615384	A	G	3	-9.1	1.248647169654258	0.9965549464694144
001549	104	0.2403846153846154	0.2788461538461538	0.2403846153846154	0.2403846153846154	0.5192307692307693	C	C	3	-10.7	1.0934814287097865	1.008854125095269
001550	104	0.25	0.2307692307692307	0.25	0.2692307692307692	0.4807692307692308	G	T	3	-13.1	0.7485301734426524	0.9989613340508012
001551	104	0.2403846153846154	0.2211538461538461	0.2788461538461538	0.2596153846153846	0.5	G	C	3	-12.1	2.59612606727936	0.9840646250555468
001552	104	0.2788461538461538	0.2211538461538461	0.2788461538461538	0.2211538461538461	0.5	A	A	3	-7.6	0.9506447934946536	1.0077511241874428
001553	104	0.2788461538461538	0.2980769230769231	0.1826923076923076	0.2403846153846154	0.4807692307692308	A	C	3	-15.3	1.2852785328165537	0.9989274504331626
001554	104	0.2596153846153846	0.2211538461538461	0.2596153846153846	0.2596153846153846	0.4807692307692308	T	A	3	-7.0	2.174711944144452	0.989599119408366
001555	104	0.25	0.25	0.2307692307692307	0.2692307692307692	0.4807692307692308	T	G	3	-9.1	1.354227566194416	1.00649874754931
001556	104	0.2307692307692307	0.25	0.2115384615384615	0.3076923076923077	0.4615384615384615	T	C	3	-12.0	1.7652531063044083	0.9882855001254208
001557	104	0.25	0.1923076923076923	0.3076923076923077	0.25	0.5	G	G	3	-7.2	0.3990259435548755	1.0087419578612802
001558	104	0.3076923076923077	0.2692307692307692	0.2115384615384615	0.2115384615384615	0.4807692307692308	A	T	3	-6.9	1.6149033499776009	1.0106561862353842
001559	104	0.2403846153846154	0.2596153846153846	0.2019230769230769	0.2980769230769231	0.4615384615384615	T	C	3	-8.3	2.3487812706199125	0.991609571271034
001560	104	0.2596153846153846	0.2403846153846154	0.2403846153846154	0.2596153846153846	0.4807692307692308	G	T	3	-11.8	0.7753253735201702	1.0067814350125974
001561	104	0.2788461538461538	0.2596153846153846	0.2403846153846154	0.2211538461538461	0.5	G	G	3	-6.9	0.5100822773477023	1.0063177024978267
001562	104	0.2596153846153846	0.2788461538461538	0.2019230769230769	0.2596153846153846	0.4807692307692308	C	A	3	-13.8	0.9660119864186664	0.9735991841327456
001563	104	0.2307692307692307	0.25	0.2692307692307692	0.25	0.5192307692307693	G	T	3	-16.8	0.3925599498935034	0.974523388646832
001564	104	0.1634615384615384	0.2980769230769231	0.2403846153846154	0.2980769230769231	0.5384615384615384	G	A	3	-12.1	2.2273516221236638	1.0017137052495857
001565	104	0.2596153846153846	0.2596153846153846	0.2211538461538461	0.2596153846153846	0.4807692307692308	T	A	3	-8.1	1.781252480251771	1.0069711245945132
001566	104	0.2884615384615384	0.2692307692307692	0.2692307692307692	0.173076923076923	0.5384615384615384	G	T	3	-14.3	1.569685139812863	0.9930857334955676
001567	104	0.2596153846153846	0.2596153846153846	0.2211538461538461	0.2596153846153846	0.4807692307692308	C	C	3	-6.5	1.025424241981372	1.007301122055544
001568	104	0.2596153846153846	0.2403846153846154	0.2211538461538461	0.2788461538461538	0.4615384615384615	C	C	3	-7.2	0.0530735855777112	1.021935184813966
001569	104	0.2980769230769231	0.2596153846153846	0.2403846153846154	0.2019230769230769	0.5	T	C	3	-13.3	0.0059299017919045	1.024489771065076
001570	104	0.1826923076923076	0.2980769230769231	0.2403846153846154	0.2788461538461538	0.5384615384615384	C	T	3	-13.6	1.2062850997021897	0.9936506109240612
001571	104	0.2019230769230769	0.2788461538461538	0.2596153846153846	0.2596153846153846	0.5384615384615384	C	C	3	-17.2	1.977593025182798	0.9900719405689352
001572	104	0.25	0.25	0.2692307692307692	0.2307692307692307	0.5192307692307693	A	C	3	-11.2	2.0971547494208345	1.0001734620075062
001573	104	0.3076923076923077	0.2115384615384615	0.25	0.2307692307692307	0.4615384615384615	C	G	3	-7.4	1.7244690526250102	0.9913459580243148
001574	104	0.25	0.2692307692307692	0.1923076923076923	0.2884615384615384	0.4615384615384615	C	C	3	-12.1	0.1761818143596763	0.9934729040659692
001575	104	0.25	0.2692307692307692	0.2115384615384615	0.2692307692307692	0.4807692307692308	A	C	3	-11.7	0.3105754873703334	0.9691024224764788
001576	104	0.2307692307692307	0.2692307692307692	0.25	0.25	0.5192307692307693	C	C	3	-8.9	0.243527903093285	1.0073349707209434
001577	104	0.25	0.2115384615384615	0.2692307692307692	0.2692307692307692	0.4807692307692308	T	C	3	-9.6	0.7252230508587909	1.004421809919871
001578	104	0.2788461538461538	0.2211538461538461	0.2596153846153846	0.2403846153846154	0.4807692307692308	G	T	3	-11.6	0.3316954007557317	0.9929099139251976
001579	104	0.2211538461538461	0.2019230769230769	0.3173076923076923	0.2596153846153846	0.5192307692307693	A	G	3	-11.3	2.2156829784745438	1.003569769965336
001580	104	0.2403846153846154	0.2211538461538461	0.2596153846153846	0.2788461538461538	0.4807692307692308	T	A	3	-11.9	0.0179755615387842	1.003698774919018
001581	104	0.2692307692307692	0.25	0.25	0.2307692307692307	0.5	T	C	3	-11.7	2.1851354922103625	1.0045278059935865
001582	104	0.2307692307692307	0.2307692307692307	0.2884615384615384	0.25	0.5192307692307693	G	T	3	-13.9	0.8704050457573252	0.98765035834251
001583	104	0.2115384615384615	0.25	0.2884615384615384	0.25	0.5384615384615384	C	T	3	-9.4	0.4727673085212252	1.005128602430854
001584	104	0.2019230769230769	0.2403846153846154	0.2403846153846154	0.3173076923076923	0.4807692307692308	C	G	3	-5.7	0.2229169713180651	0.9991300256980816
001585	104	0.2307692307692307	0.2884615384615384	0.2307692307692307	0.25	0.5192307692307693	G	G	3	-7.6	1.2584990493181147	0.9970240888968972
001586	104	0.2980769230769231	0.2596153846153846	0.2788461538461538	0.1634615384615384	0.5384615384615384	G	C	3	-8.5	3.012449897500935	0.9807989592287932
001587	104	0.2403846153846154	0.2596153846153846	0.2403846153846154	0.2596153846153846	0.5	T	C	3	-7.3	1.0783258483306892	1.001383127759678
001588	104	0.1923076923076923	0.2884615384615384	0.2115384615384615	0.3076923076923077	0.5	C	T	3	-10.6	1.117883913734502	0.9978529888485932
001589	104	0.25	0.2692307692307692	0.2692307692307692	0.2115384615384615	0.5384615384615384	A	T	3	-11.8	1.4277627367689794	0.9912912202153672
001590	104	0.2884615384615384	0.2115384615384615	0.25	0.25	0.4615384615384615	A	A	3	-6.0	0.055051676439135	0.9951158153317234
001591	104	0.2692307692307692	0.3076923076923077	0.2115384615384615	0.2115384615384615	0.5192307692307693	A	A	3	-12.9	1.0231045007594135	0.9949479783753014
001592	104	0.2211538461538461	0.2980769230769231	0.2403846153846154	0.2403846153846154	0.5384615384615384	C	C	3	-8.7	0.7896368935054408	0.9943669108440484
001593	104	0.2692307692307692	0.2692307692307692	0.2692307692307692	0.1923076923076923	0.5384615384615384	T	A	3	-10.0	0.302833420111232	0.9965717233916292
001594	104	0.2211538461538461	0.2211538461538461	0.3173076923076923	0.2403846153846154	0.5384615384615384	A	T	3	-15.0	2.1545048876278794	0.989267199873552
001595	104	0.2980769230769231	0.2019230769230769	0.2596153846153846	0.2403846153846154	0.4615384615384615	G	T	3	-7.1	0.8224528850398236	0.9940058954168378
001596	104	0.2307692307692307	0.2115384615384615	0.25	0.3076923076923077	0.4615384615384615	G	T	3	-9.1	1.296319608142399	1.0097525014600173
001597	104	0.2980769230769231	0.1634615384615384	0.2980769230769231	0.2403846153846154	0.4615384615384615	A	A	3	-9.2	0.5386629303219266	1.0044586871283012
001598	104	0.2403846153846154	0.1826923076923076	0.2788461538461538	0.2980769230769231	0.4615384615384615	T	T	3	-11.6	1.295489535192825	1.0033533763769469
001599	104	0.3173076923076923	0.2211538461538461	0.2596153846153846	0.2019230769230769	0.4807692307692308	G	C	3	-5.0	0.3529366093981283	0.9833311613744596
001600	104	0.2692307692307692	0.2115384615384615	0.25	0.2692307692307692	0.4615384615384615	C	G	3	-7.1	0.7408029716845764	0.991153788127117
001601	104	0.2692307692307692	0.2307692307692307	0.25	0.25	0.4807692307692308	T	T	3	-12.5	1.4359896646220276	1.0063295793280476
001602	104	0.2019230769230769	0.2980769230769231	0.2211538461538461	0.2788461538461538	0.5192307692307693	T	C	3	-7.9	0.0388228619458732	0.990748586145794
001603	104	0.2403846153846154	0.2980769230769231	0.1826923076923076	0.2788461538461538	0.4807692307692308	A	A	3	-8.8	2.0730272320033456	1.007460248549
001604	104	0.2403846153846154	0.2980769230769231	0.2403846153846154	0.2211538461538461	0.5384615384615384	T	G	3	-10.9	0.511771454118845	1.002382372639961
001605	104	0.25	0.173076923076923	0.2884615384615384	0.2884615384615384	0.4615384615384615	G	A	3	-7.0	0.5816755660381849	1.004146596251282
001606	104	0.2019230769230769	0.2980769230769231	0.2403846153846154	0.2596153846153846	0.5384615384615384	A	T	3	-9.2	3.783906233545685	0.972758856533768
001607	104	0.1923076923076923	0.2307692307692307	0.25	0.3269230769230769	0.4807692307692308	C	T	3	-8.7	0.7996062444405427	1.0210903108008933
001608	104	0.2596153846153846	0.2403846153846154	0.2596153846153846	0.2403846153846154	0.5	C	G	3	-9.3	0.4396052453992204	0.9817815210215785
001609	104	0.1923076923076923	0.2692307692307692	0.2307692307692307	0.3076923076923077	0.5	T	C	3	-12.0	0.702145423866629	1.002760013599314
001610	104	0.2403846153846154	0.2403846153846154	0.2788461538461538	0.2403846153846154	0.5192307692307693	C	A	3	-12.7	0.1728975876003915	0.9997114758894596
001611	104	0.25	0.2884615384615384	0.2115384615384615	0.25	0.5	T	C	3	-9.2	0.4329004601647239	0.987463084059844
001612	104	0.2596153846153846	0.2211538461538461	0.2596153846153846	0.2596153846153846	0.4807692307692308	T	A	3	-6.1	0.2656300253352875	1.001592079840268
001613	104	0.2788461538461538	0.2596153846153846	0.2403846153846154	0.2211538461538461	0.5	A	A	3	-12.6	0.6729635717350478	1.006249824000542
001614	104	0.2596153846153846	0.2980769230769231	0.2403846153846154	0.2019230769230769	0.5384615384615384	A	A	3	-15.8	2.671810531452669	0.994915620087753
001615	104	0.2884615384615384	0.2307692307692307	0.25	0.2307692307692307	0.4807692307692308	C	C	3	-10.8	0.2168213563762378	0.9930059786077844
001616	104	0.2403846153846154	0.2596153846153846	0.2403846153846154	0.2596153846153846	0.5	A	C	3	-11.7	0.8715885080118354	1.0000953568311244
001617	104	0.25	0.25	0.25	0.25	0.5	A	C	3	-13.3	1.0474780232861105	0.9885449168779288
001618	104	0.2115384615384615	0.25	0.25	0.2884615384615384	0.5	T	C	3	-7.2	0.4416445420874926	1.0133235852364968
001619	104	0.1923076923076923	0.25	0.25	0.3076923076923077	0.5	T	T	3	-10.2	0.1413162706329564	1.0112295664419928
001620	104	0.2211538461538461	0.2596153846153846	0.2211538461538461	0.2980769230769231	0.4807692307692308	T	C	3	-8.6	0.4482928037683939	1.0061013854406236
001621	104	0.2884615384615384	0.3076923076923077	0.1923076923076923	0.2115384615384615	0.5	T	C	3	-9.5	0.0671195102324039	0.9816378942681416
001622	104	0.2115384615384615	0.1923076923076923	0.3269230769230769	0.2692307692307692	0.5192307692307693	T	A	3	-6.5	0.6329869459943636	0.9965953055940115
001623	104	0.25	0.3076923076923077	0.2115384615384615	0.2307692307692307	0.5192307692307693	C	A	3	-11.1	0.6880324593074382	0.9972015586325442
001624	104	0.25	0.2692307692307692	0.2307692307692307	0.25	0.5	C	T	3	-7.1	0.2881344764731923	1.0148189341425238
001625	104	0.2788461538461538	0.3557692307692308	0.1826923076923076	0.1826923076923076	0.5384615384615384	C	A	3	-6.9	0.4804895845544849	1.0096015567399752
001626	104	0.1826923076923076	0.3365384615384615	0.2019230769230769	0.2788461538461538	0.5384615384615384	T	T	3	-7.5	2.4770991110632887	1.0123339670387812
001627	104	0.2115384615384615	0.25	0.25	0.2884615384615384	0.5	C	T	3	-9.8	1.51043256240875	0.9931246365586464
001628	104	0.2307692307692307	0.2692307692307692	0.2307692307692307	0.2692307692307692	0.5	C	C	3	-8.7	1.178231139796276	0.9926912549519504
001629	104	0.2980769230769231	0.1826923076923076	0.2788461538461538	0.2403846153846154	0.4615384615384615	A	C	3	-9.0	0.7235141584249372	1.0082879775824178
001630	104	0.25	0.2307692307692307	0.2884615384615384	0.2307692307692307	0.5192307692307693	A	C	3	-12.6	0.5329239793133128	1.0089536713549565
001631	104	0.2884615384615384	0.2692307692307692	0.2115384615384615	0.2307692307692307	0.4807692307692308	A	T	3	-11.4	0.5363805535354637	1.0003597327382574
001632	104	0.2692307692307692	0.25	0.25	0.2307692307692307	0.5	A	A	3	-11.2	0.4714669235598945	1.001577307266798
001633	104	0.2307692307692307	0.2307692307692307	0.2692307692307692	0.2692307692307692	0.5	G	T	3	-7.1	1.5889991857479562	1.0118272729333415
001634	104	0.2692307692307692	0.25	0.2884615384615384	0.1923076923076923	0.5384615384615384	G	G	3	-11.7	1.2084759967078118	1.004394303676951
001635	104	0.1826923076923076	0.2403846153846154	0.2788461538461538	0.2980769230769231	0.5192307692307693	G	A	3	-11.5	0.2398168072036763	1.0089649560211482
001636	104	0.2788461538461538	0.2211538461538461	0.2980769230769231	0.2019230769230769	0.5192307692307693	A	G	3	-10.5	0.9412950265119728	1.0228808818786213
001637	104	0.2692307692307692	0.2692307692307692	0.2115384615384615	0.25	0.4807692307692308	C	A	3	-10.6	0.2315305265211736	1.0145245035432156
001638	104	0.2788461538461538	0.2980769230769231	0.2211538461538461	0.2019230769230769	0.5192307692307693	A	T	3	-9.3	0.8783183991161942	0.9929684444501832
001639	104	0.2884615384615384	0.25	0.2692307692307692	0.1923076923076923	0.5192307692307693	G	G	3	-10.5	0.4564331045472196	1.001594766286603
001640	104	0.2403846153846154	0.2596153846153846	0.2596153846153846	0.2403846153846154	0.5192307692307693	G	G	3	-9.4	0.4130886158770265	1.0135557068360586
001641	104	0.2211538461538461	0.2596153846153846	0.2403846153846154	0.2788461538461538	0.5	C	T	3	-11.3	0.3487367911053504	1.0045210181960105
001642	104	0.2788461538461538	0.2788461538461538	0.2019230769230769	0.2403846153846154	0.4807692307692308	C	C	3	-6.0	0.3235990022805207	1.0159224474714743
001643	104	0.2788461538461538	0.2211538461538461	0.2403846153846154	0.2596153846153846	0.4615384615384615	T	T	3	-10.2	0.2667266583901013	1.0113105896819676
001644	104	0.173076923076923	0.2884615384615384	0.2307692307692307	0.3076923076923077	0.5192307692307693	G	A	3	-12.7	1.5564468121163015	1.0103394026847865
001645	104	0.3076923076923077	0.25	0.2115384615384615	0.2307692307692307	0.4615384615384615	T	T	3	-10.0	0.7913541759443655	0.998874020238771
001646	104	0.2884615384615384	0.2307692307692307	0.2692307692307692	0.2115384615384615	0.5	A	G	3	-14.0	0.4179081055546033	0.985939142388048
001647	104	0.25	0.25	0.2307692307692307	0.2692307692307692	0.4807692307692308	C	A	3	-15.0	0.8029603768797782	1.0027182166262465
001648	104	0.2980769230769231	0.2211538461538461	0.2596153846153846	0.2211538461538461	0.4807692307692308	A	G	3	-8.2	0.2321169006004173	1.0096045061047831
001649	104	0.25	0.2692307692307692	0.2115384615384615	0.2692307692307692	0.4807692307692308	G	G	3	-7.8	0.0990795562510957	1.014705736156094
001650	104	0.2115384615384615	0.3076923076923077	0.2307692307692307	0.25	0.5384615384615384	G	G	3	-9.0	0.4377279332096659	0.9837923851814374
001651	104	0.2403846153846154	0.2980769230769231	0.2019230769230769	0.2596153846153846	0.5	T	T	3	-9.5	0.4320633032853465	0.9941468036799472
001652	104	0.2211538461538461	0.2788461538461538	0.2596153846153846	0.2403846153846154	0.5384615384615384	A	G	3	-12.3	1.290585649923736	1.0070302558982167
001653	104	0.2980769230769231	0.2403846153846154	0.2596153846153846	0.2019230769230769	0.5	T	G	3	-9.2	0.0110764248107044	1.0112389808007014
001654	104	0.25	0.2307692307692307	0.2884615384615384	0.2307692307692307	0.5192307692307693	C	C	3	-8.9	0.4870879007244402	0.9996986303839468
001655	104	0.2596153846153846	0.2019230769230769	0.2980769230769231	0.2403846153846154	0.5	T	A	3	-8.3	2.0380790281813983	1.0052412933325023
001656	104	0.2307692307692307	0.2884615384615384	0.1923076923076923	0.2884615384615384	0.4807692307692308	A	C	3	-9.5	0.4881291509629245	1.0029131926966084
001657	104	0.2307692307692307	0.2692307692307692	0.2115384615384615	0.2884615384615384	0.4807692307692308	A	A	3	-10.7	1.943511902635328	1.0051375550089376
001658	104	0.2884615384615384	0.2884615384615384	0.1923076923076923	0.2307692307692307	0.4807692307692308	C	T	3	-6.8	0.5818906065821509	1.0049874957049485
001659	104	0.2115384615384615	0.2307692307692307	0.2884615384615384	0.2692307692307692	0.5192307692307693	G	G	3	-12.1	0.2383928481935079	0.9826360080573496
001660	104	0.2403846153846154	0.1826923076923076	0.3365384615384615	0.2403846153846154	0.5192307692307693	G	T	3	-11.9	0.4687102113879742	1.0083461506513984
001661	104	0.3269230769230769	0.2115384615384615	0.25	0.2115384615384615	0.4615384615384615	T	A	3	-10.1	1.3937857997616208	0.9835015712628508
001662	104	0.1923076923076923	0.2307692307692307	0.2884615384615384	0.2884615384615384	0.5192307692307693	G	G	3	-9.8	0.5782960476350258	0.9933674760396102
001663	104	0.2596153846153846	0.2211538461538461	0.2980769230769231	0.2211538461538461	0.5192307692307693	A	G	3	-17.0	0.666803217636743	0.9858476874726227
001664	104	0.2019230769230769	0.3173076923076923	0.1826923076923076	0.2980769230769231	0.5	G	T	3	-6.1	1.2630184955330577	1.0141304143686585
001665	104	0.2211538461538461	0.2596153846153846	0.2211538461538461	0.2980769230769231	0.4807692307692308	C	C	3	-13.9	1.1867294850890155	1.0054199351802624
001666	104	0.25	0.2115384615384615	0.3076923076923077	0.2307692307692307	0.5192307692307693	A	G	3	-7.4	0.880039272481942	1.0009422820583125
001667	104	0.2019230769230769	0.2211538461538461	0.2980769230769231	0.2788461538461538	0.5192307692307693	C	T	3	-9.8	0.3980585413633545	1.0116069537036416
001668	104	0.25	0.25	0.2115384615384615	0.2884615384615384	0.4615384615384615	G	T	3	-11.0	0.9620587487181592	0.9934874427354656
001669	104	0.2596153846153846	0.2211538461538461	0.2788461538461538	0.2403846153846154	0.5	G	G	3	-13.3	3.1042498957552134	0.9897214392392129
001670	104	0.2788461538461538	0.2596153846153846	0.2788461538461538	0.1826923076923076	0.5384615384615384	A	G	3	-6.9	0.5486462438831348	1.0001517597835212
001671	104	0.2692307692307692	0.2884615384615384	0.2307692307692307	0.2115384615384615	0.5192307692307693	C	C	3	-13.7	0.4012983936929405	1.004308608951285
001672	104	0.2403846153846154	0.2403846153846154	0.2211538461538461	0.2980769230769231	0.4615384615384615	G	A	3	-5.9	0.4301962612689852	1.0117282160919017
001673	104	0.2307692307692307	0.3269230769230769	0.1923076923076923	0.25	0.5192307692307693	A	C	3	-10.9	0.7541171194293264	0.9818084413255314
001674	104	0.2211538461538461	0.2788461538461538	0.2211538461538461	0.2788461538461538	0.5	G	C	3	-11.2	3.7627001984211192	0.9872363191096948
001675	104	0.2788461538461538	0.2019230769230769	0.2788461538461538	0.2403846153846154	0.4807692307692308	A	A	3	-10.6	1.9755085756275077	0.99782936198073
001676	104	0.2115384615384615	0.2692307692307692	0.2115384615384615	0.3076923076923077	0.4807692307692308	T	G	3	-10.9	0.5502261694947513	1.0131292910639087
001677	104	0.2596153846153846	0.2403846153846154	0.2596153846153846	0.2403846153846154	0.5	C	T	3	-15.0	0.3247774962756118	0.98683324738345
001678	104	0.3173076923076923	0.2403846153846154	0.2788461538461538	0.1634615384615384	0.5192307692307693	G	C	3	-10.0	0.0835822830005322	0.9909929847067456
001679	104	0.2403846153846154	0.2211538461538461	0.2980769230769231	0.2403846153846154	0.5192307692307693	A	T	3	-15.3	2.164803493689662	0.9623933060114948
001680	104	0.1923076923076923	0.2884615384615384	0.2307692307692307	0.2884615384615384	0.5192307692307693	C	T	3	-8.3	0.0832581351677235	1.001003728069811
001681	104	0.2115384615384615	0.2692307692307692	0.2692307692307692	0.25	0.5384615384615384	G	C	3	-7.3	1.8248836588286133	0.98954774468952
001682	104	0.2307692307692307	0.2307692307692307	0.25	0.2884615384615384	0.4807692307692308	T	G	3	-5.6	0.2936896086025461	1.0252627844975275
001683	104	0.2307692307692307	0.3076923076923077	0.2115384615384615	0.25	0.5192307692307693	C	C	3	-9.5	1.624084672063763	1.0102079996991562
001684	104	0.2884615384615384	0.2307692307692307	0.2307692307692307	0.25	0.4615384615384615	C	T	3	-7.3	0.1502410785714399	0.9961244280869398
001685	104	0.2211538461538461	0.2980769230769231	0.2019230769230769	0.2788461538461538	0.5	A	T	3	-8.4	0.8248838129494986	1.00091063725364
001686	104	0.2884615384615384	0.173076923076923	0.3076923076923077	0.2307692307692307	0.4807692307692308	G	A	3	-6.7	0.3061623817172135	1.006778692573534
001687	104	0.2788461538461538	0.2788461538461538	0.2019230769230769	0.2403846153846154	0.4807692307692308	C	C	3	-7.1	0.250034340842167	0.9993831174674196
001688	104	0.2019230769230769	0.2211538461538461	0.2788461538461538	0.2980769230769231	0.5	G	G	3	-9.6	3.204234985781868	1.0179737553838537
001689	104	0.2596153846153846	0.2211538461538461	0.2596153846153846	0.2596153846153846	0.4807692307692308	C	A	3	-8.2	0.6631421548716806	1.0181326589490771
001690	104	0.2788461538461538	0.1826923076923076	0.3173076923076923	0.2211538461538461	0.5	A	A	3	-8.0	0.4438378363369598	1.0061141131639288
001691	104	0.2788461538461538	0.2980769230769231	0.2211538461538461	0.2019230769230769	0.5192307692307693	C	G	3	-8.8	1.6578223244406085	0.979335603122974
001692	104	0.2596153846153846	0.2788461538461538	0.2403846153846154	0.2211538461538461	0.5192307692307693	T	G	3	-7.9	0.1064770499686248	0.9947458075407948
001693	104	0.2115384615384615	0.25	0.2692307692307692	0.2692307692307692	0.5192307692307693	A	G	3	-12.3	1.0213913550201024	0.9994489625839824
001694	104	0.25	0.25	0.25	0.25	0.5	C	G	3	-11.8	0.0017712483596338	1.0311794501520466
001695	104	0.2307692307692307	0.2884615384615384	0.25	0.2307692307692307	0.5384615384615384	G	T	3	-9.2	1.812909664381848	0.9966038672355172
001696	104	0.1442307692307692	0.2788461538461538	0.2596153846153846	0.3173076923076923	0.5384615384615384	C	C	3	-11.3	0.1336435704700767	0.9939205914564996
001697	104	0.2692307692307692	0.2115384615384615	0.2884615384615384	0.2307692307692307	0.5	C	A	3	-8.1	0.7817883243368416	0.9935379728302632
001698	104	0.25	0.2307692307692307	0.25	0.2692307692307692	0.4807692307692308	A	T	3	-6.6	0.1733013248064292	0.9967252802208616
001699	104	0.3269230769230769	0.2884615384615384	0.173076923076923	0.2115384615384615	0.4615384615384615	C	A	3	-6.7	0.0612208798644363	1.0128203665962268
001700	104	0.2980769230769231	0.2403846153846154	0.2403846153846154	0.2211538461538461	0.4807692307692308	C	G	3	-8.3	0.0671572168459533	1.0019541288822702
001701	104	0.1923076923076923	0.3461538461538461	0.173076923076923	0.2884615384615384	0.5192307692307693	T	T	3	-4.5	3.42340696105158	1.019877680412758
001702	104	0.2692307692307692	0.2692307692307692	0.1923076923076923	0.2692307692307692	0.4615384615384615	T	T	3	-8.5	0.5110228846861283	1.011381800550726
001703	104	0.3076923076923077	0.2884615384615384	0.2115384615384615	0.1923076923076923	0.5	C	T	3	-9.9	0.2312049510329427	1.0046219686173956
001704	104	0.2884615384615384	0.2692307692307692	0.2692307692307692	0.173076923076923	0.5384615384615384	A	A	3	-8.7	0.3309301017770043	1.0010872780859768
001705	104	0.3173076923076923	0.2596153846153846	0.2019230769230769	0.2211538461538461	0.4615384615384615	G	T	3	-5.1	0.2944372409628243	1.0021614050028598
001706	104	0.173076923076923	0.2307692307692307	0.3076923076923077	0.2884615384615384	0.5384615384615384	C	A	3	-11.3	1.1338164560628048	1.0085452499173502
001707	104	0.2115384615384615	0.25	0.2307692307692307	0.3076923076923077	0.4807692307692308	T	C	3	-13.8	2.6968064568609944	1.0053995189901486
001708	104	0.3076923076923077	0.2115384615384615	0.3269230769230769	0.1538461538461538	0.5384615384615384	T	T	3	-10.7	0.2556329994999639	1.0188936708285905
001709	104	0.2980769230769231	0.2596153846153846	0.2596153846153846	0.1826923076923076	0.5192307692307693	G	G	3	-7.5	0.1230844341302294	1.0122416380180024
001710	104	0.2307692307692307	0.3076923076923077	0.2307692307692307	0.2307692307692307	0.5384615384615384	G	A	3	-10.1	1.367188184977849	1.0000524274768974
001711	104	0.2884615384615384	0.2115384615384615	0.2884615384615384	0.2115384615384615	0.5	A	T	3	-14.7	0.3348120303543923	0.9898619339881826
001712	104	0.2884615384615384	0.2692307692307692	0.1923076923076923	0.25	0.4615384615384615	A	G	3	-7.8	0.7491297977822575	1.014337892414102
001713	104	0.2403846153846154	0.2596153846153846	0.2211538461538461	0.2788461538461538	0.4807692307692308	G	C	3	-7.3	6.109273612555928	0.9875101763509544
001714	104	0.2019230769230769	0.2596153846153846	0.2403846153846154	0.2980769230769231	0.5	A	T	3	-5.2	0.5288891882477639	1.0113849449699734
001715	104	0.2307692307692307	0.25	0.2692307692307692	0.25	0.5192307692307693	T	T	3	-12.0	1.3638478213483405	1.0084294503208306
001716	104	0.2596153846153846	0.2211538461538461	0.2403846153846154	0.2788461538461538	0.4615384615384615	C	G	3	-13.3	0.4120795813158205	0.9838081025305182
001717	104	0.1923076923076923	0.3076923076923077	0.2115384615384615	0.2884615384615384	0.5192307692307693	A	T	3	-5.3	1.2664768809486524	1.012571980517844
001718	104	0.2596153846153846	0.2596153846153846	0.2403846153846154	0.2403846153846154	0.5	T	C	3	-7.1	1.18811257229992	1.0064985654339822
001719	104	0.2307692307692307	0.25	0.2307692307692307	0.2884615384615384	0.4807692307692308	G	G	3	-12.2	1.2106026126230287	0.9986447341568976
001720	104	0.2403846153846154	0.2596153846153846	0.2596153846153846	0.2403846153846154	0.5192307692307693	G	A	3	-7.8	0.6570348041003075	1.006538065634225
001721	104	0.2788461538461538	0.2211538461538461	0.2403846153846154	0.2596153846153846	0.4615384615384615	C	C	3	-5.9	1.2043603871694442	1.0039853635970009
001722	104	0.3269230769230769	0.2692307692307692	0.2115384615384615	0.1923076923076923	0.4807692307692308	A	C	3	-7.3	1.7118336735925372	1.0093079738992616
001723	104	0.2211538461538461	0.2788461538461538	0.2019230769230769	0.2980769230769231	0.4807692307692308	C	G	3	-6.7	0.9528944763286236	0.9894510736595544
001724	104	0.2115384615384615	0.2307692307692307	0.3076923076923077	0.25	0.5384615384615384	T	A	3	-8.9	0.73783651245664	0.9979902357740772
001725	104	0.25	0.25	0.25	0.25	0.5	A	C	3	-9.9	0.9838546713655432	1.0077805900125991
001726	104	0.2980769230769231	0.3173076923076923	0.2019230769230769	0.1826923076923076	0.5192307692307693	A	C	3	-8.4	0.4976865017521303	1.0100880949091169
001727	104	0.2596153846153846	0.2596153846153846	0.2211538461538461	0.2596153846153846	0.4807692307692308	T	G	3	-11.4	0.1878949731229991	1.0052630860891685
001728	104	0.173076923076923	0.2692307692307692	0.2115384615384615	0.3461538461538461	0.4807692307692308	T	G	3	-8.1	0.8955182902612573	1.018869317809953
001729	104	0.2115384615384615	0.2692307692307692	0.2692307692307692	0.25	0.5384615384615384	C	T	3	-6.9	1.257577407653738	1.0141171660770076
001730	104	0.2307692307692307	0.2115384615384615	0.3269230769230769	0.2307692307692307	0.5384615384615384	G	G	3	-15.4	2.288669537628646	0.996607549609732
001731	104	0.2403846153846154	0.2019230769230769	0.2788461538461538	0.2788461538461538	0.4807692307692308	A	C	3	-13.5	1.0733580767888855	0.9976993132701304
001733	104	0.2884615384615384	0.2884615384615384	0.1923076923076923	0.2307692307692307	0.4807692307692308	C	A	3	-6.1	0.289510662005633	1.0202868974977242
001734	104	0.25	0.2692307692307692	0.2307692307692307	0.25	0.5	C	T	3	-9.4	0.3097307386148266	0.9919546290736272
001735	104	0.2596153846153846	0.1634615384615384	0.3365384615384615	0.2403846153846154	0.5	G	G	3	-7.5	0.3573841424733753	1.014130057273456
001736	104	0.2884615384615384	0.2884615384615384	0.25	0.173076923076923	0.5384615384615384	A	A	3	-16.0	0.4543969962313129	0.9945064932315926
001737	104	0.25	0.2692307692307692	0.2307692307692307	0.25	0.5	A	T	3	-12.5	1.6165418006062418	1.001422378074459
001738	104	0.2211538461538461	0.2788461538461538	0.2596153846153846	0.2403846153846154	0.5384615384615384	T	G	3	-10.8	1.1021474620321108	0.9920898070495676
001739	104	0.2115384615384615	0.2692307692307692	0.2692307692307692	0.25	0.5384615384615384	G	G	3	-12.2	1.1629568863733075	1.0044326607123355
001740	104	0.2403846153846154	0.2403846153846154	0.2980769230769231	0.2211538461538461	0.5384615384615384	T	G	3	-7.8	0.5589889551519364	1.0054075805943885
001741	104	0.2596153846153846	0.2019230769230769	0.2980769230769231	0.2403846153846154	0.5	C	A	3	-9.8	0.0803704129553046	1.0101127855728542
001742	104	0.2211538461538461	0.2596153846153846	0.2788461538461538	0.2403846153846154	0.5384615384615384	T	C	3	-11.9	2.364338445566397	0.999846514619749
001743	104	0.25	0.2692307692307692	0.2307692307692307	0.25	0.5	A	C	3	-13.5	0.1221913402057675	0.9970703843394916
001744	104	0.2115384615384615	0.2884615384615384	0.25	0.25	0.5384615384615384	A	T	3	-11.4	1.846539508571124	1.0135220684464972
001745	104	0.2884615384615384	0.2884615384615384	0.1923076923076923	0.2307692307692307	0.4807692307692308	A	G	3	-7.4	1.8833302578940705	1.0070289711577989
001746	104	0.2115384615384615	0.2692307692307692	0.2692307692307692	0.25	0.5384615384615384	G	G	3	-9.3	0.4538850284695374	1.004075340262841
001747	104	0.1923076923076923	0.3076923076923077	0.2307692307692307	0.2692307692307692	0.5384615384615384	T	T	3	-10.7	0.1356063089496622	1.0058430064829087
001748	104	0.2403846153846154	0.2019230769230769	0.2788461538461538	0.2788461538461538	0.4807692307692308	T	T	3	-8.7	0.3597886312943766	1.0038332487386663
001749	104	0.2115384615384615	0.25	0.2692307692307692	0.2692307692307692	0.5192307692307693	T	T	3	-9.7	1.4686277914623862	1.0168316299516775
001750	104	0.2211538461538461	0.2019230769230769	0.2980769230769231	0.2788461538461538	0.5	C	A	3	-14.7	0.2661319973920338	0.994347312093772
001751	104	0.25	0.2115384615384615	0.3076923076923077	0.2307692307692307	0.5192307692307693	G	A	3	-8.0	0.601402046398376	1.0065031318881137
001752	104	0.2115384615384615	0.2884615384615384	0.2115384615384615	0.2884615384615384	0.5	C	T	3	-7.9	0.2066209236477523	0.997117498382313
001753	104	0.2596153846153846	0.2596153846153846	0.2403846153846154	0.2403846153846154	0.5	A	T	3	-11.4	0.0071067921559113	1.0105557741704398
001754	104	0.2211538461538461	0.2403846153846154	0.2788461538461538	0.2596153846153846	0.5192307692307693	G	A	3	-14.3	0.5655411229202338	1.0074753275539303
001755	104	0.3076923076923077	0.2692307692307692	0.2115384615384615	0.2115384615384615	0.4807692307692308	A	T	3	-10.2	1.2197001169031942	0.9950712498066164
001756	104	0.2019230769230769	0.2403846153846154	0.2596153846153846	0.2980769230769231	0.5	G	T	3	-7.8	0.3036666226176426	1.007729158132998
001757	104	0.3173076923076923	0.2019230769230769	0.2596153846153846	0.2211538461538461	0.4615384615384615	T	G	3	-12.4	0.4459219504881591	0.9958250155252988
001758	104	0.2980769230769231	0.2403846153846154	0.2403846153846154	0.2211538461538461	0.4807692307692308	T	A	3	-12.5	0.7837622980483466	0.987996495396213
001759	104	0.2980769230769231	0.2788461538461538	0.2019230769230769	0.2211538461538461	0.4807692307692308	A	T	3	-11.1	0.8633103218539642	0.9884480973468842
001760	104	0.2307692307692307	0.1923076923076923	0.3076923076923077	0.2692307692307692	0.5	T	A	3	-12.8	1.120340151684882	0.9949259143937544
001761	104	0.2692307692307692	0.2692307692307692	0.2115384615384615	0.25	0.4807692307692308	A	G	3	-2.5	0.3650195867289544	1.0002302987023917
001762	104	0.2307692307692307	0.2692307692307692	0.2307692307692307	0.2692307692307692	0.5	A	G	3	-9.5	0.7851396528492794	1.0089566914933366
001763	104	0.2115384615384615	0.2692307692307692	0.2692307692307692	0.25	0.5384615384615384	G	C	3	-17.5	0.0368890929280721	1.0023113334654938
001764	104	0.2596153846153846	0.2403846153846154	0.2403846153846154	0.2596153846153846	0.4807692307692308	T	T	3	-10.2	0.2456339339210846	0.9866830345756752
001765	104	0.25	0.2692307692307692	0.2115384615384615	0.2692307692307692	0.4807692307692308	T	C	2	-6.3	2.151264720135553	1.000441037960056
001766	104	0.2403846153846154	0.2211538461538461	0.2788461538461538	0.2596153846153846	0.5	G	G	3	-10.7	0.4303472003598956	1.0009737265932142
001767	104	0.2596153846153846	0.2788461538461538	0.2403846153846154	0.2211538461538461	0.5192307692307693	A	G	3	-7.9	1.0314052162471208	0.9925072519166582
001768	104	0.2115384615384615	0.2307692307692307	0.3076923076923077	0.25	0.5384615384615384	A	T	3	-10.6	0.2570087391659301	0.9993359963841044
001769	104	0.2403846153846154	0.2403846153846154	0.2596153846153846	0.2596153846153846	0.5	A	C	3	-11.0	0.9356726014964192	1.0051549482384687
001770	104	0.2307692307692307	0.2884615384615384	0.2115384615384615	0.2692307692307692	0.5	G	A	3	-8.4	2.4719566448241	0.9858547096543406
001771	104	0.25	0.2884615384615384	0.2307692307692307	0.2307692307692307	0.5192307692307693	A	T	3	-5.5	2.105360488143671	1.0086208734467974
001772	104	0.2211538461538461	0.2211538461538461	0.2596153846153846	0.2980769230769231	0.4807692307692308	C	T	3	-8.7	1.4087198186033572	1.0120866928890917
001773	104	0.2403846153846154	0.2403846153846154	0.2211538461538461	0.2980769230769231	0.4615384615384615	C	G	3	-8.6	0.3709500052204376	0.9855698576220338
001774	104	0.2692307692307692	0.2115384615384615	0.3076923076923077	0.2115384615384615	0.5192307692307693	A	G	3	-10.4	0.7652005788087515	0.9941757157640934
001775	104	0.2403846153846154	0.2788461538461538	0.2019230769230769	0.2788461538461538	0.4807692307692308	T	T	3	-5.9	0.2136277242282206	1.0158696445147457
001776	104	0.2115384615384615	0.2115384615384615	0.2692307692307692	0.3076923076923077	0.4807692307692308	T	A	3	-6.6	1.1934947636606348	1.0142453756617122
001777	104	0.3173076923076923	0.2980769230769231	0.2019230769230769	0.1826923076923076	0.5	G	C	3	-5.6	1.1694625791521864	0.9952386939973086
001778	104	0.2788461538461538	0.2019230769230769	0.2980769230769231	0.2211538461538461	0.5	C	A	3	-8.8	0.3131317918406154	1.0116467579965482
001779	104	0.2596153846153846	0.2980769230769231	0.2211538461538461	0.2211538461538461	0.5192307692307693	G	A	3	-8.8	0.9632236525341134	1.0074543042134023
001780	104	0.25	0.2884615384615384	0.25	0.2115384615384615	0.5384615384615384	G	G	3	-9.1	1.195374762106444	1.017747567491508
001781	104	0.2692307692307692	0.3269230769230769	0.2115384615384615	0.1923076923076923	0.5384615384615384	T	A	3	-13.4	2.698328270421617	0.999520863362874
001782	104	0.2211538461538461	0.2019230769230769	0.2788461538461538	0.2980769230769231	0.4807692307692308	T	T	3	-5.9	2.8851940028085723	0.9834975569168584
001783	104	0.1923076923076923	0.25	0.2884615384615384	0.2692307692307692	0.5384615384615384	T	G	3	-13.4	0.0645365952906377	1.01100914931004
001784	104	0.2019230769230769	0.2596153846153846	0.2403846153846154	0.2980769230769231	0.5	T	C	3	-6.8	0.2806147578592396	1.000529587302735
001785	104	0.25	0.1923076923076923	0.3461538461538461	0.2115384615384615	0.5384615384615384	G	A	3	-5.2	0.0114510446769112	1.0108499969292628
001786	104	0.2403846153846154	0.3173076923076923	0.1826923076923076	0.2596153846153846	0.5	A	C	2	-8.3	0.7040817506782744	1.017658132213057
001787	104	0.2115384615384615	0.1923076923076923	0.3076923076923077	0.2884615384615384	0.5	T	C	3	-7.9	0.4441656674659558	1.0201499328429509
001788	104	0.2403846153846154	0.2980769230769231	0.2211538461538461	0.2403846153846154	0.5192307692307693	C	A	3	-9.7	0.7892774900779422	1.002344401231769
001789	104	0.2788461538461538	0.2211538461538461	0.2788461538461538	0.2211538461538461	0.5	T	G	3	-10.7	0.4910176590007568	1.0064231214176702
001790	104	0.2019230769230769	0.2403846153846154	0.2403846153846154	0.3173076923076923	0.4807692307692308	A	C	3	-8.1	2.661314392114005	1.0021689853502744
001791	104	0.2596153846153846	0.2596153846153846	0.2788461538461538	0.2019230769230769	0.5384615384615384	C	C	3	-10.6	0.7275926740307589	1.0090686970486868
001792	104	0.25	0.2884615384615384	0.2115384615384615	0.25	0.5	G	G	3	-9.7	0.6565508564108629	1.006723879712854
001793	104	0.2980769230769231	0.2403846153846154	0.2788461538461538	0.1826923076923076	0.5192307692307693	G	C	3	-14.6	0.1885080656567185	1.00516279055835
001794	104	0.2788461538461538	0.2211538461538461	0.3173076923076923	0.1826923076923076	0.5384615384615384	A	G	3	-16.1	0.450204473354836	1.013813238597581
001795	104	0.2307692307692307	0.25	0.2307692307692307	0.2884615384615384	0.4807692307692308	C	T	3	-7.6	1.5051919339775377	0.9985113134191496
001796	104	0.2692307692307692	0.1923076923076923	0.2692307692307692	0.2692307692307692	0.4615384615384615	T	T	3	-8.8	0.6386253575434726	1.006955129316052
001797	104	0.2596153846153846	0.2019230769230769	0.2980769230769231	0.2403846153846154	0.5	A	C	3	-11.7	0.2934586641693546	0.9910555960631114
001798	104	0.2788461538461538	0.2596153846153846	0.2788461538461538	0.1826923076923076	0.5384615384615384	G	T	3	-10.2	1.1115146629586916	1.0020981669816031
001799	104	0.2115384615384615	0.2692307692307692	0.25	0.2692307692307692	0.5192307692307693	C	C	3	-11.8	0.998476800142558	1.003985726815918
001800	104	0.2019230769230769	0.2980769230769231	0.2403846153846154	0.2596153846153846	0.5384615384615384	G	A	3	-11.0	0.2618251357559115	0.984379658349284
001801	104	0.2115384615384615	0.173076923076923	0.3461538461538461	0.2692307692307692	0.5192307692307693	G	C	3	-5.8	0.7446227487478853	1.0083514262864322
001802	104	0.2596153846153846	0.2596153846153846	0.2403846153846154	0.2403846153846154	0.5	T	T	3	-12.2	0.9519705521547828	0.9940408912125778
001803	104	0.2884615384615384	0.2115384615384615	0.2692307692307692	0.2307692307692307	0.4807692307692308	G	A	3	-7.1	0.225952871757036	1.0149935979693974
001804	104	0.2019230769230769	0.2403846153846154	0.2788461538461538	0.2788461538461538	0.5192307692307693	C	G	3	-9.0	0.0102622513076835	1.0172921931109742
001805	104	0.2307692307692307	0.2692307692307692	0.2307692307692307	0.2692307692307692	0.5	A	T	3	-10.1	2.592914188095532	1.0165186781035176
001806	104	0.25	0.2692307692307692	0.2307692307692307	0.25	0.5	A	T	3	-8.2	0.5253259643948499	0.9948453373208268
001807	104	0.2884615384615384	0.25	0.25	0.2115384615384615	0.5	A	C	3	-9.1	0.6494319182485195	1.0134265836223642
001808	104	0.2115384615384615	0.2884615384615384	0.25	0.25	0.5384615384615384	G	G	3	-9.6	0.5830787257737907	1.011287343416826
001809	104	0.2307692307692307	0.1923076923076923	0.2884615384615384	0.2884615384615384	0.4807692307692308	T	T	3	-8.8	1.333231899153299	1.007677381599812
001810	104	0.2019230769230769	0.2403846153846154	0.2788461538461538	0.2788461538461538	0.5192307692307693	A	C	3	-5.7	1.5487269781248394	1.016350853172964
001811	104	0.2019230769230769	0.2211538461538461	0.3173076923076923	0.2596153846153846	0.5384615384615384	G	T	3	-10.2	0.1883393498444039	1.0059071403386357
001812	104	0.25	0.25	0.25	0.25	0.5	G	G	3	-6.0	6.124617376640567	0.9978338034212652
001813	104	0.2692307692307692	0.25	0.2115384615384615	0.2692307692307692	0.4615384615384615	T	T	3	-8.5	0.7920271905223044	1.000085520500617
001814	104	0.2307692307692307	0.2115384615384615	0.2884615384615384	0.2692307692307692	0.5	G	G	3	-11.8	0.7311419277536008	1.0076551468286443
001815	104	0.2211538461538461	0.2596153846153846	0.2211538461538461	0.2980769230769231	0.4807692307692308	G	C	3	-7.2	0.172221837192313	0.9833326080283502
001816	104	0.2403846153846154	0.2403846153846154	0.2596153846153846	0.2596153846153846	0.5	G	T	3	-11.7	2.1355841983857773	1.007959801612398
001817	104	0.2115384615384615	0.1923076923076923	0.3269230769230769	0.2692307692307692	0.5192307692307693	C	G	3	-10.7	1.038692541093304	0.9981191795787812
001818	104	0.3173076923076923	0.2596153846153846	0.2019230769230769	0.2211538461538461	0.4615384615384615	C	T	3	-6.8	0.9035000635239968	1.0178492431654282
001819	104	0.2019230769230769	0.2596153846153846	0.2211538461538461	0.3173076923076923	0.4807692307692308	T	C	3	-8.0	0.8035853706726795	1.0112116205400454
001820	104	0.3269230769230769	0.2692307692307692	0.1923076923076923	0.2115384615384615	0.4615384615384615	C	A	3	-6.7	0.2606383747353175	1.006238737521188
001821	104	0.2211538461538461	0.2596153846153846	0.2403846153846154	0.2788461538461538	0.5	C	T	3	-10.6	1.187039955127242	1.0000405037957487
001822	104	0.2788461538461538	0.2211538461538461	0.2596153846153846	0.2403846153846154	0.4807692307692308	G	C	3	-6.6	0.9851044890508434	0.9986999229891268
001823	104	0.2403846153846154	0.2019230769230769	0.2788461538461538	0.2788461538461538	0.4807692307692308	T	C	3	-11.1	0.8258211788330218	0.999289952086049
001824	104	0.2211538461538461	0.3173076923076923	0.2211538461538461	0.2403846153846154	0.5384615384615384	C	T	3	-11.7	0.4275147332286804	1.0153951056523436
001825	104	0.2884615384615384	0.25	0.2307692307692307	0.2307692307692307	0.4807692307692308	C	A	3	-8.7	0.5443322177763327	1.003497663210381
001826	104	0.2884615384615384	0.2115384615384615	0.25	0.25	0.4615384615384615	G	C	3	-7.8	5.9690538759072655	0.9699837519464602
001827	104	0.1826923076923076	0.2019230769230769	0.2596153846153846	0.3557692307692308	0.4615384615384615	G	T	3	-5.9	0.4269946940771953	1.0131956276347664
001828	104	0.2788461538461538	0.1634615384615384	0.2980769230769231	0.2596153846153846	0.4615384615384615	A	A	3	-8.1	0.7570718969340513	1.0190483411308957
001829	104	0.1538461538461538	0.2884615384615384	0.25	0.3076923076923077	0.5384615384615384	T	T	3	-10.7	0.9683515370666428	0.99653161241818
001830	104	0.2788461538461538	0.2211538461538461	0.2788461538461538	0.2211538461538461	0.5	G	A	3	-9.9	1.1991442027980257	1.0037342139440713
001831	104	0.2980769230769231	0.2019230769230769	0.2596153846153846	0.2403846153846154	0.4615384615384615	A	C	3	-6.3	1.5121772482814395	1.0202920147912478
001832	104	0.2596153846153846	0.2019230769230769	0.2788461538461538	0.2596153846153846	0.4807692307692308	C	T	3	-11.7	0.7298960679415291	0.987759561311114
001833	104	0.2596153846153846	0.2596153846153846	0.2403846153846154	0.2403846153846154	0.5	G	G	3	-7.0	0.5849991649088256	1.0123198449078743
001834	104	0.2403846153846154	0.1634615384615384	0.2980769230769231	0.2980769230769231	0.4615384615384615	A	G	3	-5.8	0.498985125840176	1.0111150748209106
001835	104	0.2884615384615384	0.1923076923076923	0.2692307692307692	0.25	0.4615384615384615	T	A	3	-10.7	1.1400301590255566	0.9916416118907974
001836	104	0.2211538461538461	0.2788461538461538	0.2403846153846154	0.2596153846153846	0.5192307692307693	G	G	3	-8.9	1.6123345187182163	1.0081237343830922
001837	104	0.2019230769230769	0.2211538461538461	0.2980769230769231	0.2788461538461538	0.5192307692307693	T	G	3	-12.4	0.015731267065749	0.9920786647869076
001838	104	0.2788461538461538	0.2211538461538461	0.2596153846153846	0.2403846153846154	0.4807692307692308	C	T	3	-7.1	0.9617071150205582	1.00249162570993
001839	104	0.2692307692307692	0.2884615384615384	0.2115384615384615	0.2307692307692307	0.5	A	C	3	-8.4	0.264824235653348	1.0057599129350985
001840	104	0.2692307692307692	0.2115384615384615	0.2692307692307692	0.25	0.4807692307692308	A	G	3	-5.4	0.1963712404371236	1.0128979426351492
001841	104	0.2115384615384615	0.2884615384615384	0.25	0.25	0.5384615384615384	G	C	3	-11.7	0.2122471403283507	0.9824033303182944
001842	104	0.2403846153846154	0.2788461538461538	0.2403846153846154	0.2403846153846154	0.5192307692307693	C	A	3	-6.9	0.9498903348151124	1.0099703733296972
001843	104	0.2596153846153846	0.2403846153846154	0.2788461538461538	0.2211538461538461	0.5192307692307693	T	G	3	-14.9	0.5065741541225075	1.0023291377720032
001844	104	0.2115384615384615	0.2115384615384615	0.3076923076923077	0.2692307692307692	0.5192307692307693	G	T	3	-11.2	1.0329610826217688	0.9746214317563376
001845	104	0.173076923076923	0.2307692307692307	0.2884615384615384	0.3076923076923077	0.5192307692307693	G	A	3	-13.6	2.184240505241535	0.9921503777143764
001846	104	0.2692307692307692	0.2692307692307692	0.2692307692307692	0.1923076923076923	0.5384615384615384	C	C	3	-11.5	0.9331813797965508	1.0016036356575764
001847	104	0.25	0.25	0.2692307692307692	0.2307692307692307	0.5192307692307693	A	G	3	-12.7	0.643125389781104	0.9971231192860444
001848	104	0.1923076923076923	0.2692307692307692	0.2692307692307692	0.2692307692307692	0.5384615384615384	T	T	3	-9.1	2.797813820612969	1.018813546768196
001849	104	0.2596153846153846	0.2980769230769231	0.2403846153846154	0.2019230769230769	0.5384615384615384	C	G	3	-11.7	1.0981593690341198	0.9721094733305636
001850	104	0.2307692307692307	0.25	0.2884615384615384	0.2307692307692307	0.5384615384615384	A	G	3	-12.9	0.1735623373349677	0.982744921374182
001851	104	0.2019230769230769	0.2788461538461538	0.2403846153846154	0.2788461538461538	0.5192307692307693	A	G	3	-5.4	0.8798257733954447	0.9986155653381672
001852	104	0.2692307692307692	0.2307692307692307	0.2307692307692307	0.2692307692307692	0.4615384615384615	C	A	3	-5.3	1.121919949807244	1.0092131348806903
001853	104	0.2019230769230769	0.2211538461538461	0.2980769230769231	0.2788461538461538	0.5192307692307693	C	C	3	-11.3	5.177310979233639	0.950517006775382
001854	104	0.2596153846153846	0.2980769230769231	0.2211538461538461	0.2211538461538461	0.5192307692307693	C	C	3	-13.3	0.4165121170272026	1.019658588563784
001855	104	0.2980769230769231	0.2019230769230769	0.2596153846153846	0.2403846153846154	0.4615384615384615	T	T	3	-8.3	0.2715716009264187	0.9943955348262208
001856	104	0.2596153846153846	0.2211538461538461	0.2596153846153846	0.2596153846153846	0.4807692307692308	C	A	3	-14.9	0.6751085307691209	0.9928635806541812
001857	104	0.2884615384615384	0.2115384615384615	0.25	0.25	0.4615384615384615	C	C	3	-8.5	0.1532513832166346	1.004153055474754
001858	104	0.25	0.2307692307692307	0.2692307692307692	0.25	0.5	C	T	3	-10.4	0.4363404691581872	1.0150361285510496
001859	104	0.2211538461538461	0.2980769230769231	0.2211538461538461	0.2596153846153846	0.5192307692307693	C	T	3	-11.6	0.5752460063394829	1.0022573325843946
001860	104	0.2692307692307692	0.2307692307692307	0.2884615384615384	0.2115384615384615	0.5192307692307693	A	T	3	-14.1	0.6920493715733202	0.971591520029528
001861	104	0.2596153846153846	0.2403846153846154	0.2403846153846154	0.2596153846153846	0.4807692307692308	G	A	3	-8.6	0.8499654668329834	1.0054665401272276
001862	104	0.25	0.25	0.2307692307692307	0.2692307692307692	0.4807692307692308	G	A	3	-9.5	0.6772124606214251	1.000191080978709
001863	104	0.25	0.2115384615384615	0.2692307692307692	0.2692307692307692	0.4807692307692308	C	T	3	-11.9	0.2690146650938407	1.005852507446238
001864	104	0.2788461538461538	0.2596153846153846	0.2019230769230769	0.2596153846153846	0.4615384615384615	T	A	3	-7.5	0.1869377928752219	1.000609567468384
001865	104	0.2211538461538461	0.2596153846153846	0.2403846153846154	0.2788461538461538	0.5	T	C	3	-10.0	0.4215119034417788	0.981867591563266
001866	104	0.2307692307692307	0.2692307692307692	0.2115384615384615	0.2884615384615384	0.4807692307692308	C	A	3	-11.5	0.9887986628854176	1.0015756206520634
001867	104	0.1826923076923076	0.2596153846153846	0.2403846153846154	0.3173076923076923	0.5	A	T	3	-8.0	2.0877437246368222	0.9859885403942804
001868	104	0.2019230769230769	0.2980769230769231	0.2211538461538461	0.2788461538461538	0.5192307692307693	T	T	3	-7.2	0.5140584594731529	1.009609475735385
001869	104	0.1826923076923076	0.2596153846153846	0.2788461538461538	0.2788461538461538	0.5384615384615384	T	A	3	-12.6	0.5839511032030715	0.9675644067352148
001870	104	0.1634615384615384	0.2596153846153846	0.2788461538461538	0.2980769230769231	0.5384615384615384	T	A	3	-8.9	1.2097255080183176	0.992391377931172
001871	104	0.2307692307692307	0.2884615384615384	0.25	0.2307692307692307	0.5384615384615384	T	C	3	-10.4	0.0175965530534715	1.002285038146847
001872	104	0.2788461538461538	0.2596153846153846	0.2403846153846154	0.2211538461538461	0.5	C	T	3	-7.4	0.4547120880251626	1.012571210635184
001873	104	0.2403846153846154	0.2403846153846154	0.2211538461538461	0.2980769230769231	0.4615384615384615	T	T	3	-6.7	0.2482229255070899	1.0021607698133488
001874	104	0.25	0.2692307692307692	0.2692307692307692	0.2115384615384615	0.5384615384615384	T	G	3	-11.6	0.5242190845443698	1.0054930566070288
001875	104	0.2403846153846154	0.2403846153846154	0.2980769230769231	0.2211538461538461	0.5384615384615384	C	G	3	-11.9	0.3039564775342986	0.9756876380318186
001876	104	0.2403846153846154	0.2019230769230769	0.2980769230769231	0.2596153846153846	0.5	G	C	3	-10.9	0.240440648785456	0.999999347375142
001877	104	0.2307692307692307	0.173076923076923	0.3653846153846153	0.2307692307692307	0.5384615384615384	T	C	3	-8.8	0.7206652683193777	1.01353651080716
001878	104	0.2884615384615384	0.25	0.25	0.2115384615384615	0.5	G	G	3	-11.4	0.4105030584243438	1.011327190386349
001879	104	0.2403846153846154	0.2403846153846154	0.2596153846153846	0.2596153846153846	0.5	A	T	3	-16.8	1.0139417009692495	0.9757162866994012
001880	104	0.2596153846153846	0.2019230769230769	0.2596153846153846	0.2788461538461538	0.4615384615384615	A	T	3	-7.1	1.2859931137627143	0.9839622706245924
001881	104	0.2596153846153846	0.2788461538461538	0.2019230769230769	0.2596153846153846	0.4807692307692308	C	C	3	-10.4	1.0045882826676586	0.9961839611763786
001882	104	0.2884615384615384	0.2692307692307692	0.2115384615384615	0.2307692307692307	0.4807692307692308	T	C	3	-13.8	0.1245665129717699	1.0059558713626096
001883	104	0.3076923076923077	0.2115384615384615	0.2692307692307692	0.2115384615384615	0.4807692307692308	G	A	3	-9.0	0.4062798939953534	0.9752761814255104
001884	104	0.2115384615384615	0.2307692307692307	0.2884615384615384	0.2692307692307692	0.5192307692307693	C	G	2	-10.3	2.1738570505268022	0.9953692076905064
001885	104	0.2788461538461538	0.2788461538461538	0.2211538461538461	0.2211538461538461	0.5	T	C	3	-7.4	0.7488546133101048	1.0017007418266544
001886	104	0.2019230769230769	0.2211538461538461	0.2788461538461538	0.2980769230769231	0.5	C	T	3	-10.4	0.1619811859373415	1.0003416765264832
001887	104	0.2692307692307692	0.2115384615384615	0.3269230769230769	0.1923076923076923	0.5384615384615384	G	A	3	-16.9	0.692909702463519	0.986238881811373
001888	104	0.2307692307692307	0.2115384615384615	0.2884615384615384	0.2692307692307692	0.5	C	T	3	-5.5	1.6400362262895254	0.9774241221605692
001889	104	0.3173076923076923	0.2788461538461538	0.2211538461538461	0.1826923076923076	0.5	G	C	3	-10.6	0.2672566358237683	0.9829290577246772
001890	104	0.2788461538461538	0.2211538461538461	0.2403846153846154	0.2596153846153846	0.4615384615384615	A	G	3	-6.9	0.586361249832919	1.0181060860585738
001891	104	0.2884615384615384	0.25	0.2884615384615384	0.173076923076923	0.5384615384615384	G	A	3	-11.0	0.2686953992751204	0.9918512691273712
001892	104	0.25	0.2692307692307692	0.2307692307692307	0.25	0.5	C	C	3	-9.8	0.5806420972492583	0.9852615205084536
001893	104	0.2596153846153846	0.2403846153846154	0.2403846153846154	0.2596153846153846	0.4807692307692308	T	C	3	-7.9	2.0138785306878795	0.9928458743005708
001894	104	0.2019230769230769	0.2019230769230769	0.2596153846153846	0.3365384615384615	0.4615384615384615	C	A	3	-7.4	1.3589244636708997	1.00103807290414
001895	104	0.2884615384615384	0.2692307692307692	0.25	0.1923076923076923	0.5192307692307693	C	T	3	-7.6	1.360965493450808	1.0156684394527202
001896	104	0.2403846153846154	0.2596153846153846	0.2788461538461538	0.2211538461538461	0.5384615384615384	C	T	3	-13.1	0.8543772788433596	1.0055313119035556
001897	104	0.2019230769230769	0.3173076923076923	0.2019230769230769	0.2788461538461538	0.5192307692307693	C	A	3	-10.7	1.4694499673760757	1.0101227395790118
001898	104	0.2788461538461538	0.2403846153846154	0.2403846153846154	0.2403846153846154	0.4807692307692308	C	T	3	-7.4	0.7101894105221918	1.000332484039322
001899	104	0.2884615384615384	0.3269230769230769	0.1923076923076923	0.1923076923076923	0.5192307692307693	A	T	3	-7.3	0.4315427290798376	1.0136667852883467
001900	104	0.2692307692307692	0.2692307692307692	0.2692307692307692	0.1923076923076923	0.5384615384615384	G	G	3	-11.5	0.3166104331529534	0.9925168013019118
001901	104	0.2980769230769231	0.2596153846153846	0.2403846153846154	0.2019230769230769	0.5	A	G	3	-12.4	0.5213833989702686	0.9964132759911616
001902	104	0.2692307692307692	0.2307692307692307	0.3076923076923077	0.1923076923076923	0.5384615384615384	C	T	3	-15.8	0.5464526413547814	1.0043875299569147
001903	104	0.2692307692307692	0.25	0.2692307692307692	0.2115384615384615	0.5192307692307693	G	G	3	-11.0	0.3720588486282898	0.9982236432236784
001904	104	0.25	0.2692307692307692	0.2692307692307692	0.2115384615384615	0.5384615384615384	G	C	3	-14.6	1.3484745142105805	0.9903229713462224
001905	104	0.2980769230769231	0.2596153846153846	0.2211538461538461	0.2211538461538461	0.4807692307692308	T	T	3	-9.2	0.2140632952252302	1.00934711688727
001906	104	0.2403846153846154	0.2980769230769231	0.2211538461538461	0.2403846153846154	0.5192307692307693	A	T	3	-11.8	1.5542877558727972	0.98998116555555
001907	104	0.2211538461538461	0.3365384615384615	0.2019230769230769	0.2403846153846154	0.5384615384615384	G	C	3	-6.3	1.3469240404810705	0.9946317431602412
001908	104	0.2596153846153846	0.2788461538461538	0.2019230769230769	0.2596153846153846	0.4807692307692308	T	T	3	-9.8	0.2229656600976797	1.0061238655542617
001909	104	0.2596153846153846	0.2403846153846154	0.2596153846153846	0.2403846153846154	0.5	A	T	3	-15.0	0.6616339627564435	0.990284754159022
001910	104	0.2403846153846154	0.2403846153846154	0.2788461538461538	0.2403846153846154	0.5192307692307693	G	G	3	-10.6	0.1633704886913222	1.0091331996811446
001911	104	0.2980769230769231	0.2019230769230769	0.2596153846153846	0.2403846153846154	0.4615384615384615	G	T	3	-8.1	1.3311644096212376	0.9934432229961048
001912	104	0.2788461538461538	0.2211538461538461	0.2596153846153846	0.2403846153846154	0.4807692307692308	G	A	3	-13.5	0.4622598855088871	0.9882830688151704
001913	104	0.2211538461538461	0.2211538461538461	0.2403846153846154	0.3173076923076923	0.4615384615384615	T	A	3	-3.6	1.5547302737530235	0.9996335756621798
001914	104	0.2596153846153846	0.2403846153846154	0.2403846153846154	0.2596153846153846	0.4807692307692308	A	G	3	-10.8	0.6970523307317575	0.9864444291503128
001915	104	0.2403846153846154	0.2788461538461538	0.2403846153846154	0.2403846153846154	0.5192307692307693	G	A	3	-8.8	0.6022667385940829	1.0050529802411328
001916	104	0.2884615384615384	0.2692307692307692	0.2692307692307692	0.173076923076923	0.5384615384615384	A	C	3	-15.5	0.2608316508208652	1.0038807728352936
001917	104	0.25	0.3076923076923077	0.2307692307692307	0.2115384615384615	0.5384615384615384	A	A	3	-11.1	0.6845666514232216	1.0005568322184422
001918	104	0.2211538461538461	0.2980769230769231	0.2403846153846154	0.2403846153846154	0.5384615384615384	C	A	3	-14.5	0.4226535708494435	0.9970861600985644
001919	104	0.2980769230769231	0.2596153846153846	0.2211538461538461	0.2211538461538461	0.4807692307692308	C	C	3	-8.9	1.1185089381512854	0.9845555019993972
001920	104	0.25	0.2884615384615384	0.25	0.2115384615384615	0.5384615384615384	A	T	3	-11.1	2.954640811577619	1.0062543245516535
001921	104	0.2403846153846154	0.2019230769230769	0.2980769230769231	0.2596153846153846	0.5	G	A	3	-10.3	0.3686164277588623	0.9895389382386504
001922	104	0.1923076923076923	0.3269230769230769	0.1923076923076923	0.2884615384615384	0.5192307692307693	G	T	3	-9.1	2.0758474066722474	1.0090033299940209
001923	104	0.2884615384615384	0.173076923076923	0.3076923076923077	0.2307692307692307	0.4807692307692308	A	G	3	-12.3	0.6246270393861728	1.0060559977811925
001924	104	0.2596153846153846	0.2403846153846154	0.2596153846153846	0.2403846153846154	0.5	C	A	3	-14.0	0.422007280999593	0.982122405845753
001925	104	0.1923076923076923	0.2115384615384615	0.2884615384615384	0.3076923076923077	0.5	C	C	3	-10.6	0.5806624581687969	1.0025063022565628
001926	104	0.2019230769230769	0.2788461538461538	0.2596153846153846	0.2596153846153846	0.5384615384615384	T	T	3	-11.2	0.8821341864237504	0.9963580669058182
001927	104	0.2692307692307692	0.2307692307692307	0.2692307692307692	0.2307692307692307	0.5	G	A	3	-11.2	1.532815086910183	1.0055776381961063
001928	104	0.25	0.25	0.2307692307692307	0.2692307692307692	0.4807692307692308	C	A	3	-9.1	0.3764711228236673	0.9940790598344044
001929	104	0.25	0.25	0.25	0.25	0.5	T	A	3	-9.3	0.5642311206294999	0.99929768847407
001930	104	0.2788461538461538	0.2788461538461538	0.2019230769230769	0.2403846153846154	0.4807692307692308	T	A	3	-10.6	0.2652197767026212	0.9982134058024964
001931	104	0.2211538461538461	0.2980769230769231	0.2403846153846154	0.2403846153846154	0.5384615384615384	C	A	3	-9.9	3.667931964894279	1.0083128816649325
001932	104	0.2211538461538461	0.2788461538461538	0.2403846153846154	0.2596153846153846	0.5192307692307693	C	G	3	-11.3	0.0515286126786164	0.999829706833788
001933	104	0.1923076923076923	0.1923076923076923	0.3076923076923077	0.3076923076923077	0.5	G	C	3	-9.2	0.870181124348296	0.9814512504893524
001934	104	0.25	0.25	0.2307692307692307	0.2692307692307692	0.4807692307692308	C	T	3	-13.2	1.2974055100293165	1.0033344044518284
001935	104	0.2403846153846154	0.2596153846153846	0.2788461538461538	0.2211538461538461	0.5384615384615384	A	T	3	-11.9	1.4952327562267114	0.9871950496152332
001936	104	0.2596153846153846	0.2980769230769231	0.1826923076923076	0.2596153846153846	0.4807692307692308	C	A	3	-10.8	0.6407424750594347	0.9982847819070488
001937	104	0.2692307692307692	0.2307692307692307	0.25	0.25	0.4807692307692308	T	A	3	-7.2	1.750784625344816	0.9818445276000852
001938	104	0.2692307692307692	0.2307692307692307	0.2307692307692307	0.2692307692307692	0.4615384615384615	T	C	3	-6.7	0.535262552138269	1.005960421999012
001939	104	0.1923076923076923	0.2307692307692307	0.3076923076923077	0.2692307692307692	0.5384615384615384	T	C	3	-10.4	0.6463745252204551	1.0069502380359343
001940	104	0.2788461538461538	0.3173076923076923	0.1826923076923076	0.2211538461538461	0.5	C	C	3	-10.7	0.5530882006580423	1.01461396483136
001941	104	0.1923076923076923	0.3269230769230769	0.1923076923076923	0.2884615384615384	0.5192307692307693	C	T	3	-6.3	0.8614100698837649	0.9996984394352288
001942	104	0.2115384615384615	0.2307692307692307	0.2692307692307692	0.2884615384615384	0.5	T	G	3	-8.9	0.2846599506008135	1.0033332183879538
001943	104	0.2307692307692307	0.2692307692307692	0.2115384615384615	0.2884615384615384	0.4807692307692308	C	G	3	-10.1	1.9356905563179716	0.970992078280063
001944	104	0.25	0.25	0.2692307692307692	0.2307692307692307	0.5192307692307693	G	G	3	-11.3	0.8553090817079091	1.000288378731795
001945	104	0.2692307692307692	0.2884615384615384	0.25	0.1923076923076923	0.5384615384615384	G	T	2	-13.7	0.8967425095862839	1.0070736402288436
001946	104	0.2403846153846154	0.2403846153846154	0.2788461538461538	0.2403846153846154	0.5192307692307693	T	C	3	-13.1	0.3936561366754526	0.9971930357148824
001947	104	0.2403846153846154	0.2211538461538461	0.2403846153846154	0.2980769230769231	0.4615384615384615	A	C	3	-8.5	1.5567070440231183	1.019649562647429
001948	104	0.2788461538461538	0.2403846153846154	0.2211538461538461	0.2596153846153846	0.4615384615384615	G	A	3	-11.6	1.480373483965588	1.000041455366038
001949	104	0.2788461538461538	0.2403846153846154	0.2403846153846154	0.2403846153846154	0.4807692307692308	T	T	3	-8.9	0.2940877281210507	1.0104405074319476
001950	104	0.2980769230769231	0.2788461538461538	0.1826923076923076	0.2403846153846154	0.4615384615384615	C	T	3	-7.3	0.7219771083976002	1.013853846953682
001951	104	0.1826923076923076	0.2596153846153846	0.2788461538461538	0.2788461538461538	0.5384615384615384	T	A	3	-13.7	1.4010124161140516	0.9918422540921864
001952	104	0.2019230769230769	0.3173076923076923	0.2019230769230769	0.2788461538461538	0.5192307692307693	C	T	3	-9.1	0.1855770549179598	0.9933499489584026
001953	104	0.2980769230769231	0.2403846153846154	0.2211538461538461	0.2403846153846154	0.4615384615384615	T	A	3	-8.0	0.2832651225105319	0.9937746385497176
001954	104	0.2211538461538461	0.2980769230769231	0.2403846153846154	0.2403846153846154	0.5384615384615384	A	G	3	-7.5	1.1158583175337236	0.9988213345774488
001955	104	0.2884615384615384	0.2692307692307692	0.25	0.1923076923076923	0.5192307692307693	C	A	3	-10.4	0.2793372565796275	0.9836484840893376
001956	104	0.2692307692307692	0.1923076923076923	0.3076923076923077	0.2307692307692307	0.5	T	C	3	-11.2	1.3044866804890594	0.9991194406977212
001957	104	0.25	0.3269230769230769	0.1923076923076923	0.2307692307692307	0.5192307692307693	C	C	3	-9.4	0.1874007033007777	1.0117430947875554
001958	104	0.2596153846153846	0.2788461538461538	0.2403846153846154	0.2211538461538461	0.5192307692307693	G	C	3	-10.3	1.5081202174731645	0.9819938695836112
001959	104	0.2403846153846154	0.2788461538461538	0.2596153846153846	0.2211538461538461	0.5384615384615384	G	G	3	-11.6	0.0686846728335489	0.9991579128319248
001960	104	0.2884615384615384	0.25	0.2307692307692307	0.2307692307692307	0.4807692307692308	A	A	3	-11.2	1.9005511669091448	0.9746515015176308
001962	104	0.2692307692307692	0.25	0.2307692307692307	0.25	0.4807692307692308	G	G	3	-6.3	1.5556441091103734	1.0140268524931175
001963	104	0.2403846153846154	0.3173076923076923	0.2019230769230769	0.2403846153846154	0.5192307692307693	G	A	3	-7.7	1.6942908048611482	0.9946217564386786
001964	104	0.25	0.2307692307692307	0.2307692307692307	0.2884615384615384	0.4615384615384615	T	T	3	-13.9	0.4369587370458051	0.9787880199910968
001965	104	0.2596153846153846	0.2211538461538461	0.2980769230769231	0.2211538461538461	0.5192307692307693	A	G	3	-10.6	1.1094957725562755	1.0104933597311196
001966	104	0.2115384615384615	0.2884615384615384	0.2307692307692307	0.2692307692307692	0.5192307692307693	T	T	3	-9.1	0.4141980640971089	1.0053823756631477
001967	104	0.2307692307692307	0.2692307692307692	0.2115384615384615	0.2884615384615384	0.4807692307692308	C	T	3	-6.1	0.5107017820209394	1.015550948102362
001968	104	0.2403846153846154	0.2980769230769231	0.2211538461538461	0.2403846153846154	0.5192307692307693	A	T	3	-9.7	1.7410805570054195	1.0019143267581103
001969	104	0.2115384615384615	0.25	0.25	0.2884615384615384	0.5	T	C	3	-11.4	0.3176662852486426	0.9752746945730326
001970	104	0.25	0.25	0.2884615384615384	0.2115384615384615	0.5384615384615384	G	C	3	-7.7	0.6957105798748272	1.0006624079741664
001971	104	0.2307692307692307	0.25	0.2884615384615384	0.2307692307692307	0.5384615384615384	A	T	3	-10.0	2.148415807607579	0.9881622523344856
001972	104	0.2211538461538461	0.2211538461538461	0.2788461538461538	0.2788461538461538	0.5	T	G	3	-12.7	0.7358438673676609	0.993510802082467
001973	104	0.2596153846153846	0.2019230769230769	0.2980769230769231	0.2403846153846154	0.5	T	T	3	-8.6	0.0332330655384815	1.000068834500839
001974	104	0.2307692307692307	0.25	0.2884615384615384	0.2307692307692307	0.5384615384615384	G	C	3	-9.0	2.527090833734761	0.98902029024179
001975	104	0.2403846153846154	0.2596153846153846	0.2403846153846154	0.2596153846153846	0.5	G	A	3	-12.7	0.6473785421001814	1.0012092013652265
001976	104	0.2307692307692307	0.2692307692307692	0.2307692307692307	0.2692307692307692	0.5	A	G	3	-12.4	0.6383546079279935	1.0068403514545423
001977	104	0.2596153846153846	0.1634615384615384	0.3173076923076923	0.2596153846153846	0.4807692307692308	A	G	3	-6.8	1.6010763871358331	1.0176920053478935
001978	104	0.2115384615384615	0.25	0.2307692307692307	0.3076923076923077	0.4807692307692308	T	T	3	-10.5	0.9098981630955306	1.0046591476660405
001979	104	0.2211538461538461	0.2788461538461538	0.2596153846153846	0.2403846153846154	0.5384615384615384	C	G	3	-12.2	2.300021585499757	0.9820926762818458
001980	104	0.25	0.2307692307692307	0.2692307692307692	0.25	0.5	A	A	3	-8.9	1.531407456310782	0.9823589674846748
001981	104	0.1923076923076923	0.25	0.25	0.3076923076923077	0.5	T	T	3	-12.4	1.9843562196652644	0.985197605853508
001982	104	0.2884615384615384	0.25	0.2115384615384615	0.25	0.4615384615384615	C	A	3	-10.5	0.0414888514147774	1.0123092813801389
001983	104	0.2692307692307692	0.2115384615384615	0.2884615384615384	0.2307692307692307	0.5	G	G	3	-13.2	0.7683232041541248	0.992799124352631
001984	104	0.2307692307692307	0.25	0.2692307692307692	0.25	0.5192307692307693	A	T	3	-8.7	0.6266451777215911	0.997676684657998
001985	104	0.2692307692307692	0.2692307692307692	0.2692307692307692	0.1923076923076923	0.5384615384615384	C	C	3	-8.9	0.8336398199713936	0.9898936145353436
001986	104	0.2115384615384615	0.2307692307692307	0.2884615384615384	0.2692307692307692	0.5192307692307693	G	G	3	-10.4	0.8079634229849276	0.9935058708237609
001987	104	0.2211538461538461	0.2211538461538461	0.3173076923076923	0.2403846153846154	0.5384615384615384	T	C	3	-10.4	0.7536786775909781	1.010252419373305
001988	104	0.2307692307692307	0.2884615384615384	0.1923076923076923	0.2884615384615384	0.4807692307692308	G	C	3	-6.7	7.084180752422354	0.9837539324421938
001989	104	0.2692307692307692	0.1923076923076923	0.2884615384615384	0.25	0.4807692307692308	C	T	3	-7.2	0.9578390684010288	1.005064780702123
001990	104	0.2403846153846154	0.2596153846153846	0.2019230769230769	0.2980769230769231	0.4615384615384615	T	T	3	-11.3	1.1771031918356505	0.992818020756831
001991	104	0.2307692307692307	0.2884615384615384	0.2307692307692307	0.25	0.5192307692307693	T	A	3	-9.2	0.5777956258719884	0.9879129249346168
001992	104	0.2692307692307692	0.2307692307692307	0.2307692307692307	0.2692307692307692	0.4615384615384615	A	A	3	-6.2	0.58381700585828	1.0045353678273927
001993	104	0.2211538461538461	0.2403846153846154	0.2788461538461538	0.2596153846153846	0.5192307692307693	A	T	3	-11.9	1.6177090985343847	1.000190658479404
001994	104	0.1923076923076923	0.2307692307692307	0.25	0.3269230769230769	0.4807692307692308	T	A	3	-9.4	0.7972506507136827	0.9958822269877172
001995	104	0.2307692307692307	0.25	0.2307692307692307	0.2884615384615384	0.4807692307692308	C	G	3	-12.4	4.891398107653017	0.9928525973243896
001996	104	0.25	0.2884615384615384	0.2307692307692307	0.2307692307692307	0.5192307692307693	G	A	3	-12.3	1.9776989478269849	1.0049697730937504
001997	104	0.2307692307692307	0.2307692307692307	0.2884615384615384	0.25	0.5192307692307693	G	G	3	-10.9	1.769410528500426	1.0135768753540395
001998	104	0.2596153846153846	0.2596153846153846	0.2788461538461538	0.2019230769230769	0.5384615384615384	G	G	3	-7.2	0.7911797599601761	1.0054906276689473
001999	104	0.2115384615384615	0.2692307692307692	0.2692307692307692	0.25	0.5384615384615384	G	T	3	-8.4	0.4408994131116362	1.0077686789605176
002000	104	0.2884615384615384	0.25	0.25	0.2115384615384615	0.5	A	A	3	-8.5	0.114843560459507	0.9945671446728755
002001	104	0.25	0.2692307692307692	0.2115384615384615	0.2692307692307692	0.4807692307692308	T	A	3	-9.7	0.0394917928601176	0.9924429111281344
002002	104	0.2788461538461538	0.2596153846153846	0.2403846153846154	0.2211538461538461	0.5	A	A	3	-7.0	1.5433070043547756	0.9872279491573112
[truncated: 9,966 more rows]
