# Supplementary material for: Predicting sequence-specific amplification efficiency in multi-template PCR with deep learning
Source: Nat Commun. 2025 Oct 16;16:9187. doi: 10.1038/s41467-025-64221-4 (PMC12533003; doi:10.1038/s41467-025-64221-4)
Supplement: Supplementary file 4 — Source data [file 41467_2025_64221_MOESM4_ESM.zip › Supp.Fig. 6/kmer_position_analysis.csv]

kmer	position	False	True	ratio	log2_ratio	kmer_length	base
AAAA	1	0.0007245936564640315	0.00041841004184100416	0.5774409396334176	-0.7922546989305308	4	A
AAAA	2	0.0007444399891452711	0.0006774257820282924	0.9099803770698549	-0.13609265969607787	4	A
AAAA	3	0.0007804874097295634	0.00045825861725443313	0.5871441506189298	-0.7682133498960911	4	A
AAAA	4	0.0007335042548107106	0.000657501494321578	0.8963840223275242	-0.1578111612490973	4	A
AAAA	5	0.0007578058866652895	0.0009563658099222953	1.2620195049299034	0.33573420782298935	4	A
AAAC	1	0.0007869678448907845	0.000737198645148436	0.9367582804488594	-0.09425126961377754	4	A
AAAC	2	0.0007622611858386291	0.0007969715082685794	1.0455359961582755	0.06424273250144286	4	A
AAAC	3	0.0007893980080762423	0.0007172743574417215	0.9086346179029692	-0.13822782347296048	4	A
AAAC	4	0.0007578058866652895	0.0008168957959752939	1.0779749937942926	0.10832371171991698	4	A
AAAC	5	0.0007598310226531712	0.000657501494321578	0.8653259405304619	-0.2086844428143059	4	A
AAAG	1	0.0007703617297901554	0.0007969715082685794	1.0345419267980414	0.048992114369416265	4	A
AAAG	2	0.0007549706962822554	0.0009762900976290098	1.2931496579093864	0.3708892498035452	4	A
AAAG	3	0.0007942583344471582	0.0006774257820282924	0.8529035864632295	-0.22954542859919255	4	A
AAAG	4	0.0007962834704350397	0.0005977286312014345	0.7506480460719256	-0.41379146038944503	4	A
AAAG	5	0.0007885879536810897	0.0007969715082685794	1.0106310964406136	0.015256476509684947	4	A
AAAT	1	0.0007509204243064921	0.0005778043434947201	0.7694614832568281	-0.37807898315534116	4	A
AAAT	2	0.0007780572465441054	0.000737198645148436	0.9474863815263581	-0.07782288769396009	4	A
AAAT	3	0.0007241886292664552	0.000617652918908149	0.8528895565976805	-0.2295691604538253	4	A
AAAT	4	0.0007565908050725606	0.0008965929468021519	1.1850434089218997	0.24493990696262996	4	A
AAAT	5	0.0007699567025925791	0.0008567443713887228	1.1127175963322542	0.15408748839616324	4	A
AACA	1	0.0007687416209998502	0.0007172743574417215	0.9330499843482017	-0.09997372523617991	4	A
AACA	2	0.0007837276273101739	0.0007969715082685794	1.0168985761084623	0.024175794198207038	4	A
AACA	3	0.0007545656690846791	0.000737198645148436	0.9769840788578282	-0.03359304297007052	4	A
AACA	4	0.0007663114578143923	0.0006774257820282924	0.8840084212761062	-0.17786798174643884	4	A
AACA	5	0.0007679315666046975	0.000657501494321578	0.8561980297653726	-0.2239835791971884	4	A
AACC	1	0.0007784622737416817	0.0005578800557880056	0.7166436635478212	-0.48067214837352895	4	A
AACC	2	0.0008161298031162793	0.0007969715082685794	0.9765254316475803	-0.03427047818535025	4	A
AACC	3	0.0007792723281368343	0.0008368200836820083	1.0738480675719169	0.10278988935133546	4	A
AACC	4	0.0007703617297901554	0.0008168957959752939	1.0604054749679923	0.08461602410013751	4	A
AACC	5	0.0007849427089029028	0.0006375772066148635	0.8122595437646541	-0.29998730507246374	4	A
AACG	1	0.0007703617297901554	0.0006375772066148635	0.827633541438433	-0.27293598051794615	4	A
AACG	2	0.0007646913490240869	0.000697350069735007	0.9119366534288348	-0.13299448207425765	4	A
AACG	3	0.000814509694325974	0.0010559872484558676	1.2964698343212746	0.37458863860046426	4	A
AACG	4	0.0007910181168665476	0.0007969715082685794	1.0075262390014719	0.010817411343187944	4	A
AACG	5	0.0007683365938022738	0.0007172743574417215	0.9335418399013637	-0.0992134116265461	4	A
AACT	1	0.0007857527632980554	0.0007770472205618649	0.9889207609023853	-0.016073167869624507	4	A
AACT	2	0.0007999287152132265	0.000697350069735007	0.8717652666701976	-0.19798837066424388	4	A
AACT	3	0.0007873728720883608	0.0006774257820282924	0.8603621054806548	-0.21698411201282455	4	A
AACT	4	0.0007898030352738186	0.0009364415222155808	1.1856646282587704	0.2456959933832814	4	A
AACT	5	0.0007663114578143923	0.0004981071926678622	0.6500061921147842	-0.6214746332220532	4	A
AAGA	1	0.0007719818385804606	0.0008965929468021519	1.1614171499822188	0.21588624276235016	4	A
AAGA	2	0.0007849427089029028	0.0008965929468021519	1.1422399834190449	0.19186579125721095	4	A
AAGA	3	0.000804384014386566	0.0009962143853357243	1.2384810830626098	0.3085718325889681	4	A
AAGA	4	0.0007703617297901554	0.0007172743574417215	0.9310877341182372	-0.10301097907563375	4	A
AAGA	5	0.0007808924369271397	0.0007172743574417215	0.9185315717286758	-0.12259878444503206	4	A
AAGC	1	0.0007650963762216632	0.0006375772066148635	0.8333292725335626	-0.26304143604575236	4	A
AAGC	2	0.0007748170289634949	0.0007172743574417215	0.9257338579680539	-0.11133060656118278	4	A
AAGC	3	0.0007942583344471582	0.0005977286312014345	0.7525619880557908	-0.41011767424101336	4	A
AAGC	4	0.000773601947370766	0.000657501494321578	0.8499222326885584	-0.23459725322204034	4	A
AAGC	5	0.0008185599663017371	0.0005180314803745766	0.6328570925781387	-0.660048337896026	4	A
AAGG	1	0.0007962834704350397	0.000737198645148436	0.9257992568220417	-0.11122869036901359	4	A
AAGG	2	0.0007999287152132265	0.000737198645148436	0.9215804247656375	-0.11781802198026048	4	A
AAGG	3	0.0007707667569877317	0.0008368200836820083	1.0856982038929943	0.11862312684735561	4	A
AAGG	4	0.0007983086064229213	0.000697350069735007	0.8735344503671436	-0.1950634937559022	4	A
AAGG	5	0.0007857527632980554	0.0008766686590954373	1.1157054738385888	0.15795623190542463	4	A
AAGT	1	0.0007829175729150212	0.0007969715082685794	1.0179507215571	0.025667723018743666	4	A
AAGT	2	0.000788992980878666	0.0008965929468021519	1.136376328473362	0.1844406845899499	4	A
AAGT	3	0.0007800823825319871	0.0007770472205618649	0.9961091776483009	-0.005624218638593858	4	A
AAGT	4	0.0008039789871889897	0.0005778043434947201	0.7186809017421456	-0.47657674656013077	4	A
AAGT	5	0.0007784622737416817	0.000657501494321578	0.8446157463242178	-0.24363295107267968	4	A
AATA	1	0.0007626662130362054	0.0007172743574417215	0.9404826714247939	-0.08852673282929875	4	A
AATA	2	0.0007671215122095449	0.0005778043434947201	0.753210976746652	-0.40887406999819564	4	A
AATA	3	0.0007221634932785736	0.0005778043434947201	0.8001018451812446	-0.3217444421548054	4	A
AATA	4	0.0007561857778749843	0.0008168957959752939	1.0802845277927806	0.11141134273449897	4	A
AATA	5	0.0007582109138628659	0.000697350069735007	0.9197309838000215	-0.12071615229582079	4	A
AATC	1	0.000781297464124716	0.0008368200836820083	1.0710646355668056	0.09904554507227392	4	A
AATC	2	0.0007970935248301923	0.0008168957959752939	1.0248430962343096	0.03540304962146097	4	A
AATC	3	0.0007663114578143923	0.0007770472205618649	1.014009659699063	0.02007139586547018	4	A
AATC	4	0.000748085233923458	0.0007172743574417215	0.9588136818044868	-0.060677599197508536	4	A
AATC	5	0.0007727918929756133	0.0008368200836820083	1.0828530828136103	0.11483751711586608	4	A
AATG	1	0.0007950683888423108	0.0005778043434947201	0.7267353998768004	-0.4604979119959816	4	A
AATG	2	0.0007565908050725606	0.0009364415222155808	1.2377120048739843	0.30767566231059273	4	A
AATG	3	0.0007873728720883608	0.0005977286312014345	0.7591430342476366	-0.3975563576546454	4	A
AATG	4	0.0008128895855356687	0.0007172743574417215	0.8823761187308855	-0.18053434957768738	4	A
AATG	5	0.0008031689327938371	0.0007770472205618649	0.9674766899398021	-0.04770119302398239	4	A
AATT	1	0.0007533505874919501	0.0007172743574417215	0.9521122958563908	-0.07079635421046429	4	A
AATT	2	0.0007444399891452711	0.000697350069735007	0.9367445058072036	-0.09427248400145082	4	A
AATT	3	0.000748085233923458	0.0007172743574417215	0.9588136818044868	-0.060677599197508536	4	A
AATT	4	0.0007310740916252526	0.0006375772066148635	0.8721102469894181	-0.19741757143191607	4	A
AATT	5	0.0007926382256568528	0.0005379557680812911	0.6786901649052965	-0.5591749881207181	4	A
ACAA	1	0.000786562817693208	0.000737198645148436	0.9372406482554758	-0.09350856944762514	4	A
ACAA	2	0.0007650963762216632	0.0007770472205618649	1.0156200509002793	0.022360782816495808	4	A
ACAA	3	0.0007606410770483238	0.0006774257820282924	0.8905984734048952	-0.16715295606081804	4	A
ACAA	4	0.0007744120017659186	0.000737198645148436	0.9519463069624131	-0.07104789200918157	4	A
ACAA	5	0.0007756270833586475	0.0006375772066148635	0.8220151414182243	-0.28276312646970225	4	A
ACAC	1	0.0007606410770483238	0.0004981071926678622	0.65485181868007	-0.6107596075364327	4	A
ACAC	2	0.0007910181168665476	0.0008766686590954373	1.1082788629016191	0.14832093509312297	4	A
ACAC	3	0.0007853477361004791	0.000617652918908149	0.7864706174299395	-0.3465352273773	4	A
ACAC	4	0.0007792723281368343	0.0007770472205618649	0.9971446341739229	-0.004125314565176423	4	A
ACAC	5	0.0007873728720883608	0.0006375772066148635	0.8097525698641458	-0.30444695326316384	4	A
ACAG	1	0.000797903579225345	0.0006774257820282924	0.8490070726164433	-0.23615152275078205	4	A
ACAG	2	0.0008068141775720239	0.000697350069735007	0.864325502848213	-0.2103533647804972	4	A
ACAG	3	0.0007950683888423108	0.0005180314803745766	0.651555875751614	-0.6180391889824618	4	A
ACAG	4	0.0007918281712617002	0.0006375772066148635	0.8051964172971353	-0.31258734185209747	4	A
ACAG	5	0.0007898030352738186	0.0008368200836820083	1.0595300933376246	0.0834245644844043	4	A
ACAT	1	0.0007893980080762423	0.000617652918908149	0.7824353654164456	-0.3539565145283977	4	A
ACAT	2	0.0007914231440641239	0.0005977286312014345	0.7552579624244656	-0.4049586060172495	4	A
ACAT	3	0.0007893980080762423	0.0007770472205618649	0.9843541693948833	-0.022750606053024473	4	A
ACAT	4	0.0007695516753950028	0.0008965929468021519	1.1650847830874258	0.2204349434539819	4	A
ACAT	5	0.0007768421649513765	0.0008368200836820083	1.0772073420273034	0.10729596810324647	4	A
ACCA	1	0.0008027639055962608	0.00043833432954771867	0.5460314377514788	-0.8729440782065737	4	A
ACCA	2	0.0007853477361004791	0.0008965929468021519	1.141650896269267	0.19112155856549953	4	A
ACCA	3	0.0008153197487211267	0.0007172743574417215	0.8797460855901078	-0.18484090513641016	4	A
ACCA	4	0.0007804874097295634	0.000737198645148436	0.9445362423000175	-0.08232194032415414	4	A
ACCA	5	0.0008149147215235503	0.000737198645148436	0.9046328722227306	-0.14459567383396005	4	A
ACCC	1	0.0007659064306168159	0.00047818290496114764	0.6243359317091088	-0.679605596885988	4	A
ACCC	2	0.0008149147215235503	0.0005778043434947201	0.7090365755259239	-0.49606804433533785	4	A
ACCC	3	0.0007796773553344107	0.000737198645148436	0.9455175786556541	-0.08082381449805884	4	A
ACCC	4	0.0007602360498507475	0.0007571229328551504	0.9959050652804371	-0.0059198710446718315	4	A
ACCC	5	0.0007808924369271397	0.000737198645148436	0.944046337610028	-0.08307042025839458	4	A
ACCG	1	0.0007833226001125976	0.0009364415222155808	1.1954736427634967	0.2575823225434134	4	A
ACCG	2	0.000804384014386566	0.0007770472205618649	0.9660152447888356	-0.0498821383235084	4	A
ACCG	3	0.0007715768113828843	0.0008766686590954373	1.136203999604652	0.1842218865992302	4	A
ACCG	4	0.0007744120017659186	0.0005977286312014345	0.7718483569965511	-0.373610662029613	4	A
ACCG	5	0.0007804874097295634	0.0005578800557880056	0.7147841833621754	-0.48442038389549985	4	A
ACCT	1	0.0007853477361004791	0.0005977286312014345	0.7611005975128446	-0.3938409421556568	4	A
ACCT	2	0.0007877778992859371	0.000737198645148436	0.9357950328597089	-0.09573552390198736	4	A
ACCT	3	0.0007800823825319871	0.0008168957959752939	1.047191699578983	0.06652556711724147	4	A
ACCT	4	0.0007808924369271397	0.0006774257820282924	0.8675020399659715	-0.20506094463700517	4	A
ACCT	5	0.000805599095979295	0.000737198645148436	0.9150936847220382	-0.12800864486217683	4	A
ACGA	1	0.0007893980080762423	0.0005578800557880056	0.7067158139245316	-0.5007979028576686	4	A
ACGA	2	0.0007683365938022738	0.0007969715082685794	1.0372687110015153	0.05278968181850393	4	A
ACGA	3	0.000797903579225345	0.0009165172345088663	1.148656627657541	0.1999475920558915	4	A
ACGA	4	0.0007756270833586475	0.000657501494321578	0.8477031145875439	-0.2383690071112487	4	A
ACGA	5	0.0007991186608180739	0.0009563658099222953	1.196775719069361	0.25915281034021476	4	A
ACGC	1	0.0007671215122095449	0.0007172743574417215	0.9350205228579128	-0.09693006368345554	4	A
ACGC	2	0.0008035739599914134	0.000657501494321578	0.8182215042515859	-0.28943664068580455	4	A
ACGC	3	0.0007687416209998502	0.0008567443713887228	1.1144763701936855	0.15636602802360577	4	A
ACGC	4	0.0007869678448907845	0.0008368200836820083	1.0633472372662727	0.08861278753603267	4	A
ACGC	5	0.0008039789871889897	0.0005578800557880056	0.6938988016820716	-0.5272028196300987	4	A
ACGG	1	0.0007719818385804606	0.0008168957959752939	1.0581800699837993	0.08158515105075913	4	A
ACGG	2	0.0007752220561610712	0.0009762900976290098	1.2593683188835403	0.3327002799717998	4	A
ACGG	3	0.0007877778992859371	0.0007172743574417215	0.9105032752148519	-0.13526388808862483	4	A
ACGG	4	0.0007821075185198686	0.0007571229328551504	0.9680547941643607	-0.04683938516444781	4	A
ACGG	5	0.0007330992276131343	0.0009962143853357243	1.3589079729073719	0.4424477581467742	4	A
ACGT	1	0.0007760321105562239	0.0008965929468021519	1.155355473834086	0.2083368009361118	4	A
ACGT	2	0.0007731969201731897	0.0008567443713887228	1.1080545576886405	0.14802891764077725	4	A
ACGT	3	0.000790208062471395	0.0010559872484558676	1.3363407672066034	0.41828794229678984	4	A
ACGT	4	0.000815724775918703	0.001195457262402869	1.4655154504244345	0.5514081779443508	4	A
ACGT	5	0.0007614511314434764	0.001195457262402869	1.5699724027419208	0.6507391993861358	4	A
ACTA	1	0.0008108644495477871	0.0006375772066148635	0.7862932047032466	-0.3468607084933762	4	A
ACTA	2	0.0007930432528544291	0.0008965929468021519	1.130572567858074	0.17705359706859702	4	A
ACTA	3	0.000804384014386566	0.000617652918908149	0.767858271498818	-0.3810880467988816	4	A
ACTA	4	0.0007792723281368343	0.0007571229328551504	0.9715768230412581	-0.041600019983839304	4	A
ACTA	5	0.0007845376817053265	0.0005578800557880056	0.7110940223742448	-0.4918877662030324	4	A
ACTC	1	0.0007727918929756133	0.0007969715082685794	1.0312886502986764	0.04444818922446815	4	A
ACTC	2	0.0007792723281368343	0.0007770472205618649	0.9971446341739229	-0.004125314565176423	4	A
ACTC	3	0.0007922331984592765	0.0009364415222155808	1.182027620196627	0.24126374706802092	4	A
ACTC	4	0.0007772471921489528	0.0008368200836820083	1.0766460041731987	0.1065439769259973	4	A
ACTC	5	0.0007922331984592765	0.0007172743574417215	0.9053828580229484	-0.14340010316730414	4	A
ACTG	1	0.000790208062471395	0.000617652918908149	0.7816332789321644	-0.35543620187953395	4	A
ACTG	2	0.0007991186608180739	0.000657501494321578	0.8227833068601857	-0.281415571022488	4	A
ACTG	3	0.0007918281712617002	0.0009762900976290098	1.2329570139862385	0.30212250226311077	4	A
ACTG	4	0.000771171784185308	0.0010161386730424388	1.3176554094441126	0.3979731290061696	4	A
ACTG	5	0.0007934482800520054	0.0005180314803745766	0.6528862603881666	-0.6150964137838777	4	A
ACTT	1	0.0007893980080762423	0.000657501494321578	0.8329150664110552	-0.26375870555681924	4	A
ACTT	2	0.0007796773553344107	0.0006375772066148635	0.8177449328913765	-0.29027718012700865	4	A
ACTT	3	0.0007817024913222923	0.0006774257820282924	0.8666030741214472	-0.2065567405624863	4	A
ACTT	4	0.0008258504558581109	0.0008368200836820083	1.0132828258991506	0.019036913104780954	4	A
ACTT	5	0.0007432249075525421	0.000657501494321578	0.8846601986022598	-0.17680467802950428	4	A
AGAA	1	0.0007764371377538002	0.000657501494321578	0.8468187086255329	-0.23987495196707986	4	A
AGAA	2	0.0007804874097295634	0.0006774257820282924	0.8679522226540701	-0.2043124647027646	4	A
AGAA	3	0.0008092443407574819	0.0006774257820282924	0.8371090756027993	-0.2565124761994619	4	A
AGAA	4	0.0007663114578143923	0.0009165172345088663	1.1960113934912027	0.25823113306023476	4	A
AGAA	5	0.0007695516753950028	0.0008368200836820083	1.0874124642149305	0.1208992699030672	4	A
AGAC	1	0.0007987136336204976	0.0008567443713887228	1.072655248796965	0.10118646866680349	4	A
AGAC	2	0.0007610461042459001	0.0009962143853357243	1.3090066157330194	0.38847238869728656	4	A
AGAC	3	0.0007918281712617002	0.0007969715082685794	1.0064955216214193	0.009340753035265135	4	A
AGAC	4	0.0007744120017659186	0.0012950787009364416	1.672338106825861	0.7418665553903232	4	A
AGAC	5	0.0007808924369271397	0.0015540944411237298	1.9901517387454641	0.9928784329749037	4	A
AGAG	1	0.0007962834704350397	0.0011556086869894402	1.4512528890723897	0.5372989391296088	4	A
AGAG	2	0.0007881829264835134	0.0009962143853357243	1.2639380426322422	0.3379257453362305	4	A
AGAG	3	0.0007817024913222923	0.0008368200836820083	1.070509679797082	0.09829784096593464	4	A
AGAG	4	0.0008120795311405161	0.0008766686590954373	1.0795354709460658	0.11041064763763188	4	A
AGAG	5	0.0007877778992859371	0.000617652918908149	0.7840444869905668	-0.35099257914406207	4	A
AGAT	1	0.0007541606418871027	0.000737198645148436	0.9775087749259581	-0.03281844158722662	4	A
AGAT	2	0.000804384014386566	0.0008965929468021519	1.1146329747563488	0.15656873914391803	4	A
AGAT	3	0.0007893980080762423	0.000657501494321578	0.8329150664110552	-0.26375870555681924	4	A
AGAT	4	0.0007845376817053265	0.0008168957959752939	1.0412448184765728	0.0583093163574473	4	A
AGAT	5	0.0007906130896689713	0.0010360629607491531	1.3104551066602645	0.39006793092082287	4	A
AGCA	1	0.0007626662130362054	0.0007770472205618649	1.01885622737686	0.026950484590637116	4	A
AGCA	2	0.0008173448847090082	0.0006774257820282924	0.8288126526533167	-0.27088206751340077	4	A
AGCA	3	0.0007974985520277687	0.0005977286312014345	0.7495043466619633	-0.41599124995041803	4	A
AGCA	4	0.0008007387696083793	0.0005578800557880056	0.6967066875765868	-0.5213766833289866	4	A
AGCA	5	0.0008128895855356687	0.0005778043434947201	0.7108029845332133	-0.4924783558924276	4	A
AGCC	1	0.0007772471921489528	0.0006774257820282924	0.871570574806875	-0.19831060460242367	4	A
AGCC	2	0.0007371494995888974	0.0008168957959752939	1.108181985378638	0.1481948198746423	4	A
AGCC	3	0.0007424148531573895	0.0008368200836820083	1.1271596737634304	0.1726919025814916	4	A
AGCC	4	0.0007586159410604422	0.000737198645148436	0.9717679332152345	-0.0413162682714782	4	A
AGCC	5	0.000808029259164753	0.000737198645148436	0.9123415232642275	-0.13235411513814122	4	A
AGCG	1	0.0007764371377538002	0.001394700139470014	1.7962821092056755	0.8450139456194329	4	A
AGCG	2	0.0007606410770483238	0.0008766686590954373	1.1525392008769233	0.20481582132613999	4	A
AGCG	3	0.0007930432528544291	0.000657501494321578	0.8290865497625877	-0.2704053799026242	4	A
AGCG	4	0.0007780572465441054	0.000617652918908149	0.7938399412788406	-0.3330799429360346	4	A
AGCG	5	0.0007667164850119686	0.000697350069735007	0.9095279459448706	-0.13681012841612156	4	A
AGCT	1	0.0008185599663017371	0.0006774257820282924	0.8275823518329506	-0.2730252147867788	4	A
AGCT	2	0.0008116745039429398	0.0005778043434947201	0.7118670608573648	-0.4903202477250189	4	A
AGCT	3	0.0007918281712617002	0.0007770472205618649	0.9813331335808837	-0.02718512298984906	4	A
AGCT	4	0.0007861577904956317	0.0009364415222155808	1.19116230041453	0.252369999306591	4	A
AGCT	5	0.0008084342863623293	0.000657501494321578	0.8133023368913559	-0.29813633563618996	4	A
AGGA	1	0.0008023588783986845	0.0007571229328551504	0.9436213061743466	-0.08372010110328384	4	A
AGGA	2	0.000820990129487195	0.0005778043434947201	0.703789634907824	-0.5067838279967094	4	A
AGGA	3	0.0007987136336204976	0.000657501494321578	0.8232005397744151	-0.28068416667684076	4	A
AGGA	4	0.0008290906734387214	0.0007770472205618649	0.9372282736446641	-0.09352761781854523	4	A
AGGA	5	0.0008096493679550582	0.000737198645148436	0.9105159274197768	-0.13524384077306062	4	A
AGGC	1	0.0008023588783986845	0.0008368200836820083	1.0429498647190147	0.060669808231891074	4	A
AGGC	2	0.0007808924369271397	0.0007571229328551504	0.9695611034913799	-0.04459627244375912	4	A
AGGC	3	0.0007764371377538002	0.0009165172345088663	1.1804139574780155	0.2392928847314795	4	A
AGGC	4	0.0007804874097295634	0.0007172743574417215	0.9190082357513684	-0.12185030451079164	4	A
AGGC	5	0.0007893980080762423	0.0007571229328551504	0.9591143188975786	-0.06022531147168733	4	A
AGGG	1	0.0007772471921489528	0.0007969715082685794	1.0253771468316177	0.0361546490345993	4	A
AGGG	2	0.0007663114578143923	0.000697350069735007	0.9100086689606977	-0.1360478060518117	4	A
AGGG	3	0.0007764371377538002	0.0007770472205618649	1.000785746557448	0.001133147536714955	4	A
AGGG	4	0.0007898030352738186	0.0007770472205618649	0.9838493723849372	-0.023490639432107545	4	A
AGGG	5	0.000796688497632616	0.0007172743574417215	0.9003197103675074	-0.15149069049360067	4	A
AGGT	1	0.0007946633616447345	0.0005180314803745766	0.6518879633539338	-0.6173040577355295	4	A
AGGT	2	0.0008031689327938371	0.0007571229328551504	0.942669595325961	-0.0851758984426453	4	A
AGGT	3	0.0007873728720883608	0.0007571229328551504	0.9615811767136732	-0.0565194398195783	4	A
AGGT	4	0.0007829175729150212	0.0010161386730424388	1.2978871699853027	0.3761649701028772	4	A
AGGT	5	0.0007553757234798317	0.0008965929468021519	1.186949644968423	0.24725873152969177	4	A
AGTA	1	0.0008072192047696002	0.0005578800557880056	0.6911134577716569	-0.5330055224388366	4	A
AGTA	2	0.0007942583344471582	0.0006774257820282924	0.8529035864632295	-0.22954542859919255	4	A
AGTA	3	0.0007837276273101739	0.0005977286312014345	0.7626739320813466	-0.3908617050806371	4	A
AGTA	4	0.000823420292672653	0.0004981071926678622	0.6049246018107091	-0.7251727597273906	4	A
AGTA	5	0.0007594259954555949	0.0008168957959752939	1.0756753138075315	0.10524267469009543	4	A
AGTC	1	0.0007938533072495819	0.0006774257820282924	0.8533387413542822	-0.22880954740961407	4	A
AGTC	2	0.0007825125457174449	0.0010958358238692967	1.4004067153512305	0.4858458850315036	4	A
AGTC	3	0.0007825125457174449	0.000657501494321578	0.8402440292107384	-0.25111970913470244	4	A
AGTC	4	0.0007942583344471582	0.000697350069735007	0.8779889860650892	-0.18772525290456543	4	A
AGTC	5	0.0008177499119065845	0.00041841004184100416	0.5116601490857772	-0.9667422222100958	4	A
AGTG	1	0.000773601947370766	0.0007969715082685794	1.0302087668952222	0.04293672230686851	4	A
AGTG	2	0.0007898030352738186	0.0009165172345088663	1.1604377212745414	0.21466909776265705	4	A
AGTG	3	0.0007817024913222923	0.0007770472205618649	0.9940447026687189	-0.00861736295057729	4	A
AGTG	4	0.0007841326545077502	0.0008766686590954373	1.1180106504374288	0.16093393170532005	4	A
AGTG	5	0.0007808924369271397	0.0008368200836820083	1.0716201670167884	0.0997936368914158	4	A
AGTT	1	0.0007679315666046975	0.0007571229328551504	0.9859250039722471	-0.020450185112056533	4	A
AGTT	2	0.0007906130896689713	0.0007770472205618649	0.9828413299951986	-0.024969568358020715	4	A
AGTT	3	0.000748085233923458	0.0007770472205618649	1.0387148219548605	0.05479961822242724	4	A
AGTT	4	0.0007780572465441054	0.0009563658099222953	1.2291715219801402	0.2976862473982463	4	A
AGTT	5	0.0007675265394071212	0.0005977286312014345	0.7787725902783144	-0.36072598710731846	4	A
ATAA	1	0.0007768421649513765	0.0008168957959752939	1.0515595481695106	0.07253054994257006	4	A
ATAA	2	0.0007918281712617002	0.0007770472205618649	0.9813331335808837	-0.02718512298984906	4	A
ATAA	3	0.0007278338740446421	0.0005977286312014345	0.821243215680248	-0.2841185475588062	4	A
ATAA	4	0.0007719818385804606	0.0005977286312014345	0.7742780999881458	-0.36907625795880616	4	A
ATAA	5	0.0007687416209998502	0.0006774257820282924	0.881213874106635	-0.18243588542815287	4	A
ATAC	1	0.0007825125457174449	0.000737198645148436	0.9420917903271915	-0.08606046286420613	4	A
ATAC	2	0.0007841326545077502	0.000657501494321578	0.8385079878280716	-0.25410356757352376	4	A
ATAC	3	0.0007642863218265106	0.0007571229328551504	0.9906273489832436	-0.01358564381424278	4	A
ATAC	4	0.0007808924369271397	0.0007770472205618649	0.9950758693727321	-0.007121567025096201	4	A
ATAC	5	0.0007614511314434764	0.0005977286312014345	0.7849862013709604	-0.3492608006138642	4	A
ATAG	1	0.0007740069745683423	0.0008965929468021519	1.15837838192889	0.21210658369483534	4	A
ATAG	2	0.0007545656690846791	0.000657501494321578	0.8713641784407656	-0.198652289240567	4	A
ATAG	3	0.0007695516753950028	0.0007969715082685794	1.035630918299934	0.050509942011669355	4	A
ATAG	4	0.000778867300939258	0.0010958358238692967	1.4069608809456982	0.4925822165273797	4	A
ATAG	5	0.0007776522193465291	0.0010958358238692967	1.4091592573221758	0.4948346682587584	4	A
ATAT	1	0.000739174635576779	0.0005379557680812911	0.7277789877915973	-0.4584276961486563	4	A
ATAT	2	0.0007545656690846791	0.0007770472205618649	1.0297940290663594	0.04235581026322795	4	A
ATAT	3	0.0007582109138628659	0.0005379557680812911	0.7095067589314451	-0.4951116670773188	4	A
ATAT	4	0.0007569958322701369	0.000737198645148436	0.9738476933719283	-0.038231937773590914	4	A
ATAT	5	0.0007817024913222923	0.0009962143853357243	1.2744162854727166	0.3498366079618991	4	A
ATCA	1	0.0007582109138628659	0.0008368200836820083	1.1036771805600258	0.1423182535379731	4	A
ATCA	2	0.0007833226001125976	0.0009364415222155808	1.1954736427634967	0.2575823225434134	4	A
ATCA	3	0.0007663114578143923	0.0009563658099222953	1.2480118888603855	0.31963167772437817	4	A
ATCA	4	0.0007837276273101739	0.0007770472205618649	0.9914761117057507	-0.012350081826907139	4	A
ATCA	5	0.0007999287152132265	0.0009563658099222953	1.1955637942905568	0.257691113111946	4	A
ATCC	1	0.0007683365938022738	0.000737198645148436	0.9594735576764016	-0.05968504743990866	4	A
ATCC	2	0.0007970935248301923	0.0007172743574417215	0.8998622308398816	-0.15222395355431034	4	A
ATCC	3	0.0007833226001125976	0.0007172743574417215	0.9156819391379974	-0.12708152769191158	4	A
ATCC	4	0.0007958784432374634	0.0005180314803745766	0.6508927145549203	-0.6195083286622596	4	A
ATCC	5	0.0007873728720883608	0.000737198645148436	0.9362764089054186	-0.09499358763421396	4	A
ATCG	1	0.000797903579225345	0.0011356843992827257	1.4233353864452138	0.5092756501636203	4	A
ATCG	2	0.0007906130896689713	0.0008567443713887228	1.0836455689690652	0.11589296748182898	4	A
ATCG	3	0.0007574008594677132	0.000737198645148436	0.9733269192043498	-0.03900363880343187	4	A
ATCG	4	0.0007695516753950028	0.000737198645148436	0.9579585994274389	-0.0619647872467432	4	A
ATCG	5	0.0007525405330967975	0.0010958358238692967	1.4561817944341104	0.5421904774846238	4	A
ATCT	1	0.0008112694767453634	0.0006774257820282924	0.8350194373711399	-0.26011831421975107	4	A
ATCT	2	0.0007740069745683423	0.0007770472205618649	1.003927931005038	0.005655706227408954	4	A
ATCT	3	0.0008047890415841424	0.0005778043434947201	0.7179575188516151	-0.47802961177948067	4	A
ATCT	4	0.0007784622737416817	0.0005977286312014345	0.7678324966583797	-0.3811364748226147	4	A
ATCT	5	0.0008116745039429398	0.0011157601115760112	1.374639841655601	0.45905367920501294	4	A
ATGA	1	0.000781297464124716	0.0007172743574417215	0.9180554019144048	-0.12334687626417402	4	A
ATGA	2	0.0007679315666046975	0.000657501494321578	0.8561980297653726	-0.2239835791971884	4	A
ATGA	3	0.0007618561586410528	0.000657501494321578	0.863025765249945	-0.21252446382212437	4	A
ATGA	4	0.0008124845583380924	0.0009364415222155808	1.1525653166024938	0.204848511408074	4	A
ATGA	5	0.0008161298031162793	0.0005578800557880056	0.6835678021533063	-0.5488436510151085	4	A
ATGC	1	0.0007841326545077502	0.0007172743574417215	0.9147359867215326	-0.12857268548966494	4	A
ATGC	2	0.0007946633616447345	0.000697350069735007	0.8775414891302956	-0.1884607589316552	4	A
ATGC	3	0.0007930432528544291	0.0008766686590954373	1.1054487330167835	0.14463211937621956	4	A
ATGC	4	0.0008278755918459924	0.0006375772066148635	0.7701364950175634	-0.37681393059500407	4	A
ATGC	5	0.0008189649934993135	0.0008965929468021519	1.094787877282942	0.13065136476927727	4	A
ATGG	1	0.0008104594223502108	0.0005578800557880056	0.6883503854767177	-0.53878497950552	4	A
ATGG	2	0.0008011437968059556	0.0008766686590954373	1.0942712938558452	0.12997045822080358	4	A
ATGG	3	0.0007869678448907845	0.0011157601115760112	1.4177963163550305	0.5036502868148767	4	A
ATGG	4	0.0007667164850119686	0.000737198645148436	0.9615009714274347	-0.056639779732138136	4	A
ATGG	5	0.0007930432528544291	0.0008368200836820083	1.0552010633342024	0.07751792351768254	4	A
ATGT	1	0.0007756270833586475	0.0010161386730424388	1.310086631635295	0.3896622155017934	4	A
ATGT	2	0.000781297464124716	0.0010161386730424388	1.300578486045407	0.37915346426500945	4	A
ATGT	3	0.0007776522193465291	0.0006774257820282924	0.8711166317991631	-0.19906220401556204	4	A
ATGT	4	0.0007983086064229213	0.0008766686590954373	1.0981575947472664	0.13508510793642878	4	A
ATGT	5	0.000815724775918703	0.0011755329746961547	1.441090192917361	0.5271606316976739	4	A
ATTA	1	0.0007776522193465291	0.0005379557680812911	0.691769089958159	-0.5316375431024327	4	A
ATTA	2	0.0007318841460204053	0.0006774257820282924	0.9255915512199187	-0.11155239927164323	4	A
ATTA	3	0.000773601947370766	0.0005977286312014345	0.7726565751714166	-0.3721007769719754	4	A
ATTA	4	0.0007691466481974265	0.0008168957959752939	1.0620806810895846	0.08689336481120334	4	A
ATTA	5	0.0007667164850119686	0.0007172743574417215	0.9355144586861527	-0.09616814391877561	4	A
ATTC	1	0.0007821075185198686	0.0005778043434947201	0.7387786587043806	-0.436785903480461	4	A
ATTC	2	0.0007800823825319871	0.000737198645148436	0.9450266557176188	-0.08157307187189239	4	A
ATTC	3	0.0007833226001125976	0.000737198645148436	0.9411175485584974	-0.08755316350527416	4	A
ATTC	4	0.0007622611858386291	0.0006774257820282924	0.8887055967345341	-0.17022252113558026	4	A
ATTC	5	0.0008096493679550582	0.0005578800557880056	0.6890390802095608	-0.5373422843444063	4	A
ATTG	1	0.0007954734160398871	0.00043833432954771867	0.5510357991972663	-0.8597820453347785	4	A
ATTG	2	0.0007922331984592765	0.000617652918908149	0.7796352388530945	-0.3591287942227412	4	A
ATTG	3	0.0007715768113828843	0.0008168957959752939	1.058735545086153	0.08234227258001674	4	A
ATTG	4	0.000805599095979295	0.0008368200836820083	1.0387549934682594	0.05485541228763338	4	A
ATTG	5	0.0007683365938022738	0.0005379557680812911	0.7001563799260228	-0.51425091090539	4	A
ATTT	1	0.0007683365938022738	0.000617652918908149	0.8038832510261743	-0.3149421026819833	4	A
ATTT	2	0.0007399846899719316	0.0007770472205618649	1.050085537028258	0.07050685057737681	4	A
ATTT	3	0.0007914231440641239	0.0009762900976290098	1.233588005293294	0.3028606424894403	4	A
ATTT	4	0.0007092026229561315	0.0006375772066148635	0.899005708632724	-0.15359781809094045	4	A
ATTT	5	0.0007590209682580185	0.000657501494321578	0.866249447404027	-0.20714556795811606	4	A
CAAA	1	0.000755780750677408	0.0007172743574417215	0.9490508415288784	-0.07544271906682906	4	C
CAAA	2	0.0007509204243064921	0.0008766686590954373	1.1674588021827734	0.22337164035438373	4	C
CAAA	3	0.0007679315666046975	0.0008368200836820083	1.0897065833377468	0.12393972422311826	4	C
CAAA	4	0.0007529455602943738	0.0006375772066148635	0.846777297372727	-0.23994550457686445	4	C
CAAA	5	0.000805599095979295	0.000697350069735007	0.8656291612235496	-0.20817899354616026	4	C
CAAC	1	0.0007541606418871027	0.00045825861725443313	0.6076405898188387	-0.7187098511591637	4	C
CAAC	2	0.0007707667569877317	0.000737198645148436	0.956448417715257	-0.06424093030245473	4	C
CAAC	3	0.0007946633616447345	0.000737198645148436	0.9276867170805984	-0.10829041024767166	4	C
CAAC	4	0.0007703617297901554	0.0008567443713887228	1.1121325713078944	0.15332877418415183	4	C
CAAC	5	0.0007885879536810897	0.0007172743574417215	0.9095679867965522	-0.1367466169353651	4	C
CAAG	1	0.0007930432528544291	0.000737198645148436	0.9295818891277497	-0.10534613363212791	4	C
CAAG	2	0.0007930432528544291	0.0008368200836820083	1.0552010633342024	0.07751792351768254	4	C
CAAG	3	0.0007760321105562239	0.0008766686590954373	1.129680907748884	0.1759153232437342	4	C
CAAG	4	0.000813294612733245	0.0008368200836820083	1.0289261364583506	0.041139419170605415	4	C
CAAG	5	0.0007930432528544291	0.000697350069735007	0.8793342194451687	-0.1855164823161113	4	C
CAAT	1	0.0007586159410604422	0.000737198645148436	0.9717679332152345	-0.0413162682714782	4	C
CAAT	2	0.0007756270833586475	0.0006375772066148635	0.8220151414182243	-0.28276312646970225	4	C
CAAT	3	0.0007537556146895264	0.0008168957959752939	1.0837674440564864	0.11605521490154931	4	C
CAAT	4	0.0007598310226531712	0.0005778043434947201	0.7604379477388907	-0.39509756704518717	4	C
CAAT	5	0.0008072192047696002	0.0007172743574417215	0.8885744457064161	-0.17043544305412825	4	C
CACA	1	0.0007861577904956317	0.000737198645148436	0.9377235130922896	-0.0927654867420965	4	C
CACA	2	0.0007999287152132265	0.0007770472205618649	0.9713955828610773	-0.041869168746962025	4	C
CACA	3	0.0007845376817053265	0.0005180314803745766	0.6603015922046558	-0.5988029701195445	4	C
CACA	4	0.0007987136336204976	0.0008766686590954373	1.0976007196992201	0.13435333260200305	4	C
CACA	5	0.0007938533072495819	0.0007969715082685794	1.003927931005038	0.005655706227408954	4	C
CACC	1	0.0007918281712617002	0.0004981071926678622	0.629059701013387	-0.6687311520773725	4	C
CACC	2	0.0007853477361004791	0.0006774257820282924	0.862580677181224	-0.2132686965138358	4	C
CACC	3	0.0007833226001125976	0.0006375772066148635	0.8139395014559977	-0.29700652913422404	4	C
CACC	4	0.0007626662130362054	0.000697350069735007	0.9143581527741053	-0.12916871732664456	4	C
CACC	5	0.0008226102382775004	0.0007172743574417215	0.8719492222023077	-0.19768397251122335	4	C
CACG	1	0.0007594259954555949	0.0005379557680812911	0.7083715481171547	-0.49742182776451993	4	C
CACG	2	0.0007877778992859371	0.0009165172345088663	1.163420851663422	0.21837306652607577	4	C
CACG	3	0.0007760321105562239	0.0008766686590954373	1.129680907748884	0.1759153232437342	4	C
CACG	4	0.0008112694767453634	0.0006774257820282924	0.8350194373711399	-0.26011831421975107	4	C
CACG	5	0.0007687416209998502	0.0005578800557880056	0.7257055433819347	-0.4625438046208881	4	C
CACT	1	0.0008088393135599056	0.0005379557680812911	0.6650959703153055	-0.5883655649378869	4	C
CACT	2	0.0007950683888423108	0.0006774257820282924	0.8520346067521106	-0.23101606587321458	4	C
CACT	3	0.000788992980878666	0.0008965929468021519	1.136376328473362	0.1844406845899499	4	C
CACT	4	0.000815724775918703	0.0007969715082685794	0.9770103002829565	-0.033554322776805104	4	C
CACT	5	0.000781297464124716	0.0005180314803745766	0.6630400124937368	-0.5928321595653943	4	C
CAGA	1	0.0007744120017659186	0.0009165172345088663	1.1835008140613783	0.2430606984188813	4	C
CAGA	2	0.0007869678448907845	0.0008766686590954373	1.1139828199932382	0.1557269833945699	4	C
CAGA	3	0.0008120795311405161	0.0005977286312014345	0.7360469120086812	-0.4421303753911469	4	C
CAGA	4	0.0008254454286605345	0.0007571229328551504	0.9172295424589699	-0.12464527237961115	4	C
CAGA	5	0.0007756270833586475	0.0007172743574417215	0.9247670340955023	-0.11283812502738993	4	C
CAGC	1	0.0007776522193465291	0.000617652918908149	0.7942533995815899	-0.3323287348790262	4	C
CAGC	2	0.0008027639055962608	0.0007172743574417215	0.8935059890478744	-0.16245069540155863	4	C
CAGC	3	0.000773601947370766	0.0007770472205618649	1.0044535477228416	0.006410846281754353	4	C
CAGC	4	0.000772386865778037	0.0005180314803745766	0.6706891369168424	-0.5762838598290467	4	C
CAGC	5	0.0007877778992859371	0.0007969715082685794	1.01167030579428	0.016739205356425327	4	C
CAGG	1	0.0007906130896689713	0.0005977286312014345	0.7560317923039989	-0.4034811916117506	4	C
CAGG	2	0.0007906130896689713	0.0007571229328551504	0.9576402702517319	-0.06244427377668359	4	C
CAGG	3	0.0007784622737416817	0.000737198645148436	0.9469934125453351	-0.0785737048021833	4	C
CAGG	4	0.0007772471921489528	0.000697350069735007	0.8972050034776655	-0.1564904289077966	4	C
CAGG	5	0.0008068141775720239	0.000697350069735007	0.864325502848213	-0.2103533647804972	4	C
CAGT	1	0.0008258504558581109	0.0005379557680812911	0.6513961023637397	-0.6183930075105109	4	C
CAGT	2	0.0007922331984592765	0.0008766686590954373	1.1065790486947147	0.14610651402768074	4	C
CAGT	3	0.000796688497632616	0.0007571229328551504	0.9503374720545911	-0.07348817849232758	4	C
CAGT	4	0.0007849427089029028	0.0006774257820282924	0.8630257652499449	-0.21252446382212453	4	C
CAGT	5	0.0007918281712617002	0.0007571229328551504	0.9561707455403482	-0.06465982840851194	4	C
CATA	1	0.0007650963762216632	0.000737198645148436	0.9635369713669317	-0.053588070416802615	4	C
CATA	2	0.0007958784432374634	0.0005578800557880056	0.7009613849052988	-0.5125931247457475	4	C
CATA	3	0.000772386865778037	0.000737198645148436	0.9544422333047373	-0.06727021234118907	4	C
CATA	4	0.000788992980878666	0.0006375772066148635	0.8080898335810572	-0.307412411739725	4	C
CATA	5	0.0007808924369271397	0.000737198645148436	0.944046337610028	-0.08307042025839458	4	C
CATC	1	0.0007893980080762423	0.0008368200836820083	1.0600737208867974	0.0841645978634875	4	C
CATC	2	0.0008096493679550582	0.0007969715082685794	0.9843415431565155	-0.022769111514648107	4	C
CATC	3	0.0007719818385804606	0.0006375772066148635	0.8258966399873555	-0.27596685356732464	4	C
CATC	4	0.0007796773553344107	0.0005778043434947201	0.7410813454328099	-0.4322961849994367	4	C
CATC	5	0.0007772471921489528	0.0011356843992827257	1.4611624342350553	0.5471165683119786	4	C
CATG	1	0.0008007387696083793	0.0009563658099222953	1.194354321559863	0.25623089533456544	4	C
CATG	2	0.0008027639055962608	0.0008766686590954373	1.0920628755029576	0.12705592179342626	4	C
CATG	3	0.0007748170289634949	0.0008766686590954373	1.1314524930720657	0.178176010633802	4	C
CATG	4	0.0008060041231768713	0.000737198645148436	0.9146338386493136	-0.12873379945944408	4	C
CATG	5	0.0008392163533781293	0.0009364415222155808	1.1158523287184374	0.1581461143337006	4	C
CATT	1	0.0007817024913222923	0.0003984857541342897	0.5097665141890866	-0.9720914869254634	4	C
CATT	2	0.0007671215122095449	0.0005180314803745766	0.6752925998418259	-0.5664153469846759	4	C
CATT	3	0.0007610461042459001	0.0007172743574417215	0.9424847633277738	-0.08545879963512606	4	C
CATT	4	0.0007837276273101739	0.0007571229328551504	0.9660536473030391	-0.04982478724557	4	C
CATT	5	0.0007922331984592765	0.0004981071926678622	0.6287380958492698	-0.6694689148348917	4	C
CCAA	1	0.0007857527632980554	0.0005180314803745766	0.6592805072682569	-0.6010356685907806	4	C
CCAA	2	0.000773601947370766	0.0008168957959752939	1.0559639860676027	0.0785606320375897	4	C
CCAA	3	0.0007594259954555949	0.0007770472205618649	1.0232033472803346	0.03309288893425977	4	C
CCAA	4	0.0007764371377538002	0.0007172743574417215	0.9238022275914903	-0.11434406988322107	4	C
CCAA	5	0.0008027639055962608	0.0006375772066148635	0.7942275458203327	-0.3323756968438711	4	C
CCAC	1	0.000805599095979295	0.000657501494321578	0.8161646377250611	-0.29306789113267323	4	C
CCAC	2	0.0007873728720883608	0.0007571229328551504	0.9615811767136732	-0.0565194398195783	4	C
CCAC	3	0.0007590209682580185	0.0007172743574417215	0.9449993971680294	-0.08161468587425721	4	C
CCAC	4	0.0007853477361004791	0.000697350069735007	0.8879506970983189	-0.17144852081920867	4	C
CCAC	5	0.0007922331984592765	0.0005578800557880056	0.7041866673511821	-0.5059701825520124	4	C
CCAG	1	0.0007764371377538002	0.0005578800557880056	0.7185128436822703	-0.47691414926792924	4	C
CCAG	2	0.0007995236880156502	0.0007969715082685794	0.9968078747567753	-0.0046126292264180545	4	C
CCAG	3	0.0007926382256568528	0.0007770472205618649	0.9803302381965394	-0.0286602714219383	4	C
CCAG	4	0.0007898030352738186	0.0006375772066148635	0.8072610234953331	-0.3088928582943558	4	C
CCAG	5	0.0008047890415841424	0.0006774257820282924	0.8417432979639624	-0.2485477656567135	4	C
CCAT	1	0.0007974985520277687	0.0005379557680812911	0.674553911995767	-0.5679943433954681	4	C
CCAT	2	0.0007655014034192396	0.0008368200836820083	1.093165969316597	0.1285124540129425	4	C
CCAT	3	0.0007740069745683423	0.0006375772066148635	0.8237357382605439	-0.27974651263483946	4	C
CCAT	4	0.0008047890415841424	0.0007172743574417215	0.8912576096089014	-0.16608560546474047	4	C
CCAT	5	0.0007873728720883608	0.0008766686590954373	1.1134097835632004	0.15498466537413336	4	C
CCCA	1	0.0007926382256568528	0.0003984857541342897	0.5027334554854048	-0.9921343953968244	4	C
CCCA	2	0.0007792723281368343	0.0007172743574417215	0.9204412007759288	-0.11960253198511232	4	C
CCCA	3	0.0007922331984592765	0.0006774257820282924	0.8550838103550068	-0.22586226335927712	4	C
CCCA	4	0.0007796773553344107	0.0007172743574417215	0.9199630495027985	-0.12035217868469641	4	C
CCCA	5	0.0007719818385804606	0.000617652918908149	0.8000873699877507	-0.32177054318044945	4	C
CCCC	1	0.0007646913490240869	0.00047818290496114764	0.6253279909226296	-0.6773149982980678	4	C
CCCC	2	0.0007667164850119686	0.0005977286312014345	0.7795953822384605	-0.3592025497525696	4	C
CCCC	3	0.0007614511314434764	0.0007172743574417215	0.9419834416451527	-0.08622639478007013	4	C
CCCC	4	0.000778867300939258	0.0007172743574417215	0.9209198493462751	-0.11885249555496759	4	C
CCCC	5	0.000786562817693208	0.000657501494321578	0.8359173349305595	-0.2585678157181215	4	C
CCCG	1	0.0007517304787016448	0.000657501494321578	0.874650573510316	-0.19322132542650133	4	C
CCCG	2	0.0007699567025925791	0.0007571229328551504	0.9833318293168757	-0.0242497528623494	4	C
CCCG	3	0.0007314791188228289	0.000737198645148436	1.0078191245360655	0.01123673849070906	4	C
CCCG	4	0.0007800823825319871	0.0005977286312014345	0.7662378289602314	-0.38413584189232375	4	C
CCCG	5	0.0007549706962822554	0.0005778043434947201	0.7653334710075961	-0.38583959918409083	4	C
CCCT	1	0.0007602360498507475	0.0006375772066148635	0.838656897078263	-0.25384738448825706	4	C
CCCT	2	0.0008153197487211267	0.000737198645148436	0.9041834768564997	-0.14531254094977272	4	C
CCCT	3	0.0007764371377538002	0.0009364415222155808	1.206075130466668	0.2703197803521039	4	C
CCCT	4	0.0007456550707380001	0.0008368200836820083	1.1222616415037305	0.16640906177147086	4	C
CCCT	5	0.0007877778992859371	0.000617652918908149	0.7840444869905668	-0.35099257914406207	4	C
CCGA	1	0.0007881829264835134	0.0008567443713887228	1.0869867166637281	0.12033431026360356	4	C
CCGA	2	0.0007821075185198686	0.0006774257820282924	0.8661542895154807	-0.20730405735769378	4	C
CCGA	3	0.0007590209682580185	0.000697350069735007	0.918749413913362	-0.12225667037160305	4	C
CCGA	4	0.0008023588783986845	0.0005379557680812911	0.6704677701765094	-0.5767601123834009	4	C
CCGA	5	0.0007727918929756133	0.0008168957959752939	1.0570708665561435	0.08007209895518964	4	C
CCGC	1	0.0007375545267864737	0.0005180314803745766	0.7023636376169239	-0.5097099384931288	4	C
CCGC	2	0.0007873728720883608	0.0007770472205618649	0.9868859445219277	-0.0190447344009155	4	C
CCGC	3	0.0007501103699113395	0.0005578800557880056	0.7437306270728468	-0.42714791086001497	4	C
CCGC	4	0.0007436299347501184	0.0003785614664275752	0.5090723876719446	-0.9740572796276054	4	C
CCGC	5	0.0007553757234798317	0.0007770472205618649	1.0286896923059665	0.04080785406226539	4	C
CCGG	1	0.0007926382256568528	0.000737198645148436	0.930056892647999	-0.10460912465523682	4	C
CCGG	2	0.0007683365938022738	0.0007770472205618649	1.0113369932264773	0.016263805793389756	4	C
CCGG	3	0.0007877778992859371	0.0007969715082685794	1.01167030579428	0.016739205356425327	4	C
CCGG	4	0.0007217584660809973	0.0007770472205618649	1.0766028485693757	0.10648614768294351	4	C
CCGG	5	0.0007545656690846791	0.000657501494321578	0.8713641784407656	-0.198652289240567	4	C
CCGT	1	0.0007687416209998502	0.0010360629607491531	1.3477388662807357	0.4305409914625997	4	C
CCGT	2	0.0007780572465441054	0.0007770472205618649	0.998701861608864	-0.0018740344606614859	4	C
CCGT	3	0.0007703617297901554	0.0008567443713887228	1.1121325713078944	0.15332877418415183	4	C
CCGT	4	0.0007938533072495819	0.0007172743574417215	0.9035351379045341	-0.14634738721764115	4	C
CCGT	5	0.0008039789871889897	0.000737198645148436	0.9169377022227375	-0.12510437605875308	4	C
CCTA	1	0.0007302640372301	0.00041841004184100416	0.5729572052158536	-0.8035007083109642	4	C
CCTA	2	0.0007942583344471582	0.0006774257820282924	0.8529035864632295	-0.22954542859919255	4	C
CCTA	3	0.000781297464124716	0.0008168957959752939	1.045563096624739	0.0642801269115974	4	C
CCTA	4	0.0007687416209998502	0.0008766686590954373	1.1403944253144689	0.1895328919588051	4	C
CCTA	5	0.0008007387696083793	0.0007969715082685794	0.9952952679665525	-0.006803510499228432	4	C
CCTC	1	0.0008060041231768713	0.0008168957959752939	1.0135131725573474	0.019364839529689724	4	C
CCTC	2	0.0007958784432374634	0.0007172743574417215	0.9012360663068127	-0.15002304536103922	4	C
CCTC	3	0.0008003337424108028	0.0008766686590954373	1.095378855894161	0.13142993739523703	4	C
CCTC	4	0.000786562817693208	0.0005977286312014345	0.7599248499368723	-0.39607133946805645	4	C
CCTC	5	0.000796688497632616	0.0005977286312014345	0.7502664253062561	-0.4145250963273946	4	C
CCTG	1	0.0007970935248301923	0.0009165172345088663	1.1498239616287376	0.20141300106039015	4	C
CCTG	2	0.000781297464124716	0.0009165172345088663	1.1730707913350729	0.23029007835052653	4	C
CCTG	3	0.0007841326545077502	0.0007770472205618649	0.9909639856149935	-0.013095468069729034	4	C
CCTG	4	0.0008076242319671766	0.0009165172345088663	1.1348312720588543	0.182477812001434	4	C
CCTG	5	0.0007837276273101739	0.0005778043434947201	0.7372514676786351	-0.43977130556158334	4	C
CCTT	1	0.0007671215122095449	0.0005180314803745766	0.6752925998418259	-0.5664153469846759	4	C
CCTT	2	0.0007885879536810897	0.0006375772066148635	0.8085048771524908	-0.30667161837767754	4	C
CCTT	3	0.0007861577904956317	0.0009563658099222953	1.216506179146754	0.28274364835010973	4	C
CCTT	4	0.0007630712402337817	0.0008567443713887228	1.122758041734403	0.16704705543193205	4	C
CCTT	5	0.0007707667569877317	0.0006774257820282924	0.8788985460086144	-0.18623145468106536	4	C
CGAA	1	0.0007869678448907845	0.0004981071926678622	0.6329447840870672	-0.6598484454680026	4	C
CGAA	2	0.0007829175729150212	0.000737198645148436	0.9416044174403176	-0.08680700623966865	4	C
CGAA	3	0.000790208062471395	0.000697350069735007	0.8824891858911533	-0.1803494953214427	4	C
CGAA	4	0.0007906130896689713	0.0003984857541342897	0.5040211948693326	-0.9884436923329066	4	C
CGAA	5	0.0007675265394071212	0.0007172743574417215	0.9345271083339773	-0.09769158127352444	4	C
CGAC	1	0.0007663114578143923	0.0007969715082685794	1.0400099073836546	0.056597271890584416	4	C
CGAC	2	0.0007881829264835134	0.0005977286312014345	0.7583628255793452	-0.3990398488299759	4	C
CGAC	3	0.0007752220561610712	0.0008965929468021519	1.1565627418318227	0.2098435321862663	4	C
CGAC	4	0.0007493003155161869	0.0006774257820282924	0.9040778016510234	-0.14548116381071793	4	C
CGAC	5	0.0007667164850119686	0.0008168957959752939	1.0654470223925627	0.09145885925699565	4	C
CGAG	1	0.0007833226001125976	0.0009563658099222953	1.2209092521839966	0.28795597158693226	4	C
CGAG	2	0.0007784622737416817	0.0005778043434947201	0.7422380801031004	-0.43004607530356104	4	C
CGAG	3	0.0007764371377538002	0.0007969715082685794	1.0264469195461003	0.037659023561828875	4	C
CGAG	4	0.0007999287152132265	0.0007969715082685794	0.9963031619087973	-0.005343292721847906	4	C
CGAG	5	0.0007768421649513765	0.0008567443713887228	1.1028551358850964	0.14124330002658425	4	C
CGAT	1	0.0007869678448907845	0.000737198645148436	0.9367582804488594	-0.09425126961377754	4	C
CGAT	2	0.0007926382256568528	0.0007969715082685794	1.0054669109708096	0.00786560460317569	4	C
CGAT	3	0.0007707667569877317	0.0006774257820282924	0.8788985460086144	-0.18623145468106536	4	C
CGAT	4	0.0008100543951526345	0.0007172743574417215	0.8854644351464435	-0.17549373287715755	4	C
CGAT	5	0.0007740069745683423	0.0010360629607491531	1.3385705746733838	0.4206932055062526	4	C
CGCA	1	0.0008051940687817187	0.000657501494321578	0.8165751833174781	-0.2923423718612154	4	C
CGCA	2	0.0007991186608180739	0.0007172743574417215	0.8975817893020208	-0.15588468893862908	4	C
CGCA	3	0.0007744120017659186	0.0006375772066148635	0.8233049141296546	-0.2805012576381314	4	C
CGCA	4	0.0007995236880156502	0.000617652918908149	0.7725261029365009	-0.37234441372690513	4	C
CGCA	5	0.0007881829264835134	0.0005180314803745766	0.6572477821687658	-0.6054907262974024	4	C
CGCC	1	0.0007314791188228289	0.0007770472205618649	1.0622958339704471	0.08718559172400726	4	C
CGCC	2	0.0008003337424108028	0.0009165172345088663	1.14516880388935	0.19556027481495233	4	C
CGCC	3	0.0007497053427137632	0.00045825861725443313	0.6112516360036077	-0.710161673470944	4	C
CGCC	4	0.0007731969201731897	0.0005778043434947201	0.7472926086737344	-0.4202548419337484	4	C
CGCC	5	0.0007691466481974265	0.000697350069735007	0.9066542399545234	-0.14137562286191396	4	C
CGCG	1	0.0007428198803549658	0.0011356843992827257	1.5288826124847716	0.6124776409123045	4	C
CGCG	2	0.0007946633616447345	0.0008567443713887228	1.078122400931506	0.10852097882547626	4	C
CGCG	3	0.0007407947443670843	0.0007172743574417215	0.9682497923963297	-0.04654880796378691	4	C
CGCG	4	0.0007618561586410528	0.0009563658099222953	1.25531020399992	0.3280439175405784	4	C
CGCG	5	0.0007359344179961684	0.000697350069735007	0.9475709420328234	-0.07769413694653211	4	C
CGCT	1	0.0007452500435404237	0.0007969715082685794	1.069401491722758	0.09680359428560438	4	C
CGCT	2	0.0007768421649513765	0.0007571229328551504	0.9746161665961317	-0.037093941231928225	4	C
CGCT	3	0.0007699567025925791	0.0007770472205618649	1.0092089827199513	0.01322495255631336	4	C
CGCT	4	0.000772386865778037	0.0005578800557880056	0.7222806089873688	-0.46936865591253474	4	C
CGCT	5	0.000773601947370766	0.0007172743574417215	0.9271878902056999	-0.10906637113818161	4	C
CGGA	1	0.0007958784432374634	0.0011157601115760112	1.4019227698105976	0.4874068752542525	4	C
CGGA	2	0.0007796773553344107	0.000737198645148436	0.9455175786556541	-0.08082381449805884	4	C
CGGA	3	0.000771171784185308	0.0007770472205618649	1.007618842516086	0.010950005896922011	4	C
CGGA	4	0.0007533505874919501	0.0010161386730424388	1.3488257524632206	0.43170398631871926	4	C
CGGA	5	0.0007861577904956317	0.0008368200836820083	1.0644429067534096	0.09009857040771364	4	C
CGGC	1	0.0007719818385804606	0.0007770472205618649	1.0065615299845896	0.00943536529492376	4	C
CGGC	2	0.0007549706962822554	0.0008965929468021519	1.1875864205290283	0.24803250201801166	4	C
CGGC	3	0.0007432249075525421	0.0007969715082685794	1.0723153922451631	0.10072929749940437	4	C
CGGC	4	0.0007772471921489528	0.000737198645148436	0.9484738608192465	-0.0763200802238132	4	C
CGGC	5	0.0007221634932785736	0.0009762900976290098	1.3518962211683099	0.4349844068328307	4	C
CGGG	1	0.0007387696083792027	0.000697350069735007	0.9439344307421272	-0.08324144687715808	4	C
CGGG	2	0.0007885879536810897	0.0009165172345088663	1.1622257609067055	0.21689033767933535	4	C
CGGG	3	0.0007780572465441054	0.000657501494321578	0.8450554213613465	-0.24288213396445632	4	C
CGGG	4	0.0007549706962822554	0.0005977286312014345	0.7917242803526855	-0.3369299987031446	4	C
CGGG	5	0.0007493003155161869	0.0008368200836820083	1.1168019902747937	0.15937341771770308	4	C
CGGT	1	0.0007800823825319871	0.000657501494321578	0.8428616118562546	-0.24663231814238867	4	C
CGGT	2	0.0007493003155161869	0.0008567443713887228	1.143392513852765	0.19332074964104076	4	C
CGGT	3	0.000797903579225345	0.0008567443713887228	1.0737442388972664	0.10265039070097642	4	C
CGGT	4	0.0007302640372301	0.0008368200836820083	1.1459144104317072	0.19649929168903577	4	C
CGGT	5	0.0007569958322701369	0.0008168957959752939	1.0791285250878124	0.10986670121554293	4	C
CGTA	1	0.0008015488240035319	0.0009762900976290098	1.2180045287231411	0.2845194974103134	4	C
CGTA	2	0.0007675265394071212	0.0007969715082685794	1.0383634537044193	0.05431151217152558	4	C
CGTA	3	0.0008019538512011082	0.000697350069735007	0.8695638392291112	-0.2016361476793883	4	C
CGTA	4	0.0007950683888423108	0.0008368200836820083	1.0525133377526072	0.07383851565520631	4	C
CGTA	5	0.0007582109138628659	0.000737198645148436	0.9722870400171656	-0.04054580361183745	4	C
CGTC	1	0.0007497053427137632	0.002331141661685595	3.1094104961922655	1.6366410900554478	4	C
CGTC	2	0.0007659064306168159	0.0010360629607491531	1.3527278520364023	0.4358716205339479	4	C
CGTC	3	0.0007825125457174449	0.0009364415222155808	1.1967111931183243	0.25907502318448145	4	C
CGTC	4	0.0007796773553344107	0.000697350069735007	0.894408520349943	-0.1609941631820423	4	C
CGTC	5	0.0008035739599914134	0.0007770472205618649	0.966989050479147	-0.048428541182009684	4	C
CGTG	1	0.0007144679765246236	0.0034269774855548913	4.796544559246293	2.2619954594871947	4	C
CGTG	2	0.0007638812946289343	0.0014943215780035865	1.9562222409562646	0.9680702801634017	4	C
CGTG	3	0.0007829175729150212	0.0014544730025901574	1.8577600668417078	0.8935641870113988	4	C
CGTG	4	0.0007675265394071212	0.0014544730025901574	1.8950133030105651	0.9222079761641804	4	C
CGTG	5	0.000773601947370766	0.0014544730025901574	1.8801309995837805	0.9108331862995234	4	C
CGTT	1	0.0008023588783986845	0.000697350069735007	0.8691248872658456	-0.2023645976019028	4	C
CGTT	2	0.0008039789871889897	0.0007969715082685794	0.9912840024029594	-0.01262964680034056	4	C
CGTT	3	0.0007796773553344107	0.0006375772066148635	0.8177449328913765	-0.29027718012700865	4	C
CGTT	4	0.0008035739599914134	0.0007571229328551504	0.94219445944122	-0.08590324660067264	4	C
CGTT	5	0.0007590209682580185	0.000617652918908149	0.813749480894692	-0.2973433769296943	4	C
CTAA	1	0.0007740069745683423	0.0004981071926678622	0.64354354551605	-0.6358903228601147	4	C
CTAA	2	0.0008031689327938371	0.0007571229328551504	0.942669595325961	-0.0851758984426453	4	C
CTAA	3	0.0007768421649513765	0.0007571229328551504	0.9746161665961317	-0.037093941231928225	4	C
CTAA	4	0.0007683365938022738	0.000697350069735007	0.9076101221263259	-0.139855396123892	4	C
CTAA	5	0.0008104594223502108	0.0006774257820282924	0.8358540395074429	-0.2586770603127847	4	C
CTAC	1	0.0007569958322701369	0.00041841004184100416	0.5527243665083917	-0.8553678806237804	4	C
CTAC	2	0.0007987136336204976	0.0005778043434947201	0.7234186561653951	-0.467097290907722	4	C
CTAC	3	0.0008100543951526345	0.0008168957959752939	1.0084456066945606	0.012133270298613804	4	C
CTAC	4	0.0007756270833586475	0.0008567443713887228	1.104582846280739	0.1435016282323958	4	C
CTAC	5	0.0007833226001125976	0.0008368200836820083	1.068295595660997	0.09531089364453627	4	C
CTAG	1	0.0007938533072495819	0.000657501494321578	0.8282405430791563	-0.2718782693015	4	C
CTAG	2	0.0007837276273101739	0.0008965929468021519	1.14401089812202	0.1941007956405193	4	C
CTAG	3	0.0007918281712617002	0.0007969715082685794	1.0064955216214193	0.009340753035265135	4	C
CTAG	4	0.0007760321105562239	0.0009165172345088663	1.181030039919288	0.24004566066344982	4	C
CTAG	5	0.0007983086064229213	0.0008766686590954373	1.0981575947472664	0.13508510793642878	4	C
CTAT	1	0.000823420292672653	0.0008168957959752939	0.9920763469695629	-0.011476944884031465	4	C
CTAT	2	0.0007553757234798317	0.0008368200836820083	1.1078196686371946	0.14772305797877722	4	C
CTAT	3	0.0008266605102532635	0.0007770472205618649	0.9399834768008954	-0.08929269782785362	4	C
CTAT	4	0.0008035739599914134	0.0007571229328551504	0.94219445944122	-0.08590324660067264	4	C
CTAT	5	0.0007910181168665476	0.000737198645148436	0.9319617710763615	-0.10165731791522464	4	C
CTCA	1	0.0007772471921489528	0.000697350069735007	0.8972050034776655	-0.1564904289077966	4	C
CTCA	2	0.0007869678448907845	0.000657501494321578	0.8354871149949287	-0.25931051588427395	4	C
CTCA	3	0.0007683365938022738	0.0007969715082685794	1.0372687110015153	0.05278968181850393	4	C
CTCA	4	0.0007744120017659186	0.0005977286312014345	0.7718483569965511	-0.373610662029613	4	C
CTCA	5	0.0008072192047696002	0.0008965929468021519	1.11071805713302	0.15149265183323393	4	C
CTCC	1	0.0007914231440641239	0.0006375772066148635	0.8056084932527634	-0.3118492016257679	4	C
CTCC	2	0.000788992980878666	0.0008368200836820083	1.0606179065751375	0.08490501103903517	4	C
CTCC	3	0.0007683365938022738	0.0009962143853357243	1.2965858887518942	0.3747177767058663	4	C
CTCC	4	0.0007675265394071212	0.0005578800557880056	0.7268544175930934	-0.4602616606582328	4	C
CTCC	5	0.0007590209682580185	0.000737198645148436	0.9712493804226969	-0.042086321687619714	4	C
CTCG	1	0.0007565908050725606	0.0010360629607491531	1.3693834947541952	0.45352652877404737	4	C
CTCG	2	0.0008161298031162793	0.0008368200836820083	1.0253517032299593	0.03611884970604761	4	C
CTCG	3	0.0007877778992859371	0.0007969715082685794	1.01167030579428	0.016739205356425327	4	C
CTCG	4	0.0007699567025925791	0.0008766686590954373	1.1385947497353297	0.1872543523313623	4	C
CTCG	5	0.0007695516753950028	0.0007969715082685794	1.035630918299934	0.050509942011669355	4	C
CTCT	1	0.0008185599663017371	0.0007571229328551504	0.9249449814603566	-0.11256054259353258	4	C
CTCT	2	0.0007529455602943738	0.0007969715082685794	1.0584716217159087	0.08198259031049783	4	C
CTCT	3	0.0007954734160398871	0.0008766686590954373	1.1020715983945326	0.1402179546652215	4	C
CTCT	4	0.0007930432528544291	0.0008368200836820083	1.0552010633342024	0.07751792351768254	4	C
CTCT	5	0.0008205851022896187	0.0008965929468021519	1.092626400723647	0.12780018787115383	4	C
CTGA	1	0.0008064091503744476	0.0007571229328551504	0.9388818721905479	-0.09098444193429987	4	C
CTGA	2	0.0007938533072495819	0.0007571229328551504	0.953731534454786	-0.06834487521636803	4	C
CTGA	3	0.0007942583344471582	0.0010161386730424388	1.2793553796948445	0.3554170721219639	4	C
CTGA	4	0.0008031689327938371	0.0009762900976290098	1.215547636078213	0.2816064322289776	4	C
CTGA	5	0.0007914231440641239	0.000657501494321578	0.8307837586669122	-0.2674550822673145	4	C
CTGC	1	0.0007918281712617002	0.0004981071926678622	0.629059701013387	-0.6687311520773725	4	C
CTGC	2	0.0007857527632980554	0.000657501494321578	0.8367791053789415	-0.2570812673734193	4	C
CTGC	3	0.0007760321105562239	0.0009364415222155808	1.2067046060044897	0.2710725562840742	4	C
CTGC	4	0.0007719818385804606	0.000737198645148436	0.9549429899853799	-0.06651348793837482	4	C
CTGC	5	0.000781297464124716	0.000617652918908149	0.7905477072040709	-0.3390755673196111	4	C
CTGG	1	0.0007877778992859371	0.0006375772066148635	0.8093362446354239	-0.3051888895309372	4	C
CTGG	2	0.000790208062471395	0.0006375772066148635	0.8068472556719116	-0.30963251226640914	4	C
CTGG	3	0.0007626662130362054	0.0008766686590954373	1.1494788206303037	0.2009798843656862	4	C
CTGG	4	0.0007744120017659186	0.0007770472205618649	1.0034028640955164	0.0049009612241167734	4	C
CTGG	5	0.000778867300939258	0.0006774257820282924	0.8697576354937042	-0.20131465574694066	4	C
CTGT	1	0.0007950683888423108	0.0007571229328551504	0.9522739722523589	-0.07055139367996857	4	C
CTGT	2	0.0007776522193465291	0.000657501494321578	0.8454955543933055	-0.2421309259074478	4	C
CTGT	3	0.0008367861901926715	0.000697350069735007	0.833367086966912	-0.2629759715774759	4	C
CTGT	4	0.0007877778992859371	0.0009762900976290098	1.239296124597993	0.3095209545842712	4	C
CTGT	5	0.0007893980080762423	0.0008965929468021519	1.1357932723787116	0.1837002714144021	4	C
CTTA	1	0.0007760321105562239	0.000617652918908149	0.7959115486412592	-0.32931998500668785	4	C
CTTA	2	0.0007598310226531712	0.0006375772066148635	0.839103942332569	-0.2530785621727594	4	C
CTTA	3	0.0007784622737416817	0.0009364415222155808	1.2029375780981282	0.2665617812465041	4	C
CTTA	4	0.0007772471921489528	0.0009165172345088663	1.1791837188563603	0.2377885102042497	4	C
CTTA	5	0.0007626662130362054	0.000697350069735007	0.9143581527741053	-0.12916871732664456	4	C
CTTC	1	0.0008076242319671766	0.000697350069735007	0.8634585765665196	-0.21180112711061233	4	C
CTTC	2	0.0007776522193465291	0.000617652918908149	0.7942533995815899	-0.3323287348790262	4	C
CTTC	3	0.0008307107822290267	0.0008965929468021519	1.0793081852101944	0.11010687019243996	4	C
CTTC	4	0.0008116745039429398	0.0007571229328551504	0.9327913211234434	-0.1003737294090058	4	C
CTTC	5	0.0007521355058992211	0.0008965929468021519	1.1920630521626865	0.25346054673687113	4	C
CTTG	1	0.000797903579225345	0.0005379557680812911	0.6742114988424697	-0.5687268618376529	4	C
CTTG	2	0.000781297464124716	0.0007770472205618649	0.9945600187406052	-0.007869658844238112	4	C
CTTG	3	0.0007715768113828843	0.0005578800557880056	0.723038908839324	-0.467854809980463	4	C
CTTG	4	0.0008068141775720239	0.0007969715082685794	0.987800574683672	-0.017708286838101273	4	C
CTTG	5	0.0007950683888423108	0.0008368200836820083	1.0525133377526072	0.07383851565520631	4	C
CTTT	1	0.0007934482800520054	0.000657501494321578	0.8286633304926732	-0.27114201256651604	4	C
CTTT	2	0.0007792723281368343	0.0007770472205618649	0.9971446341739229	-0.004125314565176423	4	C
CTTT	3	0.0007999287152132265	0.0007969715082685794	0.9963031619087973	-0.005343292721847906	4	C
CTTT	4	0.0007861577904956317	0.0008368200836820083	1.0644429067534096	0.09009857040771364	4	C
CTTT	5	0.0007727918929756133	0.0006375772066148635	0.8250309202389411	-0.2774799056628943	4	C
GAAA	1	0.0007626662130362054	0.0005778043434947201	0.757611040869973	-0.40047073914403875	4	G
GAAA	2	0.0007748170289634949	0.0010759115361625821	1.3886007869520807	0.4736318941599733	4	G
GAAA	3	0.0007898030352738186	0.00045825861725443313	0.5802188606372707	-0.7853309022373429	4	G
GAAA	4	0.0008072192047696002	0.000737198645148436	0.913257069198261	-0.13090707886749078	4	G
GAAA	5	0.0007821075185198686	0.0009364415222155808	1.197330929624341	0.2598219530696043	4	G
GAAC	1	0.0007683365938022738	0.0005977286312014345	0.7779515332511364	-0.36224781746034	4	G
GAAC	2	0.0008141046671283976	0.0007571229328551504	0.9300068694185973	-0.10468672228008834	4	G
GAAC	3	0.0008047890415841424	0.0009962143853357243	1.2378577911234743	0.30784558286767194	4	G
GAAC	4	0.0007922331984592765	0.000657501494321578	0.8299342865210361	-0.268930985251163	4	G
GAAC	5	0.000781297464124716	0.000737198645148436	0.9435569408564717	-0.08381851207753652	4	G
GAAG	1	0.0008096493679550582	0.0008766686590954373	1.082775697472167	0.11473441223528674	4	G
GAAG	2	0.0008019538512011082	0.0005778043434947201	0.7204957525041207	-0.4729381694967827	4	G
GAAG	3	0.0007918281712617002	0.0009563658099222953	1.207794625945703	0.2723751588690589	4	G
GAAG	4	0.000778867300939258	0.0007172743574417215	0.9209198493462751	-0.11885249555496759	4	G
GAAG	5	0.0007995236880156502	0.0005180314803745766	0.6479251185919039	-0.6261010059726884	4	G
GAAT	1	0.0008035739599914134	0.000617652918908149	0.7686323221757322	-0.37963444965738286	4	G
GAAT	2	0.000763476267431358	0.0008766686590954373	1.1482592144545687	0.1994483608238879	4	G
GAAT	3	0.0007974985520277687	0.0008368200836820083	1.0493060853267486	0.06943557721982371	4	G
GAAT	4	0.0007829175729150212	0.000617652918908149	0.7889118092067525	-0.3420640614817434	4	G
GAAT	5	0.0007679315666046975	0.0006375772066148635	0.8302526349239977	-0.2683776985556418	4	G
GACA	1	0.0007910181168665476	0.000617652918908149	0.7808328352261407	-0.35691437315729924	4	G
GACA	2	0.0007922331984592765	0.0007770472205618649	0.9808314295248608	-0.027922885747368096	4	G
GACA	3	0.0008270655374508398	0.0005977286312014345	0.7227101168351644	-0.4685110049266659	4	G
GACA	4	0.0007784622737416817	0.0007770472205618649	0.9981822456558936	-0.002624851568884888	4	G
GACA	5	0.0007727918929756133	0.0007770472205618649	1.0055064340412094	0.007922313199353997	4	G
GACC	1	0.0007918281712617002	0.0006774257820282924	0.8555211933782063	-0.22512450060175798	4	G
GACC	2	0.000778867300939258	0.0007172743574417215	0.9209198493462751	-0.11885249555496759	4	G
GACC	3	0.0007642863218265106	0.0009364415222155808	1.2252496158476962	0.29307569441980935	4	G
GACC	4	0.0007930432528544291	0.000657501494321578	0.8290865497625877	-0.2704053799026242	4	G
GACC	5	0.0007898030352738186	0.00047818290496114764	0.6054457676214998	-0.7239303575731997	4	G
GACG	1	0.0007776522193465291	0.0010559872484558676	1.3579171025104602	0.44139540929729776	4	G
GACG	2	0.0007861577904956317	0.0007770472205618649	0.9884112705567376	-0.016816633508798095	4	G
GACG	3	0.0007893980080762423	0.0008567443713887228	1.085313571384102	0.11811192978682501	4	G
GACG	4	0.0007638812946289343	0.0013747758517632994	1.7997244616797632	0.8477760464456897	4	G
GACG	5	0.0007549706962822554	0.0017732616058975892	2.3487820317129673	1.231912836654735	4	G
GACT	1	0.0007845376817053265	0.000657501494321578	0.8380750977982171	-0.254848568902183	4	G
GACT	2	0.0007614511314434764	0.0008368200836820083	1.0989806819193446	0.13616602655637755	4	G
GACT	3	0.0007910181168665476	0.0007770472205618649	0.982338083026435	-0.025708464681926176	4	G
GACT	4	0.0007683365938022738	0.0008567443713887228	1.1150638643266289	0.1571263416332394	4	G
GACT	5	0.0007995236880156502	0.000657501494321578	0.8223664966743397	-0.2821466047553269	4	G
GAGA	1	0.0007804874097295634	0.0008766686590954373	1.1232322881405614	0.16765631268419337	4	G
GAGA	2	0.0007841326545077502	0.0009364415222155808	1.1942386493308896	0.25609116474565996	4	G
GAGA	3	0.0007707667569877317	0.000657501494321578	0.853048588773067	-0.22930017657295118	4	G
GAGA	4	0.0007780572465441054	0.0010360629607491531	1.3316024821451518	0.4131634648181821	4	G
GAGA	5	0.000781297464124716	0.0008368200836820083	1.0710646355668056	0.09904554507227392	4	G
GAGC	1	0.0007987136336204976	0.001394700139470014	1.74618296315785	0.8042047309096721	4	G
GAGC	2	0.0007885879536810897	0.0005180314803745766	0.6569102126863987	-0.6062319002365855	4	G
GAGC	3	0.0007817024913222923	0.0008168957959752939	1.0450213540876276	0.06353242280525814	4	G
GAGC	4	0.0007922331984592765	0.000697350069735007	0.8802333341889776	-0.18404208766464997	4	G
GAGC	5	0.0007833226001125976	0.0006774257820282924	0.8648107202969975	-0.20954368788388475	4	G
GAGG	1	0.0007642863218265106	0.0006774257820282924	0.8863507859323758	-0.17405031600748888	4	G
GAGG	2	0.000804384014386566	0.0005778043434947201	0.7183190281763138	-0.4773033620581844	4	G
GAGG	3	0.0008266605102532635	0.0005180314803745766	0.626655651200597	-0.6742551985490098	4	G
GAGG	4	0.0007962834704350397	0.0010161386730424388	1.2761016783222736	0.35174328597353216	4	G
GAGG	5	0.0007970935248301923	0.0007172743574417215	0.8998622308398816	-0.15222395355431034	4	G
GAGT	1	0.0007877778992859371	0.0008368200836820083	1.0622538210839938	0.08712853324782305	4	G
GAGT	2	0.0007954734160398871	0.0009165172345088663	1.1521657619579202	0.2043482920849368	4	G
GAGT	3	0.0007695516753950028	0.0008168957959752939	1.0615216912574323	0.0861338517423908	4	G
GAGT	4	0.0008141046671283976	0.0009762900976290098	1.1992193842502967	0.26209560839153456	4	G
GAGT	5	0.0007707667569877317	0.0005977286312014345	0.7754987170664245	-0.36680370032288623	4	G
GATA	1	0.0007873728720883608	0.000737198645148436	0.9362764089054186	-0.09499358763421396	4	G
GATA	2	0.0007715768113828843	0.0008368200836820083	1.084558363258986	0.1171076907406931	4	G
GATA	3	0.0007622611858386291	0.000697350069735007	0.914843996638491	-0.12840234544095314	4	G
GATA	4	0.0007950683888423108	0.0009962143853357243	1.252992068753104	0.32537728265117083	4	G
GATA	5	0.0007849427089029028	0.0009962143853357243	1.269155537132272	0.3438688847022609	4	G
GATC	1	0.0007938533072495819	0.0009165172345088663	1.1545171206557936	0.2072895673970594	4	G
GATC	2	0.000778867300939258	0.0008766686590954373	1.1255687047565586	0.1706541216400174	4	G
GATC	3	0.0007999287152132265	0.0008567443713887228	1.071025899051957	0.09899336709288754	4	G
GATC	4	0.0008262554830556872	0.0007770472205618649	0.9404442530150136	-0.08858566765399235	4	G
GATC	5	0.0007995236880156502	0.0010559872484558676	1.3207704340527273	0.40137973044941877	4	G
GATG	1	0.0007857527632980554	0.0008168957959752939	1.0396346460768668	0.05607661788621112	4	G
GATG	2	0.000808029259164753	0.0007770472205618649	0.96165728127851	-0.056405261904842664	4	G
GATG	3	0.000755780750677408	0.0008766686590954373	1.1599510285352959	0.21406389812815585	4	G
GATG	4	0.0007987136336204976	0.0009762900976290098	1.2223280742104952	0.28963155807991403	4	G
GATG	5	0.0008047890415841424	0.0009962143853357243	1.2378577911234743	0.30784558286767194	4	G
GATT	1	0.0007727918929756133	0.0005180314803745766	0.6703376226941397	-0.5770401875218021	4	G
GATT	2	0.0007825125457174449	0.000697350069735007	0.8911679097689649	-0.16623081154818953	4	G
GATT	3	0.0008023588783986845	0.0009364415222155808	1.1671105628998497	0.22294123713076802	4	G
GATT	4	0.0007659064306168159	0.000737198645148436	0.9625178947182095	-0.055114731978194303	4	G
GATT	5	0.0007687416209998502	0.0008368200836820083	1.0885583150729021	0.12241869610026813	4	G
GCAA	1	0.0007476802067258817	0.0008168957959752939	1.0925737884014741	0.1277307173149266	4	G
GCAA	2	0.0007885879536810897	0.0005977286312014345	0.75797332233046	-0.39978102276915917	4	G
GCAA	3	0.0008084342863623293	0.0007571229328551504	0.9365299636930764	-0.09460294155105803	4	G
GCAA	4	0.0007898030352738186	0.0005379557680812911	0.6811264885741872	-0.5540053561308874	4	G
GCAA	5	0.0008205851022896187	0.0007770472205618649	0.9469428806271607	-0.07865068959627264	4	G
GCAC	1	0.0007930432528544291	0.0005379557680812911	0.6783435407148444	-0.5599119970976092	4	G
GCAC	2	0.0007841326545077502	0.000657501494321578	0.8385079878280716	-0.25410356757352376	4	G
GCAC	3	0.0007954734160398871	0.000657501494321578	0.8265536987958995	-0.27481954461362235	4	G
GCAC	4	0.0008375962445878241	0.0007770472205618649	0.9277109652565897	-0.10825270111006917	4	G
GCAC	5	0.0007796773553344107	0.0005977286312014345	0.7666358745856654	-0.3833865845184903	4	G
GCAG	1	0.000820990129487195	0.000657501494321578	0.8008640673089031	-0.32037070376582805	4	G
GCAG	2	0.0007800823825319871	0.0008168957959752939	1.047191699578983	0.06652556711724147	4	G
GCAG	3	0.000788992980878666	0.0007571229328551504	0.9596066773775054	-0.05948489829613966	4	G
GCAG	4	0.0008023588783986845	0.0008368200836820083	1.0429498647190147	0.060669808231891074	4	G
GCAG	5	0.0007582109138628659	0.0005778043434947201	0.7620628151485893	-0.392018174113215	4	G
GCAT	1	0.0007521355058992211	0.0008168957959752939	1.0861018919704477	0.11915945502528012	4	G
GCAT	2	0.000820990129487195	0.000697350069735007	0.8494012835094427	-0.23548180617931516	4	G
GCAT	3	0.0007748170289634949	0.000697350069735007	0.9000190285800523	-0.15197259105852873	4	G
GCAT	4	0.0007877778992859371	0.00047818290496114764	0.607002183476568	-0.7202263888097808	4	G
GCAT	5	0.0008104594223502108	0.0005977286312014345	0.737518270153626	-0.4392493059546056	4	G
GCCA	1	0.000786562817693208	0.0006774257820282924	0.8612481632617885	-0.21549909382623558	4	G
GCCA	2	0.0007991186608180739	0.0007770472205618649	0.9723802717438559	-0.040407471518693096	4	G
GCCA	3	0.0007160880853149289	0.0007969715082685794	1.1129517787159924	0.15439108583854802	4	G
GCCA	4	0.0007679315666046975	0.0008567443713887228	1.1156519781791219	0.15788705614645604	4	G
GCCA	5	0.0007914231440641239	0.000657501494321578	0.8307837586669122	-0.2674550822673145	4	G
GCCC	1	0.0007371494995888974	0.0007571229328551504	1.0270954986436158	0.03857032870014413	4	G
GCCC	2	0.000773601947370766	0.0007172743574417215	0.9271878902056999	-0.10906637113818161	4	G
GCCC	3	0.0007687416209998502	0.000737198645148436	0.9589680394689852	-0.060445361049542325	4	G
GCCC	4	0.0007484902611210343	0.000657501494321578	0.8784369396294083	-0.18698937171498684	4	G
GCCC	5	0.0007715768113828843	0.00043833432954771867	0.568101999802326	-0.8157781134007698	4	G
GCCG	1	0.0007509204243064921	0.0007770472205618649	1.0347930292074583	0.049342240579334874	4	G
GCCG	2	0.0007610461042459001	0.0007571229328551504	0.9948450279570945	-0.007456287633852945	4	G
GCCG	3	0.0007582109138628659	0.0005977286312014345	0.7883408432571613	-0.34310857363226877	4	G
GCCG	4	0.0007488952883186106	0.0004981071926678622	0.665122615187221	-0.5883077692868538	4	G
GCCG	5	0.0007650963762216632	0.0007969715082685794	1.0416615906669533	0.05888665884161006	4	G
GCCT	1	0.0007821075185198686	0.000657501494321578	0.8406791633532608	-0.25037277924957957	4	G
GCCT	2	0.0007804874097295634	0.000697350069735007	0.8934802292027193	-0.16249228900813745	4	G
GCCT	3	0.0007910181168665476	0.0007770472205618649	0.982338083026435	-0.025708464681926176	4	G
GCCT	4	0.0007970935248301923	0.0008567443713887228	1.0748354423920807	0.10411579970547516	4	G
GCCT	5	0.0007768421649513765	0.0006774257820282924	0.8720249911649599	-0.1975586134251744	4	G
GCGA	1	0.0007772471921489528	0.0008567443713887228	1.102280432843989	0.14049130884933483	4	G
GCGA	2	0.0007954734160398871	0.0005778043434947201	0.7263653716691237	-0.4612326688445037	4	G
GCGA	3	0.000790208062471395	0.0006375772066148635	0.8068472556719116	-0.30963251226640914	4	G
GCGA	4	0.0007740069745683423	0.0008368200836820083	1.0811531564669639	0.11257091014392076	4	G
GCGA	5	0.0007598310226531712	0.000697350069735007	0.9177699369262473	-0.12379554522779306	4	G
GCGC	1	0.0007395796627743553	0.0008766686590954373	1.1853606896204063	0.24532611899569245	4	G
GCGC	2	0.0007776522193465291	0.0009165172345088663	1.178569560669456	0.23703691079111142	4	G
GCGC	3	0.0007363394451937447	0.00045825861725443313	0.6223469627297458	-0.684208977794477	4	G
GCGC	4	0.0007659064306168159	0.0008168957959752939	1.0665738833363942	0.09298390701093956	4	G
GCGC	5	0.0007347193364034395	0.0005778043434947201	0.7864286603958981	-0.34661219505833296	4	G
GCGG	1	0.0007784622737416817	0.0005977286312014345	0.7678324966583797	-0.3811364748226147	4	G
GCGG	2	0.0007586159410604422	0.0008368200836820083	1.103087924190266	0.14154778887833214	4	G
GCGG	3	0.0007456550707380001	0.0008567443713887228	1.1489821567776288	0.20035639369480843	4	G
GCGG	4	0.0007703617297901554	0.0008368200836820083	1.0862690231379433	0.119381442260814	4	G
GCGG	5	0.0007586159410604422	0.0008965929468021519	1.181879918775285	0.24108346242924664	4	G
GCGT	1	0.0007914231440641239	0.002211595935445308	2.794454460970523	1.482566664724338	4	G
GCGT	2	0.000748085233923458	0.0011556086869894402	1.5447553762405621	0.6273783944877513	4	G
GCGT	3	0.0008003337424108028	0.0008567443713887228	1.0704838818965663	0.09826307346003746	4	G
GCGT	4	0.0007578058866652895	0.0009364415222155808	1.2357274319105305	0.30536055877947055	4	G
GCGT	5	0.0007731969201731897	0.0008766686590954373	1.1338232683325624	0.18119578157597666	4	G
GCTA	1	0.0008189649934993135	0.0005778043434947201	0.7055299653601182	-0.5032207364328252	4	G
GCTA	2	0.000788992980878666	0.000617652918908149	0.7828370262816492	-0.3532161013528498	4	G
GCTA	3	0.0008003337424108028	0.0008368200836820083	1.0455889078989717	0.06431574153669982	4	G
GCTA	4	0.0007768421649513765	0.0009364415222155808	1.2054463113162683	0.26956739700212384	4	G
GCTA	5	0.0008153197487211267	0.0008766686590954373	1.0752452157212429	0.10466571205857475	4	G
GCTC	1	0.0007731969201731897	0.0009563658099222953	1.23689811090825	0.30672666365983564	4	G
GCTC	2	0.0007768421649513765	0.000697350069735007	0.8976727850227529	-0.15573843773054719	4	G
GCTC	3	0.0007399846899719316	0.0008766686590954373	1.1847118879293168	0.2445362503524258	4	G
GCTC	4	0.0007845376817053265	0.0007172743574417215	0.9142637430526005	-0.12931768681832403	4	G
GCTC	5	0.0007444399891452711	0.0011157601115760112	1.4987912092915259	0.583799421111187	4	G
GCTG	1	0.0007938533072495819	0.0005578800557880056	0.7027495517035266	-0.5089174666023493	4	G
GCTG	2	0.0007784622737416817	0.0007172743574417215	0.9213989959900557	-0.11810206898882081	4	G
GCTG	3	0.0007796773553344107	0.0009962143853357243	1.2777264576427758	0.35357900964771605	4	G
GCTG	4	0.0007893980080762423	0.0007571229328551504	0.9591143188975786	-0.06022531147168733	4	G
GCTG	5	0.0007606410770483238	0.0008168957959752939	1.0739569826353148	0.10293620730692629	4	G
GCTT	1	0.0007991186608180739	0.0006375772066148635	0.7978504793795741	-0.3258096903809414	4	G
GCTT	2	0.0007817024913222923	0.0007571229328551504	0.9685563769592646	-0.04609206836924019	4	G
GCTT	3	0.0007877778992859371	0.0008368200836820083	1.0622538210839938	0.08712853324782305	4	G
GCTT	4	0.0008096493679550582	0.0008368200836820083	1.0335586203143412	0.047620216376749805	4	G
GCTT	5	0.000786562817693208	0.0008168957959752939	1.038563961580392	0.05459006954150874	4	G
GGAA	1	0.0008124845583380924	0.0008766686590954373	1.0789973176704197	0.10969127836773385	4	G
GGAA	2	0.0008084342863623293	0.0009364415222155808	1.1583396919361735	0.2120583966829939	4	G
GGAA	3	0.0008007387696083793	0.0009563658099222953	1.194354321559863	0.25623089533456544	4	G
GGAA	4	0.0008047890415841424	0.0005977286312014345	0.7427146746740845	-0.4291200112985344	4	G
GGAA	5	0.0007954734160398871	0.000657501494321578	0.8265536987958995	-0.27481954461362235	4	G
GGAC	1	0.0007898030352738186	0.0008368200836820083	1.0595300933376246	0.0834245644844043	4	G
GGAC	2	0.0007760321105562239	0.0005977286312014345	0.7702369825560572	-0.37662569978504473	4	G
GGAC	3	0.000805599095979295	0.0005778043434947201	0.7172355907280841	-0.47948101536355436	4	G
GGAC	4	0.0007837276273101739	0.0008368200836820083	1.0677435049138853	0.0945651220896047	4	G
GGAC	5	0.000788992980878666	0.0006774257820282924	0.8585954481798733	-0.2199495704893856	4	G
GGAG	1	0.0007675265394071212	0.000657501494321578	0.8566498493061458	-0.22322246335738344	4	G
GGAG	2	0.0007999287152132265	0.0007571229328551504	0.9464880038133573	-0.079343874165625	4	G
GGAG	3	0.0007808924369271397	0.000657501494321578	0.8419872740846195	-0.24812966652889104	4	G
GGAG	4	0.0007715768113828843	0.0009762900976290098	1.265318090468817	0.3395001120771412	4	G
GGAG	5	0.0007707667569877317	0.0005578800557880056	0.7237988025953296	-0.4663393738738005	4	G
GGAT	1	0.0007853477361004791	0.000697350069735007	0.8879506970983189	-0.17144852081920867	4	G
GGAT	2	0.0007983086064229213	0.000617652918908149	0.7737019417537558	-0.3701502003139933	4	G
GGAT	3	0.000796688497632616	0.0009762900976290098	1.2254351613335517	0.29329415217929516	4	G
GGAT	4	0.0007954734160398871	0.0008965929468021519	1.1271186801762265	0.17263943235759893	4	G
GGAT	5	0.0007938533072495819	0.0008965929468021519	1.1294189223806677	0.17558070766972125	4	G
GGCA	1	0.0007667164850119686	0.000617652918908149	0.8055818949797425	-0.3118968349742129	4	G
GGCA	2	0.0007764371377538002	0.000617652918908149	0.7954963626482278	-0.3300727609386583	4	G
GGCA	3	0.0007857527632980554	0.000737198645148436	0.9382068757279042	-0.09202202110292286	4	G
GGCA	4	0.0008031689327938371	0.0005977286312014345	0.7442128384152323	-0.42621281627771224	4	G
GGCA	5	0.0007501103699113395	0.0006774257820282924	0.9031014757313138	-0.14703999166727985	4	G
GGCC	1	0.0007731969201731897	0.0006375772066148635	0.8245987406055	-0.27823583706132055	4	G
GGCC	2	0.0007748170289634949	0.0007172743574417215	0.9257338579680539	-0.11133060656118278	4	G
GGCC	3	0.0007505153971089158	0.0008567443713887228	1.141541365692183	0.1909831390174493	4	G
GGCC	4	0.0007529455602943738	0.000657501494321578	0.8732390879156248	-0.19555138521841092	4	G
GGCC	5	0.0007569958322701369	0.000657501494321578	0.8685668616560441	-0.20329118404408736	4	G
GGCG	1	0.0007808924369271397	0.001195457262402869	1.5308859528811263	0.614366809721174	4	G
GGCG	2	0.0007679315666046975	0.0008168957959752939	1.063761188496372	0.08917430606244181	4	G
GGCG	3	0.00073795955398405	0.0006375772066148635	0.8639731041799669	-0.21094169345943348	4	G
GGCG	4	0.0007569958322701369	0.0010161386730424388	1.342330604377523	0.424740038568955	4	G
GGCG	5	0.0007655014034192396	0.0009563658099222953	1.249332536361825	0.3211575319553384	4	G
GGCT	1	0.0007930432528544291	0.000737198645148436	0.9295818891277497	-0.10534613363212791	4	G
GGCT	2	0.0007679315666046975	0.0007969715082685794	1.037815793654997	0.05355039633172032	4	G
GGCT	3	0.0007893980080762423	0.0008368200836820083	1.0600737208867974	0.0841645978634875	4	G
GGCT	4	0.0007987136336204976	0.000737198645148436	0.9229824233834351	-0.11562492040634449	4	G
GGCT	5	0.0007561857778749843	0.0011556086869894402	1.5282073807800312	0.6118403332439875	4	G
GGGA	1	0.0007857527632980554	0.0006375772066148635	0.8114221627917009	-0.3014753867318727	4	G
GGGA	2	0.0007821075185198686	0.0007770472205618649	0.9935299203265808	-0.009364679745784784	4	G
GGGA	3	0.0008092443407574819	0.0005977286312014345	0.7386256549436465	-0.4370847218412827	4	G
GGGA	4	0.0008047890415841424	0.000617652918908149	0.767471830496554	-0.3818142965201777	4	G
GGGA	5	0.0007776522193465291	0.0005180314803745766	0.6661480125523012	-0.5860853271248093	4	G
GGGC	1	0.0007533505874919501	0.0007571229328551504	1.005007423403968	0.007206157790808893	4	G
GGGC	2	0.0007914231440641239	0.0006774257820282924	0.8559590240810611	-0.2243863603754286	4	G
GGGC	3	0.0007505153971089158	0.0006375772066148635	0.8495191558639501	-0.2352816156846486	4	G
GGGC	4	0.0007792723281368343	0.0005578800557880056	0.7158987117146114	-0.4821726113698204	4	G
GGGC	5	0.0007278338740446421	0.0008766686590954373	1.2044900496643638	0.2684224754699725	4	G
GGGG	1	0.0007561857778749843	0.0004981071926678622	0.6587100779224272	-0.60228447210886	4	G
GGGG	2	0.0007497053427137632	0.0006375772066148635	0.8504370587876281	-0.23372362952795683	4	G
GGGG	3	0.0007399846899719316	0.0007172743574417215	0.9693097264876228	-0.04497036684255913	4	G
GGGG	4	0.0007671215122095449	0.000737198645148436	0.9609933151595216	-0.05740169949681802	4	G
GGGG	5	0.0007626662130362054	0.0005977286312014345	0.7837355595206615	-0.3515611386630927	4	G
GGGT	1	0.0007618561586410528	0.0008168957959752939	1.072244132583265	0.1006334214375059	4	G
GGGT	2	0.0007796773553344107	0.0007172743574417215	0.9199630495027985	-0.12035217868469641	4	G
GGGT	3	0.0007938533072495819	0.0010161386730424388	1.2800081120314235	0.3561529533115423	4	G
GGGT	4	0.0007565908050725606	0.0007770472205618649	1.0270376210656464	0.0384890294952036	4	G
GGGT	5	0.0008238253198702293	0.0009762900976290098	1.1850693030202046	0.24497143060032536	4	G
GGTA	1	0.0007962834704350397	0.0007172743574417215	0.9007776552863108	-0.150757054555651	4	G
GGTA	2	0.0007922331984592765	0.0009962143853357243	1.2574761916985395	0.3305310851651083	4	G
GGTA	3	0.0007950683888423108	0.0009563658099222953	1.2028723860029797	0.26648359359760226	4	G
GGTA	4	0.0007760321105562239	0.0008168957959752939	1.0526572094932785	0.0740357092245208	4	G
GGTA	5	0.0007833226001125976	0.0008965929468021519	1.1446024239224968	0.19484656719545074	4	G
GGTC	1	0.0007898030352738186	0.0007969715082685794	1.0090762793691663	0.013035236593006427	4	G
GGTC	2	0.0007727918929756133	0.000737198645148436	0.9539420015262757	-0.06802654003394439	4	G
GGTC	3	0.0007853477361004791	0.0010161386730424388	1.293871015771836	0.37169380420732046	4	G
GGTC	4	0.0007638812946289343	0.0008168957959752939	1.069401491722758	0.09680359428560438	4	G
GGTC	5	0.0007642863218265106	0.0007969715082685794	1.0427656305086777	0.06041493762953438	4	G
GGTG	1	0.0008031689327938371	0.0005379557680812911	0.6697915545737091	-0.5782159097227623	4	G
GGTG	2	0.0007768421649513765	0.0005778043434947201	0.7437860218759953	-0.4270404595479415	4	G
GGTG	3	0.0007691466481974265	0.000737198645148436	0.9584630536662107	-0.06120527417793039	4	G
GGTG	4	0.0007505153971089158	0.0010559872484558676	1.4070161018996674	0.49263883887855064	4	G
GGTG	5	0.0007667164850119686	0.0011556086869894402	1.507217738994357	0.5918878497664841	4	G
GGTT	1	0.0007873728720883608	0.0005379557680812911	0.683228730822873	-0.5495594510996952	4	G
GGTT	2	0.0007748170289634949	0.0007770472205618649	1.0028783461320583	0.004146610858753116	4	G
GGTT	3	0.0007910181168665476	0.0007571229328551504	0.9571499270513982	-0.06318317010058898	4	G
GGTT	4	0.0007590209682580185	0.0007770472205618649	1.0237493469320318	0.03386253154567869	4	G
GGTT	5	0.0007906130896689713	0.000697350069735007	0.882037091021332	-0.1810887702753027	4	G
GTAA	1	0.0007565908050725606	0.0008766686590954373	1.1587091109458576	0.2125184292702526	4	G
GTAA	2	0.0007934482800520054	0.0006375772066148635	0.8035523204777436	-0.3155361319249696	4	G
GTAA	3	0.0007748170289634949	0.0007571229328551504	0.9771635167440568	-0.03332809455990976	4	G
GTAA	4	0.0007845376817053265	0.000697350069735007	0.888867527967806	-0.16995967131567002	4	G
GTAA	5	0.0007428198803549658	0.000657501494321578	0.8851425651227626	-0.17601825389398362	4	G
GTAC	1	0.0007991186608180739	0.0010360629607491531	1.2965070289918077	0.37463002776015053	4	G
GTAC	2	0.0007825125457174449	0.0009364415222155808	1.1967111931183243	0.25907502318448145	4	G
GTAC	3	0.0007954734160398871	0.0007571229328551504	0.951789107704369	-0.07128615052849042	4	G
GTAC	4	0.0007987136336204976	0.0006774257820282924	0.84814601067667	-0.23761544478495505	4	G
GTAC	5	0.0008108644495477871	0.0009563658099222953	1.1794398070548697	0.23810179222777977	4	G
GTAG	1	0.0008120795311405161	0.0010759115361625821	1.3248844416156262	0.40586653116380317	4	G
GTAG	2	0.000778867300939258	0.0008965929468021519	1.151149811682844	0.20307559933239488	4	G
GTAG	3	0.0007715768113828843	0.0008168957959752939	1.058735545086153	0.08234227258001674	4	G
GTAG	4	0.0008100543951526345	0.0010161386730424388	1.2544079497907952	0.327006607652026	4	G
GTAG	5	0.0007606410770483238	0.001195457262402869	1.5716443648321679	0.652274798297361	4	G
GTAT	1	0.0007841326545077502	0.0010958358238692967	1.3975133130467858	0.4828620265926823	4	G
GTAT	2	0.0007622611858386291	0.0010360629607491531	1.359196795005758	0.4427543557551724	4	G
GTAT	3	0.000797903579225345	0.0008965929468021519	1.1236858314041163	0.16823873232855346	4	G
GTAT	4	0.0007853477361004791	0.0007571229328551504	0.9640607568496032	-0.05280402432058978	4	G
GTAT	5	0.0007784622737416817	0.0005180314803745766	0.6654548304372624	-0.5875873522900411	4	G
GTCA	1	0.0007776522193465291	0.0008965929468021519	1.1529484832635983	0.20532805106377341	4	G
GTCA	2	0.000771171784185308	0.0010360629607491531	1.3434917900214478	0.4259875051757657	4	G
GTCA	3	0.000786562817693208	0.0010360629607491531	1.3172030732239117	0.397477783064517	4	G
GTCA	4	0.0007825125457174449	0.0007770472205618649	0.993015670885418	-0.010111609630907665	4	G
GTCA	5	0.000820990129487195	0.000617652918908149	0.7523268511083635	-0.4105685127374064	4	G
GTCC	1	0.000773601947370766	0.000697350069735007	0.9014326710333194	-0.1497083556355275	4	G
GTCC	2	0.0007529455602943738	0.0009563658099222953	1.2701659460590906	0.3450169961442919	4	G
GTCC	3	0.0008047890415841424	0.0008168957959752939	1.0150433887212489	0.02154139771103091	4	G
GTCC	4	0.0007983086064229213	0.0008168957959752939	1.0232832132872256	0.03320549391721536	4	G
GTCC	5	0.0007995236880156502	0.0007969715082685794	0.9968078747567753	-0.0046126292264180545	4	G
GTCG	1	0.0007650963762216632	0.002510460251046025	3.2812340106009024	1.7142384874541639	4	G
GTCG	2	0.0007914231440641239	0.0011556086869894402	1.4601653940206336	0.5461317935018042	4	G
GTCG	3	0.000772386865778037	0.000737198645148436	0.9544422333047373	-0.06727021234118907	4	G
GTCG	4	0.0007578058866652895	0.0007172743574417215	0.9465146286974276	-0.07930329145585441	4	G
GTCG	5	0.0007780572465441054	0.000737198645148436	0.9474863815263581	-0.07782288769396009	4	G
GTCT	1	0.0007958784432374634	0.0008567443713887228	1.0764764125331374	0.10631670789874632	4	G
GTCT	2	0.0007780572465441054	0.000737198645148436	0.9474863815263581	-0.07782288769396009	4	G
GTCT	3	0.0008064091503744476	0.0007571229328551504	0.9388818721905479	-0.09098444193429987	4	G
GTCT	4	0.000790208062471395	0.0007770472205618649	0.9833450928501423	-0.024230293404160844	4	G
GTCT	5	0.0007845376817053265	0.0008168957959752939	1.0412448184765728	0.0583093163574473	4	G
GTGA	1	0.0007760321105562239	0.0010958358238692967	1.412101134686105	0.49784341813109645	4	G
GTGA	2	0.0007950683888423108	0.0008965929468021519	1.1276928618777935	0.17337418920612077	4	G
GTGA	3	0.0008141046671283976	0.0011157601115760112	1.3705364391431962	0.45474068633393044	4	G
GTGA	4	0.0007869678448907845	0.0010759115361625821	1.367160733628065	0.45118286692074094	4	G
GTGA	5	0.0007922331984592765	0.0011556086869894402	1.4586723823703058	0.5446558905179557	4	G
GTGC	1	0.0007841326545077502	0.0011755329746961547	1.499150644904734	0.584145362429864	4	G
GTGC	2	0.0007659064306168159	0.0009563658099222953	1.2486718634182177	0.32039440311401207	4	G
GTGC	3	0.0007699567025925791	0.001195457262402869	1.5526292041845404	0.6347133293025835	4	G
GTGC	4	0.0007715768113828843	0.0011356843992827257	1.471900635851481	0.5576802821266746	4	G
GTGC	5	0.000748085233923458	0.0012153815501095835	1.6246565163909357	0.7001347369230652	4	G
GTGG	1	0.0007756270833586475	0.0008567443713887228	1.104582846280739	0.1435016282323958	4	G
GTGG	2	0.0007687416209998502	0.0007172743574417215	0.9330499843482017	-0.09997372523617991	4	G
GTGG	3	0.000788992980878666	0.0006774257820282924	0.8585954481798733	-0.2199495704893856	4	G
GTGG	4	0.0007525405330967975	0.0009962143853357243	1.3238016313037368	0.404686953734689	4	G
GTGG	5	0.0007574008594677132	0.0009962143853357243	1.3153066475734456	0.39539918534234303	4	G
GTGT	1	0.0007501103699113395	0.0027495517035265988	3.6655295191447443	1.8740216238605498	4	G
GTGT	2	0.0007699567025925791	0.001315002988643156	1.7078921246029948	0.7722168530525186	4	G
GTGT	3	0.0007565908050725606	0.0011356843992827257	1.5010549846344066	0.5859768247976972	4	G
GTGT	4	0.0007776522193465291	0.0010759115361625821	1.383538179916318	0.4683624568975672	4	G
GTGT	5	0.0007756270833586475	0.0015540944411237298	2.0036619072069217	1.0026390923925461	4	G
GTTA	1	0.0007582109138628659	0.0007172743574417215	0.9460090119085935	-0.08007416779847487	4	G
GTTA	2	0.0008003337424108028	0.0008368200836820083	1.0455889078989717	0.06431574153669982	4	G
GTTA	3	0.0007922331984592765	0.0007172743574417215	0.9053828580229484	-0.14340010316730414	4	G
GTTA	4	0.0007845376817053265	0.0008168957959752939	1.0412448184765728	0.0583093163574473	4	G
GTTA	5	0.00073795955398405	0.000657501494321578	0.8909722636855909	-0.16654757410097992	4	G
GTTC	1	0.0007731969201731897	0.0007770472205618649	1.0049797151129531	0.00716638180092788	4	G
GTTC	2	0.0008064091503744476	0.0007770472205618649	0.9635892898797728	-0.053509736515637084	4	G
GTTC	3	0.0007650963762216632	0.0006774257820282924	0.8854123520669102	-0.17557859479541313	4	G
GTTC	4	0.0007869678448907845	0.0008766686590954373	1.1139828199932382	0.1557269833945699	4	G
GTTC	5	0.0008076242319671766	0.0007969715082685794	0.9868098017903081	-0.019156049168216473	4	G
GTTG	1	0.0007898030352738186	0.000617652918908149	0.7820341165111039	-0.35469654790748073	4	G
GTTG	2	0.0007756270833586475	0.0007770472205618649	1.0018309536034609	0.002639092392546075	4	G
GTTG	3	0.000790208062471395	0.0005778043434947201	0.7312053254526699	-0.451651517138837	4	G
GTTG	4	0.0007829175729150212	0.0010360629607491531	1.32333593802423	0.4041793462724735	4	G
GTTG	5	0.0007983086064229213	0.000617652918908149	0.7737019417537558	-0.3701502003139933	4	G
GTTT	1	0.0007991186608180739	0.0007969715082685794	0.9973130992244676	-0.0038815954935789835	4	G
GTTT	2	0.0007792723281368343	0.0008168957959752939	1.0482802564392524	0.06802447119065913	4	G
GTTT	3	0.0007699567025925791	0.0007172743574417215	0.9315775225107243	-0.10225226486362252	4	G
GTTT	4	0.0007687416209998502	0.0005578800557880056	0.7257055433819347	-0.4625438046208881	4	G
GTTT	5	0.0007764371377538002	0.0007770472205618649	1.000785746557448	0.001133147536714955	4	G
TAAA	1	0.000781297464124716	0.0007571229328551504	0.9690584797985384	-0.04534436426290088	4	T
TAAA	2	0.0007602360498507475	0.0005379557680812911	0.7076167569097843	-0.49895988232478866	4	T
TAAA	3	0.0007590209682580185	0.0007770472205618649	1.0237493469320318	0.03386253154567869	4	T
TAAA	4	0.0007517304787016448	0.0009563658099222953	1.272219016015005	0.3473470559362013	4	T
TAAA	5	0.0007488952883186106	0.000737198645148436	0.984381470477087	-0.02271059343262888	4	T
TAAC	1	0.0007752220561610712	0.0007969715082685794	1.0280557705171758	0.03991853074395398	4	T
TAAC	2	0.0008278755918459924	0.0006774257820282924	0.818270025956161	-0.2893510893446648	4	T
TAAC	3	0.0007493003155161869	0.0008766686590954373	1.1699830374307363	0.22648761357624012	4	T
TAAC	4	0.0007995236880156502	0.0007770472205618649	0.9718876778878559	-0.04113850525153215	4	T
TAAC	5	0.0007727918929756133	0.0005379557680812911	0.6961198389516066	-0.5225924034994257	4	T
TAAG	1	0.0007586159410604422	0.000697350069735007	0.9192399368252216	-0.12148661695546176	4	T
TAAG	2	0.0007869678448907845	0.0008567443713887228	1.0886650286297554	0.12256011945937045	4	T
TAAG	3	0.0007845376817053265	0.0006375772066148635	0.8126788827134226	-0.29924268826063655	4	T
TAAG	4	0.0007699567025925791	0.0004981071926678622	0.6469288350768919	-0.6283210765312102	4	T
TAAG	5	0.0007845376817053265	0.000737198645148436	0.939659958137395	-0.08978932263168656	4	T
TAAT	1	0.0007727918929756133	0.0008168957959752939	1.0570708665561435	0.08007209895518964	4	T
TAAT	2	0.0007574008594677132	0.0008368200836820083	1.104857583961694	0.1438604183463783	4	T
TAAT	3	0.000755780750677408	0.0005180314803745766	0.6854256077708565	-0.5449280023680496	4	T
TAAT	4	0.0007497053427137632	0.000737198645148436	0.983317849223195	-0.024270263899007053	4	T
TAAT	5	0.0007703617297901554	0.0005977286312014345	0.7759064450985309	-0.3660453849094278	4	T
TACA	1	0.0007748170289634949	0.0005180314803745766	0.6685855640880388	-0.5808158898624032	4	T
TACA	2	0.0007804874097295634	0.0005977286312014345	0.7658401964594737	-0.38488471034458543	4	T
TACA	3	0.0007833226001125976	0.0007770472205618649	0.9919887673994972	-0.011604310271975728	4	T
TACA	4	0.0007646913490240869	0.0006375772066148635	0.8337706545635062	-0.262277499019224	4	T
TACA	5	0.0007898030352738186	0.0008965929468021519	1.1352108142903121	0.1829602380353188	4	T
TACC	1	0.0007817024913222923	0.000737198645148436	0.9430680512498103	-0.08456621618387578	4	T
TACC	2	0.0007942583344471582	0.000697350069735007	0.8779889860650892	-0.18772525290456543	4	T
TACC	3	0.0008165348303138556	0.0007172743574417215	0.8784369396294083	-0.18698937171498684	4	T
TACC	4	0.0007796773553344107	0.0007770472205618649	0.996626636961365	-0.004874961264760497	4	T
TACC	5	0.000797903579225345	0.0007571229328551504	0.9488902576301425	-0.075686850557536	4	T
TACG	1	0.0007950683888423108	0.0007969715082685794	1.0023936550024832	0.0034491877638085735	4	T
TACG	2	0.0007910181168665476	0.0008766686590954373	1.1082788629016191	0.14832093509312297	4	T
TACG	3	0.0007780572465441054	0.000737198645148436	0.9474863815263581	-0.07782288769396009	4	T
TACG	4	0.0007841326545077502	0.0006774257820282924	0.8639173207925585	-0.21103484568163802	4	T
TACG	5	0.0007857527632980554	0.000737198645148436	0.9382068757279042	-0.09202202110292286	4	T
TACT	1	0.0007804874097295634	0.0007770472205618649	0.9955922553973158	-0.006373087090855599	4	T
TACT	2	0.0007877778992859371	0.0007770472205618649	0.9863785481494228	-0.01978667066868888	4	T
TACT	3	0.0007962834704350397	0.0009364415222155808	1.1760152721793502	0.23390679567967396	4	T
TACT	4	0.0007849427089029028	0.0007770472205618649	0.9899413189631722	-0.014585086210215491	4	T
TACT	5	0.0007695516753950028	0.0006774257820282924	0.8802862805549437	-0.18395531162535375	4	T
TAGA	1	0.0007873728720883608	0.0008168957959752939	1.0374954801384368	0.05310505135491992	4	T
TAGA	2	0.0007764371377538002	0.0008965929468021519	1.154752784489363	0.20758402500414141	4	T
TAGA	3	0.000790208062471395	0.000737198645148436	0.9329171393706479	-0.10017914663745922	4	T
TAGA	4	0.0007667164850119686	0.0013548515640565849	1.7670828664071772	0.8213696958892513	4	T
TAGA	5	0.0007934482800520054	0.0016935644550707311	2.1344358512690063	1.093854804212732	4	T
TAGC	1	0.0007906130896689713	0.0008965929468021519	1.1340476884559985	0.1814813091094058	4	T
TAGC	2	0.0007638812946289343	0.0009364415222155808	1.225899270999259	0.29384044134515813	4	T
TAGC	3	0.0007675265394071212	0.000737198645148436	0.9604861946765878	-0.058163217086887056	4	T
TAGC	4	0.0007893980080762423	0.0008766686590954373	1.1105534218814068	0.1512787937220245	4	T
TAGC	5	0.0008015488240035319	0.0007770472205618649	0.9694321759225	-0.04478812784264664	4	T
TAGG	1	0.0008088393135599056	0.0009165172345088663	1.1331264679445947	0.1803088889556575	4	T
TAGG	2	0.0007748170289634949	0.000657501494321578	0.8485893698040494	-0.2368614886450416	4	T
TAGG	3	0.000778867300939258	0.0011556086869894402	1.4837042017245545	0.5692034981302924	4	T
TAGG	4	0.0008011437968059556	0.0007770472205618649	0.9699222831904082	-0.044058941554245425	4	T
TAGG	5	0.0007687416209998502	0.0007172743574417215	0.9330499843482017	-0.09997372523617991	4	T
TAGT	1	0.0007715768113828843	0.000697350069735007	0.903798636049155	-0.14592671509310062	4	T
TAGT	2	0.0007655014034192396	0.000737198645148436	0.9630271634455736	-0.054351603136867835	4	T
TAGT	3	0.0007614511314434764	0.0005180314803745766	0.6803213745214991	-0.5557116780812904	4	T
TAGT	4	0.0007800823825319871	0.0007571229328551504	0.9705679166829597	-0.043098924057256856	4	T
TAGT	5	0.0007744120017659186	0.000657501494321578	0.8490331926962063	-0.236107138279678	4	T
TATA	1	0.000746870152330729	0.0008368200836820083	1.1204358362301345	0.16406003269203945	4	T
TATA	2	0.0007565908050725606	0.0008766686590954373	1.1587091109458576	0.2125184292702526	4	T
TATA	3	0.0007610461042459001	0.0005778043434947201	0.7592238371251512	-0.3974028059498661	4	T
TATA	4	0.0007675265394071212	0.0009165172345088663	1.194117971760082	0.25594537334117595	4	T
TATA	5	0.0007594259954555949	0.0008965929468021519	1.1806192468619245	0.23954376640168618	4	T
TATC	1	0.000772386865778037	0.0008766686590954373	1.1350123855515795	0.18270804066715834	4	T
TATC	2	0.0007545656690846791	0.000737198645148436	0.9769840788578282	-0.03359304297007052	4	T
TATC	3	0.0007772471921489528	0.0007770472205618649	0.9997427181608273	-0.00037122699051473534	4	T
TATC	4	0.0007837276273101739	0.0005379557680812911	0.686406538873212	-0.5428647985256869	4	T
TATC	5	0.0007946633616447345	0.0007969715082685794	1.0029045590060521	0.004184319010740701	4	T
TATG	1	0.0007825125457174449	0.000617652918908149	0.7893201486525118	-0.34131751810628075	4	T
TATG	2	0.0007667164850119686	0.0008168957959752939	1.0654470223925627	0.09145885925699565	4	T
TATG	3	0.0008039789871889897	0.0009364415222155808	1.1647587028234774	0.2200311099899345	4	T
TATG	4	0.0008153197487211267	0.0007172743574417215	0.8797460855901078	-0.18484090513641016	4	T
TATG	5	0.0007974985520277687	0.0007770472205618649	0.9743556506605523	-0.03747962669668823	4	T
TATT	1	0.0007999287152132265	0.0006375772066148635	0.7970425295270378	-0.3272713876092103	4	T
TATT	2	0.0007586159410604422	0.0008567443713887228	1.1293519223852724	0.17549512080166982	4	T
TATT	3	0.0008108644495477871	0.0007571229328551504	0.9337231805851052	-0.09893319504979096	4	T
TATT	4	0.0007642863218265106	0.0008368200836820083	1.0949039120341113	0.13080426552093202	4	T
TATT	5	0.0007513254515040685	0.0005778043434947201	0.7690466792227273	-0.37885692603797616	4	T
TCAA	1	0.0007383645811816263	0.0006774257820282924	0.9174678733156298	-0.12427045444617774	4	T
TCAA	2	0.000772386865778037	0.0009364415222155808	1.212399593657369	0.27786527370749853	4	T
TCAA	3	0.0007509204243064921	0.0010360629607491531	1.3797240389432777	0.4643797398581786	4	T
TCAA	4	0.0007537556146895264	0.0008168957959752939	1.0837674440564864	0.11605521490154931	4	T
TCAA	5	0.0007946633616447345	0.000737198645148436	0.9276867170805984	-0.10829041024767166	4	T
TCAC	1	0.0007991186608180739	0.0006774257820282924	0.8477161343407974	-0.23834684913060208	4	T
TCAC	2	0.0007857527632980554	0.0007571229328551504	0.9635638183151447	-0.05354787328828734	4	T
TCAC	3	0.0008023588783986845	0.0008567443713887228	1.0677820043551818	0.09461714015522876	4	T
TCAC	4	0.000790208062471395	0.0008168957959752939	1.0337730463296368	0.047919492351674656	4	T
TCAC	5	0.000797903579225345	0.0008368200836820083	1.0487734426438418	0.06870305877763894	4	T
TCAG	1	0.000763476267431358	0.0008567443713887228	1.1221624141260558	0.16628149688868857	4	T
TCAG	2	0.0007881829264835134	0.0008567443713887228	1.0869867166637281	0.12033431026360356	4	T
TCAG	3	0.0007881829264835134	0.0007770472205618649	0.9858716732531487	-0.020528225576246124	4	T
TCAG	4	0.0007792723281368343	0.0004981071926678622	0.6391952783166173	-0.6456713436527	4	T
TCAG	5	0.0008141046671283976	0.0009165172345088663	1.1257977892961968	0.17094772033333905	4	T
TCAT	1	0.0008088393135599056	0.0009165172345088663	1.1331264679445947	0.1803088889556575	4	T
TCAT	2	0.0007829175729150212	0.000697350069735007	0.8907068813624626	-0.1669773549236521	4	T
TCAT	3	0.000772386865778037	0.0008168957959752939	1.05762517744579	0.08082842664794497	4	T
TCAT	4	0.0007881829264835134	0.0007172743574417215	0.9100353906952142	-0.13600544299618209	4	T
TCAT	5	0.0008007387696083793	0.0008965929468021519	1.1197071764623716	0.16312149094308392	4	T
TCCA	1	0.0007772471921489528	0.0007172743574417215	0.922839432148456	-0.11584844441045064	4	T
TCCA	2	0.0007695516753950028	0.0007969715082685794	1.035630918299934	0.050509942011669355	4	T
TCCA	3	0.0007622611858386291	0.0007969715082685794	1.0455359961582755	0.06424273250144286	4	T
TCCA	4	0.000814509694325974	0.00043833432954771867	0.538157289718265	-0.8939001973254374	4	T
TCCA	5	0.0008108644495477871	0.000657501494321578	0.810864867350223	-0.30246658913492286	4	T
TCCC	1	0.0007958784432374634	0.0005180314803745766	0.6508927145549203	-0.6195083286622596	4	T
TCCC	2	0.0007731969201731897	0.0009165172345088663	1.185360689620406	0.24532611899569218	4	T
TCCC	3	0.0007655014034192396	0.0008965929468021519	1.171249252839211	0.22804812756385706	4	T
TCCC	4	0.0007926382256568528	0.0007969715082685794	1.0054669109708096	0.00786560460317569	4	T
TCCC	5	0.0007614511314434764	0.0005578800557880056	0.7326537879462298	-0.44879647416477847	4	T
TCCG	1	0.0007930432528544291	0.000617652918908149	0.7788388800800065	-0.3606031888742027	4	T
TCCG	2	0.0007845376817053265	0.000697350069735007	0.888867527967806	-0.16995967131567002	4	T
TCCG	3	0.000790208062471395	0.0007172743574417215	0.9077031626309006	-0.1397075108240968	4	T
TCCG	4	0.0007821075185198686	0.000737198645148436	0.9425796680021408	-0.08531353297908337	4	T
TCCG	5	0.000773601947370766	0.0009962143853357243	1.2877609586190277	0.3648648171942308	4	T
TCCT	1	0.0007687416209998502	0.0009165172345088663	1.1922305355560356	0.2536632293785207	4	T
TCCT	2	0.0007825125457174449	0.000737198645148436	0.9420917903271915	-0.08606046286420613	4	T
TCCT	3	0.0008060041231768713	0.0009165172345088663	1.1371123399423897	0.1853747909686188	4	T
TCCT	4	0.0007934482800520054	0.0008368200836820083	1.0546624206270383	0.07678129085379043	4	T
TCCT	5	0.0007918281712617002	0.0005977286312014345	0.7548716412160643	-0.405696746243579	4	T
TCGA	1	0.000778867300939258	0.000737198645148436	0.9465009562725606	-0.07932413136833011	4	T
TCGA	2	0.0007938533072495819	0.000617652918908149	0.7780441465289044	-0.3620760782730782	4	T
TCGA	3	0.0007707667569877317	0.0007770472205618649	1.0081483321863518	0.011707922930843568	4	T
TCGA	4	0.0007772471921489528	0.0005379557680812911	0.692129574111342	-0.5308859436892944	4	T
TCGA	5	0.0007760321105562239	0.0010161386730424388	1.3094028703452976	0.3889090465779327	4	T
TCGC	1	0.000796688497632616	0.001195457262402869	1.5005328506125122	0.5854749036726055	4	T
TCGC	2	0.0008051940687817187	0.0009563658099222953	1.187745721189059	0.24822600950148713	4	T
TCGC	3	0.0007873728720883608	0.0006375772066148635	0.8097525698641458	-0.30444695326316384	4	T
TCGC	4	0.0007987136336204976	0.000617652918908149	0.7733095979699051	-0.37088197564841907	4	T
TCGC	5	0.0007691466481974265	0.0008168957959752939	1.0620806810895846	0.08689336481120334	4	T
TCGG	1	0.0007484902611210343	0.0010161386730424388	1.3575843612454492	0.44104185089805537	4	T
TCGG	2	0.0007784622737416817	0.0008368200836820083	1.0749654953217316	0.10429035234762701	4	T
TCGG	3	0.0007687416209998502	0.000657501494321578	0.8552958189858517	-0.22550460732003863	4	T
TCGG	4	0.0007448450163428474	0.0007770472205618649	1.0432334291194278	0.06106200479292802	4	T
TCGG	5	0.0007808924369271397	0.0009962143853357243	1.2757382940676054	0.3513324038873804	4	T
TCGT	1	0.0007586159410604422	0.002908946005180315	3.834543736470925	1.9390549249795892	4	T
TCGT	2	0.0007877778992859371	0.0013548515640565849	1.7198395198502756	0.7822739517194021	4	T
TCGT	3	0.0007942583344471582	0.0009364415222155808	1.1790137812874055	0.23758058182810546	4	T
TCGT	4	0.0007695516753950028	0.0008168957959752939	1.0615216912574323	0.0861338517423908	4	T
TCGT	5	0.0007509204243064921	0.0007172743574417215	0.9551935654222692	-0.06613497684060113	4	T
TCTA	1	0.0007946633616447345	0.0008168957959752939	1.0279771729812035	0.039808228741462136	4	T
TCTA	2	0.0007594259954555949	0.0008567443713887228	1.1281472803347279	0.17395542477410939	4	T
TCTA	3	0.0008149147215235503	0.0008368200836820083	1.0268805576582345	0.038268383315850134	4	T
TCTA	4	0.0008084342863623293	0.000737198645148436	0.9118844383327324	-0.13307708936569362	4	T
TCTA	5	0.0007683365938022738	0.0009165172345088663	1.1928590176517424	0.2544235429881542	4	T
TCTC	1	0.0007974985520277687	0.0006774257820282924	0.8494382595502251	-0.2354190043085971	4	T
TCTC	2	0.0008027639055962608	0.0007770472205618649	0.9679648214685306	-0.04697347798162262	4	T
TCTC	3	0.0007727918929756133	0.0007571229328551504	0.9797242177837425	-0.029552392219308846	4	T
TCTC	4	0.0007626662130362054	0.0007571229328551504	0.9927317087261713	-0.01052422082802564	4	T
TCTC	5	0.0008254454286605345	0.0009165172345088663	1.1103304987661216	0.1509891702338163	4	T
TCTG	1	0.0007995236880156502	0.0005778043434947201	0.7226857091986622	-0.46855972898620823	4	T
TCTG	2	0.0008003337424108028	0.0005578800557880056	0.6970592719326479	-0.5206467591844561	4	T
TCTG	3	0.000797903579225345	0.0006774257820282924	0.8490070726164433	-0.23615152275078205	4	T
TCTG	4	0.0007756270833586475	0.0007770472205618649	1.0018309536034609	0.002639092392546075	4	T
TCTG	5	0.000804384014386566	0.0008567443713887228	1.0650937314338444	0.09098039751634128	4	T
TCTT	1	0.0008141046671283976	0.000657501494321578	0.8076375444950978	-0.3082201163652201	4	T
TCTT	2	0.0007578058866652895	0.0008567443713887228	1.1305591398330386	0.17703646180393118	4	T
TCTT	3	0.0008096493679550582	0.0006375772066148635	0.7874732345252123	-0.3446972064020105	4	T
TCTT	4	0.0007772471921489528	0.0008368200836820083	1.0766460041731987	0.1065439769259973	4	T
TCTT	5	0.0008047890415841424	0.0008766686590954373	1.0893148561886572	0.12342101173024429	4	T
TGAA	1	0.0007833226001125976	0.000737198645148436	0.9411175485584974	-0.08755316350527416	4	T
TGAA	2	0.0007796773553344107	0.0008368200836820083	1.0732902244199316	0.10204024265175154	4	T
TGAA	3	0.0007780572465441054	0.0009563658099222953	1.2291715219801402	0.2976862473982463	4	T
TGAA	4	0.0007893980080762423	0.0007571229328551504	0.9591143188975786	-0.06022531147168733	4	T
TGAA	5	0.0007970935248301923	0.000657501494321578	0.8248737116032249	-0.27775483563816916	4	T
TGAC	1	0.0007926382256568528	0.000617652918908149	0.7792368560023775	-0.35986617989731146	4	T
TGAC	2	0.0007776522193465291	0.0008567443713887228	1.1017063284518829	0.13973970943619668	4	T
TGAC	3	0.0008092443407574819	0.0008965929468021519	1.1079384824154699	0.14787777887987363	4	T
TGAC	4	0.0007987136336204976	0.0008567443713887228	1.072655248796965	0.10118646866680349	4	T
TGAC	5	0.000772386865778037	0.000657501494321578	0.8512592891636847	-0.23232945861168539	4	T
TGAG	1	0.0007942583344471582	0.0008368200836820083	1.0535867832781072	0.07530915292922852	4	T
TGAG	2	0.0007958784432374634	0.0007172743574417215	0.9012360663068127	-0.15002304536103922	4	T
TGAG	3	0.0008015488240035319	0.0005578800557880056	0.6960025878417949	-0.5228354246472907	4	T
TGAG	4	0.0007946633616447345	0.0010360629607491531	1.3037759267078677	0.3826959422644704	4	T
TGAG	5	0.0008019538512011082	0.0007770472205618649	0.9689425637124381	-0.04551694576210648	4	T
TGAT	1	0.0007987136336204976	0.0008567443713887228	1.072655248796965	0.10118646866680349	4	T
TGAT	2	0.0007699567025925791	0.0008368200836820083	1.0868404429291785	0.12014015647282551	4	T
TGAT	3	0.0007428198803549658	0.0010161386730424388	1.3679476006442695	0.45201296871905855	4	T
TGAT	4	0.0007999287152132265	0.0010759115361625821	1.3450092685768762	0.42761611455425813	4	T
TGAT	5	0.0007970935248301923	0.0009563658099222953	1.199816307786509	0.26281354572453364	4	T
TGCA	1	0.0007776522193465291	0.0008368200836820083	1.076085251046025	0.10579237751285889	4	T
TGCA	2	0.0007804874097295634	0.000737198645148436	0.9445362423000175	-0.08232194032415414	4	T
TGCA	3	0.0008112694767453634	0.0008168957959752939	1.0069352038887276	0.009970849147993243	4	T
TGCA	4	0.000813294612733245	0.0008965929468021519	1.1024208604910901	0.14067509272152004	4	T
TGCA	5	0.0008108644495477871	0.0007571229328551504	0.9337231805851052	-0.09893319504979096	4	T
TGCC	1	0.000781297464124716	0.000697350069735007	0.8925538629723381	-0.16398886076151983	4	T
TGCC	2	0.0007829175729150212	0.000657501494321578	0.8398093452846076	-0.25186625251016503	4	T
TGCC	3	0.0007934482800520054	0.000697350069735007	0.878885350522532	-0.18625311498000321	4	T
TGCC	4	0.000771171784185308	0.0008168957959752939	1.0592916036707571	0.08309979165275758	4	T
TGCC	5	0.0007942583344471582	0.0006375772066148635	0.8027327872595102	-0.31700826984953173	4	T
TGCG	1	0.0007873728720883608	0.0008368200836820083	1.0628002479466914	0.08787046951559647	4	T
TGCG	2	0.0007780572465441054	0.0008567443713887228	1.1011328217738756	0.13898850137918803	4	T
TGCG	3	0.0007780572465441054	0.0008567443713887228	1.1011328217738756	0.13898850137918803	4	T
TGCG	4	0.0007776522193465291	0.0007571229328551504	0.9736009414225941	-0.038597531822315845	4	T
TGCG	5	0.0007545656690846791	0.0007172743574417215	0.9505791037535626	-0.07312140715670797	4	T
TGCT	1	0.0008294957006362978	0.0005180314803745766	0.6245137617677824	-0.6791947315162907	4	T
TGCT	2	0.0007582109138628659	0.000737198645148436	0.9722870400171656	-0.04054580361183745	4	T
TGCT	3	0.0007549706962822554	0.0010759115361625821	1.4251037046348338	0.5110669078518053	4	T
TGCT	4	0.0007970935248301923	0.0010161386730424388	1.2748048270231658	0.3502763869748731	4	T
TGCT	5	0.0007691466481974265	0.001195457262402869	1.5542644113506117	0.6362319558016382	4	T
TGGA	1	0.0007857527632980554	0.000737198645148436	0.9382068757279042	-0.09202202110292286	4	T
TGGA	2	0.0007999287152132265	0.0008368200836820083	1.046118320004237	0.06504603516954978	4	T
TGGA	3	0.0007845376817053265	0.0010360629607491531	1.3206031844093116	0.40119702988045547	4	T
TGGA	4	0.0007687416209998502	0.0009364415222155808	1.218148590676819	0.2846901249991452	4	T
TGGA	5	0.0007861577904956317	0.0006774257820282924	0.8616918768956173	-0.21475601112070716	4	T
TGGC	1	0.0007918281712617002	0.000697350069735007	0.8806835814187418	-0.1833043249071309	4	T
TGGC	2	0.0007675265394071212	0.0006774257820282924	0.8826089356487563	-0.1801537414654975	4	T
TGGC	3	0.0007873728720883608	0.0008168957959752939	1.0374954801384368	0.05310505135491992	4	T
TGGC	4	0.0007707667569877317	0.0009563658099222953	1.2407979473062793	0.31126820478975165	4	T
TGGC	5	0.0007877778992859371	0.0007770472205618649	0.9863785481494228	-0.01978667066868888	4	T
TGGG	1	0.0007857527632980554	0.000697350069735007	0.8874929905534228	-0.17219236978690633	4	T
TGGG	2	0.0008007387696083793	0.0005977286312014345	0.7464714509749143	-0.4218410097780725	4	T
TGGG	3	0.0008035739599914134	0.0007969715082685794	0.9917836415170739	-0.011902665156895574	4	T
TGGG	4	0.0007930432528544291	0.000697350069735007	0.8793342194451687	-0.1855164823161113	4	T
TGGG	5	0.000772386865778037	0.0009165172345088663	1.1866038576221059	0.246838378086874	4	T
TGGT	1	0.0008286856462411451	0.0005578800557880056	0.6732107142418925	-0.5708699573451074	4	T
TGGT	2	0.0007857527632980554	0.0006774257820282924	0.862136047966182	-0.21401254548153353	4	T
TGGT	3	0.0007622611858386291	0.0008368200836820083	1.0978127959661892	0.13463206039284065	4	T
TGGT	4	0.0007768421649513765	0.0008567443713887228	1.1028551358850964	0.14124330002658425	4	T
TGGT	5	0.0007663114578143923	0.0008766686590954373	1.14401089812202	0.1941007956405193	4	T
TGTA	1	0.0007330992276131343	0.001932655907551305	2.6362814674403015	1.3985044105591773	4	T
TGTA	2	0.0007626662130362054	0.0011157601115760112	1.4629730444385685	0.5489031877859931	4	T
TGTA	3	0.0007804874097295634	0.0009762900976290098	1.250872320883807	0.3229345381621044	4	T
TGTA	4	0.0007671215122095449	0.0010360629607491531	1.3505851996836518	0.4335846530153242	4	T
TGTA	5	0.0007918281712617002	0.0008567443713887228	1.0819826857430257	0.11367741285000064	4	T
TGTC	1	0.000786562817693208	0.0009962143853357243	1.266541416561454	0.3408942546981499	4	T
TGTC	2	0.0007727918929756133	0.0008965929468021519	1.160199731586011	0.21437319066678062	4	T
TGTC	3	0.0008177499119065845	0.0007571229328551504	0.9258612221552157	-0.11113213154527073	4	T
TGTC	4	0.0007869678448907845	0.0008965929468021519	1.139300611356721	0.18814846108694747	4	T
TGTC	5	0.0007974985520277687	0.0009563658099222953	1.1992069546591413	0.2620806551622196	4	T
TGTG	1	0.0007849427089029028	0.0011556086869894402	1.4722204230734357	0.5579936900551085	4	T
TGTG	2	0.0007756270833586475	0.0009364415222155808	1.207334738958017	0.2718257252079351	4	T
TGTG	3	0.0007914231440641239	0.0010559872484558676	1.3342890669498892	0.4160712529374311	4	T
TGTG	4	0.0007930432528544291	0.0010360629607491531	1.3064394117471076	0.3856402188800143	4	T
TGTG	5	0.0007537556146895264	0.0015740187288304443	2.088234831230791	1.0622839584605686	4	T
TGTT	1	0.0007687416209998502	0.0009364415222155808	1.218148590676819	0.2846901249991452	4	T
TGTT	2	0.000790208062471395	0.0008766686590954373	1.1094149765488786	0.1497991063708882	4	T
TGTT	3	0.0007958784432374634	0.0005578800557880056	0.7009613849052988	-0.5125931247457475	4	T
TGTT	4	0.0007841326545077502	0.0008168957959752939	1.0417826515439677	0.059054317686106424	4	T
TGTT	5	0.0008218001838823477	0.0008766686590954373	1.0667661997273838	0.09324401922325545	4	T
TTAA	1	0.0007614511314434764	0.0008368200836820083	1.0989806819193446	0.13616602655637755	4	T
TTAA	2	0.0007509204243064921	0.0007770472205618649	1.0347930292074583	0.049342240579334874	4	T
TTAA	3	0.0007731969201731897	0.0007770472205618649	1.0049797151129531	0.00716638180092788	4	T
TTAA	4	0.0007505153971089158	0.0008965929468021519	1.19463631293368	0.2565714806450262	4	T
TTAA	5	0.0007436299347501184	0.000617652918908149	0.8305917904121202	-0.2677884826843156	4	T
TTAC	1	0.0008031689327938371	0.0007172743574417215	0.8930554060982788	-0.16317841044391837	4	T
TTAC	2	0.0007869678448907845	0.000657501494321578	0.8354871149949287	-0.25931051588427395	4	T
TTAC	3	0.0008051940687817187	0.0008965929468021519	1.113511613614743	0.15511660511000586	4	T
TTAC	4	0.000755780750677408	0.0005977286312014345	0.7908757012740653	-0.33847712490062304	4	T
TTAC	5	0.000781297464124716	0.0007172743574417215	0.9180554019144048	-0.12334687626417402	4	T
TTAG	1	0.0007699567025925791	0.000697350069735007	0.9057003691076486	-0.1428942493609685	4	T
TTAG	2	0.0007659064306168159	0.000737198645148436	0.9625178947182095	-0.055114731978194303	4	T
TTAG	3	0.0007740069745683423	0.0008168957959752939	1.055411414646322	0.07780549198324442	4	T
TTAG	4	0.000786562817693208	0.0007969715082685794	1.013233133249163	0.01896615981078748	4	T
TTAG	5	0.0007772471921489528	0.000617652918908149	0.7946672887945038	-0.3315771354658878	4	T
TTAT	1	0.0007569958322701369	0.0005379557680812911	0.7106456140822179	-0.49279780123907224	4	T
TTAT	2	0.0007594259954555949	0.000737198645148436	0.970731380753138	-0.042855964299038644	4	T
TTAT	3	0.0007715768113828843	0.0006774257820282924	0.877975817876322	-0.18774689078772774	4	T
TTAT	4	0.0007829175729150212	0.0008766686590954373	1.1197457937128101	0.16317124676867878	4	T
TTAT	5	0.000748085233923458	0.0007571229328551504	1.0120811085714025	0.017324912803764348	4	T
TTCA	1	0.0007950683888423108	0.0006774257820282924	0.8520346067521106	-0.23101606587321458	4	T
TTCA	2	0.0007869678448907845	0.0006375772066148635	0.810169323631446	-0.30370463524272734	4	T
TTCA	3	0.0007974985520277687	0.000697350069735007	0.8744217377722906	-0.19359882861397	4	T
TTCA	4	0.0007679315666046975	0.0006375772066148635	0.8302526349239977	-0.2683776985556418	4	T
TTCA	5	0.000778867300939258	0.0009364415222155808	1.2023120255354147	0.2658113546803574	4	T
TTCC	1	0.0007926382256568528	0.000617652918908149	0.7792368560023775	-0.35986617989731146	4	T
TTCC	2	0.0007703617297901554	0.0007571229328551504	0.9828148304581391	-0.025008467074360854	4	T
TTCC	3	0.0007719818385804606	0.0008368200836820083	1.0839893399834042	0.11635056921143573	4	T
TTCC	4	0.0008161298031162793	0.000737198645148436	0.9032860242740118	-0.14674520744376277	4	T
TTCC	5	0.0007922331984592765	0.0006375772066148635	0.8047847626870652	-0.31332510460961654	4	T
TTCG	1	0.0007707667569877317	0.0009563658099222953	1.2407979473062793	0.31126820478975165	4	T
TTCG	2	0.0007691466481974265	0.0007571229328551504	0.984367460522054	-0.02273112636329489	4	T
TTCG	3	0.000797903579225345	0.0007172743574417215	0.898948665123293	-0.15368936255880894	4	T
TTCG	4	0.0007881829264835134	0.0005578800557880056	0.7078053038740555	-0.49857552238089037	4	T
TTCG	5	0.0007974985520277687	0.0008168957959752939	1.0243226071046834	0.03467015905914738	4	T
TTCT	1	0.0007727918929756133	0.00047818290496114764	0.6187731901792058	-0.6925174049417381	4	T
TTCT	2	0.0007991186608180739	0.000737198645148436	0.9225146167826326	-0.11635632475199154	4	T
TTCT	3	0.0007995236880156502	0.000737198645148436	0.9220472841500172	-0.11708735848483055	4	T
TTCT	4	0.0007594259954555949	0.0009762900976290098	1.2855631799163179	0.3624005141872197	4	T
TTCT	5	0.0007845376817053265	0.0006774257820282924	0.8634713128830115	-0.21177984701029715	4	T
TTGA	1	0.0008136996399308213	0.00043833432954771867	0.5386930361490448	-0.8924646797533773	4	T
TTGA	2	0.0007610461042459001	0.0008567443713887228	1.1257456895303966	0.1708809536246597	4	T
TTGA	3	0.000771171784185308	0.0007172743574417215	0.9301097007840794	-0.10452721152301382	4	T
TTGA	4	0.0007683365938022738	0.0008168957959752939	1.063200428776553	0.08841359154922512	4	T
TTGA	5	0.0007655014034192396	0.0005180314803745766	0.6767217905293219	-0.5633652506247256	4	T
TTGC	1	0.0008064091503744476	0.0005180314803745766	0.6423928599198485	-0.6384722372367932	4	T
TTGC	2	0.0007610461042459001	0.000697350069735007	0.9163046310131134	-0.12610078413247186	4	T
TTGC	3	0.0007845376817053265	0.0005180314803745766	0.6603015922046558	-0.5988029701195445	4	T
TTGC	4	0.0008035739599914134	0.0008168957959752939	1.0165782325550008	0.023721244573825868	4	T
TTGC	5	0.0007780572465441054	0.000697350069735007	0.8962709014438522	-0.15799323637794346	4	T
TTGG	1	0.0008205851022896187	0.0005578800557880056	0.679856427116936	-0.5566979864009167	4	T
TTGG	2	0.0007995236880156502	0.0005578800557880056	0.6977655123297427	-0.5191858020561764	4	T
TTGG	3	0.000788992980878666	0.0008168957959752939	1.0353650992757297	0.05013959287835887	4	T
TTGG	4	0.0008015488240035319	0.0010360629607491531	1.2925762345633331	0.370249371436197	4	T
TTGG	5	0.0007744120017659186	0.0007571229328551504	0.9776745855289647	-0.032573744194546055	4	T
TTGT	1	0.0007529455602943738	0.0005778043434947201	0.7673919257440339	-0.38196450944929217	4	T
TTGT	2	0.0007991186608180739	0.0008567443713887228	1.0721115816663027	0.1004550643211566	4	T
TTGT	3	0.0007906130896689713	0.0008368200836820083	1.0584445092255985	0.0819456355584913	4	T
TTGT	4	0.0007885879536810897	0.0007770472205618649	0.9853653190295981	-0.021269399515429197	4	T
TTGT	5	0.0007699567025925791	0.0007770472205618649	1.0092089827199513	0.01322495255631336	4	T
TTTA	1	0.000772386865778037	0.0008965929468021519	1.1608081215868427	0.21512951835953584	4	T
TTTA	2	0.0007699567025925791	0.000697350069735007	0.9057003691076486	-0.1428942493609685	4	T
TTTA	3	0.0007748170289634949	0.0008567443713887228	1.1057376636840643	0.14500914669860282	4	T
TTTA	4	0.0007407947443670843	0.000737198645148436	0.9951456199628944	-0.007020443777149479	4	T
TTTA	5	0.0007703617297901554	0.0005778043434947201	0.75004289692858	-0.414954985390374	4	T
TTTC	1	0.0007910181168665476	0.0007172743574417215	0.9067736151013247	-0.141185682101862	4	T
TTTC	2	0.0007618561586410528	0.0007172743574417215	0.9414826529999399	-0.08699358173826553	4	T
TTTC	3	0.000778867300939258	0.0008168957959752939	1.0488253839777022	0.06877450762080368	4	T
TTTC	4	0.0007687416209998502	0.0005778043434947201	0.7516235985027181	-0.4119177315509201	4	T
TTTC	5	0.0007934482800520054	0.000737198645148436	0.929107370552391	-0.10608276629601988	4	T
TTTG	1	0.0007991186608180739	0.0005180314803745766	0.6482535144959038	-0.6253699722398495	4	T
TTTG	2	0.000772386865778037	0.0008368200836820083	1.083420913481053	0.11559384480862131	4	T
TTTG	3	0.0008076242319671766	0.0009762900976290098	1.2088420071931274	0.2736257000596294	4	T
TTTG	4	0.0007663114578143923	0.000737198645148436	0.9620091643298805	-0.05587745736782821	4	T
TTTG	5	0.0007383645811816263	0.0006774257820282924	0.9174678733156298	-0.12427045444617774	4	T
TTTT	1	0.0007873728720883608	0.0005778043434947201	0.7338382664393822	-0.44646595813559153	4	T
TTTT	2	0.0007351243636010158	0.0008567443713887228	1.165441405304471	0.22087647216160203	4	T
TTTT	3	0.0007606410770483238	0.0007172743574417215	0.9429866188993008	-0.08469079586884504	4	T
TTTT	4	0.0007569958322701369	0.0005578800557880056	0.736965822011189	-0.4403303813449366	4	T
TTTT	5	0.0007249986836616079	0.0008766686590954373	1.2092003459479674	0.27405329682829555	4	T
AAAAA	1	0.0001750184832603817	6.034760218860637e-05	0.34480702303210414	-1.5361389353373738	5	A
AAAAA	2	0.0001827879953677351	0.00010057933698101061	0.5502513268372131	-0.8618373759533384	5	A
AAAAA	3	0.00017869877846912806	6.034760218860637e-05	0.3377057342282393	-1.566161418436825	5	A
AAAAA	4	0.00017542740495024242	0.00014081107177341487	0.8026743131345642	-0.3171133650993243	5	A
AAAAA	5	0.00019341995930411343	0.00020115867396202123	1.0400099073836546	0.056597271890584416	5	A
AAAAC	1	0.0001917842725446706	0.000160926939169617	0.8391039423325691	-0.2530785621727592	5	A
AAAAC	2	0.0001901485857852278	0.00018104280656581912	0.9521122958563909	-0.07079635421046412	5	A
AAAAC	3	0.00017706309170968524	0.00020115867396202123	1.1360847256177102	0.1840704305032544	5	A
AAAAC	4	0.00019382888099397412	0.0002615062761506276	1.349160531751496	0.43206201958545015	5	A
AAAAC	5	0.00018933074240550638	0.000160926939169617	0.8499778595118249	-0.23450283291761903	5	A
AAAAG	1	0.0001901485857852278	0.00010057933698101061	0.5289512754757727	-0.9187932607654142	5	A
AAAAG	2	0.0001819701519880137	0.00024139040875442548	1.32653847962014	0.40766652521001323	5	A
AAAAG	3	0.00020364300155063106	0.00010057933698101061	0.4939002873418359	-1.0177082868381016	5	A
AAAAG	4	0.00019710025451285978	0.000160926939169617	0.8164725082032674	-0.29252378588734435	5	A
AAAAG	5	0.0001913753508548099	0.00028162214354682973	1.4715695740800343	0.5573557528168168	5	A
AAAAT	1	0.000174609561570521	0.00010057933698101061	0.5760242227078086	-0.795798614390511	5	A
AAAAT	2	0.00019669133282299906	0.000160926939169617	0.8181699562452701	-0.2895275334274246	5	A
AAAAT	3	0.0001921931942345313	4.023173479240425e-05	0.20932965369892284	-2.2561513962223825	5	A
AAAAT	4	0.0001742006398806603	0.00014081107177341487	0.8083269491425541	-0.30698914782561687	5	A
AAAAT	5	0.00019423780268383484	0.00024139040875442548	1.2427571019599206	0.3135443478454631	5	A
AAACA	1	0.00019628241113313835	0.00020115867396202123	1.0248430962343096	0.03540304962146097	5	A
AAACA	2	0.00018769505564606356	0.00028162214354682973	1.5004238794541527	0.5853701289864134	5	A
AAACA	3	0.00018605936888662074	0.00012069520437721274	0.6486918938801783	-0.6243946840222854	5	A
AAACA	4	0.00017869877846912806	8.04634695848085e-05	0.45027431230431914	-1.151123919157981	5	A
AAACA	5	0.00018973966409536707	0.00020115867396202123	1.0601825133458376	0.08431265010240749	5	A
AAACC	1	0.00019832701958244188	0.00022127454135822337	1.1157054738385885	0.15795623190542435	5	A
AAACC	2	0.0001991448629621633	0.00024139040875442548	1.2121347503715858	0.2775500889814311	5	A
AAACC	3	0.00018237907367787439	0.00010057933698101061	0.5514850742068034	-0.8586062546903253	5	A
AAACC	4	0.0001901485857852278	0.00020115867396202123	1.0579025509515454	0.0812067392345858	5	A
AAACC	5	0.0001987359412723026	0.00012069520437721274	0.6073144273981094	-0.7194844525420075	5	A
AAACG	1	0.00020241623648104893	0.00014081107177341487	0.695651071383289	-0.5235642425667506	5	A
AAACG	2	0.00019832701958244188	0.00020115867396202123	1.014277703489626	0.020452708155489482	5	A
AAACG	3	0.00020241623648104893	0.000321853878339234	1.590059591733232	0.6690808353756454	5	A
AAACG	4	0.00020200731479118824	0.00024139040875442548	1.194958751884539	0.2569608194790956	5	A
AAACG	5	0.00018605936888662074	0.0002615062761506276	1.405499103407053	0.4910825333976505	5	A
AAACT	1	0.00019750917620272047	0.00018104280656581912	0.9166298500480782	-0.12558882705084357	5	A
AAACT	2	0.00018442368212717792	8.04634695848085e-05	0.43629683919509415	-1.1966180729127636	5	A
AAACT	3	0.00018933074240550638	0.000160926939169617	0.8499778595118249	-0.23450283291761903	5	A
AAACT	4	0.00019546456775341694	0.000321853878339234	1.6466098282593093	0.7194987423618688	5	A
AAACT	5	0.00019260211592439202	8.04634695848085e-05	0.4177704341337313	-1.259217699270166	5	A
AAAGA	1	0.00020446084493035247	0.00020115867396202123	0.9838493723849371	-0.023490639432107708	5	A
AAAGA	2	0.0001831969170575958	0.0002615062761506276	1.4274600268977884	0.5134503464261052	5	A
AAAGA	3	0.00020527868831007388	0.00018104280656581912	0.881936688392872	-0.18125300216584248	5	A
AAAGA	4	0.00020241623648104893	0.00018104280656581912	0.894408520349943	-0.1609941631820423	5	A
AAAGA	5	0.00020241623648104893	0.00024139040875442548	1.1925446937999238	0.25404333609680124	5	A
AAAGC	1	0.0001758363266401031	0.00020115867396202123	1.14401089812202	0.1941007956405193	5	A
AAAGC	2	0.00018237907367787439	0.00028162214354682973	1.5441582077790494	0.6268205724799165	5	A
AAAGC	3	0.0001999627063418847	0.00012069520437721274	0.6035885720152989	-0.7283626038884603	5	A
AAAGC	4	0.00019423780268383484	6.034760218860637e-05	0.31068927548998015	-1.6864556521545369	5	A
AAAGC	5	0.0002073232967593774	0.00014081107177341487	0.6791859572677081	-0.5581214646031192	5	A
AAAGG	1	0.0002150928088667308	0.00022127454135822337	1.0287398380450865	0.040878179687612176	5	A
AAAGG	2	0.00019546456775341694	0.00010057933698101061	0.5145655713310341	-0.9585731627507691	5	A
AAAGG	3	0.00017951662184884947	0.00020115867396202123	1.1205573717368305	0.16421651569462123	5	A
AAAGG	4	0.00020855006182895951	0.00018104280656581912	0.868102387398474	-0.2040628850739284	5	A
AAAGG	5	0.00019423780268383484	0.0002615062761506276	1.346320193789914	0.42902156526539914	5	A
AAAGT	1	0.00018237907367787439	0.00018104280656581912	0.9926731335722461	-0.010609348135375188	5	A
AAAGT	2	0.00020118947141146683	0.0003419697457354361	1.6997397693642207	0.7653138862537165	5	A
AAAGT	3	0.0001827879953677351	0.00018104280656581912	0.9904523883069838	-0.013840469398388186	5	A
AAAGT	4	0.00019750917620272047	0.00014081107177341487	0.7129343278151719	-0.48815890643555193	5	A
AAAGT	5	0.00018728613395620284	0.00018104280656581912	0.9666642305092179	-0.04891323631201422	5	A
AAATA	1	0.0001901485857852278	6.034760218860637e-05	0.3173707652854636	-1.6557588549316204	5	A
AAATA	2	0.00019832701958244188	0.00014081107177341487	0.7099943924427382	-0.49412046467426873	5	A
AAATA	3	0.0001660222060834462	0.00018104280656581912	1.0904734422985758	0.1249546345997534	5	A
AAATA	4	0.0001758363266401031	0.00024139040875442548	1.372813077746424	0.4571352014743131	5	A
AAATA	5	0.00018851289902578497	0.000160926939169617	0.8536653990324835	-0.22825739008672075	5	A
AAATC	1	0.00018687721226634215	0.00020115867396202123	1.076421632806277	0.10624329017190978	5	A
AAATC	2	0.00021018574858840233	0.00022127454135822337	1.0527571105286293	0.07417261978603631	5	A
AAATC	3	0.00017542740495024242	0.000160926939169617	0.9173420721537876	-0.12446828715692844	5	A
AAATC	4	0.00018033446522857088	0.0002615062761506276	1.4501181225628326	0.5361704229261887	5	A
AAATC	5	0.0001831969170575958	0.0002615062761506276	1.4274600268977884	0.5134503464261052	5	A
AAATG	1	0.00018687721226634215	0.00014081107177341487	0.7534951429643939	-0.4083298826578485	5	A
AAATG	2	0.0001901485857852278	0.00024139040875442548	1.2694830611418544	0.34424114506837955	5	A
AAATG	3	0.00017951662184884947	0.00014081107177341487	0.7843901602157813	-0.350356657135137	5	A
AAATG	4	0.00020200731479118824	0.00028162214354682973	1.3941185438652957	0.47935324081554365	5	A
AAATG	5	0.0002007805497216061	0.00022127454135822337	1.1020715983945326	0.1402179546652215	5	A
AAATT	1	0.00019423780268383484	0.00018104280656581912	0.9320678264699406	-0.10149315143338056	5	A
AAATT	2	0.00018687721226634215	0.00014081107177341487	0.7534951429643939	-0.4083298826578485	5	A
AAATT	3	0.00017665417001982452	0.00010057933698101061	0.5693572756857276	-0.812593856933489	5	A
AAATT	4	0.00020241623648104893	0.00014081107177341487	0.695651071383289	-0.5235642425667506	5	A
AAATT	5	0.00020527868831007388	0.00018104280656581912	0.881936688392872	-0.18125300216584248	5	A
AACAA	1	0.00019546456775341694	0.00020115867396202123	1.0291311426620682	0.041426837249230915	5	A
AACAA	2	0.00018851289902578497	0.000160926939169617	0.8536653990324835	-0.22825739008672075	5	A
AACAA	3	0.00017092926636177465	0.0002615062761506276	1.5299093111249022	0.6134461364028265	5	A
AACAA	4	0.0001819701519880137	0.00012069520437721274	0.66326923981007	-0.5923334747899868	5	A
AACAA	5	0.00019423780268383484	0.00010057933698101061	0.517815459149967	-0.9494900579883306	5	A
AACAC	1	0.00018933074240550638	0.000160926939169617	0.8499778595118249	-0.23450283291761903	5	A
AACAC	2	0.00020486976662021316	0.00028162214354682973	1.374639841655601	0.45905367920501294	5	A
AACAC	3	0.00019055750747508848	0.000160926939169617	0.8445058990428647	-0.2438205943116629	5	A
AACAC	4	0.00020936790520868092	0.00020115867396202123	0.9607904027196652	-0.057706354770020535	5	A
AACAC	5	0.00019546456775341694	0.000160926939169617	0.8233049141296547	-0.2805012576381312	5	A
AACAG	1	0.00020609653168979529	0.00020115867396202123	0.9760410440326758	-0.03498627826993699	5	A
AACAG	2	0.00020527868831007388	0.00020115867396202123	0.9799296537698577	-0.02924990872079252	5	A
AACAG	3	0.00018483260381703861	8.04634695848085e-05	0.43533158070129974	-1.1998134120725703	5	A
AACAG	4	0.00018728613395620284	0.00014081107177341487	0.751849957062725	-0.41148331569672264	5	A
AACAG	5	0.00019710025451285978	0.000160926939169617	0.8164725082032674	-0.29252378588734435	5	A
AACAT	1	0.00018524152550689933	0.000160926939169617	0.8687411676688188	-0.20300168970361776	5	A
AACAT	2	0.00019260211592439202	0.000160926939169617	0.8355408682674627	-0.2592176992701659	5	A
AACAT	3	0.00017665417001982452	0.000160926939169617	0.9109716410971642	-0.13452195182085117	5	A
AACAT	4	0.00018973966409536707	0.00030173801094303187	1.5902737700187564	0.6692751508235637	5	A
AACAT	5	0.00019382888099397412	0.00022127454135822337	1.141597373020497	0.1910539200816555	5	A
AACCA	1	0.00020323407986077034	4.023173479240425e-05	0.19795762019817653	-2.3367364912196686	5	A
AACCA	2	0.00020118947141146683	0.00028162214354682973	1.3997856924175935	0.48520596706098135	5	A
AACCA	3	0.00018933074240550638	0.00020115867396202123	1.062472324389781	0.08742526196974298	5	A
AACCA	4	0.0001917842725446706	0.00024139040875442548	1.2586559134988535	0.33188393854839676	5	A
AACCA	5	0.00021468388717687007	0.00014081107177341487	0.6558995815899582	-0.6084531401532636	5	A
AACCC	1	0.0001913753508548099	0.00014081107177341487	0.7357847870400172	-0.44264424718318324	5	A
AACCC	2	0.00021100359196812374	8.04634695848085e-05	0.38133696604067335	-1.390861705080637	5	A
AACCC	3	0.00019341995930411343	0.00024139040875442548	1.2480118888603855	0.31963167772437817	5	A
AACCC	4	0.0001917842725446706	0.00024139040875442548	1.2586559134988535	0.33188393854839676	5	A
AACCC	5	0.00019832701958244188	0.00020115867396202123	1.014277703489626	0.020452708155489482	5	A
AACCG	1	0.0001999627063418847	0.00024139040875442548	1.2071771440305978	0.27163739611153964	5	A
AACCG	2	0.00020446084493035247	0.00028162214354682973	1.377389121338912	0.46193618773813416	5	A
AACCG	3	0.0001831969170575958	0.00020115867396202123	1.0980461745367602	0.13493872317237535	5	A
AACCG	4	0.0001979180978925812	0.00012069520437721274	0.6098239911476883	-0.7135351862108213	5	A
AACCG	5	0.00018973966409536707	0.00012069520437721274	0.6361095080075025	-0.6526529440637987	5	A
AACCT	1	0.0001913753508548099	0.00014081107177341487	0.7357847870400172	-0.44264424718318324	5	A
AACCT	2	0.0002073232967593774	0.000160926939169617	0.7762125225916665	-0.3654763866607232	5	A
AACCT	3	0.00018605936888662074	0.00014081107177341487	0.7568072095268747	-0.4020022626858374	5	A
AACCT	4	0.0001921931942345313	0.00020115867396202123	1.0466482684946141	0.0657766986649799	5	A
AACCT	5	0.00018851289902578497	0.00024139040875442548	1.280498098548725	0.3567051106344352	5	A
AACGA	1	0.00020568760999993457	0.00012069520437721274	0.5867888900904198	-0.7690865387417538	5	A
AACGA	2	0.00020568760999993457	0.000160926939169617	0.7823851867872265	-0.35404903946290983	5	A
AACGA	3	0.00019505564606355625	0.0002615062761506276	1.340675245388279	0.42295981247819764	5	A
AACGA	4	0.0001913753508548099	0.00018104280656581912	0.9460090119085935	-0.08007416779847487	5	A
AACGA	5	0.00020936790520868092	0.00022127454135822337	1.0568694429916319	0.07979716897991458	5	A
AACGC	1	0.00019669133282299906	0.00018104280656581912	0.9204412007759288	-0.11960253198511232	5	A
AACGC	2	0.00019382888099397412	0.00014081107177341487	0.726471055558498	-0.4610227764980377	5	A
AACGC	3	0.00019260211592439202	0.00022127454135822337	1.148868693867761	0.20021391936713118	5	A
AACGC	4	0.0002089589835188202	0.00020115867396202123	0.9626706187719543	-0.05488583570764176	5	A
AACGC	5	0.0001909664291649492	0.00018104280656581912	0.9480347271375198	-0.07698818792473237	5	A
AACGG	1	0.00019628241113313835	0.00018104280656581912	0.9223587866108787	-0.11660004382358895	5	A
AACGG	2	0.00018933074240550638	0.00022127454135822337	1.1687195568287592	0.22492878571967811	5	A
AACGG	3	0.00020200731479118824	0.000321853878339234	1.5932783358460523	0.6719983187579396	5	A
AACGG	4	0.00019750917620272047	0.00014081107177341487	0.7129343278151719	-0.48815890643555193	5	A
AACGG	5	0.00018442368212717792	0.00020115867396202123	1.0907420979877351	0.1253100219745984	5	A
AACGT	1	0.00017910770015898875	0.000160926939169617	0.8984925775204907	-0.15442150925855605	5	A
AACGT	2	0.0001831969170575958	0.00018104280656581912	0.9882415570830844	-0.017064370272674403	5	A
AACGT	3	0.00018728613395620284	0.00024139040875442548	1.288885640678957	0.36612426296682943	5	A
AACGT	4	0.0002007805497216061	0.0002615062761506276	1.3024482526480838	0.3812260541690162	5	A
AACGT	5	0.00019423780268383484	0.00012069520437721274	0.6213785509799603	-0.6864556521545369	5	A
AACTA	1	0.00019710025451285978	0.00012069520437721274	0.6123543811524504	-0.7075612851661885	5	A
AACTA	2	0.00018810397733592425	0.00010057933698101061	0.534700745861379	-0.9031964057143956	5	A
AACTA	3	0.00018687721226634215	0.00010057933698101061	0.5382108164031385	-0.8937567098280902	5	A
AACTA	4	0.00018033446522857088	0.00018104280656581912	1.003927931005038	0.005655706227408954	5	A
AACTA	5	0.00019464672437369553	0.000160926939169617	0.8267641784747373	-0.2744522129653261	5	A
AACTC	1	0.0002069143750695167	0.00022127454135822337	1.069401491722758	0.09680359428560438	5	A
AACTC	2	0.00021141251365798443	0.0002615062761506276	1.2369479536754528	0.3067847981687746	5	A
AACTC	3	0.00020405192324049175	0.000160926939169617	0.7886568115310119	-0.34253045499464324	5	A
AACTC	4	0.00019832701958244188	0.00022127454135822337	1.1157054738385885	0.15795623190542435	5	A
AACTC	5	0.00020364300155063106	0.00010057933698101061	0.4939002873418359	-1.0177082868381016	5	A
AACTG	1	0.0001913753508548099	0.0002615062761506276	1.366457461645746	0.45044054890030477	5	A
AACTG	2	0.00019587348944327765	0.00022127454135822337	1.129680907748884	0.1759153232437342	5	A
AACTG	3	0.0001901485857852278	0.0002615062761506276	1.375273316237009	0.4597183624883156	5	A
AACTG	4	0.0002167284956261736	0.00028162214354682973	1.2994236993763322	0.37787192294965977	5	A
AACTG	5	0.0001921931942345313	0.000160926939169617	0.8373186147956914	-0.25615139622238237	5	A
AACTT	1	0.0001979180978925812	0.00018104280656581912	0.9147359867215324	-0.1285726854896651	5	A
AACTT	2	0.00021223035703770584	0.00012069520437721274	0.5686990591820447	-0.8142626772941074	5	A
AACTT	3	0.00018237907367787439	0.00012069520437721274	0.661782089048164	-0.5955718488565314	5	A
AACTT	4	0.00020282515817090965	0.00024139040875442548	1.1901403698204884	0.251131740676898	5	A
AACTT	5	0.00017665417001982452	0.00012069520437721274	0.683228730822873	-0.5495594510996952	5	A
AAGAA	1	0.00017992554353871016	0.000160926939169617	0.894408520349943	-0.1609941631820423	5	A
AAGAA	2	0.00019832701958244188	0.00012069520437721274	0.6085666220937755	-0.7165128860107168	5	A
AAGAA	3	0.00019546456775341694	0.00024139040875442548	1.234957371194482	0.30446124308302486	5	A
AAGAA	4	0.00018442368212717792	0.00014081107177341487	0.7635194685914146	-0.3892631508551598	5	A
AAGAA	5	0.00018769505564606356	0.00018104280656581912	0.9645582082205266	-0.05205979162887849	5	A
AAGAC	1	0.0001913753508548099	0.00022127454135822337	1.15623323677717	0.20943244939651007	5	A
AAGAC	2	0.0001831969170575958	0.00028162214354682973	1.5372646443514644	0.6203655503426172	5	A
AAGAC	3	0.00018483260381703861	0.00022127454135822337	1.197161846928574	0.2596182065647268	5	A
AAGAC	4	0.0001840147604373172	0.0002615062761506276	1.421115760111576	0.5070240772666723	5	A
AAGAC	5	0.00018973966409536707	0.00018104280656581912	0.9541642620112538	-0.0676904433426425	5	A
AAGAG	1	0.00021223035703770584	0.0003419697457354361	1.6113140010157931	0.6882376632350757	5	A
AAGAG	2	0.0002073232967593774	0.00028162214354682973	1.3583719145354163	0.44187853539688077	5	A
AAGAG	3	0.00019464672437369553	0.00018104280656581912	0.9301097007840794	-0.10452721152301382	5	A
AAGAG	4	0.0002081411401390988	0.000321853878339234	1.5463251432376226	0.6288437042669222	5	A
AAGAG	5	0.00021345712210728797	0.00020115867396202123	0.9423844563074111	-0.08561235133990502	5	A
AAGAT	1	0.00019587348944327765	0.00018104280656581912	0.9242843790672688	-0.11359129395125069	5	A
AAGAT	2	0.00020364300155063106	0.00022127454135822337	1.086580632152039	0.11979523691183343	5	A
AAGAT	3	0.00019505564606355625	0.00020115867396202123	1.0312886502986762	0.044448189224467846	5	A
AAGAT	4	0.00019464672437369553	0.00012069520437721274	0.6200731338560529	-0.6894897122441701	5	A
AAGAT	5	0.00020405192324049175	0.00018104280656581912	0.8872389129723883	-0.1726054535523309	5	A
AAGCA	1	0.0001901485857852278	0.00014081107177341487	0.7405317856660818	-0.4333664335951724	5	A
AAGCA	2	0.0002179552606957557	0.000160926939169617	0.7383484970993901	-0.43762617241655855	5	A
AAGCA	3	0.00019628241113313835	0.00014081107177341487	0.7173901673640167	-0.4791701232082972	5	A
AAGCA	4	0.0001991448629621633	0.00010057933698101061	0.5050561459881607	-0.9854843168523628	5	A
AAGCA	5	0.0001991448629621633	0.00010057933698101061	0.5050561459881607	-0.9854843168523628	5	A
AAGCC	1	0.00019423780268383484	0.00010057933698101061	0.517815459149967	-0.9494900579883306	5	A
AAGCC	2	0.00018115230860829228	0.00024139040875442548	1.3325273666613144	0.41416516250875496	5	A
AAGCC	3	0.00018483260381703861	0.000160926939169617	0.8706631614025995	-0.19981341207257025	5	A
AAGCC	4	0.00017910770015898875	0.00024139040875442548	1.347738866280736	0.43054099146259994	5	A
AAGCC	5	0.00020486976662021316	0.00018104280656581912	0.8836970410643149	-0.1783762414102788	5	A
AAGCG	1	0.00017133818805163537	0.00022127454135822337	1.2914490568298698	0.36899073528056275	5	A
AAGCG	2	0.00018973966409536707	0.00020115867396202123	1.0601825133458376	0.08431265010240749	5	A
AAGCG	3	0.00018769505564606356	0.00018104280656581912	0.9645582082205266	-0.05205979162887849	5	A
AAGCG	4	0.0001913753508548099	8.04634695848085e-05	0.42044844973715273	-1.249999169240787	5	A
AAGCG	5	0.00021304820041742725	0.00018104280656581912	0.8497739300829592	-0.23484901049357867	5	A
AAGCT	1	0.0002167284956261736	0.00018104280656581912	0.8353438067419279	-0.2595579976656319	5	A
AAGCT	2	0.00019341995930411343	0.00012069520437721274	0.6240059444301927	-0.6803683222756218	5	A
AAGCT	3	0.00019750917620272047	0.00010057933698101061	0.5092388055822656	-0.9735857336057936	5	A
AAGCT	4	0.00021100359196812374	0.0002615062761506276	1.2393451396321882	0.309578013060455	5	A
AAGCT	5	0.0002081411401390988	2.0115867396202126e-05	0.09664532145235141	-3.371156295733078	5	A
AAGGA	1	0.00020364300155063106	0.00018104280656581912	0.8890205172153047	-0.16971138028315136	5	A
AAGGA	2	0.0002007805497216061	0.00022127454135822337	1.1020715983945326	0.1402179546652215	5	A
AAGGA	3	0.00018483260381703861	0.00020115867396202123	1.088328951753249	0.12211468281479174	5	A
AAGGA	4	0.00021877310407547712	0.000160926939169617	0.7355883158018223	-0.44302953094589204	5	A
AAGGA	5	0.0001991448629621633	0.00020115867396202123	1.0101122919763215	0.014515683147637208	5	A
AAGGC	1	0.00021018574858840233	0.00022127454135822337	1.0527571105286293	0.07417261978603631	5	A
AAGGC	2	0.00020364300155063106	0.00012069520437721274	0.5926803448102032	-0.7546738810043075	5	A
AAGGC	3	0.00018687721226634215	0.00020115867396202123	1.076421632806277	0.10624329017190978	5	A
AAGGC	4	0.00020200731479118824	0.00014081107177341487	0.6970592719326478	-0.5206467591844564	5	A
AAGGC	5	0.00020037162803174542	0.00022127454135822337	1.1043207241055417	0.14315922997734382	5	A
AAGGG	1	0.00018810397733592425	0.00022127454135822337	1.1763416408950338	0.2343071180355394	5	A
AAGGG	2	0.00020650545337965598	0.000160926939169617	0.7792866315920296	-0.3597740272965397	5	A
AAGGG	3	0.00018769505564606356	0.000160926939169617	0.8573850739738016	-0.2219847930711906	5	A
AAGGG	4	0.000199553784652024	0.00018104280656581912	0.9072381507647986	-0.14044678577795677	5	A
AAGGG	5	0.00019750917620272047	0.00030173801094303187	1.527716416746797	0.6113767671153626	5	A
AAGGT	1	0.00020200731479118824	0.00012069520437721274	0.5974793759422695	-0.7430391805209045	5	A
AAGGT	2	0.00019669133282299906	0.00024139040875442548	1.2272549343679051	0.2954349672937315	5	A
AAGGT	3	0.00017706309170968524	0.00020115867396202123	1.1360847256177102	0.1840704305032544	5	A
AAGGT	4	0.00018851289902578497	0.00030173801094303187	1.6006226231859066	0.6786332055217978	5	A
AAGGT	5	0.0001917842725446706	0.00014081107177341487	0.7342159495409979	-0.4457236401151553	5	A
AAGTA	1	0.00021304820041742725	0.00018104280656581912	0.8497739300829592	-0.23484901049357867	5	A
AAGTA	2	0.0002007805497216061	0.00012069520437721274	0.6011299627606541	-0.7342511632509197	5	A
AAGTA	3	0.0001831969170575958	0.00020115867396202123	1.0980461745367602	0.13493872317237535	5	A
AAGTA	4	0.00021141251365798443	0.000160926939169617	0.7611987407233558	-0.3936549199723172	5	A
AAGTA	5	0.00017624524832996383	0.00024139040875442548	1.3696278965915598	0.4537839919746751	5	A
AAGTC	1	0.00020282515817090965	0.00014081107177341487	0.6942485490619517	-0.526475837986654	5	A
AAGTC	2	0.00019464672437369553	0.00024139040875442548	1.2401462677121058	0.3105102877558299	5	A
AAGTC	3	0.00018892182071564566	0.0002615062761506276	1.3842036624463403	0.4690562270676519	5	A
AAGTC	4	0.00020609653168979529	8.04634695848085e-05	0.39041641761307033	-1.3569143731572992	5	A
AAGTC	5	0.0002150928088667308	8.04634695848085e-05	0.37408721383457694	-1.418553438949685	5	A
AAGTG	1	0.00019260211592439202	0.00024139040875442548	1.253311302401194	0.3257448014509902	5	A
AAGTG	2	0.0002081411401390988	0.00028162214354682973	1.3530345003329196	0.43619862632452605	5	A
AAGTG	3	0.00019055750747508848	0.00012069520437721274	0.6333794242821484	-0.6588580935905068	5	A
AAGTG	4	0.00019341995930411343	0.00020115867396202123	1.0400099073836546	0.056597271890584416	5	A
AAGTG	5	0.0001991448629621633	0.000160926939169617	0.8080898335810573	-0.30741241173972483	5	A
AAGTT	1	0.0001819701519880137	0.00024139040875442548	1.32653847962014	0.40766652521001323	5	A
AAGTT	2	0.0001930110376142527	0.0002615062761506276	1.3548773136656975	0.4381622191218682	5	A
AAGTT	3	0.00018565044719676002	0.000160926939169617	0.8668276408677862	-0.20618293694829765	5	A
AAGTT	4	0.0001991448629621633	0.00014081107177341487	0.7070786043834251	-0.5000574896821209	5	A
AAGTT	5	0.00019628241113313835	0.00014081107177341487	0.7173901673640167	-0.4791701232082972	5	A
AATAA	1	0.0001987359412723026	0.000160926939169617	0.8097525698641459	-0.3044469532631636	5	A
AATAA	2	0.0001917842725446706	0.00014081107177341487	0.7342159495409979	-0.4457236401151553	5	A
AATAA	3	0.0001680668145327497	0.00022127454135822337	1.3165867513667044	0.3968025852982317	5	A
AATAA	4	0.00018728613395620284	0.00022127454135822337	1.1814785039557107	0.24059338088297064	5	A
AATAA	5	0.00018933074240550638	0.00020115867396202123	1.062472324389781	0.08742526196974298	5	A
AATAC	1	0.0001917842725446706	0.00028162214354682973	1.4684318990819958	0.5542763598848447	5	A
AATAC	2	0.00020159839310132752	0.00014081107177341487	0.6984731852631401	-0.5177233639776901	5	A
AATAC	3	0.00017133818805163537	0.000160926939169617	0.9392356776944508	-0.09044088335673439	5	A
AATAC	4	0.0001979180978925812	0.00010057933698101061	0.5081866592897403	-0.976569592044615	5	A
AATAC	5	0.00020405192324049175	0.00010057933698101061	0.49291050720688234	-1.0206023601072811	5	A
AATAG	1	0.0001840147604373172	0.00020115867396202123	1.093165969316597	0.1285124540129425	5	A
AATAG	2	0.0001909664291649492	0.000160926939169617	0.842697535233351	-0.24691318936704462	5	A
AATAG	3	0.00018728613395620284	8.04634695848085e-05	0.42962854689298574	-1.2188382377543265	5	A
AATAG	4	0.00018810397733592425	0.00024139040875442548	1.2832817900673095	0.3598380001193982	5	A
AATAG	5	0.00018851289902578497	0.00022127454135822337	1.1737899236696647	0.23117422855057637	5	A
AATAT	1	0.00019546456775341694	8.04634695848085e-05	0.41165245706482734	-1.2805012576381312	5	A
AATAT	2	0.0001901485857852278	0.00014081107177341487	0.7405317856660818	-0.4333664335951724	5	A
AATAT	3	0.0001668400494631676	0.00010057933698101061	0.6028488801378291	-0.7301316967415162	5	A
AATAT	4	0.0001840147604373172	0.000160926939169617	0.8745327754532777	-0.19341564087441962	5	A
AATAT	5	0.0001840147604373172	0.00028162214354682973	1.5304323570432357	0.6139392811831842	5	A
AATCA	1	0.00019710025451285978	0.000160926939169617	0.8164725082032674	-0.29252378588734435	5	A
AATCA	2	0.00020118947141146683	0.0002615062761506276	1.299801000102051	0.37829076314446924	5	A
AATCA	3	0.00018074338691843157	0.0002615062761506276	1.44683731233079	0.5329027090922778	5	A
AATCA	4	0.00020200731479118824	0.00012069520437721274	0.5974793759422695	-0.7430391805209045	5	A
AATCA	5	0.0001987359412723026	0.00030173801094303187	1.5182860684952735	0.6024436423453547	5	A
AATCC	1	0.00019055750747508848	0.00020115867396202123	1.0556323738035807	0.07810750057569923	5	A
AATCC	2	0.00019628241113313835	0.00018104280656581912	0.9223587866108787	-0.11660004382358895	5	A
AATCC	3	0.00017828985677926734	0.00014081107177341487	0.7897873402172662	-0.340463852376705	5	A
AATCC	4	0.00019505564606355625	0.00010057933698101061	0.5156443251493381	-0.9555518107755322	5	A
AATCC	5	0.0001913753508548099	8.04634695848085e-05	0.42044844973715273	-1.249999169240787	5	A
AATCG	1	0.00020282515817090965	0.00024139040875442548	1.1901403698204884	0.251131740676898	5	A
AATCG	2	0.00020527868831007388	0.00018104280656581912	0.881936688392872	-0.18125300216584248	5	A
AATCG	3	0.0001836058387474565	0.00020115867396202123	1.0956006373997074	0.13172201048883259	5	A
AATCG	4	0.00017788093508940665	0.00028162214354682973	1.5832058865964507	0.6628488816641306	5	A
AATCG	5	0.00018687721226634215	0.00028162214354682973	1.5069902859287878	0.5916701173421516	5	A
AATCT	1	0.00019832701958244188	0.00024139040875442548	1.217133244187551	0.2834871139892832	5	A
AATCT	2	0.00020200731479118824	0.00020115867396202123	0.9957989599037825	-0.0060735863546982315	5	A
AATCT	3	0.00020037162803174542	0.00014081107177341487	0.7027495517035265	-0.5089174666023495	5	A
AATCT	4	0.0001750184832603817	0.00020115867396202123	1.149356743440347	0.20082665882883244	5	A
AATCT	5	0.00020159839310132752	0.00024139040875442548	1.19738260330824	0.2598842146858618	5	A
AATGA	1	0.0001909664291649492	0.00018104280656581912	0.9480347271375198	-0.07698818792473237	5	A
AATGA	2	0.00018769505564606356	0.00010057933698101061	0.5358656712336259	-0.9000566981838284	5	A
AATGA	3	0.00018769505564606356	8.04634695848085e-05	0.4286925369869008	-1.2219847930711907	5	A
AATGA	4	0.0001921931942345313	0.0002615062761506276	1.3606427490429982	0.44428832191870954	5	A
AATGA	5	0.00020650545337965598	0.00012069520437721274	0.5844649736940221	-0.7748115265753839	5	A
AATGC	1	0.00019750917620272047	0.00010057933698101061	0.5092388055822656	-0.9735857336057936	5	A
AATGC	2	0.00019832701958244188	0.00030173801094303187	1.521416555234439	0.6054152088766457	5	A
AATGC	3	0.00019669133282299906	0.000160926939169617	0.8181699562452701	-0.2895275334274246	5	A
AATGC	4	0.00019464672437369553	0.000160926939169617	0.8267641784747373	-0.2744522129653261	5	A
AATGC	5	0.00020486976662021316	0.00024139040875442548	1.1782627214190864	0.23666125786856484	5	A
AATGG	1	0.00020855006182895951	0.00010057933698101061	0.4822791041102633	-1.0520597916288785	5	A
AATGG	2	0.0001913753508548099	0.00022127454135822337	1.15623323677717	0.20943244939651007	5	A
AATGG	3	0.00018973966409536707	0.00022127454135822337	1.1662007646804213	0.2218161738523424	5	A
AATGG	4	0.0002073232967593774	0.00010057933698101061	0.4851328266197915	-1.043548291773361	5	A
AATGG	5	0.00021018574858840233	0.000160926939169617	0.7656415349299123	-0.38525899885126086	5	A
AATGT	1	0.00020568760999993457	0.00020115867396202123	0.977981483484033	-0.03212094457554756	5	A
AATGT	2	0.00018646829057648143	0.000321853878339234	1.72605153049989	0.7874755361778757	5	A
AATGT	3	0.00018769505564606356	0.00012069520437721274	0.6430388054803511	-0.6370222923500347	5	A
AATGT	4	0.00020977682689854162	0.000160926939169617	0.7671340135555067	-0.3824494652644367	5	A
AATGT	5	0.00019628241113313835	0.00028162214354682973	1.4347803347280335	0.5208298767917028	5	A
AATTA	1	0.00018851289902578497	0.00014081107177341487	0.746957224153423	-0.42090246802911674	5	A
AATTA	2	0.00017910770015898875	0.00018104280656581912	1.010804149710552	0.015503492183756216	5	A
AATTA	3	0.00017542740495024242	0.00014081107177341487	0.8026743131345642	-0.3171133650993243	5	A
AATTA	4	0.00019628241113313835	0.00028162214354682973	1.4347803347280335	0.5208298767917028	5	A
AATTA	5	0.0001921931942345313	0.00014081107177341487	0.7326537879462299	-0.44879647416477825	5	A
AATTC	1	0.0001819701519880137	0.00022127454135822337	1.2159936063184618	0.28213564312615436	5	A
AATTC	2	0.00019669133282299906	0.00018104280656581912	0.9204412007759288	-0.11960253198511232	5	A
AATTC	3	0.0001840147604373172	0.00010057933698101061	0.5465829846582985	-0.8714875459870575	5	A
AATTC	4	0.0001901485857852278	8.04634695848085e-05	0.4231610203806182	-1.2407213556527763	5	A
AATTC	5	0.0002171374173160343	8.04634695848085e-05	0.3705647353615583	-1.4322025004615362	5	A
AATTG	1	0.00020323407986077034	0.000160926939169617	0.7918304807927061	-0.33673649121966875	5	A
AATTG	2	0.0001909664291649492	0.00022127454135822337	1.1587091109458576	0.2125184292702526	5	A
AATTG	3	0.00017706309170968524	0.00024139040875442548	1.3633016707412524	0.4471048363370484	5	A
AATTG	4	0.00018605936888662074	0.000160926939169617	0.8649225251735713	-0.20935718474344128	5	A
AATTG	5	0.00020650545337965598	8.04634695848085e-05	0.3896433157960148	-1.3597740272965397	5	A
AATTT	1	0.00018687721226634215	0.00020115867396202123	1.076421632806277	0.10624329017190978	5	A
AATTT	2	0.00018483260381703861	0.00012069520437721274	0.6529973710519495	-0.6148509113514142	5	A
AATTT	3	0.00018483260381703861	0.00024139040875442548	1.305994742103899	0.3851490886485858	5	A
AATTT	4	0.00016438651932400338	0.00012069520437721274	0.7342159495409979	-0.4457236401151553	5	A
AATTT	5	0.00018524152550689933	0.000160926939169617	0.8687411676688188	-0.20300168970361776	5	A
ACAAA	1	0.0002069143750695167	0.00024139040875442548	1.1666198091520994	0.22233447636946316	5	A
ACAAA	2	0.00018483260381703861	0.00022127454135822337	1.197161846928574	0.2596182065647268	5	A
ACAAA	3	0.00017992554353871016	0.00018104280656581912	1.0062095853936859	0.008930838260270071	5	A
ACAAA	4	0.00018646829057648143	0.000160926939169617	0.863025765249945	-0.21252446382212437	5	A
ACAAA	5	0.00018687721226634215	0.000160926939169617	0.8611373062450217	-0.21568480471545237	5	A
ACAAC	1	0.0001979180978925812	0.00020115867396202123	1.0163733185794805	0.02343040795538495	5	A
ACAAC	2	0.00019464672437369553	0.00018104280656581912	0.9301097007840794	-0.10452721152301382	5	A
ACAAC	3	0.0001901485857852278	0.00014081107177341487	0.7405317856660818	-0.4333664335951724	5	A
ACAAC	4	0.0002069143750695167	0.00014081107177341487	0.6805282220053913	-0.5552731022940889	5	A
ACAAC	5	0.0001913753508548099	0.000160926939169617	0.8408968994743055	-0.24999916924078708	5	A
ACAAG	1	0.00019546456775341694	0.00012069520437721274	0.617478685597241	-0.6955387569169752	5	A
ACAAG	2	0.0002007805497216061	0.00014081107177341487	0.7013182898874298	-0.5118587419144717	5	A
ACAAG	3	0.00018074338691843157	0.00018104280656581912	1.0016566008443932	0.0023879923934981744	5	A
ACAAG	4	0.0002081411401390988	0.0002615062761506276	1.2563891788805681	0.329283422408014	5	A
ACAAG	5	0.00019587348944327765	0.00018104280656581912	0.9242843790672688	-0.11359129395125069	5	A
ACAAT	1	0.00019382888099397412	0.00018104280656581912	0.9340342142894974	-0.09845269711332949	5	A
ACAAT	2	0.0001921931942345313	0.00024139040875442548	1.255977922193537	0.32881110449877377	5	A
ACAAT	3	0.0001831969170575958	0.00012069520437721274	0.6588277047220562	-0.6020268709938307	5	A
ACAAT	4	0.0001819701519880137	0.00022127454135822337	1.2159936063184618	0.28213564312615436	5	A
ACAAT	5	0.0002069143750695167	0.000160926939169617	0.777746539434733	-0.36262802435169283	5	A
ACACA	1	0.00019710025451285978	0.00024139040875442548	1.2247087623049009	0.2924387148338115	5	A
ACACA	2	0.00019464672437369553	0.00018104280656581912	0.9301097007840794	-0.10452721152301382	5	A
ACACA	3	0.00019587348944327765	0.00012069520437721274	0.6161895860448459	-0.6985537946724069	5	A
ACACA	4	0.0001999627063418847	0.00020115867396202123	1.0059809533588315	0.008602990277745828	5	A
ACACA	5	0.0001999627063418847	0.00024139040875442548	1.2071771440305978	0.27163739611153964	5	A
ACACC	1	0.0001930110376142527	0.00012069520437721274	0.6253279909226296	-0.6773149982980678	5	A
ACACC	2	0.00021018574858840233	0.00022127454135822337	1.0527571105286293	0.07417261978603631	5	A
ACACC	3	0.00018524152550689933	0.00014081107177341487	0.7601485217102164	-0.39564676764601375	5	A
ACACC	4	0.00018892182071564566	0.000160926939169617	0.8518176384285172	-0.2313834910734401	5	A
ACACC	5	0.0002069143750695167	0.00018104280656581912	0.8749648568640745	-0.19270302290938066	5	A
ACACG	1	0.00018605936888662074	0.00012069520437721274	0.6486918938801783	-0.6243946840222854	5	A
ACACG	2	0.00019423780268383484	0.0002615062761506276	1.346320193789914	0.42902156526539914	5	A
ACACG	3	0.00018973966409536707	0.000160926939169617	0.8481460106766702	-0.23761544478495467	5	A
ACACG	4	0.00019669133282299906	0.00018104280656581912	0.9204412007759288	-0.11960253198511232	5	A
ACACG	5	0.00019710025451285978	0.00012069520437721274	0.6123543811524504	-0.7075612851661885	5	A
ACACT	1	0.0001917842725446706	2.0115867396202126e-05	0.10488799279157114	-3.2530785621727594	5	A
ACACT	2	0.000199553784652024	0.00022127454135822337	1.1088466287125316	0.14905983141702803	5	A
ACACT	3	0.00018565044719676002	0.00020115867396202123	1.0835345510847325	0.11574515793906441	5	A
ACACT	4	0.00019750917620272047	0.00020115867396202123	1.0184776111645313	0.026414266394206375	5	A
ACACT	5	0.0001917842725446706	8.04634695848085e-05	0.41955197116628457	-1.2530785621727591	5	A
ACAGA	1	0.00020323407986077034	0.00024139040875442548	1.187745721189059	0.24822600950148713	5	A
ACAGA	2	0.0002007805497216061	0.00020115867396202123	1.0018832712677568	0.0027144309152863835	5	A
ACAGA	3	0.00019832701958244188	0.00012069520437721274	0.6085666220937755	-0.7165128860107168	5	A
ACAGA	4	0.00019628241113313835	0.00014081107177341487	0.7173901673640167	-0.4791701232082972	5	A
ACAGA	5	0.00019628241113313835	0.0002615062761506276	1.3322960251046025	0.4139146728751909	5	A
ACAGC	1	0.00018810397733592425	0.00012069520437721274	0.6416408950336547	-0.6401619998806017	5	A
ACAGC	2	0.00019832701958244188	0.00018104280656581912	0.9128499331406634	-0.13155038528956042	5	A
ACAGC	3	0.00019464672437369553	4.023173479240425e-05	0.20669104461868432	-2.274452212965326	5	A
ACAGC	4	0.00020282515817090965	0.00010057933698101061	0.4958918207585369	-1.0119026651568956	5	A
ACAGC	5	0.0002077322184492381	0.00020115867396202123	0.9683556814812373	-0.046391041542186505	5	A
ACAGG	1	0.00020364300155063106	0.00018104280656581912	0.8890205172153047	-0.16971138028315136	5	A
ACAGG	2	0.0002077322184492381	0.000160926939169617	0.77468454518499	-0.3683191364295486	5	A
ACAGG	3	0.000174609561570521	0.00018104280656581912	1.0368436008740556	0.052198292164439115	5	A
ACAGG	4	0.0002077322184492381	0.00024139040875442548	1.1620268177774848	0.21664336429160744	5	A
ACAGG	5	0.00020323407986077034	0.00022127454135822337	1.088766911089971	0.12269512741762849	5	A
ACAGT	1	0.00021059467027826302	0.00014081107177341487	0.6686354957955885	-0.5807081496703593	5	A
ACAGT	2	0.0002077322184492381	0.000160926939169617	0.77468454518499	-0.3683191364295486	5	A
ACAGT	3	0.0001909664291649492	0.000160926939169617	0.842697535233351	-0.24691318936704462	5	A
ACAGT	4	0.0002007805497216061	0.000160926939169617	0.8015066170142056	-0.31921366397207573	5	A
ACAGT	5	0.00019341995930411343	0.00012069520437721274	0.6240059444301927	-0.6803683222756218	5	A
ACATA	1	0.00018973966409536707	0.00012069520437721274	0.6361095080075025	-0.6526529440637987	5	A
ACATA	2	0.0002069143750695167	0.00012069520437721274	0.5833099045760497	-0.7776655236305369	5	A
ACATA	3	0.0001827879953677351	0.00024139040875442548	1.3206031844093116	0.40119702988045547	5	A
ACATA	4	0.0001913753508548099	0.00024139040875442548	1.261345349211458	0.3349633314803688	5	A
ACATA	5	0.00019628241113313835	0.000160926939169617	0.8198744769874479	-0.286525045265901	5	A
ACATC	1	0.0002007805497216061	0.000160926939169617	0.8015066170142056	-0.31921366397207573	5	A
ACATC	2	0.00021263927872756656	0.00022127454135822337	1.0406099130994528	0.05742935595145994	5	A
ACATC	3	0.0001930110376142527	0.00020115867396202123	1.0422133182043827	0.05965059586813832	5	A
ACATC	4	0.00019832701958244188	0.00024139040875442548	1.217133244187551	0.2834871139892832	5	A
ACATC	5	0.00018442368212717792	0.00028162214354682973	1.5270389371828292	0.6107368491448402	5	A
ACATG	1	0.0002179552606957557	0.00022127454135822337	1.0152291835116614	0.02180544622073868	5	A
ACATG	2	0.00020650545337965598	0.00018104280656581912	0.8766974605410331	-0.18984902585422755	5	A
ACATG	3	0.00018973966409536707	0.000160926939169617	0.8481460106766702	-0.23761544478495467	5	A
ACATG	4	0.00018728613395620284	0.00014081107177341487	0.751849957062725	-0.41148331569672264	5	A
ACATG	5	0.00020977682689854162	0.00028162214354682973	1.3424845237221366	0.42490545679316727	5	A
ACATT	1	0.00018851289902578497	0.00012069520437721274	0.6402490492743625	-0.6432948893655648	5	A
ACATT	2	0.0001729738748110782	8.04634695848085e-05	0.4651770082198285	-1.1041483027773324	5	A
ACATT	3	0.00019341995930411343	0.00018104280656581912	0.9360089166452891	-0.09540582155446571	5	A
ACATT	4	0.00019710025451285978	0.00022127454135822337	1.1226496987794927	0.16690783274995288	5	A
ACATT	5	0.00020650545337965598	0.00010057933698101061	0.4870541447450184	-1.0378459324091776	5	A
ACCAA	1	0.00019669133282299906	0.00014081107177341487	0.7158987117146113	-0.48217261136982065	5	A
ACCAA	2	0.00020241623648104893	0.00028162214354682973	1.391302142766578	0.4764357574332494	5	A
ACCAA	3	0.0001831969170575958	0.000160926939169617	0.8784369396294084	-0.18698937171498667	5	A
ACCAA	4	0.0001901485857852278	0.00014081107177341487	0.7405317856660818	-0.4333664335951724	5	A
ACCAA	5	0.00020282515817090965	0.000160926939169617	0.7934269132136591	-0.33383076004425793	5	A
ACCAC	1	0.00021059467027826302	0.00018104280656581912	0.8596742088800423	-0.21813807028565105	5	A
ACCAC	2	0.00019464672437369553	0.00018104280656581912	0.9301097007840794	-0.10452721152301382	5	A
ACCAC	3	0.00020241623648104893	0.00020115867396202123	0.9937872448332699	-0.008991069736992522	5	A
ACCAC	4	0.00019341995930411343	0.00028162214354682973	1.4560138703371164	0.542024099060826	5	A
ACCAC	5	0.00020200731479118824	0.00022127454135822337	1.0953788558941608	0.13142993739523676	5	A
ACCAG	1	0.0002073232967593774	4.023173479240425e-05	0.19405313064791663	-2.365476386660723	5	A
ACCAG	2	0.00020282515817090965	0.00018104280656581912	0.8926052773653664	-0.16390575860194564	5	A
ACCAG	3	0.00020527868831007388	0.00014081107177341487	0.6859507576389005	-0.5438230815505507	5	A
ACCAG	4	0.00020200731479118824	0.00014081107177341487	0.6970592719326478	-0.5206467591844564	5	A
ACCAG	5	0.00020405192324049175	0.00020115867396202123	0.9858210144137647	-0.020602360107281094	5	A
ACCAT	1	0.00019587348944327765	8.04634695848085e-05	0.41079305736323063	-1.2835162953935628	5	A
ACCAT	2	0.0001930110376142527	0.0002615062761506276	1.3548773136656975	0.4381622191218682	5	A
ACCAT	3	0.00018728613395620284	0.000160926939169617	0.8592570937859715	-0.21883823775432656	5	A
ACCAT	4	0.00021263927872756656	0.00020115867396202123	0.9460090119085934	-0.08007416779847504	5	A
ACCAT	5	0.00021427496548700938	0.00020115867396202123	0.9387875690695965	-0.09112935630747089	5	A
ACCCA	1	0.00020282515817090965	8.04634695848085e-05	0.39671345660682955	-1.3338307600442578	5	A
ACCCA	2	0.00019832701958244188	0.00014081107177341487	0.7099943924427382	-0.49412046467426873	5	A
ACCCA	3	0.00018442368212717792	0.00010057933698101061	0.5453710489938676	-0.8746899780254016	5	A
ACCCA	4	0.00018851289902578497	0.000160926939169617	0.8536653990324835	-0.22825739008672075	5	A
ACCCA	5	0.0001917842725446706	0.00020115867396202123	1.0488799279157113	0.06884953271460294	5	A
ACCCC	1	0.00019710025451285978	0.00012069520437721274	0.6123543811524504	-0.7075612851661885	5	A
ACCCC	2	0.0001979180978925812	0.000160926939169617	0.8130986548635845	-0.29849768693197737	5	A
ACCCC	3	0.00018442368212717792	0.00024139040875442548	1.3088905175852823	0.3883444278083924	5	A
ACCCC	4	0.00020486976662021316	0.00018104280656581912	0.8836970410643149	-0.1783762414102788	5	A
ACCCC	5	0.00021141251365798443	0.00024139040875442548	1.1417981110850335	0.1913075807488387	5	A
ACCCG	1	0.00018973966409536707	0.00012069520437721274	0.6361095080075025	-0.6526529440637987	5	A
ACCCG	2	0.00021059467027826302	0.00014081107177341487	0.6686354957955885	-0.5807081496703593	5	A
ACCCG	3	0.00019055750747508848	0.00012069520437721274	0.6333794242821484	-0.6588580935905068	5	A
ACCCG	4	0.00019546456775341694	0.00022127454135822337	1.1320442569282751	0.17893036099916604	5	A
ACCCG	5	0.00019464672437369553	0.000160926939169617	0.8267641784747373	-0.2744522129653261	5	A
ACCCT	1	0.0001836058387474565	0.000160926939169617	0.8764805099197659	-0.19020608439852976	5	A
ACCCT	2	0.0002159106522464522	0.00014081107177341487	0.6521728794218333	-0.6166736469582322	5	A
ACCCT	3	0.00018769505564606356	0.0002615062761506276	1.3932507452074274	0.4784549250699014	5	A
ACCCT	4	0.00017747201339954593	0.00018104280656581912	1.0201203169889903	0.02873931934045038	5	A
ACCCT	5	0.0001921931942345313	0.000160926939169617	0.8373186147956914	-0.25615139622238237	5	A
ACCGA	1	0.000199553784652024	0.0002615062761506276	1.3104551066602645	0.39006793092082287	5	A
ACCGA	2	0.0002150928088667308	0.000160926939169617	0.7481744276691539	-0.418553438949685	5	A
ACCGA	3	0.00018605936888662074	0.000160926939169617	0.8649225251735713	-0.20935718474344128	5	A
ACCGA	4	0.0001987359412723026	0.00014081107177341487	0.7085334986311276	-0.4970920312055597	5	A
ACCGA	5	0.00018810397733592425	0.00010057933698101061	0.534700745861379	-0.9031964057143956	5	A
ACCGC	1	0.00019260211592439202	0.00018104280656581912	0.9399834768008954	-0.08929269782785362	5	A
ACCGC	2	0.00020609653168979529	0.00022127454135822337	1.0736451484359433	0.10251724547999781	5	A
ACCGC	3	0.0001827879953677351	0.00018104280656581912	0.9904523883069838	-0.013840469398388186	5	A
ACCGC	4	0.0001840147604373172	6.034760218860637e-05	0.3279497907949791	-1.6084531401532636	5	A
ACCGC	5	0.00020118947141146683	0.00018104280656581912	0.8998622308398816	-0.15222395355431034	5	A
ACCGG	1	0.0002007805497216061	0.0002615062761506276	1.3024482526480838	0.3812260541690162	5	A
ACCGG	2	0.00020364300155063106	0.00018104280656581912	0.8890205172153047	-0.16971138028315136	5	A
ACCGG	3	0.00020118947141146683	0.00028162214354682973	1.3997856924175935	0.48520596706098135	5	A
ACCGG	4	0.00018605936888662074	0.000160926939169617	0.8649225251735713	-0.20935718474344128	5	A
ACCGG	5	0.00019055750747508848	0.00028162214354682973	1.477885323325013	0.5635343277459411	5	A
ACCGT	1	0.0001979180978925812	0.00024139040875442548	1.2196479822953765	0.2864648137891786	5	A
ACCGT	2	0.00018728613395620284	0.00022127454135822337	1.1814785039557107	0.24059338088297064	5	A
ACCGT	3	0.00017706309170968524	0.00020115867396202123	1.1360847256177102	0.1840704305032544	5	A
ACCGT	4	0.00021100359196812374	0.00020115867396202123	0.9533424151016833	-0.06893361019327471	5	A
ACCGT	5	0.00021018574858840233	0.00010057933698101061	0.4785259593311951	-1.0633309039638987	5	A
ACCTA	1	0.00018115230860829228	0.000160926939169617	0.8883515777742097	-0.1707973382124011	5	A
ACCTA	2	0.0001913753508548099	0.00022127454135822337	1.15623323677717	0.20943244939651007	5	A
ACCTA	3	0.00019055750747508848	0.00022127454135822337	1.1611956111839388	0.2156110243256342	5	A
ACCTA	4	0.00019750917620272047	0.000160926939169617	0.8147820889316251	-0.2955138284931559	5	A
ACCTA	5	0.0001999627063418847	0.000160926939169617	0.8047847626870653	-0.3133251046096163	5	A
ACCTC	1	0.00019505564606355625	0.00010057933698101061	0.5156443251493381	-0.9555518107755322	5	A
ACCTC	2	0.000199553784652024	0.00012069520437721274	0.6048254338431991	-0.725409286499113	5	A
ACCTC	3	0.0001913753508548099	0.00022127454135822337	1.15623323677717	0.20943244939651007	5	A
ACCTC	4	0.0001930110376142527	0.00014081107177341487	0.7295493227430679	-0.4549225769616198	5	A
ACCTC	5	0.0001987359412723026	0.00020115867396202123	1.0121907123301823	0.01748114162419862	5	A
ACCTG	1	0.00021345712210728797	0.00018104280656581912	0.8481460106766701	-0.23761544478495486	5	A
ACCTG	2	0.0001979180978925812	0.0002615062761506276	1.3212853141533245	0.40194203120911454	5	A
ACCTG	3	0.0001921931942345313	0.00018104280656581912	0.9419834416451527	-0.08622639478007013	5	A
ACCTG	4	0.0001979180978925812	0.00020115867396202123	1.0163733185794805	0.02343040795538495	5	A
ACCTG	5	0.0001991448629621633	0.000160926939169617	0.8080898335810573	-0.30741241173972483	5	A
ACCTT	1	0.00020323407986077034	0.000160926939169617	0.7918304807927061	-0.33673649121966875	5	A
ACCTT	2	0.00020650545337965598	0.00014081107177341487	0.6818758026430258	-0.5524191052389357	5	A
ACCTT	3	0.00017951662184884947	0.000160926939169617	0.8964458973894645	-0.15771157919274098	5	A
ACCTT	4	0.00019832701958244188	0.000160926939169617	0.8114221627917009	-0.3014753867318727	5	A
ACCTT	5	0.00021304820041742725	0.0002615062761506276	1.2274512323420521	0.29566570620520105	5	A
ACGAA	1	0.00020200731479118824	8.04634695848085e-05	0.39831958396151307	-1.3280016812420603	5	A
ACGAA	2	0.00017992554353871016	0.00024139040875442548	1.3416127805249145	0.4239683375391139	5	A
ACGAA	3	0.00019669133282299906	0.0002615062761506276	1.3295261788985637	0.4109121847136673	5	A
ACGAA	4	0.00020650545337965598	8.04634695848085e-05	0.3896433157960148	-1.3597740272965397	5	A
ACGAA	5	0.00019546456775341694	0.00022127454135822337	1.1320442569282751	0.17893036099916604	5	A
ACGAC	1	0.00020241623648104893	0.00010057933698101061	0.49689362241663493	-1.0089910697369926	5	A
ACGAC	2	0.00020200731479118824	0.00030173801094303187	1.4936984398556739	0.578888914366458	5	A
ACGAC	3	0.00017747201339954593	0.000160926939169617	0.9067736151013247	-0.141185682101862	5	A
ACGAC	4	0.00017256495312121747	0.00022127454135822337	1.2822681393642548	0.3586979802727294	5	A
ACGAC	5	0.00020241623648104893	0.00022127454135822337	1.093165969316597	0.1285124540129425	5	A
ACGAG	1	0.0001913753508548099	0.0003419697457354361	1.786905911382899	0.8374636720095522	5	A
ACGAG	2	0.0001921931942345313	6.034760218860637e-05	0.31399448054838425	-1.6711888955012262	5	A
ACGAG	3	0.00019832701958244188	0.00024139040875442548	1.217133244187551	0.2834871139892832	5	A
ACGAG	4	0.00020241623648104893	0.00020115867396202123	0.9937872448332699	-0.008991069736992522	5	A
ACGAG	5	0.00020323407986077034	0.0002615062761506276	1.2867245312881472	0.36370322692142315	5	A
ACGAT	1	0.00020118947141146683	4.023173479240425e-05	0.1999693846310848	-2.3221489549966225	5	A
ACGAT	2	0.00020159839310132752	0.00020115867396202123	0.9978188360902	-0.0031501911479321003	5	A
ACGAT	3	0.0001917842725446706	0.00022127454135822337	1.1537679207072824	0.20635305646453783	5	A
ACGAT	4	0.00021018574858840233	0.00018104280656581912	0.8613467267961512	-0.21533399740894865	5	A
ACGAT	5	0.0001999627063418847	0.00022127454135822337	1.1065790486947147	0.14610651402768074	5	A
ACGCA	1	0.0002073232967593774	0.00010057933698101061	0.4851328266197915	-1.043548291773361	5	A
ACGCA	2	0.00020282515817090965	0.00022127454135822337	1.0909620056687812	0.12560085859303927	5	A
ACGCA	3	0.00019546456775341694	0.00028162214354682973	1.4407835997268956	0.5268536644194729	5	A
ACGCA	4	0.0002163195739363129	0.00020115867396202123	0.9299143406284851	-0.10483026688404617	5	A
ACGCA	5	0.00020241623648104893	0.00010057933698101061	0.49689362241663493	-1.0089910697369926	5	A
ACGCC	1	0.00019423780268383484	0.00022127454135822337	1.1391940101299274	0.18801346576160435	5	A
ACGCC	2	0.0002163195739363129	0.00018104280656581912	0.8369229065656366	-0.25683336032909615	5	A
ACGCC	3	0.00017665417001982452	0.00010057933698101061	0.5693572756857276	-0.812593856933489	5	A
ACGCC	4	0.0001999627063418847	0.00014081107177341487	0.7041866673511821	-0.5059701825520124	5	A
ACGCC	5	0.00020323407986077034	0.000160926939169617	0.7918304807927061	-0.33673649121966875	5	A
ACGCG	1	0.0001917842725446706	0.00018104280656581912	0.9439919351241401	-0.08315356073044705	5	A
ACGCG	2	0.00020282515817090965	0.00014081107177341487	0.6942485490619517	-0.526475837986654	5	A
ACGCG	3	0.0001742006398806603	0.00024139040875442548	1.3857033413872355	0.4706184308379351	5	A
ACGCG	4	0.0001979180978925812	0.0003419697457354361	1.727834641585117	0.788965154318362	5	A
ACGCG	5	0.00020037162803174542	0.00012069520437721274	0.6023567586030227	-0.7313098879387974	5	A
ACGCT	1	0.00018115230860829228	0.00022127454135822337	1.2214834194395383	0.28863428042489614	5	A
ACGCT	2	0.00018933074240550638	0.00012069520437721274	0.6374833946338686	-0.649540332196463	5	A
ACGCT	3	0.00017992554353871016	0.00022127454135822337	1.2298117154811716	0.29843745545525496	5	A
ACGCT	4	0.00018728613395620284	0.00018104280656581912	0.9666642305092179	-0.04891323631201422	5	A
ACGCT	5	0.00021223035703770584	0.00014081107177341487	0.6634822357123854	-0.5918702559576595	5	A
ACGGA	1	0.0002167284956261736	0.00028162214354682973	1.2994236993763322	0.37787192294965977	5	A
ACGGA	2	0.00019750917620272047	0.00028162214354682973	1.4258686556303437	0.5118410935644481	5	A
ACGGA	3	0.00017747201339954593	0.00010057933698101061	0.5667335094383279	-0.8192575872144998	5	A
ACGGA	4	0.0001987359412723026	0.00028162214354682973	1.4170669972622552	0.5029079687944403	5	A
ACGGA	5	0.00019505564606355625	0.00018104280656581912	0.9281597852688087	-0.10755490422058196	5	A
ACGGC	1	0.00018565044719676002	0.00020115867396202123	1.0835345510847325	0.11574515793906441	5	A
ACGGC	2	0.0001917842725446706	0.0002615062761506276	1.3635439062904247	0.44736115596833276	5	A
ACGGC	3	0.0001909664291649492	0.00022127454135822337	1.1587091109458576	0.2125184292702526	5	A
ACGGC	4	0.00020200731479118824	0.00012069520437721274	0.5974793759422695	-0.7430391805209045	5	A
ACGGC	5	0.00017828985677926734	0.00028162214354682973	1.5795746804345323	0.659536147623295	5	A
ACGGG	1	0.00018892182071564566	0.00012069520437721274	0.6388632288213878	-0.6464209903522842	5	A
ACGGG	2	0.00019710025451285978	0.00024139040875442548	1.2247087623049009	0.2924387148338115	5	A
ACGGG	3	0.00019710025451285978	0.00020115867396202123	1.020590635254084	0.02940430900001772	5	A
ACGGG	4	0.00019587348944327765	0.00014081107177341487	0.7188878503856535	-0.4761613733359589	5	A
ACGGG	5	0.00017788093508940665	0.0003419697457354361	1.9224642908671186	0.9429568008568658	5	A
ACGGT	1	0.00018810397733592425	0.00022127454135822337	1.1763416408950338	0.2343071180355394	5	A
ACGGT	2	0.00019628241113313835	0.00020115867396202123	1.0248430962343096	0.03540304962146097	5	A
ACGGT	3	0.00019464672437369553	0.000160926939169617	0.8267641784747373	-0.2744522129653261	5	A
ACGGT	4	0.00019382888099397412	0.0002615062761506276	1.349160531751496	0.43206201958545015	5	A
ACGGT	5	0.00018769505564606356	0.00020115867396202123	1.0717313424672519	0.09994330181617159	5	A
ACGTA	1	0.00018892182071564566	0.00014081107177341487	0.7453404336249525	-0.42402856901583613	5	A
ACGTA	2	0.0001979180978925812	0.000321853878339234	1.626197309727169	0.7015023130680227	5	A
ACGTA	3	0.00019382888099397412	8.04634695848085e-05	0.4151263174619989	-1.2683776985556416	5	A
ACGTA	4	0.0002069143750695167	0.00022127454135822337	1.069401491722758	0.09680359428560438	5	A
ACGTA	5	0.00019055750747508848	0.000160926939169617	0.8445058990428647	-0.2438205943116629	5	A
ACGTC	1	0.0001991448629621633	0.0003419697457354361	1.7171908963597466	0.7800504295106144	5	A
ACGTC	2	0.00017624524832996383	0.00012069520437721274	0.6848139482957799	-0.5462160080253249	5	A
ACGTC	3	0.00018851289902578497	0.00022127454135822337	1.1737899236696647	0.23117422855057637	5	A
ACGTC	4	0.00021018574858840233	0.00024139040875442548	1.1484623023948684	0.19970350186989527	5	A
ACGTC	5	0.00020446084493035247	0.00020115867396202123	0.9838493723849371	-0.023490639432107708	5	A
ACGTG	1	0.00019341995930411343	0.0003419697457354361	1.7680168425522127	0.8221320182535613	5	A
ACGTG	2	0.0001979180978925812	0.00024139040875442548	1.2196479822953765	0.2864648137891786	5	A
ACGTG	3	0.0001901485857852278	0.00044254908271644674	2.3273856120934	1.2187102629845208	5	A
ACGTG	4	0.00019505564606355625	0.0005833601544898617	2.9907370858661615	1.5805010894646778	5	A
ACGTG	5	0.00018769505564606356	0.0006034760218860637	3.215194027401756	1.6849058025373278	5	A
ACGTT	1	0.00020200731479118824	8.04634695848085e-05	0.39831958396151307	-1.3280016812420603	5	A
ACGTT	2	0.00020855006182895951	0.00018104280656581912	0.868102387398474	-0.2040628850739284	5	A
ACGTT	3	0.00018769505564606356	0.00020115867396202123	1.0717313424672519	0.09994330181617159	5	A
ACGTT	4	0.00021018574858840233	0.00020115867396202123	0.9570519186623903	-0.06333090396389862	5	A
ACGTT	5	0.00019669133282299906	0.00024139040875442548	1.2272549343679051	0.2954349672937315	5	A
ACTAA	1	0.00021263927872756656	0.00014081107177341487	0.6622063083360155	-0.5946473406282332	5	A
ACTAA	2	0.00019832701958244188	0.0002615062761506276	1.3185610145365136	0.39896433140921916	5	A
ACTAA	3	0.0001827879953677351	0.00014081107177341487	0.7703518575720985	-0.37641054878309654	5	A
ACTAA	4	0.00019260211592439202	0.00014081107177341487	0.7310982597340298	-0.45186277721256196	5	A
ACTAA	5	0.0002081411401390988	0.00010057933698101061	0.483226607261757	-1.0492282008457157	5	A
ACTAC	1	0.0001979180978925812	0.00014081107177341487	0.7114613230056364	-0.49114276487437336	5	A
ACTAC	2	0.00020364300155063106	0.00014081107177341487	0.6914604022785703	-0.5322814596678597	5	A
ACTAC	3	0.00018810397733592425	0.000160926939169617	0.8555211933782064	-0.2251245006017578	5	A
ACTAC	4	0.00020364300155063106	0.00020115867396202123	0.9878005746836718	-0.0177082868381016	5	A
ACTAC	5	0.00017992554353871016	0.00014081107177341487	0.7826074553062001	-0.3536392411244382	5	A
ACTAG	1	0.0001991448629621633	0.00014081107177341487	0.7070786043834251	-0.5000574896821209	5	A
ACTAG	2	0.00020037162803174542	0.000321853878339234	1.606284689608061	0.6837276113400468	5	A
ACTAG	3	0.0002089589835188202	0.000160926939169617	0.7701364950175634	-0.37681393059500407	5	A
ACTAG	4	0.0001987359412723026	0.00022127454135822337	1.1134097835632004	0.15498466537413336	5	A
ACTAG	5	0.0002077322184492381	0.00012069520437721274	0.5810134088887424	-0.7833566357083925	5	A
ACTAT	1	0.0002089589835188202	0.00022127454135822337	1.0589376806491497	0.08261768804229322	5	A
ACTAT	2	0.00019832701958244188	0.00018104280656581912	0.9128499331406634	-0.13155038528956042	5	A
ACTAT	3	0.00019546456775341694	0.00012069520437721274	0.617478685597241	-0.6955387569169752	5	A
ACTAT	4	0.00019464672437369553	0.00022127454135822337	1.1368007454027638	0.18497940567197116	5	A
ACTAT	5	0.00019587348944327765	0.00018104280656581912	0.9242843790672688	-0.11359129395125069	5	A
ACTCA	1	0.00019341995930411343	0.00020115867396202123	1.0400099073836546	0.056597271890584416	5	A
ACTCA	2	0.00019546456775341694	0.00014081107177341487	0.7203917998634478	-0.47314633558052716	5	A
ACTCA	3	0.00018687721226634215	0.00022127454135822337	1.1840637960869047	0.2437468139218447	5	A
ACTCA	4	0.00018933074240550638	0.000160926939169617	0.8499778595118249	-0.23450283291761903	5	A
ACTCA	5	0.00021304820041742725	0.00030173801094303187	1.416289883471599	0.5021165836726277	5	A
ACTCC	1	0.0002171374173160343	0.00012069520437721274	0.5558471030423374	-0.8472399997403802	5	A
ACTCC	2	0.0001987359412723026	0.00020115867396202123	1.0121907123301823	0.01748114162419862	5	A
ACTCC	3	0.00018810397733592425	0.00022127454135822337	1.1763416408950338	0.2343071180355394	5	A
ACTCC	4	0.0001917842725446706	0.00018104280656581912	0.9439919351241401	-0.08315356073044705	5	A
ACTCC	5	0.00018973966409536707	0.00010057933698101061	0.5300912566729188	-0.9156873498975925	5	A
ACTCG	1	0.00017828985677926734	0.00022127454135822337	1.2410943917699897	0.3116128442029882	5	A
ACTCG	2	0.00021263927872756656	0.00024139040875442548	1.1352108142903121	0.1829602380353188	5	A
ACTCG	3	0.00018810397733592425	0.00022127454135822337	1.1763416408950338	0.2343071180355394	5	A
ACTCG	4	0.00019832701958244188	0.00028162214354682973	1.4199887848854764	0.5058795353257313	5	A
ACTCG	5	0.0001836058387474565	0.00018104280656581912	0.9860405736597366	-0.0202810829562174	5	A
ACTCT	1	0.0001913753508548099	0.0002615062761506276	1.366457461645746	0.45044054890030477	5	A
ACTCT	2	0.00017992554353871016	0.00020115867396202123	1.1180106504374285	0.16093393170531978	5	A
ACTCT	3	0.00020037162803174542	0.00028162214354682973	1.405499103407053	0.4910825333976505	5	A
ACTCT	4	0.0002073232967593774	0.00018104280656581912	0.8732390879156248	-0.19555138521841092	5	A
ACTCT	5	0.0002077322184492381	0.00014081107177341487	0.6778489770368662	-0.5609642143719445	5	A
ACTGA	1	0.00021959094745519853	0.000160926939169617	0.7328486945139199	-0.4484127276427951	5	A
ACTGA	2	0.00020405192324049175	0.000160926939169617	0.7886568115310119	-0.34253045499464324	5	A
ACTGA	3	0.0001917842725446706	0.0003419697457354361	1.7830958774567092	0.83438427907758	5	A
ACTGA	4	0.00018565044719676002	0.00030173801094303187	1.625301826627099	0.7007076586602209	5	A
ACTGA	5	0.00020446084493035247	0.00012069520437721274	0.5903096234309623	-0.7604562335983138	5	A
ACTGC	1	0.00019832701958244188	0.00014081107177341487	0.7099943924427382	-0.49412046467426873	5	A
ACTGC	2	0.00020364300155063106	0.000160926939169617	0.7902404597469376	-0.3396363817254637	5	A
ACTGC	3	0.00019669133282299906	0.00028162214354682973	1.4317974234292226	0.5178273886301793	5	A
ACTGC	4	0.00019505564606355625	0.00024139040875442548	1.2375463803584115	0.3074825950582617	5	A
ACTGC	5	0.00019341995930411343	0.00012069520437721274	0.6240059444301927	-0.6803683222756218	5	A
ACTGG	1	0.00019546456775341694	0.000160926939169617	0.8233049141296547	-0.2805012576381312	5	A
ACTGG	2	0.00020405192324049175	0.000160926939169617	0.7886568115310119	-0.34253045499464324	5	A
ACTGG	3	0.00017788093508940665	0.00012069520437721274	0.678516808541336	-0.5595435396723173	5	A
ACTGG	4	0.00019628241113313835	0.0002615062761506276	1.3322960251046025	0.4139146728751909	5	A
ACTGG	5	0.00019628241113313835	0.00014081107177341487	0.7173901673640167	-0.4791701232082972	5	A
ACTGT	1	0.00018442368212717792	0.000160926939169617	0.8725936783901883	-0.19661807291276362	5	A
ACTGT	2	0.00019505564606355625	0.00018104280656581912	0.9281597852688087	-0.10755490422058196	5	A
ACTGT	3	0.00020200731479118824	0.000160926939169617	0.7966391679230261	-0.32800168124206036	5	A
ACTGT	4	0.00018933074240550638	0.00024139040875442548	1.2749667892677372	0.350459667803537	5	A
ACTGT	5	0.00021018574858840233	0.00018104280656581912	0.8613467267961512	-0.21533399740894865	5	A
ACTTA	1	0.00018646829057648143	0.00014081107177341487	0.7551475445937018	-0.40516954176452036	5	A
ACTTA	2	0.00018933074240550638	0.00012069520437721274	0.6374833946338686	-0.649540332196463	5	A
ACTTA	3	0.0001840147604373172	0.00022127454135822337	1.2024825662482568	0.2660159777628776	5	A
ACTTA	4	0.00019750917620272047	0.00024139040875442548	1.2221731333974375	0.28944867222800014	5	A
ACTTA	5	0.00018851289902578497	0.000160926939169617	0.8536653990324835	-0.22825739008672075	5	A
ACTTC	1	0.00020159839310132752	0.000160926939169617	0.7982550688721601	-0.32507828603529415	5	A
ACTTC	2	0.00021427496548700938	0.000160926939169617	0.7510300552556773	-0.41305745119483295	5	A
ACTTC	3	0.00017665417001982452	0.00014081107177341487	0.7971001859600186	-0.32716702976324713	5	A
ACTTC	4	0.0002179552606957557	0.000160926939169617	0.7383484970993901	-0.43762617241655855	5	A
ACTTC	5	0.00018156123029815298	0.00014081107177341487	0.7755569376908289	-0.36669539394988465	5	A
ACTTG	1	0.00020405192324049175	0.00024139040875442548	1.1829852172965176	0.24243204572651275	5	A
ACTTG	2	0.0001909664291649492	0.000160926939169617	0.842697535233351	-0.24691318936704462	5	A
ACTTG	3	0.00018687721226634215	0.00012069520437721274	0.6458529796837662	-0.6307223039942964	5	A
ACTTG	4	0.00021836418238561643	0.000160926939169617	0.736965822011189	-0.4403303813449366	5	A
ACTTG	5	0.00019505564606355625	0.00020115867396202123	1.0312886502986762	0.044448189224467846	5	A
ACTTT	1	0.00020486976662021316	0.00012069520437721274	0.5891313607095432	-0.7633387421314352	5	A
ACTTT	2	0.00019260211592439202	0.00020115867396202123	1.0444260853343281	0.06271039561719616	5	A
ACTTT	3	0.00019832701958244188	0.00020115867396202123	1.014277703489626	0.020452708155489482	5	A
ACTTT	4	0.00020446084493035247	0.0002615062761506276	1.2790041841004183	0.35502098382162217	5	A
ACTTT	5	0.00018074338691843157	0.000160926939169617	0.890361422972794	-0.16753700904881422	5	A
AGAAA	1	0.0001831969170575958	0.00020115867396202123	1.0980461745367602	0.13493872317237535	5	A
AGAAA	2	0.0002007805497216061	0.00022127454135822337	1.1020715983945326	0.1402179546652215	5	A
AGAAA	3	0.00019341995930411343	0.000160926939169617	0.8320079259069237	-0.26533082299677785	5	A
AGAAA	4	0.0001901485857852278	0.00024139040875442548	1.2694830611418544	0.34424114506837955	5	A
AGAAA	5	0.0001827879953677351	0.000321853878339234	1.7608042458790825	0.8162345291592996	5	A
AGAAC	1	0.0001979180978925812	8.04634695848085e-05	0.40654932743179223	-1.2984976869319773	5	A
AGAAC	2	0.00019628241113313835	0.00018104280656581912	0.9223587866108787	-0.11660004382358895	5	A
AGAAC	3	0.00020568760999993457	0.00018104280656581912	0.8801833351356297	-0.1841240380205975	5	A
AGAAC	4	0.00020037162803174542	0.00030173801094303187	1.505891896507557	0.5906182069485651	5	A
AGAAC	5	0.00018933074240550638	0.000160926939169617	0.8499778595118249	-0.23450283291761903	5	A
AGAAG	1	0.0002159106522464522	0.00024139040875442548	1.1180106504374285	0.16093393170531978	5	A
AGAAG	2	0.0002007805497216061	0.00010057933698101061	0.5009416356338784	-0.9972855690847137	5	A
AGAAG	3	0.00019464672437369553	0.00020115867396202123	1.0334552230934215	0.047475881922036126	5	A
AGAAG	4	0.0001909664291649492	0.00012069520437721274	0.6320231514250132	-0.6619506886458886	5	A
AGAAG	5	0.0002171374173160343	0.00022127454135822337	1.0190530222442853	0.02722911817576087	5	A
AGAAT	1	0.00018687721226634215	0.00014081107177341487	0.7534951429643939	-0.4083298826578485	5	A
AGAAT	2	0.0001901485857852278	0.00018104280656581912	0.9521122958563909	-0.07079635421046412	5	A
AGAAT	3	0.00018524152550689933	0.00014081107177341487	0.7601485217102164	-0.39564676764601375	5	A
AGAAT	4	0.0001930110376142527	0.00022127454135822337	1.146434650024821	0.19715411961807333	5	A
AGAAT	5	0.00018851289902578497	0.00012069520437721274	0.6402490492743625	-0.6432948893655648	5	A
AGACA	1	0.00019464672437369553	0.000160926939169617	0.8267641784747373	-0.2744522129653261	5	A
AGACA	2	0.00019382888099397412	0.00020115867396202123	1.037815793654997	0.05355039633172032	5	A
AGACA	3	0.00020405192324049175	6.034760218860637e-05	0.2957463043241294	-1.7575679542734872	5	A
AGACA	4	0.00019382888099397412	0.00022127454135822337	1.141597373020497	0.1910539200816555	5	A
AGACA	5	0.00019055750747508848	0.000321853878339234	1.6890117980857293	0.7561794056883371	5	A
AGACC	1	0.0002089589835188202	0.00018104280656581912	0.8664035568947588	-0.2068889291526918	5	A
AGACC	2	0.00019750917620272047	0.00024139040875442548	1.2221731333974375	0.28944867222800014	5	A
AGACC	3	0.0001921931942345313	0.00020115867396202123	1.0466482684946141	0.0657766986649799	5	A
AGACC	4	0.00021059467027826302	0.00020115867396202123	0.9551935654222692	-0.06613497684060113	5	A
AGACC	5	0.00020609653168979529	4.023173479240425e-05	0.19520820880653517	-2.3569143731572995	5	A
AGACG	1	0.00019260211592439202	0.0003822014805278404	1.9844095621352238	0.9887098141734195	5	A
AGACG	2	0.00018524152550689933	0.000321853878339234	1.7374823353376376	0.7969983102963822	5	A
AGACG	3	0.00018892182071564566	0.00028162214354682973	1.490680867249905	0.5759714309841639	5	A
AGACG	4	0.00019423780268383484	0.000643707756678468	3.314018938559789	1.728581847124307	5	A
AGACG	5	0.00018442368212717792	0.0009052140328290956	4.9083394409448085	2.295235023416911	5	A
AGACT	1	0.00021018574858840233	0.00014081107177341487	0.6699363430636732	-0.5779040767936567	5	A
AGACT	2	0.0001917842725446706	0.00024139040875442548	1.2586559134988535	0.33188393854839676	5	A
AGACT	3	0.00017706309170968524	0.00020115867396202123	1.1360847256177102	0.1840704305032544	5	A
AGACT	4	0.00018810397733592425	0.00028162214354682973	1.497162088411861	0.5822304214558461	5	A
AGACT	5	0.00020282515817090965	0.00020115867396202123	0.9917836415170738	-0.011902665156895736	5	A
AGAGA	1	0.00020527868831007388	0.00020115867396202123	0.9799296537698577	-0.02924990872079252	5	A
AGAGA	2	0.0001921931942345313	0.00020115867396202123	1.0466482684946141	0.0657766986649799	5	A
AGAGA	3	0.00018033446522857088	0.00018104280656581912	1.003927931005038	0.005655706227408954	5	A
AGAGA	4	0.00019750917620272047	0.0002615062761506276	1.3240208945138905	0.40492588964793597	5	A
AGAGA	5	0.0001917842725446706	0.00018104280656581912	0.9439919351241401	-0.08315356073044705	5	A
AGAGC	1	0.00020486976662021316	0.0005833601544898617	2.8474682434294594	1.5096797522749812	5	A
AGAGC	2	0.00020323407986077034	0.00010057933698101061	0.4948940504954412	-1.0148083963323067	5	A
AGAGC	3	0.0001921931942345313	0.00028162214354682973	1.4653075758924599	0.5512035258352217	5	A
AGAGC	4	0.00020486976662021316	0.00018104280656581912	0.8836970410643149	-0.1783762414102788	5	A
AGAGC	5	0.00020159839310132752	0.00014081107177341487	0.6984731852631401	-0.5177233639776901	5	A
AGAGG	1	0.00019628241113313835	0.00018104280656581912	0.9223587866108787	-0.11660004382358895	5	A
AGAGG	2	0.0001979180978925812	0.00028162214354682973	1.4229226460112727	0.5088572351256266	5	A
AGAGG	3	0.00019546456775341694	0.00010057933698101061	0.5145655713310341	-0.9585731627507691	5	A
AGAGG	4	0.00020855006182895951	0.00018104280656581912	0.868102387398474	-0.2040628850739284	5	A
AGAGG	5	0.00021345712210728797	0.00024139040875442548	1.1308613475688933	0.17742205449388887	5	A
AGAGT	1	0.00019750917620272047	0.00020115867396202123	1.0184776111645313	0.026414266394206375	5	A
AGAGT	2	0.00020241623648104893	0.0004224332153202446	2.086953214149867	1.0613982581544057	5	A
AGAGT	3	0.0001836058387474565	0.00020115867396202123	1.0956006373997074	0.13172201048883259	5	A
AGAGT	4	0.00020650545337965598	0.00030173801094303187	1.4611624342350553	0.5471165683119786	5	A
AGAGT	5	0.0001901485857852278	6.034760218860637e-05	0.3173707652854636	-1.6557588549316204	5	A
AGATA	1	0.00017869877846912806	0.000160926939169617	0.9005486246086383	-0.15112391915798104	5	A
AGATA	2	0.00018892182071564566	0.00014081107177341487	0.7453404336249525	-0.42402856901583613	5	A
AGATA	3	0.00018851289902578497	0.00018104280656581912	0.9603735739115439	-0.0583323886444085	5	A
AGATA	4	0.00019669133282299906	0.00022127454135822337	1.1249836898372463	0.1699040852098725	5	A
AGATA	5	0.00019669133282299906	0.00024139040875442548	1.2272549343679051	0.2954349672937315	5	A
AGATC	1	0.00019341995930411343	0.00030173801094303187	1.5600148610754818	0.6415597726117405	5	A
AGATC	2	0.00021059467027826302	0.00028162214354682973	1.337270991591177	0.41929185032964067	5	A
AGATC	3	0.00020037162803174542	8.04634695848085e-05	0.40157117240201523	-1.3162723886599532	5	A
AGATC	4	0.00021427496548700938	0.00010057933698101061	0.46939378453479824	-1.0911293563074709	5	A
AGATC	5	0.00021754633900589502	0.00020115867396202123	0.9246704627677981	-0.11298879027121017	5	A
AGATG	1	0.00019832701958244188	0.000160926939169617	0.8114221627917009	-0.3014753867318727	5	A
AGATG	2	0.0002167284956261736	0.00028162214354682973	1.2994236993763322	0.37787192294965977	5	A
AGATG	3	0.0001827879953677351	0.000160926939169617	0.8804021229395412	-0.1837654708407004	5	A
AGATG	4	0.0001921931942345313	0.0002615062761506276	1.3606427490429982	0.44428832191870954	5	A
AGATG	5	0.00020486976662021316	0.00036208561313163823	1.7673940821286298	0.8216237585897213	5	A
AGATT	1	0.0001909664291649492	0.00012069520437721274	0.6320231514250132	-0.6619506886458886	5	A
AGATT	2	0.00019587348944327765	0.00020115867396202123	1.0269826434080764	0.0384117994937993	5	A
AGATT	3	0.00018769505564606356	0.00020115867396202123	1.0717313424672519	0.09994330181617159	5	A
AGATT	4	0.00018565044719676002	0.00022127454135822337	1.191888006193206	0.2532486816889996	5	A
[truncated: 4,401 more rows]
