# Supplementary material for: Predicting sequence-specific amplification efficiency in multi-template PCR with deep learning
Source: Nat Commun. 2025 Oct 16;16:9187. doi: 10.1038/s41467-025-64221-4 (PMC12533003; doi:10.1038/s41467-025-64221-4)
Supplement: Supplementary file 4 — Source data [file 41467_2025_64221_MOESM4_ESM.zip › Supp.Fig. 60-61/data.csv]

seq_id	length	A	C	G	T	GC	first	last	hp	dg	x0	eff
000000	152	0.3026315789473684	0.3026315789473684	0.2236842105263158	0.1710526315789473	0.5263157894736842	A	T	3	-21.1	0.8778782266515504	1.0100503946842758
000001	152	0.2828947368421052	0.2697368421052631	0.2565789473684211	0.1907894736842105	0.5263157894736842	A	G	3	-14.9	1.0753389396297046	0.9932748047153548
000002	152	0.2236842105263158	0.25	0.2368421052631578	0.2894736842105263	0.4868421052631579	A	G	3	-11.8	1.761620685247664	0.9955483825808188
000003	152	0.2039473684210526	0.2302631578947368	0.2960526315789473	0.2697368421052631	0.5263157894736842	C	T	3	-15.1	1.866779943833378	0.9953014154222894
000004	152	0.2894736842105263	0.2105263157894736	0.25	0.25	0.4605263157894737	T	T	3	-15.1	0.6733461090251078	0.993949083834036
000005	152	0.2763157894736842	0.2236842105263158	0.2368421052631578	0.2631578947368421	0.4605263157894737	T	C	3	-15.6	0.917498597254724	0.9934062489853872
000006	152	0.2302631578947368	0.2565789473684211	0.2697368421052631	0.2434210526315789	0.5263157894736842	G	T	3	-18.7	1.1978652081567462	1.009408662576969
000007	152	0.25	0.1842105263157894	0.2894736842105263	0.2763157894736842	0.4736842105263157	A	T	3	-16.4	1.2634867235470977	0.9935529880633782
000008	152	0.2105263157894736	0.2105263157894736	0.3157894736842105	0.2631578947368421	0.5263157894736842	A	C	3	-12.5	1.6019082891683478	0.9961008719627296
000009	152	0.2236842105263158	0.1973684210526315	0.2763157894736842	0.3026315789473684	0.4736842105263157	T	T	3	-15.9	1.531225222063845	0.9932724642691884
000010	152	0.2960526315789473	0.2171052631578947	0.2960526315789473	0.1907894736842105	0.5131578947368421	C	G	3	-13.1	1.2290999365487865	1.00945810955405
000011	152	0.2434210526315789	0.2828947368421052	0.2434210526315789	0.2302631578947368	0.5263157894736842	C	T	3	-17.4	1.2179225914556162	0.9895929132240908
000012	152	0.25	0.1842105263157894	0.3289473684210526	0.2368421052631578	0.5131578947368421	T	T	3	-16.2	1.4890200876440975	1.006909419833201
000013	152	0.2697368421052631	0.2039473684210526	0.2565789473684211	0.2697368421052631	0.4605263157894737	T	T	3	-14.6	1.3847425949340029	0.9940510798167678
000014	152	0.3223684210526316	0.1907894736842105	0.2828947368421052	0.2039473684210526	0.4736842105263157	T	A	3	-11.7	1.2784459419958585	0.9973955405326436
000015	152	0.25	0.2894736842105263	0.1842105263157894	0.2763157894736842	0.4736842105263157	C	A	3	-12.7	1.2538427277256805	0.9905831064756798
000016	152	0.2105263157894736	0.2631578947368421	0.2763157894736842	0.25	0.5394736842105263	A	G	3	-10.0	1.4548422755760533	1.003141634730666
000017	152	0.2565789473684211	0.2039473684210526	0.2565789473684211	0.2828947368421052	0.4605263157894737	A	A	3	-14.0	1.04637708873036	0.9895257001505184
000018	152	0.2960526315789473	0.2434210526315789	0.2697368421052631	0.1907894736842105	0.5131578947368421	A	G	3	-16.4	0.9175744345395236	1.006495515866901
000019	152	0.25	0.3026315789473684	0.2105263157894736	0.2368421052631578	0.5131578947368421	C	C	3	-20.2	1.172833184400301	0.99606921789367
000020	152	0.2763157894736842	0.1710526315789473	0.2894736842105263	0.2631578947368421	0.4605263157894737	T	G	3	-10.4	1.197701443830642	1.0025059241280645
000021	152	0.2763157894736842	0.2236842105263158	0.2894736842105263	0.2105263157894736	0.5131578947368421	G	A	3	-11.7	0.8948178939057526	1.0060594229715871
000022	152	0.2171052631578947	0.2434210526315789	0.2565789473684211	0.2828947368421052	0.5	G	A	3	-14.6	1.0068543409334718	0.9919514161151142
000023	152	0.3092105263157895	0.2434210526315789	0.2565789473684211	0.1907894736842105	0.5	A	T	3	-16.1	0.9334139484202356	0.996392537902519
000024	152	0.2763157894736842	0.2368421052631578	0.2368421052631578	0.25	0.4736842105263157	T	T	3	-14.3	1.1339384996907171	0.9946853776106892
000025	152	0.1973684210526315	0.3026315789473684	0.2236842105263158	0.2763157894736842	0.5263157894736842	G	C	3	-15.3	1.7882408300906707	0.9974838248151112
000026	152	0.2631578947368421	0.2368421052631578	0.2368421052631578	0.2631578947368421	0.4736842105263157	A	A	3	-11.7	0.8595633371241898	0.9983699061665776
000027	152	0.25	0.2894736842105263	0.2368421052631578	0.2236842105263158	0.5263157894736842	A	A	3	-15.6	1.0995234955001325	1.0029070818061645
000028	152	0.2828947368421052	0.2565789473684211	0.2171052631578947	0.2434210526315789	0.4736842105263157	A	T	3	-11.7	0.6946968025923649	1.000653321481492
000029	152	0.2105263157894736	0.2631578947368421	0.25	0.2763157894736842	0.5131578947368421	A	C	3	-12.9	1.6370458282870748	0.999977599467838
000030	152	0.2236842105263158	0.25	0.25	0.2763157894736842	0.5	A	A	3	-15.0	1.3897551444248393	1.0073025991757345
000031	152	0.2368421052631578	0.2236842105263158	0.3157894736842105	0.2236842105263158	0.5394736842105263	T	A	3	-18.3	1.2695528260242086	1.0052133274926254
000032	152	0.25	0.25	0.2368421052631578	0.2631578947368421	0.4868421052631579	T	A	3	-12.8	0.9050187639431626	0.9980102884455244
000033	152	0.3026315789473684	0.2368421052631578	0.2763157894736842	0.1842105263157894	0.5131578947368421	G	T	3	-15.0	0.5751216713419772	0.999544949960204
000034	152	0.25	0.2631578947368421	0.2631578947368421	0.2236842105263158	0.5263157894736842	G	T	3	-23.2	1.3035682995182778	1.007994230142578
000035	152	0.2565789473684211	0.2039473684210526	0.2697368421052631	0.2697368421052631	0.4736842105263157	C	A	3	-11.8	0.8408208015801901	0.9984854707110572
000036	152	0.2434210526315789	0.3092105263157895	0.2302631578947368	0.2171052631578947	0.5394736842105263	G	G	3	-21.0	0.8068040228933004	1.0052320528574354
000037	152	0.2236842105263158	0.2368421052631578	0.2894736842105263	0.25	0.5263157894736842	G	T	3	-24.8	1.3567238720567325	1.0009808773996989
000038	152	0.2565789473684211	0.1907894736842105	0.3223684210526316	0.2302631578947368	0.5131578947368421	G	G	3	-17.1	0.9464492703881104	1.0064741774530923
000039	152	0.2631578947368421	0.2236842105263158	0.25	0.2631578947368421	0.4736842105263157	A	A	3	-11.5	0.8899170344854662	0.9982038040269684
000040	152	0.3157894736842105	0.2368421052631578	0.2368421052631578	0.2105263157894736	0.4736842105263157	A	A	3	-9.3	0.4930875734231985	1.0044931233402383
000041	152	0.3092105263157895	0.2565789473684211	0.2565789473684211	0.1776315789473684	0.5131578947368421	G	G	3	-14.5	0.4278749541348098	1.0079757245721928
000042	152	0.2368421052631578	0.2236842105263158	0.2763157894736842	0.2631578947368421	0.5	G	T	3	-17.2	0.966999147051986	1.001228874441992
000043	152	0.2236842105263158	0.2368421052631578	0.2631578947368421	0.2763157894736842	0.5	T	G	3	-14.4	1.1647502705861157	1.0038662833302472
000044	152	0.2105263157894736	0.1973684210526315	0.3421052631578947	0.25	0.5394736842105263	T	G	3	-25.1	1.634548562650969	1.004708315903413
000045	152	0.2236842105263158	0.2368421052631578	0.2631578947368421	0.2763157894736842	0.5	C	T	3	-11.4	1.7317992446130943	0.9866695882506444
000046	152	0.2697368421052631	0.2960526315789473	0.2171052631578947	0.2171052631578947	0.5131578947368421	G	A	3	-14.1	1.025858865758153	1.0110497835055223
000047	152	0.2368421052631578	0.25	0.2894736842105263	0.2236842105263158	0.5394736842105263	C	A	3	-16.4	1.369763679432725	1.0084678240649518
000048	152	0.2236842105263158	0.25	0.2894736842105263	0.2368421052631578	0.5394736842105263	A	C	3	-17.2	1.2355628173955089	0.9965083788183464
000049	152	0.2236842105263158	0.1973684210526315	0.3157894736842105	0.2631578947368421	0.5131578947368421	G	A	3	-13.6	1.234329037335402	0.9993126038273716
000050	152	0.1710526315789473	0.2631578947368421	0.25	0.3157894736842105	0.5131578947368421	C	T	3	-16.4	1.7837682024380743	0.9928775498214222
000051	152	0.2434210526315789	0.2697368421052631	0.2302631578947368	0.2565789473684211	0.5	G	T	3	-12.8	0.9063533995866958	1.0007740712074973
000052	152	0.2368421052631578	0.2631578947368421	0.2763157894736842	0.2236842105263158	0.5394736842105263	C	G	3	-13.8	1.031044091443531	0.9963721716344396
000053	152	0.2565789473684211	0.2697368421052631	0.2039473684210526	0.2697368421052631	0.4736842105263157	G	C	3	-13.9	0.8283511486672476	1.0066354669023077
000054	152	0.2960526315789473	0.1907894736842105	0.2828947368421052	0.2302631578947368	0.4736842105263157	A	A	3	-12.7	0.8323681354829158	0.9965553171397288
000055	152	0.2434210526315789	0.3355263157894737	0.2039473684210526	0.2171052631578947	0.5394736842105263	C	G	3	-12.3	0.9560508381436352	1.0074005079342097
000056	152	0.2434210526315789	0.2565789473684211	0.2565789473684211	0.2434210526315789	0.5131578947368421	C	T	3	-15.1	1.3390169596709598	1.0030931703627053
000057	152	0.2302631578947368	0.2960526315789473	0.2171052631578947	0.2565789473684211	0.5131578947368421	C	T	3	-11.4	1.4008650648393413	1.0039709030863382
000058	152	0.2105263157894736	0.2631578947368421	0.2236842105263158	0.3026315789473684	0.4868421052631579	A	C	3	-15.3	1.7291122740617448	0.9943883185872306
000059	152	0.1973684210526315	0.3157894736842105	0.2236842105263158	0.2631578947368421	0.5394736842105263	T	T	3	-21.8	1.9015130843727963	1.006017275920862
000060	152	0.2171052631578947	0.2697368421052631	0.2171052631578947	0.2960526315789473	0.4868421052631579	G	C	3	-15.3	1.2230745770360876	0.9958646305699774
000061	152	0.25	0.1578947368421052	0.3026315789473684	0.2894736842105263	0.4605263157894737	T	A	3	-11.9	1.1357943500686667	0.9981026775576108
000062	152	0.2302631578947368	0.2434210526315789	0.2434210526315789	0.2828947368421052	0.4868421052631579	A	T	3	-15.2	1.2873150619716696	0.999469279828162
000063	152	0.2960526315789473	0.1644736842105263	0.2960526315789473	0.2434210526315789	0.4605263157894737	A	G	3	-12.1	0.6223765207676812	0.999711498687685
000064	152	0.2236842105263158	0.2236842105263158	0.25	0.3026315789473684	0.4736842105263157	C	C	3	-12.2	1.2994396673788753	0.9922219501734622
000065	152	0.2434210526315789	0.2434210526315789	0.2434210526315789	0.2697368421052631	0.4868421052631579	G	A	3	-12.5	0.7025645164204173	0.9944132688521856
000066	152	0.2697368421052631	0.2697368421052631	0.2039473684210526	0.2565789473684211	0.4736842105263157	C	A	3	-12.0	0.7631273794233122	0.9973242098924244
000067	152	0.2960526315789473	0.2302631578947368	0.2565789473684211	0.2171052631578947	0.4868421052631579	G	A	3	-11.1	0.3179480082397559	1.0003404908856586
000068	152	0.3157894736842105	0.2763157894736842	0.2105263157894736	0.1973684210526315	0.4868421052631579	C	C	3	-13.2	0.5814511273689142	1.0113895875043304
000069	152	0.2697368421052631	0.2565789473684211	0.2434210526315789	0.2302631578947368	0.5	A	T	2	-19.3	1.028831007374202	1.003176605996431
000070	152	0.2828947368421052	0.2565789473684211	0.2565789473684211	0.2039473684210526	0.5131578947368421	A	A	3	-12.7	0.6569661021469493	0.9994498246083564
000071	152	0.2565789473684211	0.2828947368421052	0.2039473684210526	0.2565789473684211	0.4868421052631579	T	G	3	-12.1	0.8622702038381137	1.0018586237504314
000072	152	0.2368421052631578	0.25	0.2236842105263158	0.2894736842105263	0.4736842105263157	G	T	3	-15.2	0.7593900764834833	0.9917830449122352
000073	152	0.2894736842105263	0.25	0.2368421052631578	0.2236842105263158	0.4868421052631579	C	A	3	-15.7	0.8256625647519419	1.0026539903873808
000074	152	0.25	0.2763157894736842	0.2631578947368421	0.2105263157894736	0.5394736842105263	G	C	3	-14.4	0.7456221051692037	1.0086734507585295
000075	152	0.2368421052631578	0.2368421052631578	0.3026315789473684	0.2236842105263158	0.5394736842105263	A	A	3	-17.3	1.4523855363855396	1.0040390204928336
000076	152	0.2368421052631578	0.25	0.2368421052631578	0.2763157894736842	0.4868421052631579	G	A	3	-11.1	1.0778468577591855	0.9926108435584732
000077	152	0.25	0.1842105263157894	0.2763157894736842	0.2894736842105263	0.4605263157894737	C	T	3	-14.9	1.3875997229497563	0.9841050932331188
000078	152	0.2368421052631578	0.2105263157894736	0.2763157894736842	0.2763157894736842	0.4868421052631579	G	A	3	-11.6	1.4133515464128314	0.9874398253343684
000079	152	0.2828947368421052	0.2565789473684211	0.2302631578947368	0.2302631578947368	0.4868421052631579	G	A	3	-13.9	0.9532499805731848	1.005317577598232
000080	152	0.2631578947368421	0.2631578947368421	0.2763157894736842	0.1973684210526315	0.5394736842105263	G	C	3	-20.0	0.7965758112878498	1.0036323280917725
000081	152	0.1644736842105263	0.2434210526315789	0.2434210526315789	0.3486842105263157	0.4868421052631579	G	T	3	-15.9	1.5911118578304064	0.9925965738253008
000082	152	0.2368421052631578	0.2631578947368421	0.2631578947368421	0.2368421052631578	0.5263157894736842	A	T	3	-18.0	0.956334226071726	0.997305383651252
000083	152	0.2434210526315789	0.2828947368421052	0.2302631578947368	0.2434210526315789	0.5131578947368421	T	C	3	-15.6	0.7518743128461235	1.0005556726458866
000084	152	0.2828947368421052	0.2697368421052631	0.2565789473684211	0.1907894736842105	0.5263157894736842	G	T	3	-15.4	0.6785835588510226	0.9931792555827428
000085	152	0.2894736842105263	0.2236842105263158	0.2763157894736842	0.2105263157894736	0.5	T	A	3	-12.8	0.7611498399270266	0.995808442870032
000086	152	0.3157894736842105	0.2236842105263158	0.25	0.2105263157894736	0.4736842105263157	T	G	3	-18.3	0.5291845800287508	1.002380532332033
000087	152	0.2960526315789473	0.2434210526315789	0.2171052631578947	0.2434210526315789	0.4605263157894737	G	G	3	-14.6	1.24712155230669	0.9973894592487572
000088	152	0.2236842105263158	0.2368421052631578	0.2763157894736842	0.2631578947368421	0.5131578947368421	A	A	3	-19.3	1.5229759150903837	0.9975387179781924
000089	152	0.25	0.25	0.2631578947368421	0.2368421052631578	0.5131578947368421	A	A	3	-16.0	1.3819955885833668	1.0069791471819327
000090	152	0.2434210526315789	0.2565789473684211	0.2565789473684211	0.2434210526315789	0.5131578947368421	G	C	3	-21.6	0.8663562391840981	1.003848661615292
000091	152	0.2565789473684211	0.2434210526315789	0.2697368421052631	0.2302631578947368	0.5131578947368421	G	A	3	-13.1	0.907105336388602	0.9977804827798218
000092	152	0.2434210526315789	0.2302631578947368	0.2434210526315789	0.2828947368421052	0.4736842105263157	G	T	3	-19.1	1.1467577540959957	0.9943726544004484
000093	152	0.2171052631578947	0.2697368421052631	0.2697368421052631	0.2434210526315789	0.5394736842105263	A	A	3	-18.2	1.249483601307659	1.0077990969862434
000094	152	0.2105263157894736	0.1447368421052631	0.3552631578947368	0.2894736842105263	0.5	G	A	3	-10.3	1.2635802392829365	1.0030267531560342
000095	152	0.2894736842105263	0.2631578947368421	0.2236842105263158	0.2236842105263158	0.4868421052631579	T	C	3	-18.2	0.6681088793536174	1.0004083008529916
000096	152	0.25	0.2763157894736842	0.2368421052631578	0.2368421052631578	0.5131578947368421	G	A	3	-14.5	0.8191286418223961	1.0021502511574154
000097	152	0.2368421052631578	0.2763157894736842	0.2105263157894736	0.2763157894736842	0.4868421052631579	C	T	3	-15.1	0.8469506137335832	1.006612684797351
000098	152	0.2368421052631578	0.2763157894736842	0.2368421052631578	0.25	0.5131578947368421	C	T	3	-17.6	1.23586323754413	0.9918246653100492
000099	152	0.2236842105263158	0.2763157894736842	0.25	0.25	0.5263157894736842	C	T	3	-16.6	1.2220440997480724	1.000490840778913
000100	152	0.2368421052631578	0.2236842105263158	0.3157894736842105	0.2236842105263158	0.5394736842105263	A	A	3	-17.7	0.9998983392884118	0.9969901916073998
000101	152	0.2565789473684211	0.2960526315789473	0.2039473684210526	0.2434210526315789	0.5	T	T	3	-15.5	0.6809888081905149	1.007852937797505
000102	152	0.2631578947368421	0.2368421052631578	0.25	0.25	0.4868421052631579	G	C	3	-17.7	0.4732791490365489	1.001563996345044
000103	152	0.2434210526315789	0.2565789473684211	0.2302631578947368	0.2697368421052631	0.4868421052631579	G	A	3	-12.3	1.1064780353386188	1.0003230241390324
000104	152	0.2697368421052631	0.2302631578947368	0.2434210526315789	0.2565789473684211	0.4736842105263157	A	T	3	-17.2	1.056309578422486	0.9963401767741066
000105	152	0.2960526315789473	0.2697368421052631	0.2039473684210526	0.2302631578947368	0.4736842105263157	T	A	3	-12.6	0.5086318530877937	1.0005283611630011
000106	152	0.2434210526315789	0.2828947368421052	0.2302631578947368	0.2434210526315789	0.5131578947368421	G	G	3	-20.9	0.9124177674232402	1.0001069107087075
000107	152	0.3026315789473684	0.25	0.2105263157894736	0.2368421052631578	0.4605263157894737	A	T	3	-12.2	0.785866900479814	0.999822068744718
000108	152	0.2763157894736842	0.1973684210526315	0.2631578947368421	0.2631578947368421	0.4605263157894737	T	T	3	-12.0	0.6729874479183442	0.9960396984316696
000109	152	0.1842105263157894	0.2368421052631578	0.25	0.3289473684210526	0.4868421052631579	C	A	3	-10.2	1.4575800485078492	0.9914254752310327
000110	152	0.2697368421052631	0.2171052631578947	0.2697368421052631	0.2434210526315789	0.4868421052631579	G	A	3	-11.9	1.082537724896126	0.9980849256756674
000111	152	0.2763157894736842	0.3157894736842105	0.2105263157894736	0.1973684210526315	0.5263157894736842	C	C	3	-21.4	1.135960047884576	1.0074666308141262
000112	152	0.2236842105263158	0.2236842105263158	0.2368421052631578	0.3157894736842105	0.4605263157894737	T	A	3	-14.0	1.0241765284664357	0.998993102394354
000113	152	0.2894736842105263	0.2236842105263158	0.25	0.2368421052631578	0.4736842105263157	A	T	3	-9.8	0.7214116364300871	1.0023549262653246
000114	152	0.3092105263157895	0.3618421052631579	0.1776315789473684	0.1513157894736842	0.5394736842105263	A	C	3	-15.2	0.6450726120558654	1.0099713938180337
000115	152	0.2434210526315789	0.2302631578947368	0.2960526315789473	0.2302631578947368	0.5263157894736842	A	A	3	-14.4	0.8588360323674765	0.9992257297294316
000116	152	0.2631578947368421	0.1973684210526315	0.3026315789473684	0.2368421052631578	0.5	T	G	3	-10.9	0.7257584937787103	1.006964037462025
000117	152	0.2434210526315789	0.2697368421052631	0.2697368421052631	0.2171052631578947	0.5394736842105263	T	G	3	-12.9	1.1304615520817345	1.0041104116988782
000118	152	0.25	0.25	0.25	0.25	0.5	C	G	3	-16.7	1.0626639252433967	0.98845606226601
000119	152	0.2763157894736842	0.2631578947368421	0.2236842105263158	0.2368421052631578	0.4868421052631579	C	A	3	-16.7	0.4906996256476502	0.9933185141964808
000120	152	0.2434210526315789	0.2828947368421052	0.2434210526315789	0.2302631578947368	0.5263157894736842	C	T	3	-14.6	0.7684935299706375	0.997791950773794
000121	152	0.2697368421052631	0.2697368421052631	0.2171052631578947	0.2434210526315789	0.4868421052631579	G	A	3	-13.1	0.650327439022982	1.0011326266653946
000122	152	0.2368421052631578	0.2763157894736842	0.25	0.2368421052631578	0.5263157894736842	C	T	3	-16.7	0.8837778091777378	1.0023373143488337
000123	152	0.2763157894736842	0.2894736842105263	0.25	0.1842105263157894	0.5394736842105263	C	C	3	-13.6	1.2529535639945812	1.002177013875901
000124	152	0.2434210526315789	0.2302631578947368	0.2697368421052631	0.2565789473684211	0.5	G	G	3	-17.0	1.133978449092988	1.0032384587347531
000125	152	0.1973684210526315	0.2763157894736842	0.25	0.2763157894736842	0.5263157894736842	C	T	3	-17.6	1.270878632060493	1.0017744163460305
000126	152	0.2894736842105263	0.2236842105263158	0.2631578947368421	0.2236842105263158	0.4868421052631579	G	C	3	-10.6	0.7066047406871542	1.0059118649068644
000127	152	0.2631578947368421	0.2763157894736842	0.1842105263157894	0.2763157894736842	0.4605263157894737	A	T	3	-8.3	0.9860131196908366	0.9974822396232756
000128	152	0.2565789473684211	0.2302631578947368	0.3092105263157895	0.2039473684210526	0.5394736842105263	G	T	3	-18.6	0.8264426168161874	0.997808215559764
000129	152	0.2171052631578947	0.2828947368421052	0.2565789473684211	0.2434210526315789	0.5394736842105263	A	A	3	-16.9	1.5026330334046487	1.0043274310152508
000130	152	0.2434210526315789	0.2434210526315789	0.2434210526315789	0.2697368421052631	0.4868421052631579	A	T	3	-10.1	1.0517876549417382	0.9997225545764457
000131	152	0.2236842105263158	0.2763157894736842	0.2368421052631578	0.2631578947368421	0.5131578947368421	T	G	3	-11.5	0.686810061213878	1.0051880292550062
000132	152	0.2302631578947368	0.2828947368421052	0.2302631578947368	0.2565789473684211	0.5131578947368421	C	T	3	-17.2	0.8455350595506615	0.9981903593882308
000133	152	0.2171052631578947	0.2697368421052631	0.2565789473684211	0.2565789473684211	0.5263157894736842	G	T	3	-17.3	1.154134563778518	1.004057992693431
000134	152	0.25	0.2236842105263158	0.2763157894736842	0.25	0.5	A	T	3	-15.0	0.7507115723356597	0.995983758310952
000135	152	0.2302631578947368	0.2302631578947368	0.2828947368421052	0.2565789473684211	0.5131578947368421	A	T	3	-13.4	1.232397212335444	0.9922935148131126
000136	152	0.2302631578947368	0.2434210526315789	0.2828947368421052	0.2434210526315789	0.5263157894736842	T	T	3	-17.1	1.1601561148043962	1.0009514408547446
000137	152	0.2236842105263158	0.2631578947368421	0.2105263157894736	0.3026315789473684	0.4736842105263157	T	C	3	-13.0	1.164819610673483	0.9975223623343266
000138	152	0.2368421052631578	0.2894736842105263	0.25	0.2236842105263158	0.5394736842105263	C	T	3	-15.5	1.011529491025722	0.9980582842782147
000139	152	0.2434210526315789	0.2565789473684211	0.2565789473684211	0.2434210526315789	0.5131578947368421	G	G	3	-15.1	0.7438209846805889	1.0064495112320602
000140	152	0.2434210526315789	0.2697368421052631	0.2302631578947368	0.2565789473684211	0.5	A	T	3	-15.6	0.974228442492935	0.9864544881862958
000141	152	0.2697368421052631	0.2171052631578947	0.2697368421052631	0.2434210526315789	0.4868421052631579	T	A	3	-19.3	0.8932600913740849	0.9963226476831488
000142	152	0.2039473684210526	0.2565789473684211	0.2302631578947368	0.3092105263157895	0.4868421052631579	A	C	3	-13.6	1.4495449368860724	0.9870003429442205
000143	152	0.2763157894736842	0.2894736842105263	0.2105263157894736	0.2236842105263158	0.5	T	C	3	-15.5	0.7667747871480878	0.9997425936730128
000144	152	0.25	0.2236842105263158	0.2763157894736842	0.25	0.5	G	G	3	-18.2	0.8350709520863494	0.999434174124022
000145	152	0.1973684210526315	0.2631578947368421	0.2763157894736842	0.2631578947368421	0.5394736842105263	T	T	3	-16.8	1.1821164812513751	0.9987028101662108
000146	152	0.2828947368421052	0.2302631578947368	0.2434210526315789	0.2434210526315789	0.4736842105263157	G	A	3	-15.7	0.5071615238867512	0.9928392063590136
000147	152	0.2565789473684211	0.2960526315789473	0.1907894736842105	0.2565789473684211	0.4868421052631579	T	A	3	-7.6	0.7074407222505826	0.9975803274689338
000148	152	0.2565789473684211	0.2171052631578947	0.2697368421052631	0.2565789473684211	0.4868421052631579	G	G	3	-12.1	0.8348234557409401	1.0041001139579306
000149	152	0.2631578947368421	0.2105263157894736	0.2894736842105263	0.2368421052631578	0.5	A	A	3	-12.4	0.6167689182136941	1.0064508594122237
000150	152	0.2434210526315789	0.1907894736842105	0.2828947368421052	0.2828947368421052	0.4736842105263157	G	C	3	-16.3	0.7269987257329074	1.0009876890565226
000151	152	0.2171052631578947	0.2960526315789473	0.2171052631578947	0.2697368421052631	0.5131578947368421	A	G	3	-10.3	1.0193407399093863	1.0036927137032048
000152	152	0.25	0.2236842105263158	0.2631578947368421	0.2631578947368421	0.4868421052631579	C	A	3	-15.7	0.8161325869448242	0.99577313261254
000153	152	0.25	0.2368421052631578	0.2763157894736842	0.2368421052631578	0.5131578947368421	A	C	3	-22.0	0.791179377268613	1.0008061467282243
000154	152	0.2565789473684211	0.2565789473684211	0.2039473684210526	0.2828947368421052	0.4605263157894737	A	T	3	-14.1	0.9421562930414442	0.9925259656525418
000155	152	0.2828947368421052	0.2171052631578947	0.2828947368421052	0.2171052631578947	0.5	A	T	3	-13.6	0.6837648482686782	1.0146782552407654
000156	152	0.2368421052631578	0.2631578947368421	0.2631578947368421	0.2368421052631578	0.5263157894736842	T	C	3	-15.4	1.0174755839568437	1.0065408672581426
000157	152	0.2434210526315789	0.2828947368421052	0.2171052631578947	0.2565789473684211	0.5	G	A	3	-15.5	1.0147170479361447	1.0012060460411398
000158	152	0.2828947368421052	0.2171052631578947	0.2828947368421052	0.2171052631578947	0.5	C	G	3	-13.1	0.713886910554346	1.0016108949617053
000159	152	0.2960526315789473	0.2960526315789473	0.1644736842105263	0.2434210526315789	0.4605263157894737	T	G	3	-13.6	0.4988345871264115	1.004176869155565
000160	152	0.2631578947368421	0.2105263157894736	0.2763157894736842	0.25	0.4868421052631579	A	G	3	-13.2	0.555446634680914	1.004551260911742
000161	152	0.2171052631578947	0.2697368421052631	0.2302631578947368	0.2828947368421052	0.5	C	C	3	-13.5	1.269289230881825	0.997937495190695
000162	152	0.2828947368421052	0.2697368421052631	0.2171052631578947	0.2302631578947368	0.4868421052631579	A	C	3	-15.9	0.4339909173325788	0.995053175030822
000163	152	0.2828947368421052	0.2039473684210526	0.2828947368421052	0.2302631578947368	0.4868421052631579	C	G	3	-17.1	0.6212246510482523	1.0093429751593803
000164	152	0.3223684210526316	0.2565789473684211	0.2434210526315789	0.1776315789473684	0.5	A	T	3	-13.8	0.4086231632389734	1.00873918612578
000165	152	0.2697368421052631	0.2697368421052631	0.2302631578947368	0.2302631578947368	0.5	A	G	3	-14.3	0.6549892900725826	0.9949682893536131
000166	152	0.1578947368421052	0.3157894736842105	0.2236842105263158	0.3026315789473684	0.5394736842105263	C	A	3	-13.3	2.321357806238208	0.9904366353760788
000167	152	0.25	0.2368421052631578	0.3026315789473684	0.2105263157894736	0.5394736842105263	C	T	3	-16.4	1.2200029584805925	1.0048514109496394
000168	152	0.2105263157894736	0.2105263157894736	0.2763157894736842	0.3026315789473684	0.4868421052631579	G	T	3	-16.8	1.3412367599427653	0.9960538760264184
000169	152	0.2828947368421052	0.2960526315789473	0.2039473684210526	0.2171052631578947	0.5	T	C	3	-20.5	0.7662982481183824	1.0037337528268455
000170	152	0.2171052631578947	0.2565789473684211	0.2434210526315789	0.2828947368421052	0.5	C	T	3	-13.4	1.3519097335135553	1.0024490987683037
000171	152	0.25	0.25	0.25	0.25	0.5	T	G	3	-12.9	0.9881821534070064	1.0025736147347557
000172	152	0.2171052631578947	0.2434210526315789	0.2828947368421052	0.2565789473684211	0.5263157894736842	A	G	3	-16.1	1.0825859615665197	1.002706228295019
000173	152	0.2302631578947368	0.2565789473684211	0.2302631578947368	0.2828947368421052	0.4868421052631579	C	G	3	-11.8	1.559375468391277	0.9914646484466564
000174	152	0.2565789473684211	0.2565789473684211	0.2302631578947368	0.2565789473684211	0.4868421052631579	T	A	3	-18.3	1.1296796903790778	0.9923987136811324
000175	152	0.2631578947368421	0.1973684210526315	0.2763157894736842	0.2631578947368421	0.4736842105263157	T	T	3	-13.9	1.0248064211526866	0.9971958763309904
000176	152	0.2565789473684211	0.2828947368421052	0.2565789473684211	0.2039473684210526	0.5394736842105263	A	A	3	-19.9	0.4505326924677772	1.0027880004528185
000177	152	0.2894736842105263	0.2236842105263158	0.2631578947368421	0.2236842105263158	0.4868421052631579	C	C	3	-15.7	0.4579800736832011	1.0039432510147586
000178	152	0.2565789473684211	0.1907894736842105	0.3092105263157895	0.2434210526315789	0.5	C	G	3	-24.8	0.7657901228718292	0.9952033839545148
000179	152	0.2302631578947368	0.2565789473684211	0.2565789473684211	0.2565789473684211	0.5131578947368421	G	A	3	-19.4	1.0773951884891997	0.9999893211150344
000180	152	0.2434210526315789	0.2302631578947368	0.2960526315789473	0.2302631578947368	0.5263157894736842	T	A	3	-22.7	0.6166883619032762	1.0091075281849269
000181	152	0.2565789473684211	0.2697368421052631	0.2171052631578947	0.2565789473684211	0.4868421052631579	T	A	3	-12.6	0.8428484582728645	1.001617330837984
000182	152	0.2697368421052631	0.2565789473684211	0.2039473684210526	0.2697368421052631	0.4605263157894737	T	G	3	-11.2	0.544717741422081	0.995796995251422
000183	152	0.2236842105263158	0.2368421052631578	0.2763157894736842	0.2631578947368421	0.5131578947368421	A	G	3	-16.4	0.6590940282942734	1.0071819563356657
000184	152	0.2302631578947368	0.2565789473684211	0.2565789473684211	0.2565789473684211	0.5131578947368421	T	A	3	-18.1	0.7370735546089706	1.0059708425799143
000185	152	0.2565789473684211	0.2697368421052631	0.2039473684210526	0.2697368421052631	0.4736842105263157	A	T	3	-11.6	1.1124149737730349	0.994960929387926
000186	152	0.2302631578947368	0.2828947368421052	0.2302631578947368	0.2565789473684211	0.5131578947368421	C	A	3	-11.8	0.8926791717067313	1.00466901909859
000187	152	0.25	0.25	0.2368421052631578	0.2631578947368421	0.4868421052631579	G	G	3	-15.6	0.989890997472286	1.0091078941452607
000188	152	0.2763157894736842	0.3157894736842105	0.1973684210526315	0.2105263157894736	0.5131578947368421	A	T	3	-12.3	0.5444894736571304	1.0061756709915166
000189	152	0.2894736842105263	0.2763157894736842	0.2236842105263158	0.2105263157894736	0.5	C	C	3	-10.2	0.6820563816717947	1.0067944027720803
000190	152	0.2302631578947368	0.2565789473684211	0.2434210526315789	0.2697368421052631	0.5	T	G	3	-14.1	1.3644657403906153	1.0090065378118995
000191	152	0.1776315789473684	0.2434210526315789	0.2697368421052631	0.3092105263157895	0.5131578947368421	G	A	3	-20.6	1.2855378061285592	0.9989229397172285
000192	152	0.2302631578947368	0.2434210526315789	0.2697368421052631	0.2565789473684211	0.5131578947368421	C	G	3	-13.2	0.9703980670773006	1.002650709403197
000193	152	0.2302631578947368	0.2697368421052631	0.2565789473684211	0.2434210526315789	0.5263157894736842	T	G	3	-13.5	0.6851700933048214	1.0017224381828032
000194	152	0.2828947368421052	0.2302631578947368	0.2697368421052631	0.2171052631578947	0.5	G	G	3	-15.7	0.3122120583340307	1.0101105681592883
000195	152	0.2631578947368421	0.2631578947368421	0.25	0.2236842105263158	0.5131578947368421	C	A	3	-21.6	0.5664370000118374	1.0048237753336504
000196	152	0.2302631578947368	0.2960526315789473	0.2434210526315789	0.2302631578947368	0.5394736842105263	T	A	3	-15.5	0.8789070229513266	1.0031333973585264
000197	152	0.1907894736842105	0.2302631578947368	0.2828947368421052	0.2960526315789473	0.5131578947368421	C	G	3	-6.9	1.2548585589941987	1.0038900016014272
000198	152	0.2565789473684211	0.3092105263157895	0.2302631578947368	0.2039473684210526	0.5394736842105263	A	C	3	-18.3	0.6277042910311432	1.0009501833868055
000199	152	0.2697368421052631	0.2434210526315789	0.2565789473684211	0.2302631578947368	0.5	T	T	3	-15.0	0.9122616675390836	0.999644460828897
000200	152	0.2368421052631578	0.2368421052631578	0.2763157894736842	0.25	0.5131578947368421	A	G	3	-13.7	0.9196467741249124	1.0014490427492109
000201	152	0.2763157894736842	0.2368421052631578	0.25	0.2368421052631578	0.4868421052631579	A	T	3	-17.5	0.6829756884829976	1.0032932749934054
000202	152	0.3289473684210526	0.2105263157894736	0.25	0.2105263157894736	0.4605263157894737	C	G	3	-10.6	0.356210458850712	0.999376212979151
000203	152	0.2236842105263158	0.2631578947368421	0.2763157894736842	0.2368421052631578	0.5394736842105263	G	T	3	-23.3	0.8156305013779084	1.0017911419987604
000204	152	0.2697368421052631	0.2039473684210526	0.2697368421052631	0.2565789473684211	0.4736842105263157	A	A	3	-12.6	0.9461724233349974	0.9933370793404492
000205	152	0.2302631578947368	0.2960526315789473	0.2039473684210526	0.2697368421052631	0.5	C	T	3	-10.6	1.3259614232349692	0.9968568950371488
000206	152	0.2302631578947368	0.2302631578947368	0.2697368421052631	0.2697368421052631	0.5	G	T	3	-18.2	1.7883574108614004	0.9994594578403042
000207	152	0.2697368421052631	0.2302631578947368	0.2697368421052631	0.2302631578947368	0.5	C	G	3	-13.6	0.8995684943714248	1.0057577752960956
000208	152	0.2368421052631578	0.25	0.2763157894736842	0.2368421052631578	0.5263157894736842	C	C	3	-15.5	1.171662218276449	1.0039945394266077
000209	152	0.3223684210526316	0.2171052631578947	0.2434210526315789	0.2171052631578947	0.4605263157894737	T	T	3	-14.3	0.2387247408153744	1.0024904235741567
000210	152	0.3026315789473684	0.25	0.25	0.1973684210526315	0.5	G	A	3	-13.9	0.5102494949976889	1.0060396168926378
000211	152	0.2236842105263158	0.3289473684210526	0.2105263157894736	0.2368421052631578	0.5394736842105263	T	A	3	-15.4	0.5835283415797172	1.0061756709915086
000212	152	0.2302631578947368	0.2697368421052631	0.2302631578947368	0.2697368421052631	0.5	A	T	3	-16.9	0.8596123832517909	0.9981059340002548
000213	152	0.2039473684210526	0.2302631578947368	0.2565789473684211	0.3092105263157895	0.4868421052631579	G	T	3	-16.9	1.3850267056555643	1.0015922269020137
000214	152	0.2434210526315789	0.2565789473684211	0.2828947368421052	0.2171052631578947	0.5394736842105263	A	A	3	-16.9	0.655837760329633	1.0092252819929617
000215	152	0.2631578947368421	0.2236842105263158	0.2631578947368421	0.25	0.4868421052631579	G	G	3	-16.8	0.6170990086315408	0.997708326682764
000216	152	0.2763157894736842	0.2368421052631578	0.2236842105263158	0.2631578947368421	0.4605263157894737	C	C	3	-13.7	0.4702106802631527	1.0058018016077837
000217	152	0.2697368421052631	0.2960526315789473	0.2039473684210526	0.2302631578947368	0.5	C	G	3	-11.9	0.445085141817986	0.9981754019741608
000218	152	0.2039473684210526	0.2960526315789473	0.2302631578947368	0.2697368421052631	0.5263157894736842	T	G	3	-9.7	1.049495789227726	1.0060211727784598
000219	152	0.2960526315789473	0.2302631578947368	0.2302631578947368	0.2434210526315789	0.4605263157894737	G	G	3	-18.8	0.5615174029015044	0.996453459862182
000220	152	0.2236842105263158	0.25	0.2763157894736842	0.25	0.5263157894736842	T	C	3	-14.6	1.1732394029452855	1.0024108952187512
000221	152	0.2236842105263158	0.2105263157894736	0.3026315789473684	0.2631578947368421	0.5131578947368421	C	A	3	-13.3	1.159115008961077	0.999537086678402
000222	152	0.2763157894736842	0.2894736842105263	0.1710526315789473	0.2631578947368421	0.4605263157894737	T	A	3	-10.7	0.5474989196459917	0.9969433347250692
000223	152	0.2828947368421052	0.2302631578947368	0.2434210526315789	0.2434210526315789	0.4736842105263157	T	A	3	-13.1	0.9260479210123224	1.0005200295014065
000224	152	0.2434210526315789	0.2039473684210526	0.2960526315789473	0.2565789473684211	0.5	G	A	3	-12.9	0.9265480936417853	0.9990478874340896
000225	152	0.2434210526315789	0.2697368421052631	0.2302631578947368	0.2565789473684211	0.5	A	C	3	-12.8	0.8551006740658419	0.9999173965573784
000226	152	0.2565789473684211	0.2565789473684211	0.2565789473684211	0.2302631578947368	0.5131578947368421	G	G	3	-14.4	0.4640062656215746	1.0071386751475675
000227	152	0.2763157894736842	0.2368421052631578	0.2631578947368421	0.2236842105263158	0.5	C	T	3	-13.2	0.6918578326432561	1.0062583039526054
000228	152	0.1973684210526315	0.2894736842105263	0.25	0.2631578947368421	0.5394736842105263	G	A	3	-21.8	1.1862565711167032	1.0078458699313333
000229	152	0.2763157894736842	0.25	0.2236842105263158	0.25	0.4736842105263157	A	A	3	-12.8	0.5500114757831083	0.9977104224687356
000230	152	0.2565789473684211	0.2697368421052631	0.2434210526315789	0.2302631578947368	0.5131578947368421	G	T	3	-15.6	0.568744974186555	1.005151378325531
000231	152	0.2368421052631578	0.3026315789473684	0.2236842105263158	0.2368421052631578	0.5263157894736842	A	C	3	-18.1	1.1681477233798765	0.9970458554176728
000232	152	0.25	0.2368421052631578	0.3026315789473684	0.2105263157894736	0.5394736842105263	G	C	3	-13.1	0.8305635540634619	1.008093020776984
000233	152	0.3026315789473684	0.3026315789473684	0.1710526315789473	0.2236842105263158	0.4736842105263157	C	G	3	-17.8	0.4611117916409794	1.001403091834297
000234	152	0.2828947368421052	0.2171052631578947	0.2697368421052631	0.2302631578947368	0.4868421052631579	A	A	3	-22.2	0.5574465698042482	1.0049427655226166
000235	152	0.2171052631578947	0.2697368421052631	0.2434210526315789	0.2697368421052631	0.5131578947368421	C	T	3	-15.0	0.9876955067997693	1.0101430172429189
000236	152	0.2828947368421052	0.3092105263157895	0.2039473684210526	0.2039473684210526	0.5131578947368421	C	A	3	-17.3	0.3965292393510125	1.0051340570327163
000237	152	0.2434210526315789	0.2171052631578947	0.2697368421052631	0.2697368421052631	0.4868421052631579	A	G	3	-12.9	0.9223431322021288	0.999025445025794
000238	152	0.2631578947368421	0.2894736842105263	0.2368421052631578	0.2105263157894736	0.5263157894736842	G	G	3	-15.7	0.8706979166101187	1.0085801020674257
000239	152	0.3026315789473684	0.1973684210526315	0.2894736842105263	0.2105263157894736	0.4868421052631579	A	C	3	-12.2	0.9109062587816578	0.9958795260760333
000240	152	0.2039473684210526	0.2697368421052631	0.2697368421052631	0.2565789473684211	0.5394736842105263	G	G	3	-14.6	1.2172986200491078	1.005074424873672
000241	152	0.2434210526315789	0.2302631578947368	0.2434210526315789	0.2828947368421052	0.4736842105263157	T	C	3	-13.2	0.9463620407640854	0.997409929254252
000242	152	0.1973684210526315	0.2894736842105263	0.2368421052631578	0.2763157894736842	0.5263157894736842	C	G	3	-17.5	1.1987017997281022	0.9976852157924556
000243	152	0.2434210526315789	0.2171052631578947	0.2434210526315789	0.2960526315789473	0.4605263157894737	T	A	3	-13.5	0.477691957684342	0.9921298524232304
000244	152	0.2368421052631578	0.3421052631578947	0.1842105263157894	0.2368421052631578	0.5263157894736842	T	T	3	-13.7	0.981908601530856	0.994910133883358
000245	152	0.3092105263157895	0.1776315789473684	0.2828947368421052	0.2302631578947368	0.4605263157894737	A	T	3	-12.4	0.5802564571976214	1.002404633887791
000246	152	0.2434210526315789	0.2434210526315789	0.2960526315789473	0.2171052631578947	0.5394736842105263	A	A	3	-19.8	0.9792887864344918	1.0039120958454988
000247	152	0.2763157894736842	0.2368421052631578	0.2631578947368421	0.2236842105263158	0.5	A	A	3	-16.4	0.6704792354721096	0.995736376634335
000248	152	0.2763157894736842	0.2631578947368421	0.2763157894736842	0.1842105263157894	0.5394736842105263	C	A	3	-16.6	0.6681991939200427	1.0026527366209088
000249	152	0.2171052631578947	0.2828947368421052	0.2565789473684211	0.2434210526315789	0.5394736842105263	A	T	3	-18.2	0.900987601034726	1.0087825086513982
000250	152	0.2039473684210526	0.2697368421052631	0.2302631578947368	0.2960526315789473	0.5	C	T	3	-14.4	1.025956115574419	0.991247581101954
000251	152	0.2763157894736842	0.2105263157894736	0.25	0.2631578947368421	0.4605263157894737	G	T	3	-19.4	0.7111380810044319	0.9938593379229314
000252	152	0.2171052631578947	0.2828947368421052	0.2434210526315789	0.2565789473684211	0.5263157894736842	G	C	3	-9.7	1.3496878870437783	0.99077645617767
000253	152	0.2434210526315789	0.2960526315789473	0.2434210526315789	0.2171052631578947	0.5394736842105263	T	A	3	-15.8	1.2322614844764832	1.0100123650723145
000254	152	0.2565789473684211	0.1776315789473684	0.2828947368421052	0.2828947368421052	0.4605263157894737	G	T	3	-13.6	1.009562416797505	0.9914514257325548
000255	152	0.2631578947368421	0.25	0.2105263157894736	0.2763157894736842	0.4605263157894737	C	T	3	-12.6	0.8239822793629991	0.990859848893133
000256	152	0.2565789473684211	0.2039473684210526	0.2960526315789473	0.2434210526315789	0.5	T	A	3	-18.3	0.6980662272339937	1.001721157851253
000257	152	0.2697368421052631	0.2434210526315789	0.2434210526315789	0.2434210526315789	0.4868421052631579	C	A	3	-12.9	0.7269094581395051	0.9985907200977396
000258	152	0.2763157894736842	0.2631578947368421	0.2631578947368421	0.1973684210526315	0.5263157894736842	G	G	3	-14.0	0.8469732539335422	1.0001021856006294
000259	152	0.3092105263157895	0.2565789473684211	0.2039473684210526	0.2302631578947368	0.4605263157894737	G	T	3	-7.9	0.4024583140887095	0.9920212499519812
000260	152	0.2565789473684211	0.2697368421052631	0.2302631578947368	0.2434210526315789	0.5	A	G	3	-11.8	0.6516685402267036	1.0029039352481155
000261	152	0.2434210526315789	0.2302631578947368	0.2565789473684211	0.2697368421052631	0.4868421052631579	A	C	3	-17.9	0.806201705506081	0.9877011562813396
000262	152	0.2171052631578947	0.2434210526315789	0.2828947368421052	0.2565789473684211	0.5263157894736842	T	G	3	-14.7	1.1623785469073231	1.002978147059124
000263	152	0.3092105263157895	0.2828947368421052	0.1907894736842105	0.2171052631578947	0.4736842105263157	G	A	3	-10.1	0.3816979340536066	1.0030057968315609
000264	152	0.2631578947368421	0.2631578947368421	0.2236842105263158	0.25	0.4868421052631579	A	G	3	-14.9	0.7594155206379065	1.0073662274231094
000265	152	0.3157894736842105	0.2368421052631578	0.2368421052631578	0.2105263157894736	0.4736842105263157	A	C	3	-12.0	0.4218873635029476	1.010345471004118
000266	152	0.2697368421052631	0.2434210526315789	0.2565789473684211	0.2302631578947368	0.5	A	A	3	-18.2	0.7461140089981114	1.0036169332183178
000267	152	0.25	0.2763157894736842	0.25	0.2236842105263158	0.5263157894736842	T	T	3	-13.4	0.976519144796114	1.0026777222441128
000268	152	0.2302631578947368	0.1907894736842105	0.2960526315789473	0.2828947368421052	0.4868421052631579	G	T	3	-15.4	1.1030312249743837	0.9951851808868882
000269	152	0.2039473684210526	0.2171052631578947	0.2697368421052631	0.3092105263157895	0.4868421052631579	C	A	3	-17.7	1.3568888379033948	0.9893664209516372
000270	152	0.2171052631578947	0.2565789473684211	0.2302631578947368	0.2960526315789473	0.4868421052631579	G	C	3	-17.5	1.2739553706748754	0.9958041522123466
000271	152	0.2236842105263158	0.25	0.2368421052631578	0.2894736842105263	0.4868421052631579	C	G	3	-17.9	1.476726798110333	0.9976370084036164
000272	152	0.2434210526315789	0.1907894736842105	0.3092105263157895	0.2565789473684211	0.5	T	C	3	-15.0	0.8676971059258956	0.998456237174767
000273	152	0.2302631578947368	0.2434210526315789	0.2960526315789473	0.2302631578947368	0.5394736842105263	C	C	3	-14.9	1.2747014577403992	1.006112382794507
000274	152	0.2631578947368421	0.2236842105263158	0.25	0.2631578947368421	0.4736842105263157	C	A	3	-12.0	0.7756781278858432	0.997729851731334
000275	152	0.2434210526315789	0.2171052631578947	0.2697368421052631	0.2697368421052631	0.4868421052631579	C	G	3	-12.0	0.6893787609895948	0.999210104713327
000276	152	0.2763157894736842	0.2236842105263158	0.2763157894736842	0.2236842105263158	0.5	G	G	3	-13.4	0.6113318795335693	1.0025560421814494
000277	152	0.2631578947368421	0.1842105263157894	0.2763157894736842	0.2763157894736842	0.4605263157894737	G	G	3	-13.0	0.572129608081277	1.0045551567321078
000278	152	0.2565789473684211	0.2434210526315789	0.2171052631578947	0.2828947368421052	0.4605263157894737	C	C	3	-11.9	0.5798258298224687	0.985805419146711
000279	152	0.2434210526315789	0.2697368421052631	0.2302631578947368	0.2565789473684211	0.5	G	A	3	-12.3	0.6760393657316681	1.0027523463717651
000280	152	0.2434210526315789	0.3092105263157895	0.1644736842105263	0.2828947368421052	0.4736842105263157	C	G	3	-11.6	1.2054827013221816	0.9941053465240692
000281	152	0.25	0.2368421052631578	0.2894736842105263	0.2236842105263158	0.5263157894736842	C	A	3	-14.6	0.9601753004144318	0.999678913449993
000282	152	0.2828947368421052	0.2565789473684211	0.2302631578947368	0.2302631578947368	0.4868421052631579	A	C	3	-11.5	0.7193028712256699	1.000854168722239
000283	152	0.2565789473684211	0.2302631578947368	0.2434210526315789	0.2697368421052631	0.4736842105263157	C	A	3	-11.4	0.980768125752084	0.9947924923999316
000284	152	0.2828947368421052	0.2434210526315789	0.2171052631578947	0.2565789473684211	0.4605263157894737	A	C	3	-12.0	0.4371471246273648	0.997444803229171
000285	152	0.2105263157894736	0.2236842105263158	0.25	0.3157894736842105	0.4736842105263157	G	G	3	-14.5	1.5498277257709996	0.996671965182886
000286	152	0.2236842105263158	0.2763157894736842	0.25	0.25	0.5263157894736842	T	C	3	-14.8	1.0354900305883477	1.0000262852911312
000287	152	0.2631578947368421	0.25	0.2894736842105263	0.1973684210526315	0.5394736842105263	G	C	3	-18.5	0.9880313685072876	1.0092976632988375
000288	152	0.2894736842105263	0.2894736842105263	0.2236842105263158	0.1973684210526315	0.5131578947368421	A	G	3	-15.4	0.3915230035149554	0.9964994317585054
000289	152	0.2434210526315789	0.2960526315789473	0.2302631578947368	0.2302631578947368	0.5263157894736842	G	G	3	-13.1	0.7566014572854175	0.9967033932249288
000290	152	0.2697368421052631	0.2434210526315789	0.2960526315789473	0.1907894736842105	0.5394736842105263	A	T	3	-18.5	1.0373839248250023	0.9955425055301664
000291	152	0.2828947368421052	0.2171052631578947	0.2434210526315789	0.2565789473684211	0.4605263157894737	T	A	3	-13.2	0.5482297248643024	0.9955728388182744
000292	152	0.2960526315789473	0.2039473684210526	0.2828947368421052	0.2171052631578947	0.4868421052631579	G	A	3	-11.5	0.5083872194982547	0.996216000682452
000293	152	0.2697368421052631	0.2434210526315789	0.2302631578947368	0.2565789473684211	0.4736842105263157	A	C	3	-16.3	0.5703718157632442	1.001135266682158
000294	152	0.2631578947368421	0.2763157894736842	0.2105263157894736	0.25	0.4868421052631579	G	A	3	-11.9	0.3937376144122711	0.996511712854552
000295	152	0.2302631578947368	0.2434210526315789	0.2960526315789473	0.2302631578947368	0.5394736842105263	G	G	3	-15.1	0.9013255694702604	0.9989092173983362
000296	152	0.2434210526315789	0.2828947368421052	0.2302631578947368	0.2434210526315789	0.5131578947368421	G	G	3	-19.8	0.7107255186980265	1.0038519167141762
000297	152	0.2368421052631578	0.2631578947368421	0.25	0.25	0.5131578947368421	C	C	3	-15.5	1.0065788834411575	0.9998599552456392
000298	152	0.2894736842105263	0.2105263157894736	0.2763157894736842	0.2236842105263158	0.4868421052631579	A	A	3	-11.8	0.3948310214799215	1.0018179964434049
000299	152	0.2960526315789473	0.2697368421052631	0.2039473684210526	0.2302631578947368	0.4736842105263157	T	G	3	-17.2	0.6959106709671755	0.9872079111183264
000300	152	0.2565789473684211	0.2828947368421052	0.2039473684210526	0.2565789473684211	0.4868421052631579	T	T	3	-11.9	0.9871469744478504	1.0000548837184065
000301	152	0.2565789473684211	0.2434210526315789	0.2434210526315789	0.2565789473684211	0.4868421052631579	C	G	3	-12.8	0.881245708818248	0.9930183099957216
000302	152	0.2236842105263158	0.25	0.2763157894736842	0.25	0.5263157894736842	A	G	3	-22.6	0.9741964179678764	1.003352675631305
000303	152	0.2631578947368421	0.2368421052631578	0.2631578947368421	0.2368421052631578	0.5	C	T	3	-15.4	1.44408758191234	0.9929946103995168
000304	152	0.2105263157894736	0.2763157894736842	0.2105263157894736	0.3026315789473684	0.4868421052631579	C	A	3	-18.5	1.4311063222786566	0.9919383411550527
000305	152	0.2236842105263158	0.25	0.2631578947368421	0.2631578947368421	0.5131578947368421	A	G	3	-17.3	1.200620869482134	0.9997367121320978
000306	152	0.2631578947368421	0.1973684210526315	0.2763157894736842	0.2631578947368421	0.4736842105263157	A	C	3	-7.6	0.9902564072940584	0.9945328588097408
000307	152	0.2434210526315789	0.2171052631578947	0.2565789473684211	0.2828947368421052	0.4736842105263157	T	G	3	-14.9	1.018618029602861	1.0016704724818408
000308	152	0.2171052631578947	0.2960526315789473	0.2434210526315789	0.2434210526315789	0.5394736842105263	T	G	3	-13.5	1.7768157013656631	1.004207638085428
000309	152	0.2565789473684211	0.2171052631578947	0.2565789473684211	0.2697368421052631	0.4736842105263157	T	C	3	-17.6	0.6481436167177899	0.9991156958002506
000310	152	0.2434210526315789	0.2039473684210526	0.3223684210526316	0.2302631578947368	0.5263157894736842	C	A	3	-16.7	1.018147286473332	1.0031863639182723
000311	152	0.2105263157894736	0.2105263157894736	0.2894736842105263	0.2894736842105263	0.5	G	T	3	-13.3	0.6617246169997816	1.0029883849206818
000312	152	0.2631578947368421	0.3157894736842105	0.1710526315789473	0.25	0.4868421052631579	G	A	3	-5.3	0.7424882812859793	1.0009413368110407
000313	152	0.2236842105263158	0.2236842105263158	0.25	0.3026315789473684	0.4736842105263157	T	G	3	-19.4	1.250395998470926	1.0040793649579245
000314	152	0.2302631578947368	0.2697368421052631	0.2171052631578947	0.2828947368421052	0.4868421052631579	G	A	3	-11.0	1.1638041555076506	0.9908862683159876
000315	152	0.1973684210526315	0.3026315789473684	0.2105263157894736	0.2894736842105263	0.5131578947368421	T	T	3	-14.5	1.8908172093936972	0.995603128147049
000316	152	0.2302631578947368	0.2697368421052631	0.2039473684210526	0.2960526315789473	0.4736842105263157	G	C	3	-9.6	1.1627783603305464	1.0025770146205375
000317	152	0.2631578947368421	0.2236842105263158	0.2763157894736842	0.2368421052631578	0.5	C	A	3	-14.1	1.448095104919532	1.0019894168671777
000318	152	0.2236842105263158	0.2368421052631578	0.3026315789473684	0.2368421052631578	0.5394736842105263	A	T	3	-19.3	1.58599611611551	1.0035516875007686
000319	152	0.2631578947368421	0.2763157894736842	0.2368421052631578	0.2236842105263158	0.5131578947368421	C	A	3	-19.9	1.1452915825324932	0.9930873559632076
000320	152	0.2697368421052631	0.2697368421052631	0.2039473684210526	0.2565789473684211	0.4736842105263157	T	A	3	-15.1	0.8259914072893398	1.0002637763161877
000321	152	0.2236842105263158	0.2105263157894736	0.2763157894736842	0.2894736842105263	0.4868421052631579	C	C	3	-12.7	0.8047584292421051	0.9957701205839542
000322	152	0.2236842105263158	0.2631578947368421	0.2368421052631578	0.2763157894736842	0.5	C	C	3	-16.0	1.391855597428887	1.0007883892731588
000323	152	0.2039473684210526	0.2697368421052631	0.2565789473684211	0.2697368421052631	0.5263157894736842	T	T	3	-18.0	1.1564314374738367	1.002757859152423
000324	152	0.2368421052631578	0.2236842105263158	0.2368421052631578	0.3026315789473684	0.4605263157894737	T	A	3	-9.2	1.0065006397206162	0.9926842806900168
000325	152	0.2236842105263158	0.2368421052631578	0.2368421052631578	0.3026315789473684	0.4736842105263157	T	T	3	-15.5	0.9862853487412752	0.9974547042475717
000326	152	0.2368421052631578	0.2631578947368421	0.2236842105263158	0.2763157894736842	0.4868421052631579	A	G	3	-12.7	1.1489938507381032	1.0019196217187003
000327	152	0.2763157894736842	0.3026315789473684	0.2105263157894736	0.2105263157894736	0.5131578947368421	C	G	3	-16.2	0.6541864645994122	1.0015332599870104
000328	152	0.1776315789473684	0.2434210526315789	0.2828947368421052	0.2960526315789473	0.5263157894736842	G	T	3	-16.8	1.7338564130040826	1.0047527260069775
000329	152	0.2565789473684211	0.2565789473684211	0.2434210526315789	0.2434210526315789	0.5	G	G	3	-14.5	1.025012887419401	0.996297600462214
000330	152	0.2631578947368421	0.1842105263157894	0.3157894736842105	0.2368421052631578	0.5	A	G	3	-10.1	1.3911062098818625	0.9989556313571116
000331	152	0.2697368421052631	0.2302631578947368	0.2565789473684211	0.2434210526315789	0.4868421052631579	G	C	3	-15.1	1.3910551461160825	0.9829472629005922
000332	152	0.2631578947368421	0.2368421052631578	0.2368421052631578	0.2631578947368421	0.4736842105263157	C	T	3	-16.2	1.356884288601972	0.9886552309242052
000333	152	0.2631578947368421	0.2763157894736842	0.1973684210526315	0.2631578947368421	0.4736842105263157	C	T	3	-10.3	1.2678448441502477	0.9997914511133772
000334	152	0.25	0.2894736842105263	0.25	0.2105263157894736	0.5394736842105263	C	C	3	-16.8	1.0527893157892028	1.0041171812454652
000335	152	0.2960526315789473	0.2697368421052631	0.2434210526315789	0.1907894736842105	0.5131578947368421	G	A	3	-15.3	0.8153811660750973	1.004941341194132
000336	152	0.2565789473684211	0.2434210526315789	0.2302631578947368	0.2697368421052631	0.4736842105263157	C	C	3	-11.2	0.9304777415544592	0.993266713979028
000337	152	0.2368421052631578	0.1842105263157894	0.2763157894736842	0.3026315789473684	0.4605263157894737	A	G	3	-11.8	1.3785915785770757	0.9963111008807186
000338	152	0.25	0.2631578947368421	0.2631578947368421	0.2236842105263158	0.5263157894736842	A	G	3	-19.2	0.9592551621982668	0.9988579530739324
000339	152	0.2565789473684211	0.2565789473684211	0.2697368421052631	0.2171052631578947	0.5263157894736842	A	G	3	-16.1	0.5951754204523989	1.006290735838148
000340	152	0.2565789473684211	0.2697368421052631	0.2697368421052631	0.2039473684210526	0.5394736842105263	A	C	3	-15.2	0.94420186775201	1.011616400948628
000341	152	0.2171052631578947	0.2434210526315789	0.2828947368421052	0.2565789473684211	0.5263157894736842	A	C	3	-12.7	1.16204769654286	1.0083668547157885
000342	152	0.2697368421052631	0.2697368421052631	0.2697368421052631	0.1907894736842105	0.5394736842105263	A	C	3	-17.7	0.7533385127981419	1.0029331624702718
000343	152	0.2368421052631578	0.2236842105263158	0.3026315789473684	0.2368421052631578	0.5263157894736842	A	C	3	-14.1	0.7087460980723523	1.0056075315182278
000344	152	0.2631578947368421	0.2763157894736842	0.2368421052631578	0.2236842105263158	0.5131578947368421	G	C	3	-12.5	0.8359638994188844	0.9944896741589708
000345	152	0.2565789473684211	0.2302631578947368	0.2565789473684211	0.2565789473684211	0.4868421052631579	A	G	3	-15.2	0.9276148088926456	0.9984562371747652
000346	152	0.2763157894736842	0.2236842105263158	0.2368421052631578	0.2631578947368421	0.4605263157894737	C	T	3	-11.3	0.761332656312082	1.0038332682408275
000347	152	0.25	0.2763157894736842	0.2631578947368421	0.2105263157894736	0.5394736842105263	C	C	3	-25.5	1.0807609224205017	1.0080723180934212
000348	152	0.25	0.2105263157894736	0.25	0.2894736842105263	0.4605263157894737	C	G	3	-10.8	1.1273796735395238	0.9936322746079164
000349	152	0.2565789473684211	0.2828947368421052	0.2434210526315789	0.2171052631578947	0.5263157894736842	A	C	3	-14.6	1.1490275090264142	1.005049944520824
000350	152	0.25	0.2631578947368421	0.1973684210526315	0.2894736842105263	0.4605263157894737	A	G	3	-13.9	1.182115224777895	0.9964356168188112
000351	152	0.1842105263157894	0.2894736842105263	0.25	0.2763157894736842	0.5394736842105263	C	C	3	-16.6	2.3745848032643364	1.0008533806141813
000352	152	0.3026315789473684	0.1710526315789473	0.2894736842105263	0.2368421052631578	0.4605263157894737	C	A	3	-12.5	0.8701033074556508	0.9921466569361238
000353	152	0.2368421052631578	0.2631578947368421	0.2631578947368421	0.2368421052631578	0.5263157894736842	T	T	3	-16.9	1.3121647182722065	1.004489270548028
000354	152	0.2631578947368421	0.2236842105263158	0.2631578947368421	0.25	0.4868421052631579	T	G	3	-14.9	0.8937398957450853	1.003369962747665
000355	152	0.3289473684210526	0.2763157894736842	0.2368421052631578	0.1578947368421052	0.5131578947368421	T	A	3	-17.8	0.3334758078097448	1.0120327920289691
000356	152	0.1842105263157894	0.25	0.2763157894736842	0.2894736842105263	0.5263157894736842	C	G	3	-15.4	1.381999497611283	0.993244417990057
000357	152	0.25	0.2368421052631578	0.2763157894736842	0.2368421052631578	0.5131578947368421	G	T	3	-15.6	0.985404556573238	0.9905242274182396
000358	152	0.1973684210526315	0.2368421052631578	0.3026315789473684	0.2631578947368421	0.5394736842105263	C	A	3	-12.4	0.8449902740772921	1.003638793482852
000359	152	0.2368421052631578	0.25	0.2368421052631578	0.2763157894736842	0.4868421052631579	A	T	3	-18.0	1.1255457729211225	0.9948159579573832
000360	152	0.2434210526315789	0.2565789473684211	0.2302631578947368	0.2697368421052631	0.4868421052631579	T	A	3	-12.5	0.7923739781524137	0.9947432416957214
000361	152	0.2697368421052631	0.2171052631578947	0.2434210526315789	0.2697368421052631	0.4605263157894737	T	G	3	-14.7	0.5867601747536111	0.9928785111720846
000362	152	0.25	0.2631578947368421	0.2631578947368421	0.2236842105263158	0.5263157894736842	C	G	3	-19.1	0.9021414776513412	0.99906337694172
000363	152	0.2631578947368421	0.3026315789473684	0.2105263157894736	0.2236842105263158	0.5131578947368421	C	A	3	-15.0	0.8548370649342587	0.9892146753150314
000364	152	0.2105263157894736	0.2368421052631578	0.2763157894736842	0.2763157894736842	0.5131578947368421	A	A	3	-21.0	2.106565572836628	0.9998924840776556
000365	152	0.1907894736842105	0.3223684210526316	0.2171052631578947	0.2697368421052631	0.5394736842105263	T	G	3	-14.3	2.6719568237967346	1.007832537642461
000366	152	0.2368421052631578	0.2368421052631578	0.2236842105263158	0.3026315789473684	0.4605263157894737	T	G	3	-14.8	1.592737955499698	1.000971061250873
000367	152	0.3026315789473684	0.2236842105263158	0.25	0.2236842105263158	0.4736842105263157	C	G	3	-11.8	0.6766561298812882	0.997498073713086
000368	152	0.2368421052631578	0.2631578947368421	0.2236842105263158	0.2763157894736842	0.4868421052631579	C	C	3	-13.9	0.9546881793761076	0.9974772029915036
000369	152	0.25	0.2894736842105263	0.1973684210526315	0.2631578947368421	0.4868421052631579	A	G	3	-15.8	1.0119553027231871	0.9898050575432028
000370	152	0.2894736842105263	0.2631578947368421	0.2236842105263158	0.2236842105263158	0.4868421052631579	A	A	3	-18.1	0.6019135931538481	0.9987381712938556
000371	152	0.2763157894736842	0.2631578947368421	0.2236842105263158	0.2368421052631578	0.4868421052631579	T	C	3	-17.4	0.8826372664240129	0.9990240574046902
000372	152	0.2434210526315789	0.3092105263157895	0.2171052631578947	0.2302631578947368	0.5263157894736842	C	C	3	-21.2	0.7765763834555356	0.9907960272691548
000373	152	0.2828947368421052	0.2171052631578947	0.2697368421052631	0.2302631578947368	0.4868421052631579	T	G	3	-14.3	0.897380145158591	1.0024869720127638
000374	152	0.25	0.3289473684210526	0.1973684210526315	0.2236842105263158	0.5263157894736842	A	A	3	-15.1	0.8072952002351685	1.0109615957669105
000375	152	0.25	0.25	0.2631578947368421	0.2368421052631578	0.5131578947368421	T	A	3	-15.5	1.034695408441672	0.9966747802304636
000376	152	0.25	0.3157894736842105	0.2236842105263158	0.2105263157894736	0.5394736842105263	G	G	3	-15.2	0.901572251676381	0.9943850366205712
000377	152	0.2368421052631578	0.2763157894736842	0.2368421052631578	0.25	0.5131578947368421	A	C	3	-16.8	1.4801253093249902	0.9992065039652442
000378	152	0.3026315789473684	0.1842105263157894	0.3026315789473684	0.2105263157894736	0.4868421052631579	T	A	3	-11.6	0.9411259422798054	1.0030479529872651
000379	152	0.2565789473684211	0.2171052631578947	0.2697368421052631	0.2565789473684211	0.4868421052631579	A	G	3	-13.4	0.8756167542804398	0.9931250293124052
000380	152	0.25	0.2763157894736842	0.25	0.2236842105263158	0.5263157894736842	T	G	3	-20.6	0.8977042331469403	0.9978320551185376
000381	152	0.2105263157894736	0.2236842105263158	0.3157894736842105	0.25	0.5394736842105263	C	G	3	-15.0	1.2688804967329663	0.9960233530085212
000382	152	0.2631578947368421	0.2105263157894736	0.2763157894736842	0.25	0.4868421052631579	C	A	3	-15.4	1.1557915515706294	1.0028133614456922
000383	152	0.3026315789473684	0.1973684210526315	0.2631578947368421	0.2368421052631578	0.4605263157894737	C	G	3	-12.5	0.9210994727131024	0.9920018457140812
000384	152	0.2894736842105263	0.1842105263157894	0.3026315789473684	0.2236842105263158	0.4868421052631579	A	C	3	-15.2	0.8761529366032436	1.0019879810294376
000385	152	0.2894736842105263	0.2631578947368421	0.2105263157894736	0.2368421052631578	0.4736842105263157	T	T	3	-17.7	0.5218818619168536	0.9944931521922382
000386	152	0.2960526315789473	0.2171052631578947	0.2697368421052631	0.2171052631578947	0.4868421052631579	T	C	3	-18.6	0.6224300436239052	1.008498573172661
000387	152	0.2631578947368421	0.1973684210526315	0.3026315789473684	0.2368421052631578	0.5	G	A	3	-18.1	0.579110330165786	1.0003689557793551
000388	152	0.2631578947368421	0.25	0.25	0.2368421052631578	0.5	A	G	3	-17.6	1.0720773370518415	0.9957156833648148
000389	152	0.2368421052631578	0.3026315789473684	0.2368421052631578	0.2236842105263158	0.5394736842105263	A	C	3	-22.5	1.0633004096663512	1.006272377411157
000390	152	0.2697368421052631	0.2565789473684211	0.2697368421052631	0.2039473684210526	0.5263157894736842	C	C	3	-12.8	0.9095644273776674	1.0023185931396672
000391	152	0.2828947368421052	0.2828947368421052	0.2039473684210526	0.2302631578947368	0.4868421052631579	T	T	3	-17.2	0.6176746166303786	0.9983358748059956
000392	152	0.2105263157894736	0.2236842105263158	0.2631578947368421	0.3026315789473684	0.4868421052631579	C	T	3	-17.8	1.713361327405207	0.999988219336404
000393	152	0.2434210526315789	0.2960526315789473	0.2039473684210526	0.2565789473684211	0.5	G	T	3	-9.9	0.966728725140342	1.000359286496498
000394	152	0.3092105263157895	0.2171052631578947	0.2565789473684211	0.2171052631578947	0.4736842105263157	A	T	3	-14.8	0.699553933755889	0.9986993366045916
000395	152	0.2368421052631578	0.3026315789473684	0.2236842105263158	0.2368421052631578	0.5263157894736842	C	C	3	-17.8	1.4860897279397989	1.0020274460728529
000396	152	0.2368421052631578	0.25	0.2894736842105263	0.2236842105263158	0.5394736842105263	C	G	3	-10.3	1.1300283834896478	0.9954327685262344
000397	152	0.2960526315789473	0.2565789473684211	0.2434210526315789	0.2039473684210526	0.5	G	T	3	-18.4	1.0393220660642075	0.9857411354351764
000398	152	0.2236842105263158	0.3157894736842105	0.2105263157894736	0.25	0.5263157894736842	A	A	3	-19.5	1.607430303463186	0.999234095153928
000399	152	0.2171052631578947	0.2828947368421052	0.2565789473684211	0.2434210526315789	0.5394736842105263	A	G	3	-18.3	1.5819484890855686	1.0030043634763952
000400	152	0.2631578947368421	0.2763157894736842	0.25	0.2105263157894736	0.5263157894736842	C	G	3	-17.9	0.842148529243788	1.002718026450418
000401	152	0.2039473684210526	0.2565789473684211	0.2697368421052631	0.2697368421052631	0.5263157894736842	G	C	3	-16.2	1.475139031233183	1.0034889523101294
000402	152	0.1973684210526315	0.2105263157894736	0.3026315789473684	0.2894736842105263	0.5131578947368421	A	T	3	-12.7	1.9676391292968995	0.9936634130556502
000403	152	0.2565789473684211	0.3092105263157895	0.2171052631578947	0.2171052631578947	0.5263157894736842	G	C	3	-15.1	1.1350573458449789	1.0048148464971485
000404	152	0.2236842105263158	0.25	0.2631578947368421	0.2631578947368421	0.5131578947368421	T	C	3	-24.0	0.981237489228612	0.9979666489296874
000405	152	0.2368421052631578	0.2236842105263158	0.2763157894736842	0.2631578947368421	0.5	G	T	3	-17.8	1.3643242412758545	1.0008994919610823
000406	152	0.3289473684210526	0.3026315789473684	0.1710526315789473	0.1973684210526315	0.4736842105263157	T	A	3	-12.1	0.518711655812737	1.0002608442424366
000407	152	0.3026315789473684	0.25	0.25	0.1973684210526315	0.5	T	C	3	-20.0	1.127284597778651	1.0015622446561538
000408	152	0.3026315789473684	0.2368421052631578	0.2763157894736842	0.1842105263157894	0.5131578947368421	A	T	3	-17.0	0.6856111258428927	1.0029069479125483
000409	152	0.2434210526315789	0.2565789473684211	0.2039473684210526	0.2960526315789473	0.4605263157894737	C	G	3	-15.1	1.1849703058361445	0.9923109834665796
000410	152	0.2368421052631578	0.3157894736842105	0.2105263157894736	0.2368421052631578	0.5263157894736842	A	T	3	-18.0	1.6602483932548977	0.9935251515246888
000411	152	0.2697368421052631	0.2697368421052631	0.2171052631578947	0.2434210526315789	0.4868421052631579	C	C	3	-13.4	1.042841670966432	1.0003682214188263
000412	152	0.2828947368421052	0.2828947368421052	0.2302631578947368	0.2039473684210526	0.5131578947368421	A	G	3	-15.0	0.7537286825378502	1.008661521628591
000413	152	0.2368421052631578	0.2631578947368421	0.2763157894736842	0.2236842105263158	0.5394736842105263	G	C	3	-17.4	1.328177576935261	0.9968598133224232
000414	152	0.25	0.2894736842105263	0.1973684210526315	0.2631578947368421	0.4868421052631579	C	G	3	-15.6	1.2378182032921534	0.9983159421678746
000415	152	0.2763157894736842	0.3026315789473684	0.2236842105263158	0.1973684210526315	0.5263157894736842	C	G	3	-12.3	0.9207125004445572	1.005476143133377
000416	152	0.2763157894736842	0.1973684210526315	0.2763157894736842	0.25	0.4736842105263157	A	T	3	-15.6	0.6005765398158668	1.003635057619524
000417	152	0.2631578947368421	0.2894736842105263	0.2105263157894736	0.2368421052631578	0.5	C	C	3	-11.8	0.8878271083191159	0.9938518937616624
000418	152	0.2302631578947368	0.2828947368421052	0.2565789473684211	0.2302631578947368	0.5394736842105263	G	T	3	-19.9	1.477808272892264	1.0101282658127764
000419	152	0.2039473684210526	0.2302631578947368	0.2565789473684211	0.3092105263157895	0.4868421052631579	T	T	3	-12.2	1.2315975193922049	0.9971932927837224
000420	152	0.2960526315789473	0.2565789473684211	0.2171052631578947	0.2302631578947368	0.4736842105263157	A	C	3	-14.4	0.6067274134962337	0.9903503644186556
000421	152	0.2828947368421052	0.2697368421052631	0.2039473684210526	0.2434210526315789	0.4736842105263157	T	A	3	-10.2	0.6530382424081983	1.0023662943791265
000422	152	0.2368421052631578	0.1973684210526315	0.3026315789473684	0.2631578947368421	0.5	T	T	3	-15.7	1.1929334640723588	0.9985384184004912
000423	152	0.2565789473684211	0.3092105263157895	0.2039473684210526	0.2302631578947368	0.5131578947368421	G	A	3	-13.2	1.2574537694727033	0.9969247787934904
000424	152	0.2434210526315789	0.2828947368421052	0.2039473684210526	0.2697368421052631	0.4868421052631579	G	A	3	-13.4	0.994422645269819	0.9881644127772876
000425	152	0.2236842105263158	0.2763157894736842	0.2368421052631578	0.2631578947368421	0.5131578947368421	C	C	3	-16.5	1.6158366418564232	0.9806155734761322
000426	152	0.2105263157894736	0.2763157894736842	0.2631578947368421	0.25	0.5394736842105263	A	C	3	-17.8	1.5190173810899914	1.005452376851278
000427	152	0.2236842105263158	0.2368421052631578	0.2368421052631578	0.3026315789473684	0.4736842105263157	A	G	3	-12.1	1.354695231235206	0.9902335688386684
000428	152	0.25	0.2105263157894736	0.2763157894736842	0.2631578947368421	0.4868421052631579	G	A	3	-9.2	1.062823642991478	0.994438285005324
000429	152	0.2894736842105263	0.1973684210526315	0.2631578947368421	0.25	0.4605263157894737	A	T	3	-14.2	1.1698464183940982	0.9943753277722168
000430	152	0.1907894736842105	0.2565789473684211	0.2434210526315789	0.3092105263157895	0.5	T	A	3	-17.4	1.9859105251805929	0.9890417989612132
000431	152	0.2697368421052631	0.2039473684210526	0.2960526315789473	0.2302631578947368	0.5	G	C	3	-6.4	0.8740458015125081	1.0063190966214532
000432	152	0.2039473684210526	0.2565789473684211	0.2302631578947368	0.3092105263157895	0.4868421052631579	C	C	3	-12.6	1.4301696200542855	0.9949206778071248
000433	152	0.3026315789473684	0.1578947368421052	0.3157894736842105	0.2236842105263158	0.4736842105263157	G	A	3	-17.4	0.6095148475088098	1.0003812601931426
000434	152	0.1973684210526315	0.2236842105263158	0.2368421052631578	0.3421052631578947	0.4605263157894737	A	A	3	-15.2	1.4980630789196696	0.9901575957369252
000435	152	0.2697368421052631	0.3223684210526316	0.1907894736842105	0.2171052631578947	0.5131578947368421	T	C	3	-16.2	0.95666693931114	1.0049579265771031
000436	152	0.2302631578947368	0.2960526315789473	0.2039473684210526	0.2697368421052631	0.5	T	G	3	-15.7	0.970393384264384	0.9997554110061132
000437	152	0.2631578947368421	0.2236842105263158	0.2763157894736842	0.2368421052631578	0.5	T	A	3	-20.5	0.8561094995770627	0.9985135720657669
000438	152	0.2828947368421052	0.2828947368421052	0.2171052631578947	0.2171052631578947	0.5	A	C	3	-15.1	0.729530669565907	1.0006397377354392
000439	152	0.25	0.2894736842105263	0.2236842105263158	0.2368421052631578	0.5131578947368421	C	G	3	-17.5	0.932308944412228	0.9895216730309028
000440	152	0.2828947368421052	0.2171052631578947	0.2434210526315789	0.2565789473684211	0.4605263157894737	T	C	3	-13.8	1.2767896830645626	0.996115891185768
000441	152	0.2565789473684211	0.2565789473684211	0.2434210526315789	0.2434210526315789	0.5	A	G	3	-14.2	1.1057893313064808	0.9999907564718896
000442	152	0.2236842105263158	0.2631578947368421	0.2236842105263158	0.2894736842105263	0.4868421052631579	C	A	3	-8.7	1.426443665398054	1.001402127910166
000443	152	0.2105263157894736	0.2105263157894736	0.25	0.3289473684210526	0.4605263157894737	G	G	3	-12.2	1.6730686358986933	0.994284404253678
000444	152	0.2302631578947368	0.2434210526315789	0.2565789473684211	0.2697368421052631	0.5	A	C	3	-18.2	1.6448019963122251	0.9977565613463464
000445	152	0.2631578947368421	0.25	0.2763157894736842	0.2105263157894736	0.5263157894736842	T	A	3	-18.6	1.0400638678221397	1.0088869556687547
000446	152	0.25	0.25	0.2236842105263158	0.2763157894736842	0.4736842105263157	G	A	3	-14.2	0.7122188227690971	1.0015430649768138
000447	152	0.2960526315789473	0.2697368421052631	0.2171052631578947	0.2171052631578947	0.4868421052631579	T	T	3	-11.5	0.8414972139442752	1.004304735543062
000448	152	0.3092105263157895	0.2302631578947368	0.2565789473684211	0.2039473684210526	0.4868421052631579	G	G	3	-16.9	0.4374078775374549	1.0018957403247473
000449	152	0.2105263157894736	0.2236842105263158	0.3026315789473684	0.2631578947368421	0.5263157894736842	T	T	3	-20.0	1.3175638566975314	0.9957808957613205
000450	152	0.2565789473684211	0.2302631578947368	0.2697368421052631	0.2434210526315789	0.5	G	A	3	-18.2	0.7993807405442408	0.9961553499568756
000451	152	0.2697368421052631	0.2302631578947368	0.2565789473684211	0.2434210526315789	0.4868421052631579	G	T	3	-17.6	1.3573879248887242	0.9978565978162476
000452	152	0.2434210526315789	0.2302631578947368	0.2828947368421052	0.2434210526315789	0.5131578947368421	G	G	3	-11.3	1.257535386294123	1.0021526623625103
000453	152	0.2302631578947368	0.2171052631578947	0.3092105263157895	0.2434210526315789	0.5263157894736842	A	G	3	-12.7	1.7859498178092772	1.0056870526671118
000454	152	0.3026315789473684	0.2368421052631578	0.2368421052631578	0.2236842105263158	0.4736842105263157	A	C	3	-12.8	0.5747969149597743	1.0066241898566428
000455	152	0.2631578947368421	0.2763157894736842	0.2631578947368421	0.1973684210526315	0.5394736842105263	G	C	3	-19.8	0.7532989620425437	1.00434214344621
000456	152	0.2434210526315789	0.2697368421052631	0.2697368421052631	0.2171052631578947	0.5394736842105263	A	G	3	-12.4	0.670053576083917	1.0036445543162724
000457	152	0.25	0.2236842105263158	0.2763157894736842	0.25	0.5	T	G	3	-13.0	0.7430206138000495	0.9907960272691472
000458	152	0.2236842105263158	0.2368421052631578	0.2763157894736842	0.2631578947368421	0.5131578947368421	T	G	3	-11.8	1.5238555136343706	1.0087702365687647
000459	152	0.25	0.2894736842105263	0.2105263157894736	0.25	0.5	G	C	3	-12.5	1.3231785246611003	0.998749206952924
000460	152	0.2236842105263158	0.2631578947368421	0.2368421052631578	0.2763157894736842	0.5	C	T	3	-17.0	1.753915142578804	1.0007881810105337
000461	152	0.2171052631578947	0.2434210526315789	0.2434210526315789	0.2960526315789473	0.4868421052631579	A	C	3	-16.4	1.4393671418584093	0.997745095712579
000462	152	0.2236842105263158	0.2368421052631578	0.2763157894736842	0.2631578947368421	0.5131578947368421	C	G	3	-13.9	1.6462350676681148	1.0008761667797177
000463	152	0.2960526315789473	0.2565789473684211	0.2171052631578947	0.2302631578947368	0.4736842105263157	T	A	3	-13.4	0.864138541095053	0.993635791817508
000464	152	0.2105263157894736	0.2631578947368421	0.2368421052631578	0.2894736842105263	0.5	C	T	3	-14.3	0.536471782827725	1.00842733912641
000465	152	0.2434210526315789	0.2828947368421052	0.2302631578947368	0.2434210526315789	0.5131578947368421	G	A	3	-19.3	0.916774404460496	0.9977007786074577
000466	152	0.2828947368421052	0.2302631578947368	0.2565789473684211	0.2302631578947368	0.4868421052631579	T	G	3	-17.6	0.7891608968549974	1.0007872320509366
000467	152	0.2565789473684211	0.2171052631578947	0.3092105263157895	0.2171052631578947	0.5263157894736842	C	G	3	-20.2	0.8345898567660939	1.003114447399145
000468	152	0.2039473684210526	0.2171052631578947	0.2697368421052631	0.3092105263157895	0.4868421052631579	T	T	3	-16.1	1.4101357991018706	0.9897246299106764
000469	152	0.2631578947368421	0.2236842105263158	0.2894736842105263	0.2236842105263158	0.5131578947368421	C	G	3	-22.6	0.7609338152612894	1.002209430045356
000470	152	0.1710526315789473	0.25	0.2631578947368421	0.3157894736842105	0.5131578947368421	C	T	3	-13.9	1.406623337495553	0.9892889892475838
000471	152	0.2565789473684211	0.2171052631578947	0.2565789473684211	0.2697368421052631	0.4736842105263157	G	A	3	-18.8	0.9333726812443952	0.99759960931994
000472	152	0.2434210526315789	0.2565789473684211	0.2828947368421052	0.2171052631578947	0.5394736842105263	T	G	3	-21.2	1.242964698650422	1.0012546414677774
000473	152	0.25	0.2236842105263158	0.2763157894736842	0.25	0.5	A	T	3	-11.8	1.4219527137168864	0.9900820512994374
000474	152	0.2697368421052631	0.2434210526315789	0.2697368421052631	0.2171052631578947	0.5131578947368421	T	T	3	-21.0	1.0779070088739189	1.006823714117032
000475	152	0.2302631578947368	0.2697368421052631	0.2434210526315789	0.2565789473684211	0.5131578947368421	C	C	3	-15.5	2.0261887868392523	0.9931891623047776
000476	152	0.2894736842105263	0.2105263157894736	0.25	0.25	0.4605263157894737	T	C	3	-12.0	0.8328482225338519	1.000747950954365
000477	152	0.2368421052631578	0.25	0.2631578947368421	0.25	0.5131578947368421	C	C	3	-17.0	1.1175355230964552	1.003385006116161
000478	152	0.2368421052631578	0.2763157894736842	0.2368421052631578	0.25	0.5131578947368421	C	A	3	-16.6	1.6768597419953364	0.9952899246405602
000479	152	0.2697368421052631	0.2828947368421052	0.2434210526315789	0.2039473684210526	0.5263157894736842	C	C	3	-21.6	1.040952057171162	0.9949813052873132
000480	152	0.2368421052631578	0.2368421052631578	0.2368421052631578	0.2894736842105263	0.4736842105263157	T	G	3	-11.0	0.9159420185652676	0.994079424261658
000481	152	0.2631578947368421	0.2236842105263158	0.2763157894736842	0.2368421052631578	0.5	G	G	3	-9.6	0.6861905833822569	1.004057242848352
000482	152	0.2105263157894736	0.3289473684210526	0.2105263157894736	0.25	0.5394736842105263	C	G	3	-11.9	1.094580251605613	0.998205418242885
000483	152	0.2565789473684211	0.2565789473684211	0.2828947368421052	0.2039473684210526	0.5394736842105263	T	C	3	-15.8	0.7255066000033114	1.000295833894138
000484	152	0.2894736842105263	0.2763157894736842	0.1842105263157894	0.25	0.4605263157894737	A	C	3	-11.6	0.5865708190457487	0.9937020417068644
000485	152	0.2302631578947368	0.2960526315789473	0.2171052631578947	0.2565789473684211	0.5131578947368421	T	T	3	-18.4	1.2946925147626398	1.0022562476432595
000486	152	0.2302631578947368	0.2302631578947368	0.2828947368421052	0.2565789473684211	0.5131578947368421	T	G	3	-15.3	0.8078957204793176	1.0091556243120494
000487	152	0.2763157894736842	0.2236842105263158	0.25	0.25	0.4736842105263157	A	A	3	-16.8	0.7675180472534505	0.9949791050812342
000488	152	0.2368421052631578	0.25	0.2763157894736842	0.2368421052631578	0.5263157894736842	A	C	3	-14.8	1.1308028140847028	1.0016316976986428
000489	152	0.2565789473684211	0.2302631578947368	0.2697368421052631	0.2434210526315789	0.5	C	A	3	-17.0	0.7462297256004274	1.0058466550371294
000490	152	0.1973684210526315	0.2368421052631578	0.3026315789473684	0.2631578947368421	0.5394736842105263	G	C	3	-20.5	1.7655734577570197	1.00637516173704
000491	152	0.3092105263157895	0.2828947368421052	0.1776315789473684	0.2302631578947368	0.4605263157894737	T	A	3	-11.4	0.5775840541734225	1.0017558377175704
000492	152	0.2828947368421052	0.2434210526315789	0.2828947368421052	0.1907894736842105	0.5263157894736842	A	C	3	-16.1	0.7445201881034931	1.0082789443252314
000493	152	0.2565789473684211	0.2828947368421052	0.2171052631578947	0.2434210526315789	0.5	G	A	3	-12.5	0.8428835606128865	1.0041394284735234
000494	152	0.25	0.2894736842105263	0.1973684210526315	0.2631578947368421	0.4868421052631579	C	C	3	-14.7	1.349074495873065	0.999124761816097
000495	152	0.2828947368421052	0.2697368421052631	0.2039473684210526	0.2434210526315789	0.4736842105263157	C	G	3	-9.6	0.8547678441681289	1.0042211691971314
000496	152	0.2302631578947368	0.2697368421052631	0.2565789473684211	0.2434210526315789	0.5263157894736842	A	T	3	-24.7	0.9283962113749976	0.9969297565357628
000497	152	0.2434210526315789	0.2171052631578947	0.2434210526315789	0.2960526315789473	0.4605263157894737	G	A	3	-15.4	0.6644973333587133	1.0012762636074166
000498	152	0.2434210526315789	0.2434210526315789	0.2828947368421052	0.2302631578947368	0.5263157894736842	T	C	3	-15.1	0.8874837585916909	1.0009456988529208
000499	152	0.2565789473684211	0.2960526315789473	0.2434210526315789	0.2039473684210526	0.5394736842105263	C	T	3	-13.5	0.7227808357349731	0.996695525062286
000500	152	0.2828947368421052	0.3092105263157895	0.2171052631578947	0.1907894736842105	0.5263157894736842	C	C	3	-9.5	0.6127470969311449	1.0067744203720623
000501	152	0.2105263157894736	0.2236842105263158	0.3026315789473684	0.2631578947368421	0.5263157894736842	G	G	3	-15.1	2.082715851515683	0.99808225037133
000502	152	0.2565789473684211	0.2434210526315789	0.2434210526315789	0.2565789473684211	0.4868421052631579	A	T	3	-15.8	0.9760823969950034	0.9900056243462728
000503	152	0.3223684210526316	0.2697368421052631	0.2434210526315789	0.1644736842105263	0.5131578947368421	G	T	3	-15.3	0.4564169145089595	1.007017000055474
000504	152	0.2105263157894736	0.2105263157894736	0.2894736842105263	0.2894736842105263	0.5	A	G	3	-18.1	1.188378815621549	0.9904336297181962
000505	152	0.2434210526315789	0.2302631578947368	0.2434210526315789	0.2828947368421052	0.4736842105263157	C	G	3	-13.8	0.9864851295365028	0.9928052113924968
000506	152	0.2368421052631578	0.2368421052631578	0.2631578947368421	0.2631578947368421	0.5	T	T	3	-21.2	1.0859168132798471	0.997773912062082
000507	152	0.1776315789473684	0.3092105263157895	0.2302631578947368	0.2828947368421052	0.5394736842105263	T	C	3	-15.2	1.6908587948150724	1.0030849824854091
000508	152	0.2894736842105263	0.2631578947368421	0.2236842105263158	0.2236842105263158	0.4868421052631579	G	C	3	-10.1	0.6552248461514728	0.9935272189805076
000509	152	0.1973684210526315	0.25	0.2763157894736842	0.2763157894736842	0.5263157894736842	C	C	3	-17.0	1.8350583546981687	0.9954068437424364
000510	152	0.2631578947368421	0.2236842105263158	0.2894736842105263	0.2236842105263158	0.5131578947368421	A	T	3	-20.8	0.7984110725471422	0.998517701596016
000511	152	0.2105263157894736	0.2236842105263158	0.3026315789473684	0.2631578947368421	0.5263157894736842	G	A	3	-18.4	1.347432704611769	0.9989194020139738
000512	152	0.2302631578947368	0.2697368421052631	0.2565789473684211	0.2434210526315789	0.5263157894736842	C	G	3	-15.8	0.7856032814878968	1.0055558668561004
000513	152	0.2236842105263158	0.2631578947368421	0.2368421052631578	0.2763157894736842	0.5	T	T	3	-9.6	0.9665779699813096	1.0008245962962805
000514	152	0.2763157894736842	0.25	0.2236842105263158	0.25	0.4736842105263157	A	G	3	-10.6	0.849868664731372	1.0010418791117648
000515	152	0.2565789473684211	0.2434210526315789	0.2565789473684211	0.2434210526315789	0.5	T	T	3	-16.6	0.8554498964545086	1.0056080696282326
000516	152	0.2960526315789473	0.2565789473684211	0.2434210526315789	0.2039473684210526	0.5	A	A	3	-9.8	0.463889714212537	0.9965109729468772
000517	152	0.2434210526315789	0.2302631578947368	0.2960526315789473	0.2302631578947368	0.5263157894736842	G	T	3	-20.1	1.4644488596111789	0.9974062161426184
000518	152	0.2960526315789473	0.2171052631578947	0.2434210526315789	0.2434210526315789	0.4605263157894737	G	T	3	-13.1	0.5627948417428716	0.9978223254393578
000519	152	0.2236842105263158	0.25	0.2236842105263158	0.3026315789473684	0.4736842105263157	A	A	3	-13.1	0.990355326965918	0.9940583020506468
000520	152	0.2763157894736842	0.2105263157894736	0.2631578947368421	0.25	0.4736842105263157	A	A	3	-13.7	0.6789010384463486	0.991754385201924
000521	152	0.2368421052631578	0.25	0.2368421052631578	0.2763157894736842	0.4868421052631579	A	T	3	-14.2	1.2865837430692828	1.0008823066998038
000522	152	0.2434210526315789	0.2302631578947368	0.2565789473684211	0.2697368421052631	0.4868421052631579	T	T	3	-15.4	1.117094846638151	0.9947486134391942
000523	152	0.3092105263157895	0.2697368421052631	0.2039473684210526	0.2171052631578947	0.4736842105263157	A	C	3	-18.2	0.5658994711299878	0.9948732535811624
000524	152	0.2763157894736842	0.2368421052631578	0.2763157894736842	0.2105263157894736	0.5131578947368421	T	A	3	-19.2	0.8900465614188223	1.0044951881453523
000525	152	0.25	0.1973684210526315	0.3026315789473684	0.25	0.5	A	G	3	-22.8	0.9460071193116288	1.000248032784819
000526	152	0.2302631578947368	0.2434210526315789	0.2828947368421052	0.2434210526315789	0.5263157894736842	A	A	3	-14.0	1.0409273022067422	0.9975884878691784
000527	152	0.2171052631578947	0.3092105263157895	0.1907894736842105	0.2828947368421052	0.5	T	T	3	-15.6	1.4664951235970745	1.000428604686579
000528	152	0.2236842105263158	0.2894736842105263	0.2368421052631578	0.25	0.5263157894736842	C	C	3	-16.8	1.0090940220678482	1.0079802215628544
000529	152	0.2763157894736842	0.1973684210526315	0.2763157894736842	0.25	0.4736842105263157	G	G	3	-11.4	0.6025076926563329	1.0000986062073003
000530	152	0.2434210526315789	0.2171052631578947	0.2960526315789473	0.2434210526315789	0.5131578947368421	A	A	3	-20.6	0.7015250963956468	1.007514864095239
000531	152	0.2828947368421052	0.2565789473684211	0.2565789473684211	0.2039473684210526	0.5131578947368421	A	G	3	-15.9	0.495789649606361	1.0152636110390436
000532	152	0.2368421052631578	0.2763157894736842	0.1973684210526315	0.2894736842105263	0.4736842105263157	G	T	3	-8.0	1.0043288682517104	1.0055975480731962
000533	152	0.2434210526315789	0.2302631578947368	0.2565789473684211	0.2697368421052631	0.4868421052631579	A	C	3	-17.9	1.1480396460889692	0.997812170313022
000534	152	0.2565789473684211	0.2302631578947368	0.2697368421052631	0.2434210526315789	0.5	T	C	3	-11.6	0.6172816760158861	1.0040019769469064
000535	152	0.3092105263157895	0.2039473684210526	0.2828947368421052	0.2039473684210526	0.4868421052631579	A	A	3	-18.1	0.4869916667028193	1.003156759945674
000536	152	0.2697368421052631	0.2960526315789473	0.1907894736842105	0.2434210526315789	0.4868421052631579	C	A	3	-10.4	0.5987052500162836	1.0000044280487217
000537	152	0.2434210526315789	0.2302631578947368	0.2828947368421052	0.2434210526315789	0.5131578947368421	G	T	3	-16.7	0.8754486227344503	0.9993403296324816
000538	152	0.2565789473684211	0.2171052631578947	0.2434210526315789	0.2828947368421052	0.4605263157894737	T	G	3	-16.1	0.7845879284181333	1.0035483592928
000539	152	0.2565789473684211	0.2434210526315789	0.2565789473684211	0.2434210526315789	0.5	G	A	3	-12.6	0.8235962189453528	0.9940301891723916
000540	152	0.2631578947368421	0.2631578947368421	0.1973684210526315	0.2763157894736842	0.4605263157894737	A	T	3	-11.1	0.8969562135454202	0.9993947541140143
000541	152	0.25	0.2631578947368421	0.2368421052631578	0.25	0.5	A	A	3	-14.4	0.997100137659752	1.0063242140181643
000542	152	0.2828947368421052	0.1907894736842105	0.2960526315789473	0.2302631578947368	0.4868421052631579	T	G	3	-10.6	1.0653289228773524	0.9976093179350614
000543	152	0.2763157894736842	0.2105263157894736	0.2763157894736842	0.2368421052631578	0.4868421052631579	G	A	3	-12.6	0.8478423172619051	0.9939074615045146
000544	152	0.2631578947368421	0.2236842105263158	0.25	0.2631578947368421	0.4736842105263157	A	G	3	-17.1	0.6443361753103257	0.9941259295475596
000545	152	0.2434210526315789	0.2828947368421052	0.2565789473684211	0.2171052631578947	0.5394736842105263	C	C	3	-14.2	0.9094208450162226	1.0009136500586644
000546	152	0.1973684210526315	0.2368421052631578	0.2631578947368421	0.3026315789473684	0.5	T	C	3	-15.8	1.2160119462727987	1.005009057736549
000547	152	0.2565789473684211	0.2302631578947368	0.2697368421052631	0.2434210526315789	0.5	T	T	3	-21.0	0.8594852638996757	1.0009292496751885
000548	152	0.2631578947368421	0.2894736842105263	0.1710526315789473	0.2763157894736842	0.4605263157894737	T	C	3	-12.2	0.7340796870417002	0.9945269694562252
000549	152	0.2894736842105263	0.2368421052631578	0.2368421052631578	0.2368421052631578	0.4736842105263157	C	G	3	-11.5	0.4955797861429555	1.005675660070869
000550	152	0.2960526315789473	0.2565789473684211	0.2434210526315789	0.2039473684210526	0.5	T	A	3	-16.7	0.5399707242156339	1.001163834241032
000551	152	0.2631578947368421	0.2763157894736842	0.2236842105263158	0.2368421052631578	0.5	C	A	3	-17.0	0.7999612154359511	0.9988772854120064
000552	152	0.25	0.2236842105263158	0.2763157894736842	0.25	0.5	A	C	3	-17.9	0.8776559495251075	0.9995896310466008
000553	152	0.2434210526315789	0.2565789473684211	0.2697368421052631	0.2302631578947368	0.5263157894736842	G	T	3	-22.1	0.7462391265671641	1.0047283910754006
000554	152	0.1842105263157894	0.3157894736842105	0.1842105263157894	0.3157894736842105	0.5	G	C	3	-9.1	1.6829302919133475	1.003304747916057
000555	152	0.2697368421052631	0.2697368421052631	0.2171052631578947	0.2434210526315789	0.4868421052631579	C	T	3	-17.7	1.0801008574225386	1.0019471078305024
000556	152	0.2697368421052631	0.2697368421052631	0.2171052631578947	0.2434210526315789	0.4868421052631579	T	T	3	-18.9	0.7644001730122144	1.0017540238102172
000557	152	0.2960526315789473	0.2434210526315789	0.2434210526315789	0.2171052631578947	0.4868421052631579	T	A	3	-22.2	0.8207329346010342	1.001166586925774
000558	152	0.2631578947368421	0.2368421052631578	0.2631578947368421	0.2368421052631578	0.5	T	T	3	-18.4	1.0541911003019044	0.9939437888981304
000559	152	0.2565789473684211	0.2828947368421052	0.1907894736842105	0.2697368421052631	0.4736842105263157	A	T	3	-10.2	0.9467534589308298	0.9900407946807572
000560	152	0.2828947368421052	0.2039473684210526	0.2697368421052631	0.2434210526315789	0.4736842105263157	T	T	3	-19.5	0.4920641431144624	0.9976731161107102
000561	152	0.2302631578947368	0.3092105263157895	0.1907894736842105	0.2697368421052631	0.5	C	C	3	-10.0	1.0031458847248655	0.9948564335240836
000562	152	0.2302631578947368	0.2960526315789473	0.2171052631578947	0.2565789473684211	0.5131578947368421	A	A	3	-11.5	0.7297883324924778	1.0009018038473363
000563	152	0.2236842105263158	0.2631578947368421	0.2368421052631578	0.2763157894736842	0.5	T	T	3	-13.6	1.1669197621695808	0.9992442570359076
000564	152	0.2171052631578947	0.2302631578947368	0.2828947368421052	0.2697368421052631	0.5131578947368421	C	T	3	-13.8	1.105730721468767	1.0011755428258673
000565	152	0.2434210526315789	0.2039473684210526	0.3223684210526316	0.2302631578947368	0.5263157894736842	T	T	3	-21.2	0.7805557580872701	1.0013332496290202
000566	152	0.2039473684210526	0.2960526315789473	0.2302631578947368	0.2697368421052631	0.5263157894736842	C	A	3	-12.9	1.7583632381818417	1.0069039405269902
000567	152	0.2960526315789473	0.2697368421052631	0.2302631578947368	0.2039473684210526	0.5	G	T	3	-12.7	0.4650505781700252	0.9986655852949538
000568	152	0.2697368421052631	0.2434210526315789	0.2565789473684211	0.2302631578947368	0.5	C	G	3	-14.4	0.6655123306163361	1.0043273156760069
000569	152	0.2368421052631578	0.2631578947368421	0.2368421052631578	0.2631578947368421	0.5	C	T	3	-18.9	1.1919609473679988	1.0044063652968904
000570	152	0.2631578947368421	0.2368421052631578	0.2368421052631578	0.2631578947368421	0.4736842105263157	G	G	3	-12.6	0.4490107252795364	1.0050042008083315
000571	152	0.2828947368421052	0.2960526315789473	0.2302631578947368	0.1907894736842105	0.5263157894736842	A	G	3	-14.8	0.2839440550926458	1.0110245365915709
000572	152	0.2763157894736842	0.2894736842105263	0.25	0.1842105263157894	0.5394736842105263	G	C	3	-15.6	0.8946180455235769	1.0183394236724832
000573	152	0.2434210526315789	0.2960526315789473	0.2039473684210526	0.2565789473684211	0.5	G	G	3	-14.5	1.15486815182032	0.99760795393575
000574	152	0.2302631578947368	0.2697368421052631	0.2171052631578947	0.2828947368421052	0.4868421052631579	G	G	3	-12.8	1.38495065470995	1.0022181051289023
000575	152	0.2039473684210526	0.2302631578947368	0.2828947368421052	0.2828947368421052	0.5131578947368421	A	G	3	-20.0	1.6841273028033634	0.9956720544753248
000576	152	0.2368421052631578	0.2368421052631578	0.25	0.2763157894736842	0.4868421052631579	A	C	3	-10.5	1.468798928342718	0.9951073548742158
000577	152	0.2368421052631578	0.2368421052631578	0.2763157894736842	0.25	0.5131578947368421	C	A	3	-16.7	0.5533964513443136	0.9979061623641556
000578	152	0.2697368421052631	0.2434210526315789	0.2302631578947368	0.2565789473684211	0.4736842105263157	A	C	3	-10.6	0.6415637818531995	1.0008139740988418
000579	152	0.2565789473684211	0.2960526315789473	0.2171052631578947	0.2302631578947368	0.5131578947368421	A	T	3	-13.3	0.9063256766632232	1.004543430930903
000580	152	0.3092105263157895	0.2697368421052631	0.2039473684210526	0.2171052631578947	0.4736842105263157	A	C	3	-15.9	0.4528960056406915	1.0032050316596577
000581	152	0.2631578947368421	0.2631578947368421	0.1973684210526315	0.2763157894736842	0.4605263157894737	G	G	3	-10.8	0.5684499952329688	1.0007119267489064
000582	152	0.2894736842105263	0.2368421052631578	0.2368421052631578	0.2368421052631578	0.4736842105263157	C	C	3	-15.3	0.5294661081278886	0.999875422900108
000583	152	0.2631578947368421	0.2105263157894736	0.2631578947368421	0.2631578947368421	0.4736842105263157	T	A	3	-14.1	0.5780871172570329	0.9861015192923802
000584	152	0.2565789473684211	0.2697368421052631	0.2434210526315789	0.2302631578947368	0.5131578947368421	A	C	3	-20.5	1.098620042589745	0.99516930689369
000585	152	0.2697368421052631	0.2697368421052631	0.2039473684210526	0.2565789473684211	0.4736842105263157	G	T	3	-10.7	0.8177784096349359	1.0015277084196563
000586	152	0.2828947368421052	0.2171052631578947	0.2697368421052631	0.2302631578947368	0.4868421052631579	T	A	3	-16.4	0.5316245311768638	0.9986396293999036
000587	152	0.2763157894736842	0.2368421052631578	0.2631578947368421	0.2236842105263158	0.5	A	C	3	-17.0	0.9104367768946712	1.001277458855011
000588	152	0.2565789473684211	0.2565789473684211	0.2302631578947368	0.2565789473684211	0.4868421052631579	A	C	3	-14.7	0.9309039093325326	0.994708489550735
000589	152	0.25	0.2105263157894736	0.25	0.2894736842105263	0.4605263157894737	T	C	3	-13.2	1.1658253866131751	0.995305951241669
000590	152	0.2763157894736842	0.2368421052631578	0.2763157894736842	0.2105263157894736	0.5131578947368421	A	A	3	-16.1	0.8905597987848802	1.0022947840280227
000591	152	0.2631578947368421	0.25	0.2763157894736842	0.2105263157894736	0.5263157894736842	G	C	3	-24.9	0.8489626622993599	1.0087786916016603
000592	152	0.3157894736842105	0.2236842105263158	0.25	0.2105263157894736	0.4736842105263157	C	T	3	-15.0	0.466745465212129	1.002041739216999
000593	152	0.2236842105263158	0.2368421052631578	0.2368421052631578	0.3026315789473684	0.4736842105263157	T	G	3	-18.9	1.1365351906859136	1.0016948752679662
000594	152	0.2631578947368421	0.2631578947368421	0.2368421052631578	0.2368421052631578	0.5	A	A	3	-15.9	0.47627082068835	1.0018393214129833
000595	152	0.2105263157894736	0.1973684210526315	0.3421052631578947	0.25	0.5394736842105263	G	T	3	-20.3	0.7784260634100985	1.0070076571099786
000596	152	0.2302631578947368	0.2565789473684211	0.2565789473684211	0.2565789473684211	0.5131578947368421	C	A	3	-15.3	1.4759061541892875	0.9979943854272068
000597	152	0.25	0.2368421052631578	0.2763157894736842	0.2368421052631578	0.5131578947368421	C	A	3	-15.2	0.9473049340477664	0.9977822622968764
000598	152	0.25	0.25	0.2631578947368421	0.2368421052631578	0.5131578947368421	G	T	3	-21.5	1.1172317025203524	1.0020765488845995
000599	152	0.2894736842105263	0.2763157894736842	0.2105263157894736	0.2236842105263158	0.4868421052631579	T	T	3	-11.3	1.020253155589056	1.004634908429097
000600	152	0.2763157894736842	0.2631578947368421	0.1973684210526315	0.2631578947368421	0.4605263157894737	A	A	3	-8.9	0.9773798156603394	0.9908498618205128
000601	152	0.2631578947368421	0.25	0.2105263157894736	0.2763157894736842	0.4605263157894737	A	T	3	-15.8	0.8586864339374789	0.9945325627399044
000602	152	0.2434210526315789	0.2171052631578947	0.2565789473684211	0.2828947368421052	0.4736842105263157	G	T	3	-15.1	0.5337776796920598	0.995285609029689
000603	152	0.2631578947368421	0.2236842105263158	0.2631578947368421	0.25	0.4868421052631579	C	C	3	-11.1	1.0575360737106123	0.9962245641921292
000604	152	0.2368421052631578	0.2236842105263158	0.25	0.2894736842105263	0.4736842105263157	T	T	3	-20.2	1.3777783052593875	0.9940514971373052
000605	152	0.2236842105263158	0.25	0.25	0.2763157894736842	0.5	T	T	3	-12.2	1.090487722758835	1.0033467899552586
000606	152	0.2039473684210526	0.2434210526315789	0.2828947368421052	0.2697368421052631	0.5263157894736842	T	G	3	-15.2	1.794839034835066	0.9986058932580631
000607	152	0.2894736842105263	0.3026315789473684	0.1973684210526315	0.2105263157894736	0.5	T	A	3	-11.9	1.0294446890617743	1.001453206323222
000608	152	0.2828947368421052	0.2302631578947368	0.2697368421052631	0.2171052631578947	0.5	T	T	3	-16.8	1.4841404532142015	0.9936069403450786
000609	152	0.25	0.2631578947368421	0.25	0.2368421052631578	0.5131578947368421	T	C	3	-23.7	1.356386319007646	1.0058481528961396
000610	152	0.2763157894736842	0.2631578947368421	0.2105263157894736	0.25	0.4736842105263157	T	T	3	-16.0	1.3696643567791251	0.9914105646050764
000611	152	0.2631578947368421	0.2763157894736842	0.2105263157894736	0.25	0.4868421052631579	A	T	3	-12.5	0.9351997902040936	0.992514325847505
000612	152	0.2894736842105263	0.2105263157894736	0.2631578947368421	0.2368421052631578	0.4736842105263157	G	A	3	-14.1	0.5808027476259507	0.9954711516700184
000613	152	0.2828947368421052	0.1907894736842105	0.2697368421052631	0.2565789473684211	0.4605263157894737	C	C	3	-16.8	0.6367026312591557	0.9963803199521972
000614	152	0.2828947368421052	0.2565789473684211	0.2171052631578947	0.2434210526315789	0.4736842105263157	C	T	3	-14.6	0.7157085943029337	1.0013556637741543
000615	152	0.2302631578947368	0.2039473684210526	0.3092105263157895	0.2565789473684211	0.5131578947368421	A	T	3	-14.4	1.314699622547147	1.0026846516180474
000616	152	0.25	0.2631578947368421	0.25	0.2368421052631578	0.5131578947368421	C	C	3	-17.7	1.0499454263418528	0.9982186983660788
000617	152	0.2697368421052631	0.2697368421052631	0.2697368421052631	0.1907894736842105	0.5394736842105263	G	G	3	-16.0	0.8639108204000534	0.9996567533097354
000618	152	0.2368421052631578	0.2236842105263158	0.2894736842105263	0.25	0.5131578947368421	G	A	3	-19.8	1.1351313335037465	0.99737531199743
000619	152	0.3223684210526316	0.2302631578947368	0.2302631578947368	0.2171052631578947	0.4605263157894737	C	A	3	-15.2	0.7481337888731086	0.998715790532974
000620	152	0.2631578947368421	0.2631578947368421	0.1973684210526315	0.2763157894736842	0.4605263157894737	T	A	3	-15.0	1.1466045191059566	0.9959782676356996
000621	152	0.2894736842105263	0.1973684210526315	0.2763157894736842	0.2368421052631578	0.4736842105263157	A	C	3	-17.1	1.4090039534611625	0.9972032984561168
000622	152	0.2302631578947368	0.2434210526315789	0.2960526315789473	0.2302631578947368	0.5394736842105263	A	G	3	-21.6	1.4391163310142323	0.9980719151000056
000623	152	0.2171052631578947	0.2434210526315789	0.2434210526315789	0.2960526315789473	0.4868421052631579	G	T	3	-13.5	1.355925766215322	0.9951380453520404
000624	152	0.2105263157894736	0.2763157894736842	0.25	0.2631578947368421	0.5263157894736842	A	G	3	-10.6	1.3987489222535268	1.004122688767775
000625	152	0.2697368421052631	0.2302631578947368	0.2434210526315789	0.2565789473684211	0.4736842105263157	G	G	3	-19.4	0.8812702652072278	0.9924860745983322
000626	152	0.2368421052631578	0.2763157894736842	0.2631578947368421	0.2236842105263158	0.5394736842105263	C	G	3	-15.9	1.1782830415928636	0.9956075489604588
000627	152	0.2828947368421052	0.2697368421052631	0.2565789473684211	0.1907894736842105	0.5263157894736842	T	C	3	-14.2	1.1445732566276587	1.0052584254740269
000628	152	0.2434210526315789	0.2434210526315789	0.2960526315789473	0.2171052631578947	0.5394736842105263	G	C	3	-12.6	1.23264007191393	1.0013920704546722
000629	152	0.25	0.25	0.2368421052631578	0.2631578947368421	0.4868421052631579	C	C	3	-13.3	0.9195897053026872	0.9993241700134828
000630	152	0.2894736842105263	0.2894736842105263	0.1710526315789473	0.25	0.4605263157894737	A	T	3	-11.0	0.7232236440575167	0.996009828125232
000631	152	0.2565789473684211	0.2302631578947368	0.2302631578947368	0.2828947368421052	0.4605263157894737	C	T	3	-18.2	0.8022355160201221	1.000236657344908
000632	152	0.2368421052631578	0.25	0.2631578947368421	0.25	0.5131578947368421	G	G	3	-16.5	0.9100123303549746	1.0059714900584067
000633	152	0.1907894736842105	0.2434210526315789	0.2828947368421052	0.2828947368421052	0.5263157894736842	G	C	3	-19.1	1.5164573342021128	1.000290347033383
000634	152	0.2039473684210526	0.2302631578947368	0.3092105263157895	0.2565789473684211	0.5394736842105263	C	C	3	-15.3	1.2127141730930395	1.0026741388410518
000635	152	0.2565789473684211	0.2171052631578947	0.2697368421052631	0.2565789473684211	0.4868421052631579	T	C	3	-17.5	1.627240547583371	0.9946801880655272
000636	152	0.3223684210526316	0.2434210526315789	0.2434210526315789	0.1907894736842105	0.4868421052631579	A	A	3	-15.1	0.8932193785387006	0.999812071656909
000637	152	0.2105263157894736	0.2631578947368421	0.2763157894736842	0.25	0.5394736842105263	C	C	3	-16.2	1.5965689439875788	1.0039469506262773
000638	152	0.2434210526315789	0.2697368421052631	0.2565789473684211	0.2302631578947368	0.5263157894736842	A	T	3	-17.0	1.1300063824802515	1.0056313792822025
000639	152	0.2565789473684211	0.2434210526315789	0.2697368421052631	0.2302631578947368	0.5131578947368421	A	C	3	-16.0	1.3039633599186164	0.9961226696691268
000640	152	0.2565789473684211	0.2434210526315789	0.2434210526315789	0.2565789473684211	0.4868421052631579	T	C	3	-15.2	1.029127307040829	0.9918596800802628
000641	152	0.2302631578947368	0.2565789473684211	0.2828947368421052	0.2302631578947368	0.5394736842105263	G	T	3	-21.1	1.469110030160944	0.9999531857629318
000642	152	0.2434210526315789	0.2697368421052631	0.2434210526315789	0.2434210526315789	0.5131578947368421	C	G	3	-18.0	0.5969949274256705	1.0052876751158268
000643	152	0.2763157894736842	0.2894736842105263	0.1973684210526315	0.2368421052631578	0.4868421052631579	T	G	3	-17.7	1.1360885876938027	0.9992448620638972
000644	152	0.2763157894736842	0.1973684210526315	0.2894736842105263	0.2368421052631578	0.4868421052631579	G	G	3	-13.0	0.5942022290059434	0.9996585270658316
000645	152	0.2828947368421052	0.2565789473684211	0.2302631578947368	0.2302631578947368	0.4868421052631579	C	T	3	-17.0	0.8656636473894351	1.000715311976421
000646	152	0.2697368421052631	0.2302631578947368	0.2828947368421052	0.2171052631578947	0.5131578947368421	G	A	3	-12.9	0.8925307083217253	1.0088331452847694
000647	152	0.2631578947368421	0.25	0.25	0.2368421052631578	0.5	G	T	3	-15.1	0.9813046773070638	1.0049905693005694
000648	152	0.2368421052631578	0.2631578947368421	0.25	0.25	0.5131578947368421	T	G	3	-12.4	1.0381168931105096	1.0075127335102811
000649	152	0.2368421052631578	0.2105263157894736	0.3289473684210526	0.2236842105263158	0.5394736842105263	G	T	3	-24.6	1.250515526207412	1.0080415502359938
000650	152	0.2763157894736842	0.2763157894736842	0.2368421052631578	0.2105263157894736	0.5131578947368421	A	C	3	-19.1	0.7518594808794455	1.0017083865771776
000651	152	0.2105263157894736	0.3157894736842105	0.2236842105263158	0.25	0.5394736842105263	C	A	3	-15.4	1.176160777770754	1.0025254628515214
000652	152	0.2302631578947368	0.2697368421052631	0.2302631578947368	0.2697368421052631	0.5	G	T	3	-10.9	1.167900722050689	1.0002856988500994
000653	152	0.25	0.25	0.2368421052631578	0.2631578947368421	0.4868421052631579	A	G	3	-16.6	0.8640445858816796	0.9895541350137758
000654	152	0.25	0.2368421052631578	0.2368421052631578	0.2763157894736842	0.4736842105263157	C	C	3	-15.4	0.7979935332830239	0.9980137825017548
000655	152	0.2565789473684211	0.2434210526315789	0.2171052631578947	0.2828947368421052	0.4605263157894737	G	C	3	-8.5	1.1814303449535677	0.9881695906285042
000656	152	0.2828947368421052	0.2039473684210526	0.2828947368421052	0.2302631578947368	0.4868421052631579	G	C	3	-21.7	1.0808719301824998	0.9927651716150616
000657	152	0.2434210526315789	0.2828947368421052	0.2434210526315789	0.2302631578947368	0.5263157894736842	A	G	3	-17.1	1.5700439674333095	1.003762287546103
000658	152	0.2565789473684211	0.2434210526315789	0.2171052631578947	0.2828947368421052	0.4605263157894737	G	G	3	-12.8	0.8157500700668379	1.001512519168699
000659	152	0.2565789473684211	0.2960526315789473	0.2434210526315789	0.2039473684210526	0.5394736842105263	T	T	3	-15.9	0.9596568798127172	1.001094031980956
000660	152	0.25	0.2368421052631578	0.25	0.2631578947368421	0.4868421052631579	G	T	3	-16.7	0.9596300680235694	0.9950740872037134
000661	152	0.25	0.2105263157894736	0.2631578947368421	0.2763157894736842	0.4736842105263157	T	C	3	-10.0	1.3959385328915366	0.9966906666451172
000662	152	0.2236842105263158	0.2368421052631578	0.25	0.2894736842105263	0.4868421052631579	G	A	3	-15.6	0.9918910097321364	0.9955217457177892
000663	152	0.2105263157894736	0.2368421052631578	0.25	0.3026315789473684	0.4868421052631579	G	G	3	-13.6	1.2133098518817296	0.995731311992666
000664	152	0.2631578947368421	0.25	0.2631578947368421	0.2236842105263158	0.5131578947368421	A	T	3	-25.1	0.714102174486787	0.9982116660209216
000665	152	0.2434210526315789	0.2434210526315789	0.2434210526315789	0.2697368421052631	0.4868421052631579	T	T	3	-11.2	0.9596695922062812	0.997425292865496
000666	152	0.2697368421052631	0.2828947368421052	0.2434210526315789	0.2039473684210526	0.5263157894736842	C	G	3	-12.4	0.7114394335305246	1.008404340352097
000667	152	0.2631578947368421	0.2105263157894736	0.2894736842105263	0.2368421052631578	0.5	T	G	3	-14.1	0.7849503916867582	0.999659862543794
000668	152	0.2434210526315789	0.2828947368421052	0.2565789473684211	0.2171052631578947	0.5394736842105263	C	A	3	-18.0	1.1897157371386065	1.0013773422638943
000669	152	0.2565789473684211	0.2828947368421052	0.2171052631578947	0.2434210526315789	0.5	T	A	3	-9.4	1.2128251720275545	0.9992715274750988
000670	152	0.2434210526315789	0.2697368421052631	0.2171052631578947	0.2697368421052631	0.4868421052631579	C	C	3	-14.3	0.5929601971977	1.006666042639444
000671	152	0.2434210526315789	0.2434210526315789	0.2434210526315789	0.2697368421052631	0.4868421052631579	T	A	3	-12.9	1.1114926988995562	0.9966760498667032
000672	152	0.2763157894736842	0.25	0.2105263157894736	0.2631578947368421	0.4605263157894737	G	C	3	-10.8	0.7008819583894819	0.999453869300152
000673	152	0.1907894736842105	0.2565789473684211	0.2697368421052631	0.2828947368421052	0.5263157894736842	C	G	3	-13.5	1.988326977668707	0.998012264579823
000674	152	0.2565789473684211	0.2171052631578947	0.2828947368421052	0.2434210526315789	0.5	G	A	3	-21.9	0.787837459671304	0.9987332542649628
000675	152	0.2171052631578947	0.2565789473684211	0.2828947368421052	0.2434210526315789	0.5394736842105263	G	G	3	-17.0	1.229359400267641	1.0057844404468348
000676	152	0.2368421052631578	0.2236842105263158	0.25	0.2894736842105263	0.4736842105263157	A	C	3	-17.2	1.1945475522602833	0.9950116450919324
000677	152	0.2434210526315789	0.2434210526315789	0.2302631578947368	0.2828947368421052	0.4736842105263157	C	C	3	-21.1	0.920258603114657	1.0032429360887734
000678	152	0.2697368421052631	0.2039473684210526	0.2697368421052631	0.2565789473684211	0.4736842105263157	C	T	3	-13.9	0.5836428103798227	0.9984562371748226
000679	152	0.2105263157894736	0.2368421052631578	0.2894736842105263	0.2631578947368421	0.5263157894736842	G	C	3	-15.2	1.3992589743112689	0.994501919631666
000680	152	0.2828947368421052	0.1907894736842105	0.2828947368421052	0.2434210526315789	0.4736842105263157	C	T	3	-10.3	0.7349765956306619	1.0022513888050035
000681	152	0.2302631578947368	0.2697368421052631	0.2434210526315789	0.2565789473684211	0.5131578947368421	C	T	3	-16.6	0.7906141383427769	0.998941414054256
000682	152	0.2302631578947368	0.2171052631578947	0.2828947368421052	0.2697368421052631	0.5	T	T	3	-17.1	0.5945888409561674	0.992746924096078
000683	152	0.2894736842105263	0.1842105263157894	0.2763157894736842	0.25	0.4605263157894737	G	C	3	-12.5	0.7308018316294272	0.990502484169953
000684	152	0.2368421052631578	0.2631578947368421	0.2631578947368421	0.2368421052631578	0.5263157894736842	A	T	3	-17.8	1.261892516356394	1.004665466432728
000685	152	0.2697368421052631	0.2565789473684211	0.2565789473684211	0.2171052631578947	0.5131578947368421	A	G	3	-19.0	0.9636657199756616	1.0033489873160526
000686	152	0.3026315789473684	0.2105263157894736	0.2631578947368421	0.2236842105263158	0.4736842105263157	G	T	3	-14.1	0.5962379909495675	1.0025868684906416
000687	152	0.2763157894736842	0.2763157894736842	0.2236842105263158	0.2236842105263158	0.5	C	C	3	-15.6	1.01851286907361	1.0001916151240249
000688	152	0.2236842105263158	0.2763157894736842	0.2631578947368421	0.2368421052631578	0.5394736842105263	C	T	3	-18.5	1.0132772533515102	1.0124912400308603
000689	152	0.2631578947368421	0.25	0.25	0.2368421052631578	0.5	T	A	3	-16.6	0.8733738522950083	0.998568304600122
000690	152	0.2763157894736842	0.2368421052631578	0.2368421052631578	0.25	0.4736842105263157	T	C	3	-14.7	0.522914253659819	1.0019455207271484
000691	152	0.2368421052631578	0.25	0.2631578947368421	0.25	0.5131578947368421	G	G	3	-21.3	1.1710951438613395	0.9988874170872388
000692	152	0.2171052631578947	0.2565789473684211	0.2565789473684211	0.2697368421052631	0.5131578947368421	C	T	3	-14.6	1.1439169936850195	1.000477432166291
000693	152	0.1973684210526315	0.2631578947368421	0.2368421052631578	0.3026315789473684	0.5	T	T	3	-13.7	1.042926669079485	0.9905394324529648
000694	152	0.2434210526315789	0.2828947368421052	0.2171052631578947	0.2565789473684211	0.5	G	A	3	-16.2	0.916224097698682	1.0025241610149818
000695	152	0.2236842105263158	0.2631578947368421	0.2368421052631578	0.2763157894736842	0.5	G	G	3	-16.2	1.3480638181770503	0.9982156871599616
000696	152	0.2763157894736842	0.2368421052631578	0.2368421052631578	0.25	0.4736842105263157	T	G	3	-18.1	0.5525655533200069	1.004315546182018
000697	152	0.2105263157894736	0.2631578947368421	0.2763157894736842	0.25	0.5394736842105263	A	C	3	-25.4	1.020095181266698	1.0052651203370788
000698	152	0.25	0.2368421052631578	0.2631578947368421	0.25	0.5	T	C	3	-14.7	0.599670362306116	1.0027249603507895
000699	152	0.1578947368421052	0.2631578947368421	0.25	0.3289473684210526	0.5131578947368421	T	C	3	-12.2	1.3945875072038758	0.9999669912943976
000700	152	0.2697368421052631	0.3092105263157895	0.2171052631578947	0.2039473684210526	0.5263157894736842	G	A	3	-15.4	0.8544931239052262	0.9989607222584552
000701	152	0.2960526315789473	0.2565789473684211	0.2434210526315789	0.2039473684210526	0.5	A	G	3	-12.9	0.8000447728616341	1.0026642460253437
000702	152	0.1907894736842105	0.2960526315789473	0.2302631578947368	0.2828947368421052	0.5263157894736842	C	A	3	-13.8	1.3126869980997475	0.9998783851033184
000703	152	0.2697368421052631	0.2171052631578947	0.2960526315789473	0.2171052631578947	0.5131578947368421	G	A	3	-19.7	0.5761142718858225	1.0060350534336469
000704	152	0.2763157894736842	0.2236842105263158	0.2631578947368421	0.2368421052631578	0.4868421052631579	C	T	3	-18.9	0.6514582948398474	0.9986061690662724
000705	152	0.2828947368421052	0.1907894736842105	0.2828947368421052	0.2434210526315789	0.4736842105263157	G	G	3	-13.3	0.7464706865411534	0.9989380770453884
000706	152	0.2236842105263158	0.2236842105263158	0.2894736842105263	0.2631578947368421	0.5131578947368421	A	C	3	-17.1	1.4822341477125436	0.9987665119246624
000707	152	0.3092105263157895	0.2302631578947368	0.2302631578947368	0.2302631578947368	0.4605263157894737	A	T	3	-9.6	0.6941825207857713	0.9962605849605396
000708	152	0.2236842105263158	0.25	0.2631578947368421	0.2631578947368421	0.5131578947368421	C	T	3	-18.8	0.7912393102357778	1.003239326810023
000709	152	0.2039473684210526	0.2565789473684211	0.2697368421052631	0.2697368421052631	0.5263157894736842	T	G	3	-14.8	0.8873082336698851	0.998995029948545
000710	152	0.2434210526315789	0.2171052631578947	0.3223684210526316	0.2171052631578947	0.5394736842105263	A	G	3	-17.1	0.9632166953409624	0.9965904776252816
000711	152	0.2631578947368421	0.1578947368421052	0.3157894736842105	0.2631578947368421	0.4736842105263157	A	A	3	-10.2	0.5836630570456075	0.9965381367772472
000712	152	0.2828947368421052	0.2960526315789473	0.2171052631578947	0.2039473684210526	0.5131578947368421	A	T	3	-15.4	0.7371268497467492	0.9990071512181014
000713	152	0.2434210526315789	0.2171052631578947	0.2697368421052631	0.2697368421052631	0.4868421052631579	G	G	3	-17.8	0.7819099851709324	0.991936546459131
000714	152	0.3026315789473684	0.25	0.25	0.1973684210526315	0.5	G	G	3	-18.0	0.4955145118549761	0.9942232455149956
000715	152	0.2763157894736842	0.25	0.2236842105263158	0.25	0.4736842105263157	G	C	3	-18.2	0.8040173952925271	0.9994699414747744
000716	152	0.2302631578947368	0.2697368421052631	0.2039473684210526	0.2960526315789473	0.4736842105263157	T	C	3	-13.0	1.1634623035314495	0.9951160655319694
000717	152	0.3092105263157895	0.1907894736842105	0.2828947368421052	0.2171052631578947	0.4736842105263157	A	A	3	-20.5	0.5277624514675633	0.99425505864479
000718	152	0.2434210526315789	0.2565789473684211	0.2828947368421052	0.2171052631578947	0.5394736842105263	A	G	3	-18.7	0.9150708019314264	1.0045004015113836
000719	152	0.2236842105263158	0.2368421052631578	0.3026315789473684	0.2368421052631578	0.5394736842105263	C	C	3	-18.9	1.0460790886864673	1.0045591041994464
000720	152	0.2565789473684211	0.2697368421052631	0.1907894736842105	0.2828947368421052	0.4605263157894737	C	T	3	-12.9	0.8784446827910041	1.0031861814502872
000721	152	0.2105263157894736	0.2763157894736842	0.2631578947368421	0.25	0.5394736842105263	T	C	3	-15.2	1.2823193680882676	1.0032191547313316
000722	152	0.2368421052631578	0.25	0.2894736842105263	0.2236842105263158	0.5394736842105263	C	C	3	-18.4	1.2975853101720665	1.000701843411014
000723	152	0.3092105263157895	0.2302631578947368	0.3092105263157895	0.1513157894736842	0.5394736842105263	G	C	3	-15.1	0.6549155722940003	1.0014217048916032
000724	152	0.2631578947368421	0.2368421052631578	0.2368421052631578	0.2631578947368421	0.4736842105263157	C	A	3	-14.1	0.6410525732822593	0.991733960025186
000725	152	0.2171052631578947	0.2302631578947368	0.2828947368421052	0.2697368421052631	0.5131578947368421	T	T	3	-22.4	1.176008307333545	0.9957999603322902
000726	152	0.2565789473684211	0.2302631578947368	0.2697368421052631	0.2434210526315789	0.5	G	T	3	-14.2	0.5605925794770854	1.0013381755634154
000727	152	0.2960526315789473	0.2302631578947368	0.2828947368421052	0.1907894736842105	0.5131578947368421	A	A	3	-21.4	0.4585538098089013	1.003817568256769
000728	152	0.1842105263157894	0.2763157894736842	0.2631578947368421	0.2763157894736842	0.5394736842105263	G	G	3	-17.6	1.2755769481205717	1.0143294002152914
000729	152	0.2368421052631578	0.1973684210526315	0.2631578947368421	0.3026315789473684	0.4605263157894737	C	A	3	-11.8	0.922110510884758	0.9990506446341628
000730	152	0.25	0.2368421052631578	0.2894736842105263	0.2236842105263158	0.5263157894736842	T	G	3	-20.1	0.8269870423337866	1.007049704383686
000731	152	0.2828947368421052	0.2302631578947368	0.2302631578947368	0.2565789473684211	0.4605263157894737	T	A	3	-9.8	0.6189581908836372	0.9959532024247116
000732	152	0.2368421052631578	0.2105263157894736	0.3157894736842105	0.2368421052631578	0.5263157894736842	T	T	3	-19.1	1.012869911928897	0.9915937170467748
000733	152	0.2236842105263158	0.2368421052631578	0.2763157894736842	0.2631578947368421	0.5131578947368421	G	G	3	-20.9	1.181781861251081	0.9927759319954572
000734	152	0.25	0.1710526315789473	0.2894736842105263	0.2894736842105263	0.4605263157894737	G	T	3	-10.8	1.2442641708982751	0.9886516263177336
000735	152	0.2368421052631578	0.1973684210526315	0.3289473684210526	0.2368421052631578	0.5263157894736842	C	G	3	-12.9	1.3526718834350129	1.001758375326104
000736	152	0.2171052631578947	0.2697368421052631	0.2434210526315789	0.2697368421052631	0.5131578947368421	T	G	3	-19.6	1.1774542145656908	1.0077343655815123
000737	152	0.2565789473684211	0.2565789473684211	0.2828947368421052	0.2039473684210526	0.5394736842105263	A	A	3	-20.6	0.9584094438158964	1.0030138003629705
000738	152	0.2631578947368421	0.2236842105263158	0.2631578947368421	0.25	0.4868421052631579	A	T	3	-17.5	0.8042801961090197	0.9909263195421788
000739	152	0.2434210526315789	0.2302631578947368	0.2960526315789473	0.2302631578947368	0.5263157894736842	C	A	3	-15.6	1.249671861706819	1.0044739834797352
000740	152	0.2565789473684211	0.2565789473684211	0.2828947368421052	0.2039473684210526	0.5394736842105263	A	G	3	-17.8	0.976453469868726	1.0100798628774337
000741	152	0.2631578947368421	0.2631578947368421	0.25	0.2236842105263158	0.5131578947368421	C	G	3	-19.8	0.7728571446191581	1.0082572957969056
000742	152	0.3026315789473684	0.2105263157894736	0.3026315789473684	0.1842105263157894	0.5131578947368421	G	G	3	-13.2	0.3282050833448204	0.9971693673703316
000743	152	0.3552631578947368	0.2105263157894736	0.25	0.1842105263157894	0.4605263157894737	A	G	3	-10.6	0.2878442370900233	1.012397458837431
000744	152	0.2368421052631578	0.2236842105263158	0.2894736842105263	0.25	0.5131578947368421	T	T	3	-18.7	0.9909585629488716	0.9932971962832606
000745	152	0.2763157894736842	0.2368421052631578	0.2763157894736842	0.2105263157894736	0.5131578947368421	A	A	3	-14.5	0.7351455169945837	1.002228356741802
000746	152	0.2631578947368421	0.2631578947368421	0.2763157894736842	0.1973684210526315	0.5394736842105263	G	G	3	-14.2	0.8265797100196006	1.015231225817621
000747	152	0.2894736842105263	0.2894736842105263	0.1710526315789473	0.25	0.4605263157894737	C	A	3	-13.6	0.4889635755569604	1.0009937515547958
000748	152	0.2368421052631578	0.1973684210526315	0.2763157894736842	0.2894736842105263	0.4736842105263157	T	G	3	-12.6	0.8194257324574021	0.9970279931736156
000749	152	0.2763157894736842	0.2763157894736842	0.2236842105263158	0.2236842105263158	0.5	A	T	3	-14.5	0.8116912547596005	1.00332632937404
000750	152	0.2565789473684211	0.2302631578947368	0.2302631578947368	0.2828947368421052	0.4605263157894737	A	A	3	-9.6	0.748120839340591	0.9868772185421928
000751	152	0.2828947368421052	0.2434210526315789	0.2302631578947368	0.2434210526315789	0.4736842105263157	A	C	3	-12.7	0.672035467640425	1.0020789027752928
000752	152	0.2368421052631578	0.2368421052631578	0.2763157894736842	0.25	0.5131578947368421	T	C	3	-19.9	1.27707819100731	1.0011177756395755
000753	152	0.2565789473684211	0.2697368421052631	0.2565789473684211	0.2171052631578947	0.5263157894736842	T	T	3	-18.6	1.1724811702143836	1.001744231003563
000754	152	0.2763157894736842	0.2105263157894736	0.2631578947368421	0.25	0.4736842105263157	A	A	3	-19.1	0.8272169628176518	0.9896045152969952
000755	152	0.2828947368421052	0.2302631578947368	0.2434210526315789	0.2434210526315789	0.4736842105263157	A	G	3	-8.6	0.7493447743800821	0.9985542746566072
000756	152	0.2828947368421052	0.2039473684210526	0.2565789473684211	0.2565789473684211	0.4605263157894737	A	T	3	-17.5	0.3135452466315134	1.0044475810588016
000757	152	0.2236842105263158	0.2631578947368421	0.2368421052631578	0.2763157894736842	0.5	C	A	3	-15.4	0.7263998662013466	0.996197839946976
000758	152	0.2631578947368421	0.2368421052631578	0.2368421052631578	0.2631578947368421	0.4736842105263157	G	T	3	-14.4	0.682963998856061	0.9952450327768944
000759	152	0.2697368421052631	0.2960526315789473	0.2039473684210526	0.2302631578947368	0.5	T	T	3	-16.2	0.9601753004144318	0.999678913449993
000760	152	0.2434210526315789	0.2697368421052631	0.2171052631578947	0.2697368421052631	0.4868421052631579	A	C	3	-20.7	1.245633101104246	0.9955172955461926
000761	152	0.2697368421052631	0.2039473684210526	0.2828947368421052	0.2434210526315789	0.4868421052631579	C	A	3	-17.5	0.7765420763374248	0.9967529241907368
000762	152	0.2828947368421052	0.2302631578947368	0.2302631578947368	0.2565789473684211	0.4605263157894737	A	C	3	-16.0	0.4344103443042741	1.001597644589492
000763	152	0.2434210526315789	0.2960526315789473	0.2302631578947368	0.2302631578947368	0.5263157894736842	G	A	3	-18.0	0.986588126405192	1.0061406802421398
000764	152	0.2697368421052631	0.2171052631578947	0.2697368421052631	0.2434210526315789	0.4868421052631579	A	T	3	-14.3	0.927242675534495	1.0054410989136129
000765	152	0.2434210526315789	0.2960526315789473	0.2434210526315789	0.2171052631578947	0.5394736842105263	C	T	3	-12.6	0.805264684652327	1.0025441059946294
000766	152	0.2697368421052631	0.2565789473684211	0.2434210526315789	0.2302631578947368	0.5	T	A	3	-15.2	0.6501212895707545	1.009184321151956
000767	152	0.2302631578947368	0.2697368421052631	0.2565789473684211	0.2434210526315789	0.5263157894736842	C	A	3	-14.6	1.3410231155620642	1.0135338509744694
000768	152	0.2236842105263158	0.25	0.2894736842105263	0.2368421052631578	0.5394736842105263	C	G	3	-13.7	1.0651866171373163	1.0005187026670117
000769	152	0.2105263157894736	0.25	0.2631578947368421	0.2763157894736842	0.5131578947368421	G	C	3	-11.8	1.5578164514031796	1.000851014862467
000770	152	0.25	0.25	0.2763157894736842	0.2236842105263158	0.5263157894736842	C	G	3	-11.4	1.0052977591516623	0.9923380905074304
000771	152	0.1842105263157894	0.25	0.2894736842105263	0.2763157894736842	0.5394736842105263	A	T	3	-13.9	2.23420133036435	1.0039916609646975
000772	152	0.2236842105263158	0.2894736842105263	0.1710526315789473	0.3157894736842105	0.4605263157894737	C	T	3	-8.9	1.0105521353889366	0.9954845587807808
000773	152	0.2565789473684211	0.2697368421052631	0.2434210526315789	0.2302631578947368	0.5131578947368421	A	C	3	-20.4	0.5346118127489996	0.9980802056049012
000774	152	0.2828947368421052	0.1776315789473684	0.3092105263157895	0.2302631578947368	0.4868421052631579	G	T	3	-13.0	0.5354423918720911	0.9945478817103066
000775	152	0.2763157894736842	0.25	0.25	0.2236842105263158	0.5	T	C	3	-17.1	0.5110504631420366	1.0054754938717738
000776	152	0.2302631578947368	0.2828947368421052	0.2434210526315789	0.2434210526315789	0.5263157894736842	A	T	3	-12.6	0.7688518129711176	1.0008909086643036
000777	152	0.2171052631578947	0.2697368421052631	0.2697368421052631	0.2434210526315789	0.5394736842105263	C	C	3	-15.6	1.1628847897309482	1.0118990464757311
000778	152	0.3092105263157895	0.2302631578947368	0.2434210526315789	0.2171052631578947	0.4736842105263157	T	C	3	-18.2	0.2672934836033792	1.0076430863288963
000779	152	0.2105263157894736	0.2894736842105263	0.2236842105263158	0.2763157894736842	0.5131578947368421	G	C	3	-16.0	0.8831158860575923	0.9961881328070727
000780	152	0.2434210526315789	0.2434210526315789	0.2960526315789473	0.2171052631578947	0.5394736842105263	A	C	3	-23.5	0.7082939971122612	1.013320875631537
000781	152	0.2828947368421052	0.2828947368421052	0.2171052631578947	0.2171052631578947	0.5	C	A	3	-11.5	0.6542612322827296	1.0008609592979896
000782	152	0.25	0.2894736842105263	0.25	0.2105263157894736	0.5394736842105263	T	G	3	-19.7	0.8145314390834284	1.008081221445686
000783	152	0.2368421052631578	0.2631578947368421	0.25	0.25	0.5131578947368421	G	C	2	-22.5	1.3267632724300615	1.0020929304863848
000784	152	0.2302631578947368	0.2565789473684211	0.2697368421052631	0.2434210526315789	0.5263157894736842	A	G	3	-12.2	0.915606968291384	1.0011838839854648
000785	152	0.2565789473684211	0.2302631578947368	0.2697368421052631	0.2434210526315789	0.5	C	T	3	-16.8	1.1362046283317695	0.9948903374133145
000786	152	0.2631578947368421	0.25	0.2631578947368421	0.2236842105263158	0.5131578947368421	A	T	3	-13.8	0.99769239652915	0.9987715463209248
000787	152	0.2697368421052631	0.2302631578947368	0.2697368421052631	0.2302631578947368	0.5	T	A	3	-14.3	0.8795321474792525	1.0028201129823644
000788	152	0.2236842105263158	0.3026315789473684	0.1842105263157894	0.2894736842105263	0.4868421052631579	G	G	3	-11.0	0.9286839971177144	0.9968988588152026
000789	152	0.2960526315789473	0.2434210526315789	0.2302631578947368	0.2302631578947368	0.4736842105263157	A	A	3	-13.5	0.333204380933971	0.9970186327702386
000790	152	0.2236842105263158	0.2631578947368421	0.2368421052631578	0.2763157894736842	0.5	A	G	3	-9.7	0.9973172351153574	0.9990303555810464
000791	152	0.1907894736842105	0.2302631578947368	0.2565789473684211	0.3223684210526316	0.4868421052631579	T	T	3	-17.1	1.2016404294759315	0.9951850629962457
000792	152	0.2828947368421052	0.2828947368421052	0.1907894736842105	0.2434210526315789	0.4736842105263157	C	C	3	-12.0	0.637178657855455	1.006139549703204
000793	152	0.25	0.2631578947368421	0.25	0.2368421052631578	0.5131578947368421	A	T	3	-13.3	0.7012662289287331	1.0057910636622518
000794	152	0.25	0.2368421052631578	0.25	0.2631578947368421	0.4868421052631579	T	T	3	-13.7	0.514848410677258	0.9984562371748216
000795	152	0.2565789473684211	0.2302631578947368	0.2960526315789473	0.2171052631578947	0.5263157894736842	C	G	3	-15.9	0.7302398166839196	1.002899619998776
000796	152	0.2631578947368421	0.2631578947368421	0.2236842105263158	0.25	0.4868421052631579	G	A	3	-16.7	0.458251050316656	0.9952697996758196
000797	152	0.2631578947368421	0.25	0.25	0.2368421052631578	0.5	C	T	3	-15.0	0.7722687551639537	0.9955498173894476
000798	152	0.2236842105263158	0.2105263157894736	0.2631578947368421	0.3026315789473684	0.4736842105263157	T	T	3	-15.7	0.8924104012905218	0.9946328703885164
000799	152	0.2236842105263158	0.25	0.25	0.2763157894736842	0.5	C	A	3	-16.1	1.3871926260260636	0.9913495065398912
000800	152	0.2894736842105263	0.2236842105263158	0.2368421052631578	0.25	0.4605263157894737	G	C	3	-13.6	0.8773771447154207	0.9945071306906428
000801	152	0.2828947368421052	0.2828947368421052	0.2171052631578947	0.2171052631578947	0.5	T	A	3	-21.2	0.5789584105425044	0.9984986624421354
000802	152	0.25	0.1973684210526315	0.2763157894736842	0.2763157894736842	0.4736842105263157	G	C	3	-16.3	1.4139312041199128	0.9870523324467813
000803	152	0.2565789473684211	0.2565789473684211	0.2565789473684211	0.2302631578947368	0.5131578947368421	C	G	3	-17.0	1.0079162828149844	0.9902009883760152
000804	152	0.2368421052631578	0.2105263157894736	0.25	0.3026315789473684	0.4605263157894737	A	G	3	-11.3	0.9610753270956628	0.9939681416206232
000805	152	0.2105263157894736	0.2894736842105263	0.2105263157894736	0.2894736842105263	0.5	T	T	3	-14.8	0.9584044759067232	0.9942447907553772
000806	152	0.2763157894736842	0.2236842105263158	0.2894736842105263	0.2105263157894736	0.5131578947368421	T	G	3	-17.1	0.5325994281632442	0.995077490743134
000807	152	0.2763157894736842	0.25	0.2236842105263158	0.25	0.4736842105263157	T	A	3	-14.9	0.3234970882849131	1.0013139386401768
000808	152	0.2039473684210526	0.2039473684210526	0.2697368421052631	0.3223684210526316	0.4736842105263157	T	A	3	-14.2	0.945189041962748	0.9946600871666034
000809	152	0.1907894736842105	0.2302631578947368	0.2565789473684211	0.3223684210526316	0.4868421052631579	A	A	3	-14.5	1.2136343532003688	0.995704684944155
000810	152	0.2368421052631578	0.2236842105263158	0.2763157894736842	0.2631578947368421	0.5	C	A	3	-23.0	1.280586804757635	0.9936731161596324
000811	152	0.2697368421052631	0.2565789473684211	0.2039473684210526	0.2697368421052631	0.4605263157894737	T	G	3	-11.7	0.4925861205801435	0.9948127292462438
000812	152	0.2236842105263158	0.25	0.25	0.2763157894736842	0.5	G	C	3	-19.7	1.0661426429587888	1.0016472652998984
000813	152	0.2171052631578947	0.1776315789473684	0.3355263157894737	0.2697368421052631	0.5131578947368421	G	A	3	-16.5	1.293523821571576	0.9901185776883336
000814	152	0.2105263157894736	0.25	0.2763157894736842	0.2631578947368421	0.5263157894736842	G	G	3	-22.2	1.3211736393527302	1.0060178492708385
000815	152	0.2434210526315789	0.2039473684210526	0.2960526315789473	0.2565789473684211	0.5	G	C	3	-11.1	0.9109459506763532	0.9933570380973432
000816	152	0.25	0.2894736842105263	0.25	0.2105263157894736	0.5394736842105263	A	C	3	-23.4	1.0853333156628746	1.0045977343265733
000817	152	0.2763157894736842	0.2631578947368421	0.1973684210526315	0.2631578947368421	0.4605263157894737	C	A	3	-8.1	0.7159672396400717	0.9925358830285916
000818	152	0.2434210526315789	0.2565789473684211	0.2565789473684211	0.2434210526315789	0.5131578947368421	G	G	3	-18.1	1.0587428787271582	1.0005113491116833
000819	152	0.2236842105263158	0.2631578947368421	0.25	0.2631578947368421	0.5131578947368421	A	C	3	-19.9	1.3203301021347842	1.00029289341472
000820	152	0.25	0.2894736842105263	0.2105263157894736	0.25	0.5	C	C	3	-19.4	0.7039161862158175	1.0057071000780702
000821	152	0.25	0.2368421052631578	0.2763157894736842	0.2368421052631578	0.5131578947368421	T	G	3	-17.1	1.0680051491473144	1.00045829177432
000822	152	0.2894736842105263	0.2236842105263158	0.2368421052631578	0.25	0.4605263157894737	A	A	3	-13.6	0.5417448419260872	1.0024254094282934
000823	152	0.2434210526315789	0.2434210526315789	0.2565789473684211	0.2565789473684211	0.5	T	C	3	-19.6	0.9154067658872468	1.0026136366319625
000824	152	0.2434210526315789	0.2828947368421052	0.2565789473684211	0.2171052631578947	0.5394736842105263	C	T	3	-20.2	0.7694269156705211	1.006584458047567
000825	152	0.2960526315789473	0.2565789473684211	0.2565789473684211	0.1907894736842105	0.5131578947368421	A	C	3	-15.1	0.4332099436623619	1.0086110152994998
000826	152	0.2697368421052631	0.2039473684210526	0.2828947368421052	0.2434210526315789	0.4868421052631579	T	G	3	-17.5	0.6724930703329869	0.999428051203872
000827	152	0.2763157894736842	0.2368421052631578	0.25	0.2368421052631578	0.4868421052631579	C	A	3	-14.0	0.5515743478471133	1.0060075656321978
000828	152	0.2434210526315789	0.2434210526315789	0.2828947368421052	0.2302631578947368	0.5263157894736842	G	C	3	-12.1	0.8152990274298445	1.0084841672421267
000829	152	0.2302631578947368	0.2302631578947368	0.2828947368421052	0.2565789473684211	0.5131578947368421	A	T	3	-15.1	1.343462639903371	1.0068115832827
000830	152	0.3026315789473684	0.2763157894736842	0.2105263157894736	0.2105263157894736	0.4868421052631579	C	A	3	-12.2	0.6242094125782812	0.9940091224399372
000831	152	0.2236842105263158	0.25	0.2894736842105263	0.2368421052631578	0.5394736842105263	T	T	3	-19.1	1.2667395498562024	1.001931864006927
000832	152	0.2763157894736842	0.2105263157894736	0.25	0.2631578947368421	0.4605263157894737	G	A	3	-12.0	0.84815518245989	1.002005626076896
000833	152	0.2828947368421052	0.2302631578947368	0.2565789473684211	0.2302631578947368	0.4868421052631579	C	A	3	-14.2	0.6426784162996726	1.0052752061040626
000834	152	0.2763157894736842	0.2236842105263158	0.2631578947368421	0.2368421052631578	0.4868421052631579	A	T	3	-15.8	0.8416947918099505	1.0022644622028625
000835	152	0.1973684210526315	0.2894736842105263	0.2368421052631578	0.2763157894736842	0.5263157894736842	C	T	3	-16.8	1.7936357527000093	1.00420441098546
000836	152	0.2565789473684211	0.2171052631578947	0.2565789473684211	0.2697368421052631	0.4736842105263157	T	C	3	-20.0	0.6988357008479371	0.9988019311342948
000837	152	0.2236842105263158	0.2631578947368421	0.2631578947368421	0.25	0.5263157894736842	T	G	3	-21.9	1.014793002041295	1.0121469150913207
000838	152	0.2697368421052631	0.2302631578947368	0.2302631578947368	0.2697368421052631	0.4605263157894737	C	T	3	-9.4	0.6993137021336939	0.9987336391044264
000839	152	0.2171052631578947	0.3223684210526316	0.2171052631578947	0.2434210526315789	0.5394736842105263	G	C	3	-15.1	1.046112742657995	1.006739990445993
000840	152	0.2039473684210526	0.2960526315789473	0.2434210526315789	0.2565789473684211	0.5394736842105263	C	A	3	-18.3	0.5092751105562988	1.007843228794724
000841	152	0.2368421052631578	0.2631578947368421	0.2368421052631578	0.2631578947368421	0.5	T	A	3	-13.6	0.9385955779636544	1.0001086156552057
000842	152	0.2631578947368421	0.1973684210526315	0.3026315789473684	0.2368421052631578	0.5	C	T	3	-12.8	0.3079365680519775	1.0021628422378956
000843	152	0.2697368421052631	0.2697368421052631	0.2434210526315789	0.2171052631578947	0.5131578947368421	T	T	3	-15.3	0.7899126136843847	0.9990300950189832
000844	152	0.2763157894736842	0.2236842105263158	0.2631578947368421	0.2368421052631578	0.4868421052631579	T	G	3	-16.2	0.6857616064327096	0.9981272866253812
000845	152	0.2236842105263158	0.2763157894736842	0.2368421052631578	0.2631578947368421	0.5131578947368421	T	A	3	-16.6	0.9066737506884436	1.0021659775778693
000846	152	0.2631578947368421	0.25	0.25	0.2368421052631578	0.5	C	C	3	-19.6	0.6769692382300917	1.005723653447248
000847	152	0.25	0.25	0.2763157894736842	0.2236842105263158	0.5263157894736842	G	T	3	-14.1	0.8926537799704455	1.0018188561039771
000848	152	0.2302631578947368	0.3486842105263157	0.1907894736842105	0.2302631578947368	0.5394736842105263	G	G	3	-9.9	1.0441313760306137	0.994458129248918
000849	152	0.2368421052631578	0.2368421052631578	0.2894736842105263	0.2368421052631578	0.5263157894736842	C	A	3	-10.7	1.44211607677296	1.001510788255541
000850	152	0.2828947368421052	0.1907894736842105	0.2697368421052631	0.2565789473684211	0.4605263157894737	G	G	3	-16.3	0.5714619677261706	0.993900595751398
000851	152	0.2960526315789473	0.1907894736842105	0.2697368421052631	0.2434210526315789	0.4605263157894737	G	G	3	-13.4	0.7788360268652247	0.9958780970679416
000852	152	0.25	0.2631578947368421	0.2368421052631578	0.25	0.5	C	T	3	-17.4	0.985091913835594	0.9900713977612547
000853	152	0.2828947368421052	0.2434210526315789	0.2302631578947368	0.2434210526315789	0.4736842105263157	C	G	3	-16.5	0.636505678618989	1.008495283366046
000854	152	0.2631578947368421	0.2368421052631578	0.25	0.25	0.4868421052631579	T	G	3	-18.8	0.6918177197448374	0.9998105463847972
000855	152	0.2631578947368421	0.2631578947368421	0.2631578947368421	0.2105263157894736	0.5263157894736842	C	G	3	-14.7	0.5434514558581397	1.0082505653542877
000856	152	0.25	0.2368421052631578	0.2631578947368421	0.25	0.5	C	G	3	-16.1	0.6667459300148302	0.9983073338527814
000857	152	0.1907894736842105	0.2960526315789473	0.2302631578947368	0.2828947368421052	0.5263157894736842	T	T	3	-20.2	1.1117129798739456	1.0006354894468912
000858	152	0.25	0.2631578947368421	0.25	0.2368421052631578	0.5131578947368421	C	G	3	-15.1	0.7945429695249714	1.0070311283045303
000859	152	0.1907894736842105	0.2697368421052631	0.2565789473684211	0.2828947368421052	0.5263157894736842	C	T	3	-18.2	1.255024899493847	1.00098077993612
000860	152	0.2434210526315789	0.2697368421052631	0.2302631578947368	0.2565789473684211	0.5	C	C	3	-14.4	0.521393799711846	1.0078445642267786
000861	152	0.2236842105263158	0.2236842105263158	0.3026315789473684	0.25	0.5263157894736842	T	C	3	-17.1	0.8555886964463938	0.9938170687974878
000862	152	0.2368421052631578	0.2368421052631578	0.2631578947368421	0.2631578947368421	0.5	G	C	3	-20.0	0.8820672351500198	1.005871217739055
000863	152	0.2565789473684211	0.2434210526315789	0.2302631578947368	0.2697368421052631	0.4736842105263157	A	A	3	-14.3	0.8586032578037722	0.9907343548270412
000864	152	0.2434210526315789	0.2828947368421052	0.2039473684210526	0.2697368421052631	0.4868421052631579	A	T	3	-12.2	0.9062573727093884	1.0017382643747357
000865	152	0.2302631578947368	0.2171052631578947	0.3223684210526316	0.2302631578947368	0.5394736842105263	A	T	3	-19.6	1.4698192184231762	1.0042815691780214
000866	152	0.2697368421052631	0.2565789473684211	0.2302631578947368	0.2434210526315789	0.4868421052631579	A	A	3	-18.0	0.7156899681988385	1.003745409647369
000867	152	0.2171052631578947	0.2960526315789473	0.2039473684210526	0.2828947368421052	0.5	A	C	3	-9.8	1.5190841508654491	1.0018283468610192
000868	152	0.2565789473684211	0.2171052631578947	0.2565789473684211	0.2697368421052631	0.4736842105263157	C	A	2	-12.1	0.7394541359344855	0.9925445613901842
000869	152	0.2828947368421052	0.2171052631578947	0.2565789473684211	0.2434210526315789	0.4736842105263157	C	T	3	-10.9	0.8052282885121945	1.002016921142778
000870	152	0.2894736842105263	0.1842105263157894	0.2763157894736842	0.25	0.4605263157894737	A	A	3	-13.8	0.4241145047163129	1.0009801563481158
000871	152	0.2434210526315789	0.2565789473684211	0.2302631578947368	0.2697368421052631	0.4868421052631579	A	A	3	-16.3	1.0191718249100108	1.0020378531094671
000872	152	0.3157894736842105	0.25	0.2236842105263158	0.2105263157894736	0.4736842105263157	A	C	3	-23.3	0.4194163202529773	1.0031136955678517
000873	152	0.2302631578947368	0.2828947368421052	0.2434210526315789	0.2434210526315789	0.5263157894736842	T	T	3	-19.9	1.4682837080406304	0.9957624891849276
000874	152	0.25	0.2236842105263158	0.2631578947368421	0.2631578947368421	0.4868421052631579	G	T	3	-14.4	0.8060480369823332	1.005841978279315
000875	152	0.2894736842105263	0.2236842105263158	0.2631578947368421	0.2236842105263158	0.4868421052631579	T	G	3	-19.1	0.3303865240953038	1.0056756600709107
000876	152	0.2039473684210526	0.2565789473684211	0.2828947368421052	0.2565789473684211	0.5394736842105263	G	T	3	-17.6	1.0750500675969137	0.9969127312277783
000877	152	0.2171052631578947	0.2697368421052631	0.2302631578947368	0.2828947368421052	0.5	T	C	3	-18.9	0.6071710696196154	0.9894892203256608
000878	152	0.2565789473684211	0.2565789473684211	0.2302631578947368	0.2565789473684211	0.4868421052631579	T	A	3	-15.2	0.8637672110707902	1.0060821205715405
000879	152	0.2105263157894736	0.2368421052631578	0.2631578947368421	0.2894736842105263	0.5	G	G	3	-16.9	0.782626891213379	0.9894145302162388
000880	152	0.3092105263157895	0.2302631578947368	0.2565789473684211	0.2039473684210526	0.4868421052631579	A	A	3	-17.4	0.2671959777672099	1.004583819361578
000881	152	0.1907894736842105	0.2828947368421052	0.2434210526315789	0.2828947368421052	0.5263157894736842	T	A	3	-13.6	1.805235480390616	0.9955372083890616
000882	152	0.2368421052631578	0.2236842105263158	0.2763157894736842	0.2631578947368421	0.5	G	G	3	-12.6	1.1605406242659144	1.0045917744593125
000883	152	0.2434210526315789	0.2960526315789473	0.2434210526315789	0.2171052631578947	0.5394736842105263	C	A	3	-13.4	0.9970239455874196	1.006745267477174
000884	152	0.2434210526315789	0.2697368421052631	0.2171052631578947	0.2697368421052631	0.4868421052631579	C	A	3	-13.3	0.6160999111164492	0.9941941938060448
000885	152	0.2302631578947368	0.2434210526315789	0.2565789473684211	0.2697368421052631	0.5	G	C	3	-12.3	0.8265547532063614	0.9961647022554768
000886	152	0.2565789473684211	0.2171052631578947	0.2434210526315789	0.2828947368421052	0.4605263157894737	C	A	3	-14.1	0.6067987515690585	0.988755412038595
000887	152	0.2565789473684211	0.2434210526315789	0.2434210526315789	0.2565789473684211	0.4868421052631579	C	T	3	-15.9	0.536922612008141	0.9942733581025204
000888	152	0.2368421052631578	0.2368421052631578	0.2368421052631578	0.2894736842105263	0.4736842105263157	T	A	3	-13.7	0.6605782901719688	0.9985673690780756
000889	152	0.2763157894736842	0.25	0.2236842105263158	0.25	0.4736842105263157	A	C	3	-16.8	0.5293122567570493	1.0071039820892798
000890	152	0.2236842105263158	0.2105263157894736	0.2631578947368421	0.3026315789473684	0.4736842105263157	A	T	3	-12.1	0.8353664665784163	0.9835919613075622
000891	152	0.2302631578947368	0.2434210526315789	0.2697368421052631	0.2565789473684211	0.5131578947368421	C	T	3	-23.4	0.9348431415155244	0.9932996854723304
000892	152	0.2236842105263158	0.3026315789473684	0.2105263157894736	0.2631578947368421	0.5131578947368421	A	A	3	-15.7	0.6641397350019771	0.9960026917482652
000893	152	0.3157894736842105	0.25	0.2368421052631578	0.1973684210526315	0.4868421052631579	G	A	3	-14.6	0.2945520594671406	1.010743816227765
000894	152	0.1710526315789473	0.2631578947368421	0.2631578947368421	0.3026315789473684	0.5263157894736842	G	G	3	-17.5	1.4885565317599696	1.001572172348191
000895	152	0.2171052631578947	0.2171052631578947	0.2565789473684211	0.3092105263157895	0.4736842105263157	A	A	3	-18.9	0.9638918268169347	1.001103153774158
000896	152	0.2171052631578947	0.2697368421052631	0.2302631578947368	0.2828947368421052	0.5	T	G	3	-14.2	1.104116610543091	1.0017122642155714
000897	152	0.2368421052631578	0.2105263157894736	0.2894736842105263	0.2631578947368421	0.5	C	C	3	-14.6	1.2863069734155377	0.9908573599373736
000898	152	0.25	0.2368421052631578	0.2763157894736842	0.2368421052631578	0.5131578947368421	C	T	3	-17.0	0.9830329352641723	0.996415189887993
000899	152	0.25	0.3026315789473684	0.2368421052631578	0.2105263157894736	0.5394736842105263	G	G	3	-19.3	0.7414511633539052	0.9984229724620398
000900	152	0.2631578947368421	0.25	0.2894736842105263	0.1973684210526315	0.5394736842105263	T	G	3	-21.8	1.2339161480982892	1.0037125866035932
000901	152	0.2828947368421052	0.2434210526315789	0.2697368421052631	0.2039473684210526	0.5131578947368421	A	C	3	-13.7	0.6910128987802369	1.01134628667948
000902	152	0.2763157894736842	0.3289473684210526	0.2105263157894736	0.1842105263157894	0.5394736842105263	C	C	3	-13.1	1.1045128945509024	1.005507281879757
000903	152	0.2236842105263158	0.2631578947368421	0.2631578947368421	0.25	0.5263157894736842	C	C	3	-16.3	1.3985885535235203	1.0027710002684018
000904	152	0.3092105263157895	0.2302631578947368	0.2302631578947368	0.2302631578947368	0.4605263157894737	T	T	3	-10.6	0.6288549936709414	0.9965465767496544
000905	152	0.3026315789473684	0.2368421052631578	0.2236842105263158	0.2368421052631578	0.4605263157894737	A	C	3	-12.9	1.041279956819899	0.9977690175413468
000906	152	0.2368421052631578	0.25	0.2631578947368421	0.25	0.5131578947368421	C	T	3	-16.2	1.0740803050335892	0.9984562371747526
000907	152	0.2368421052631578	0.25	0.2631578947368421	0.25	0.5131578947368421	A	G	3	-20.0	1.2618094094773191	0.9995754514085218
000908	152	0.2434210526315789	0.2302631578947368	0.3092105263157895	0.2171052631578947	0.5394736842105263	T	C	3	-16.7	0.9580039498829186	1.006551565810214
000909	152	0.2631578947368421	0.2894736842105263	0.2368421052631578	0.2105263157894736	0.5263157894736842	C	C	3	-15.8	1.126164785599845	0.9999279363555468
000910	152	0.2697368421052631	0.2828947368421052	0.1907894736842105	0.2565789473684211	0.4736842105263157	T	A	3	-13.1	0.8218961253568514	1.0064238438804745
000911	152	0.2631578947368421	0.2763157894736842	0.2105263157894736	0.25	0.4868421052631579	T	T	3	-10.3	0.9797060624222196	1.0014741264077534
000912	152	0.2171052631578947	0.2302631578947368	0.2697368421052631	0.2828947368421052	0.5	G	G	3	-14.6	1.391189770606391	0.998313557837934
000913	152	0.3026315789473684	0.2368421052631578	0.25	0.2105263157894736	0.4868421052631579	T	C	3	-11.1	0.7714620831806251	0.9944692562103228
000914	152	0.2171052631578947	0.2565789473684211	0.2828947368421052	0.2434210526315789	0.5394736842105263	T	G	3	-14.4	1.293213845782018	1.0100407918397236
000915	152	0.2368421052631578	0.2236842105263158	0.2894736842105263	0.25	0.5131578947368421	C	C	3	-16.8	1.307326718701148	0.9975876050439728
000916	152	0.25	0.3157894736842105	0.2105263157894736	0.2236842105263158	0.5263157894736842	C	A	3	-12.3	1.1131852395666595	1.002440212353586
000917	152	0.2302631578947368	0.2302631578947368	0.2697368421052631	0.2697368421052631	0.5	T	A	3	-25.4	0.7237911742090049	0.986111659727996
000918	152	0.1907894736842105	0.3092105263157895	0.2171052631578947	0.2828947368421052	0.5263157894736842	C	G	3	-13.2	1.3307456005570244	1.0037149141523851
000919	152	0.2565789473684211	0.2171052631578947	0.3092105263157895	0.2171052631578947	0.5263157894736842	G	A	3	-22.4	0.9045841205448564	1.005198718835647
000920	152	0.2763157894736842	0.2631578947368421	0.2368421052631578	0.2236842105263158	0.5	A	G	3	-16.6	1.0863218876315743	1.002950078134437
000921	152	0.2302631578947368	0.2565789473684211	0.2302631578947368	0.2828947368421052	0.4868421052631579	T	A	3	-17.8	1.4001007360972733	0.9900908441547516
000922	152	0.2236842105263158	0.2894736842105263	0.2368421052631578	0.25	0.5263157894736842	A	T	3	-19.3	1.322104538074274	1.0059469927264235
000923	152	0.2039473684210526	0.2828947368421052	0.2434210526315789	0.2697368421052631	0.5263157894736842	A	G	3	-17.1	1.3424161299071875	0.9913118478037998
000924	152	0.2105263157894736	0.2368421052631578	0.2763157894736842	0.2763157894736842	0.5131578947368421	T	A	3	-15.9	1.4345245181843436	0.9979263108787616
000925	152	0.1907894736842105	0.2697368421052631	0.2302631578947368	0.3092105263157895	0.5	A	C	3	-11.8	1.2348061959324477	0.98783701135873
000926	152	0.2763157894736842	0.25	0.2368421052631578	0.2368421052631578	0.4868421052631579	T	G	3	-10.1	1.0521663143017712	0.993696082241762
000927	152	0.2368421052631578	0.25	0.2368421052631578	0.2763157894736842	0.4868421052631579	G	C	3	-12.7	1.497379215360749	0.9989366856843108
000928	152	0.2302631578947368	0.2565789473684211	0.2302631578947368	0.2828947368421052	0.4868421052631579	C	T	3	-14.6	1.131896059252908	1.0011534478240205
000929	152	0.2697368421052631	0.2565789473684211	0.2697368421052631	0.2039473684210526	0.5263157894736842	T	C	3	-20.3	1.1510845173417426	1.0075631738161883
000930	152	0.2302631578947368	0.3223684210526316	0.2171052631578947	0.2302631578947368	0.5394736842105263	T	C	3	-17.7	1.1885991314116773	1.0078185904541836
000931	152	0.2434210526315789	0.2828947368421052	0.2302631578947368	0.2434210526315789	0.5131578947368421	T	C	3	-15.5	1.3211975766981892	0.9944684270986468
000932	152	0.2763157894736842	0.25	0.2763157894736842	0.1973684210526315	0.5263157894736842	A	C	3	-12.7	0.8895045381977359	1.0009618809469234
000933	152	0.2368421052631578	0.25	0.2368421052631578	0.2763157894736842	0.4868421052631579	T	T	3	-13.9	1.0796419100079515	0.9893694522427524
000934	152	0.2302631578947368	0.2565789473684211	0.2302631578947368	0.2828947368421052	0.4868421052631579	C	A	3	-15.7	0.9422703502495724	0.9964143051886454
000935	152	0.2434210526315789	0.1907894736842105	0.3092105263157895	0.2565789473684211	0.5	G	C	3	-14.6	0.979548301410064	0.9999387283625876
000936	152	0.2763157894736842	0.2236842105263158	0.2368421052631578	0.2631578947368421	0.4605263157894737	T	A	3	-13.3	0.6950214396047586	0.99678943197672
000937	152	0.2828947368421052	0.2697368421052631	0.2302631578947368	0.2171052631578947	0.5	T	G	3	-17.5	0.773979276014278	1.0081110210806328
000938	152	0.2368421052631578	0.2105263157894736	0.25	0.3026315789473684	0.4605263157894737	T	G	3	-18.9	1.2923012258450597	0.9983989055759278
000939	152	0.25	0.2368421052631578	0.25	0.2631578947368421	0.4868421052631579	A	A	3	-13.5	1.1302077484638282	1.005980540390528
000940	152	0.2368421052631578	0.25	0.2894736842105263	0.2236842105263158	0.5394736842105263	G	G	3	-17.4	0.9099375622896382	0.9927002028609292
000941	152	0.2171052631578947	0.2960526315789473	0.2434210526315789	0.2434210526315789	0.5394736842105263	A	C	3	-20.5	1.0929637004359918	1.0042796207454778
000942	152	0.2631578947368421	0.1710526315789473	0.2894736842105263	0.2763157894736842	0.4605263157894737	C	T	3	-15.4	1.3259625950394476	0.9944575181191622
000943	152	0.2368421052631578	0.2631578947368421	0.25	0.25	0.5131578947368421	G	G	3	-17.6	1.03328126958875	1.001915329775696
000944	152	0.2236842105263158	0.2236842105263158	0.3157894736842105	0.2368421052631578	0.5394736842105263	A	G	3	-18.5	1.7646319953175973	0.9906300376288872
000945	152	0.2302631578947368	0.2039473684210526	0.3223684210526316	0.2434210526315789	0.5263157894736842	T	T	3	-16.9	1.0914138043331916	0.9980880070989236
000946	152	0.25	0.2105263157894736	0.2763157894736842	0.2631578947368421	0.4868421052631579	A	T	3	-14.5	1.1535336493494783	0.9977233053788076
000947	152	0.2828947368421052	0.2434210526315789	0.2302631578947368	0.2434210526315789	0.4736842105263157	T	C	3	-9.9	0.9662305748197026	0.9905187505361368
000948	152	0.2763157894736842	0.2894736842105263	0.2105263157894736	0.2236842105263158	0.5	T	T	3	-15.1	0.9047669008765934	1.008360336166382
000949	152	0.2631578947368421	0.2631578947368421	0.2236842105263158	0.25	0.4868421052631579	G	C	3	-15.5	0.7966892369453752	0.9970561224610546
000950	152	0.2894736842105263	0.3157894736842105	0.1710526315789473	0.2236842105263158	0.4868421052631579	C	C	3	-13.1	1.0034002209452095	0.9952866189136328
000951	152	0.2368421052631578	0.2631578947368421	0.2368421052631578	0.2631578947368421	0.5	A	G	3	-19.1	1.0710944801715088	1.0011832218861336
000952	152	0.2434210526315789	0.2565789473684211	0.2434210526315789	0.2565789473684211	0.5	T	A	3	-15.0	0.9652016727937476	1.005367769949031
000953	152	0.2368421052631578	0.25	0.2763157894736842	0.2368421052631578	0.5263157894736842	G	G	3	-15.5	0.9914425194777629	1.0050166513511716
000954	152	0.2960526315789473	0.2302631578947368	0.2565789473684211	0.2171052631578947	0.4868421052631579	C	A	3	-8.6	0.9740769169968704	1.00094473527524
000955	152	0.25	0.2105263157894736	0.25	0.2894736842105263	0.4605263157894737	G	C	3	-14.2	0.8138344649159733	0.9891660731959456
000956	152	0.2894736842105263	0.2105263157894736	0.25	0.25	0.4605263157894737	G	A	3	-14.4	0.7738071009228075	0.9988302962862756
000957	152	0.2565789473684211	0.2565789473684211	0.2565789473684211	0.2302631578947368	0.5131578947368421	C	G	3	-14.8	0.8226123198541306	0.993305679876273
000958	152	0.25	0.2368421052631578	0.2763157894736842	0.2368421052631578	0.5131578947368421	A	C	3	-21.9	1.042917820118545	0.9997326132629852
000959	152	0.2697368421052631	0.2960526315789473	0.1907894736842105	0.2434210526315789	0.4868421052631579	C	A	3	-14.9	0.9699348557622935	0.9906313170191252
000960	152	0.2631578947368421	0.2631578947368421	0.1973684210526315	0.2763157894736842	0.4605263157894737	T	C	3	-12.9	0.8751167322322494	0.9973510181926398
000961	152	0.2105263157894736	0.3026315789473684	0.2368421052631578	0.25	0.5394736842105263	T	C	3	-26.7	1.567957666611593	1.001171324819023
000962	152	0.2434210526315789	0.2697368421052631	0.2302631578947368	0.2565789473684211	0.5	G	G	3	-16.7	1.5090399966209365	1.0030581193889627
000963	152	0.2697368421052631	0.2171052631578947	0.2434210526315789	0.2697368421052631	0.4605263157894737	T	G	3	-12.3	1.1173448898854663	1.0035916417035629
000964	152	0.2039473684210526	0.2565789473684211	0.2302631578947368	0.3092105263157895	0.4868421052631579	T	G	3	-12.1	1.2420499518075578	0.9967139487848112
000965	152	0.2368421052631578	0.25	0.2368421052631578	0.2763157894736842	0.4868421052631579	A	G	3	-13.7	0.9265884276193952	0.9966389865727572
000966	152	0.2960526315789473	0.2171052631578947	0.2434210526315789	0.2434210526315789	0.4605263157894737	C	T	3	-15.1	0.5853872708403584	1.0026217356483638
000967	152	0.2631578947368421	0.3157894736842105	0.1710526315789473	0.25	0.4868421052631579	A	A	3	-13.3	1.01516838494715	0.9959277898986638
000968	152	0.2039473684210526	0.2828947368421052	0.2565789473684211	0.2565789473684211	0.5394736842105263	A	G	3	-15.1	1.2176752260294683	0.999415321016386
000969	152	0.2434210526315789	0.2302631578947368	0.2697368421052631	0.2565789473684211	0.5	C	C	3	-16.8	1.5297956451785018	1.0058314756262223
000970	152	0.2302631578947368	0.3355263157894737	0.2039473684210526	0.2302631578947368	0.5394736842105263	C	C	3	-10.4	1.3168307178420506	1.0055626221663436
000971	152	0.2763157894736842	0.2105263157894736	0.2894736842105263	0.2236842105263158	0.5	A	T	3	-19.2	0.8392684349261245	1.0122949200101543
000972	152	0.2631578947368421	0.2763157894736842	0.25	0.2105263157894736	0.5263157894736842	A	G	3	-15.8	0.6427575096972815	1.0013020006327826
000973	152	0.2368421052631578	0.2631578947368421	0.2236842105263158	0.2763157894736842	0.4868421052631579	C	C	3	-10.2	1.1646669647901062	0.9967654313653358
000974	152	0.2171052631578947	0.2171052631578947	0.2565789473684211	0.3092105263157895	0.4736842105263157	G	A	3	-14.6	1.3457025625882195	0.9957228343189968
000975	152	0.2763157894736842	0.2368421052631578	0.2368421052631578	0.25	0.4736842105263157	C	A	3	-10.9	1.163941866434928	0.9862950250414187
000976	152	0.3026315789473684	0.2368421052631578	0.2631578947368421	0.1973684210526315	0.5	G	C	3	-12.5	0.8741773196794606	1.0043980205732017
000977	152	0.2368421052631578	0.25	0.2894736842105263	0.2236842105263158	0.5394736842105263	C	C	3	-21.7	1.5750842782689196	0.9962165236099658
000978	152	0.2828947368421052	0.2565789473684211	0.2565789473684211	0.2039473684210526	0.5131578947368421	A	T	3	-14.2	1.160412344898609	1.0025974359975758
000979	152	0.2434210526315789	0.2960526315789473	0.2039473684210526	0.2565789473684211	0.5	A	C	3	-11.4	1.2658298784065676	1.0011528794620266
000980	152	0.25	0.2105263157894736	0.3026315789473684	0.2368421052631578	0.5131578947368421	T	A	3	-17.8	0.8341579698555219	0.996881451788798
000981	152	0.25	0.25	0.2368421052631578	0.2631578947368421	0.4868421052631579	T	A	3	-15.8	1.05978853438864	1.00020697476395
000982	152	0.2631578947368421	0.25	0.2368421052631578	0.25	0.4868421052631579	A	T	3	-14.8	0.8626017892407475	0.9956720544753908
000983	152	0.2302631578947368	0.2828947368421052	0.2302631578947368	0.2565789473684211	0.5131578947368421	T	T	3	-19.9	1.1706356472983974	1.0086657717995569
000984	152	0.2236842105263158	0.2105263157894736	0.3026315789473684	0.2631578947368421	0.5131578947368421	T	A	3	-13.3	1.2109213121766869	1.0059451793385612
000985	152	0.2828947368421052	0.2828947368421052	0.2039473684210526	0.2302631578947368	0.4868421052631579	C	A	3	-15.8	0.4565235115252627	1.0000379637494357
000986	152	0.2368421052631578	0.25	0.2763157894736842	0.2368421052631578	0.5263157894736842	T	G	3	-16.2	0.5007819800486544	1.0003594698974665
000987	152	0.2565789473684211	0.2960526315789473	0.2434210526315789	0.2039473684210526	0.5394736842105263	G	T	3	-17.8	0.960083094261655	1.0126053683301923
000988	152	0.2368421052631578	0.2368421052631578	0.2894736842105263	0.2368421052631578	0.5263157894736842	A	G	3	-14.4	1.4557949922780935	0.9986071891195044
000989	152	0.2565789473684211	0.2302631578947368	0.2828947368421052	0.2302631578947368	0.5131578947368421	C	C	3	-13.6	0.9539972719111638	0.992273965137144
000990	152	0.2302631578947368	0.2565789473684211	0.2302631578947368	0.2828947368421052	0.4868421052631579	A	C	3	-11.8	1.736579806899504	0.9912697121776904
000991	152	0.2828947368421052	0.2434210526315789	0.2171052631578947	0.2565789473684211	0.4605263157894737	C	C	3	-15.7	0.8120417985442788	0.996273635437109
000992	152	0.2828947368421052	0.3092105263157895	0.2171052631578947	0.1907894736842105	0.5263157894736842	G	C	3	-18.2	1.0844555886447986	0.994361453705272
000993	152	0.2565789473684211	0.2960526315789473	0.2302631578947368	0.2171052631578947	0.5263157894736842	C	G	3	-13.7	1.0710435499422597	1.00860609002345
000994	152	0.2697368421052631	0.2039473684210526	0.2828947368421052	0.2434210526315789	0.4868421052631579	G	A	3	-11.7	0.8913303601133962	1.0017263852763658
000995	152	0.2894736842105263	0.2763157894736842	0.2631578947368421	0.1710526315789473	0.5394736842105263	G	A	3	-16.5	1.0351774214349083	0.9992093290391202
000996	152	0.2171052631578947	0.2697368421052631	0.2302631578947368	0.2828947368421052	0.5	T	C	3	-13.4	1.7638630412889489	0.996449820266215
000997	152	0.2565789473684211	0.2434210526315789	0.2434210526315789	0.2565789473684211	0.4868421052631579	G	A	3	-13.8	0.6351613667456152	1.0044934850480178
000998	152	0.2434210526315789	0.2697368421052631	0.2697368421052631	0.2171052631578947	0.5394736842105263	C	G	3	-22.6	0.8392302939130333	1.0099424894728024
000999	152	0.2236842105263158	0.2236842105263158	0.2763157894736842	0.2763157894736842	0.5	T	C	3	-18.0	1.011233772432626	1.0011233760779523
001000	152	0.2434210526315789	0.2960526315789473	0.1776315789473684	0.2828947368421052	0.4736842105263157	T	A	3	-13.8	0.7233609330740702	0.9953627335808292
001001	152	0.2960526315789473	0.2565789473684211	0.2565789473684211	0.1907894736842105	0.5131578947368421	G	A	3	-17.5	0.906573379847212	1.001227584540195
001002	152	0.2565789473684211	0.2697368421052631	0.2302631578947368	0.2434210526315789	0.5	C	T	3	-12.6	0.6935040096334905	0.9910214978921036
001003	152	0.2565789473684211	0.2171052631578947	0.2565789473684211	0.2697368421052631	0.4736842105263157	A	A	3	-16.5	1.0543703278925949	0.9930476940344184
001004	152	0.2434210526315789	0.2565789473684211	0.2565789473684211	0.2434210526315789	0.5131578947368421	A	A	3	-11.9	1.3511527980863207	1.00485222068743
001005	152	0.2302631578947368	0.2302631578947368	0.2828947368421052	0.2565789473684211	0.5131578947368421	C	G	3	-16.6	1.452388667182238	1.007186067407173
001006	152	0.1710526315789473	0.25	0.2631578947368421	0.3157894736842105	0.5131578947368421	G	C	3	-12.3	2.3338245179109816	1.0007430455966415
001007	152	0.2236842105263158	0.2105263157894736	0.2894736842105263	0.2763157894736842	0.5	A	A	3	-10.6	1.1024402160320552	0.997085215456748
001008	152	0.1973684210526315	0.3289473684210526	0.1973684210526315	0.2763157894736842	0.5263157894736842	G	T	3	-18.7	1.2891799241144102	0.9897100567487588
001009	152	0.2105263157894736	0.25	0.2763157894736842	0.2631578947368421	0.5263157894736842	G	A	3	-19.8	1.7054347072032467	1.0042159250592406
001010	152	0.2565789473684211	0.2434210526315789	0.2565789473684211	0.2434210526315789	0.5	T	G	3	-16.1	1.2904506043124429	1.0029156142450204
001011	152	0.2236842105263158	0.2368421052631578	0.25	0.2894736842105263	0.4868421052631579	G	A	3	-11.2	1.638076062305001	1.0038492822673055
001012	152	0.2960526315789473	0.2302631578947368	0.2828947368421052	0.1907894736842105	0.5131578947368421	A	C	3	-10.2	0.5262503136731688	0.9909944100568642
001013	152	0.2434210526315789	0.2828947368421052	0.1907894736842105	0.2828947368421052	0.4736842105263157	T	C	3	-9.2	0.7652501592642177	0.9897751338842424
001014	152	0.2565789473684211	0.2434210526315789	0.2434210526315789	0.2565789473684211	0.4868421052631579	C	T	3	-17.2	0.8459421357616511	0.9949445778051336
001015	152	0.2828947368421052	0.2302631578947368	0.2565789473684211	0.2302631578947368	0.4868421052631579	T	A	3	-12.6	0.5312220652152847	1.001995407316178
001016	152	0.2828947368421052	0.2302631578947368	0.2697368421052631	0.2171052631578947	0.5	C	A	3	-16.8	0.658065405478134	1.0035447118762617
001017	152	0.2565789473684211	0.2565789473684211	0.2171052631578947	0.2697368421052631	0.4736842105263157	G	A	3	-12.8	0.7658564343344252	1.005162027121327
001018	152	0.2236842105263158	0.2368421052631578	0.2631578947368421	0.2763157894736842	0.5	G	G	3	-17.5	0.8113895046648532	0.9957956726282448
001019	152	0.2105263157894736	0.2631578947368421	0.2236842105263158	0.3026315789473684	0.4868421052631579	G	A	3	-11.1	1.068898239775769	0.993871690748876
001020	152	0.1842105263157894	0.2631578947368421	0.2631578947368421	0.2894736842105263	0.5263157894736842	T	T	3	-16.3	1.9507126154715728	1.007607688936568
001021	152	0.25	0.2763157894736842	0.25	0.2236842105263158	0.5263157894736842	A	G	3	-17.2	1.032631243604909	1.0064604210520978
001022	152	0.2039473684210526	0.2828947368421052	0.2565789473684211	0.2565789473684211	0.5394736842105263	G	T	3	-15.0	1.8787814234522175	1.0001401516900428
001023	152	0.2434210526315789	0.3355263157894737	0.2039473684210526	0.2171052631578947	0.5394736842105263	T	T	3	-12.0	1.5058004005156227	1.0064684523313798
001024	152	0.25	0.2763157894736842	0.1973684210526315	0.2763157894736842	0.4736842105263157	G	A	3	-11.2	1.216016705377523	0.9920887644549268
001025	152	0.2368421052631578	0.2763157894736842	0.2236842105263158	0.2631578947368421	0.5	C	C	3	-10.2	1.2077943259138777	0.9939149184102232
001026	152	0.2828947368421052	0.2565789473684211	0.2171052631578947	0.2434210526315789	0.4736842105263157	C	A	3	-11.7	0.9189271677487691	0.9974668012805252
001027	152	0.2434210526315789	0.3092105263157895	0.2171052631578947	0.2302631578947368	0.5263157894736842	T	A	3	-19.9	1.1089214617624974	1.0020538720422805
001028	152	0.1907894736842105	0.2828947368421052	0.2171052631578947	0.3092105263157895	0.5	C	C	3	-12.2	1.482941364287783	0.999461691841343
001029	152	0.2565789473684211	0.2171052631578947	0.2565789473684211	0.2697368421052631	0.4736842105263157	T	C	3	-13.6	0.9463200443485767	0.9935665752074172
001030	152	0.25	0.2631578947368421	0.2368421052631578	0.25	0.5	T	A	3	-14.6	0.7241207702362589	0.997749626747066
001031	152	0.25	0.2368421052631578	0.2236842105263158	0.2894736842105263	0.4605263157894737	A	A	3	-21.5	1.1424047050205426	0.9969352932702265
001032	152	0.2368421052631578	0.25	0.25	0.2631578947368421	0.5	A	C	3	-12.8	1.136989905522402	0.9940131288127014
001033	152	0.2763157894736842	0.2368421052631578	0.25	0.2368421052631578	0.4868421052631579	T	T	3	-15.7	0.8564778824229499	0.9989867563104324
001034	152	0.2763157894736842	0.2894736842105263	0.1973684210526315	0.2368421052631578	0.4868421052631579	A	G	3	-8.7	0.9141919364231592	0.9965120882839964
001035	152	0.2960526315789473	0.2171052631578947	0.2697368421052631	0.2171052631578947	0.4868421052631579	T	C	3	-14.5	0.8496756102516299	0.9895315886248568
001036	152	0.2302631578947368	0.2565789473684211	0.2828947368421052	0.2302631578947368	0.5394736842105263	A	G	3	-15.8	1.1620759943240562	1.0028210766164292
001037	152	0.3026315789473684	0.2631578947368421	0.25	0.1842105263157894	0.5131578947368421	C	G	3	-14.0	0.6103143570804461	0.9980857867882292
001038	152	0.2368421052631578	0.2763157894736842	0.2368421052631578	0.25	0.5131578947368421	C	T	3	-16.2	1.807744494732731	0.9969007104550628
001039	152	0.25	0.2368421052631578	0.2763157894736842	0.2368421052631578	0.5131578947368421	A	G	3	-23.0	0.9594201991014488	1.006187634391366
001040	152	0.2565789473684211	0.2565789473684211	0.2302631578947368	0.2565789473684211	0.4868421052631579	C	T	3	-20.3	1.350168361312281	1.0066158728581986
001041	152	0.2236842105263158	0.2368421052631578	0.2763157894736842	0.2631578947368421	0.5131578947368421	T	A	3	-15.8	1.592051888111944	1.0065849003671912
001042	152	0.2434210526315789	0.2302631578947368	0.2828947368421052	0.2434210526315789	0.5131578947368421	T	G	3	-15.5	0.9553203710300302	1.0072634039133748
001043	152	0.2894736842105263	0.2763157894736842	0.2631578947368421	0.1710526315789473	0.5394736842105263	C	C	3	-12.1	1.2710801636509073	1.0070460684238816
001044	152	0.2434210526315789	0.2828947368421052	0.2171052631578947	0.2565789473684211	0.5	G	T	3	-19.2	1.171261701401894	0.9986845847931528
001045	152	0.2434210526315789	0.2565789473684211	0.2434210526315789	0.2565789473684211	0.5	T	A	3	-13.5	0.5439790931412497	0.9988113372660232
001046	152	0.2894736842105263	0.2631578947368421	0.2631578947368421	0.1842105263157894	0.5263157894736842	C	C	3	-15.0	0.7557957463335236	1.0118186712124404
001047	152	0.2302631578947368	0.2960526315789473	0.2171052631578947	0.2565789473684211	0.5131578947368421	G	G	3	-14.6	1.3633146885447776	0.998401900790254
001048	152	0.2171052631578947	0.2302631578947368	0.2960526315789473	0.2565789473684211	0.5263157894736842	G	A	3	-15.5	1.0628545454853633	0.9995058174116412
001049	152	0.25	0.3157894736842105	0.2236842105263158	0.2105263157894736	0.5394736842105263	T	C	3	-15.1	0.9272681459619236	1.005886294330689
001050	152	0.2434210526315789	0.1907894736842105	0.2828947368421052	0.2828947368421052	0.4736842105263157	T	A	3	-11.6	1.1061394694376716	0.9983667732934144
001051	152	0.2171052631578947	0.2171052631578947	0.2565789473684211	0.3092105263157895	0.4736842105263157	T	A	3	-13.6	1.1981827474070936	0.9981000901474693
001052	152	0.2302631578947368	0.3223684210526316	0.1907894736842105	0.2565789473684211	0.5131578947368421	A	G	3	-16.2	1.0014568592357662	1.0067104039422958
001053	152	0.2302631578947368	0.2697368421052631	0.2565789473684211	0.2434210526315789	0.5263157894736842	G	C	3	-15.4	1.0485491790121744	1.004121562968471
001054	152	0.2960526315789473	0.2434210526315789	0.2697368421052631	0.1907894736842105	0.5131578947368421	A	T	3	-16.8	0.9333959309135628	1.0056698417204295
001055	152	0.2565789473684211	0.2697368421052631	0.2434210526315789	0.2302631578947368	0.5131578947368421	A	G	3	-13.9	1.455499898138318	1.007673516218119
001056	152	0.3026315789473684	0.2368421052631578	0.2236842105263158	0.2368421052631578	0.4605263157894737	G	A	3	-17.2	0.6924701359052585	0.9951963233581383
001057	152	0.2697368421052631	0.2302631578947368	0.2697368421052631	0.2302631578947368	0.5	T	C	3	-15.7	1.2186285770396563	1.000592685387582
001058	152	0.3026315789473684	0.2763157894736842	0.2236842105263158	0.1973684210526315	0.5	C	T	3	-8.0	0.939999924697532	0.9997263079298416
001059	152	0.2697368421052631	0.2302631578947368	0.2565789473684211	0.2434210526315789	0.4868421052631579	G	T	3	-12.8	1.2955761213831534	0.9921559376185476
001060	152	0.2236842105263158	0.2894736842105263	0.2105263157894736	0.2763157894736842	0.5	A	T	3	-14.8	1.1672885471900312	1.0010821714490192
001061	152	0.2171052631578947	0.2697368421052631	0.2565789473684211	0.2565789473684211	0.5263157894736842	G	A	3	-19.1	1.0613898342313088	0.9923889787327866
001062	152	0.2960526315789473	0.2039473684210526	0.2565789473684211	0.2434210526315789	0.4605263157894737	A	A	3	-20.8	0.5263300748694747	0.9996396618943204
001063	152	0.2236842105263158	0.3026315789473684	0.2105263157894736	0.2631578947368421	0.5131578947368421	C	C	3	-14.1	1.2407480404674256	1.0014333769503878
001064	152	0.25	0.2894736842105263	0.1842105263157894	0.2763157894736842	0.4736842105263157	G	A	3	-8.3	1.0249433191437891	0.9913454875770986
001065	152	0.2828947368421052	0.2697368421052631	0.2171052631578947	0.2302631578947368	0.4868421052631579	C	G	3	-11.8	0.6469941765698256	1.001313938640089
001066	152	0.2631578947368421	0.2894736842105263	0.25	0.1973684210526315	0.5394736842105263	A	T	3	-28.3	0.7165183610602955	1.0137811820965763
001067	152	0.2960526315789473	0.2302631578947368	0.2302631578947368	0.2434210526315789	0.4605263157894737	C	G	3	-10.3	0.6640688719766182	0.9993728698625268
001068	152	0.2894736842105263	0.2631578947368421	0.25	0.1973684210526315	0.5131578947368421	A	A	3	-22.1	0.7655724918312854	1.0035527466867995
001069	152	0.2434210526315789	0.2171052631578947	0.2565789473684211	0.2828947368421052	0.4736842105263157	G	C	3	-13.6	1.3446588765437857	0.9937559568781542
001070	152	0.2960526315789473	0.2565789473684211	0.2434210526315789	0.2039473684210526	0.5	C	C	3	-14.8	1.004331653115926	0.9969972129552652
001071	152	0.25	0.3026315789473684	0.2236842105263158	0.2236842105263158	0.5263157894736842	A	A	3	-18.7	1.197222089792598	0.9963090919682488
001072	152	0.2171052631578947	0.2565789473684211	0.2697368421052631	0.2565789473684211	0.5263157894736842	A	A	3	-16.3	1.4281282793445371	0.9979055750687088
001073	152	0.2236842105263158	0.2763157894736842	0.2236842105263158	0.2763157894736842	0.5	G	A	3	-15.0	1.849339336018364	0.9966022035094956
001074	152	0.1907894736842105	0.2565789473684211	0.2828947368421052	0.2697368421052631	0.5394736842105263	A	G	3	-20.8	1.3803130484755166	1.000524635639744
001075	152	0.2631578947368421	0.25	0.2105263157894736	0.2763157894736842	0.4605263157894737	A	A	3	-10.9	1.0988247684993966	0.994107072537766
001076	152	0.2697368421052631	0.2828947368421052	0.1907894736842105	0.2565789473684211	0.4736842105263157	G	A	3	-4.5	0.4221291811761063	0.9962192521834878
001077	152	0.2039473684210526	0.2302631578947368	0.3092105263157895	0.2565789473684211	0.5394736842105263	T	G	3	-17.4	1.01316877878907	1.004716698932592
001078	152	0.2368421052631578	0.2631578947368421	0.2763157894736842	0.2236842105263158	0.5394736842105263	C	T	3	-18.3	1.063385469181086	1.008571491756491
001079	152	0.2368421052631578	0.3157894736842105	0.2236842105263158	0.2236842105263158	0.5394736842105263	G	A	3	-13.0	0.8242264416401598	1.0015286942765078
001080	152	0.1710526315789473	0.3026315789473684	0.2236842105263158	0.3026315789473684	0.5263157894736842	C	G	3	-16.9	1.6532926546066502	0.9993899639666972
001081	152	0.2236842105263158	0.2631578947368421	0.2105263157894736	0.3026315789473684	0.4736842105263157	C	G	3	-8.9	1.2828042922871372	0.999990658734114
001082	152	0.2828947368421052	0.2697368421052631	0.2302631578947368	0.2171052631578947	0.5	T	A	3	-22.8	0.6240169026473065	1.002228672567979
001083	152	0.1973684210526315	0.25	0.2894736842105263	0.2631578947368421	0.5394736842105263	G	G	3	-14.6	1.6577697302833685	1.004057216745177
001084	152	0.2763157894736842	0.3026315789473684	0.2236842105263158	0.1973684210526315	0.5263157894736842	C	G	3	-14.1	0.7598844598516107	1.0112729187665863
001085	152	0.1907894736842105	0.2171052631578947	0.3223684210526316	0.2697368421052631	0.5394736842105263	G	A	3	-18.8	1.3895402147290008	1.0106551719208905
001086	152	0.2368421052631578	0.2236842105263158	0.2368421052631578	0.3026315789473684	0.4605263157894737	A	C	3	-12.8	1.281855283514875	0.9930314572464838
001087	152	0.2631578947368421	0.1842105263157894	0.2894736842105263	0.2631578947368421	0.4736842105263157	C	C	3	-12.8	0.7858031470290834	0.9914440049941764
001088	152	0.2631578947368421	0.2105263157894736	0.2631578947368421	0.2631578947368421	0.4736842105263157	G	G	3	-12.5	1.263226303483297	0.9957516480920892
001089	152	0.25	0.2368421052631578	0.25	0.2631578947368421	0.4868421052631579	A	C	3	-15.9	1.3699177266731142	0.9979196215503808
001090	152	0.2105263157894736	0.2368421052631578	0.2236842105263158	0.3289473684210526	0.4605263157894737	C	T	3	-15.0	1.878146992662881	0.9842051041484112
001091	152	0.2434210526315789	0.2565789473684211	0.2434210526315789	0.2565789473684211	0.5	T	G	3	-13.6	1.312378241202265	0.9977140347266908
001092	152	0.2565789473684211	0.2434210526315789	0.2434210526315789	0.2565789473684211	0.4868421052631579	T	A	3	-16.2	0.6941101125466703	0.998526902068282
001093	152	0.2565789473684211	0.2171052631578947	0.2565789473684211	0.2697368421052631	0.4736842105263157	G	T	3	-16.3	0.7038908027038892	0.989890014367317
001094	152	0.25	0.2631578947368421	0.2236842105263158	0.2631578947368421	0.4868421052631579	A	T	3	-11.9	0.6544550163326347	0.9988249091683028
001095	152	0.3618421052631579	0.2565789473684211	0.2171052631578947	0.1644736842105263	0.4736842105263157	C	A	3	-12.1	0.2086324226821188	1.008586909772678
001096	152	0.2697368421052631	0.2434210526315789	0.2171052631578947	0.2697368421052631	0.4605263157894737	G	C	3	-17.5	0.547467980302689	0.9973584779453826
001097	152	0.2302631578947368	0.2302631578947368	0.2302631578947368	0.3092105263157895	0.4605263157894737	T	G	3	-18.8	0.789117733135509	0.998008681926984
001098	152	0.2105263157894736	0.2368421052631578	0.2631578947368421	0.2894736842105263	0.5	T	G	3	-19.8	1.0314951979893143	0.9938932689643402
001099	152	0.2565789473684211	0.2039473684210526	0.2697368421052631	0.2697368421052631	0.4736842105263157	T	C	3	-12.2	0.8438296599550783	1.0035261501414725
001100	152	0.2039473684210526	0.2434210526315789	0.2960526315789473	0.2565789473684211	0.5394736842105263	T	C	3	-18.0	1.0626103038095158	1.002784867417121
001101	152	0.2565789473684211	0.2302631578947368	0.2565789473684211	0.2565789473684211	0.4868421052631579	A	G	3	-16.5	0.9567082916033788	0.9977335968763374
001102	152	0.2631578947368421	0.2236842105263158	0.25	0.2631578947368421	0.4736842105263157	C	A	3	-18.1	1.0888504377020234	0.9933217434031464
001103	152	0.2763157894736842	0.2236842105263158	0.3026315789473684	0.1973684210526315	0.5263157894736842	G	G	3	-17.0	0.78342767434722	1.005569757689228
001104	152	0.3092105263157895	0.2697368421052631	0.2171052631578947	0.2039473684210526	0.4868421052631579	G	C	3	-21.7	0.6562596725850937	1.0051000855387429
001105	152	0.2631578947368421	0.1710526315789473	0.3026315789473684	0.2631578947368421	0.4736842105263157	C	T	3	-15.5	1.1326992562158986	1.003725457883207
001106	152	0.2236842105263158	0.2236842105263158	0.2763157894736842	0.2763157894736842	0.5	G	C	3	-18.7	1.2617719852745484	1.0007886787589535
001107	152	0.2302631578947368	0.2171052631578947	0.3092105263157895	0.2434210526315789	0.5263157894736842	A	A	3	-21.3	1.6081888585489437	1.0083782443154934
001108	152	0.2105263157894736	0.2894736842105263	0.2236842105263158	0.2763157894736842	0.5131578947368421	A	T	3	-16.4	1.6650342398547795	1.0005268171174122
001109	152	0.2631578947368421	0.25	0.2368421052631578	0.25	0.4868421052631579	A	A	3	-13.2	0.3871896010207295	1.0054025111744258
001110	152	0.2697368421052631	0.2039473684210526	0.2960526315789473	0.2302631578947368	0.5	G	G	3	-10.9	0.6317331944327574	1.001681232084132
001111	152	0.25	0.2236842105263158	0.2368421052631578	0.2894736842105263	0.4605263157894737	C	T	3	-13.6	0.7937078456572925	0.9957264198174928
001112	152	0.2302631578947368	0.2697368421052631	0.2434210526315789	0.2565789473684211	0.5131578947368421	C	C	3	-17.5	1.6805993460971311	0.9997266993416382
001113	152	0.1907894736842105	0.2039473684210526	0.2828947368421052	0.3223684210526316	0.4868421052631579	T	T	3	-12.6	1.5308480898228911	0.9994895127221534
001114	152	0.2171052631578947	0.2302631578947368	0.2434210526315789	0.3092105263157895	0.4736842105263157	T	T	3	-14.4	0.975905161960162	0.9952870923288536
001115	152	0.2368421052631578	0.25	0.2631578947368421	0.25	0.5131578947368421	G	A	3	-15.1	0.983557542872057	0.9999757022260708
001116	152	0.2171052631578947	0.2565789473684211	0.2302631578947368	0.2960526315789473	0.4868421052631579	G	T	3	-17.8	0.937549356237373	0.9969149124998308
001117	152	0.2236842105263158	0.3026315789473684	0.2236842105263158	0.25	0.5263157894736842	T	C	3	-19.0	1.1226153084881352	1.013245862521834
001118	152	0.1973684210526315	0.2763157894736842	0.2631578947368421	0.2631578947368421	0.5394736842105263	C	C	3	-18.9	1.4199100361893555	0.9969104431851756
001119	152	0.2368421052631578	0.25	0.25	0.2631578947368421	0.5	G	C	3	-18.4	1.2240182288503156	1.0062224688398709
001120	152	0.25	0.2763157894736842	0.25	0.2236842105263158	0.5263157894736842	A	C	3	-21.7	1.1500135375067546	1.004599685932102
001121	152	0.2697368421052631	0.2565789473684211	0.2039473684210526	0.2697368421052631	0.4605263157894737	T	G	3	-13.3	1.4478061748479265	0.9877951570672368
001122	152	0.2105263157894736	0.25	0.2894736842105263	0.25	0.5394736842105263	C	G	3	-13.6	1.6356838327134604	1.0007264343986615
001123	152	0.2631578947368421	0.25	0.2631578947368421	0.2236842105263158	0.5131578947368421	G	T	3	-16.8	1.430651604522624	1.0005006478100864
001124	152	0.2236842105263158	0.3026315789473684	0.2368421052631578	0.2368421052631578	0.5394736842105263	A	C	3	-17.7	0.8784848568252406	0.994643028631564
001125	152	0.2302631578947368	0.2434210526315789	0.2434210526315789	0.2828947368421052	0.4868421052631579	C	T	3	-17.2	0.7420388416185871	0.9928284596586052
001126	152	0.2434210526315789	0.1907894736842105	0.2697368421052631	0.2960526315789473	0.4605263157894737	G	T	3	-13.0	0.2375630141674495	0.99747237622817
001127	152	0.2697368421052631	0.2697368421052631	0.2434210526315789	0.2171052631578947	0.5131578947368421	G	T	3	-19.2	0.7705257659862136	1.0069748801312823
001128	152	0.2697368421052631	0.2039473684210526	0.2828947368421052	0.2434210526315789	0.4868421052631579	G	A	3	-15.4	0.7350242735403012	1.003404234971233
001129	152	0.2368421052631578	0.2368421052631578	0.2894736842105263	0.2368421052631578	0.5263157894736842	G	C	3	-15.1	0.8641042105196182	1.000895763181622
001130	152	0.2236842105263158	0.2631578947368421	0.2368421052631578	0.2763157894736842	0.5	T	C	3	-15.5	1.1113457745345912	1.0037525126318638
001131	152	0.3157894736842105	0.2631578947368421	0.2236842105263158	0.1973684210526315	0.4868421052631579	T	A	3	-14.1	0.6314946666759828	1.0023984255293297
001132	152	0.2631578947368421	0.2368421052631578	0.2368421052631578	0.2631578947368421	0.4736842105263157	A	G	3	-13.9	1.225294039700234	0.9949399333385512
001133	152	0.2565789473684211	0.2302631578947368	0.2565789473684211	0.2565789473684211	0.4868421052631579	C	C	3	-16.6	0.7418903885687326	0.9896607389556188
001134	152	0.2828947368421052	0.2434210526315789	0.2697368421052631	0.2039473684210526	0.5131578947368421	T	G	3	-12.1	0.7650232904519529	1.0033479433196044
001135	152	0.25	0.2763157894736842	0.1842105263157894	0.2894736842105263	0.4605263157894737	A	C	3	-15.2	0.8846550278823426	0.9977926420217732
001136	152	0.2631578947368421	0.3026315789473684	0.2105263157894736	0.2236842105263158	0.5131578947368421	T	C	3	-12.9	1.1354064502701	0.9973511422743564
001137	152	0.2434210526315789	0.2434210526315789	0.2565789473684211	0.2565789473684211	0.5	G	C	3	-18.7	1.342540166269072	0.9886293523669126
001138	152	0.2434210526315789	0.2565789473684211	0.2434210526315789	0.2565789473684211	0.5	T	T	3	-12.9	1.08480197090118	1.0040658152320645
001139	152	0.2960526315789473	0.2171052631578947	0.2434210526315789	0.2434210526315789	0.4605263157894737	A	G	3	-11.6	0.6381032008543945	0.9925582653230116
001140	152	0.2105263157894736	0.2236842105263158	0.2894736842105263	0.2763157894736842	0.5131578947368421	C	T	3	-16.3	1.0642205140286056	1.0002003288949723
001141	152	0.2565789473684211	0.1907894736842105	0.2960526315789473	0.2565789473684211	0.4868421052631579	G	T	3	-8.2	0.7562948471009867	0.9937276988951514
001142	152	0.2368421052631578	0.2631578947368421	0.25	0.25	0.5131578947368421	C	A	3	-15.9	0.7442610263291549	0.993158028457452
001143	152	0.2368421052631578	0.2631578947368421	0.2368421052631578	0.2631578947368421	0.5	A	G	3	-17.6	1.07225836525035	1.0002642321491813
001144	152	0.2828947368421052	0.2960526315789473	0.2039473684210526	0.2171052631578947	0.5	C	G	3	-14.7	0.7190772381833789	0.9996730947349692
001145	152	0.25	0.2105263157894736	0.3289473684210526	0.2105263157894736	0.5394736842105263	T	G	3	-15.0	1.1268013138357946	1.0082825281765528
001146	152	0.2894736842105263	0.2763157894736842	0.25	0.1842105263157894	0.5263157894736842	G	A	3	-15.4	0.5685182295516447	0.9999333855394308
001147	152	0.2236842105263158	0.2631578947368421	0.25	0.2631578947368421	0.5131578947368421	G	T	3	-18.5	0.6759848798037957	1.0002087387590275
001148	152	0.2631578947368421	0.2368421052631578	0.25	0.25	0.4868421052631579	T	T	3	-16.1	0.8695903795583326	1.001012051464703
001149	152	0.2763157894736842	0.2631578947368421	0.2368421052631578	0.2236842105263158	0.5	C	A	3	-11.3	0.6445967299336527	1.0030133696956107
001150	152	0.1842105263157894	0.2105263157894736	0.2894736842105263	0.3157894736842105	0.5	C	C	3	-14.1	2.222953151270284	0.9981864984226118
001151	152	0.2631578947368421	0.2236842105263158	0.25	0.2631578947368421	0.4736842105263157	T	T	3	-13.3	0.977331446441888	0.9999418348766744
001152	152	0.2565789473684211	0.2565789473684211	0.2697368421052631	0.2171052631578947	0.5263157894736842	G	T	3	-11.4	0.9482164265763268	1.002745939069731
001153	152	0.1973684210526315	0.1973684210526315	0.3421052631578947	0.2631578947368421	0.5394736842105263	G	G	3	-14.1	1.7585853926320338	1.0071245939180873
001154	152	0.2828947368421052	0.2828947368421052	0.2039473684210526	0.2302631578947368	0.4868421052631579	T	C	3	-14.1	0.6755556296960314	0.9963311029159384
001155	152	0.2631578947368421	0.2763157894736842	0.2236842105263158	0.2368421052631578	0.5	T	A	3	-12.8	1.0018387469585488	0.9983574088228188
001156	152	0.2434210526315789	0.2960526315789473	0.2434210526315789	0.2171052631578947	0.5394736842105263	A	A	3	-18.6	0.9862146220435448	1.0068058788684202
001157	152	0.2105263157894736	0.1842105263157894	0.3157894736842105	0.2894736842105263	0.5	T	C	3	-10.0	1.1559690688870057	0.998666777226868
001158	152	0.2828947368421052	0.2565789473684211	0.2697368421052631	0.1907894736842105	0.5263157894736842	T	C	3	-15.3	0.6906885109793922	0.999339180912352
001159	152	0.2631578947368421	0.2368421052631578	0.2631578947368421	0.2368421052631578	0.5	G	C	3	-13.0	0.9877640256295832	0.996394913535026
001160	152	0.2171052631578947	0.2434210526315789	0.2302631578947368	0.3092105263157895	0.4736842105263157	G	T	3	-12.0	1.6158445079760142	0.9889948172888592
001161	152	0.2368421052631578	0.2631578947368421	0.25	0.25	0.5131578947368421	T	G	3	-17.4	1.1791934522897105	1.0051352434852074
001162	152	0.2368421052631578	0.25	0.2894736842105263	0.2236842105263158	0.5394736842105263	G	G	3	-19.6	0.9717025646742056	0.9993947541140098
001163	152	0.2171052631578947	0.2828947368421052	0.2039473684210526	0.2960526315789473	0.4868421052631579	A	A	3	-15.4	1.0496924897899866	0.9986649289238356
001164	152	0.25	0.25	0.25	0.25	0.5	G	G	3	-14.3	0.6622932020101937	0.9996404883470724
001165	152	0.2631578947368421	0.2631578947368421	0.2763157894736842	0.1973684210526315	0.5394736842105263	A	A	3	-15.7	0.7592063657141083	1.0092637780229337
001166	152	0.3092105263157895	0.2565789473684211	0.2171052631578947	0.2171052631578947	0.4736842105263157	T	A	3	-16.9	0.5397036859097437	1.0020114612071835
001167	152	0.2565789473684211	0.2171052631578947	0.2697368421052631	0.2565789473684211	0.4868421052631579	C	G	3	-14.6	0.9096476103743784	0.9987229673260848
001168	152	0.2302631578947368	0.2434210526315789	0.2828947368421052	0.2434210526315789	0.5263157894736842	A	A	3	-15.5	1.1724941878537207	1.0071156667348284
001169	152	0.25	0.2368421052631578	0.25	0.2631578947368421	0.4868421052631579	T	T	3	-12.4	1.2027924077029035	0.998456237174742
001170	152	0.1842105263157894	0.2631578947368421	0.2763157894736842	0.2763157894736842	0.5394736842105263	G	C	3	-24.4	1.42906652221296	1.0022718680520146
001171	152	0.1973684210526315	0.2368421052631578	0.3026315789473684	0.2631578947368421	0.5394736842105263	C	T	3	-17.9	1.6641512720976142	1.001101162815648
001172	152	0.2763157894736842	0.1973684210526315	0.2631578947368421	0.2631578947368421	0.4605263157894737	T	T	3	-11.2	0.3730988009577883	0.9947576542737636
001173	152	0.2236842105263158	0.2236842105263158	0.2763157894736842	0.2763157894736842	0.5	T	G	3	-11.8	1.2507672748400958	0.9992297505728248
001174	152	0.2697368421052631	0.2434210526315789	0.2565789473684211	0.2302631578947368	0.5	A	A	3	-11.8	0.4935470057794133	1.004824361730989
001175	152	0.2434210526315789	0.2171052631578947	0.2697368421052631	0.2697368421052631	0.4868421052631579	G	C	3	-14.9	0.7536900767977234	1.0006030933966146
001176	152	0.2171052631578947	0.2828947368421052	0.2434210526315789	0.2565789473684211	0.5263157894736842	C	C	3	-17.5	0.7433161449918788	0.9999509758358583
001177	152	0.2171052631578947	0.2565789473684211	0.2697368421052631	0.2565789473684211	0.5263157894736842	T	C	3	-20.2	1.207414257363719	1.001518162426697
001178	152	0.2894736842105263	0.2105263157894736	0.2763157894736842	0.2236842105263158	0.4868421052631579	G	G	3	-10.6	0.5400314849126217	1.0088872690077233
001179	152	0.2565789473684211	0.1776315789473684	0.2960526315789473	0.2697368421052631	0.4736842105263157	A	T	3	-9.9	0.6242530464180193	0.990625358787485
001180	152	0.2565789473684211	0.2697368421052631	0.2302631578947368	0.2434210526315789	0.5	C	G	3	-15.6	0.8139063066474038	1.0006768639602757
001181	152	0.2302631578947368	0.2302631578947368	0.2960526315789473	0.2434210526315789	0.5263157894736842	G	C	3	-15.1	1.175006460948905	1.0044256147922903
001182	152	0.2763157894736842	0.25	0.25	0.2236842105263158	0.5	A	C	3	-15.2	0.7847736526423572	1.006715729846016
001183	152	0.25	0.2894736842105263	0.2368421052631578	0.2236842105263158	0.5263157894736842	A	A	3	-20.1	1.0145866004956157	1.0020677733264305
001184	152	0.2565789473684211	0.2434210526315789	0.2302631578947368	0.2697368421052631	0.4736842105263157	T	A	3	-12.3	0.6993967001412167	1.0095552274518629
001185	152	0.2631578947368421	0.3157894736842105	0.2236842105263158	0.1973684210526315	0.5394736842105263	G	G	3	-15.4	0.7668421542575646	1.0044866796480936
001186	152	0.2171052631578947	0.2434210526315789	0.2434210526315789	0.2960526315789473	0.4868421052631579	T	G	3	-17.7	1.4349212968406724	0.9941099718634342
001187	152	0.2697368421052631	0.2039473684210526	0.2565789473684211	0.2697368421052631	0.4605263157894737	C	A	3	-13.0	0.9264269870098504	1.0041747124900315
001188	152	0.2565789473684211	0.2828947368421052	0.2302631578947368	0.2302631578947368	0.5131578947368421	G	C	3	-15.1	0.6350095245252431	1.0061575663250428
001189	152	0.3092105263157895	0.2565789473684211	0.2171052631578947	0.2171052631578947	0.4736842105263157	G	A	3	-15.3	0.2849365242590077	1.0113666923577318
001190	152	0.2434210526315789	0.2171052631578947	0.2697368421052631	0.2697368421052631	0.4868421052631579	C	A	3	-9.5	0.6370292053456225	0.9908784943431
001191	152	0.2236842105263158	0.2236842105263158	0.2763157894736842	0.2763157894736842	0.5	C	G	3	-10.7	0.9599737681521786	1.0019592021422188
001192	152	0.2171052631578947	0.2828947368421052	0.2434210526315789	0.2565789473684211	0.5263157894736842	C	T	3	-15.2	1.314432075507297	1.0054297489661943
001193	152	0.2894736842105263	0.2368421052631578	0.25	0.2236842105263158	0.4868421052631579	A	G	3	-16.2	0.9222810831461262	0.9975888006983278
001194	152	0.2171052631578947	0.2565789473684211	0.2697368421052631	0.2565789473684211	0.5263157894736842	A	G	3	-15.4	1.8038384649692385	1.0054953293234967
001195	152	0.2368421052631578	0.2631578947368421	0.2105263157894736	0.2894736842105263	0.4736842105263157	A	G	3	-10.3	0.936923029680301	0.9905678827868164
001196	152	0.2039473684210526	0.2697368421052631	0.2302631578947368	0.2960526315789473	0.5	A	G	3	-20.9	1.431774381174056	0.999199137236727
001197	152	0.2565789473684211	0.2039473684210526	0.2565789473684211	0.2828947368421052	0.4605263157894737	T	T	3	-9.5	0.9184418410957992	0.9943105742733812
001198	152	0.3026315789473684	0.2368421052631578	0.25	0.2105263157894736	0.4868421052631579	C	A	3	-14.7	0.5988004985919305	0.9955202242124224
001199	152	0.2434210526315789	0.2434210526315789	0.2565789473684211	0.2565789473684211	0.5	C	G	3	-11.2	1.4967985460014024	0.9947711323956708
001200	152	0.2368421052631578	0.2105263157894736	0.25	0.3026315789473684	0.4605263157894737	G	A	3	-12.9	1.3677380836278024	0.9884015072132484
001201	152	0.2434210526315789	0.1907894736842105	0.2960526315789473	0.2697368421052631	0.4868421052631579	C	C	3	-16.5	1.2657718947488763	0.9962676959015476
001202	152	0.1907894736842105	0.2171052631578947	0.2565789473684211	0.3355263157894737	0.4736842105263157	A	A	3	-16.5	1.759347709002077	0.9905219718976842
001203	152	0.25	0.2368421052631578	0.25	0.2631578947368421	0.4868421052631579	T	C	3	-12.2	1.2744924096931092	0.9889663126738912
001204	152	0.2434210526315789	0.2565789473684211	0.2565789473684211	0.2434210526315789	0.5131578947368421	C	C	3	-16.8	1.4652208946079586	1.006862827869999
001205	152	0.25	0.1973684210526315	0.2631578947368421	0.2894736842105263	0.4605263157894737	T	G	3	-14.4	1.5874953048773754	0.9892400439223814
001206	152	0.2565789473684211	0.2302631578947368	0.2434210526315789	0.2697368421052631	0.4736842105263157	A	C	3	-13.8	1.0790051324413952	1.0012506771882843
001207	152	0.2368421052631578	0.25	0.2236842105263158	0.2894736842105263	0.4736842105263157	C	C	3	-16.8	1.3288968080659087	0.9945836050725242
001208	152	0.25	0.1973684210526315	0.2763157894736842	0.2763157894736842	0.4736842105263157	G	G	3	-14.3	1.0993626674836965	0.9906508642213488
001209	152	0.2763157894736842	0.2763157894736842	0.2368421052631578	0.2105263157894736	0.5131578947368421	T	G	3	-12.6	0.6822356386978451	1.002466182764004
001210	152	0.2631578947368421	0.2631578947368421	0.2368421052631578	0.2368421052631578	0.5	G	A	3	-14.6	0.8953520014319893	0.9973465326013796
001211	152	0.2565789473684211	0.2565789473684211	0.2434210526315789	0.2434210526315789	0.5	A	G	3	-12.8	0.832474225000044	0.998155614764802
001212	152	0.2302631578947368	0.2828947368421052	0.2565789473684211	0.2302631578947368	0.5394736842105263	A	A	2	-16.0	1.2336927113869078	1.007104962511492
001213	152	0.2368421052631578	0.2631578947368421	0.2105263157894736	0.2894736842105263	0.4736842105263157	G	C	3	-9.8	1.290934128838557	0.9974703924065356
001214	152	0.2894736842105263	0.25	0.2236842105263158	0.2368421052631578	0.4736842105263157	G	G	3	-14.3	0.8363032526305723	1.0018858790726903
001215	152	0.2368421052631578	0.2368421052631578	0.2894736842105263	0.2368421052631578	0.5263157894736842	T	C	3	-13.9	1.0507215474309537	1.0022958215954147
001216	152	0.3157894736842105	0.2105263157894736	0.2631578947368421	0.2105263157894736	0.4736842105263157	T	C	3	-19.8	0.4422062238781817	1.0008032455928264
001217	152	0.2697368421052631	0.2302631578947368	0.2302631578947368	0.2697368421052631	0.4605263157894737	G	G	3	-16.6	0.7579606029016159	1.0037227325334297
001218	152	0.2302631578947368	0.2434210526315789	0.2697368421052631	0.2565789473684211	0.5131578947368421	G	A	3	-19.6	1.3041913512656331	1.0021829857111504
001219	152	0.2302631578947368	0.1907894736842105	0.2828947368421052	0.2960526315789473	0.4736842105263157	C	C	3	-16.0	1.3311313049582318	0.9974812209999868
001220	152	0.1973684210526315	0.2894736842105263	0.2368421052631578	0.2763157894736842	0.5263157894736842	T	C	3	-16.0	0.9847319017355292	0.9953211168834896
001221	152	0.2039473684210526	0.2697368421052631	0.2565789473684211	0.2697368421052631	0.5263157894736842	G	G	3	-10.7	1.4865834851568358	1.001705025249933
001222	152	0.2697368421052631	0.2434210526315789	0.2697368421052631	0.2171052631578947	0.5131578947368421	C	A	3	-15.2	1.080203051679364	1.00351675860561
001223	152	0.2631578947368421	0.2236842105263158	0.2368421052631578	0.2763157894736842	0.4605263157894737	A	T	3	-10.6	1.046146521506396	0.9904620673208387
001224	152	0.2631578947368421	0.2236842105263158	0.2368421052631578	0.2763157894736842	0.4605263157894737	A	G	3	-16.6	0.7235355916180835	1.000868060083117
001225	152	0.3026315789473684	0.2763157894736842	0.1842105263157894	0.2368421052631578	0.4605263157894737	G	A	3	-12.4	0.6077101482897008	0.9932895337560887
001226	152	0.25	0.25	0.2894736842105263	0.2105263157894736	0.5394736842105263	T	G	3	-18.6	0.7598427398878975	1.0146082910776677
001227	152	0.2565789473684211	0.2171052631578947	0.2565789473684211	0.2697368421052631	0.4736842105263157	T	C	3	-24.2	0.9547281998884196	1.003399873325418
001228	152	0.2171052631578947	0.3092105263157895	0.2171052631578947	0.2565789473684211	0.5263157894736842	T	G	3	-20.1	1.2380899515136623	1.0009503976378882
001229	152	0.2697368421052631	0.2697368421052631	0.2302631578947368	0.2302631578947368	0.5	T	G	3	-14.1	0.5642145794393975	1.000307947754176
001230	152	0.2631578947368421	0.1973684210526315	0.2631578947368421	0.2763157894736842	0.4605263157894737	G	G	3	-11.9	1.0114011214376568	0.999599252967981
001231	152	0.2302631578947368	0.2565789473684211	0.2828947368421052	0.2302631578947368	0.5394736842105263	T	G	3	-19.8	1.36484059911297	1.005832766048394
001232	152	0.2631578947368421	0.3026315789473684	0.2236842105263158	0.2105263157894736	0.5263157894736842	T	C	3	-18.2	1.1954938546892973	1.003402275907065
001233	152	0.2434210526315789	0.2434210526315789	0.2697368421052631	0.2434210526315789	0.5131578947368421	T	T	3	-16.7	1.1243961345034486	1.0066824745542928
001234	152	0.25	0.2236842105263158	0.25	0.2763157894736842	0.4736842105263157	A	G	3	-15.4	1.334397375656128	0.9963941865804448
001235	152	0.2631578947368421	0.25	0.2368421052631578	0.25	0.4868421052631579	G	T	3	-19.0	1.10304246584393	0.9887957802444108
001236	152	0.2368421052631578	0.2894736842105263	0.2236842105263158	0.25	0.5131578947368421	A	A	3	-15.4	1.0698180913663424	0.9900509669640424
001237	152	0.2368421052631578	0.25	0.25	0.2631578947368421	0.5	A	T	3	-12.0	1.17234950763569	0.9937691635347448
001238	152	0.25	0.2368421052631578	0.2763157894736842	0.2368421052631578	0.5131578947368421	T	C	3	-14.9	1.1035435043665287	1.0121775794986312
001239	152	0.2236842105263158	0.2763157894736842	0.2236842105263158	0.2763157894736842	0.5	T	A	3	-13.4	1.271213846167256	0.9895994395812976
001240	152	0.2434210526315789	0.2302631578947368	0.2565789473684211	0.2697368421052631	0.4868421052631579	T	A	3	-15.2	0.7867524555087896	0.9904193986910914
001241	152	0.2763157894736842	0.2236842105263158	0.2894736842105263	0.2105263157894736	0.5131578947368421	G	C	3	-12.4	0.6219112003144156	1.0046087627931324
001242	152	0.3355263157894737	0.2565789473684211	0.2039473684210526	0.2039473684210526	0.4605263157894737	A	G	3	-13.0	0.5239940476441709	0.9966997207123396
001243	152	0.2960526315789473	0.2434210526315789	0.2565789473684211	0.2039473684210526	0.5	T	T	3	-11.4	0.5691712931649399	0.9942998762617056
001244	152	0.2828947368421052	0.2697368421052631	0.2302631578947368	0.2171052631578947	0.5	A	C	3	-12.6	0.8607203805101014	0.991865140993177
001245	152	0.2434210526315789	0.2697368421052631	0.2171052631578947	0.2697368421052631	0.4868421052631579	A	T	3	-10.4	1.1642168981353376	0.999476001128346
001246	152	0.2565789473684211	0.2171052631578947	0.2697368421052631	0.2565789473684211	0.4868421052631579	C	T	3	-16.6	0.7075424684080676	1.005484853457416
001247	152	0.2434210526315789	0.2960526315789473	0.2039473684210526	0.2565789473684211	0.5	C	T	3	-15.8	1.1598978978990615	0.9983279901314478
001248	152	0.2565789473684211	0.2039473684210526	0.2828947368421052	0.2565789473684211	0.4868421052631579	T	C	3	-17.5	1.1168595394583911	1.000952083270038
001249	152	0.2631578947368421	0.1710526315789473	0.2894736842105263	0.2763157894736842	0.4605263157894737	T	T	3	-11.7	1.0200697616258283	0.9950009217582724
001250	152	0.2631578947368421	0.2368421052631578	0.25	0.25	0.4868421052631579	A	G	3	-16.7	0.979424913154538	0.9976965485445314
001251	152	0.2894736842105263	0.2631578947368421	0.2236842105263158	0.2236842105263158	0.4868421052631579	C	G	3	-13.5	0.6897329876809278	1.0013711419960412
001252	152	0.2368421052631578	0.2894736842105263	0.25	0.2236842105263158	0.5394736842105263	G	C	3	-20.6	1.686327302284682	1.003605389777631
001253	152	0.25	0.2631578947368421	0.1973684210526315	0.2894736842105263	0.4605263157894737	C	C	3	-12.5	1.05157065722079	0.9997431825173514
001254	152	0.25	0.25	0.25	0.25	0.5	C	G	3	-14.9	1.0122993039800778	0.9941809183226245
001255	152	0.2894736842105263	0.1973684210526315	0.2763157894736842	0.2368421052631578	0.4736842105263157	G	C	3	-11.6	0.7374474964640261	0.9940718481722663
001256	152	0.2368421052631578	0.2105263157894736	0.2894736842105263	0.2631578947368421	0.5	G	T	3	-11.6	1.2184469063519858	0.991504086676354
001257	152	0.2894736842105263	0.25	0.2631578947368421	0.1973684210526315	0.5131578947368421	T	A	3	-16.9	0.7329800203279222	1.000167843760754
001258	152	0.2302631578947368	0.2434210526315789	0.2434210526315789	0.2828947368421052	0.4868421052631579	C	A	3	-15.1	0.9388169046048976	1.003294381880248
001259	152	0.2105263157894736	0.2368421052631578	0.2631578947368421	0.2894736842105263	0.5	G	A	3	-15.9	1.364184996529052	0.9980125182897728
001260	152	0.2368421052631578	0.2105263157894736	0.2763157894736842	0.2763157894736842	0.4868421052631579	T	G	3	-14.2	0.599929606018326	1.0023254922948672
001261	152	0.3026315789473684	0.2236842105263158	0.2368421052631578	0.2368421052631578	0.4605263157894737	A	T	3	-15.0	0.7290866644595763	0.9933120805987042
001262	152	0.2763157894736842	0.2236842105263158	0.2368421052631578	0.2631578947368421	0.4605263157894737	C	A	3	-13.9	0.7896038587864094	0.9915646959923392
001263	152	0.2302631578947368	0.2302631578947368	0.2434210526315789	0.2960526315789473	0.4736842105263157	A	A	3	-12.4	1.2803936788961872	0.988509555011178
001264	152	0.2697368421052631	0.2302631578947368	0.2434210526315789	0.2565789473684211	0.4736842105263157	A	C	3	-17.6	0.8398669976820389	1.000428032297407
001265	152	0.3092105263157895	0.2302631578947368	0.2565789473684211	0.2039473684210526	0.4868421052631579	A	A	3	-12.0	0.7397260373835092	1.0021868334479995
001266	152	0.1973684210526315	0.3157894736842105	0.2105263157894736	0.2763157894736842	0.5263157894736842	T	C	3	-17.2	1.4249753712698443	1.010371918676698
001267	152	0.25	0.2894736842105263	0.2368421052631578	0.2236842105263158	0.5263157894736842	G	C	3	-18.4	1.285630821352882	1.0042766911167773
001268	152	0.25	0.2763157894736842	0.25	0.2236842105263158	0.5263157894736842	G	G	3	-21.0	1.0197097994179811	1.0040703463892202
001269	152	0.2434210526315789	0.2434210526315789	0.2828947368421052	0.2302631578947368	0.5263157894736842	A	A	3	-17.6	1.3734688099324468	1.005047156594896
001270	152	0.2368421052631578	0.2236842105263158	0.3026315789473684	0.2368421052631578	0.5263157894736842	G	C	3	-14.1	1.3909323925550097	1.007511432469533
001271	152	0.2368421052631578	0.25	0.2368421052631578	0.2763157894736842	0.4868421052631579	T	G	3	-15.1	1.1542172512630384	0.9921135919981074
001272	152	0.2565789473684211	0.2697368421052631	0.2039473684210526	0.2697368421052631	0.4736842105263157	C	A	3	-16.9	0.5613341333880888	0.9872721182946084
001273	152	0.25	0.2105263157894736	0.2631578947368421	0.2763157894736842	0.4736842105263157	C	C	3	-12.7	0.9487495487752746	0.9952519778277126
001274	152	0.2565789473684211	0.2565789473684211	0.2434210526315789	0.2434210526315789	0.5	T	G	3	-17.5	0.8443956037409349	0.9945844974643644
001275	152	0.2631578947368421	0.25	0.2236842105263158	0.2631578947368421	0.4736842105263157	T	A	3	-11.6	0.7482479332540566	1.0004593908547832
001276	152	0.25	0.2105263157894736	0.3026315789473684	0.2368421052631578	0.5131578947368421	A	C	3	-19.8	1.0692760262746992	1.0001353976185938
001277	152	0.2960526315789473	0.2171052631578947	0.2828947368421052	0.2039473684210526	0.5	A	A	3	-16.7	0.7109389869089985	0.9980309481962504
001278	152	0.2763157894736842	0.2236842105263158	0.2368421052631578	0.2631578947368421	0.4605263157894737	A	G	3	-10.0	0.6436911919349592	0.9916932241565786
001279	152	0.2565789473684211	0.2302631578947368	0.2434210526315789	0.2697368421052631	0.4736842105263157	T	C	3	-17.6	0.8018558439066259	1.0045502498446266
001280	152	0.2236842105263158	0.2763157894736842	0.2368421052631578	0.2631578947368421	0.5131578947368421	C	T	3	-15.4	1.2784906415334498	1.0001570018907653
001281	152	0.2434210526315789	0.2565789473684211	0.2302631578947368	0.2697368421052631	0.4868421052631579	A	T	3	-13.1	0.8732688487152439	1.0040207991270234
001282	152	0.2697368421052631	0.2302631578947368	0.2302631578947368	0.2697368421052631	0.4605263157894737	T	C	3	-10.2	0.9869867031143448	0.9879228770677156
001283	152	0.2828947368421052	0.2565789473684211	0.2434210526315789	0.2171052631578947	0.5	T	C	3	-22.2	0.6816937435732647	0.9947602292013894
001284	152	0.3157894736842105	0.2763157894736842	0.2368421052631578	0.1710526315789473	0.5131578947368421	C	G	3	-11.6	0.8015532816177241	1.0038005547444744
001285	152	0.2302631578947368	0.2302631578947368	0.2828947368421052	0.2565789473684211	0.5131578947368421	T	G	3	-16.8	1.6817116711473843	0.9987444497243058
001286	152	0.2631578947368421	0.2368421052631578	0.2763157894736842	0.2236842105263158	0.5131578947368421	A	G	3	-20.1	1.000583662361726	1.0055585634583797
001287	152	0.2960526315789473	0.2171052631578947	0.2565789473684211	0.2302631578947368	0.4736842105263157	A	T	3	-13.4	0.689451158176126	1.000469259733556
001288	152	0.2105263157894736	0.25	0.2894736842105263	0.25	0.5394736842105263	A	G	3	-16.4	1.2976374823875323	1.0051267632839418
001289	152	0.2697368421052631	0.2828947368421052	0.1907894736842105	0.2565789473684211	0.4736842105263157	G	A	3	-12.2	0.8052459728358183	1.0014804539186466
001290	152	0.2631578947368421	0.2368421052631578	0.25	0.25	0.4868421052631579	G	A	3	-15.5	1.052697285883288	0.9992188373066708
001291	152	0.2302631578947368	0.2434210526315789	0.2565789473684211	0.2697368421052631	0.5	G	C	3	-17.7	1.043367505918182	0.999268683043634
001292	152	0.2105263157894736	0.2894736842105263	0.25	0.25	0.5394736842105263	C	G	3	-19.4	1.2605966419147676	1.0020792938770415
001293	152	0.2763157894736842	0.2631578947368421	0.2236842105263158	0.2368421052631578	0.4868421052631579	G	A	3	-14.2	0.760959421386625	1.0002177706519708
001294	152	0.2763157894736842	0.2368421052631578	0.2631578947368421	0.2236842105263158	0.5	T	G	3	-18.6	0.7859671714979899	1.0068245709923036
001295	152	0.3092105263157895	0.2434210526315789	0.2171052631578947	0.2302631578947368	0.4605263157894737	A	A	3	-14.3	0.4710999912082967	1.009937642405683
001296	152	0.2828947368421052	0.2039473684210526	0.2960526315789473	0.2171052631578947	0.5	A	G	3	-16.6	0.7275060559351916	1.0015120573159142
001297	152	0.25	0.2368421052631578	0.2894736842105263	0.2236842105263158	0.5263157894736842	A	A	3	-17.2	0.8336206982513314	1.012510881247244
001298	152	0.25	0.2368421052631578	0.2631578947368421	0.25	0.5	C	T	3	-13.5	0.6276353853405072	1.003688753382136
001299	152	0.2763157894736842	0.2763157894736842	0.2105263157894736	0.2368421052631578	0.4868421052631579	T	C	3	-14.7	0.8117822392967308	0.9995957277969686
001300	152	0.2565789473684211	0.2171052631578947	0.3223684210526316	0.2039473684210526	0.5394736842105263	A	C	3	-23.7	1.2080361334973817	1.0061851735695495
001301	152	0.3026315789473684	0.2236842105263158	0.2368421052631578	0.2368421052631578	0.4605263157894737	A	A	3	-17.1	0.6585849021143725	0.9944237369670966
001302	152	0.2434210526315789	0.2960526315789473	0.2434210526315789	0.2171052631578947	0.5394736842105263	A	A	3	-15.7	0.9332840607726428	1.0108983410436754
001303	152	0.2302631578947368	0.2565789473684211	0.2171052631578947	0.2960526315789473	0.4736842105263157	G	T	3	-12.1	1.080997320016006	0.992321176621378
001304	152	0.2302631578947368	0.2697368421052631	0.2039473684210526	0.2960526315789473	0.4736842105263157	C	G	3	-11.6	0.8983619219073524	0.9980069013325564
001305	152	0.2631578947368421	0.1973684210526315	0.2763157894736842	0.2631578947368421	0.4736842105263157	A	A	3	-15.5	0.8338504467299219	0.9899682502860524
001306	152	0.2828947368421052	0.2302631578947368	0.2302631578947368	0.2565789473684211	0.4605263157894737	G	G	3	-13.7	0.5694424210987659	1.0005373854608677
001307	152	0.2171052631578947	0.2302631578947368	0.2697368421052631	0.2828947368421052	0.5	A	C	3	-13.8	1.1803468889759534	0.9975352905459908
001308	152	0.1907894736842105	0.2434210526315789	0.2828947368421052	0.2828947368421052	0.5263157894736842	A	C	3	-17.3	1.4132970976321269	0.9995704609046387
001309	152	0.2368421052631578	0.2236842105263158	0.2763157894736842	0.2631578947368421	0.5	C	C	3	-13.8	0.9055745743552406	1.0008601079219974
001310	152	0.2565789473684211	0.2434210526315789	0.2565789473684211	0.2434210526315789	0.5	T	G	3	-16.8	0.6577960719218984	1.0029406067467987
001311	152	0.2368421052631578	0.25	0.2631578947368421	0.25	0.5131578947368421	C	T	3	-16.2	0.9382786686552717	0.9999095547749612
001312	152	0.2368421052631578	0.25	0.2631578947368421	0.25	0.5131578947368421	C	G	3	-21.5	1.155634833523537	1.001342363225741
001313	152	0.2434210526315789	0.2434210526315789	0.2302631578947368	0.2828947368421052	0.4736842105263157	A	T	3	-14.0	1.0117076028162353	0.9762314854737882
001314	152	0.25	0.2236842105263158	0.3026315789473684	0.2236842105263158	0.5263157894736842	A	G	3	-18.4	1.3750605779232954	0.9999563781333322
001315	152	0.3092105263157895	0.2697368421052631	0.2434210526315789	0.1776315789473684	0.5131578947368421	T	G	3	-14.1	0.8308265534787508	1.005336785716498
001316	152	0.2763157894736842	0.1973684210526315	0.2631578947368421	0.2631578947368421	0.4605263157894737	C	G	3	-18.0	0.7304845638354998	1.0046016186184126
001317	152	0.25	0.2236842105263158	0.2763157894736842	0.25	0.5	C	C	3	-11.7	1.5258536969539174	0.9852728897522662
001318	152	0.2565789473684211	0.2039473684210526	0.2960526315789473	0.2434210526315789	0.5	G	T	3	-13.4	1.0224102825365875	0.9952200994697766
001319	152	0.2434210526315789	0.2434210526315789	0.2434210526315789	0.2697368421052631	0.4868421052631579	A	G	3	-18.8	1.7317504870849236	0.989344721396458
001320	152	0.2302631578947368	0.2828947368421052	0.2434210526315789	0.2434210526315789	0.5263157894736842	A	A	3	-12.8	0.8990334183658186	0.99867273498844
001321	152	0.3092105263157895	0.2434210526315789	0.2302631578947368	0.2171052631578947	0.4736842105263157	C	T	3	-13.5	0.5808074965782901	0.9977972138199452
001322	152	0.2302631578947368	0.2302631578947368	0.2697368421052631	0.2697368421052631	0.5	T	G	3	-13.1	0.8393323102404382	1.0015237209893202
001323	152	0.2039473684210526	0.2039473684210526	0.2565789473684211	0.3355263157894737	0.4605263157894737	C	A	3	-6.0	0.955558177297996	0.987087341560748
001324	152	0.2763157894736842	0.25	0.25	0.2236842105263158	0.5	G	A	3	-13.1	0.546661629086863	0.9983201225593564
001325	152	0.2763157894736842	0.1710526315789473	0.3026315789473684	0.25	0.4736842105263157	C	C	3	-10.6	0.3443320681938061	1.004002539096709
001326	152	0.2171052631578947	0.2565789473684211	0.2302631578947368	0.2960526315789473	0.4868421052631579	G	T	3	-12.7	0.9789517700157692	0.9935665752074172
001327	152	0.2763157894736842	0.2631578947368421	0.2368421052631578	0.2236842105263158	0.5	C	A	3	-11.5	0.5180519243925721	0.992551642518514
001328	152	0.2105263157894736	0.2631578947368421	0.2105263157894736	0.3157894736842105	0.4736842105263157	G	A	3	-13.0	0.7275585095785904	0.984222332069898
001329	152	0.1710526315789473	0.2236842105263158	0.3157894736842105	0.2894736842105263	0.5394736842105263	A	A	3	-17.5	1.9024333285095452	1.0050942217101233
001330	152	0.2631578947368421	0.2894736842105263	0.1973684210526315	0.25	0.4868421052631579	A	T	3	-15.9	0.907564812982478	0.9974839371230032
001331	152	0.2171052631578947	0.2039473684210526	0.2828947368421052	0.2960526315789473	0.4868421052631579	T	G	3	-16.8	1.160611815898151	0.9955563479618392
001332	152	0.2236842105263158	0.25	0.2631578947368421	0.2631578947368421	0.5131578947368421	T	C	3	-12.4	1.2834484382489688	0.9945298210585172
001333	152	0.1973684210526315	0.2631578947368421	0.2631578947368421	0.2763157894736842	0.5263157894736842	C	T	3	-13.7	1.4941376010489316	1.0119479767670982
001334	152	0.25	0.2631578947368421	0.2105263157894736	0.2763157894736842	0.4736842105263157	C	T	3	-14.8	0.987358903041238	0.9927173170572868
001335	152	0.2631578947368421	0.2368421052631578	0.25	0.25	0.4868421052631579	T	C	3	-17.5	0.687988083727563	1.0053189991355644
001336	152	0.2105263157894736	0.2105263157894736	0.2894736842105263	0.2894736842105263	0.5	C	T	3	-13.9	1.4585341536894652	0.9956497726973308
001337	152	0.2763157894736842	0.2368421052631578	0.25	0.2368421052631578	0.4868421052631579	A	T	3	-16.1	0.6854944326754083	1.0026130830704874
001338	152	0.2763157894736842	0.25	0.25	0.2236842105263158	0.5	C	T	3	-15.2	0.5465622338913699	0.9999498333030872
001339	152	0.2434210526315789	0.2434210526315789	0.2828947368421052	0.2302631578947368	0.5263157894736842	G	C	3	-19.4	1.0632198529401833	0.9922180358590296
001340	152	0.2368421052631578	0.25	0.2631578947368421	0.25	0.5131578947368421	A	G	3	-20.0	0.9400413291810662	1.0031636239128034
001341	152	0.2565789473684211	0.2302631578947368	0.2960526315789473	0.2171052631578947	0.5263157894736842	G	T	3	-18.9	0.6226077208122519	0.9975420293452304
001342	152	0.2763157894736842	0.2236842105263158	0.2894736842105263	0.2105263157894736	0.5131578947368421	T	T	3	-14.6	0.8346462507501845	0.997360634456698
001343	152	0.2302631578947368	0.2434210526315789	0.2434210526315789	0.2828947368421052	0.4868421052631579	G	G	3	-19.7	0.7644409444669813	1.007239071225032
001344	152	0.2236842105263158	0.2894736842105263	0.2236842105263158	0.2631578947368421	0.5131578947368421	G	C	3	-15.2	1.0618506735962403	1.0056298144895504
001345	152	0.2565789473684211	0.2565789473684211	0.2171052631578947	0.2697368421052631	0.4736842105263157	A	C	3	-12.2	0.7011632837774074	0.9926311121471146
001346	152	0.2302631578947368	0.2434210526315789	0.2565789473684211	0.2697368421052631	0.5	A	C	3	-19.0	1.222755164086735	0.9960759411529204
001347	152	0.2763157894736842	0.2631578947368421	0.25	0.2105263157894736	0.5131578947368421	T	T	3	-19.9	1.0170259029219657	1.0028789675575314
001348	152	0.2302631578947368	0.2302631578947368	0.2697368421052631	0.2697368421052631	0.5	A	A	3	-20.3	1.3818395576915423	1.002598108682368
001349	152	0.2763157894736842	0.2368421052631578	0.2236842105263158	0.2631578947368421	0.4605263157894737	G	G	3	-20.5	0.9505756869934104	1.0058184454338783
001350	152	0.3289473684210526	0.2368421052631578	0.2236842105263158	0.2105263157894736	0.4605263157894737	T	C	3	-14.5	0.6339587744141648	1.003354024980011
001351	152	0.2171052631578947	0.2960526315789473	0.2039473684210526	0.2828947368421052	0.5	G	T	3	-14.1	1.1036516411336463	0.99615885317328
001352	152	0.2434210526315789	0.2302631578947368	0.2828947368421052	0.2434210526315789	0.5131578947368421	A	G	3	-17.7	0.8021530010296185	1.0103733744717198
001353	152	0.2894736842105263	0.25	0.2236842105263158	0.2368421052631578	0.4736842105263157	T	G	3	-13.0	0.6691841147465938	0.999265674866042
001354	152	0.2434210526315789	0.2039473684210526	0.3092105263157895	0.2434210526315789	0.5131578947368421	G	C	3	-18.6	0.5856780188683898	1.0072134805417583
001355	152	0.2236842105263158	0.2236842105263158	0.2631578947368421	0.2894736842105263	0.4868421052631579	G	G	3	-15.2	1.1970439014590246	1.0041550493252391
001356	152	0.2434210526315789	0.2039473684210526	0.2565789473684211	0.2960526315789473	0.4605263157894737	A	T	3	-18.9	1.2550509017050753	0.9967575147764312
001357	152	0.2434210526315789	0.2828947368421052	0.2171052631578947	0.2565789473684211	0.5	C	C	3	-17.7	0.8512063677267658	0.9962029279236936
001358	152	0.2631578947368421	0.25	0.2105263157894736	0.2763157894736842	0.4605263157894737	G	A	3	-13.2	0.4282947678291189	1.0040073988705769
001359	152	0.2631578947368421	0.2236842105263158	0.25	0.2631578947368421	0.4736842105263157	G	C	3	-16.3	0.5741514790133683	0.9977892875913268
001360	152	0.2565789473684211	0.2565789473684211	0.2302631578947368	0.2565789473684211	0.4868421052631579	G	C	3	-11.1	0.4618442024018915	1.003100098771864
001361	152	0.2105263157894736	0.2631578947368421	0.2236842105263158	0.3026315789473684	0.4868421052631579	T	G	3	-15.1	0.9514673831999728	0.9895491945425324
001362	152	0.2631578947368421	0.2631578947368421	0.2368421052631578	0.2368421052631578	0.5	T	A	3	-12.8	0.7825334445043945	1.004885702535303
001363	152	0.25	0.2631578947368421	0.1973684210526315	0.2894736842105263	0.4605263157894737	T	G	3	-11.4	0.7934264383997375	0.9862027629408928
001364	152	0.25	0.2236842105263158	0.25	0.2763157894736842	0.4736842105263157	T	G	3	-15.7	1.1287875532752685	0.9975392800496026
001365	152	0.2565789473684211	0.2039473684210526	0.2960526315789473	0.2434210526315789	0.5	G	G	3	-16.2	1.0401333562478596	1.0012533331557825
001366	152	0.2631578947368421	0.25	0.2368421052631578	0.25	0.4868421052631579	C	T	3	-14.2	0.7542974978782936	0.9949042615104065
001367	152	0.1973684210526315	0.3421052631578947	0.1973684210526315	0.2631578947368421	0.5394736842105263	C	G	3	-19.8	1.861742550525178	0.9966643683790216
001368	152	0.2565789473684211	0.2434210526315789	0.2171052631578947	0.2828947368421052	0.4605263157894737	T	A	3	-13.0	0.7001604199102052	0.9960553888791444
001369	152	0.2960526315789473	0.2434210526315789	0.2565789473684211	0.2039473684210526	0.5	T	A	3	-14.2	0.4517094466120813	1.0048661794363272
001370	152	0.2236842105263158	0.25	0.2368421052631578	0.2894736842105263	0.4868421052631579	C	G	3	-12.8	0.9766086182064112	1.0006849532125353
001371	152	0.3026315789473684	0.25	0.2105263157894736	0.2368421052631578	0.4605263157894737	A	A	3	-17.3	0.5105150030751386	0.9884476107087684
001372	152	0.2631578947368421	0.1842105263157894	0.3026315789473684	0.25	0.4868421052631579	G	C	3	-16.9	0.6593234693956028	0.994660618323567
001373	152	0.2302631578947368	0.2434210526315789	0.2697368421052631	0.2565789473684211	0.5131578947368421	C	G	3	-14.6	0.9465168231434472	0.9978653108571548
001374	152	0.2434210526315789	0.2434210526315789	0.2434210526315789	0.2697368421052631	0.4868421052631579	T	T	3	-16.5	0.8597930308634093	1.0011452440624764
001375	152	0.2434210526315789	0.3092105263157895	0.2302631578947368	0.2171052631578947	0.5394736842105263	A	G	3	-20.6	0.8739951161603642	0.9990029977825228
001376	152	0.2171052631578947	0.2828947368421052	0.2171052631578947	0.2828947368421052	0.5	A	T	3	-16.7	0.8552629706259092	0.9967864541643368
001377	152	0.3092105263157895	0.2828947368421052	0.1776315789473684	0.2302631578947368	0.4605263157894737	A	T	3	-8.2	0.5303785353213337	1.0005264222128
001378	152	0.2565789473684211	0.2828947368421052	0.2434210526315789	0.2171052631578947	0.5263157894736842	C	C	3	-17.7	0.8673471215803166	0.9956512399684128
001379	152	0.2434210526315789	0.2171052631578947	0.2565789473684211	0.2828947368421052	0.4736842105263157	G	A	3	-15.4	0.8534504082002581	1.003138385087101
001380	152	0.2763157894736842	0.2763157894736842	0.2236842105263158	0.2236842105263158	0.5	G	C	3	-15.5	0.9147817133247964	1.010341574345588
001381	152	0.2105263157894736	0.2368421052631578	0.2894736842105263	0.2631578947368421	0.5263157894736842	C	C	3	-15.2	1.559509299671701	0.998918017679815
001382	152	0.25	0.3026315789473684	0.2236842105263158	0.2236842105263158	0.5263157894736842	T	C	3	-10.7	0.898297331242722	1.0052057220887567
001383	152	0.2236842105263158	0.25	0.2631578947368421	0.2631578947368421	0.5131578947368421	G	G	3	-17.1	1.2693465379930704	0.9975816663546176
001384	152	0.2434210526315789	0.2697368421052631	0.1907894736842105	0.2960526315789473	0.4605263157894737	A	T	3	-11.1	0.8319356303237988	0.9944190856823364
001385	152	0.2171052631578947	0.2697368421052631	0.2697368421052631	0.2434210526315789	0.5394736842105263	G	C	3	-17.8	1.1499377602927887	1.0051519427766342
001386	152	0.2368421052631578	0.2631578947368421	0.2763157894736842	0.2236842105263158	0.5394736842105263	T	G	3	-18.8	0.8461479002195109	1.0098254990281836
001387	152	0.2565789473684211	0.2039473684210526	0.2697368421052631	0.2697368421052631	0.4736842105263157	A	C	3	-14.1	0.4297495114021178	0.9955026471577804
001388	152	0.25	0.2763157894736842	0.25	0.2236842105263158	0.5263157894736842	A	T	3	-11.6	1.0154512721885054	0.9952281172978674
001389	152	0.2105263157894736	0.2631578947368421	0.2236842105263158	0.3026315789473684	0.4868421052631579	C	G	3	-14.8	1.237013005796201	1.0020826219781194
001390	152	0.2171052631578947	0.2960526315789473	0.2434210526315789	0.2434210526315789	0.5394736842105263	C	A	3	-15.1	0.979548301410064	0.9999387283625876
001391	152	0.2302631578947368	0.2434210526315789	0.2302631578947368	0.2960526315789473	0.4736842105263157	C	C	3	-13.5	1.075341428714913	0.9991611009258972
001392	152	0.2302631578947368	0.2697368421052631	0.2565789473684211	0.2434210526315789	0.5263157894736842	T	G	3	-15.4	0.6464171236201368	1.0020688972897531
001393	152	0.2368421052631578	0.2236842105263158	0.25	0.2894736842105263	0.4736842105263157	G	A	3	-12.1	0.7601912027808323	0.9959339478316208
001394	152	0.1973684210526315	0.2631578947368421	0.2631578947368421	0.2763157894736842	0.5263157894736842	C	T	3	-14.7	1.4588742800749608	0.9935822399359971
001395	152	0.2828947368421052	0.2565789473684211	0.2302631578947368	0.2302631578947368	0.4868421052631579	G	T	3	-18.3	0.6544157870274773	0.9964432761407898
001396	152	0.2828947368421052	0.2828947368421052	0.2302631578947368	0.2039473684210526	0.5131578947368421	A	C	3	-17.5	0.919582934071928	1.0049195844400831
001397	152	0.2434210526315789	0.2828947368421052	0.2039473684210526	0.2697368421052631	0.4868421052631579	G	C	3	-15.3	1.012249993855501	0.9944130297395176
001398	152	0.2697368421052631	0.2565789473684211	0.2302631578947368	0.2434210526315789	0.4868421052631579	C	G	3	-16.2	0.9841171423437622	0.9994735262630908
001399	152	0.2565789473684211	0.2302631578947368	0.2828947368421052	0.2302631578947368	0.5131578947368421	T	G	3	-18.6	1.1617741134127697	0.9944725555639624
001400	152	0.2631578947368421	0.2763157894736842	0.2236842105263158	0.2368421052631578	0.5	A	A	3	-16.6	0.7678068573148104	0.9943442877198428
001401	152	0.2828947368421052	0.2697368421052631	0.2302631578947368	0.2171052631578947	0.5	C	G	3	-13.9	0.5111594645544729	0.997438247367582
001402	152	0.2828947368421052	0.2960526315789473	0.2171052631578947	0.2039473684210526	0.5131578947368421	G	C	3	-12.6	0.7972391332228215	0.9917980277763102
001403	152	0.2697368421052631	0.2434210526315789	0.2565789473684211	0.2302631578947368	0.5	C	C	3	-11.8	0.536323720654929	0.995238249360407
001404	152	0.2434210526315789	0.2434210526315789	0.2434210526315789	0.2697368421052631	0.4868421052631579	T	C	3	-13.0	0.7488198777348885	0.9997998047469344
001405	152	0.2302631578947368	0.2697368421052631	0.2697368421052631	0.2302631578947368	0.5394736842105263	G	G	3	-15.7	0.903712648292292	1.006670551690987
001406	152	0.25	0.25	0.2894736842105263	0.2105263157894736	0.5394736842105263	T	C	3	-21.0	0.937215885332609	1.0125764819307497
001407	152	0.2236842105263158	0.2236842105263158	0.2894736842105263	0.2631578947368421	0.5131578947368421	C	C	3	-15.8	0.8419060627131622	1.0014735543519278
001408	152	0.2631578947368421	0.2763157894736842	0.25	0.2105263157894736	0.5263157894736842	A	C	3	-15.6	1.0211959249474107	1.0075818128958085
001409	152	0.25	0.2368421052631578	0.25	0.2631578947368421	0.4868421052631579	G	G	3	-14.9	0.8045203586579904	1.0015707429510587
001410	152	0.25	0.25	0.25	0.25	0.5	T	A	3	-16.3	0.6198168358609204	1.0025617596861995
001411	152	0.2171052631578947	0.2434210526315789	0.2697368421052631	0.2697368421052631	0.5131578947368421	T	G	3	-16.4	0.7829774148109205	1.0095384678682835
001412	152	0.2039473684210526	0.2960526315789473	0.2039473684210526	0.2960526315789473	0.5	C	G	3	-7.5	1.1524406618393386	0.9954727352907362
001413	152	0.2302631578947368	0.2565789473684211	0.2171052631578947	0.2960526315789473	0.4736842105263157	C	G	3	-11.7	1.0374233116254736	1.0002608442423744
001414	152	0.2368421052631578	0.2236842105263158	0.3157894736842105	0.2236842105263158	0.5394736842105263	T	G	3	-17.0	1.2162453399547757	1.0013224767433
001415	152	0.2434210526315789	0.2960526315789473	0.2171052631578947	0.2434210526315789	0.5131578947368421	C	A	3	-15.1	1.3459407154743568	1.0012995922412289
001416	152	0.2302631578947368	0.2171052631578947	0.2828947368421052	0.2697368421052631	0.5	C	T	3	-16.3	1.1133346456081952	1.002042023746867
001417	152	0.2171052631578947	0.2434210526315789	0.2302631578947368	0.3092105263157895	0.4736842105263157	A	A	3	-13.1	1.069661248806295	0.9902887473317704
001418	152	0.25	0.25	0.2631578947368421	0.2368421052631578	0.5131578947368421	G	G	3	-12.7	1.1757283890529402	1.003466763447434
001419	152	0.2434210526315789	0.2697368421052631	0.2565789473684211	0.2302631578947368	0.5263157894736842	C	G	3	-13.1	0.927754426190702	1.0012711791432802
001420	152	0.2763157894736842	0.2236842105263158	0.2763157894736842	0.2236842105263158	0.5	G	G	3	-16.9	0.4302039790309804	1.0055115524837888
001421	152	0.2302631578947368	0.2434210526315789	0.2434210526315789	0.2828947368421052	0.4868421052631579	C	T	3	-18.7	0.8215255135626166	0.995672054475376
001422	152	0.2631578947368421	0.2105263157894736	0.2631578947368421	0.2631578947368421	0.4736842105263157	A	A	3	-12.8	0.6508776895151716	1.0062459864453828
001423	152	0.2894736842105263	0.3026315789473684	0.1578947368421052	0.25	0.4605263157894737	T	A	3	-5.3	0.5749009797702108	0.9995833136188385
001424	152	0.2631578947368421	0.2105263157894736	0.2631578947368421	0.2631578947368421	0.4736842105263157	A	G	3	-17.4	0.7647717729291572	0.9953358232756172
001425	152	0.2697368421052631	0.2960526315789473	0.2039473684210526	0.2302631578947368	0.5	C	C	3	-12.5	0.6602949184109439	1.005748458884889
001426	152	0.2631578947368421	0.2105263157894736	0.2894736842105263	0.2368421052631578	0.5	A	G	3	-16.1	1.0290392454755564	1.0039789046545773
001427	152	0.2039473684210526	0.2434210526315789	0.2828947368421052	0.2697368421052631	0.5263157894736842	C	T	3	-13.5	1.483942261090343	0.9937760841981028
001428	152	0.2302631578947368	0.2828947368421052	0.2434210526315789	0.2434210526315789	0.5263157894736842	C	C	3	-10.9	1.0546781207919886	1.0065072387763951
001429	152	0.1776315789473684	0.2565789473684211	0.2434210526315789	0.3223684210526316	0.5	A	C	3	-10.4	1.5851521135617332	0.9960115091700168
001430	152	0.2763157894736842	0.3552631578947368	0.1710526315789473	0.1973684210526315	0.5263157894736842	C	C	3	-13.0	0.8697259052921368	1.0014933487624276
001431	152	0.2171052631578947	0.2434210526315789	0.2828947368421052	0.2565789473684211	0.5263157894736842	T	G	3	-14.9	1.6311234662596876	1.0012710728906065
001432	152	0.2434210526315789	0.2039473684210526	0.2828947368421052	0.2697368421052631	0.4868421052631579	A	T	3	-13.7	0.7843204643590929	0.9916312687347952
001433	152	0.2828947368421052	0.2565789473684211	0.2171052631578947	0.2434210526315789	0.4736842105263157	T	T	3	-11.8	0.6489581507348654	0.9976226575617836
001434	152	0.2105263157894736	0.2763157894736842	0.2631578947368421	0.25	0.5394736842105263	A	C	3	-17.5	1.249773135003322	1.0014006162112878
001435	152	0.2697368421052631	0.2434210526315789	0.2565789473684211	0.2302631578947368	0.5	A	C	3	-14.3	0.3779425053800453	1.0151382810578966
001436	152	0.2631578947368421	0.2631578947368421	0.2763157894736842	0.1973684210526315	0.5394736842105263	T	T	3	-17.2	0.5703539744944782	1.0077635287051372
001437	152	0.3092105263157895	0.2565789473684211	0.2565789473684211	0.1776315789473684	0.5131578947368421	C	C	3	-14.2	0.3815606264611456	1.0105830066117614
001438	152	0.25	0.2631578947368421	0.2631578947368421	0.2236842105263158	0.5263157894736842	A	A	3	-24.3	0.6196797386454821	1.01341177193621
001439	152	0.2368421052631578	0.2631578947368421	0.25	0.25	0.5131578947368421	G	G	3	-10.7	1.0566542914979848	0.9988440133472613
001440	152	0.2828947368421052	0.2697368421052631	0.2039473684210526	0.2434210526315789	0.4736842105263157	G	G	3	-16.1	0.7964742807163481	0.9987602465217996
001441	152	0.2763157894736842	0.2631578947368421	0.2236842105263158	0.2368421052631578	0.4868421052631579	T	G	3	-16.8	0.6965030907388352	1.0125269438469646
001442	152	0.25	0.2763157894736842	0.1973684210526315	0.2763157894736842	0.4736842105263157	G	G	3	-10.8	0.7266477718802601	0.9998378816485778
001443	152	0.25	0.2236842105263158	0.2631578947368421	0.2631578947368421	0.4868421052631579	A	A	3	-13.0	0.878690104544128	0.9961751328087408
001444	152	0.2631578947368421	0.25	0.2236842105263158	0.2631578947368421	0.4736842105263157	T	C	3	-15.5	0.8524098189371461	0.9984273093944108
001445	152	0.2631578947368421	0.1973684210526315	0.2894736842105263	0.25	0.4868421052631579	T	A	3	-14.7	0.9089611646839778	1.0014398881260214
001446	152	0.2828947368421052	0.2434210526315789	0.2828947368421052	0.1907894736842105	0.5263157894736842	G	A	3	-26.9	0.7837167746476434	1.009443187368312
001447	152	0.25	0.2763157894736842	0.2105263157894736	0.2631578947368421	0.4868421052631579	A	C	3	-18.7	1.1432462068899272	0.9901751679234904
001448	152	0.2302631578947368	0.2302631578947368	0.2565789473684211	0.2828947368421052	0.4868421052631579	T	G	3	-13.8	0.6987300908110133	1.000697502639889
001449	152	0.2434210526315789	0.3223684210526316	0.1907894736842105	0.2434210526315789	0.5131578947368421	T	A	3	-17.5	0.8396200326696772	1.011785075348428
001450	152	0.2368421052631578	0.2368421052631578	0.2894736842105263	0.2368421052631578	0.5263157894736842	G	C	3	-19.7	1.0047350646474922	1.0038892581050147
001451	152	0.2368421052631578	0.2236842105263158	0.2368421052631578	0.3026315789473684	0.4605263157894737	A	G	3	-13.7	0.8492542546094911	0.998797675036212
001452	152	0.2236842105263158	0.3026315789473684	0.2236842105263158	0.25	0.5263157894736842	C	T	3	-9.8	1.0229692296397377	1.0041622682596751
001453	152	0.2763157894736842	0.2105263157894736	0.3026315789473684	0.2105263157894736	0.5131578947368421	A	T	3	-17.4	0.7725555269638562	1.0067100009350118
001454	152	0.25	0.2763157894736842	0.2631578947368421	0.2105263157894736	0.5394736842105263	C	G	3	-22.8	0.5973080608892483	1.0027645398181102
001455	152	0.2631578947368421	0.25	0.2631578947368421	0.2236842105263158	0.5131578947368421	T	C	3	-22.8	0.7330728482008486	1.0030927000993706
001456	152	0.2697368421052631	0.2434210526315789	0.2565789473684211	0.2302631578947368	0.5	T	C	3	-15.6	0.7699596447347783	1.0038053028781713
001457	152	0.25	0.2763157894736842	0.2105263157894736	0.2631578947368421	0.4868421052631579	T	G	3	-14.3	0.9389721204820084	1.0007640438131593
001458	152	0.2828947368421052	0.2302631578947368	0.2697368421052631	0.2171052631578947	0.5	A	G	3	-14.2	0.6411754251040775	1.0008745763847515
001459	152	0.2960526315789473	0.2039473684210526	0.2828947368421052	0.2171052631578947	0.4868421052631579	T	G	3	-13.6	0.5972839409565441	1.0016928393669573
001460	152	0.2828947368421052	0.2302631578947368	0.2434210526315789	0.2434210526315789	0.4736842105263157	T	A	3	-17.7	0.637763201286452	1.0020833682857198
001461	152	0.2697368421052631	0.2302631578947368	0.2565789473684211	0.2434210526315789	0.4868421052631579	T	G	3	-15.9	0.7064410181176298	0.9983510859229892
001462	152	0.2434210526315789	0.2697368421052631	0.2434210526315789	0.2434210526315789	0.5131578947368421	G	T	3	-18.9	0.9195306296055914	0.9969137124753948
001463	152	0.25	0.2368421052631578	0.2763157894736842	0.2368421052631578	0.5131578947368421	T	T	3	-20.5	1.3492302899847808	1.00484034922619
001464	152	0.2039473684210526	0.2171052631578947	0.3223684210526316	0.2565789473684211	0.5394736842105263	C	G	3	-16.1	0.6396451153104062	1.0011137717850784
001465	152	0.2039473684210526	0.2828947368421052	0.2565789473684211	0.2565789473684211	0.5394736842105263	T	G	3	-22.1	1.015850536559127	1.0058885947429652
001466	152	0.2368421052631578	0.25	0.2631578947368421	0.25	0.5131578947368421	C	T	3	-14.8	1.0319128501855166	0.9934044435980384
001467	152	0.2565789473684211	0.2828947368421052	0.2171052631578947	0.2434210526315789	0.5	C	A	3	-19.4	0.592118334724101	1.0047063717848963
001468	152	0.2565789473684211	0.2302631578947368	0.2302631578947368	0.2828947368421052	0.4605263157894737	A	G	3	-12.3	0.8950492100817194	0.9940820057530976
001469	152	0.2631578947368421	0.2894736842105263	0.2236842105263158	0.2236842105263158	0.5131578947368421	A	G	3	-20.2	0.8564748018304388	1.008127838225574
001470	152	0.2302631578947368	0.2434210526315789	0.2828947368421052	0.2434210526315789	0.5263157894736842	A	T	3	-16.2	1.0122269292641546	0.9953197267614629
001471	152	0.2565789473684211	0.2302631578947368	0.2565789473684211	0.2565789473684211	0.4868421052631579	C	G	3	-9.3	0.5558032421952128	1.0014240945776147
001472	152	0.2565789473684211	0.2039473684210526	0.2828947368421052	0.2565789473684211	0.4868421052631579	T	A	3	-9.9	0.6322747548256964	0.9963639589068884
001473	152	0.1776315789473684	0.2434210526315789	0.2828947368421052	0.2960526315789473	0.5263157894736842	A	G	3	-15.3	1.4515324135260923	0.9931267242254972
001474	152	0.25	0.2763157894736842	0.2105263157894736	0.2631578947368421	0.4868421052631579	A	A	3	-17.1	0.807663197980101	0.9990178603035496
001475	152	0.2631578947368421	0.2236842105263158	0.2763157894736842	0.2368421052631578	0.5	T	A	3	-12.9	0.6624818785271901	1.007285386026569
001476	152	0.2565789473684211	0.2565789473684211	0.2434210526315789	0.2434210526315789	0.5	T	G	3	-14.6	1.3866809353833354	1.0011612267158072
001477	152	0.2236842105263158	0.2631578947368421	0.1973684210526315	0.3157894736842105	0.4605263157894737	T	G	3	-13.7	1.4447083497987467	0.9913281018001492
001478	152	0.25	0.2894736842105263	0.1973684210526315	0.2631578947368421	0.4868421052631579	A	T	3	-12.0	1.0983372018965805	0.9976604438615329
001479	152	0.2631578947368421	0.2368421052631578	0.2631578947368421	0.2368421052631578	0.5	C	T	3	-15.9	1.194022846746054	0.9931250293123692
001480	152	0.2368421052631578	0.2631578947368421	0.2368421052631578	0.2631578947368421	0.5	T	G	3	-12.3	0.9638954007653452	0.9976837753706722
001481	152	0.2631578947368421	0.25	0.2368421052631578	0.25	0.4868421052631579	T	T	3	-13.9	0.8383716886373166	0.9868211315102896
001482	152	0.2039473684210526	0.2171052631578947	0.2697368421052631	0.3092105263157895	0.4868421052631579	A	G	3	-13.4	1.279824473108525	0.9922773109084148
001483	152	0.3026315789473684	0.25	0.2368421052631578	0.2105263157894736	0.4868421052631579	A	C	3	-16.3	0.473193074866099	1.002036549468459
001484	152	0.2697368421052631	0.2697368421052631	0.2434210526315789	0.2171052631578947	0.5131578947368421	T	G	3	-12.2	0.5598126252511307	0.9930787631419022
001485	152	0.2434210526315789	0.2565789473684211	0.2302631578947368	0.2697368421052631	0.4868421052631579	T	C	3	-8.8	0.9311413494608346	1.0036651374326884
001486	152	0.2697368421052631	0.2828947368421052	0.2565789473684211	0.1907894736842105	0.5394736842105263	A	T	3	-17.8	0.6538724067883593	1.0104450035640078
001487	152	0.2434210526315789	0.2171052631578947	0.3092105263157895	0.2302631578947368	0.5263157894736842	G	T	3	-14.4	1.1267424218032718	1.002372402583127
001488	152	0.3223684210526316	0.2434210526315789	0.2697368421052631	0.1644736842105263	0.5131578947368421	A	G	3	-18.2	0.4655547362777434	1.0022977325423426
001489	152	0.2434210526315789	0.2697368421052631	0.2171052631578947	0.2697368421052631	0.4868421052631579	A	T	3	-13.1	0.9816801931356302	1.0062223515979536
001490	152	0.2894736842105263	0.2368421052631578	0.25	0.2236842105263158	0.4868421052631579	C	C	3	-16.1	0.6023576176934134	1.0026315725550925
001491	152	0.2828947368421052	0.2171052631578947	0.2828947368421052	0.2171052631578947	0.5	G	A	3	-14.5	0.603148930189121	1.002145147900132
001492	152	0.2236842105263158	0.2368421052631578	0.2894736842105263	0.25	0.5263157894736842	A	C	3	-20.6	1.5257814441883062	1.0008205321385877
001493	152	0.2697368421052631	0.2434210526315789	0.2171052631578947	0.2697368421052631	0.4605263157894737	T	T	3	-15.3	0.9128221800898282	0.9971538223963442
001494	152	0.2236842105263158	0.2631578947368421	0.25	0.2631578947368421	0.5131578947368421	G	G	3	-13.9	1.3450489721897316	1.0100090262724348
001495	152	0.2434210526315789	0.2039473684210526	0.2697368421052631	0.2828947368421052	0.4736842105263157	C	C	3	-14.2	1.313412542456733	0.9889772128476566
001496	152	0.2105263157894736	0.2368421052631578	0.2631578947368421	0.2894736842105263	0.5	A	T	3	-16.3	1.434773819844896	0.9921759557326666
001497	152	0.2894736842105263	0.2368421052631578	0.25	0.2236842105263158	0.4868421052631579	T	A	3	-17.5	0.6240442736851484	1.0001456180482164
001498	152	0.2697368421052631	0.2565789473684211	0.2434210526315789	0.2302631578947368	0.5	T	A	3	-16.8	0.7875979952503367	0.9987636159934362
001499	152	0.2302631578947368	0.2434210526315789	0.2697368421052631	0.2565789473684211	0.5131578947368421	A	A	3	-13.9	1.2114043399052468	0.9939998325075284
001500	152	0.2894736842105263	0.2105263157894736	0.25	0.25	0.4605263157894737	C	G	3	-13.0	1.0101652812955395	0.999068986036738
001501	152	0.2434210526315789	0.2565789473684211	0.2434210526315789	0.2565789473684211	0.5	C	T	3	-14.2	0.8329494036677918	0.992908312533517
001502	152	0.2631578947368421	0.2631578947368421	0.2368421052631578	0.2368421052631578	0.5	C	G	3	-14.5	1.0584653720545374	0.9961370643237536
001503	152	0.2631578947368421	0.2368421052631578	0.2368421052631578	0.2631578947368421	0.4736842105263157	G	T	3	-15.4	1.0676576620449558	0.995702406185614
001504	152	0.2171052631578947	0.2434210526315789	0.2960526315789473	0.2434210526315789	0.5394736842105263	T	G	3	-19.9	1.0087794316452614	1.00961297394203
001505	152	0.2894736842105263	0.2368421052631578	0.2368421052631578	0.2368421052631578	0.4736842105263157	T	A	3	-18.5	0.9363580084939632	0.998942673873318
001506	152	0.2565789473684211	0.2171052631578947	0.2697368421052631	0.2565789473684211	0.4868421052631579	A	G	3	-18.7	1.4588612527346954	0.9956274464511764
001507	152	0.2039473684210526	0.3092105263157895	0.2039473684210526	0.2828947368421052	0.5131578947368421	G	T	3	-13.2	1.9286693974115956	0.9991327617225272
001508	152	0.2368421052631578	0.2236842105263158	0.3157894736842105	0.2236842105263158	0.5394736842105263	C	G	3	-26.3	1.4446218131231363	1.00311608427779
001509	152	0.2697368421052631	0.2171052631578947	0.2565789473684211	0.2565789473684211	0.4736842105263157	C	C	3	-14.1	1.1835939928837933	0.9888090540088128
001510	152	0.2236842105263158	0.25	0.2631578947368421	0.2631578947368421	0.5131578947368421	G	G	3	-20.6	1.4342044839662726	1.0106932188498452
001511	152	0.2828947368421052	0.2302631578947368	0.2565789473684211	0.2302631578947368	0.4868421052631579	A	A	3	-15.9	1.346301028989728	0.9985109337295214
001512	152	0.2565789473684211	0.2828947368421052	0.2171052631578947	0.2434210526315789	0.5	A	A	3	-13.6	1.2930088642836812	0.9990282860355044
001513	152	0.2828947368421052	0.2302631578947368	0.2302631578947368	0.2565789473684211	0.4605263157894737	A	G	3	-12.8	0.4532073880197257	0.9983469421923764
001514	152	0.25	0.2631578947368421	0.2631578947368421	0.2236842105263158	0.5263157894736842	A	A	3	-20.8	0.9533886749931152	1.0070377707930729
001515	152	0.2697368421052631	0.3092105263157895	0.2171052631578947	0.2039473684210526	0.5263157894736842	C	G	3	-16.1	1.0742106210244946	1.0012952674493645
001516	152	0.2828947368421052	0.2697368421052631	0.2565789473684211	0.1907894736842105	0.5263157894736842	T	T	3	-17.9	0.903701852012451	1.0137327807780334
001517	152	0.2697368421052631	0.2302631578947368	0.2565789473684211	0.2434210526315789	0.4868421052631579	C	C	3	-14.8	0.8693539402265371	1.0012880092244305
001518	152	0.25	0.2894736842105263	0.2368421052631578	0.2236842105263158	0.5263157894736842	A	G	3	-15.8	0.9710049262193328	1.000815059151371
001519	152	0.2434210526315789	0.2171052631578947	0.2960526315789473	0.2434210526315789	0.5131578947368421	A	G	3	-12.3	1.0386657466259603	1.0001411302198993
001520	152	0.2960526315789473	0.1776315789473684	0.2960526315789473	0.2302631578947368	0.4736842105263157	C	C	3	-16.3	0.5678625498181624	0.998499489465382
001521	152	0.2302631578947368	0.2434210526315789	0.2302631578947368	0.2960526315789473	0.4736842105263157	C	A	3	-12.9	1.252160974660261	0.9969873230231012
001522	152	0.2565789473684211	0.2565789473684211	0.2039473684210526	0.2828947368421052	0.4605263157894737	T	C	3	-9.6	1.1980378583115547	0.9966179528520204
001523	152	0.2763157894736842	0.2368421052631578	0.2763157894736842	0.2105263157894736	0.5131578947368421	G	C	2	-20.1	1.3056052513571592	1.004511669499636
001524	152	0.2105263157894736	0.3026315789473684	0.2368421052631578	0.25	0.5394736842105263	A	A	3	-17.3	1.1812307872990155	1.007064987144139
001525	152	0.1973684210526315	0.2368421052631578	0.2763157894736842	0.2894736842105263	0.5131578947368421	G	T	3	-20.1	1.6081624167565585	0.9924156860306252
001526	152	0.2631578947368421	0.1973684210526315	0.2763157894736842	0.2631578947368421	0.4736842105263157	T	C	3	-15.4	1.2214938110404174	0.993745046133944
001527	152	0.2763157894736842	0.25	0.2894736842105263	0.1842105263157894	0.5394736842105263	C	A	3	-16.9	0.7504947163976172	1.0101637256000202
001528	152	0.2236842105263158	0.2236842105263158	0.2631578947368421	0.2894736842105263	0.4868421052631579	C	A	3	-13.2	1.1963592123626463	1.000092267623114
001529	152	0.2763157894736842	0.2631578947368421	0.2236842105263158	0.2368421052631578	0.4868421052631579	T	T	3	-16.7	0.9514757356315328	1.000131372531993
001530	152	0.2565789473684211	0.2171052631578947	0.3092105263157895	0.2171052631578947	0.5263157894736842	C	C	3	-14.5	0.9993544582679436	1.0040073988704925
001531	152	0.2368421052631578	0.2105263157894736	0.2894736842105263	0.2631578947368421	0.5	G	G	3	-13.5	1.2742912007132694	1.0045100554324828
001532	152	0.3289473684210526	0.2368421052631578	0.2236842105263158	0.2105263157894736	0.4605263157894737	T	C	3	-14.2	0.6425839399494475	1.0039852429254643
001533	152	0.2171052631578947	0.2565789473684211	0.2434210526315789	0.2828947368421052	0.5	T	G	3	-19.4	1.029692787104738	1.0065473386456043
001534	152	0.2171052631578947	0.2960526315789473	0.2302631578947368	0.2565789473684211	0.5263157894736842	G	T	3	-12.6	1.2320385322094038	1.007240098413242
001535	152	0.2368421052631578	0.25	0.25	0.2631578947368421	0.5	G	T	3	-15.5	1.3480241802139918	0.9931632786922282
001536	152	0.1973684210526315	0.2631578947368421	0.2763157894736842	0.2631578947368421	0.5394736842105263	G	G	3	-16.0	1.3027978072973727	1.006006629155081
001537	152	0.1907894736842105	0.3223684210526316	0.2171052631578947	0.2697368421052631	0.5394736842105263	C	T	3	-16.3	1.3128421380691604	1.0016847078255555
001538	152	0.2039473684210526	0.2697368421052631	0.2697368421052631	0.2565789473684211	0.5394736842105263	A	G	3	-19.7	1.8389475961148811	0.9971639481333068
001539	152	0.2302631578947368	0.2828947368421052	0.2434210526315789	0.2434210526315789	0.5263157894736842	A	C	3	-20.9	1.5010593806908452	0.9935665752073688
001540	152	0.25	0.2105263157894736	0.2631578947368421	0.2763157894736842	0.4736842105263157	C	C	3	-12.1	1.466666327787619	0.9914552401882916
001541	152	0.2763157894736842	0.2763157894736842	0.2368421052631578	0.2105263157894736	0.5131578947368421	A	T	3	-17.0	0.7406886002049642	0.9954950580676668
001542	152	0.1842105263157894	0.2763157894736842	0.2368421052631578	0.3026315789473684	0.5131578947368421	A	G	3	-16.2	1.9276388918417129	0.991012447938294
001543	152	0.2039473684210526	0.2302631578947368	0.2960526315789473	0.2697368421052631	0.5263157894736842	T	G	3	-18.5	1.8952596916799185	0.9875235114920448
001544	152	0.3026315789473684	0.2368421052631578	0.2763157894736842	0.1842105263157894	0.5131578947368421	G	C	3	-18.3	0.6082512384328452	1.0101711122948982
001545	152	0.3026315789473684	0.2368421052631578	0.2763157894736842	0.1842105263157894	0.5131578947368421	A	G	3	-9.8	0.5736537024427535	0.9939233389565344
001546	152	0.2368421052631578	0.2368421052631578	0.2236842105263158	0.3026315789473684	0.4605263157894737	A	T	3	-14.6	1.1544961468178323	0.9982186058524568
001547	152	0.1907894736842105	0.2828947368421052	0.2565789473684211	0.2697368421052631	0.5394736842105263	A	A	3	-17.9	1.65004828086358	0.9998518231124632
001548	152	0.2631578947368421	0.2105263157894736	0.2894736842105263	0.2368421052631578	0.5	A	G	3	-12.5	0.9910945791860586	1.0029247558453458
001549	152	0.2302631578947368	0.2828947368421052	0.2039473684210526	0.2828947368421052	0.4868421052631579	A	G	3	-7.2	1.222471809536836	1.0002776710477892
001550	152	0.2697368421052631	0.2434210526315789	0.2302631578947368	0.2565789473684211	0.4736842105263157	T	C	3	-15.9	1.1135070685327138	1.002026506372852
001551	152	0.25	0.3026315789473684	0.2236842105263158	0.2236842105263158	0.5263157894736842	C	G	3	-17.7	1.1338825756269952	1.0054707037228745
001552	152	0.2236842105263158	0.25	0.2894736842105263	0.2368421052631578	0.5394736842105263	T	G	3	-23.1	1.2958961202867976	1.0092121958884914
001553	152	0.2631578947368421	0.2631578947368421	0.2236842105263158	0.25	0.4868421052631579	A	T	3	-12.6	0.959998013595286	1.001508468360736
001554	152	0.2302631578947368	0.2565789473684211	0.2828947368421052	0.2302631578947368	0.5394736842105263	C	T	3	-21.4	1.1217160471898209	0.9981663703875624
001555	152	0.2434210526315789	0.2828947368421052	0.2302631578947368	0.2434210526315789	0.5131578947368421	C	T	3	-17.8	1.0122467936507518	0.9966607005013254
001556	152	0.2171052631578947	0.2565789473684211	0.2434210526315789	0.2828947368421052	0.5	T	C	3	-11.3	1.7673831349293834	0.9911474655182092
001557	152	0.2368421052631578	0.2894736842105263	0.2368421052631578	0.2368421052631578	0.5263157894736842	G	C	3	-16.5	1.30524511625247	1.0024301212463549
001558	152	0.2565789473684211	0.2302631578947368	0.2828947368421052	0.2302631578947368	0.5131578947368421	A	T	3	-17.5	1.256332256436654	0.990006524478592
001559	152	0.2894736842105263	0.2763157894736842	0.2368421052631578	0.1973684210526315	0.5131578947368421	A	A	3	-15.6	0.9366004777317962	0.9979704109447294
001560	152	0.2828947368421052	0.2302631578947368	0.2434210526315789	0.2434210526315789	0.4736842105263157	C	C	3	-15.2	0.6257181761493884	0.9919063922688912
001561	152	0.2631578947368421	0.1842105263157894	0.2763157894736842	0.2763157894736842	0.4605263157894737	C	T	3	-12.7	0.8920185587366952	1.000435675128501
001562	152	0.2236842105263158	0.25	0.2763157894736842	0.25	0.5263157894736842	T	G	3	-14.7	1.021613883959869	1.001798068602055
001563	152	0.2368421052631578	0.25	0.2631578947368421	0.25	0.5131578947368421	C	T	3	-15.7	0.9487679048682972	1.0015578377478591
001564	152	0.25	0.25	0.2763157894736842	0.2236842105263158	0.5263157894736842	C	C	3	-17.7	0.7005237716778093	1.009964740002557
001565	152	0.2368421052631578	0.2631578947368421	0.2368421052631578	0.2631578947368421	0.5	T	T	3	-16.3	0.7539400287768906	1.0008578911063877
001566	152	0.2763157894736842	0.25	0.25	0.2236842105263158	0.5	G	T	3	-15.2	0.6842377146277192	1.006472977817365
001567	152	0.2631578947368421	0.2368421052631578	0.2763157894736842	0.2236842105263158	0.5131578947368421	A	A	3	-12.4	0.7295982145087516	1.0018153664855194
001568	152	0.25	0.25	0.2236842105263158	0.2763157894736842	0.4736842105263157	G	A	3	-15.5	0.753224969026109	0.9995053305153776
001569	152	0.2434210526315789	0.2565789473684211	0.2302631578947368	0.2697368421052631	0.4868421052631579	C	A	3	-9.9	0.8693337512876811	0.9969841403919572
001570	152	0.2105263157894736	0.25	0.25	0.2894736842105263	0.5	G	G	3	-13.1	1.2730232042801837	1.0002437034237115
001571	152	0.1907894736842105	0.3092105263157895	0.2302631578947368	0.2697368421052631	0.5394736842105263	T	G	3	-14.7	1.3352815647391878	1.0084933821379125
001572	152	0.2236842105263158	0.2631578947368421	0.2368421052631578	0.2763157894736842	0.5	T	T	3	-18.1	1.3264043158470005	0.9971621423164616
001573	152	0.2302631578947368	0.2302631578947368	0.2960526315789473	0.2434210526315789	0.5263157894736842	T	T	3	-15.9	1.5604538866569986	0.9988575338622258
001574	152	0.2171052631578947	0.3223684210526316	0.2039473684210526	0.2565789473684211	0.5263157894736842	G	A	3	-12.0	1.8978402523722933	0.9896881819018788
001575	152	0.2434210526315789	0.2828947368421052	0.2302631578947368	0.2434210526315789	0.5131578947368421	A	C	3	-14.8	1.3019545547432247	1.0082750462229717
001576	152	0.2565789473684211	0.2434210526315789	0.2960526315789473	0.2039473684210526	0.5394736842105263	T	A	3	-15.8	0.6311765293830397	1.0083842508100058
001577	152	0.2565789473684211	0.2171052631578947	0.2697368421052631	0.2565789473684211	0.4868421052631579	C	G	3	-16.8	0.8016673109614763	1.0061325900505458
001578	152	0.2368421052631578	0.2763157894736842	0.25	0.2368421052631578	0.5263157894736842	G	A	3	-17.4	0.8841679825883054	1.0097832928331414
001579	152	0.2828947368421052	0.2828947368421052	0.1776315789473684	0.2565789473684211	0.4605263157894737	A	C	3	-8.3	0.6872046685051306	0.9959562415127216
001580	152	0.25	0.2631578947368421	0.25	0.2368421052631578	0.5131578947368421	C	T	3	-11.9	1.0779391336406112	1.004897406846504
001581	152	0.2368421052631578	0.2763157894736842	0.25	0.2368421052631578	0.5263157894736842	T	T	3	-12.6	1.2067386109041265	0.9984969498236264
001582	152	0.2763157894736842	0.1973684210526315	0.2894736842105263	0.2368421052631578	0.4868421052631579	T	C	3	-15.8	0.5698367359305433	0.9985422409852004
001583	152	0.2302631578947368	0.2434210526315789	0.2697368421052631	0.2565789473684211	0.5131578947368421	T	A	3	-13.8	0.9415946312728168	1.0029980139949028
001584	152	0.2763157894736842	0.2105263157894736	0.25	0.2631578947368421	0.4605263157894737	C	A	3	-11.8	0.7845431215407199	0.9919031989846282
001585	152	0.2302631578947368	0.2697368421052631	0.2434210526315789	0.2565789473684211	0.5131578947368421	A	T	3	-12.3	1.38858159144996	0.9895338062886864
001586	152	0.2631578947368421	0.2105263157894736	0.2763157894736842	0.25	0.4868421052631579	G	C	3	-9.4	1.4036132601857485	0.9928726453229731
001587	152	0.2828947368421052	0.2565789473684211	0.2171052631578947	0.2434210526315789	0.4736842105263157	C	G	3	-17.3	0.9172615537285376	0.9956838425300834
001588	152	0.3355263157894737	0.2565789473684211	0.2171052631578947	0.1907894736842105	0.4736842105263157	C	C	3	-17.7	0.5760241163885511	1.013015830716464
001589	152	0.2828947368421052	0.2697368421052631	0.1907894736842105	0.2565789473684211	0.4605263157894737	G	T	3	-10.1	0.9546302025145312	0.9902256573779656
001590	152	0.25	0.2368421052631578	0.25	0.2631578947368421	0.4868421052631579	A	A	3	-20.0	1.6919039432152905	0.9823541942866468
001591	152	0.2368421052631578	0.2631578947368421	0.2631578947368421	0.2368421052631578	0.5263157894736842	G	C	3	-17.7	2.232267003592737	0.9921349730061508
001592	152	0.2236842105263158	0.2763157894736842	0.2368421052631578	0.2631578947368421	0.5131578947368421	A	T	3	-15.1	1.2023814732803704	1.0001361052484523
001593	152	0.2302631578947368	0.2302631578947368	0.2302631578947368	0.3092105263157895	0.4605263157894737	C	C	3	-14.5	0.8981937585219562	0.992698821828216
001594	152	0.2368421052631578	0.2236842105263158	0.2763157894736842	0.2631578947368421	0.5	T	A	3	-15.9	0.9876635464736222	1.0004441665344628
001595	152	0.25	0.2894736842105263	0.25	0.2105263157894736	0.5394736842105263	A	A	3	-14.7	0.8353393861975512	1.0130031673048756
001596	152	0.2894736842105263	0.2105263157894736	0.25	0.25	0.4605263157894737	T	G	3	-15.5	0.6914647418112302	1.0004926014759508
001597	152	0.2565789473684211	0.2697368421052631	0.2171052631578947	0.2565789473684211	0.4868421052631579	G	C	3	-14.3	0.8158580166162386	0.9963615623926702
001598	152	0.2171052631578947	0.2828947368421052	0.2434210526315789	0.2565789473684211	0.5263157894736842	G	C	3	-16.0	1.3599187914659392	1.0052805034794112
001599	152	0.2434210526315789	0.2697368421052631	0.2039473684210526	0.2828947368421052	0.4736842105263157	T	C	3	-9.7	1.181397702684743	0.9957298743117736
001600	152	0.2302631578947368	0.2697368421052631	0.2302631578947368	0.2697368421052631	0.5	C	A	3	-14.6	1.1783950111280908	0.9954049745856084
001601	152	0.2171052631578947	0.2828947368421052	0.2565789473684211	0.2434210526315789	0.5394736842105263	G	T	3	-15.0	1.2782504653332665	1.0063183271174485
001602	152	0.1842105263157894	0.2631578947368421	0.2368421052631578	0.3157894736842105	0.5	T	A	3	-15.1	1.9354501107422395	0.9970566179062424
001603	152	0.2631578947368421	0.2631578947368421	0.2368421052631578	0.2368421052631578	0.5	T	A	3	-17.1	1.0429056963520968	1.0011943325907473
001604	152	0.2763157894736842	0.2105263157894736	0.2763157894736842	0.2368421052631578	0.4868421052631579	G	G	3	-17.7	0.7415323252909403	0.9950740872037306
001605	152	0.2302631578947368	0.2434210526315789	0.2302631578947368	0.2960526315789473	0.4736842105263157	T	G	3	-11.2	1.4696647382931507	0.9947373246224698
001606	152	0.2236842105263158	0.25	0.2763157894736842	0.25	0.5263157894736842	G	C	3	-20.1	1.5620680041922148	1.0079808372907468
001607	152	0.2302631578947368	0.2039473684210526	0.2565789473684211	0.3092105263157895	0.4605263157894737	C	G	3	-12.4	1.216594987988013	0.9891077977831242
001608	152	0.2565789473684211	0.2039473684210526	0.2565789473684211	0.2828947368421052	0.4605263157894737	G	A	3	-12.9	0.694973034880324	1.0055074801935868
001609	152	0.2105263157894736	0.2763157894736842	0.2631578947368421	0.25	0.5394736842105263	C	C	3	-26.2	1.2756300217434298	1.0057141204736322
001610	152	0.1842105263157894	0.2236842105263158	0.3157894736842105	0.2763157894736842	0.5394736842105263	C	C	3	-16.4	1.4204721783306782	1.012769319326196
001611	152	0.2171052631578947	0.2302631578947368	0.2828947368421052	0.2697368421052631	0.5131578947368421	C	C	3	-13.7	1.533411413367737	1.0042305115161756
001612	152	0.25	0.2894736842105263	0.2105263157894736	0.25	0.5	G	T	3	-9.6	0.6513658682119675	1.005852690521598
001613	152	0.2763157894736842	0.2763157894736842	0.2236842105263158	0.2236842105263158	0.5	A	A	3	-18.4	0.931202855815464	0.9999647789607824
001614	152	0.2697368421052631	0.1776315789473684	0.2828947368421052	0.2697368421052631	0.4605263157894737	A	A	3	-14.2	0.5932235613074066	1.001652876313535
001615	152	0.2236842105263158	0.2236842105263158	0.2894736842105263	0.2631578947368421	0.5131578947368421	T	C	3	-10.7	1.4831933700291609	0.9987019001163404
001616	152	0.2697368421052631	0.2434210526315789	0.2302631578947368	0.2565789473684211	0.4736842105263157	C	T	3	-16.1	1.375413500997969	0.9997716315299106
001617	152	0.2236842105263158	0.2105263157894736	0.2631578947368421	0.3026315789473684	0.4736842105263157	C	G	3	-14.7	1.3448979191339518	0.992701879536674
001618	152	0.2828947368421052	0.2171052631578947	0.2565789473684211	0.2434210526315789	0.4736842105263157	A	A	3	-16.2	0.9038849998997942	0.99310595477597
001619	152	0.2302631578947368	0.2697368421052631	0.2171052631578947	0.2828947368421052	0.4868421052631579	A	G	3	-16.4	1.3514261476129037	0.9936003619707576
001620	152	0.1644736842105263	0.2434210526315789	0.2960526315789473	0.2960526315789473	0.5394736842105263	C	A	3	-21.5	2.5609659644496245	0.9982815408456664
001621	152	0.2631578947368421	0.2105263157894736	0.3026315789473684	0.2236842105263158	0.5131578947368421	G	C	3	-13.9	1.3087652417825106	0.9904256705218476
001622	152	0.2631578947368421	0.2105263157894736	0.3026315789473684	0.2236842105263158	0.5131578947368421	G	A	3	-21.0	1.3784848395272016	1.005135893496717
001623	152	0.2368421052631578	0.2368421052631578	0.25	0.2763157894736842	0.4868421052631579	A	A	3	-13.3	1.536253203430431	1.0001362283755004
001624	152	0.2565789473684211	0.2302631578947368	0.2828947368421052	0.2302631578947368	0.5131578947368421	C	G	3	-11.4	0.6088063469511952	1.0033200822258936
001625	152	0.2236842105263158	0.25	0.2368421052631578	0.2894736842105263	0.4868421052631579	T	G	3	-15.1	0.9982161793221642	1.004542932773452
001626	152	0.2828947368421052	0.2434210526315789	0.2565789473684211	0.2171052631578947	0.5	G	A	3	-20.6	0.3741881932803689	0.9919844722934512
001627	152	0.2697368421052631	0.2960526315789473	0.2302631578947368	0.2039473684210526	0.5263157894736842	G	A	3	-12.2	0.7059709727582408	0.9987310619966424
001628	152	0.2302631578947368	0.2171052631578947	0.2565789473684211	0.2960526315789473	0.4736842105263157	G	T	3	-15.7	1.1873804832962764	0.995227020838372
001629	152	0.2434210526315789	0.2960526315789473	0.2302631578947368	0.2302631578947368	0.5263157894736842	C	C	3	-18.1	0.7707795592736654	0.9992219346560682
001630	152	0.2960526315789473	0.1644736842105263	0.2960526315789473	0.2434210526315789	0.4605263157894737	G	C	3	-10.1	0.6632864671026707	0.9954463524309598
001631	152	0.2105263157894736	0.2894736842105263	0.25	0.25	0.5394736842105263	A	G	3	-12.5	1.3271044875114026	1.004623593312285
001632	152	0.25	0.2763157894736842	0.2631578947368421	0.2105263157894736	0.5394736842105263	T	G	3	-14.0	0.7397074659993507	1.0116272815689666
001633	152	0.1973684210526315	0.2236842105263158	0.3157894736842105	0.2631578947368421	0.5394736842105263	G	G	3	-22.5	1.9043530600281935	1.0069504822881092
001634	152	0.2105263157894736	0.1973684210526315	0.2631578947368421	0.3289473684210526	0.4605263157894737	C	A	3	-15.8	1.3555018652506683	0.9933012016027476
001635	152	0.2631578947368421	0.25	0.2105263157894736	0.2763157894736842	0.4605263157894737	G	A	3	-14.6	0.8544921610783323	1.0071688705375017
001636	152	0.2697368421052631	0.2171052631578947	0.2697368421052631	0.2434210526315789	0.4868421052631579	C	G	3	-12.1	1.219991667368462	1.0043367224409454
001637	152	0.2302631578947368	0.2697368421052631	0.2171052631578947	0.2828947368421052	0.4868421052631579	G	G	3	-16.5	1.4107439467802154	0.9869269240954376
001638	152	0.2960526315789473	0.2302631578947368	0.2828947368421052	0.1907894736842105	0.5131578947368421	A	G	3	-14.3	1.2036725709245952	0.997643930225477
001639	152	0.2697368421052631	0.2302631578947368	0.2565789473684211	0.2434210526315789	0.4868421052631579	A	A	3	-17.2	1.4836177199166365	0.9970214772282144
001640	152	0.1842105263157894	0.2763157894736842	0.2631578947368421	0.2763157894736842	0.5394736842105263	C	T	3	-19.7	1.5441926886845143	0.9916749887034504
001641	152	0.2434210526315789	0.2697368421052631	0.2565789473684211	0.2302631578947368	0.5263157894736842	T	C	3	-16.9	0.8756446472900029	0.9988146468184296
001642	152	0.2302631578947368	0.2434210526315789	0.2565789473684211	0.2697368421052631	0.5	C	C	3	-16.9	0.8046118526989908	1.002625418988414
001643	152	0.3092105263157895	0.1907894736842105	0.2697368421052631	0.2302631578947368	0.4605263157894737	T	G	3	-12.7	0.7524827055239234	0.9926897074333229
001644	152	0.25	0.3157894736842105	0.2236842105263158	0.2105263157894736	0.5394736842105263	T	C	3	-15.1	0.9196235232073364	1.000272689429918
001645	152	0.2368421052631578	0.25	0.2763157894736842	0.2368421052631578	0.5263157894736842	C	T	3	-16.8	1.296773105515705	1.0056751948776637
001646	152	0.2171052631578947	0.2171052631578947	0.2434210526315789	0.3223684210526316	0.4605263157894737	C	A	3	-12.9	1.393375218214639	0.992262472034906
001647	152	0.2565789473684211	0.2565789473684211	0.2302631578947368	0.2565789473684211	0.4868421052631579	T	G	3	-10.2	0.9706569195171504	1.0024038767876922
001648	152	0.2697368421052631	0.2828947368421052	0.2302631578947368	0.2171052631578947	0.5131578947368421	A	G	3	-11.3	0.8986072751198987	0.9962324849122168
001649	152	0.2368421052631578	0.2368421052631578	0.2894736842105263	0.2368421052631578	0.5263157894736842	A	C	3	-16.0	1.6207351318610357	1.0040115267745549
001650	152	0.1907894736842105	0.2697368421052631	0.2565789473684211	0.2828947368421052	0.5263157894736842	A	T	3	-13.4	1.1441118038802989	0.9985419089065468
001651	152	0.2039473684210526	0.2171052631578947	0.2697368421052631	0.3092105263157895	0.4868421052631579	C	G	3	-17.7	1.8553281466806093	0.9957917883470232
001652	152	0.2368421052631578	0.2631578947368421	0.2368421052631578	0.2631578947368421	0.5	G	G	3	-11.1	1.3779393782736842	0.9957008002120228
001653	152	0.2828947368421052	0.2828947368421052	0.2039473684210526	0.2302631578947368	0.4868421052631579	T	A	3	-16.1	1.224047558867953	0.9981702302280782
001654	152	0.2368421052631578	0.2763157894736842	0.2368421052631578	0.25	0.5131578947368421	G	A	3	-16.5	1.3381167933244462	0.9834034947015492
001655	152	0.2763157894736842	0.3026315789473684	0.1842105263157894	0.2368421052631578	0.4868421052631579	A	G	3	-15.7	1.0563511206418796	1.0037780981878868
001656	152	0.2697368421052631	0.2171052631578947	0.2565789473684211	0.2565789473684211	0.4736842105263157	G	C	3	-13.2	0.4995986183483013	0.9988422274825318
001657	152	0.2631578947368421	0.2368421052631578	0.2236842105263158	0.2763157894736842	0.4605263157894737	A	C	3	-10.4	0.7641003280611175	0.995423252763607
001658	152	0.25	0.2763157894736842	0.25	0.2236842105263158	0.5263157894736842	A	G	3	-12.2	0.8973506568086977	1.0069252293051891
001659	152	0.2171052631578947	0.2302631578947368	0.2828947368421052	0.2697368421052631	0.5131578947368421	A	A	3	-17.0	1.1765380393460445	1.0057153105699672
001660	152	0.2368421052631578	0.2236842105263158	0.25	0.2894736842105263	0.4736842105263157	A	T	3	-14.5	1.632880576463171	0.9994282301944192
001661	152	0.2434210526315789	0.2434210526315789	0.2565789473684211	0.2565789473684211	0.5	C	G	3	-18.2	0.9560813986062676	1.0019179848372008
001662	152	0.2697368421052631	0.2565789473684211	0.2302631578947368	0.2434210526315789	0.4868421052631579	G	T	3	-12.2	0.496433090485168	1.002099625187392
001663	152	0.2368421052631578	0.3157894736842105	0.2236842105263158	0.2236842105263158	0.5394736842105263	T	G	3	-16.1	1.0266529707477254	1.0066446235651136
001664	152	0.2565789473684211	0.2828947368421052	0.2434210526315789	0.2171052631578947	0.5263157894736842	C	C	3	-16.5	0.8989582178245716	0.9936488934076172
001665	152	0.2236842105263158	0.2368421052631578	0.2894736842105263	0.25	0.5263157894736842	A	C	3	-14.4	1.2014079700838742	1.0101118836908078
001666	152	0.2105263157894736	0.2236842105263158	0.3026315789473684	0.2631578947368421	0.5263157894736842	C	T	3	-17.1	1.517668408691755	0.9999227076801506
001667	152	0.2763157894736842	0.2631578947368421	0.25	0.2105263157894736	0.5131578947368421	T	A	3	-18.4	0.6916489476702831	0.9969501405657372
001668	152	0.25	0.2631578947368421	0.25	0.2368421052631578	0.5131578947368421	T	C	3	-16.6	1.0950173216017751	0.999576711185182
001669	152	0.2565789473684211	0.2565789473684211	0.2697368421052631	0.2171052631578947	0.5263157894736842	A	G	3	-13.1	1.2575856141090682	1.008765873706
001670	152	0.2697368421052631	0.2302631578947368	0.2697368421052631	0.2302631578947368	0.5	C	G	3	-22.6	1.177571045297601	0.99605297639545
001671	152	0.2434210526315789	0.2171052631578947	0.2565789473684211	0.2828947368421052	0.4736842105263157	A	G	3	-15.1	1.5001319336232286	0.9920741957797914
001672	152	0.2039473684210526	0.2960526315789473	0.2434210526315789	0.2565789473684211	0.5394736842105263	C	G	3	-15.5	1.2050231014427133	1.0015380162943766
001673	152	0.2434210526315789	0.3092105263157895	0.2039473684210526	0.2434210526315789	0.5131578947368421	A	C	3	-13.1	0.8541326095424174	1.012137467826905
001674	152	0.1973684210526315	0.2105263157894736	0.2763157894736842	0.3157894736842105	0.4868421052631579	G	T	3	-18.9	1.5525662987205442	0.9948864941525848
001675	152	0.2368421052631578	0.2631578947368421	0.1973684210526315	0.3026315789473684	0.4605263157894737	C	T	3	-14.8	1.2020093242621346	0.9878938593281158
001676	152	0.2236842105263158	0.1973684210526315	0.2894736842105263	0.2894736842105263	0.4868421052631579	A	T	3	-14.0	1.052536741228713	1.0029346009524098
001677	152	0.2039473684210526	0.2434210526315789	0.2828947368421052	0.2697368421052631	0.5263157894736842	T	T	3	-14.3	1.4171621623888646	1.000531988361878
001678	152	0.2105263157894736	0.2368421052631578	0.3026315789473684	0.25	0.5394736842105263	C	C	3	-19.4	1.2233048510246214	1.0099352974605609
001679	152	0.2894736842105263	0.2631578947368421	0.2631578947368421	0.1842105263157894	0.5263157894736842	G	C	3	-14.0	0.7437754068295707	1.0105392163666556
001680	152	0.3289473684210526	0.2105263157894736	0.25	0.2105263157894736	0.4605263157894737	C	T	3	-13.2	0.429315003905971	1.0007764700265258
001681	152	0.2828947368421052	0.2302631578947368	0.2434210526315789	0.2434210526315789	0.4736842105263157	T	C	3	-17.1	0.6391559618550626	1.0008516065013653
001682	152	0.2171052631578947	0.3092105263157895	0.1644736842105263	0.3092105263157895	0.4736842105263157	G	G	3	-10.0	1.079251406770081	0.9889586605342464
001683	152	0.2171052631578947	0.2697368421052631	0.2565789473684211	0.2565789473684211	0.5263157894736842	C	T	3	-16.8	1.251893930841915	0.999841187012477
001684	152	0.25	0.2894736842105263	0.2368421052631578	0.2236842105263158	0.5263157894736842	T	A	3	-22.1	1.0180210000493002	1.010660926746053
001685	152	0.2763157894736842	0.2763157894736842	0.2105263157894736	0.2368421052631578	0.4868421052631579	G	C	3	-17.6	0.8894472481491299	1.0062014607905698
001686	152	0.2434210526315789	0.2828947368421052	0.2302631578947368	0.2434210526315789	0.5131578947368421	C	C	3	-15.7	1.136985517579317	1.0051959635996146
001687	152	0.2763157894736842	0.2368421052631578	0.2368421052631578	0.25	0.4736842105263157	A	T	3	-17.8	1.246078906455997	0.9869397010448178
001688	152	0.2236842105263158	0.2631578947368421	0.2236842105263158	0.2894736842105263	0.4868421052631579	A	G	3	-18.7	1.063397573452738	1.001703351487617
001689	152	0.2368421052631578	0.2894736842105263	0.2368421052631578	0.2368421052631578	0.5263157894736842	A	C	3	-19.6	1.0832616762449283	1.0036242524687264
001690	152	0.2565789473684211	0.2171052631578947	0.3092105263157895	0.2171052631578947	0.5263157894736842	A	A	3	-19.5	0.7713131133577822	1.0063380328523222
001691	152	0.2763157894736842	0.2368421052631578	0.2236842105263158	0.2631578947368421	0.4605263157894737	T	G	3	-9.3	0.8845030922086252	0.996542703392246
001692	152	0.2236842105263158	0.2894736842105263	0.2368421052631578	0.25	0.5263157894736842	A	G	3	-15.1	1.1318910237873356	1.01137103416482
001693	152	0.2894736842105263	0.2236842105263158	0.3026315789473684	0.1842105263157894	0.5263157894736842	G	G	3	-17.0	0.6393677786628668	1.0102470707514977
001694	152	0.2171052631578947	0.2960526315789473	0.2302631578947368	0.2565789473684211	0.5263157894736842	G	G	3	-13.1	1.2353162933406574	1.0052983794026686
001695	152	0.2302631578947368	0.3092105263157895	0.1907894736842105	0.2697368421052631	0.5	T	T	3	-15.3	0.8419530775208673	0.9996604424855636
001696	152	0.2894736842105263	0.2105263157894736	0.2763157894736842	0.2236842105263158	0.4868421052631579	T	G	3	-13.3	0.6132008115797453	1.0032928127752565
001697	152	0.2105263157894736	0.25	0.25	0.2894736842105263	0.5	G	A	3	-11.0	1.2334603859897928	1.002023486620505
001698	152	0.2697368421052631	0.2302631578947368	0.2434210526315789	0.2565789473684211	0.4736842105263157	G	A	3	-12.4	0.904338358728478	0.9938252767982828
001699	152	0.2960526315789473	0.2434210526315789	0.2302631578947368	0.2302631578947368	0.4736842105263157	G	A	3	-16.4	0.869605247315731	1.0054046449057978
001700	152	0.2302631578947368	0.2302631578947368	0.2697368421052631	0.2697368421052631	0.5	C	A	3	-15.9	1.8279481245173093	1.0023033069174954
001701	152	0.2697368421052631	0.2302631578947368	0.2302631578947368	0.2697368421052631	0.4605263157894737	G	G	3	-9.9	0.6936549790310939	1.0026643705199996
001702	152	0.25	0.2236842105263158	0.2368421052631578	0.2894736842105263	0.4605263157894737	A	A	3	-13.9	1.5165201628538192	0.989263895516961
001703	152	0.2565789473684211	0.2565789473684211	0.2697368421052631	0.2171052631578947	0.5263157894736842	G	C	3	-9.8	1.0090518873879424	1.0057445999736645
001704	152	0.2236842105263158	0.2894736842105263	0.2368421052631578	0.25	0.5263157894736842	C	T	3	-17.4	1.3248138272496042	0.9903049666525856
001705	152	0.2828947368421052	0.2697368421052631	0.2039473684210526	0.2434210526315789	0.4736842105263157	A	C	3	-13.1	0.693827311719152	0.997284070692558
001706	152	0.2960526315789473	0.2171052631578947	0.2697368421052631	0.2171052631578947	0.4868421052631579	G	C	3	-18.9	0.6576425138179828	1.000345170225206
001707	152	0.2565789473684211	0.2565789473684211	0.2828947368421052	0.2039473684210526	0.5394736842105263	A	C	3	-20.8	1.2367034331163895	1.0094868250183535
001708	152	0.2828947368421052	0.2565789473684211	0.2434210526315789	0.2171052631578947	0.5	C	A	3	-17.6	0.5161257951699578	1.0024302264465346
001709	152	0.2697368421052631	0.3092105263157895	0.2302631578947368	0.1907894736842105	0.5394736842105263	C	C	3	-15.2	0.8302060129165435	1.0018453401108076
001710	152	0.2763157894736842	0.25	0.2631578947368421	0.2105263157894736	0.5131578947368421	A	C	3	-16.7	0.9618716635879376	0.9934046349595655
001711	152	0.2763157894736842	0.2763157894736842	0.1973684210526315	0.25	0.4736842105263157	C	C	3	-24.3	0.6486754009766154	0.9969759439017758
001712	152	0.2434210526315789	0.2302631578947368	0.2697368421052631	0.2565789473684211	0.5	A	C	3	-17.6	1.189164686912069	1.001423735684768
001713	152	0.2763157894736842	0.2368421052631578	0.25	0.2368421052631578	0.4868421052631579	G	A	3	-15.2	0.6551256447868458	1.0030245463862375
001714	152	0.2565789473684211	0.2697368421052631	0.2697368421052631	0.2039473684210526	0.5394736842105263	A	A	3	-21.3	0.97498001090982	1.00040626692191
001715	152	0.2565789473684211	0.2434210526315789	0.2828947368421052	0.2171052631578947	0.5263157894736842	C	T	3	-18.6	1.4129666381788175	0.9988150289855224
001716	152	0.2697368421052631	0.2828947368421052	0.2434210526315789	0.2039473684210526	0.5263157894736842	G	C	3	-19.3	0.9108094489346492	1.0012364824644902
001717	152	0.2368421052631578	0.2368421052631578	0.2631578947368421	0.2631578947368421	0.5	A	G	3	-14.0	1.4343219757116843	1.0022031425749034
001718	152	0.1973684210526315	0.2368421052631578	0.3026315789473684	0.2631578947368421	0.5394736842105263	A	G	3	-15.1	1.5130219221057153	0.999940735125207
001719	152	0.2631578947368421	0.2236842105263158	0.2763157894736842	0.2368421052631578	0.5	C	C	3	-11.4	0.9359880169357356	0.9994523753224708
001720	152	0.2894736842105263	0.1842105263157894	0.2763157894736842	0.25	0.4605263157894737	T	C	3	-8.9	0.4411572806578557	0.9980570054893764
001721	152	0.2631578947368421	0.25	0.2763157894736842	0.2105263157894736	0.5263157894736842	C	T	3	-17.3	0.8903038868791759	0.9996476511038224
001722	152	0.2302631578947368	0.2565789473684211	0.2697368421052631	0.2434210526315789	0.5263157894736842	G	C	3	-21.4	1.0482343736556992	1.0013040220942455
001723	152	0.2302631578947368	0.2434210526315789	0.2565789473684211	0.2697368421052631	0.5	A	G	3	-23.8	1.3808970593351948	0.9914591891851748
001724	152	0.2434210526315789	0.2697368421052631	0.2302631578947368	0.2565789473684211	0.5	G	G	3	-7.8	0.7147066111903886	1.002696089570028
001725	152	0.2368421052631578	0.1973684210526315	0.2763157894736842	0.2894736842105263	0.4736842105263157	C	C	3	-19.0	1.1013263576181511	0.994299601588264
001726	152	0.2697368421052631	0.2434210526315789	0.2434210526315789	0.2434210526315789	0.4868421052631579	G	A	3	-15.1	0.4230704212121722	1.0002005295420922
001727	152	0.2565789473684211	0.2434210526315789	0.2565789473684211	0.2434210526315789	0.5	C	A	3	-16.0	0.6227519521377116	0.99607426576784
001728	152	0.2434210526315789	0.2565789473684211	0.2434210526315789	0.2565789473684211	0.5	T	A	3	-23.9	0.7651001811346345	0.988534435141755
001729	152	0.2236842105263158	0.2105263157894736	0.25	0.3157894736842105	0.4605263157894737	C	G	3	-16.7	1.0079162828149844	0.9902009883760152
001730	152	0.2763157894736842	0.2894736842105263	0.1842105263157894	0.25	0.4736842105263157	G	C	3	-21.9	0.7214223017180612	1.0014602080928567
001731	152	0.2631578947368421	0.2368421052631578	0.2236842105263158	0.2763157894736842	0.4605263157894737	A	T	3	-14.9	1.1634736088410846	0.9976377038805956
001732	152	0.2434210526315789	0.2565789473684211	0.2434210526315789	0.2565789473684211	0.5	A	G	3	-13.6	1.126324502201255	1.004850717056284
001733	152	0.2302631578947368	0.2171052631578947	0.2828947368421052	0.2697368421052631	0.5	C	T	3	-14.3	1.2876732902408938	0.99875715405443
001734	152	0.2434210526315789	0.2302631578947368	0.2960526315789473	0.2302631578947368	0.5263157894736842	A	A	3	-15.9	1.1500450861084248	1.0018280003683542
001735	152	0.2697368421052631	0.2565789473684211	0.2565789473684211	0.2171052631578947	0.5131578947368421	G	A	3	-14.3	1.1506006605437615	1.004000126168386
001736	152	0.1776315789473684	0.2697368421052631	0.2302631578947368	0.3223684210526316	0.5	C	G	3	-10.5	1.4638667295860126	1.0023754719704834
001737	152	0.2697368421052631	0.1776315789473684	0.2960526315789473	0.2565789473684211	0.4736842105263157	T	T	3	-11.7	0.4576536662909721	1.009409208765934
001738	152	0.2434210526315789	0.1776315789473684	0.2828947368421052	0.2960526315789473	0.4605263157894737	T	G	3	-15.4	0.8981908897568268	1.0021580927746214
001739	152	0.2368421052631578	0.2631578947368421	0.1973684210526315	0.3026315789473684	0.4605263157894737	G	C	3	-12.6	1.332767207045019	1.0009924799727878
001740	152	0.2302631578947368	0.2828947368421052	0.2565789473684211	0.2302631578947368	0.5394736842105263	C	A	3	-16.9	0.9081596666595646	1.005032477443859
001741	152	0.2434210526315789	0.2302631578947368	0.2697368421052631	0.2565789473684211	0.5	T	G	3	-17.1	1.0605189711810403	0.9984794223179811
001742	152	0.25	0.2236842105263158	0.25	0.2763157894736842	0.4736842105263157	T	C	3	-13.8	0.7840096397839249	1.002265172942321
001743	152	0.2434210526315789	0.2697368421052631	0.2697368421052631	0.2171052631578947	0.5394736842105263	T	T	3	-15.7	0.9574788249478876	1.0112414521669066
001744	152	0.25	0.2236842105263158	0.2763157894736842	0.25	0.5	G	G	3	-12.2	0.7692080174255995	1.0066130993714666
001745	152	0.2368421052631578	0.2631578947368421	0.2631578947368421	0.2368421052631578	0.5263157894736842	C	C	3	-13.1	1.0282955783377157	1.0058805976673937
001746	152	0.2105263157894736	0.25	0.2368421052631578	0.3026315789473684	0.4868421052631579	A	T	3	-15.8	1.3024164138926853	0.9957190089391846
001747	152	0.2631578947368421	0.2368421052631578	0.2236842105263158	0.2763157894736842	0.4605263157894737	A	T	3	-15.1	0.9762446075076204	0.9952524802405568
001748	152	0.2960526315789473	0.2565789473684211	0.2171052631578947	0.2302631578947368	0.4736842105263157	A	A	3	-9.0	0.7833800119216568	1.00097166039282
001749	152	0.2039473684210526	0.2434210526315789	0.2434210526315789	0.3092105263157895	0.4868421052631579	A	T	3	-10.9	1.4406907566747464	1.0080008948097785
001750	152	0.2368421052631578	0.2105263157894736	0.2763157894736842	0.2763157894736842	0.4868421052631579	A	C	3	-10.8	1.3888820864377045	0.9968727098184608
001751	152	0.2565789473684211	0.2697368421052631	0.2039473684210526	0.2697368421052631	0.4736842105263157	G	C	3	-12.2	0.8769311008546868	1.0006674258200432
001752	152	0.2565789473684211	0.2302631578947368	0.2697368421052631	0.2434210526315789	0.5	A	G	3	-17.4	0.4438179700836446	0.9994540268218892
001753	152	0.2171052631578947	0.2828947368421052	0.2434210526315789	0.2565789473684211	0.5263157894736842	T	G	3	-16.0	1.277039198065531	1.0131533238643589
001754	152	0.2434210526315789	0.2828947368421052	0.2434210526315789	0.2302631578947368	0.5263157894736842	C	G	3	-16.2	0.8959936949212604	1.0086684351151445
001755	152	0.2565789473684211	0.2171052631578947	0.2697368421052631	0.2565789473684211	0.4868421052631579	T	C	3	-14.3	0.594271971378869	1.0000150569501298
001756	152	0.25	0.2368421052631578	0.2236842105263158	0.2894736842105263	0.4605263157894737	G	A	3	-13.6	0.676705920959976	0.9994550056572064
001757	152	0.2434210526315789	0.2565789473684211	0.2434210526315789	0.2565789473684211	0.5	T	A	3	-9.9	0.7965738806270627	1.0020280089892752
001758	152	0.2434210526315789	0.2171052631578947	0.2828947368421052	0.2565789473684211	0.5	G	G	3	-15.6	0.9859155345108812	1.000841585307774
001759	152	0.1907894736842105	0.2434210526315789	0.2960526315789473	0.2697368421052631	0.5394736842105263	G	T	3	-19.5	1.5764258847513786	1.0025452638746482
001760	152	0.2105263157894736	0.2894736842105263	0.2368421052631578	0.2631578947368421	0.5263157894736842	C	C	3	-14.5	0.8847123064847533	0.9962639768958756
001761	152	0.2039473684210526	0.2565789473684211	0.2828947368421052	0.2565789473684211	0.5394736842105263	G	G	3	-15.6	1.300626087451866	1.0088445752038104
001762	152	0.2171052631578947	0.2434210526315789	0.2828947368421052	0.2565789473684211	0.5263157894736842	G	C	3	-15.9	1.6127767113903744	1.0073323917219954
001763	152	0.3092105263157895	0.2697368421052631	0.2565789473684211	0.1644736842105263	0.5263157894736842	C	T	3	-13.9	0.6417170369504707	1.0079907076025
001764	152	0.2302631578947368	0.2434210526315789	0.2828947368421052	0.2434210526315789	0.5263157894736842	G	C	3	-16.6	1.1459081806673126	1.0016267449766936
001765	152	0.2105263157894736	0.2763157894736842	0.2368421052631578	0.2763157894736842	0.5131578947368421	G	T	3	-16.5	1.5167854732446595	0.9988221596420568
001766	152	0.2171052631578947	0.3092105263157895	0.2302631578947368	0.2434210526315789	0.5394736842105263	C	T	3	-18.0	1.084863714199459	1.005026944877487
001767	152	0.2565789473684211	0.2302631578947368	0.2828947368421052	0.2302631578947368	0.5131578947368421	C	C	3	-12.6	0.7422407474053777	1.004139428473536
001768	152	0.3026315789473684	0.2236842105263158	0.25	0.2236842105263158	0.4736842105263157	A	A	3	-22.0	0.3210838345382233	1.004704624911542
001769	152	0.2302631578947368	0.2434210526315789	0.2434210526315789	0.2828947368421052	0.4868421052631579	T	C	3	-12.2	0.8033467136107575	0.9886561122322096
001770	152	0.2236842105263158	0.2631578947368421	0.1973684210526315	0.3157894736842105	0.4605263157894737	A	T	3	-14.2	0.9245681606200687	0.9893105484726664
001771	152	0.2171052631578947	0.2302631578947368	0.2960526315789473	0.2565789473684211	0.5263157894736842	A	T	3	-16.2	0.9039650298454228	1.0108881438595554
001772	152	0.2236842105263158	0.3026315789473684	0.1710526315789473	0.3026315789473684	0.4736842105263157	T	C	3	-12.0	1.0068035958504404	0.9954030457884444
001773	152	0.2368421052631578	0.25	0.2631578947368421	0.25	0.5131578947368421	T	C	3	-10.3	0.7167247734425043	1.003008473200896
001774	152	0.2434210526315789	0.2697368421052631	0.2565789473684211	0.2302631578947368	0.5263157894736842	T	T	3	-17.4	0.734910879330382	0.9968882239463464
001775	152	0.2631578947368421	0.25	0.2236842105263158	0.2631578947368421	0.4736842105263157	A	C	3	-13.3	0.7964054160888845	1.0012381510849049
001776	152	0.1973684210526315	0.2368421052631578	0.2763157894736842	0.2894736842105263	0.5131578947368421	G	T	3	-10.5	1.107577308505446	0.9978354663531438
001777	152	0.2763157894736842	0.2368421052631578	0.2236842105263158	0.2631578947368421	0.4605263157894737	C	C	3	-6.2	0.3931074016954622	1.0022563895480017
001778	152	0.2171052631578947	0.2171052631578947	0.2565789473684211	0.3092105263157895	0.4736842105263157	G	C	3	-10.0	1.0156318662241708	0.9927111874887132
001779	152	0.2105263157894736	0.2368421052631578	0.2763157894736842	0.2763157894736842	0.5131578947368421	C	C	3	-13.1	0.958814374161377	1.0073233930581855
001780	152	0.2631578947368421	0.2763157894736842	0.2105263157894736	0.25	0.4868421052631579	G	G	3	-11.6	0.8412203396189619	1.0053326801603617
001781	152	0.25	0.2105263157894736	0.2763157894736842	0.2631578947368421	0.4868421052631579	C	A	3	-13.2	1.0184733058059476	1.000409468893117
001782	152	0.2236842105263158	0.3289473684210526	0.2105263157894736	0.2368421052631578	0.5394736842105263	C	C	3	-10.4	1.4437993056375622	1.00019179959909
001783	152	0.2368421052631578	0.2236842105263158	0.2368421052631578	0.3026315789473684	0.4605263157894737	C	T	3	-12.1	1.216968194122129	0.9916244964104346
001784	152	0.25	0.2763157894736842	0.2105263157894736	0.2631578947368421	0.4868421052631579	C	A	3	-14.2	0.6317310475921295	1.0037072860088283
001785	152	0.1842105263157894	0.25	0.2894736842105263	0.2763157894736842	0.5394736842105263	T	G	3	-19.7	1.4360737110112043	0.9982831759936952
001786	152	0.2763157894736842	0.2894736842105263	0.2105263157894736	0.2236842105263158	0.5	C	T	3	-13.5	0.4234455398892482	1.003663251209349
001787	152	0.2105263157894736	0.3157894736842105	0.2236842105263158	0.25	0.5394736842105263	C	T	3	-20.6	0.8787281410719207	1.0004625960736655
001788	152	0.2894736842105263	0.2368421052631578	0.2631578947368421	0.2105263157894736	0.5	T	C	3	-12.3	0.7713668686537112	1.0011263606162355
001789	152	0.2236842105263158	0.2894736842105263	0.25	0.2368421052631578	0.5394736842105263	G	C	3	-21.4	1.1817158384705522	0.9979860133770032
001790	152	0.2697368421052631	0.2565789473684211	0.2434210526315789	0.2302631578947368	0.5	C	G	3	-15.8	0.6878115866724726	1.0022748017060386
001791	152	0.2565789473684211	0.2565789473684211	0.2434210526315789	0.2434210526315789	0.5	G	G	3	-9.9	0.4511520877007461	0.9997757495250555
001792	152	0.2171052631578947	0.2434210526315789	0.2960526315789473	0.2434210526315789	0.5394736842105263	C	A	3	-17.8	1.3106228207065431	0.9942189668797132
001793	152	0.25	0.2631578947368421	0.2368421052631578	0.25	0.5	G	A	3	-12.7	0.953067058549226	1.0029065359832234
001794	152	0.2368421052631578	0.2368421052631578	0.2368421052631578	0.2894736842105263	0.4736842105263157	A	C	3	-12.7	1.0075211420847108	0.996681145078965
001795	152	0.2697368421052631	0.2697368421052631	0.2302631578947368	0.2302631578947368	0.5	C	C	3	-15.7	1.046429975736113	1.003922275178042
001796	152	0.2302631578947368	0.2302631578947368	0.2565789473684211	0.2828947368421052	0.4868421052631579	T	C	3	-13.3	1.1818136646407265	0.9964610396728948
001797	152	0.2565789473684211	0.2171052631578947	0.2434210526315789	0.2828947368421052	0.4605263157894737	A	G	3	-16.1	0.7154635108057452	0.9970848936160598
001798	152	0.2105263157894736	0.2631578947368421	0.2631578947368421	0.2631578947368421	0.5263157894736842	G	A	3	-17.8	1.4327502042061733	1.0026113852024872
001799	152	0.2763157894736842	0.1973684210526315	0.2894736842105263	0.2368421052631578	0.4868421052631579	A	A	3	-15.6	1.2966923667743342	0.9966798249474476
001800	152	0.2236842105263158	0.2631578947368421	0.2236842105263158	0.2894736842105263	0.4868421052631579	A	A	3	-13.2	1.4718279904286231	0.98981225275046
001801	152	0.2434210526315789	0.2302631578947368	0.2565789473684211	0.2697368421052631	0.4868421052631579	C	T	3	-17.1	1.0161075644737003	1.002128851982034
001802	152	0.25	0.2368421052631578	0.2368421052631578	0.2763157894736842	0.4736842105263157	A	C	3	-15.5	1.2063975818896095	1.0001649725657349
001803	152	0.2434210526315789	0.2828947368421052	0.1907894736842105	0.2828947368421052	0.4736842105263157	T	A	3	-11.5	1.4171402390382113	0.9963109241108852
001804	152	0.2368421052631578	0.2368421052631578	0.25	0.2763157894736842	0.4868421052631579	T	A	3	-22.0	0.8442583623522126	0.996219252183424
001805	152	0.2697368421052631	0.2171052631578947	0.2565789473684211	0.2565789473684211	0.4736842105263157	A	C	3	-15.5	0.6802797735957036	0.9969654588539008
001806	152	0.2171052631578947	0.2434210526315789	0.2828947368421052	0.2565789473684211	0.5263157894736842	A	G	3	-17.5	1.29612246289913	1.0028051443412278
001807	152	0.2039473684210526	0.2565789473684211	0.2434210526315789	0.2960526315789473	0.5	T	T	3	-13.3	1.371335348996277	0.9938458017753234
001808	152	0.1973684210526315	0.2631578947368421	0.2631578947368421	0.2763157894736842	0.5263157894736842	C	T	3	-22.0	1.566994662752304	0.9964420147053517
001809	152	0.2960526315789473	0.2302631578947368	0.2434210526315789	0.2302631578947368	0.4736842105263157	A	G	3	-18.0	0.7900260094875162	0.9984562371747672
001810	152	0.2434210526315789	0.2697368421052631	0.2697368421052631	0.2171052631578947	0.5394736842105263	A	T	3	-20.9	0.9735150619133512	0.9992085300163616
001811	152	0.2828947368421052	0.2171052631578947	0.2697368421052631	0.2302631578947368	0.4868421052631579	A	G	3	-13.1	0.8241371878599917	1.008385536736362
001812	152	0.2565789473684211	0.3223684210526316	0.1907894736842105	0.2302631578947368	0.5131578947368421	A	A	3	-10.6	1.0675921697788544	0.986621154202102
001813	152	0.2302631578947368	0.2302631578947368	0.2434210526315789	0.2960526315789473	0.4736842105263157	T	C	3	-11.8	1.0525597891433407	0.9945347908625396
001814	152	0.25	0.25	0.2368421052631578	0.2631578947368421	0.4868421052631579	T	A	3	-13.9	1.427333815759191	0.9915411508689485
001815	152	0.2434210526315789	0.2697368421052631	0.2697368421052631	0.2171052631578947	0.5394736842105263	G	C	3	-18.1	1.2318008842841155	1.0049079753143375
001816	152	0.25	0.2105263157894736	0.3026315789473684	0.2368421052631578	0.5131578947368421	T	G	3	-12.9	1.2779851447207886	0.9931500233466256
001817	152	0.2960526315789473	0.2039473684210526	0.2697368421052631	0.2302631578947368	0.4736842105263157	A	C	3	-13.6	0.9481591443990266	0.9903978110929096
001818	152	0.2368421052631578	0.2631578947368421	0.2368421052631578	0.2631578947368421	0.5	G	T	3	-19.5	1.5025460290080372	1.0012126286770178
001819	152	0.2302631578947368	0.2565789473684211	0.2302631578947368	0.2828947368421052	0.4868421052631579	T	G	3	-12.9	1.5905764007150307	0.9962412540630238
001820	152	0.25	0.25	0.25	0.25	0.5	T	A	3	-24.4	0.91754875001618	0.9961469169309932
001821	152	0.25	0.2368421052631578	0.2368421052631578	0.2763157894736842	0.4736842105263157	A	G	3	-11.9	1.4652332097835012	0.9981138625867624
001822	152	0.2302631578947368	0.2434210526315789	0.2828947368421052	0.2434210526315789	0.5263157894736842	C	A	3	-12.9	0.9661268501682516	0.9981452196904538
001823	152	0.3026315789473684	0.2894736842105263	0.1710526315789473	0.2368421052631578	0.4605263157894737	T	C	3	-9.5	0.6110869151468894	0.9979595333486844
001824	152	0.2171052631578947	0.2434210526315789	0.2828947368421052	0.2565789473684211	0.5263157894736842	A	G	3	-19.1	1.4183935010056303	1.0031733364529585
001825	152	0.2302631578947368	0.2171052631578947	0.3092105263157895	0.2434210526315789	0.5263157894736842	G	T	3	-15.3	1.1622212134359218	0.9906125592645882
001826	152	0.25	0.2368421052631578	0.2763157894736842	0.2368421052631578	0.5131578947368421	A	C	3	-18.5	0.8583595770756952	1.0057512494950351
001827	152	0.2763157894736842	0.25	0.2368421052631578	0.2368421052631578	0.4868421052631579	G	A	3	-15.0	0.951759850466092	0.987480567230322
001828	152	0.2434210526315789	0.2565789473684211	0.2565789473684211	0.2434210526315789	0.5131578947368421	C	G	3	-10.3	1.0635642890421164	0.9943690124936012
001829	152	0.2434210526315789	0.2565789473684211	0.2039473684210526	0.2960526315789473	0.4605263157894737	A	C	3	-12.5	1.580026911046209	0.9764931713809668
001830	152	0.2302631578947368	0.2697368421052631	0.2434210526315789	0.2565789473684211	0.5131578947368421	G	A	3	-19.7	1.1766481259734185	1.0042853887936465
001831	152	0.2368421052631578	0.3157894736842105	0.1973684210526315	0.25	0.5131578947368421	A	A	3	-16.6	1.55566857716368	0.991851945275144
001832	152	0.2368421052631578	0.2631578947368421	0.2763157894736842	0.2236842105263158	0.5394736842105263	A	G	3	-18.3	1.491383734814631	1.0075741448743416
001833	152	0.2828947368421052	0.1776315789473684	0.2960526315789473	0.2434210526315789	0.4736842105263157	C	C	3	-15.0	0.9652482457014436	0.9959117515808288
001834	152	0.2302631578947368	0.2171052631578947	0.2828947368421052	0.2697368421052631	0.5	A	T	3	-13.1	1.4165747929134005	0.9984039495632352
001835	152	0.2302631578947368	0.2960526315789473	0.1907894736842105	0.2828947368421052	0.4868421052631579	C	T	3	-14.5	1.5564759699128463	0.9911940605785504
001836	152	0.3026315789473684	0.2368421052631578	0.25	0.2105263157894736	0.4868421052631579	G	C	3	-10.9	0.6120458006068051	0.9963367683257018
001837	152	0.2894736842105263	0.2236842105263158	0.25	0.2368421052631578	0.4736842105263157	A	C	3	-16.3	0.7432034763777062	0.9981873157829522
001838	152	0.2763157894736842	0.2105263157894736	0.25	0.2631578947368421	0.4605263157894737	A	C	3	-13.8	1.1442395916102843	0.9941894981306608
001839	152	0.2763157894736842	0.2631578947368421	0.2368421052631578	0.2236842105263158	0.5	G	G	3	-18.2	0.7937078456572925	0.9957264198174928
001840	152	0.2565789473684211	0.2565789473684211	0.2565789473684211	0.2302631578947368	0.5131578947368421	C	C	3	-17.5	0.864261927517514	0.9928151989210512
001841	152	0.2302631578947368	0.2302631578947368	0.2828947368421052	0.2565789473684211	0.5131578947368421	A	A	3	-15.1	0.8068566998728505	0.9926541086250004
001842	152	0.2631578947368421	0.2236842105263158	0.2631578947368421	0.25	0.4868421052631579	G	A	3	-18.0	0.5512733586258433	0.9907960272691452
001843	152	0.2368421052631578	0.25	0.2368421052631578	0.2763157894736842	0.4868421052631579	A	T	3	-19.9	0.6681883496909323	0.9940255153039348
001844	152	0.2236842105263158	0.25	0.2763157894736842	0.25	0.5263157894736842	C	G	3	-12.4	1.4792497929207011	1.0043520332347735
001845	152	0.2236842105263158	0.3026315789473684	0.2105263157894736	0.2631578947368421	0.5131578947368421	T	C	3	-11.9	1.1159726671077224	0.9946432823382394
001846	152	0.2434210526315789	0.2302631578947368	0.2565789473684211	0.2697368421052631	0.4868421052631579	A	T	3	-15.0	1.2226573163101002	0.9947802410332716
001847	152	0.2236842105263158	0.25	0.25	0.2763157894736842	0.5	C	C	3	-19.5	1.1809429678299954	0.9980513075571557
001848	152	0.25	0.2368421052631578	0.2368421052631578	0.2763157894736842	0.4736842105263157	C	G	3	-14.9	1.2953141510013348	0.9936150055440368
001849	152	0.2763157894736842	0.25	0.2631578947368421	0.2105263157894736	0.5131578947368421	G	G	3	-13.1	0.8767311289108117	1.003623597041304
001850	152	0.2763157894736842	0.25	0.2236842105263158	0.25	0.4736842105263157	C	T	3	-10.6	0.6924363876392087	0.9938751033822812
001851	152	0.1973684210526315	0.2763157894736842	0.25	0.2763157894736842	0.5263157894736842	G	C	3	-18.1	1.6865698100156437	1.0013096843276703
001852	152	0.2960526315789473	0.2039473684210526	0.2565789473684211	0.2434210526315789	0.4605263157894737	T	G	3	-21.4	0.475879925233046	0.9874805672303826
001853	152	0.2434210526315789	0.2565789473684211	0.2302631578947368	0.2697368421052631	0.4868421052631579	T	C	3	-13.4	1.0302841240851992	0.9992566749057932
001854	152	0.2302631578947368	0.2697368421052631	0.2565789473684211	0.2434210526315789	0.5263157894736842	A	A	3	-19.7	1.3039399207625693	1.0048005140870873
001855	152	0.25	0.2763157894736842	0.2105263157894736	0.2631578947368421	0.4868421052631579	A	G	3	-9.9	0.8276131069998343	0.9949372421054672
001856	152	0.2039473684210526	0.2697368421052631	0.2565789473684211	0.2697368421052631	0.5263157894736842	T	C	3	-16.4	1.25982961955995	1.00315649308936
001857	152	0.2565789473684211	0.2434210526315789	0.2302631578947368	0.2697368421052631	0.4736842105263157	T	A	3	-15.8	0.7574884542205254	0.99658662061322
001858	152	0.2368421052631578	0.25	0.25	0.2631578947368421	0.5	A	A	3	-15.4	0.7951412942782761	1.004343104673003
001859	152	0.2105263157894736	0.2631578947368421	0.25	0.2763157894736842	0.5131578947368421	C	G	3	-13.9	1.4672778340064714	0.9939594007875888
001860	152	0.3026315789473684	0.25	0.25	0.1973684210526315	0.5	C	A	3	-16.1	0.5291893058774327	1.000751040116474
001861	152	0.25	0.25	0.2236842105263158	0.2763157894736842	0.4736842105263157	G	C	3	-14.2	1.0065795076317765	0.9981072459846644
001862	152	0.2697368421052631	0.2302631578947368	0.2434210526315789	0.2565789473684211	0.4736842105263157	T	G	3	-22.3	0.8975381332378781	0.9983458547223122
001863	152	0.25	0.2631578947368421	0.25	0.2368421052631578	0.5131578947368421	T	C	3	-13.1	1.4973349782366354	1.013556312275578
001864	152	0.1973684210526315	0.2763157894736842	0.25	0.2763157894736842	0.5263157894736842	C	T	3	-16.4	1.938421570874843	0.9892240282059164
001865	152	0.2368421052631578	0.3289473684210526	0.1710526315789473	0.2631578947368421	0.5	A	G	3	-14.3	0.96029702497366	0.9989794185865896
001866	152	0.2894736842105263	0.25	0.2236842105263158	0.2368421052631578	0.4736842105263157	C	G	3	-11.4	0.8260715778510487	0.9981223867021694
001867	152	0.2105263157894736	0.25	0.2236842105263158	0.3157894736842105	0.4736842105263157	T	G	3	-11.9	1.5865876572968194	0.9865308985573192
001868	152	0.1513157894736842	0.2565789473684211	0.2565789473684211	0.3355263157894737	0.5131578947368421	T	T	3	-14.7	1.656787922854157	0.9831945869054356
001869	152	0.25	0.3289473684210526	0.1973684210526315	0.2236842105263158	0.5263157894736842	G	T	3	-15.3	0.7787322616288763	1.003759177522182
001870	152	0.2368421052631578	0.2631578947368421	0.25	0.25	0.5131578947368421	T	G	3	-15.7	0.9603544172895612	1.007161740020746
001871	152	0.2828947368421052	0.2697368421052631	0.2434210526315789	0.2039473684210526	0.5131578947368421	T	T	3	-16.5	0.3511261700839317	0.9983149209570066
001872	152	0.2302631578947368	0.2434210526315789	0.2697368421052631	0.2565789473684211	0.5131578947368421	A	T	3	-15.8	0.9971731170445866	0.9977106386036833
001873	152	0.2368421052631578	0.2631578947368421	0.1973684210526315	0.3026315789473684	0.4605263157894737	T	G	3	-14.5	0.8271340785277592	0.9998613064451872
001874	152	0.3092105263157895	0.2039473684210526	0.2565789473684211	0.2302631578947368	0.4605263157894737	C	A	3	-12.8	0.3172803276628932	1.0019130432557952
001875	152	0.2565789473684211	0.2434210526315789	0.2565789473684211	0.2434210526315789	0.5	G	G	3	-17.1	0.921128295561516	1.001522102189827
001876	152	0.2105263157894736	0.2631578947368421	0.2368421052631578	0.2894736842105263	0.5	A	G	3	-19.9	1.01914836136662	1.0041256458550896
001877	152	0.2368421052631578	0.25	0.2763157894736842	0.2368421052631578	0.5263157894736842	C	G	3	-22.7	1.0411490457872048	0.9992703398772934
001878	152	0.2368421052631578	0.25	0.25	0.2631578947368421	0.5	T	T	3	-17.6	1.264089834848374	0.9912837034439528
001879	152	0.25	0.2763157894736842	0.2236842105263158	0.25	0.5	A	C	3	-13.1	0.8790398982953159	0.9984281870906544
001880	152	0.2302631578947368	0.2697368421052631	0.2697368421052631	0.2302631578947368	0.5394736842105263	C	C	3	-15.9	1.268793236177406	0.9945929051632896
001881	152	0.2105263157894736	0.2368421052631578	0.2763157894736842	0.2763157894736842	0.5131578947368421	G	T	3	-14.4	1.3161912111100773	0.9965717529167516
001882	152	0.2631578947368421	0.1578947368421052	0.3157894736842105	0.2631578947368421	0.4736842105263157	T	C	3	-16.5	1.2161840523517595	0.9977187478060467
001883	152	0.3026315789473684	0.2236842105263158	0.2368421052631578	0.2368421052631578	0.4605263157894737	G	T	3	-17.2	0.422922893185411	0.9905429715537714
001884	152	0.1973684210526315	0.3026315789473684	0.2368421052631578	0.2631578947368421	0.5394736842105263	A	T	3	-15.7	1.4364898153889636	1.004853680128497
001885	152	0.2302631578947368	0.2434210526315789	0.2434210526315789	0.2828947368421052	0.4868421052631579	G	C	3	-17.3	1.0430118664582375	0.9984562371747506
001886	152	0.2368421052631578	0.3289473684210526	0.2105263157894736	0.2236842105263158	0.5394736842105263	A	T	3	-12.2	0.9093148576801404	0.993535078884694
001887	152	0.2302631578947368	0.2565789473684211	0.2434210526315789	0.2697368421052631	0.5	C	A	3	-12.6	1.1182468080458725	1.0027507168750112
001888	152	0.2960526315789473	0.2697368421052631	0.2565789473684211	0.1776315789473684	0.5263157894736842	T	T	3	-12.6	0.6121789172246098	1.0105001340216797
001889	152	0.3026315789473684	0.2763157894736842	0.1973684210526315	0.2236842105263158	0.4736842105263157	T	T	3	-15.8	0.5748077777308513	0.9988338331644542
001890	152	0.2302631578947368	0.2828947368421052	0.2565789473684211	0.2302631578947368	0.5394736842105263	T	T	3	-13.8	1.1667020164977415	1.0033352866310516
001891	152	0.3223684210526316	0.2565789473684211	0.2039473684210526	0.2171052631578947	0.4605263157894737	G	G	3	-6.9	0.3175132850751125	1.0045148053166024
001892	152	0.25	0.2368421052631578	0.25	0.2631578947368421	0.4868421052631579	G	A	3	-19.9	0.7747364407746409	0.9916411379152368
001893	152	0.2565789473684211	0.2697368421052631	0.2565789473684211	0.2171052631578947	0.5263157894736842	A	T	3	-15.7	1.0092083555748803	1.000464971766822
001894	152	0.2434210526315789	0.2171052631578947	0.2828947368421052	0.2565789473684211	0.5	G	C	3	-15.1	1.142918974785926	0.993496261351984
001895	152	0.2302631578947368	0.2697368421052631	0.2565789473684211	0.2434210526315789	0.5263157894736842	A	C	3	-16.9	1.0682535917838782	1.001852235384673
001896	152	0.2368421052631578	0.2894736842105263	0.2368421052631578	0.2368421052631578	0.5263157894736842	C	G	3	-28.2	0.9352445840011876	1.0081089056068848
001897	152	0.25	0.25	0.2631578947368421	0.2368421052631578	0.5131578947368421	A	T	3	-17.9	0.982203066661655	0.994647063433868
001898	152	0.2631578947368421	0.2763157894736842	0.2236842105263158	0.2368421052631578	0.5	C	C	3	-15.7	1.231390465414285	0.9955600739702324
001899	152	0.2894736842105263	0.1973684210526315	0.2763157894736842	0.2368421052631578	0.4736842105263157	A	A	3	-10.0	0.8957857061879027	1.0033774727492046
001900	152	0.25	0.25	0.2236842105263158	0.2763157894736842	0.4736842105263157	T	G	3	-11.4	1.100436528413728	0.9909858578221932
001901	152	0.3026315789473684	0.25	0.25	0.1973684210526315	0.5	A	T	3	-15.6	0.5674312325549107	1.0016528763135395
001902	152	0.2763157894736842	0.2894736842105263	0.2236842105263158	0.2105263157894736	0.5131578947368421	A	A	3	-16.5	0.4778587040458206	1.0093443295376885
001903	152	0.2302631578947368	0.1907894736842105	0.3092105263157895	0.2697368421052631	0.5	G	T	3	-11.6	1.4022482139689658	0.9952697996757192
001904	152	0.2763157894736842	0.2236842105263158	0.2368421052631578	0.2631578947368421	0.4605263157894737	G	A	3	-12.5	0.6555171849284732	0.9931287819883378
001905	152	0.2171052631578947	0.2828947368421052	0.2434210526315789	0.2565789473684211	0.5263157894736842	A	C	3	-14.6	1.1122301631008982	0.9990144274352776
001906	152	0.2302631578947368	0.2171052631578947	0.2960526315789473	0.2565789473684211	0.5131578947368421	T	T	3	-23.9	1.2877260912219315	1.001297788635655
001907	152	0.2302631578947368	0.2565789473684211	0.2697368421052631	0.2434210526315789	0.5263157894736842	T	G	3	-17.0	1.266497959746663	1.0069244443001877
001908	152	0.2171052631578947	0.2434210526315789	0.2434210526315789	0.2960526315789473	0.4868421052631579	A	T	3	-14.4	1.011286244252234	0.9926761987842188
001909	152	0.2434210526315789	0.2434210526315789	0.2565789473684211	0.2565789473684211	0.5	A	T	3	-18.5	1.278835346378129	0.9980628706780768
001910	152	0.2565789473684211	0.2434210526315789	0.2828947368421052	0.2171052631578947	0.5263157894736842	G	G	3	-15.1	1.0345994815213917	1.0013711419960027
001911	152	0.2565789473684211	0.2960526315789473	0.2302631578947368	0.2171052631578947	0.5263157894736842	A	C	3	-13.6	1.2033178679717067	0.9973018297738272
001912	152	0.2565789473684211	0.2697368421052631	0.2039473684210526	0.2697368421052631	0.4736842105263157	T	C	3	-10.4	1.011035543474251	1.0019954073161113
001913	152	0.1842105263157894	0.25	0.2894736842105263	0.2763157894736842	0.5394736842105263	C	A	3	-15.6	1.654233090969094	0.9924810293262416
001914	152	0.2894736842105263	0.1842105263157894	0.3026315789473684	0.2236842105263158	0.4868421052631579	T	C	3	-17.3	0.5466076486294185	0.9958678845564394
001915	152	0.2105263157894736	0.2631578947368421	0.2368421052631578	0.2894736842105263	0.5	G	C	3	-10.9	1.4104063002278544	0.9940405647837588
001916	152	0.25	0.25	0.2763157894736842	0.2236842105263158	0.5263157894736842	T	A	3	-16.6	0.8431339341799847	1.014593328826234
001917	152	0.2171052631578947	0.2434210526315789	0.2828947368421052	0.2565789473684211	0.5263157894736842	T	G	3	-20.3	1.286193379063287	1.0069791593518778
001918	152	0.2697368421052631	0.2434210526315789	0.2565789473684211	0.2302631578947368	0.5	A	T	3	-16.2	0.9668776560677655	0.9971439683625344
001919	152	0.2565789473684211	0.2565789473684211	0.2565789473684211	0.2302631578947368	0.5131578947368421	C	G	3	-14.5	0.7649479923321937	1.0050085682989556
001920	152	0.2434210526315789	0.2697368421052631	0.2565789473684211	0.2302631578947368	0.5263157894736842	T	G	3	-12.7	0.6777917647272034	1.00742608409036
001921	152	0.2828947368421052	0.2565789473684211	0.2039473684210526	0.2565789473684211	0.4605263157894737	C	T	3	-15.1	0.5799020427704437	0.9971825732514285
001922	152	0.2434210526315789	0.3092105263157895	0.2302631578947368	0.2171052631578947	0.5394736842105263	A	C	3	-17.2	0.7288729092825154	1.0109677146033893
001923	152	0.2697368421052631	0.2039473684210526	0.2697368421052631	0.2565789473684211	0.4736842105263157	C	C	3	-14.5	0.6829464121533667	0.9932253507295165
001924	152	0.2434210526315789	0.2434210526315789	0.2565789473684211	0.2565789473684211	0.5	T	T	3	-13.6	0.7462567589460094	1.0007260150628423
001925	152	0.3026315789473684	0.2105263157894736	0.25	0.2368421052631578	0.4605263157894737	A	A	3	-16.0	0.3846407694106993	0.9999859744698372
001926	152	0.2236842105263158	0.2631578947368421	0.2236842105263158	0.2894736842105263	0.4868421052631579	A	C	3	-10.5	1.1138793046904614	0.9996563548560282
001927	152	0.2039473684210526	0.2697368421052631	0.2697368421052631	0.2565789473684211	0.5394736842105263	A	T	3	-16.7	1.539918526548388	0.99818033234318
001928	152	0.2105263157894736	0.3026315789473684	0.2368421052631578	0.25	0.5394736842105263	C	A	3	-11.3	1.4797862152970735	1.00041263229822
001929	152	0.2302631578947368	0.1907894736842105	0.2697368421052631	0.3092105263157895	0.4605263157894737	C	G	3	-10.0	1.1551613732245034	0.9916251535181532
001930	152	0.25	0.2105263157894736	0.2631578947368421	0.2763157894736842	0.4736842105263157	A	T	3	-10.4	1.1523535114974988	0.9980186448435464
001931	152	0.2565789473684211	0.2565789473684211	0.2565789473684211	0.2302631578947368	0.5131578947368421	T	A	3	-19.2	0.985174424060166	0.998919167239058
001932	152	0.2631578947368421	0.1973684210526315	0.2894736842105263	0.25	0.4868421052631579	G	A	3	-14.3	0.9610753270956628	0.9939681416206232
001933	152	0.2894736842105263	0.1973684210526315	0.2894736842105263	0.2236842105263158	0.4868421052631579	A	T	3	-18.8	0.5704046174658056	1.0022613805845288
001934	152	0.3026315789473684	0.2105263157894736	0.2894736842105263	0.1973684210526315	0.5	G	C	3	-14.2	0.5830781747241077	1.0011793220662135
001935	152	0.2697368421052631	0.2565789473684211	0.2565789473684211	0.2171052631578947	0.5131578947368421	C	C	3	-14.9	0.6446528978849064	1.006895239990362
001936	152	0.2236842105263158	0.2236842105263158	0.2894736842105263	0.2631578947368421	0.5131578947368421	T	C	3	-12.2	1.0415753425869811	0.9981681077960608
001937	152	0.2763157894736842	0.2631578947368421	0.25	0.2105263157894736	0.5131578947368421	C	A	3	-21.6	0.6264111159397584	1.0091487640862766
001938	152	0.2631578947368421	0.2763157894736842	0.2368421052631578	0.2236842105263158	0.5131578947368421	A	A	3	-18.8	0.706312893614686	0.9971062186231644
001939	152	0.2434210526315789	0.2302631578947368	0.2302631578947368	0.2960526315789473	0.4605263157894737	C	T	3	-10.9	0.7057445550801453	0.9906452302950448
001940	152	0.2302631578947368	0.3223684210526316	0.2039473684210526	0.2434210526315789	0.5263157894736842	T	T	3	-15.8	1.159240832244637	0.989631695175028
001941	152	0.2631578947368421	0.1973684210526315	0.2631578947368421	0.2763157894736842	0.4605263157894737	G	T	3	-16.3	0.7973652528164511	0.9905952728403752
001942	152	0.2236842105263158	0.2236842105263158	0.25	0.3026315789473684	0.4736842105263157	C	G	3	-16.4	1.0196453441951876	0.9968208259807292
001943	152	0.2763157894736842	0.2631578947368421	0.2236842105263158	0.2368421052631578	0.4868421052631579	T	T	3	-13.6	0.7517481040891464	0.993405422954148
001944	152	0.2565789473684211	0.2171052631578947	0.2434210526315789	0.2828947368421052	0.4605263157894737	C	C	3	-11.3	1.0113458734754597	0.983025227801611
001945	152	0.2697368421052631	0.2171052631578947	0.2697368421052631	0.2434210526315789	0.4868421052631579	C	G	3	-10.8	1.0836556342049517	1.0024100572895944
001946	152	0.1842105263157894	0.2763157894736842	0.2368421052631578	0.3026315789473684	0.5131578947368421	A	C	3	-16.1	1.71996891084372	1.0048335299887703
001947	152	0.2368421052631578	0.2631578947368421	0.25	0.25	0.5131578947368421	A	T	2	-11.3	1.514529423204043	1.001561605951749
001948	152	0.2631578947368421	0.2105263157894736	0.2763157894736842	0.25	0.4868421052631579	G	T	3	-9.8	0.5821488044526184	0.9952407368683556
001949	152	0.2697368421052631	0.2302631578947368	0.2434210526315789	0.2565789473684211	0.4736842105263157	G	A	3	-13.9	0.4733657732219312	1.0019999860979472
001950	152	0.2039473684210526	0.2171052631578947	0.2960526315789473	0.2828947368421052	0.5131578947368421	T	G	3	-13.6	1.6650036193186584	1.0046318542466697
001951	152	0.2434210526315789	0.2697368421052631	0.2039473684210526	0.2828947368421052	0.4736842105263157	T	T	3	-15.7	0.6239902250985581	0.987575821892858
001952	152	0.2697368421052631	0.2302631578947368	0.2434210526315789	0.2565789473684211	0.4736842105263157	A	A	3	-19.6	0.5205344926391218	0.9982166462823824
001953	152	0.2828947368421052	0.2565789473684211	0.2302631578947368	0.2302631578947368	0.4868421052631579	G	A	3	-13.8	0.7020784256917477	1.0014548419564178
001954	152	0.3026315789473684	0.2894736842105263	0.1710526315789473	0.2368421052631578	0.4605263157894737	A	C	3	-11.9	0.2502181417170774	1.0063574756424063
001955	152	0.2434210526315789	0.2434210526315789	0.2828947368421052	0.2302631578947368	0.5263157894736842	G	C	3	-18.8	0.5633248133879877	1.00757356542435
001956	152	0.2434210526315789	0.2697368421052631	0.2434210526315789	0.2434210526315789	0.5131578947368421	A	T	3	-17.8	0.7450620737067482	1.0048870058500083
001957	152	0.2368421052631578	0.2631578947368421	0.25	0.25	0.5131578947368421	T	G	3	-13.2	0.9122619932394728	0.9972150370658268
001958	152	0.1973684210526315	0.2368421052631578	0.2763157894736842	0.2894736842105263	0.5131578947368421	G	A	3	-18.2	2.1189098255555723	0.9981610542901412
001959	152	0.2960526315789473	0.2565789473684211	0.2039473684210526	0.2434210526315789	0.4605263157894737	T	G	3	-11.5	0.6838054850686965	0.9924181885684056
001960	152	0.2828947368421052	0.2697368421052631	0.2171052631578947	0.2302631578947368	0.4868421052631579	C	G	3	-16.0	0.432130015450618	1.0021249318411476
001961	152	0.2565789473684211	0.2302631578947368	0.2302631578947368	0.2828947368421052	0.4605263157894737	G	A	3	-16.6	1.052686001566835	0.993206470087875
001962	152	0.3026315789473684	0.2763157894736842	0.1842105263157894	0.2368421052631578	0.4605263157894737	T	A	3	-9.6	0.8274494737352123	0.9915895686658048
001963	152	0.2631578947368421	0.2236842105263158	0.2631578947368421	0.25	0.4868421052631579	T	G	3	-12.4	1.2355606607095893	1.0002765144549488
001964	152	0.2434210526315789	0.2960526315789473	0.2302631578947368	0.2302631578947368	0.5263157894736842	G	T	3	-19.2	0.7465872918847837	1.009622216617915
001965	152	0.2828947368421052	0.2697368421052631	0.2039473684210526	0.2434210526315789	0.4736842105263157	G	G	3	-16.5	0.5309477737198484	0.9979314017808848
001966	152	0.2631578947368421	0.2631578947368421	0.2631578947368421	0.2105263157894736	0.5263157894736842	T	T	3	-15.5	0.5836540909965421	1.0075622065080978
001967	152	0.2236842105263158	0.2631578947368421	0.2631578947368421	0.25	0.5263157894736842	A	C	3	-17.4	0.7884892633986632	1.0078016283620543
001968	152	0.2763157894736842	0.2631578947368421	0.2368421052631578	0.2236842105263158	0.5	G	T	3	-14.9	0.3958608195603602	1.002640436920875
001969	152	0.1842105263157894	0.2894736842105263	0.25	0.2763157894736842	0.5394736842105263	T	T	3	-21.3	1.0773044608203477	1.0051504314508388
001970	152	0.3289473684210526	0.2236842105263158	0.2368421052631578	0.2105263157894736	0.4605263157894737	C	C	3	-9.8	0.3276255950231264	1.0052546712248402
001971	152	0.2960526315789473	0.2828947368421052	0.2039473684210526	0.2171052631578947	0.4868421052631579	T	C	3	-12.3	0.7169049735999017	0.9959397572917664
001972	152	0.2697368421052631	0.1907894736842105	0.3092105263157895	0.2302631578947368	0.5	G	G	3	-13.2	0.9231668384874782	1.0040733067452674
001973	152	0.1973684210526315	0.3157894736842105	0.2236842105263158	0.2631578947368421	0.5394736842105263	A	T	3	-17.6	1.4188562750664178	0.9926269544165416
001974	152	0.2565789473684211	0.2171052631578947	0.2960526315789473	0.2302631578947368	0.5131578947368421	A	A	3	-14.7	0.6771398667649644	1.0019569067530147
001975	152	0.2039473684210526	0.2697368421052631	0.2565789473684211	0.2697368421052631	0.5263157894736842	A	G	3	-17.7	1.358166019954098	1.0005548215295763
001976	152	0.2434210526315789	0.2565789473684211	0.2828947368421052	0.2171052631578947	0.5394736842105263	C	A	3	-12.6	1.3239968035186338	1.0099551580340302
001977	152	0.2697368421052631	0.2039473684210526	0.2697368421052631	0.2565789473684211	0.4736842105263157	G	G	3	-16.6	0.8986808166955922	1.003525901253863
001978	152	0.2763157894736842	0.2105263157894736	0.2894736842105263	0.2236842105263158	0.5	T	G	3	-19.3	0.8304933416932503	1.001551506201339
001979	152	0.3026315789473684	0.2105263157894736	0.2631578947368421	0.2236842105263158	0.4736842105263157	A	G	3	-12.5	0.6498347258805999	1.0008753822130254
001980	152	0.2236842105263158	0.2631578947368421	0.2763157894736842	0.2368421052631578	0.5394736842105263	G	T	3	-17.0	1.177464466643106	1.0059884518942372
001981	152	0.2565789473684211	0.1907894736842105	0.2828947368421052	0.2697368421052631	0.4736842105263157	T	A	3	-17.5	0.5844807724678844	0.9832908423215084
001982	152	0.2368421052631578	0.2236842105263158	0.2631578947368421	0.2763157894736842	0.4868421052631579	A	A	3	-16.8	0.766944344958461	0.9965331685406404
001983	152	0.2697368421052631	0.2697368421052631	0.2565789473684211	0.2039473684210526	0.5263157894736842	A	C	3	-16.7	0.5157084815212384	1.011272363294749
001984	152	0.2302631578947368	0.2697368421052631	0.2434210526315789	0.2565789473684211	0.5131578947368421	C	A	3	-16.4	0.942332480061127	1.00885754911299
001985	152	0.2171052631578947	0.2697368421052631	0.2434210526315789	0.2697368421052631	0.5131578947368421	G	C	3	-15.0	0.9705416858825322	1.0048132326042911
001986	152	0.2828947368421052	0.2171052631578947	0.2828947368421052	0.2171052631578947	0.5	C	G	3	-14.9	0.4817878273687729	0.997020225465744
001987	152	0.2763157894736842	0.2236842105263158	0.2763157894736842	0.2236842105263158	0.5	T	C	3	-18.3	0.6628275411764143	1.0090714698660554
001988	152	0.2171052631578947	0.2697368421052631	0.2434210526315789	0.2697368421052631	0.5131578947368421	G	A	3	-26.4	1.0561227980885075	0.989066565791601
001989	152	0.2434210526315789	0.2697368421052631	0.2302631578947368	0.2565789473684211	0.5	T	G	3	-13.7	1.113255816399131	1.0026257288129463
001990	152	0.2828947368421052	0.1907894736842105	0.2697368421052631	0.2565789473684211	0.4605263157894737	A	G	3	-12.0	0.6458168821672421	0.9987930673025786
001991	152	0.25	0.2631578947368421	0.2236842105263158	0.2631578947368421	0.4868421052631579	T	G	3	-18.4	1.205058021221714	0.9960358373506982
001992	152	0.2763157894736842	0.2368421052631578	0.2763157894736842	0.2105263157894736	0.5131578947368421	G	C	3	-15.3	0.7807773584517341	1.0061756709914862
001993	152	0.2302631578947368	0.2565789473684211	0.2697368421052631	0.2434210526315789	0.5263157894736842	G	C	3	-13.4	1.481266436804071	1.003216483273147
001994	152	0.2171052631578947	0.3092105263157895	0.2302631578947368	0.2434210526315789	0.5394736842105263	A	T	3	-15.4	1.3168007455305923	0.9944516040876066
001995	152	0.2434210526315789	0.2302631578947368	0.2960526315789473	0.2302631578947368	0.5263157894736842	G	A	3	-18.8	1.3708956521684754	1.0019954073160875
001996	152	0.2697368421052631	0.2171052631578947	0.2828947368421052	0.2302631578947368	0.5	T	A	3	-17.8	0.7592785283525104	1.0018631150910071
001997	152	0.2302631578947368	0.2302631578947368	0.2434210526315789	0.2960526315789473	0.4736842105263157	T	A	3	-18.7	0.434117686376344	0.9976256308719984
001998	152	0.2368421052631578	0.2368421052631578	0.2894736842105263	0.2368421052631578	0.5263157894736842	C	C	3	-13.7	1.1176354792990304	1.0037547363021069
[truncated: 70,001 more rows]
