# Supplementary material for: Predicting sequence-specific amplification efficiency in multi-template PCR with deep learning
Source: Nat Commun. 2025 Oct 16;16:9187. doi: 10.1038/s41467-025-64221-4 (PMC12533003; doi:10.1038/s41467-025-64221-4)
Supplement: Supplementary file 4 — Source data [file 41467_2025_64221_MOESM4_ESM.zip › Supp.Fig. 62-63/data.csv]

seq_id	length	A	C	G	T	GC	first	last	hp	dg	x0	eff
000000	164	0.2804878048780488	0.1951219512195122	0.2804878048780488	0.2439024390243902	0.4756097560975609	A	T	4	-14.4	0.6427384565434184	1.0000479027508329
000001	164	0.2317073170731707	0.2926829268292683	0.1890243902439024	0.2865853658536585	0.4817073170731707	A	G	5	-9.8	1.511189307191673	1.0003732638303855
000002	164	0.2012195121951219	0.2195121951219512	0.2621951219512195	0.3170731707317073	0.4817073170731707	A	T	3	-16.3	0.7823270904509961	1.0053917664599947
000003	164	0.25	0.2804878048780488	0.2073170731707317	0.2621951219512195	0.4878048780487805	A	A	4	-12.8	1.2816823168694154	1.003224885824073
000004	164	0.2195121951219512	0.2439024390243902	0.2682926829268293	0.2682926829268293	0.5121951219512195	A	C	4	-17.0	1.620937315613827	0.992068695389852
000005	164	0.2560975609756097	0.2439024390243902	0.2560975609756097	0.2439024390243902	0.5	A	C	4	-15.9	1.068511562291653	1.0025099311924843
000006	164	0.25	0.2073170731707317	0.2560975609756097	0.2865853658536585	0.4634146341463415	A	A	4	-18.3	1.0265064531210362	1.002311965205585
000007	164	0.298780487804878	0.2012195121951219	0.25	0.25	0.4512195121951219	A	G	4	-12.8	0.6715829989074035	0.9893231383126844
000008	164	0.2682926829268293	0.2621951219512195	0.2378048780487804	0.2317073170731707	0.5	A	A	3	-22.7	0.6518357778345966	1.000129989362267
000009	164	0.1951219512195122	0.2621951219512195	0.2865853658536585	0.2560975609756097	0.5487804878048781	A	C	5	-13.9	1.226853666228641	1.0005642181761905
000010	164	0.2804878048780488	0.2439024390243902	0.2378048780487804	0.2378048780487804	0.4817073170731707	A	T	3	-16.6	0.8777415025680576	1.000399763003284
000011	164	0.2621951219512195	0.25	0.2317073170731707	0.2560975609756097	0.4817073170731707	A	T	4	-15.0	0.8313860225418452	0.9932613692552044
000012	164	0.1402439024390244	0.2804878048780488	0.2682926829268293	0.3109756097560975	0.5487804878048781	A	G	4	-15.8	1.8540406642947431	0.998072954478629
000013	164	0.3109756097560975	0.2256097560975609	0.2256097560975609	0.2378048780487804	0.4512195121951219	A	G	5	-12.6	1.0350057353687914	1.001210509224638
000014	164	0.2256097560975609	0.2439024390243902	0.2256097560975609	0.3048780487804878	0.4695121951219512	A	G	5	-8.8	1.1470926727763602	1.004263648010579
000015	164	0.2134146341463414	0.2317073170731707	0.25	0.3048780487804878	0.4817073170731707	A	C	3	-15.0	1.4665548061298783	1.0036215640461292
000016	164	0.2926829268292683	0.2256097560975609	0.25	0.2317073170731707	0.4756097560975609	A	C	4	-19.2	0.8844601772722062	0.9992792167472502
000017	164	0.2439024390243902	0.2560975609756097	0.1951219512195122	0.3048780487804878	0.4512195121951219	A	C	3	-11.1	0.9651291591550858	1.0007706879165714
000018	164	0.2134146341463414	0.2256097560975609	0.2682926829268293	0.2926829268292683	0.4939024390243902	A	C	5	-25.0	1.0406662444470298	1.000851610477559
000019	164	0.2073170731707317	0.2256097560975609	0.2317073170731707	0.3353658536585366	0.4573170731707317	A	T	4	-14.1	1.00580467315026	1.0020641778951789
000020	164	0.2378048780487804	0.2621951219512195	0.2439024390243902	0.2560975609756097	0.5060975609756098	A	G	4	-11.5	1.2758233831974104	1.001854185421729
000021	164	0.2317073170731707	0.1890243902439024	0.2926829268292683	0.2865853658536585	0.4817073170731707	A	G	3	-14.1	0.5861313504569731	0.99918289287851
000022	164	0.2621951219512195	0.274390243902439	0.2134146341463414	0.25	0.4878048780487805	A	G	4	-19.3	0.8573686604159436	0.9988174519395524
000023	164	0.2865853658536585	0.2621951219512195	0.2012195121951219	0.25	0.4634146341463415	A	C	4	-16.5	0.9056395483268472	0.9959037336418248
000024	164	0.3109756097560975	0.2560975609756097	0.2317073170731707	0.2012195121951219	0.4878048780487805	A	C	5	-12.6	0.7135770232128682	1.0020092454583396
000025	164	0.2560975609756097	0.2378048780487804	0.2804878048780488	0.2256097560975609	0.5182926829268293	A	T	5	-22.7	1.0874082244662375	0.999782973584297
000026	164	0.2134146341463414	0.2134146341463414	0.2439024390243902	0.3292682926829268	0.4573170731707317	A	G	5	-14.4	0.8010367117908529	0.9986395947975432
000027	164	0.274390243902439	0.2560975609756097	0.2317073170731707	0.2378048780487804	0.4878048780487805	A	G	3	-15.1	0.8048587931683019	1.002723692273323
000028	164	0.2317073170731707	0.2560975609756097	0.2378048780487804	0.274390243902439	0.4939024390243902	A	G	3	-14.3	1.1858805595338455	1.0029016820916834
000029	164	0.2804878048780488	0.2134146341463414	0.2378048780487804	0.2682926829268293	0.4512195121951219	A	A	4	-13.2	1.0608587565353007	1.0020006716668752
000030	164	0.2195121951219512	0.2682926829268293	0.2317073170731707	0.2804878048780488	0.5	A	C	4	-12.5	1.566347342718763	0.9924127627850378
000031	164	0.2134146341463414	0.2560975609756097	0.2926829268292683	0.2378048780487804	0.5487804878048781	A	C	5	-25.6	0.9907449627428356	0.995165607399256
000032	164	0.1646341463414634	0.2865853658536585	0.274390243902439	0.274390243902439	0.5609756097560976	A	G	5	-17.9	1.7265604392196312	0.9997759887641324
000033	164	0.2073170731707317	0.2560975609756097	0.2378048780487804	0.298780487804878	0.4939024390243902	A	T	4	-16.2	0.9853573708259132	1.0016655856588876
000034	164	0.2378048780487804	0.2378048780487804	0.274390243902439	0.25	0.5121951219512195	A	A	4	-23.3	0.3234027355584683	0.9953829110367752
000035	164	0.2682926829268293	0.2804878048780488	0.2195121951219512	0.2317073170731707	0.5	A	G	4	-14.8	1.5844037405117497	1.0006761000926492
000036	164	0.2560975609756097	0.2134146341463414	0.2560975609756097	0.274390243902439	0.4695121951219512	A	A	3	-20.5	0.4640895237745021	1.001362925553166
000037	164	0.2073170731707317	0.2804878048780488	0.1829268292682926	0.3292682926829268	0.4634146341463415	A	G	5	-8.3	1.8855708214095612	0.9996039369755064
000038	164	0.25	0.2560975609756097	0.274390243902439	0.2195121951219512	0.5304878048780488	A	A	4	-16.1	1.2974944610330503	0.9982029388439252
000039	164	0.2682926829268293	0.2256097560975609	0.2378048780487804	0.2682926829268293	0.4634146341463415	A	A	4	-14.6	0.730149671092353	1.0012478978985273
000040	164	0.25	0.2256097560975609	0.2195121951219512	0.3048780487804878	0.4451219512195122	A	C	4	-14.6	1.2594651549486964	1.005722219693681
000041	164	0.274390243902439	0.2439024390243902	0.2926829268292683	0.1890243902439024	0.5365853658536586	A	G	4	-17.2	0.7425452029937881	0.9939372718154248
000042	164	0.2804878048780488	0.2560975609756097	0.2256097560975609	0.2378048780487804	0.4817073170731707	A	C	4	-16.7	0.9428230885742872	0.998334488920937
000043	164	0.2621951219512195	0.2256097560975609	0.2073170731707317	0.3048780487804878	0.4329268292682927	A	C	4	-9.0	0.783987595849642	1.000615386746317
000044	164	0.2621951219512195	0.2012195121951219	0.2804878048780488	0.2560975609756097	0.4817073170731707	A	G	4	-15.7	1.272951380292728	0.99103044482526
000045	164	0.2865853658536585	0.2804878048780488	0.2195121951219512	0.2134146341463414	0.5	A	C	5	-13.0	1.0791935953359817	1.0003198350803215
000046	164	0.1890243902439024	0.2378048780487804	0.3048780487804878	0.2682926829268293	0.5426829268292683	A	T	4	-17.7	0.4523483168090421	1.0023544867016938
000047	164	0.2012195121951219	0.2865853658536585	0.274390243902439	0.2378048780487804	0.5609756097560976	A	G	4	-24.2	1.3274358688069825	0.9966013356341968
000048	164	0.2256097560975609	0.2256097560975609	0.2926829268292683	0.2560975609756097	0.5182926829268293	A	A	4	-15.1	0.9162551712740952	0.997205174936316
000049	164	0.2804878048780488	0.2682926829268293	0.2256097560975609	0.2256097560975609	0.4939024390243902	A	C	3	-14.0	0.8736264882355627	1.00127538974505
000050	164	0.2682926829268293	0.2073170731707317	0.298780487804878	0.2256097560975609	0.5060975609756098	A	C	4	-15.5	0.6286602532281833	0.9970563866486418
000051	164	0.2134146341463414	0.274390243902439	0.2317073170731707	0.2804878048780488	0.5060975609756098	A	T	4	-14.7	1.4280889501315095	0.9981882708043828
000052	164	0.298780487804878	0.25	0.2195121951219512	0.2317073170731707	0.4695121951219512	A	A	4	-23.0	0.7969838864115716	0.9888261036308748
000053	164	0.2378048780487804	0.2439024390243902	0.274390243902439	0.2439024390243902	0.5182926829268293	A	T	5	-18.4	0.3721775669048913	0.9979817486412048
000054	164	0.2195121951219512	0.2682926829268293	0.2317073170731707	0.2804878048780488	0.5	A	T	4	-14.9	1.632825511379156	1.003569645926387
000055	164	0.2378048780487804	0.2804878048780488	0.2682926829268293	0.2134146341463414	0.5487804878048781	A	A	4	-16.8	1.302023151097006	0.9957220382367944
000056	164	0.2378048780487804	0.2378048780487804	0.2682926829268293	0.2560975609756097	0.5060975609756098	A	G	3	-18.7	0.6235037575625032	0.9967239780225527
000057	164	0.3353658536585366	0.2560975609756097	0.1951219512195122	0.2134146341463414	0.4512195121951219	A	T	4	-12.6	0.2952426704038892	0.9984040399251572
000058	164	0.3048780487804878	0.3109756097560975	0.1707317073170731	0.2134146341463414	0.4817073170731707	A	C	4	-16.2	1.1273512932055387	1.0019594891963748
000059	164	0.2134146341463414	0.3231707317073171	0.2195121951219512	0.2439024390243902	0.5426829268292683	A	T	3	-20.2	1.313250521493232	0.993559704483844
000060	164	0.2439024390243902	0.25	0.2378048780487804	0.2682926829268293	0.4878048780487805	A	T	5	-18.8	1.4963372898871017	0.9985644080196228
000061	164	0.2439024390243902	0.25	0.2317073170731707	0.274390243902439	0.4817073170731707	A	G	4	-16.2	1.5638107137282296	0.9970866490724608
000062	164	0.2378048780487804	0.25	0.274390243902439	0.2378048780487804	0.524390243902439	A	G	4	-16.0	0.6780653268773471	1.000141800095896
000063	164	0.2317073170731707	0.2804878048780488	0.2012195121951219	0.2865853658536585	0.4817073170731707	A	G	4	-16.8	1.2490000384142663	1.002384145953129
000064	164	0.2012195121951219	0.2317073170731707	0.2682926829268293	0.298780487804878	0.5	A	C	3	-13.5	1.8007449835066345	1.0053691127991689
000065	164	0.3170731707317073	0.25	0.2195121951219512	0.2134146341463414	0.4695121951219512	A	C	5	-13.9	0.8570770753700795	1.0005987836934438
000066	164	0.2804878048780488	0.2073170731707317	0.2804878048780488	0.2317073170731707	0.4878048780487805	A	G	4	-16.8	0.0455274755257296	0.9963910461515691
000067	164	0.2804878048780488	0.298780487804878	0.2134146341463414	0.2073170731707317	0.5121951219512195	A	C	4	-19.7	1.462907109331736	0.9981880720134232
000068	164	0.2256097560975609	0.2439024390243902	0.1890243902439024	0.3414634146341463	0.4329268292682927	A	C	5	-12.9	1.2557714686073724	0.9993448289033467
000069	164	0.2317073170731707	0.2439024390243902	0.2560975609756097	0.2682926829268293	0.5	A	T	4	-16.7	0.8294728057795638	0.9956237646269154
000070	164	0.3109756097560975	0.2195121951219512	0.2378048780487804	0.2317073170731707	0.4573170731707317	A	A	4	-14.1	0.415964125374306	0.9985972155727344
000071	164	0.2256097560975609	0.298780487804878	0.2195121951219512	0.2560975609756097	0.5182926829268293	A	T	4	-15.6	1.1161761882063124	1.0007691836315349
000072	164	0.2865853658536585	0.2012195121951219	0.2560975609756097	0.2560975609756097	0.4573170731707317	A	T	4	-14.9	0.7342914550416169	0.9955847987473012
000073	164	0.3048780487804878	0.1951219512195122	0.274390243902439	0.2256097560975609	0.4695121951219512	A	G	5	-12.9	0.7558357187265242	0.999932718929174
000074	164	0.2256097560975609	0.2378048780487804	0.2682926829268293	0.2682926829268293	0.5060975609756098	A	T	4	-16.3	0.8405179288307681	1.0058402333531942
000075	164	0.2804878048780488	0.2682926829268293	0.2134146341463414	0.2378048780487804	0.4817073170731707	A	G	4	-17.6	1.18033572433156	1.0031105313940272
000076	164	0.2256097560975609	0.25	0.2865853658536585	0.2378048780487804	0.5365853658536586	A	A	5	-21.2	2.0038870784569807	0.9986864797754444
000077	164	0.2317073170731707	0.2317073170731707	0.274390243902439	0.2621951219512195	0.5060975609756098	A	A	4	-22.4	1.0207421322375223	0.9921208817522944
000078	164	0.25	0.2682926829268293	0.2134146341463414	0.2682926829268293	0.4817073170731707	A	C	4	-13.5	0.4435445821302504	1.001888449741046
000079	164	0.25	0.2195121951219512	0.25	0.2804878048780488	0.4695121951219512	A	T	4	-19.4	1.267986661109729	1.0019739634577982
000080	164	0.2256097560975609	0.2682926829268293	0.25	0.2560975609756097	0.5182926829268293	A	A	3	-17.6	0.7272435543049143	0.9982347522604602
000081	164	0.2317073170731707	0.2195121951219512	0.2439024390243902	0.3048780487804878	0.4634146341463415	A	C	4	-14.0	1.31278735737768	0.998740432207224
000082	164	0.2439024390243902	0.2439024390243902	0.2317073170731707	0.2804878048780488	0.4756097560975609	A	G	4	-18.7	1.297425095498369	0.9988407229180962
000083	164	0.25	0.2621951219512195	0.2439024390243902	0.2439024390243902	0.5060975609756098	A	G	3	-18.1	0.8646209957103423	0.9955639833514996
000084	164	0.1951219512195122	0.2256097560975609	0.2865853658536585	0.2926829268292683	0.5121951219512195	A	T	5	-11.5	1.0583022363901309	1.000863888417796
000085	164	0.3170731707317073	0.2560975609756097	0.2317073170731707	0.1951219512195122	0.4878048780487805	A	C	3	-15.0	0.5491451540426922	1.0060171788897685
000086	164	0.25	0.2865853658536585	0.25	0.2134146341463414	0.5365853658536586	A	A	5	-16.7	1.4298189742565626	0.9999373382368382
000087	164	0.2560975609756097	0.2439024390243902	0.2378048780487804	0.2621951219512195	0.4817073170731707	A	A	4	-15.1	1.069231257206201	1.0017955038604742
000088	164	0.3353658536585366	0.274390243902439	0.1890243902439024	0.2012195121951219	0.4634146341463415	A	A	5	-11.4	1.0541712190584924	1.0018786325886695
000089	164	0.2134146341463414	0.2621951219512195	0.274390243902439	0.25	0.5365853658536586	A	A	5	-20.5	1.200872357998018	1.0025658567645772
000090	164	0.2073170731707317	0.2621951219512195	0.2621951219512195	0.2682926829268293	0.524390243902439	A	G	5	-21.0	1.6514338278915912	0.9959972263884648
000091	164	0.2378048780487804	0.2439024390243902	0.298780487804878	0.2195121951219512	0.5426829268292683	A	A	5	-22.4	1.2191295867087932	0.9956573658600648
000092	164	0.2621951219512195	0.274390243902439	0.2621951219512195	0.2012195121951219	0.5365853658536586	A	C	4	-14.3	0.8976995663022433	1.002864990281181
000093	164	0.2439024390243902	0.3048780487804878	0.2560975609756097	0.1951219512195122	0.5609756097560976	A	C	3	-18.6	0.532348948899057	0.9918130823504951
000094	164	0.2560975609756097	0.2621951219512195	0.2317073170731707	0.25	0.4939024390243902	A	C	5	-19.8	1.120512941078208	0.9994525873075948
000095	164	0.3109756097560975	0.1768292682926829	0.274390243902439	0.2378048780487804	0.4512195121951219	A	A	4	-16.4	0.4829675890698285	0.992765593588142
000096	164	0.2682926829268293	0.2439024390243902	0.2378048780487804	0.25	0.4817073170731707	A	G	4	-14.3	0.7489048125474205	0.994674595201213
000097	164	0.2804878048780488	0.2134146341463414	0.2621951219512195	0.2439024390243902	0.4756097560975609	A	T	3	-14.4	0.8781840170295693	0.9998846647019848
000098	164	0.298780487804878	0.2560975609756097	0.1890243902439024	0.2560975609756097	0.4451219512195122	A	C	4	-10.7	0.5892305915490437	1.0109341995330314
000099	164	0.25	0.298780487804878	0.2439024390243902	0.2073170731707317	0.5426829268292683	A	C	4	-15.6	1.2325567029347708	1.0001209186862927
000100	164	0.2804878048780488	0.2439024390243902	0.2439024390243902	0.2317073170731707	0.4878048780487805	A	C	4	-16.9	0.9481892739705168	1.003324491570274
000101	164	0.2621951219512195	0.2195121951219512	0.2926829268292683	0.2256097560975609	0.5121951219512195	A	C	4	-18.6	1.296535791166799	0.9974718205846248
000102	164	0.2195121951219512	0.2256097560975609	0.2560975609756097	0.298780487804878	0.4817073170731707	A	T	4	-15.3	1.0106479057025328	0.9996322232701988
000103	164	0.2439024390243902	0.1707317073170731	0.3048780487804878	0.2804878048780488	0.4756097560975609	A	T	5	-11.9	0.1716764900734049	0.9951508981990074
000104	164	0.25	0.2560975609756097	0.2378048780487804	0.2560975609756097	0.4939024390243902	A	C	4	-19.8	1.0305733957917558	0.9977801597328066
000105	164	0.2621951219512195	0.2317073170731707	0.274390243902439	0.2317073170731707	0.5060975609756098	A	T	5	-14.2	1.1642963458814015	0.9949919275677932
000106	164	0.2804878048780488	0.2439024390243902	0.2317073170731707	0.2439024390243902	0.4756097560975609	A	A	4	-16.8	0.8781682198799066	1.0004253458949766
000107	164	0.25	0.25	0.2926829268292683	0.2073170731707317	0.5426829268292683	A	G	3	-14.6	0.4414261756239208	0.9959489330810994
000108	164	0.1707317073170731	0.3048780487804878	0.274390243902439	0.25	0.5792682926829268	A	T	4	-21.8	1.9987155612702183	0.9917184979983776
000109	164	0.298780487804878	0.2621951219512195	0.2195121951219512	0.2195121951219512	0.4817073170731707	A	A	4	-16.1	1.164781222108353	1.0025504959235638
000110	164	0.2378048780487804	0.2256097560975609	0.2682926829268293	0.2682926829268293	0.4939024390243902	A	T	4	-20.4	0.7642349570708015	1.0042031778942226
000111	164	0.2134146341463414	0.2317073170731707	0.2317073170731707	0.3231707317073171	0.4634146341463415	A	A	3	-14.7	1.2531548591994	1.000001051525879
000112	164	0.2682926829268293	0.2865853658536585	0.1829268292682926	0.2621951219512195	0.4695121951219512	A	C	5	-17.6	1.5784372532821906	0.9955357574969071
000113	164	0.25	0.2073170731707317	0.3292682926829268	0.2134146341463414	0.5365853658536586	A	C	5	-19.0	0.5572647433317648	0.9970901659733938
000114	164	0.2134146341463414	0.2682926829268293	0.2804878048780488	0.2378048780487804	0.5487804878048781	A	A	3	-20.9	0.9990019030223938	0.9955135124216256
000115	164	0.2134146341463414	0.3048780487804878	0.2317073170731707	0.25	0.5365853658536586	A	C	4	-17.8	1.5480811329715918	1.000040912852894
000116	164	0.2256097560975609	0.2682926829268293	0.25	0.2560975609756097	0.5182926829268293	A	T	3	-16.1	1.0521333813959763	0.997591522639104
000117	164	0.274390243902439	0.2560975609756097	0.2073170731707317	0.2621951219512195	0.4634146341463415	A	G	5	-15.6	0.9909910155805692	0.998338173003329
000118	164	0.2682926829268293	0.2256097560975609	0.274390243902439	0.2317073170731707	0.5	A	C	5	-19.9	1.1130856616516165	0.9997607938569406
000119	164	0.2378048780487804	0.2256097560975609	0.2682926829268293	0.2682926829268293	0.4939024390243902	A	T	4	-11.6	0.0697940803736712	0.9950301994750992
000120	164	0.2317073170731707	0.3414634146341463	0.1951219512195122	0.2317073170731707	0.5365853658536586	A	C	5	-17.0	1.545636437337175	1.000009070166621
000121	164	0.2012195121951219	0.2926829268292683	0.25	0.2560975609756097	0.5426829268292683	A	G	4	-16.9	0.7441458007973955	0.9870701414950724
000122	164	0.2682926829268293	0.274390243902439	0.2317073170731707	0.2256097560975609	0.5060975609756098	A	G	3	-16.9	0.5711423378667483	1.002574403427647
000123	164	0.2926829268292683	0.2195121951219512	0.2682926829268293	0.2195121951219512	0.4878048780487805	A	C	4	-19.2	0.7419236339274555	1.001015736593852
000124	164	0.25	0.2256097560975609	0.2439024390243902	0.2804878048780488	0.4695121951219512	A	T	4	-18.6	0.914206592786872	0.999470212518042
000125	164	0.2682926829268293	0.2195121951219512	0.2560975609756097	0.2560975609756097	0.4756097560975609	A	T	4	-16.9	0.7286209197648535	1.0034021231250847
000126	164	0.2134146341463414	0.2378048780487804	0.2865853658536585	0.2621951219512195	0.524390243902439	A	T	4	-21.9	1.024173142096907	0.994952846720309
000127	164	0.2682926829268293	0.2134146341463414	0.2560975609756097	0.2621951219512195	0.4695121951219512	A	G	4	-13.0	1.1105905586422655	0.9983452599171448
000128	164	0.2378048780487804	0.2256097560975609	0.2865853658536585	0.25	0.5121951219512195	A	C	5	-21.6	1.0078578717196454	1.000915233651741
000129	164	0.2195121951219512	0.2317073170731707	0.2804878048780488	0.2682926829268293	0.5121951219512195	A	C	5	-21.6	0.7683149021178798	0.9979390349435192
000130	164	0.1890243902439024	0.2378048780487804	0.2865853658536585	0.2865853658536585	0.524390243902439	A	T	4	-16.0	1.302760989403224	0.9976120056224788
000131	164	0.3109756097560975	0.274390243902439	0.1829268292682926	0.2317073170731707	0.4573170731707317	A	C	3	-9.7	0.7867363661842853	0.9995662110132388
000132	164	0.2256097560975609	0.1951219512195122	0.2621951219512195	0.3170731707317073	0.4573170731707317	A	G	5	-5.6	1.118466015323941	1.002976165161036
000133	164	0.2621951219512195	0.2865853658536585	0.2134146341463414	0.2378048780487804	0.5	A	A	3	-22.1	0.7181297417303344	1.0050271373083377
000134	164	0.25	0.2560975609756097	0.2195121951219512	0.274390243902439	0.4756097560975609	A	T	4	-15.7	1.3454119646991831	1.0056836051945606
000135	164	0.2378048780487804	0.2682926829268293	0.2195121951219512	0.274390243902439	0.4878048780487805	A	T	5	-16.9	0.4800124741573959	0.9955916729152195
000136	164	0.2317073170731707	0.2256097560975609	0.2378048780487804	0.3048780487804878	0.4634146341463415	A	C	3	-17.5	1.7235308595363612	0.9956214938402314
000137	164	0.2560975609756097	0.2256097560975609	0.274390243902439	0.2439024390243902	0.5	A	G	3	-18.5	0.2936800866514465	0.9955112560417764
000138	164	0.2012195121951219	0.3170731707317073	0.2256097560975609	0.2560975609756097	0.5426829268292683	A	G	5	-12.5	1.7822703231853487	0.9963010688447256
000139	164	0.2012195121951219	0.2439024390243902	0.2865853658536585	0.2682926829268293	0.5304878048780488	A	G	5	-17.7	1.4402961627003457	0.9980589981087288
000140	164	0.2621951219512195	0.274390243902439	0.2073170731707317	0.2560975609756097	0.4817073170731707	A	G	4	-20.7	1.3105183551017558	0.9950257798018872
000141	164	0.2134146341463414	0.2195121951219512	0.2317073170731707	0.3353658536585366	0.4512195121951219	A	G	4	-15.9	1.1289885095438474	1.001910709496739
000142	164	0.274390243902439	0.25	0.2378048780487804	0.2378048780487804	0.4878048780487805	A	G	4	-19.4	0.8967337631029753	1.0012793516288525
000143	164	0.2378048780487804	0.2926829268292683	0.25	0.2195121951219512	0.5426829268292683	A	C	5	-26.5	1.833119850384306	0.998168673895694
000144	164	0.1951219512195122	0.2317073170731707	0.3048780487804878	0.2682926829268293	0.5365853658536586	A	T	4	-20.4	0.9975302243413064	0.9975807324357092
000145	164	0.2439024390243902	0.3109756097560975	0.2195121951219512	0.2256097560975609	0.5304878048780488	A	T	4	-17.8	0.5579056929164374	0.993100169903214
000146	164	0.2621951219512195	0.2621951219512195	0.2378048780487804	0.2378048780487804	0.5	A	A	3	-15.6	1.2296706876312176	0.998925935833586
000147	164	0.2560975609756097	0.2560975609756097	0.2439024390243902	0.2439024390243902	0.5	A	T	4	-15.8	0.6549111114652273	0.991251633576768
000148	164	0.3109756097560975	0.1768292682926829	0.2682926829268293	0.2439024390243902	0.4451219512195122	A	T	4	-18.9	0.2762733812442469	0.9964930651225844
000149	164	0.2439024390243902	0.3170731707317073	0.2378048780487804	0.2012195121951219	0.5548780487804879	A	T	5	-23.8	1.1313314242495731	1.0048170656257656
000150	164	0.3048780487804878	0.2378048780487804	0.2682926829268293	0.1890243902439024	0.5060975609756098	A	T	5	-16.8	0.877803633960887	1.0020685761693875
000151	164	0.2804878048780488	0.2317073170731707	0.2256097560975609	0.2621951219512195	0.4573170731707317	A	C	3	-12.1	1.3283381219838892	1.003087369368928
000152	164	0.2134146341463414	0.2378048780487804	0.2804878048780488	0.2682926829268293	0.5182926829268293	A	C	4	-20.1	1.4975444511173852	1.002853590470726
000153	164	0.2012195121951219	0.2560975609756097	0.25	0.2926829268292683	0.5060975609756098	A	C	4	-13.8	1.2887050720394275	1.0011135107071512
000154	164	0.2804878048780488	0.2256097560975609	0.2560975609756097	0.2378048780487804	0.4817073170731707	A	G	4	-14.0	1.0952490321081527	0.9951485375268736
000155	164	0.2560975609756097	0.2804878048780488	0.2195121951219512	0.2439024390243902	0.5	A	A	3	-19.0	1.091951313529247	1.0030060933546732
000156	164	0.2560975609756097	0.2560975609756097	0.2439024390243902	0.2439024390243902	0.5	A	C	4	-14.6	0.8324004233244632	0.9977541297406628
000157	164	0.2195121951219512	0.2804878048780488	0.2378048780487804	0.2621951219512195	0.5182926829268293	A	A	4	-15.7	1.4889026382448165	1.0013175317529934
000158	164	0.2378048780487804	0.25	0.2621951219512195	0.25	0.5121951219512195	A	A	4	-23.8	1.1141821294148384	0.9992721794460246
000159	164	0.1646341463414634	0.25	0.2804878048780488	0.3048780487804878	0.5304878048780488	A	G	5	-18.5	2.058243125582209	0.9964119767483564
000160	164	0.2317073170731707	0.2621951219512195	0.2804878048780488	0.2256097560975609	0.5426829268292683	A	C	5	-20.6	0.6869223549396037	0.9982559943416386
000161	164	0.2134146341463414	0.2926829268292683	0.2317073170731707	0.2621951219512195	0.524390243902439	A	A	5	-18.8	1.2033556990530685	0.9958818899129056
000162	164	0.2682926829268293	0.2560975609756097	0.2256097560975609	0.25	0.4817073170731707	A	G	4	-14.9	0.9574697158325624	0.99399762364128
000163	164	0.2134146341463414	0.2317073170731707	0.25	0.3048780487804878	0.4817073170731707	A	G	5	-12.9	1.421151671423626	1.0046370615231142
000164	164	0.274390243902439	0.2256097560975609	0.2195121951219512	0.2804878048780488	0.4451219512195122	A	A	3	-10.1	0.7895060669324465	1.0056819623465456
000165	164	0.2195121951219512	0.2195121951219512	0.2804878048780488	0.2804878048780488	0.5	A	G	4	-18.8	1.2561165870844553	1.000452925261139
000166	164	0.2012195121951219	0.2560975609756097	0.2682926829268293	0.274390243902439	0.524390243902439	A	G	3	-17.0	1.3700961593998855	1.003918803428114
000167	164	0.1951219512195122	0.298780487804878	0.25	0.2560975609756097	0.5487804878048781	A	A	4	-21.9	0.6614634887173314	0.9951986887636164
000168	164	0.2621951219512195	0.2317073170731707	0.2378048780487804	0.2682926829268293	0.4695121951219512	A	G	3	-15.7	1.061583846217132	1.000777112091727
000169	164	0.2682926829268293	0.1951219512195122	0.2804878048780488	0.2560975609756097	0.4756097560975609	A	G	3	-14.6	0.9131475044796596	1.0019162370891932
000170	164	0.2439024390243902	0.2682926829268293	0.2317073170731707	0.2560975609756097	0.5	A	A	3	-19.8	1.0788378772797065	0.9995642131542756
000171	164	0.274390243902439	0.25	0.2804878048780488	0.1951219512195122	0.5304878048780488	A	G	5	-14.3	0.8888132162326441	1.000262065895739
000172	164	0.2865853658536585	0.2439024390243902	0.2073170731707317	0.2621951219512195	0.4512195121951219	A	A	4	-21.4	0.6636553929670524	0.9925326479882556
000173	164	0.2378048780487804	0.2256097560975609	0.2560975609756097	0.2804878048780488	0.4817073170731707	A	T	4	-19.9	1.09306499753877	0.9993950615092368
000174	164	0.2317073170731707	0.2682926829268293	0.2073170731707317	0.2926829268292683	0.4756097560975609	A	C	5	-10.8	1.3452832666187986	1.0015850784772289
000175	164	0.2073170731707317	0.2926829268292683	0.2134146341463414	0.2865853658536585	0.5060975609756098	A	C	4	-14.4	1.7707386662362266	1.0005303517262492
000176	164	0.2378048780487804	0.2195121951219512	0.2439024390243902	0.298780487804878	0.4634146341463415	A	C	4	-13.0	0.3076066758396097	0.9951785306188696
000177	164	0.1951219512195122	0.25	0.2439024390243902	0.3109756097560975	0.4939024390243902	A	C	3	-13.9	1.1886515864173557	0.999486531802187
000178	164	0.25	0.2560975609756097	0.2195121951219512	0.274390243902439	0.4756097560975609	A	C	5	-18.1	1.305578501869468	0.996270194496684
000179	164	0.2439024390243902	0.2439024390243902	0.274390243902439	0.2378048780487804	0.5182926829268293	A	T	3	-26.3	1.1534257508713943	0.9976096385747584
000180	164	0.3048780487804878	0.298780487804878	0.1768292682926829	0.2195121951219512	0.4756097560975609	A	C	4	-15.8	1.0042327336325327	1.000796934380115
000181	164	0.2256097560975609	0.2560975609756097	0.2317073170731707	0.2865853658536585	0.4878048780487805	A	A	5	-14.2	1.0134375221605776	1.0037705748229764
000182	164	0.2378048780487804	0.2439024390243902	0.298780487804878	0.2195121951219512	0.5426829268292683	A	G	4	-16.5	0.9933254189330348	0.9987223622330064
000183	164	0.2682926829268293	0.2682926829268293	0.2439024390243902	0.2195121951219512	0.5121951219512195	A	C	4	-20.6	1.23484779445398	0.9983357118017556
000184	164	0.2804878048780488	0.274390243902439	0.2439024390243902	0.2012195121951219	0.5182926829268293	A	A	4	-17.8	0.7567288552977077	1.002106954332923
000185	164	0.3414634146341463	0.2073170731707317	0.2560975609756097	0.1951219512195122	0.4634146341463415	A	A	5	-17.3	0.3314122405782229	0.998766914064996
000186	164	0.2560975609756097	0.2926829268292683	0.1951219512195122	0.2560975609756097	0.4878048780487805	A	T	4	-13.4	1.1429763576280616	1.0031767899909827
000187	164	0.25	0.2439024390243902	0.2560975609756097	0.25	0.5	A	T	4	-18.0	1.006353940100618	1.001825178131504
000188	164	0.25	0.2682926829268293	0.2378048780487804	0.2439024390243902	0.5060975609756098	A	G	4	-17.3	1.2653159996236294	1.001148050459749
000189	164	0.274390243902439	0.2195121951219512	0.274390243902439	0.2317073170731707	0.4939024390243902	A	G	5	-17.8	1.0888198836656622	0.985202390527122
000190	164	0.25	0.2804878048780488	0.2195121951219512	0.25	0.5	A	C	4	-10.4	0.9774562226679384	1.0041391573263547
000191	164	0.25	0.2134146341463414	0.274390243902439	0.2621951219512195	0.4878048780487805	A	C	4	-17.7	1.3495546905400926	0.9970029958313826
000192	164	0.25	0.2256097560975609	0.2317073170731707	0.2926829268292683	0.4573170731707317	A	T	4	-17.6	0.7366461367088751	0.99452600572736
000193	164	0.2621951219512195	0.2865853658536585	0.2378048780487804	0.2134146341463414	0.524390243902439	A	C	4	-16.0	1.268055337628267	0.9962929314053732
000194	164	0.2804878048780488	0.2682926829268293	0.2134146341463414	0.2378048780487804	0.4817073170731707	A	T	4	-20.9	0.6429695835340188	0.9981939464253364
000195	164	0.2256097560975609	0.2439024390243902	0.2560975609756097	0.274390243902439	0.5	A	G	3	-17.9	1.2270783680562398	1.0004585190139226
000196	164	0.2560975609756097	0.2439024390243902	0.2073170731707317	0.2926829268292683	0.4512195121951219	A	G	4	-15.3	0.9265459217963876	1.00079842079654
000197	164	0.2256097560975609	0.2926829268292683	0.1768292682926829	0.3048780487804878	0.4695121951219512	A	T	4	-9.2	1.8380485974868903	0.9981471220681974
000198	164	0.2439024390243902	0.2560975609756097	0.2560975609756097	0.2439024390243902	0.5121951219512195	A	A	4	-18.0	0.8022568599098919	1.0016185340106638
000199	164	0.2073170731707317	0.2621951219512195	0.2621951219512195	0.2682926829268293	0.524390243902439	A	T	4	-19.2	0.989279172238447	0.9858647575295711
000200	164	0.2378048780487804	0.298780487804878	0.2317073170731707	0.2317073170731707	0.5304878048780488	A	C	5	-14.6	0.8988508642779259	1.0060431848807867
000201	164	0.2195121951219512	0.2195121951219512	0.3048780487804878	0.2560975609756097	0.524390243902439	A	C	4	-22.6	1.2957303695157365	1.0000370761776258
000202	164	0.2134146341463414	0.274390243902439	0.2195121951219512	0.2926829268292683	0.4939024390243902	A	A	4	-17.2	1.2170525194217587	1.0031508844105048
000203	164	0.2195121951219512	0.2439024390243902	0.2256097560975609	0.3109756097560975	0.4695121951219512	A	A	4	-10.6	1.0187641398040688	1.0011897582980895
000204	164	0.2256097560975609	0.25	0.2378048780487804	0.2865853658536585	0.4878048780487805	A	C	4	-24.3	0.7976972625722992	0.9830138123177432
000205	164	0.2073170731707317	0.2317073170731707	0.25	0.3109756097560975	0.4817073170731707	A	G	4	-18.2	1.7286574290533707	0.9937909164852712
000206	164	0.25	0.2439024390243902	0.25	0.2560975609756097	0.4939024390243902	A	G	5	-17.0	1.034076209297778	0.9958018963335612
000207	164	0.2682926829268293	0.2256097560975609	0.2439024390243902	0.2621951219512195	0.4695121951219512	A	A	5	-15.3	1.1903918611695603	0.9995520693473724
000208	164	0.298780487804878	0.1829268292682926	0.2926829268292683	0.2256097560975609	0.4756097560975609	A	A	4	-17.3	0.6747272833809455	1.0040226945936843
000209	164	0.2926829268292683	0.2621951219512195	0.2012195121951219	0.2439024390243902	0.4634146341463415	A	A	4	-12.8	1.0843696972242958	1.0027120154166511
000210	164	0.1829268292682926	0.2256097560975609	0.274390243902439	0.3170731707317073	0.5	A	T	4	-15.9	0.1886511040509976	0.9954395036079524
000211	164	0.25	0.2865853658536585	0.2256097560975609	0.2378048780487804	0.5121951219512195	A	G	4	-13.6	1.0098091245046674	0.9976724679499328
000212	164	0.2317073170731707	0.2195121951219512	0.2804878048780488	0.2682926829268293	0.5	A	C	4	-14.2	1.067970870803111	0.9973615442413112
000213	164	0.2378048780487804	0.2560975609756097	0.2378048780487804	0.2682926829268293	0.4939024390243902	A	G	4	-13.0	0.7660574728827968	1.0031115584413168
000214	164	0.274390243902439	0.2317073170731707	0.2621951219512195	0.2317073170731707	0.4939024390243902	A	G	5	-16.3	0.8971562763042574	1.000792746868674
000215	164	0.2804878048780488	0.2378048780487804	0.2378048780487804	0.2439024390243902	0.4756097560975609	A	G	3	-15.1	0.977023438814916	0.9996554981331676
000216	164	0.2865853658536585	0.2012195121951219	0.2560975609756097	0.2560975609756097	0.4573170731707317	A	G	4	-16.7	0.8534623873370779	0.9921861649283472
000217	164	0.2926829268292683	0.2682926829268293	0.2073170731707317	0.2317073170731707	0.4756097560975609	A	A	4	-19.8	0.4418944234122292	0.995347464591908
000218	164	0.2134146341463414	0.2682926829268293	0.2317073170731707	0.2865853658536585	0.5	A	A	4	-14.6	1.1565536534785263	0.998263464688354
000219	164	0.2317073170731707	0.2804878048780488	0.2134146341463414	0.274390243902439	0.4939024390243902	A	T	5	-17.8	1.1062862225949688	1.0023855039725098
000220	164	0.1951219512195122	0.2865853658536585	0.2256097560975609	0.2926829268292683	0.5121951219512195	A	C	4	-16.4	1.906987665451756	0.9968903315421022
000221	164	0.2621951219512195	0.2378048780487804	0.2560975609756097	0.2439024390243902	0.4939024390243902	A	A	3	-18.5	1.2377136404138238	0.9977577715519184
000222	164	0.2256097560975609	0.2804878048780488	0.2134146341463414	0.2804878048780488	0.4939024390243902	A	T	4	-16.5	1.2603685522522354	0.9988939809797324
000223	164	0.2682926829268293	0.1768292682926829	0.3170731707317073	0.2378048780487804	0.4939024390243902	A	G	4	-19.2	0.7605679457449611	1.001592790445442
000224	164	0.2439024390243902	0.2378048780487804	0.25	0.2682926829268293	0.4878048780487805	A	G	4	-16.3	1.2222598923185006	1.0014463754624034
000225	164	0.2195121951219512	0.25	0.2804878048780488	0.25	0.5304878048780488	A	G	3	-17.7	0.7551685565830356	1.0056305379826154
000226	164	0.2865853658536585	0.2256097560975609	0.2439024390243902	0.2439024390243902	0.4695121951219512	A	G	4	-19.2	0.976855573841465	0.9992171458186916
000227	164	0.2439024390243902	0.2439024390243902	0.2621951219512195	0.25	0.5060975609756098	A	C	4	-15.5	0.9067111810958004	0.9998664251424978
000228	164	0.2621951219512195	0.2560975609756097	0.2682926829268293	0.2134146341463414	0.524390243902439	A	A	3	-18.7	0.959201240130709	1.0026086688596467
000229	164	0.298780487804878	0.1768292682926829	0.2804878048780488	0.2439024390243902	0.4573170731707317	A	G	5	-9.5	0.9288311784955032	1.0011583023256083
000230	164	0.2378048780487804	0.2317073170731707	0.2560975609756097	0.274390243902439	0.4878048780487805	A	T	4	-21.2	1.166893567363007	0.9924873582686128
000231	164	0.2621951219512195	0.2439024390243902	0.2378048780487804	0.2560975609756097	0.4817073170731707	A	G	3	-16.9	0.435812185161277	1.0011743259787045
000232	164	0.1951219512195122	0.274390243902439	0.2134146341463414	0.3170731707317073	0.4878048780487805	A	T	4	-12.1	1.631607923643046	0.9941944934273778
000233	164	0.2134146341463414	0.2682926829268293	0.2195121951219512	0.298780487804878	0.4878048780487805	A	C	5	-13.6	1.227980689757122	0.999704799281798
000234	164	0.2682926829268293	0.1768292682926829	0.298780487804878	0.2560975609756097	0.4756097560975609	A	G	4	-10.0	0.9507438376321156	1.001398716655403
000235	164	0.2378048780487804	0.2073170731707317	0.3292682926829268	0.2256097560975609	0.5365853658536586	A	G	4	-17.2	0.4358442255771688	1.0003773068255728
000236	164	0.2804878048780488	0.1890243902439024	0.2682926829268293	0.2621951219512195	0.4573170731707317	A	T	5	-12.6	0.0783436609094237	0.9861456739712476
000237	164	0.274390243902439	0.2378048780487804	0.2195121951219512	0.2682926829268293	0.4573170731707317	A	T	3	-10.9	0.6293423751886099	0.9991531657698252
000238	164	0.25	0.2621951219512195	0.2195121951219512	0.2682926829268293	0.4817073170731707	A	G	5	-12.1	0.9182675049699174	1.001830389373664
000239	164	0.25	0.2439024390243902	0.2378048780487804	0.2682926829268293	0.4817073170731707	A	T	4	-15.2	0.815856181515685	1.000624181567418
000240	164	0.2317073170731707	0.2073170731707317	0.2682926829268293	0.2926829268292683	0.4756097560975609	A	G	3	-17.4	1.0348492705400034	1.001313861820176
000241	164	0.2682926829268293	0.2439024390243902	0.2682926829268293	0.2195121951219512	0.5121951219512195	A	A	4	-21.8	1.1629917922872866	0.9943526999590376
000242	164	0.274390243902439	0.2317073170731707	0.2195121951219512	0.274390243902439	0.4512195121951219	A	T	5	-13.5	0.7457709206465593	1.0035020543728663
000243	164	0.2439024390243902	0.25	0.2378048780487804	0.2682926829268293	0.4878048780487805	A	C	5	-20.0	1.136754967453293	0.9971312625975004
000244	164	0.1951219512195122	0.274390243902439	0.2378048780487804	0.2926829268292683	0.5121951219512195	A	C	4	-17.0	1.5568303660695078	0.99664755752865
000245	164	0.2195121951219512	0.2256097560975609	0.3048780487804878	0.25	0.5304878048780488	A	G	5	-17.0	1.0661955978331323	0.9999782586865352
000246	164	0.2621951219512195	0.2865853658536585	0.2012195121951219	0.25	0.4878048780487805	A	C	4	-19.5	1.0839067233405368	0.9998503547806368
000247	164	0.274390243902439	0.2560975609756097	0.2317073170731707	0.2378048780487804	0.4878048780487805	A	C	4	-14.5	1.0633150851382516	1.0021927135170563
000248	164	0.2621951219512195	0.25	0.25	0.2378048780487804	0.5	A	C	4	-16.7	0.5078080218379843	1.001975556997469
000249	164	0.2317073170731707	0.2256097560975609	0.2439024390243902	0.298780487804878	0.4695121951219512	A	A	5	-16.6	1.7434927841448589	0.9969512330653436
000250	164	0.3170731707317073	0.2195121951219512	0.2378048780487804	0.2256097560975609	0.4573170731707317	A	A	4	-15.1	0.2609005752128628	1.0006794071163332
000251	164	0.2439024390243902	0.2804878048780488	0.2439024390243902	0.2317073170731707	0.524390243902439	A	C	4	-22.4	0.9293899207546512	1.004274685822193
000252	164	0.1829268292682926	0.2560975609756097	0.2682926829268293	0.2926829268292683	0.524390243902439	A	G	5	-17.9	1.971328120079882	1.000633965894253
000253	164	0.3048780487804878	0.2012195121951219	0.2621951219512195	0.2317073170731707	0.4634146341463415	A	C	4	-11.8	0.9669191086971416	0.9994224748118148
000254	164	0.2621951219512195	0.2621951219512195	0.2134146341463414	0.2621951219512195	0.4756097560975609	A	C	3	-18.2	0.6630815065752803	1.00082262800489
000255	164	0.2439024390243902	0.25	0.2560975609756097	0.25	0.5060975609756098	A	C	4	-18.9	1.3844775272659433	0.9977119472980068
000256	164	0.2195121951219512	0.25	0.2621951219512195	0.2682926829268293	0.5121951219512195	A	G	4	-15.8	0.3637588032736444	0.9998082278628996
000257	164	0.25	0.2378048780487804	0.2621951219512195	0.25	0.5	A	T	4	-14.1	1.055744702342893	1.0035324458094574
000258	164	0.2317073170731707	0.2926829268292683	0.2317073170731707	0.2439024390243902	0.524390243902439	A	C	4	-23.3	0.455280283259692	0.9986683407845628
000259	164	0.2317073170731707	0.25	0.2012195121951219	0.3170731707317073	0.4512195121951219	A	T	4	-12.6	1.08230704242222	0.9974411121663171
000260	164	0.2256097560975609	0.2012195121951219	0.274390243902439	0.298780487804878	0.4756097560975609	A	T	4	-16.8	0.9520449910992532	1.0004244976092704
000261	164	0.2926829268292683	0.2195121951219512	0.2134146341463414	0.274390243902439	0.4329268292682927	A	G	5	-16.3	0.908411230299352	0.9981196017201054
000262	164	0.2317073170731707	0.2926829268292683	0.2256097560975609	0.25	0.5182926829268293	A	G	5	-18.3	1.5110733303717023	1.001747481340664
000263	164	0.2560975609756097	0.2439024390243902	0.2439024390243902	0.2560975609756097	0.4878048780487805	A	T	4	-16.0	0.1231715537902227	0.998030574025229
000264	164	0.2317073170731707	0.2621951219512195	0.2804878048780488	0.2256097560975609	0.5426829268292683	A	G	4	-21.4	1.0101964698633945	0.9954195777324132
000265	164	0.2317073170731707	0.25	0.25	0.2682926829268293	0.5	A	A	5	-18.2	1.0862513139693997	1.0014442008347988
000266	164	0.2439024390243902	0.2317073170731707	0.2621951219512195	0.2621951219512195	0.4939024390243902	A	T	4	-20.0	0.9266055443057056	0.9973869900009894
000267	164	0.2621951219512195	0.2134146341463414	0.2317073170731707	0.2926829268292683	0.4451219512195122	A	T	5	-13.6	0.9166998129203936	0.990365556334153
000268	164	0.2073170731707317	0.274390243902439	0.2560975609756097	0.2621951219512195	0.5304878048780488	A	A	4	-26.5	1.2837746170086684	0.9990754153532018
000269	164	0.2256097560975609	0.274390243902439	0.25	0.25	0.524390243902439	A	G	5	-13.0	1.6851973553229245	1.000457137485071
000270	164	0.2378048780487804	0.25	0.2134146341463414	0.298780487804878	0.4634146341463415	A	T	4	-19.1	1.493500012301456	0.9978349185586252
000271	164	0.2439024390243902	0.2195121951219512	0.2378048780487804	0.298780487804878	0.4573170731707317	A	C	5	-16.5	1.110284072146246	1.0002368112458833
000272	164	0.25	0.274390243902439	0.25	0.2256097560975609	0.524390243902439	A	G	4	-22.1	0.7306384954969555	0.9990257261367258
000273	164	0.2256097560975609	0.2378048780487804	0.2439024390243902	0.2926829268292683	0.4817073170731707	A	A	4	-14.7	1.1054566534862151	1.0020668469731744
000274	164	0.2621951219512195	0.2682926829268293	0.25	0.2195121951219512	0.5182926829268293	A	A	3	-19.0	1.0417829425118017	1.0013437100225504
000275	164	0.1951219512195122	0.2560975609756097	0.274390243902439	0.274390243902439	0.5304878048780488	A	A	5	-17.2	1.326636281554467	1.0022048956666176
000276	164	0.2256097560975609	0.2134146341463414	0.274390243902439	0.2865853658536585	0.4878048780487805	A	G	4	-13.3	1.1164599890888314	1.0040417259843992
000277	164	0.2560975609756097	0.2012195121951219	0.2804878048780488	0.2621951219512195	0.4817073170731707	A	G	4	-18.2	0.4938891637923229	0.9844869888070028
000278	164	0.3109756097560975	0.2378048780487804	0.2621951219512195	0.1890243902439024	0.5	A	A	4	-14.6	0.3427768944464962	0.9936497694765934
000279	164	0.2195121951219512	0.2378048780487804	0.2804878048780488	0.2621951219512195	0.5182926829268293	A	C	5	-13.0	0.7755304208320715	1.0052340315319412
000280	164	0.2256097560975609	0.2560975609756097	0.25	0.2682926829268293	0.5060975609756098	A	G	5	-17.3	1.212623974504882	0.9996556914185984
000281	164	0.2560975609756097	0.25	0.2317073170731707	0.2621951219512195	0.4817073170731707	A	C	5	-18.1	1.1034433432629431	0.9985149844861626
000282	164	0.25	0.2560975609756097	0.2560975609756097	0.2378048780487804	0.5121951219512195	A	A	4	-19.4	0.7023253296470178	1.0029423107972426
000283	164	0.2804878048780488	0.2439024390243902	0.2134146341463414	0.2621951219512195	0.4573170731707317	A	A	4	-11.4	0.6370496901183537	0.9995167574347372
000284	164	0.2865853658536585	0.25	0.2256097560975609	0.2378048780487804	0.4756097560975609	A	T	5	-11.5	0.5449753585102911	0.9971438076206524
000285	164	0.1951219512195122	0.2439024390243902	0.2682926829268293	0.2926829268292683	0.5121951219512195	A	T	5	-16.8	1.3832080564989897	0.9901382272612514
000286	164	0.2560975609756097	0.2560975609756097	0.2865853658536585	0.2012195121951219	0.5426829268292683	A	C	3	-18.0	1.3150430185637747	0.9997258103066078
000287	164	0.2621951219512195	0.2317073170731707	0.2926829268292683	0.2134146341463414	0.524390243902439	A	A	5	-18.5	1.029517550820891	1.000099349630751
000288	164	0.2804878048780488	0.2682926829268293	0.2317073170731707	0.2195121951219512	0.5	A	G	4	-14.5	1.020491656097335	1.0005742989828692
000289	164	0.2012195121951219	0.2439024390243902	0.2682926829268293	0.2865853658536585	0.5121951219512195	A	A	5	-14.3	1.6204411197190578	0.990539339762236
000290	164	0.2378048780487804	0.1829268292682926	0.298780487804878	0.2804878048780488	0.4817073170731707	A	A	4	-16.4	0.9486305135451516	1.0007686240374791
000291	164	0.2317073170731707	0.2621951219512195	0.274390243902439	0.2317073170731707	0.5365853658536586	A	T	4	-12.8	1.0248983693221383	0.991953094749332
000292	164	0.1890243902439024	0.2865853658536585	0.274390243902439	0.25	0.5609756097560976	A	T	4	-22.6	1.113066079780266	1.0001032070556417
000293	164	0.1951219512195122	0.2317073170731707	0.3109756097560975	0.2621951219512195	0.5426829268292683	A	T	5	-15.4	1.270290149956255	0.9988510667783876
000294	164	0.2378048780487804	0.2317073170731707	0.2560975609756097	0.274390243902439	0.4878048780487805	A	G	4	-18.3	1.107504785444973	1.0025806244464257
000295	164	0.2012195121951219	0.2621951219512195	0.2621951219512195	0.274390243902439	0.524390243902439	A	A	4	-17.2	0.7393371231079264	0.9941357604415862
000296	164	0.2317073170731707	0.2256097560975609	0.2378048780487804	0.3048780487804878	0.4634146341463415	A	T	4	-11.4	0.8432207468898173	0.9992737956138756
000297	164	0.2256097560975609	0.3048780487804878	0.2256097560975609	0.2439024390243902	0.5304878048780488	A	C	5	-15.1	1.3702383923655108	0.9986231084065592
000298	164	0.2621951219512195	0.2621951219512195	0.2073170731707317	0.2682926829268293	0.4695121951219512	A	G	4	-14.4	0.9497100593155609	1.0027072345412753
000299	164	0.2195121951219512	0.2378048780487804	0.2317073170731707	0.3109756097560975	0.4695121951219512	A	T	4	-16.8	1.207925565568246	0.9941659395982162
000300	164	0.1951219512195122	0.274390243902439	0.2134146341463414	0.3170731707317073	0.4878048780487805	A	T	4	-9.1	1.4213861520223787	1.0027061004918956
000301	164	0.274390243902439	0.3170731707317073	0.1829268292682926	0.2256097560975609	0.5	A	T	4	-9.3	0.7514244235799785	0.999887187880598
000302	164	0.2804878048780488	0.25	0.2378048780487804	0.2317073170731707	0.4878048780487805	A	T	4	-19.8	0.8167286894588281	0.9937509018054668
000303	164	0.298780487804878	0.25	0.2012195121951219	0.25	0.4512195121951219	A	G	5	-14.7	0.952705951287156	0.9978259189897184
000304	164	0.2256097560975609	0.2621951219512195	0.2134146341463414	0.298780487804878	0.4756097560975609	A	C	3	-15.9	1.1962988661260594	1.0029631526536589
000305	164	0.2378048780487804	0.2317073170731707	0.25	0.2804878048780488	0.4817073170731707	A	C	4	-14.1	1.1715508766602885	1.0021712730624277
000306	164	0.2560975609756097	0.25	0.2682926829268293	0.2256097560975609	0.5182926829268293	A	C	4	-18.0	0.9648363241521964	1.0033667922294784
000307	164	0.274390243902439	0.2439024390243902	0.2073170731707317	0.274390243902439	0.4512195121951219	A	G	3	-15.3	0.8776197236010467	0.9975064809033388
000308	164	0.2682926829268293	0.25	0.1951219512195122	0.2865853658536585	0.4451219512195122	A	A	5	-10.7	1.274455232706154	0.9963463918309052
000309	164	0.2560975609756097	0.2560975609756097	0.2804878048780488	0.2073170731707317	0.5365853658536586	A	A	4	-19.0	0.9605918508535084	1.0003038134520812
000310	164	0.2317073170731707	0.2317073170731707	0.2560975609756097	0.2804878048780488	0.4878048780487805	A	T	5	-21.4	0.9599298262788178	1.003421323333968
000311	164	0.1951219512195122	0.2621951219512195	0.2682926829268293	0.274390243902439	0.5304878048780488	A	G	4	-18.0	1.3729920252728527	0.9939628187217308
000312	164	0.2256097560975609	0.2560975609756097	0.25	0.2682926829268293	0.5060975609756098	A	G	3	-17.8	1.0094575934302776	1.0016451830234492
000313	164	0.3048780487804878	0.2560975609756097	0.2317073170731707	0.2073170731707317	0.4878048780487805	A	A	5	-17.4	0.5002879258002856	0.99636288768735
000314	164	0.274390243902439	0.2439024390243902	0.2195121951219512	0.2621951219512195	0.4634146341463415	A	G	3	-10.7	1.0917840633913034	0.9989750142423351
000315	164	0.274390243902439	0.2804878048780488	0.2134146341463414	0.2317073170731707	0.4939024390243902	A	T	4	-16.5	0.3880262785841942	0.9969808077208152
000316	164	0.1951219512195122	0.2865853658536585	0.2621951219512195	0.2560975609756097	0.5487804878048781	A	G	4	-19.3	2.13967887155825	0.9890042937191889
000317	164	0.2256097560975609	0.2378048780487804	0.2621951219512195	0.274390243902439	0.5	A	A	3	-15.8	0.4068216109071282	1.003671757402361
000318	164	0.2865853658536585	0.2317073170731707	0.2804878048780488	0.2012195121951219	0.5121951219512195	A	G	5	-18.8	0.5664025461264208	1.0054395357125765
000319	164	0.2804878048780488	0.2439024390243902	0.2134146341463414	0.2621951219512195	0.4573170731707317	A	A	5	-13.4	0.8446934625275822	0.9990812817511416
000320	164	0.2073170731707317	0.2926829268292683	0.2378048780487804	0.2621951219512195	0.5304878048780488	A	T	3	-19.4	1.194467769442601	0.9886900674254534
000321	164	0.1707317073170731	0.2195121951219512	0.2804878048780488	0.3292682926829268	0.5	A	T	5	-20.7	1.7170740654103238	1.0004275103531517
000322	164	0.2317073170731707	0.2317073170731707	0.274390243902439	0.2621951219512195	0.5060975609756098	A	A	5	-17.0	1.1799313565935663	1.0031917180871164
000323	164	0.2012195121951219	0.2621951219512195	0.2865853658536585	0.25	0.5487804878048781	A	A	4	-20.0	1.7019842821888271	1.0001382476289244
000324	164	0.2256097560975609	0.25	0.2682926829268293	0.2560975609756097	0.5182926829268293	A	T	3	-18.6	1.1299416779398206	0.9935771256466318
000325	164	0.2256097560975609	0.2621951219512195	0.2195121951219512	0.2926829268292683	0.4817073170731707	A	A	5	-17.8	1.3264277877880295	1.0020705919961512
000326	164	0.2560975609756097	0.25	0.2682926829268293	0.2256097560975609	0.5182926829268293	A	T	4	-16.2	0.6000833283379614	0.9941320941832388
000327	164	0.2621951219512195	0.2073170731707317	0.25	0.2804878048780488	0.4573170731707317	A	T	4	-15.8	0.7627769619967752	0.9978216809769672
000328	164	0.2439024390243902	0.2378048780487804	0.274390243902439	0.2439024390243902	0.5121951219512195	A	T	5	-20.7	1.088823608122777	1.0016569245605418
000329	164	0.25	0.2012195121951219	0.274390243902439	0.274390243902439	0.4756097560975609	A	T	4	-12.9	0.7401541272633962	0.9986296895433422
000330	164	0.2256097560975609	0.2317073170731707	0.298780487804878	0.2439024390243902	0.5304878048780488	A	A	5	-21.6	1.5764930181458852	0.9997759403610678
000331	164	0.1951219512195122	0.3109756097560975	0.2195121951219512	0.274390243902439	0.5304878048780488	A	G	5	-18.7	2.0346132698310577	0.9927194238938164
000332	164	0.2439024390243902	0.2865853658536585	0.2012195121951219	0.2682926829268293	0.4878048780487805	A	G	5	-12.0	1.6258310220990675	0.9986090038290396
000333	164	0.2682926829268293	0.2134146341463414	0.2439024390243902	0.274390243902439	0.4573170731707317	A	A	5	-15.9	0.8746573584802416	1.0018142600316025
000334	164	0.2378048780487804	0.2439024390243902	0.2439024390243902	0.274390243902439	0.4878048780487805	A	A	4	-15.6	0.9119058358163264	0.9996360036208856
000335	164	0.2865853658536585	0.2195121951219512	0.2560975609756097	0.2378048780487804	0.4756097560975609	A	A	5	-23.2	0.1728759424573123	0.9902234412874602
000336	164	0.25	0.2621951219512195	0.2317073170731707	0.2560975609756097	0.4939024390243902	A	C	5	-18.2	1.2337073880742335	1.0014793343610853
000337	164	0.25	0.2560975609756097	0.2073170731707317	0.2865853658536585	0.4634146341463415	A	G	3	-21.1	1.3987006355170457	1.0001015599294554
000338	164	0.298780487804878	0.2439024390243902	0.2317073170731707	0.2256097560975609	0.4756097560975609	A	T	3	-12.4	0.4646866896408908	0.9974245800851662
000339	164	0.2256097560975609	0.2926829268292683	0.2134146341463414	0.2682926829268293	0.5060975609756098	A	G	4	-17.6	2.236408302306834	1.001445347430116
000340	164	0.2621951219512195	0.2560975609756097	0.25	0.2317073170731707	0.5060975609756098	A	C	3	-16.9	1.0530902974613738	0.9995102395331767
000341	164	0.2317073170731707	0.298780487804878	0.2378048780487804	0.2317073170731707	0.5365853658536586	A	G	5	-26.5	1.5667029905610652	1.0015420597770048
000342	164	0.25	0.2682926829268293	0.2195121951219512	0.2621951219512195	0.4878048780487805	A	T	4	-14.8	0.1478521746875086	0.9868614443107082
000343	164	0.2439024390243902	0.3109756097560975	0.1829268292682926	0.2621951219512195	0.4939024390243902	A	A	4	-8.2	1.3365034135120828	0.9991068983358712
000344	164	0.2560975609756097	0.2317073170731707	0.2621951219512195	0.25	0.4939024390243902	A	C	4	-18.1	1.1326750519725284	0.9964377589548744
000345	164	0.2134146341463414	0.3048780487804878	0.25	0.2317073170731707	0.5548780487804879	A	G	5	-19.4	1.5252054595108118	0.9998203644751352
000346	164	0.2317073170731707	0.2195121951219512	0.2926829268292683	0.2560975609756097	0.5121951219512195	A	G	4	-18.6	0.6827490115760502	1.000700226121074
000347	164	0.2560975609756097	0.2378048780487804	0.274390243902439	0.2317073170731707	0.5121951219512195	A	G	4	-20.8	0.7250637897657598	1.004982319194782
000348	164	0.2378048780487804	0.2378048780487804	0.2560975609756097	0.2682926829268293	0.4939024390243902	A	T	4	-17.2	1.031513541684968	0.999346192013166
000349	164	0.1707317073170731	0.2560975609756097	0.274390243902439	0.298780487804878	0.5304878048780488	A	G	5	-18.1	1.2906920097168115	1.002560289361401
000350	164	0.2804878048780488	0.2560975609756097	0.2195121951219512	0.2439024390243902	0.4756097560975609	A	A	4	-15.2	0.8870345053093638	1.0068209839155895
000351	164	0.2621951219512195	0.2195121951219512	0.2256097560975609	0.2926829268292683	0.4451219512195122	A	G	3	-15.9	1.165176079840604	1.0020705797567884
000352	164	0.2256097560975609	0.3231707317073171	0.1768292682926829	0.274390243902439	0.5	A	G	5	-12.6	1.4799994614276035	0.9970547657751524
000353	164	0.2317073170731707	0.274390243902439	0.2256097560975609	0.2682926829268293	0.5	A	A	4	-18.4	1.952817219119793	0.9985212616492674
000354	164	0.2073170731707317	0.2378048780487804	0.2926829268292683	0.2621951219512195	0.5304878048780488	A	G	3	-21.1	0.8165898230535704	1.0036685123844336
000355	164	0.2682926829268293	0.2073170731707317	0.2621951219512195	0.2621951219512195	0.4695121951219512	A	C	3	-7.9	0.7505175417833507	0.999077874940826
000356	164	0.2378048780487804	0.3048780487804878	0.2012195121951219	0.2560975609756097	0.5060975609756098	A	A	4	-15.7	0.7608295592203597	0.9995262338205024
000357	164	0.2256097560975609	0.2865853658536585	0.2195121951219512	0.2682926829268293	0.5060975609756098	A	T	5	-21.0	1.31260462567833	1.001281648093164
000358	164	0.25	0.2378048780487804	0.2865853658536585	0.2256097560975609	0.524390243902439	A	T	5	-17.0	1.115728246582096	0.996944634628251
000359	164	0.25	0.2865853658536585	0.2012195121951219	0.2621951219512195	0.4878048780487805	A	G	4	-15.1	1.0526893582544414	1.0000527229075915
000360	164	0.2317073170731707	0.2804878048780488	0.274390243902439	0.2134146341463414	0.5548780487804879	A	G	4	-20.2	1.1512042069452262	1.0046098428738088
000361	164	0.2378048780487804	0.2560975609756097	0.2804878048780488	0.2256097560975609	0.5365853658536586	A	C	5	-18.5	0.8247450888652861	1.0043549189031684
000362	164	0.25	0.2804878048780488	0.2317073170731707	0.2378048780487804	0.5121951219512195	A	C	3	-15.4	0.823941014189591	1.005596620290818
000363	164	0.2621951219512195	0.2865853658536585	0.2317073170731707	0.2195121951219512	0.5182926829268293	A	C	5	-18.6	0.9954832619766472	0.9987168297907996
000364	164	0.2317073170731707	0.25	0.2256097560975609	0.2926829268292683	0.4756097560975609	A	T	4	-19.5	1.2454684203329696	0.997586213472986
000365	164	0.2073170731707317	0.2621951219512195	0.274390243902439	0.2560975609756097	0.5365853658536586	A	C	4	-14.2	0.664097401638146	1.001807222750596
000366	164	0.2439024390243902	0.25	0.2317073170731707	0.274390243902439	0.4817073170731707	A	T	4	-12.5	0.6450641504151907	0.9986994176241898
000367	164	0.2682926829268293	0.2865853658536585	0.2560975609756097	0.1890243902439024	0.5426829268292683	A	C	4	-20.9	1.4569260871855287	0.9997457292778716
000368	164	0.2378048780487804	0.2804878048780488	0.2378048780487804	0.2439024390243902	0.5182926829268293	A	C	4	-16.6	1.480045894844193	0.997367192467881
000369	164	0.2256097560975609	0.2134146341463414	0.2317073170731707	0.3292682926829268	0.4451219512195122	A	C	5	-13.4	0.2786353405370031	0.997753425864203
000370	164	0.2439024390243902	0.2560975609756097	0.2560975609756097	0.2439024390243902	0.5121951219512195	A	C	4	-20.8	0.7788829431694069	0.9924948441903512
000371	164	0.2378048780487804	0.274390243902439	0.2317073170731707	0.2560975609756097	0.5060975609756098	A	C	5	-17.8	0.99833272303131	0.9941965698259432
000372	164	0.2560975609756097	0.2195121951219512	0.2621951219512195	0.2621951219512195	0.4817073170731707	A	C	3	-14.8	0.8436466054440431	1.0044222370557938
000373	164	0.2560975609756097	0.2378048780487804	0.2256097560975609	0.2804878048780488	0.4634146341463415	A	G	5	-17.0	0.8946611692558936	0.9987039726431776
000374	164	0.2256097560975609	0.3292682926829268	0.2195121951219512	0.2256097560975609	0.5487804878048781	A	G	3	-16.5	1.1188473632788771	0.9961344970164366
000375	164	0.2621951219512195	0.2804878048780488	0.2134146341463414	0.2439024390243902	0.4939024390243902	A	T	3	-15.7	0.6235880040584588	0.9922886679320536
000376	164	0.2256097560975609	0.2926829268292683	0.2012195121951219	0.2804878048780488	0.4939024390243902	A	T	4	-15.6	1.4177226592652967	0.9967183150095908
000377	164	0.25	0.2621951219512195	0.2378048780487804	0.25	0.5	A	C	5	-14.0	0.5266498322648763	1.0008215692704807
000378	164	0.2560975609756097	0.2621951219512195	0.2560975609756097	0.2256097560975609	0.5182926829268293	A	C	4	-17.3	0.8910211382558554	0.9988238646895276
000379	164	0.1890243902439024	0.2317073170731707	0.274390243902439	0.3048780487804878	0.5060975609756098	A	G	4	-13.3	1.4837122469584902	1.0018446251530373
000380	164	0.2378048780487804	0.2256097560975609	0.25	0.2865853658536585	0.4756097560975609	A	T	4	-15.6	0.6687714172612931	0.9972219254942464
000381	164	0.2926829268292683	0.2560975609756097	0.1951219512195122	0.2560975609756097	0.4512195121951219	A	T	4	-12.8	0.9379991663541248	0.9984175157238274
000382	164	0.2073170731707317	0.2317073170731707	0.2865853658536585	0.274390243902439	0.5182926829268293	A	G	5	-16.4	1.6208785859757229	0.996242163494936
000383	164	0.2317073170731707	0.2560975609756097	0.25	0.2621951219512195	0.5060975609756098	A	C	4	-15.5	1.26152968328687	1.0003053540723028
000384	164	0.2621951219512195	0.2621951219512195	0.2317073170731707	0.2439024390243902	0.4939024390243902	A	G	5	-13.4	0.7383572864453789	1.0045094647718371
000385	164	0.2804878048780488	0.1951219512195122	0.2621951219512195	0.2621951219512195	0.4573170731707317	A	C	5	-18.3	0.4966311106620263	0.9932892546366814
000386	164	0.2195121951219512	0.2926829268292683	0.2256097560975609	0.2621951219512195	0.5182926829268293	A	A	5	-12.0	0.990545364873068	0.9937954243427584
000387	164	0.25	0.3170731707317073	0.2073170731707317	0.2256097560975609	0.524390243902439	A	C	3	-12.7	0.3455052800166325	0.999749062366556
000388	164	0.2195121951219512	0.2926829268292683	0.25	0.2378048780487804	0.5426829268292683	A	A	4	-23.3	1.2391106937539869	0.997567474041788
000389	164	0.25	0.2256097560975609	0.2256097560975609	0.298780487804878	0.4512195121951219	A	C	5	-13.3	0.4521188191063226	0.989668201693948
000390	164	0.2439024390243902	0.1829268292682926	0.2682926829268293	0.3048780487804878	0.4512195121951219	A	C	4	-21.7	0.4296092330143514	0.9874561391301728
000391	164	0.3353658536585366	0.2256097560975609	0.2073170731707317	0.2317073170731707	0.4329268292682927	A	C	4	-12.8	0.6057074942353173	1.000175293300786
000392	164	0.1951219512195122	0.2621951219512195	0.2621951219512195	0.2804878048780488	0.524390243902439	A	A	5	-19.4	1.404283823946691	1.0025943926746097
000393	164	0.2378048780487804	0.25	0.2439024390243902	0.2682926829268293	0.4939024390243902	A	G	4	-16.4	0.7595289350583881	1.0004609128818829
000394	164	0.2256097560975609	0.2317073170731707	0.2682926829268293	0.274390243902439	0.5	A	A	4	-17.3	1.124528107393956	0.9954361899780788
000395	164	0.2073170731707317	0.2195121951219512	0.2804878048780488	0.2926829268292683	0.5	A	C	4	-14.5	0.6249924137730896	0.997558764433102
000396	164	0.2804878048780488	0.3170731707317073	0.1585365853658536	0.2439024390243902	0.4756097560975609	A	C	3	-9.6	1.0027176769852284	0.998246400093458
000397	164	0.2560975609756097	0.2865853658536585	0.2012195121951219	0.2560975609756097	0.4878048780487805	A	G	4	-15.8	0.6608728219474896	0.9966718401997968
000398	164	0.2621951219512195	0.2560975609756097	0.2134146341463414	0.2682926829268293	0.4695121951219512	A	C	4	-17.6	1.0444260128552063	1.0023483769568755
000399	164	0.298780487804878	0.2439024390243902	0.2256097560975609	0.2317073170731707	0.4695121951219512	A	G	4	-18.5	0.9856278299517124	1.0003229190328669
000400	164	0.2195121951219512	0.274390243902439	0.2195121951219512	0.2865853658536585	0.4939024390243902	A	T	5	-14.6	1.4614464510422052	1.0026284402055576
000401	164	0.2317073170731707	0.2621951219512195	0.2195121951219512	0.2865853658536585	0.4817073170731707	A	C	4	-15.4	1.1484516967658347	1.0043712815184274
000402	164	0.2439024390243902	0.2439024390243902	0.2926829268292683	0.2195121951219512	0.5365853658536586	A	G	4	-16.6	0.7331089449503788	1.000481487448013
000403	164	0.2195121951219512	0.2134146341463414	0.2682926829268293	0.298780487804878	0.4817073170731707	A	G	4	-20.5	0.8459803413262231	1.000242667715163
000404	164	0.2195121951219512	0.298780487804878	0.2439024390243902	0.2378048780487804	0.5426829268292683	A	G	5	-25.5	0.4180281524659039	0.9877238928121744
000405	164	0.2926829268292683	0.25	0.2195121951219512	0.2378048780487804	0.4695121951219512	A	C	4	-14.3	0.9224377659784057	1.002055572740707
000406	164	0.2439024390243902	0.2804878048780488	0.2378048780487804	0.2378048780487804	0.5182926829268293	A	A	5	-15.8	0.8835361832767011	0.9973519927278484
000407	164	0.2256097560975609	0.2560975609756097	0.2317073170731707	0.2865853658536585	0.4878048780487805	A	A	4	-14.7	1.3114179195753353	0.9975275648895148
000408	164	0.1646341463414634	0.3109756097560975	0.2134146341463414	0.3109756097560975	0.524390243902439	A	T	4	-14.9	2.4340494461610445	0.9971514704125388
000409	164	0.2378048780487804	0.2560975609756097	0.2317073170731707	0.274390243902439	0.4878048780487805	A	T	4	-17.0	1.0916197096908762	0.9994901797882066
000410	164	0.25	0.1707317073170731	0.2926829268292683	0.2865853658536585	0.4634146341463415	A	T	4	-12.9	0.6916042016535484	1.0021051734399973
000411	164	0.298780487804878	0.2378048780487804	0.25	0.2134146341463414	0.4878048780487805	A	A	3	-17.7	0.5531315557912669	0.991982453481068
000412	164	0.25	0.274390243902439	0.2439024390243902	0.2317073170731707	0.5182926829268293	A	C	4	-18.6	1.0410083796324028	1.003266173910212
000413	164	0.2378048780487804	0.1890243902439024	0.298780487804878	0.274390243902439	0.4878048780487805	A	A	4	-16.5	0.826302002135385	1.0028524887203447
000414	164	0.2865853658536585	0.2195121951219512	0.2560975609756097	0.2378048780487804	0.4756097560975609	A	G	3	-11.3	0.791883507993798	0.9943869524608894
000415	164	0.2073170731707317	0.2804878048780488	0.2560975609756097	0.2560975609756097	0.5365853658536586	A	T	4	-16.9	0.938955739615708	1.0002798048002766
000416	164	0.2134146341463414	0.2682926829268293	0.2560975609756097	0.2621951219512195	0.524390243902439	A	C	5	-15.3	0.6333339788687311	0.9993155427182664
000417	164	0.2012195121951219	0.2621951219512195	0.2560975609756097	0.2804878048780488	0.5182926829268293	A	G	4	-20.1	1.473814092315166	0.9972455428924908
000418	164	0.2195121951219512	0.2682926829268293	0.2317073170731707	0.2804878048780488	0.5	A	C	5	-13.5	2.0556812349835405	0.9876543908926668
000419	164	0.25	0.2317073170731707	0.2073170731707317	0.3109756097560975	0.4390243902439024	A	A	5	-8.4	0.7917123289625774	0.9849990241021412
000420	164	0.2317073170731707	0.2682926829268293	0.2134146341463414	0.2865853658536585	0.4817073170731707	A	T	4	-15.4	1.1698384542625484	1.0000364546431155
000421	164	0.2439024390243902	0.25	0.25	0.2560975609756097	0.5	A	A	4	-18.5	0.910723499048704	0.9994217233963388
000422	164	0.2134146341463414	0.2560975609756097	0.2804878048780488	0.25	0.5365853658536586	A	G	5	-17.8	1.0893725311681384	1.0012461122421057
000423	164	0.274390243902439	0.2439024390243902	0.2195121951219512	0.2621951219512195	0.4634146341463415	A	G	4	-17.1	1.064815241351088	0.998607031566046
000424	164	0.2439024390243902	0.2560975609756097	0.2560975609756097	0.2439024390243902	0.5121951219512195	A	T	5	-24.8	0.7089689152800359	0.9891267868211996
000425	164	0.25	0.2682926829268293	0.2317073170731707	0.25	0.5	A	T	4	-16.8	0.9096851912276948	0.9954920682598712
000426	164	0.2195121951219512	0.25	0.2378048780487804	0.2926829268292683	0.4878048780487805	A	T	4	-12.7	0.5719224071307107	0.9965254670470196
000427	164	0.274390243902439	0.2804878048780488	0.2256097560975609	0.2195121951219512	0.5060975609756098	A	G	5	-12.3	0.9665616602630772	0.998005783223743
000428	164	0.2073170731707317	0.2804878048780488	0.2073170731707317	0.3048780487804878	0.4878048780487805	A	T	5	-10.7	1.5434207767971595	1.0030539679752428
000429	164	0.2134146341463414	0.3109756097560975	0.2439024390243902	0.2317073170731707	0.5548780487804879	A	T	3	-17.5	2.1439563757612525	0.9901484607964522
000430	164	0.2012195121951219	0.2256097560975609	0.2439024390243902	0.3292682926829268	0.4695121951219512	A	C	5	-17.3	1.013375004849093	0.9971733675963252
000431	164	0.274390243902439	0.2256097560975609	0.2256097560975609	0.274390243902439	0.4512195121951219	A	C	4	-14.3	0.8142411059211454	1.0021281866649192
000432	164	0.2682926829268293	0.2439024390243902	0.2378048780487804	0.25	0.4817073170731707	A	C	4	-19.8	0.8654050192710773	0.9896596943241068
000433	164	0.2012195121951219	0.2865853658536585	0.1890243902439024	0.3231707317073171	0.4756097560975609	A	C	3	-10.6	1.727108394536014	0.9988337236880672
000434	164	0.2195121951219512	0.2560975609756097	0.2195121951219512	0.3048780487804878	0.4756097560975609	A	A	3	-15.3	1.212240025448007	1.0034733081492286
000435	164	0.2682926829268293	0.2134146341463414	0.2621951219512195	0.2560975609756097	0.4756097560975609	A	C	3	-20.6	1.019358159952079	0.9944587512009996
000436	164	0.2621951219512195	0.25	0.25	0.2378048780487804	0.5	A	T	3	-16.2	0.8560618297982721	0.9952811846916008
000437	164	0.25	0.2256097560975609	0.2865853658536585	0.2378048780487804	0.5121951219512195	A	C	5	-18.3	1.06827124476931	0.997251358202658
000438	164	0.2439024390243902	0.2195121951219512	0.2682926829268293	0.2682926829268293	0.4878048780487805	A	G	4	-21.4	1.24412838036788	0.9972720938634698
000439	164	0.2865853658536585	0.2439024390243902	0.2134146341463414	0.2560975609756097	0.4573170731707317	A	T	4	-19.0	0.5511267212595141	0.995877052236627
000440	164	0.2621951219512195	0.2560975609756097	0.2195121951219512	0.2621951219512195	0.4756097560975609	A	T	4	-12.1	0.6857260809111542	0.997704182578913
000441	164	0.25	0.2195121951219512	0.25	0.2804878048780488	0.4695121951219512	A	G	4	-16.5	0.996743573418075	1.003337733564116
000442	164	0.2439024390243902	0.2439024390243902	0.2682926829268293	0.2439024390243902	0.5121951219512195	A	G	4	-15.1	0.1581036425705966	0.993121338175047
000443	164	0.2317073170731707	0.2560975609756097	0.2378048780487804	0.274390243902439	0.4939024390243902	A	A	3	-16.9	0.852923104398009	0.9994336316023278
000444	164	0.3048780487804878	0.25	0.2195121951219512	0.2256097560975609	0.4695121951219512	A	C	5	-12.8	0.9228825359960954	1.0008622280615396
000445	164	0.274390243902439	0.2378048780487804	0.25	0.2378048780487804	0.4878048780487805	A	C	4	-14.9	0.7203395453831339	1.0049980068616031
000446	164	0.1951219512195122	0.2865853658536585	0.2560975609756097	0.2621951219512195	0.5426829268292683	A	A	5	-19.2	1.007671036563116	1.0000848427728588
000447	164	0.2378048780487804	0.3597560975609756	0.1646341463414634	0.2378048780487804	0.524390243902439	A	T	5	-13.0	1.2499105507253554	0.997267631399204
000448	164	0.2926829268292683	0.2317073170731707	0.2134146341463414	0.2621951219512195	0.4451219512195122	A	T	4	-16.4	0.2007218326168528	1.0048467495150748
000449	164	0.3048780487804878	0.2134146341463414	0.25	0.2317073170731707	0.4634146341463415	A	T	4	-11.0	0.5567247785015137	0.9961453424334132
000450	164	0.25	0.2682926829268293	0.25	0.2317073170731707	0.5182926829268293	A	C	4	-18.9	1.2544172150797357	1.0026714206931169
000451	164	0.2195121951219512	0.298780487804878	0.2256097560975609	0.2560975609756097	0.524390243902439	A	G	4	-16.2	0.7398825517075194	1.001513973196207
000452	164	0.2317073170731707	0.2621951219512195	0.2134146341463414	0.2926829268292683	0.4756097560975609	A	G	3	-18.5	1.7172432016494283	0.9985504811174448
000453	164	0.2439024390243902	0.2195121951219512	0.2560975609756097	0.2804878048780488	0.4756097560975609	A	T	4	-12.4	1.5277738769456222	1.0001977731571536
000454	164	0.2378048780487804	0.2621951219512195	0.2804878048780488	0.2195121951219512	0.5426829268292683	A	C	3	-32.4	1.1355203645569256	0.999014760177661
000455	164	0.2682926829268293	0.2134146341463414	0.2926829268292683	0.2256097560975609	0.5060975609756098	A	G	4	-11.1	1.166030370713562	0.9977009062401776
000456	164	0.2804878048780488	0.2560975609756097	0.2378048780487804	0.2256097560975609	0.4939024390243902	A	C	5	-10.1	0.4363047067602964	1.001337084309249
000457	164	0.298780487804878	0.2439024390243902	0.2439024390243902	0.2134146341463414	0.4878048780487805	A	C	4	-17.6	0.9172746850874056	0.9933209176954516
000458	164	0.2621951219512195	0.2682926829268293	0.25	0.2195121951219512	0.5182926829268293	A	A	4	-17.2	1.2860569488725442	0.9951401889358524
000459	164	0.2865853658536585	0.2560975609756097	0.1890243902439024	0.2682926829268293	0.4451219512195122	A	C	4	-12.6	1.2931557583148137	0.996299785833525
000460	164	0.2682926829268293	0.2621951219512195	0.25	0.2195121951219512	0.5121951219512195	A	A	3	-17.5	0.9440115522054487	0.9988440344559816
000461	164	0.2134146341463414	0.2134146341463414	0.2439024390243902	0.3292682926829268	0.4573170731707317	A	T	5	-17.4	1.2386186936339392	0.9998946859556438
000462	164	0.274390243902439	0.2317073170731707	0.2439024390243902	0.25	0.4756097560975609	A	T	3	-17.4	0.5946843932717848	0.9922081747440364
000463	164	0.2621951219512195	0.2378048780487804	0.274390243902439	0.2256097560975609	0.5121951219512195	A	G	4	-14.9	1.2840924875737645	0.99590198434419
000464	164	0.2621951219512195	0.1890243902439024	0.2865853658536585	0.2621951219512195	0.4756097560975609	A	T	4	-14.5	0.9396184744453367	0.9934786242423131
000465	164	0.2134146341463414	0.25	0.2378048780487804	0.298780487804878	0.4878048780487805	A	G	4	-10.0	0.9340167235097916	0.9999658356852898
000466	164	0.2621951219512195	0.2682926829268293	0.2317073170731707	0.2378048780487804	0.5	A	G	4	-16.7	0.6896257382473387	0.9981224640885916
000467	164	0.2682926829268293	0.2378048780487804	0.274390243902439	0.2195121951219512	0.5121951219512195	A	A	5	-17.7	0.8753775906806511	0.996178255578813
000468	164	0.274390243902439	0.2317073170731707	0.2256097560975609	0.2682926829268293	0.4573170731707317	A	G	4	-20.2	0.7416190139149617	0.9967977788559202
000469	164	0.2682926829268293	0.2621951219512195	0.2256097560975609	0.2439024390243902	0.4878048780487805	A	G	3	-17.5	1.2815643854440937	0.9995028697140468
000470	164	0.2073170731707317	0.2926829268292683	0.1951219512195122	0.3048780487804878	0.4878048780487805	A	C	5	-12.8	2.6099473189378912	0.9958515196704536
000471	164	0.25	0.2195121951219512	0.2621951219512195	0.2682926829268293	0.4817073170731707	A	C	3	-11.1	0.5644819514139485	0.9961596502903678
000472	164	0.2682926829268293	0.2012195121951219	0.2439024390243902	0.2865853658536585	0.4451219512195122	A	C	4	-15.2	0.679071175138547	0.9941259274615966
000473	164	0.2378048780487804	0.2256097560975609	0.2926829268292683	0.2439024390243902	0.5182926829268293	A	G	4	-21.0	1.2212665626757566	0.9944089835841938
000474	164	0.1951219512195122	0.2560975609756097	0.2195121951219512	0.3292682926829268	0.4756097560975609	A	T	5	-15.6	0.7877901521569362	0.9987310020112832
000475	164	0.2256097560975609	0.2560975609756097	0.2195121951219512	0.298780487804878	0.4756097560975609	A	T	5	-16.6	0.7736559614833419	1.0018973872224235
000476	164	0.2560975609756097	0.2804878048780488	0.2256097560975609	0.2378048780487804	0.5060975609756098	A	T	4	-23.1	1.0097951486355243	0.9998671780827294
000477	164	0.2378048780487804	0.2560975609756097	0.2195121951219512	0.2865853658536585	0.4756097560975609	A	T	4	-18.5	1.1419942009166824	0.9973353558126288
000478	164	0.2378048780487804	0.25	0.2926829268292683	0.2195121951219512	0.5426829268292683	A	T	5	-20.1	0.6703628744803705	0.9928222850428164
000479	164	0.2256097560975609	0.2926829268292683	0.2378048780487804	0.2439024390243902	0.5304878048780488	A	G	4	-13.8	1.1210655466062107	1.0011840453370522
000480	164	0.2378048780487804	0.2804878048780488	0.2195121951219512	0.2621951219512195	0.5	A	T	4	-22.3	0.8449462458425593	0.9956339687992836
000481	164	0.274390243902439	0.2378048780487804	0.2560975609756097	0.2317073170731707	0.4939024390243902	A	T	4	-18.0	1.0875392222771902	0.994444508786135
000482	164	0.2682926829268293	0.298780487804878	0.2256097560975609	0.2073170731707317	0.524390243902439	A	A	4	-15.8	1.1016229488790168	0.9988688805692192
000483	164	0.2012195121951219	0.2865853658536585	0.2317073170731707	0.2804878048780488	0.5182926829268293	A	C	4	-17.3	1.7210819898747998	0.9909746851316672
000484	164	0.1646341463414634	0.25	0.2439024390243902	0.3414634146341463	0.4939024390243902	A	A	4	-10.3	1.0658452382265582	0.9898826874202058
000485	164	0.1951219512195122	0.2560975609756097	0.2256097560975609	0.3231707317073171	0.4817073170731707	A	A	4	-12.8	0.8354375937786207	1.0030525451535068
000486	164	0.1951219512195122	0.2256097560975609	0.2804878048780488	0.298780487804878	0.5060975609756098	A	G	4	-16.5	1.0534411590082224	0.9939475115750744
000487	164	0.2378048780487804	0.298780487804878	0.2195121951219512	0.2439024390243902	0.5182926829268293	A	C	4	-16.0	2.139273778317157	0.9891424339049298
000488	164	0.25	0.298780487804878	0.2073170731707317	0.2439024390243902	0.5060975609756098	A	G	4	-17.1	1.551537684393856	0.9991023436686212
000489	164	0.2195121951219512	0.25	0.2195121951219512	0.3109756097560975	0.4695121951219512	A	T	3	-11.0	1.1446048482866178	0.9968711789561816
000490	164	0.2073170731707317	0.2195121951219512	0.2256097560975609	0.3475609756097561	0.4451219512195122	A	C	5	-12.7	1.3893457088982	0.9990280186123838
000491	164	0.2195121951219512	0.274390243902439	0.2012195121951219	0.3048780487804878	0.4756097560975609	A	C	4	-14.3	1.4818336324605847	0.9972756929205412
000492	164	0.2317073170731707	0.2560975609756097	0.2317073170731707	0.2804878048780488	0.4878048780487805	A	G	5	-14.0	0.926426053108438	0.9963388261985228
000493	164	0.2256097560975609	0.1890243902439024	0.274390243902439	0.3109756097560975	0.4634146341463415	A	C	5	-19.2	0.8126236852361387	0.9934185002450524
000494	164	0.2378048780487804	0.1768292682926829	0.2926829268292683	0.2926829268292683	0.4695121951219512	A	G	4	-12.1	0.0373207881901628	0.9993741661506792
000495	164	0.2439024390243902	0.2378048780487804	0.25	0.2682926829268293	0.4878048780487805	A	C	5	-18.5	0.7523925474489548	1.0000410329735936
000496	164	0.25	0.25	0.2804878048780488	0.2195121951219512	0.5304878048780488	A	T	4	-18.1	0.6624286897547786	0.9958465795700684
000497	164	0.1768292682926829	0.2804878048780488	0.2073170731707317	0.3353658536585366	0.4878048780487805	A	T	5	-9.9	1.6503589849596438	0.9964094239347788
000498	164	0.2134146341463414	0.2378048780487804	0.298780487804878	0.25	0.5365853658536586	A	T	4	-19.5	1.358957860403529	0.99128439912016
000499	164	0.2682926829268293	0.2073170731707317	0.2378048780487804	0.2865853658536585	0.4451219512195122	A	A	3	-19.8	0.6874622562684888	0.996787570621108
000500	164	0.1890243902439024	0.2195121951219512	0.25	0.3414634146341463	0.4695121951219512	A	T	4	-14.2	1.4311330392109072	0.9978576310839734
000501	164	0.2682926829268293	0.2256097560975609	0.2439024390243902	0.2621951219512195	0.4695121951219512	A	C	3	-17.7	1.2564776860496425	0.9987381602388492
000502	164	0.2195121951219512	0.2621951219512195	0.2682926829268293	0.25	0.5304878048780488	A	A	4	-24.4	1.2584106514876678	0.9995064965622152
000503	164	0.2378048780487804	0.2195121951219512	0.2621951219512195	0.2804878048780488	0.4817073170731707	A	T	4	-15.2	1.0405845251482964	0.9950227030427814
000504	164	0.2621951219512195	0.25	0.2439024390243902	0.2439024390243902	0.4939024390243902	A	C	5	-19.4	1.4792306345704171	0.9921352387476036
000505	164	0.2560975609756097	0.25	0.2256097560975609	0.2682926829268293	0.4756097560975609	A	T	4	-14.9	0.6635076390358413	0.9997898934881948
000506	164	0.2439024390243902	0.2195121951219512	0.2378048780487804	0.298780487804878	0.4573170731707317	A	G	4	-14.0	0.817275033061692	1.0031954613715892
000507	164	0.2439024390243902	0.25	0.2560975609756097	0.25	0.5060975609756098	A	G	3	-11.9	0.088283020620011	0.9990795756206649
000508	164	0.2560975609756097	0.2621951219512195	0.2256097560975609	0.2560975609756097	0.4878048780487805	A	A	5	-16.9	1.1232295652539834	0.99655831939034
000509	164	0.274390243902439	0.2317073170731707	0.2439024390243902	0.25	0.4756097560975609	A	C	4	-19.2	0.6553169383571551	0.9987031417729688
000510	164	0.2682926829268293	0.2134146341463414	0.2804878048780488	0.2378048780487804	0.4939024390243902	A	T	5	-15.1	1.2361626251675395	0.9923519979850202
000511	164	0.2865853658536585	0.2256097560975609	0.2378048780487804	0.25	0.4634146341463415	A	C	3	-16.2	0.8530962338514493	0.9992178394807618
000512	164	0.2317073170731707	0.2134146341463414	0.2682926829268293	0.2865853658536585	0.4817073170731707	A	A	4	-14.9	0.6871004247942613	1.001491209103648
000513	164	0.2560975609756097	0.2378048780487804	0.2195121951219512	0.2865853658536585	0.4573170731707317	A	A	4	-13.2	1.0346302859233971	1.0038970167416417
000514	164	0.25	0.2560975609756097	0.25	0.2439024390243902	0.5060975609756098	A	C	4	-19.3	0.903840780775772	0.9970319258100268
000515	164	0.25	0.2865853658536585	0.2134146341463414	0.25	0.5	A	G	4	-21.2	0.9932946701396508	0.9987287197875933
000516	164	0.2804878048780488	0.1707317073170731	0.2682926829268293	0.2804878048780488	0.4390243902439024	A	A	3	-9.4	0.6270209959283686	1.0033005556949115
000517	164	0.2378048780487804	0.2682926829268293	0.2926829268292683	0.2012195121951219	0.5609756097560976	A	G	4	-20.5	0.9882005426696148	1.0018098480595
000518	164	0.2378048780487804	0.3109756097560975	0.2439024390243902	0.2073170731707317	0.5548780487804879	A	G	4	-20.3	1.7975233481939774	0.9950677279849488
000519	164	0.2378048780487804	0.2621951219512195	0.25	0.25	0.5121951219512195	A	C	4	-15.0	1.3300575311481493	0.9960826686552834
000520	164	0.2256097560975609	0.2439024390243902	0.2195121951219512	0.3109756097560975	0.4634146341463415	A	A	5	-13.2	0.3038202709165494	1.0038732776820607
000521	164	0.274390243902439	0.2073170731707317	0.2865853658536585	0.2317073170731707	0.4939024390243902	A	A	4	-14.6	0.7480699856123432	1.0032862351477772
000522	164	0.2378048780487804	0.2195121951219512	0.2865853658536585	0.2560975609756097	0.5060975609756098	A	G	3	-19.5	0.6779588866056704	0.9970184887766708
000523	164	0.2439024390243902	0.2378048780487804	0.274390243902439	0.2439024390243902	0.5121951219512195	A	G	5	-12.2	1.0705191511006846	1.0000152412709862
000524	164	0.1951219512195122	0.2256097560975609	0.3048780487804878	0.274390243902439	0.5304878048780488	A	T	4	-14.9	1.15934437300679	0.9987153754744456
000525	164	0.2378048780487804	0.2012195121951219	0.3109756097560975	0.25	0.5121951219512195	A	C	4	-13.5	1.2850831773198468	0.9963078594643467
000526	164	0.2073170731707317	0.2012195121951219	0.2865853658536585	0.3048780487804878	0.4878048780487805	A	T	4	-14.6	1.7283145173680263	1.0010503954084515
000527	164	0.298780487804878	0.2621951219512195	0.2073170731707317	0.2317073170731707	0.4695121951219512	A	T	4	-12.0	0.3962446936236252	1.0008615733557678
000528	164	0.3048780487804878	0.2621951219512195	0.2378048780487804	0.1951219512195122	0.5	A	C	5	-18.6	0.8733549655050025	0.9965625595825864
000529	164	0.298780487804878	0.2682926829268293	0.2256097560975609	0.2073170731707317	0.4939024390243902	A	C	5	-17.5	0.9994457239545532	1.000521707030413
000530	164	0.2195121951219512	0.3048780487804878	0.1768292682926829	0.298780487804878	0.4817073170731707	A	C	5	-11.4	1.6996147127100114	0.99678186831761
000531	164	0.2012195121951219	0.2560975609756097	0.2682926829268293	0.274390243902439	0.524390243902439	A	G	4	-13.1	1.6545413307435255	1.0005070476703626
000532	164	0.25	0.2317073170731707	0.2256097560975609	0.2926829268292683	0.4573170731707317	A	T	4	-17.5	0.8879912355984768	0.9977572849044856
000533	164	0.2256097560975609	0.3170731707317073	0.2317073170731707	0.2256097560975609	0.5487804878048781	A	G	5	-19.3	1.8247792857784728	0.9997499045893654
000534	164	0.2256097560975609	0.2621951219512195	0.2682926829268293	0.2439024390243902	0.5304878048780488	A	C	4	-17.4	1.586258552133155	1.003493941054652
000535	164	0.2439024390243902	0.2804878048780488	0.2378048780487804	0.2378048780487804	0.5182926829268293	A	G	4	-13.9	0.8402865666592045	0.9973857817798634
000536	164	0.2682926829268293	0.2317073170731707	0.2621951219512195	0.2378048780487804	0.4939024390243902	A	T	4	-20.0	0.6752067681181536	0.9998624164987644
000537	164	0.2378048780487804	0.2926829268292683	0.2195121951219512	0.25	0.5121951219512195	A	A	4	-19.3	0.9420163846084006	0.9990078945390448
000538	164	0.2439024390243902	0.2621951219512195	0.2865853658536585	0.2073170731707317	0.5487804878048781	A	G	4	-22.5	1.1719705877119375	0.997418554692301
000539	164	0.1951219512195122	0.2439024390243902	0.25	0.3109756097560975	0.4939024390243902	A	C	4	-19.9	1.3171784934336204	0.9993295369727464
000540	164	0.3048780487804878	0.2195121951219512	0.2195121951219512	0.2560975609756097	0.4390243902439024	A	A	3	-14.6	0.8549488042523334	0.997443923711238
000541	164	0.2804878048780488	0.2621951219512195	0.2134146341463414	0.2439024390243902	0.4756097560975609	A	T	4	-16.2	1.20977083670997	0.9991972137209332
000542	164	0.2317073170731707	0.2378048780487804	0.2317073170731707	0.298780487804878	0.4695121951219512	A	C	4	-12.9	1.1764834324285287	1.000319550086123
000543	164	0.2439024390243902	0.1707317073170731	0.2865853658536585	0.298780487804878	0.4573170731707317	A	T	4	-20.5	1.5561818564975924	0.9995249795875504
000544	164	0.2317073170731707	0.2560975609756097	0.2195121951219512	0.2926829268292683	0.4756097560975609	A	A	4	-20.1	0.8015113713095421	1.001095321791819
000545	164	0.2378048780487804	0.2256097560975609	0.2682926829268293	0.2682926829268293	0.4939024390243902	A	T	4	-13.5	0.5874862795565512	1.0004985788433531
000546	164	0.2439024390243902	0.2560975609756097	0.2682926829268293	0.2317073170731707	0.524390243902439	A	C	5	-18.3	0.6316614623276411	0.990060872518404
000547	164	0.1951219512195122	0.2134146341463414	0.2804878048780488	0.3109756097560975	0.4939024390243902	A	T	4	-12.6	0.0841236624610334	1.0027775262346057
000548	164	0.2682926829268293	0.2317073170731707	0.2317073170731707	0.2682926829268293	0.4634146341463415	A	T	5	-13.8	0.7733754959979818	1.0011621130453283
000549	164	0.25	0.2621951219512195	0.2439024390243902	0.2439024390243902	0.5060975609756098	A	C	3	-19.0	1.1158605225087843	0.996542804360504
000550	164	0.2560975609756097	0.25	0.2560975609756097	0.2378048780487804	0.5060975609756098	A	T	4	-17.3	0.8203971723061247	1.0029434869821268
000551	164	0.2378048780487804	0.2682926829268293	0.2317073170731707	0.2621951219512195	0.5	A	T	3	-16.2	1.2581604406396756	1.0025560363164707
000552	164	0.2682926829268293	0.2804878048780488	0.1890243902439024	0.2621951219512195	0.4695121951219512	A	A	5	-14.6	1.3180276284999113	1.0015691186416618
000553	164	0.2378048780487804	0.3109756097560975	0.2073170731707317	0.2439024390243902	0.5182926829268293	A	G	3	-14.3	0.5955811149761232	0.9993985470021884
000554	164	0.25	0.2439024390243902	0.2621951219512195	0.2439024390243902	0.5060975609756098	A	C	3	-17.9	0.7305694469504964	0.9983449931464295
000555	164	0.2378048780487804	0.2682926829268293	0.2621951219512195	0.2317073170731707	0.5304878048780488	A	C	3	-24.4	1.3310843965584072	1.0003391836430493
000556	164	0.2378048780487804	0.25	0.2317073170731707	0.2804878048780488	0.4817073170731707	A	G	4	-19.0	1.1179264913633855	0.9995870887105676
000557	164	0.2439024390243902	0.274390243902439	0.2682926829268293	0.2134146341463414	0.5426829268292683	A	A	5	-19.4	0.797808765349742	1.0035308039783577
000558	164	0.2865853658536585	0.1890243902439024	0.298780487804878	0.2256097560975609	0.4878048780487805	A	G	3	-16.8	0.2730016345950079	1.0004782858180212
000559	164	0.2682926829268293	0.2256097560975609	0.2317073170731707	0.274390243902439	0.4573170731707317	A	A	4	-12.8	0.7772929231194353	0.9953055643249348
000560	164	0.2560975609756097	0.2926829268292683	0.25	0.2012195121951219	0.5426829268292683	A	G	5	-20.6	0.6396905072393126	0.997659283527686
000561	164	0.2256097560975609	0.2621951219512195	0.2378048780487804	0.274390243902439	0.5	A	G	4	-19.7	1.8148848629504528	0.9986171195782688
000562	164	0.2378048780487804	0.2682926829268293	0.1829268292682926	0.3109756097560975	0.4512195121951219	A	C	5	-9.9	1.3193533481248405	0.9906017167089716
000563	164	0.1646341463414634	0.2865853658536585	0.25	0.298780487804878	0.5365853658536586	A	A	5	-18.0	1.6265083376282403	0.9939188597488732
000564	164	0.2560975609756097	0.2073170731707317	0.2560975609756097	0.2804878048780488	0.4634146341463415	A	G	3	-15.6	0.3070351818259704	0.9988333627507048
000565	164	0.2195121951219512	0.274390243902439	0.2560975609756097	0.25	0.5304878048780488	A	T	4	-22.3	1.4782453733008694	1.0029491072909658
000566	164	0.274390243902439	0.2439024390243902	0.274390243902439	0.2073170731707317	0.5182926829268293	A	C	5	-19.6	0.9443591972208936	1.0005237674699157
000567	164	0.1890243902439024	0.2317073170731707	0.2195121951219512	0.3597560975609756	0.4512195121951219	A	A	4	-11.4	1.510389411054335	1.0035206175477205
000568	164	0.2439024390243902	0.2560975609756097	0.2560975609756097	0.2439024390243902	0.5121951219512195	A	A	3	-18.9	1.4511488281138556	0.997522091031587
000569	164	0.2195121951219512	0.2682926829268293	0.2439024390243902	0.2682926829268293	0.5121951219512195	A	T	4	-19.3	1.9641486867986249	0.9949150046862494
000570	164	0.25	0.2256097560975609	0.2256097560975609	0.298780487804878	0.4512195121951219	A	G	4	-19.3	1.2499190696478408	1.0005143182942176
000571	164	0.2317073170731707	0.2317073170731707	0.25	0.2865853658536585	0.4817073170731707	A	G	4	-17.3	0.6871473244565819	1.0052637426473006
000572	164	0.2134146341463414	0.2621951219512195	0.2682926829268293	0.2560975609756097	0.5304878048780488	A	G	3	-24.6	1.1211580060887645	1.0007182457154595
000573	164	0.2804878048780488	0.1951219512195122	0.2621951219512195	0.2621951219512195	0.4573170731707317	A	T	4	-13.7	0.2931070729492988	0.9929271768885825
000574	164	0.2865853658536585	0.2134146341463414	0.2439024390243902	0.2560975609756097	0.4573170731707317	A	G	4	-13.6	0.1159524237736871	0.9909085764092324
000575	164	0.1829268292682926	0.2317073170731707	0.3048780487804878	0.2804878048780488	0.5365853658536586	A	G	4	-15.0	1.2495248809727058	1.0001988437383509
000576	164	0.2012195121951219	0.2378048780487804	0.2439024390243902	0.3170731707317073	0.4817073170731707	A	C	4	-11.4	1.6026616539276588	0.9934392448039614
000577	164	0.2439024390243902	0.2378048780487804	0.25	0.2682926829268293	0.4878048780487805	A	A	3	-14.3	1.0178356256647718	0.9928195162077332
000578	164	0.2378048780487804	0.2682926829268293	0.25	0.2439024390243902	0.5182926829268293	A	G	5	-14.5	0.6689214621112318	0.9979211000698098
000579	164	0.25	0.274390243902439	0.1890243902439024	0.2865853658536585	0.4634146341463415	A	G	5	-12.6	0.8274183631195408	0.9979890974578824
000580	164	0.2804878048780488	0.2560975609756097	0.2317073170731707	0.2317073170731707	0.4878048780487805	A	A	4	-18.9	0.6758409890652257	0.9948534180148942
000581	164	0.3109756097560975	0.1890243902439024	0.2439024390243902	0.2560975609756097	0.4329268292682927	A	A	5	-19.2	0.5261772914930035	1.0011225049186334
000582	164	0.2621951219512195	0.2317073170731707	0.274390243902439	0.2317073170731707	0.5060975609756098	A	C	5	-20.5	1.0848260075772338	0.9941064719685428
000583	164	0.2439024390243902	0.1768292682926829	0.2682926829268293	0.3109756097560975	0.4451219512195122	A	G	4	-12.7	1.0575690388236894	0.9933336032722182
000584	164	0.2195121951219512	0.2439024390243902	0.2378048780487804	0.298780487804878	0.4817073170731707	A	C	3	-9.7	1.296905145051341	0.9988951991245252
000585	164	0.2560975609756097	0.2804878048780488	0.2134146341463414	0.25	0.4939024390243902	A	T	5	-19.0	0.6946660428840951	0.995585413744634
000586	164	0.2439024390243902	0.2865853658536585	0.2195121951219512	0.25	0.5060975609756098	A	C	4	-13.5	1.1774088078754252	0.9988262282168016
000587	164	0.2682926829268293	0.2317073170731707	0.25	0.25	0.4817073170731707	A	A	4	-18.3	0.7816649517896145	0.998348329852107
000588	164	0.2560975609756097	0.274390243902439	0.2317073170731707	0.2378048780487804	0.5060975609756098	A	G	5	-12.3	0.5709032881623979	0.9964233294005032
000589	164	0.2560975609756097	0.3048780487804878	0.1951219512195122	0.2439024390243902	0.5	A	T	4	-12.4	0.5699489055633506	0.9976975149922525
000590	164	0.25	0.2256097560975609	0.298780487804878	0.2256097560975609	0.524390243902439	A	A	4	-18.7	0.8019739629937249	1.0013513457679215
000591	164	0.2621951219512195	0.2865853658536585	0.2378048780487804	0.2134146341463414	0.524390243902439	A	T	4	-22.4	0.4068483068939299	0.9912875520636544
000592	164	0.2073170731707317	0.2682926829268293	0.2439024390243902	0.2804878048780488	0.5121951219512195	A	A	4	-15.0	1.6489455209763866	1.0020311905267685
000593	164	0.2439024390243902	0.2682926829268293	0.25	0.2378048780487804	0.5182926829268293	A	A	5	-15.6	1.1525642944876633	0.9965578575852696
000594	164	0.25	0.2560975609756097	0.2256097560975609	0.2682926829268293	0.4817073170731707	A	A	4	-17.7	0.4640942934419206	0.9918623819501232
000595	164	0.2012195121951219	0.2926829268292683	0.274390243902439	0.2317073170731707	0.5670731707317073	A	T	3	-23.8	0.8604702349024582	0.9994443052119908
000596	164	0.274390243902439	0.25	0.2378048780487804	0.2378048780487804	0.4878048780487805	A	A	4	-12.5	1.2757880280720222	0.999841830748139
000597	164	0.2560975609756097	0.2256097560975609	0.274390243902439	0.2439024390243902	0.5	A	G	3	-18.8	0.4923607375829729	1.000645372582192
000598	164	0.2256097560975609	0.2134146341463414	0.2439024390243902	0.3170731707317073	0.4573170731707317	A	A	3	-9.2	0.74654213913508	1.0018335815572723
000599	164	0.2682926829268293	0.25	0.2621951219512195	0.2195121951219512	0.5121951219512195	A	A	5	-14.8	0.6337506077059033	0.9979165180514772
000600	164	0.2439024390243902	0.2865853658536585	0.1951219512195122	0.274390243902439	0.4817073170731707	A	C	5	-11.8	0.7271955452311893	0.9888127909345772
000601	164	0.1951219512195122	0.2134146341463414	0.2621951219512195	0.3292682926829268	0.4756097560975609	A	G	4	-19.0	1.936595087884436	1.0007234887769247
000602	164	0.2317073170731707	0.2439024390243902	0.2256097560975609	0.298780487804878	0.4695121951219512	A	C	4	-15.1	1.1095396524271313	0.995710149003332
000603	164	0.2439024390243902	0.2621951219512195	0.25	0.2439024390243902	0.5121951219512195	A	C	4	-21.1	0.3763028771532259	1.0026579589009927
000604	164	0.2317073170731707	0.2134146341463414	0.2804878048780488	0.274390243902439	0.4939024390243902	A	A	3	-12.6	1.2123551274968778	1.000345421197576
000605	164	0.2804878048780488	0.2195121951219512	0.2317073170731707	0.2682926829268293	0.4512195121951219	A	G	4	-8.1	0.8660308204219503	1.00198611115204
000606	164	0.2621951219512195	0.2134146341463414	0.2378048780487804	0.2865853658536585	0.4512195121951219	A	G	3	-14.1	0.7413283131032735	0.996053640491731
000607	164	0.2012195121951219	0.2378048780487804	0.2560975609756097	0.3048780487804878	0.4939024390243902	A	G	4	-13.8	1.3206577592953854	0.996729222900799
000608	164	0.2378048780487804	0.25	0.2317073170731707	0.2804878048780488	0.4817073170731707	A	A	4	-17.4	0.9513715661066274	1.0035427121675062
000609	164	0.2560975609756097	0.2804878048780488	0.2256097560975609	0.2378048780487804	0.5060975609756098	A	A	5	-13.3	1.3696716214748317	0.9997572365051048
000610	164	0.2682926829268293	0.2682926829268293	0.2134146341463414	0.25	0.4817073170731707	A	T	4	-15.2	0.9686388910219712	0.9963006423376148
000611	164	0.2439024390243902	0.2317073170731707	0.2621951219512195	0.2621951219512195	0.4939024390243902	A	T	4	-13.1	1.264773909695537	1.00138404962649
000612	164	0.1890243902439024	0.3109756097560975	0.25	0.25	0.5609756097560976	A	G	5	-16.5	1.4922590763470185	0.9964085301220654
000613	164	0.2195121951219512	0.2560975609756097	0.2621951219512195	0.2621951219512195	0.5182926829268293	A	T	4	-15.2	0.8573411748769131	0.9960356390390032
000614	164	0.25	0.25	0.2439024390243902	0.2560975609756097	0.4939024390243902	A	A	4	-15.7	0.8010435128442643	1.002982363808098
000615	164	0.298780487804878	0.2865853658536585	0.1829268292682926	0.2317073170731707	0.4695121951219512	A	A	4	-10.6	1.1817840960578294	1.0051798867545825
000616	164	0.2621951219512195	0.2439024390243902	0.25	0.2439024390243902	0.4939024390243902	A	C	3	-14.4	0.7053130340916455	1.0001311469931025
000617	164	0.25	0.25	0.25	0.25	0.5	A	C	4	-17.2	1.298561322127663	0.998689789971816
000618	164	0.2560975609756097	0.2621951219512195	0.1829268292682926	0.298780487804878	0.4451219512195122	A	A	4	-13.3	1.1393766974218758	0.999851565833339
000619	164	0.2195121951219512	0.2621951219512195	0.2317073170731707	0.2865853658536585	0.4939024390243902	A	A	4	-14.6	1.2196511187411945	1.0062781603290945
000620	164	0.2317073170731707	0.25	0.2560975609756097	0.2621951219512195	0.5060975609756098	A	T	4	-17.2	1.2156637799936223	0.99675024762355
000621	164	0.2682926829268293	0.25	0.2439024390243902	0.2378048780487804	0.4939024390243902	A	C	4	-13.9	1.1493256068138251	0.9972489846273952
000622	164	0.2560975609756097	0.2256097560975609	0.2439024390243902	0.274390243902439	0.4695121951219512	A	T	4	-14.7	1.3409120385438749	1.0003115144508616
000623	164	0.2621951219512195	0.25	0.2317073170731707	0.2560975609756097	0.4817073170731707	A	C	5	-13.3	1.047079941186228	1.0045050238175897
000624	164	0.2865853658536585	0.2682926829268293	0.2317073170731707	0.2134146341463414	0.5	A	C	4	-16.7	1.020475875122374	1.001576477067765
000625	164	0.274390243902439	0.298780487804878	0.1707317073170731	0.2560975609756097	0.4695121951219512	A	C	4	-10.8	1.2625988615054202	1.0011915977468884
000626	164	0.2682926829268293	0.2560975609756097	0.1951219512195122	0.2804878048780488	0.4512195121951219	A	G	4	-11.2	1.3583931738893928	0.9981637627636364
000627	164	0.2073170731707317	0.2804878048780488	0.2317073170731707	0.2804878048780488	0.5121951219512195	A	T	4	-12.3	0.8770121532099561	1.001213247346156
000628	164	0.2682926829268293	0.2560975609756097	0.2195121951219512	0.2560975609756097	0.4756097560975609	A	T	4	-15.0	0.883867690819896	1.004176318002272
000629	164	0.2926829268292683	0.2317073170731707	0.2682926829268293	0.2073170731707317	0.5	A	C	4	-19.5	0.4007159313680929	1.00124874075056
000630	164	0.298780487804878	0.2378048780487804	0.2134146341463414	0.25	0.4512195121951219	A	T	5	-17.6	0.7586099957319768	1.0023282419608373
000631	164	0.2682926829268293	0.298780487804878	0.1951219512195122	0.2378048780487804	0.4939024390243902	A	T	5	-17.3	1.4230781162806778	0.9975289539091092
000632	164	0.274390243902439	0.25	0.2317073170731707	0.2439024390243902	0.4817073170731707	A	T	4	-9.6	0.716292861602239	0.9965893780951062
000633	164	0.25	0.2378048780487804	0.2378048780487804	0.274390243902439	0.4756097560975609	A	C	3	-16.4	1.288930642224028	0.9997593343509158
000634	164	0.2378048780487804	0.298780487804878	0.2317073170731707	0.2317073170731707	0.5304878048780488	A	T	5	-27.7	1.254009182625277	1.0000156046459432
000635	164	0.2682926829268293	0.3231707317073171	0.2195121951219512	0.1890243902439024	0.5426829268292683	A	A	4	-17.2	1.4729673998733244	0.9984010849509154
000636	164	0.3048780487804878	0.2621951219512195	0.1951219512195122	0.2378048780487804	0.4573170731707317	A	C	5	-10.6	0.8559103872324405	1.0012805880426268
000637	164	0.3170731707317073	0.2804878048780488	0.1829268292682926	0.2195121951219512	0.4634146341463415	A	A	5	-16.0	0.6367757801252711	0.9975250244132552
000638	164	0.2256097560975609	0.2865853658536585	0.2378048780487804	0.25	0.524390243902439	A	C	3	-18.0	1.6892445332330783	0.9978888327225072
000639	164	0.3048780487804878	0.2134146341463414	0.2560975609756097	0.2256097560975609	0.4695121951219512	A	C	3	-13.6	0.7791932127780716	1.000592820945696
000640	164	0.2134146341463414	0.2012195121951219	0.2804878048780488	0.3048780487804878	0.4817073170731707	A	A	4	-12.6	0.9976091754486636	1.000532049176028
000641	164	0.2926829268292683	0.274390243902439	0.1951219512195122	0.2378048780487804	0.4695121951219512	A	A	4	-16.4	1.1538241741244957	1.0040635961105286
000642	164	0.3231707317073171	0.2073170731707317	0.25	0.2195121951219512	0.4573170731707317	A	C	4	-14.3	0.6835844679369524	0.999110082150212
000643	164	0.25	0.2926829268292683	0.1646341463414634	0.2926829268292683	0.4573170731707317	A	T	4	-13.0	1.3199654304353592	0.9957440303827974
000644	164	0.2682926829268293	0.1707317073170731	0.2865853658536585	0.274390243902439	0.4573170731707317	A	G	4	-13.6	1.0765467367912271	1.0001224268912017
000645	164	0.3048780487804878	0.2134146341463414	0.25	0.2317073170731707	0.4634146341463415	A	A	5	-17.3	0.6644062228892263	1.0077623836704863
000646	164	0.2621951219512195	0.2682926829268293	0.2378048780487804	0.2317073170731707	0.5060975609756098	A	C	4	-22.0	1.2009360126770472	0.9997627682182868
000647	164	0.274390243902439	0.2682926829268293	0.1951219512195122	0.2621951219512195	0.4634146341463415	A	T	5	-12.5	0.7474572949131569	0.9943201643710088
000648	164	0.2560975609756097	0.2378048780487804	0.2195121951219512	0.2865853658536585	0.4573170731707317	A	C	4	-14.9	1.119382203337856	0.9990692912065444
000649	164	0.2439024390243902	0.2317073170731707	0.2865853658536585	0.2378048780487804	0.5182926829268293	A	G	5	-16.5	0.907944605851778	0.9941876249630656
000650	164	0.2865853658536585	0.2195121951219512	0.25	0.2439024390243902	0.4695121951219512	A	G	5	-17.6	0.8938690161597631	1.0000226013098203
000651	164	0.2621951219512195	0.2256097560975609	0.2317073170731707	0.2804878048780488	0.4573170731707317	A	A	5	-16.0	0.7751383498554802	0.9970626301701208
000652	164	0.25	0.25	0.2378048780487804	0.2621951219512195	0.4878048780487805	A	C	4	-18.7	0.7871296550507585	1.0042259017838877
000653	164	0.2621951219512195	0.3475609756097561	0.1585365853658536	0.2317073170731707	0.5060975609756098	A	T	5	-11.4	1.2116787102701023	0.996692599916363
000654	164	0.2682926829268293	0.2317073170731707	0.2317073170731707	0.2682926829268293	0.4634146341463415	A	G	4	-19.1	0.993219873337581	1.0016811193344497
000655	164	0.2621951219512195	0.2682926829268293	0.2560975609756097	0.2134146341463414	0.524390243902439	A	C	3	-17.1	0.982131352087538	0.9997326880860524
000656	164	0.298780487804878	0.2256097560975609	0.2378048780487804	0.2378048780487804	0.4634146341463415	A	A	4	-12.9	0.6494667251642539	1.0042108262198433
000657	164	0.2560975609756097	0.2317073170731707	0.2804878048780488	0.2317073170731707	0.5121951219512195	A	G	4	-19.6	0.9871796454210728	0.9983642308345732
000658	164	0.2073170731707317	0.2865853658536585	0.2378048780487804	0.2682926829268293	0.524390243902439	A	C	4	-21.3	1.797789553646389	0.9913829336659656
000659	164	0.2682926829268293	0.2256097560975609	0.2804878048780488	0.2256097560975609	0.5060975609756098	A	T	5	-18.2	0.5939145760277196	0.9965480356849769
000660	164	0.2256097560975609	0.2804878048780488	0.2256097560975609	0.2682926829268293	0.5060975609756098	A	T	3	-19.5	1.2464262575231626	0.9998644193259772
000661	164	0.2560975609756097	0.2134146341463414	0.2378048780487804	0.2926829268292683	0.4512195121951219	A	T	4	-14.9	0.6006044697272569	0.99934487138418
000662	164	0.2439024390243902	0.1829268292682926	0.274390243902439	0.298780487804878	0.4573170731707317	A	T	3	-13.5	0.4432298060161377	0.9987422180919356
000663	164	0.2378048780487804	0.2682926829268293	0.2317073170731707	0.2621951219512195	0.5	A	T	4	-16.0	1.1607063364014425	1.0003330063959488
000664	164	0.3109756097560975	0.2378048780487804	0.2560975609756097	0.1951219512195122	0.4939024390243902	A	T	4	-16.2	0.5339737638334588	0.9969491663792084
000665	164	0.2682926829268293	0.3048780487804878	0.1951219512195122	0.2317073170731707	0.5	A	G	3	-16.5	1.4818662255003587	1.0028757756636089
000666	164	0.2378048780487804	0.2317073170731707	0.2439024390243902	0.2865853658536585	0.4756097560975609	A	C	4	-15.6	1.1844159130819054	0.9961018872987212
000667	164	0.274390243902439	0.25	0.1829268292682926	0.2926829268292683	0.4329268292682927	A	T	4	-13.9	0.5907680608416783	1.003646619336418
000668	164	0.298780487804878	0.1829268292682926	0.2804878048780488	0.2378048780487804	0.4634146341463415	A	C	4	-14.5	0.9323221640803262	0.9915719612877186
000669	164	0.2378048780487804	0.2682926829268293	0.25	0.2439024390243902	0.5182926829268293	A	C	3	-18.7	0.5801602103541815	0.9907686804639234
000670	164	0.2378048780487804	0.2804878048780488	0.2134146341463414	0.2682926829268293	0.4939024390243902	A	C	4	-13.3	1.0730932521492942	1.000355778996419
000671	164	0.3231707317073171	0.25	0.2256097560975609	0.2012195121951219	0.4756097560975609	A	A	4	-12.0	0.6310493869434134	0.9840308623990232
000672	164	0.2256097560975609	0.2012195121951219	0.2804878048780488	0.2926829268292683	0.4817073170731707	A	G	5	-23.2	1.4662001246445977	0.9950358276794568
000673	164	0.2682926829268293	0.2134146341463414	0.2804878048780488	0.2378048780487804	0.4939024390243902	A	A	4	-18.9	1.1283204215771707	0.9995072236976998
000674	164	0.2378048780487804	0.274390243902439	0.2621951219512195	0.2256097560975609	0.5365853658536586	A	A	4	-23.7	1.255322331352017	1.0036995802716262
000675	164	0.2134146341463414	0.2378048780487804	0.2195121951219512	0.3292682926829268	0.4573170731707317	A	T	5	-14.9	1.8354155173089424	0.995520695704847
000676	164	0.25	0.2073170731707317	0.2439024390243902	0.298780487804878	0.4512195121951219	A	T	5	-13.2	1.0810155301364552	1.003428076942962
000677	164	0.2560975609756097	0.2439024390243902	0.2317073170731707	0.2682926829268293	0.4756097560975609	A	C	4	-18.7	1.477392200027032	0.9964853289991832
000678	164	0.2134146341463414	0.2317073170731707	0.2560975609756097	0.298780487804878	0.4878048780487805	A	T	3	-13.6	0.0011000386632266	1.0352022713451112
000679	164	0.2256097560975609	0.1707317073170731	0.3048780487804878	0.298780487804878	0.4756097560975609	A	G	4	-19.4	0.9672422385272024	1.0020474544104137
000680	164	0.1890243902439024	0.2804878048780488	0.2134146341463414	0.3170731707317073	0.4939024390243902	A	T	3	-14.2	1.2949859409217752	0.9960039016741328
000681	164	0.2378048780487804	0.2256097560975609	0.274390243902439	0.2621951219512195	0.5	A	G	4	-23.0	1.0962637128654378	0.9958129976427412
000682	164	0.2378048780487804	0.2682926829268293	0.2195121951219512	0.274390243902439	0.4878048780487805	A	G	5	-12.8	1.223496783404176	0.9972468484953284
000683	164	0.2621951219512195	0.2682926829268293	0.2317073170731707	0.2378048780487804	0.5	A	T	3	-19.5	1.4171952992874983	0.994659334587974
000684	164	0.298780487804878	0.2682926829268293	0.2256097560975609	0.2073170731707317	0.4939024390243902	A	G	4	-14.8	0.737607575611601	1.0003252814581
000685	164	0.2560975609756097	0.2439024390243902	0.2073170731707317	0.2926829268292683	0.4512195121951219	A	T	3	-14.8	0.9332509934182516	1.001441312418782
000686	164	0.2317073170731707	0.25	0.25	0.2682926829268293	0.5	A	G	4	-14.1	1.637460940345264	0.9948623873823834
000687	164	0.2439024390243902	0.2256097560975609	0.2439024390243902	0.2865853658536585	0.4695121951219512	A	A	4	-24.8	1.313571300878512	0.998048327363772
000688	164	0.2560975609756097	0.2682926829268293	0.25	0.2256097560975609	0.5182926829268293	A	C	4	-22.8	1.1375712481088525	1.002923918240498
000689	164	0.274390243902439	0.25	0.25	0.2256097560975609	0.5	A	T	4	-18.3	0.6736206112749124	1.0021302122866076
000690	164	0.25	0.2256097560975609	0.2439024390243902	0.2804878048780488	0.4695121951219512	A	A	5	-9.7	0.9792975591640422	1.004953382791161
000691	164	0.2012195121951219	0.2926829268292683	0.2378048780487804	0.2682926829268293	0.5304878048780488	A	C	3	-13.7	0.9960088124357436	0.998118742776268
000692	164	0.2560975609756097	0.274390243902439	0.25	0.2195121951219512	0.524390243902439	A	C	4	-17.6	0.2888724610138816	0.9940178006250108
000693	164	0.298780487804878	0.2378048780487804	0.2134146341463414	0.25	0.4512195121951219	A	G	3	-10.9	1.1671635750792158	1.0016458118268274
000694	164	0.2926829268292683	0.2317073170731707	0.2378048780487804	0.2378048780487804	0.4695121951219512	A	G	4	-17.0	0.634135725732115	1.002133804528211
000695	164	0.2621951219512195	0.2134146341463414	0.274390243902439	0.25	0.4878048780487805	A	C	5	-20.6	0.6773984414542883	0.9957723412773452
000696	164	0.2378048780487804	0.2134146341463414	0.298780487804878	0.25	0.5121951219512195	A	T	4	-11.7	0.6405586487154117	0.9987116820881262
000697	164	0.2256097560975609	0.2621951219512195	0.2560975609756097	0.2560975609756097	0.5182926829268293	A	A	5	-17.4	1.181641336836074	0.9982342750802274
000698	164	0.1768292682926829	0.2682926829268293	0.25	0.3048780487804878	0.5182926829268293	A	T	3	-20.6	1.2508506009046854	0.9988281218305276
000699	164	0.298780487804878	0.2317073170731707	0.2256097560975609	0.2439024390243902	0.4573170731707317	A	C	3	-17.0	1.1233555500573975	0.999806979058792
000700	164	0.2560975609756097	0.2560975609756097	0.2560975609756097	0.2317073170731707	0.5121951219512195	A	A	4	-14.1	1.0774543813305402	0.998944744556662
000701	164	0.2378048780487804	0.2682926829268293	0.2439024390243902	0.25	0.5121951219512195	A	T	4	-19.4	0.9529713989141414	1.00185320044546
000702	164	0.2195121951219512	0.2560975609756097	0.25	0.274390243902439	0.5060975609756098	A	A	4	-15.7	1.0365395077252575	1.0005566507545478
000703	164	0.2256097560975609	0.2317073170731707	0.2195121951219512	0.3231707317073171	0.4512195121951219	A	T	4	-13.5	1.811591656453043	0.9976428299743184
000704	164	0.2682926829268293	0.2378048780487804	0.25	0.2439024390243902	0.4878048780487805	A	C	4	-14.9	1.0475608395397855	1.0036768872634914
000705	164	0.2682926829268293	0.2560975609756097	0.2073170731707317	0.2682926829268293	0.4634146341463415	A	A	5	-13.2	0.9098302018241816	1.0019314346333958
000706	164	0.2134146341463414	0.2621951219512195	0.2804878048780488	0.2439024390243902	0.5426829268292683	A	A	4	-23.5	1.431491583167873	0.9944663695150991
000707	164	0.2256097560975609	0.2621951219512195	0.2439024390243902	0.2682926829268293	0.5060975609756098	A	T	4	-10.7	1.0732121774822492	1.000565672080272
000708	164	0.25	0.2621951219512195	0.1951219512195122	0.2926829268292683	0.4573170731707317	A	T	4	-14.1	0.9701765923033268	0.9944684064484977
000709	164	0.2560975609756097	0.25	0.2134146341463414	0.2804878048780488	0.4634146341463415	A	C	5	-14.4	1.2091094474685975	0.9992349042043562
000710	164	0.25	0.2682926829268293	0.2195121951219512	0.2621951219512195	0.4878048780487805	A	A	4	-13.3	1.265689497919004	0.9989948332462124
000711	164	0.274390243902439	0.2317073170731707	0.298780487804878	0.1951219512195122	0.5304878048780488	A	G	5	-18.4	1.0974406563211243	0.9982020538500102
000712	164	0.2621951219512195	0.2012195121951219	0.2378048780487804	0.298780487804878	0.4390243902439024	A	A	4	-14.3	0.8841913275606645	1.0011841284735996
000713	164	0.2317073170731707	0.2317073170731707	0.2682926829268293	0.2682926829268293	0.5	A	T	5	-15.1	1.0125752350615826	1.0018576853941723
000714	164	0.2073170731707317	0.3353658536585366	0.1890243902439024	0.2682926829268293	0.524390243902439	A	T	4	-15.6	1.6426083194401853	0.9835887907027356
000715	164	0.2621951219512195	0.25	0.25	0.2378048780487804	0.5	A	A	5	-18.8	1.0292185438863173	0.993209362095362
000716	164	0.2682926829268293	0.2195121951219512	0.2560975609756097	0.2560975609756097	0.4756097560975609	A	G	4	-12.3	0.2433804773358001	1.0017410433400853
000717	164	0.25	0.2378048780487804	0.2012195121951219	0.3109756097560975	0.4390243902439024	A	T	5	-11.5	0.9975615429281838	1.0030491490666376
000718	164	0.2195121951219512	0.2560975609756097	0.2804878048780488	0.2439024390243902	0.5365853658536586	A	A	4	-23.2	1.0754213486446873	0.9962862073931684
000719	164	0.25	0.2256097560975609	0.2378048780487804	0.2865853658536585	0.4634146341463415	A	T	3	-15.2	0.5236581867361633	0.9953666371812552
000720	164	0.2804878048780488	0.2621951219512195	0.1951219512195122	0.2621951219512195	0.4573170731707317	A	A	4	-13.6	0.7729719159310533	0.9969467763920768
000721	164	0.274390243902439	0.2195121951219512	0.25	0.2560975609756097	0.4695121951219512	A	A	4	-19.6	0.9547821847823728	1.0005300714358083
000722	164	0.2317073170731707	0.2378048780487804	0.2378048780487804	0.2926829268292683	0.4756097560975609	A	T	3	-17.0	1.0728140760894478	0.9955986587327847
000723	164	0.2073170731707317	0.2865853658536585	0.2073170731707317	0.298780487804878	0.4939024390243902	A	G	3	-14.5	1.558223003659627	1.001826735994363
000724	164	0.2317073170731707	0.274390243902439	0.2134146341463414	0.2804878048780488	0.4878048780487805	A	G	5	-10.0	0.0668439355281165	0.9995918678473557
000725	164	0.2926829268292683	0.2439024390243902	0.1951219512195122	0.2682926829268293	0.4390243902439024	A	T	4	-15.5	0.7264790667860765	0.9974951971061162
000726	164	0.2134146341463414	0.274390243902439	0.2439024390243902	0.2682926829268293	0.5182926829268293	A	G	5	-16.5	1.208440320080404	1.0006926516685015
000727	164	0.2439024390243902	0.2560975609756097	0.2134146341463414	0.2865853658536585	0.4695121951219512	A	T	4	-14.8	1.1056691241682566	1.0036056623043306
000728	164	0.2378048780487804	0.2804878048780488	0.2195121951219512	0.2621951219512195	0.5	A	C	4	-16.9	1.3100963913675976	1.0013932207473482
000729	164	0.274390243902439	0.2378048780487804	0.2378048780487804	0.25	0.4756097560975609	A	A	4	-16.9	1.0408170022426404	1.0024845432027436
000730	164	0.2317073170731707	0.2621951219512195	0.274390243902439	0.2317073170731707	0.5365853658536586	A	A	4	-17.7	1.0259077991889671	0.9993912740177392
000731	164	0.2378048780487804	0.25	0.25	0.2621951219512195	0.5	A	G	3	-14.2	0.54406844286258	0.9944734598166408
000732	164	0.2560975609756097	0.2256097560975609	0.274390243902439	0.2439024390243902	0.5	A	A	5	-17.8	1.1269584146022331	0.996726715483636
000733	164	0.2317073170731707	0.2439024390243902	0.2560975609756097	0.2682926829268293	0.5	A	T	4	-19.9	1.3667998466310671	0.9884807978060848
000734	164	0.2682926829268293	0.2621951219512195	0.2439024390243902	0.2256097560975609	0.5060975609756098	A	A	4	-14.3	0.7541000889534919	0.999821961511709
000735	164	0.2439024390243902	0.2560975609756097	0.2317073170731707	0.2682926829268293	0.4878048780487805	A	A	4	-10.9	1.0371750867827014	1.006180569903648
000736	164	0.2378048780487804	0.2134146341463414	0.2865853658536585	0.2621951219512195	0.5	A	A	4	-14.1	1.126799576769255	1.0043676889438835
000737	164	0.274390243902439	0.3048780487804878	0.1768292682926829	0.2439024390243902	0.4817073170731707	A	C	3	-13.6	1.3062529283067217	0.9972011873574956
000738	164	0.2439024390243902	0.274390243902439	0.25	0.2317073170731707	0.524390243902439	A	C	4	-16.2	1.126134825871404	0.9982362947607272
000739	164	0.2256097560975609	0.298780487804878	0.25	0.2256097560975609	0.5487804878048781	A	C	4	-23.2	1.4909261026646894	1.0032077271749027
000740	164	0.3048780487804878	0.2378048780487804	0.2134146341463414	0.2439024390243902	0.4512195121951219	A	A	5	-20.3	0.8510272591724101	0.997973550949948
000741	164	0.2195121951219512	0.2560975609756097	0.298780487804878	0.2256097560975609	0.5548780487804879	A	T	4	-22.4	0.1880451168133043	0.9974514802025116
000742	164	0.2560975609756097	0.25	0.1951219512195122	0.298780487804878	0.4451219512195122	A	A	4	-9.0	0.8323383455511607	1.0055166986763682
000743	164	0.2439024390243902	0.2865853658536585	0.2560975609756097	0.2134146341463414	0.5426829268292683	A	A	4	-15.9	1.2348566306432436	0.9975106078083914
000744	164	0.3109756097560975	0.2560975609756097	0.2012195121951219	0.2317073170731707	0.4573170731707317	A	G	3	-10.6	0.9688070705057388	1.0013957432919525
000745	164	0.2317073170731707	0.2560975609756097	0.2256097560975609	0.2865853658536585	0.4817073170731707	A	T	4	-13.4	0.9336023755314292	0.994039468279883
000746	164	0.25	0.1890243902439024	0.2865853658536585	0.274390243902439	0.4756097560975609	A	G	4	-12.2	1.0936395187591537	1.0051662543421278
000747	164	0.2195121951219512	0.2317073170731707	0.274390243902439	0.274390243902439	0.5060975609756098	A	T	4	-17.5	1.454730990644974	0.994919314925875
000748	164	0.2804878048780488	0.2317073170731707	0.274390243902439	0.2134146341463414	0.5060975609756098	A	G	3	-17.8	0.7973312915914654	0.9995131345908094
000749	164	0.2560975609756097	0.2134146341463414	0.2317073170731707	0.298780487804878	0.4451219512195122	A	T	4	-16.7	0.7511391383997444	0.9987255344191884
000750	164	0.2865853658536585	0.2621951219512195	0.1951219512195122	0.2560975609756097	0.4573170731707317	A	C	4	-14.9	1.1302662166689863	0.9986892261829856
000751	164	0.2439024390243902	0.2621951219512195	0.2439024390243902	0.25	0.5060975609756098	A	T	4	-14.3	0.723051782501811	0.9980516470314408
000752	164	0.298780487804878	0.2439024390243902	0.274390243902439	0.1829268292682926	0.5182926829268293	A	T	4	-19.7	0.5397293568246861	1.0016355865489044
000753	164	0.2682926829268293	0.2682926829268293	0.2256097560975609	0.2378048780487804	0.4939024390243902	A	A	5	-16.7	0.5738560843447236	1.001663719042876
000754	164	0.2195121951219512	0.2621951219512195	0.2560975609756097	0.2621951219512195	0.5182926829268293	A	C	4	-16.9	0.8693254098216615	0.9976337953805492
000755	164	0.2804878048780488	0.2560975609756097	0.2195121951219512	0.2439024390243902	0.4756097560975609	A	C	4	-19.9	0.88760361620624	0.9983316976197772
000756	164	0.2073170731707317	0.2317073170731707	0.298780487804878	0.2621951219512195	0.5304878048780488	A	C	4	-12.5	0.0055864281597776	1.0184230070333748
000757	164	0.2256097560975609	0.2560975609756097	0.2682926829268293	0.25	0.524390243902439	A	C	5	-18.9	1.1082119876688488	0.995770703583007
000758	164	0.2560975609756097	0.2378048780487804	0.2378048780487804	0.2682926829268293	0.4756097560975609	A	C	4	-13.4	1.1232358323307985	1.0003627903025734
000759	164	0.1951219512195122	0.2012195121951219	0.2865853658536585	0.3170731707317073	0.4878048780487805	A	T	5	-10.8	1.4517677161679647	0.9975697563218332
000760	164	0.2439024390243902	0.2134146341463414	0.2804878048780488	0.2621951219512195	0.4939024390243902	A	C	3	-18.1	1.4951076193383	0.9932525133333628
000761	164	0.2256097560975609	0.25	0.2134146341463414	0.3109756097560975	0.4634146341463415	A	G	4	-14.2	1.2492867092365785	1.0010776186500048
000762	164	0.2439024390243902	0.2560975609756097	0.2439024390243902	0.2560975609756097	0.5	A	T	4	-23.5	1.0866212045619406	1.0027005757977816
000763	164	0.3353658536585366	0.2195121951219512	0.2378048780487804	0.2073170731707317	0.4573170731707317	A	C	5	-11.6	0.9761814360031708	1.0001150176450313
000764	164	0.2865853658536585	0.2560975609756097	0.2134146341463414	0.2439024390243902	0.4695121951219512	A	G	5	-12.6	0.8296273514115862	1.0027336843403656
000765	164	0.2195121951219512	0.2439024390243902	0.2682926829268293	0.2682926829268293	0.5121951219512195	A	T	4	-14.4	0.8591565706440925	1.000331193397873
000766	164	0.3048780487804878	0.2073170731707317	0.2378048780487804	0.25	0.4451219512195122	A	T	4	-14.0	0.4827126416361346	0.9967803470996596
000767	164	0.2682926829268293	0.2378048780487804	0.2195121951219512	0.274390243902439	0.4573170731707317	A	G	5	-12.8	0.9860282814180402	1.0029990511307558
000768	164	0.2621951219512195	0.2256097560975609	0.2317073170731707	0.2804878048780488	0.4573170731707317	A	T	5	-16.5	0.9631586061054218	0.9994660877352256
000769	164	0.25	0.1890243902439024	0.25	0.3109756097560975	0.4390243902439024	A	C	5	-13.5	0.8823142378873507	0.9998088554161132
000770	164	0.2134146341463414	0.2865853658536585	0.2073170731707317	0.2926829268292683	0.4939024390243902	A	T	4	-16.6	1.3491073645064926	0.9977793572295516
000771	164	0.2195121951219512	0.2134146341463414	0.274390243902439	0.2926829268292683	0.4878048780487805	A	T	4	-17.5	1.1040999508804084	0.9973985127024614
000772	164	0.2682926829268293	0.2926829268292683	0.2134146341463414	0.2256097560975609	0.5060975609756098	A	G	5	-13.2	1.0852636640136115	1.0047118382890985
000773	164	0.2560975609756097	0.3048780487804878	0.1768292682926829	0.2621951219512195	0.4817073170731707	A	G	4	-14.5	1.217079552471806	0.9961905438636456
000774	164	0.2682926829268293	0.25	0.2378048780487804	0.2439024390243902	0.4878048780487805	A	A	5	-22.2	1.2371405344197122	1.0047246945238617
000775	164	0.2621951219512195	0.1951219512195122	0.3109756097560975	0.2317073170731707	0.5060975609756098	A	A	5	-19.2	0.7500111427773206	1.0045483955597931
000776	164	0.3475609756097561	0.2073170731707317	0.2865853658536585	0.1585365853658536	0.4939024390243902	A	A	4	-10.5	0.3834453815099142	0.9994041343038352
000777	164	0.2256097560975609	0.25	0.2804878048780488	0.2439024390243902	0.5304878048780488	A	G	3	-23.2	1.058313397814485	0.998430187436228
000778	164	0.2012195121951219	0.2439024390243902	0.25	0.3048780487804878	0.4939024390243902	A	T	4	-21.6	0.709558181624757	1.0010294665233703
000779	164	0.2621951219512195	0.25	0.2256097560975609	0.2621951219512195	0.4756097560975609	A	C	4	-16.3	1.1793048733504317	1.001694369726166
000780	164	0.2621951219512195	0.2073170731707317	0.2439024390243902	0.2865853658536585	0.4512195121951219	A	T	3	-16.8	0.8952334215677873	0.9994567493759337
000781	164	0.2439024390243902	0.2560975609756097	0.2560975609756097	0.2439024390243902	0.5121951219512195	A	C	4	-15.1	1.1731947734947636	0.9931291315224174
000782	164	0.2378048780487804	0.2621951219512195	0.2621951219512195	0.2378048780487804	0.524390243902439	A	G	4	-23.0	1.3735591037881982	0.992867263473702
000783	164	0.2378048780487804	0.2439024390243902	0.2560975609756097	0.2621951219512195	0.5	A	A	3	-12.7	0.7844715293923366	1.0020462174718376
000784	164	0.2926829268292683	0.3109756097560975	0.1341463414634146	0.2621951219512195	0.4451219512195122	A	C	4	-6.4	0.6446279952009861	1.0018651191827872
000785	164	0.2317073170731707	0.2378048780487804	0.25	0.2804878048780488	0.4878048780487805	A	G	3	-12.2	0.6159621945939756	0.9966771074669728
000786	164	0.2256097560975609	0.2317073170731707	0.2621951219512195	0.2804878048780488	0.4939024390243902	A	C	4	-18.0	1.3047077656770385	1.0004975976785049
000787	164	0.1951219512195122	0.2621951219512195	0.25	0.2926829268292683	0.5121951219512195	A	G	5	-18.8	1.1012898008196987	1.00112059701663
000788	164	0.2865853658536585	0.2317073170731707	0.2256097560975609	0.2560975609756097	0.4573170731707317	A	A	4	-11.8	0.9023747435277116	1.0002252792430073
000789	164	0.2317073170731707	0.2621951219512195	0.2621951219512195	0.2439024390243902	0.524390243902439	A	T	4	-22.0	0.8240881932697325	1.003411977240131
000790	164	0.2073170731707317	0.2439024390243902	0.2378048780487804	0.3109756097560975	0.4817073170731707	A	C	4	-12.0	1.6464000049923757	0.999999795923848
000791	164	0.2195121951219512	0.2682926829268293	0.2195121951219512	0.2926829268292683	0.4878048780487805	A	G	4	-12.2	1.1556266357693818	1.001052552355933
000792	164	0.274390243902439	0.2682926829268293	0.2378048780487804	0.2195121951219512	0.5060975609756098	A	A	4	-13.2	1.028672552404966	0.999098114478927
000793	164	0.2621951219512195	0.274390243902439	0.1951219512195122	0.2682926829268293	0.4695121951219512	A	A	3	-13.6	1.332603817502108	0.988715602560262
000794	164	0.2560975609756097	0.2195121951219512	0.2682926829268293	0.2560975609756097	0.4878048780487805	A	A	5	-13.1	0.7689425975982249	1.0052357332764474
000795	164	0.3231707317073171	0.2378048780487804	0.2560975609756097	0.1829268292682926	0.4939024390243902	A	C	4	-15.6	0.8097726741976491	1.001227453227732
000796	164	0.2378048780487804	0.2256097560975609	0.3292682926829268	0.2073170731707317	0.5548780487804879	A	C	5	-17.2	0.7922288863820689	0.9960341849674426
000797	164	0.2804878048780488	0.25	0.2134146341463414	0.2560975609756097	0.4634146341463415	A	T	4	-16.0	0.7028088276298353	0.9929885202075972
000798	164	0.25	0.274390243902439	0.2378048780487804	0.2378048780487804	0.5121951219512195	A	C	4	-17.9	1.4639990676437198	1.0028133334751876
000799	164	0.2378048780487804	0.2256097560975609	0.2682926829268293	0.2682926829268293	0.4939024390243902	A	G	4	-19.0	0.8154344360280653	0.9979928220342186
000800	164	0.2195121951219512	0.2378048780487804	0.3109756097560975	0.2317073170731707	0.5487804878048781	A	A	4	-20.9	0.7636110058103031	1.0001460678751626
000801	164	0.274390243902439	0.2439024390243902	0.2012195121951219	0.2804878048780488	0.4451219512195122	A	G	4	-16.0	0.972109892811718	1.0014162430623206
000802	164	0.2682926829268293	0.2317073170731707	0.25	0.25	0.4817073170731707	A	G	4	-12.0	0.875858362281131	1.0002442317525817
000803	164	0.3048780487804878	0.2195121951219512	0.2804878048780488	0.1951219512195122	0.5	A	T	4	-16.7	0.9607912922758164	0.9956694992150984
000804	164	0.25	0.2682926829268293	0.2560975609756097	0.2256097560975609	0.524390243902439	A	G	3	-17.1	1.0626587707510544	1.0037167703595575
000805	164	0.2865853658536585	0.2865853658536585	0.1768292682926829	0.25	0.4634146341463415	A	C	3	-12.3	0.8357056232914829	1.0028269856068508
000806	164	0.2560975609756097	0.2134146341463414	0.2439024390243902	0.2865853658536585	0.4573170731707317	A	A	3	-16.7	0.7588207000559574	1.005514251156089
000807	164	0.2439024390243902	0.2621951219512195	0.2378048780487804	0.2560975609756097	0.5	A	A	4	-18.4	0.8515985986419428	1.000061492142461
000808	164	0.2439024390243902	0.2256097560975609	0.2560975609756097	0.274390243902439	0.4817073170731707	A	T	4	-14.5	1.0599859194584442	0.9912686097123652
000809	164	0.2378048780487804	0.2439024390243902	0.298780487804878	0.2195121951219512	0.5426829268292683	A	G	4	-21.5	1.2119958074126695	1.002196569179257
000810	164	0.298780487804878	0.2256097560975609	0.2804878048780488	0.1951219512195122	0.5060975609756098	A	G	3	-15.0	0.7224131678419485	1.004960590327022
000811	164	0.2195121951219512	0.2073170731707317	0.3170731707317073	0.2560975609756097	0.524390243902439	A	T	4	-18.2	0.9910486616354852	0.9998197326688903
000812	164	0.2621951219512195	0.25	0.2560975609756097	0.2317073170731707	0.5060975609756098	A	G	4	-17.4	1.260583627751085	0.9998599431057787
000813	164	0.3170731707317073	0.1951219512195122	0.2926829268292683	0.1951219512195122	0.4878048780487805	A	A	4	-18.1	0.8274709668247591	0.9983047690480084
000814	164	0.2378048780487804	0.274390243902439	0.2256097560975609	0.2621951219512195	0.5	A	A	4	-12.2	0.7801308484186835	1.0007774165042955
000815	164	0.2560975609756097	0.274390243902439	0.2073170731707317	0.2621951219512195	0.4817073170731707	A	A	4	-24.5	1.3012053843822482	0.9994909560292088
000816	164	0.2012195121951219	0.274390243902439	0.2317073170731707	0.2926829268292683	0.5060975609756098	A	C	4	-23.9	0.1669645431572686	1.0008646483579082
000817	164	0.2865853658536585	0.2865853658536585	0.1829268292682926	0.2439024390243902	0.4695121951219512	A	G	5	-11.1	1.2576363527035948	1.0000354149400073
000818	164	0.2682926829268293	0.2621951219512195	0.2134146341463414	0.2560975609756097	0.4756097560975609	A	T	4	-13.7	1.166353940109928	0.9980530788915988
000819	164	0.3048780487804878	0.1951219512195122	0.2926829268292683	0.2073170731707317	0.4878048780487805	A	A	3	-18.4	0.3232307168021961	0.9956648227376692
000820	164	0.2195121951219512	0.2865853658536585	0.2378048780487804	0.2560975609756097	0.524390243902439	A	G	5	-15.9	0.5925498904481531	1.005736946456859
000821	164	0.3048780487804878	0.2378048780487804	0.2560975609756097	0.2012195121951219	0.4939024390243902	A	C	3	-15.5	0.3903388452568956	0.9939516853689158
000822	164	0.274390243902439	0.2134146341463414	0.2621951219512195	0.25	0.4756097560975609	A	T	4	-16.0	0.6437329582070314	0.997891511530699
000823	164	0.2560975609756097	0.274390243902439	0.2378048780487804	0.2317073170731707	0.5121951219512195	A	T	4	-17.0	0.5134636498787015	0.9931175349247094
000824	164	0.2317073170731707	0.2439024390243902	0.2865853658536585	0.2378048780487804	0.5304878048780488	A	G	5	-17.0	0.987744218164906	1.0003703862579818
000825	164	0.25	0.2378048780487804	0.2621951219512195	0.25	0.5	A	A	4	-16.7	0.5289669148245595	0.9994919896639362
000826	164	0.3048780487804878	0.2804878048780488	0.2012195121951219	0.2134146341463414	0.4817073170731707	A	G	5	-11.0	1.0506430074199702	1.0036476729757895
000827	164	0.2682926829268293	0.2195121951219512	0.2317073170731707	0.2804878048780488	0.4512195121951219	A	A	3	-15.0	0.6414715554572683	1.0012799654307805
000828	164	0.2256097560975609	0.2317073170731707	0.2682926829268293	0.274390243902439	0.5	A	A	3	-19.2	1.514138182869751	1.0022547944852551
000829	164	0.2621951219512195	0.25	0.2134146341463414	0.274390243902439	0.4634146341463415	A	T	4	-13.9	0.8836685963049864	0.99295048951896
000830	164	0.274390243902439	0.274390243902439	0.2012195121951219	0.25	0.4756097560975609	A	A	4	-15.0	0.6702869882636935	0.9856948831539154
000831	164	0.2560975609756097	0.2134146341463414	0.2621951219512195	0.2682926829268293	0.4756097560975609	A	C	3	-15.1	0.8341617514069419	1.0025581344190977
000832	164	0.2682926829268293	0.2134146341463414	0.25	0.2682926829268293	0.4634146341463415	A	T	5	-14.6	0.7270238454767304	0.9953532306245176
000833	164	0.2073170731707317	0.2804878048780488	0.2073170731707317	0.3048780487804878	0.4878048780487805	A	C	5	-13.0	1.2624418660354964	1.0015456158890774
000834	164	0.274390243902439	0.1646341463414634	0.3170731707317073	0.2439024390243902	0.4817073170731707	A	G	5	-14.6	0.9496947001572787	0.9982091061382192
000835	164	0.2256097560975609	0.1951219512195122	0.298780487804878	0.2804878048780488	0.4939024390243902	A	G	4	-12.4	0.7861470857087735	0.9980956387855048
000836	164	0.2804878048780488	0.2073170731707317	0.274390243902439	0.2378048780487804	0.4817073170731707	A	C	4	-16.7	0.5689827124987206	0.9940882667589488
000837	164	0.1951219512195122	0.2804878048780488	0.2439024390243902	0.2804878048780488	0.524390243902439	A	A	4	-18.6	1.462050611460183	1.0055583697184565
000838	164	0.2195121951219512	0.2560975609756097	0.25	0.274390243902439	0.5060975609756098	A	C	4	-18.1	0.9978443731926584	1.0007033387976918
000839	164	0.2317073170731707	0.2865853658536585	0.2012195121951219	0.2804878048780488	0.4878048780487805	A	T	4	-11.8	1.0362730506877995	0.9980314846759344
000840	164	0.2378048780487804	0.2621951219512195	0.2195121951219512	0.2804878048780488	0.4817073170731707	A	T	4	-15.9	0.8404665691355251	0.9994957377766824
000841	164	0.25	0.2195121951219512	0.2560975609756097	0.274390243902439	0.4756097560975609	A	C	4	-9.3	0.954109235366406	1.002959001938986
000842	164	0.2682926829268293	0.2682926829268293	0.2439024390243902	0.2195121951219512	0.5121951219512195	A	A	5	-17.6	1.4322591990146565	1.0027585819901708
000843	164	0.2682926829268293	0.2439024390243902	0.2256097560975609	0.2621951219512195	0.4695121951219512	A	C	5	-15.9	1.1793747027340078	0.997282876297078
000844	164	0.2926829268292683	0.2560975609756097	0.2073170731707317	0.2439024390243902	0.4634146341463415	A	G	5	-16.5	0.4972259973681663	0.9968239973470504
000845	164	0.2560975609756097	0.2378048780487804	0.2621951219512195	0.2439024390243902	0.5	A	C	4	-15.7	0.993905286695509	0.9932942268366692
000846	164	0.2134146341463414	0.2439024390243902	0.2439024390243902	0.298780487804878	0.4878048780487805	A	G	5	-14.6	1.390478007741067	0.99757902018304
000847	164	0.298780487804878	0.1951219512195122	0.2682926829268293	0.2378048780487804	0.4634146341463415	A	A	4	-19.2	0.3018987401128425	1.0135753458928909
000848	164	0.2439024390243902	0.2256097560975609	0.2378048780487804	0.2926829268292683	0.4634146341463415	A	T	4	-13.5	0.9717286723868094	0.999747589403626
000849	164	0.2073170731707317	0.2134146341463414	0.2682926829268293	0.3109756097560975	0.4817073170731707	A	G	3	-17.7	1.383679899954751	1.003370011778193
000850	164	0.2439024390243902	0.2439024390243902	0.2012195121951219	0.3109756097560975	0.4451219512195122	A	T	4	-14.6	0.6062864831266255	0.997136853673465
000851	164	0.2378048780487804	0.2865853658536585	0.2317073170731707	0.2439024390243902	0.5182926829268293	A	C	4	-14.2	0.88526008389401	0.9982125441309304
000852	164	0.2439024390243902	0.2439024390243902	0.2378048780487804	0.274390243902439	0.4817073170731707	A	G	4	-10.9	1.0835271489123872	1.0027114717614396
000853	164	0.2926829268292683	0.2378048780487804	0.2378048780487804	0.2317073170731707	0.4756097560975609	A	G	4	-15.6	1.0559440553131034	0.9974104955344774
000854	164	0.2682926829268293	0.2439024390243902	0.274390243902439	0.2134146341463414	0.5182926829268293	A	C	5	-27.0	0.1552355416330155	0.991341161445952
000855	164	0.2682926829268293	0.25	0.25	0.2317073170731707	0.5	A	A	3	-22.1	0.6987636754891084	1.004081731986857
000856	164	0.2012195121951219	0.2560975609756097	0.2560975609756097	0.2865853658536585	0.5121951219512195	A	G	4	-15.9	1.6090677531566755	1.0019290356070134
000857	164	0.2256097560975609	0.2926829268292683	0.1951219512195122	0.2865853658536585	0.4878048780487805	A	C	4	-11.1	2.1102396523287705	1.0026889789776765
000858	164	0.2256097560975609	0.2439024390243902	0.25	0.2804878048780488	0.4939024390243902	A	T	4	-11.3	1.2777182181107076	0.9985157286632436
000859	164	0.1951219512195122	0.2621951219512195	0.2317073170731707	0.3109756097560975	0.4939024390243902	A	G	4	-17.0	0.516103985129227	0.9976928777615438
000860	164	0.25	0.2378048780487804	0.2621951219512195	0.25	0.5	A	C	4	-14.4	1.0671272648915169	1.0051317948933665
000861	164	0.2682926829268293	0.2560975609756097	0.2378048780487804	0.2378048780487804	0.4939024390243902	A	A	5	-19.9	1.0022948401689649	0.9951718008833356
000862	164	0.274390243902439	0.2012195121951219	0.2804878048780488	0.2439024390243902	0.4817073170731707	A	G	4	-15.0	0.7362002359928377	0.9989576492690576
000863	164	0.2804878048780488	0.2073170731707317	0.3048780487804878	0.2073170731707317	0.5121951219512195	A	T	4	-20.4	0.8832644496451916	1.0033536764796422
000864	164	0.2926829268292683	0.274390243902439	0.2256097560975609	0.2073170731707317	0.5	A	A	4	-13.7	0.9796745192246415	1.0008477749545512
000865	164	0.2317073170731707	0.2804878048780488	0.1829268292682926	0.3048780487804878	0.4634146341463415	A	G	5	-10.6	1.1964467716412608	0.999317277947918
000866	164	0.1890243902439024	0.2621951219512195	0.2560975609756097	0.2926829268292683	0.5182926829268293	A	T	4	-14.6	1.55649648088165	1.0007851887771912
000867	164	0.2378048780487804	0.25	0.25	0.2621951219512195	0.5	A	C	4	-16.0	1.061502165178905	1.0038717705150948
000868	164	0.25	0.2256097560975609	0.2682926829268293	0.2560975609756097	0.4939024390243902	A	G	5	-13.6	1.5510635408833584	0.9942872074577516
000869	164	0.2621951219512195	0.2865853658536585	0.1951219512195122	0.2560975609756097	0.4817073170731707	A	C	5	-15.8	0.9667921066342008	0.9987257924696916
000870	164	0.2195121951219512	0.2439024390243902	0.2560975609756097	0.2804878048780488	0.5	A	A	3	-14.3	1.011689368844647	1.0036616298491137
000871	164	0.1829268292682926	0.2682926829268293	0.2560975609756097	0.2926829268292683	0.524390243902439	A	C	4	-13.7	1.1820791462184812	1.0031357092198818
000872	164	0.2317073170731707	0.2256097560975609	0.2682926829268293	0.274390243902439	0.4939024390243902	A	A	4	-16.4	1.2570537982868009	1.0022879151160462
000873	164	0.2012195121951219	0.3109756097560975	0.1890243902439024	0.298780487804878	0.5	A	C	5	-13.3	1.39871232428637	0.9945606095266758
000874	164	0.2926829268292683	0.2682926829268293	0.2012195121951219	0.2378048780487804	0.4695121951219512	A	G	3	-12.1	0.9338667846304542	0.9957265310099956
000875	164	0.274390243902439	0.2926829268292683	0.2195121951219512	0.2134146341463414	0.5121951219512195	A	A	4	-13.2	0.922419227512538	1.0026863333371798
000876	164	0.1951219512195122	0.2804878048780488	0.2621951219512195	0.2621951219512195	0.5426829268292683	A	A	5	-18.6	1.5493501501460751	0.9945054386100746
000877	164	0.2621951219512195	0.1951219512195122	0.2804878048780488	0.2621951219512195	0.4756097560975609	A	T	3	-18.7	0.8233616912350759	0.999003179629077
000878	164	0.25	0.2865853658536585	0.1951219512195122	0.2682926829268293	0.4817073170731707	A	A	4	-15.6	1.3716294032232526	1.002099983904559
000879	164	0.2621951219512195	0.2560975609756097	0.2560975609756097	0.2256097560975609	0.5121951219512195	A	T	3	-17.3	0.987628997141776	1.0050554482247829
000880	164	0.2378048780487804	0.2439024390243902	0.25	0.2682926829268293	0.4939024390243902	A	T	3	-15.9	0.9793324168160098	0.9955717348589423
000881	164	0.274390243902439	0.2256097560975609	0.2317073170731707	0.2682926829268293	0.4573170731707317	A	C	4	-15.7	0.7056365938273007	1.0032370539361208
000882	164	0.2560975609756097	0.2073170731707317	0.25	0.2865853658536585	0.4573170731707317	A	A	5	-17.4	0.8834378222543056	1.003268709599516
000883	164	0.2317073170731707	0.1951219512195122	0.2621951219512195	0.3109756097560975	0.4573170731707317	A	T	4	-15.4	1.1144634369340671	1.0021503508373035
000884	164	0.2073170731707317	0.2317073170731707	0.2926829268292683	0.2682926829268293	0.524390243902439	A	T	4	-15.3	1.2824139936079015	1.0023051488654435
000885	164	0.2439024390243902	0.2195121951219512	0.2560975609756097	0.2804878048780488	0.4756097560975609	A	A	5	-16.8	0.977180097014917	1.0016525550226902
000886	164	0.25	0.2560975609756097	0.2560975609756097	0.2378048780487804	0.5121951219512195	A	T	4	-16.7	0.5471940230670094	0.9908513707515392
000887	164	0.2134146341463414	0.2621951219512195	0.2195121951219512	0.3048780487804878	0.4817073170731707	A	C	5	-14.9	0.4692650605142489	0.9915311518201024
000888	164	0.2804878048780488	0.2621951219512195	0.2317073170731707	0.2256097560975609	0.4939024390243902	A	A	4	-15.4	0.6985161880973256	1.0019847325866291
000889	164	0.2865853658536585	0.2134146341463414	0.2804878048780488	0.2195121951219512	0.4939024390243902	A	C	5	-13.8	0.7288626516660246	1.0002539600724498
000890	164	0.2682926829268293	0.25	0.2256097560975609	0.2560975609756097	0.4756097560975609	A	C	4	-18.5	0.7927783834756376	1.0002103355288954
000891	164	0.2804878048780488	0.2317073170731707	0.2682926829268293	0.2195121951219512	0.5	A	G	5	-24.0	1.363083962015527	0.9950396137892152
000892	164	0.298780487804878	0.2560975609756097	0.2134146341463414	0.2317073170731707	0.4695121951219512	A	A	5	-10.4	0.9911140646668672	1.0012399172537931
000893	164	0.3109756097560975	0.2256097560975609	0.2256097560975609	0.2378048780487804	0.4512195121951219	A	T	3	-16.3	0.9351510107961428	0.9976779971742258
000894	164	0.2560975609756097	0.2195121951219512	0.2560975609756097	0.2682926829268293	0.4756097560975609	A	C	3	-15.8	0.7057884511052012	0.9955315981088912
000895	164	0.2195121951219512	0.2682926829268293	0.2256097560975609	0.2865853658536585	0.4939024390243902	A	G	3	-13.0	1.1648630815205228	1.0001511976884203
000896	164	0.2621951219512195	0.2621951219512195	0.2073170731707317	0.2682926829268293	0.4695121951219512	A	G	5	-15.5	0.8743089554439665	1.0009252211844928
000897	164	0.2439024390243902	0.2926829268292683	0.2378048780487804	0.2256097560975609	0.5304878048780488	A	A	5	-14.9	0.8300481385917576	0.9975828617698212
000898	164	0.2621951219512195	0.2439024390243902	0.2378048780487804	0.2560975609756097	0.4817073170731707	A	C	3	-15.6	1.107649815097812	0.9974916253902042
000899	164	0.274390243902439	0.2256097560975609	0.3109756097560975	0.1890243902439024	0.5365853658536586	A	G	4	-18.0	0.8314407909072434	0.9958183496496308
000900	164	0.2560975609756097	0.2439024390243902	0.2256097560975609	0.274390243902439	0.4695121951219512	A	A	3	-15.0	1.2189140286939273	1.0014875112974495
000901	164	0.2621951219512195	0.298780487804878	0.2317073170731707	0.2073170731707317	0.5304878048780488	A	C	4	-19.0	1.4091927018594217	1.0012800434449125
000902	164	0.2256097560975609	0.2073170731707317	0.2560975609756097	0.3109756097560975	0.4634146341463415	A	C	5	-13.1	0.1972075700086893	1.001926819822214
000903	164	0.25	0.2560975609756097	0.2439024390243902	0.25	0.5	A	G	4	-15.7	1.818550536910208	0.9978717380217996
000904	164	0.1890243902439024	0.2926829268292683	0.2621951219512195	0.2560975609756097	0.5548780487804879	A	C	5	-23.7	2.4198301054980758	0.9973542747771156
000905	164	0.2439024390243902	0.2865853658536585	0.2195121951219512	0.25	0.5060975609756098	A	T	4	-18.3	1.1199841371531276	0.9979006187255146
000906	164	0.2621951219512195	0.2317073170731707	0.2560975609756097	0.25	0.4878048780487805	A	G	4	-14.3	0.7248084117921769	1.0028510544833695
000907	164	0.2865853658536585	0.1829268292682926	0.2682926829268293	0.2621951219512195	0.4512195121951219	A	A	5	-8.9	0.978400655114096	0.9920458758718944
000908	164	0.2621951219512195	0.274390243902439	0.1951219512195122	0.2682926829268293	0.4695121951219512	A	G	4	-16.7	0.999394412319581	1.0020772824141806
000909	164	0.2317073170731707	0.2682926829268293	0.274390243902439	0.2256097560975609	0.5426829268292683	A	T	4	-21.6	1.333367451151272	0.9992281111085556
000910	164	0.2560975609756097	0.2134146341463414	0.2804878048780488	0.25	0.4939024390243902	A	C	4	-30.1	1.3560153351696709	1.00376088571984
000911	164	0.2439024390243902	0.1768292682926829	0.2926829268292683	0.2865853658536585	0.4695121951219512	A	T	4	-14.3	0.9380435210863848	0.9995296992867708
000912	164	0.2378048780487804	0.2682926829268293	0.2560975609756097	0.2378048780487804	0.524390243902439	A	C	5	-16.9	1.0920576007512752	0.9999323433316928
000913	164	0.2256097560975609	0.2134146341463414	0.2926829268292683	0.2682926829268293	0.5060975609756098	A	G	4	-22.0	1.6374075068202534	1.0003732477574256
000914	164	0.1951219512195122	0.2682926829268293	0.2439024390243902	0.2926829268292683	0.5121951219512195	A	C	5	-12.2	0.5569723498308934	1.0073402552239692
000915	164	0.2073170731707317	0.2439024390243902	0.274390243902439	0.274390243902439	0.5182926829268293	A	T	3	-21.5	0.5409583908293286	0.9995207826678576
000916	164	0.2682926829268293	0.2134146341463414	0.2439024390243902	0.274390243902439	0.4573170731707317	A	C	4	-9.5	0.9696473984162997	1.0060575433320595
000917	164	0.274390243902439	0.2317073170731707	0.274390243902439	0.2195121951219512	0.5060975609756098	A	G	4	-16.9	0.8230357121103608	1.0022502654395715
000918	164	0.2560975609756097	0.2926829268292683	0.1829268292682926	0.2682926829268293	0.4756097560975609	A	T	4	-14.7	1.301825790846437	1.0006007869337843
000919	164	0.2256097560975609	0.2317073170731707	0.25	0.2926829268292683	0.4817073170731707	A	A	4	-11.0	1.18782579469784	0.9962153942380249
000920	164	0.2195121951219512	0.2804878048780488	0.2560975609756097	0.2439024390243902	0.5365853658536586	A	A	3	-19.0	0.8785613935736866	0.99826816967526
000921	164	0.2195121951219512	0.25	0.25	0.2804878048780488	0.5	A	G	4	-19.4	1.4434885740653285	0.9990937581069774
000922	164	0.2682926829268293	0.2134146341463414	0.2560975609756097	0.2621951219512195	0.4695121951219512	A	G	4	-18.2	1.2154889991690152	0.9968896781712356
000923	164	0.1585365853658536	0.298780487804878	0.2560975609756097	0.2865853658536585	0.5548780487804879	A	A	4	-17.5	2.397225302878152	1.000447171447867
000924	164	0.2073170731707317	0.2804878048780488	0.2378048780487804	0.274390243902439	0.5182926829268293	A	G	4	-15.6	1.6507942116684864	0.9978620926270824
000925	164	0.274390243902439	0.2134146341463414	0.274390243902439	0.2378048780487804	0.4878048780487805	A	C	5	-15.3	0.7956967114271843	0.9960638780563724
000926	164	0.2865853658536585	0.274390243902439	0.1890243902439024	0.25	0.4634146341463415	A	A	4	-15.1	0.7227757552784451	0.9987287922257504
000927	164	0.274390243902439	0.2256097560975609	0.2317073170731707	0.2682926829268293	0.4573170731707317	A	C	3	-13.2	0.6549044987812003	0.9985532614883204
000928	164	0.2621951219512195	0.2682926829268293	0.2378048780487804	0.2317073170731707	0.5060975609756098	A	T	4	-17.1	0.8721511641476136	0.998508691516914
000929	164	0.298780487804878	0.25	0.2439024390243902	0.2073170731707317	0.4939024390243902	A	G	4	-14.4	0.5654722064639309	0.9997404460868716
000930	164	0.3231707317073171	0.25	0.2195121951219512	0.2073170731707317	0.4695121951219512	A	G	4	-19.2	0.7969363666335609	0.9993264160599282
000931	164	0.2073170731707317	0.2012195121951219	0.3048780487804878	0.2865853658536585	0.5060975609756098	A	A	5	-14.7	0.9437978402325442	1.0031237147668808
000932	164	0.2256097560975609	0.25	0.2865853658536585	0.2378048780487804	0.5365853658536586	A	C	5	-20.4	1.1440035434400828	0.9998111188870026
000933	164	0.2804878048780488	0.2134146341463414	0.2804878048780488	0.2256097560975609	0.4939024390243902	A	C	4	-11.1	0.9072591059576542	0.9928014535648932
000934	164	0.2439024390243902	0.2012195121951219	0.2926829268292683	0.2621951219512195	0.4939024390243902	A	C	3	-18.2	1.2254086866544924	1.0008141224161275
000935	164	0.2073170731707317	0.3048780487804878	0.2317073170731707	0.2560975609756097	0.5365853658536586	A	G	4	-18.4	0.3672188940915513	0.9889088024306234
000936	164	0.2317073170731707	0.2317073170731707	0.2865853658536585	0.25	0.5182926829268293	A	C	4	-14.5	0.8907941626622876	0.9991208255717444
000937	164	0.2256097560975609	0.2804878048780488	0.25	0.2439024390243902	0.5304878048780488	A	C	5	-28.8	0.2822680732223697	0.9932018893672824
000938	164	0.25	0.2195121951219512	0.2378048780487804	0.2926829268292683	0.4573170731707317	A	A	5	-14.6	1.006900208352371	1.0024817967062465
000939	164	0.2439024390243902	0.2378048780487804	0.2073170731707317	0.3109756097560975	0.4451219512195122	A	G	4	-12.4	0.6723380506935454	1.0032255715509244
000940	164	0.2073170731707317	0.2865853658536585	0.2621951219512195	0.2439024390243902	0.5487804878048781	A	G	5	-22.8	1.056714272915041	0.99994789601394
000941	164	0.2621951219512195	0.2195121951219512	0.25	0.2682926829268293	0.4695121951219512	A	C	4	-24.2	1.1852420858689086	1.000427411437221
000942	164	0.3109756097560975	0.2560975609756097	0.2134146341463414	0.2195121951219512	0.4695121951219512	A	T	5	-14.5	1.108413632733486	0.9993393183597098
000943	164	0.2439024390243902	0.2560975609756097	0.2439024390243902	0.2560975609756097	0.5	A	T	4	-10.5	1.0778885563259482	1.0040851958595156
000944	164	0.2378048780487804	0.2256097560975609	0.2195121951219512	0.3170731707317073	0.4451219512195122	A	G	5	-7.6	1.256093819559741	0.9989645073033586
000945	164	0.2560975609756097	0.2378048780487804	0.2317073170731707	0.274390243902439	0.4695121951219512	A	G	4	-9.8	1.214999622165879	0.9989983463769588
000946	164	0.2560975609756097	0.1951219512195122	0.2378048780487804	0.3109756097560975	0.4329268292682927	A	G	5	-15.6	0.9412565869935494	0.9985312786453324
000947	164	0.2012195121951219	0.2804878048780488	0.274390243902439	0.2439024390243902	0.5548780487804879	A	G	4	-14.4	1.331742390516402	1.0002050682831336
000948	164	0.2195121951219512	0.2926829268292683	0.2317073170731707	0.2560975609756097	0.524390243902439	A	C	4	-16.8	1.050399519840714	0.9999157441344028
000949	164	0.2134146341463414	0.2195121951219512	0.3048780487804878	0.2621951219512195	0.524390243902439	A	A	4	-17.8	1.107473833206845	0.9974036052192374
000950	164	0.2621951219512195	0.274390243902439	0.2012195121951219	0.2621951219512195	0.4756097560975609	A	G	3	-14.9	1.2134025571098062	1.002323188529766
000951	164	0.2012195121951219	0.2073170731707317	0.2865853658536585	0.3048780487804878	0.4939024390243902	A	G	5	-14.8	1.2403595422978897	1.0019684849650154
000952	164	0.2621951219512195	0.2621951219512195	0.2378048780487804	0.2378048780487804	0.5	A	G	4	-21.6	0.8675375400861246	0.9987265943909138
000953	164	0.2865853658536585	0.2317073170731707	0.2195121951219512	0.2621951219512195	0.4512195121951219	A	G	4	-20.2	0.856365805805386	0.9998624389341244
000954	164	0.2804878048780488	0.2621951219512195	0.1829268292682926	0.274390243902439	0.4451219512195122	A	A	4	-15.2	0.0270593007567453	1.0007433706834654
000955	164	0.2439024390243902	0.25	0.2439024390243902	0.2621951219512195	0.4939024390243902	A	T	4	-13.6	1.169488475093745	0.995207874687273
000956	164	0.1951219512195122	0.2560975609756097	0.2865853658536585	0.2621951219512195	0.5426829268292683	A	G	5	-26.6	1.6980107786220575	0.9991064764325264
000957	164	0.3048780487804878	0.2317073170731707	0.2256097560975609	0.2378048780487804	0.4573170731707317	A	T	5	-18.3	0.7664049453725438	0.9944798303046206
000958	164	0.2682926829268293	0.2073170731707317	0.2560975609756097	0.2682926829268293	0.4634146341463415	A	A	4	-15.9	0.580776146729096	1.000895396306425
000959	164	0.2682926829268293	0.2378048780487804	0.2317073170731707	0.2621951219512195	0.4695121951219512	A	C	3	-10.3	1.3171095304350318	0.9972119124758578
000960	164	0.2073170731707317	0.2621951219512195	0.2560975609756097	0.274390243902439	0.5182926829268293	A	A	4	-14.4	0.867658907275917	0.999254527764886
000961	164	0.2195121951219512	0.2378048780487804	0.274390243902439	0.2682926829268293	0.5121951219512195	A	A	5	-18.8	1.4689329381646838	0.996138421249136
000962	164	0.2073170731707317	0.25	0.25	0.2926829268292683	0.5	A	A	5	-14.7	1.7028174871777708	0.9972058540947132
000963	164	0.2195121951219512	0.2926829268292683	0.2256097560975609	0.2621951219512195	0.5182926829268293	A	G	4	-18.4	1.1660820133839578	1.0026322291017158
000964	164	0.2317073170731707	0.2073170731707317	0.3170731707317073	0.2439024390243902	0.524390243902439	A	A	2	-17.4	0.8759101317937588	0.9970175410136866
000965	164	0.2621951219512195	0.2439024390243902	0.2804878048780488	0.2134146341463414	0.524390243902439	A	G	4	-16.6	1.0220610431281048	1.001163930422508
000966	164	0.2378048780487804	0.2012195121951219	0.2804878048780488	0.2804878048780488	0.4817073170731707	A	T	5	-17.4	0.5676828641517334	0.9984296872243098
000967	164	0.2012195121951219	0.25	0.2621951219512195	0.2865853658536585	0.5121951219512195	A	A	4	-21.5	1.6079311126260596	1.002166472144753
000968	164	0.2256097560975609	0.2378048780487804	0.2560975609756097	0.2804878048780488	0.4939024390243902	A	T	4	-13.1	0.859343104234912	0.9932784573070942
000969	164	0.2560975609756097	0.2012195121951219	0.3353658536585366	0.2073170731707317	0.5365853658536586	A	T	4	-16.2	0.8892400100953516	0.9942267600256172
000970	164	0.2560975609756097	0.2256097560975609	0.2317073170731707	0.2865853658536585	0.4573170731707317	A	T	4	-12.9	1.0414796065778733	0.9975965918383786
000971	164	0.2378048780487804	0.2560975609756097	0.2317073170731707	0.274390243902439	0.4878048780487805	A	C	4	-12.1	1.2794853993323871	1.0041949364260057
000972	164	0.2134146341463414	0.2865853658536585	0.2560975609756097	0.2439024390243902	0.5426829268292683	A	G	4	-22.4	2.1645568313039445	1.0001443131952208
000973	164	0.2073170731707317	0.2926829268292683	0.25	0.25	0.5426829268292683	A	C	4	-21.5	1.5533979274776666	0.9991842145134432
000974	164	0.2865853658536585	0.2256097560975609	0.2073170731707317	0.2804878048780488	0.4329268292682927	A	G	4	-12.2	0.2773098016684616	1.0029996399467975
000975	164	0.2134146341463414	0.3048780487804878	0.1829268292682926	0.298780487804878	0.4878048780487805	A	C	4	-10.3	1.3768248961630856	1.0014146985015389
000976	164	0.274390243902439	0.2195121951219512	0.2621951219512195	0.2439024390243902	0.4817073170731707	A	A	4	-18.9	1.3207999167559508	0.9880362284186912
000977	164	0.2378048780487804	0.1646341463414634	0.3109756097560975	0.2865853658536585	0.4756097560975609	A	G	5	-15.3	1.0791496143484844	1.001681022773004
000978	164	0.2682926829268293	0.2378048780487804	0.2865853658536585	0.2073170731707317	0.524390243902439	A	G	3	-18.5	0.8362554914938228	0.991345257254578
000979	164	0.2256097560975609	0.274390243902439	0.2012195121951219	0.298780487804878	0.4756097560975609	A	A	3	-12.6	1.0080474947110625	1.002574077879534
000980	164	0.2073170731707317	0.2926829268292683	0.2378048780487804	0.2621951219512195	0.5304878048780488	A	G	4	-14.2	0.4410458704433818	0.9890104258830154
000981	164	0.2439024390243902	0.2134146341463414	0.2682926829268293	0.274390243902439	0.4817073170731707	A	A	3	-9.3	0.2062145759020376	0.9853869522863048
000982	164	0.2560975609756097	0.298780487804878	0.2134146341463414	0.2317073170731707	0.5121951219512195	A	G	3	-13.0	1.1501560892394465	0.9983331955199196
000983	164	0.3475609756097561	0.2317073170731707	0.2256097560975609	0.1951219512195122	0.4573170731707317	A	C	5	-10.1	0.6778899052866926	1.0024620521197274
000984	164	0.25	0.2439024390243902	0.2378048780487804	0.2682926829268293	0.4817073170731707	A	C	4	-15.7	0.9290166099592736	0.9930867553062576
000985	164	0.2804878048780488	0.2560975609756097	0.2134146341463414	0.25	0.4695121951219512	A	C	3	-15.8	1.1089514736947774	1.0027305377586089
000986	164	0.2804878048780488	0.2682926829268293	0.1890243902439024	0.2621951219512195	0.4573170731707317	A	A	3	-9.5	0.9235964358215332	1.0026354122227996
000987	164	0.2682926829268293	0.2256097560975609	0.2378048780487804	0.2682926829268293	0.4634146341463415	A	T	4	-15.4	0.7339797427197626	0.9994570425481084
000988	164	0.2073170731707317	0.274390243902439	0.2256097560975609	0.2926829268292683	0.5	A	C	3	-16.7	1.2999190751805307	1.0033072225284194
000989	164	0.2134146341463414	0.2317073170731707	0.3048780487804878	0.25	0.5365853658536586	A	G	3	-19.1	1.4308955645733958	1.000353830622561
000990	164	0.2439024390243902	0.2256097560975609	0.25	0.2804878048780488	0.4756097560975609	A	G	4	-9.3	1.0190497843150437	0.9960313384445356
000991	164	0.298780487804878	0.2682926829268293	0.2195121951219512	0.2134146341463414	0.4878048780487805	A	T	4	-19.8	1.2093794264394653	0.9941176761605154
000992	164	0.2012195121951219	0.25	0.25	0.298780487804878	0.5	A	C	5	-21.0	1.615564695964701	0.9975866838455796
000993	164	0.3048780487804878	0.2073170731707317	0.2682926829268293	0.2195121951219512	0.4756097560975609	A	C	5	-13.6	0.7752214828778492	1.001551684593443
000994	164	0.2256097560975609	0.2317073170731707	0.3109756097560975	0.2317073170731707	0.5426829268292683	A	T	4	-19.2	1.2183939721466592	0.990794938549124
000995	164	0.25	0.2378048780487804	0.2317073170731707	0.2804878048780488	0.4695121951219512	A	A	3	-20.0	0.7844262934888794	0.9960108196073792
000996	164	0.2560975609756097	0.2378048780487804	0.2682926829268293	0.2378048780487804	0.5060975609756098	A	T	4	-16.9	0.8220595928343525	0.999779898855452
000997	164	0.2195121951219512	0.2682926829268293	0.25	0.2621951219512195	0.5182926829268293	A	A	5	-19.6	1.3413243708908495	0.9978267827119196
000998	164	0.2195121951219512	0.2682926829268293	0.2439024390243902	0.2682926829268293	0.5121951219512195	A	G	3	-13.7	1.5562743024431671	1.0007440605709168
000999	164	0.2865853658536585	0.298780487804878	0.2195121951219512	0.1951219512195122	0.5182926829268293	A	G	4	-11.5	0.9038167903483556	0.9993392825461052
001000	164	0.25	0.2926829268292683	0.1951219512195122	0.2621951219512195	0.4878048780487805	A	T	4	-8.8	0.8023024165231395	1.001720169412627
001001	164	0.3048780487804878	0.2256097560975609	0.2621951219512195	0.2073170731707317	0.4878048780487805	A	A	5	-22.8	0.8734442914095915	1.0020853443871238
001002	164	0.3902439024390244	0.2256097560975609	0.2073170731707317	0.1768292682926829	0.4329268292682927	A	G	4	-12.6	0.6626854624766771	1.0010496650788687
001003	164	0.2317073170731707	0.2134146341463414	0.2560975609756097	0.298780487804878	0.4695121951219512	A	C	4	-20.8	0.7696174764491424	0.9963264410511666
001004	164	0.2804878048780488	0.2926829268292683	0.1890243902439024	0.2378048780487804	0.4817073170731707	A	T	5	-13.6	1.066532994802972	1.0054400816883406
001005	164	0.2682926829268293	0.25	0.2195121951219512	0.2621951219512195	0.4695121951219512	A	C	4	-12.6	0.8801675783374061	0.9952456795511412
001006	164	0.25	0.25	0.2439024390243902	0.2560975609756097	0.4939024390243902	A	T	5	-12.1	0.3561669238603598	1.0004221718092376
001007	164	0.2560975609756097	0.25	0.2682926829268293	0.2256097560975609	0.5182926829268293	A	G	4	-14.9	0.7832871594162086	0.9993220998897702
001008	164	0.2926829268292683	0.2378048780487804	0.2317073170731707	0.2378048780487804	0.4695121951219512	A	C	4	-10.3	0.8862173521549054	0.9961384920260774
001009	164	0.2378048780487804	0.2195121951219512	0.2804878048780488	0.2621951219512195	0.5	A	T	5	-22.9	0.5885275439911017	0.9944828911360766
001010	164	0.274390243902439	0.2378048780487804	0.2621951219512195	0.2256097560975609	0.5	A	T	4	-19.2	0.6236684202230379	1.006108858793877
001011	164	0.2621951219512195	0.2865853658536585	0.2012195121951219	0.25	0.4878048780487805	A	A	4	-12.4	0.8909588835056368	1.00123481296183
001012	164	0.2560975609756097	0.2621951219512195	0.2439024390243902	0.2378048780487804	0.5060975609756098	A	A	4	-14.0	0.9029138492502672	0.997146727234983
001013	164	0.2439024390243902	0.2621951219512195	0.25	0.2439024390243902	0.5121951219512195	A	A	4	-16.8	1.2011119431771708	1.0004812391548417
001014	164	0.2682926829268293	0.2256097560975609	0.2560975609756097	0.25	0.4817073170731707	A	A	3	-16.5	1.229086643073953	1.0008888809386152
001015	164	0.2621951219512195	0.2317073170731707	0.2439024390243902	0.2621951219512195	0.4756097560975609	A	G	3	-15.6	0.5174265079865203	0.9954944774011026
001016	164	0.2256097560975609	0.298780487804878	0.2317073170731707	0.2439024390243902	0.5304878048780488	A	T	5	-21.3	1.2502181215701502	0.9959443368327876
001017	164	0.25	0.2560975609756097	0.2317073170731707	0.2621951219512195	0.4878048780487805	A	G	4	-15.9	1.1417236734371397	0.9960567286229997
001018	164	0.2682926829268293	0.2378048780487804	0.2195121951219512	0.274390243902439	0.4573170731707317	A	T	4	-12.8	1.1918712233050366	0.9969615772205408
001019	164	0.25	0.2621951219512195	0.2378048780487804	0.25	0.5	A	G	5	-18.2	1.4545046022211572	0.9978907116768224
001020	164	0.274390243902439	0.2804878048780488	0.2378048780487804	0.2073170731707317	0.5182926829268293	A	G	4	-16.5	1.1146461619268702	0.9989429635958278
001021	164	0.2621951219512195	0.2256097560975609	0.2317073170731707	0.2804878048780488	0.4573170731707317	A	A	4	-21.7	0.829976573385508	1.0012326414427937
001022	164	0.2560975609756097	0.2560975609756097	0.2560975609756097	0.2317073170731707	0.5121951219512195	A	T	5	-17.0	1.017240297652793	0.9987925478002831
001023	164	0.2378048780487804	0.2195121951219512	0.25	0.2926829268292683	0.4695121951219512	A	G	3	-10.2	1.3075798523601638	0.9996222161647113
001024	164	0.2317073170731707	0.2195121951219512	0.25	0.298780487804878	0.4695121951219512	A	C	4	-18.1	1.035457784725916	1.0001491842052317
001025	164	0.2865853658536585	0.2621951219512195	0.2439024390243902	0.2073170731707317	0.5060975609756098	A	A	4	-22.8	0.9631872190442996	0.9953820646361414
001026	164	0.2378048780487804	0.2621951219512195	0.2012195121951219	0.298780487804878	0.4634146341463415	A	T	4	-12.3	1.2528135305422397	1.0001626377681236
001027	164	0.25	0.2378048780487804	0.2682926829268293	0.2439024390243902	0.5060975609756098	A	T	4	-21.5	0.8102257285598994	0.9957506495677526
001028	164	0.2317073170731707	0.2439024390243902	0.2804878048780488	0.2439024390243902	0.524390243902439	A	G	4	-25.1	0.6403216412582676	0.996715423686402
001029	164	0.2621951219512195	0.298780487804878	0.1646341463414634	0.274390243902439	0.4634146341463415	A	C	3	-10.9	1.026991380626728	1.000652426137727
001030	164	0.2682926829268293	0.2682926829268293	0.2012195121951219	0.2621951219512195	0.4695121951219512	A	C	5	-17.5	1.4862490008228402	0.9935298174624116
001031	164	0.2865853658536585	0.274390243902439	0.2012195121951219	0.2378048780487804	0.4756097560975609	A	A	4	-15.2	0.9943654144440022	0.9991053699604802
001032	164	0.2560975609756097	0.2865853658536585	0.2012195121951219	0.2560975609756097	0.4878048780487805	A	G	3	-12.6	0.8954241791824809	1.002894765824581
001033	164	0.2317073170731707	0.3170731707317073	0.2012195121951219	0.25	0.5182926829268293	A	G	4	-11.7	1.8283397433925432	0.9966418490896444
001034	164	0.2926829268292683	0.2317073170731707	0.2439024390243902	0.2317073170731707	0.4756097560975609	A	G	3	-13.5	0.5309027825888907	0.985204978604778
001035	164	0.1646341463414634	0.2682926829268293	0.2682926829268293	0.298780487804878	0.5365853658536586	A	A	4	-14.3	1.176323376185022	1.0003116651117654
001036	164	0.25	0.2621951219512195	0.2012195121951219	0.2865853658536585	0.4634146341463415	A	C	4	-14.5	1.0064583039076005	0.9939474588546636
001037	164	0.2378048780487804	0.2195121951219512	0.2621951219512195	0.2804878048780488	0.4817073170731707	A	T	4	-15.1	0.4064092695815764	0.9938102323882664
001038	164	0.1890243902439024	0.2621951219512195	0.2926829268292683	0.2560975609756097	0.5548780487804879	A	A	5	-33.9	2.0074155122885	0.9967223425923524
001039	164	0.2317073170731707	0.2256097560975609	0.2317073170731707	0.3109756097560975	0.4573170731707317	A	A	3	-13.8	0.6054300297401248	1.002697374224924
001040	164	0.2439024390243902	0.2682926829268293	0.2317073170731707	0.2560975609756097	0.5	A	A	5	-17.9	1.1345814347346797	0.9981224167554889
001041	164	0.2621951219512195	0.2865853658536585	0.2317073170731707	0.2195121951219512	0.5182926829268293	A	G	5	-11.0	0.8212053592534782	0.9985572585980628
001042	164	0.2317073170731707	0.2439024390243902	0.2134146341463414	0.3109756097560975	0.4573170731707317	A	T	4	-12.3	1.105782173357375	0.9997535105069814
001043	164	0.1951219512195122	0.2621951219512195	0.274390243902439	0.2682926829268293	0.5365853658536586	A	A	5	-22.6	1.8832078491481303	1.0048644263881894
001044	164	0.2378048780487804	0.2439024390243902	0.2560975609756097	0.2621951219512195	0.5	A	C	5	-12.4	1.06733940137514	1.0016172999213095
001045	164	0.2804878048780488	0.25	0.2317073170731707	0.2378048780487804	0.4817073170731707	A	C	3	-16.5	1.0266713940906953	0.998989186208581
001046	164	0.2317073170731707	0.298780487804878	0.2012195121951219	0.2682926829268293	0.5	A	C	3	-11.7	1.278067338823102	1.0009106132363128
001047	164	0.2134146341463414	0.25	0.2439024390243902	0.2926829268292683	0.4939024390243902	A	A	5	-17.2	0.6196031567549767	0.9960000990705138
001048	164	0.2682926829268293	0.1890243902439024	0.25	0.2926829268292683	0.4390243902439024	A	A	4	-12.6	0.6620670668622249	0.9997616510867948
001049	164	0.2439024390243902	0.2378048780487804	0.2804878048780488	0.2378048780487804	0.5182926829268293	A	T	3	-20.5	1.0288642382026965	0.9978992522060028
001050	164	0.274390243902439	0.2682926829268293	0.1768292682926829	0.2804878048780488	0.4451219512195122	A	C	4	-12.6	0.8666407132837499	1.0028388545957196
001051	164	0.2560975609756097	0.2256097560975609	0.2560975609756097	0.2621951219512195	0.4817073170731707	A	C	4	-23.2	1.088779499744697	0.9989053439998876
001052	164	0.274390243902439	0.2804878048780488	0.1829268292682926	0.2621951219512195	0.4634146341463415	A	A	5	-10.4	1.0073439224324452	1.0091062482475694
001053	164	0.2439024390243902	0.2621951219512195	0.2195121951219512	0.274390243902439	0.4817073170731707	A	G	3	-16.4	1.3747243193365637	0.9987771041069404
001054	164	0.2560975609756097	0.2560975609756097	0.2439024390243902	0.2439024390243902	0.5	A	T	3	-18.0	1.0914290058815082	0.9997273924930176
001055	164	0.1890243902439024	0.2073170731707317	0.2926829268292683	0.3109756097560975	0.5	A	G	5	-18.6	1.3662364839602696	1.0036490091979555
001056	164	0.2926829268292683	0.2926829268292683	0.2073170731707317	0.2073170731707317	0.5	A	A	4	-18.2	1.1806295805158638	0.992937139292142
001057	164	0.2439024390243902	0.2256097560975609	0.2682926829268293	0.2621951219512195	0.4939024390243902	A	A	4	-20.4	1.2928638469470823	1.0014279355528382
001058	164	0.2134146341463414	0.2560975609756097	0.2195121951219512	0.3109756097560975	0.4756097560975609	A	T	3	-10.7	1.4431021502481742	0.9969361651942918
001059	164	0.274390243902439	0.2195121951219512	0.2134146341463414	0.2926829268292683	0.4329268292682927	A	C	3	-10.3	0.3598272030564748	0.997543580486718
001060	164	0.1951219512195122	0.2256097560975609	0.2621951219512195	0.3170731707317073	0.4878048780487805	A	T	4	-19.2	1.3458949704515502	1.0028590095187753
001061	164	0.1829268292682926	0.2865853658536585	0.2256097560975609	0.3048780487804878	0.5121951219512195	A	T	5	-16.9	1.9096751503786276	0.9985796168157038
001062	164	0.2378048780487804	0.3109756097560975	0.1829268292682926	0.2682926829268293	0.4939024390243902	A	C	5	-11.1	1.3030751934467102	1.000544946180414
001063	164	0.2317073170731707	0.2621951219512195	0.2317073170731707	0.274390243902439	0.4939024390243902	A	C	5	-17.2	1.4103963535881985	0.9990152066638518
001064	164	0.2378048780487804	0.274390243902439	0.1829268292682926	0.3048780487804878	0.4573170731707317	A	C	4	-13.8	1.1113821805841189	0.9978786794176836
001065	164	0.2439024390243902	0.25	0.2682926829268293	0.2378048780487804	0.5182926829268293	A	A	4	-17.0	1.0325650693966792	0.9981221013017024
001066	164	0.2195121951219512	0.2134146341463414	0.3048780487804878	0.2621951219512195	0.5182926829268293	A	A	4	-21.2	1.2102268425500542	0.996598844409483
001067	164	0.2621951219512195	0.2256097560975609	0.25	0.2621951219512195	0.4756097560975609	A	G	5	-16.0	0.5496136746235579	0.9972338310686788
001068	164	0.25	0.1829268292682926	0.2865853658536585	0.2804878048780488	0.4695121951219512	A	G	4	-17.6	1.305980242829457	0.9998843215014798
001069	164	0.2378048780487804	0.274390243902439	0.2256097560975609	0.2621951219512195	0.5	A	T	4	-17.2	1.0582150036255806	1.0003245965885292
001070	164	0.2378048780487804	0.2134146341463414	0.3170731707317073	0.2317073170731707	0.5304878048780488	A	T	5	-17.4	0.7659917159363293	0.9984804161542276
001071	164	0.2621951219512195	0.2195121951219512	0.2560975609756097	0.2621951219512195	0.4756097560975609	A	A	5	-18.5	0.7588461929662085	0.997972014362986
001072	164	0.2195121951219512	0.1951219512195122	0.2926829268292683	0.2926829268292683	0.4878048780487805	A	T	4	-14.1	0.7116729990795024	1.0002810750283315
001073	164	0.274390243902439	0.2560975609756097	0.2317073170731707	0.2378048780487804	0.4878048780487805	A	T	4	-16.2	0.9244606935660316	0.9960138732919464
001074	164	0.274390243902439	0.2073170731707317	0.2804878048780488	0.2378048780487804	0.4878048780487805	A	T	3	-17.1	0.9077687816430522	0.9992967468917506
001075	164	0.25	0.1951219512195122	0.274390243902439	0.2804878048780488	0.4695121951219512	A	T	4	-16.8	0.3265253871044954	0.9945719341718656
001076	164	0.2926829268292683	0.2317073170731707	0.2378048780487804	0.2378048780487804	0.4695121951219512	A	G	3	-14.1	0.6771646168940797	0.99590869188822
001077	164	0.2804878048780488	0.2256097560975609	0.25	0.2439024390243902	0.4756097560975609	A	C	4	-14.6	0.7061914775191804	0.9931048751824536
001078	164	0.2439024390243902	0.2012195121951219	0.25	0.3048780487804878	0.4512195121951219	A	G	4	-17.7	1.0371011923342264	0.9978625974628864
001079	164	0.25	0.2195121951219512	0.2256097560975609	0.3048780487804878	0.4451219512195122	A	G	5	-10.0	1.347010983017506	1.0008281522450864
001080	164	0.25	0.25	0.1951219512195122	0.3048780487804878	0.4451219512195122	A	C	4	-12.4	1.1542034712564	1.0010106445299256
001081	164	0.2012195121951219	0.2439024390243902	0.274390243902439	0.2804878048780488	0.5182926829268293	A	T	4	-19.3	1.122759428260359	0.9987625915659905
001082	164	0.2317073170731707	0.2682926829268293	0.2256097560975609	0.274390243902439	0.4939024390243902	A	C	5	-15.9	0.8682985883218037	0.9961597385819182
001083	164	0.2256097560975609	0.2073170731707317	0.274390243902439	0.2926829268292683	0.4817073170731707	A	A	5	-10.0	0.7815981924535337	0.999222050431378
001084	164	0.2439024390243902	0.2682926829268293	0.2073170731707317	0.2804878048780488	0.4756097560975609	A	G	4	-19.2	1.3616140189682735	0.999894189784984
001085	164	0.2012195121951219	0.2621951219512195	0.2439024390243902	0.2926829268292683	0.5060975609756098	A	G	5	-17.6	1.5132188885818902	1.004929510949455
001086	164	0.2621951219512195	0.274390243902439	0.2195121951219512	0.2439024390243902	0.4939024390243902	A	C	4	-14.6	0.0678013508332153	0.99687297212145
001087	164	0.2134146341463414	0.2621951219512195	0.2804878048780488	0.2439024390243902	0.5426829268292683	A	C	4	-22.1	1.3103209707265635	1.0025785802750915
001088	164	0.274390243902439	0.2134146341463414	0.2682926829268293	0.2439024390243902	0.4817073170731707	A	T	5	-20.0	0.7246712303201951	0.9992063579182668
001089	164	0.2865853658536585	0.2926829268292683	0.1829268292682926	0.2378048780487804	0.4756097560975609	A	C	5	-9.1	0.5656429343758212	0.9973937370354258
001090	164	0.2439024390243902	0.25	0.2804878048780488	0.2256097560975609	0.5304878048780488	A	C	5	-20.9	0.789298131537831	0.9969226206546516
001091	164	0.2256097560975609	0.2560975609756097	0.2682926829268293	0.25	0.524390243902439	A	A	5	-14.9	1.0351989829449844	1.0013154536414222
001092	164	0.2317073170731707	0.2926829268292683	0.1890243902439024	0.2865853658536585	0.4817073170731707	A	C	4	-15.1	0.950873417761826	0.9994011831459616
001093	164	0.2804878048780488	0.2317073170731707	0.2439024390243902	0.2439024390243902	0.4756097560975609	A	A	3	-21.7	0.9469919165593116	0.9985631306477124
001094	164	0.2317073170731707	0.2073170731707317	0.274390243902439	0.2865853658536585	0.4817073170731707	A	A	4	-16.5	0.4586492978066551	1.001196048466774
001095	164	0.2682926829268293	0.2134146341463414	0.2621951219512195	0.2560975609756097	0.4756097560975609	A	T	4	-22.6	0.9711262968589748	0.9973334597353328
001096	164	0.2378048780487804	0.2804878048780488	0.2134146341463414	0.2682926829268293	0.4939024390243902	A	A	3	-13.0	0.9152598236365908	1.0008167284534368
001097	164	0.2804878048780488	0.2317073170731707	0.2560975609756097	0.2317073170731707	0.4878048780487805	A	C	5	-18.2	0.9859959218477184	0.9939432270213898
001098	164	0.1890243902439024	0.2682926829268293	0.2621951219512195	0.2804878048780488	0.5304878048780488	A	A	4	-16.8	1.5243071206816965	1.004984081449994
001099	164	0.2439024390243902	0.2256097560975609	0.25	0.2804878048780488	0.4756097560975609	A	A	4	-17.1	0.7934339721004307	0.9982369091091182
001100	164	0.2621951219512195	0.2378048780487804	0.2682926829268293	0.2317073170731707	0.5060975609756098	A	G	4	-17.9	0.755218151456626	0.9972609770777228
001101	164	0.25	0.2682926829268293	0.2012195121951219	0.2804878048780488	0.4695121951219512	A	T	4	-12.4	1.014063269816876	1.0008066882235196
001102	164	0.2439024390243902	0.2682926829268293	0.2134146341463414	0.274390243902439	0.4817073170731707	A	G	4	-14.7	1.1119988996585497	1.0017457448440426
001103	164	0.1585365853658536	0.3292682926829268	0.2317073170731707	0.2804878048780488	0.5609756097560976	A	C	4	-12.3	1.9223609179021093	0.9973028220136426
001104	164	0.2256097560975609	0.1951219512195122	0.2560975609756097	0.3231707317073171	0.4512195121951219	A	G	4	-11.0	0.4290566897547658	0.9938934617267609
001105	164	0.274390243902439	0.2256097560975609	0.2439024390243902	0.2560975609756097	0.4695121951219512	A	G	4	-15.8	0.6918769709327183	0.9978741753292756
001106	164	0.2439024390243902	0.2621951219512195	0.2195121951219512	0.274390243902439	0.4817073170731707	A	C	4	-14.8	1.2155436723669923	1.0039688746118236
001107	164	0.2317073170731707	0.1768292682926829	0.274390243902439	0.3170731707317073	0.4512195121951219	A	T	4	-11.8	0.9909542259075635	0.9971246312176564
001108	164	0.2317073170731707	0.2317073170731707	0.274390243902439	0.2621951219512195	0.5060975609756098	A	C	4	-15.6	1.4832633412582907	0.9844838917987871
001109	164	0.2317073170731707	0.2621951219512195	0.2317073170731707	0.274390243902439	0.4939024390243902	A	T	4	-15.7	0.9548115706239512	1.0024441067436254
001110	164	0.2682926829268293	0.2926829268292683	0.2012195121951219	0.2378048780487804	0.4939024390243902	A	G	3	-16.0	0.802857901691403	0.9994268019180524
001111	164	0.2439024390243902	0.2439024390243902	0.2195121951219512	0.2926829268292683	0.4634146341463415	A	C	5	-16.2	0.8323494884181487	0.9984777545474566
001112	164	0.2621951219512195	0.2560975609756097	0.2073170731707317	0.274390243902439	0.4634146341463415	A	T	5	-10.4	0.5509990852029306	0.9946227918207572
001113	164	0.2012195121951219	0.2682926829268293	0.2560975609756097	0.274390243902439	0.524390243902439	A	G	4	-19.0	1.1187934469960574	0.9989087699531726
001114	164	0.2195121951219512	0.2378048780487804	0.2560975609756097	0.2865853658536585	0.4939024390243902	A	T	4	-18.7	0.5262752278504269	0.9864954227353812
001115	164	0.2317073170731707	0.2560975609756097	0.2621951219512195	0.25	0.5182926829268293	A	C	4	-24.4	1.2090879375473742	0.9931312013673576
001116	164	0.2195121951219512	0.2073170731707317	0.2926829268292683	0.2804878048780488	0.5	A	C	5	-19.0	1.284680493591431	1.0000070295302952
001117	164	0.2439024390243902	0.2256097560975609	0.274390243902439	0.2560975609756097	0.5	A	C	3	-11.1	0.8390617002284558	1.0011573891557082
001118	164	0.2073170731707317	0.2195121951219512	0.274390243902439	0.298780487804878	0.4939024390243902	A	C	5	-17.8	0.762756292666127	0.9946673447817046
001119	164	0.2560975609756097	0.2682926829268293	0.1707317073170731	0.3048780487804878	0.4390243902439024	A	A	5	-9.9	0.8913656969686755	0.9992020547213988
001120	164	0.25	0.2439024390243902	0.2439024390243902	0.2621951219512195	0.4878048780487805	A	T	5	-16.0	1.2568506383958815	1.001279421921664
001121	164	0.2256097560975609	0.2804878048780488	0.2439024390243902	0.25	0.524390243902439	A	G	5	-17.3	0.911657314556138	0.99117833766061
001122	164	0.2621951219512195	0.2317073170731707	0.2195121951219512	0.2865853658536585	0.4512195121951219	A	G	4	-13.1	0.7580600102419063	1.0032151301385877
001123	164	0.2804878048780488	0.2256097560975609	0.2256097560975609	0.2682926829268293	0.4512195121951219	A	G	3	-17.4	0.8448199106930283	1.0009790944850885
001124	164	0.1890243902439024	0.2865853658536585	0.2195121951219512	0.3048780487804878	0.5060975609756098	A	G	3	-13.7	0.9375888497561682	0.9998499921777844
001125	164	0.2439024390243902	0.2439024390243902	0.2378048780487804	0.274390243902439	0.4817073170731707	A	A	4	-15.1	1.047461360815867	1.0001721916901851
001126	164	0.25	0.3353658536585366	0.2012195121951219	0.2134146341463414	0.5365853658536586	A	A	5	-18.2	1.4206745417949702	0.9909119699046092
001127	164	0.2621951219512195	0.298780487804878	0.1890243902439024	0.25	0.4878048780487805	A	C	5	-12.4	1.062947451761285	0.9958894577805488
001128	164	0.2134146341463414	0.2439024390243902	0.2439024390243902	0.298780487804878	0.4878048780487805	A	G	5	-14.1	0.7792452582809789	1.0001043486870858
001129	164	0.2682926829268293	0.2621951219512195	0.2073170731707317	0.2621951219512195	0.4695121951219512	A	G	3	-21.9	0.7504971992737309	0.9971619056022674
001130	164	0.2134146341463414	0.2804878048780488	0.2560975609756097	0.25	0.5365853658536586	A	G	4	-17.0	1.7037743516377302	0.9972343188735712
001131	164	0.2378048780487804	0.298780487804878	0.2012195121951219	0.2621951219512195	0.5	A	T	3	-11.9	0.9161839201992336	0.999780581616518
001132	164	0.1768292682926829	0.2865853658536585	0.2560975609756097	0.2804878048780488	0.5426829268292683	A	T	5	-21.5	1.4990288077513223	0.9982858414359582
001133	164	0.2621951219512195	0.2682926829268293	0.2439024390243902	0.2256097560975609	0.5121951219512195	A	G	4	-16.4	0.3508866971538982	1.00711533293148
001134	164	0.2134146341463414	0.2134146341463414	0.2865853658536585	0.2865853658536585	0.5	A	A	3	-17.2	0.5090069662006884	1.0058865523218026
001135	164	0.2439024390243902	0.25	0.2560975609756097	0.25	0.5060975609756098	A	A	4	-14.5	0.8805205736599512	1.0001477017280398
001136	164	0.2682926829268293	0.2621951219512195	0.2256097560975609	0.2439024390243902	0.4878048780487805	A	A	4	-18.1	0.8487196279889996	1.0026359056118963
001137	164	0.2682926829268293	0.2073170731707317	0.274390243902439	0.25	0.4817073170731707	A	G	3	-9.5	0.5093043170278082	1.003323258733119
001138	164	0.2621951219512195	0.3170731707317073	0.2134146341463414	0.2073170731707317	0.5304878048780488	A	G	4	-18.5	0.4772036399141216	0.9878209303856048
001139	164	0.274390243902439	0.2134146341463414	0.25	0.2621951219512195	0.4634146341463415	A	G	4	-13.0	0.6927729290415016	0.9945153516205388
001140	164	0.2804878048780488	0.2926829268292683	0.1768292682926829	0.25	0.4695121951219512	A	G	4	-15.0	1.0631794605366738	1.0019379515671991
001141	164	0.274390243902439	0.2195121951219512	0.25	0.2560975609756097	0.4695121951219512	A	T	5	-16.0	0.9789426498863096	1.000291681245634
001142	164	0.2134146341463414	0.2439024390243902	0.2926829268292683	0.25	0.5365853658536586	A	A	4	-20.4	0.5451332035482116	0.9976923331427772
001143	164	0.1768292682926829	0.2256097560975609	0.3109756097560975	0.2865853658536585	0.5365853658536586	A	G	4	-22.3	1.2360206754908378	1.0023996693217712
001144	164	0.2378048780487804	0.2317073170731707	0.2378048780487804	0.2926829268292683	0.4695121951219512	A	T	4	-14.1	0.442351247791059	0.9934301306446992
001145	164	0.2378048780487804	0.274390243902439	0.2256097560975609	0.2621951219512195	0.5	A	A	4	-11.8	1.1363123494704253	1.0028787067156728
001146	164	0.2560975609756097	0.1951219512195122	0.2560975609756097	0.2926829268292683	0.4512195121951219	A	A	3	-17.7	0.8730100891488742	0.9999123020493608
001147	164	0.2439024390243902	0.2804878048780488	0.2317073170731707	0.2439024390243902	0.5121951219512195	A	C	5	-18.5	1.7425746774801765	0.9935588278568998
001148	164	0.2195121951219512	0.3231707317073171	0.2012195121951219	0.2560975609756097	0.524390243902439	A	G	5	-10.4	2.040689089651444	1.0013645369707804
001149	164	0.2378048780487804	0.2195121951219512	0.2439024390243902	0.298780487804878	0.4634146341463415	A	A	4	-21.8	1.2667522529304984	1.0003847944407285
001150	164	0.2560975609756097	0.2073170731707317	0.3231707317073171	0.2134146341463414	0.5304878048780488	A	C	4	-18.4	0.6819232925422638	0.9993159615418924
001151	164	0.2134146341463414	0.2012195121951219	0.2560975609756097	0.3292682926829268	0.4573170731707317	A	T	5	-15.9	0.8806848493025684	1.00105250245056
001152	164	0.2621951219512195	0.2317073170731707	0.2804878048780488	0.2256097560975609	0.5121951219512195	A	A	4	-13.9	0.4528811566391181	1.0032634610957714
001153	164	0.25	0.2439024390243902	0.2256097560975609	0.2804878048780488	0.4695121951219512	A	A	4	-12.1	0.7567418358544752	1.0005542700468155
001154	164	0.2865853658536585	0.2621951219512195	0.1951219512195122	0.2560975609756097	0.4573170731707317	A	T	4	-17.1	1.3519428680400711	0.998977259464316
001155	164	0.2439024390243902	0.2073170731707317	0.3170731707317073	0.2317073170731707	0.524390243902439	A	A	3	-18.5	0.8053685358435194	1.0016976773398112
001156	164	0.2378048780487804	0.2865853658536585	0.2256097560975609	0.25	0.5121951219512195	A	T	4	-19.0	0.4908900872661569	0.9902765004665748
001157	164	0.1890243902439024	0.2378048780487804	0.2926829268292683	0.2804878048780488	0.5304878048780488	A	C	4	-16.5	1.0440399373285938	1.0023706194874766
001158	164	0.2439024390243902	0.2256097560975609	0.2560975609756097	0.274390243902439	0.4817073170731707	A	G	4	-12.6	0.8196275827954395	0.9969880265487217
001159	164	0.2256097560975609	0.298780487804878	0.2134146341463414	0.2621951219512195	0.5121951219512195	A	A	4	-17.8	0.8635033651559877	0.9972262336363727
001160	164	0.2378048780487804	0.1646341463414634	0.3048780487804878	0.2926829268292683	0.4695121951219512	A	A	4	-19.5	0.7443977184625937	1.0038567999022805
001161	164	0.2926829268292683	0.2804878048780488	0.1707317073170731	0.2560975609756097	0.4512195121951219	A	C	4	-8.7	0.2472509634161891	0.9968973569089604
001162	164	0.2439024390243902	0.2439024390243902	0.2378048780487804	0.274390243902439	0.4817073170731707	A	C	4	-15.6	0.944740522558048	1.0038809196729028
001163	164	0.2378048780487804	0.298780487804878	0.2256097560975609	0.2378048780487804	0.524390243902439	A	G	4	-12.3	1.3506275631627922	0.9999978557331374
001164	164	0.2682926829268293	0.2195121951219512	0.2682926829268293	0.2439024390243902	0.4878048780487805	A	C	5	-16.7	1.279433840151785	0.995127944023834
001165	164	0.25	0.2317073170731707	0.2439024390243902	0.274390243902439	0.4756097560975609	A	A	4	-8.7	0.9328818209701776	1.004659840574205
001166	164	0.2804878048780488	0.2195121951219512	0.274390243902439	0.2256097560975609	0.4939024390243902	A	A	3	-14.4	0.0952491107587241	0.9982971208033062
001167	164	0.2195121951219512	0.2865853658536585	0.2195121951219512	0.274390243902439	0.5060975609756098	A	C	5	-16.8	1.3939082334175574	1.0026944778906843
001168	164	0.2621951219512195	0.2378048780487804	0.2621951219512195	0.2378048780487804	0.5	A	A	5	-13.5	0.7785030002254589	0.998966561236728
001169	164	0.2926829268292683	0.2439024390243902	0.25	0.2134146341463414	0.4939024390243902	A	G	4	-18.2	0.7287870634530914	0.9992120606443926
001170	164	0.2317073170731707	0.25	0.2317073170731707	0.2865853658536585	0.4817073170731707	A	G	4	-12.2	1.0343345987453023	1.003032512833076
001171	164	0.3109756097560975	0.2439024390243902	0.2256097560975609	0.2195121951219512	0.4695121951219512	A	C	5	-15.0	0.8975254317036664	0.996288477285386
001172	164	0.2439024390243902	0.2378048780487804	0.2439024390243902	0.274390243902439	0.4817073170731707	A	A	3	-18.5	0.830976730292471	0.9992223118618392
001173	164	0.2560975609756097	0.2134146341463414	0.298780487804878	0.2317073170731707	0.5121951219512195	A	T	4	-16.8	0.9561252835289598	0.9961865364066136
001174	164	0.2256097560975609	0.2012195121951219	0.2439024390243902	0.3292682926829268	0.4451219512195122	A	G	4	-14.0	1.211027037832182	0.9966079501348644
001175	164	0.2195121951219512	0.2439024390243902	0.274390243902439	0.2621951219512195	0.5182926829268293	A	T	4	-14.6	0.9472774160641034	1.0005348510829222
001176	164	0.2073170731707317	0.25	0.2926829268292683	0.25	0.5426829268292683	A	T	4	-23.5	0.7764373317683616	0.998833469196092
001177	164	0.2439024390243902	0.2317073170731707	0.274390243902439	0.25	0.5060975609756098	A	T	5	-20.0	1.0134091702151915	1.0025867244724538
001178	164	0.2621951219512195	0.2378048780487804	0.2378048780487804	0.2621951219512195	0.4756097560975609	A	T	4	-15.7	1.446698627503198	0.9970195134206128
001179	164	0.2560975609756097	0.25	0.2560975609756097	0.2378048780487804	0.5060975609756098	A	T	4	-13.8	0.8487074786420257	1.0022975428773384
001180	164	0.2317073170731707	0.25	0.2378048780487804	0.2804878048780488	0.4878048780487805	A	T	4	-14.0	1.285952976476498	0.9998889769406236
001181	164	0.25	0.2073170731707317	0.2865853658536585	0.2560975609756097	0.4939024390243902	A	T	4	-19.8	1.2874445078808734	0.9975112723760076
001182	164	0.2256097560975609	0.2621951219512195	0.2804878048780488	0.2317073170731707	0.5426829268292683	A	T	3	-16.7	0.9039137490698156	1.0014026200649586
001183	164	0.2378048780487804	0.25	0.2134146341463414	0.298780487804878	0.4634146341463415	A	T	5	-15.4	1.4638880604006317	0.9971883853839876
001184	164	0.2439024390243902	0.2804878048780488	0.2256097560975609	0.25	0.5060975609756098	A	G	4	-13.5	0.0740938210830329	1.0027974492713982
001185	164	0.2256097560975609	0.2560975609756097	0.2804878048780488	0.2378048780487804	0.5365853658536586	A	G	4	-15.3	0.7154937186729813	1.0005671648216437
001186	164	0.298780487804878	0.2682926829268293	0.2012195121951219	0.2317073170731707	0.4695121951219512	A	G	4	-15.6	0.736201577898195	1.001944745350705
001187	164	0.274390243902439	0.2256097560975609	0.2256097560975609	0.274390243902439	0.4512195121951219	A	A	4	-13.7	0.7316874243073117	0.996210020442642
001188	164	0.2804878048780488	0.2682926829268293	0.2621951219512195	0.1890243902439024	0.5304878048780488	A	A	4	-23.0	1.0802328593429296	1.003791230809998
001189	164	0.2317073170731707	0.2865853658536585	0.2134146341463414	0.2682926829268293	0.5	A	G	4	-16.5	1.3096295651854388	1.002750162524342
001190	164	0.2073170731707317	0.25	0.2439024390243902	0.298780487804878	0.4939024390243902	A	T	5	-17.6	1.1948192071446937	0.999614586245167
001191	164	0.2317073170731707	0.2621951219512195	0.2560975609756097	0.25	0.5182926829268293	A	T	3	-19.7	1.3154838923518923	1.002857926366383
001192	164	0.2682926829268293	0.2073170731707317	0.2682926829268293	0.2560975609756097	0.4756097560975609	A	G	5	-18.6	1.0043203977320436	1.0026449889988267
001193	164	0.2621951219512195	0.2682926829268293	0.2560975609756097	0.2134146341463414	0.524390243902439	A	C	4	-12.6	1.0856352845004644	1.0048213123053022
001194	164	0.25	0.2560975609756097	0.2439024390243902	0.25	0.5	A	C	4	-16.8	0.7165374380790092	1.0005751497130455
001195	164	0.2012195121951219	0.25	0.298780487804878	0.25	0.5487804878048781	A	C	4	-21.2	1.1506002899285812	0.9993704115234974
001196	164	0.2560975609756097	0.25	0.2439024390243902	0.25	0.4939024390243902	A	T	4	-16.8	1.083070940567321	1.0008527740065551
001197	164	0.25	0.2256097560975609	0.2378048780487804	0.2865853658536585	0.4634146341463415	A	C	3	-18.8	1.4693810457626348	1.0012393097401957
001198	164	0.298780487804878	0.2073170731707317	0.2560975609756097	0.2378048780487804	0.4634146341463415	A	G	4	-12.4	0.192399097550024	1.0056023651378934
001199	164	0.2134146341463414	0.2134146341463414	0.2378048780487804	0.3353658536585366	0.4512195121951219	A	G	5	-10.2	0.9505795418950268	0.99977159334059
001200	164	0.2439024390243902	0.3109756097560975	0.1768292682926829	0.2682926829268293	0.4878048780487805	A	C	4	-11.9	1.873700302002492	1.0018415418161646
001201	164	0.2804878048780488	0.1890243902439024	0.274390243902439	0.2560975609756097	0.4634146341463415	A	C	5	-18.0	0.7264246347200719	0.9996527077625096
001202	164	0.2195121951219512	0.298780487804878	0.2012195121951219	0.2804878048780488	0.5	A	A	4	-14.3	1.9217928703460203	1.0007817099383611
001203	164	0.25	0.298780487804878	0.2134146341463414	0.2378048780487804	0.5121951219512195	A	G	3	-19.4	1.1529355878287164	0.9998468145391216
001204	164	0.1951219512195122	0.2926829268292683	0.2134146341463414	0.298780487804878	0.5060975609756098	A	T	4	-14.3	2.377255776747534	0.99582118321582
001205	164	0.2560975609756097	0.2804878048780488	0.2195121951219512	0.2439024390243902	0.5	A	G	3	-18.6	1.8565163449012083	1.0003579878592392
001206	164	0.2317073170731707	0.2378048780487804	0.2195121951219512	0.3109756097560975	0.4573170731707317	A	A	4	-15.5	1.2119904652862037	1.001491548196019
001207	164	0.2134146341463414	0.274390243902439	0.2195121951219512	0.2926829268292683	0.4939024390243902	A	G	5	-18.5	1.6047179408577037	1.0015971744847698
001208	164	0.2134146341463414	0.3109756097560975	0.2378048780487804	0.2378048780487804	0.5487804878048781	A	T	4	-17.9	1.4640715123262162	1.0012070737890597
001209	164	0.2926829268292683	0.2134146341463414	0.25	0.2439024390243902	0.4634146341463415	A	A	5	-15.0	0.8587909203402068	0.9824528460373348
001210	164	0.2134146341463414	0.2560975609756097	0.2439024390243902	0.2865853658536585	0.5	A	C	5	-10.2	1.5547431921054866	0.9982747827515488
001211	164	0.2134146341463414	0.2439024390243902	0.2682926829268293	0.274390243902439	0.5121951219512195	A	G	4	-18.7	0.4999495425209094	0.9972218301797257
001212	164	0.2439024390243902	0.1585365853658536	0.298780487804878	0.298780487804878	0.4573170731707317	A	T	5	-10.5	0.6376075259866022	1.0022804961871403
001213	164	0.3231707317073171	0.2195121951219512	0.2256097560975609	0.2317073170731707	0.4451219512195122	A	G	5	-18.3	0.798221213631773	0.9995459273648378
001214	164	0.2195121951219512	0.274390243902439	0.2439024390243902	0.2621951219512195	0.5182926829268293	A	A	4	-21.5	1.5654954790314204	0.9973435006714896
001215	164	0.1524390243902439	0.2439024390243902	0.2560975609756097	0.3475609756097561	0.5	A	C	5	-14.0	1.981623750251352	0.9991863726417968
001216	164	0.2804878048780488	0.2378048780487804	0.2378048780487804	0.2439024390243902	0.4756097560975609	A	C	3	-13.4	0.7790675200899547	1.0032227301802747
001217	164	0.2682926829268293	0.2560975609756097	0.2804878048780488	0.1951219512195122	0.5365853658536586	A	G	3	-21.5	0.4702312414672288	0.9999594920322686
001218	164	0.2682926829268293	0.274390243902439	0.25	0.2073170731707317	0.524390243902439	A	C	4	-20.9	1.4606190121159166	0.9963534401217964
001219	164	0.2317073170731707	0.2012195121951219	0.2621951219512195	0.3048780487804878	0.4634146341463415	A	T	3	-13.9	0.8883567491373393	1.002032526791301
001220	164	0.2256097560975609	0.2560975609756097	0.2256097560975609	0.2926829268292683	0.4817073170731707	A	G	4	-15.2	0.7240690884074656	1.0061043170519917
001221	164	0.2439024390243902	0.2256097560975609	0.2804878048780488	0.25	0.5060975609756098	A	C	4	-13.6	1.5685981178393256	0.9981598358062058
001222	164	0.2256097560975609	0.2195121951219512	0.2804878048780488	0.274390243902439	0.5	A	C	5	-10.9	1.0324312314492905	1.0024605739678685
001223	164	0.2317073170731707	0.3109756097560975	0.1951219512195122	0.2621951219512195	0.5060975609756098	A	A	5	-16.1	1.294369652097879	1.0005480828206363
001224	164	0.2804878048780488	0.2804878048780488	0.1951219512195122	0.2439024390243902	0.4756097560975609	A	C	4	-18.1	1.1438773252790304	0.9963602012589454
001225	164	0.2134146341463414	0.2682926829268293	0.2621951219512195	0.2560975609756097	0.5304878048780488	A	T	3	-17.6	1.2486317033755443	1.0047247855141428
001226	164	0.2439024390243902	0.2560975609756097	0.2682926829268293	0.2317073170731707	0.524390243902439	A	A	4	-18.6	0.7596642482328133	1.000772617327597
001227	164	0.2560975609756097	0.2804878048780488	0.2439024390243902	0.2195121951219512	0.524390243902439	A	G	5	-14.2	0.9753015756255788	1.0053394552528438
001228	164	0.2378048780487804	0.3353658536585366	0.2317073170731707	0.1951219512195122	0.5670731707317073	A	A	5	-19.7	1.4977418405056817	0.9981304933642254
001229	164	0.2682926829268293	0.25	0.2256097560975609	0.2560975609756097	0.4756097560975609	A	C	3	-13.5	0.6212783840482967	1.0035928758830317
001230	164	0.2317073170731707	0.2317073170731707	0.2560975609756097	0.2804878048780488	0.4878048780487805	A	T	4	-15.3	1.5735424018039827	0.9919889662272988
001231	164	0.2682926829268293	0.2439024390243902	0.2378048780487804	0.25	0.4817073170731707	A	A	4	-12.8	0.7713223772840123	1.0037890043479931
001232	164	0.2134146341463414	0.2073170731707317	0.2378048780487804	0.3414634146341463	0.4451219512195122	A	T	5	-12.9	0.932677436740315	1.002417820098904
001233	164	0.3170731707317073	0.2073170731707317	0.2621951219512195	0.2134146341463414	0.4695121951219512	A	A	4	-15.6	0.6165013036679479	1.0002355430955772
001234	164	0.2439024390243902	0.2439024390243902	0.2317073170731707	0.2804878048780488	0.4756097560975609	A	C	4	-9.0	1.0123179126631128	0.9977210754374112
001235	164	0.2378048780487804	0.298780487804878	0.2256097560975609	0.2378048780487804	0.524390243902439	A	T	4	-14.6	1.1559574078750785	0.9987300264036048
001236	164	0.2439024390243902	0.2256097560975609	0.2682926829268293	0.2621951219512195	0.4939024390243902	A	T	4	-18.9	0.632862826476468	1.0043761131054518
001237	164	0.1951219512195122	0.2317073170731707	0.2317073170731707	0.3414634146341463	0.4634146341463415	A	C	5	-11.9	0.8877424196767714	0.9939550934463144
001238	164	0.2317073170731707	0.25	0.2682926829268293	0.25	0.5182926829268293	A	T	5	-18.1	1.29058445537701	0.9998607071210656
001239	164	0.2012195121951219	0.2804878048780488	0.2560975609756097	0.2621951219512195	0.5365853658536586	A	A	4	-20.1	1.0463629021925884	1.0008349797783775
001240	164	0.2195121951219512	0.2439024390243902	0.2560975609756097	0.2804878048780488	0.5	A	C	4	-26.5	1.4690006422297996	1.002185598318545
001241	164	0.2621951219512195	0.2621951219512195	0.2317073170731707	0.2439024390243902	0.4939024390243902	A	A	3	-14.3	0.8787890251848479	1.001040819269975
001242	164	0.2317073170731707	0.2621951219512195	0.2621951219512195	0.2439024390243902	0.524390243902439	A	A	4	-14.6	1.1038496589031273	0.9936483545435296
001243	164	0.2195121951219512	0.25	0.2865853658536585	0.2439024390243902	0.5365853658536586	A	T	5	-19.1	0.1849978888597718	0.9968363558257914
001244	164	0.2621951219512195	0.2865853658536585	0.1951219512195122	0.2560975609756097	0.4817073170731707	A	T	5	-8.6	0.7713492086897006	0.995917199039856
001245	164	0.2439024390243902	0.2560975609756097	0.2256097560975609	0.274390243902439	0.4817073170731707	A	C	4	-20.3	0.9123652046042048	0.9920848328049487
001246	164	0.25	0.2865853658536585	0.2134146341463414	0.25	0.5	A	C	4	-15.6	0.4393298330515973	0.9990350723661268
001247	164	0.2378048780487804	0.2317073170731707	0.2256097560975609	0.3048780487804878	0.4573170731707317	A	G	4	-13.6	0.2748885794187131	0.9949505259027448
001248	164	0.2682926829268293	0.2012195121951219	0.2926829268292683	0.2378048780487804	0.4939024390243902	A	C	4	-16.5	0.5837408923258651	1.0005736355960084
001249	164	0.2256097560975609	0.2439024390243902	0.2317073170731707	0.298780487804878	0.4756097560975609	A	G	4	-13.3	0.9038269039724752	1.000896921607995
001250	164	0.2195121951219512	0.25	0.2865853658536585	0.2439024390243902	0.5365853658536586	A	C	3	-18.1	1.2190977043096018	0.998759661435448
001251	164	0.2804878048780488	0.2195121951219512	0.274390243902439	0.2256097560975609	0.4939024390243902	A	C	5	-15.0	1.001048310919724	1.0025315235147123
001252	164	0.2682926829268293	0.2560975609756097	0.2195121951219512	0.2560975609756097	0.4756097560975609	A	A	3	-13.3	1.2116407955408866	0.99933449994333
001253	164	0.2560975609756097	0.2378048780487804	0.2317073170731707	0.274390243902439	0.4695121951219512	A	C	4	-17.8	1.145803950293524	0.9947550395886396
001254	164	0.2256097560975609	0.2317073170731707	0.2439024390243902	0.298780487804878	0.4756097560975609	A	C	5	-11.4	1.1803270214895956	1.0024289297025273
001255	164	0.2682926829268293	0.2682926829268293	0.2378048780487804	0.2256097560975609	0.5060975609756098	A	C	4	-16.5	0.9171662502531672	1.0006188035463
001256	164	0.2439024390243902	0.1890243902439024	0.3170731707317073	0.25	0.5060975609756098	A	A	4	-19.3	1.01855704637285	0.9982654656291104
001257	164	0.2073170731707317	0.2621951219512195	0.274390243902439	0.2560975609756097	0.5365853658536586	A	A	5	-22.7	0.7372983940298324	0.9958310428067828
001258	164	0.274390243902439	0.2560975609756097	0.2073170731707317	0.2621951219512195	0.4634146341463415	A	T	5	-12.1	0.9250286048627262	0.9901308523089934
001259	164	0.25	0.25	0.2621951219512195	0.2378048780487804	0.5121951219512195	A	C	4	-12.8	0.5784871280979164	1.002280020891891
001260	164	0.2317073170731707	0.2682926829268293	0.2682926829268293	0.2317073170731707	0.5365853658536586	A	T	4	-18.8	0.7999787637500472	1.0035495658960685
001261	164	0.2804878048780488	0.2439024390243902	0.2439024390243902	0.2317073170731707	0.4878048780487805	A	C	4	-18.0	1.1794118206827986	0.9996528092477258
001262	164	0.2682926829268293	0.2621951219512195	0.2926829268292683	0.1768292682926829	0.5548780487804879	A	A	4	-17.3	0.7349968983425952	0.9999164963545236
001263	164	0.2439024390243902	0.2317073170731707	0.2682926829268293	0.2560975609756097	0.5	A	T	5	-10.6	0.5868499553467974	1.0011043353025375
001264	164	0.274390243902439	0.2439024390243902	0.2682926829268293	0.2134146341463414	0.5121951219512195	A	C	4	-18.7	0.8711650279284028	1.003295723195195
001265	164	0.2134146341463414	0.2317073170731707	0.274390243902439	0.2804878048780488	0.5060975609756098	A	C	4	-22.5	1.1220755931916462	1.0008678007222596
001266	164	0.2317073170731707	0.2804878048780488	0.1951219512195122	0.2926829268292683	0.4756097560975609	A	C	4	-16.1	1.8569279229097004	0.9982273828167156
001267	164	0.2560975609756097	0.2317073170731707	0.298780487804878	0.2134146341463414	0.5304878048780488	A	A	4	-19.7	0.8366107439174305	0.998136350398734
001268	164	0.2439024390243902	0.25	0.2865853658536585	0.2195121951219512	0.5365853658536586	A	T	5	-17.0	0.5121975668221351	0.9996532105336646
001269	164	0.2256097560975609	0.25	0.2256097560975609	0.298780487804878	0.4756097560975609	A	C	4	-17.0	1.8686512661201504	0.9981622677455868
001270	164	0.2560975609756097	0.2621951219512195	0.2439024390243902	0.2378048780487804	0.5060975609756098	A	G	5	-22.6	0.6988818481596681	1.0028427372641282
001271	164	0.2804878048780488	0.25	0.2012195121951219	0.2682926829268293	0.4512195121951219	A	C	4	-13.9	1.1712036022159438	1.001813922949666
001272	164	0.2682926829268293	0.2621951219512195	0.2256097560975609	0.2439024390243902	0.4878048780487805	A	A	4	-17.5	1.0763372224347796	1.0034210240495447
001273	164	0.25	0.2317073170731707	0.2195121951219512	0.298780487804878	0.4512195121951219	A	A	5	-11.3	1.214732230938368	1.0022789276665542
001274	164	0.2621951219512195	0.2256097560975609	0.2195121951219512	0.2926829268292683	0.4451219512195122	A	C	4	-15.0	1.1889882534898435	0.9977100089495304
001275	164	0.2134146341463414	0.1890243902439024	0.3170731707317073	0.2804878048780488	0.5060975609756098	A	C	5	-11.2	0.860771320657336	1.0029200899419628
001276	164	0.2439024390243902	0.2560975609756097	0.2378048780487804	0.2621951219512195	0.4939024390243902	A	T	3	-13.4	0.9112967382440406	0.996709020269609
001277	164	0.25	0.2865853658536585	0.2195121951219512	0.2439024390243902	0.5060975609756098	A	T	5	-19.2	1.256708338761258	0.9962341064030724
001278	164	0.2560975609756097	0.2621951219512195	0.2621951219512195	0.2195121951219512	0.524390243902439	A	C	4	-19.7	0.9809952107339412	0.9989828567892306
001279	164	0.25	0.274390243902439	0.25	0.2256097560975609	0.524390243902439	A	C	5	-12.4	0.8072949950332279	1.001763345276602
001280	164	0.1951219512195122	0.2682926829268293	0.2378048780487804	0.298780487804878	0.5060975609756098	A	T	4	-14.7	1.6321161678177818	1.003463939043531
001281	164	0.2256097560975609	0.2865853658536585	0.2073170731707317	0.2804878048780488	0.4939024390243902	A	G	4	-10.7	1.6358157002129277	0.9984391323761116
001282	164	0.2073170731707317	0.2378048780487804	0.2560975609756097	0.298780487804878	0.4939024390243902	A	C	4	-15.3	1.4433092316702032	0.991720937493254
001283	164	0.25	0.1707317073170731	0.2865853658536585	0.2926829268292683	0.4573170731707317	A	T	5	-13.6	1.0918143863154328	0.9880584260866808
001284	164	0.25	0.2560975609756097	0.2317073170731707	0.2621951219512195	0.4878048780487805	A	G	5	-14.8	1.0551935033944488	1.00261187294609
001285	164	0.25	0.2439024390243902	0.274390243902439	0.2317073170731707	0.5182926829268293	A	A	3	-15.4	0.938202325588308	0.9994883316676314
001286	164	0.2865853658536585	0.2378048780487804	0.2439024390243902	0.2317073170731707	0.4817073170731707	A	A	4	-15.7	0.4007133859820054	1.0006108411144623
001287	164	0.2621951219512195	0.2926829268292683	0.2378048780487804	0.2073170731707317	0.5304878048780488	A	A	4	-15.0	0.7379859575158335	1.00159941047534
001288	164	0.1890243902439024	0.2317073170731707	0.3109756097560975	0.2682926829268293	0.5426829268292683	A	A	4	-17.2	1.7155397704753674	0.9896371052188307
001289	164	0.298780487804878	0.2621951219512195	0.2317073170731707	0.2073170731707317	0.4939024390243902	A	A	5	-16.9	0.4147137549976552	0.9988608392232444
001290	164	0.2865853658536585	0.2865853658536585	0.2195121951219512	0.2073170731707317	0.5060975609756098	A	C	3	-16.8	0.9553036243706914	0.9999274299290986
001291	164	0.2378048780487804	0.2560975609756097	0.25	0.2560975609756097	0.5060975609756098	A	A	3	-16.7	1.0964929376024577	1.0002717645708503
001292	164	0.2134146341463414	0.2865853658536585	0.25	0.25	0.5365853658536586	A	C	5	-15.9	1.0708577799909085	0.9909000180284588
001293	164	0.2378048780487804	0.2682926829268293	0.25	0.2439024390243902	0.5182926829268293	A	C	3	-18.3	0.8816119404612497	0.9953986836851632
001294	164	0.298780487804878	0.2012195121951219	0.2560975609756097	0.2439024390243902	0.4573170731707317	A	A	5	-12.8	0.5765319959055996	0.9992422894774704
001295	164	0.2926829268292683	0.2682926829268293	0.2012195121951219	0.2378048780487804	0.4695121951219512	A	T	5	-11.5	0.8674971898038272	0.99716531619122
001296	164	0.274390243902439	0.2134146341463414	0.274390243902439	0.2378048780487804	0.4878048780487805	A	C	3	-14.1	0.7882219006018625	1.0039786124903458
001297	164	0.25	0.2378048780487804	0.274390243902439	0.2378048780487804	0.5121951219512195	A	A	4	-17.9	0.615910039505445	1.0016368308929036
001298	164	0.298780487804878	0.2682926829268293	0.1951219512195122	0.2378048780487804	0.4634146341463415	A	G	5	-8.6	0.7872802084806737	1.0012814678178488
001299	164	0.274390243902439	0.25	0.2195121951219512	0.2560975609756097	0.4695121951219512	A	C	5	-18.4	0.7839560930224245	0.9990705270539172
001300	164	0.2134146341463414	0.25	0.2804878048780488	0.2560975609756097	0.5304878048780488	A	G	4	-20.3	0.9554643383577685	0.9928146225688842
001301	164	0.2682926829268293	0.3048780487804878	0.2012195121951219	0.2256097560975609	0.5060975609756098	A	G	4	-10.7	1.039458054443634	1.0068245794238948
001302	164	0.3048780487804878	0.1951219512195122	0.2560975609756097	0.2439024390243902	0.4512195121951219	A	T	5	-12.0	0.4467927488494889	0.997575530444067
001303	164	0.2012195121951219	0.3414634146341463	0.2134146341463414	0.2439024390243902	0.5548780487804879	A	G	4	-18.2	1.6384510310753344	0.9928705125076158
001304	164	0.2682926829268293	0.2317073170731707	0.274390243902439	0.2256097560975609	0.5060975609756098	A	T	4	-13.1	0.705444017020602	0.9976904311494584
001305	164	0.274390243902439	0.2804878048780488	0.1707317073170731	0.274390243902439	0.4512195121951219	A	A	4	-14.4	0.5717247059013867	0.9986188725599048
001306	164	0.2317073170731707	0.274390243902439	0.25	0.2439024390243902	0.524390243902439	A	G	4	-18.5	1.8299548448624532	0.9996324812526852
001307	164	0.1890243902439024	0.2621951219512195	0.2317073170731707	0.3170731707317073	0.4939024390243902	A	A	4	-12.5	1.7057656846636111	0.9972508890064156
001308	164	0.2317073170731707	0.2012195121951219	0.274390243902439	0.2926829268292683	0.4756097560975609	A	C	4	-20.5	0.9500521776990668	0.9953299769264212
001309	164	0.2195121951219512	0.2317073170731707	0.25	0.298780487804878	0.4817073170731707	A	A	4	-17.8	0.0303010443402957	0.9977462028008736
001310	164	0.2256097560975609	0.274390243902439	0.25	0.25	0.524390243902439	A	A	4	-14.8	1.0249389804473503	0.9875945473883576
001311	164	0.2560975609756097	0.2439024390243902	0.2195121951219512	0.2804878048780488	0.4634146341463415	A	C	4	-11.7	0.7491113318147551	1.0003239695889776
001312	164	0.2378048780487804	0.2439024390243902	0.2134146341463414	0.3048780487804878	0.4573170731707317	A	T	4	-13.6	1.2247460373802883	0.9962465643144726
001313	164	0.2621951219512195	0.25	0.2378048780487804	0.25	0.4878048780487805	A	G	4	-12.6	0.9531820940784564	1.0001443564114911
001314	164	0.2865853658536585	0.2926829268292683	0.1951219512195122	0.2256097560975609	0.4878048780487805	A	A	3	-16.0	1.3847705547575293	0.9952964814784168
001315	164	0.2439024390243902	0.2682926829268293	0.2439024390243902	0.2439024390243902	0.5121951219512195	A	T	5	-21.0	1.0047135598158154	0.9856184717771136
001316	164	0.1707317073170731	0.2926829268292683	0.25	0.2865853658536585	0.5426829268292683	A	C	3	-17.7	1.2944673598027625	0.9982385832930828
001317	164	0.2317073170731707	0.3170731707317073	0.2439024390243902	0.2073170731707317	0.5609756097560976	A	C	4	-22.8	1.054922178629753	0.9970878063907695
001318	164	0.25	0.25	0.2682926829268293	0.2317073170731707	0.5182926829268293	A	A	3	-15.0	1.0996797896522612	0.9986206555292236
001319	164	0.1951219512195122	0.2865853658536585	0.25	0.2682926829268293	0.5365853658536586	A	C	4	-15.6	1.6880953812163386	0.9974862604491892
001320	164	0.298780487804878	0.1768292682926829	0.2804878048780488	0.2439024390243902	0.4573170731707317	A	T	4	-10.1	0.570859201872249	1.0056478476084048
001321	164	0.2439024390243902	0.2256097560975609	0.2621951219512195	0.2682926829268293	0.4878048780487805	A	A	4	-19.2	1.1886599611842992	0.9997406426564852
001322	164	0.2560975609756097	0.274390243902439	0.25	0.2195121951219512	0.524390243902439	A	C	4	-17.9	0.5778368379099417	1.003033751605392
001323	164	0.25	0.2804878048780488	0.2195121951219512	0.25	0.5	A	G	3	-11.8	0.9704980281421226	1.003302164783357
001324	164	0.2621951219512195	0.2439024390243902	0.2256097560975609	0.2682926829268293	0.4695121951219512	A	A	4	-16.4	0.889032629775836	1.0040774194663953
001325	164	0.2195121951219512	0.2560975609756097	0.2621951219512195	0.2621951219512195	0.5182926829268293	A	A	4	-17.4	1.0620289976023676	0.9997617010141387
001326	164	0.274390243902439	0.2073170731707317	0.3109756097560975	0.2073170731707317	0.5182926829268293	A	G	4	-14.9	1.3234530649323784	1.0011789253699963
001327	164	0.2378048780487804	0.2134146341463414	0.2804878048780488	0.2682926829268293	0.4939024390243902	A	G	3	-18.9	0.3066447805056233	1.0003654106902466
001328	164	0.25	0.2621951219512195	0.2073170731707317	0.2804878048780488	0.4695121951219512	A	C	4	-10.5	1.2847083882979151	1.0016777216870565
001329	164	0.2804878048780488	0.2012195121951219	0.2682926829268293	0.25	0.4695121951219512	A	G	3	-13.6	0.7251195551199181	0.9986315834474716
001330	164	0.2865853658536585	0.25	0.1890243902439024	0.274390243902439	0.4390243902439024	A	G	5	-12.1	1.1189678299196584	1.0009347099478223
001331	164	0.2378048780487804	0.298780487804878	0.2012195121951219	0.2621951219512195	0.5	A	A	3	-19.6	1.306321331204669	0.9993190405288316
001332	164	0.2865853658536585	0.2012195121951219	0.2926829268292683	0.2195121951219512	0.4939024390243902	A	A	3	-15.4	0.6366730399732572	1.0041905386350682
001333	164	0.2439024390243902	0.2012195121951219	0.2865853658536585	0.2682926829268293	0.4878048780487805	A	T	5	-20.0	0.3290833075940532	0.9987905556756445
001334	164	0.274390243902439	0.2378048780487804	0.2195121951219512	0.2682926829268293	0.4573170731707317	A	T	5	-13.9	0.800255475119856	1.0035271750797885
001335	164	0.2317073170731707	0.2682926829268293	0.2195121951219512	0.2804878048780488	0.4878048780487805	A	A	4	-16.3	0.959097715509517	1.000782708990937
001336	164	0.2073170731707317	0.274390243902439	0.2256097560975609	0.2926829268292683	0.5	A	T	5	-11.9	1.511649470735571	0.998819036160932
001337	164	0.2012195121951219	0.2134146341463414	0.2682926829268293	0.3170731707317073	0.4817073170731707	A	G	5	-23.5	0.4112510581185986	0.9878773530424546
001338	164	0.2682926829268293	0.2439024390243902	0.1951219512195122	0.2926829268292683	0.4390243902439024	A	G	5	-9.8	0.9728301845987076	0.9974329265050372
001339	164	0.1951219512195122	0.2560975609756097	0.2621951219512195	0.2865853658536585	0.5182926829268293	A	G	4	-18.8	1.109657530914557	0.9951849919360984
001340	164	0.2439024390243902	0.2560975609756097	0.2560975609756097	0.2439024390243902	0.5121951219512195	A	T	4	-12.1	0.4977922403942331	0.989962733680173
001341	164	0.2378048780487804	0.2256097560975609	0.3109756097560975	0.2256097560975609	0.5365853658536586	A	G	4	-22.1	1.0386111903653188	1.0000502878137678
001342	164	0.2865853658536585	0.2682926829268293	0.2012195121951219	0.2439024390243902	0.4695121951219512	A	A	5	-13.7	0.9038879224239992	1.0001266548564889
001343	164	0.2378048780487804	0.3109756097560975	0.2256097560975609	0.2256097560975609	0.5365853658536586	A	C	5	-20.8	1.6929760427701646	0.996034470854338
001344	164	0.2378048780487804	0.1890243902439024	0.2621951219512195	0.3109756097560975	0.4512195121951219	A	G	4	-17.3	1.2507605992397068	0.999171571733064
001345	164	0.2256097560975609	0.274390243902439	0.2378048780487804	0.2621951219512195	0.5121951219512195	A	T	5	-15.5	1.230016143054559	1.0005926968607646
001346	164	0.2865853658536585	0.2804878048780488	0.2195121951219512	0.2134146341463414	0.5	A	C	4	-19.2	0.5466188205117087	0.99223868122745
001347	164	0.2317073170731707	0.2439024390243902	0.25	0.274390243902439	0.4939024390243902	A	C	4	-16.9	1.4283426383204711	1.003215398167799
001348	164	0.25	0.298780487804878	0.2134146341463414	0.2378048780487804	0.5121951219512195	A	T	4	-13.9	0.6315084377188601	0.9906242127638611
001349	164	0.2317073170731707	0.2134146341463414	0.2621951219512195	0.2926829268292683	0.4756097560975609	A	T	4	-21.3	0.678810235162449	0.9997659088095372
001350	164	0.2439024390243902	0.2378048780487804	0.2317073170731707	0.2865853658536585	0.4695121951219512	A	T	4	-12.2	0.8240130238225367	1.0036868282075997
001351	164	0.274390243902439	0.2804878048780488	0.1890243902439024	0.2560975609756097	0.4695121951219512	A	A	4	-19.9	1.2154588306145828	0.9955152134081606
001352	164	0.1890243902439024	0.2134146341463414	0.3353658536585366	0.2621951219512195	0.5487804878048781	A	A	4	-19.5	0.9705721003544726	1.0007644538334997
001353	164	0.2865853658536585	0.2195121951219512	0.2073170731707317	0.2865853658536585	0.4268292682926829	A	A	3	-14.6	0.8115643811712095	1.002688014693789
001354	164	0.2256097560975609	0.2195121951219512	0.2865853658536585	0.2682926829268293	0.5060975609756098	A	C	4	-12.4	0.1871743170083448	0.9983440138302092
001355	164	0.274390243902439	0.2865853658536585	0.2378048780487804	0.2012195121951219	0.524390243902439	A	C	4	-14.5	0.6750434614004105	1.0038881639856605
001356	164	0.2073170731707317	0.2804878048780488	0.2682926829268293	0.2439024390243902	0.5487804878048781	A	G	4	-17.7	1.254129415592263	0.9961667764090114
001357	164	0.2560975609756097	0.25	0.2195121951219512	0.274390243902439	0.4695121951219512	A	T	4	-7.8	0.9473861816404407	1.0026197752111456
001358	164	0.2621951219512195	0.25	0.2682926829268293	0.2195121951219512	0.5182926829268293	A	G	4	-14.3	1.3055288271128611	1.0032659907288786
001359	164	0.2134146341463414	0.2621951219512195	0.2682926829268293	0.2560975609756097	0.5304878048780488	A	C	5	-20.3	1.0243025754959147	0.9986957947126924
001360	164	0.2621951219512195	0.2134146341463414	0.2804878048780488	0.2439024390243902	0.4939024390243902	A	C	3	-15.4	0.6945030536282754	1.0013991675329272
001361	164	0.3048780487804878	0.2439024390243902	0.2134146341463414	0.2378048780487804	0.4573170731707317	A	A	4	-10.6	0.0483547573207603	0.9856354778103869
001362	164	0.25	0.25	0.2073170731707317	0.2926829268292683	0.4573170731707317	A	A	4	-17.0	0.69579226840501	1.0053139542585805
001363	164	0.25	0.2012195121951219	0.274390243902439	0.274390243902439	0.4756097560975609	A	A	4	-10.9	0.8731651534832695	1.0013873304937644
001364	164	0.2560975609756097	0.2560975609756097	0.2317073170731707	0.2560975609756097	0.4878048780487805	A	C	4	-21.2	1.6190565803001018	0.996257303836932
001365	164	0.25	0.25	0.2378048780487804	0.2621951219512195	0.4878048780487805	A	C	4	-14.5	1.3207219849574776	1.000877150535127
001366	164	0.2134146341463414	0.274390243902439	0.2378048780487804	0.274390243902439	0.5121951219512195	A	G	5	-15.2	1.5875337419749942	1.000855759976853
001367	164	0.2317073170731707	0.2560975609756097	0.2378048780487804	0.274390243902439	0.4939024390243902	A	A	4	-18.6	1.697107841224138	0.9993615425388468
001368	164	0.274390243902439	0.2256097560975609	0.2195121951219512	0.2804878048780488	0.4451219512195122	A	A	3	-19.4	0.7417242029885314	1.0010329823348934
001369	164	0.1890243902439024	0.2926829268292683	0.2317073170731707	0.2865853658536585	0.524390243902439	A	C	3	-12.6	1.6911695485054088	1.0047340460289662
001370	164	0.2682926829268293	0.2682926829268293	0.2560975609756097	0.2073170731707317	0.524390243902439	A	C	3	-12.0	1.1291702768849192	1.0040211364072995
001371	164	0.2256097560975609	0.2865853658536585	0.2317073170731707	0.2560975609756097	0.5182926829268293	A	C	4	-17.4	1.555502058070075	1.0044508833267236
001372	164	0.274390243902439	0.2439024390243902	0.1951219512195122	0.2865853658536585	0.4390243902439024	A	G	3	-11.8	0.678025946829978	1.0047608155422765
001373	164	0.2317073170731707	0.2804878048780488	0.2621951219512195	0.2256097560975609	0.5426829268292683	A	G	5	-27.2	1.375429007957573	0.989525965677296
001374	164	0.2195121951219512	0.2317073170731707	0.2560975609756097	0.2926829268292683	0.4878048780487805	A	A	4	-14.7	0.889701837725793	1.0016492863784612
001375	164	0.25	0.25	0.2378048780487804	0.2621951219512195	0.4878048780487805	A	A	5	-14.0	1.175198040695618	0.997128347031111
001376	164	0.2134146341463414	0.2621951219512195	0.2378048780487804	0.2865853658536585	0.5	A	T	4	-18.6	1.1432755225426736	1.0002378477005354
001377	164	0.2804878048780488	0.2621951219512195	0.2439024390243902	0.2134146341463414	0.5060975609756098	A	C	3	-20.0	1.1608855912071827	0.9955978220935114
001378	164	0.2439024390243902	0.2317073170731707	0.2378048780487804	0.2865853658536585	0.4695121951219512	A	C	5	-12.2	1.2366405759839063	0.9983088793945792
001379	164	0.2134146341463414	0.2560975609756097	0.2804878048780488	0.25	0.5365853658536586	A	A	4	-16.9	1.5996600569826336	1.0032487321576036
001380	164	0.2621951219512195	0.2378048780487804	0.2073170731707317	0.2926829268292683	0.4451219512195122	A	G	4	-15.4	0.839145308697109	0.9989720458016016
001381	164	0.2682926829268293	0.2560975609756097	0.25	0.2256097560975609	0.5060975609756098	A	C	5	-20.7	0.7145382773114312	0.995506502882349
001382	164	0.2073170731707317	0.274390243902439	0.2317073170731707	0.2865853658536585	0.5060975609756098	A	G	4	-17.8	0.8287892244067795	0.998719390320196
001383	164	0.274390243902439	0.2378048780487804	0.25	0.2378048780487804	0.4878048780487805	A	G	4	-18.2	0.8607625382716094	0.9947617829647628
001384	164	0.298780487804878	0.25	0.2195121951219512	0.2317073170731707	0.4695121951219512	A	A	5	-10.2	0.650173265158085	1.0017557853728238
001385	164	0.2621951219512195	0.2378048780487804	0.274390243902439	0.2256097560975609	0.5121951219512195	A	C	5	-16.8	1.1200975712352916	1.0044710251681428
001386	164	0.2621951219512195	0.2621951219512195	0.2134146341463414	0.2621951219512195	0.4756097560975609	A	C	4	-18.4	1.1925548095367102	0.99525702784503
001387	164	0.2317073170731707	0.2621951219512195	0.2865853658536585	0.2195121951219512	0.5487804878048781	A	A	4	-20.2	0.5611885242245924	1.001808530071823
001388	164	0.2195121951219512	0.2682926829268293	0.2560975609756097	0.2560975609756097	0.524390243902439	A	G	3	-18.8	0.8753321306838452	1.0000865205044451
001389	164	0.2256097560975609	0.2317073170731707	0.2865853658536585	0.2560975609756097	0.5182926829268293	A	G	5	-15.8	0.9625898841853624	1.002384669555846
001390	164	0.2378048780487804	0.2621951219512195	0.1829268292682926	0.3170731707317073	0.4451219512195122	A	C	5	-11.1	1.4933340473731207	0.9991980306965806
001391	164	0.2439024390243902	0.274390243902439	0.2195121951219512	0.2621951219512195	0.4939024390243902	A	T	5	-13.8	1.2288920636952474	1.0028935555400245
001392	164	0.2439024390243902	0.2865853658536585	0.2012195121951219	0.2682926829268293	0.4878048780487805	A	A	4	-12.7	1.1736534420063145	1.0038874685572252
001393	164	0.2256097560975609	0.2621951219512195	0.2378048780487804	0.274390243902439	0.5	A	T	5	-19.5	1.6228219966786357	0.9828481165336648
001394	164	0.3109756097560975	0.2682926829268293	0.2073170731707317	0.2134146341463414	0.4756097560975609	A	G	5	-19.3	0.2631752345986438	1.0006881352285373
001395	164	0.2195121951219512	0.2621951219512195	0.2134146341463414	0.3048780487804878	0.4756097560975609	A	G	4	-11.6	1.4896997875262223	1.0036622082827866
001396	164	0.2439024390243902	0.2012195121951219	0.2439024390243902	0.3109756097560975	0.4451219512195122	A	G	4	-13.2	0.9170135170684752	1.0004910655002386
001397	164	0.2439024390243902	0.2439024390243902	0.2560975609756097	0.2560975609756097	0.5	A	C	4	-22.4	1.0196516586826043	0.9950069402890134
001398	164	0.3109756097560975	0.25	0.2073170731707317	0.2317073170731707	0.4573170731707317	A	G	3	-12.9	0.9041257116953444	0.9991648164537
001399	164	0.2134146341463414	0.2560975609756097	0.2378048780487804	0.2926829268292683	0.4939024390243902	A	T	4	-15.6	1.2092047711264635	1.0034999728470608
001400	164	0.1890243902439024	0.2804878048780488	0.2560975609756097	0.274390243902439	0.5365853658536586	A	T	5	-26.3	1.9991840535603616	0.9964468880242192
001401	164	0.2134146341463414	0.2682926829268293	0.25	0.2682926829268293	0.5182926829268293	A	C	4	-17.6	1.3430219682321582	1.0008705440767105
001402	164	0.274390243902439	0.2621951219512195	0.2012195121951219	0.2621951219512195	0.4634146341463415	A	C	5	-14.7	0.9776462551552936	0.9953236806149012
001403	164	0.274390243902439	0.298780487804878	0.2012195121951219	0.2256097560975609	0.5	A	C	4	-9.7	0.8628377743221484	1.0032177215654632
001404	164	0.274390243902439	0.2682926829268293	0.2195121951219512	0.2378048780487804	0.4878048780487805	A	C	4	-15.6	0.8569555553448275	1.002430988408232
001405	164	0.2073170731707317	0.2439024390243902	0.25	0.298780487804878	0.4939024390243902	A	G	3	-17.3	2.0405875243777363	0.9992181397246698
001406	164	0.2317073170731707	0.2012195121951219	0.3292682926829268	0.2378048780487804	0.5304878048780488	A	T	4	-20.1	0.9596047164580356	0.9968718712745788
001407	164	0.1829268292682926	0.2804878048780488	0.2621951219512195	0.274390243902439	0.5426829268292683	A	A	5	-20.8	1.1760655450528177	0.9991934432701072
001408	164	0.2439024390243902	0.274390243902439	0.2378048780487804	0.2439024390243902	0.5121951219512195	A	G	4	-13.1	0.5772819738649162	1.0013310732861482
001409	164	0.25	0.1646341463414634	0.3109756097560975	0.274390243902439	0.4756097560975609	A	A	4	-12.0	0.5927808395861847	1.0039304949971122
001410	164	0.2012195121951219	0.2682926829268293	0.2378048780487804	0.2926829268292683	0.5060975609756098	A	A	5	-15.6	1.389092967119469	0.9984831452831184
001411	164	0.2317073170731707	0.2682926829268293	0.1829268292682926	0.3170731707317073	0.4512195121951219	A	C	5	-10.4	1.2278569497531862	1.0027569101045868
001412	164	0.2621951219512195	0.2621951219512195	0.2439024390243902	0.2317073170731707	0.5060975609756098	A	T	4	-17.2	1.243654387017483	0.9981527951218198
001413	164	0.2560975609756097	0.2317073170731707	0.2256097560975609	0.2865853658536585	0.4573170731707317	A	T	3	-10.2	0.8178466321905157	1.001275748382173
001414	164	0.2256097560975609	0.2560975609756097	0.2256097560975609	0.2926829268292683	0.4817073170731707	A	G	4	-10.0	1.1811301471676254	0.999635448956723
001415	164	0.25	0.2378048780487804	0.2682926829268293	0.2439024390243902	0.5060975609756098	A	C	5	-15.4	0.657298668909173	0.995185193747244
001416	164	0.298780487804878	0.2865853658536585	0.1768292682926829	0.2378048780487804	0.4634146341463415	A	C	3	-9.9	0.8508742905746137	1.003450580103709
001417	164	0.2439024390243902	0.2621951219512195	0.2134146341463414	0.2804878048780488	0.4756097560975609	A	T	4	-12.2	1.0510764328141873	0.9990415610203196
001418	164	0.2195121951219512	0.25	0.2865853658536585	0.2439024390243902	0.5365853658536586	A	T	4	-19.5	1.0384592579816407	0.9915944056756912
001419	164	0.274390243902439	0.274390243902439	0.2256097560975609	0.2256097560975609	0.5	A	A	4	-15.3	0.6952204603430205	0.9986881091958428
001420	164	0.2378048780487804	0.25	0.2378048780487804	0.274390243902439	0.4878048780487805	A	A	4	-14.7	0.8415614707622956	1.0035348516817633
001421	164	0.2439024390243902	0.2621951219512195	0.2073170731707317	0.2865853658536585	0.4695121951219512	A	G	5	-16.8	1.8157690433383216	0.9974246875524424
001422	164	0.2195121951219512	0.25	0.2804878048780488	0.25	0.5304878048780488	A	T	4	-26.2	0.2784024837039278	0.990417396502359
001423	164	0.2256097560975609	0.2378048780487804	0.2560975609756097	0.2804878048780488	0.4939024390243902	A	A	5	-15.2	0.997881643192925	0.9984741813692438
001424	164	0.2682926829268293	0.1707317073170731	0.3048780487804878	0.2560975609756097	0.4756097560975609	A	G	5	-9.7	0.1327207020566354	1.003188969609412
001425	164	0.2256097560975609	0.2804878048780488	0.25	0.2439024390243902	0.5304878048780488	A	A	3	-17.8	1.412220332319842	1.0045617221186642
001426	164	0.2439024390243902	0.2317073170731707	0.25	0.274390243902439	0.4817073170731707	A	A	4	-11.3	1.0487610234316391	0.9978620474465724
001427	164	0.2378048780487804	0.25	0.2317073170731707	0.2804878048780488	0.4817073170731707	A	T	4	-16.1	0.9083361281175396	0.9995211026416134
001428	164	0.2317073170731707	0.25	0.2621951219512195	0.2560975609756097	0.5121951219512195	A	C	4	-26.0	1.1577335657049692	0.9930250787090112
001429	164	0.2378048780487804	0.2560975609756097	0.2378048780487804	0.2682926829268293	0.4939024390243902	A	G	3	-18.2	1.25847969660769	0.994380944258816
001430	164	0.2317073170731707	0.2682926829268293	0.2439024390243902	0.2560975609756097	0.5121951219512195	A	A	3	-17.9	1.309668689211873	0.9984839025607628
001431	164	0.2621951219512195	0.2256097560975609	0.2682926829268293	0.2439024390243902	0.4939024390243902	A	A	4	-15.6	0.9589066631409742	0.9954964214929922
001432	164	0.2256097560975609	0.2317073170731707	0.25	0.2926829268292683	0.4817073170731707	A	T	5	-19.0	1.565771425472967	0.9952365274698516
001433	164	0.2682926829268293	0.2439024390243902	0.2317073170731707	0.2560975609756097	0.4756097560975609	A	G	3	-17.7	0.8895688807740427	1.0031953633139408
001434	164	0.2560975609756097	0.274390243902439	0.2073170731707317	0.2621951219512195	0.4817073170731707	A	C	5	-15.5	1.0915848405083246	0.9993747636890826
001435	164	0.1951219512195122	0.2317073170731707	0.2378048780487804	0.3353658536585366	0.4695121951219512	A	C	4	-13.0	1.252378486923564	0.9949323492580416
001436	164	0.25	0.2378048780487804	0.2378048780487804	0.274390243902439	0.4756097560975609	A	G	5	-23.8	1.084539971256944	0.9993246207200328
001437	164	0.1890243902439024	0.2195121951219512	0.2804878048780488	0.3109756097560975	0.5	A	A	4	-16.1	1.6341178555321014	0.9992148231411144
001438	164	0.2378048780487804	0.2317073170731707	0.2378048780487804	0.2926829268292683	0.4695121951219512	A	C	4	-16.8	0.5731752645585222	0.9875095556035158
001439	164	0.2621951219512195	0.2439024390243902	0.2378048780487804	0.2560975609756097	0.4817073170731707	A	T	4	-15.3	1.2031256311343057	0.9956915523359045
001440	164	0.25	0.25	0.2926829268292683	0.2073170731707317	0.5426829268292683	A	G	3	-23.3	0.5674396739196851	1.005300221463563
001441	164	0.2378048780487804	0.2804878048780488	0.2195121951219512	0.2621951219512195	0.5	A	G	4	-17.0	0.0022023538434124	1.015917910224189
001442	164	0.2256097560975609	0.2682926829268293	0.2378048780487804	0.2682926829268293	0.5060975609756098	A	C	4	-16.1	1.1603179300249582	1.0033077739842022
001443	164	0.2073170731707317	0.2804878048780488	0.2621951219512195	0.25	0.5426829268292683	A	T	3	-20.2	1.4058863152724133	0.9996250229144752
001444	164	0.2378048780487804	0.2439024390243902	0.274390243902439	0.2439024390243902	0.5182926829268293	A	C	4	-17.3	1.0028755433347598	1.000265526301043
001445	164	0.2621951219512195	0.2804878048780488	0.1951219512195122	0.2621951219512195	0.4756097560975609	A	C	4	-7.9	0.9533064085615184	1.001377610901481
001446	164	0.1829268292682926	0.2256097560975609	0.298780487804878	0.2926829268292683	0.524390243902439	A	C	3	-14.2	0.6881200086731619	0.991984688041632
001447	164	0.2682926829268293	0.2560975609756097	0.2560975609756097	0.2195121951219512	0.5121951219512195	A	A	4	-14.4	0.2984974126791851	1.0034329752869744
001448	164	0.2317073170731707	0.2560975609756097	0.2926829268292683	0.2195121951219512	0.5487804878048781	A	C	4	-24.3	1.0563609849216302	0.9982471313834635
001449	164	0.2439024390243902	0.2804878048780488	0.2012195121951219	0.274390243902439	0.4817073170731707	A	C	5	-15.1	0.8761416549518029	0.9998301302346768
001450	164	0.2195121951219512	0.2439024390243902	0.2865853658536585	0.25	0.5304878048780488	A	A	4	-17.1	1.0183201120368588	1.00109775353852
001451	164	0.2378048780487804	0.3231707317073171	0.2256097560975609	0.2134146341463414	0.5487804878048781	A	A	4	-19.1	1.5305434844159846	0.9966471190762118
001452	164	0.2621951219512195	0.2317073170731707	0.2378048780487804	0.2682926829268293	0.4695121951219512	A	A	5	-18.5	1.3075435232544388	0.9969295677528832
001453	164	0.2012195121951219	0.2195121951219512	0.2439024390243902	0.3353658536585366	0.4634146341463415	A	C	4	-15.9	1.2167796169290082	1.0001442567705432
001454	164	0.2682926829268293	0.2439024390243902	0.2560975609756097	0.2317073170731707	0.5	A	C	3	-15.6	0.3633746118830487	0.991954173534408
001455	164	0.2560975609756097	0.25	0.2439024390243902	0.25	0.4939024390243902	A	T	4	-14.7	0.2497027291237252	1.0132555876816196
001456	164	0.2804878048780488	0.2012195121951219	0.25	0.2682926829268293	0.4512195121951219	A	G	5	-13.9	0.5865157530417816	1.003933703886073
001457	164	0.2378048780487804	0.3231707317073171	0.2195121951219512	0.2195121951219512	0.5426829268292683	A	G	4	-15.6	0.9850516855840736	0.996947593844808
001458	164	0.2317073170731707	0.2804878048780488	0.2195121951219512	0.2682926829268293	0.5	A	T	3	-20.5	0.8868005650204015	0.9911037707604752
001459	164	0.3414634146341463	0.1951219512195122	0.2621951219512195	0.2012195121951219	0.4573170731707317	A	A	5	-14.9	0.2042725836966469	0.9906532028849276
001460	164	0.2195121951219512	0.2926829268292683	0.2560975609756097	0.2317073170731707	0.5487804878048781	A	A	4	-19.4	1.1804127910308089	0.9965525964800062
001461	164	0.2378048780487804	0.2378048780487804	0.2439024390243902	0.2804878048780488	0.4817073170731707	A	T	4	-14.4	1.1180394696980915	1.001980037462166
001462	164	0.2134146341463414	0.2256097560975609	0.3048780487804878	0.2560975609756097	0.5304878048780488	A	A	4	-18.5	1.2276410589015343	0.9996347822027112
001463	164	0.2439024390243902	0.2378048780487804	0.25	0.2682926829268293	0.4878048780487805	A	G	4	-20.9	1.1930618356437397	1.000976944701915
001464	164	0.2439024390243902	0.25	0.2865853658536585	0.2195121951219512	0.5365853658536586	A	G	5	-17.1	1.0704484639945735	0.9982144331332676
001465	164	0.2317073170731707	0.274390243902439	0.25	0.2439024390243902	0.524390243902439	A	G	3	-18.2	1.30930030681622	1.0027820188532162
001466	164	0.2865853658536585	0.2560975609756097	0.2378048780487804	0.2195121951219512	0.4939024390243902	A	A	4	-14.3	0.8124469144504916	1.0038213159709186
001467	164	0.2682926829268293	0.3048780487804878	0.2073170731707317	0.2195121951219512	0.5121951219512195	A	G	4	-12.7	0.9750366389420492	1.0064366434584455
001468	164	0.2134146341463414	0.274390243902439	0.2134146341463414	0.298780487804878	0.4878048780487805	A	T	4	-14.6	1.2195917051467913	1.0003327930497723
001469	164	0.1890243902439024	0.3048780487804878	0.2134146341463414	0.2926829268292683	0.5182926829268293	A	C	5	-12.4	2.035035272211052	1.0015919921773484
001470	164	0.2012195121951219	0.2621951219512195	0.2439024390243902	0.2926829268292683	0.5060975609756098	A	C	4	-15.6	1.1902346665908077	1.000211550360602
001471	164	0.1890243902439024	0.274390243902439	0.2560975609756097	0.2804878048780488	0.5304878048780488	A	T	4	-20.2	1.318101186114821	1.0000714574782312
001472	164	0.2256097560975609	0.2621951219512195	0.2012195121951219	0.3109756097560975	0.4634146341463415	A	C	4	-14.8	1.4782170983684877	1.0016691501974009
001473	164	0.2560975609756097	0.2682926829268293	0.2256097560975609	0.25	0.4939024390243902	A	G	5	-19.4	0.8833425468952186	0.9977024571167088
001474	164	0.2682926829268293	0.2439024390243902	0.25	0.2378048780487804	0.4939024390243902	A	C	5	-20.1	1.292262356044947	0.998910970620319
001475	164	0.2378048780487804	0.2378048780487804	0.3109756097560975	0.2134146341463414	0.5487804878048781	A	G	3	-19.8	0.5822590406068617	0.9979099231581832
001476	164	0.2439024390243902	0.3048780487804878	0.1646341463414634	0.2865853658536585	0.4695121951219512	A	T	4	-19.9	1.3147975083595684	0.9982652734983976
001477	164	0.2256097560975609	0.2256097560975609	0.2560975609756097	0.2926829268292683	0.4817073170731707	A	C	5	-16.3	0.9811814018856309	1.0006957880297187
001478	164	0.298780487804878	0.2256097560975609	0.2317073170731707	0.2439024390243902	0.4573170731707317	A	A	5	-10.8	0.6056792352614365	0.9965954417203864
001479	164	0.3048780487804878	0.2560975609756097	0.2012195121951219	0.2378048780487804	0.4573170731707317	A	A	4	-14.8	0.5379674912191764	1.004805279253994
001480	164	0.2256097560975609	0.2317073170731707	0.274390243902439	0.2682926829268293	0.5060975609756098	A	T	5	-17.1	1.2786555197475673	0.9976298878931664
001481	164	0.2378048780487804	0.2682926829268293	0.2317073170731707	0.2621951219512195	0.5	A	C	4	-19.1	0.9149243882938324	0.996395041755902
001482	164	0.2865853658536585	0.2012195121951219	0.2621951219512195	0.25	0.4634146341463415	A	C	4	-15.3	0.4174220925450478	0.9974839779183374
001483	164	0.2256097560975609	0.2256097560975609	0.2865853658536585	0.2621951219512195	0.5121951219512195	A	T	4	-17.1	0.6107133160903822	0.9964197634843108
001484	164	0.2682926829268293	0.2073170731707317	0.2621951219512195	0.2621951219512195	0.4695121951219512	A	G	4	-18.8	0.8484942574765988	0.999121240071327
001485	164	0.2134146341463414	0.2256097560975609	0.2621951219512195	0.298780487804878	0.4878048780487805	A	G	4	-17.0	0.4470175902309023	0.9916323155874648
001486	164	0.2621951219512195	0.2621951219512195	0.1890243902439024	0.2865853658536585	0.4512195121951219	A	C	4	-9.2	0.6064548723419328	1.0091724380946612
001487	164	0.2682926829268293	0.3292682926829268	0.1646341463414634	0.2378048780487804	0.4939024390243902	A	G	5	-9.2	1.5106790599562183	0.9947281642954748
001488	164	0.3048780487804878	0.2073170731707317	0.2439024390243902	0.2439024390243902	0.4512195121951219	A	C	5	-9.7	0.8320733411588163	0.9986171268615917
001489	164	0.274390243902439	0.2682926829268293	0.2439024390243902	0.2134146341463414	0.5121951219512195	A	C	4	-19.5	0.5027009218040509	0.9958479983992244
001490	164	0.2560975609756097	0.2621951219512195	0.1829268292682926	0.298780487804878	0.4451219512195122	A	T	4	-14.4	1.074860612810409	0.9998798945297228
001491	164	0.2256097560975609	0.2073170731707317	0.2682926829268293	0.298780487804878	0.4756097560975609	A	A	4	-21.4	1.0306476330254284	1.0019069897606945
001492	164	0.2317073170731707	0.2439024390243902	0.2682926829268293	0.2560975609756097	0.5121951219512195	A	T	4	-22.6	0.7716302225322371	1.0004829047618442
001493	164	0.298780487804878	0.1951219512195122	0.2439024390243902	0.2621951219512195	0.4390243902439024	A	A	4	-11.2	0.542841514372268	1.000850321391522
001494	164	0.25	0.2621951219512195	0.2317073170731707	0.2560975609756097	0.4939024390243902	A	G	4	-9.5	1.1931140064366283	0.999753303491894
001495	164	0.2865853658536585	0.2865853658536585	0.1829268292682926	0.2439024390243902	0.4695121951219512	A	C	5	-12.9	0.820615630897273	0.9981899924665162
001496	164	0.2195121951219512	0.2682926829268293	0.1768292682926829	0.3353658536585366	0.4451219512195122	A	A	4	-10.9	1.3849528295083993	0.9988957902504656
001497	164	0.25	0.3231707317073171	0.2073170731707317	0.2195121951219512	0.5304878048780488	A	A	4	-14.3	1.6674238873338347	0.9986002013931294
001498	164	0.2926829268292683	0.2560975609756097	0.2012195121951219	0.25	0.4573170731707317	A	A	5	-10.1	0.8906447745534067	1.0019605194324823
001499	164	0.25	0.2560975609756097	0.2439024390243902	0.25	0.5	A	T	4	-16.5	0.8579292892904621	0.9951159271510944
001500	164	0.2621951219512195	0.274390243902439	0.1890243902439024	0.274390243902439	0.4634146341463415	A	T	4	-13.2	1.015909082855695	0.99545912669119
001501	164	0.2560975609756097	0.2378048780487804	0.2560975609756097	0.25	0.4939024390243902	A	G	4	-17.3	0.506861795460135	1.0001132740552103
001502	164	0.2682926829268293	0.25	0.2073170731707317	0.274390243902439	0.4573170731707317	A	G	5	-11.8	1.2308393913959483	0.9956641786885124
001503	164	0.274390243902439	0.2378048780487804	0.2317073170731707	0.2560975609756097	0.4695121951219512	A	T	4	-13.2	1.0234954572639572	0.9996273881618358
001504	164	0.2256097560975609	0.2317073170731707	0.274390243902439	0.2682926829268293	0.5060975609756098	A	A	5	-16.6	1.1930371995099691	1.00386971697385
001505	164	0.2682926829268293	0.2682926829268293	0.1951219512195122	0.2682926829268293	0.4634146341463415	A	T	5	-14.7	1.127675696434636	0.9993660104187628
001506	164	0.2865853658536585	0.2012195121951219	0.2865853658536585	0.2256097560975609	0.4878048780487805	A	A	4	-19.6	0.8114581528453142	0.99868351474395
001507	164	0.2439024390243902	0.2560975609756097	0.2378048780487804	0.2621951219512195	0.4939024390243902	A	G	5	-13.0	0.1219877471876833	0.9981214615605886
001508	164	0.2439024390243902	0.2865853658536585	0.2195121951219512	0.25	0.5060975609756098	A	T	4	-11.3	0.6751139935021382	1.0050701074359207
001509	164	0.1951219512195122	0.274390243902439	0.2621951219512195	0.2682926829268293	0.5365853658536586	A	G	4	-16.4	0.3942087967930345	0.997052956860312
001510	164	0.2134146341463414	0.274390243902439	0.2073170731707317	0.3048780487804878	0.4817073170731707	A	C	4	-12.9	1.7681217954654684	1.0014530206663557
001511	164	0.2621951219512195	0.2073170731707317	0.2560975609756097	0.274390243902439	0.4634146341463415	A	C	5	-15.2	1.01380069165346	0.999142765029123
001512	164	0.2560975609756097	0.3109756097560975	0.1890243902439024	0.2439024390243902	0.5	A	A	5	-18.8	1.6769980646110667	1.0005232256012857
001513	164	0.2439024390243902	0.2439024390243902	0.2317073170731707	0.2804878048780488	0.4756097560975609	A	T	3	-15.5	0.9149497590717864	1.0027643927874506
001514	164	0.2865853658536585	0.2195121951219512	0.2134146341463414	0.2804878048780488	0.4329268292682927	A	C	4	-9.3	0.7578592073122251	1.0017066608639271
001515	164	0.2439024390243902	0.2378048780487804	0.274390243902439	0.2439024390243902	0.5121951219512195	A	G	4	-9.8	0.7760224068285408	1.0012239794812754
001516	164	0.2804878048780488	0.2439024390243902	0.2317073170731707	0.2439024390243902	0.4756097560975609	A	G	4	-17.0	0.9893565927332484	0.9893031340928092
001517	164	0.2134146341463414	0.25	0.2439024390243902	0.2926829268292683	0.4939024390243902	A	C	5	-18.5	0.9606105886530169	0.9949777170619776
001518	164	0.274390243902439	0.3048780487804878	0.2012195121951219	0.2195121951219512	0.5060975609756098	A	T	4	-18.6	0.7253443571371588	0.9965305752838372
001519	164	0.2865853658536585	0.25	0.2195121951219512	0.2439024390243902	0.4695121951219512	A	T	5	-21.9	0.9095768494315154	0.9917781940433528
001520	164	0.2682926829268293	0.25	0.2256097560975609	0.2560975609756097	0.4756097560975609	A	C	5	-14.2	0.9811064179093208	1.0019694419013014
001521	164	0.2560975609756097	0.274390243902439	0.2317073170731707	0.2378048780487804	0.5060975609756098	A	A	4	-20.3	0.8490673334973076	0.9993741497593406
001522	164	0.274390243902439	0.2317073170731707	0.25	0.2439024390243902	0.4817073170731707	A	C	4	-18.1	0.5794942326718735	0.9993751723658642
001523	164	0.2073170731707317	0.2865853658536585	0.2317073170731707	0.274390243902439	0.5182926829268293	A	T	3	-13.4	1.1900897492048856	0.9997140113098308
001524	164	0.2621951219512195	0.2682926829268293	0.2195121951219512	0.25	0.4878048780487805	A	G	4	-17.4	0.7023936219895767	0.9992204864743058
001525	164	0.2439024390243902	0.2317073170731707	0.2560975609756097	0.2682926829268293	0.4878048780487805	A	G	4	-22.5	0.0163420070365745	1.0066515104363165
001526	164	0.3048780487804878	0.25	0.2134146341463414	0.2317073170731707	0.4634146341463415	A	A	5	-13.4	0.6773687388829188	1.0015729243516134
001527	164	0.2621951219512195	0.2804878048780488	0.2195121951219512	0.2378048780487804	0.5	A	C	4	-15.6	0.9873831807510955	0.9934175604031132
001528	164	0.2439024390243902	0.2560975609756097	0.2317073170731707	0.2682926829268293	0.4878048780487805	A	T	5	-15.4	0.8188401784495751	1.0087881265512793
001529	164	0.2378048780487804	0.2073170731707317	0.2926829268292683	0.2621951219512195	0.5	A	C	5	-20.5	0.6592601822033415	1.00101516797301
001530	164	0.2682926829268293	0.2317073170731707	0.2682926829268293	0.2317073170731707	0.5	A	C	4	-19.0	0.8429281229382961	1.0040037755854712
001531	164	0.3170731707317073	0.2378048780487804	0.2621951219512195	0.1829268292682926	0.5	A	A	4	-13.1	0.1768055206213626	1.003348990975403
001532	164	0.2256097560975609	0.2926829268292683	0.1768292682926829	0.3048780487804878	0.4695121951219512	A	C	5	-8.8	1.2645591546420991	0.999251471744183
001533	164	0.2560975609756097	0.2073170731707317	0.3353658536585366	0.2012195121951219	0.5426829268292683	A	C	4	-19.4	0.8828172099697353	1.0015180375728876
001534	164	0.25	0.2682926829268293	0.2256097560975609	0.2560975609756097	0.4939024390243902	A	C	4	-17.2	1.5338340813751372	0.9968265176106944
001535	164	0.2682926829268293	0.2439024390243902	0.25	0.2378048780487804	0.4939024390243902	A	T	4	-18.1	0.6816608717352868	1.0049993759610465
001536	164	0.2865853658536585	0.2439024390243902	0.25	0.2195121951219512	0.4939024390243902	A	G	4	-14.0	0.8048596764101034	0.9954551179877762
001537	164	0.25	0.2682926829268293	0.2073170731707317	0.274390243902439	0.4756097560975609	A	G	4	-12.9	1.1437793312066369	0.9982413057465632
001538	164	0.2378048780487804	0.2865853658536585	0.2073170731707317	0.2682926829268293	0.4939024390243902	A	C	4	-19.7	2.05669025589205	0.9939309150866984
001539	164	0.274390243902439	0.1585365853658536	0.3048780487804878	0.2621951219512195	0.4634146341463415	A	T	5	-12.3	0.8239677861674656	1.0026995129029497
001540	164	0.2439024390243902	0.25	0.25	0.2560975609756097	0.5	A	C	4	-16.3	1.6402758438819591	0.9973050755597797
001541	164	0.2378048780487804	0.2682926829268293	0.2195121951219512	0.274390243902439	0.4878048780487805	A	T	4	-16.6	0.5954543256025154	0.9945109163273078
001542	164	0.2073170731707317	0.2560975609756097	0.2621951219512195	0.274390243902439	0.5182926829268293	A	A	4	-14.8	1.5927977916222953	0.9982618022081444
001543	164	0.2560975609756097	0.2317073170731707	0.2378048780487804	0.274390243902439	0.4695121951219512	A	A	4	-14.6	0.6749804683702273	0.9988769329210776
001544	164	0.2439024390243902	0.2317073170731707	0.274390243902439	0.25	0.5060975609756098	A	C	4	-21.1	1.3368370642742848	1.0003647138226384
001545	164	0.2439024390243902	0.2682926829268293	0.2317073170731707	0.2560975609756097	0.5	A	C	4	-14.3	1.0775753665605854	0.9956457708709568
001546	164	0.2317073170731707	0.2682926829268293	0.1829268292682926	0.3170731707317073	0.4512195121951219	A	A	4	-13.9	1.0968215220445925	1.0005982362578605
001547	164	0.2195121951219512	0.2256097560975609	0.274390243902439	0.2804878048780488	0.5	A	C	4	-16.5	0.7418163831236491	1.0028331211694537
001548	164	0.2621951219512195	0.2317073170731707	0.2012195121951219	0.3048780487804878	0.4329268292682927	A	T	4	-15.6	0.6112317478035314	0.9990842348924026
001549	164	0.3048780487804878	0.1768292682926829	0.3048780487804878	0.2134146341463414	0.4817073170731707	A	T	4	-13.7	0.0156395886182942	1.003266818059427
001550	164	0.2317073170731707	0.2926829268292683	0.2195121951219512	0.2560975609756097	0.5121951219512195	A	T	5	-22.2	1.506369126063	1.0010324563771942
001551	164	0.2621951219512195	0.2073170731707317	0.2439024390243902	0.2865853658536585	0.4512195121951219	A	G	5	-12.1	1.0275257897113832	1.0026961180323606
001552	164	0.1707317073170731	0.2560975609756097	0.274390243902439	0.298780487804878	0.5304878048780488	A	G	4	-18.0	1.678586504373025	0.9971798439404014
001553	164	0.2073170731707317	0.2621951219512195	0.2134146341463414	0.3170731707317073	0.4756097560975609	A	T	4	-12.6	1.3717034322989476	1.002179529187469
001554	164	0.3292682926829268	0.2195121951219512	0.2439024390243902	0.2073170731707317	0.4634146341463415	A	C	5	-14.7	0.6996228819414889	0.9991558690640768
001555	164	0.2073170731707317	0.2926829268292683	0.2378048780487804	0.2621951219512195	0.5304878048780488	A	G	4	-19.3	1.785828820375376	0.9974125187399134
001556	164	0.25	0.2317073170731707	0.2378048780487804	0.2804878048780488	0.4695121951219512	A	A	4	-16.9	0.9032783130622204	1.0011122984014411
001557	164	0.2012195121951219	0.2378048780487804	0.2560975609756097	0.3048780487804878	0.4939024390243902	A	C	4	-17.7	1.0896090793559448	0.9988007546211212
001558	164	0.2439024390243902	0.25	0.274390243902439	0.2317073170731707	0.524390243902439	A	C	4	-10.4	0.9068041554334412	1.0004765114467578
001559	164	0.2378048780487804	0.2926829268292683	0.1951219512195122	0.274390243902439	0.4878048780487805	A	A	3	-12.4	1.1978686952475506	0.9952439548762608
001560	164	0.2560975609756097	0.2378048780487804	0.2378048780487804	0.2682926829268293	0.4756097560975609	A	C	5	-11.8	1.0276612405269956	1.0002151854049417
001561	164	0.25	0.298780487804878	0.2256097560975609	0.2256097560975609	0.524390243902439	A	A	3	-14.5	0.9692859453788232	1.0040828002081683
001562	164	0.25	0.25	0.1890243902439024	0.3109756097560975	0.4390243902439024	A	C	5	-19.4	1.0296688380565169	0.999437221090652
001563	164	0.2317073170731707	0.2256097560975609	0.3048780487804878	0.2378048780487804	0.5304878048780488	A	A	3	-21.6	1.162312468520707	1.004045160885812
001564	164	0.25	0.2317073170731707	0.2378048780487804	0.2804878048780488	0.4695121951219512	A	T	5	-17.4	0.8846065390890991	1.000763131922071
001565	164	0.2195121951219512	0.3048780487804878	0.2560975609756097	0.2195121951219512	0.5609756097560976	A	A	4	-17.5	1.300585786997126	1.0053832781472989
001566	164	0.2926829268292683	0.2317073170731707	0.274390243902439	0.2012195121951219	0.5060975609756098	A	C	4	-17.8	0.4845856973516454	0.9922028062835996
001567	164	0.2256097560975609	0.2378048780487804	0.25	0.2865853658536585	0.4878048780487805	A	T	5	-14.6	1.0764125191110845	1.0027522048408029
001568	164	0.2439024390243902	0.25	0.2256097560975609	0.2804878048780488	0.4756097560975609	A	G	4	-17.3	1.1670564764118938	0.996319728416178
001569	164	0.2378048780487804	0.2682926829268293	0.2560975609756097	0.2378048780487804	0.524390243902439	A	A	3	-18.7	1.1304353710344317	0.9948014932868644
001570	164	0.298780487804878	0.1951219512195122	0.25	0.2560975609756097	0.4451219512195122	A	C	5	-12.0	1.1351245344851382	0.9931011268323612
001571	164	0.2134146341463414	0.274390243902439	0.2439024390243902	0.2682926829268293	0.5182926829268293	A	G	4	-10.8	1.207641683743703	1.001049378719761
001572	164	0.2317073170731707	0.274390243902439	0.2256097560975609	0.2682926829268293	0.5	A	C	4	-18.1	1.296515140219995	1.0030260683214005
001573	164	0.2560975609756097	0.2378048780487804	0.2073170731707317	0.298780487804878	0.4451219512195122	A	A	5	-8.9	1.166712774850489	1.000003777839649
001574	164	0.2682926829268293	0.25	0.2439024390243902	0.2378048780487804	0.4939024390243902	A	C	5	-17.4	1.266249870656827	1.0023278447637596
001575	164	0.2621951219512195	0.2134146341463414	0.3048780487804878	0.2195121951219512	0.5182926829268293	A	G	5	-16.3	0.9062288189919852	0.9989684605898116
001576	164	0.274390243902439	0.2195121951219512	0.2621951219512195	0.2439024390243902	0.4817073170731707	A	C	5	-18.7	1.5435406715671622	0.9955871854136152
001577	164	0.3109756097560975	0.2012195121951219	0.2439024390243902	0.2439024390243902	0.4451219512195122	A	T	4	-12.0	0.5520181938844677	1.0025976788886934
001578	164	0.298780487804878	0.25	0.2073170731707317	0.2439024390243902	0.4573170731707317	A	G	4	-16.1	1.075090245315267	0.997470760404275
001579	164	0.2926829268292683	0.2682926829268293	0.2073170731707317	0.2317073170731707	0.4756097560975609	A	C	5	-13.2	1.1589851818538366	1.0056243766330366
001580	164	0.2621951219512195	0.2560975609756097	0.2378048780487804	0.2439024390243902	0.4939024390243902	A	T	4	-23.8	0.6703015647476848	0.9987614194567987
001581	164	0.2439024390243902	0.2682926829268293	0.274390243902439	0.2134146341463414	0.5426829268292683	A	A	4	-19.8	1.6379025667754212	0.9992946263696376
001582	164	0.2439024390243902	0.2804878048780488	0.2256097560975609	0.25	0.5060975609756098	A	A	4	-16.5	0.867411420030612	1.0028571819109455
001583	164	0.2926829268292683	0.25	0.2012195121951219	0.2560975609756097	0.4512195121951219	A	A	5	-8.8	1.014555598390851	0.9945671235558186
001584	164	0.2621951219512195	0.25	0.2134146341463414	0.274390243902439	0.4634146341463415	A	T	4	-16.5	1.4063424251393613	0.9997076172588358
001585	164	0.2865853658536585	0.2195121951219512	0.2621951219512195	0.2317073170731707	0.4817073170731707	A	C	5	-15.3	0.9217748316012528	0.9978379764035612
001586	164	0.2317073170731707	0.1890243902439024	0.298780487804878	0.2804878048780488	0.4878048780487805	A	T	5	-18.4	0.8529594514765848	0.9954989087714176
001587	164	0.2560975609756097	0.2317073170731707	0.2560975609756097	0.2560975609756097	0.4878048780487805	A	G	4	-14.9	1.0827492158355552	0.9951851457824188
001588	164	0.2621951219512195	0.2195121951219512	0.2317073170731707	0.2865853658536585	0.4512195121951219	A	T	3	-18.0	1.3112173305200614	0.9876979976383742
001589	164	0.2804878048780488	0.2621951219512195	0.2012195121951219	0.2560975609756097	0.4634146341463415	A	C	4	-12.0	1.0008949190188274	1.0008236880801062
001590	164	0.2256097560975609	0.25	0.2439024390243902	0.2804878048780488	0.4939024390243902	A	G	4	-21.1	0.7352760631621947	0.9855622147602088
001591	164	0.1890243902439024	0.2073170731707317	0.2926829268292683	0.3109756097560975	0.5	A	C	5	-19.8	1.5208014000515475	0.9988664987751528
001592	164	0.274390243902439	0.2682926829268293	0.2317073170731707	0.2256097560975609	0.5	A	T	4	-16.4	0.6679630210964407	0.9955433411694776
001593	164	0.25	0.25	0.2134146341463414	0.2865853658536585	0.4634146341463415	A	A	5	-20.2	1.2395061036605155	0.988841333953598
001594	164	0.25	0.2317073170731707	0.2682926829268293	0.25	0.5	A	C	4	-16.8	1.294024584148859	0.9986539735006577
001595	164	0.2134146341463414	0.25	0.2865853658536585	0.25	0.5365853658536586	A	C	5	-20.0	1.4208758999302036	1.002269773537839
001596	164	0.2926829268292683	0.2256097560975609	0.2682926829268293	0.2134146341463414	0.4939024390243902	A	C	4	-15.8	0.8361011676478127	1.0041824328113793
001597	164	0.2865853658536585	0.2560975609756097	0.2439024390243902	0.2134146341463414	0.5	A	G	4	-19.4	0.2595482048468964	1.0088841202046237
001598	164	0.2195121951219512	0.2621951219512195	0.2560975609756097	0.2621951219512195	0.5182926829268293	A	A	4	-11.9	0.4676910832311591	0.9977949666265618
001599	164	0.2560975609756097	0.1829268292682926	0.3231707317073171	0.2378048780487804	0.5060975609756098	A	T	5	-15.3	1.184068262880214	0.9953110960651864
001600	164	0.2317073170731707	0.2865853658536585	0.2134146341463414	0.2682926829268293	0.5	A	G	4	-18.8	1.1893927249772205	0.9978084001825116
001601	164	0.2682926829268293	0.25	0.2073170731707317	0.274390243902439	0.4573170731707317	A	A	4	-9.8	0.549829373323624	0.997070816060186
001602	164	0.2012195121951219	0.2378048780487804	0.2621951219512195	0.298780487804878	0.5	A	G	5	-18.6	1.4729096342118215	1.003079396093167
001603	164	0.2560975609756097	0.25	0.2195121951219512	0.274390243902439	0.4695121951219512	A	G	4	-14.1	0.2448183006879569	0.9975206287668396
001604	164	0.2682926829268293	0.2560975609756097	0.2195121951219512	0.2560975609756097	0.4756097560975609	A	C	4	-14.4	0.9913892035952944	0.99777119062906
001605	164	0.2560975609756097	0.2317073170731707	0.2865853658536585	0.2256097560975609	0.5182926829268293	A	A	4	-21.2	0.9170381074555988	1.0001747189964931
001606	164	0.2378048780487804	0.2378048780487804	0.25	0.274390243902439	0.4878048780487805	A	A	4	-15.1	0.5433869076571177	0.9965654025249664
001607	164	0.2560975609756097	0.2317073170731707	0.2317073170731707	0.2804878048780488	0.4634146341463415	A	C	4	-17.4	1.0404500889175932	0.9948548911770272
001608	164	0.2317073170731707	0.1768292682926829	0.298780487804878	0.2926829268292683	0.4756097560975609	A	C	4	-17.5	1.005162763610971	0.9939135255518996
001609	164	0.2317073170731707	0.2195121951219512	0.2378048780487804	0.3109756097560975	0.4573170731707317	A	T	3	-12.4	0.7334042457674358	0.9961076510867952
001610	164	0.2256097560975609	0.2439024390243902	0.2256097560975609	0.3048780487804878	0.4695121951219512	A	G	4	-13.4	0.8041500896923419	0.9979117859275126
001611	164	0.2073170731707317	0.2682926829268293	0.2682926829268293	0.2560975609756097	0.5365853658536586	A	G	4	-19.6	0.7358131734360679	1.000017351443429
001612	164	0.2134146341463414	0.2195121951219512	0.2804878048780488	0.2865853658536585	0.5	A	A	4	-11.4	0.6934011662670284	0.9989996160645798
001613	164	0.2439024390243902	0.25	0.25	0.2560975609756097	0.5	A	T	4	-20.1	0.73401374271005	0.992754285535607
001614	164	0.2560975609756097	0.2195121951219512	0.2560975609756097	0.2682926829268293	0.4756097560975609	A	G	4	-15.3	0.2949278564432275	0.9959725091920426
001615	164	0.2560975609756097	0.2682926829268293	0.2439024390243902	0.2317073170731707	0.5121951219512195	A	C	3	-12.4	1.2861641470331844	1.0001503366709057
001616	164	0.3170731707317073	0.2560975609756097	0.2317073170731707	0.1951219512195122	0.4878048780487805	A	C	4	-14.1	0.7075501434395401	0.9964558309921476
001617	164	0.2073170731707317	0.3048780487804878	0.2195121951219512	0.2682926829268293	0.524390243902439	A	T	5	-21.1	1.5866063567595063	0.9922869154394518
001618	164	0.2682926829268293	0.2560975609756097	0.2256097560975609	0.25	0.4817073170731707	A	A	4	-14.1	0.7139431768493019	0.999747261153895
001619	164	0.274390243902439	0.2256097560975609	0.2317073170731707	0.2682926829268293	0.4573170731707317	A	G	4	-16.1	1.0185021396819514	0.9986245936795304
001620	164	0.2439024390243902	0.2012195121951219	0.274390243902439	0.2804878048780488	0.4756097560975609	A	T	4	-20.5	0.561756024295293	0.9842056440070808
001621	164	0.2804878048780488	0.2256097560975609	0.2378048780487804	0.2560975609756097	0.4634146341463415	A	T	4	-16.6	0.964378973727374	0.9952753550258436
001622	164	0.2317073170731707	0.2439024390243902	0.2073170731707317	0.3170731707317073	0.4512195121951219	A	C	3	-16.3	1.2986699781508826	0.9971150125981884
001623	164	0.2317073170731707	0.2378048780487804	0.2560975609756097	0.274390243902439	0.4939024390243902	A	A	4	-20.4	1.244842006167358	0.9978102831308684
001624	164	0.274390243902439	0.2621951219512195	0.2073170731707317	0.2560975609756097	0.4695121951219512	A	A	5	-18.5	0.9518671512203142	0.9974848398845672
001625	164	0.2439024390243902	0.2317073170731707	0.2317073170731707	0.2926829268292683	0.4634146341463415	A	C	3	-15.5	0.6007691473677033	0.997896007637679
001626	164	0.25	0.2621951219512195	0.2317073170731707	0.2560975609756097	0.4939024390243902	A	C	5	-20.1	1.2275621352635142	0.9916573465524964
001627	164	0.2621951219512195	0.2195121951219512	0.2682926829268293	0.25	0.4878048780487805	A	T	4	-16.6	0.8652552120155974	0.9981788156964472
001628	164	0.2195121951219512	0.2560975609756097	0.2073170731707317	0.3170731707317073	0.4634146341463415	A	A	4	-19.7	1.3005832980700698	0.9999572236458854
001629	164	0.2256097560975609	0.3048780487804878	0.2621951219512195	0.2073170731707317	0.5670731707317073	A	C	4	-16.1	1.4269140769190316	1.003497904408562
001630	164	0.25	0.25	0.274390243902439	0.2256097560975609	0.524390243902439	A	C	3	-16.8	0.6410587046935576	0.9997574488311772
001631	164	0.2439024390243902	0.2926829268292683	0.2134146341463414	0.25	0.5060975609756098	A	G	4	-15.6	1.2448747136902532	0.9970861067771652
001632	164	0.274390243902439	0.2804878048780488	0.2560975609756097	0.1890243902439024	0.5365853658536586	A	C	4	-17.0	1.0677987069453223	1.001130852266143
001633	164	0.2317073170731707	0.2439024390243902	0.2378048780487804	0.2865853658536585	0.4817073170731707	A	G	3	-13.3	1.4069997327946255	1.0018002582159258
001634	164	0.2560975609756097	0.274390243902439	0.2012195121951219	0.2682926829268293	0.4756097560975609	A	A	3	-11.1	1.204797757817139	1.001207751679796
001635	164	0.2378048780487804	0.25	0.2560975609756097	0.2560975609756097	0.5060975609756098	A	C	3	-18.6	1.2883321382013535	1.0008669792649076
001636	164	0.2560975609756097	0.25	0.2621951219512195	0.2317073170731707	0.5121951219512195	A	G	4	-17.4	0.9555824619574474	0.9994630431071828
001637	164	0.298780487804878	0.2621951219512195	0.2073170731707317	0.2317073170731707	0.4695121951219512	A	G	5	-11.8	0.7463080225506129	1.0010978760844158
001638	164	0.2256097560975609	0.2926829268292683	0.2256097560975609	0.2560975609756097	0.5182926829268293	A	C	4	-16.0	1.9570648852918076	0.9993811976036444
001639	164	0.2134146341463414	0.2195121951219512	0.274390243902439	0.2926829268292683	0.4939024390243902	A	T	5	-15.5	0.9648550419468078	1.0020223214414037
001640	164	0.2317073170731707	0.2682926829268293	0.1890243902439024	0.3109756097560975	0.4573170731707317	A	A	5	-10.2	1.151274585668603	0.9951186979843524
001641	164	0.3048780487804878	0.2378048780487804	0.2317073170731707	0.2256097560975609	0.4695121951219512	A	A	5	-12.6	0.6525457396588035	1.0008543319012604
001642	164	0.2865853658536585	0.2621951219512195	0.2195121951219512	0.2317073170731707	0.4817073170731707	A	C	4	-19.5	1.1464231217302965	0.990167009840321
001643	164	0.2073170731707317	0.274390243902439	0.2073170731707317	0.3109756097560975	0.4817073170731707	A	A	4	-19.1	1.7450507613023274	0.9988677567489664
001644	164	0.2621951219512195	0.2865853658536585	0.2317073170731707	0.2195121951219512	0.5182926829268293	A	G	3	-12.4	1.166830650335095	1.000508326577168
001645	164	0.2560975609756097	0.25	0.2134146341463414	0.2804878048780488	0.4634146341463415	A	G	5	-13.8	1.241799089210721	0.999843943451834
001646	164	0.2439024390243902	0.2378048780487804	0.2804878048780488	0.2378048780487804	0.5182926829268293	A	T	3	-16.7	1.309306418522592	0.996013079964668
001647	164	0.2682926829268293	0.2926829268292683	0.1585365853658536	0.2804878048780488	0.4512195121951219	A	A	5	-11.8	1.2655348049623347	1.0009208073227422
001648	164	0.2621951219512195	0.2317073170731707	0.2560975609756097	0.25	0.4878048780487805	A	T	4	-17.1	0.4766899814810945	0.9951863408417608
001649	164	0.2134146341463414	0.2439024390243902	0.2378048780487804	0.3048780487804878	0.4817073170731707	A	T	4	-12.9	0.4593868427837322	1.0018587730380204
001650	164	0.2682926829268293	0.2195121951219512	0.298780487804878	0.2134146341463414	0.5182926829268293	A	A	4	-20.8	0.8775312583981514	0.9977744949044928
001651	164	0.2073170731707317	0.2682926829268293	0.2682926829268293	0.2560975609756097	0.5365853658536586	A	G	5	-23.4	1.8916737130277888	0.9957717624551168
001652	164	0.2621951219512195	0.2439024390243902	0.2012195121951219	0.2926829268292683	0.4451219512195122	A	T	3	-14.6	1.1307603777614197	1.0010181818138233
001653	164	0.2195121951219512	0.2378048780487804	0.2317073170731707	0.3109756097560975	0.4695121951219512	A	A	4	-16.4	1.3892362936572584	1.0007541484538014
001654	164	0.2560975609756097	0.25	0.2378048780487804	0.2560975609756097	0.4878048780487805	A	G	5	-16.8	0.9427765852703918	0.9990164698618664
001655	164	0.2195121951219512	0.274390243902439	0.2073170731707317	0.298780487804878	0.4817073170731707	A	G	4	-16.0	2.100910962098095	1.0014122567771528
001656	164	0.2073170731707317	0.2682926829268293	0.2256097560975609	0.298780487804878	0.4939024390243902	A	G	5	-17.3	1.1368146584547312	0.9909569317091188
001657	164	0.25	0.3109756097560975	0.2439024390243902	0.1951219512195122	0.5548780487804879	A	G	5	-17.9	1.100480919540625	0.9995570884562164
001658	164	0.2439024390243902	0.2317073170731707	0.25	0.274390243902439	0.4817073170731707	A	G	5	-17.8	1.7702626330367972	0.9980093020000478
001659	164	0.2256097560975609	0.2926829268292683	0.2256097560975609	0.2560975609756097	0.5182926829268293	A	T	3	-14.3	0.8215832904128134	1.001755357734188
001660	164	0.2256097560975609	0.2317073170731707	0.3109756097560975	0.2317073170731707	0.5426829268292683	A	C	5	-22.2	1.1662298622329084	0.9971184642044736
001661	164	0.2378048780487804	0.298780487804878	0.1707317073170731	0.2926829268292683	0.4695121951219512	A	T	4	-12.9	1.2717133596493684	0.9996678050867724
001662	164	0.2195121951219512	0.2682926829268293	0.2560975609756097	0.2560975609756097	0.524390243902439	A	C	5	-22.9	1.3289541036505306	1.0006376168066289
001663	164	0.2256097560975609	0.2804878048780488	0.2134146341463414	0.2804878048780488	0.4939024390243902	A	C	5	-9.8	1.411629302437778	1.0008736777500735
001664	164	0.2560975609756097	0.2378048780487804	0.2621951219512195	0.2439024390243902	0.5	A	G	5	-17.4	0.6712639527706261	0.990561103326641
001665	164	0.2621951219512195	0.1829268292682926	0.2804878048780488	0.274390243902439	0.4634146341463415	A	A	4	-11.3	0.9787402130602172	1.0010613246973217
001666	164	0.2621951219512195	0.2073170731707317	0.2621951219512195	0.2682926829268293	0.4695121951219512	A	T	5	-19.9	1.0355106302954813	0.9973470837172208
001667	164	0.274390243902439	0.2378048780487804	0.2560975609756097	0.2317073170731707	0.4939024390243902	A	A	4	-17.8	1.0269373735081824	0.999982472230102
001668	164	0.1829268292682926	0.2560975609756097	0.2926829268292683	0.2682926829268293	0.5487804878048781	A	C	4	-18.0	1.750157101961468	0.9962908230634848
001669	164	0.2804878048780488	0.2195121951219512	0.2560975609756097	0.2439024390243902	0.4756097560975609	A	A	4	-15.4	0.6637134714555111	0.9964559795279044
001670	164	0.2256097560975609	0.2560975609756097	0.2621951219512195	0.2560975609756097	0.5182926829268293	A	C	4	-23.4	0.5773269566786141	1.0021571993362268
001671	164	0.2134146341463414	0.2682926829268293	0.2439024390243902	0.274390243902439	0.5121951219512195	A	C	5	-20.2	2.011588178323438	0.997356625967782
001672	164	0.2378048780487804	0.2926829268292683	0.2439024390243902	0.2256097560975609	0.5365853658536586	A	T	5	-21.0	0.8115727195263243	0.9981771467131804
001673	164	0.2256097560975609	0.274390243902439	0.2560975609756097	0.2439024390243902	0.5304878048780488	A	A	4	-19.4	1.3139996843069783	0.998590364449529
001674	164	0.2012195121951219	0.2317073170731707	0.2621951219512195	0.3048780487804878	0.4939024390243902	A	C	4	-14.2	1.4826310629068422	0.9996615947845404
001675	164	0.2195121951219512	0.3414634146341463	0.1768292682926829	0.2621951219512195	0.5182926829268293	A	C	5	-14.1	1.457802882068134	0.9975201539353664
001676	164	0.2439024390243902	0.2439024390243902	0.2439024390243902	0.2682926829268293	0.4878048780487805	A	T	4	-10.4	0.6562766883573294	0.9996273376480236
001677	164	0.3109756097560975	0.2439024390243902	0.2256097560975609	0.2195121951219512	0.4695121951219512	A	A	5	-16.9	0.8125387164444013	0.9990051855536476
001678	164	0.2378048780487804	0.2134146341463414	0.2865853658536585	0.2621951219512195	0.5	A	G	4	-14.7	1.4093177172734992	0.9950296780621868
001679	164	0.2804878048780488	0.2256097560975609	0.2378048780487804	0.2560975609756097	0.4634146341463415	A	G	4	-14.7	0.9639881801585196	0.9998272842226602
001680	164	0.2195121951219512	0.2378048780487804	0.298780487804878	0.2439024390243902	0.5365853658536586	A	A	4	-16.0	0.3262417453103257	1.0017901917100454
001681	164	0.2195121951219512	0.2682926829268293	0.2621951219512195	0.25	0.5304878048780488	A	T	3	-14.8	1.0925294684976576	0.9987321146881032
001682	164	0.2682926829268293	0.1890243902439024	0.2621951219512195	0.2804878048780488	0.4512195121951219	A	C	5	-15.6	0.9360008676222712	1.0003849232345026
001683	164	0.25	0.2682926829268293	0.2378048780487804	0.2439024390243902	0.5060975609756098	A	C	4	-21.1	1.3421740882780462	0.99858392859113
001684	164	0.2439024390243902	0.2256097560975609	0.2195121951219512	0.3109756097560975	0.4451219512195122	A	T	5	-20.6	0.9490121096292198	0.9956467047145992
001685	164	0.2073170731707317	0.2560975609756097	0.2073170731707317	0.3292682926829268	0.4634146341463415	A	G	4	-10.6	1.603439184113364	0.9969510851797844
001686	164	0.2134146341463414	0.2865853658536585	0.2378048780487804	0.2621951219512195	0.524390243902439	A	A	5	-12.6	1.502930545761806	1.000830908541544
001687	164	0.2378048780487804	0.2195121951219512	0.298780487804878	0.2439024390243902	0.5182926829268293	A	C	3	-22.0	0.7554867311852284	0.9992003987473012
001688	164	0.2439024390243902	0.2621951219512195	0.2195121951219512	0.274390243902439	0.4817073170731707	A	C	4	-14.7	1.3806116031512456	1.003132010532297
001689	164	0.2926829268292683	0.2378048780487804	0.2439024390243902	0.2256097560975609	0.4817073170731707	A	C	4	-12.0	0.990251749257664	0.9952457390020572
001690	164	0.2621951219512195	0.25	0.2073170731707317	0.2804878048780488	0.4573170731707317	A	A	4	-15.7	1.2114994157206762	0.9995212375057236
001691	164	0.2804878048780488	0.274390243902439	0.1951219512195122	0.25	0.4695121951219512	A	G	4	-11.3	1.271876235054492	1.000928630972791
001692	164	0.274390243902439	0.2621951219512195	0.1890243902439024	0.274390243902439	0.4512195121951219	A	T	5	-10.2	1.4154263102991722	0.9941897511969272
001693	164	0.2682926829268293	0.25	0.2256097560975609	0.2560975609756097	0.4756097560975609	A	C	5	-19.3	1.1627228032645551	0.9957076807219624
001694	164	0.2560975609756097	0.2134146341463414	0.2560975609756097	0.274390243902439	0.4695121951219512	A	T	4	-15.7	0.8112283136412342	0.9997441104959732
001695	164	0.2073170731707317	0.2804878048780488	0.2378048780487804	0.274390243902439	0.5182926829268293	A	T	4	-17.3	1.2864013741993403	0.9974024655894912
001696	164	0.2012195121951219	0.2560975609756097	0.2804878048780488	0.2621951219512195	0.5365853658536586	A	C	4	-18.9	1.4049633435780229	0.994650827775451
001697	164	0.2378048780487804	0.3353658536585366	0.1646341463414634	0.2621951219512195	0.5	A	C	4	-13.0	1.2184694562970206	0.999842572686668
001698	164	0.274390243902439	0.2256097560975609	0.2865853658536585	0.2134146341463414	0.5121951219512195	A	A	5	-13.9	0.8775147025107259	0.9987195853733956
001699	164	0.298780487804878	0.2073170731707317	0.2378048780487804	0.2560975609756097	0.4451219512195122	A	C	3	-17.2	0.6535848125671815	0.9971015827366048
001700	164	0.2317073170731707	0.2378048780487804	0.2804878048780488	0.25	0.5182926829268293	A	G	5	-22.0	1.1920443793813005	0.9982372750510856
001701	164	0.1951219512195122	0.2317073170731707	0.2682926829268293	0.3048780487804878	0.5	A	C	5	-16.3	1.4395580513876318	0.997038050507212
001702	164	0.2317073170731707	0.2256097560975609	0.2256097560975609	0.3170731707317073	0.4512195121951219	A	C	3	-9.3	1.5959711632505258	0.9979261408305432
001703	164	0.2804878048780488	0.2317073170731707	0.2317073170731707	0.2560975609756097	0.4634146341463415	A	T	4	-15.7	0.9583160357237448	0.9940584232869668
001704	164	0.2560975609756097	0.2256097560975609	0.25	0.2682926829268293	0.4756097560975609	A	T	4	-19.1	0.6447350991100854	0.9979582669704106
001705	164	0.2560975609756097	0.2317073170731707	0.2378048780487804	0.274390243902439	0.4695121951219512	A	G	5	-13.9	0.8636897793856964	0.9963482666223132
001706	164	0.2317073170731707	0.25	0.2256097560975609	0.2926829268292683	0.4756097560975609	A	A	4	-15.2	0.6086377099415361	0.9987636930056912
001707	164	0.2621951219512195	0.2865853658536585	0.2256097560975609	0.2256097560975609	0.5121951219512195	A	C	3	-13.8	1.0296708562687802	1.005024494065131
001708	164	0.25	0.2073170731707317	0.2621951219512195	0.2804878048780488	0.4695121951219512	A	T	5	-21.5	0.7189495069752431	0.991442165277163
001709	164	0.2317073170731707	0.2439024390243902	0.3048780487804878	0.2195121951219512	0.5487804878048781	A	G	4	-13.8	0.7974715087381304	0.9989866136644676
001710	164	0.3109756097560975	0.2560975609756097	0.25	0.1829268292682926	0.5060975609756098	A	G	5	-20.5	0.6247924350352829	0.999766988998299
001711	164	0.3048780487804878	0.2621951219512195	0.2256097560975609	0.2073170731707317	0.4878048780487805	A	T	4	-16.2	1.046294632931551	1.0002324133032223
001712	164	0.2439024390243902	0.25	0.2317073170731707	0.274390243902439	0.4817073170731707	A	T	3	-18.9	0.5576847123640014	0.9896356729494502
001713	164	0.274390243902439	0.2439024390243902	0.2195121951219512	0.2621951219512195	0.4634146341463415	A	T	4	-18.2	0.5667253721680331	0.9907262883405172
001714	164	0.2560975609756097	0.25	0.1951219512195122	0.298780487804878	0.4451219512195122	A	G	4	-13.7	1.199538407950934	0.9997746803752589
001715	164	0.2682926829268293	0.2378048780487804	0.274390243902439	0.2195121951219512	0.5121951219512195	A	A	4	-15.2	0.6951512583586875	0.9965427035059706
001716	164	0.2195121951219512	0.2439024390243902	0.2195121951219512	0.3170731707317073	0.4634146341463415	A	G	4	-13.5	1.1830467160971307	0.9981136194161442
001717	164	0.2195121951219512	0.2073170731707317	0.298780487804878	0.274390243902439	0.5060975609756098	A	C	5	-18.1	1.0320851371540318	1.0004870670684936
001718	164	0.2682926829268293	0.2621951219512195	0.2317073170731707	0.2378048780487804	0.4939024390243902	A	T	3	-18.3	1.0358521504293727	0.9961962035819766
001719	164	0.2560975609756097	0.2682926829268293	0.2256097560975609	0.25	0.4939024390243902	A	G	5	-16.5	0.6758863854557363	0.9978918329010762
001720	164	0.2134146341463414	0.2621951219512195	0.2317073170731707	0.2926829268292683	0.4939024390243902	A	T	4	-21.7	1.3208670872126789	1.0006105937316248
001721	164	0.25	0.2378048780487804	0.2317073170731707	0.2804878048780488	0.4695121951219512	A	C	4	-23.3	0.1879762763687877	0.9976652248260472
001722	164	0.2073170731707317	0.2804878048780488	0.1890243902439024	0.3231707317073171	0.4695121951219512	A	G	5	-11.2	1.7698920740775936	0.9970251932960156
001723	164	0.25	0.2804878048780488	0.1890243902439024	0.2804878048780488	0.4695121951219512	A	A	4	-12.3	1.2528142313519794	0.9947537927418326
001724	164	0.2439024390243902	0.274390243902439	0.2256097560975609	0.2560975609756097	0.5	A	A	3	-15.2	0.9469823727561164	0.9992288613845786
001725	164	0.1829268292682926	0.3048780487804878	0.2378048780487804	0.274390243902439	0.5426829268292683	A	T	4	-17.0	1.698896986226428	0.9975922604298784
001726	164	0.2560975609756097	0.2804878048780488	0.2378048780487804	0.2256097560975609	0.5182926829268293	A	C	5	-20.0	0.7641807938279411	1.0007383287388143
001727	164	0.274390243902439	0.2378048780487804	0.2256097560975609	0.2621951219512195	0.4634146341463415	A	G	4	-17.9	1.2493472896333262	0.9980182466054864
001728	164	0.25	0.2134146341463414	0.2560975609756097	0.2804878048780488	0.4695121951219512	A	C	3	-13.6	0.8844821611794483	1.0021607172944176
001729	164	0.2134146341463414	0.2378048780487804	0.2195121951219512	0.3292682926829268	0.4573170731707317	A	C	4	-13.6	1.6740794486095785	0.9936492444244296
001730	164	0.3048780487804878	0.2256097560975609	0.2682926829268293	0.2012195121951219	0.4939024390243902	A	A	5	-16.1	1.0643733510280828	0.991898626170022
001731	164	0.2621951219512195	0.2256097560975609	0.2621951219512195	0.25	0.4878048780487805	A	G	4	-21.2	0.8241679640456895	0.99859156169784
001732	164	0.2621951219512195	0.2073170731707317	0.2439024390243902	0.2865853658536585	0.4512195121951219	A	G	4	-19.0	0.7881511956175334	1.0049491737852667
001733	164	0.2621951219512195	0.2317073170731707	0.25	0.2560975609756097	0.4817073170731707	A	C	3	-17.2	1.239692755981451	0.9980150895232464
001734	164	0.25	0.25	0.2134146341463414	0.2865853658536585	0.4634146341463415	A	A	4	-7.9	1.1725137860952015	0.9957227227217398
001735	164	0.25	0.2682926829268293	0.2378048780487804	0.2439024390243902	0.5060975609756098	A	A	4	-15.2	1.009531469107647	1.0014556647990327
001736	164	0.2682926829268293	0.2621951219512195	0.2317073170731707	0.2378048780487804	0.4939024390243902	A	A	5	-14.2	0.961384561474206	0.9951200662197476
001737	164	0.2134146341463414	0.2378048780487804	0.2804878048780488	0.2682926829268293	0.5182926829268293	A	T	4	-17.3	0.4113309421129764	0.9907922069764704
001738	164	0.25	0.2865853658536585	0.2012195121951219	0.2621951219512195	0.4878048780487805	A	T	4	-11.4	0.6871943687858709	0.9910288687834684
001739	164	0.3109756097560975	0.1707317073170731	0.2621951219512195	0.2560975609756097	0.4329268292682927	A	G	3	-13.5	0.5188224878447616	1.0001308064073442
001740	164	0.2256097560975609	0.2378048780487804	0.2804878048780488	0.2560975609756097	0.5182926829268293	A	A	4	-18.5	0.6684712839077397	0.9977455373712808
001741	164	0.2560975609756097	0.2439024390243902	0.2378048780487804	0.2621951219512195	0.4817073170731707	A	C	3	-17.4	1.0490680184292338	1.0020515987447796
001742	164	0.2682926829268293	0.2256097560975609	0.2682926829268293	0.2378048780487804	0.4939024390243902	A	G	4	-18.9	0.801189706530916	0.9953962891645772
001743	164	0.2682926829268293	0.2439024390243902	0.2317073170731707	0.2560975609756097	0.4756097560975609	A	G	4	-23.1	1.0350521448322871	0.9920860789373004
001744	164	0.2682926829268293	0.2682926829268293	0.2134146341463414	0.25	0.4817073170731707	A	A	4	-12.2	1.129712048416332	1.001370033869885
001745	164	0.2256097560975609	0.274390243902439	0.2195121951219512	0.2804878048780488	0.4939024390243902	A	G	4	-12.7	1.84054702520498	0.9961165333959604
001746	164	0.2804878048780488	0.2012195121951219	0.25	0.2682926829268293	0.4512195121951219	A	T	5	-12.1	0.7807003552895371	0.9987128317916524
001747	164	0.2926829268292683	0.2560975609756097	0.25	0.2012195121951219	0.5060975609756098	A	G	5	-13.9	1.2510200760709846	0.9972331315904795
001748	164	0.2621951219512195	0.2073170731707317	0.2317073170731707	0.298780487804878	0.4390243902439024	A	T	5	-16.4	0.855900514877143	0.9971902758225368
001749	164	0.2560975609756097	0.274390243902439	0.2256097560975609	0.2439024390243902	0.5	A	G	4	-14.9	1.1062668034881744	1.0023299740297444
001750	164	0.2926829268292683	0.2073170731707317	0.2378048780487804	0.2621951219512195	0.4451219512195122	A	G	5	-11.7	0.8501018087078175	0.9966999303750316
001751	164	0.2195121951219512	0.1768292682926829	0.2804878048780488	0.3231707317073171	0.4573170731707317	A	T	4	-11.0	0.8828873401622271	1.0017304657807005
001752	164	0.2378048780487804	0.1951219512195122	0.2378048780487804	0.3292682926829268	0.4329268292682927	A	G	4	-13.6	1.166623401043543	1.0000464792335684
001753	164	0.2317073170731707	0.2317073170731707	0.2439024390243902	0.2926829268292683	0.4756097560975609	A	T	5	-11.4	0.9816635773693676	0.9976237257463586
001754	164	0.2195121951219512	0.2256097560975609	0.274390243902439	0.2804878048780488	0.5	A	C	4	-20.1	1.5931377039087522	0.995555646995838
001755	164	0.2804878048780488	0.274390243902439	0.2195121951219512	0.2256097560975609	0.4939024390243902	A	T	5	-17.2	0.588728475423816	1.0009808629906214
001756	164	0.2378048780487804	0.2195121951219512	0.2378048780487804	0.3048780487804878	0.4573170731707317	A	C	3	-8.2	0.7017558081231385	0.9987454316386508
001757	164	0.2682926829268293	0.25	0.2378048780487804	0.2439024390243902	0.4878048780487805	A	C	4	-17.1	0.970091191570007	0.993196825726287
001758	164	0.2134146341463414	0.2012195121951219	0.2926829268292683	0.2926829268292683	0.4939024390243902	A	C	3	-13.8	0.9929236068203804	0.996817334081406
001759	164	0.2317073170731707	0.2865853658536585	0.2256097560975609	0.2560975609756097	0.5121951219512195	A	T	5	-19.8	1.442333889055906	1.0013839794514197
001760	164	0.298780487804878	0.2439024390243902	0.2134146341463414	0.2439024390243902	0.4573170731707317	A	C	4	-9.7	0.8553042785491444	0.9954589228819534
001761	164	0.2682926829268293	0.25	0.1951219512195122	0.2865853658536585	0.4451219512195122	A	G	5	-10.3	0.8673437044973372	0.9992526281262514
001762	164	0.2865853658536585	0.2439024390243902	0.2317073170731707	0.2378048780487804	0.4756097560975609	A	C	3	-13.6	0.7589979378333845	0.9936591373894512
001763	164	0.2317073170731707	0.25	0.25	0.2682926829268293	0.5	A	A	3	-16.6	0.9777229467092662	0.9985272528799228
001764	164	0.2256097560975609	0.2804878048780488	0.2073170731707317	0.2865853658536585	0.4878048780487805	A	C	4	-12.1	1.82109507707683	0.9933195173016176
001765	164	0.2378048780487804	0.2378048780487804	0.2073170731707317	0.3170731707317073	0.4451219512195122	A	T	3	-13.6	1.0100912856554796	0.997094537293429
001766	164	0.2865853658536585	0.25	0.1951219512195122	0.2682926829268293	0.4451219512195122	A	C	4	-10.1	0.8753776592411713	0.9968306093203336
001767	164	0.2195121951219512	0.274390243902439	0.2378048780487804	0.2682926829268293	0.5121951219512195	A	G	3	-20.0	1.1978804631277702	0.9991418354816536
001768	164	0.2378048780487804	0.2804878048780488	0.2378048780487804	0.2439024390243902	0.5182926829268293	A	A	4	-16.7	1.367831239862168	0.9945723548448058
001769	164	0.2621951219512195	0.1707317073170731	0.3048780487804878	0.2621951219512195	0.4756097560975609	A	G	4	-13.4	0.445290884286502	0.9996703985210252
001770	164	0.2378048780487804	0.2621951219512195	0.2073170731707317	0.2926829268292683	0.4695121951219512	A	A	4	-11.3	1.0325500844785562	0.9984617256316516
001771	164	0.25	0.2682926829268293	0.2439024390243902	0.2378048780487804	0.5121951219512195	A	G	4	-19.9	0.765461538586243	0.9993766696376772
001772	164	0.25	0.2073170731707317	0.3292682926829268	0.2134146341463414	0.5365853658536586	A	A	5	-22.3	0.9050992942625254	0.9953915906056324
001773	164	0.2865853658536585	0.2804878048780488	0.1951219512195122	0.2378048780487804	0.4756097560975609	A	A	5	-11.3	0.6787742902027158	0.9993811644251108
001774	164	0.298780487804878	0.2256097560975609	0.2317073170731707	0.2439024390243902	0.4573170731707317	A	A	5	-14.7	0.8762235721251691	1.0018396609664986
001775	164	0.2012195121951219	0.2560975609756097	0.2621951219512195	0.2804878048780488	0.5182926829268293	A	G	5	-21.2	1.0157922094980585	0.9987836554074132
001776	164	0.2073170731707317	0.298780487804878	0.2256097560975609	0.2682926829268293	0.524390243902439	A	G	4	-15.3	1.1291549502480605	0.9958517454810464
001777	164	0.2560975609756097	0.2560975609756097	0.2195121951219512	0.2682926829268293	0.4756097560975609	A	C	5	-16.6	0.8774436977718109	0.9998348975537704
001778	164	0.1829268292682926	0.2682926829268293	0.2865853658536585	0.2621951219512195	0.5548780487804879	A	A	4	-15.1	1.465150094902446	0.996286640364478
001779	164	0.2439024390243902	0.2378048780487804	0.2804878048780488	0.2378048780487804	0.5182926829268293	A	A	4	-23.6	0.9814653138444848	0.9970402181528484
001780	164	0.2012195121951219	0.2682926829268293	0.2621951219512195	0.2682926829268293	0.5304878048780488	A	T	4	-20.3	0.9637409571489036	0.9919606020812578
001781	164	0.2560975609756097	0.2560975609756097	0.2195121951219512	0.2682926829268293	0.4756097560975609	A	C	3	-11.9	1.116230708949859	0.9954089463796144
001782	164	0.2804878048780488	0.2256097560975609	0.2560975609756097	0.2378048780487804	0.4817073170731707	A	C	5	-13.3	1.0724161784507025	0.9928333919070984
001783	164	0.2317073170731707	0.2317073170731707	0.2439024390243902	0.2926829268292683	0.4756097560975609	A	T	4	-14.7	0.8313046369725133	1.001068495079609
001784	164	0.2865853658536585	0.2682926829268293	0.2134146341463414	0.2317073170731707	0.4817073170731707	A	C	5	-15.1	0.9342325476264552	0.9964239808696156
001785	164	0.2865853658536585	0.2317073170731707	0.2256097560975609	0.2560975609756097	0.4573170731707317	A	C	3	-15.1	0.6902727908697686	1.0031250090967214
001786	164	0.3292682926829268	0.2073170731707317	0.2317073170731707	0.2317073170731707	0.4390243902439024	A	T	4	-11.2	0.367186794406288	1.0013883941222956
001787	164	0.2012195121951219	0.2621951219512195	0.2317073170731707	0.3048780487804878	0.4939024390243902	A	A	3	-14.4	1.006099672778826	0.9971486035250542
001788	164	0.2317073170731707	0.2560975609756097	0.2317073170731707	0.2804878048780488	0.4878048780487805	A	A	5	-10.1	1.1757302588171608	0.9982185531961528
001789	164	0.2378048780487804	0.2256097560975609	0.2073170731707317	0.3292682926829268	0.4329268292682927	A	A	4	-9.6	0.708619230640691	0.9982416309427607
001790	164	0.274390243902439	0.274390243902439	0.2195121951219512	0.2317073170731707	0.4939024390243902	A	G	5	-18.9	0.6690732813425065	1.0006109869518318
001791	164	0.2621951219512195	0.2378048780487804	0.2134146341463414	0.2865853658536585	0.4512195121951219	A	C	4	-11.0	0.2471093429257879	1.0023760776209354
001792	164	0.2804878048780488	0.25	0.2439024390243902	0.2256097560975609	0.4939024390243902	A	G	4	-23.0	1.2141114380854972	1.000559553976486
001793	164	0.2012195121951219	0.3414634146341463	0.1768292682926829	0.2804878048780488	0.5182926829268293	A	C	4	-14.0	1.5664284238765884	0.9971902068203444
001794	164	0.274390243902439	0.2378048780487804	0.2134146341463414	0.274390243902439	0.4512195121951219	A	C	4	-17.5	1.3244847218911584	0.9994238011046368
001795	164	0.2621951219512195	0.2378048780487804	0.25	0.25	0.4878048780487805	A	A	4	-18.1	0.5779604615561642	0.9990509491845349
001796	164	0.2621951219512195	0.2256097560975609	0.2317073170731707	0.2804878048780488	0.4573170731707317	A	G	3	-13.0	0.6010692019114121	0.998551969310892
001797	164	0.1890243902439024	0.2560975609756097	0.2317073170731707	0.3231707317073171	0.4878048780487805	A	A	5	-15.2	0.9761703157876552	1.0006429657733649
001798	164	0.2134146341463414	0.2560975609756097	0.2256097560975609	0.3048780487804878	0.4817073170731707	A	G	4	-15.8	1.0908953834528416	1.0006096634020627
001799	164	0.2012195121951219	0.2378048780487804	0.274390243902439	0.2865853658536585	0.5121951219512195	A	C	4	-18.3	1.668249149541524	0.9937927704379635
001800	164	0.2560975609756097	0.274390243902439	0.1890243902439024	0.2804878048780488	0.4634146341463415	A	A	3	-14.4	1.1233424295215446	0.999193648423268
001801	164	0.2134146341463414	0.2195121951219512	0.3109756097560975	0.2560975609756097	0.5304878048780488	A	G	4	-16.5	0.0186029286402513	1.0384001499062832
001802	164	0.25	0.3109756097560975	0.2134146341463414	0.2256097560975609	0.524390243902439	A	A	5	-20.2	1.326446962546088	0.9899666588269784
001803	164	0.2682926829268293	0.2012195121951219	0.2378048780487804	0.2926829268292683	0.4390243902439024	A	G	4	-16.9	0.2119299685031344	0.9930677581759856
001804	164	0.1829268292682926	0.2256097560975609	0.3109756097560975	0.2804878048780488	0.5365853658536586	A	T	4	-19.1	0.8764666627982483	1.0021882420222996
001805	164	0.2560975609756097	0.1829268292682926	0.274390243902439	0.2865853658536585	0.4573170731707317	A	A	4	-17.9	1.0131725138696357	0.9967406211814904
001806	164	0.2378048780487804	0.2012195121951219	0.2439024390243902	0.3170731707317073	0.4451219512195122	A	C	4	-10.6	1.0359667663298746	1.0019065673675442
001807	164	0.1890243902439024	0.2317073170731707	0.2926829268292683	0.2865853658536585	0.524390243902439	A	G	4	-16.3	0.7785127846033132	0.9926964455803824
001808	164	0.2621951219512195	0.2134146341463414	0.2865853658536585	0.2378048780487804	0.5	A	A	4	-12.4	0.9637258678168944	0.9997017224003714
001809	164	0.2134146341463414	0.2073170731707317	0.274390243902439	0.3048780487804878	0.4817073170731707	A	T	3	-18.9	1.4703206807939355	0.9994147918821944
001810	164	0.2317073170731707	0.2560975609756097	0.2256097560975609	0.2865853658536585	0.4817073170731707	A	T	4	-15.1	0.8386156033101566	0.9990873945776948
001811	164	0.2256097560975609	0.2378048780487804	0.2682926829268293	0.2682926829268293	0.5060975609756098	A	A	5	-16.8	1.2990583454937312	0.9997713214238269
001812	164	0.2317073170731707	0.2195121951219512	0.2865853658536585	0.2621951219512195	0.5060975609756098	A	G	5	-17.3	1.0148159726015633	1.0006072338726597
001813	164	0.1768292682926829	0.25	0.2926829268292683	0.2804878048780488	0.5426829268292683	A	G	5	-23.2	1.731493324273044	0.9956013008061284
001814	164	0.2195121951219512	0.3048780487804878	0.25	0.2256097560975609	0.5548780487804879	A	G	4	-17.9	1.2215154288483112	1.0004445574199765
001815	164	0.1890243902439024	0.2378048780487804	0.2256097560975609	0.3475609756097561	0.4634146341463415	A	G	5	-12.2	1.343982996054906	0.9913016888777814
001816	164	0.2560975609756097	0.2804878048780488	0.1646341463414634	0.298780487804878	0.4451219512195122	A	T	3	-14.3	1.2617478355674678	1.0021466848551357
001817	164	0.274390243902439	0.1890243902439024	0.2804878048780488	0.2560975609756097	0.4695121951219512	A	A	4	-19.9	0.46880973202475	0.9995167990117952
001818	164	0.2560975609756097	0.2134146341463414	0.2682926829268293	0.2621951219512195	0.4817073170731707	A	T	5	-14.8	0.5597272919184513	0.9982756017230764
001819	164	0.2378048780487804	0.2256097560975609	0.2621951219512195	0.274390243902439	0.4878048780487805	A	C	4	-15.9	1.166630390253537	0.9973261507258672
001820	164	0.2560975609756097	0.2682926829268293	0.2378048780487804	0.2378048780487804	0.5060975609756098	A	G	4	-15.6	1.0344505538389648	0.9981122942458696
001821	164	0.2195121951219512	0.3109756097560975	0.2073170731707317	0.2621951219512195	0.5182926829268293	A	A	3	-15.8	1.127288378607623	0.9973102221459766
001822	164	0.2621951219512195	0.2256097560975609	0.25	0.2621951219512195	0.4756097560975609	A	C	4	-16.6	0.7908834249301899	1.0037623653325765
001823	164	0.2865853658536585	0.2073170731707317	0.2682926829268293	0.2378048780487804	0.4756097560975609	A	A	4	-9.6	0.6696981581572186	1.004140264438497
001824	164	0.2195121951219512	0.2621951219512195	0.2682926829268293	0.25	0.5304878048780488	A	A	3	-26.1	1.3578129146849642	1.00112338813386
001825	164	0.2804878048780488	0.2804878048780488	0.2012195121951219	0.2378048780487804	0.4817073170731707	A	A	4	-12.5	1.468834462163376	1.0068581589167571
001826	164	0.2317073170731707	0.2256097560975609	0.2317073170731707	0.3109756097560975	0.4573170731707317	A	A	5	-15.7	1.6174439438312544	1.0008269699307113
001827	164	0.2134146341463414	0.274390243902439	0.274390243902439	0.2378048780487804	0.5487804878048781	A	G	4	-22.0	0.8957908527770299	0.992503267111986
001828	164	0.25	0.2195121951219512	0.2439024390243902	0.2865853658536585	0.4634146341463415	A	G	4	-10.6	1.0499274869890989	0.9989267868053476
001829	164	0.2317073170731707	0.2804878048780488	0.2378048780487804	0.25	0.5182926829268293	A	C	3	-19.7	1.1880016793573904	1.0006730967928383
001830	164	0.2256097560975609	0.2560975609756097	0.2560975609756097	0.2621951219512195	0.5121951219512195	A	G	5	-15.6	0.0820854632916706	0.997316193995578
001831	164	0.2439024390243902	0.2439024390243902	0.2804878048780488	0.2317073170731707	0.524390243902439	A	G	4	-17.1	1.138977977778651	1.000804765002755
001832	164	0.2317073170731707	0.25	0.2865853658536585	0.2317073170731707	0.5365853658536586	A	C	4	-15.3	0.9341497316456354	0.9985006943876652
001833	164	0.2195121951219512	0.2439024390243902	0.2560975609756097	0.2804878048780488	0.5	A	A	5	-14.3	1.1937614055248933	0.9969905728077602
001834	164	0.2560975609756097	0.298780487804878	0.2134146341463414	0.2317073170731707	0.5121951219512195	A	A	4	-16.8	1.4518779941281992	1.0038753853122506
001835	164	0.25	0.2804878048780488	0.2195121951219512	0.25	0.5	A	A	5	-20.6	0.9078522606658844	0.9996300273167326
001836	164	0.2012195121951219	0.2560975609756097	0.2621951219512195	0.2804878048780488	0.5182926829268293	A	T	4	-21.1	0.6771189793192988	0.993945652623883
001837	164	0.2012195121951219	0.2439024390243902	0.2378048780487804	0.3170731707317073	0.4817073170731707	A	T	4	-19.7	2.073483763838249	0.9944551316347336
001838	164	0.2804878048780488	0.25	0.2317073170731707	0.2378048780487804	0.4817073170731707	A	T	5	-14.4	0.7558783661009858	0.9970487578657358
001839	164	0.2439024390243902	0.2378048780487804	0.2560975609756097	0.2621951219512195	0.4939024390243902	A	T	4	-20.7	0.2262281170013155	0.9982079578362956
001840	164	0.2256097560975609	0.2073170731707317	0.3048780487804878	0.2621951219512195	0.5121951219512195	A	A	4	-12.5	0.6487682494878239	1.000687979182036
001841	164	0.2682926829268293	0.274390243902439	0.2256097560975609	0.2317073170731707	0.5	A	A	3	-14.9	0.729189173065023	1.0019253964899577
001842	164	0.2439024390243902	0.2439024390243902	0.2439024390243902	0.2682926829268293	0.4878048780487805	A	A	4	-16.2	0.8891146539446326	0.9963716016166372
001843	164	0.2256097560975609	0.2439024390243902	0.25	0.2804878048780488	0.4939024390243902	A	T	3	-16.0	1.1636662572815213	0.9902421611856872
001844	164	0.2804878048780488	0.2378048780487804	0.2378048780487804	0.2439024390243902	0.4756097560975609	A	G	3	-19.3	1.3547383869998828	0.9985890609980098
001845	164	0.2621951219512195	0.2256097560975609	0.274390243902439	0.2378048780487804	0.5	A	A	4	-17.7	0.7301396484367294	0.9984788803489112
001846	164	0.2682926829268293	0.2621951219512195	0.2317073170731707	0.2378048780487804	0.4939024390243902	A	T	3	-14.1	0.777760861398836	1.0018565888695885
001847	164	0.2439024390243902	0.2560975609756097	0.25	0.25	0.5060975609756098	A	T	5	-16.2	1.0311828577768751	0.9930733041454718
001848	164	0.2865853658536585	0.2621951219512195	0.274390243902439	0.1768292682926829	0.5365853658536586	A	C	4	-21.8	0.8207426801953375	1.0046865247329604
001849	164	0.2621951219512195	0.2378048780487804	0.25	0.25	0.4878048780487805	A	A	3	-17.0	0.9682062208248436	1.0050964886940008
001850	164	0.2012195121951219	0.2682926829268293	0.2378048780487804	0.2926829268292683	0.5060975609756098	A	A	3	-16.7	0.7585379647793078	0.9950207107261912
001851	164	0.2439024390243902	0.2682926829268293	0.2195121951219512	0.2682926829268293	0.4878048780487805	A	C	4	-12.3	0.9752878279851912	1.002147269046615
001852	164	0.1951219512195122	0.274390243902439	0.2012195121951219	0.3292682926829268	0.4756097560975609	A	T	5	-12.5	1.3781096880367427	0.9993659211631828
001853	164	0.25	0.2439024390243902	0.2439024390243902	0.2621951219512195	0.4878048780487805	A	G	4	-13.5	0.3566087659080665	1.000504596220802
001854	164	0.2012195121951219	0.2439024390243902	0.2682926829268293	0.2865853658536585	0.5121951219512195	A	A	4	-14.5	1.6743916837776711	1.0003018148015757
001855	164	0.2378048780487804	0.2439024390243902	0.2560975609756097	0.2621951219512195	0.5	A	A	4	-14.4	1.6199568824917698	0.9926583314449114
001856	164	0.2012195121951219	0.2560975609756097	0.2195121951219512	0.3231707317073171	0.4756097560975609	A	G	4	-11.2	1.3714544218410234	1.0018528123991104
001857	164	0.2134146341463414	0.3048780487804878	0.1829268292682926	0.298780487804878	0.4878048780487805	A	T	4	-13.2	1.0259422425962763	0.9980237021138956
001858	164	0.2134146341463414	0.2682926829268293	0.2682926829268293	0.25	0.5365853658536586	A	G	4	-16.5	1.110431863416266	0.999909150127682
001859	164	0.2378048780487804	0.2378048780487804	0.274390243902439	0.25	0.5121951219512195	A	C	4	-16.5	0.8096382009372753	1.0029262411538873
001860	164	0.2317073170731707	0.3170731707317073	0.2195121951219512	0.2317073170731707	0.5365853658536586	A	G	4	-15.6	1.355341562066607	0.997765892858132
001861	164	0.2134146341463414	0.25	0.2804878048780488	0.2560975609756097	0.5304878048780488	A	A	4	-15.7	0.7067412336895751	0.9948820224422926
001862	164	0.2378048780487804	0.2621951219512195	0.2378048780487804	0.2621951219512195	0.5	A	A	5	-24.0	0.7564533749019436	0.998550083184956
001863	164	0.2317073170731707	0.2621951219512195	0.25	0.2560975609756097	0.5121951219512195	A	G	4	-14.2	0.7478046597138174	1.0008782084878598
001864	164	0.2012195121951219	0.2865853658536585	0.2256097560975609	0.2865853658536585	0.5121951219512195	A	C	4	-15.8	1.5839916355860053	0.9998354753857498
001865	164	0.2256097560975609	0.2560975609756097	0.298780487804878	0.2195121951219512	0.5548780487804879	A	G	3	-18.0	1.3131334727565742	0.9994454769026364
001866	164	0.2621951219512195	0.1951219512195122	0.25	0.2926829268292683	0.4451219512195122	A	A	5	-12.8	1.0788073558527742	1.0008864794645944
001867	164	0.2195121951219512	0.2560975609756097	0.2134146341463414	0.3109756097560975	0.4695121951219512	A	G	4	-17.2	1.208084086608452	0.9934163852776532
001868	164	0.2682926829268293	0.2621951219512195	0.2560975609756097	0.2134146341463414	0.5182926829268293	A	C	3	-11.1	0.9438409540402872	1.0031305350244688
001869	164	0.2560975609756097	0.2621951219512195	0.2378048780487804	0.2439024390243902	0.5	A	C	4	-20.4	0.9960043941819712	1.0018218736085331
001870	164	0.298780487804878	0.2256097560975609	0.2134146341463414	0.2621951219512195	0.4390243902439024	A	C	3	-14.3	0.7794930871648268	0.9982911342235556
001871	164	0.2682926829268293	0.2256097560975609	0.2439024390243902	0.2621951219512195	0.4695121951219512	A	G	5	-12.7	0.3344788434568609	0.9933113316417208
001872	164	0.2073170731707317	0.2804878048780488	0.2317073170731707	0.2804878048780488	0.5121951219512195	A	C	4	-14.6	1.3630171367378057	0.9982521583713456
001873	164	0.2560975609756097	0.2621951219512195	0.1951219512195122	0.2865853658536585	0.4573170731707317	A	G	5	-9.8	1.453853134871418	1.0001919669675532
001874	164	0.2012195121951219	0.3048780487804878	0.2317073170731707	0.2621951219512195	0.5365853658536586	A	A	4	-18.2	1.8178563889552064	0.9986876842975588
001875	164	0.2560975609756097	0.2134146341463414	0.2317073170731707	0.298780487804878	0.4451219512195122	A	C	4	-15.7	1.034222523180712	1.0062649389379414
001876	164	0.2621951219512195	0.2317073170731707	0.2195121951219512	0.2865853658536585	0.4512195121951219	A	T	5	-12.9	1.1533432113491755	0.9998187869128938
001877	164	0.2378048780487804	0.2621951219512195	0.25	0.25	0.5121951219512195	A	A	4	-20.5	1.281878540583964	0.9997319517528616
001878	164	0.2073170731707317	0.3170731707317073	0.1768292682926829	0.298780487804878	0.4939024390243902	A	A	4	-18.0	2.1850778406673395	0.9971991141504088
001879	164	0.2317073170731707	0.2804878048780488	0.2256097560975609	0.2621951219512195	0.5060975609756098	A	G	4	-20.7	1.0383033816394902	0.995622938119244
001880	164	0.2560975609756097	0.274390243902439	0.1951219512195122	0.274390243902439	0.4695121951219512	A	C	4	-13.6	1.5482190618406697	0.996172896546757
001881	164	0.2256097560975609	0.2621951219512195	0.2621951219512195	0.25	0.524390243902439	A	G	5	-18.7	1.0342236674613796	1.0019996804072686
001882	164	0.2195121951219512	0.274390243902439	0.25	0.2560975609756097	0.524390243902439	A	C	4	-18.2	1.6792832098770194	0.9941341752781556
001883	164	0.2560975609756097	0.2317073170731707	0.2682926829268293	0.2439024390243902	0.5	A	A	4	-17.0	0.9316762454034794	0.9961139540616696
001884	164	0.2256097560975609	0.2621951219512195	0.2682926829268293	0.2439024390243902	0.5304878048780488	A	G	4	-20.4	0.1449826864265633	0.9961712320730784
001885	164	0.25	0.2256097560975609	0.2317073170731707	0.2926829268292683	0.4573170731707317	A	T	4	-14.6	0.9657078797885934	1.002087817164394
001886	164	0.2621951219512195	0.2317073170731707	0.2560975609756097	0.25	0.4878048780487805	A	G	4	-12.6	0.813722050378127	1.0013042685106597
001887	164	0.2378048780487804	0.2195121951219512	0.2926829268292683	0.25	0.5121951219512195	A	A	3	-17.5	0.7907880449769493	1.0024357403719233
001888	164	0.298780487804878	0.2926829268292683	0.1890243902439024	0.2195121951219512	0.4817073170731707	A	A	4	-16.2	1.1776309526758946	1.0004468070829136
001889	164	0.2560975609756097	0.2378048780487804	0.2256097560975609	0.2804878048780488	0.4634146341463415	A	A	4	-11.9	0.6560220749778384	1.0065024960441968
001890	164	0.2378048780487804	0.2621951219512195	0.2317073170731707	0.2682926829268293	0.4939024390243902	A	C	4	-16.4	1.4381005704621896	0.9967091415223752
001891	164	0.2378048780487804	0.274390243902439	0.2439024390243902	0.2439024390243902	0.5182926829268293	A	C	3	-18.4	0.9623694927027135	0.9989425421405
001892	164	0.2073170731707317	0.2865853658536585	0.2439024390243902	0.2621951219512195	0.5304878048780488	A	C	4	-15.9	1.341499671376519	1.0004595773818985
001893	164	0.2012195121951219	0.2195121951219512	0.2682926829268293	0.3109756097560975	0.4878048780487805	A	A	5	-21.0	2.2207156549563507	1.0016963907617484
001894	164	0.2256097560975609	0.2621951219512195	0.2012195121951219	0.3109756097560975	0.4634146341463415	A	G	4	-12.2	1.5110016848023038	1.00207605616447
001895	164	0.25	0.2134146341463414	0.2439024390243902	0.2926829268292683	0.4573170731707317	A	C	4	-20.5	1.3340721309251653	0.998950464914838
001896	164	0.2439024390243902	0.2560975609756097	0.2378048780487804	0.2621951219512195	0.4939024390243902	A	A	5	-17.1	1.208936463469686	1.0013586096523832
001897	164	0.2073170731707317	0.2378048780487804	0.25	0.3048780487804878	0.4878048780487805	A	A	4	-14.6	1.8399659873268075	0.9997280444706856
001898	164	0.25	0.2865853658536585	0.2012195121951219	0.2621951219512195	0.4878048780487805	A	A	4	-15.1	0.9268727308651996	0.9998949203242804
001899	164	0.2560975609756097	0.2256097560975609	0.2560975609756097	0.2621951219512195	0.4817073170731707	A	T	3	-12.7	0.732054788697764	0.9951171184285365
001900	164	0.2378048780487804	0.2378048780487804	0.2378048780487804	0.2865853658536585	0.4756097560975609	A	G	5	-15.6	1.2446195090742604	1.000282720049841
001901	164	0.2134146341463414	0.25	0.2560975609756097	0.2804878048780488	0.5060975609756098	A	T	4	-18.0	0.8682192176845767	0.9922336818431504
001902	164	0.274390243902439	0.2012195121951219	0.274390243902439	0.25	0.4756097560975609	A	T	5	-15.4	0.1229010830830201	0.9814189411958952
001903	164	0.2134146341463414	0.2926829268292683	0.2317073170731707	0.2621951219512195	0.524390243902439	A	T	4	-18.9	1.033777611442584	0.9973835767303711
001904	164	0.2134146341463414	0.2621951219512195	0.2621951219512195	0.2621951219512195	0.524390243902439	A	G	4	-22.8	1.4339656330017734	0.9988567732690796
001905	164	0.2621951219512195	0.25	0.2256097560975609	0.2621951219512195	0.4756097560975609	A	G	4	-16.2	0.7039630863101395	1.0024547706975684
001906	164	0.25	0.2560975609756097	0.2560975609756097	0.2378048780487804	0.5121951219512195	A	A	5	-11.6	0.9451186746591612	0.9977798091017476
001907	164	0.2621951219512195	0.2256097560975609	0.2378048780487804	0.274390243902439	0.4634146341463415	A	T	4	-12.2	0.8798765603134014	1.0017821939001046
001908	164	0.2560975609756097	0.2439024390243902	0.2317073170731707	0.2682926829268293	0.4756097560975609	A	C	5	-17.4	1.1493472773203153	0.9997807833664298
001909	164	0.2134146341463414	0.2621951219512195	0.274390243902439	0.25	0.5365853658536586	A	C	4	-19.9	0.862265712182222	0.9982449810353664
001910	164	0.2073170731707317	0.2439024390243902	0.2378048780487804	0.3109756097560975	0.4817073170731707	A	A	5	-12.4	0.8753039563088674	0.9930144591622864
001911	164	0.2439024390243902	0.25	0.2804878048780488	0.2256097560975609	0.5304878048780488	A	T	5	-22.6	0.978648625140189	1.000987321231054
001912	164	0.2012195121951219	0.2560975609756097	0.2621951219512195	0.2804878048780488	0.5182926829268293	A	A	5	-11.8	1.1808786381465746	1.00592948634255
001913	164	0.2256097560975609	0.2621951219512195	0.2621951219512195	0.25	0.524390243902439	A	T	5	-18.4	1.2697473029009985	0.9974305713789
001914	164	0.2865853658536585	0.2439024390243902	0.2195121951219512	0.25	0.4634146341463415	A	C	4	-14.9	1.2612338257861184	0.9997587825506312
001915	164	0.2317073170731707	0.25	0.2256097560975609	0.2926829268292683	0.4756097560975609	A	A	3	-15.7	1.287461924224888	0.9924078462963816
001916	164	0.2926829268292683	0.2256097560975609	0.2439024390243902	0.2378048780487804	0.4695121951219512	A	C	5	-23.5	0.6012177638727141	0.9997528292990884
001917	164	0.2073170731707317	0.3170731707317073	0.2256097560975609	0.25	0.5426829268292683	A	G	5	-16.8	1.529270399420933	0.999323936754806
001918	164	0.25	0.2195121951219512	0.2621951219512195	0.2682926829268293	0.4817073170731707	A	G	5	-10.8	0.5006614740106916	0.998720655439404
001919	164	0.274390243902439	0.2134146341463414	0.2682926829268293	0.2439024390243902	0.4817073170731707	A	A	5	-15.2	0.7452788756853621	1.0046931331026965
001920	164	0.2865853658536585	0.2378048780487804	0.2682926829268293	0.2073170731707317	0.5060975609756098	A	T	5	-16.9	0.3696456434422048	1.0005473459000305
001921	164	0.2317073170731707	0.274390243902439	0.2317073170731707	0.2621951219512195	0.5060975609756098	A	C	4	-15.0	1.0858431364105872	0.9969387417530954
001922	164	0.2378048780487804	0.25	0.2012195121951219	0.3109756097560975	0.4512195121951219	A	T	4	-11.2	1.216542832876044	1.0002068452914643
001923	164	0.2560975609756097	0.2682926829268293	0.2378048780487804	0.2378048780487804	0.5060975609756098	A	A	4	-24.4	1.3633794306846423	1.0013149188434114
001924	164	0.2378048780487804	0.3048780487804878	0.2378048780487804	0.2195121951219512	0.5426829268292683	A	T	4	-16.4	0.8322887278234118	1.001064955697614
001925	164	0.2439024390243902	0.274390243902439	0.2317073170731707	0.25	0.5060975609756098	A	C	4	-15.1	1.2380274243518	1.000218813312441
001926	164	0.2378048780487804	0.2378048780487804	0.2134146341463414	0.3109756097560975	0.4512195121951219	A	G	4	-13.9	1.18904296754662	1.0020189783201718
001927	164	0.2560975609756097	0.2926829268292683	0.2378048780487804	0.2134146341463414	0.5304878048780488	A	A	4	-23.7	1.492182125603711	0.997862995344032
001928	164	0.2317073170731707	0.2926829268292683	0.2073170731707317	0.2682926829268293	0.5	A	A	4	-11.7	0.2961415422860228	0.9933106524233892
001929	164	0.2195121951219512	0.2378048780487804	0.3048780487804878	0.2378048780487804	0.5426829268292683	A	A	5	-21.8	1.1764923243114382	0.994720458536831
001930	164	0.2682926829268293	0.2195121951219512	0.2439024390243902	0.2682926829268293	0.4634146341463415	A	A	5	-12.6	0.5886150326111081	0.9996859981593088
001931	164	0.2804878048780488	0.2317073170731707	0.2621951219512195	0.2256097560975609	0.4939024390243902	A	C	4	-16.3	1.3483096444856146	1.00023239761336
001932	164	0.2621951219512195	0.2195121951219512	0.3109756097560975	0.2073170731707317	0.5304878048780488	A	A	3	-15.1	0.8708775235645364	1.0052055841045966
001933	164	0.2378048780487804	0.2439024390243902	0.2195121951219512	0.298780487804878	0.4634146341463415	A	G	3	-16.7	1.0732192272098755	1.001906078904068
001934	164	0.2560975609756097	0.2317073170731707	0.25	0.2621951219512195	0.4817073170731707	A	C	4	-18.7	1.2996608187774317	1.010518973048555
001935	164	0.2560975609756097	0.2682926829268293	0.2621951219512195	0.2134146341463414	0.5304878048780488	A	A	3	-23.4	1.010971816442829	0.9977223559175096
001936	164	0.2865853658536585	0.2804878048780488	0.2073170731707317	0.2256097560975609	0.4878048780487805	A	C	3	-13.0	0.9833772473478524	1.001411025815701
001937	164	0.2256097560975609	0.274390243902439	0.25	0.25	0.524390243902439	A	A	5	-15.5	1.2841333510620905	1.0006147034013937
001938	164	0.2378048780487804	0.2621951219512195	0.2317073170731707	0.2682926829268293	0.4939024390243902	A	G	4	-12.0	0.7659245092141264	1.0033280058089915
001939	164	0.2317073170731707	0.2560975609756097	0.2682926829268293	0.2439024390243902	0.524390243902439	A	C	4	-17.4	1.24130461054098	1.0009875769875307
001940	164	0.2865853658536585	0.2560975609756097	0.1829268292682926	0.274390243902439	0.4390243902439024	A	A	5	-14.2	0.5600049502791358	1.0052412754072022
001941	164	0.25	0.2439024390243902	0.2134146341463414	0.2926829268292683	0.4573170731707317	A	T	5	-14.7	0.4919278935079964	0.9908641064803922
001942	164	0.2378048780487804	0.2560975609756097	0.25	0.2560975609756097	0.5060975609756098	A	C	4	-16.2	0.9159766002918934	0.9983495994296908
001943	164	0.2134146341463414	0.2621951219512195	0.2378048780487804	0.2865853658536585	0.5	A	C	5	-19.7	1.3349749189300653	0.9994271133301796
001944	164	0.1646341463414634	0.298780487804878	0.2682926829268293	0.2682926829268293	0.5670731707317073	A	G	4	-19.0	1.4235267606999122	1.0007274963345247
001945	164	0.25	0.2195121951219512	0.2439024390243902	0.2865853658536585	0.4634146341463415	A	C	3	-15.2	1.2303645344924228	1.0030005764154577
001946	164	0.2317073170731707	0.2560975609756097	0.2256097560975609	0.2865853658536585	0.4817073170731707	A	G	5	-10.2	1.406806595300255	0.99671383596457
001947	164	0.274390243902439	0.274390243902439	0.25	0.2012195121951219	0.524390243902439	A	A	3	-17.0	0.7838998506945721	1.0043822958650577
001948	164	0.2378048780487804	0.2926829268292683	0.2012195121951219	0.2682926829268293	0.4939024390243902	A	T	5	-20.2	1.2304683580589022	0.9968299402247148
001949	164	0.2560975609756097	0.2317073170731707	0.2682926829268293	0.2439024390243902	0.5	A	C	4	-24.0	1.0907516401655029	1.0008775343131946
001950	164	0.2804878048780488	0.2865853658536585	0.1768292682926829	0.2560975609756097	0.4634146341463415	A	G	4	-15.1	1.47300308408247	0.9973661530933948
001951	164	0.2804878048780488	0.2378048780487804	0.2134146341463414	0.2682926829268293	0.4512195121951219	A	G	3	-13.5	0.6865118768412347	1.005036845366316
001952	164	0.2865853658536585	0.2865853658536585	0.2378048780487804	0.1890243902439024	0.524390243902439	A	A	5	-20.4	1.0310981591669053	0.9918956710142764
001953	164	0.2439024390243902	0.2621951219512195	0.2682926829268293	0.2256097560975609	0.5304878048780488	A	G	5	-16.4	1.165488011788098	0.9955676713674536
001954	164	0.2134146341463414	0.2439024390243902	0.274390243902439	0.2682926829268293	0.5182926829268293	A	A	5	-25.0	1.5773127104670284	0.9978996138745574
001955	164	0.3048780487804878	0.2256097560975609	0.2560975609756097	0.2134146341463414	0.4817073170731707	A	G	4	-15.2	1.0193607045567474	0.989812986675718
001956	164	0.2865853658536585	0.2439024390243902	0.2073170731707317	0.2621951219512195	0.4512195121951219	A	G	4	-17.1	0.7120334866935635	0.9951101887737972
001957	164	0.2256097560975609	0.2317073170731707	0.2439024390243902	0.298780487804878	0.4756097560975609	A	G	3	-14.4	0.9964609197752156	1.0022315979455194
001958	164	0.2378048780487804	0.2317073170731707	0.2621951219512195	0.2682926829268293	0.4939024390243902	A	A	4	-20.5	1.1095386790705808	0.9985575276717836
001959	164	0.2560975609756097	0.2439024390243902	0.2621951219512195	0.2378048780487804	0.5060975609756098	A	A	4	-24.3	1.000624541693055	1.0010753427201695
001960	164	0.2317073170731707	0.298780487804878	0.1829268292682926	0.2865853658536585	0.4817073170731707	A	T	3	-16.7	1.4487534770354449	0.9978334821748214
001961	164	0.2560975609756097	0.2560975609756097	0.2134146341463414	0.274390243902439	0.4695121951219512	A	A	3	-14.8	0.736953953690402	0.9962800136086348
001962	164	0.2317073170731707	0.2804878048780488	0.2621951219512195	0.2256097560975609	0.5426829268292683	A	G	4	-17.7	1.3462891702754023	0.9941612485669068
001963	164	0.2804878048780488	0.274390243902439	0.2256097560975609	0.2195121951219512	0.5	A	A	3	-15.8	0.8926816214434788	1.00520832008913
001964	164	0.2439024390243902	0.2621951219512195	0.2073170731707317	0.2865853658536585	0.4695121951219512	A	G	4	-11.6	0.9394177506566505	0.999145414317907
001965	164	0.2317073170731707	0.2317073170731707	0.2439024390243902	0.2926829268292683	0.4756097560975609	A	A	4	-10.9	1.2575279870042702	0.9969233673610248
001966	164	0.2682926829268293	0.2560975609756097	0.2682926829268293	0.2073170731707317	0.524390243902439	A	A	4	-18.6	0.963394185826806	1.0040240198162138
001967	164	0.2378048780487804	0.25	0.298780487804878	0.2134146341463414	0.5487804878048781	A	G	5	-23.8	0.3783514469772953	0.9861405388181734
001968	164	0.2134146341463414	0.298780487804878	0.2256097560975609	0.2621951219512195	0.524390243902439	A	C	4	-22.7	0.8382199629247611	0.9920335672216888
001969	164	0.2682926829268293	0.2804878048780488	0.2012195121951219	0.25	0.4817073170731707	A	A	5	-12.4	0.8189802108084672	1.004035139694372
001970	164	0.2256097560975609	0.2621951219512195	0.2134146341463414	0.298780487804878	0.4756097560975609	A	A	5	-14.1	1.270447227034999	1.0023859225408944
001971	164	0.2134146341463414	0.2378048780487804	0.2378048780487804	0.3109756097560975	0.4756097560975609	A	C	4	-15.9	1.3657894915166542	1.0016173350659607
001972	164	0.2195121951219512	0.2621951219512195	0.2317073170731707	0.2865853658536585	0.4939024390243902	A	C	4	-13.1	1.1086281411165089	1.001516523846477
001973	164	0.2256097560975609	0.2560975609756097	0.2073170731707317	0.3109756097560975	0.4634146341463415	A	G	5	-9.8	0.7776689483893684	0.9983426568677968
001974	164	0.2378048780487804	0.1951219512195122	0.2804878048780488	0.2865853658536585	0.4756097560975609	A	T	4	-12.3	0.7481146389185288	0.993152357669826
001975	164	0.2439024390243902	0.25	0.2378048780487804	0.2682926829268293	0.4878048780487805	A	T	4	-12.5	1.0973696850912364	0.9961784946251264
001976	164	0.2073170731707317	0.2621951219512195	0.2804878048780488	0.25	0.5426829268292683	A	G	5	-20.6	0.5050423967195693	0.9967410159642413
001977	164	0.2682926829268293	0.2378048780487804	0.2560975609756097	0.2378048780487804	0.4939024390243902	A	T	4	-16.2	0.6480117125939006	1.0031130238956198
001978	164	0.2073170731707317	0.3048780487804878	0.2439024390243902	0.2439024390243902	0.5487804878048781	A	C	4	-16.0	1.9535229884529417	0.996731719524318
001979	164	0.2317073170731707	0.2317073170731707	0.2317073170731707	0.3048780487804878	0.4634146341463415	A	C	5	-16.9	0.970766811525588	0.9952510655308092
001980	164	0.2195121951219512	0.2682926829268293	0.2256097560975609	0.2865853658536585	0.4939024390243902	A	A	4	-17.9	0.612647421940511	1.0002329415201443
001981	164	0.2073170731707317	0.25	0.2256097560975609	0.3170731707317073	0.4756097560975609	A	T	4	-13.2	0.6226359393617908	0.9942568733853578
001982	164	0.2256097560975609	0.2134146341463414	0.274390243902439	0.2865853658536585	0.4878048780487805	A	C	4	-9.3	1.0991470343853658	0.9965200718613902
001983	164	0.2073170731707317	0.3048780487804878	0.2012195121951219	0.2865853658536585	0.5060975609756098	A	A	4	-17.7	1.7130954361867032	1.0005668062996058
001984	164	0.2439024390243902	0.2560975609756097	0.2134146341463414	0.2865853658536585	0.4695121951219512	A	T	4	-20.4	1.049513634531693	0.9975788312325338
001985	164	0.2012195121951219	0.2439024390243902	0.2682926829268293	0.2865853658536585	0.5121951219512195	A	G	5	-15.9	0.3874933006475062	0.9953792110274572
001986	164	0.2378048780487804	0.298780487804878	0.2073170731707317	0.2560975609756097	0.5060975609756098	A	C	4	-16.8	1.205691841218714	0.99827879667182
001987	164	0.2195121951219512	0.274390243902439	0.2012195121951219	0.3048780487804878	0.4756097560975609	A	C	4	-15.0	1.176586476031258	0.9966516829901187
001988	164	0.2439024390243902	0.2682926829268293	0.2073170731707317	0.2804878048780488	0.4756097560975609	A	C	4	-9.1	1.1043386185436987	1.0027202411270189
001989	164	0.2378048780487804	0.2621951219512195	0.274390243902439	0.2256097560975609	0.5365853658536586	A	T	4	-24.8	1.2204133662308148	0.9993948835181472
001990	164	0.2621951219512195	0.25	0.2439024390243902	0.2439024390243902	0.4939024390243902	A	A	4	-14.6	0.9768486691496224	0.9974233996918572
001991	164	0.2317073170731707	0.2865853658536585	0.1768292682926829	0.3048780487804878	0.4634146341463415	A	G	4	-13.3	1.3032165619896798	0.9975434055661
001992	164	0.2073170731707317	0.2134146341463414	0.2865853658536585	0.2926829268292683	0.5	A	T	5	-17.3	1.0709617589965152	1.001850588392608
001993	164	0.2378048780487804	0.2804878048780488	0.2012195121951219	0.2804878048780488	0.4817073170731707	A	A	4	-15.2	0.9859795123870154	1.000224838509149
001994	164	0.2621951219512195	0.2378048780487804	0.2134146341463414	0.2865853658536585	0.4512195121951219	A	T	4	-11.6	0.7885489460234941	1.0046418580144834
001995	164	0.2682926829268293	0.2195121951219512	0.25	0.2621951219512195	0.4695121951219512	A	A	4	-16.0	0.9405109526287512	0.9965546825735198
001996	164	0.298780487804878	0.2439024390243902	0.2439024390243902	0.2134146341463414	0.4878048780487805	A	G	4	-19.5	0.5783068348314425	0.9998537906584744
001997	164	0.2439024390243902	0.2256097560975609	0.274390243902439	0.2560975609756097	0.5	A	G	3	-11.5	0.7548263534731589	0.9956755463208624
001998	164	0.3109756097560975	0.2012195121951219	0.2439024390243902	0.2439024390243902	0.4451219512195122	A	G	5	-12.6	0.6171496526843745	0.99870643921542
[truncated: 207,948 more rows]
